# Supplementary material for: Characterization of lncRNA-protein interactions associated with Prostate cancer and Androgen receptors by molecular docking simulations
Source: Biochem Biophys Rep. 2025 Mar 9;42:101959. doi: 10.1016/j.bbrep.2025.101959 (PMC11929892; doi:10.1016/j.bbrep.2025.101959)
Supplement: Multimedia component 55 [file mmc55.zip › bbrep_00101959_model_44_mmc55.pdb]

REMARK Number:    44
REMARK Ligand:     lig_628dcb8434e2f.pdb
REMARK Contact:     0     0     0
REMARK Score:  -155.17
REMARK RMSD:    865.95
MODEL       44
ATOM      1  N   ALA A  24      30.357  -5.473 -24.875 
ATOM      2  CA  ALA A  24      30.515  -4.000 -24.871 
ATOM      3  CB  ALA A  24      29.364  -3.347 -25.653 
ATOM      4  C   ALA A  24      30.496  -3.471 -23.474 
ATOM      5  O   ALA A  24      31.409  -3.720 -22.690 
ATOM      6  N   GLN A  25      29.435  -2.716 -23.129 
ATOM      7  CA  GLN A  25      29.334  -2.167 -21.810 
ATOM      8  CB  GLN A  25      28.209  -1.135 -21.640 
ATOM      9  CG  GLN A  25      28.449   0.131 -22.464 
ATOM     10  CD  GLN A  25      27.291   1.085 -22.227 
ATOM     11  OE1 GLN A  25      26.895   1.324 -21.089 
ATOM     12  NE2 GLN A  25      26.734   1.652 -23.331 
ATOM     13  C   GLN A  25      29.084  -3.296 -20.876 
ATOM     14  O   GLN A  25      28.668  -4.376 -21.290 
ATOM     15  N   ASP A  26      29.382  -3.075 -19.584 
ATOM     16  CA  ASP A  26      29.211  -4.105 -18.606 
ATOM     17  CB  ASP A  26      30.274  -4.043 -17.495 
ATOM     18  CG  ASP A  26      30.054  -5.171 -16.494 
ATOM     19  OD1 ASP A  26      28.986  -5.191 -15.826 
ATOM     20  OD2 ASP A  26      30.966  -6.032 -16.381 
ATOM     21  C   ASP A  26      27.866  -3.939 -17.988 
ATOM     22  O   ASP A  26      27.612  -2.985 -17.253 
ATOM     23  N   ASN A  27      26.945  -4.872 -18.288 
ATOM     24  CA  ASN A  27      25.662  -4.773 -17.669 
ATOM     25  CB  ASN A  27      24.503  -4.752 -18.683 
ATOM     26  CG  ASN A  27      24.583  -3.452 -19.471 
ATOM     27  OD1 ASN A  27      24.658  -2.366 -18.897 
ATOM     28  ND2 ASN A  27      24.568  -3.560 -20.827 
ATOM     29  C   ASN A  27      25.467  -5.984 -16.812 
ATOM     30  O   ASN A  27      24.473  -6.696 -16.949 
ATOM     31  N   SER A  28      26.402  -6.226 -15.873 
ATOM     32  CA  SER A  28      26.317  -7.361 -15.002 
ATOM     33  CB  SER A  28      27.559  -7.517 -14.112 
ATOM     34  OG  SER A  28      28.707  -7.731 -14.919 
ATOM     35  C   SER A  28      25.149  -7.145 -14.100 
ATOM     36  O   SER A  28      24.492  -8.089 -13.668 
ATOM     37  N   ARG A  29      24.868  -5.864 -13.806 
ATOM     38  CA  ARG A  29      23.821  -5.471 -12.913 
ATOM     39  CB  ARG A  29      23.787  -3.948 -12.704 
ATOM     40  CG  ARG A  29      25.152  -3.369 -12.324 
ATOM     41  CD  ARG A  29      25.113  -1.897 -11.913 
ATOM     42  NE  ARG A  29      26.512  -1.383 -11.942 
ATOM     43  CZ  ARG A  29      27.390  -1.720 -10.952 
ATOM     44  NH1 ARG A  29      27.024  -2.618  -9.991 
ATOM     45  NH2 ARG A  29      28.642  -1.178 -10.929 
ATOM     46  C   ARG A  29      22.506  -5.884 -13.504 
ATOM     47  O   ARG A  29      21.579  -6.255 -12.784 
ATOM     48  N   TYR A  30      22.378  -5.784 -14.840 
ATOM     49  CA  TYR A  30      21.164  -6.163 -15.505 
ATOM     50  CB  TYR A  30      21.186  -5.817 -17.003 
ATOM     51  CG  TYR A  30      19.900  -6.271 -17.606 
ATOM     52  CD1 TYR A  30      18.727  -5.600 -17.348 
ATOM     53  CD2 TYR A  30      19.876  -7.357 -18.449 
ATOM     54  CE1 TYR A  30      17.543  -6.018 -17.911 
ATOM     55  CE2 TYR A  30      18.698  -7.778 -19.016 
ATOM     56  CZ  TYR A  30      17.529  -7.109 -18.746 
ATOM     57  OH  TYR A  30      16.316  -7.539 -19.327 
ATOM     58  C   TYR A  30      20.959  -7.638 -15.363 
ATOM     59  O   TYR A  30      19.855  -8.092 -15.068 
ATOM     60  N   THR A  31      22.033  -8.431 -15.551 
ATOM     61  CA  THR A  31      21.926  -9.861 -15.473 
ATOM     62  CB  THR A  31      23.230 -10.559 -15.736 
ATOM     63  OG1 THR A  31      23.715 -10.225 -17.028 
ATOM     64  CG2 THR A  31      23.003 -12.080 -15.628 
ATOM     65  C   THR A  31      21.490 -10.229 -14.091 
ATOM     66  O   THR A  31      20.646 -11.105 -13.907 
ATOM     67  N   HIS A  32      22.064  -9.557 -13.079 
ATOM     68  CA  HIS A  32      21.744  -9.842 -11.711 
ATOM     69  ND1 HIS A  32      22.771 -10.826  -8.882 
ATOM     70  CG  HIS A  32      22.450  -9.554  -9.301 
ATOM     71  CB  HIS A  32      22.623  -9.069 -10.710 
ATOM     72  NE2 HIS A  32      22.010  -9.743  -7.096 
ATOM     73  CD2 HIS A  32      21.986  -8.905  -8.198 
ATOM     74  CE1 HIS A  32      22.488 -10.885  -7.556 
ATOM     75  C   HIS A  32      20.311  -9.481 -11.477 
ATOM     76  O   HIS A  32      19.604 -10.145 -10.722 
ATOM     77  N   PHE A  33      19.841  -8.406 -12.133 
ATOM     78  CA  PHE A  33      18.494  -7.942 -11.975 
ATOM     79  CB  PHE A  33      18.233  -6.698 -12.850 
ATOM     80  CG  PHE A  33      16.831  -6.221 -12.683 
ATOM     81  CD1 PHE A  33      15.822  -6.729 -13.471 
ATOM     82  CD2 PHE A  33      16.525  -5.261 -11.749 
ATOM     83  CE1 PHE A  33      14.528  -6.288 -13.327 
ATOM     84  CE2 PHE A  33      15.232  -4.815 -11.599 
ATOM     85  CZ  PHE A  33      14.232  -5.330 -12.388 
ATOM     86  C   PHE A  33      17.577  -9.044 -12.410 
ATOM     87  O   PHE A  33      16.584  -9.337 -11.745 
ATOM     88  N   LEU A  34      17.891  -9.694 -13.546 
ATOM     89  CA  LEU A  34      17.052 -10.740 -14.056 
ATOM     90  CB  LEU A  34      17.509 -11.262 -15.429 
ATOM     91  CG  LEU A  34      17.352 -10.227 -16.561 
ATOM     92  CD1 LEU A  34      17.815 -10.799 -17.911 
ATOM     93  CD2 LEU A  34      15.914  -9.684 -16.622 
ATOM     94  C   LEU A  34      17.034 -11.895 -13.105 
ATOM     95  O   LEU A  34      15.977 -12.463 -12.835 
ATOM     96  N   THR A  35      18.201 -12.276 -12.555 
ATOM     97  CA  THR A  35      18.222 -13.429 -11.706 
ATOM     98  CB  THR A  35      19.611 -13.827 -11.277 
ATOM     99  OG1 THR A  35      19.582 -15.110 -10.672 
ATOM    100  CG2 THR A  35      20.183 -12.793 -10.291 
ATOM    101  C   THR A  35      17.370 -13.183 -10.496 
ATOM    102  O   THR A  35      16.600 -14.054 -10.093 
ATOM    103  N   GLN A  36      17.510 -12.004  -9.861 
ATOM    104  CA  GLN A  36      16.760 -11.714  -8.673 
ATOM    105  CB  GLN A  36      17.330 -10.515  -7.900 
ATOM    106  CG  GLN A  36      18.719 -10.776  -7.318 
ATOM    107  CD  GLN A  36      19.161  -9.521  -6.583 
ATOM    108  OE1 GLN A  36      18.999  -8.403  -7.076 
ATOM    109  NE2 GLN A  36      19.727  -9.702  -5.360 
ATOM    110  C   GLN A  36      15.306 -11.414  -8.928 
ATOM    111  O   GLN A  36      14.428 -11.820  -8.172 
ATOM    112  N   HIS A  37      15.041 -10.560  -9.926 
ATOM    113  CA  HIS A  37      13.739 -10.030 -10.232 
ATOM    114  ND1 HIS A  37      13.488  -7.875  -7.943 
ATOM    115  CG  HIS A  37      14.262  -7.931  -9.081 
ATOM    116  CB  HIS A  37      13.787  -8.508 -10.384 
ATOM    117  NE2 HIS A  37      15.483  -7.062  -7.395 
ATOM    118  CD2 HIS A  37      15.476  -7.429  -8.730 
ATOM    119  CE1 HIS A  37      14.268  -7.348  -6.966 
ATOM    120  C   HIS A  37      12.906 -10.649 -11.327 
ATOM    121  O   HIS A  37      11.752 -10.256 -11.466 
ATOM    122  N   TYR A  38      13.434 -11.530 -12.202 
ATOM    123  CA  TYR A  38      12.632 -11.883 -13.350 
ATOM    124  CB  TYR A  38      13.334 -11.414 -14.642 
ATOM    125  CG  TYR A  38      12.655 -11.872 -15.887 
ATOM    126  CD1 TYR A  38      11.465 -11.319 -16.304 
ATOM    127  CD2 TYR A  38      13.246 -12.841 -16.668 
ATOM    128  CE1 TYR A  38      10.868 -11.746 -17.467 
ATOM    129  CE2 TYR A  38      12.653 -13.271 -17.830 
ATOM    130  CZ  TYR A  38      11.459 -12.724 -18.231 
ATOM    131  OH  TYR A  38      10.848 -13.164 -19.425 
ATOM    132  C   TYR A  38      12.379 -13.364 -13.432 
ATOM    133  O   TYR A  38      13.285 -14.174 -13.250 
ATOM    134  N   ASP A  39      11.102 -13.741 -13.690 
ATOM    135  CA  ASP A  39      10.698 -15.112 -13.886 
ATOM    136  CB  ASP A  39      10.028 -15.729 -12.643 
ATOM    137  CG  ASP A  39       9.940 -17.238 -12.841 
ATOM    138  OD1 ASP A  39      10.562 -17.742 -13.815 
ATOM    139  OD2 ASP A  39       9.249 -17.904 -12.025 
ATOM    140  C   ASP A  39       9.669 -15.081 -14.984 
ATOM    141  O   ASP A  39       8.529 -14.682 -14.754 
ATOM    142  N   ALA A  40      10.037 -15.519 -16.207 
ATOM    143  CA  ALA A  40       9.168 -15.355 -17.343 
ATOM    144  CB  ALA A  40       9.809 -15.843 -18.652 
ATOM    145  C   ALA A  40       7.861 -16.082 -17.196 
ATOM    146  O   ALA A  40       6.812 -15.469 -17.390 
ATOM    147  N   LYS A  41       7.868 -17.386 -16.837 
ATOM    148  CA  LYS A  41       6.612 -18.091 -16.756 
ATOM    149  CB  LYS A  41       6.394 -19.072 -17.922 
ATOM    150  CG  LYS A  41       6.320 -18.394 -19.293 
ATOM    151  CD  LYS A  41       6.383 -19.380 -20.462 
ATOM    152  CE  LYS A  41       6.315 -18.723 -21.842 
ATOM    153  NZ  LYS A  41       6.395 -19.761 -22.893 
ATOM    154  C   LYS A  41       6.607 -18.900 -15.492 
ATOM    155  O   LYS A  41       6.979 -20.072 -15.469 
ATOM    156  N   PRO A  42       6.164 -18.261 -14.447 
ATOM    157  CA  PRO A  42       6.146 -18.766 -13.096 
ATOM    158  CD  PRO A  42       5.459 -16.998 -14.579 
ATOM    159  CB  PRO A  42       5.693 -17.583 -12.242 
ATOM    160  CG  PRO A  42       4.817 -16.760 -13.203 
ATOM    161  C   PRO A  42       5.350 -19.982 -12.740 
ATOM    162  O   PRO A  42       5.866 -20.776 -11.954 
ATOM    163  N   GLN A  43       4.106 -20.125 -13.253 
ATOM    164  CA  GLN A  43       3.233 -21.210 -12.882 
ATOM    165  CB  GLN A  43       3.921 -22.559 -12.575 
ATOM    166  CG  GLN A  43       2.969 -23.746 -12.437 
ATOM    167  CD  GLN A  43       2.653 -24.258 -13.835 
ATOM    168  OE1 GLN A  43       2.011 -23.577 -14.631 
ATOM    169  NE2 GLN A  43       3.125 -25.496 -14.144 
ATOM    170  C   GLN A  43       2.428 -20.772 -11.677 
ATOM    171  O   GLN A  43       1.781 -19.726 -11.696 
ATOM    172  N   GLY A  44       2.476 -21.564 -10.580 
ATOM    173  CA  GLY A  44       1.617 -21.423  -9.423 
ATOM    174  C   GLY A  44       1.682 -20.099  -8.711 
ATOM    175  O   GLY A  44       0.636 -19.515  -8.436 
ATOM    176  N   ARG A  45       2.881 -19.573  -8.391 
ATOM    177  CA  ARG A  45       2.966 -18.320  -7.681 
ATOM    178  CB  ARG A  45       2.277 -17.177  -8.444 
ATOM    179  CG  ARG A  45       2.951 -16.883  -9.786 
ATOM    180  CD  ARG A  45       2.084 -16.065 -10.743 
ATOM    181  NE  ARG A  45       2.134 -14.640 -10.313 
ATOM    182  CZ  ARG A  45       1.083 -13.819 -10.595 
ATOM    183  NH1 ARG A  45      -0.026 -14.325 -11.205 
ATOM    184  NH2 ARG A  45       1.132 -12.493 -10.270 
ATOM    185  C   ARG A  45       2.353 -18.422  -6.307 
ATOM    186  O   ARG A  45       1.777 -17.453  -5.809 
ATOM    187  N   ASP A  46       2.452 -19.607  -5.663 
ATOM    188  CA  ASP A  46       1.984 -19.790  -4.311 
ATOM    189  CB  ASP A  46       1.250 -21.127  -4.079 
ATOM    190  CG  ASP A  46       2.197 -22.277  -4.390 
ATOM    191  OD1 ASP A  46       3.256 -22.021  -5.022 
ATOM    192  OD2 ASP A  46       1.866 -23.431  -4.005 
ATOM    193  C   ASP A  46       3.161 -19.699  -3.376 
ATOM    194  O   ASP A  46       4.259 -19.317  -3.777 
ATOM    195  N   ASP A  47       2.954 -20.056  -2.089 
ATOM    196  CA  ASP A  47       3.986 -19.963  -1.086 
ATOM    197  CB  ASP A  47       3.505 -20.399   0.311 
ATOM    198  CG  ASP A  47       2.512 -19.366   0.829 
ATOM    199  OD1 ASP A  47       2.392 -18.285   0.192 
ATOM    200  OD2 ASP A  47       1.859 -19.643   1.870 
ATOM    201  C   ASP A  47       5.122 -20.868  -1.453 
ATOM    202  O   ASP A  47       6.290 -20.503  -1.321 
ATOM    203  N   ARG A  48       4.797 -22.077  -1.942 
ATOM    204  CA  ARG A  48       5.781 -23.061  -2.293 
ATOM    205  CB  ARG A  48       5.140 -24.351  -2.823 
ATOM    206  CG  ARG A  48       6.146 -25.430  -3.211 
ATOM    207  CD  ARG A  48       5.521 -26.560  -4.029 
ATOM    208  NE  ARG A  48       5.134 -25.982  -5.348 
ATOM    209  CZ  ARG A  48       4.541 -26.764  -6.297 
ATOM    210  NH1 ARG A  48       4.304 -28.084  -6.046 
ATOM    211  NH2 ARG A  48       4.179 -26.221  -7.497 
ATOM    212  C   ARG A  48       6.632 -22.511  -3.395 
ATOM    213  O   ARG A  48       7.843 -22.722  -3.421 
ATOM    214  N   TYR A  49       6.004 -21.778  -4.332 
ATOM    215  CA  TYR A  49       6.690 -21.207  -5.452 
ATOM    216  CB  TYR A  49       5.716 -20.385  -6.317 
ATOM    217  CG  TYR A  49       6.455 -19.484  -7.246 
ATOM    218  CD1 TYR A  49       6.995 -19.944  -8.423 
ATOM    219  CD2 TYR A  49       6.580 -18.149  -6.930 
ATOM    220  CE1 TYR A  49       7.662 -19.084  -9.266 
ATOM    221  CE2 TYR A  49       7.244 -17.287  -7.767 
ATOM    222  CZ  TYR A  49       7.787 -17.755  -8.938 
ATOM    223  OH  TYR A  49       8.468 -16.868  -9.798 
ATOM    224  C   TYR A  49       7.763 -20.299  -4.937 
ATOM    225  O   TYR A  49       8.907 -20.361  -5.387 
ATOM    226  N   CYS A  50       7.427 -19.442  -3.956 
ATOM    227  CA  CYS A  50       8.387 -18.513  -3.432 
ATOM    228  CB  CYS A  50       7.789 -17.543  -2.401 
ATOM    229  SG  CYS A  50       6.919 -16.168  -3.203 
ATOM    230  C   CYS A  50       9.521 -19.233  -2.772 
ATOM    231  O   CYS A  50      10.680 -18.874  -2.966 
ATOM    232  N   GLU A  51       9.232 -20.282  -1.984 
ATOM    233  CA  GLU A  51      10.291 -20.937  -1.274 
ATOM    234  CB  GLU A  51       9.814 -22.052  -0.328 
ATOM    235  CG  GLU A  51       9.046 -21.500   0.875 
ATOM    236  CD  GLU A  51       8.647 -22.660   1.776 
ATOM    237  OE1 GLU A  51       8.797 -23.834   1.341 
ATOM    238  OE2 GLU A  51       8.191 -22.384   2.918 
ATOM    239  C   GLU A  51      11.271 -21.539  -2.238 
ATOM    240  O   GLU A  51      12.477 -21.471  -2.014 
ATOM    241  N   SER A  52      10.782 -22.163  -3.323 
ATOM    242  CA  SER A  52      11.648 -22.819  -4.266 
ATOM    243  CB  SER A  52      10.871 -23.670  -5.287 
ATOM    244  OG  SER A  52      11.770 -24.296  -6.189 
ATOM    245  C   SER A  52      12.484 -21.840  -5.041 
ATOM    246  O   SER A  52      13.695 -22.015  -5.173 
ATOM    247  N   ILE A  53      11.853 -20.774  -5.572 
ATOM    248  CA  ILE A  53      12.510 -19.830  -6.436 
ATOM    249  CB  ILE A  53      11.569 -18.839  -7.063 
ATOM    250  CG1 ILE A  53      12.268 -18.100  -8.213 
ATOM    251  CG2 ILE A  53      11.022 -17.910  -5.967 
ATOM    252  CD1 ILE A  53      11.307 -17.285  -9.080 
ATOM    253  C   ILE A  53      13.564 -19.071  -5.697 
ATOM    254  O   ILE A  53      14.625 -18.777  -6.243 
ATOM    255  N   MET A  54      13.288 -18.724  -4.431 
ATOM    256  CA  MET A  54      14.208 -17.931  -3.681 
ATOM    257  CB  MET A  54      13.657 -17.630  -2.278 
ATOM    258  CG  MET A  54      14.129 -16.292  -1.716 
ATOM    259  SD  MET A  54      13.400 -14.851  -2.557 
ATOM    260  CE  MET A  54      13.965 -13.641  -1.327 
ATOM    261  C   MET A  54      15.482 -18.715  -3.574 
ATOM    262  O   MET A  54      16.577 -18.162  -3.661 
ATOM    263  N   ARG A  55      15.360 -20.040  -3.377 
ATOM    264  CA  ARG A  55      16.487 -20.926  -3.259 
ATOM    265  CB  ARG A  55      16.035 -22.353  -2.921 
ATOM    266  CG  ARG A  55      15.198 -22.413  -1.641 
ATOM    267  CD  ARG A  55      14.502 -23.757  -1.423 
ATOM    268  NE  ARG A  55      15.339 -24.566  -0.498 
ATOM    269  CZ  ARG A  55      15.110 -25.907  -0.399 
ATOM    270  NH1 ARG A  55      14.168 -26.490  -1.198 
ATOM    271  NH2 ARG A  55      15.823 -26.659   0.486 
ATOM    272  C   ARG A  55      17.249 -20.983  -4.555 
ATOM    273  O   ARG A  55      18.476 -20.907  -4.565 
ATOM    274  N   ARG A  56      16.538 -21.101  -5.694 
ATOM    275  CA  ARG A  56      17.186 -21.258  -6.971 
ATOM    276  CB  ARG A  56      16.203 -21.454  -8.140 
ATOM    277  CG  ARG A  56      15.409 -22.759  -8.083 
ATOM    278  CD  ARG A  56      14.767 -23.128  -9.423 
ATOM    279  NE  ARG A  56      13.877 -22.004  -9.821 
ATOM    280  CZ  ARG A  56      12.561 -22.008  -9.459 
ATOM    281  NH1 ARG A  56      12.047 -23.057  -8.752 
ATOM    282  NH2 ARG A  56      11.757 -20.960  -9.804 
ATOM    283  C   ARG A  56      17.993 -20.038  -7.297 
ATOM    284  O   ARG A  56      19.094 -20.132  -7.842 
ATOM    285  N   ARG A  57      17.434 -18.858  -6.981 
ATOM    286  CA  ARG A  57      17.989 -17.566  -7.272 
ATOM    287  CB  ARG A  57      16.981 -16.432  -7.028 
ATOM    288  CG  ARG A  57      15.720 -16.618  -7.872 
ATOM    289  CD  ARG A  57      16.007 -16.749  -9.368 
ATOM    290  NE  ARG A  57      14.774 -17.286 -10.009 
ATOM    291  CZ  ARG A  57      14.462 -16.937 -11.292 
ATOM    292  NH1 ARG A  57      15.255 -16.058 -11.970 
ATOM    293  NH2 ARG A  57      13.356 -17.462 -11.896 
ATOM    294  C   ARG A  57      19.215 -17.308  -6.446 
ATOM    295  O   ARG A  57      20.047 -16.489  -6.833 
ATOM    296  N   GLY A  58      19.345 -17.952  -5.266 
ATOM    297  CA  GLY A  58      20.518 -17.749  -4.452 
ATOM    298  C   GLY A  58      20.249 -16.676  -3.435 
ATOM    299  O   GLY A  58      21.171 -16.056  -2.910 
ATOM    300  N   LEU A  59      18.957 -16.404  -3.197 
ATOM    301  CA  LEU A  59      18.390 -15.442  -2.291 
ATOM    302  CB  LEU A  59      16.997 -14.993  -2.748 
ATOM    303  CG  LEU A  59      17.057 -14.335  -4.141 
ATOM    304  CD1 LEU A  59      15.690 -13.786  -4.573 
ATOM    305  CD2 LEU A  59      18.175 -13.282  -4.214 
ATOM    306  C   LEU A  59      18.342 -15.875  -0.842 
ATOM    307  O   LEU A  59      17.877 -15.107  -0.005 
ATOM    308  N   THR A  60      18.628 -17.158  -0.543 
ATOM    309  CA  THR A  60      18.521 -17.780   0.758 
ATOM    310  CB  THR A  60      18.422 -19.273   0.655 
ATOM    311  OG1 THR A  60      19.592 -19.810   0.057 
ATOM    312  CG2 THR A  60      17.192 -19.608  -0.204 
ATOM    313  C   THR A  60      19.582 -17.448   1.776 
ATOM    314  O   THR A  60      19.306 -17.592   2.964 
ATOM    315  N   SER A  61      20.833 -17.093   1.412 
ATOM    316  CA  SER A  61      21.758 -16.859   2.493 
ATOM    317  CB  SER A  61      22.957 -17.826   2.485 
ATOM    318  OG  SER A  61      22.517 -19.158   2.702 
ATOM    319  C   SER A  61      22.320 -15.475   2.407 
ATOM    320  O   SER A  61      23.186 -15.209   1.575 
ATOM    321  N   PRO A  62      21.889 -14.572   3.254 
ATOM    322  CA  PRO A  62      20.832 -14.844   4.197 
ATOM    323  CD  PRO A  62      22.847 -13.617   3.787 
ATOM    324  CB  PRO A  62      20.985 -13.822   5.320 
ATOM    325  CG  PRO A  62      22.467 -13.428   5.263 
ATOM    326  C   PRO A  62      19.514 -14.718   3.499 
ATOM    327  O   PRO A  62      19.488 -14.279   2.350 
ATOM    328  N   CYS A  63      18.409 -15.091   4.176 
ATOM    329  CA  CYS A  63      17.107 -15.029   3.577 
ATOM    330  CB  CYS A  63      15.980 -15.525   4.508 
ATOM    331  SG  CYS A  63      16.264 -17.191   5.180 
ATOM    332  C   CYS A  63      16.811 -13.590   3.286 
ATOM    333  O   CYS A  63      16.979 -12.728   4.148 
ATOM    334  N   LYS A  64      16.363 -13.286   2.050 
ATOM    335  CA  LYS A  64      16.024 -11.933   1.733 
ATOM    336  CB  LYS A  64      15.958 -11.675   0.217 
ATOM    337  CG  LYS A  64      15.947 -10.196  -0.175 
ATOM    338  CD  LYS A  64      16.188  -9.974  -1.671 
ATOM    339  CE  LYS A  64      16.192  -8.501  -2.084 
ATOM    340  NZ  LYS A  64      16.367  -8.389  -3.549 
ATOM    341  C   LYS A  64      14.671 -11.685   2.334 
ATOM    342  O   LYS A  64      13.782 -12.531   2.250 
ATOM    343  N   ASP A  65      14.485 -10.514   2.975 
ATOM    344  CA  ASP A  65      13.252 -10.245   3.660 
ATOM    345  CB  ASP A  65      13.310  -8.967   4.522 
ATOM    346  CG  ASP A  65      13.625  -7.757   3.647 
ATOM    347  OD1 ASP A  65      14.224  -7.939   2.553 
ATOM    348  OD2 ASP A  65      13.278  -6.626   4.077 
ATOM    349  C   ASP A  65      12.107 -10.144   2.699 
ATOM    350  O   ASP A  65      11.037 -10.700   2.946 
ATOM    351  N   ILE A  66      12.280  -9.419   1.579 
ATOM    352  CA  ILE A  66      11.198  -9.300   0.645 
ATOM    353  CB  ILE A  66      10.432  -8.019   0.848 
ATOM    354  CG1 ILE A  66       9.083  -8.013   0.109 
ATOM    355  CG2 ILE A  66      11.366  -6.859   0.468 
ATOM    356  CD1 ILE A  66       9.205  -8.016  -1.410 
ATOM    357  C   ILE A  66      11.805  -9.311  -0.725 
ATOM    358  O   ILE A  66      12.863  -8.720  -0.940 
ATOM    359  N   ASN A  67      11.179 -10.019  -1.688 
ATOM    360  CA  ASN A  67      11.720 -10.015  -3.017 
ATOM    361  CB  ASN A  67      12.741 -11.139  -3.259 
ATOM    362  CG  ASN A  67      13.477 -10.847  -4.558 
ATOM    363  OD1 ASN A  67      14.272  -9.911  -4.638 
ATOM    364  ND2 ASN A  67      13.214 -11.676  -5.603 
ATOM    365  C   ASN A  67      10.584 -10.205  -3.973 
ATOM    366  O   ASN A  67       9.740 -11.082  -3.786 
ATOM    367  N   THR A  68      10.556  -9.392  -5.048 
ATOM    368  CA  THR A  68       9.471  -9.467  -5.982 
ATOM    369  CB  THR A  68       8.762  -8.158  -6.145 
ATOM    370  OG1 THR A  68       8.269  -7.721  -4.886 
ATOM    371  CG2 THR A  68       7.598  -8.348  -7.130 
ATOM    372  C   THR A  68       9.996  -9.879  -7.324 
ATOM    373  O   THR A  68      11.059  -9.439  -7.762 
ATOM    374  N   PHE A  69       9.236 -10.761  -8.006 
ATOM    375  CA  PHE A  69       9.601 -11.241  -9.309 
ATOM    376  CB  PHE A  69       9.527 -12.774  -9.435 
ATOM    377  CG  PHE A  69      10.543 -13.384  -8.526 
ATOM    378  CD1 PHE A  69      11.831 -13.609  -8.956 
ATOM    379  CD2 PHE A  69      10.207 -13.734  -7.237 
ATOM    380  CE1 PHE A  69      12.768 -14.171  -8.120 
ATOM    381  CE2 PHE A  69      11.140 -14.295  -6.395 
ATOM    382  CZ  PHE A  69      12.423 -14.515  -6.835 
ATOM    383  C   PHE A  69       8.608 -10.690 -10.287 
ATOM    384  O   PHE A  69       7.415 -10.605 -10.001 
ATOM    385  N   ILE A  70       9.099 -10.300 -11.480 
ATOM    386  CA  ILE A  70       8.279  -9.766 -12.530 
ATOM    387  CB  ILE A  70       8.894  -8.585 -13.228 
ATOM    388  CG1 ILE A  70       9.137  -7.438 -12.235 
ATOM    389  CG2 ILE A  70       7.982  -8.201 -14.407 
ATOM    390  CD1 ILE A  70      10.026  -6.325 -12.786 
ATOM    391  C   ILE A  70       8.146 -10.852 -13.550 
ATOM    392  O   ILE A  70       9.106 -11.572 -13.824 
ATOM    393  N   HIS A  71       6.934 -11.011 -14.122 
ATOM    394  CA  HIS A  71       6.704 -12.056 -15.078 
ATOM    395  ND1 HIS A  71       6.623 -14.322 -12.875 
ATOM    396  CG  HIS A  71       5.646 -13.442 -13.288 
ATOM    397  CB  HIS A  71       5.509 -12.942 -14.696 
ATOM    398  NE2 HIS A  71       5.416 -13.823 -11.074 
ATOM    399  CD2 HIS A  71       4.918 -13.148 -12.176 
ATOM    400  CE1 HIS A  71       6.439 -14.514 -11.544 
ATOM    401  C   HIS A  71       6.415 -11.410 -16.399 
ATOM    402  O   HIS A  71       6.310 -10.188 -16.486 
ATOM    403  N   GLY A  72       6.286 -12.218 -17.476 
ATOM    404  CA  GLY A  72       6.017 -11.656 -18.772 
ATOM    405  C   GLY A  72       7.295 -11.593 -19.560 
ATOM    406  O   GLY A  72       8.294 -12.209 -19.193 
ATOM    407  N   ASN A  73       7.269 -10.867 -20.702 
ATOM    408  CA  ASN A  73       8.405 -10.782 -21.584 
ATOM    409  CB  ASN A  73       8.034 -10.508 -23.057 
ATOM    410  CG  ASN A  73       7.346  -9.151 -23.163 
ATOM    411  OD1 ASN A  73       7.968  -8.146 -23.502 
ATOM    412  ND2 ASN A  73       6.017  -9.119 -22.872 
ATOM    413  C   ASN A  73       9.371  -9.723 -21.133 
ATOM    414  O   ASN A  73       8.994  -8.716 -20.538 
ATOM    415  N   LYS A  74      10.668  -9.952 -21.434 
ATOM    416  CA  LYS A  74      11.764  -9.101 -21.052 
ATOM    417  CB  LYS A  74      13.152  -9.709 -21.329 
ATOM    418  CG  LYS A  74      13.502 -10.903 -20.438 
ATOM    419  CD  LYS A  74      14.866 -11.514 -20.762 
ATOM    420  CE  LYS A  74      14.989 -11.999 -22.206 
ATOM    421  NZ  LYS A  74      16.380 -12.427 -22.480 
ATOM    422  C   LYS A  74      11.726  -7.769 -21.741 
ATOM    423  O   LYS A  74      12.108  -6.759 -21.152 
ATOM    424  N   ARG A  75      11.268  -7.726 -23.005 
ATOM    425  CA  ARG A  75      11.336  -6.518 -23.783 
ATOM    426  CB  ARG A  75      10.706  -6.680 -25.174 
ATOM    427  CG  ARG A  75      11.275  -7.856 -25.964 
ATOM    428  CD  ARG A  75      10.777  -7.928 -27.407 
ATOM    429  NE  ARG A  75       9.288  -7.909 -27.372 
ATOM    430  CZ  ARG A  75       8.587  -9.047 -27.093 
ATOM    431  NH1 ARG A  75       9.247 -10.192 -26.754 
ATOM    432  NH2 ARG A  75       7.223  -9.036 -27.147 
ATOM    433  C   ARG A  75      10.568  -5.434 -23.096 
ATOM    434  O   ARG A  75      11.000  -4.283 -23.058 
ATOM    435  N   SER A  76       9.396  -5.775 -22.533 
ATOM    436  CA  SER A  76       8.562  -4.791 -21.905 
ATOM    437  CB  SER A  76       7.236  -5.385 -21.396 
ATOM    438  OG  SER A  76       6.471  -5.878 -22.487 
ATOM    439  C   SER A  76       9.281  -4.196 -20.730 
ATOM    440  O   SER A  76       9.132  -3.009 -20.441 
ATOM    441  N   ILE A  77      10.063  -5.017 -20.003 
ATOM    442  CA  ILE A  77      10.777  -4.552 -18.848 
ATOM    443  CB  ILE A  77      11.426  -5.664 -18.076 
ATOM    444  CG1 ILE A  77      10.357  -6.647 -17.572 
ATOM    445  CG2 ILE A  77      12.260  -5.039 -16.946 
ATOM    446  CD1 ILE A  77      10.932  -7.947 -17.010 
ATOM    447  C   ILE A  77      11.850  -3.586 -19.254 
ATOM    448  O   ILE A  77      12.029  -2.547 -18.626 
ATOM    449  N   LYS A  78      12.600  -3.902 -20.324 
ATOM    450  CA  LYS A  78      13.670  -3.048 -20.763 
ATOM    451  CB  LYS A  78      14.457  -3.613 -21.957 
ATOM    452  CG  LYS A  78      15.314  -4.836 -21.619 
ATOM    453  CD  LYS A  78      15.896  -5.526 -22.854 
ATOM    454  CE  LYS A  78      16.828  -6.696 -22.531 
ATOM    455  NZ  LYS A  78      16.037  -7.912 -22.246 
ATOM    456  C   LYS A  78      13.105  -1.727 -21.186 
ATOM    457  O   LYS A  78      13.736  -0.686 -21.012 
ATOM    458  N   ALA A  79      11.881  -1.748 -21.741 
ATOM    459  CA  ALA A  79      11.200  -0.603 -22.284 
ATOM    460  CB  ALA A  79       9.821  -0.951 -22.871 
ATOM    461  C   ALA A  79      10.987   0.445 -21.231 
ATOM    462  O   ALA A  79      10.878   1.630 -21.545 
ATOM    463  N   ILE A  80      10.868   0.044 -19.956 
ATOM    464  CA  ILE A  80      10.626   1.016 -18.927 
ATOM    465  CB  ILE A  80      10.255   0.446 -17.581 
ATOM    466  CG1 ILE A  80      11.316  -0.473 -16.984 
ATOM    467  CG2 ILE A  80       8.892  -0.240 -17.747 
ATOM    468  CD1 ILE A  80      10.900  -1.026 -15.623 
ATOM    469  C   ILE A  80      11.745   2.022 -18.874 
ATOM    470  O   ILE A  80      11.546   3.160 -18.452 
ATOM    471  N   CYS A  81      12.966   1.624 -19.275 
ATOM    472  CA  CYS A  81      14.117   2.486 -19.280 
ATOM    473  CB  CYS A  81      15.428   1.734 -19.567 
ATOM    474  SG  CYS A  81      15.754   0.459 -18.312 
ATOM    475  C   CYS A  81      13.959   3.596 -20.289 
ATOM    476  O   CYS A  81      14.689   4.586 -20.237 
ATOM    477  N   GLU A  82      13.062   3.434 -21.284 
ATOM    478  CA  GLU A  82      12.862   4.454 -22.277 
ATOM    479  CB  GLU A  82      12.970   3.920 -23.715 
ATOM    480  CG  GLU A  82      11.961   2.809 -24.013 
ATOM    481  CD  GLU A  82      12.156   2.352 -25.452 
ATOM    482  OE1 GLU A  82      12.213   3.228 -26.356 
ATOM    483  OE2 GLU A  82      12.249   1.114 -25.666 
ATOM    484  C   GLU A  82      11.484   5.028 -22.107 
ATOM    485  O   GLU A  82      10.696   4.562 -21.287 
ATOM    486  N   ASN A  83      11.173   6.085 -22.884 
ATOM    487  CA  ASN A  83       9.911   6.767 -22.808 
ATOM    488  CB  ASN A  83       9.851   8.042 -23.664 
ATOM    489  CG  ASN A  83      10.676   9.103 -22.944 
ATOM    490  OD1 ASN A  83      10.664   9.185 -21.715 
ATOM    491  ND2 ASN A  83      11.416   9.938 -23.723 
ATOM    492  C   ASN A  83       8.817   5.839 -23.229 
ATOM    493  O   ASN A  83       7.665   6.001 -22.831 
ATOM    494  N   LYS A  84       9.156   4.826 -24.043 
ATOM    495  CA  LYS A  84       8.180   3.925 -24.580 
ATOM    496  CB  LYS A  84       8.857   2.817 -25.416 
ATOM    497  CG  LYS A  84       7.921   1.834 -26.122 
ATOM    498  CD  LYS A  84       7.153   0.911 -25.178 
ATOM    499  CE  LYS A  84       6.396  -0.197 -25.909 
ATOM    500  NZ  LYS A  84       7.357  -1.190 -26.441 
ATOM    501  C   LYS A  84       7.386   3.298 -23.466 
ATOM    502  O   LYS A  84       6.161   3.232 -23.563 
ATOM    503  N   ASN A  85       8.029   2.807 -22.383 
ATOM    504  CA  ASN A  85       7.206   2.217 -21.358 
ATOM    505  CB  ASN A  85       7.343   0.680 -21.318 
ATOM    506  CG  ASN A  85       6.232   0.074 -20.468 
ATOM    507  OD1 ASN A  85       5.067   0.455 -20.576 
ATOM    508  ND2 ASN A  85       6.604  -0.897 -19.592 
ATOM    509  C   ASN A  85       7.600   2.737 -20.000 
ATOM    510  O   ASN A  85       7.516   2.004 -19.015 
ATOM    511  N   GLY A  86       7.987   4.025 -19.869 
ATOM    512  CA  GLY A  86       8.358   4.440 -18.541 
ATOM    513  C   GLY A  86       8.406   5.935 -18.432 
ATOM    514  O   GLY A  86       8.529   6.651 -19.426 
ATOM    515  N   ASN A  87       8.313   6.432 -17.176 
ATOM    516  CA  ASN A  87       8.388   7.834 -16.866 
ATOM    517  CB  ASN A  87       7.070   8.434 -16.338 
ATOM    518  CG  ASN A  87       6.033   8.383 -17.450 
ATOM    519  OD1 ASN A  87       5.564   7.312 -17.828 
ATOM    520  ND2 ASN A  87       5.650   9.574 -17.983 
ATOM    521  C   ASN A  87       9.381   7.966 -15.753 
ATOM    522  O   ASN A  87       9.660   7.005 -15.039 
ATOM    523  N   PRO A  88       9.943   9.130 -15.590 
ATOM    524  CA  PRO A  88      10.890   9.367 -14.542 
ATOM    525  CD  PRO A  88       9.915  10.189 -16.582 
ATOM    526  CB  PRO A  88      11.522  10.727 -14.851 
ATOM    527  CG  PRO A  88      10.555  11.384 -15.857 
ATOM    528  C   PRO A  88      10.168   9.304 -13.236 
ATOM    529  O   PRO A  88       9.050   9.812 -13.144 
ATOM    530  N   HIS A  89      10.804   8.706 -12.212 
ATOM    531  CA  HIS A  89      10.210   8.527 -10.923 
ATOM    532  ND1 HIS A  89       7.895   6.729  -9.424 
ATOM    533  CG  HIS A  89       9.268   6.743  -9.344 
ATOM    534  CB  HIS A  89      10.169   7.046 -10.506 
ATOM    535  NE2 HIS A  89       8.415   6.182  -7.333 
ATOM    536  CD2 HIS A  89       9.569   6.408  -8.061 
ATOM    537  CE1 HIS A  89       7.434   6.387  -8.195 
ATOM    538  C   HIS A  89      11.094   9.291 -10.006 
ATOM    539  O   HIS A  89      12.249   9.524 -10.348 
ATOM    540  N   ARG A  90      10.614   9.570  -8.777 
ATOM    541  CA  ARG A  90      11.134  10.633  -7.973 
ATOM    542  CB  ARG A  90      10.638  10.532  -6.524 
ATOM    543  CG  ARG A  90       9.118  10.621  -6.401 
ATOM    544  CD  ARG A  90       8.581  12.052  -6.436 
ATOM    545  NE  ARG A  90       7.099  11.972  -6.308 
ATOM    546  CZ  ARG A  90       6.398  13.027  -5.801 
ATOM    547  NH1 ARG A  90       7.050  14.164  -5.418 
ATOM    548  NH2 ARG A  90       5.043  12.938  -5.660 
ATOM    549  C   ARG A  90      12.627  10.723  -7.915 
ATOM    550  O   ARG A  90      13.186  11.625  -8.535 
ATOM    551  N   GLU A  91      13.353   9.801  -7.262 
ATOM    552  CA  GLU A  91      14.755  10.115  -7.224 
ATOM    553  CB  GLU A  91      15.367  10.061  -5.812 
ATOM    554  CG  GLU A  91      14.958  11.232  -4.914 
ATOM    555  CD  GLU A  91      13.537  11.000  -4.427 
ATOM    556  OE1 GLU A  91      13.280   9.918  -3.836 
ATOM    557  OE2 GLU A  91      12.688  11.907  -4.644 
ATOM    558  C   GLU A  91      15.504   9.143  -8.074 
ATOM    559  O   GLU A  91      15.859   8.056  -7.623 
ATOM    560  N   ASN A  92      15.780   9.542  -9.330 
ATOM    561  CA  ASN A  92      16.570   8.776 -10.253 
ATOM    562  CB  ASN A  92      18.015   8.583  -9.762 
ATOM    563  CG  ASN A  92      18.669   9.953  -9.678 
ATOM    564  OD1 ASN A  92      18.547  10.766 -10.593 
ATOM    565  ND2 ASN A  92      19.371  10.227  -8.547 
ATOM    566  C   ASN A  92      15.991   7.412 -10.460 
ATOM    567  O   ASN A  92      16.733   6.456 -10.678 
ATOM    568  N   LEU A  93      14.653   7.283 -10.421 
ATOM    569  CA  LEU A  93      14.046   5.998 -10.644 
ATOM    570  CB  LEU A  93      13.196   5.499  -9.462 
ATOM    571  CG  LEU A  93      14.013   5.127  -8.208 
ATOM    572  CD1 LEU A  93      13.097   4.644  -7.072 
ATOM    573  CD2 LEU A  93      15.107   4.099  -8.543 
ATOM    574  C   LEU A  93      13.141   6.137 -11.825 
ATOM    575  O   LEU A  93      12.979   7.226 -12.373 
ATOM    576  N   ARG A  94      12.563   5.007 -12.286 
ATOM    577  CA  ARG A  94      11.651   5.047 -13.395 
ATOM    578  CB  ARG A  94      12.264   4.533 -14.706 
ATOM    579  CG  ARG A  94      13.421   5.410 -15.185 
ATOM    580  CD  ARG A  94      13.981   5.008 -16.550 
ATOM    581  NE  ARG A  94      12.929   5.315 -17.557 
ATOM    582  CZ  ARG A  94      12.803   6.585 -18.040 
ATOM    583  NH1 ARG A  94      13.625   7.577 -17.590 
ATOM    584  NH2 ARG A  94      11.843   6.868 -18.966 
ATOM    585  C   ARG A  94      10.481   4.169 -13.054 
ATOM    586  O   ARG A  94      10.637   3.137 -12.403 
ATOM    587  N   ILE A  95       9.268   4.577 -13.488 
ATOM    588  CA  ILE A  95       8.059   3.839 -13.228 
ATOM    589  CB  ILE A  95       7.025   4.653 -12.501 
ATOM    590  CG1 ILE A  95       5.820   3.791 -12.084 
ATOM    591  CG2 ILE A  95       6.656   5.846 -13.397 
ATOM    592  CD1 ILE A  95       6.118   2.807 -10.956 
ATOM    593  C   ILE A  95       7.471   3.433 -14.552 
ATOM    594  O   ILE A  95       7.417   4.230 -15.487 
ATOM    595  N   SER A  96       7.017   2.167 -14.668 
ATOM    596  CA  SER A  96       6.520   1.669 -15.924 
ATOM    597  CB  SER A  96       6.521   0.132 -16.021 
ATOM    598  OG  SER A  96       5.638  -0.423 -15.057 
ATOM    599  C   SER A  96       5.122   2.137 -16.200 
ATOM    600  O   SER A  96       4.324   2.355 -15.289 
ATOM    601  N   LYS A  97       4.824   2.366 -17.497 
ATOM    602  CA  LYS A  97       3.513   2.735 -17.955 
ATOM    603  CB  LYS A  97       3.499   3.283 -19.390 
ATOM    604  CG  LYS A  97       4.096   4.687 -19.504 
ATOM    605  CD  LYS A  97       4.273   5.153 -20.949 
ATOM    606  CE  LYS A  97       4.718   6.611 -21.063 
ATOM    607  NZ  LYS A  97       6.152   6.728 -20.709 
ATOM    608  C   LYS A  97       2.610   1.543 -17.924 
ATOM    609  O   LYS A  97       1.429   1.655 -17.600 
ATOM    610  N   SER A  98       3.157   0.372 -18.304 
ATOM    611  CA  SER A  98       2.430  -0.864 -18.402 
ATOM    612  CB  SER A  98       3.113  -1.826 -19.387 
ATOM    613  OG  SER A  98       2.438  -3.069 -19.433 
ATOM    614  C   SER A  98       2.391  -1.529 -17.062 
ATOM    615  O   SER A  98       3.191  -1.233 -16.178 
ATOM    616  N   SER A  99       1.438  -2.468 -16.892 
ATOM    617  CA  SER A  99       1.316  -3.181 -15.654 
ATOM    618  CB  SER A  99      -0.138  -3.329 -15.182 
ATOM    619  OG  SER A  99      -0.171  -4.036 -13.953 
ATOM    620  C   SER A  99       1.866  -4.551 -15.901 
ATOM    621  O   SER A  99       1.756  -5.075 -17.006 
ATOM    622  N   PHE A 100       2.499  -5.160 -14.875 
ATOM    623  CA  PHE A 100       3.096  -6.452 -15.063 
ATOM    624  CB  PHE A 100       4.625  -6.462 -14.858 
ATOM    625  CG  PHE A 100       5.327  -5.637 -15.887 
ATOM    626  CD1 PHE A 100       5.439  -4.271 -15.743 
ATOM    627  CD2 PHE A 100       5.897  -6.234 -16.988 
ATOM    628  CE1 PHE A 100       6.097  -3.516 -16.687 
ATOM    629  CE2 PHE A 100       6.556  -5.484 -17.934 
ATOM    630  CZ  PHE A 100       6.657  -4.121 -17.787 
ATOM    631  C   PHE A 100       2.572  -7.384 -14.016 
ATOM    632  O   PHE A 100       2.195  -6.966 -12.922 
ATOM    633  N   GLN A 101       2.513  -8.691 -14.344 
ATOM    634  CA  GLN A 101       2.171  -9.658 -13.345 
ATOM    635  CB  GLN A 101       1.839 -11.052 -13.904 
ATOM    636  CG  GLN A 101       0.489 -11.131 -14.617 
ATOM    637  CD  GLN A 101      -0.593 -11.194 -13.547 
ATOM    638  OE1 GLN A 101      -0.366 -11.697 -12.449 
ATOM    639  NE2 GLN A 101      -1.804 -10.667 -13.873 
ATOM    640  C   GLN A 101       3.394  -9.793 -12.496 
ATOM    641  O   GLN A 101       4.508  -9.873 -13.015 
ATOM    642  N   VAL A 102       3.218  -9.802 -11.161 
ATOM    643  CA  VAL A 102       4.354  -9.886 -10.293 
ATOM    644  CB  VAL A 102       4.759  -8.562  -9.714 
ATOM    645  CG1 VAL A 102       5.195  -7.637 -10.861 
ATOM    646  CG2 VAL A 102       3.584  -8.007  -8.887 
ATOM    647  C   VAL A 102       4.011 -10.774  -9.139 
ATOM    648  O   VAL A 102       2.841 -11.025  -8.854 
ATOM    649  N   THR A 103       5.050 -11.314  -8.467 
ATOM    650  CA  THR A 103       4.829 -12.120  -7.304 
ATOM    651  CB  THR A 103       5.112 -13.577  -7.530 
ATOM    652  OG1 THR A 103       4.295 -14.080  -8.577 
ATOM    653  CG2 THR A 103       4.826 -14.343  -6.226 
ATOM    654  C   THR A 103       5.781 -11.637  -6.255 
ATOM    655  O   THR A 103       6.988 -11.574  -6.489 
ATOM    656  N   THR A 104       5.262 -11.297  -5.057 
ATOM    657  CA  THR A 104       6.109 -10.812  -4.005 
ATOM    658  CB  THR A 104       5.546  -9.614  -3.295 
ATOM    659  OG1 THR A 104       5.356  -8.546  -4.210 
ATOM    660  CG2 THR A 104       6.514  -9.193  -2.176 
ATOM    661  C   THR A 104       6.242 -11.896  -2.986 
ATOM    662  O   THR A 104       5.251 -12.502  -2.581 
ATOM    663  N   CYS A 105       7.490 -12.172  -2.555 
ATOM    664  CA  CYS A 105       7.738 -13.200  -1.586 
ATOM    665  CB  CYS A 105       8.849 -14.165  -2.029 
ATOM    666  SG  CYS A 105       8.448 -14.908  -3.639 
ATOM    667  C   CYS A 105       8.189 -12.511  -0.339 
ATOM    668  O   CYS A 105       9.178 -11.779  -0.349 
ATOM    669  N   LYS A 106       7.459 -12.730   0.774 
ATOM    670  CA  LYS A 106       7.781 -12.086   2.014 
ATOM    671  CB  LYS A 106       6.585 -11.338   2.628 
ATOM    672  CG  LYS A 106       6.127 -10.139   1.793 
ATOM    673  CD  LYS A 106       4.735  -9.634   2.178 
ATOM    674  CE  LYS A 106       4.309  -8.374   1.425 
ATOM    675  NZ  LYS A 106       5.014  -7.194   1.974 
ATOM    676  C   LYS A 106       8.204 -13.134   2.988 
ATOM    677  O   LYS A 106       7.514 -14.131   3.203 
ATOM    678  N   LEU A 107       9.370 -12.908   3.618 
ATOM    679  CA  LEU A 107       9.910 -13.866   4.533 
ATOM    680  CB  LEU A 107      11.381 -13.570   4.883 
ATOM    681  CG  LEU A 107      12.026 -14.570   5.857 
ATOM    682  CD1 LEU A 107      12.138 -15.973   5.238 
ATOM    683  CD2 LEU A 107      13.375 -14.044   6.370 
ATOM    684  C   LEU A 107       9.105 -13.824   5.787 
ATOM    685  O   LEU A 107       8.661 -12.764   6.225 
ATOM    686  N   HIS A 108       8.855 -15.005   6.380 
ATOM    687  CA  HIS A 108       8.191 -15.020   7.648 
ATOM    688  ND1 HIS A 108       6.503 -17.160   5.722 
ATOM    689  CG  HIS A 108       6.507 -16.861   7.063 
ATOM    690  CB  HIS A 108       6.725 -15.489   7.618 
ATOM    691  NE2 HIS A 108       6.076 -19.059   6.793 
ATOM    692  CD2 HIS A 108       6.247 -18.033   7.703 
ATOM    693  CE1 HIS A 108       6.239 -18.488   5.615 
ATOM    694  C   HIS A 108       8.993 -15.906   8.534 
ATOM    695  O   HIS A 108       9.644 -16.843   8.076 
ATOM    696  N   GLY A 109       8.958 -15.620   9.846 
ATOM    697  CA  GLY A 109       9.793 -16.334  10.759 
ATOM    698  C   GLY A 109      10.861 -15.362  11.144 
ATOM    699  O   GLY A 109      11.206 -14.465  10.376 
ATOM    700  N   GLY A 110      11.378 -15.513  12.376 
ATOM    701  CA  GLY A 110      12.344 -14.642  12.983 
ATOM    702  C   GLY A 110      13.717 -14.700  12.379 
ATOM    703  O   GLY A 110      14.419 -13.689  12.376 
ATOM    704  N   SER A 111      14.166 -15.876  11.892 
ATOM    705  CA  SER A 111      15.555 -15.993  11.521 
ATOM    706  CB  SER A 111      16.129 -17.404  11.740 
ATOM    707  OG  SER A 111      17.494 -17.439  11.353 
ATOM    708  C   SER A 111      15.827 -15.629  10.092 
ATOM    709  O   SER A 111      15.060 -15.888   9.167 
ATOM    710  N   PRO A 112      16.953 -14.967   9.967 
ATOM    711  CA  PRO A 112      17.492 -14.571   8.686 
ATOM    712  CD  PRO A 112      17.334 -14.031  11.015 
ATOM    713  CB  PRO A 112      18.504 -13.462   8.973 
ATOM    714  CG  PRO A 112      18.025 -12.860  10.301 
ATOM    715  C   PRO A 112      18.112 -15.709   7.930 
ATOM    716  O   PRO A 112      18.498 -15.507   6.778 
ATOM    717  N   TRP A 113      18.254 -16.900   8.543 
ATOM    718  CA  TRP A 113      18.952 -17.947   7.848 
ATOM    719  CB  TRP A 113      20.140 -18.493   8.653 
ATOM    720  CG  TRP A 113      21.239 -17.473   8.801 
ATOM    721  CD2 TRP A 113      22.171 -17.157   7.757 
ATOM    722  CD1 TRP A 113      21.549 -16.668   9.857 
ATOM    723  NE1 TRP A 113      22.625 -15.874   9.541 
ATOM    724  CE2 TRP A 113      23.017 -16.164   8.250 
ATOM    725  CE3 TRP A 113      22.310 -17.654   6.495 
ATOM    726  CZ2 TRP A 113      24.022 -15.652   7.480 
ATOM    727  CZ3 TRP A 113      23.322 -17.137   5.721 
ATOM    728  CH2 TRP A 113      24.162 -16.156   6.206 
ATOM    729  C   TRP A 113      18.019 -19.078   7.526 
ATOM    730  O   TRP A 113      16.980 -19.259   8.157 
ATOM    731  N   PRO A 114      18.387 -19.844   6.525 
ATOM    732  CA  PRO A 114      17.605 -20.941   6.018 
ATOM    733  CD  PRO A 114      19.726 -19.807   5.959 
ATOM    734  CB  PRO A 114      18.412 -21.510   4.849 
ATOM    735  CG  PRO A 114      19.865 -21.131   5.190 
ATOM    736  C   PRO A 114      17.349 -21.963   7.077 
ATOM    737  O   PRO A 114      18.132 -22.055   8.021 
ATOM    738  N   PRO A 115      16.287 -22.717   6.949 
ATOM    739  CA  PRO A 115      15.417 -22.592   5.810 
ATOM    740  CD  PRO A 115      16.308 -24.080   7.460 
ATOM    741  CB  PRO A 115      14.554 -23.850   5.796 
ATOM    742  CG  PRO A 115      15.436 -24.898   6.494 
ATOM    743  C   PRO A 115      14.624 -21.326   5.826 
ATOM    744  O   PRO A 115      14.324 -20.822   6.907 
ATOM    745  N   CYS A 116      14.262 -20.805   4.637 
ATOM    746  CA  CYS A 116      13.552 -19.559   4.576 
ATOM    747  CB  CYS A 116      14.136 -18.609   3.509 
ATOM    748  SG  CYS A 116      15.947 -18.432   3.606 
ATOM    749  C   CYS A 116      12.141 -19.851   4.153 
ATOM    750  O   CYS A 116      11.913 -20.416   3.083 
ATOM    751  N   GLN A 117      11.145 -19.461   4.980 
ATOM    752  CA  GLN A 117       9.776 -19.689   4.605 
ATOM    753  CB  GLN A 117       8.829 -20.057   5.761 
ATOM    754  CG  GLN A 117       9.262 -21.272   6.578 
ATOM    755  CD  GLN A 117       9.944 -20.724   7.818 
ATOM    756  OE1 GLN A 117      10.525 -19.641   7.791 
ATOM    757  NE2 GLN A 117       9.847 -21.480   8.943 
ATOM    758  C   GLN A 117       9.264 -18.399   4.045 
ATOM    759  O   GLN A 117       9.593 -17.322   4.542 
ATOM    760  N   TYR A 118       8.444 -18.476   2.979 
ATOM    761  CA  TYR A 118       7.961 -17.279   2.352 
ATOM    762  CB  TYR A 118       8.554 -17.047   0.952 
ATOM    763  CG  TYR A 118      10.003 -16.728   1.079 
ATOM    764  CD1 TYR A 118      10.406 -15.445   1.371 
ATOM    765  CD2 TYR A 118      10.958 -17.702   0.895 
ATOM    766  CE1 TYR A 118      11.740 -15.138   1.486 
ATOM    767  CE2 TYR A 118      12.294 -17.401   1.008 
ATOM    768  CZ  TYR A 118      12.686 -16.117   1.304 
ATOM    769  OH  TYR A 118      14.057 -15.806   1.420 
ATOM    770  C   TYR A 118       6.480 -17.356   2.150 
ATOM    771  O   TYR A 118       5.907 -18.436   2.018 
ATOM    772  N   ARG A 119       5.827 -16.174   2.139 
ATOM    773  CA  ARG A 119       4.427 -16.059   1.843 
ATOM    774  CB  ARG A 119       3.652 -15.202   2.858 
ATOM    775  CG  ARG A 119       3.673 -15.788   4.269 
ATOM    776  CD  ARG A 119       2.594 -16.840   4.518 
ATOM    777  NE  ARG A 119       2.885 -17.449   5.844 
ATOM    778  CZ  ARG A 119       1.863 -17.879   6.638 
ATOM    779  NH1 ARG A 119       0.571 -17.731   6.223 
ATOM    780  NH2 ARG A 119       2.135 -18.448   7.848 
ATOM    781  C   ARG A 119       4.365 -15.344   0.526 
ATOM    782  O   ARG A 119       5.061 -14.349   0.325 
ATOM    783  N   ALA A 120       3.524 -15.828  -0.411 
ATOM    784  CA  ALA A 120       3.516 -15.241  -1.722 
ATOM    785  CB  ALA A 120       3.540 -16.279  -2.857 
ATOM    786  C   ALA A 120       2.290 -14.411  -1.918 
ATOM    787  O   ALA A 120       1.191 -14.774  -1.498 
ATOM    788  N   THR A 121       2.473 -13.235  -2.553 
ATOM    789  CA  THR A 121       1.362 -12.387  -2.858 
ATOM    790  CB  THR A 121       1.414 -11.077  -2.132 
ATOM    791  OG1 THR A 121       1.493 -11.279  -0.729 
ATOM    792  CG2 THR A 121       0.136 -10.304  -2.467 
ATOM    793  C   THR A 121       1.454 -12.058  -4.319 
ATOM    794  O   THR A 121       2.368 -11.355  -4.746 
ATOM    795  N   ALA A 122       0.503 -12.561  -5.131 
ATOM    796  CA  ALA A 122       0.506 -12.258  -6.535 
ATOM    797  CB  ALA A 122      -0.363 -13.214  -7.372 
ATOM    798  C   ALA A 122      -0.051 -10.879  -6.695 
ATOM    799  O   ALA A 122      -0.797 -10.403  -5.841 
ATOM    800  N   GLY A 123       0.311 -10.190  -7.800 
ATOM    801  CA  GLY A 123      -0.202  -8.866  -8.009 
ATOM    802  C   GLY A 123      -0.066  -8.514  -9.455 
ATOM    803  O   GLY A 123       0.601  -9.210 -10.221 
ATOM    804  N   PHE A 124      -0.738  -7.418  -9.864 
ATOM    805  CA  PHE A 124      -0.677  -6.940 -11.215 
ATOM    806  CB  PHE A 124      -1.952  -7.333 -11.988 
ATOM    807  CG  PHE A 124      -1.880  -6.953 -13.427 
ATOM    808  CD1 PHE A 124      -1.110  -7.677 -14.309 
ATOM    809  CD2 PHE A 124      -2.620  -5.893 -13.902 
ATOM    810  CE1 PHE A 124      -1.058  -7.330 -15.640 
ATOM    811  CE2 PHE A 124      -2.573  -5.544 -15.231 
ATOM    812  CZ  PHE A 124      -1.789  -6.263 -16.103 
ATOM    813  C   PHE A 124      -0.614  -5.444 -11.112 
ATOM    814  O   PHE A 124      -1.586  -4.807 -10.707 
ATOM    815  N   ARG A 125       0.538  -4.838 -11.470 
ATOM    816  CA  ARG A 125       0.653  -3.408 -11.368 
ATOM    817  CB  ARG A 125       0.731  -2.905  -9.919 
ATOM    818  CG  ARG A 125       1.922  -3.477  -9.148 
ATOM    819  CD  ARG A 125       2.201  -2.737  -7.841 
ATOM    820  NE  ARG A 125       2.654  -1.368  -8.212 
ATOM    821  CZ  ARG A 125       2.539  -0.343  -7.320 
ATOM    822  NH1 ARG A 125       2.021  -0.575  -6.078 
ATOM    823  NH2 ARG A 125       2.940   0.912  -7.672 
ATOM    824  C   ARG A 125       1.930  -2.974 -12.029 
ATOM    825  O   ARG A 125       2.704  -3.796 -12.517 
ATOM    826  N   ASN A 126       2.164  -1.643 -12.058 
ATOM    827  CA  ASN A 126       3.348  -1.060 -12.631 
ATOM    828  CB  ASN A 126       3.319   0.475 -12.733 
ATOM    829  CG  ASN A 126       2.288   0.920 -13.750 
ATOM    830  OD1 ASN A 126       1.798   0.128 -14.551 
ATOM    831  ND2 ASN A 126       1.954   2.238 -13.724 
ATOM    832  C   ASN A 126       4.475  -1.326 -11.687 
ATOM    833  O   ASN A 126       4.252  -1.649 -10.522 
ATOM    834  N   VAL A 127       5.728  -1.187 -12.170 
ATOM    835  CA  VAL A 127       6.853  -1.442 -11.318 
ATOM    836  CB  VAL A 127       7.620  -2.670 -11.710 
ATOM    837  CG1 VAL A 127       6.692  -3.888 -11.560 
ATOM    838  CG2 VAL A 127       8.164  -2.479 -13.137 
ATOM    839  C   VAL A 127       7.801  -0.286 -11.389 
ATOM    840  O   VAL A 127       7.791   0.482 -12.349 
ATOM    841  N   VAL A 128       8.640  -0.129 -10.338 
ATOM    842  CA  VAL A 128       9.608   0.932 -10.290 
ATOM    843  CB  VAL A 128       9.558   1.739  -9.024 
ATOM    844  CG1 VAL A 128      10.684   2.788  -9.058 
ATOM    845  CG2 VAL A 128       8.156   2.343  -8.876 
ATOM    846  C   VAL A 128      10.968   0.306 -10.332 
ATOM    847  O   VAL A 128      11.242  -0.659  -9.620 
ATOM    848  N   VAL A 129      11.864   0.853 -11.180 
ATOM    849  CA  VAL A 129      13.192   0.316 -11.293 
ATOM    850  CB  VAL A 129      13.377  -0.597 -12.470 
ATOM    851  CG1 VAL A 129      12.475  -1.829 -12.285 
ATOM    852  CG2 VAL A 129      13.103   0.196 -13.761 
ATOM    853  C   VAL A 129      14.143   1.454 -11.487 
ATOM    854  O   VAL A 129      13.740   2.610 -11.599 
ATOM    855  N   ALA A 130      15.453   1.141 -11.469 
ATOM    856  CA  ALA A 130      16.471   2.102 -11.776 
ATOM    857  CB  ALA A 130      17.570   2.201 -10.704 
ATOM    858  C   ALA A 130      17.107   1.586 -13.029 
ATOM    859  O   ALA A 130      17.251   0.376 -13.195 
ATOM    860  N   CYS A 131      17.489   2.483 -13.964 
ATOM    861  CA  CYS A 131      18.044   1.992 -15.195 
ATOM    862  CB  CYS A 131      17.222   2.356 -16.450 
ATOM    863  SG  CYS A 131      15.649   1.450 -16.538 
ATOM    864  C   CYS A 131      19.424   2.528 -15.408 
ATOM    865  O   CYS A 131      19.772   3.615 -14.946 
ATOM    866  N   GLU A 132      20.255   1.724 -16.108 
ATOM    867  CA  GLU A 132      21.592   2.093 -16.475 
ATOM    868  CB  GLU A 132      22.653   1.496 -15.531 
ATOM    869  CG  GLU A 132      24.095   1.876 -15.875 
ATOM    870  CD  GLU A 132      25.017   1.153 -14.901 
ATOM    871  OE1 GLU A 132      24.867  -0.090 -14.759 
ATOM    872  OE2 GLU A 132      25.883   1.833 -14.288 
ATOM    873  C   GLU A 132      21.835   1.497 -17.828 
ATOM    874  O   GLU A 132      21.581   0.315 -18.054 
ATOM    875  N   ASN A 133      22.341   2.307 -18.771 
ATOM    876  CA  ASN A 133      22.633   1.807 -20.081 
ATOM    877  CB  ASN A 133      23.666   0.669 -20.045 
ATOM    878  CG  ASN A 133      24.142   0.395 -21.460 
ATOM    879  OD1 ASN A 133      23.716   1.047 -22.412 
ATOM    880  ND2 ASN A 133      25.042  -0.612 -21.602 
ATOM    881  C   ASN A 133      21.369   1.284 -20.700 
ATOM    882  O   ASN A 133      21.405   0.415 -21.569 
ATOM    883  N   GLY A 134      20.206   1.809 -20.274 
ATOM    884  CA  GLY A 134      18.973   1.431 -20.908 
ATOM    885  C   GLY A 134      18.488   0.100 -20.407 
ATOM    886  O   GLY A 134      17.601  -0.497 -21.016 
ATOM    887  N   LEU A 135      19.052  -0.410 -19.291 
ATOM    888  CA  LEU A 135      18.626  -1.689 -18.777 
ATOM    889  CB  LEU A 135      19.722  -2.763 -18.865 
ATOM    890  CG  LEU A 135      20.118  -3.122 -20.306 
ATOM    891  CD1 LEU A 135      21.217  -4.195 -20.327 
ATOM    892  CD2 LEU A 135      18.890  -3.538 -21.130 
ATOM    893  C   LEU A 135      18.301  -1.547 -17.317 
ATOM    894  O   LEU A 135      18.890  -0.715 -16.629 
ATOM    895  N   PRO A 136      17.352  -2.313 -16.825 
ATOM    896  CA  PRO A 136      17.021  -2.252 -15.420 
ATOM    897  CD  PRO A 136      16.196  -2.669 -17.633 
ATOM    898  CB  PRO A 136      15.657  -2.921 -15.271 
ATOM    899  CG  PRO A 136      15.011  -2.730 -16.653 
ATOM    900  C   PRO A 136      18.077  -2.865 -14.544 
ATOM    901  O   PRO A 136      18.366  -4.050 -14.698 
ATOM    902  N   VAL A 137      18.700  -2.052 -13.670 
ATOM    903  CA  VAL A 137      19.685  -2.428 -12.695 
ATOM    904  CB  VAL A 137      20.708  -1.352 -12.497 
ATOM    905  CG1 VAL A 137      21.444  -1.158 -13.835 
ATOM    906  CG2 VAL A 137      20.006  -0.082 -11.995 
ATOM    907  C   VAL A 137      19.111  -2.788 -11.354 
ATOM    908  O   VAL A 137      19.737  -3.522 -10.593 
ATOM    909  N   HIS A 138      17.948  -2.222 -10.978 
ATOM    910  CA  HIS A 138      17.482  -2.425  -9.634 
ATOM    911  ND1 HIS A 138      17.868  -2.477  -6.392 
ATOM    912  CG  HIS A 138      17.517  -1.474  -7.267 
ATOM    913  CB  HIS A 138      18.027  -1.352  -8.671 
ATOM    914  NE2 HIS A 138      16.458  -1.147  -5.302 
ATOM    915  CD2 HIS A 138      16.654  -0.671  -6.586 
ATOM    916  CE1 HIS A 138      17.208  -2.233  -5.232 
ATOM    917  C   HIS A 138      15.989  -2.347  -9.596 
ATOM    918  O   HIS A 138      15.368  -1.672 -10.416 
ATOM    919  N   LEU A 139      15.380  -3.059  -8.624 
ATOM    920  CA  LEU A 139      13.959  -3.022  -8.464 
ATOM    921  CB  LEU A 139      13.328  -4.424  -8.387 
ATOM    922  CG  LEU A 139      11.796  -4.427  -8.219 
ATOM    923  CD1 LEU A 139      11.097  -3.859  -9.466 
ATOM    924  CD2 LEU A 139      11.275  -5.821  -7.830 
ATOM    925  C   LEU A 139      13.692  -2.338  -7.155 
ATOM    926  O   LEU A 139      14.328  -2.642  -6.146 
ATOM    927  N   ASP A 140      12.744  -1.377  -7.146 
ATOM    928  CA  ASP A 140      12.392  -0.683  -5.938 
ATOM    929  CB  ASP A 140      11.787   0.709  -6.222 
ATOM    930  CG  ASP A 140      11.444   1.439  -4.927 
ATOM    931  OD1 ASP A 140      10.721   0.858  -4.076 
ATOM    932  OD2 ASP A 140      11.902   2.602  -4.774 
ATOM    933  C   ASP A 140      11.357  -1.523  -5.257 
ATOM    934  O   ASP A 140      10.230  -1.654  -5.728 
ATOM    935  N   GLN A 141      11.749  -2.130  -4.123 
ATOM    936  CA  GLN A 141      10.948  -3.011  -3.316 
ATOM    937  CB  GLN A 141      11.779  -3.783  -2.278 
ATOM    938  CG  GLN A 141      12.762  -4.776  -2.905 
ATOM    939  CD  GLN A 141      11.952  -5.908  -3.523 
ATOM    940  OE1 GLN A 141      12.497  -6.786  -4.190 
ATOM    941  NE2 GLN A 141      10.610  -5.884  -3.303 
ATOM    942  C   GLN A 141       9.851  -2.293  -2.576 
ATOM    943  O   GLN A 141       8.819  -2.893  -2.282 
ATOM    944  N   SER A 142      10.034  -0.997  -2.253 
ATOM    945  CA  SER A 142       9.150  -0.301  -1.351 
ATOM    946  CB  SER A 142       9.491   1.193  -1.188 
ATOM    947  OG  SER A 142       9.124   1.919  -2.352 
ATOM    948  C   SER A 142       7.710  -0.375  -1.771 
ATOM    949  O   SER A 142       6.824  -0.464  -0.923 
ATOM    950  N   ILE A 143       7.420  -0.350  -3.080 
ATOM    951  CA  ILE A 143       6.051  -0.356  -3.517 
ATOM    952  CB  ILE A 143       5.929  -0.210  -5.009 
ATOM    953  CG1 ILE A 143       6.581  -1.395  -5.742 
ATOM    954  CG2 ILE A 143       6.534   1.151  -5.388 
ATOM    955  CD1 ILE A 143       6.281  -1.418  -7.241 
ATOM    956  C   ILE A 143       5.389  -1.633  -3.085 
ATOM    957  O   ILE A 143       4.203  -1.660  -2.760 
ATOM    958  N   PHE A 144       6.139  -2.743  -3.129 
ATOM    959  CA  PHE A 144       5.663  -4.054  -2.785 
ATOM    960  CB  PHE A 144       6.569  -5.164  -3.332 
ATOM    961  CG  PHE A 144       6.507  -4.997  -4.812 
ATOM    962  CD1 PHE A 144       5.397  -5.403  -5.519 
ATOM    963  CD2 PHE A 144       7.560  -4.429  -5.496 
ATOM    964  CE1 PHE A 144       5.340  -5.244  -6.884 
ATOM    965  CE2 PHE A 144       7.507  -4.271  -6.860 
ATOM    966  CZ  PHE A 144       6.396  -4.677  -7.557 
ATOM    967  C   PHE A 144       5.482  -4.230  -1.309 
ATOM    968  O   PHE A 144       4.699  -5.077  -0.876 
ATOM    969  N   ARG A 145       6.264  -3.500  -0.495 
ATOM    970  CA  ARG A 145       6.177  -3.640   0.929 
ATOM    971  CB  ARG A 145       7.187  -2.736   1.646 
ATOM    972  CG  ARG A 145       8.616  -2.950   1.149 
ATOM    973  CD  ARG A 145       9.671  -2.223   1.979 
ATOM    974  NE  ARG A 145       9.994  -3.112   3.127 
ATOM    975  CZ  ARG A 145      10.901  -4.116   2.955 
ATOM    976  NH1 ARG A 145      11.537  -4.250   1.755 
ATOM    977  NH2 ARG A 145      11.162  -4.987   3.973 
ATOM    978  C   ARG A 145       4.810  -3.223   1.343 
ATOM    979  O   ARG A 145       4.160  -3.893   2.145 
ATOM    980  N   ARG A 146       4.339  -2.101   0.769 
ATOM    981  CA  ARG A 146       3.061  -1.554   1.109 
ATOM    982  CB  ARG A 146       2.944  -0.061   0.750 
ATOM    983  CG  ARG A 146       4.017   0.799   1.422 
ATOM    984  CD  ARG A 146       3.933   2.291   1.088 
ATOM    985  NE  ARG A 146       5.205   2.914   1.552 
ATOM    986  CZ  ARG A 146       6.283   2.930   0.714 
ATOM    987  NH1 ARG A 146       6.168   2.412  -0.544 
ATOM    988  NH2 ARG A 146       7.470   3.456   1.131 
ATOM    989  C   ARG A 146       2.016  -2.301   0.298 
ATOM    990  O   ARG A 146       1.257  -1.625  -0.446 
ATOM    991  OXT ARG A 146       1.959  -3.554   0.415 
TER
HEADER lig_44.pdb
ATOM      1  P    DC A   1      35.087  77.204 233.774 
ATOM      2  OP1  DC A   1      35.471  76.366 234.932 
ATOM      3  OP2  DC A   1      35.972  77.125 232.592 
ATOM      4  O5'  DC A   1      33.583  76.869 233.342 
ATOM      5  C5'  DC A   1      32.498  77.547 234.003 
ATOM      6  C4'  DC A   1      31.466  77.989 232.984 
ATOM      7  O4'  DC A   1      31.757  79.305 232.434 
ATOM      8  C3'  DC A   1      31.324  77.097 231.752 
ATOM      9  O3'  DC A   1      29.953  77.048 231.374 
ATOM     10  C2'  DC A   1      32.103  77.823 230.656 
ATOM     11  C1'  DC A   1      31.648  79.233 231.020 
ATOM     12  N1   DC A   1      32.499  80.307 230.435 
ATOM     13  C2   DC A   1      31.877  81.494 230.056 
ATOM     14  O2   DC A   1      30.657  81.606 230.219 
ATOM     15  N3   DC A   1      32.635  82.485 229.520 
ATOM     16  C4   DC A   1      33.955  82.324 229.360 
ATOM     17  N4   DC A   1      34.650  83.320 228.833 
ATOM     18  C5   DC A   1      34.614  81.111 229.743 
ATOM     19  C6   DC A   1      33.839  80.132 230.276 
ATOM     20  P    DA A   2      29.337  75.661 230.866 
ATOM     21  OP1  DA A   2      28.936  74.840 232.030 
ATOM     22  OP2  DA A   2      30.271  75.023 229.913 
ATOM     23  O5'  DA A   2      28.034  76.161 230.085 
ATOM     24  C5'  DA A   2      27.379  77.368 230.521 
ATOM     25  C4'  DA A   2      27.010  78.219 229.321 
ATOM     26  O4'  DA A   2      28.084  79.120 228.927 
ATOM     27  C3'  DA A   2      26.681  77.455 228.039 
ATOM     28  O3'  DA A   2      25.628  78.127 227.358 
ATOM     29  C2'  DA A   2      27.949  77.554 227.193 
ATOM     30  C1'  DA A   2      28.269  79.009 227.524 
ATOM     31  N9   DA A   2      29.671  79.401 227.210 
ATOM     32  C8   DA A   2      30.803  78.643 227.295 
ATOM     33  N7   DA A   2      31.884  79.272 226.949 
ATOM     34  C5   DA A   2      31.437  80.542 226.609 
ATOM     35  C6   DA A   2      32.104  81.691 226.155 
ATOM     36  N6   DA A   2      33.430  81.747 225.957 
ATOM     37  N1   DA A   2      31.359  82.785 225.911 
ATOM     38  C2   DA A   2      30.043  82.723 226.110 
ATOM     39  N3   DA A   2      29.314  81.712 226.528 
ATOM     40  C4   DA A   2      30.083  80.630 226.765 
ATOM     41  P    DT A   3      24.487  77.261 226.645 
ATOM     42  OP1  DT A   3      23.458  76.882 227.639 
ATOM     43  OP2  DT A   3      25.107  76.147 225.894 
ATOM     44  O5'  DT A   3      23.877  78.326 225.619 
ATOM     45  C5'  DT A   3      23.910  79.725 225.963 
ATOM     46  C4'  DT A   3      24.338  80.544 224.762 
ATOM     47  O4'  DT A   3      25.785  80.685 224.674 
ATOM     48  C3'  DT A   3      23.939  79.983 223.397 
ATOM     49  O3'  DT A   3      23.605  81.064 222.535 
ATOM     50  C2'  DT A   3      25.207  79.314 222.867 
ATOM     51  C1'  DT A   3      26.184  80.383 223.345 
ATOM     52  N1   DT A   3      27.602  79.927 223.381 
ATOM     53  C2   DT A   3      28.566  80.858 223.079 
ATOM     54  O2   DT A   3      28.306  82.014 222.791 
ATOM     55  N3   DT A   3      29.868  80.399 223.121 
ATOM     56  C4   DT A   3      30.275  79.117 223.432 
ATOM     57  O4   DT A   3      31.472  78.823 223.437 
ATOM     58  C5   DT A   3      29.190  78.213 223.734 
ATOM     59  C7   DT A   3      29.546  76.797 224.084 
ATOM     60  C6   DT A   3      27.915  78.632 223.701 
ATOM     61  P    DG A   4      22.367  80.903 221.533 
ATOM     62  OP1  DG A   4      21.109  81.221 222.244 
ATOM     63  OP2  DG A   4      22.427  79.577 220.879 
ATOM     64  O5'  DG A   4      22.681  82.046 220.458 
ATOM     65  C5'  DG A   4      23.392  83.225 220.879 
ATOM     66  C4'  DG A   4      24.450  83.585 219.856 
ATOM     67  O4'  DG A   4      25.718  82.912 220.106 
ATOM     68  C3'  DG A   4      24.123  83.227 218.406 
ATOM     69  O3'  DG A   4      24.632  84.246 217.554 
ATOM     70  C2'  DG A   4      24.902  81.938 218.141 
ATOM     71  C1'  DG A   4      26.169  82.341 218.888 
ATOM     72  N9   DG A   4      27.060  81.193 219.218 
ATOM     73  C8   DG A   4      26.726  79.898 219.549 
ATOM     74  N7   DG A   4      27.757  79.124 219.784 
ATOM     75  C5   DG A   4      28.853  79.965 219.595 
ATOM     76  C6   DG A   4      30.242  79.696 219.707 
ATOM     77  O6   DG A   4      30.800  78.644 220.002 
ATOM     78  N1   DG A   4      31.007  80.837 219.428 
ATOM     79  C2   DG A   4      30.498  82.075 219.087 
ATOM     80  N2   DG A   4      31.397  83.036 218.860 
ATOM     81  N3   DG A   4      29.195  82.326 218.982 
ATOM     82  C4   DG A   4      28.438  81.230 219.249 
ATOM     83  P    DA A   5      23.765  84.705 216.289 
ATOM     84  OP1  DA A   5      22.761  85.708 216.713 
ATOM     85  OP2  DA A   5      23.236  83.512 215.592 
ATOM     86  O5'  DA A   5      24.878  85.408 215.381 
ATOM     87  C5'  DA A   5      26.003  86.041 216.020 
ATOM     88  C4'  DA A   5      27.281  85.690 215.285 
ATOM     89  O4'  DA A   5      27.884  84.459 215.778 
ATOM     90  C3'  DA A   5      27.142  85.455 213.781 
ATOM     91  O3'  DA A   5      28.297  85.966 213.127 
ATOM     92  C2'  DA A   5      27.129  83.935 213.626 
ATOM     93  C1'  DA A   5      28.208  83.641 214.664 
ATOM     94  N9   DA A   5      28.231  82.225 215.121 
ATOM     95  C8   DA A   5      27.178  81.369 215.286 
ATOM     96  N7   DA A   5      27.523  80.189 215.699 
ATOM     97  C5   DA A   5      28.903  80.265 215.817 
ATOM     98  C6   DA A   5      29.872  79.330 216.217 
ATOM     99  N6   DA A   5      29.581  78.075 216.589 
ATOM    100  N1   DA A   5      31.156  79.732 216.220 
ATOM    101  C2   DA A   5      31.440  80.979 215.850 
ATOM    102  N3   DA A   5      30.625  81.936 215.459 
ATOM    103  C4   DA A   5      29.346  81.506 215.465 
ATOM    104  P    DA A   6      28.124  86.723 211.726 
ATOM    105  OP1  DA A   6      27.764  88.138 211.969 
ATOM    106  OP2  DA A   6      27.200  85.958 210.860 
ATOM    107  O5'  DA A   6      29.609  86.637 211.136 
ATOM    108  C5'  DA A   6      30.722  86.607 212.049 
ATOM    109  C4'  DA A   6      31.728  85.563 211.605 
ATOM    110  O4'  DA A   6      31.436  84.244 212.150 
ATOM    111  C3'  DA A   6      31.819  85.326 210.097 
ATOM    112  O3'  DA A   6      33.177  85.077 209.752 
ATOM    113  C2'  DA A   6      31.014  84.049 209.856 
ATOM    114  C1'  DA A   6      31.499  83.298 211.093 
ATOM    115  N9   DA A   6      30.644  82.135 211.462 
ATOM    116  C8   DA A   6      29.292  82.003 211.335 
ATOM    117  N7   DA A   6      28.835  80.862 211.746 
ATOM    118  C5   DA A   6      29.967  80.185 212.179 
ATOM    119  C6   DA A   6      30.154  78.909 212.735 
ATOM    120  N6   DA A   6      29.153  78.045 212.958 
ATOM    121  N1   DA A   6      31.412  78.549 213.052 
ATOM    122  C2   DA A   6      32.402  79.412 212.828 
ATOM    123  N3   DA A   6      32.350  80.622 212.318 
ATOM    124  C4   DA A   6      31.080  80.958 212.008 
ATOM    125  P    DG A   7      33.758  85.695 208.395 
ATOM    126  OP1  DG A   7      34.184  87.093 208.630 
ATOM    127  OP2  DG A   7      32.785  85.489 207.299 
ATOM    128  O5'  DG A   7      35.043  84.773 208.153 
ATOM    129  C5'  DG A   7      35.725  84.215 209.291 
ATOM    130  C4'  DG A   7      36.069  82.762 209.028 
ATOM    131  O4'  DG A   7      34.994  81.859 209.416 
ATOM    132  C3'  DG A   7      36.347  82.398 207.569 
ATOM    133  O3'  DG A   7      37.385  81.427 207.527 
ATOM    134  C2'  DG A   7      35.053  81.746 207.080 
ATOM    135  C1'  DG A   7      34.764  80.952 208.349 
ATOM    136  N9   DG A   7      33.358  80.470 208.447 
ATOM    137  C8   DG A   7      32.198  81.073 208.011 
ATOM    138  N7   DG A   7      31.112  80.380 208.252 
ATOM    139  C5   DG A   7      31.586  79.236 208.892 
ATOM    140  C6   DG A   7      30.880  78.111 209.396 
ATOM    141  O6   DG A   7      29.671  77.891 209.380 
ATOM    142  N1   DG A   7      31.751  77.176 209.971 
ATOM    143  C2   DG A   7      33.124  77.309 210.049 
ATOM    144  N2   DG A   7      33.777  76.304 210.637 
ATOM    145  N3   DG A   7      33.784  78.364 209.578 
ATOM    146  C4   DG A   7      32.954  79.281 209.016 
ATOM    147  P    DA A   8      38.492  81.524 206.375 
ATOM    148  OP1  DA A   8      39.548  82.480 206.781 
ATOM    149  OP2  DA A   8      37.836  81.794 205.078 
ATOM    150  O5'  DA A   8      39.084  80.037 206.379 
ATOM    151  C5'  DA A   8      39.081  79.287 207.609 
ATOM    152  C4'  DA A   8      38.625  77.865 207.347 
ATOM    153  O4'  DA A   8      37.177  77.721 207.430 
ATOM    154  C3'  DA A   8      38.973  77.297 205.972 
ATOM    155  O3'  DA A   8      39.294  75.918 206.111 
ATOM    156  C2'  DA A   8      37.680  77.416 205.165 
ATOM    157  C1'  DA A   8      36.733  77.006 206.288 
ATOM    158  N9   DA A   8      35.312  77.373 206.036 
ATOM    159  C8   DA A   8      34.820  78.469 205.387 
ATOM    160  N7   DA A   8      33.525  78.508 205.328 
ATOM    161  C5   DA A   8      33.126  77.353 205.986 
ATOM    162  C6   DA A   8      31.861  76.812 206.266 
ATOM    163  N6   DA A   8      30.709  77.392 205.897 
ATOM    164  N1   DA A   8      31.820  75.647 206.939 
ATOM    165  C2   DA A   8      32.967  75.075 207.302 
ATOM    166  N3   DA A   8      34.200  75.484 207.099 
ATOM    167  C4   DA A   8      34.212  76.651 206.423 
ATOM    168  P    DA A   9      40.498  75.310 205.248 
ATOM    169  OP1  DA A   9      41.782  75.570 205.936 
ATOM    170  OP2  DA A   9      40.399  75.792 203.853 
ATOM    171  O5'  DA A   9      40.165  73.746 205.301 
ATOM    172  C5'  DA A   9      39.482  73.216 206.452 
ATOM    173  C4'  DA A   9      38.397  72.253 206.013 
ATOM    174  O4'  DA A   9      37.130  72.924 205.757 
ATOM    175  C3'  DA A   9      38.674  71.482 204.723 
ATOM    176  O3'  DA A   9      38.151  70.166 204.852 
ATOM    177  C2'  DA A   9      37.870  72.220 203.651 
ATOM    178  C1'  DA A   9      36.632  72.478 204.505 
ATOM    179  N9   DA A   9      35.738  73.536 203.959 
ATOM    180  C8   DA A   9      36.081  74.669 203.279 
ATOM    181  N7   DA A   9      35.068  75.399 202.930 
ATOM    182  C5   DA A   9      33.970  74.700 203.413 
ATOM    183  C6   DA A   9      32.589  74.955 203.366 
ATOM    184  N6   DA A   9      32.056  76.036 202.780 
ATOM    185  N1   DA A   9      31.774  74.053 203.945 
ATOM    186  C2   DA A   9      32.310  72.982 204.526 
ATOM    187  N3   DA A   9      33.575  72.640 204.632 
ATOM    188  C4   DA A   9      34.370  73.557 204.044 
ATOM    189  P    DA A  10      38.985  68.938 204.251 
ATOM    190  OP1  DA A  10      40.013  68.512 205.226 
ATOM    191  OP2  DA A  10      39.476  69.286 202.900 
ATOM    192  O5'  DA A  10      37.851  67.813 204.137 
ATOM    193  C5'  DA A  10      36.756  67.828 205.072 
ATOM    194  C4'  DA A  10      35.451  67.577 204.344 
ATOM    195  O4'  DA A  10      34.847  68.805 203.846 
ATOM    196  C3'  DA A  10      35.540  66.682 203.108 
ATOM    197  O3'  DA A  10      34.372  65.874 203.040 
ATOM    198  C2'  DA A  10      35.529  67.652 201.926 
ATOM    199  C1'  DA A  10      34.479  68.605 202.490 
ATOM    200  N9   DA A  10      34.452  69.934 201.816 
ATOM    201  C8   DA A  10      35.497  70.642 201.298 
ATOM    202  N7   DA A  10      35.151  71.776 200.770 
ATOM    203  C5   DA A  10      33.776  71.824 200.951 
ATOM    204  C6   DA A  10      32.808  72.781 200.607 
ATOM    205  N6   DA A  10      33.094  73.930 199.978 
ATOM    206  N1   DA A  10      31.529  72.515 200.933 
ATOM    207  C2   DA A  10      31.251  71.372 201.558 
ATOM    208  N3   DA A  10      32.065  70.408 201.929 
ATOM    209  C4   DA A  10      33.339  70.700 201.590 
ATOM    210  P    DG A  11      34.510  64.348 202.574 
ATOM    211  OP1  DG A  11      34.895  63.509 203.732 
ATOM    212  OP2  DG A  11      35.396  64.269 201.392 
ATOM    213  O5'  DG A  11      33.006  64.012 202.142 
ATOM    214  C5'  DG A  11      31.922  64.691 202.803 
ATOM    215  C4'  DG A  11      30.889  65.133 201.784 
ATOM    216  O4'  DG A  11      31.181  66.449 201.233 
ATOM    217  C3'  DG A  11      30.747  64.241 200.552 
ATOM    218  O3'  DG A  11      29.377  64.191 200.174 
ATOM    219  C2'  DG A  11      31.527  64.967 199.456 
ATOM    220  C1'  DG A  11      31.072  66.376 199.820 
ATOM    221  N9   DG A  11      31.922  67.451 199.235 
ATOM    222  C8   DG A  11      33.280  67.455 198.999 
ATOM    223  N7   DG A  11      33.726  68.567 198.468 
ATOM    224  C5   DG A  11      32.583  69.355 198.342 
ATOM    225  C6   DG A  11      32.431  70.670 197.830 
ATOM    226  O6   DG A  11      33.289  71.423 197.375 
ATOM    227  N1   DG A  11      31.095  71.091 197.887 
ATOM    228  C2   DG A  11      30.044  70.340 198.375 
ATOM    229  N2   DG A  11      28.842  70.922 198.343 
ATOM    230  N3   DG A  11      30.188  69.106 198.856 
ATOM    231  C4   DG A  11      31.477  68.683 198.807 
ATOM    232  P    DA A  12      28.760  62.804 199.666 
ATOM    233  OP1  DA A  12      28.359  61.984 200.830 
ATOM    234  OP2  DA A  12      29.695  62.166 198.713 
ATOM    235  O5'  DA A  12      27.457  63.305 198.885 
ATOM    236  C5'  DA A  12      26.803  64.512 199.321 
ATOM    237  C4'  DA A  12      26.433  65.363 198.121 
ATOM    238  O4'  DA A  12      27.507  66.264 197.727 
ATOM    239  C3'  DA A  12      26.104  64.598 196.839 
ATOM    240  O3'  DA A  12      25.052  65.271 196.158 
ATOM    241  C2'  DA A  12      27.373  64.698 195.993 
ATOM    242  C1'  DA A  12      27.692  66.152 196.324 
ATOM    243  N9   DA A  12      29.095  66.545 196.010 
ATOM    244  C8   DA A  12      30.227  65.787 196.095 
ATOM    245  N7   DA A  12      31.307  66.415 195.749 
ATOM    246  C5   DA A  12      30.860  67.685 195.409 
ATOM    247  C6   DA A  12      31.528  68.835 194.955 
ATOM    248  N6   DA A  12      32.853  68.891 194.757 
ATOM    249  N1   DA A  12      30.782  69.928 194.711 
ATOM    250  C2   DA A  12      29.467  69.866 194.910 
ATOM    251  N3   DA A  12      28.737  68.855 195.328 
ATOM    252  C4   DA A  12      29.507  67.774 195.565 
ATOM    253  P    DC A  13      23.911  64.405 195.445 
ATOM    254  OP1  DC A  13      22.882  64.025 196.439 
ATOM    255  OP2  DC A  13      24.530  63.290 194.694 
ATOM    256  O5'  DC A  13      23.301  65.470 194.419 
ATOM    257  C5'  DC A  13      23.333  66.868 194.763 
ATOM    258  C4'  DC A  13      23.762  67.688 193.562 
ATOM    259  O4'  DC A  13      25.208  67.829 193.474 
ATOM    260  C3'  DC A  13      23.363  67.127 192.197 
ATOM    261  O3'  DC A  13      23.028  68.208 191.335 
ATOM    262  C2'  DC A  13      24.631  66.458 191.667 
ATOM    263  C1'  DC A  13      25.607  67.527 192.145 
ATOM    264  N1   DC A  13      27.025  67.070 192.181 
ATOM    265  C2   DC A  13      28.015  68.002 191.877 
ATOM    266  O2   DC A  13      27.679  69.158 191.594 
ATOM    267  N3   DC A  13      29.314  67.606 191.903 
ATOM    268  C4   DC A  13      29.636  66.344 192.214 
ATOM    269  N4   DC A  13      30.916  66.006 192.226 
ATOM    270  C5   DC A  13      28.633  65.370 192.529 
ATOM    271  C6   DC A  13      27.341  65.786 192.497 
ATOM    272  P    DG A  14      21.791  68.047 190.332 
ATOM    273  OP1  DG A  14      20.532  68.364 191.044 
ATOM    274  OP2  DG A  14      21.850  66.720 189.679 
ATOM    275  O5'  DG A  14      22.104  69.190 189.258 
ATOM    276  C5'  DG A  14      22.815  70.369 189.679 
ATOM    277  C4'  DG A  14      23.874  70.728 188.656 
ATOM    278  O4'  DG A  14      25.141  70.056 188.906 
ATOM    279  C3'  DG A  14      23.547  70.371 187.206 
ATOM    280  O3'  DG A  14      24.056  71.390 186.354 
ATOM    281  C2'  DG A  14      24.326  69.082 186.941 
ATOM    282  C1'  DG A  14      25.593  69.484 187.688 
ATOM    283  N9   DG A  14      26.484  68.337 188.018 
ATOM    284  C8   DG A  14      26.150  67.041 188.349 
ATOM    285  N7   DG A  14      27.181  66.268 188.584 
ATOM    286  C5   DG A  14      28.276  67.109 188.395 
ATOM    287  C6   DG A  14      29.665  66.840 188.507 
ATOM    288  O6   DG A  14      30.224  65.787 188.802 
ATOM    289  N1   DG A  14      30.431  67.980 188.228 
ATOM    290  C2   DG A  14      29.922  69.218 187.887 
ATOM    291  N2   DG A  14      30.821  70.179 187.660 
ATOM    292  N3   DG A  14      28.619  69.469 187.782 
ATOM    293  C4   DG A  14      27.862  68.374 188.049 
ATOM    294  P    DT A  15      23.188  71.848 185.089 
ATOM    295  OP1  DT A  15      22.185  72.851 185.513 
ATOM    296  OP2  DT A  15      22.659  70.656 184.392 
ATOM    297  O5'  DT A  15      24.301  72.552 184.181 
ATOM    298  C5'  DT A  15      25.426  73.184 184.820 
ATOM    299  C4'  DT A  15      26.705  72.833 184.085 
ATOM    300  O4'  DT A  15      27.308  71.602 184.578 
ATOM    301  C3'  DT A  15      26.565  72.599 182.581 
ATOM    302  O3'  DT A  15      27.721  73.110 181.927 
ATOM    303  C2'  DT A  15      26.552  71.078 182.426 
ATOM    304  C1'  DT A  15      27.632  70.785 183.464 
ATOM    305  N1   DT A  15      27.654  69.368 183.921 
ATOM    306  C2   DT A  15      28.881  68.827 184.220 
ATOM    307  O2   DT A  15      29.923  69.453 184.127 
ATOM    308  N3   DT A  15      28.863  67.510 184.640 
ATOM    309  C4   DT A  15      27.746  66.712 184.781 
ATOM    310  O4   DT A  15      27.855  65.546 185.165 
ATOM    311  C5   DT A  15      26.506  67.368 184.442 
ATOM    312  C7   DT A  15      25.242  66.569 184.568 
ATOM    313  C6   DT A  15      26.494  68.647 184.032 
ATOM    314  P    DG A  16      27.547  73.867 180.526 
ATOM    315  OP1  DG A  16      27.188  75.282 180.769 
ATOM    316  OP2  DG A  16      26.624  73.102 179.660 
ATOM    317  O5'  DG A  16      29.033  73.781 179.936 
ATOM    318  C5'  DG A  16      30.145  73.750 180.849 
ATOM    319  C4'  DG A  16      31.151  72.706 180.405 
ATOM    320  O4'  DG A  16      30.860  71.388 180.950 
ATOM    321  C3'  DG A  16      31.243  72.469 178.897 
ATOM    322  O3'  DG A  16      32.600  72.221 178.552 
ATOM    323  C2'  DG A  16      30.438  71.193 178.656 
ATOM    324  C1'  DG A  16      30.922  70.442 179.893 
ATOM    325  N9   DG A  16      30.068  69.279 180.262 
ATOM    326  C8   DG A  16      28.704  69.128 180.141 
ATOM    327  N7   DG A  16      28.256  67.969 180.561 
ATOM    328  C5   DG A  16      29.405  67.307 180.991 
ATOM    329  C6   DG A  16      29.558  66.010 181.549 
ATOM    330  O6   DG A  16      28.696  65.168 181.783 
ATOM    331  N1   DG A  16      30.900  65.735 181.843 
ATOM    332  C2   DG A  16      31.956  66.599 181.627 
ATOM    333  N2   DG A  16      33.163  66.147 181.977 
ATOM    334  N3   DG A  16      31.812  67.814 181.104 
ATOM    335  C4   DG A  16      30.515  68.097 180.812 
ATOM    336  P    DC A  17      33.181  72.838 177.195 
ATOM    337  OP1  DC A  17      33.608  74.237 177.430 
ATOM    338  OP2  DC A  17      32.209  72.632 176.099 
ATOM    339  O5'  DC A  17      34.466  71.917 176.953 
ATOM    340  C5'  DC A  17      35.149  71.358 178.091 
ATOM    341  C4'  DC A  17      35.492  69.906 177.828 
ATOM    342  O4'  DC A  17      34.418  69.002 178.216 
ATOM    343  C3'  DC A  17      35.770  69.541 176.369 
ATOM    344  O3'  DC A  17      36.808  68.570 176.327 
ATOM    345  C2'  DC A  17      34.476  68.890 175.880 
ATOM    346  C1'  DC A  17      34.187  68.095 177.149 
ATOM    347  N1   DC A  17      32.781  67.614 177.247 
ATOM    348  C2   DC A  17      32.557  66.382 177.857 
ATOM    349  O2   DC A  17      33.525  65.746 178.289 
ATOM    350  N3   DC A  17      31.283  65.925 177.955 
ATOM    351  C4   DC A  17      30.261  66.645 177.475 
ATOM    352  N4   DC A  17      29.036  66.157 177.595 
ATOM    353  C5   DC A  17      30.469  67.914 176.844 
ATOM    354  C6   DC A  17      31.751  68.353 176.755 
ATOM    355  P    DG A  18      37.916  68.668 175.175 
ATOM    356  OP1  DG A  18      38.971  69.623 175.581 
ATOM    357  OP2  DG A  18      37.259  68.938 173.878 
ATOM    358  O5'  DG A  18      38.507  67.181 175.179 
ATOM    359  C5'  DG A  18      38.504  66.431 176.409 
ATOM    360  C4'  DG A  18      38.048  65.008 176.147 
ATOM    361  O4'  DG A  18      36.601  64.865 176.230 
ATOM    362  C3'  DG A  18      38.397  64.440 174.772 
ATOM    363  O3'  DG A  18      38.717  63.061 174.911 
ATOM    364  C2'  DG A  18      37.104  64.559 173.965 
ATOM    365  C1'  DG A  18      36.156  64.149 175.088 
ATOM    366  N9   DG A  18      34.735  64.517 174.836 
ATOM    367  C8   DG A  18      34.221  65.617 174.184 
ATOM    368  N7   DG A  18      32.911  65.643 174.132 
ATOM    369  C5   DG A  18      32.531  64.478 174.797 
ATOM    370  C6   DG A  18      31.236  63.960 175.061 
ATOM    371  O6   DG A  18      30.143  64.428 174.760 
ATOM    372  N1   DG A  18      31.304  62.749 175.765 
ATOM    373  C2   DG A  18      32.469  62.122 176.160 
ATOM    374  N2   DG A  18      32.322  60.972 176.823 
ATOM    375  N3   DG A  18      33.683  62.610 175.912 
ATOM    376  C4   DG A  18      33.635  63.784 175.230 
ATOM    377  P    DG A  19      39.921  62.454 174.048 
ATOM    378  OP1  DG A  19      41.205  62.713 174.736 
ATOM    379  OP2  DG A  19      39.823  62.936 172.653 
ATOM    380  O5'  DG A  19      39.588  60.890 174.101 
ATOM    381  C5'  DG A  19      38.905  60.360 175.252 
ATOM    382  C4'  DG A  19      37.820  59.396 174.813 
ATOM    383  O4'  DG A  19      36.554  60.067 174.557 
ATOM    384  C3'  DG A  19      38.097  58.626 173.523 
ATOM    385  O3'  DG A  19      37.575  57.309 173.652 
ATOM    386  C2'  DG A  19      37.294  59.363 172.452 
ATOM    387  C1'  DG A  19      36.056  59.621 173.305 
ATOM    388  N9   DG A  19      35.161  60.679 172.759 
ATOM    389  C8   DG A  19      35.489  61.827 172.071 
ATOM    390  N7   DG A  19      34.455  62.556 171.725 
ATOM    391  C5   DG A  19      33.366  61.840 172.218 
ATOM    392  C6   DG A  19      31.978  62.127 172.152 
ATOM    393  O6   DG A  19      31.415  63.089 171.637 
ATOM    394  N1   DG A  19      31.218  61.131 172.782 
ATOM    395  C2   DG A  19      31.732  60.006 173.395 
ATOM    396  N2   DG A  19      30.840  59.176 173.940 
ATOM    397  N3   DG A  19      33.035  59.737 173.457 
ATOM    398  C4   DG A  19      33.786  60.693 172.850 
ATOM    399  P    DA A  20      38.408  56.081 173.051 
ATOM    400  OP1  DA A  20      39.436  55.655 174.026 
ATOM    401  OP2  DA A  20      38.899  56.429 171.700 
ATOM    402  O5'  DA A  20      37.275  54.957 172.937 
ATOM    403  C5'  DA A  20      36.179  54.972 173.872 
ATOM    404  C4'  DA A  20      34.874  54.720 173.144 
ATOM    405  O4'  DA A  20      34.271  55.949 172.646 
ATOM    406  C3'  DA A  20      34.963  53.826 171.908 
ATOM    407  O3'  DA A  20      33.795  53.017 171.840 
ATOM    408  C2'  DA A  20      34.952  54.795 170.726 
ATOM    409  C1'  DA A  20      33.902  55.749 171.290 
ATOM    410  N9   DA A  20      33.875  57.077 170.616 
ATOM    411  C8   DA A  20      34.920  57.786 170.098 
ATOM    412  N7   DA A  20      34.575  58.919 169.570 
ATOM    413  C5   DA A  20      33.200  58.968 169.751 
ATOM    414  C6   DA A  20      32.232  59.925 169.407 
ATOM    415  N6   DA A  20      32.517  61.074 168.778 
ATOM    416  N1   DA A  20      30.953  59.658 169.733 
ATOM    417  C2   DA A  20      30.675  58.515 170.358 
ATOM    418  N3   DA A  20      31.489  57.552 170.729 
ATOM    419  C4   DA A  20      32.762  57.843 170.390 
ATOM    420  P    DT A  21      33.934  51.491 171.374 
ATOM    421  OP1  DT A  21      34.318  50.653 172.532 
ATOM    422  OP2  DT A  21      34.819  51.412 170.192 
ATOM    423  O5'  DT A  21      32.430  51.156 170.942 
ATOM    424  C5'  DT A  21      31.345  51.834 171.603 
ATOM    425  C4'  DT A  21      30.313  52.276 170.584 
ATOM    426  O4'  DT A  21      30.604  53.592 170.034 
ATOM    427  C3'  DT A  21      30.171  51.384 169.352 
ATOM    428  O3'  DT A  21      28.800  51.335 168.974 
ATOM    429  C2'  DT A  21      30.950  52.110 168.256 
ATOM    430  C1'  DT A  21      30.495  53.520 168.620 
ATOM    431  N1   DT A  21      31.346  54.594 168.035 
ATOM    432  C2   DT A  21      30.718  55.759 167.666 
ATOM    433  O2   DT A  21      29.519  55.937 167.799 
ATOM    434  N3   DT A  21      31.538  56.731 167.127 
ATOM    435  C4   DT A  21      32.900  56.636 166.932 
ATOM    436  O4   DT A  21      33.529  57.575 166.440 
ATOM    437  C5   DT A  21      33.470  55.377 167.350 
ATOM    438  C7   DT A  21      34.948  55.190 167.172 
ATOM    439  C6   DT A  21      32.695  54.414 167.877 
ATOM    440  P    DC A  22      28.184  49.948 168.466 
ATOM    441  OP1  DC A  22      27.783  49.127 169.630 
ATOM    442  OP2  DC A  22      29.119  49.310 167.513 
ATOM    443  O5'  DC A  22      26.881  50.448 167.685 
ATOM    444  C5'  DC A  22      26.226  51.655 168.121 
ATOM    445  C4'  DC A  22      25.857  52.506 166.921 
ATOM    446  O4'  DC A  22      26.931  53.407 166.527 
ATOM    447  C3'  DC A  22      25.528  51.742 165.639 
ATOM    448  O3'  DC A  22      24.475  52.414 164.958 
ATOM    449  C2'  DC A  22      26.796  51.841 164.793 
ATOM    450  C1'  DC A  22      27.116  53.296 165.124 
ATOM    451  N1   DC A  22      28.518  53.688 164.810 
ATOM    452  C2   DC A  22      28.744  54.989 164.368 
ATOM    453  O2   DC A  22      27.782  55.757 164.257 
ATOM    454  N3   DC A  22      30.016  55.367 164.076 
ATOM    455  C4   DC A  22      31.032  54.503 164.210 
ATOM    456  N4   DC A  22      32.253  54.920 163.912 
ATOM    457  C5   DC A  22      30.820  53.161 164.662 
ATOM    458  C6   DC A  22      29.542  52.804 164.949 
ATOM    459  P    DC A  23      23.334  51.548 164.245 
ATOM    460  OP1  DC A  23      22.305  51.169 165.239 
ATOM    461  OP2  DC A  23      23.954  50.434 163.494 
ATOM    462  O5'  DC A  23      22.724  52.613 163.219 
ATOM    463  C5'  DC A  23      22.757  54.012 163.563 
ATOM    464  C4'  DC A  23      23.185  54.831 162.362 
ATOM    465  O4'  DC A  23      24.632  54.972 162.274 
ATOM    466  C3'  DC A  23      22.786  54.270 160.997 
ATOM    467  O3'  DC A  23      22.452  55.351 160.135 
ATOM    468  C2'  DC A  23      24.054  53.601 160.467 
ATOM    469  C1'  DC A  23      25.031  54.670 160.945 
ATOM    470  N1   DC A  23      26.449  54.214 160.981 
ATOM    471  C2   DC A  23      27.438  55.145 160.677 
ATOM    472  O2   DC A  23      27.102  56.301 160.394 
ATOM    473  N3   DC A  23      28.737  54.749 160.703 
ATOM    474  C4   DC A  23      29.059  53.488 161.014 
ATOM    475  N4   DC A  23      30.339  53.150 161.026 
ATOM    476  C5   DC A  23      28.056  52.514 161.329 
ATOM    477  C6   DC A  23      26.765  52.929 161.297 
ATOM    478  P    DT A  24      21.214  55.190 159.132 
ATOM    479  OP1  DT A  24      19.956  55.508 159.844 
ATOM    480  OP2  DT A  24      21.274  53.864 158.479 
ATOM    481  O5'  DT A  24      21.528  56.333 158.058 
ATOM    482  C5'  DT A  24      22.239  57.512 158.479 
ATOM    483  C4'  DT A  24      23.297  57.872 157.456 
ATOM    484  O4'  DT A  24      24.565  57.199 157.706 
ATOM    485  C3'  DT A  24      22.970  57.514 156.006 
ATOM    486  O3'  DT A  24      23.479  58.533 155.154 
ATOM    487  C2'  DT A  24      23.749  56.225 155.741 
ATOM    488  C1'  DT A  24      25.016  56.628 156.488 
ATOM    489  N1   DT A  24      25.907  55.480 156.818 
ATOM    490  C2   DT A  24      27.261  55.713 156.797 
ATOM    491  O2   DT A  24      27.743  56.798 156.524 
ATOM    492  N3   DT A  24      28.055  54.625 157.107 
ATOM    493  C4   DT A  24      27.617  53.357 157.429 
ATOM    494  O4   DT A  24      28.425  52.462 157.688 
ATOM    495  C5   DT A  24      26.181  53.211 157.425 
ATOM    496  C7   DT A  24      25.619  51.862 157.764 
ATOM    497  C6   DT A  24      25.385  54.252 157.126 
ATOM    498  P    DG A  25      22.612  58.992 153.889 
ATOM    499  OP1  DG A  25      21.608  59.995 154.313 
ATOM    500  OP2  DG A  25      22.083  57.799 153.192 
ATOM    501  O5'  DG A  25      23.725  59.695 152.981 
ATOM    502  C5'  DG A  25      24.850  60.328 153.620 
ATOM    503  C4'  DG A  25      26.128  59.977 152.885 
ATOM    504  O4'  DG A  25      26.731  58.746 153.378 
ATOM    505  C3'  DG A  25      25.989  59.742 151.381 
ATOM    506  O3'  DG A  25      27.144  60.253 150.727 
ATOM    507  C2'  DG A  25      25.976  58.222 151.226 
ATOM    508  C1'  DG A  25      27.055  57.928 152.264 
ATOM    509  N9   DG A  25      27.078  56.512 152.721 
ATOM    510  C8   DG A  25      26.029  55.635 152.892 
ATOM    511  N7   DG A  25      26.389  54.446 153.311 
ATOM    512  C5   DG A  25      27.776  54.541 153.424 
ATOM    513  C6   DG A  25      28.728  53.572 153.832 
ATOM    514  O6   DG A  25      28.542  52.410 154.186 
ATOM    515  N1   DG A  25      30.031  54.089 153.800 
ATOM    516  C2   DG A  25      30.369  55.374 153.424 
ATOM    517  N2   DG A  25      31.669  55.674 153.462 
ATOM    518  N3   DG A  25      29.473  56.283 153.041 
ATOM    519  C4   DG A  25      28.206  55.797 153.065 
ATOM    520  P    DC A  26      26.971  61.010 149.326 
ATOM    521  OP1  DC A  26      26.612  62.425 149.569 
ATOM    522  OP2  DC A  26      26.047  60.245 148.460 
ATOM    523  O5'  DC A  26      28.456  60.924 148.736 
ATOM    524  C5'  DC A  26      29.569  60.894 149.649 
ATOM    525  C4'  DC A  26      30.575  59.850 149.205 
ATOM    526  O4'  DC A  26      30.283  58.531 149.750 
ATOM    527  C3'  DC A  26      30.666  59.613 147.697 
ATOM    528  O3'  DC A  26      32.024  59.364 147.352 
ATOM    529  C2'  DC A  26      29.861  58.336 147.456 
ATOM    530  C1'  DC A  26      30.346  57.585 148.693 
ATOM    531  N1   DC A  26      29.491  56.422 149.062 
ATOM    532  C2   DC A  26      30.117  55.305 149.609 
ATOM    533  O2   DC A  26      31.343  55.325 149.765 
ATOM    534  N3   DC A  26      29.355  54.234 149.951 
ATOM    535  C4   DC A  26      28.029  54.253 149.765 
ATOM    536  N4   DC A  26      27.331  53.183 150.115 
ATOM    537  C5   DC A  26      27.367  55.392 149.204 
ATOM    538  C6   DC A  26      28.145  56.452 148.868 
ATOM    539  P    DT A  27      32.605  59.982 145.995 
ATOM    540  OP1  DT A  27      33.031  61.380 146.230 
ATOM    541  OP2  DT A  27      31.632  59.776 144.899 
ATOM    542  O5'  DT A  27      33.890  59.060 145.753 
ATOM    543  C5'  DT A  27      34.572  58.502 146.891 
ATOM    544  C4'  DT A  27      34.916  57.049 146.628 
ATOM    545  O4'  DT A  27      33.841  56.146 147.016 
ATOM    546  C3'  DT A  27      35.194  56.685 145.169 
ATOM    547  O3'  DT A  27      36.232  55.714 145.127 
ATOM    548  C2'  DT A  27      33.900  56.033 144.680 
ATOM    549  C1'  DT A  27      33.611  55.239 145.949 
ATOM    550  N1   DT A  27      32.205  54.757 146.047 
ATOM    551  C2   DT A  27      32.000  53.541 146.652 
ATOM    552  O2   DT A  27      32.908  52.861 147.099 
ATOM    553  N3   DT A  27      30.684  53.127 146.723 
ATOM    554  C4   DT A  27      29.583  53.813 146.252 
ATOM    555  O4   DT A  27      28.452  53.340 146.374 
ATOM    556  C5   DT A  27      29.899  55.078 145.634 
ATOM    557  C7   DT A  27      28.758  55.890 145.093 
ATOM    558  C6   DT A  27      31.170  55.505 145.550 
ATOM    559  P    DG A  28      37.339  55.811 143.975 
ATOM    560  OP1  DG A  28      38.395  56.767 144.381 
ATOM    561  OP2  DG A  28      36.683  56.081 142.678 
ATOM    562  O5'  DG A  28      37.931  54.324 143.979 
ATOM    563  C5'  DG A  28      37.928  53.574 145.209 
ATOM    564  C4'  DG A  28      37.472  52.152 144.947 
ATOM    565  O4'  DG A  28      36.025  52.008 145.030 
ATOM    566  C3'  DG A  28      37.820  51.584 143.572 
ATOM    567  O3'  DG A  28      38.141  50.205 143.711 
ATOM    568  C2'  DG A  28      36.527  51.703 142.765 
ATOM    569  C1'  DG A  28      35.580  51.293 143.888 
ATOM    570  N9   DG A  28      34.159  51.660 143.636 
ATOM    571  C8   DG A  28      33.645  52.760 142.984 
ATOM    572  N7   DG A  28      32.335  52.787 142.932 
ATOM    573  C5   DG A  28      31.954  51.622 143.597 
ATOM    574  C6   DG A  28      30.660  51.103 143.861 
ATOM    575  O6   DG A  28      29.566  51.572 143.560 
ATOM    576  N1   DG A  28      30.728  49.892 144.565 
ATOM    577  C2   DG A  28      31.893  49.265 144.960 
ATOM    578  N2   DG A  28      31.745  48.115 145.623 
ATOM    579  N3   DG A  28      33.107  49.754 144.712 
ATOM    580  C4   DG A  28      33.058  50.927 144.030 
ATOM    581  P    DG A  29      39.345  49.597 142.848 
ATOM    582  OP1  DG A  29      40.629  49.857 143.536 
ATOM    583  OP2  DG A  29      39.246  50.079 141.453 
ATOM    584  O5'  DG A  29      39.012  48.033 142.901 
ATOM    585  C5'  DG A  29      38.329  47.503 144.052 
ATOM    586  C4'  DG A  29      37.244  46.540 143.613 
ATOM    587  O4'  DG A  29      35.977  47.211 143.357 
ATOM    588  C3'  DG A  29      37.521  45.769 142.323 
ATOM    589  O3'  DG A  29      36.998  44.452 142.452 
ATOM    590  C2'  DG A  29      36.717  46.507 141.251 
ATOM    591  C1'  DG A  29      35.479  46.765 142.105 
ATOM    592  N9   DG A  29      34.585  47.823 141.559 
ATOM    593  C8   DG A  29      34.912  48.971 140.871 
ATOM    594  N7   DG A  29      33.879  49.700 140.525 
ATOM    595  C5   DG A  29      32.789  48.983 141.018 
ATOM    596  C6   DG A  29      31.401  49.271 140.952 
ATOM    597  O6   DG A  29      30.839  50.233 140.437 
ATOM    598  N1   DG A  29      30.641  48.275 141.582 
ATOM    599  C2   DG A  29      31.155  47.150 142.195 
ATOM    600  N2   DG A  29      30.263  46.319 142.740 
ATOM    601  N3   DG A  29      32.458  46.881 142.257 
ATOM    602  C4   DG A  29      33.209  47.837 141.650 
ATOM    603  P    DT A  30      37.832  43.225 141.851 
ATOM    604  OP1  DT A  30      38.860  42.799 142.826 
ATOM    605  OP2  DT A  30      38.323  43.573 140.500 
ATOM    606  O5'  DT A  30      36.698  42.100 141.737 
ATOM    607  C5'  DT A  30      35.603  42.115 142.672 
ATOM    608  C4'  DT A  30      34.298  41.864 141.944 
ATOM    609  O4'  DT A  30      33.694  43.092 141.445 
ATOM    610  C3'  DT A  30      34.387  40.969 140.708 
ATOM    611  O3'  DT A  30      33.219  40.161 140.639 
ATOM    612  C2'  DT A  30      34.376  41.939 139.526 
ATOM    613  C1'  DT A  30      33.326  42.892 140.090 
ATOM    614  N1   DT A  30      33.299  44.221 139.416 
ATOM    615  C2   DT A  30      32.075  44.832 139.287 
ATOM    616  O2   DT A  30      31.039  44.335 139.694 
ATOM    617  N3   DT A  30      32.090  46.061 138.656 
ATOM    618  C4   DT A  30      33.199  46.713 138.159 
ATOM    619  O4   DT A  30      33.088  47.813 137.613 
ATOM    620  C5   DT A  30      34.437  45.993 138.341 
ATOM    621  C7   DT A  30      35.694  46.631 137.828 
ATOM    622  C6   DT A  30      34.452  44.795 138.950 
ATOM    623  P    DA A  31      33.357  38.635 140.174 
ATOM    624  OP1  DA A  31      33.742  37.796 141.332 
ATOM    625  OP2  DA A  31      34.243  38.556 138.992 
ATOM    626  O5'  DA A  31      31.853  38.299 139.742 
ATOM    627  C5'  DA A  31      30.769  38.978 140.403 
ATOM    628  C4'  DA A  31      29.736  39.420 139.384 
ATOM    629  O4'  DA A  31      30.028  40.736 138.833 
ATOM    630  C3'  DA A  31      29.594  38.527 138.152 
ATOM    631  O3'  DA A  31      28.224  38.478 137.774 
ATOM    632  C2'  DA A  31      30.374  39.254 137.056 
ATOM    633  C1'  DA A  31      29.919  40.663 137.420 
ATOM    634  N9   DA A  31      30.769  41.737 136.835 
ATOM    635  C8   DA A  31      32.116  41.724 136.609 
ATOM    636  N7   DA A  31      32.570  42.819 136.083 
ATOM    637  C5   DA A  31      31.444  43.619 135.949 
ATOM    638  C6   DA A  31      31.258  44.918 135.450 
ATOM    639  N6   DA A  31      32.255  45.675 134.969 
ATOM    640  N1   DA A  31      30.007  45.413 135.461 
ATOM    641  C2   DA A  31      29.021  44.657 135.940 
ATOM    642  N3   DA A  31      29.073  43.437 136.430 
ATOM    643  C4   DA A  31      30.336  42.965 136.407 
ATOM    644  P    DG A  32      27.607  37.091 137.266 
ATOM    645  OP1  DG A  32      27.206  36.271 138.430 
ATOM    646  OP2  DG A  32      28.542  36.453 136.313 
ATOM    647  O5'  DG A  32      26.304  37.592 136.485 
ATOM    648  C5'  DG A  32      25.650  38.799 136.921 
ATOM    649  C4'  DG A  32      25.280  39.650 135.721 
ATOM    650  O4'  DG A  32      26.354  40.551 135.327 
ATOM    651  C3'  DG A  32      24.952  38.885 134.439 
ATOM    652  O3'  DG A  32      23.899  39.558 133.758 
ATOM    653  C2'  DG A  32      26.220  38.985 133.593 
ATOM    654  C1'  DG A  32      26.539  40.439 133.924 
ATOM    655  N9   DG A  32      27.942  40.832 133.610 
ATOM    656  C8   DG A  32      29.095  40.081 133.689 
ATOM    657  N7   DG A  32      30.178  40.729 133.337 
ATOM    658  C5   DG A  32      29.710  41.998 133.000 
ATOM    659  C6   DG A  32      30.417  43.141 132.543 
ATOM    660  O6   DG A  32      31.621  43.271 132.339 
ATOM    661  N1   DG A  32      29.552  44.222 132.319 
ATOM    662  C2   DG A  32      28.185  44.201 132.512 
ATOM    663  N2   DG A  32      27.537  45.337 132.242 
ATOM    664  N3   DG A  32      27.523  43.128 132.942 
ATOM    665  C4   DG A  32      28.347  42.071 133.163 
ATOM    666  P    DG A  33      22.758  38.692 133.045 
ATOM    667  OP1  DG A  33      21.729  38.312 134.039 
ATOM    668  OP2  DG A  33      23.377  37.577 132.294 
ATOM    669  O5'  DG A  33      22.148  39.757 132.019 
ATOM    670  C5'  DG A  33      22.180  41.155 132.363 
ATOM    671  C4'  DG A  33      22.609  41.975 131.162 
ATOM    672  O4'  DG A  33      24.055  42.116 131.074 
ATOM    673  C3'  DG A  33      22.210  41.414 129.797 
ATOM    674  O3'  DG A  33      21.875  42.494 128.935 
ATOM    675  C2'  DG A  33      23.478  40.745 129.267 
ATOM    676  C1'  DG A  33      24.454  41.814 129.745 
ATOM    677  N9   DG A  33      25.872  41.357 129.781 
ATOM    678  C8   DG A  33      26.379  40.111 130.076 
ATOM    679  N7   DG A  33      27.686  40.038 130.017 
ATOM    680  C5   DG A  33      28.074  41.328 129.656 
ATOM    681  C6   DG A  33      29.369  41.866 129.437 
ATOM    682  O6   DG A  33      30.459  41.306 129.519 
ATOM    683  N1   DG A  33      29.308  43.221 129.085 
ATOM    684  C2   DG A  33      28.146  43.960 128.962 
ATOM    685  N2   DG A  33      28.301  45.241 128.617 
ATOM    686  N3   DG A  33      26.932  43.455 129.167 
ATOM    687  C4   DG A  33      26.974  42.140 129.509 
ATOM    688  P    DA A  34      20.638  42.334 127.932 
ATOM    689  OP1  DA A  34      19.379  42.651 128.644 
ATOM    690  OP2  DA A  34      20.697  41.007 127.279 
ATOM    691  O5'  DA A  34      20.951  43.477 126.858 
ATOM    692  C5'  DA A  34      21.662  44.656 127.279 
ATOM    693  C4'  DA A  34      22.721  45.015 126.256 
ATOM    694  O4'  DA A  34      23.988  44.343 126.506 
ATOM    695  C3'  DA A  34      22.394  44.658 124.806 
ATOM    696  O3'  DA A  34      22.903  45.677 123.954 
ATOM    697  C2'  DA A  34      23.173  43.369 124.541 
ATOM    698  C1'  DA A  34      24.440  43.771 125.288 
ATOM    699  N9   DA A  34      25.331  42.624 125.618 
ATOM    700  C8   DA A  34      24.980  41.344 125.945 
ATOM    701  N7   DA A  34      25.992  40.568 126.179 
ATOM    702  C5   DA A  34      27.096  41.390 125.996 
ATOM    703  C6   DA A  34      28.477  41.158 126.098 
ATOM    704  N6   DA A  34      29.006  39.971 126.427 
ATOM    705  N1   DA A  34      29.299  42.195 125.848 
ATOM    706  C2   DA A  34      28.767  43.372 125.522 
ATOM    707  N3   DA A  34      27.502  43.705 125.396 
ATOM    708  C4   DA A  34      26.700  42.650 125.651 
ATOM    709  P    DG A  35      22.035  46.135 122.689 
ATOM    710  OP1  DG A  35      21.032  47.138 123.114 
ATOM    711  OP2  DG A  35      21.506  44.943 121.992 
ATOM    712  O5'  DG A  35      23.148  46.839 121.781 
ATOM    713  C5'  DG A  35      24.273  47.471 122.420 
ATOM    714  C4'  DG A  35      25.552  47.120 121.685 
ATOM    715  O4'  DG A  35      26.155  45.889 122.178 
ATOM    716  C3'  DG A  35      25.412  46.886 120.181 
ATOM    717  O3'  DG A  35      26.568  47.396 119.527 
ATOM    718  C2'  DG A  35      25.399  45.365 120.026 
ATOM    719  C1'  DG A  35      26.479  45.072 121.064 
ATOM    720  N9   DG A  35      26.501  43.655 121.521 
ATOM    721  C8   DG A  35      25.452  42.778 121.692 
ATOM    722  N7   DG A  35      25.813  41.589 122.111 
ATOM    723  C5   DG A  35      27.199  41.684 122.223 
ATOM    724  C6   DG A  35      28.152  40.716 122.632 
ATOM    725  O6   DG A  35      27.965  39.554 122.986 
ATOM    726  N1   DG A  35      29.455  41.233 122.600 
ATOM    727  C2   DG A  35      29.792  42.518 122.224 
ATOM    728  N2   DG A  35      31.092  42.817 122.262 
ATOM    729  N3   DG A  35      28.897  43.427 121.841 
ATOM    730  C4   DG A  35      27.630  42.941 121.866 
ATOM    731  P    DA A  36      26.394  48.153 118.126 
ATOM    732  OP1  DA A  36      26.035  49.569 118.369 
ATOM    733  OP2  DA A  36      25.471  47.389 117.260 
ATOM    734  O5'  DA A  36      27.880  48.068 117.536 
ATOM    735  C5'  DA A  36      28.992  48.037 118.449 
ATOM    736  C4'  DA A  36      29.998  46.993 118.005 
ATOM    737  O4'  DA A  36      29.707  45.675 118.550 
ATOM    738  C3'  DA A  36      30.090  46.756 116.497 
ATOM    739  O3'  DA A  36      31.447  46.508 116.152 
ATOM    740  C2'  DA A  36      29.285  45.480 116.256 
ATOM    741  C1'  DA A  36      29.769  44.729 117.493 
ATOM    742  N9   DA A  36      28.915  43.566 117.862 
ATOM    743  C8   DA A  36      27.562  43.434 117.735 
ATOM    744  N7   DA A  36      27.105  42.292 118.146 
ATOM    745  C5   DA A  36      28.238  41.616 118.580 
ATOM    746  C6   DA A  36      28.425  40.339 119.135 
ATOM    747  N6   DA A  36      27.424  39.476 119.358 
ATOM    748  N1   DA A  36      29.682  39.980 119.452 
ATOM    749  C2   DA A  36      30.673  40.842 119.228 
ATOM    750  N3   DA A  36      30.620  42.053 118.718 
ATOM    751  C4   DA A  36      29.351  42.388 118.408 
ATOM    752  P    DA A  37      32.028  47.125 114.795 
ATOM    753  OP1  DA A  37      32.455  48.524 115.030 
ATOM    754  OP2  DA A  37      31.056  46.919 113.699 
ATOM    755  O5'  DA A  37      33.313  46.204 114.553 
ATOM    756  C5'  DA A  37      33.996  45.645 115.691 
ATOM    757  C4'  DA A  37      34.339  44.193 115.428 
ATOM    758  O4'  DA A  37      33.265  43.289 115.816 
ATOM    759  C3'  DA A  37      34.617  43.828 113.969 
ATOM    760  O3'  DA A  37      35.655  42.857 113.927 
ATOM    761  C2'  DA A  37      33.324  43.177 113.480 
ATOM    762  C1'  DA A  37      33.034  42.382 114.749 
ATOM    763  N9   DA A  37      31.628  41.901 114.847 
ATOM    764  C8   DA A  37      30.489  42.514 114.409 
ATOM    765  N7   DA A  37      29.407  41.837 114.641 
ATOM    766  C5   DA A  37      29.859  40.691 115.280 
ATOM    767  C6   DA A  37      29.192  39.565 115.789 
ATOM    768  N6   DA A  37      27.863  39.402 115.730 
ATOM    769  N1   DA A  37      29.944  38.607 116.362 
ATOM    770  C2   DA A  37      31.265  38.773 116.418 
ATOM    771  N3   DA A  37      31.994  39.776 115.980 
ATOM    772  C4   DA A  37      31.218  40.721 115.410 
ATOM    773  P    DC A  38      36.763  42.955 112.775 
ATOM    774  OP1  DC A  38      37.818  43.910 113.181 
ATOM    775  OP2  DC A  38      36.106  43.225 111.478 
ATOM    776  O5'  DC A  38      37.354  41.468 112.779 
ATOM    777  C5'  DC A  38      37.351  40.718 114.009 
ATOM    778  C4'  DC A  38      36.895  39.295 113.747 
ATOM    779  O4'  DC A  38      35.448  39.152 113.830 
ATOM    780  C3'  DC A  38      37.244  38.727 112.372 
ATOM    781  O3'  DC A  38      37.564  37.348 112.511 
ATOM    782  C2'  DC A  38      35.951  38.846 111.565 
ATOM    783  C1'  DC A  38      35.003  38.436 112.688 
ATOM    784  N1   DC A  38      33.582  38.804 112.436 
ATOM    785  C2   DC A  38      32.595  37.941 112.908 
ATOM    786  O2   DC A  38      32.937  36.917 113.511 
ATOM    787  N3   DC A  38      31.293  38.257 112.689 
ATOM    788  C4   DC A  38      30.965  39.377 112.031 
ATOM    789  N4   DC A  38      29.680  39.641 111.842 
ATOM    790  C5   DC A  38      31.964  40.277 111.537 
ATOM    791  C6   DC A  38      33.260  39.942 111.766 
ATOM    792  P    DC A  39      38.768  36.741 111.648 
ATOM    793  OP1  DC A  39      40.052  37.000 112.336 
ATOM    794  OP2  DC A  39      38.670  37.223 110.253 
ATOM    795  O5'  DC A  39      38.435  35.177 111.701 
ATOM    796  C5'  DC A  39      37.752  34.647 112.852 
ATOM    797  C4'  DC A  39      36.667  33.683 112.413 
ATOM    798  O4'  DC A  39      35.401  34.354 112.157 
ATOM    799  C3'  DC A  39      36.944  32.913 111.123 
ATOM    800  O3'  DC A  39      36.422  31.596 111.252 
ATOM    801  C2'  DC A  39      36.141  33.650 110.051 
ATOM    802  C1'  DC A  39      34.903  33.908 110.905 
ATOM    803  N1   DC A  39      34.008  34.966 110.359 
ATOM    804  C2   DC A  39      32.636  34.816 110.545 
ATOM    805  O2   DC A  39      32.221  33.820 111.150 
ATOM    806  N3   DC A  39      31.803  35.770 110.053 
ATOM    807  C4   DC A  39      32.292  36.833 109.404 
ATOM    808  N4   DC A  39      31.440  37.736 108.944 
ATOM    809  C5   DC A  39      33.700  37.006 109.202 
ATOM    810  C6   DC A  39      34.516  36.042 109.700 
ATOM    811  P    DT A  40      37.255  30.368 110.651 
ATOM    812  OP1  DT A  40      38.283  29.942 111.626 
ATOM    813  OP2  DT A  40      37.746  30.716 109.300 
ATOM    814  O5'  DT A  40      36.122  29.244 110.537 
ATOM    815  C5'  DT A  40      35.026  29.259 111.472 
ATOM    816  C4'  DT A  40      33.721  29.007 110.744 
ATOM    817  O4'  DT A  40      33.118  30.236 110.245 
ATOM    818  C3'  DT A  40      33.810  28.113 109.508 
ATOM    819  O3'  DT A  40      32.642  27.304 109.439 
ATOM    820  C2'  DT A  40      33.799  29.082 108.326 
ATOM    821  C1'  DT A  40      32.749  30.036 108.890 
ATOM    822  N1   DT A  40      32.722  31.364 108.216 
ATOM    823  C2   DT A  40      31.498  31.975 108.087 
ATOM    824  O2   DT A  40      30.463  31.478 108.494 
ATOM    825  N3   DT A  40      31.513  33.204 107.456 
ATOM    826  C4   DT A  40      32.622  33.856 106.959 
ATOM    827  O4   DT A  40      32.511  34.956 106.413 
ATOM    828  C5   DT A  40      33.861  33.136 107.141 
ATOM    829  C7   DT A  40      35.118  33.775 106.628 
ATOM    830  C6   DT A  40      33.875  31.939 107.750 
ATOM    831  P    DA A  41      32.781  25.778 108.974 
ATOM    832  OP1  DA A  41      33.165  24.940 110.132 
ATOM    833  OP2  DA A  41      33.666  25.699 107.792 
ATOM    834  O5'  DA A  41      31.277  25.443 108.542 
ATOM    835  C5'  DA A  41      30.192  26.121 109.203 
ATOM    836  C4'  DA A  41      29.160  26.563 108.184 
ATOM    837  O4'  DA A  41      29.451  27.879 107.633 
ATOM    838  C3'  DA A  41      29.018  25.671 106.952 
ATOM    839  O3'  DA A  41      27.647  25.622 106.574 
ATOM    840  C2'  DA A  41      29.797  26.397 105.856 
ATOM    841  C1'  DA A  41      29.342  27.807 106.220 
ATOM    842  N9   DA A  41      30.193  28.881 105.635 
ATOM    843  C8   DA A  41      31.540  28.868 105.409 
ATOM    844  N7   DA A  41      31.993  29.963 104.883 
ATOM    845  C5   DA A  41      30.868  30.763 104.749 
ATOM    846  C6   DA A  41      30.682  32.062 104.250 
ATOM    847  N6   DA A  41      31.678  32.819 103.769 
ATOM    848  N1   DA A  41      29.430  32.556 104.261 
ATOM    849  C2   DA A  41      28.444  31.800 104.740 
ATOM    850  N3   DA A  41      28.497  30.580 105.230 
ATOM    851  C4   DA A  41      29.759  30.109 105.207 
ATOM    852  P    DG A  42      27.031  24.235 106.066 
ATOM    853  OP1  DG A  42      26.630  23.414 107.230 
ATOM    854  OP2  DG A  42      27.966  23.597 105.113 
ATOM    855  O5'  DG A  42      25.728  24.735 105.285 
ATOM    856  C5'  DG A  42      25.073  25.942 105.721 
ATOM    857  C4'  DG A  42      24.704  26.793 104.521 
ATOM    858  O4'  DG A  42      25.778  27.694 104.127 
ATOM    859  C3'  DG A  42      24.375  26.029 103.239 
ATOM    860  O3'  DG A  42      23.323  26.701 102.558 
ATOM    861  C2'  DG A  42      25.643  26.128 102.393 
ATOM    862  C1'  DG A  42      25.963  27.583 102.724 
ATOM    863  N9   DG A  42      27.365  27.975 102.410 
ATOM    864  C8   DG A  42      28.518  27.225 102.489 
ATOM    865  N7   DG A  42      29.602  27.873 102.137 
ATOM    866  C5   DG A  42      29.134  29.142 101.800 
ATOM    867  C6   DG A  42      29.840  30.285 101.343 
ATOM    868  O6   DG A  42      31.044  30.414 101.139 
ATOM    869  N1   DG A  42      28.976  31.366 101.119 
ATOM    870  C2   DG A  42      27.608  31.344 101.312 
ATOM    871  N2   DG A  42      26.961  32.480 101.042 
ATOM    872  N3   DG A  42      26.946  30.272 101.742 
ATOM    873  C4   DG A  42      27.771  29.215 101.963 
ATOM    874  P    DA A  43      22.181  25.835 101.845 
ATOM    875  OP1  DA A  43      21.152  25.456 102.839 
ATOM    876  OP2  DA A  43      22.801  24.721 101.094 
ATOM    877  O5'  DA A  43      21.571  26.900 100.819 
ATOM    878  C5'  DA A  43      21.604  28.299 101.163 
ATOM    879  C4'  DA A  43      22.032  29.118  99.962 
ATOM    880  O4'  DA A  43      23.479  29.259  99.874 
ATOM    881  C3'  DA A  43      21.633  28.557  98.597 
ATOM    882  O3'  DA A  43      21.299  29.638  97.735 
ATOM    883  C2'  DA A  43      22.901  27.888  98.067 
ATOM    884  C1'  DA A  43      23.878  28.957  98.545 
ATOM    885  N9   DA A  43      25.296  28.501  98.581 
ATOM    886  C8   DA A  43      25.781  27.259  98.877 
ATOM    887  N7   DA A  43      27.073  27.174  98.821 
ATOM    888  C5   DA A  43      27.478  28.451  98.462 
ATOM    889  C6   DA A  43      28.745  29.016  98.239 
ATOM    890  N6   DA A  43      29.891  28.330  98.350 
ATOM    891  N1   DA A  43      28.791  30.317  97.894 
ATOM    892  C2   DA A  43      27.649  30.994  97.786 
ATOM    893  N3   DA A  43      26.415  30.576  97.969 
ATOM    894  C4   DA A  43      26.397  29.271  98.312 
ATOM    895  P    DG A  44      20.061  29.477  96.732 
ATOM    896  OP1  DG A  44      18.803  29.795  97.444 
ATOM    897  OP2  DG A  44      20.121  28.151  96.079 
ATOM    898  O5'  DG A  44      20.375  30.620  95.658 
ATOM    899  C5'  DG A  44      21.086  31.799  96.079 
ATOM    900  C4'  DG A  44      22.144  32.159  95.056 
ATOM    901  O4'  DG A  44      23.412  31.486  95.306 
ATOM    902  C3'  DG A  44      21.817  31.801  93.606 
ATOM    903  O3'  DG A  44      22.326  32.820  92.754 
ATOM    904  C2'  DG A  44      22.596  30.512  93.341 
ATOM    905  C1'  DG A  44      23.863  30.915  94.088 
ATOM    906  N9   DG A  44      24.754  29.767  94.418 
ATOM    907  C8   DG A  44      24.420  28.472  94.749 
ATOM    908  N7   DG A  44      25.451  27.698  94.984 
ATOM    909  C5   DG A  44      26.547  28.539  94.795 
ATOM    910  C6   DG A  44      27.936  28.270  94.907 
ATOM    911  O6   DG A  44      28.494  27.218  95.202 
ATOM    912  N1   DG A  44      28.701  29.411  94.628 
ATOM    913  C2   DG A  44      28.192  30.649  94.287 
ATOM    914  N2   DG A  44      29.091  31.610  94.060 
ATOM    915  N3   DG A  44      26.889  30.900  94.182 
ATOM    916  C4   DG A  44      26.132  29.804  94.449 
ATOM    917  P    DT A  45      21.459  33.279  91.489 
ATOM    918  OP1  DT A  45      20.455  34.282  91.914 
ATOM    919  OP2  DT A  45      20.930  32.086  90.792 
ATOM    920  O5'  DT A  45      22.572  33.982  90.581 
ATOM    921  C5'  DT A  45      23.697  34.615  91.220 
ATOM    922  C4'  DT A  45      24.975  34.264  90.485 
ATOM    923  O4'  DT A  45      25.578  33.033  90.978 
ATOM    924  C3'  DT A  45      24.836  34.029  88.981 
ATOM    925  O3'  DT A  45      25.991  34.540  88.327 
ATOM    926  C2'  DT A  45      24.823  32.509  88.826 
ATOM    927  C1'  DT A  45      25.902  32.215  89.864 
ATOM    928  N1   DT A  45      25.925  30.799  90.321 
ATOM    929  C2   DT A  45      27.152  30.258  90.620 
ATOM    930  O2   DT A  45      28.193  30.883  90.527 
ATOM    931  N3   DT A  45      27.134  28.941  91.040 
ATOM    932  C4   DT A  45      26.017  28.143  91.181 
ATOM    933  O4   DT A  45      26.126  26.976  91.565 
ATOM    934  C5   DT A  45      24.776  28.799  90.842 
ATOM    935  C7   DT A  45      23.512  27.999  90.968 
ATOM    936  C6   DT A  45      24.765  30.077  90.432 
ATOM    937  P    DT A  46      25.818  35.297  86.926 
ATOM    938  OP1  DT A  46      25.459  36.712  87.169 
ATOM    939  OP2  DT A  46      24.894  34.532  86.060 
ATOM    940  O5'  DT A  46      27.303  35.211  86.336 
ATOM    941  C5'  DT A  46      28.416  35.181  87.249 
ATOM    942  C4'  DT A  46      29.422  34.137  86.805 
ATOM    943  O4'  DT A  46      29.131  32.818  87.350 
ATOM    944  C3'  DT A  46      29.513  33.900  85.297 
ATOM    945  O3'  DT A  46      30.871  33.651  84.952 
ATOM    946  C2'  DT A  46      28.708  32.623  85.056 
ATOM    947  C1'  DT A  46      29.193  31.872  86.293 
ATOM    948  N1   DT A  46      28.338  30.709  86.662 
ATOM    949  C2   DT A  46      28.971  29.615  87.201 
ATOM    950  O2   DT A  46      30.175  29.567  87.382 
ATOM    951  N3   DT A  46      28.146  28.556  87.529 
ATOM    952  C4   DT A  46      26.777  28.503  87.367 
ATOM    953  O4   DT A  46      26.144  27.499  87.699 
ATOM    954  C5   DT A  46      26.205  29.700  86.794 
ATOM    955  C7   DT A  46      24.719  29.725  86.584 
ATOM    956  C6   DT A  46      26.983  30.743  86.465 
ATOM    957  P    DG A  47      31.452  34.269  83.595 
ATOM    958  OP1  DG A  47      31.878  35.667  83.830 
ATOM    959  OP2  DG A  47      30.479  34.063  82.499 
ATOM    960  O5'  DG A  47      32.737  33.347  83.353 
ATOM    961  C5'  DG A  47      33.419  32.788  84.491 
ATOM    962  C4'  DG A  47      33.763  31.336  84.228 
ATOM    963  O4'  DG A  47      32.688  30.433  84.616 
ATOM    964  C3'  DG A  47      34.041  30.972  82.769 
ATOM    965  O3'  DG A  47      35.079  30.001  82.727 
ATOM    966  C2'  DG A  47      32.747  30.320  82.280 
ATOM    967  C1'  DG A  47      32.458  29.526  83.549 
ATOM    968  N9   DG A  47      31.052  29.044  83.647 
ATOM    969  C8   DG A  47      29.892  29.647  83.211 
ATOM    970  N7   DG A  47      28.806  28.953  83.452 
ATOM    971  C5   DG A  47      29.280  27.810  84.092 
ATOM    972  C6   DG A  47      28.574  26.685  84.596 
ATOM    973  O6   DG A  47      27.365  26.465  84.580 
ATOM    974  N1   DG A  47      29.445  25.750  85.171 
ATOM    975  C2   DG A  47      30.818  25.883  85.249 
ATOM    976  N2   DG A  47      31.471  24.878  85.837 
ATOM    977  N3   DG A  47      31.478  26.938  84.778 
ATOM    978  C4   DG A  47      30.648  27.855  84.216 
ATOM    979  P    DG A  48      36.186  30.098  81.575 
ATOM    980  OP1  DG A  48      37.242  31.054  81.981 
ATOM    981  OP2  DG A  48      35.530  30.368  80.278 
ATOM    982  O5'  DG A  48      36.778  28.611  81.579 
ATOM    983  C5'  DG A  48      36.775  27.861  82.809 
ATOM    984  C4'  DG A  48      36.319  26.439  82.547 
ATOM    985  O4'  DG A  48      34.872  26.295  82.630 
ATOM    986  C3'  DG A  48      36.667  25.871  81.172 
ATOM    987  O3'  DG A  48      36.988  24.492  81.311 
ATOM    988  C2'  DG A  48      35.374  25.990  80.365 
ATOM    989  C1'  DG A  48      34.427  25.580  81.488 
ATOM    990  N9   DG A  48      33.006  25.947  81.236 
ATOM    991  C8   DG A  48      32.492  27.047  80.584 
ATOM    992  N7   DG A  48      31.182  27.074  80.532 
ATOM    993  C5   DG A  48      30.801  25.909  81.197 
ATOM    994  C6   DG A  48      29.507  25.390  81.461 
ATOM    995  O6   DG A  48      28.413  25.859  81.160 
ATOM    996  N1   DG A  48      29.575  24.179  82.165 
ATOM    997  C2   DG A  48      30.740  23.552  82.560 
ATOM    998  N2   DG A  48      30.592  22.402  83.223 
ATOM    999  N3   DG A  48      31.954  24.041  82.312 
ATOM   1000  C4   DG A  48      31.905  25.214  81.630 
ATOM   1001  P    DG A  49      38.192  23.884  80.448 
ATOM   1002  OP1  DG A  49      39.476  24.144  81.136 
ATOM   1003  OP2  DG A  49      38.093  24.366  79.053 
ATOM   1004  O5'  DG A  49      37.859  22.320  80.501 
ATOM   1005  C5'  DG A  49      37.176  21.790  81.652 
ATOM   1006  C4'  DG A  49      36.091  20.827  81.213 
ATOM   1007  O4'  DG A  49      34.824  21.498  80.957 
ATOM   1008  C3'  DG A  49      36.368  20.056  79.923 
ATOM   1009  O3'  DG A  49      35.845  18.739  80.052 
ATOM   1010  C2'  DG A  49      35.565  20.794  78.852 
ATOM   1011  C1'  DG A  49      34.326  21.052  79.705 
ATOM   1012  N9   DG A  49      33.432  22.109  79.159 
ATOM   1013  C8   DG A  49      33.759  23.258  78.471 
ATOM   1014  N7   DG A  49      32.726  23.987  78.125 
ATOM   1015  C5   DG A  49      31.636  23.270  78.618 
ATOM   1016  C6   DG A  49      30.249  23.558  78.552 
ATOM   1017  O6   DG A  49      29.686  24.520  78.037 
ATOM   1018  N1   DG A  49      29.488  22.562  79.182 
ATOM   1019  C2   DG A  49      30.002  21.437  79.795 
ATOM   1020  N2   DG A  49      29.110  20.606  80.340 
ATOM   1021  N3   DG A  49      31.305  21.168  79.857 
ATOM   1022  C4   DG A  49      32.056  22.124  79.250 
ATOM   1023  P    DA A  50      36.679  17.511  79.451 
ATOM   1024  OP1  DA A  50      37.707  17.086  80.426 
ATOM   1025  OP2  DA A  50      37.170  17.860  78.100 
ATOM   1026  O5'  DA A  50      35.545  16.387  79.337 
ATOM   1027  C5'  DA A  50      34.450  16.402  80.272 
ATOM   1028  C4'  DA A  50      33.145  16.151  79.544 
ATOM   1029  O4'  DA A  50      32.541  17.379  79.046 
ATOM   1030  C3'  DA A  50      33.234  15.256  78.308 
ATOM   1031  O3'  DA A  50      32.066  14.448  78.239 
ATOM   1032  C2'  DA A  50      33.223  16.226  77.126 
ATOM   1033  C1'  DA A  50      32.173  17.179  77.690 
ATOM   1034  N9   DA A  50      32.146  18.508  77.016 
ATOM   1035  C8   DA A  50      33.191  19.216  76.498 
ATOM   1036  N7   DA A  50      32.846  20.350  75.970 
ATOM   1037  C5   DA A  50      31.470  20.398  76.151 
ATOM   1038  C6   DA A  50      30.502  21.355  75.807 
ATOM   1039  N6   DA A  50      30.788  22.504  75.178 
ATOM   1040  N1   DA A  50      29.223  21.089  76.133 
ATOM   1041  C2   DA A  50      28.945  19.946  76.758 
ATOM   1042  N3   DA A  50      29.759  18.982  77.129 
ATOM   1043  C4   DA A  50      31.033  19.274  76.790 
ATOM   1044  P    DA A  51      32.204  12.922  77.774 
ATOM   1045  OP1  DA A  51      32.589  12.083  78.932 
ATOM   1046  OP2  DA A  51      33.090  12.843  76.592 
ATOM   1047  O5'  DA A  51      30.700  12.586  77.342 
ATOM   1048  C5'  DA A  51      29.616  13.265  78.003 
ATOM   1049  C4'  DA A  51      28.583  13.707  76.984 
ATOM   1050  O4'  DA A  51      28.875  15.023  76.433 
ATOM   1051  C3'  DA A  51      28.442  12.814  75.752 
ATOM   1052  O3'  DA A  51      27.071  12.765  75.374 
ATOM   1053  C2'  DA A  51      29.221  13.541  74.656 
ATOM   1054  C1'  DA A  51      28.766  14.950  75.020 
ATOM   1055  N9   DA A  51      29.616  16.024  74.435 
ATOM   1056  C8   DA A  51      30.963  16.011  74.209 
ATOM   1057  N7   DA A  51      31.417  17.106  73.683 
ATOM   1058  C5   DA A  51      30.291  17.906  73.549 
ATOM   1059  C6   DA A  51      30.105  19.205  73.050 
ATOM   1060  N6   DA A  51      31.102  19.962  72.569 
ATOM   1061  N1   DA A  51      28.854  19.700  73.061 
ATOM   1062  C2   DA A  51      27.868  18.944  73.540 
ATOM   1063  N3   DA A  51      27.920  17.724  74.030 
ATOM   1064  C4   DA A  51      29.183  17.252  74.007 
ATOM   1065  P    DG A  52      26.454  11.378  74.866 
ATOM   1066  OP1  DG A  52      26.053  10.558  76.030 
ATOM   1067  OP2  DG A  52      27.389  10.740  73.913 
ATOM   1068  O5'  DG A  52      25.151  11.879  74.085 
ATOM   1069  C5'  DG A  52      24.497  13.086  74.521 
ATOM   1070  C4'  DG A  52      24.127  13.937  73.321 
ATOM   1071  O4'  DG A  52      25.201  14.838  72.927 
ATOM   1072  C3'  DG A  52      23.799  13.172  72.039 
ATOM   1073  O3'  DG A  52      22.746  13.845  71.358 
ATOM   1074  C2'  DG A  52      25.067  13.272  71.193 
ATOM   1075  C1'  DG A  52      25.386  14.726  71.524 
ATOM   1076  N9   DG A  52      26.789  15.119  71.210 
ATOM   1077  C8   DG A  52      27.942  14.368  71.289 
ATOM   1078  N7   DG A  52      29.025  15.016  70.937 
ATOM   1079  C5   DG A  52      28.557  16.285  70.600 
ATOM   1080  C6   DG A  52      29.264  17.428  70.143 
ATOM   1081  O6   DG A  52      30.468  17.558  69.939 
ATOM   1082  N1   DG A  52      28.399  18.509  69.919 
ATOM   1083  C2   DG A  52      27.032  18.488  70.112 
ATOM   1084  N2   DG A  52      26.384  19.624  69.842 
ATOM   1085  N3   DG A  52      26.370  17.415  70.542 
ATOM   1086  C4   DG A  52      27.194  16.358  70.763 
ATOM   1087  P    DA A  53      21.605  12.979  70.645 
ATOM   1088  OP1  DA A  53      20.576  12.599  71.639 
ATOM   1089  OP2  DA A  53      22.224  11.864  69.894 
ATOM   1090  O5'  DA A  53      20.995  14.044  69.619 
ATOM   1091  C5'  DA A  53      21.027  15.442  69.963 
ATOM   1092  C4'  DA A  53      21.456  16.262  68.762 
ATOM   1093  O4'  DA A  53      22.902  16.403  68.673 
ATOM   1094  C3'  DA A  53      21.057  15.701  67.397 
ATOM   1095  O3'  DA A  53      20.722  16.781  66.535 
ATOM   1096  C2'  DA A  53      22.325  15.032  66.867 
ATOM   1097  C1'  DA A  53      23.301  16.101  67.345 
ATOM   1098  N9   DA A  53      24.719  15.644  67.381 
ATOM   1099  C8   DA A  53      25.204  14.403  67.677 
ATOM   1100  N7   DA A  53      26.496  14.317  67.621 
ATOM   1101  C5   DA A  53      26.902  15.595  67.262 
ATOM   1102  C6   DA A  53      28.168  16.159  67.039 
ATOM   1103  N6   DA A  53      29.315  15.473  67.150 
ATOM   1104  N1   DA A  53      28.215  17.460  66.694 
ATOM   1105  C2   DA A  53      27.072  18.137  66.586 
ATOM   1106  N3   DA A  53      25.839  17.719  66.769 
ATOM   1107  C4   DA A  53      25.820  16.415  67.112 
ATOM   1108  P    DC A  54      19.485  16.621  65.532 
ATOM   1109  OP1  DC A  54      18.226  16.938  66.244 
ATOM   1110  OP2  DC A  54      19.544  15.294  64.879 
ATOM   1111  O5'  DC A  54      19.798  17.764  64.458 
ATOM   1112  C5'  DC A  54      20.509  18.943  64.879 
ATOM   1113  C4'  DC A  54      21.568  19.302  63.856 
ATOM   1114  O4'  DC A  54      22.835  18.630  64.106 
ATOM   1115  C3'  DC A  54      21.241  18.945  62.406 
ATOM   1116  O3'  DC A  54      21.750  19.964  61.554 
ATOM   1117  C2'  DC A  54      22.020  17.656  62.141 
ATOM   1118  C1'  DC A  54      23.287  18.058  62.888 
ATOM   1119  N1   DC A  54      24.178  16.911  63.218 
ATOM   1120  C2   DC A  54      25.553  17.130  63.201 
ATOM   1121  O2   DC A  54      25.973  18.257  62.916 
ATOM   1122  N3   DC A  54      26.381  16.096  63.498 
ATOM   1123  C4   DC A  54      25.886  14.890  63.802 
ATOM   1124  N4   DC A  54      26.736  13.914  64.084 
ATOM   1125  C5   DC A  54      24.475  14.643  63.824 
ATOM   1126  C6   DC A  54      23.664  15.689  63.524 
ATOM   1127  P    DG A  55      20.882  20.422  60.289 
ATOM   1128  OP1  DG A  55      19.879  21.425  60.714 
ATOM   1129  OP2  DG A  55      20.353  19.230  59.592 
ATOM   1130  O5'  DG A  55      21.995  21.126  59.381 
ATOM   1131  C5'  DG A  55      23.120  21.758  60.020 
ATOM   1132  C4'  DG A  55      24.399  21.407  59.285 
ATOM   1133  O4'  DG A  55      25.002  20.176  59.778 
ATOM   1134  C3'  DG A  55      24.259  21.173  57.781 
ATOM   1135  O3'  DG A  55      25.415  21.683  57.127 
ATOM   1136  C2'  DG A  55      24.246  19.652  57.626 
ATOM   1137  C1'  DG A  55      25.326  19.359  58.664 
ATOM   1138  N9   DG A  55      25.348  17.942  59.121 
ATOM   1139  C8   DG A  55      24.299  17.065  59.292 
ATOM   1140  N7   DG A  55      24.660  15.876  59.711 
ATOM   1141  C5   DG A  55      26.046  15.971  59.823 
ATOM   1142  C6   DG A  55      26.999  15.003  60.232 
ATOM   1143  O6   DG A  55      26.812  13.841  60.586 
ATOM   1144  N1   DG A  55      28.302  15.520  60.200 
ATOM   1145  C2   DG A  55      28.639  16.805  59.824 
ATOM   1146  N2   DG A  55      29.939  17.104  59.862 
ATOM   1147  N3   DG A  55      27.744  17.714  59.441 
ATOM   1148  C4   DG A  55      26.477  17.228  59.466 
ATOM   1149  P    DT A  56      25.241  22.440  55.726 
ATOM   1150  OP1  DT A  56      24.882  23.856  55.969 
ATOM   1151  OP2  DT A  56      24.318  21.676  54.860 
ATOM   1152  O5'  DT A  56      26.727  22.355  55.136 
ATOM   1153  C5'  DT A  56      27.839  22.324  56.049 
ATOM   1154  C4'  DT A  56      28.845  21.280  55.605 
ATOM   1155  O4'  DT A  56      28.554  19.962  56.150 
ATOM   1156  C3'  DT A  56      28.937  21.043  54.097 
ATOM   1157  O3'  DT A  56      30.294  20.795  53.752 
ATOM   1158  C2'  DT A  56      28.132  19.767  53.856 
ATOM   1159  C1'  DT A  56      28.616  19.016  55.093 
ATOM   1160  N1   DT A  56      27.762  17.853  55.462 
ATOM   1161  C2   DT A  56      28.394  16.758  56.001 
ATOM   1162  O2   DT A  56      29.598  16.711  56.182 
ATOM   1163  N3   DT A  56      27.570  15.700  56.329 
ATOM   1164  C4   DT A  56      26.200  15.647  56.167 
ATOM   1165  O4   DT A  56      25.568  14.643  56.499 
ATOM   1166  C5   DT A  56      25.628  16.843  55.594 
ATOM   1167  C7   DT A  56      24.142  16.869  55.384 
ATOM   1168  C6   DT A  56      26.407  17.887  55.265 
ATOM   1169  P    DC A  57      30.875  21.412  52.395 
ATOM   1170  OP1  DC A  57      31.302  22.811  52.630 
ATOM   1171  OP2  DC A  57      29.903  21.206  51.299 
ATOM   1172  O5'  DC A  57      32.160  20.491  52.153 
ATOM   1173  C5'  DC A  57      32.843  19.932  53.291 
ATOM   1174  C4'  DC A  57      33.186  18.480  53.028 
ATOM   1175  O4'  DC A  57      32.112  17.576  53.416 
ATOM   1176  C3'  DC A  57      33.464  18.115  51.569 
ATOM   1177  O3'  DC A  57      34.502  17.144  51.527 
ATOM   1178  C2'  DC A  57      32.171  17.464  51.080 
ATOM   1179  C1'  DC A  57      31.881  16.669  52.349 
ATOM   1180  N1   DC A  57      30.475  16.188  52.447 
ATOM   1181  C2   DC A  57      30.251  14.956  53.057 
ATOM   1182  O2   DC A  57      31.219  14.320  53.489 
ATOM   1183  N3   DC A  57      28.977  14.499  53.155 
ATOM   1184  C4   DC A  57      27.955  15.219  52.675 
ATOM   1185  N4   DC A  57      26.730  14.731  52.795 
ATOM   1186  C5   DC A  57      28.163  16.488  52.044 
ATOM   1187  C6   DC A  57      29.445  16.927  51.955 
ATOM   1188  P    DA A  58      35.610  17.242  50.375 
ATOM   1189  OP1  DA A  58      36.665  18.197  50.781 
ATOM   1190  OP2  DA A  58      34.953  17.512  49.078 
ATOM   1191  O5'  DA A  58      36.201  15.755  50.379 
ATOM   1192  C5'  DA A  58      36.198  15.004  51.609 
ATOM   1193  C4'  DA A  58      35.742  13.582  51.347 
ATOM   1194  O4'  DA A  58      34.295  13.439  51.430 
ATOM   1195  C3'  DA A  58      36.091  13.014  49.972 
ATOM   1196  O3'  DA A  58      36.411  11.635  50.111 
ATOM   1197  C2'  DA A  58      34.798  13.133  49.165 
ATOM   1198  C1'  DA A  58      33.850  12.723  50.288 
ATOM   1199  N9   DA A  58      32.429  13.091  50.036 
ATOM   1200  C8   DA A  58      31.938  14.187  49.387 
ATOM   1201  N7   DA A  58      30.642  14.226  49.328 
ATOM   1202  C5   DA A  58      30.244  13.071  49.986 
ATOM   1203  C6   DA A  58      28.978  12.529  50.266 
ATOM   1204  N6   DA A  58      27.827  13.109  49.897 
ATOM   1205  N1   DA A  58      28.938  11.364  50.939 
ATOM   1206  C2   DA A  58      30.085  10.793  51.302 
ATOM   1207  N3   DA A  58      31.317  11.201  51.099 
ATOM   1208  C4   DA A  58      31.330  12.369  50.423 
ATOM   1209  P    DC A  59      37.615  11.028  49.248 
ATOM   1210  OP1  DC A  59      38.899  11.287  49.936 
ATOM   1211  OP2  DC A  59      37.517  11.510  47.853 
ATOM   1212  O5'  DC A  59      37.282   9.464  49.301 
ATOM   1213  C5'  DC A  59      36.599   8.934  50.452 
ATOM   1214  C4'  DC A  59      35.514   7.970  50.013 
ATOM   1215  O4'  DC A  59      34.248   8.641  49.757 
ATOM   1216  C3'  DC A  59      35.791   7.200  48.723 
ATOM   1217  O3'  DC A  59      35.269   5.883  48.852 
ATOM   1218  C2'  DC A  59      34.988   7.937  47.651 
ATOM   1219  C1'  DC A  59      33.750   8.195  48.505 
ATOM   1220  N1   DC A  59      32.855   9.253  47.959 
ATOM   1221  C2   DC A  59      31.483   9.103  48.145 
ATOM   1222  O2   DC A  59      31.068   8.107  48.750 
ATOM   1223  N3   DC A  59      30.650  10.057  47.653 
ATOM   1224  C4   DC A  59      31.139  11.120  47.004 
ATOM   1225  N4   DC A  59      30.287  12.023  46.544 
ATOM   1226  C5   DC A  59      32.547  11.293  46.802 
ATOM   1227  C6   DC A  59      33.363  10.329  47.299 
ATOM   1228  P    DT A  60      36.102   4.655  48.251 
ATOM   1229  OP1  DT A  60      37.130   4.229  49.226 
ATOM   1230  OP2  DT A  60      36.593   5.003  46.900 
ATOM   1231  O5'  DT A  60      34.969   3.531  48.137 
ATOM   1232  C5'  DT A  60      33.874   3.546  49.072 
ATOM   1233  C4'  DT A  60      32.568   3.294  48.344 
ATOM   1234  O4'  DT A  60      31.965   4.523  47.845 
ATOM   1235  C3'  DT A  60      32.657   2.400  47.108 
ATOM   1236  O3'  DT A  60      31.489   1.591  47.039 
ATOM   1237  C2'  DT A  60      32.646   3.369  45.926 
ATOM   1238  C1'  DT A  60      31.596   4.323  46.490 
ATOM   1239  N1   DT A  60      31.569   5.651  45.816 
ATOM   1240  C2   DT A  60      30.345   6.262  45.686 
ATOM   1241  O2   DT A  60      29.310   5.765  46.094 
ATOM   1242  N3   DT A  60      30.360   7.491  45.056 
ATOM   1243  C4   DT A  60      31.469   8.143  44.559 
ATOM   1244  O4   DT A  60      31.358   9.243  44.013 
ATOM   1245  C5   DT A  60      32.708   7.423  44.741 
ATOM   1246  C7   DT A  60      33.965   8.062  44.228 
ATOM   1247  C6   DT A  60      32.722   6.226  45.350 
ATOM   1248  P    DG A  61      31.628   0.065  46.574 
ATOM   1249  OP1  DG A  61      32.012  -0.773  47.732 
ATOM   1250  OP2  DG A  61      32.513  -0.014  45.392 
ATOM   1251  O5'  DG A  61      30.124  -0.270  46.142 
ATOM   1252  C5'  DG A  61      29.039   0.408  46.803 
ATOM   1253  C4'  DG A  61      28.007   0.850  45.784 
ATOM   1254  O4'  DG A  61      28.298   2.166  45.233 
ATOM   1255  C3'  DG A  61      27.865  -0.042  44.552 
ATOM   1256  O3'  DG A  61      26.494  -0.091  44.174 
ATOM   1257  C2'  DG A  61      28.644   0.684  43.456 
ATOM   1258  C1'  DG A  61      28.189   2.094  43.820 
ATOM   1259  N9   DG A  61      29.040   3.168  43.235 
ATOM   1260  C8   DG A  61      30.398   3.173  42.999 
ATOM   1261  N7   DG A  61      30.843   4.285  42.468 
ATOM   1262  C5   DG A  61      29.700   5.072  42.342 
ATOM   1263  C6   DG A  61      29.549   6.388  41.830 
ATOM   1264  O6   DG A  61      30.406   7.141  41.375 
ATOM   1265  N1   DG A  61      28.213   6.808  41.887 
ATOM   1266  C2   DG A  61      27.162   6.057  42.375 
ATOM   1267  N2   DG A  61      25.960   6.639  42.343 
ATOM   1268  N3   DG A  61      27.305   4.823  42.856 
ATOM   1269  C4   DG A  61      28.594   4.400  42.807 
ATOM   1270  P    DA A  62      25.878  -1.478  43.666 
ATOM   1271  OP1  DA A  62      25.477  -2.299  44.830 
ATOM   1272  OP2  DA A  62      26.813  -2.116  42.713 
ATOM   1273  O5'  DA A  62      24.575  -0.978  42.885 
ATOM   1274  C5'  DA A  62      23.920   0.229  43.321 
ATOM   1275  C4'  DA A  62      23.551   1.080  42.121 
ATOM   1276  O4'  DA A  62      24.625   1.981  41.727 
ATOM   1277  C3'  DA A  62      23.222   0.316  40.839 
ATOM   1278  O3'  DA A  62      22.170   0.988  40.158 
ATOM   1279  C2'  DA A  62      24.490   0.415  39.993 
ATOM   1280  C1'  DA A  62      24.810   1.870  40.324 
ATOM   1281  N9   DA A  62      26.212   2.262  40.010 
ATOM   1282  C8   DA A  62      27.344   1.504  40.095 
ATOM   1283  N7   DA A  62      28.425   2.133  39.749 
ATOM   1284  C5   DA A  62      27.978   3.403  39.409 
ATOM   1285  C6   DA A  62      28.645   4.552  38.955 
ATOM   1286  N6   DA A  62      29.971   4.608  38.757 
ATOM   1287  N1   DA A  62      27.900   5.646  38.711 
ATOM   1288  C2   DA A  62      26.584   5.584  38.910 
ATOM   1289  N3   DA A  62      25.855   4.573  39.328 
ATOM   1290  C4   DA A  62      26.624   3.491  39.565 
ATOM   1291  P    DT A  63      21.028   0.122  39.445 
ATOM   1292  OP1  DT A  63      19.999  -0.257  40.439 
ATOM   1293  OP2  DT A  63      21.648  -0.992  38.694 
ATOM   1294  O5'  DT A  63      20.419   1.187  38.419 
ATOM   1295  C5'  DT A  63      20.451   2.586  38.763 
ATOM   1296  C4'  DT A  63      20.880   3.405  37.562 
ATOM   1297  O4'  DT A  63      22.326   3.546  37.473 
ATOM   1298  C3'  DT A  63      20.480   2.844  36.197 
ATOM   1299  O3'  DT A  63      20.146   3.925  35.335 
ATOM   1300  C2'  DT A  63      21.748   2.175  35.667 
ATOM   1301  C1'  DT A  63      22.725   3.244  36.145 
ATOM   1302  N1   DT A  63      24.143   2.788  36.181 
ATOM   1303  C2   DT A  63      25.107   3.719  35.879 
ATOM   1304  O2   DT A  63      24.847   4.875  35.591 
ATOM   1305  N3   DT A  63      26.409   3.260  35.921 
ATOM   1306  C4   DT A  63      26.816   1.978  36.232 
ATOM   1307  O4   DT A  63      28.013   1.684  36.237 
ATOM   1308  C5   DT A  63      25.731   1.074  36.534 
ATOM   1309  C7   DT A  63      26.087  -0.342  36.884 
ATOM   1310  C6   DT A  63      24.456   1.493  36.501 
ATOM   1311  P    DT A  64      18.908   3.764  34.332 
ATOM   1312  OP1  DT A  64      17.650   4.081  35.044 
ATOM   1313  OP2  DT A  64      18.968   2.438  33.679 
ATOM   1314  O5'  DT A  64      19.222   4.907  33.258 
ATOM   1315  C5'  DT A  64      19.933   6.086  33.679 
ATOM   1316  C4'  DT A  64      20.991   6.446  32.656 
ATOM   1317  O4'  DT A  64      22.259   5.773  32.906 
ATOM   1318  C3'  DT A  64      20.664   6.088  31.206 
ATOM   1319  O3'  DT A  64      21.173   7.107  30.354 
ATOM   1320  C2'  DT A  64      21.443   4.799  30.941 
ATOM   1321  C1'  DT A  64      22.710   5.202  31.688 
ATOM   1322  N1   DT A  64      23.601   4.054  32.018 
ATOM   1323  C2   DT A  64      24.955   4.287  31.997 
ATOM   1324  O2   DT A  64      25.437   5.372  31.724 
ATOM   1325  N3   DT A  64      25.749   3.199  32.307 
ATOM   1326  C4   DT A  64      25.311   1.931  32.629 
ATOM   1327  O4   DT A  64      26.119   1.036  32.888 
ATOM   1328  C5   DT A  64      23.875   1.785  32.625 
ATOM   1329  C7   DT A  64      23.313   0.436  32.964 
ATOM   1330  C6   DT A  64      23.079   2.826  32.326 
ATOM   1331  P    DA A  65      20.306   7.566  29.089 
ATOM   1332  OP1  DA A  65      19.302   8.569  29.514 
ATOM   1333  OP2  DA A  65      19.777   6.373  28.392 
ATOM   1334  O5'  DA A  65      21.419   8.269  28.181 
ATOM   1335  C5'  DA A  65      22.544   8.902  28.820 
ATOM   1336  C4'  DA A  65      23.822   8.551  28.085 
ATOM   1337  O4'  DA A  65      24.425   7.320  28.578 
ATOM   1338  C3'  DA A  65      23.683   8.316  26.581 
ATOM   1339  O3'  DA A  65      24.838   8.827  25.927 
ATOM   1340  C2'  DA A  65      23.670   6.796  26.426 
ATOM   1341  C1'  DA A  65      24.749   6.502  27.464 
ATOM   1342  N9   DA A  65      24.772   5.086  27.921 
ATOM   1343  C8   DA A  65      23.720   4.230  28.086 
ATOM   1344  N7   DA A  65      24.064   3.050  28.499 
ATOM   1345  C5   DA A  65      25.444   3.126  28.617 
ATOM   1346  C6   DA A  65      26.414   2.190  29.017 
ATOM   1347  N6   DA A  65      26.122   0.936  29.389 
ATOM   1348  N1   DA A  65      27.697   2.593  29.020 
ATOM   1349  C2   DA A  65      27.981   3.840  28.650 
ATOM   1350  N3   DA A  65      27.166   4.797  28.259 
ATOM   1351  C4   DA A  65      25.887   4.367  28.265 
ATOM   1352  P    DT A  66      24.665   9.584  24.526 
ATOM   1353  OP1  DT A  66      24.306  10.999  24.769 
ATOM   1354  OP2  DT A  66      23.741   8.819  23.660 
ATOM   1355  O5'  DT A  66      26.150   9.498  23.936 
ATOM   1356  C5'  DT A  66      27.263   9.468  24.849 
ATOM   1357  C4'  DT A  66      28.269   8.423  24.405 
ATOM   1358  O4'  DT A  66      27.978   7.105  24.950 
ATOM   1359  C3'  DT A  66      28.360   8.187  22.897 
ATOM   1360  O3'  DT A  66      29.718   7.938  22.552 
ATOM   1361  C2'  DT A  66      27.555   6.910  22.656 
ATOM   1362  C1'  DT A  66      28.040   6.159  23.893 
ATOM   1363  N1   DT A  66      27.186   4.996  24.262 
ATOM   1364  C2   DT A  66      27.818   3.902  24.801 
ATOM   1365  O2   DT A  66      29.022   3.854  24.982 
ATOM   1366  N3   DT A  66      26.993   2.843  25.129 
ATOM   1367  C4   DT A  66      25.624   2.790  24.967 
ATOM   1368  O4   DT A  66      24.991   1.786  25.299 
ATOM   1369  C5   DT A  66      25.052   3.987  24.394 
ATOM   1370  C7   DT A  66      23.566   4.012  24.184 
ATOM   1371  C6   DT A  66      25.830   5.030  24.065 
ATOM   1372  P    DG A  67      30.299   8.556  21.195 
ATOM   1373  OP1  DG A  67      30.725   9.954  21.430 
ATOM   1374  OP2  DG A  67      29.326   8.350  20.099 
ATOM   1375  O5'  DG A  67      31.584   7.634  20.953 
ATOM   1376  C5'  DG A  67      32.266   7.075  22.091 
ATOM   1377  C4'  DG A  67      32.610   5.623  21.828 
ATOM   1378  O4'  DG A  67      31.535   4.720  22.216 
ATOM   1379  C3'  DG A  67      32.888   5.259  20.369 
ATOM   1380  O3'  DG A  67      33.926   4.288  20.327 
ATOM   1381  C2'  DG A  67      31.594   4.607  19.880 
ATOM   1382  C1'  DG A  67      31.305   3.813  21.149 
ATOM   1383  N9   DG A  67      29.899   3.331  21.247 
ATOM   1384  C8   DG A  67      28.739   3.934  20.811 
ATOM   1385  N7   DG A  67      27.653   3.240  21.052 
ATOM   1386  C5   DG A  67      28.127   2.097  21.692 
ATOM   1387  C6   DG A  67      27.421   0.972  22.196 
ATOM   1388  O6   DG A  67      26.212   0.752  22.180 
ATOM   1389  N1   DG A  67      28.292   0.037  22.771 
ATOM   1390  C2   DG A  67      29.665   0.170  22.849 
ATOM   1391  N2   DG A  67      30.318  -0.835  23.437 
ATOM   1392  N3   DG A  67      30.325   1.225  22.378 
ATOM   1393  C4   DG A  67      29.496   2.142  21.816 
ATOM   1394  P    DT A  68      35.033   4.385  19.175 
ATOM   1395  OP1  DT A  68      36.089   5.341  19.581 
ATOM   1396  OP2  DT A  68      34.377   4.655  17.878 
ATOM   1397  O5'  DT A  68      35.625   2.898  19.179 
ATOM   1398  C5'  DT A  68      35.622   2.148  20.409 
ATOM   1399  C4'  DT A  68      35.166   0.726  20.147 
ATOM   1400  O4'  DT A  68      33.719   0.582  20.230 
ATOM   1401  C3'  DT A  68      35.514   0.158  18.772 
ATOM   1402  O3'  DT A  68      35.835  -1.221  18.911 
ATOM   1403  C2'  DT A  68      34.221   0.277  17.965 
ATOM   1404  C1'  DT A  68      33.274  -0.134  19.088 
ATOM   1405  N1   DT A  68      31.853   0.234  18.836 
ATOM   1406  C2   DT A  68      30.891  -0.627  19.308 
ATOM   1407  O2   DT A  68      31.158  -1.653  19.910 
ATOM   1408  N3   DT A  68      29.585  -0.255  19.056 
ATOM   1409  C4   DT A  68      29.172   0.880  18.387 
ATOM   1410  O4   DT A  68      27.972   1.107  18.222 
ATOM   1411  C5   DT A  68      30.253   1.720  17.930 
ATOM   1412  C7   DT A  68      29.891   2.977  17.192 
ATOM   1413  C6   DT A  68      31.532   1.383  18.161 
ATOM   1414  P    DC A  69      37.039  -1.829  18.048 
ATOM   1415  OP1  DC A  69      38.323  -1.569  18.736 
ATOM   1416  OP2  DC A  69      36.940  -1.347  16.653 
ATOM   1417  O5'  DC A  69      36.706  -3.393  18.100 
ATOM   1418  C5'  DC A  69      36.023  -3.923  19.252 
ATOM   1419  C4'  DC A  69      34.938  -4.886  18.813 
ATOM   1420  O4'  DC A  69      33.671  -4.215  18.557 
ATOM   1421  C3'  DC A  69      35.215  -5.657  17.523 
ATOM   1422  O3'  DC A  69      34.692  -6.974  17.652 
ATOM   1423  C2'  DC A  69      34.412  -4.919  16.451 
ATOM   1424  C1'  DC A  69      33.173  -4.661  17.305 
ATOM   1425  N1   DC A  69      32.279  -3.604  16.759 
ATOM   1426  C2   DC A  69      30.907  -3.754  16.945 
ATOM   1427  O2   DC A  69      30.492  -4.749  17.550 
ATOM   1428  N3   DC A  69      30.074  -2.799  16.453 
ATOM   1429  C4   DC A  69      30.563  -1.736  15.804 
ATOM   1430  N4   DC A  69      29.710  -0.834  15.344 
ATOM   1431  C5   DC A  69      31.971  -1.564  15.602 
ATOM   1432  C6   DC A  69      32.787  -2.527  16.100 
ATOM   1433  P    DT A  70      35.526  -8.202  17.051 
ATOM   1434  OP1  DT A  70      36.554  -8.627  18.026 
ATOM   1435  OP2  DT A  70      36.017  -7.853  15.700 
ATOM   1436  O5'  DT A  70      34.392  -9.326  16.937 
ATOM   1437  C5'  DT A  70      33.297  -9.311  17.872 
ATOM   1438  C4'  DT A  70      31.992  -9.562  17.144 
ATOM   1439  O4'  DT A  70      31.388  -8.334  16.645 
ATOM   1440  C3'  DT A  70      32.081 -10.457  15.908 
ATOM   1441  O3'  DT A  70      30.913 -11.265  15.839 
ATOM   1442  C2'  DT A  70      32.070  -9.487  14.726 
ATOM   1443  C1'  DT A  70      31.020  -8.534  15.290 
ATOM   1444  N1   DT A  70      30.993  -7.206  14.616 
ATOM   1445  C2   DT A  70      29.769  -6.594  14.487 
ATOM   1446  O2   DT A  70      28.733  -7.091  14.894 
ATOM   1447  N3   DT A  70      29.784  -5.365  13.856 
ATOM   1448  C4   DT A  70      30.893  -4.713  13.359 
ATOM   1449  O4   DT A  70      30.782  -3.613  12.813 
ATOM   1450  C5   DT A  70      32.131  -5.433  13.541 
ATOM   1451  C7   DT A  70      33.388  -4.795  13.028 
ATOM   1452  C6   DT A  70      32.146  -6.631  14.150 
ATOM   1453  P    DG A  71      31.051 -12.791  15.374 
ATOM   1454  OP1  DG A  71      31.436 -13.630  16.532 
ATOM   1455  OP2  DG A  71      31.937 -12.870  14.192 
ATOM   1456  O5'  DG A  71      29.547 -13.127  14.942 
ATOM   1457  C5'  DG A  71      28.463 -12.448  15.603 
ATOM   1458  C4'  DG A  71      27.431 -12.006  14.584 
ATOM   1459  O4'  DG A  71      27.722 -10.690  14.033 
ATOM   1460  C3'  DG A  71      27.289 -12.899  13.352 
ATOM   1461  O3'  DG A  71      25.918 -12.948  12.974 
ATOM   1462  C2'  DG A  71      28.068 -12.172  12.256 
ATOM   1463  C1'  DG A  71      27.613 -10.763  12.620 
ATOM   1464  N9   DG A  71      28.463  -9.689  12.035 
ATOM   1465  C8   DG A  71      29.821  -9.684  11.799 
ATOM   1466  N7   DG A  71      30.267  -8.572  11.268 
ATOM   1467  C5   DG A  71      29.124  -7.784  11.142 
ATOM   1468  C6   DG A  71      28.972  -6.469  10.630 
ATOM   1469  O6   DG A  71      29.830  -5.716  10.175 
ATOM   1470  N1   DG A  71      27.636  -6.048  10.687 
ATOM   1471  C2   DG A  71      26.585  -6.799  11.175 
ATOM   1472  N2   DG A  71      25.384  -6.218  11.143 
ATOM   1473  N3   DG A  71      26.729  -8.033  11.656 
ATOM   1474  C4   DG A  71      28.018  -8.456  11.607 
ATOM   1475  P    DG A  72      25.301 -14.335  12.466 
ATOM   1476  OP1  DG A  72      24.900 -15.155  13.630 
ATOM   1477  OP2  DG A  72      26.236 -14.973  11.513 
ATOM   1478  O5'  DG A  72      23.998 -13.834  11.685 
ATOM   1479  C5'  DG A  72      23.344 -12.627  12.121 
ATOM   1480  C4'  DG A  72      22.974 -11.776  10.921 
ATOM   1481  O4'  DG A  72      24.048 -10.875  10.527 
ATOM   1482  C3'  DG A  72      22.646 -12.541   9.639 
ATOM   1483  O3'  DG A  72      21.593 -11.868   8.958 
ATOM   1484  C2'  DG A  72      23.914 -12.441   8.793 
ATOM   1485  C1'  DG A  72      24.233 -10.987   9.124 
ATOM   1486  N9   DG A  72      25.636 -10.594   8.810 
ATOM   1487  C8   DG A  72      26.789 -11.345   8.889 
ATOM   1488  N7   DG A  72      27.872 -10.697   8.537 
ATOM   1489  C5   DG A  72      27.405  -9.428   8.200 
ATOM   1490  C6   DG A  72      28.111  -8.285   7.743 
ATOM   1491  O6   DG A  72      29.315  -8.155   7.539 
ATOM   1492  N1   DG A  72      27.247  -7.204   7.519 
ATOM   1493  C2   DG A  72      25.879  -7.225   7.712 
ATOM   1494  N2   DG A  72      25.231  -6.089   7.442 
ATOM   1495  N3   DG A  72      25.217  -8.298   8.142 
ATOM   1496  C4   DG A  72      26.041  -9.355   8.363 
ATOM   1497  P    DT A  73      20.452 -12.734   8.245 
ATOM   1498  OP1  DT A  73      19.423 -13.114   9.239 
ATOM   1499  OP2  DT A  73      21.071 -13.849   7.494 
ATOM   1500  O5'  DT A  73      19.842 -11.669   7.219 
ATOM   1501  C5'  DT A  73      19.874 -10.271   7.563 
ATOM   1502  C4'  DT A  73      20.303  -9.451   6.362 
ATOM   1503  O4'  DT A  73      21.749  -9.310   6.273 
ATOM   1504  C3'  DT A  73      19.904 -10.012   4.997 
ATOM   1505  O3'  DT A  73      19.569  -8.932   4.135 
ATOM   1506  C2'  DT A  73      21.172 -10.681   4.467 
ATOM   1507  C1'  DT A  73      22.149  -9.612   4.945 
ATOM   1508  N1   DT A  73      23.566 -10.069   4.981 
ATOM   1509  C2   DT A  73      24.531  -9.138   4.679 
ATOM   1510  O2   DT A  73      24.271  -7.982   4.391 
ATOM   1511  N3   DT A  73      25.833  -9.597   4.721 
ATOM   1512  C4   DT A  73      26.239 -10.878   5.032 
ATOM   1513  O4   DT A  73      27.436 -11.172   5.037 
ATOM   1514  C5   DT A  73      25.155 -11.783   5.334 
ATOM   1515  C7   DT A  73      25.510 -13.198   5.684 
ATOM   1516  C6   DT A  73      23.880 -11.363   5.301 
ATOM   1517  P    DC A  74      18.332  -9.092   3.132 
ATOM   1518  OP1  DC A  74      17.073  -8.775   3.844 
ATOM   1519  OP2  DC A  74      18.391 -10.419   2.479 
ATOM   1520  O5'  DC A  74      18.645  -7.949   2.058 
ATOM   1521  C5'  DC A  74      19.356  -6.771   2.479 
ATOM   1522  C4'  DC A  74      20.415  -6.411   1.456 
ATOM   1523  O4'  DC A  74      21.682  -7.084   1.706 
ATOM   1524  C3'  DC A  74      20.088  -6.768   0.006 
ATOM   1525  O3'  DC A  74      20.597  -5.749  -0.846 
ATOM   1526  C2'  DC A  74      20.867  -8.057  -0.259 
ATOM   1527  C1'  DC A  74      22.134  -7.655   0.488 
ATOM   1528  N1   DC A  74      23.025  -8.802   0.818 
ATOM   1529  C2   DC A  74      24.400  -8.583   0.801 
ATOM   1530  O2   DC A  74      24.820  -7.456   0.516 
ATOM   1531  N3   DC A  74      25.228  -9.617   1.098 
ATOM   1532  C4   DC A  74      24.733 -10.823   1.402 
ATOM   1533  N4   DC A  74      25.583 -11.799   1.684 
ATOM   1534  C5   DC A  74      23.322 -11.070   1.424 
ATOM   1535  C6   DC A  74      22.511 -10.024   1.124 
ATOM   1536  P    DA A  75      19.729  -5.291  -2.111 
ATOM   1537  OP1  DA A  75      18.726  -4.288  -1.686 
ATOM   1538  OP2  DA A  75      19.200  -6.483  -2.808 
ATOM   1539  O5'  DA A  75      20.843  -4.587  -3.019 
ATOM   1540  C5'  DA A  75      21.967  -3.955  -2.380 
ATOM   1541  C4'  DA A  75      23.246  -4.306  -3.115 
ATOM   1542  O4'  DA A  75      23.849  -5.537  -2.622 
ATOM   1543  C3'  DA A  75      23.106  -4.540  -4.619 
ATOM   1544  O3'  DA A  75      24.262  -4.030  -5.273 
ATOM   1545  C2'  DA A  75      23.093  -6.061  -4.774 
ATOM   1546  C1'  DA A  75      24.173  -6.354  -3.736 
ATOM   1547  N9   DA A  75      24.195  -7.771  -3.279 
ATOM   1548  C8   DA A  75      23.143  -8.626  -3.114 
ATOM   1549  N7   DA A  75      23.487  -9.807  -2.701 
ATOM   1550  C5   DA A  75      24.868  -9.731  -2.583 
ATOM   1551  C6   DA A  75      25.837 -10.666  -2.183 
ATOM   1552  N6   DA A  75      25.546 -11.921  -1.811 
ATOM   1553  N1   DA A  75      27.121 -10.263  -2.180 
ATOM   1554  C2   DA A  75      27.404  -9.016  -2.550 
ATOM   1555  N3   DA A  75      26.589  -8.060  -2.941 
ATOM   1556  C4   DA A  75      25.311  -8.489  -2.935 
ATOM   1557  P    DG A  76      24.088  -3.273  -6.674 
ATOM   1558  OP1  DG A  76      23.729  -1.857  -6.431 
ATOM   1559  OP2  DG A  76      23.165  -4.037  -7.540 
ATOM   1560  O5'  DG A  76      25.574  -3.358  -7.264 
ATOM   1561  C5'  DG A  76      26.686  -3.389  -6.351 
ATOM   1562  C4'  DG A  76      27.692  -4.433  -6.795 
ATOM   1563  O4'  DG A  76      27.401  -5.751  -6.250 
ATOM   1564  C3'  DG A  76      27.784  -4.670  -8.303 
ATOM   1565  O3'  DG A  76      29.141  -4.918  -8.648 
ATOM   1566  C2'  DG A  76      26.979  -5.946  -8.544 
ATOM   1567  C1'  DG A  76      27.464  -6.697  -7.307 
ATOM   1568  N9   DG A  76      26.609  -7.860  -6.938 
ATOM   1569  C8   DG A  76      25.245  -8.011  -7.060 
ATOM   1570  N7   DG A  76      24.797  -9.170  -6.639 
ATOM   1571  C5   DG A  76      25.946  -9.832  -6.209 
ATOM   1572  C6   DG A  76      26.099 -11.129  -5.651 
ATOM   1573  O6   DG A  76      25.237 -11.971  -5.417 
ATOM   1574  N1   DG A  76      27.441 -11.404  -5.357 
ATOM   1575  C2   DG A  76      28.497 -10.540  -5.573 
ATOM   1576  N2   DG A  76      29.704 -10.992  -5.223 
ATOM   1577  N3   DG A  76      28.353  -9.325  -6.096 
ATOM   1578  C4   DG A  76      27.057  -9.042  -6.388 
ATOM   1579  P    DT A  77      29.722  -4.301 -10.005 
ATOM   1580  OP1  DT A  77      30.149  -2.902  -9.770 
ATOM   1581  OP2  DT A  77      28.750  -4.507 -11.101 
ATOM   1582  O5'  DT A  77      31.008  -5.222 -10.247 
ATOM   1583  C5'  DT A  77      31.690  -5.781  -9.109 
ATOM   1584  C4'  DT A  77      32.033  -7.233  -9.372 
ATOM   1585  O4'  DT A  77      30.959  -8.137  -8.984 
ATOM   1586  C3'  DT A  77      32.311  -7.598 -10.831 
ATOM   1587  O3'  DT A  77      33.349  -8.569 -10.873 
ATOM   1588  C2'  DT A  77      31.018  -8.249 -11.320 
ATOM   1589  C1'  DT A  77      30.728  -9.044 -10.051 
ATOM   1590  N1   DT A  77      29.322  -9.525  -9.953 
ATOM   1591  C2   DT A  77      29.118 -10.742  -9.348 
ATOM   1592  O2   DT A  77      30.026 -11.421  -8.901 
ATOM   1593  N3   DT A  77      27.802 -11.156  -9.277 
ATOM   1594  C4   DT A  77      26.701 -10.470  -9.748 
ATOM   1595  O4   DT A  77      25.569 -10.942  -9.626 
ATOM   1596  C5   DT A  77      27.016  -9.204 -10.366 
ATOM   1597  C7   DT A  77      25.875  -8.392 -10.907 
ATOM   1598  C6   DT A  77      28.287  -8.777 -10.450 
ATOM   1599  P    DG A  78      34.457  -8.471 -12.025 
ATOM   1600  OP1  DG A  78      35.512  -7.516 -11.619 
ATOM   1601  OP2  DG A  78      33.800  -8.201 -13.322 
ATOM   1602  O5'  DG A  78      35.048  -9.958 -12.021 
ATOM   1603  C5'  DG A  78      35.045 -10.709 -10.791 
ATOM   1604  C4'  DG A  78      34.589 -12.131 -11.053 
ATOM   1605  O4'  DG A  78      33.142 -12.274 -10.970 
ATOM   1606  C3'  DG A  78      34.938 -12.699 -12.428 
ATOM   1607  O3'  DG A  78      35.258 -14.078 -12.289 
ATOM   1608  C2'  DG A  78      33.645 -12.580 -13.235 
ATOM   1609  C1'  DG A  78      32.697 -12.990 -12.112 
ATOM   1610  N9   DG A  78      31.276 -12.623 -12.364 
ATOM   1611  C8   DG A  78      30.762 -11.523 -13.016 
ATOM   1612  N7   DG A  78      29.453 -11.496 -13.068 
ATOM   1613  C5   DG A  78      29.072 -12.661 -12.403 
ATOM   1614  C6   DG A  78      27.778 -13.179 -12.139 
ATOM   1615  O6   DG A  78      26.684 -12.711 -12.440 
ATOM   1616  N1   DG A  78      27.845 -14.390 -11.435 
ATOM   1617  C2   DG A  78      29.011 -15.017 -11.040 
ATOM   1618  N2   DG A  78      28.863 -16.167 -10.377 
ATOM   1619  N3   DG A  78      30.224 -14.529 -11.288 
ATOM   1620  C4   DG A  78      30.176 -13.356 -11.970 
ATOM   1621  P    DA A  79      36.462 -14.685 -13.152 
ATOM   1622  OP1  DA A  79      37.746 -14.426 -12.464 
ATOM   1623  OP2  DA A  79      36.364 -14.203 -14.547 
ATOM   1624  O5'  DA A  79      36.130 -16.249 -13.099 
ATOM   1625  C5'  DA A  79      35.447 -16.779 -11.948 
ATOM   1626  C4'  DA A  79      34.361 -17.743 -12.387 
ATOM   1627  O4'  DA A  79      33.095 -17.072 -12.643 
ATOM   1628  C3'  DA A  79      34.638 -18.513 -13.677 
ATOM   1629  O3'  DA A  79      34.116 -19.830 -13.548 
ATOM   1630  C2'  DA A  79      33.835 -17.776 -14.749 
ATOM   1631  C1'  DA A  79      32.597 -17.518 -13.895 
ATOM   1632  N9   DA A  79      31.702 -16.460 -14.441 
ATOM   1633  C8   DA A  79      32.045 -15.327 -15.121 
ATOM   1634  N7   DA A  79      31.032 -14.596 -15.470 
ATOM   1635  C5   DA A  79      29.934 -15.295 -14.987 
ATOM   1636  C6   DA A  79      28.554 -15.041 -15.034 
ATOM   1637  N6   DA A  79      28.020 -13.960 -15.620 
ATOM   1638  N1   DA A  79      27.738 -15.942 -14.455 
ATOM   1639  C2   DA A  79      28.274 -17.014 -13.874 
ATOM   1640  N3   DA A  79      29.540 -17.356 -13.768 
ATOM   1641  C4   DA A  79      30.335 -16.438 -14.356 
ATOM   1642  P    DA A  80      34.949 -21.058 -14.149 
ATOM   1643  OP1  DA A  80      35.977 -21.484 -13.174 
ATOM   1644  OP2  DA A  80      35.440 -20.710 -15.500 
ATOM   1645  O5'  DA A  80      33.816 -22.182 -14.263 
ATOM   1646  C5'  DA A  80      32.721 -22.167 -13.328 
ATOM   1647  C4'  DA A  80      31.415 -22.419 -14.056 
ATOM   1648  O4'  DA A  80      30.812 -21.190 -14.555 
ATOM   1649  C3'  DA A  80      31.504 -23.313 -15.292 
ATOM   1650  O3'  DA A  80      30.336 -24.122 -15.361 
ATOM   1651  C2'  DA A  80      31.493 -22.344 -16.474 
ATOM   1652  C1'  DA A  80      30.443 -21.390 -15.910 
ATOM   1653  N9   DA A  80      30.416 -20.062 -16.584 
ATOM   1654  C8   DA A  80      31.461 -19.353 -17.102 
ATOM   1655  N7   DA A  80      31.116 -18.220 -17.630 
ATOM   1656  C5   DA A  80      29.741 -18.171 -17.449 
ATOM   1657  C6   DA A  80      28.773 -17.214 -17.793 
ATOM   1658  N6   DA A  80      29.058 -16.066 -18.422 
ATOM   1659  N1   DA A  80      27.494 -17.481 -17.467 
ATOM   1660  C2   DA A  80      27.216 -18.624 -16.842 
ATOM   1661  N3   DA A  80      28.030 -19.587 -16.471 
ATOM   1662  C4   DA A  80      29.303 -19.296 -16.810 
ATOM   1663  P    DG A  81      30.475 -25.648 -15.826 
ATOM   1664  OP1  DG A  81      30.859 -26.486 -14.668 
ATOM   1665  OP2  DG A  81      31.360 -25.727 -17.008 
ATOM   1666  O5'  DG A  81      28.971 -25.983 -16.258 
ATOM   1667  C5'  DG A  81      27.886 -25.305 -15.597 
ATOM   1668  C4'  DG A  81      26.854 -24.863 -16.616 
ATOM   1669  O4'  DG A  81      27.145 -23.547 -17.167 
ATOM   1670  C3'  DG A  81      26.712 -25.755 -17.848 
ATOM   1671  O3'  DG A  81      25.341 -25.804 -18.226 
ATOM   1672  C2'  DG A  81      27.491 -25.029 -18.944 
ATOM   1673  C1'  DG A  81      27.036 -23.619 -18.580 
ATOM   1674  N9   DG A  81      27.887 -22.545 -19.165 
ATOM   1675  C8   DG A  81      29.245 -22.540 -19.401 
ATOM   1676  N7   DG A  81      29.690 -21.428 -19.932 
ATOM   1677  C5   DG A  81      28.547 -20.641 -20.058 
ATOM   1678  C6   DG A  81      28.396 -19.325 -20.570 
ATOM   1679  O6   DG A  81      29.253 -18.572 -21.025 
ATOM   1680  N1   DG A  81      27.060 -18.905 -20.513 
ATOM   1681  C2   DG A  81      26.009 -19.656 -20.025 
ATOM   1682  N2   DG A  81      24.807 -19.074 -20.057 
ATOM   1683  N3   DG A  81      26.152 -20.890 -19.544 
ATOM   1684  C4   DG A  81      27.442 -21.313 -19.593 
ATOM   1685  P    DA A  82      24.725 -27.191 -18.734 
ATOM   1686  OP1  DA A  82      24.324 -28.012 -17.570 
ATOM   1687  OP2  DA A  82      25.660 -27.829 -19.687 
ATOM   1688  O5'  DA A  82      23.422 -26.691 -19.515 
ATOM   1689  C5'  DA A  82      22.767 -25.484 -19.079 
ATOM   1690  C4'  DA A  82      22.398 -24.633 -20.279 
ATOM   1691  O4'  DA A  82      23.472 -23.732 -20.673 
ATOM   1692  C3'  DA A  82      22.069 -25.398 -21.561 
ATOM   1693  O3'  DA A  82      21.017 -24.725 -22.242 
ATOM   1694  C2'  DA A  82      23.337 -25.298 -22.407 
ATOM   1695  C1'  DA A  82      23.657 -23.843 -22.076 
ATOM   1696  N9   DA A  82      25.059 -23.451 -22.390 
ATOM   1697  C8   DA A  82      26.191 -24.209 -22.305 
ATOM   1698  N7   DA A  82      27.272 -23.580 -22.651 
ATOM   1699  C5   DA A  82      26.825 -22.310 -22.991 
ATOM   1700  C6   DA A  82      27.492 -21.161 -23.445 
ATOM   1701  N6   DA A  82      28.818 -21.105 -23.643 
ATOM   1702  N1   DA A  82      26.747 -20.067 -23.689 
ATOM   1703  C2   DA A  82      25.431 -20.129 -23.490 
ATOM   1704  N3   DA A  82      24.702 -21.141 -23.072 
ATOM   1705  C4   DA A  82      25.471 -22.222 -22.835 
ATOM   1706  P    DA A  83      19.875 -25.591 -22.955 
ATOM   1707  OP1  DA A  83      18.846 -25.970 -21.961 
ATOM   1708  OP2  DA A  83      20.495 -26.705 -23.706 
ATOM   1709  O5'  DA A  83      19.266 -24.526 -23.981 
ATOM   1710  C5'  DA A  83      19.298 -23.127 -23.637 
ATOM   1711  C4'  DA A  83      19.727 -22.308 -24.838 
ATOM   1712  O4'  DA A  83      21.173 -22.167 -24.927 
ATOM   1713  C3'  DA A  83      19.327 -22.869 -26.203 
ATOM   1714  O3'  DA A  83      18.993 -21.788 -27.065 
ATOM   1715  C2'  DA A  83      20.595 -23.538 -26.733 
ATOM   1716  C1'  DA A  83      21.572 -22.469 -26.255 
ATOM   1717  N9   DA A  83      22.990 -22.925 -26.219 
ATOM   1718  C8   DA A  83      23.475 -24.167 -25.923 
ATOM   1719  N7   DA A  83      24.767 -24.253 -25.979 
ATOM   1720  C5   DA A  83      25.172 -22.975 -26.338 
ATOM   1721  C6   DA A  83      26.439 -22.410 -26.561 
ATOM   1722  N6   DA A  83      27.585 -23.096 -26.450 
ATOM   1723  N1   DA A  83      26.485 -21.109 -26.906 
ATOM   1724  C2   DA A  83      25.343 -20.432 -27.014 
ATOM   1725  N3   DA A  83      24.109 -20.850 -26.831 
ATOM   1726  C4   DA A  83      24.091 -22.155 -26.488 
ATOM   1727  P    DT A  84      17.755 -21.949 -28.068 
ATOM   1728  OP1  DT A  84      16.497 -21.632 -27.356 
ATOM   1729  OP2  DT A  84      17.815 -23.275 -28.721 
ATOM   1730  O5'  DT A  84      18.069 -20.806 -29.142 
ATOM   1731  C5'  DT A  84      18.780 -19.627 -28.721 
ATOM   1732  C4'  DT A  84      19.838 -19.267 -29.744 
ATOM   1733  O4'  DT A  84      21.106 -19.940 -29.494 
ATOM   1734  C3'  DT A  84      19.511 -19.625 -31.194 
ATOM   1735  O3'  DT A  84      20.020 -18.606 -32.046 
ATOM   1736  C2'  DT A  84      20.290 -20.914 -31.459 
ATOM   1737  C1'  DT A  84      21.558 -20.511 -30.712 
ATOM   1738  N1   DT A  84      22.448 -21.659 -30.382 
ATOM   1739  C2   DT A  84      23.802 -21.426 -30.403 
ATOM   1740  O2   DT A  84      24.284 -20.341 -30.676 
ATOM   1741  N3   DT A  84      24.596 -22.514 -30.093 
ATOM   1742  C4   DT A  84      24.158 -23.782 -29.771 
ATOM   1743  O4   DT A  84      24.966 -24.677 -29.512 
ATOM   1744  C5   DT A  84      22.722 -23.928 -29.775 
ATOM   1745  C7   DT A  84      22.160 -25.277 -29.436 
ATOM   1746  C6   DT A  84      21.926 -22.888 -30.074 
ATOM   1747  P    DT A  85      19.153 -18.147 -33.311 
ATOM   1748  OP1  DT A  85      18.149 -17.144 -32.886 
ATOM   1749  OP2  DT A  85      18.624 -19.340 -34.008 
ATOM   1750  O5'  DT A  85      20.266 -17.444 -34.219 
ATOM   1751  C5'  DT A  85      21.391 -16.811 -33.580 
ATOM   1752  C4'  DT A  85      22.669 -17.162 -34.315 
ATOM   1753  O4'  DT A  85      23.272 -18.393 -33.822 
ATOM   1754  C3'  DT A  85      22.530 -17.397 -35.819 
ATOM   1755  O3'  DT A  85      23.685 -16.886 -36.473 
ATOM   1756  C2'  DT A  85      22.517 -18.917 -35.974 
ATOM   1757  C1'  DT A  85      23.596 -19.211 -34.936 
ATOM   1758  N1   DT A  85      23.619 -20.627 -34.479 
ATOM   1759  C2   DT A  85      24.846 -21.168 -34.180 
ATOM   1760  O2   DT A  85      25.888 -20.543 -34.273 
ATOM   1761  N3   DT A  85      24.828 -22.485 -33.760 
ATOM   1762  C4   DT A  85      23.711 -23.284 -33.619 
ATOM   1763  O4   DT A  85      23.820 -24.450 -33.235 
ATOM   1764  C5   DT A  85      22.470 -22.627 -33.958 
ATOM   1765  C7   DT A  85      21.207 -23.427 -33.832 
ATOM   1766  C6   DT A  85      22.459 -21.349 -34.368 
ATOM   1767  P    DT A  86      23.512 -16.129 -37.874 
ATOM   1768  OP1  DT A  86      23.153 -14.714 -37.631 
ATOM   1769  OP2  DT A  86      22.589 -16.894 -38.740 
ATOM   1770  O5'  DT A  86      24.997 -16.215 -38.464 
ATOM   1771  C5'  DT A  86      26.110 -16.245 -37.551 
ATOM   1772  C4'  DT A  86      27.116 -17.290 -37.995 
ATOM   1773  O4'  DT A  86      26.825 -18.608 -37.450 
ATOM   1774  C3'  DT A  86      27.207 -17.526 -39.503 
ATOM   1775  O3'  DT A  86      28.565 -17.775 -39.848 
ATOM   1776  C2'  DT A  86      26.402 -18.803 -39.744 
ATOM   1777  C1'  DT A  86      26.887 -19.554 -38.507 
ATOM   1778  N1   DT A  86      26.033 -20.717 -38.138 
ATOM   1779  C2   DT A  86      26.665 -21.811 -37.599 
ATOM   1780  O2   DT A  86      27.869 -21.859 -37.418 
ATOM   1781  N3   DT A  86      25.840 -22.870 -37.271 
ATOM   1782  C4   DT A  86      24.471 -22.923 -37.433 
ATOM   1783  O4   DT A  86      23.838 -23.927 -37.101 
ATOM   1784  C5   DT A  86      23.899 -21.726 -38.006 
ATOM   1785  C7   DT A  86      22.413 -21.701 -38.216 
ATOM   1786  C6   DT A  86      24.677 -20.683 -38.335 
ATOM   1787  P    DC A  87      29.146 -17.157 -41.205 
ATOM   1788  OP1  DC A  87      29.572 -15.759 -40.970 
ATOM   1789  OP2  DC A  87      28.173 -17.363 -42.301 
ATOM   1790  O5'  DC A  87      30.431 -18.079 -41.447 
ATOM   1791  C5'  DC A  87      31.113 -18.638 -40.309 
ATOM   1792  C4'  DC A  87      31.457 -20.090 -40.572 
ATOM   1793  O4'  DC A  87      30.382 -20.993 -40.184 
ATOM   1794  C3'  DC A  87      31.735 -20.454 -42.031 
ATOM   1795  O3'  DC A  87      32.773 -21.425 -42.073 
ATOM   1796  C2'  DC A  87      30.441 -21.106 -42.520 
ATOM   1797  C1'  DC A  87      30.152 -21.900 -41.251 
ATOM   1798  N1   DC A  87      28.746 -22.382 -41.153 
ATOM   1799  C2   DC A  87      28.522 -23.614 -40.543 
ATOM   1800  O2   DC A  87      29.490 -24.250 -40.111 
ATOM   1801  N3   DC A  87      27.247 -24.070 -40.445 
ATOM   1802  C4   DC A  87      26.225 -23.350 -40.925 
ATOM   1803  N4   DC A  87      25.000 -23.839 -40.805 
ATOM   1804  C5   DC A  87      26.434 -22.082 -41.556 
ATOM   1805  C6   DC A  87      27.715 -21.643 -41.645 
ATOM   1806  P    DC A  88      33.880 -21.328 -43.225 
ATOM   1807  OP1  DC A  88      34.936 -20.372 -42.819 
ATOM   1808  OP2  DC A  88      33.224 -21.058 -44.522 
ATOM   1809  O5'  DC A  88      34.472 -22.815 -43.221 
ATOM   1810  C5'  DC A  88      34.469 -23.565 -41.991 
ATOM   1811  C4'  DC A  88      34.013 -24.987 -42.253 
ATOM   1812  O4'  DC A  88      32.566 -25.131 -42.170 
ATOM   1813  C3'  DC A  88      34.361 -25.555 -43.628 
ATOM   1814  O3'  DC A  88      34.682 -26.934 -43.489 
ATOM   1815  C2'  DC A  88      33.068 -25.436 -44.435 
ATOM   1816  C1'  DC A  88      32.121 -25.847 -43.312 
ATOM   1817  N1   DC A  88      30.700 -25.479 -43.564 
ATOM   1818  C2   DC A  88      29.713 -26.341 -43.092 
ATOM   1819  O2   DC A  88      30.054 -27.366 -42.489 
ATOM   1820  N3   DC A  88      28.411 -26.025 -43.311 
ATOM   1821  C4   DC A  88      28.082 -24.905 -43.969 
ATOM   1822  N4   DC A  88      26.798 -24.642 -44.158 
ATOM   1823  C5   DC A  88      29.082 -24.006 -44.463 
ATOM   1824  C6   DC A  88      30.377 -24.340 -44.234 
ATOM   1825  P    DA A  89      35.886 -27.542 -44.352 
ATOM   1826  OP1  DA A  89      37.170 -27.282 -43.664 
ATOM   1827  OP2  DA A  89      35.787 -27.060 -45.747 
ATOM   1828  O5'  DA A  89      35.553 -29.106 -44.299 
ATOM   1829  C5'  DA A  89      34.870 -29.636 -43.148 
ATOM   1830  C4'  DA A  89      33.785 -30.599 -43.587 
ATOM   1831  O4'  DA A  89      32.518 -29.928 -43.843 
ATOM   1832  C3'  DA A  89      34.062 -31.370 -44.877 
ATOM   1833  O3'  DA A  89      33.540 -32.687 -44.748 
ATOM   1834  C2'  DA A  89      33.259 -30.632 -45.949 
ATOM   1835  C1'  DA A  89      32.021 -30.374 -45.095 
ATOM   1836  N9   DA A  89      31.126 -29.317 -45.641 
ATOM   1837  C8   DA A  89      31.469 -28.183 -46.321 
ATOM   1838  N7   DA A  89      30.456 -27.453 -46.670 
ATOM   1839  C5   DA A  89      29.358 -28.152 -46.187 
ATOM   1840  C6   DA A  89      27.977 -27.898 -46.234 
ATOM   1841  N6   DA A  89      27.444 -26.816 -46.820 
ATOM   1842  N1   DA A  89      27.162 -28.799 -45.655 
ATOM   1843  C2   DA A  89      27.698 -29.871 -45.074 
ATOM   1844  N3   DA A  89      28.963 -30.212 -44.968 
ATOM   1845  C4   DA A  89      29.759 -29.295 -45.556 
ATOM   1846  P    DG A  90      34.373 -33.915 -45.349 
ATOM   1847  OP1  DG A  90      35.401 -34.340 -44.374 
ATOM   1848  OP2  DG A  90      34.864 -33.566 -46.700 
ATOM   1849  O5'  DG A  90      33.239 -35.039 -45.463 
ATOM   1850  C5'  DG A  90      32.144 -35.024 -44.528 
ATOM   1851  C4'  DG A  90      30.839 -35.275 -45.256 
ATOM   1852  O4'  DG A  90      30.235 -34.047 -45.755 
ATOM   1853  C3'  DG A  90      30.928 -36.170 -46.492 
ATOM   1854  O3'  DG A  90      29.760 -36.978 -46.561 
ATOM   1855  C2'  DG A  90      30.917 -35.200 -47.674 
ATOM   1856  C1'  DG A  90      29.867 -34.247 -47.110 
ATOM   1857  N9   DG A  90      29.840 -32.919 -47.784 
ATOM   1858  C8   DG A  90      30.882 -32.189 -48.313 
ATOM   1859  N7   DG A  90      30.519 -31.046 -48.842 
ATOM   1860  C5   DG A  90      29.138 -31.017 -48.651 
ATOM   1861  C6   DG A  90      28.186 -30.028 -49.014 
ATOM   1862  O6   DG A  90      28.369 -28.958 -49.587 
ATOM   1863  N1   DG A  90      26.891 -30.401 -48.631 
ATOM   1864  C2   DG A  90      26.559 -31.574 -47.982 
ATOM   1865  N2   DG A  90      25.264 -31.743 -47.702 
ATOM   1866  N3   DG A  90      27.452 -32.501 -47.641 
ATOM   1867  C4   DG A  90      28.714 -32.155 -48.006 
ATOM   1868  P    DA A  91      29.899 -38.504 -47.026 
ATOM   1869  OP1  DA A  91      30.283 -39.343 -45.868 
ATOM   1870  OP2  DA A  91      30.784 -38.584 -48.208 
ATOM   1871  O5'  DA A  91      28.394 -38.840 -47.458 
ATOM   1872  C5'  DA A  91      27.310 -38.161 -46.797 
ATOM   1873  C4'  DA A  91      26.278 -37.719 -47.816 
ATOM   1874  O4'  DA A  91      26.569 -36.403 -48.367 
ATOM   1875  C3'  DA A  91      26.136 -38.612 -49.048 
ATOM   1876  O3'  DA A  91      24.765 -38.661 -49.426 
ATOM   1877  C2'  DA A  91      26.915 -37.885 -50.144 
ATOM   1878  C1'  DA A  91      26.460 -36.476 -49.780 
ATOM   1879  N9   DA A  91      27.310 -35.402 -50.365 
ATOM   1880  C8   DA A  91      28.657 -35.415 -50.591 
ATOM   1881  N7   DA A  91      29.111 -34.320 -51.117 
ATOM   1882  C5   DA A  91      27.985 -33.520 -51.251 
ATOM   1883  C6   DA A  91      27.800 -32.221 -51.750 
ATOM   1884  N6   DA A  91      28.796 -31.464 -52.231 
ATOM   1885  N1   DA A  91      26.548 -31.726 -51.739 
ATOM   1886  C2   DA A  91      25.562 -32.483 -51.260 
ATOM   1887  N3   DA A  91      25.614 -33.702 -50.770 
ATOM   1888  C4   DA A  91      26.877 -34.174 -50.793 
ATOM   1889  P    DA A  92      24.148 -40.048 -49.934 
ATOM   1890  OP1  DA A  92      23.747 -40.868 -48.770 
ATOM   1891  OP2  DA A  92      25.083 -40.686 -50.887 
ATOM   1892  O5'  DA A  92      22.845 -39.547 -50.715 
ATOM   1893  C5'  DA A  92      22.191 -38.340 -50.279 
ATOM   1894  C4'  DA A  92      21.821 -37.489 -51.479 
ATOM   1895  O4'  DA A  92      22.895 -36.588 -51.873 
ATOM   1896  C3'  DA A  92      21.493 -38.254 -52.761 
ATOM   1897  O3'  DA A  92      20.440 -37.581 -53.442 
ATOM   1898  C2'  DA A  92      22.761 -38.154 -53.607 
ATOM   1899  C1'  DA A  92      23.080 -36.700 -53.276 
ATOM   1900  N9   DA A  92      24.483 -36.307 -53.590 
ATOM   1901  C8   DA A  92      25.615 -37.065 -53.505 
ATOM   1902  N7   DA A  92      26.695 -36.437 -53.851 
ATOM   1903  C5   DA A  92      26.248 -35.167 -54.191 
ATOM   1904  C6   DA A  92      26.916 -34.018 -54.645 
ATOM   1905  N6   DA A  92      28.241 -33.961 -54.843 
ATOM   1906  N1   DA A  92      26.171 -32.924 -54.889 
ATOM   1907  C2   DA A  92      24.855 -32.986 -54.690 
ATOM   1908  N3   DA A  92      24.125 -33.997 -54.272 
ATOM   1909  C4   DA A  92      24.895 -35.078 -54.035 
ATOM   1910  P    DG A  93      19.299 -38.447 -54.155 
ATOM   1911  OP1  DG A  93      18.270 -38.827 -53.161 
ATOM   1912  OP2  DG A  93      19.918 -39.562 -54.906 
ATOM   1913  O5'  DG A  93      18.689 -37.382 -55.181 
ATOM   1914  C5'  DG A  93      18.721 -35.984 -54.837 
ATOM   1915  C4'  DG A  93      19.150 -35.164 -56.038 
ATOM   1916  O4'  DG A  93      20.596 -35.023 -56.127 
ATOM   1917  C3'  DG A  93      18.751 -35.725 -57.403 
ATOM   1918  O3'  DG A  93      18.416 -34.645 -58.265 
ATOM   1919  C2'  DG A  93      20.019 -36.394 -57.933 
ATOM   1920  C1'  DG A  93      20.996 -35.325 -57.455 
ATOM   1921  N9   DG A  93      22.413 -35.782 -57.419 
ATOM   1922  C8   DG A  93      22.920 -37.028 -57.124 
ATOM   1923  N7   DG A  93      24.228 -37.101 -57.183 
ATOM   1924  C5   DG A  93      24.615 -35.811 -57.544 
ATOM   1925  C6   DG A  93      25.910 -35.274 -57.763 
ATOM   1926  O6   DG A  93      27.000 -35.833 -57.681 
ATOM   1927  N1   DG A  93      25.849 -33.918 -58.115 
ATOM   1928  C2   DG A  93      24.688 -33.179 -58.238 
ATOM   1929  N2   DG A  93      24.842 -31.898 -58.583 
ATOM   1930  N3   DG A  93      23.474 -33.684 -58.033 
ATOM   1931  C4   DG A  93      23.515 -34.999 -57.691 
ATOM   1932  P    DA A  94      17.179 -34.805 -59.268 
ATOM   1933  OP1  DA A  94      15.920 -34.488 -58.556 
ATOM   1934  OP2  DA A  94      17.238 -36.132 -59.921 
ATOM   1935  O5'  DA A  94      17.493 -33.662 -60.342 
ATOM   1936  C5'  DA A  94      18.203 -32.484 -59.921 
ATOM   1937  C4'  DA A  94      19.262 -32.124 -60.944 
ATOM   1938  O4'  DA A  94      20.529 -32.797 -60.694 
ATOM   1939  C3'  DA A  94      18.935 -32.481 -62.394 
ATOM   1940  O3'  DA A  94      19.444 -31.462 -63.246 
ATOM   1941  C2'  DA A  94      19.714 -33.770 -62.659 
ATOM   1942  C1'  DA A  94      20.981 -33.368 -61.912 
ATOM   1943  N9   DA A  94      21.872 -34.515 -61.582 
ATOM   1944  C8   DA A  94      21.521 -35.795 -61.255 
ATOM   1945  N7   DA A  94      22.533 -36.571 -61.021 
ATOM   1946  C5   DA A  94      23.637 -35.750 -61.204 
ATOM   1947  C6   DA A  94      25.018 -35.981 -61.102 
ATOM   1948  N6   DA A  94      25.547 -37.168 -60.773 
ATOM   1949  N1   DA A  94      25.840 -34.944 -61.352 
ATOM   1950  C2   DA A  94      25.308 -33.768 -61.678 
ATOM   1951  N3   DA A  94      24.043 -33.434 -61.804 
ATOM   1952  C4   DA A  94      23.241 -34.489 -61.549 
ATOM   1953  P    DG A  95      18.577 -31.004 -64.511 
ATOM   1954  OP1  DG A  95      17.573 -30.001 -64.087 
ATOM   1955  OP2  DG A  95      18.047 -32.196 -65.208 
ATOM   1956  O5'  DG A  95      19.690 -30.300 -65.419 
ATOM   1957  C5'  DG A  95      20.814 -29.668 -64.780 
ATOM   1958  C4'  DG A  95      22.093 -30.019 -65.515 
ATOM   1959  O4'  DG A  95      22.696 -31.250 -65.022 
ATOM   1960  C3'  DG A  95      21.953 -30.253 -67.019 
ATOM   1961  O3'  DG A  95      23.109 -29.743 -67.674 
ATOM   1962  C2'  DG A  95      21.940 -31.774 -67.174 
ATOM   1963  C1'  DG A  95      23.020 -32.067 -66.136 
ATOM   1964  N9   DG A  95      23.042 -33.484 -65.680 
ATOM   1965  C8   DG A  95      21.993 -34.361 -65.508 
ATOM   1966  N7   DG A  95      22.354 -35.550 -65.089 
ATOM   1967  C5   DG A  95      23.740 -35.455 -64.977 
ATOM   1968  C6   DG A  95      24.693 -36.423 -64.568 
ATOM   1969  O6   DG A  95      24.506 -37.585 -64.214 
ATOM   1970  N1   DG A  95      25.996 -35.906 -64.600 
ATOM   1971  C2   DG A  95      26.333 -34.622 -64.976 
ATOM   1972  N2   DG A  95      27.633 -34.322 -64.938 
ATOM   1973  N3   DG A  95      25.438 -33.712 -65.359 
ATOM   1974  C4   DG A  95      24.171 -34.198 -65.334 
ATOM   1975  P    DG A  96      22.935 -28.986 -69.074 
ATOM   1976  OP1  DG A  96      22.576 -27.570 -68.831 
ATOM   1977  OP2  DG A  96      22.012 -29.750 -69.940 
ATOM   1978  O5'  DG A  96      24.421 -29.071 -69.664 
ATOM   1979  C5'  DG A  96      25.533 -29.102 -68.751 
ATOM   1980  C4'  DG A  96      26.539 -30.146 -69.195 
ATOM   1981  O4'  DG A  96      26.248 -31.464 -68.650 
ATOM   1982  C3'  DG A  96      26.631 -30.383 -70.703 
ATOM   1983  O3'  DG A  96      27.988 -30.631 -71.048 
ATOM   1984  C2'  DG A  96      25.826 -31.659 -70.944 
ATOM   1985  C1'  DG A  96      26.311 -32.410 -69.707 
ATOM   1986  N9   DG A  96      25.456 -33.573 -69.338 
ATOM   1987  C8   DG A  96      24.092 -33.724 -69.460 
ATOM   1988  N7   DG A  96      23.644 -34.883 -69.039 
ATOM   1989  C5   DG A  96      24.793 -35.545 -68.609 
ATOM   1990  C6   DG A  96      24.946 -36.842 -68.051 
ATOM   1991  O6   DG A  96      24.084 -37.684 -67.817 
ATOM   1992  N1   DG A  96      26.288 -37.117 -67.757 
ATOM   1993  C2   DG A  96      27.344 -36.254 -67.973 
ATOM   1994  N2   DG A  96      28.551 -36.705 -67.623 
ATOM   1995  N3   DG A  96      27.200 -35.038 -68.496 
ATOM   1996  C4   DG A  96      25.904 -34.755 -68.788 
ATOM   1997  P    DT A  97      28.569 -30.014 -72.405 
ATOM   1998  OP1  DT A  97      28.996 -28.615 -72.170 
ATOM   1999  OP2  DT A  97      27.597 -30.220 -73.501 
ATOM   2000  O5'  DT A  97      29.855 -30.935 -72.647 
ATOM   2001  C5'  DT A  97      30.537 -31.494 -71.509 
ATOM   2002  C4'  DT A  97      30.880 -32.946 -71.772 
ATOM   2003  O4'  DT A  97      29.806 -33.850 -71.384 
ATOM   2004  C3'  DT A  97      31.158 -33.311 -73.231 
ATOM   2005  O3'  DT A  97      32.196 -34.282 -73.273 
ATOM   2006  C2'  DT A  97      29.865 -33.962 -73.720 
ATOM   2007  C1'  DT A  97      29.576 -34.757 -72.451 
ATOM   2008  N1   DT A  97      28.169 -35.239 -72.353 
ATOM   2009  C2   DT A  97      27.965 -36.455 -71.748 
ATOM   2010  O2   DT A  97      28.873 -37.135 -71.301 
ATOM   2011  N3   DT A  97      26.649 -36.869 -71.677 
ATOM   2012  C4   DT A  97      25.548 -36.183 -72.148 
ATOM   2013  O4   DT A  97      24.417 -36.655 -72.026 
ATOM   2014  C5   DT A  97      25.863 -34.917 -72.766 
ATOM   2015  C7   DT A  97      24.722 -34.105 -73.307 
ATOM   2016  C6   DT A  97      27.134 -34.490 -72.850 
ATOM   2017  P    DT A  98      33.304 -34.184 -74.425 
ATOM   2018  OP1  DT A  98      34.359 -33.229 -74.019 
ATOM   2019  OP2  DT A  98      32.647 -33.915 -75.722 
ATOM   2020  O5'  DT A  98      33.895 -35.671 -74.421 
ATOM   2021  C5'  DT A  98      33.892 -36.422 -73.191 
ATOM   2022  C4'  DT A  98      33.436 -37.844 -73.453 
ATOM   2023  O4'  DT A  98      31.989 -37.987 -73.370 
ATOM   2024  C3'  DT A  98      33.785 -38.412 -74.828 
ATOM   2025  O3'  DT A  98      34.105 -39.791 -74.689 
ATOM   2026  C2'  DT A  98      32.492 -38.293 -75.635 
ATOM   2027  C1'  DT A  98      31.544 -38.703 -74.512 
ATOM   2028  N1   DT A  98      30.123 -38.336 -74.764 
ATOM   2029  C2   DT A  98      29.161 -39.197 -74.292 
ATOM   2030  O2   DT A  98      29.428 -40.223 -73.690 
ATOM   2031  N3   DT A  98      27.856 -38.824 -74.544 
ATOM   2032  C4   DT A  98      27.443 -37.690 -75.213 
ATOM   2033  O4   DT A  98      26.242 -37.462 -75.378 
ATOM   2034  C5   DT A  98      28.524 -36.849 -75.670 
ATOM   2035  C7   DT A  98      28.162 -35.593 -76.408 
ATOM   2036  C6   DT A  98      29.802 -37.187 -75.439 
ATOM   2037  P    DC A  99      35.309 -40.398 -75.552 
ATOM   2038  OP1  DC A  99      36.593 -40.139 -74.864 
ATOM   2039  OP2  DC A  99      35.211 -39.916 -76.947 
ATOM   2040  O5'  DC A  99      34.977 -41.963 -75.499 
ATOM   2041  C5'  DC A  99      34.294 -42.492 -74.348 
ATOM   2042  C4'  DC A  99      33.208 -43.456 -74.787 
ATOM   2043  O4'  DC A  99      31.942 -42.785 -75.043 
ATOM   2044  C3'  DC A  99      33.485 -44.226 -76.077 
ATOM   2045  O3'  DC A  99      32.963 -45.543 -75.948 
ATOM   2046  C2'  DC A  99      32.682 -43.489 -77.149 
ATOM   2047  C1'  DC A  99      31.444 -43.231 -76.295 
ATOM   2048  N1   DC A  99      30.549 -42.173 -76.841 
ATOM   2049  C2   DC A  99      29.178 -42.323 -76.655 
ATOM   2050  O2   DC A  99      28.762 -43.319 -76.050 
ATOM   2051  N3   DC A  99      28.344 -41.369 -77.147 
ATOM   2052  C4   DC A  99      28.833 -40.306 -77.796 
ATOM   2053  N4   DC A  99      27.981 -39.403 -78.256 
ATOM   2054  C5   DC A  99      30.241 -40.133 -77.998 
ATOM   2055  C6   DC A  99      31.057 -41.097 -77.501 
ATOM   2056  P    DC A 100      33.796 -46.771 -76.549 
ATOM   2057  OP1  DC A 100      34.824 -47.197 -75.574 
ATOM   2058  OP2  DC A 100      34.288 -46.423 -77.900 
ATOM   2059  O5'  DC A 100      32.663 -47.895 -76.663 
ATOM   2060  C5'  DC A 100      31.568 -47.880 -75.728 
ATOM   2061  C4'  DC A 100      30.262 -48.132 -76.456 
ATOM   2062  O4'  DC A 100      29.659 -46.903 -76.955 
ATOM   2063  C3'  DC A 100      30.351 -49.026 -77.692 
ATOM   2064  O3'  DC A 100      29.183 -49.835 -77.761 
ATOM   2065  C2'  DC A 100      30.340 -48.057 -78.874 
ATOM   2066  C1'  DC A 100      29.290 -47.104 -78.310 
ATOM   2067  N1   DC A 100      29.263 -45.775 -78.984 
ATOM   2068  C2   DC A 100      28.030 -45.143 -79.123 
ATOM   2069  O2   DC A 100      27.019 -45.704 -78.686 
ATOM   2070  N3   DC A 100      27.984 -43.931 -79.735 
ATOM   2071  C4   DC A 100      29.103 -43.356 -80.195 
ATOM   2072  N4   DC A 100      29.007 -42.175 -80.784 
ATOM   2073  C5   DC A 100      30.381 -43.990 -80.062 
ATOM   2074  C6   DC A 100      30.406 -45.201 -79.448 
ATOM   2075  P    DT A 101      29.322 -51.361 -78.226 
ATOM   2076  OP1  DT A 101      29.706 -52.199 -77.068 
ATOM   2077  OP2  DT A 101      30.208 -51.440 -79.408 
ATOM   2078  O5'  DT A 101      27.818 -51.696 -78.658 
ATOM   2079  C5'  DT A 101      26.733 -51.018 -77.997 
ATOM   2080  C4'  DT A 101      25.701 -50.576 -79.016 
ATOM   2081  O4'  DT A 101      25.992 -49.260 -79.567 
ATOM   2082  C3'  DT A 101      25.559 -51.468 -80.248 
ATOM   2083  O3'  DT A 101      24.188 -51.517 -80.626 
ATOM   2084  C2'  DT A 101      26.338 -50.742 -81.344 
ATOM   2085  C1'  DT A 101      25.883 -49.332 -80.980 
ATOM   2086  N1   DT A 101      26.734 -48.258 -81.565 
ATOM   2087  C2   DT A 101      26.106 -47.093 -81.934 
ATOM   2088  O2   DT A 101      24.907 -46.915 -81.801 
ATOM   2089  N3   DT A 101      26.926 -46.121 -82.473 
ATOM   2090  C4   DT A 101      28.288 -46.216 -82.668 
ATOM   2091  O4   DT A 101      28.917 -45.277 -83.160 
ATOM   2092  C5   DT A 101      28.858 -47.475 -82.250 
ATOM   2093  C7   DT A 101      30.336 -47.662 -82.428 
ATOM   2094  C6   DT A 101      28.084 -48.438 -81.723 
ATOM   2095  P    DC A 102      23.572 -52.904 -81.134 
ATOM   2096  OP1  DC A 102      23.171 -53.725 -79.970 
ATOM   2097  OP2  DC A 102      24.507 -53.542 -82.087 
ATOM   2098  O5'  DC A 102      22.269 -52.404 -81.915 
ATOM   2099  C5'  DC A 102      21.615 -51.197 -81.479 
ATOM   2100  C4'  DC A 102      21.245 -50.346 -82.679 
ATOM   2101  O4'  DC A 102      22.319 -49.445 -83.073 
ATOM   2102  C3'  DC A 102      20.916 -51.111 -83.961 
ATOM   2103  O3'  DC A 102      19.864 -50.438 -84.642 
ATOM   2104  C2'  DC A 102      22.184 -51.011 -84.807 
ATOM   2105  C1'  DC A 102      22.504 -49.556 -84.476 
ATOM   2106  N1   DC A 102      23.906 -49.164 -84.790 
ATOM   2107  C2   DC A 102      24.133 -47.863 -85.232 
ATOM   2108  O2   DC A 102      23.170 -47.095 -85.343 
ATOM   2109  N3   DC A 102      25.404 -47.486 -85.525 
ATOM   2110  C4   DC A 102      26.420 -48.349 -85.390 
ATOM   2111  N4   DC A 102      27.641 -47.932 -85.688 
ATOM   2112  C5   DC A 102      26.208 -49.691 -84.938 
ATOM   2113  C6   DC A 102      24.930 -50.049 -84.651 
ATOM   2114  P    DC A 103      18.722 -51.304 -85.355 
ATOM   2115  OP1  DC A 103      17.693 -51.683 -84.361 
ATOM   2116  OP2  DC A 103      19.342 -52.419 -86.106 
ATOM   2117  O5'  DC A 103      18.113 -50.239 -86.381 
ATOM   2118  C5'  DC A 103      18.145 -48.840 -86.037 
ATOM   2119  C4'  DC A 103      18.574 -48.021 -87.238 
ATOM   2120  O4'  DC A 103      20.020 -47.880 -87.327 
ATOM   2121  C3'  DC A 103      18.175 -48.582 -88.603 
ATOM   2122  O3'  DC A 103      17.840 -47.501 -89.465 
ATOM   2123  C2'  DC A 103      19.442 -49.251 -89.133 
ATOM   2124  C1'  DC A 103      20.419 -48.182 -88.655 
ATOM   2125  N1   DC A 103      21.837 -48.638 -88.619 
ATOM   2126  C2   DC A 103      22.826 -47.707 -88.923 
ATOM   2127  O2   DC A 103      22.491 -46.551 -89.206 
ATOM   2128  N3   DC A 103      24.125 -48.103 -88.897 
ATOM   2129  C4   DC A 103      24.447 -49.364 -88.586 
ATOM   2130  N4   DC A 103      25.728 -49.702 -88.574 
ATOM   2131  C5   DC A 103      23.445 -50.338 -88.271 
ATOM   2132  C6   DC A 103      22.153 -49.923 -88.303 
ATOM   2133  P    DC A 104      16.602 -47.662 -90.468 
ATOM   2134  OP1  DC A 104      15.344 -47.345 -89.756 
ATOM   2135  OP2  DC A 104      16.662 -48.988 -91.121 
ATOM   2136  O5'  DC A 104      16.916 -46.519 -91.542 
ATOM   2137  C5'  DC A 104      17.627 -45.340 -91.121 
ATOM   2138  C4'  DC A 104      18.685 -44.980 -92.144 
ATOM   2139  O4'  DC A 104      19.953 -45.653 -91.894 
ATOM   2140  C3'  DC A 104      18.358 -45.338 -93.594 
ATOM   2141  O3'  DC A 104      18.867 -44.319 -94.446 
ATOM   2142  C2'  DC A 104      19.137 -46.627 -93.859 
ATOM   2143  C1'  DC A 104      20.405 -46.224 -93.112 
ATOM   2144  N1   DC A 104      21.296 -47.372 -92.782 
ATOM   2145  C2   DC A 104      22.670 -47.152 -92.799 
ATOM   2146  O2   DC A 104      23.090 -46.025 -93.084 
ATOM   2147  N3   DC A 104      23.499 -48.186 -92.502 
ATOM   2148  C4   DC A 104      23.004 -49.393 -92.198 
ATOM   2149  N4   DC A 104      23.853 -50.368 -91.916 
ATOM   2150  C5   DC A 104      21.593 -49.639 -92.176 
ATOM   2151  C6   DC A 104      20.781 -48.594 -92.476 
ATOM   2152  P    DC A 105      18.000 -43.860 -95.711 
ATOM   2153  OP1  DC A 105      16.996 -42.857 -95.286 
ATOM   2154  OP2  DC A 105      17.471 -45.053 -96.408 
ATOM   2155  O5'  DC A 105      19.113 -43.157 -96.619 
ATOM   2156  C5'  DC A 105      20.238 -42.524 -95.980 
ATOM   2157  C4'  DC A 105      21.516 -42.875 -96.715 
ATOM   2158  O4'  DC A 105      22.120 -44.106 -96.222 
ATOM   2159  C3'  DC A 105      21.377 -43.110 -98.219 
ATOM   2160  O3'  DC A 105      22.532 -42.599 -98.874 
ATOM   2161  C2'  DC A 105      21.364 -44.630 -98.374 
ATOM   2162  C1'  DC A 105      22.443 -44.924 -97.336 
ATOM   2163  N1   DC A 105      22.466 -46.340 -96.880 
ATOM   2164  C2   DC A 105      23.701 -46.905 -96.571 
ATOM   2165  O2   DC A 105      24.719 -46.211 -96.689 
ATOM   2166  N3   DC A 105      23.743 -48.195 -96.154 
ATOM   2167  C4   DC A 105      22.619 -48.912 -96.040 
ATOM   2168  N4   DC A 105      22.713 -50.168 -95.628 
ATOM   2169  C5   DC A 105      21.338 -48.352 -96.352 
ATOM   2170  C6   DC A 105      21.317 -47.061 -96.768 
ATOM   2171  P    DG A 106      22.359 -41.842-100.274 
ATOM   2172  OP1  DG A 106      22.000 -40.427-100.031 
ATOM   2173  OP2  DG A 106      21.436 -42.607-101.140 
ATOM   2174  O5'  DG A 106      23.844 -41.928-100.864 
ATOM   2175  C5'  DG A 106      24.957 -41.958 -99.951 
ATOM   2176  C4'  DG A 106      25.963 -43.003-100.395 
ATOM   2177  O4'  DG A 106      25.672 -44.321 -99.850 
ATOM   2178  C3'  DG A 106      26.054 -43.239-101.903 
ATOM   2179  O3'  DG A 106      27.412 -43.488-102.248 
ATOM   2180  C2'  DG A 106      25.249 -44.516-102.144 
ATOM   2181  C1'  DG A 106      25.734 -45.267-100.907 
ATOM   2182  N9   DG A 106      24.880 -46.430-100.538 
ATOM   2183  C8   DG A 106      23.516 -46.581-100.660 
ATOM   2184  N7   DG A 106      23.067 -47.739-100.239 
ATOM   2185  C5   DG A 106      24.216 -48.402 -99.809 
ATOM   2186  C6   DG A 106      24.369 -49.698 -99.251 
ATOM   2187  O6   DG A 106      23.507 -50.541 -99.017 
ATOM   2188  N1   DG A 106      25.712 -49.974 -98.957 
ATOM   2189  C2   DG A 106      26.768 -49.110 -99.173 
ATOM   2190  N2   DG A 106      27.974 -49.562 -98.823 
ATOM   2191  N3   DG A 106      26.624 -47.894 -99.696 
ATOM   2192  C4   DG A 106      25.327 -47.612 -99.988 
ATOM   2193  P    DG A 107      27.993 -42.870-103.605 
ATOM   2194  OP1  DG A 107      28.419 -41.472-103.370 
ATOM   2195  OP2  DG A 107      27.020 -43.076-104.701 
ATOM   2196  O5'  DG A 107      29.278 -43.792-103.847 
ATOM   2197  C5'  DG A 107      29.960 -44.351-102.709 
ATOM   2198  C4'  DG A 107      30.304 -45.803-102.972 
ATOM   2199  O4'  DG A 107      29.229 -46.706-102.584 
ATOM   2200  C3'  DG A 107      30.582 -46.167-104.431 
ATOM   2201  O3'  DG A 107      31.620 -47.138-104.473 
ATOM   2202  C2'  DG A 107      29.288 -46.819-104.920 
ATOM   2203  C1'  DG A 107      28.999 -47.613-103.651 
ATOM   2204  N9   DG A 107      27.593 -48.095-103.553 
ATOM   2205  C8   DG A 107      26.433 -47.492-103.989 
ATOM   2206  N7   DG A 107      25.347 -48.186-103.748 
ATOM   2207  C5   DG A 107      25.821 -49.329-103.108 
ATOM   2208  C6   DG A 107      25.115 -50.454-102.604 
ATOM   2209  O6   DG A 107      23.906 -50.674-102.620 
ATOM   2210  N1   DG A 107      25.986 -51.390-102.029 
ATOM   2211  C2   DG A 107      27.359 -51.256-101.951 
ATOM   2212  N2   DG A 107      28.013 -52.261-101.363 
ATOM   2213  N3   DG A 107      28.019 -50.201-102.422 
ATOM   2214  C4   DG A 107      27.190 -49.284-102.984 
ATOM   2215  P    DG A 108      32.728 -47.041-105.625 
ATOM   2216  OP1  DG A 108      33.783 -46.085-105.219 
ATOM   2217  OP2  DG A 108      32.071 -46.771-106.922 
ATOM   2218  O5'  DG A 108      33.319 -48.528-105.621 
ATOM   2219  C5'  DG A 108      33.316 -49.278-104.391 
ATOM   2220  C4'  DG A 108      32.860 -50.700-104.653 
ATOM   2221  O4'  DG A 108      31.413 -50.844-104.570 
ATOM   2222  C3'  DG A 108      33.208 -51.268-106.028 
ATOM   2223  O3'  DG A 108      33.529 -52.647-105.889 
ATOM   2224  C2'  DG A 108      31.915 -51.149-106.835 
ATOM   2225  C1'  DG A 108      30.968 -51.560-105.712 
ATOM   2226  N9   DG A 108      29.547 -51.192-105.964 
ATOM   2227  C8   DG A 108      29.033 -50.092-106.616 
ATOM   2228  N7   DG A 108      27.723 -50.065-106.668 
ATOM   2229  C5   DG A 108      27.342 -51.231-106.003 
ATOM   2230  C6   DG A 108      26.048 -51.749-105.739 
ATOM   2231  O6   DG A 108      24.954 -51.280-106.040 
ATOM   2232  N1   DG A 108      26.116 -52.960-105.035 
ATOM   2233  C2   DG A 108      27.281 -53.587-104.640 
ATOM   2234  N2   DG A 108      27.133 -54.737-103.977 
ATOM   2235  N3   DG A 108      28.495 -53.098-104.888 
ATOM   2236  C4   DG A 108      28.447 -51.925-105.570 
ATOM   2237  P    DC A 109      34.733 -53.255-106.752 
ATOM   2238  OP1  DC A 109      36.017 -52.995-106.064 
ATOM   2239  OP2  DC A 109      34.634 -52.773-108.147 
ATOM   2240  O5'  DC A 109      34.400 -54.819-106.700 
ATOM   2241  C5'  DC A 109      33.717 -55.349-105.548 
ATOM   2242  C4'  DC A 109      32.632 -56.312-105.987 
ATOM   2243  O4'  DC A 109      31.365 -55.642-106.243 
ATOM   2244  C3'  DC A 109      32.909 -57.083-107.277 
ATOM   2245  O3'  DC A 109      32.387 -58.400-107.148 
ATOM   2246  C2'  DC A 109      32.106 -56.345-108.349 
ATOM   2247  C1'  DC A 109      30.868 -56.087-107.495 
ATOM   2248  N1   DC A 109      29.973 -55.030-108.041 
ATOM   2249  C2   DC A 109      28.601 -55.180-107.855 
ATOM   2250  O2   DC A 109      28.186 -56.175-107.250 
ATOM   2251  N3   DC A 109      27.768 -54.226-108.347 
ATOM   2252  C4   DC A 109      28.257 -53.162-108.996 
ATOM   2253  N4   DC A 109      27.404 -52.260-109.456 
ATOM   2254  C5   DC A 109      29.665 -52.990-109.198 
ATOM   2255  C6   DC A 109      30.481 -53.953-108.701 
ATOM   2256  P    DA A 110      33.220 -59.628-107.749 
ATOM   2257  OP1  DA A 110      34.248 -60.053-106.774 
ATOM   2258  OP2  DA A 110      33.711 -59.279-109.100 
ATOM   2259  O5'  DA A 110      32.086 -60.752-107.863 
ATOM   2260  C5'  DA A 110      30.991 -60.737-106.928 
ATOM   2261  C4'  DA A 110      29.686 -60.988-107.656 
ATOM   2262  O4'  DA A 110      29.082 -59.760-108.155 
ATOM   2263  C3'  DA A 110      29.775 -61.883-108.892 
ATOM   2264  O3'  DA A 110      28.607 -62.691-108.961 
ATOM   2265  C2'  DA A 110      29.764 -60.913-110.074 
ATOM   2266  C1'  DA A 110      28.714 -59.960-109.510 
ATOM   2267  N9   DA A 110      28.687 -58.632-110.184 
ATOM   2268  C8   DA A 110      29.732 -57.923-110.702 
ATOM   2269  N7   DA A 110      29.387 -56.789-111.230 
ATOM   2270  C5   DA A 110      28.011 -56.741-111.049 
ATOM   2271  C6   DA A 110      27.043 -55.784-111.393 
ATOM   2272  N6   DA A 110      27.329 -54.635-112.022 
ATOM   2273  N1   DA A 110      25.764 -56.050-111.067 
ATOM   2274  C2   DA A 110      25.486 -57.193-110.442 
ATOM   2275  N3   DA A 110      26.300 -58.157-110.071 
ATOM   2276  C4   DA A 110      27.574 -57.865-110.410 
ATOM   2277  P    DG A 111      28.746 -64.217-109.426 
ATOM   2278  OP1  DG A 111      29.130 -65.056-108.268 
ATOM   2279  OP2  DG A 111      29.631 -64.297-110.608 
ATOM   2280  O5'  DG A 111      27.241 -64.553-109.858 
ATOM   2281  C5'  DG A 111      26.157 -63.874-109.197 
ATOM   2282  C4'  DG A 111      25.125 -63.432-110.216 
ATOM   2283  O4'  DG A 111      25.416 -62.116-110.767 
ATOM   2284  C3'  DG A 111      24.983 -64.325-111.448 
ATOM   2285  O3'  DG A 111      23.612 -64.374-111.826 
ATOM   2286  C2'  DG A 111      25.762 -63.598-112.544 
ATOM   2287  C1'  DG A 111      25.307 -62.189-112.180 
ATOM   2288  N9   DG A 111      26.157 -61.115-112.765 
ATOM   2289  C8   DG A 111      27.515 -61.110-113.001 
ATOM   2290  N7   DG A 111      27.961 -59.998-113.532 
ATOM   2291  C5   DG A 111      26.818 -59.210-113.658 
ATOM   2292  C6   DG A 111      26.666 -57.895-114.170 
ATOM   2293  O6   DG A 111      27.524 -57.142-114.625 
ATOM   2294  N1   DG A 111      25.330 -57.474-114.113 
ATOM   2295  C2   DG A 111      24.279 -58.225-113.625 
ATOM   2296  N2   DG A 111      23.078 -57.644-113.657 
ATOM   2297  N3   DG A 111      24.423 -59.459-113.144 
ATOM   2298  C4   DG A 111      25.712 -59.882-113.193 
ATOM   2299  P    DA A 112      22.995 -65.761-112.334 
ATOM   2300  OP1  DA A 112      22.594 -66.581-111.170 
ATOM   2301  OP2  DA A 112      23.930 -66.399-113.287 
ATOM   2302  O5'  DA A 112      21.692 -65.260-113.115 
ATOM   2303  C5'  DA A 112      21.038 -64.053-112.680 
ATOM   2304  C4'  DA A 112      20.668 -63.202-113.879 
ATOM   2305  O4'  DA A 112      21.742 -62.301-114.273 
ATOM   2306  C3'  DA A 112      20.340 -63.967-115.161 
ATOM   2307  O3'  DA A 112      19.287 -63.294-115.842 
ATOM   2308  C2'  DA A 112      21.608 -63.868-116.007 
ATOM   2309  C1'  DA A 112      21.927 -62.413-115.676 
ATOM   2310  N9   DA A 112      23.330 -62.020-115.990 
ATOM   2311  C8   DA A 112      24.462 -62.778-115.905 
ATOM   2312  N7   DA A 112      25.542 -62.150-116.251 
ATOM   2313  C5   DA A 112      25.095 -60.880-116.591 
ATOM   2314  C6   DA A 112      25.763 -59.731-117.045 
ATOM   2315  N6   DA A 112      27.088 -59.675-117.243 
ATOM   2316  N1   DA A 112      25.018 -58.637-117.289 
ATOM   2317  C2   DA A 112      23.702 -58.699-117.090 
ATOM   2318  N3   DA A 112      22.972 -59.710-116.672 
ATOM   2319  C4   DA A 112      23.742 -60.791-116.435 
ATOM   2320  P    DA A 113      18.146 -64.160-116.555 
ATOM   2321  OP1  DA A 113      17.117 -64.540-115.561 
ATOM   2322  OP2  DA A 113      18.765 -65.275-117.306 
ATOM   2323  O5'  DA A 113      17.536 -63.095-117.581 
ATOM   2324  C5'  DA A 113      17.568 -61.697-117.237 
ATOM   2325  C4'  DA A 113      17.997 -60.877-118.438 
ATOM   2326  O4'  DA A 113      19.443 -60.736-118.527 
ATOM   2327  C3'  DA A 113      17.598 -61.438-119.803 
ATOM   2328  O3'  DA A 113      17.263 -60.358-120.665 
ATOM   2329  C2'  DA A 113      18.866 -62.107-120.333 
ATOM   2330  C1'  DA A 113      19.843 -61.038-119.855 
ATOM   2331  N9   DA A 113      21.260 -61.495-119.819 
ATOM   2332  C8   DA A 113      21.745 -62.736-119.523 
ATOM   2333  N7   DA A 113      23.037 -62.822-119.579 
ATOM   2334  C5   DA A 113      23.443 -61.544-119.938 
ATOM   2335  C6   DA A 113      24.709 -60.980-120.161 
ATOM   2336  N6   DA A 113      25.856 -61.666-120.050 
ATOM   2337  N1   DA A 113      24.756 -59.679-120.506 
ATOM   2338  C2   DA A 113      23.613 -59.002-120.614 
ATOM   2339  N3   DA A 113      22.380 -59.420-120.431 
ATOM   2340  C4   DA A 113      22.361 -60.724-120.088 
ATOM   2341  P    DG A 114      16.026 -60.518-121.668 
ATOM   2342  OP1  DG A 114      14.767 -60.201-120.956 
ATOM   2343  OP2  DG A 114      16.085 -61.845-122.321 
ATOM   2344  O5'  DG A 114      16.340 -59.375-122.742 
ATOM   2345  C5'  DG A 114      17.050 -58.197-122.321 
ATOM   2346  C4'  DG A 114      18.109 -57.837-123.344 
ATOM   2347  O4'  DG A 114      19.376 -58.510-123.094 
ATOM   2348  C3'  DG A 114      17.782 -58.194-124.794 
ATOM   2349  O3'  DG A 114      18.291 -57.175-125.646 
ATOM   2350  C2'  DG A 114      18.561 -59.483-125.059 
ATOM   2351  C1'  DG A 114      19.828 -59.081-124.312 
ATOM   2352  N9   DG A 114      20.719 -60.228-123.982 
ATOM   2353  C8   DG A 114      20.385 -61.524-123.651 
ATOM   2354  N7   DG A 114      21.416 -62.298-123.416 
ATOM   2355  C5   DG A 114      22.511 -61.456-123.605 
ATOM   2356  C6   DG A 114      23.900 -61.725-123.493 
ATOM   2357  O6   DG A 114      24.459 -62.778-123.198 
ATOM   2358  N1   DG A 114      24.666 -60.585-123.772 
ATOM   2359  C2   DG A 114      24.157 -59.347-124.113 
ATOM   2360  N2   DG A 114      25.056 -58.386-124.340 
ATOM   2361  N3   DG A 114      22.854 -59.096-124.218 
ATOM   2362  C4   DG A 114      22.097 -60.192-123.951 
ATOM   2363  P    DA A 115      17.424 -56.717-126.911 
ATOM   2364  OP1  DA A 115      16.420 -55.714-126.487 
ATOM   2365  OP2  DA A 115      16.894 -57.909-127.608 
ATOM   2366  O5'  DA A 115      18.537 -56.013-127.819 
ATOM   2367  C5'  DA A 115      19.661 -55.381-127.180 
ATOM   2368  C4'  DA A 115      20.940 -55.732-127.915 
ATOM   2369  O4'  DA A 115      21.543 -56.963-127.422 
ATOM   2370  C3'  DA A 115      20.800 -55.966-129.419 
ATOM   2371  O3'  DA A 115      21.956 -55.456-130.074 
ATOM   2372  C2'  DA A 115      20.787 -57.487-129.574 
ATOM   2373  C1'  DA A 115      21.867 -57.780-128.536 
ATOM   2374  N9   DA A 115      21.889 -59.197-128.080 
ATOM   2375  C8   DA A 115      20.837 -60.053-127.914 
ATOM   2376  N7   DA A 115      21.181 -61.233-127.501 
ATOM   2377  C5   DA A 115      22.562 -61.157-127.383 
ATOM   2378  C6   DA A 115      23.531 -62.092-126.983 
ATOM   2379  N6   DA A 115      23.240 -63.347-126.611 
ATOM   2380  N1   DA A 115      24.815 -61.689-126.980 
ATOM   2381  C2   DA A 115      25.098 -60.442-127.350 
ATOM   2382  N3   DA A 115      24.283 -59.486-127.741 
ATOM   2383  C4   DA A 115      23.005 -59.915-127.735 
ATOM   2384  P    DA A 116      21.782 -54.699-131.474 
ATOM   2385  OP1  DA A 116      21.423 -53.283-131.231 
ATOM   2386  OP2  DA A 116      20.859 -55.463-132.340 
ATOM   2387  O5'  DA A 116      23.268 -54.784-132.064 
ATOM   2388  C5'  DA A 116      24.380 -54.815-131.151 
ATOM   2389  C4'  DA A 116      25.387 -55.859-131.595 
ATOM   2390  O4'  DA A 116      25.095 -57.177-131.050 
ATOM   2391  C3'  DA A 116      25.478 -56.096-133.103 
ATOM   2392  O3'  DA A 116      26.835 -56.344-133.448 
ATOM   2393  C2'  DA A 116      24.673 -57.372-133.344 
ATOM   2394  C1'  DA A 116      25.158 -58.123-132.107 
ATOM   2395  N9   DA A 116      24.303 -59.286-131.738 
ATOM   2396  C8   DA A 116      22.950 -59.418-131.865 
ATOM   2397  N7   DA A 116      22.493 -60.560-131.454 
ATOM   2398  C5   DA A 116      23.626 -61.236-131.021 
ATOM   2399  C6   DA A 116      23.813 -62.513-130.465 
ATOM   2400  N6   DA A 116      22.812 -63.376-130.242 
ATOM   2401  N1   DA A 116      25.070 -62.872-130.148 
ATOM   2402  C2   DA A 116      26.061 -62.010-130.372 
ATOM   2403  N3   DA A 116      26.008 -60.799-130.882 
ATOM   2404  C4   DA A 116      24.739 -60.464-131.192 
ATOM   2405  P    DA A 117      27.416 -55.727-134.805 
ATOM   2406  OP1  DA A 117      27.843 -54.328-134.570 
ATOM   2407  OP2  DA A 117      26.444 -55.933-135.901 
ATOM   2408  O5'  DA A 117      28.702 -56.648-135.047 
ATOM   2409  C5'  DA A 117      29.384 -57.207-133.909 
ATOM   2410  C4'  DA A 117      29.727 -58.659-134.172 
ATOM   2411  O4'  DA A 117      28.653 -59.563-133.784 
ATOM   2412  C3'  DA A 117      30.005 -59.024-135.631 
ATOM   2413  O3'  DA A 117      31.043 -59.995-135.673 
ATOM   2414  C2'  DA A 117      28.712 -59.675-136.120 
ATOM   2415  C1'  DA A 117      28.423 -60.470-134.851 
ATOM   2416  N9   DA A 117      27.016 -60.952-134.753 
ATOM   2417  C8   DA A 117      25.877 -60.338-135.191 
ATOM   2418  N7   DA A 117      24.795 -61.015-134.959 
ATOM   2419  C5   DA A 117      25.248 -62.161-134.320 
ATOM   2420  C6   DA A 117      24.580 -63.287-133.811 
ATOM   2421  N6   DA A 117      23.251 -63.450-133.870 
ATOM   2422  N1   DA A 117      25.332 -64.245-133.238 
ATOM   2423  C2   DA A 117      26.653 -64.079-133.182 
ATOM   2424  N3   DA A 117      27.382 -63.076-133.620 
ATOM   2425  C4   DA A 117      26.606 -62.131-134.190 
ATOM   2426  P    DT A 118      32.151 -59.897-136.825 
ATOM   2427  OP1  DT A 118      33.206 -58.942-136.419 
ATOM   2428  OP2  DT A 118      31.494 -59.628-138.122 
ATOM   2429  O5'  DT A 118      32.742 -61.384-136.821 
ATOM   2430  C5'  DT A 118      32.739 -62.135-135.591 
ATOM   2431  C4'  DT A 118      32.283 -63.557-135.853 
ATOM   2432  O4'  DT A 118      30.836 -63.700-135.770 
ATOM   2433  C3'  DT A 118      32.632 -64.125-137.228 
ATOM   2434  O3'  DT A 118      32.952 -65.504-137.089 
ATOM   2435  C2'  DT A 118      31.339 -64.006-138.035 
ATOM   2436  C1'  DT A 118      30.391 -64.416-136.912 
ATOM   2437  N1   DT A 118      28.970 -64.049-137.164 
ATOM   2438  C2   DT A 118      28.008 -64.910-136.692 
ATOM   2439  O2   DT A 118      28.275 -65.936-136.090 
ATOM   2440  N3   DT A 118      26.703 -64.537-136.944 
ATOM   2441  C4   DT A 118      26.290 -63.403-137.613 
ATOM   2442  O4   DT A 118      25.089 -63.175-137.778 
ATOM   2443  C5   DT A 118      27.371 -62.562-138.070 
ATOM   2444  C7   DT A 118      27.009 -61.306-138.808 
ATOM   2445  C6   DT A 118      28.649 -62.900-137.839 
ATOM   2446  P    DC A 119      34.156 -66.111-137.952 
ATOM   2447  OP1  DC A 119      35.441 -65.852-137.264 
ATOM   2448  OP2  DC A 119      34.058 -65.629-139.347 
ATOM   2449  O5'  DC A 119      33.824 -67.676-137.900 
ATOM   2450  C5'  DC A 119      33.141 -68.206-136.748 
ATOM   2451  C4'  DC A 119      32.055 -69.169-137.187 
ATOM   2452  O4'  DC A 119      30.789 -68.498-137.443 
ATOM   2453  C3'  DC A 119      32.332 -69.939-138.477 
ATOM   2454  O3'  DC A 119      31.810 -71.256-138.348 
ATOM   2455  C2'  DC A 119      31.529 -69.202-139.549 
ATOM   2456  C1'  DC A 119      30.291 -68.944-138.695 
ATOM   2457  N1   DC A 119      29.396 -67.886-139.241 
ATOM   2458  C2   DC A 119      28.025 -68.036-139.055 
ATOM   2459  O2   DC A 119      27.609 -69.032-138.450 
ATOM   2460  N3   DC A 119      27.191 -67.082-139.547 
ATOM   2461  C4   DC A 119      27.680 -66.019-140.196 
ATOM   2462  N4   DC A 119      26.828 -65.116-140.656 
ATOM   2463  C5   DC A 119      29.088 -65.846-140.398 
ATOM   2464  C6   DC A 119      29.904 -66.810-139.901 
ATOM   2465  P    DA A 120      32.643 -72.484-138.949 
ATOM   2466  OP1  DA A 120      33.671 -72.910-137.974 
ATOM   2467  OP2  DA A 120      33.135 -72.136-140.300 
ATOM   2468  O5'  DA A 120      31.510 -73.609-139.063 
ATOM   2469  C5'  DA A 120      30.415 -73.593-138.128 
ATOM   2470  C4'  DA A 120      29.109 -73.845-138.856 
ATOM   2471  O4'  DA A 120      28.506 -72.616-139.355 
ATOM   2472  C3'  DA A 120      29.198 -74.740-140.092 
ATOM   2473  O3'  DA A 120      28.030 -75.548-140.161 
ATOM   2474  C2'  DA A 120      29.187 -73.770-141.274 
ATOM   2475  C1'  DA A 120      28.137 -72.817-140.710 
ATOM   2476  N9   DA A 120      28.110 -71.488-141.384 
ATOM   2477  C8   DA A 120      29.156 -70.779-141.902 
ATOM   2478  N7   DA A 120      28.810 -69.646-142.430 
ATOM   2479  C5   DA A 120      27.435 -69.597-142.249 
ATOM   2480  C6   DA A 120      26.467 -68.640-142.593 
ATOM   2481  N6   DA A 120      26.752 -67.492-143.222 
ATOM   2482  N1   DA A 120      25.188 -68.907-142.267 
ATOM   2483  C2   DA A 120      24.910 -70.050-141.642 
ATOM   2484  N3   DA A 120      25.724 -71.013-141.271 
ATOM   2485  C4   DA A 120      26.997 -70.722-141.610 
ATOM   2486  P    DC A 121      28.169 -77.074-140.626 
ATOM   2487  OP1  DC A 121      28.553 -77.912-139.468 
ATOM   2488  OP2  DC A 121      29.055 -77.153-141.808 
ATOM   2489  O5'  DC A 121      26.665 -77.409-141.058 
ATOM   2490  C5'  DC A 121      25.580 -76.731-140.397 
ATOM   2491  C4'  DC A 121      24.548 -76.289-141.416 
ATOM   2492  O4'  DC A 121      24.839 -74.973-141.967 
ATOM   2493  C3'  DC A 121      24.406 -77.181-142.648 
ATOM   2494  O3'  DC A 121      23.035 -77.230-143.026 
ATOM   2495  C2'  DC A 121      25.185 -76.455-143.744 
ATOM   2496  C1'  DC A 121      24.730 -75.045-143.380 
ATOM   2497  N1   DC A 121      25.581 -73.971-143.965 
ATOM   2498  C2   DC A 121      24.959 -72.784-144.344 
ATOM   2499  O2   DC A 121      23.739 -72.672-144.181 
ATOM   2500  N3   DC A 121      25.717 -71.793-144.880 
ATOM   2501  C4   DC A 121      27.037 -71.954-145.040 
ATOM   2502  N4   DC A 121      27.732 -70.958-145.567 
ATOM   2503  C5   DC A 121      27.696 -73.167-144.658 
ATOM   2504  C6   DC A 121      26.921 -74.146-144.124 
ATOM   2505  P    DC A 122      22.419 -78.617-143.534 
ATOM   2506  OP1  DC A 122      22.018 -79.438-142.370 
ATOM   2507  OP2  DC A 122      23.354 -79.255-144.487 
ATOM   2508  O5'  DC A 122      21.116 -78.117-144.315 
ATOM   2509  C5'  DC A 122      20.462 -76.910-143.880 
ATOM   2510  C4'  DC A 122      20.092 -76.059-145.079 
ATOM   2511  O4'  DC A 122      21.166 -75.158-145.473 
ATOM   2512  C3'  DC A 122      19.763 -76.824-146.361 
ATOM   2513  O3'  DC A 122      18.711 -76.151-147.042 
ATOM   2514  C2'  DC A 122      21.031 -76.724-147.207 
ATOM   2515  C1'  DC A 122      21.351 -75.269-146.876 
ATOM   2516  N1   DC A 122      22.753 -74.877-147.190 
ATOM   2517  C2   DC A 122      22.980 -73.576-147.632 
ATOM   2518  O2   DC A 122      22.017 -72.808-147.743 
ATOM   2519  N3   DC A 122      24.251 -73.199-147.925 
ATOM   2520  C4   DC A 122      25.267 -74.062-147.790 
ATOM   2521  N4   DC A 122      26.488 -73.646-148.088 
ATOM   2522  C5   DC A 122      25.055 -75.404-147.338 
ATOM   2523  C6   DC A 122      23.777 -75.762-147.051 
ATOM   2524  P    DA A 123      17.569 -77.017-147.755 
ATOM   2525  OP1  DA A 123      16.540 -77.397-146.761 
ATOM   2526  OP2  DA A 123      18.189 -78.132-148.506 
ATOM   2527  O5'  DA A 123      16.960 -75.952-148.781 
ATOM   2528  C5'  DA A 123      16.992 -74.553-148.437 
ATOM   2529  C4'  DA A 123      17.421 -73.734-149.638 
ATOM   2530  O4'  DA A 123      18.867 -73.593-149.727 
ATOM   2531  C3'  DA A 123      17.022 -74.295-151.003 
ATOM   2532  O3'  DA A 123      16.687 -73.214-151.865 
ATOM   2533  C2'  DA A 123      18.289 -74.964-151.533 
ATOM   2534  C1'  DA A 123      19.266 -73.895-151.055 
ATOM   2535  N9   DA A 123      20.684 -74.351-151.019 
ATOM   2536  C8   DA A 123      21.169 -75.593-150.723 
ATOM   2537  N7   DA A 123      22.461 -75.679-150.779 
ATOM   2538  C5   DA A 123      22.866 -74.401-151.138 
ATOM   2539  C6   DA A 123      24.133 -73.836-151.361 
ATOM   2540  N6   DA A 123      25.279 -74.522-151.250 
ATOM   2541  N1   DA A 123      24.179 -72.536-151.706 
ATOM   2542  C2   DA A 123      23.037 -71.858-151.814 
ATOM   2543  N3   DA A 123      21.803 -72.276-151.631 
ATOM   2544  C4   DA A 123      21.785 -73.581-151.288 
ATOM   2545  P    DT A 124      15.449 -73.375-152.868 
ATOM   2546  OP1  DT A 124      14.191 -73.058-152.156 
ATOM   2547  OP2  DT A 124      15.509 -74.701-153.521 
ATOM   2548  O5'  DT A 124      15.763 -72.232-153.942 
ATOM   2549  C5'  DT A 124      16.474 -71.053-153.521 
ATOM   2550  C4'  DT A 124      17.532 -70.693-154.544 
ATOM   2551  O4'  DT A 124      18.800 -71.366-154.294 
ATOM   2552  C3'  DT A 124      17.205 -71.051-155.994 
ATOM   2553  O3'  DT A 124      17.714 -70.032-156.846 
ATOM   2554  C2'  DT A 124      17.984 -72.340-156.259 
ATOM   2555  C1'  DT A 124      19.252 -71.937-155.512 
ATOM   2556  N1   DT A 124      20.143 -73.085-155.182 
ATOM   2557  C2   DT A 124      21.496 -72.852-155.203 
ATOM   2558  O2   DT A 124      21.978 -71.767-155.476 
ATOM   2559  N3   DT A 124      22.290 -73.940-154.893 
ATOM   2560  C4   DT A 124      21.852 -75.208-154.571 
ATOM   2561  O4   DT A 124      22.660 -76.103-154.312 
ATOM   2562  C5   DT A 124      20.416 -75.354-154.575 
ATOM   2563  C7   DT A 124      19.854 -76.704-154.236 
ATOM   2564  C6   DT A 124      19.620 -74.314-154.874 
ATOM   2565  P    DT A 125      16.847 -69.573-158.111 
ATOM   2566  OP1  DT A 125      15.843 -68.570-157.687 
ATOM   2567  OP2  DT A 125      16.318 -70.766-158.808 
ATOM   2568  O5'  DT A 125      17.960 -68.870-159.019 
ATOM   2569  C5'  DT A 125      19.085 -68.237-158.380 
ATOM   2570  C4'  DT A 125      20.363 -68.589-159.115 
ATOM   2571  O4'  DT A 125      20.967 -69.819-158.622 
ATOM   2572  C3'  DT A 125      20.224 -68.823-160.619 
ATOM   2573  O3'  DT A 125      21.379 -68.312-161.274 
ATOM   2574  C2'  DT A 125      20.211 -70.343-160.774 
ATOM   2575  C1'  DT A 125      21.290 -70.637-159.736 
ATOM   2576  N1   DT A 125      21.313 -72.053-159.280 
ATOM   2577  C2   DT A 125      22.540 -72.594-158.980 
ATOM   2578  O2   DT A 125      23.582 -71.969-159.073 
ATOM   2579  N3   DT A 125      22.522 -73.911-158.560 
ATOM   2580  C4   DT A 125      21.405 -74.710-158.419 
ATOM   2581  O4   DT A 125      21.514 -75.876-158.035 
ATOM   2582  C5   DT A 125      20.164 -74.053-158.758 
ATOM   2583  C7   DT A 125      18.901 -74.853-158.632 
ATOM   2584  C6   DT A 125      20.153 -72.775-159.168 
ATOM   2585  P    DC A 126      21.206 -67.555-162.674 
ATOM   2586  OP1  DC A 126      20.847 -66.140-162.431 
ATOM   2587  OP2  DC A 126      20.283 -68.320-163.540 
ATOM   2588  O5'  DC A 126      22.691 -67.641-163.264 
ATOM   2589  C5'  DC A 126      23.804 -67.671-162.351 
ATOM   2590  C4'  DC A 126      24.810 -68.716-162.795 
ATOM   2591  O4'  DC A 126      24.519 -70.034-162.250 
ATOM   2592  C3'  DC A 126      24.901 -68.952-164.303 
ATOM   2593  O3'  DC A 126      26.259 -69.201-164.648 
ATOM   2594  C2'  DC A 126      24.096 -70.229-164.544 
ATOM   2595  C1'  DC A 126      24.581 -70.980-163.307 
ATOM   2596  N1   DC A 126      23.727 -72.143-162.938 
ATOM   2597  C2   DC A 126      24.352 -73.260-162.391 
ATOM   2598  O2   DC A 126      25.578 -73.240-162.235 
ATOM   2599  N3   DC A 126      23.590 -74.331-162.049 
ATOM   2600  C4   DC A 126      22.264 -74.312-162.235 
ATOM   2601  N4   DC A 126      21.566 -75.382-161.885 
ATOM   2602  C5   DC A 126      21.602 -73.174-162.796 
ATOM   2603  C6   DC A 126      22.380 -72.113-163.132 
ATOM   2604  P    DC A 127      26.840 -68.583-166.005 
ATOM   2605  OP1  DC A 127      27.266 -67.185-165.770 
ATOM   2606  OP2  DC A 127      25.867 -68.789-167.101 
ATOM   2607  O5'  DC A 127      28.125 -69.505-166.247 
ATOM   2608  C5'  DC A 127      28.807 -70.064-165.109 
ATOM   2609  C4'  DC A 127      29.151 -71.516-165.372 
ATOM   2610  O4'  DC A 127      28.076 -72.419-164.984 
ATOM   2611  C3'  DC A 127      29.429 -71.880-166.831 
ATOM   2612  O3'  DC A 127      30.467 -72.851-166.873 
ATOM   2613  C2'  DC A 127      28.135 -72.532-167.320 
ATOM   2614  C1'  DC A 127      27.846 -73.327-166.051 
ATOM   2615  N1   DC A 127      26.440 -73.808-165.953 
ATOM   2616  C2   DC A 127      26.216 -75.040-165.343 
ATOM   2617  O2   DC A 127      27.184 -75.676-164.911 
ATOM   2618  N3   DC A 127      24.941 -75.496-165.245 
ATOM   2619  C4   DC A 127      23.919 -74.776-165.725 
ATOM   2620  N4   DC A 127      22.694 -75.265-165.605 
ATOM   2621  C5   DC A 127      24.128 -73.508-166.356 
ATOM   2622  C6   DC A 127      25.409 -73.069-166.445 
ATOM   2623  P    DA A 128      31.575 -72.754-168.025 
ATOM   2624  OP1  DA A 128      32.630 -71.798-167.619 
ATOM   2625  OP2  DA A 128      30.918 -72.484-169.322 
ATOM   2626  O5'  DA A 128      32.166 -74.241-168.021 
ATOM   2627  C5'  DA A 128      32.163 -74.991-166.791 
ATOM   2628  C4'  DA A 128      31.707 -76.413-167.053 
ATOM   2629  O4'  DA A 128      30.260 -76.557-166.970 
ATOM   2630  C3'  DA A 128      32.055 -76.981-168.428 
ATOM   2631  O3'  DA A 128      32.376 -78.360-168.289 
ATOM   2632  C2'  DA A 128      30.762 -76.862-169.235 
ATOM   2633  C1'  DA A 128      29.815 -77.273-168.112 
ATOM   2634  N9   DA A 128      28.394 -76.905-168.364 
ATOM   2635  C8   DA A 128      27.902 -75.809-169.013 
ATOM   2636  N7   DA A 128      26.607 -75.770-169.072 
ATOM   2637  C5   DA A 128      26.208 -76.925-168.414 
ATOM   2638  C6   DA A 128      24.943 -77.467-168.135 
ATOM   2639  N6   DA A 128      23.792 -76.886-168.503 
ATOM   2640  N1   DA A 128      24.903 -78.632-167.461 
ATOM   2641  C2   DA A 128      26.049 -79.203-167.098 
ATOM   2642  N3   DA A 128      27.282 -78.794-167.301 
ATOM   2643  C4   DA A 128      27.294 -77.627-167.977 
ATOM   2644  P    DG A 129      33.580 -78.968-169.152 
ATOM   2645  OP1  DG A 129      34.864 -78.708-168.464 
ATOM   2646  OP2  DG A 129      33.481 -78.486-170.547 
ATOM   2647  O5'  DG A 129      33.247 -80.532-169.100 
ATOM   2648  C5'  DG A 129      32.564 -81.062-167.948 
ATOM   2649  C4'  DG A 129      31.479 -82.025-168.387 
ATOM   2650  O4'  DG A 129      30.212 -81.355-168.643 
ATOM   2651  C3'  DG A 129      31.756 -82.796-169.677 
ATOM   2652  O3'  DG A 129      31.234 -84.113-169.548 
ATOM   2653  C2'  DG A 129      30.953 -82.058-170.749 
ATOM   2654  C1'  DG A 129      29.715 -81.800-169.895 
ATOM   2655  N9   DG A 129      28.820 -80.743-170.441 
ATOM   2656  C8   DG A 129      29.148 -79.594-171.129 
ATOM   2657  N7   DG A 129      28.114 -78.865-171.475 
ATOM   2658  C5   DG A 129      27.024 -79.582-170.982 
ATOM   2659  C6   DG A 129      25.637 -79.294-171.048 
ATOM   2660  O6   DG A 129      25.074 -78.332-171.563 
ATOM   2661  N1   DG A 129      24.876 -80.290-170.418 
ATOM   2662  C2   DG A 129      25.390 -81.415-169.805 
ATOM   2663  N2   DG A 129      24.498 -82.246-169.260 
ATOM   2664  N3   DG A 129      26.693 -81.685-169.743 
ATOM   2665  C4   DG A 129      27.444 -80.728-170.350 
ATOM   2666  P    DC A 130      32.067 -85.341-170.149 
ATOM   2667  OP1  DC A 130      33.095 -85.766-169.174 
ATOM   2668  OP2  DC A 130      32.558 -84.992-171.500 
ATOM   2669  O5'  DC A 130      30.934 -86.465-170.263 
ATOM   2670  C5'  DC A 130      29.838 -86.450-169.328 
ATOM   2671  C4'  DC A 130      28.533 -86.701-170.056 
ATOM   2672  O4'  DC A 130      27.929 -85.473-170.555 
ATOM   2673  C3'  DC A 130      28.622 -87.596-171.292 
ATOM   2674  O3'  DC A 130      27.454 -88.404-171.361 
ATOM   2675  C2'  DC A 130      28.611 -86.626-172.474 
ATOM   2676  C1'  DC A 130      27.561 -85.673-171.910 
ATOM   2677  N1   DC A 130      27.534 -84.345-172.584 
ATOM   2678  C2   DC A 130      26.301 -83.712-172.723 
ATOM   2679  O2   DC A 130      25.290 -84.274-172.286 
ATOM   2680  N3   DC A 130      26.255 -82.501-173.335 
ATOM   2681  C4   DC A 130      27.374 -81.926-173.795 
ATOM   2682  N4   DC A 130      27.277 -80.744-174.384 
ATOM   2683  C5   DC A 130      28.652 -82.560-173.662 
ATOM   2684  C6   DC A 130      28.677 -83.771-173.048 
ATOM   2685  P    DT A 131      27.593 -89.930-171.826 
ATOM   2686  OP1  DT A 131      27.977 -90.769-170.668 
ATOM   2687  OP2  DT A 131      28.478 -90.010-173.008 
ATOM   2688  O5'  DT A 131      26.088 -90.266-172.258 
ATOM   2689  C5'  DT A 131      25.004 -89.587-171.597 
ATOM   2690  C4'  DT A 131      23.972 -89.145-172.616 
ATOM   2691  O4'  DT A 131      24.263 -87.829-173.167 
ATOM   2692  C3'  DT A 131      23.830 -90.038-173.848 
ATOM   2693  O3'  DT A 131      22.459 -90.087-174.226 
ATOM   2694  C2'  DT A 131      24.609 -89.311-174.944 
ATOM   2695  C1'  DT A 131      24.154 -87.902-174.580 
ATOM   2696  N1   DT A 131      25.004 -86.828-175.165 
ATOM   2697  C2   DT A 131      24.376 -85.663-175.534 
ATOM   2698  O2   DT A 131      23.178 -85.485-175.401 
ATOM   2699  N3   DT A 131      25.196 -84.690-176.073 
ATOM   2700  C4   DT A 131      26.559 -84.786-176.268 
ATOM   2701  O4   DT A 131      27.188 -83.847-176.760 
ATOM   2702  C5   DT A 131      27.128 -86.045-175.850 
ATOM   2703  C7   DT A 131      28.606 -86.232-176.028 
ATOM   2704  C6   DT A 131      26.354 -87.008-175.323 
ATOM   2705  P    DG A 132      21.842 -91.474-174.734 
ATOM   2706  OP1  DG A 132      21.441 -92.294-173.570 
ATOM   2707  OP2  DG A 132      22.777 -92.112-175.687 
ATOM   2708  O5'  DG A 132      20.539 -90.973-175.515 
ATOM   2709  C5'  DG A 132      19.885 -89.766-175.079 
ATOM   2710  C4'  DG A 132      19.515 -88.915-176.279 
ATOM   2711  O4'  DG A 132      20.589 -88.014-176.673 
ATOM   2712  C3'  DG A 132      19.187 -89.680-177.561 
ATOM   2713  O3'  DG A 132      18.134 -89.007-178.242 
ATOM   2714  C2'  DG A 132      20.455 -89.581-178.407 
ATOM   2715  C1'  DG A 132      20.775 -88.126-178.076 
ATOM   2716  N9   DG A 132      22.177 -87.733-178.390 
ATOM   2717  C8   DG A 132      23.330 -88.484-178.311 
ATOM   2718  N7   DG A 132      24.413 -87.836-178.663 
ATOM   2719  C5   DG A 132      23.946 -86.567-179.000 
ATOM   2720  C6   DG A 132      24.652 -85.424-179.457 
ATOM   2721  O6   DG A 132      25.856 -85.294-179.661 
ATOM   2722  N1   DG A 132      23.788 -84.343-179.681 
ATOM   2723  C2   DG A 132      22.420 -84.364-179.488 
ATOM   2724  N2   DG A 132      21.772 -83.229-179.758 
ATOM   2725  N3   DG A 132      21.758 -85.437-179.058 
ATOM   2726  C4   DG A 132      22.582 -86.494-178.837 
ATOM   2727  P    DA A 133      16.993 -89.873-178.955 
ATOM   2728  OP1  DA A 133      15.964 -90.253-177.961 
ATOM   2729  OP2  DA A 133      17.612 -90.988-179.706 
ATOM   2730  O5'  DA A 133      16.383 -88.808-179.981 
ATOM   2731  C5'  DA A 133      16.415 -87.410-179.637 
ATOM   2732  C4'  DA A 133      16.844 -86.590-180.838 
ATOM   2733  O4'  DA A 133      18.290 -86.449-180.927 
ATOM   2734  C3'  DA A 133      16.445 -87.151-182.203 
ATOM   2735  O3'  DA A 133      16.110 -86.071-183.065 
ATOM   2736  C2'  DA A 133      17.713 -87.820-182.733 
ATOM   2737  C1'  DA A 133      18.690 -86.751-182.255 
ATOM   2738  N9   DA A 133      20.108 -87.208-182.219 
ATOM   2739  C8   DA A 133      20.592 -88.449-181.923 
ATOM   2740  N7   DA A 133      21.884 -88.535-181.979 
ATOM   2741  C5   DA A 133      22.290 -87.257-182.338 
ATOM   2742  C6   DA A 133      23.557 -86.693-182.561 
ATOM   2743  N6   DA A 133      24.703 -87.379-182.450 
ATOM   2744  N1   DA A 133      23.603 -85.392-182.906 
ATOM   2745  C2   DA A 133      22.460 -84.715-183.014 
ATOM   2746  N3   DA A 133      21.227 -85.133-182.831 
ATOM   2747  C4   DA A 133      21.208 -86.438-182.488 
ATOM   2748  P    DT A 134      14.873 -86.231-184.068 
ATOM   2749  OP1  DT A 134      13.614 -85.914-183.356 
ATOM   2750  OP2  DT A 134      14.932 -87.558-184.721 
ATOM   2751  O5'  DT A 134      15.187 -85.089-185.142 
ATOM   2752  C5'  DT A 134      15.897 -83.910-184.721 
ATOM   2753  C4'  DT A 134      16.956 -83.550-185.744 
ATOM   2754  O4'  DT A 134      18.223 -84.223-185.494 
ATOM   2755  C3'  DT A 134      16.629 -83.907-187.194 
ATOM   2756  O3'  DT A 134      17.138 -82.888-188.046 
ATOM   2757  C2'  DT A 134      17.408 -85.196-187.459 
ATOM   2758  C1'  DT A 134      18.675 -84.794-186.712 
ATOM   2759  N1   DT A 134      19.566 -85.941-186.382 
ATOM   2760  C2   DT A 134      20.919 -85.709-186.403 
ATOM   2761  O2   DT A 134      21.402 -84.623-186.676 
ATOM   2762  N3   DT A 134      21.714 -86.797-186.093 
ATOM   2763  C4   DT A 134      21.275 -88.065-185.771 
ATOM   2764  O4   DT A 134      22.083 -88.959-185.512 
ATOM   2765  C5   DT A 134      19.839 -88.211-185.775 
ATOM   2766  C7   DT A 134      19.278 -89.560-185.436 
ATOM   2767  C6   DT A 134      19.044 -87.170-186.074 
ATOM   2768  P    DG A 135      16.271 -82.430-189.311 
ATOM   2769  OP1  DG A 135      15.267 -81.427-188.887 
ATOM   2770  OP2  DG A 135      15.741 -83.622-190.008 
ATOM   2771  O5'  DG A 135      17.384 -81.726-190.219 
ATOM   2772  C5'  DG A 135      18.508 -81.094-189.580 
ATOM   2773  C4'  DG A 135      19.787 -81.445-190.315 
ATOM   2774  O4'  DG A 135      20.390 -82.676-189.822 
ATOM   2775  C3'  DG A 135      19.647 -81.679-191.819 
ATOM   2776  O3'  DG A 135      20.803 -81.169-192.474 
ATOM   2777  C2'  DG A 135      19.634 -83.200-191.974 
ATOM   2778  C1'  DG A 135      20.714 -83.493-190.936 
ATOM   2779  N9   DG A 135      20.736 -84.910-190.480 
ATOM   2780  C8   DG A 135      19.688 -85.787-190.308 
ATOM   2781  N7   DG A 135      20.048 -86.976-189.889 
ATOM   2782  C5   DG A 135      21.434 -86.881-189.777 
ATOM   2783  C6   DG A 135      22.387 -87.850-189.368 
ATOM   2784  O6   DG A 135      22.200 -89.011-189.014 
ATOM   2785  N1   DG A 135      23.690 -87.333-189.400 
ATOM   2786  C2   DG A 135      24.027 -86.048-189.776 
ATOM   2787  N2   DG A 135      25.327 -85.748-189.738 
ATOM   2788  N3   DG A 135      23.132 -85.139-190.159 
ATOM   2789  C4   DG A 135      21.865 -85.625-190.134 
ATOM   2790  P    DT A 136      20.629 -80.412-193.874 
ATOM   2791  OP1  DT A 136      20.270 -78.996-193.631 
ATOM   2792  OP2  DT A 136      19.706 -81.176-194.740 
ATOM   2793  O5'  DT A 136      22.115 -80.497-194.464 
ATOM   2794  C5'  DT A 136      23.227 -80.528-193.551 
ATOM   2795  C4'  DT A 136      24.234 -81.572-193.995 
ATOM   2796  O4'  DT A 136      23.942 -82.890-193.450 
ATOM   2797  C3'  DT A 136      24.325 -81.809-195.503 
ATOM   2798  O3'  DT A 136      25.682 -82.057-195.848 
ATOM   2799  C2'  DT A 136      23.520 -83.085-195.744 
ATOM   2800  C1'  DT A 136      24.005 -83.836-194.507 
ATOM   2801  N1   DT A 136      23.150 -84.999-194.138 
ATOM   2802  C2   DT A 136      23.782 -86.094-193.599 
ATOM   2803  O2   DT A 136      24.986 -86.141-193.418 
ATOM   2804  N3   DT A 136      22.958 -87.152-193.271 
ATOM   2805  C4   DT A 136      21.588 -87.205-193.433 
ATOM   2806  O4   DT A 136      20.956 -88.210-193.101 
ATOM   2807  C5   DT A 136      21.017 -86.009-194.006 
ATOM   2808  C7   DT A 136      19.531 -85.983-194.216 
ATOM   2809  C6   DT A 136      21.795 -84.965-194.335 
ATOM   2810  P    DC A 137      26.263 -81.440-197.205 
ATOM   2811  OP1  DC A 137      26.690 -80.041-196.970 
ATOM   2812  OP2  DC A 137      25.291 -81.646-198.301 
ATOM   2813  O5'  DC A 137      27.549 -82.361-197.447 
ATOM   2814  C5'  DC A 137      28.231 -82.920-196.309 
ATOM   2815  C4'  DC A 137      28.574 -84.373-196.572 
ATOM   2816  O4'  DC A 137      27.500 -85.276-196.184 
ATOM   2817  C3'  DC A 137      28.852 -84.737-198.031 
ATOM   2818  O3'  DC A 137      29.890 -85.708-198.073 
ATOM   2819  C2'  DC A 137      27.559 -85.388-198.520 
ATOM   2820  C1'  DC A 137      27.270 -86.183-197.251 
ATOM   2821  N1   DC A 137      25.863 -86.665-197.153 
ATOM   2822  C2   DC A 137      25.639 -87.896-196.543 
ATOM   2823  O2   DC A 137      26.608 -88.533-196.111 
ATOM   2824  N3   DC A 137      24.365 -88.353-196.445 
ATOM   2825  C4   DC A 137      23.343 -87.633-196.925 
ATOM   2826  N4   DC A 137      22.118 -88.121-196.805 
ATOM   2827  C5   DC A 137      23.551 -86.364-197.556 
ATOM   2828  C6   DC A 137      24.833 -85.925-197.645 
ATOM   2829  P    DA A 138      30.998 -85.610-199.225 
ATOM   2830  OP1  DA A 138      32.053 -84.655-198.819 
ATOM   2831  OP2  DA A 138      30.341 -85.341-200.522 
ATOM   2832  O5'  DA A 138      31.589 -87.098-199.221 
ATOM   2833  C5'  DA A 138      31.586 -87.848-197.991 
ATOM   2834  C4'  DA A 138      31.130 -89.270-198.253 
ATOM   2835  O4'  DA A 138      29.683 -89.413-198.170 
ATOM   2836  C3'  DA A 138      31.479 -89.838-199.628 
ATOM   2837  O3'  DA A 138      31.799 -91.217-199.489 
ATOM   2838  C2'  DA A 138      30.186 -89.719-200.435 
ATOM   2839  C1'  DA A 138      29.238 -90.129-199.312 
ATOM   2840  N9   DA A 138      27.817 -89.762-199.564 
ATOM   2841  C8   DA A 138      27.326 -88.665-200.213 
ATOM   2842  N7   DA A 138      26.030 -88.626-200.272 
ATOM   2843  C5   DA A 138      25.632 -89.781-199.614 
ATOM   2844  C6   DA A 138      24.366 -90.323-199.335 
ATOM   2845  N6   DA A 138      23.215 -89.743-199.703 
ATOM   2846  N1   DA A 138      24.326 -91.488-198.661 
ATOM   2847  C2   DA A 138      25.473 -92.059-198.298 
ATOM   2848  N3   DA A 138      26.705 -91.651-198.501 
ATOM   2849  C4   DA A 138      26.718 -90.483-199.177 
ATOM   2850  P    DC A 139      33.003 -91.824-200.352 
ATOM   2851  OP1  DC A 139      34.288 -91.565-199.664 
ATOM   2852  OP2  DC A 139      32.905 -91.342-201.747 
ATOM   2853  O5'  DC A 139      32.671 -93.389-200.300 
ATOM   2854  C5'  DC A 139      31.988 -93.919-199.148 
ATOM   2855  C4'  DC A 139      30.902 -94.882-199.587 
ATOM   2856  O4'  DC A 139      29.636 -94.211-199.843 
ATOM   2857  C3'  DC A 139      31.179 -95.652-200.877 
ATOM   2858  O3'  DC A 139      30.657 -96.969-200.748 
ATOM   2859  C2'  DC A 139      30.376 -94.915-201.949 
ATOM   2860  C1'  DC A 139      29.138 -94.657-201.095 
ATOM   2861  N1   DC A 139      28.243 -93.599-201.641 
ATOM   2862  C2   DC A 139      26.872 -93.749-201.455 
ATOM   2863  O2   DC A 139      26.457 -94.745-200.850 
ATOM   2864  N3   DC A 139      26.038 -92.795-201.947 
ATOM   2865  C4   DC A 139      26.527 -91.732-202.596 
ATOM   2866  N4   DC A 139      25.675 -90.829-203.056 
ATOM   2867  C5   DC A 139      27.935 -91.559-202.798 
ATOM   2868  C6   DC A 139      28.751 -92.523-202.301 
ATOM   2869  P    DC A 140      31.490 -98.197-201.349 
ATOM   2870  OP1  DC A 140      32.518 -98.623-200.374 
ATOM   2871  OP2  DC A 140      31.982 -97.849-202.700 
ATOM   2872  O5'  DC A 140      30.357 -99.322-201.463 
ATOM   2873  C5'  DC A 140      29.262 -99.306-200.528 
ATOM   2874  C4'  DC A 140      27.956 -99.558-201.256 
ATOM   2875  O4'  DC A 140      27.353 -98.329-201.755 
ATOM   2876  C3'  DC A 140      28.045-100.453-202.492 
ATOM   2877  O3'  DC A 140      26.877-101.261-202.561 
ATOM   2878  C2'  DC A 140      28.034 -99.483-203.674 
ATOM   2879  C1'  DC A 140      26.984 -98.530-203.110 
ATOM   2880  N1   DC A 140      26.958 -97.201-203.784 
ATOM   2881  C2   DC A 140      25.724 -96.569-203.923 
ATOM   2882  O2   DC A 140      24.713 -97.130-203.486 
ATOM   2883  N3   DC A 140      25.679 -95.357-204.535 
ATOM   2884  C4   DC A 140      26.797 -94.782-204.995 
ATOM   2885  N4   DC A 140      26.701 -93.601-205.584 
ATOM   2886  C5   DC A 140      28.075 -95.416-204.862 
ATOM   2887  C6   DC A 140      28.100 -96.627-204.248 
ATOM   2888  P    DC A 141      27.016-102.787-203.026 
ATOM   2889  OP1  DC A 141      27.400-103.625-201.868 
ATOM   2890  OP2  DC A 141      27.902-102.866-204.208 
ATOM   2891  O5'  DC A 141      25.512-103.122-203.458 
ATOM   2892  C5'  DC A 141      24.427-102.444-202.797 
ATOM   2893  C4'  DC A 141      23.395-102.002-203.816 
ATOM   2894  O4'  DC A 141      23.686-100.686-204.367 
ATOM   2895  C3'  DC A 141      23.253-102.894-205.048 
ATOM   2896  O3'  DC A 141      21.882-102.943-205.426 
ATOM   2897  C2'  DC A 141      24.032-102.168-206.144 
ATOM   2898  C1'  DC A 141      23.577-100.758-205.780 
ATOM   2899  N1   DC A 141      24.428 -99.684-206.365 
ATOM   2900  C2   DC A 141      23.806 -98.497-206.744 
ATOM   2901  O2   DC A 141      22.586 -98.385-206.581 
ATOM   2902  N3   DC A 141      24.564 -97.506-207.280 
ATOM   2903  C4   DC A 141      25.884 -97.667-207.440 
ATOM   2904  N4   DC A 141      26.579 -96.671-207.967 
ATOM   2905  C5   DC A 141      26.543 -98.880-207.058 
ATOM   2906  C6   DC A 141      25.768 -99.859-206.524 
ATOM   2907  P    DC A 142      21.266-104.330-205.934 
ATOM   2908  OP1  DC A 142      20.865-105.151-204.770 
ATOM   2909  OP2  DC A 142      22.201-104.968-206.887 
ATOM   2910  O5'  DC A 142      19.963-103.830-206.715 
ATOM   2911  C5'  DC A 142      19.309-102.623-206.280 
ATOM   2912  C4'  DC A 142      18.939-101.772-207.479 
ATOM   2913  O4'  DC A 142      20.013-100.871-207.873 
ATOM   2914  C3'  DC A 142      18.610-102.537-208.761 
ATOM   2915  O3'  DC A 142      17.558-101.864-209.442 
ATOM   2916  C2'  DC A 142      19.878-102.437-209.607 
ATOM   2917  C1'  DC A 142      20.198-100.982-209.276 
ATOM   2918  N1   DC A 142      21.600-100.590-209.590 
ATOM   2919  C2   DC A 142      21.827 -99.289-210.032 
ATOM   2920  O2   DC A 142      20.864 -98.521-210.143 
ATOM   2921  N3   DC A 142      23.098 -98.912-210.325 
ATOM   2922  C4   DC A 142      24.114 -99.775-210.190 
ATOM   2923  N4   DC A 142      25.335 -99.359-210.488 
ATOM   2924  C5   DC A 142      23.902-101.117-209.738 
ATOM   2925  C6   DC A 142      22.624-101.475-209.451 
ATOM   2926  P    DA A 143      16.417-102.730-210.155 
ATOM   2927  OP1  DA A 143      15.387-103.110-209.161 
ATOM   2928  OP2  DA A 143      17.036-103.845-210.906 
ATOM   2929  O5'  DA A 143      15.807-101.665-211.181 
ATOM   2930  C5'  DA A 143      15.839-100.266-210.837 
ATOM   2931  C4'  DA A 143      16.268 -99.447-212.038 
ATOM   2932  O4'  DA A 143      17.714 -99.306-212.127 
ATOM   2933  C3'  DA A 143      15.869-100.008-213.403 
ATOM   2934  O3'  DA A 143      15.534 -98.927-214.265 
ATOM   2935  C2'  DA A 143      17.136-100.677-213.933 
ATOM   2936  C1'  DA A 143      18.113 -99.608-213.455 
ATOM   2937  N9   DA A 143      19.531-100.064-213.419 
ATOM   2938  C8   DA A 143      20.016-101.306-213.123 
ATOM   2939  N7   DA A 143      21.308-101.392-213.179 
ATOM   2940  C5   DA A 143      21.713-100.114-213.538 
ATOM   2941  C6   DA A 143      22.980 -99.549-213.761 
ATOM   2942  N6   DA A 143      24.126-100.235-213.650 
ATOM   2943  N1   DA A 143      23.026 -98.249-214.106 
ATOM   2944  C2   DA A 143      21.884 -97.571-214.214 
ATOM   2945  N3   DA A 143      20.650 -97.989-214.031 
ATOM   2946  C4   DA A 143      20.632 -99.294-213.688 
ATOM   2947  P    DG A 144      14.296 -99.088-215.268 
ATOM   2948  OP1  DG A 144      13.038 -98.771-214.556 
ATOM   2949  OP2  DG A 144      14.356-100.414-215.921 
ATOM   2950  O5'  DG A 144      14.610 -97.945-216.342 
ATOM   2951  C5'  DG A 144      15.321 -96.766-215.921 
ATOM   2952  C4'  DG A 144      16.379 -96.406-216.944 
ATOM   2953  O4'  DG A 144      17.647 -97.079-216.694 
ATOM   2954  C3'  DG A 144      16.052 -96.764-218.394 
ATOM   2955  O3'  DG A 144      16.561 -95.745-219.246 
ATOM   2956  C2'  DG A 144      16.831 -98.053-218.659 
ATOM   2957  C1'  DG A 144      18.099 -97.650-217.912 
ATOM   2958  N9   DG A 144      18.990 -98.798-217.582 
ATOM   2959  C8   DG A 144      18.655-100.093-217.251 
ATOM   2960  N7   DG A 144      19.686-100.867-217.016 
ATOM   2961  C5   DG A 144      20.782-100.026-217.206 
ATOM   2962  C6   DG A 144      22.171-100.295-217.093 
ATOM   2963  O6   DG A 144      22.730-101.348-216.798 
ATOM   2964  N1   DG A 144      22.937 -99.155-217.372 
ATOM   2965  C2   DG A 144      22.427 -97.917-217.713 
ATOM   2966  N2   DG A 144      23.326 -96.955-217.940 
ATOM   2967  N3   DG A 144      21.125 -97.666-217.818 
ATOM   2968  C4   DG A 144      20.367 -98.761-217.551 
ATOM   2969  P    DA A 145      15.694 -95.286-220.511 
ATOM   2970  OP1  DA A 145      14.690 -94.283-220.087 
ATOM   2971  OP2  DA A 145      15.165 -96.479-221.208 
ATOM   2972  O5'  DA A 145      16.807 -94.583-221.419 
ATOM   2973  C5'  DA A 145      17.932 -93.950-220.780 
ATOM   2974  C4'  DA A 145      19.210 -94.302-221.515 
ATOM   2975  O4'  DA A 145      19.814 -95.532-221.022 
ATOM   2976  C3'  DA A 145      19.071 -94.536-223.019 
ATOM   2977  O3'  DA A 145      20.226 -94.025-223.674 
ATOM   2978  C2'  DA A 145      19.058 -96.056-223.174 
ATOM   2979  C1'  DA A 145      20.137 -96.350-222.136 
ATOM   2980  N9   DA A 145      20.160 -97.766-221.680 
ATOM   2981  C8   DA A 145      19.108 -98.622-221.514 
ATOM   2982  N7   DA A 145      19.452 -99.802-221.101 
ATOM   2983  C5   DA A 145      20.832 -99.727-220.983 
ATOM   2984  C6   DA A 145      21.802-100.662-220.583 
ATOM   2985  N6   DA A 145      21.510-101.916-220.211 
ATOM   2986  N1   DA A 145      23.085-100.259-220.580 
ATOM   2987  C2   DA A 145      23.369 -99.012-220.950 
ATOM   2988  N3   DA A 145      22.554 -98.056-221.341 
ATOM   2989  C4   DA A 145      21.275 -98.485-221.335 
ATOM   2990  P    DG A 146      20.053 -93.268-225.074 
ATOM   2991  OP1  DG A 146      19.694 -91.853-224.831 
ATOM   2992  OP2  DG A 146      19.130 -94.033-225.940 
ATOM   2993  O5'  DG A 146      21.538 -93.354-225.664 
ATOM   2994  C5'  DG A 146      22.651 -93.384-224.751 
ATOM   2995  C4'  DG A 146      23.657 -94.429-225.195 
ATOM   2996  O4'  DG A 146      23.366 -95.747-224.650 
ATOM   2997  C3'  DG A 146      23.748 -94.665-226.703 
ATOM   2998  O3'  DG A 146      25.106 -94.914-227.048 
ATOM   2999  C2'  DG A 146      22.943 -95.942-226.944 
ATOM   3000  C1'  DG A 146      23.428 -96.693-225.707 
ATOM   3001  N9   DG A 146      22.574 -97.856-225.338 
ATOM   3002  C8   DG A 146      21.210 -98.007-225.460 
ATOM   3003  N7   DG A 146      20.761 -99.165-225.039 
ATOM   3004  C5   DG A 146      21.910 -99.828-224.609 
ATOM   3005  C6   DG A 146      22.063-101.124-224.051 
ATOM   3006  O6   DG A 146      21.201-101.967-223.817 
ATOM   3007  N1   DG A 146      23.406-101.400-223.757 
ATOM   3008  C2   DG A 146      24.462-100.536-223.973 
ATOM   3009  N2   DG A 146      25.669-100.988-223.623 
ATOM   3010  N3   DG A 146      24.318 -99.320-224.496 
ATOM   3011  C4   DG A 146      23.021 -99.038-224.788 
ATOM   3012  P    DA A 147      25.687 -94.296-228.405 
ATOM   3013  OP1  DA A 147      26.113 -92.898-228.170 
ATOM   3014  OP2  DA A 147      24.714 -94.502-229.501 
ATOM   3015  O5'  DA A 147      26.972 -95.218-228.647 
ATOM   3016  C5'  DA A 147      27.654 -95.777-227.509 
ATOM   3017  C4'  DA A 147      27.998 -97.229-227.772 
ATOM   3018  O4'  DA A 147      26.923 -98.132-227.384 
ATOM   3019  C3'  DA A 147      28.276 -97.593-229.231 
ATOM   3020  O3'  DA A 147      29.314 -98.564-229.273 
ATOM   3021  C2'  DA A 147      26.982 -98.245-229.720 
ATOM   3022  C1'  DA A 147      26.693 -99.040-228.451 
ATOM   3023  N9   DA A 147      25.287 -99.521-228.353 
ATOM   3024  C8   DA A 147      24.148 -98.908-228.791 
ATOM   3025  N7   DA A 147      23.066 -99.584-228.559 
ATOM   3026  C5   DA A 147      23.518-100.731-227.920 
ATOM   3027  C6   DA A 147      22.850-101.857-227.411 
ATOM   3028  N6   DA A 147      21.522-102.019-227.470 
ATOM   3029  N1   DA A 147      23.603-102.815-226.838 
ATOM   3030  C2   DA A 147      24.923-102.648-226.782 
ATOM   3031  N3   DA A 147      25.653-101.646-227.220 
ATOM   3032  C4   DA A 147      24.877-100.701-227.790 
ATOM   3033  P    DG A 148      30.422 -98.467-230.425 
ATOM   3034  OP1  DG A 148      31.477 -97.511-230.019 
ATOM   3035  OP2  DG A 148      29.765 -98.197-231.722 
ATOM   3036  O5'  DG A 148      31.013 -99.954-230.421 
ATOM   3037  C5'  DG A 148      31.010-100.704-229.191 
ATOM   3038  C4'  DG A 148      30.554-102.126-229.453 
ATOM   3039  O4'  DG A 148      29.107-102.270-229.370 
ATOM   3040  C3'  DG A 148      30.902-102.694-230.828 
ATOM   3041  O3'  DG A 148      31.223-104.073-230.689 
ATOM   3042  C2'  DG A 148      29.609-102.575-231.635 
ATOM   3043  C1'  DG A 148      28.662-102.986-230.512 
ATOM   3044  N9   DG A 148      27.241-102.618-230.764 
ATOM   3045  C8   DG A 148      26.727-101.518-231.416 
ATOM   3046  N7   DG A 148      25.417-101.492-231.468 
ATOM   3047  C5   DG A 148      25.036-102.657-230.803 
ATOM   3048  C6   DG A 148      23.742-103.175-230.539 
ATOM   3049  O6   DG A 148      22.648-102.706-230.840 
ATOM   3050  N1   DG A 148      23.810-104.386-229.835 
ATOM   3051  C2   DG A 148      24.975-105.013-229.440 
ATOM   3052  N2   DG A 148      24.827-106.163-228.777 
ATOM   3053  N3   DG A 148      26.189-104.524-229.688 
ATOM   3054  C4   DG A 148      26.141-103.351-230.370 
ATOM   3055  P    DA A 149      32.427-104.681-231.552 
ATOM   3056  OP1  DA A 149      33.711-104.421-230.864 
ATOM   3057  OP2  DA A 149      32.328-104.199-232.947 
ATOM   3058  O5'  DA A 149      32.094-106.245-231.500 
ATOM   3059  C5'  DA A 149      31.411-106.775-230.348 
ATOM   3060  C4'  DA A 149      30.326-107.738-230.787 
ATOM   3061  O4'  DA A 149      29.059-107.068-231.043 
ATOM   3062  C3'  DA A 149      30.603-108.509-232.077 
ATOM   3063  O3'  DA A 149      30.081-109.826-231.948 
ATOM   3064  C2'  DA A 149      29.800-107.771-233.149 
ATOM   3065  C1'  DA A 149      28.562-107.513-232.295 
ATOM   3066  N9   DA A 149      27.667-106.456-232.841 
ATOM   3067  C8   DA A 149      28.010-105.322-233.521 
ATOM   3068  N7   DA A 149      26.997-104.592-233.870 
ATOM   3069  C5   DA A 149      25.899-105.291-233.387 
ATOM   3070  C6   DA A 149      24.518-105.037-233.434 
ATOM   3071  N6   DA A 149      23.985-103.956-234.020 
ATOM   3072  N1   DA A 149      23.703-105.938-232.855 
ATOM   3073  C2   DA A 149      24.239-107.010-232.274 
ATOM   3074  N3   DA A 149      25.504-107.351-232.168 
ATOM   3075  C4   DA A 149      26.300-106.434-232.756 
ATOM   3076  P    DG A 150      30.914-111.054-232.549 
ATOM   3077  OP1  DG A 150      31.942-111.479-231.574 
ATOM   3078  OP2  DG A 150      31.405-110.705-233.900 
ATOM   3079  O5'  DG A 150      29.781-112.178-232.663 
ATOM   3080  C5'  DG A 150      28.685-112.163-231.728 
ATOM   3081  C4'  DG A 150      27.380-112.414-232.456 
ATOM   3082  O4'  DG A 150      26.776-111.186-232.955 
ATOM   3083  C3'  DG A 150      27.469-113.309-233.692 
ATOM   3084  O3'  DG A 150      26.301-114.117-233.761 
ATOM   3085  C2'  DG A 150      27.458-112.339-234.874 
ATOM   3086  C1'  DG A 150      26.408-111.386-234.310 
ATOM   3087  N9   DG A 150      26.381-110.058-234.984 
ATOM   3088  C8   DG A 150      27.423-109.328-235.513 
ATOM   3089  N7   DG A 150      27.060-108.185-236.042 
ATOM   3090  C5   DG A 150      25.679-108.156-235.851 
ATOM   3091  C6   DG A 150      24.727-107.167-236.214 
ATOM   3092  O6   DG A 150      24.910-106.097-236.787 
ATOM   3093  N1   DG A 150      23.432-107.540-235.831 
ATOM   3094  C2   DG A 150      23.100-108.713-235.182 
ATOM   3095  N2   DG A 150      21.805-108.882-234.902 
ATOM   3096  N3   DG A 150      23.993-109.640-234.841 
ATOM   3097  C4   DG A 150      25.255-109.294-235.206 
ATOM   3098  P    DT A 151      26.440-115.643-234.226 
ATOM   3099  OP1  DT A 151      26.824-116.482-233.068 
ATOM   3100  OP2  DT A 151      27.325-115.723-235.408 
ATOM   3101  O5'  DT A 151      24.935-115.979-234.658 
ATOM   3102  C5'  DT A 151      23.851-115.300-233.997 
ATOM   3103  C4'  DT A 151      22.819-114.858-235.016 
ATOM   3104  O4'  DT A 151      23.110-113.542-235.567 
ATOM   3105  C3'  DT A 151      22.677-115.751-236.248 
ATOM   3106  O3'  DT A 151      21.306-115.800-236.626 
ATOM   3107  C2'  DT A 151      23.456-115.024-237.344 
ATOM   3108  C1'  DT A 151      23.001-113.615-236.980 
ATOM   3109  N1   DT A 151      23.851-112.541-237.565 
ATOM   3110  C2   DT A 151      23.223-111.376-237.934 
ATOM   3111  O2   DT A 151      22.025-111.198-237.801 
ATOM   3112  N3   DT A 151      24.043-110.403-238.473 
ATOM   3113  C4   DT A 151      25.406-110.499-238.668 
ATOM   3114  O4   DT A 151      26.035-109.560-239.160 
ATOM   3115  C5   DT A 151      25.975-111.758-238.250 
ATOM   3116  C7   DT A 151      27.453-111.945-238.428 
ATOM   3117  C6   DT A 151      25.201-112.721-237.723 
ATOM   3118  P    DT A 152      20.689-117.187-237.134 
ATOM   3119  OP1  DT A 152      20.288-118.007-235.970 
ATOM   3120  OP2  DT A 152      21.624-117.825-238.087 
ATOM   3121  O5'  DT A 152      19.386-116.686-237.915 
ATOM   3122  C5'  DT A 152      18.732-115.479-237.480 
ATOM   3123  C4'  DT A 152      18.362-114.628-238.679 
ATOM   3124  O4'  DT A 152      19.436-113.727-239.073 
ATOM   3125  C3'  DT A 152      18.034-115.393-239.961 
ATOM   3126  O3'  DT A 152      16.981-114.720-240.642 
ATOM   3127  C2'  DT A 152      19.302-115.294-240.807 
ATOM   3128  C1'  DT A 152      19.622-113.839-240.476 
ATOM   3129  N1   DT A 152      21.024-113.446-240.790 
ATOM   3130  C2   DT A 152      21.230-112.159-241.225 
ATOM   3131  O2   DT A 152      20.328-111.351-241.357 
ATOM   3132  N3   DT A 152      22.543-111.833-241.507 
ATOM   3133  C4   DT A 152      23.637-112.666-241.392 
ATOM   3134  O4   DT A 152      24.766-112.260-241.675 
ATOM   3135  C5   DT A 152      23.319-113.996-240.930 
ATOM   3136  C7   DT A 152      24.453-114.967-240.778 
ATOM   3137  C6   DT A 152      22.052-114.341-240.648 
ATOM   3138  P    DC A 153      15.840-115.586-241.355 
ATOM   3139  OP1  DC A 153      14.811-115.966-240.361 
ATOM   3140  OP2  DC A 153      16.459-116.701-242.106 
ATOM   3141  O5'  DC A 153      15.230-114.521-242.381 
ATOM   3142  C5'  DC A 153      15.262-113.123-242.037 
ATOM   3143  C4'  DC A 153      15.691-112.303-243.238 
ATOM   3144  O4'  DC A 153      17.137-112.162-243.327 
ATOM   3145  C3'  DC A 153      15.292-112.864-244.603 
ATOM   3146  O3'  DC A 153      14.957-111.784-245.465 
ATOM   3147  C2'  DC A 153      16.560-113.533-245.133 
ATOM   3148  C1'  DC A 153      17.537-112.464-244.655 
ATOM   3149  N1   DC A 153      18.955-112.921-244.619 
ATOM   3150  C2   DC A 153      19.944-111.989-244.923 
ATOM   3151  O2   DC A 153      19.608-110.833-245.206 
ATOM   3152  N3   DC A 153      21.243-112.385-244.897 
ATOM   3153  C4   DC A 153      21.565-113.647-244.586 
ATOM   3154  N4   DC A 153      22.845-113.985-244.574 
ATOM   3155  C5   DC A 153      20.562-114.621-244.271 
ATOM   3156  C6   DC A 153      19.271-114.205-244.303 
ATOM   3157  P    DC A 154      13.720-111.944-246.468 
ATOM   3158  OP1  DC A 154      12.461-111.627-245.756 
ATOM   3159  OP2  DC A 154      13.779-113.271-247.121 
ATOM   3160  O5'  DC A 154      14.034-110.802-247.542 
ATOM   3161  C5'  DC A 154      14.744-109.623-247.121 
ATOM   3162  C4'  DC A 154      15.803-109.263-248.144 
ATOM   3163  O4'  DC A 154      17.070-109.936-247.894 
ATOM   3164  C3'  DC A 154      15.476-109.620-249.594 
ATOM   3165  O3'  DC A 154      15.985-108.601-250.446 
ATOM   3166  C2'  DC A 154      16.255-110.910-249.859 
ATOM   3167  C1'  DC A 154      17.522-110.507-249.112 
ATOM   3168  N1   DC A 154      18.413-111.655-248.782 
ATOM   3169  C2   DC A 154      19.788-111.435-248.799 
ATOM   3170  O2   DC A 154      20.208-110.308-249.084 
ATOM   3171  N3   DC A 154      20.616-112.469-248.502 
ATOM   3172  C4   DC A 154      20.121-113.675-248.198 
ATOM   3173  N4   DC A 154      20.971-114.651-247.916 
ATOM   3174  C5   DC A 154      18.710-113.922-248.176 
ATOM   3175  C6   DC A 154      17.899-112.876-248.476 
ATOM   3176  P    DA A 155      15.118-108.143-251.711 
ATOM   3177  OP1  DA A 155      14.114-107.140-251.287 
ATOM   3178  OP2  DA A 155      14.588-109.335-252.408 
ATOM   3179  O5'  DA A 155      16.231-107.439-252.619 
ATOM   3180  C5'  DA A 155      17.355-106.807-251.980 
ATOM   3181  C4'  DA A 155      18.634-107.158-252.715 
ATOM   3182  O4'  DA A 155      19.237-108.389-252.222 
ATOM   3183  C3'  DA A 155      18.494-107.393-254.219 
ATOM   3184  O3'  DA A 155      19.650-106.882-254.874 
ATOM   3185  C2'  DA A 155      18.481-108.913-254.374 
ATOM   3186  C1'  DA A 155      19.561-109.206-253.336 
ATOM   3187  N9   DA A 155      19.583-110.623-252.880 
ATOM   3188  C8   DA A 155      18.531-111.479-252.714 
ATOM   3189  N7   DA A 155      18.875-112.659-252.301 
ATOM   3190  C5   DA A 155      20.256-112.583-252.183 
ATOM   3191  C6   DA A 155      21.225-113.518-251.783 
ATOM   3192  N6   DA A 155      20.934-114.773-251.411 
ATOM   3193  N1   DA A 155      22.509-113.115-251.780 
ATOM   3194  C2   DA A 155      22.792-111.868-252.150 
ATOM   3195  N3   DA A 155      21.977-110.912-252.541 
ATOM   3196  C4   DA A 155      20.699-111.341-252.535 
ATOM   3197  P    DA A 156      19.476-106.125-256.274 
ATOM   3198  OP1  DA A 156      19.117-104.710-256.031 
ATOM   3199  OP2  DA A 156      18.553-106.889-257.140 
ATOM   3200  O5'  DA A 156      20.962-106.210-256.864 
ATOM   3201  C5'  DA A 156      22.074-106.241-255.951 
ATOM   3202  C4'  DA A 156      23.081-107.285-256.395 
ATOM   3203  O4'  DA A 156      22.789-108.603-255.850 
ATOM   3204  C3'  DA A 156      23.172-107.522-257.903 
ATOM   3205  O3'  DA A 156      24.529-107.771-258.248 
ATOM   3206  C2'  DA A 156      22.367-108.799-258.144 
ATOM   3207  C1'  DA A 156      22.852-109.549-256.907 
ATOM   3208  N9   DA A 156      21.997-110.712-256.538 
ATOM   3209  C8   DA A 156      20.644-110.844-256.665 
ATOM   3210  N7   DA A 156      20.187-111.986-256.254 
ATOM   3211  C5   DA A 156      21.320-112.662-255.821 
ATOM   3212  C6   DA A 156      21.507-113.939-255.265 
ATOM   3213  N6   DA A 156      20.506-114.802-255.042 
ATOM   3214  N1   DA A 156      22.764-114.299-254.948 
ATOM   3215  C2   DA A 156      23.755-113.436-255.172 
ATOM   3216  N3   DA A 156      23.702-112.225-255.682 
ATOM   3217  C4   DA A 156      22.433-111.890-255.992 
ATOM   3218  P    DC A 157      25.110-107.153-259.605 
ATOM   3219  OP1  DC A 157      25.537-105.755-259.370 
ATOM   3220  OP2  DC A 157      24.138-107.359-260.701 
ATOM   3221  O5'  DC A 157      26.396-108.074-259.847 
ATOM   3222  C5'  DC A 157      27.078-108.633-258.709 
ATOM   3223  C4'  DC A 157      27.421-110.086-258.972 
ATOM   3224  O4'  DC A 157      26.347-110.989-258.584 
ATOM   3225  C3'  DC A 157      27.699-110.450-260.431 
ATOM   3226  O3'  DC A 157      28.737-111.421-260.473 
ATOM   3227  C2'  DC A 157      26.406-111.101-260.920 
ATOM   3228  C1'  DC A 157      26.117-111.896-259.651 
ATOM   3229  N1   DC A 157      24.710-112.378-259.553 
ATOM   3230  C2   DC A 157      24.486-113.609-258.943 
ATOM   3231  O2   DC A 157      25.455-114.246-258.511 
ATOM   3232  N3   DC A 157      23.212-114.066-258.845 
ATOM   3233  C4   DC A 157      22.190-113.346-259.325 
ATOM   3234  N4   DC A 157      20.965-113.834-259.205 
ATOM   3235  C5   DC A 157      22.399-112.077-259.956 
ATOM   3236  C6   DC A 157      23.680-111.638-260.045 
ATOM   3237  P    DA A 158      29.845-111.323-261.625 
ATOM   3238  OP1  DA A 158      30.900-110.368-261.219 
ATOM   3239  OP2  DA A 158      29.188-111.054-262.922 
ATOM   3240  O5'  DA A 158      30.436-112.811-261.621 
ATOM   3241  C5'  DA A 158      30.433-113.561-260.391 
ATOM   3242  C4'  DA A 158      29.977-114.983-260.653 
ATOM   3243  O4'  DA A 158      28.530-115.126-260.570 
ATOM   3244  C3'  DA A 158      30.326-115.551-262.028 
ATOM   3245  O3'  DA A 158      30.646-116.930-261.889 
ATOM   3246  C2'  DA A 158      29.033-115.432-262.835 
ATOM   3247  C1'  DA A 158      28.085-115.842-261.712 
ATOM   3248  N9   DA A 158      26.664-115.475-261.964 
ATOM   3249  C8   DA A 158      26.173-114.379-262.613 
ATOM   3250  N7   DA A 158      24.878-114.339-262.672 
ATOM   3251  C5   DA A 158      24.479-115.494-262.014 
ATOM   3252  C6   DA A 158      23.213-116.036-261.735 
ATOM   3253  N6   DA A 158      22.062-115.456-262.103 
ATOM   3254  N1   DA A 158      23.173-117.201-261.061 
ATOM   3255  C2   DA A 158      24.320-117.772-260.698 
ATOM   3256  N3   DA A 158      25.552-117.364-260.901 
ATOM   3257  C4   DA A 158      25.565-116.196-261.577 
ATOM   3258  P    DC A 159      31.850-117.537-262.752 
ATOM   3259  OP1  DC A 159      33.135-117.278-262.064 
ATOM   3260  OP2  DC A 159      31.752-117.055-264.147 
ATOM   3261  O5'  DC A 159      31.518-119.102-262.700 
ATOM   3262  C5'  DC A 159      30.835-119.632-261.548 
ATOM   3263  C4'  DC A 159      29.749-120.595-261.987 
ATOM   3264  O4'  DC A 159      28.483-119.924-262.243 
ATOM   3265  C3'  DC A 159      30.026-121.365-263.277 
ATOM   3266  O3'  DC A 159      29.504-122.682-263.148 
ATOM   3267  C2'  DC A 159      29.223-120.628-264.349 
ATOM   3268  C1'  DC A 159      27.985-120.370-263.495 
ATOM   3269  N1   DC A 159      27.090-119.312-264.041 
ATOM   3270  C2   DC A 159      25.719-119.462-263.855 
ATOM   3271  O2   DC A 159      25.304-120.458-263.250 
ATOM   3272  N3   DC A 159      24.885-118.508-264.347 
ATOM   3273  C4   DC A 159      25.374-117.445-264.996 
ATOM   3274  N4   DC A 159      24.522-116.542-265.456 
ATOM   3275  C5   DC A 159      26.782-117.272-265.198 
ATOM   3276  C6   DC A 159      27.598-118.236-264.701 
ATOM   3277  P    DA A 160      30.337-123.910-263.749 
ATOM   3278  OP1  DA A 160      31.365-124.336-262.774 
ATOM   3279  OP2  DA A 160      30.829-123.562-265.100 
ATOM   3280  O5'  DA A 160      29.204-125.035-263.863 
ATOM   3281  C5'  DA A 160      28.109-125.019-262.928 
ATOM   3282  C4'  DA A 160      26.803-125.271-263.656 
ATOM   3283  O4'  DA A 160      26.200-124.042-264.155 
ATOM   3284  C3'  DA A 160      26.892-126.166-264.892 
ATOM   3285  O3'  DA A 160      25.724-126.974-264.961 
ATOM   3286  C2'  DA A 160      26.881-125.196-266.074 
ATOM   3287  C1'  DA A 160      25.831-124.243-265.510 
ATOM   3288  N9   DA A 160      25.805-122.914-266.184 
ATOM   3289  C8   DA A 160      26.850-122.205-266.702 
ATOM   3290  N7   DA A 160      26.504-121.072-267.230 
ATOM   3291  C5   DA A 160      25.129-121.023-267.049 
ATOM   3292  C6   DA A 160      24.161-120.066-267.393 
ATOM   3293  N6   DA A 160      24.446-118.918-268.022 
ATOM   3294  N1   DA A 160      22.882-120.333-267.067 
ATOM   3295  C2   DA A 160      22.604-121.476-266.442 
ATOM   3296  N3   DA A 160      23.418-122.439-266.071 
ATOM   3297  C4   DA A 160      24.691-122.148-266.410 
ATOM   3298  P    DC A 161      25.863-128.500-265.426 
ATOM   3299  OP1  DC A 161      26.247-129.338-264.268 
ATOM   3300  OP2  DC A 161      26.749-128.579-266.608 
ATOM   3301  O5'  DC A 161      24.359-128.835-265.858 
ATOM   3302  C5'  DC A 161      23.274-128.157-265.197 
ATOM   3303  C4'  DC A 161      22.242-127.715-266.216 
ATOM   3304  O4'  DC A 161      22.533-126.399-266.767 
ATOM   3305  C3'  DC A 161      22.100-128.607-267.448 
ATOM   3306  O3'  DC A 161      20.729-128.657-267.826 
ATOM   3307  C2'  DC A 161      22.879-127.881-268.544 
ATOM   3308  C1'  DC A 161      22.424-126.471-268.180 
ATOM   3309  N1   DC A 161      23.275-125.397-268.765 
ATOM   3310  C2   DC A 161      22.653-124.210-269.144 
ATOM   3311  O2   DC A 161      21.433-124.098-268.981 
ATOM   3312  N3   DC A 161      23.411-123.219-269.680 
ATOM   3313  C4   DC A 161      24.731-123.381-269.840 
ATOM   3314  N4   DC A 161      25.426-122.384-270.367 
ATOM   3315  C5   DC A 161      25.390-124.593-269.458 
ATOM   3316  C6   DC A 161      24.615-125.572-268.924 
ATOM   3317  P    DA A 162      20.113-130.043-268.334 
ATOM   3318  OP1  DA A 162      19.712-130.864-267.170 
ATOM   3319  OP2  DA A 162      21.048-130.681-269.287 
ATOM   3320  O5'  DA A 162      18.810-129.543-269.115 
ATOM   3321  C5'  DA A 162      18.156-128.336-268.680 
ATOM   3322  C4'  DA A 162      17.786-127.485-269.879 
ATOM   3323  O4'  DA A 162      18.860-126.584-270.273 
ATOM   3324  C3'  DA A 162      17.457-128.250-271.161 
ATOM   3325  O3'  DA A 162      16.405-127.577-271.842 
ATOM   3326  C2'  DA A 162      18.725-128.150-272.007 
ATOM   3327  C1'  DA A 162      19.045-126.695-271.676 
ATOM   3328  N9   DA A 162      20.447-126.303-271.990 
ATOM   3329  C8   DA A 162      21.579-127.061-271.905 
ATOM   3330  N7   DA A 162      22.660-126.432-272.251 
ATOM   3331  C5   DA A 162      22.213-125.163-272.591 
ATOM   3332  C6   DA A 162      22.880-124.013-273.045 
ATOM   3333  N6   DA A 162      24.206-123.957-273.243 
ATOM   3334  N1   DA A 162      22.135-122.919-273.289 
ATOM   3335  C2   DA A 162      20.819-122.982-273.090 
ATOM   3336  N3   DA A 162      20.090-123.993-272.672 
ATOM   3337  C4   DA A 162      20.859-125.074-272.435 
ATOM   3338  P    DT A 163      15.264-128.443-272.555 
ATOM   3339  OP1  DT A 163      14.235-128.823-271.561 
ATOM   3340  OP2  DT A 163      15.883-129.558-273.306 
ATOM   3341  O5'  DT A 163      14.654-127.378-273.581 
ATOM   3342  C5'  DT A 163      14.686-125.979-273.237 
ATOM   3343  C4'  DT A 163      15.115-125.160-274.438 
ATOM   3344  O4'  DT A 163      16.561-125.019-274.527 
ATOM   3345  C3'  DT A 163      14.716-125.721-275.803 
ATOM   3346  O3'  DT A 163      14.381-124.640-276.665 
ATOM   3347  C2'  DT A 163      15.984-126.390-276.333 
ATOM   3348  C1'  DT A 163      16.960-125.321-275.855 
ATOM   3349  N1   DT A 163      18.378-125.777-275.819 
ATOM   3350  C2   DT A 163      19.342-124.846-276.121 
ATOM   3351  O2   DT A 163      19.082-123.690-276.409 
ATOM   3352  N3   DT A 163      20.645-125.305-276.079 
ATOM   3353  C4   DT A 163      21.051-126.587-275.768 
ATOM   3354  O4   DT A 163      22.248-126.881-275.763 
ATOM   3355  C5   DT A 163      19.966-127.492-275.466 
ATOM   3356  C7   DT A 163      20.322-128.907-275.116 
ATOM   3357  C6   DT A 163      18.691-127.072-275.499 
ATOM   3358  P    DT A 164      13.143-124.801-277.668 
ATOM   3359  OP1  DT A 164      11.885-124.484-276.956 
ATOM   3360  OP2  DT A 164      13.203-126.127-278.321 
ATOM   3361  O5'  DT A 164      13.457-123.658-278.742 
ATOM   3362  C5'  DT A 164      14.168-122.479-278.321 
ATOM   3363  C4'  DT A 164      15.226-122.119-279.344 
ATOM   3364  O4'  DT A 164      16.494-122.792-279.094 
ATOM   3365  C3'  DT A 164      14.900-122.477-280.794 
ATOM   3366  O3'  DT A 164      15.408-121.458-281.646 
ATOM   3367  C2'  DT A 164      15.678-123.766-281.059 
ATOM   3368  C1'  DT A 164      16.946-123.363-280.312 
ATOM   3369  N1   DT A 164      17.837-124.511-279.982 
ATOM   3370  C2   DT A 164      19.190-124.278-280.003 
ATOM   3371  O2   DT A 164      19.672-123.193-280.276 
ATOM   3372  N3   DT A 164      19.984-125.366-279.693 
ATOM   3373  C4   DT A 164      19.546-126.634-279.371 
ATOM   3374  O4   DT A 164      20.354-127.529-279.112 
ATOM   3375  C5   DT A 164      18.110-126.780-279.375 
ATOM   3376  C7   DT A 164      17.548-128.130-279.036 
ATOM   3377  C6   DT A 164      17.314-125.740-279.674 
ATOM   3378  P    DA A 165      14.541-120.999-282.911 
ATOM   3379  OP1  DA A 165      13.537-119.997-282.487 
ATOM   3380  OP2  DA A 165      14.012-122.192-283.608 
ATOM   3381  O5'  DA A 165      15.654-120.296-283.819 
ATOM   3382  C5'  DA A 165      16.779-119.663-283.180 
ATOM   3383  C4'  DA A 165      18.057-120.015-283.915 
ATOM   3384  O4'  DA A 165      18.661-121.245-283.422 
ATOM   3385  C3'  DA A 165      17.918-120.249-285.419 
ATOM   3386  O3'  DA A 165      19.073-119.738-286.074 
ATOM   3387  C2'  DA A 165      17.905-121.769-285.574 
ATOM   3388  C1'  DA A 165      18.984-122.063-284.536 
ATOM   3389  N9   DA A 165      19.007-123.479-284.080 
ATOM   3390  C8   DA A 165      17.955-124.335-283.914 
ATOM   3391  N7   DA A 165      18.299-125.515-283.501 
ATOM   3392  C5   DA A 165      19.679-125.440-283.383 
ATOM   3393  C6   DA A 165      20.649-126.375-282.983 
ATOM   3394  N6   DA A 165      20.358-127.630-282.611 
ATOM   3395  N1   DA A 165      21.932-125.972-282.980 
ATOM   3396  C2   DA A 165      22.216-124.725-283.350 
ATOM   3397  N3   DA A 165      21.401-123.769-283.741 
ATOM   3398  C4   DA A 165      20.123-124.198-283.735 
ATOM   3399  P    DT A 166      18.900-118.981-287.474 
ATOM   3400  OP1  DT A 166      18.541-117.566-287.231 
ATOM   3401  OP2  DT A 166      17.977-119.746-288.340 
ATOM   3402  O5'  DT A 166      20.385-119.067-288.064 
ATOM   3403  C5'  DT A 166      21.498-119.097-287.151 
ATOM   3404  C4'  DT A 166      22.504-120.142-287.595 
ATOM   3405  O4'  DT A 166      22.213-121.460-287.050 
ATOM   3406  C3'  DT A 166      22.595-120.378-289.103 
ATOM   3407  O3'  DT A 166      23.953-120.627-289.448 
ATOM   3408  C2'  DT A 166      21.790-121.655-289.344 
ATOM   3409  C1'  DT A 166      22.275-122.406-288.107 
ATOM   3410  N1   DT A 166      21.421-123.569-287.738 
ATOM   3411  C2   DT A 166      22.053-124.663-287.199 
ATOM   3412  O2   DT A 166      23.257-124.711-287.018 
ATOM   3413  N3   DT A 166      21.228-125.722-286.871 
ATOM   3414  C4   DT A 166      19.859-125.775-287.033 
ATOM   3415  O4   DT A 166      19.226-126.779-286.701 
ATOM   3416  C5   DT A 166      19.287-124.578-287.606 
ATOM   3417  C7   DT A 166      17.801-124.553-287.816 
ATOM   3418  C6   DT A 166      20.065-123.535-287.935 
ATOM   3419  P    DA A 167      24.534-120.009-290.805 
ATOM   3420  OP1  DA A 167      24.961-118.611-290.570 
ATOM   3421  OP2  DA A 167      23.561-120.215-291.901 
ATOM   3422  O5'  DA A 167      25.819-120.931-291.047 
ATOM   3423  C5'  DA A 167      26.501-121.490-289.909 
ATOM   3424  C4'  DA A 167      26.845-122.942-290.172 
ATOM   3425  O4'  DA A 167      25.771-123.845-289.784 
ATOM   3426  C3'  DA A 167      27.123-123.306-291.631 
ATOM   3427  O3'  DA A 167      28.161-124.277-291.673 
ATOM   3428  C2'  DA A 167      25.829-123.958-292.120 
ATOM   3429  C1'  DA A 167      25.540-124.753-290.851 
ATOM   3430  N9   DA A 167      24.134-125.234-290.753 
ATOM   3431  C8   DA A 167      22.995-124.621-291.191 
ATOM   3432  N7   DA A 167      21.913-125.297-290.960 
ATOM   3433  C5   DA A 167      22.365-126.444-290.320 
ATOM   3434  C6   DA A 167      21.697-127.570-289.811 
ATOM   3435  N6   DA A 167      20.369-127.732-289.870 
ATOM   3436  N1   DA A 167      22.450-128.528-289.238 
ATOM   3437  C2   DA A 167      23.771-128.361-289.182 
ATOM   3438  N3   DA A 167      24.500-127.359-289.620 
ATOM   3439  C4   DA A 167      23.724-126.414-290.190 
ATOM   3440  P    DG A 168      29.269-124.180-292.825 
ATOM   3441  OP1  DG A 168      30.324-123.224-292.419 
ATOM   3442  OP2  DG A 168      28.612-123.910-294.122 
ATOM   3443  O5'  DG A 168      29.860-125.667-292.821 
ATOM   3444  C5'  DG A 168      29.857-126.417-291.591 
ATOM   3445  C4'  DG A 168      29.401-127.839-291.853 
ATOM   3446  O4'  DG A 168      27.954-127.983-291.770 
ATOM   3447  C3'  DG A 168      29.749-128.407-293.228 
ATOM   3448  O3'  DG A 168      30.070-129.786-293.089 
ATOM   3449  C2'  DG A 168      28.456-128.288-294.035 
ATOM   3450  C1'  DG A 168      27.509-128.699-292.912 
ATOM   3451  N9   DG A 168      26.088-128.331-293.164 
ATOM   3452  C8   DG A 168      25.574-127.231-293.816 
ATOM   3453  N7   DG A 168      24.264-127.205-293.868 
ATOM   3454  C5   DG A 168      23.883-128.370-293.203 
ATOM   3455  C6   DG A 168      22.589-128.888-292.939 
ATOM   3456  O6   DG A 168      21.495-128.419-293.240 
ATOM   3457  N1   DG A 168      22.657-130.099-292.235 
ATOM   3458  C2   DG A 168      23.822-130.726-291.840 
ATOM   3459  N2   DG A 168      23.674-131.876-291.177 
ATOM   3460  N3   DG A 168      25.036-130.237-292.088 
ATOM   3461  C4   DG A 168      24.988-129.064-292.770 
ATOM   3462  P    DA A 169      31.274-130.394-293.952 
ATOM   3463  OP1  DA A 169      32.558-130.134-293.264 
ATOM   3464  OP2  DA A 169      31.175-129.912-295.347 
ATOM   3465  O5'  DA A 169      30.941-131.958-293.900 
ATOM   3466  C5'  DA A 169      30.258-132.488-292.748 
ATOM   3467  C4'  DA A 169      29.173-133.451-293.187 
ATOM   3468  O4'  DA A 169      27.906-132.781-293.443 
ATOM   3469  C3'  DA A 169      29.450-134.222-294.477 
ATOM   3470  O3'  DA A 169      28.928-135.539-294.348 
ATOM   3471  C2'  DA A 169      28.647-133.484-295.549 
ATOM   3472  C1'  DA A 169      27.409-133.226-294.695 
ATOM   3473  N9   DA A 169      26.514-132.169-295.241 
ATOM   3474  C8   DA A 169      26.857-131.035-295.921 
ATOM   3475  N7   DA A 169      25.844-130.305-296.270 
ATOM   3476  C5   DA A 169      24.746-131.004-295.787 
ATOM   3477  C6   DA A 169      23.365-130.750-295.834 
ATOM   3478  N6   DA A 169      22.832-129.669-296.420 
ATOM   3479  N1   DA A 169      22.550-131.651-295.255 
ATOM   3480  C2   DA A 169      23.086-132.723-294.674 
ATOM   3481  N3   DA A 169      24.352-133.064-294.568 
ATOM   3482  C4   DA A 169      25.147-132.147-295.156 
ATOM   3483  P    DT A 170      29.761-136.767-294.949 
ATOM   3484  OP1  DT A 170      30.789-137.192-293.974 
ATOM   3485  OP2  DT A 170      30.252-136.418-296.300 
ATOM   3486  O5'  DT A 170      28.628-137.891-295.063 
ATOM   3487  C5'  DT A 170      27.532-137.876-294.128 
ATOM   3488  C4'  DT A 170      26.227-138.127-294.856 
ATOM   3489  O4'  DT A 170      25.623-136.899-295.355 
ATOM   3490  C3'  DT A 170      26.316-139.022-296.092 
ATOM   3491  O3'  DT A 170      25.148-139.831-296.161 
ATOM   3492  C2'  DT A 170      26.305-138.052-297.274 
ATOM   3493  C1'  DT A 170      25.255-137.099-296.710 
ATOM   3494  N1   DT A 170      25.228-135.771-297.384 
ATOM   3495  C2   DT A 170      24.004-135.160-297.514 
ATOM   3496  O2   DT A 170      22.969-135.656-297.106 
ATOM   3497  N3   DT A 170      24.019-133.930-298.144 
ATOM   3498  C4   DT A 170      25.128-133.279-298.642 
ATOM   3499  O4   DT A 170      25.017-132.178-299.187 
ATOM   3500  C5   DT A 170      26.366-133.999-298.459 
ATOM   3501  C7   DT A 170      27.623-133.360-298.972 
ATOM   3502  C6   DT A 170      26.381-135.196-297.850 
ATOM   3503  P    DT A 171      25.287-141.356-296.626 
ATOM   3504  OP1  DT A 171      25.671-142.195-295.468 
ATOM   3505  OP2  DT A 171      26.172-141.436-297.808 
ATOM   3506  O5'  DT A 171      23.782-141.692-297.058 
ATOM   3507  C5'  DT A 171      22.698-141.013-296.397 
ATOM   3508  C4'  DT A 171      21.666-140.571-297.416 
ATOM   3509  O4'  DT A 171      21.957-139.255-297.967 
ATOM   3510  C3'  DT A 171      21.524-141.464-298.648 
ATOM   3511  O3'  DT A 171      20.153-141.513-299.026 
ATOM   3512  C2'  DT A 171      22.303-140.737-299.744 
ATOM   3513  C1'  DT A 171      21.848-139.328-299.380 
ATOM   3514  N1   DT A 171      22.698-138.254-299.965 
ATOM   3515  C2   DT A 171      22.070-137.089-300.334 
ATOM   3516  O2   DT A 171      20.872-136.911-300.201 
ATOM   3517  N3   DT A 171      22.890-136.116-300.873 
ATOM   3518  C4   DT A 171      24.253-136.212-301.068 
ATOM   3519  O4   DT A 171      24.882-135.273-301.560 
ATOM   3520  C5   DT A 171      24.822-137.471-300.650 
ATOM   3521  C7   DT A 171      26.301-137.658-300.828 
ATOM   3522  C6   DT A 171      24.048-138.434-300.123 
ATOM   3523  P    DA A 172      19.536-142.900-299.534 
ATOM   3524  OP1  DA A 172      19.135-143.720-298.370 
ATOM   3525  OP2  DA A 172      20.471-143.538-300.487 
ATOM   3526  O5'  DA A 172      18.233-142.399-300.315 
ATOM   3527  C5'  DA A 172      17.579-141.192-299.880 
ATOM   3528  C4'  DA A 172      17.209-140.341-301.079 
ATOM   3529  O4'  DA A 172      18.283-139.440-301.473 
ATOM   3530  C3'  DA A 172      16.881-141.106-302.361 
ATOM   3531  O3'  DA A 172      15.828-140.433-303.042 
ATOM   3532  C2'  DA A 172      18.149-141.007-303.207 
ATOM   3533  C1'  DA A 172      18.469-139.552-302.876 
ATOM   3534  N9   DA A 172      19.871-139.160-303.190 
ATOM   3535  C8   DA A 172      21.003-139.918-303.105 
ATOM   3536  N7   DA A 172      22.084-139.289-303.451 
ATOM   3537  C5   DA A 172      21.636-138.019-303.791 
ATOM   3538  C6   DA A 172      22.304-136.870-304.245 
ATOM   3539  N6   DA A 172      23.629-136.814-304.443 
ATOM   3540  N1   DA A 172      21.559-135.776-304.489 
ATOM   3541  C2   DA A 172      20.243-135.838-304.290 
ATOM   3542  N3   DA A 172      19.513-136.849-303.872 
ATOM   3543  C4   DA A 172      20.283-137.930-303.635 
ATOM   3544  P    DC A 173      14.687-141.299-303.755 
ATOM   3545  OP1  DC A 173      13.658-141.679-302.761 
ATOM   3546  OP2  DC A 173      15.306-142.414-304.506 
ATOM   3547  O5'  DC A 173      14.077-140.234-304.781 
ATOM   3548  C5'  DC A 173      14.109-138.836-304.437 
ATOM   3549  C4'  DC A 173      14.538-138.016-305.638 
ATOM   3550  O4'  DC A 173      15.984-137.875-305.727 
ATOM   3551  C3'  DC A 173      14.139-138.577-307.003 
ATOM   3552  O3'  DC A 173      13.804-137.497-307.865 
ATOM   3553  C2'  DC A 173      15.407-139.246-307.533 
ATOM   3554  C1'  DC A 173      16.384-138.177-307.055 
ATOM   3555  N1   DC A 173      17.802-138.634-307.019 
ATOM   3556  C2   DC A 173      18.791-137.702-307.323 
ATOM   3557  O2   DC A 173      18.455-136.546-307.606 
ATOM   3558  N3   DC A 173      20.090-138.098-307.297 
ATOM   3559  C4   DC A 173      20.412-139.360-306.986 
ATOM   3560  N4   DC A 173      21.692-139.698-306.974 
ATOM   3561  C5   DC A 173      19.409-140.334-306.671 
ATOM   3562  C6   DC A 173      18.118-139.918-306.703 
ATOM   3563  P    DT A 174      12.567-137.657-308.868 
ATOM   3564  OP1  DT A 174      11.308-137.340-308.156 
ATOM   3565  OP2  DT A 174      12.627-138.984-309.521 
ATOM   3566  O5'  DT A 174      12.881-136.515-309.942 
ATOM   3567  C5'  DT A 174      13.591-135.336-309.521 
ATOM   3568  C4'  DT A 174      14.650-134.976-310.544 
ATOM   3569  O4'  DT A 174      15.917-135.649-310.294 
ATOM   3570  C3'  DT A 174      14.323-135.333-311.994 
ATOM   3571  O3'  DT A 174      14.832-134.314-312.846 
ATOM   3572  C2'  DT A 174      15.102-136.623-312.259 
ATOM   3573  C1'  DT A 174      16.369-136.220-311.512 
ATOM   3574  N1   DT A 174      17.260-137.368-311.182 
ATOM   3575  C2   DT A 174      18.613-137.135-311.203 
ATOM   3576  O2   DT A 174      19.096-136.049-311.476 
ATOM   3577  N3   DT A 174      19.408-138.223-310.893 
ATOM   3578  C4   DT A 174      18.969-139.491-310.571 
ATOM   3579  O4   DT A 174      19.777-140.385-310.312 
ATOM   3580  C5   DT A 174      17.533-139.637-310.575 
ATOM   3581  C7   DT A 174      16.972-140.986-310.236 
ATOM   3582  C6   DT A 174      16.738-138.596-310.874 
ATOM   3583  P    DC A 175      13.965-133.856-314.111 
ATOM   3584  OP1  DC A 175      12.961-132.853-313.687 
ATOM   3585  OP2  DC A 175      13.435-135.048-314.808 
ATOM   3586  O5'  DC A 175      15.078-133.152-315.019 
ATOM   3587  C5'  DC A 175      16.202-132.520-314.380 
ATOM   3588  C4'  DC A 175      17.481-132.871-315.115 
ATOM   3589  O4'  DC A 175      18.084-134.102-314.622 
ATOM   3590  C3'  DC A 175      17.341-133.106-316.619 
ATOM   3591  O3'  DC A 175      18.497-132.595-317.274 
ATOM   3592  C2'  DC A 175      17.328-134.626-316.774 
ATOM   3593  C1'  DC A 175      18.408-134.919-315.736 
ATOM   3594  N1   DC A 175      18.430-136.336-315.280 
ATOM   3595  C2   DC A 175      19.666-136.900-314.971 
ATOM   3596  O2   DC A 175      20.684-136.207-315.089 
ATOM   3597  N3   DC A 175      19.708-138.191-314.554 
ATOM   3598  C4   DC A 175      18.584-138.908-314.440 
ATOM   3599  N4   DC A 175      18.677-140.164-314.028 
ATOM   3600  C5   DC A 175      17.302-138.348-314.752 
ATOM   3601  C6   DC A 175      17.282-137.056-315.168 
ATOM   3602  P    DA A 176      18.323-131.838-318.674 
ATOM   3603  OP1  DA A 176      17.964-130.423-318.431 
ATOM   3604  OP2  DA A 176      17.400-132.603-319.540 
ATOM   3605  O5'  DA A 176      19.809-131.923-319.264 
ATOM   3606  C5'  DA A 176      20.921-131.954-318.351 
ATOM   3607  C4'  DA A 176      21.928-132.998-318.795 
ATOM   3608  O4'  DA A 176      21.636-134.316-318.250 
ATOM   3609  C3'  DA A 176      22.019-133.235-320.303 
ATOM   3610  O3'  DA A 176      23.376-133.484-320.648 
ATOM   3611  C2'  DA A 176      21.214-134.512-320.544 
ATOM   3612  C1'  DA A 176      21.699-135.262-319.307 
ATOM   3613  N9   DA A 176      20.844-136.425-318.938 
ATOM   3614  C8   DA A 176      19.491-136.557-319.065 
ATOM   3615  N7   DA A 176      19.034-137.699-318.654 
ATOM   3616  C5   DA A 176      20.167-138.375-318.221 
ATOM   3617  C6   DA A 176      20.354-139.652-317.665 
ATOM   3618  N6   DA A 176      19.353-140.515-317.442 
ATOM   3619  N1   DA A 176      21.612-140.012-317.348 
ATOM   3620  C2   DA A 176      22.602-139.149-317.572 
ATOM   3621  N3   DA A 176      22.549-137.939-318.082 
ATOM   3622  C4   DA A 176      21.280-137.603-318.392 
ATOM   3623  P    DG A 177      23.957-132.866-322.005 
ATOM   3624  OP1  DG A 177      24.384-131.468-321.770 
ATOM   3625  OP2  DG A 177      22.985-133.072-323.101 
ATOM   3626  O5'  DG A 177      25.243-133.787-322.247 
ATOM   3627  C5'  DG A 177      25.925-134.346-321.109 
ATOM   3628  C4'  DG A 177      26.268-135.799-321.372 
ATOM   3629  O4'  DG A 177      25.194-136.702-320.984 
ATOM   3630  C3'  DG A 177      26.546-136.163-322.831 
ATOM   3631  O3'  DG A 177      27.584-137.134-322.873 
ATOM   3632  C2'  DG A 177      25.253-136.814-323.320 
ATOM   3633  C1'  DG A 177      24.964-137.609-322.051 
ATOM   3634  N9   DG A 177      23.557-138.091-321.953 
ATOM   3635  C8   DG A 177      22.398-137.487-322.389 
ATOM   3636  N7   DG A 177      21.311-138.181-322.148 
ATOM   3637  C5   DG A 177      21.785-139.325-321.508 
ATOM   3638  C6   DG A 177      21.079-140.449-321.004 
ATOM   3639  O6   DG A 177      19.871-140.669-321.020 
ATOM   3640  N1   DG A 177      21.951-141.385-320.429 
ATOM   3641  C2   DG A 177      23.323-141.252-320.351 
ATOM   3642  N2   DG A 177      23.977-142.257-319.763 
ATOM   3643  N3   DG A 177      23.984-140.197-320.822 
ATOM   3644  C4   DG A 177      23.154-139.280-321.384 
ATOM   3645  P    DA A 178      28.692-137.036-324.025 
ATOM   3646  OP1  DA A 178      29.747-136.081-323.619 
ATOM   3647  OP2  DA A 178      28.035-136.767-325.322 
ATOM   3648  O5'  DA A 178      29.283-138.524-324.021 
ATOM   3649  C5'  DA A 178      29.280-139.274-322.791 
ATOM   3650  C4'  DA A 178      28.824-140.696-323.053 
ATOM   3651  O4'  DA A 178      27.377-140.839-322.970 
ATOM   3652  C3'  DA A 178      29.173-141.264-324.428 
ATOM   3653  O3'  DA A 178      29.493-142.643-324.289 
ATOM   3654  C2'  DA A 178      27.880-141.145-325.235 
ATOM   3655  C1'  DA A 178      26.932-141.555-324.112 
ATOM   3656  N9   DA A 178      25.511-141.188-324.364 
ATOM   3657  C8   DA A 178      25.020-140.092-325.013 
ATOM   3658  N7   DA A 178      23.725-140.052-325.072 
ATOM   3659  C5   DA A 178      23.326-141.207-324.414 
ATOM   3660  C6   DA A 178      22.060-141.749-324.135 
ATOM   3661  N6   DA A 178      20.909-141.169-324.503 
ATOM   3662  N1   DA A 178      22.020-142.914-323.461 
ATOM   3663  C2   DA A 178      23.167-143.486-323.098 
ATOM   3664  N3   DA A 178      24.399-143.077-323.301 
ATOM   3665  C4   DA A 178      24.412-141.909-323.977 
ATOM   3666  P    DA A 179      30.697-143.251-325.152 
ATOM   3667  OP1  DA A 179      31.982-142.991-324.464 
ATOM   3668  OP2  DA A 179      30.599-142.768-326.547 
ATOM   3669  O5'  DA A 179      30.365-144.815-325.100 
ATOM   3670  C5'  DA A 179      29.682-145.345-323.948 
ATOM   3671  C4'  DA A 179      28.596-146.308-324.387 
ATOM   3672  O4'  DA A 179      27.330-145.637-324.643 
ATOM   3673  C3'  DA A 179      28.873-147.078-325.677 
ATOM   3674  O3'  DA A 179      28.351-148.395-325.548 
ATOM   3675  C2'  DA A 179      28.070-146.341-326.749 
ATOM   3676  C1'  DA A 179      26.832-146.083-325.895 
ATOM   3677  N9   DA A 179      25.937-145.025-326.441 
ATOM   3678  C8   DA A 179      26.281-143.892-327.121 
ATOM   3679  N7   DA A 179      25.267-143.161-327.470 
ATOM   3680  C5   DA A 179      24.170-143.860-326.987 
ATOM   3681  C6   DA A 179      22.789-143.606-327.034 
ATOM   3682  N6   DA A 179      22.255-142.525-327.620 
ATOM   3683  N1   DA A 179      21.973-144.507-326.455 
ATOM   3684  C2   DA A 179      22.509-145.579-325.874 
ATOM   3685  N3   DA A 179      23.775-145.921-325.768 
ATOM   3686  C4   DA A 179      24.570-145.003-326.356 
ATOM   3687  P    DG A 180      29.184-149.623-326.149 
ATOM   3688  OP1  DG A 180      30.212-150.049-325.174 
ATOM   3689  OP2  DG A 180      29.676-149.275-327.500 
ATOM   3690  O5'  DG A 180      28.051-150.748-326.263 
ATOM   3691  C5'  DG A 180      26.956-150.732-325.328 
ATOM   3692  C4'  DG A 180      25.650-150.984-326.056 
ATOM   3693  O4'  DG A 180      25.047-149.755-326.555 
ATOM   3694  C3'  DG A 180      25.739-151.879-327.292 
ATOM   3695  O3'  DG A 180      24.571-152.687-327.361 
ATOM   3696  C2'  DG A 180      25.728-150.909-328.474 
ATOM   3697  C1'  DG A 180      24.678-149.956-327.910 
ATOM   3698  N9   DG A 180      24.652-148.627-328.584 
ATOM   3699  C8   DG A 180      25.694-147.897-329.113 
ATOM   3700  N7   DG A 180      25.330-146.754-329.642 
ATOM   3701  C5   DG A 180      23.950-146.725-329.451 
ATOM   3702  C6   DG A 180      22.998-145.737-329.814 
ATOM   3703  O6   DG A 180      23.181-144.666-330.387 
ATOM   3704  N1   DG A 180      21.702-146.109-329.431 
ATOM   3705  C2   DG A 180      21.370-147.282-328.782 
ATOM   3706  N2   DG A 180      20.075-147.452-328.502 
ATOM   3707  N3   DG A 180      22.264-148.209-328.441 
ATOM   3708  C4   DG A 180      23.526-147.863-328.807 
ATOM   3709  P    DC A 181      24.710-154.213-327.826 
ATOM   3710  OP1  DC A 181      25.094-155.051-326.669 
ATOM   3711  OP2  DC A 181      25.596-154.292-329.008 
ATOM   3712  O5'  DC A 181      23.206-154.548-328.258 
ATOM   3713  C5'  DC A 181      22.121-153.870-327.597 
ATOM   3714  C4'  DC A 181      21.089-153.428-328.616 
ATOM   3715  O4'  DC A 181      21.380-152.112-329.167 
ATOM   3716  C3'  DC A 181      20.947-154.320-329.849 
ATOM   3717  O3'  DC A 181      19.576-154.370-330.226 
ATOM   3718  C2'  DC A 181      21.726-153.594-330.944 
ATOM   3719  C1'  DC A 181      21.271-152.184-330.580 
ATOM   3720  N1   DC A 181      22.122-151.110-331.165 
ATOM   3721  C2   DC A 181      21.500-149.923-331.544 
ATOM   3722  O2   DC A 181      20.280-149.811-331.381 
ATOM   3723  N3   DC A 181      22.258-148.932-332.080 
ATOM   3724  C4   DC A 181      23.578-149.094-332.240 
ATOM   3725  N4   DC A 181      24.273-148.097-332.767 
ATOM   3726  C5   DC A 181      24.237-150.306-331.858 
ATOM   3727  C6   DC A 181      23.463-151.285-331.324 
ATOM   3728  P    DA A 182      18.960-155.756-330.734 
ATOM   3729  OP1  DA A 182      18.559-156.577-329.570 
ATOM   3730  OP2  DA A 182      19.895-156.394-331.687 
ATOM   3731  O5'  DA A 182      17.657-155.256-331.515 
ATOM   3732  C5'  DA A 182      17.003-154.049-331.079 
ATOM   3733  C4'  DA A 182      16.633-153.198-332.279 
ATOM   3734  O4'  DA A 182      17.707-152.297-332.673 
ATOM   3735  C3'  DA A 182      16.304-153.963-333.561 
ATOM   3736  O3'  DA A 182      15.252-153.290-334.242 
ATOM   3737  C2'  DA A 182      17.572-153.863-334.407 
ATOM   3738  C1'  DA A 182      17.892-152.408-334.076 
ATOM   3739  N9   DA A 182      19.294-152.016-334.390 
ATOM   3740  C8   DA A 182      20.426-152.774-334.305 
ATOM   3741  N7   DA A 182      21.507-152.145-334.651 
ATOM   3742  C5   DA A 182      21.060-150.876-334.991 
ATOM   3743  C6   DA A 182      21.727-149.726-335.445 
ATOM   3744  N6   DA A 182      23.053-149.670-335.643 
ATOM   3745  N1   DA A 182      20.982-148.632-335.689 
ATOM   3746  C2   DA A 182      19.666-148.695-335.490 
ATOM   3747  N3   DA A 182      18.937-149.706-335.072 
ATOM   3748  C4   DA A 182      19.707-150.787-334.835 
ATOM   3749  P    DG A 183      14.111-154.156-334.955 
ATOM   3750  OP1  DG A 183      13.082-154.536-333.961 
ATOM   3751  OP2  DG A 183      14.730-155.271-335.706 
ATOM   3752  O5'  DG A 183      13.501-153.091-335.981 
ATOM   3753  C5'  DG A 183      13.533-151.692-335.637 
ATOM   3754  C4'  DG A 183      13.962-150.873-336.839 
ATOM   3755  O4'  DG A 183      15.408-150.732-336.927 
ATOM   3756  C3'  DG A 183      13.563-151.434-338.203 
ATOM   3757  O3'  DG A 183      13.228-150.353-339.065 
ATOM   3758  C2'  DG A 183      14.831-152.103-338.733 
ATOM   3759  C1'  DG A 183      15.807-151.034-338.255 
ATOM   3760  N9   DG A 183      17.225-151.490-338.219 
ATOM   3761  C8   DG A 183      17.731-152.737-337.924 
ATOM   3762  N7   DG A 183      19.039-152.810-337.983 
ATOM   3763  C5   DG A 183      19.427-151.520-338.344 
ATOM   3764  C6   DG A 183      20.722-150.982-338.563 
ATOM   3765  O6   DG A 183      21.811-151.542-338.481 
ATOM   3766  N1   DG A 183      20.660-149.626-338.915 
ATOM   3767  C2   DG A 183      19.499-148.888-339.038 
ATOM   3768  N2   DG A 183      19.654-147.607-339.383 
ATOM   3769  N3   DG A 183      18.285-149.393-338.833 
ATOM   3770  C4   DG A 183      18.327-150.707-338.491 
ATOM   3771  P    DA A 184      11.990-150.514-340.068 
ATOM   3772  OP1  DA A 184      10.732-150.197-339.356 
ATOM   3773  OP2  DA A 184      12.050-151.840-340.721 
ATOM   3774  O5'  DA A 184      12.304-149.371-341.142 
ATOM   3775  C5'  DA A 184      13.015-148.192-340.721 
ATOM   3776  C4'  DA A 184      14.073-147.833-341.744 
ATOM   3777  O4'  DA A 184      15.341-148.505-341.494 
ATOM   3778  C3'  DA A 184      13.747-148.190-343.194 
ATOM   3779  O3'  DA A 184      14.255-147.171-344.046 
ATOM   3780  C2'  DA A 184      14.525-149.479-343.459 
ATOM   3781  C1'  DA A 184      15.793-149.076-342.712 
ATOM   3782  N9   DA A 184      16.684-150.224-342.382 
ATOM   3783  C8   DA A 184      16.333-151.503-342.055 
ATOM   3784  N7   DA A 184      17.345-152.280-341.821 
ATOM   3785  C5   DA A 184      18.448-151.458-342.005 
ATOM   3786  C6   DA A 184      19.829-151.690-341.902 
ATOM   3787  N6   DA A 184      20.359-152.877-341.573 
ATOM   3788  N1   DA A 184      20.652-150.653-342.152 
ATOM   3789  C2   DA A 184      20.119-149.476-342.478 
ATOM   3790  N3   DA A 184      18.854-149.142-342.604 
ATOM   3791  C4   DA A 184      18.053-150.197-342.349 
ATOM   3792  P    DA A 185      13.388-146.712-345.311 
ATOM   3793  OP1  DA A 185      12.385-145.710-344.887 
ATOM   3794  OP2  DA A 185      12.859-147.905-346.008 
ATOM   3795  O5'  DA A 185      14.501-146.009-346.219 
ATOM   3796  C5'  DA A 185      15.626-145.376-345.580 
ATOM   3797  C4'  DA A 185      16.904-145.728-346.315 
ATOM   3798  O4'  DA A 185      17.508-146.958-345.822 
ATOM   3799  C3'  DA A 185      16.765-145.962-347.819 
ATOM   3800  O3'  DA A 185      17.920-145.451-348.474 
ATOM   3801  C2'  DA A 185      16.752-147.482-347.974 
ATOM   3802  C1'  DA A 185      17.831-147.776-346.936 
ATOM   3803  N9   DA A 185      17.854-149.193-346.480 
ATOM   3804  C8   DA A 185      16.802-150.048-346.314 
ATOM   3805  N7   DA A 185      17.146-151.228-345.901 
ATOM   3806  C5   DA A 185      18.526-151.153-345.783 
ATOM   3807  C6   DA A 185      19.496-152.088-345.383 
ATOM   3808  N6   DA A 185      19.205-153.343-345.011 
ATOM   3809  N1   DA A 185      20.779-151.685-345.380 
ATOM   3810  C2   DA A 185      21.063-150.438-345.750 
ATOM   3811  N3   DA A 185      20.248-149.482-346.141 
ATOM   3812  C4   DA A 185      18.970-149.911-346.135 
ATOM   3813  P    DC A 186      17.747-144.694-349.874 
ATOM   3814  OP1  DC A 186      17.388-143.279-349.631 
ATOM   3815  OP2  DC A 186      16.824-145.459-350.740 
ATOM   3816  O5'  DC A 186      19.232-144.780-350.464 
ATOM   3817  C5'  DC A 186      20.345-144.810-349.551 
ATOM   3818  C4'  DC A 186      21.351-145.855-349.995 
ATOM   3819  O4'  DC A 186      21.060-147.173-349.450 
ATOM   3820  C3'  DC A 186      21.442-146.091-351.503 
ATOM   3821  O3'  DC A 186      22.800-146.340-351.848 
ATOM   3822  C2'  DC A 186      20.637-147.368-351.744 
ATOM   3823  C1'  DC A 186      21.122-148.119-350.507 
ATOM   3824  N1   DC A 186      20.268-149.282-350.138 
ATOM   3825  C2   DC A 186      20.893-150.399-349.591 
ATOM   3826  O2   DC A 186      22.119-150.379-349.435 
ATOM   3827  N3   DC A 186      20.131-151.470-349.249 
ATOM   3828  C4   DC A 186      18.805-151.451-349.435 
ATOM   3829  N4   DC A 186      18.107-152.521-349.085 
ATOM   3830  C5   DC A 186      18.143-150.313-349.997 
ATOM   3831  C6   DC A 186      18.921-149.252-350.332 
ATOM   3832  P    DA A 187      23.381-145.722-353.205 
ATOM   3833  OP1  DA A 187      23.808-144.324-352.970 
ATOM   3834  OP2  DA A 187      22.408-145.928-354.301 
ATOM   3835  O5'  DA A 187      24.666-146.644-353.447 
ATOM   3836  C5'  DA A 187      25.348-147.203-352.309 
ATOM   3837  C4'  DA A 187      25.692-148.655-352.573 
ATOM   3838  O4'  DA A 187      24.618-149.558-352.184 
ATOM   3839  C3'  DA A 187      25.970-149.019-354.031 
ATOM   3840  O3'  DA A 187      27.008-149.990-354.073 
ATOM   3841  C2'  DA A 187      24.676-149.671-354.520 
ATOM   3842  C1'  DA A 187      24.387-150.466-353.251 
ATOM   3843  N9   DA A 187      22.981-150.947-353.153 
ATOM   3844  C8   DA A 187      21.842-150.334-353.591 
ATOM   3845  N7   DA A 187      20.760-151.010-353.359 
ATOM   3846  C5   DA A 187      21.212-152.157-352.720 
ATOM   3847  C6   DA A 187      20.544-153.283-352.211 
ATOM   3848  N6   DA A 187      19.216-153.445-352.270 
ATOM   3849  N1   DA A 187      21.297-154.241-351.638 
ATOM   3850  C2   DA A 187      22.618-154.074-351.582 
ATOM   3851  N3   DA A 187      23.347-153.072-352.020 
ATOM   3852  C4   DA A 187      22.571-152.127-352.590 
ATOM   3853  P    DG A 188      28.116-149.893-355.225 
ATOM   3854  OP1  DG A 188      29.171-148.937-354.819 
ATOM   3855  OP2  DG A 188      27.459-149.623-356.522 
ATOM   3856  O5'  DG A 188      28.707-151.380-355.221 
ATOM   3857  C5'  DG A 188      28.704-152.130-353.991 
ATOM   3858  C4'  DG A 188      28.248-153.552-354.253 
ATOM   3859  O4'  DG A 188      26.801-153.696-354.170 
ATOM   3860  C3'  DG A 188      28.596-154.120-355.628 
ATOM   3861  O3'  DG A 188      28.917-155.499-355.489 
ATOM   3862  C2'  DG A 188      27.303-154.001-356.435 
ATOM   3863  C1'  DG A 188      26.356-154.412-355.312 
ATOM   3864  N9   DG A 188      24.935-154.044-355.564 
ATOM   3865  C8   DG A 188      24.421-152.944-356.216 
ATOM   3866  N7   DG A 188      23.111-152.918-356.268 
ATOM   3867  C5   DG A 188      22.730-154.083-355.603 
ATOM   3868  C6   DG A 188      21.436-154.601-355.339 
ATOM   3869  O6   DG A 188      20.342-154.132-355.640 
ATOM   3870  N1   DG A 188      21.504-155.812-354.635 
ATOM   3871  C2   DG A 188      22.669-156.439-354.240 
ATOM   3872  N2   DG A 188      22.521-157.589-353.577 
ATOM   3873  N3   DG A 188      23.883-155.950-354.488 
ATOM   3874  C4   DG A 188      23.835-154.777-355.170 
ATOM   3875  P    DA A 189      30.121-156.107-356.352 
ATOM   3876  OP1  DA A 189      31.405-155.847-355.664 
ATOM   3877  OP2  DA A 189      30.022-155.625-357.747 
ATOM   3878  O5'  DA A 189      29.788-157.671-356.300 
ATOM   3879  C5'  DA A 189      29.105-158.201-355.148 
ATOM   3880  C4'  DA A 189      28.020-159.164-355.587 
ATOM   3881  O4'  DA A 189      26.753-158.494-355.843 
ATOM   3882  C3'  DA A 189      28.297-159.935-356.877 
ATOM   3883  O3'  DA A 189      27.775-161.252-356.748 
ATOM   3884  C2'  DA A 189      27.494-159.197-357.949 
ATOM   3885  C1'  DA A 189      26.256-158.939-357.095 
ATOM   3886  N9   DA A 189      25.361-157.882-357.641 
ATOM   3887  C8   DA A 189      25.704-156.748-358.321 
ATOM   3888  N7   DA A 189      24.691-156.018-358.670 
ATOM   3889  C5   DA A 189      23.593-156.717-358.187 
ATOM   3890  C6   DA A 189      22.212-156.463-358.234 
ATOM   3891  N6   DA A 189      21.679-155.382-358.820 
ATOM   3892  N1   DA A 189      21.397-157.364-357.655 
ATOM   3893  C2   DA A 189      21.933-158.436-357.074 
ATOM   3894  N3   DA A 189      23.199-158.777-356.968 
ATOM   3895  C4   DA A 189      23.994-157.860-357.556 
ATOM   3896  P    DG A 190      28.608-162.480-357.349 
ATOM   3897  OP1  DG A 190      29.636-162.905-356.374 
ATOM   3898  OP2  DG A 190      29.099-162.131-358.700 
ATOM   3899  O5'  DG A 190      27.475-163.604-357.463 
ATOM   3900  C5'  DG A 190      26.379-163.589-356.528 
ATOM   3901  C4'  DG A 190      25.074-163.840-357.256 
ATOM   3902  O4'  DG A 190      24.470-162.612-357.755 
ATOM   3903  C3'  DG A 190      25.163-164.735-358.492 
ATOM   3904  O3'  DG A 190      23.995-165.544-358.561 
ATOM   3905  C2'  DG A 190      25.152-163.765-359.674 
ATOM   3906  C1'  DG A 190      24.102-162.812-359.110 
ATOM   3907  N9   DG A 190      24.075-161.484-359.784 
ATOM   3908  C8   DG A 190      25.117-160.754-360.313 
ATOM   3909  N7   DG A 190      24.754-159.611-360.842 
ATOM   3910  C5   DG A 190      23.373-159.582-360.651 
ATOM   3911  C6   DG A 190      22.422-158.593-361.014 
ATOM   3912  O6   DG A 190      22.604-157.523-361.587 
ATOM   3913  N1   DG A 190      21.126-158.966-360.631 
ATOM   3914  C2   DG A 190      20.794-160.139-359.982 
ATOM   3915  N2   DG A 190      19.499-160.308-359.702 
ATOM   3916  N3   DG A 190      21.687-161.066-359.642 
ATOM   3917  C4   DG A 190      22.949-160.720-360.007 
ATOM   3918  P    DT A 191      24.134-167.069-359.026 
ATOM   3919  OP1  DT A 191      24.518-167.908-357.869 
ATOM   3920  OP2  DT A 191      25.019-167.149-360.208 
ATOM   3921  O5'  DT A 191      22.629-167.405-359.458 
ATOM   3922  C5'  DT A 191      21.545-166.726-358.797 
ATOM   3923  C4'  DT A 191      20.513-166.284-359.816 
ATOM   3924  O4'  DT A 191      20.804-164.968-360.367 
ATOM   3925  C3'  DT A 191      20.371-167.177-361.049 
ATOM   3926  O3'  DT A 191      19.000-167.226-361.426 
ATOM   3927  C2'  DT A 191      21.150-166.450-362.144 
ATOM   3928  C1'  DT A 191      20.695-165.041-361.780 
ATOM   3929  N1   DT A 191      21.545-163.967-362.365 
ATOM   3930  C2   DT A 191      20.917-162.802-362.734 
ATOM   3931  O2   DT A 191      19.719-162.624-362.601 
ATOM   3932  N3   DT A 191      21.737-161.829-363.273 
ATOM   3933  C4   DT A 191      23.100-161.925-363.468 
ATOM   3934  O4   DT A 191      23.729-160.986-363.960 
ATOM   3935  C5   DT A 191      23.669-163.184-363.050 
ATOM   3936  C7   DT A 191      25.148-163.371-363.228 
ATOM   3937  C6   DT A 191      22.895-164.147-362.523 
ATOM   3938  P    DG A 192      18.383-168.613-361.934 
ATOM   3939  OP1  DG A 192      17.982-169.433-360.770 
ATOM   3940  OP2  DG A 192      19.318-169.251-362.887 
ATOM   3941  O5'  DG A 192      17.080-168.112-362.715 
ATOM   3942  C5'  DG A 192      16.426-166.905-362.279 
ATOM   3943  C4'  DG A 192      16.056-166.054-363.479 
ATOM   3944  O4'  DG A 192      17.130-165.153-363.873 
ATOM   3945  C3'  DG A 192      15.728-166.819-364.761 
ATOM   3946  O3'  DG A 192      14.675-166.146-365.442 
ATOM   3947  C2'  DG A 192      16.996-166.720-365.607 
ATOM   3948  C1'  DG A 192      17.316-165.265-365.276 
ATOM   3949  N9   DG A 192      18.718-164.873-365.590 
ATOM   3950  C8   DG A 192      19.871-165.623-365.511 
ATOM   3951  N7   DG A 192      20.954-164.975-365.863 
ATOM   3952  C5   DG A 192      20.487-163.706-366.200 
ATOM   3953  C6   DG A 192      21.193-162.563-366.657 
ATOM   3954  O6   DG A 192      22.397-162.434-366.861 
ATOM   3955  N1   DG A 192      20.329-161.482-366.881 
ATOM   3956  C2   DG A 192      18.961-161.503-366.688 
ATOM   3957  N2   DG A 192      18.313-160.368-366.958 
ATOM   3958  N3   DG A 192      18.299-162.576-366.258 
ATOM   3959  C4   DG A 192      19.123-163.633-366.037 
ATOM   3960  P    DA A 193      13.534-167.012-366.155 
ATOM   3961  OP1  DA A 193      12.505-167.392-365.161 
ATOM   3962  OP2  DA A 193      14.153-168.127-366.906 
ATOM   3963  O5'  DA A 193      12.924-165.947-367.181 
ATOM   3964  C5'  DA A 193      12.956-164.549-366.837 
ATOM   3965  C4'  DA A 193      13.385-163.729-368.039 
ATOM   3966  O4'  DA A 193      14.831-163.589-368.127 
ATOM   3967  C3'  DA A 193      12.986-164.290-369.403 
ATOM   3968  O3'  DA A 193      12.651-163.210-370.265 
ATOM   3969  C2'  DA A 193      14.254-164.959-369.933 
ATOM   3970  C1'  DA A 193      15.231-163.890-369.455 
ATOM   3971  N9   DA A 193      16.649-164.347-369.419 
ATOM   3972  C8   DA A 193      17.133-165.588-369.123 
ATOM   3973  N7   DA A 193      18.425-165.674-369.179 
ATOM   3974  C5   DA A 193      18.831-164.397-369.538 
ATOM   3975  C6   DA A 193      20.098-163.832-369.761 
ATOM   3976  N6   DA A 193      21.244-164.518-369.650 
ATOM   3977  N1   DA A 193      20.144-162.531-370.106 
ATOM   3978  C2   DA A 193      19.002-161.854-370.214 
ATOM   3979  N3   DA A 193      17.768-162.272-370.031 
ATOM   3980  C4   DA A 193      17.749-163.577-369.688 
ATOM   3981  P    DT A 194      11.414-163.370-371.268 
ATOM   3982  OP1  DT A 194      10.155-163.053-370.556 
ATOM   3983  OP2  DT A 194      11.474-164.697-371.921 
ATOM   3984  O5'  DT A 194      11.728-162.228-372.342 
ATOM   3985  C5'  DT A 194      12.438-161.049-371.921 
ATOM   3986  C4'  DT A 194      13.497-160.689-372.944 
ATOM   3987  O4'  DT A 194      14.764-161.362-372.694 
ATOM   3988  C3'  DT A 194      13.170-161.046-374.394 
ATOM   3989  O3'  DT A 194      13.679-160.027-375.246 
ATOM   3990  C2'  DT A 194      13.949-162.336-374.659 
ATOM   3991  C1'  DT A 194      15.216-161.933-373.912 
ATOM   3992  N1   DT A 194      16.107-163.081-373.582 
ATOM   3993  C2   DT A 194      17.460-162.848-373.603 
ATOM   3994  O2   DT A 194      17.943-161.762-373.876 
ATOM   3995  N3   DT A 194      18.255-163.936-373.293 
ATOM   3996  C4   DT A 194      17.816-165.204-372.971 
ATOM   3997  O4   DT A 194      18.624-166.098-372.712 
ATOM   3998  C5   DT A 194      16.381-165.350-372.975 
ATOM   3999  C7   DT A 194      15.819-166.699-372.636 
ATOM   4000  C6   DT A 194      15.585-164.309-373.274 
ATOM   4001  P    DG A 195      12.812-159.569-376.511 
ATOM   4002  OP1  DG A 195      11.808-158.566-376.087 
ATOM   4003  OP2  DG A 195      12.282-160.761-377.208 
ATOM   4004  O5'  DG A 195      13.925-158.865-377.419 
ATOM   4005  C5'  DG A 195      15.049-158.233-376.780 
ATOM   4006  C4'  DG A 195      16.328-158.584-377.515 
ATOM   4007  O4'  DG A 195      16.931-159.815-377.022 
ATOM   4008  C3'  DG A 195      16.188-158.819-379.019 
ATOM   4009  O3'  DG A 195      17.344-158.308-379.674 
ATOM   4010  C2'  DG A 195      16.175-160.339-379.174 
ATOM   4011  C1'  DG A 195      17.255-160.632-378.136 
ATOM   4012  N9   DG A 195      17.277-162.049-377.680 
ATOM   4013  C8   DG A 195      16.229-162.926-377.508 
ATOM   4014  N7   DG A 195      16.589-164.115-377.089 
ATOM   4015  C5   DG A 195      17.975-164.020-376.977 
ATOM   4016  C6   DG A 195      18.928-164.989-376.568 
ATOM   4017  O6   DG A 195      18.741-166.150-376.214 
ATOM   4018  N1   DG A 195      20.231-164.472-376.600 
ATOM   4019  C2   DG A 195      20.568-163.187-376.976 
ATOM   4020  N2   DG A 195      21.868-162.887-376.938 
ATOM   4021  N3   DG A 195      19.673-162.278-377.359 
ATOM   4022  C4   DG A 195      18.406-162.764-377.335 
ATOM   4023  P    DA A 196      17.170-157.551-381.074 
ATOM   4024  OP1  DA A 196      16.811-156.136-380.831 
ATOM   4025  OP2  DA A 196      16.247-158.316-381.940 
ATOM   4026  O5'  DA A 196      18.656-157.636-381.664 
ATOM   4027  C5'  DA A 196      19.768-157.667-380.751 
ATOM   4028  C4'  DA A 196      20.775-158.711-381.195 
ATOM   4029  O4'  DA A 196      20.483-160.029-380.650 
ATOM   4030  C3'  DA A 196      20.866-158.948-382.703 
ATOM   4031  O3'  DA A 196      22.223-159.197-383.048 
ATOM   4032  C2'  DA A 196      20.061-160.225-382.944 
ATOM   4033  C1'  DA A 196      20.546-160.975-381.707 
ATOM   4034  N9   DA A 196      19.691-162.138-381.338 
ATOM   4035  C8   DA A 196      18.339-162.270-381.465 
ATOM   4036  N7   DA A 196      17.881-163.412-381.054 
ATOM   4037  C5   DA A 196      19.014-164.088-380.621 
ATOM   4038  C6   DA A 196      19.201-165.365-380.065 
ATOM   4039  N6   DA A 196      18.200-166.228-379.842 
ATOM   4040  N1   DA A 196      20.459-165.725-379.748 
ATOM   4041  C2   DA A 196      21.449-164.862-379.972 
ATOM   4042  N3   DA A 196      21.396-163.652-380.482 
ATOM   4043  C4   DA A 196      20.127-163.316-380.792 
ATOM   4044  P    DA A 197      22.804-158.579-384.405 
ATOM   4045  OP1  DA A 197      23.231-157.181-384.170 
ATOM   4046  OP2  DA A 197      21.832-158.785-385.501 
ATOM   4047  O5'  DA A 197      24.090-159.500-384.647 
ATOM   4048  C5'  DA A 197      24.772-160.059-383.509 
ATOM   4049  C4'  DA A 197      25.115-161.512-383.773 
ATOM   4050  O4'  DA A 197      24.041-162.415-383.384 
ATOM   4051  C3'  DA A 197      25.393-161.876-385.231 
ATOM   4052  O3'  DA A 197      26.432-162.847-385.273 
ATOM   4053  C2'  DA A 197      24.100-162.528-385.720 
ATOM   4054  C1'  DA A 197      23.811-163.322-384.451 
ATOM   4055  N9   DA A 197      22.404-163.804-384.353 
ATOM   4056  C8   DA A 197      21.265-163.190-384.791 
ATOM   4057  N7   DA A 197      20.183-163.867-384.559 
ATOM   4058  C5   DA A 197      20.636-165.013-383.920 
ATOM   4059  C6   DA A 197      19.968-166.139-383.411 
ATOM   4060  N6   DA A 197      18.639-166.302-383.470 
ATOM   4061  N1   DA A 197      20.720-167.097-382.838 
ATOM   4062  C2   DA A 197      22.041-166.931-382.782 
ATOM   4063  N3   DA A 197      22.770-165.928-383.220 
ATOM   4064  C4   DA A 197      21.994-164.983-383.790 
ATOM   4065  P    DC A 198      27.539-162.749-386.425 
ATOM   4066  OP1  DC A 198      28.594-161.794-386.019 
ATOM   4067  OP2  DC A 198      26.882-162.480-387.722 
ATOM   4068  O5'  DC A 198      28.130-164.237-386.421 
ATOM   4069  C5'  DC A 198      28.127-164.987-385.191 
ATOM   4070  C4'  DC A 198      27.671-166.409-385.453 
ATOM   4071  O4'  DC A 198      26.224-166.552-385.370 
ATOM   4072  C3'  DC A 198      28.020-166.977-386.828 
ATOM   4073  O3'  DC A 198      28.340-168.356-386.689 
ATOM   4074  C2'  DC A 198      26.727-166.858-387.635 
ATOM   4075  C1'  DC A 198      25.779-167.268-386.512 
ATOM   4076  N1   DC A 198      24.358-166.901-386.764 
ATOM   4077  C2   DC A 198      23.371-167.763-386.292 
ATOM   4078  O2   DC A 198      23.713-168.787-385.689 
ATOM   4079  N3   DC A 198      22.069-167.447-386.512 
ATOM   4080  C4   DC A 198      21.741-166.327-387.169 
ATOM   4081  N4   DC A 198      20.457-166.063-387.358 
ATOM   4082  C5   DC A 198      22.741-165.428-387.663 
ATOM   4083  C6   DC A 198      24.036-165.762-387.434 
ATOM   4084  P    DA A 199      29.544-168.964-387.552 
ATOM   4085  OP1  DA A 199      30.829-168.704-386.864 
ATOM   4086  OP2  DA A 199      29.446-168.481-388.947 
ATOM   4087  O5'  DA A 199      29.212-170.528-387.500 
ATOM   4088  C5'  DA A 199      28.529-171.058-386.348 
ATOM   4089  C4'  DA A 199      27.443-172.021-386.787 
ATOM   4090  O4'  DA A 199      26.177-171.350-387.043 
ATOM   4091  C3'  DA A 199      27.720-172.791-388.077 
ATOM   4092  O3'  DA A 199      27.198-174.108-387.948 
ATOM   4093  C2'  DA A 199      26.917-172.054-389.149 
ATOM   4094  C1'  DA A 199      25.679-171.796-388.295 
ATOM   4095  N9   DA A 199      24.785-170.738-388.841 
ATOM   4096  C8   DA A 199      25.128-169.605-389.521 
ATOM   4097  N7   DA A 199      24.114-168.874-389.870 
ATOM   4098  C5   DA A 199      23.017-169.573-389.387 
ATOM   4099  C6   DA A 199      21.636-169.319-389.434 
ATOM   4100  N6   DA A 199      21.102-168.238-390.020 
ATOM   4101  N1   DA A 199      20.820-170.220-388.855 
ATOM   4102  C2   DA A 199      21.356-171.292-388.274 
ATOM   4103  N3   DA A 199      22.622-171.634-388.168 
ATOM   4104  C4   DA A 199      23.417-170.716-388.756 
ATOM   4105  P    DA A 200      28.031-175.336-388.549 
ATOM   4106  OP1  DA A 200      29.059-175.762-387.574 
ATOM   4107  OP2  DA A 200      28.523-174.988-389.900 
ATOM   4108  O5'  DA A 200      26.898-176.461-388.663 
ATOM   4109  C5'  DA A 200      25.803-176.445-387.728 
ATOM   4110  C4'  DA A 200      24.497-176.697-388.456 
ATOM   4111  O4'  DA A 200      23.894-175.468-388.955 
ATOM   4112  C3'  DA A 200      24.586-177.592-389.692 
ATOM   4113  O3'  DA A 200      23.418-178.400-389.761 
ATOM   4114  C2'  DA A 200      24.575-176.622-390.874 
ATOM   4115  C1'  DA A 200      23.525-175.669-390.310 
ATOM   4116  N9   DA A 200      23.499-174.340-390.984 
ATOM   4117  C8   DA A 200      24.544-173.631-391.502 
ATOM   4118  N7   DA A 200      24.198-172.498-392.030 
ATOM   4119  C5   DA A 200      22.823-172.449-391.849 
ATOM   4120  C6   DA A 200      21.855-171.492-392.193 
ATOM   4121  N6   DA A 200      22.141-170.344-392.822 
ATOM   4122  N1   DA A 200      20.576-171.759-391.867 
ATOM   4123  C2   DA A 200      20.298-172.902-391.242 
ATOM   4124  N3   DA A 200      21.112-173.866-390.871 
ATOM   4125  C4   DA A 200      22.385-173.574-391.210 
ATOM   4126  P    DC A 201      23.557-179.926-390.226 
ATOM   4127  OP1  DC A 201      23.941-180.765-389.069 
ATOM   4128  OP2  DC A 201      24.443-180.005-391.408 
ATOM   4129  O5'  DC A 201      22.053-180.261-390.658 
ATOM   4130  C5'  DC A 201      20.968-179.583-389.997 
ATOM   4131  C4'  DC A 201      19.936-179.141-391.016 
ATOM   4132  O4'  DC A 201      20.227-177.825-391.567 
ATOM   4133  C3'  DC A 201      19.794-180.033-392.249 
ATOM   4134  O3'  DC A 201      18.423-180.083-392.626 
ATOM   4135  C2'  DC A 201      20.573-179.307-393.344 
ATOM   4136  C1'  DC A 201      20.118-177.897-392.980 
ATOM   4137  N1   DC A 201      20.969-176.823-393.565 
ATOM   4138  C2   DC A 201      20.347-175.636-393.944 
ATOM   4139  O2   DC A 201      19.127-175.524-393.781 
ATOM   4140  N3   DC A 201      21.105-174.646-394.480 
ATOM   4141  C4   DC A 201      22.425-174.807-394.640 
ATOM   4142  N4   DC A 201      23.120-173.810-395.167 
ATOM   4143  C5   DC A 201      23.084-176.019-394.258 
ATOM   4144  C6   DC A 201      22.310-176.998-393.724 
ATOM   4145  P    DT A 202      17.807-181.469-393.134 
ATOM   4146  OP1  DT A 202      17.406-182.290-391.970 
ATOM   4147  OP2  DT A 202      18.742-182.107-394.087 
ATOM   4148  O5'  DT A 202      16.504-180.969-393.915 
ATOM   4149  C5'  DT A 202      15.850-179.762-393.479 
ATOM   4150  C4'  DT A 202      15.480-178.911-394.679 
ATOM   4151  O4'  DT A 202      16.554-178.010-395.073 
ATOM   4152  C3'  DT A 202      15.151-179.676-395.961 
ATOM   4153  O3'  DT A 202      14.099-179.003-396.642 
ATOM   4154  C2'  DT A 202      16.420-179.576-396.807 
ATOM   4155  C1'  DT A 202      16.739-178.121-396.476 
ATOM   4156  N1   DT A 202      18.141-177.729-396.790 
ATOM   4157  C2   DT A 202      18.348-176.442-397.225 
ATOM   4158  O2   DT A 202      17.446-175.634-397.357 
ATOM   4159  N3   DT A 202      19.661-176.115-397.507 
ATOM   4160  C4   DT A 202      20.754-176.949-397.393 
ATOM   4161  O4   DT A 202      21.884-176.542-397.675 
ATOM   4162  C5   DT A 202      20.436-178.278-396.930 
ATOM   4163  C7   DT A 202      21.571-179.249-396.778 
ATOM   4164  C6   DT A 202      19.170-178.623-396.648 
ATOM   4165  P    DT A 203      12.958-179.869-397.355 
ATOM   4166  OP1  DT A 203      11.929-180.249-396.361 
ATOM   4167  OP2  DT A 203      13.577-180.984-398.106 
ATOM   4168  O5'  DT A 203      12.348-178.804-398.381 
ATOM   4169  C5'  DT A 203      12.380-177.405-398.037 
ATOM   4170  C4'  DT A 203      12.809-176.586-399.238 
ATOM   4171  O4'  DT A 203      14.255-176.445-399.327 
ATOM   4172  C3'  DT A 203      12.410-177.147-400.603 
ATOM   4173  O3'  DT A 203      12.075-176.066-401.465 
ATOM   4174  C2'  DT A 203      13.678-177.816-401.133 
ATOM   4175  C1'  DT A 203      14.654-176.747-400.655 
ATOM   4176  N1   DT A 203      16.072-177.203-400.619 
ATOM   4177  C2   DT A 203      17.036-176.272-400.921 
ATOM   4178  O2   DT A 203      16.776-175.116-401.209 
ATOM   4179  N3   DT A 203      18.339-176.732-400.879 
ATOM   4180  C4   DT A 203      18.745-178.013-400.568 
ATOM   4181  O4   DT A 203      19.942-178.307-400.563 
ATOM   4182  C5   DT A 203      17.661-178.918-400.266 
ATOM   4183  C7   DT A 203      18.016-180.333-399.916 
ATOM   4184  C6   DT A 203      16.385-178.498-400.299 
ATOM   4185  P    DC A 204      10.837-176.227-402.468 
ATOM   4186  OP1  DC A 204       9.579-175.910-401.756 
ATOM   4187  OP2  DC A 204      10.897-177.553-403.121 
ATOM   4188  O5'  DC A 204      11.151-175.084-403.543 
ATOM   4189  C5'  DC A 204      11.862-173.905-403.121 
ATOM   4190  C4'  DC A 204      12.921-173.546-404.144 
ATOM   4191  O4'  DC A 204      14.188-174.218-403.894 
ATOM   4192  C3'  DC A 204      12.594-173.903-405.594 
ATOM   4193  O3'  DC A 204      13.102-172.884-406.446 
ATOM   4194  C2'  DC A 204      13.372-175.192-405.859 
ATOM   4195  C1'  DC A 204      14.640-174.789-405.112 
ATOM   4196  N1   DC A 204      15.531-175.937-404.782 
ATOM   4197  C2   DC A 204      16.906-175.718-404.799 
ATOM   4198  O2   DC A 204      17.326-174.591-405.084 
ATOM   4199  N3   DC A 204      17.734-176.751-404.502 
ATOM   4200  C4   DC A 204      17.239-177.958-404.198 
ATOM   4201  N4   DC A 204      18.088-178.934-403.916 
ATOM   4202  C5   DC A 204      15.828-178.204-404.176 
ATOM   4203  C6   DC A 204      15.016-177.159-404.476 
ATOM   4204  P    DA A 205      12.235-172.426-407.711 
ATOM   4205  OP1  DA A 205      11.232-171.423-407.287 
ATOM   4206  OP2  DA A 205      11.706-173.618-408.408 
ATOM   4207  O5'  DA A 205      13.348-171.722-408.619 
ATOM   4208  C5'  DA A 205      14.473-171.089-407.980 
ATOM   4209  C4'  DA A 205      15.751-171.441-408.715 
ATOM   4210  O4'  DA A 205      16.355-172.671-408.222 
ATOM   4211  C3'  DA A 205      15.612-171.675-410.219 
ATOM   4212  O3'  DA A 205      16.767-171.164-410.874 
ATOM   4213  C2'  DA A 205      15.599-173.195-410.374 
ATOM   4214  C1'  DA A 205      16.678-173.489-409.336 
ATOM   4215  N9   DA A 205      16.701-174.906-408.880 
ATOM   4216  C8   DA A 205      15.649-175.761-408.714 
ATOM   4217  N7   DA A 205      15.993-176.941-408.301 
ATOM   4218  C5   DA A 205      17.373-176.866-408.183 
ATOM   4219  C6   DA A 205      18.343-177.801-407.783 
ATOM   4220  N6   DA A 205      18.052-179.056-407.411 
ATOM   4221  N1   DA A 205      19.627-177.398-407.780 
ATOM   4222  C2   DA A 205      19.910-176.151-408.150 
ATOM   4223  N3   DA A 205      19.095-175.195-408.541 
ATOM   4224  C4   DA A 205      17.817-175.624-408.535 
ATOM   4225  P    DT A 206      16.594-170.407-412.274 
ATOM   4226  OP1  DT A 206      16.235-168.992-412.031 
ATOM   4227  OP2  DT A 206      15.671-171.172-413.140 
ATOM   4228  O5'  DT A 206      18.079-170.493-412.864 
ATOM   4229  C5'  DT A 206      19.192-170.523-411.951 
ATOM   4230  C4'  DT A 206      20.198-171.568-412.395 
ATOM   4231  O4'  DT A 206      19.907-172.886-411.850 
ATOM   4232  C3'  DT A 206      20.289-171.804-413.903 
ATOM   4233  O3'  DT A 206      21.647-172.053-414.248 
ATOM   4234  C2'  DT A 206      19.484-173.081-414.144 
ATOM   4235  C1'  DT A 206      19.969-173.832-412.907 
ATOM   4236  N1   DT A 206      19.115-174.995-412.538 
ATOM   4237  C2   DT A 206      19.747-176.089-411.999 
ATOM   4238  O2   DT A 206      20.951-176.137-411.818 
ATOM   4239  N3   DT A 206      18.923-177.148-411.671 
ATOM   4240  C4   DT A 206      17.553-177.201-411.833 
ATOM   4241  O4   DT A 206      16.921-178.205-411.501 
ATOM   4242  C5   DT A 206      16.981-176.004-412.406 
ATOM   4243  C7   DT A 206      15.495-175.979-412.617 
ATOM   4244  C6   DT A 206      17.759-174.961-412.735 
ATOM   4245  P    DC A 207      22.228-171.435-415.605 
ATOM   4246  OP1  DC A 207      22.655-170.037-415.370 
ATOM   4247  OP2  DC A 207      21.255-171.641-416.701 
ATOM   4248  O5'  DC A 207      23.513-172.357-415.847 
ATOM   4249  C5'  DC A 207      24.195-172.916-414.709 
ATOM   4250  C4'  DC A 207      24.539-174.368-414.973 
ATOM   4251  O4'  DC A 207      23.465-175.271-414.584 
ATOM   4252  C3'  DC A 207      24.817-174.732-416.431 
ATOM   4253  O3'  DC A 207      25.855-175.703-416.473 
ATOM   4254  C2'  DC A 207      23.523-175.384-416.920 
ATOM   4255  C1'  DC A 207      23.234-176.179-415.651 
ATOM   4256  N1   DC A 207      21.828-176.660-415.553 
ATOM   4257  C2   DC A 207      21.604-177.892-414.943 
ATOM   4258  O2   DC A 207      22.572-178.528-414.511 
ATOM   4259  N3   DC A 207      20.329-178.348-414.845 
ATOM   4260  C4   DC A 207      19.307-177.628-415.325 
ATOM   4261  N4   DC A 207      18.082-178.117-415.205 
ATOM   4262  C5   DC A 207      19.516-176.360-415.956 
ATOM   4263  C6   DC A 207      20.797-175.921-416.045 
ATOM   4264  P    DA A 208      26.963-175.606-417.625 
ATOM   4265  OP1  DA A 208      28.018-174.650-417.219 
ATOM   4266  OP2  DA A 208      26.306-175.336-418.922 
ATOM   4267  O5'  DA A 208      27.554-177.093-417.621 
ATOM   4268  C5'  DA A 208      27.551-177.843-416.391 
ATOM   4269  C4'  DA A 208      27.095-179.265-416.653 
ATOM   4270  O4'  DA A 208      25.648-179.409-416.570 
ATOM   4271  C3'  DA A 208      27.443-179.834-418.028 
ATOM   4272  O3'  DA A 208      27.764-181.212-417.889 
ATOM   4273  C2'  DA A 208      26.150-179.714-418.835 
ATOM   4274  C1'  DA A 208      25.203-180.125-417.712 
ATOM   4275  N9   DA A 208      23.782-179.757-417.964 
ATOM   4276  C8   DA A 208      23.291-178.661-418.613 
ATOM   4277  N7   DA A 208      21.995-178.622-418.672 
ATOM   4278  C5   DA A 208      21.596-179.777-418.014 
ATOM   4279  C6   DA A 208      20.331-180.319-417.735 
ATOM   4280  N6   DA A 208      19.180-179.738-418.103 
ATOM   4281  N1   DA A 208      20.291-181.484-417.061 
ATOM   4282  C2   DA A 208      21.437-182.055-416.698 
ATOM   4283  N3   DA A 208      22.670-181.646-416.901 
ATOM   4284  C4   DA A 208      22.682-180.479-417.577 
ATOM   4285  P    DA A 209      28.968-181.820-418.752 
ATOM   4286  OP1  DA A 209      30.252-181.561-418.064 
ATOM   4287  OP2  DA A 209      28.869-181.338-420.147 
ATOM   4288  O5'  DA A 209      28.635-183.384-418.700 
ATOM   4289  C5'  DA A 209      27.952-183.914-417.548 
ATOM   4290  C4'  DA A 209      26.867-184.877-417.987 
ATOM   4291  O4'  DA A 209      25.600-184.207-418.243 
ATOM   4292  C3'  DA A 209      27.144-185.648-419.277 
ATOM   4293  O3'  DA A 209      26.622-186.965-419.148 
ATOM   4294  C2'  DA A 209      26.341-184.910-420.349 
ATOM   4295  C1'  DA A 209      25.103-184.652-419.495 
ATOM   4296  N9   DA A 209      24.208-183.595-420.041 
ATOM   4297  C8   DA A 209      24.551-182.461-420.721 
ATOM   4298  N7   DA A 209      23.538-181.731-421.070 
ATOM   4299  C5   DA A 209      22.440-182.430-420.587 
ATOM   4300  C6   DA A 209      21.059-182.176-420.634 
ATOM   4301  N6   DA A 209      20.526-181.095-421.220 
ATOM   4302  N1   DA A 209      20.244-183.077-420.055 
ATOM   4303  C2   DA A 209      20.780-184.149-419.474 
ATOM   4304  N3   DA A 209      22.046-184.490-419.368 
ATOM   4305  C4   DA A 209      22.841-183.573-419.956 
ATOM   4306  P    DG A 210      27.455-188.193-419.749 
ATOM   4307  OP1  DG A 210      28.483-188.618-418.774 
ATOM   4308  OP2  DG A 210      27.946-187.844-421.100 
ATOM   4309  O5'  DG A 210      26.322-189.317-419.863 
ATOM   4310  C5'  DG A 210      25.226-189.302-418.928 
ATOM   4311  C4'  DG A 210      23.921-189.554-419.656 
ATOM   4312  O4'  DG A 210      23.317-188.325-420.155 
ATOM   4313  C3'  DG A 210      24.010-190.448-420.892 
ATOM   4314  O3'  DG A 210      22.842-191.257-420.961 
ATOM   4315  C2'  DG A 210      23.999-189.478-422.074 
ATOM   4316  C1'  DG A 210      22.949-188.525-421.510 
ATOM   4317  N9   DG A 210      22.922-187.197-422.184 
ATOM   4318  C8   DG A 210      23.964-186.467-422.713 
ATOM   4319  N7   DG A 210      23.601-185.324-423.242 
ATOM   4320  C5   DG A 210      22.220-185.295-423.051 
ATOM   4321  C6   DG A 210      21.269-184.306-423.414 
ATOM   4322  O6   DG A 210      21.451-183.236-423.987 
ATOM   4323  N1   DG A 210      19.973-184.679-423.031 
ATOM   4324  C2   DG A 210      19.641-185.852-422.382 
ATOM   4325  N2   DG A 210      18.346-186.021-422.102 
ATOM   4326  N3   DG A 210      20.534-186.779-422.042 
ATOM   4327  C4   DG A 210      21.796-186.433-422.407 
ATOM   4328  P    DA A 211      22.981-192.782-421.426 
ATOM   4329  OP1  DA A 211      23.365-193.621-420.269 
ATOM   4330  OP2  DA A 211      23.866-192.862-422.608 
ATOM   4331  O5'  DA A 211      21.476-193.118-421.858 
ATOM   4332  C5'  DA A 211      20.392-192.439-421.197 
ATOM   4333  C4'  DA A 211      19.360-191.997-422.216 
ATOM   4334  O4'  DA A 211      19.651-190.681-422.767 
ATOM   4335  C3'  DA A 211      19.218-192.890-423.449 
ATOM   4336  O3'  DA A 211      17.847-192.939-423.826 
ATOM   4337  C2'  DA A 211      19.997-192.163-424.544 
ATOM   4338  C1'  DA A 211      19.542-190.754-424.180 
ATOM   4339  N9   DA A 211      20.392-189.680-424.765 
ATOM   4340  C8   DA A 211      21.740-189.693-424.991 
ATOM   4341  N7   DA A 211      22.193-188.598-425.518 
ATOM   4342  C5   DA A 211      21.067-187.798-425.651 
ATOM   4343  C6   DA A 211      20.882-186.499-426.150 
ATOM   4344  N6   DA A 211      21.878-185.742-426.631 
ATOM   4345  N1   DA A 211      19.630-186.004-426.139 
ATOM   4346  C2   DA A 211      18.644-186.761-425.660 
ATOM   4347  N3   DA A 211      18.696-187.980-425.170 
ATOM   4348  C4   DA A 211      19.959-188.452-425.193 
ATOM   4349  P    DA A 212      17.231-194.326-424.334 
ATOM   4350  OP1  DA A 212      16.829-195.146-423.170 
ATOM   4351  OP2  DA A 212      18.165-194.964-425.287 
ATOM   4352  O5'  DA A 212      15.927-193.825-425.115 
ATOM   4353  C5'  DA A 212      15.273-192.618-424.680 
ATOM   4354  C4'  DA A 212      14.903-191.767-425.879 
ATOM   4355  O4'  DA A 212      15.978-190.866-426.273 
ATOM   4356  C3'  DA A 212      14.575-192.532-427.161 
ATOM   4357  O3'  DA A 212      13.522-191.859-427.842 
ATOM   4358  C2'  DA A 212      15.843-192.433-428.007 
ATOM   4359  C1'  DA A 212      16.163-190.978-427.676 
ATOM   4360  N9   DA A 212      17.565-190.586-427.990 
ATOM   4361  C8   DA A 212      18.697-191.344-427.905 
ATOM   4362  N7   DA A 212      19.778-190.715-428.251 
ATOM   4363  C5   DA A 212      19.330-189.445-428.591 
ATOM   4364  C6   DA A 212      19.998-188.296-429.045 
ATOM   4365  N6   DA A 212      21.323-188.240-429.243 
ATOM   4366  N1   DA A 212      19.253-187.202-429.289 
ATOM   4367  C2   DA A 212      17.937-187.264-429.090 
ATOM   4368  N3   DA A 212      17.207-188.275-428.672 
ATOM   4369  C4   DA A 212      17.977-189.356-428.435 
ATOM   4370  P    DA A 213      12.381-192.725-428.555 
ATOM   4371  OP1  DA A 213      11.352-193.105-427.561 
ATOM   4372  OP2  DA A 213      13.000-193.840-429.306 
ATOM   4373  O5'  DA A 213      11.771-191.660-429.581 
ATOM   4374  C5'  DA A 213      11.803-190.262-429.237 
ATOM   4375  C4'  DA A 213      12.232-189.442-430.439 
ATOM   4376  O4'  DA A 213      13.678-189.302-430.527 
ATOM   4377  C3'  DA A 213      11.833-190.003-431.803 
ATOM   4378  O3'  DA A 213      11.498-188.923-432.665 
ATOM   4379  C2'  DA A 213      13.101-190.672-432.333 
ATOM   4380  C1'  DA A 213      14.078-189.604-431.855 
ATOM   4381  N9   DA A 213      15.496-190.060-431.819 
ATOM   4382  C8   DA A 213      15.980-191.301-431.523 
ATOM   4383  N7   DA A 213      17.272-191.387-431.579 
ATOM   4384  C5   DA A 213      17.678-190.110-431.938 
ATOM   4385  C6   DA A 213      18.945-189.545-432.161 
ATOM   4386  N6   DA A 213      20.091-190.231-432.050 
ATOM   4387  N1   DA A 213      18.991-188.244-432.506 
ATOM   4388  C2   DA A 213      17.849-187.567-432.614 
ATOM   4389  N3   DA A 213      16.615-187.985-432.431 
ATOM   4390  C4   DA A 213      16.596-189.290-432.088 
ATOM   4391  P    DT A 214      10.261-189.083-433.668 
ATOM   4392  OP1  DT A 214       9.003-188.766-432.956 
ATOM   4393  OP2  DT A 214      10.321-190.410-434.321 
ATOM   4394  O5'  DT A 214      10.575-187.941-434.742 
ATOM   4395  C5'  DT A 214      11.285-186.762-434.321 
ATOM   4396  C4'  DT A 214      12.344-186.402-435.344 
ATOM   4397  O4'  DT A 214      13.611-187.075-435.094 
ATOM   4398  C3'  DT A 214      12.017-186.759-436.794 
ATOM   4399  O3'  DT A 214      12.526-185.740-437.646 
ATOM   4400  C2'  DT A 214      12.796-188.049-437.059 
ATOM   4401  C1'  DT A 214      14.063-187.646-436.312 
ATOM   4402  N1   DT A 214      14.954-188.794-435.982 
ATOM   4403  C2   DT A 214      16.307-188.561-436.003 
ATOM   4404  O2   DT A 214      16.790-187.475-436.276 
ATOM   4405  N3   DT A 214      17.102-189.649-435.693 
ATOM   4406  C4   DT A 214      16.664-190.917-435.371 
ATOM   4407  O4   DT A 214      17.471-191.811-435.112 
ATOM   4408  C5   DT A 214      15.228-191.063-435.375 
ATOM   4409  C7   DT A 214      14.666-192.412-435.036 
ATOM   4410  C6   DT A 214      14.432-190.022-435.674 
ATOM   4411  P    DA A 215      11.659-185.282-438.911 
ATOM   4412  OP1  DA A 215      10.655-184.279-438.487 
ATOM   4413  OP2  DA A 215      11.129-186.474-439.608 
ATOM   4414  O5'  DA A 215      12.772-184.578-439.819 
ATOM   4415  C5'  DA A 215      13.897-183.946-439.180 
ATOM   4416  C4'  DA A 215      15.175-184.297-439.915 
ATOM   4417  O4'  DA A 215      15.778-185.528-439.422 
ATOM   4418  C3'  DA A 215      15.035-184.532-441.419 
ATOM   4419  O3'  DA A 215      16.191-184.021-442.074 
ATOM   4420  C2'  DA A 215      15.022-186.052-441.574 
ATOM   4421  C1'  DA A 215      16.102-186.345-440.536 
ATOM   4422  N9   DA A 215      16.124-187.762-440.080 
ATOM   4423  C8   DA A 215      15.072-188.618-439.914 
ATOM   4424  N7   DA A 215      15.416-189.798-439.501 
ATOM   4425  C5   DA A 215      16.797-189.722-439.383 
ATOM   4426  C6   DA A 215      17.766-190.657-438.983 
ATOM   4427  N6   DA A 215      17.475-191.912-438.611 
ATOM   4428  N1   DA A 215      19.050-190.255-438.980 
ATOM   4429  C2   DA A 215      19.333-189.007-439.350 
ATOM   4430  N3   DA A 215      18.519-188.051-439.741 
ATOM   4431  C4   DA A 215      17.240-188.480-439.735 
ATOM   4432  P    DT A 216      16.018-183.264-443.474 
ATOM   4433  OP1  DT A 216      15.658-181.849-443.231 
ATOM   4434  OP2  DT A 216      15.094-184.029-444.340 
ATOM   4435  O5'  DT A 216      17.503-183.349-444.064 
ATOM   4436  C5'  DT A 216      18.615-183.380-443.151 
ATOM   4437  C4'  DT A 216      19.622-184.424-443.595 
ATOM   4438  O4'  DT A 216      19.330-185.742-443.050 
ATOM   4439  C3'  DT A 216      19.713-184.661-445.103 
ATOM   4440  O3'  DT A 216      21.070-184.910-445.448 
ATOM   4441  C2'  DT A 216      18.908-185.938-445.344 
ATOM   4442  C1'  DT A 216      19.393-186.688-444.107 
ATOM   4443  N1   DT A 216      18.538-187.851-443.738 
ATOM   4444  C2   DT A 216      19.170-188.946-443.199 
ATOM   4445  O2   DT A 216      20.374-188.993-443.018 
ATOM   4446  N3   DT A 216      18.346-190.004-442.871 
ATOM   4447  C4   DT A 216      16.976-190.057-443.033 
ATOM   4448  O4   DT A 216      16.344-191.062-442.701 
ATOM   4449  C5   DT A 216      16.405-188.861-443.606 
ATOM   4450  C7   DT A 216      14.919-188.835-443.817 
ATOM   4451  C6   DT A 216      17.183-187.817-443.935 
ATOM   4452  P    DC A 217      21.651-184.292-446.805 
ATOM   4453  OP1  DC A 217      22.078-182.894-446.570 
ATOM   4454  OP2  DC A 217      20.679-184.498-447.901 
ATOM   4455  O5'  DC A 217      22.937-185.213-447.047 
ATOM   4456  C5'  DC A 217      23.619-185.772-445.909 
ATOM   4457  C4'  DC A 217      23.962-187.225-446.173 
ATOM   4458  O4'  DC A 217      22.888-188.128-445.784 
ATOM   4459  C3'  DC A 217      24.240-187.589-447.631 
ATOM   4460  O3'  DC A 217      25.279-188.560-447.673 
ATOM   4461  C2'  DC A 217      22.947-188.241-448.120 
ATOM   4462  C1'  DC A 217      22.658-189.035-446.851 
ATOM   4463  N1   DC A 217      21.251-189.517-446.753 
ATOM   4464  C2   DC A 217      21.027-190.748-446.143 
ATOM   4465  O2   DC A 217      21.996-191.385-445.711 
ATOM   4466  N3   DC A 217      19.753-191.205-446.045 
ATOM   4467  C4   DC A 217      18.731-190.485-446.525 
ATOM   4468  N4   DC A 217      17.506-190.974-446.405 
ATOM   4469  C5   DC A 217      18.940-189.216-447.156 
ATOM   4470  C6   DC A 217      20.221-188.778-447.245 
ATOM   4471  P    DT A 218      26.386-188.462-448.825 
ATOM   4472  OP1  DT A 218      27.441-187.507-448.419 
ATOM   4473  OP2  DT A 218      25.729-188.193-450.122 
ATOM   4474  O5'  DT A 218      26.977-189.950-448.821 
ATOM   4475  C5'  DT A 218      26.974-190.700-447.591 
ATOM   4476  C4'  DT A 218      26.519-192.122-447.853 
ATOM   4477  O4'  DT A 218      25.071-192.265-447.770 
ATOM   4478  C3'  DT A 218      26.867-192.690-449.228 
ATOM   4479  O3'  DT A 218      27.187-194.069-449.089 
ATOM   4480  C2'  DT A 218      25.574-192.571-450.035 
ATOM   4481  C1'  DT A 218      24.626-192.981-448.912 
ATOM   4482  N1   DT A 218      23.205-192.614-449.164 
ATOM   4483  C2   DT A 218      22.243-193.475-448.692 
ATOM   4484  O2   DT A 218      22.510-194.501-448.090 
ATOM   4485  N3   DT A 218      20.938-193.102-448.944 
ATOM   4486  C4   DT A 218      20.525-191.968-449.613 
ATOM   4487  O4   DT A 218      19.324-191.740-449.779 
ATOM   4488  C5   DT A 218      21.606-191.127-450.070 
ATOM   4489  C7   DT A 218      21.244-189.871-450.808 
ATOM   4490  C6   DT A 218      22.884-191.465-449.839 
ATOM   4491  P    DC A 219      28.391-194.677-449.952 
ATOM   4492  OP1  DC A 219      29.676-194.417-449.264 
ATOM   4493  OP2  DC A 219      28.293-194.194-451.347 
ATOM   4494  O5'  DC A 219      28.059-196.241-449.900 
ATOM   4495  C5'  DC A 219      27.376-196.771-448.748 
ATOM   4496  C4'  DC A 219      26.290-197.734-449.187 
ATOM   4497  O4'  DC A 219      25.024-197.063-449.443 
ATOM   4498  C3'  DC A 219      26.567-198.504-450.477 
ATOM   4499  O3'  DC A 219      26.045-199.821-450.348 
ATOM   4500  C2'  DC A 219      25.764-197.767-451.549 
ATOM   4501  C1'  DC A 219      24.526-197.509-450.695 
ATOM   4502  N1   DC A 219      23.632-196.451-451.241 
ATOM   4503  C2   DC A 219      22.260-196.601-451.055 
ATOM   4504  O2   DC A 219      21.845-197.597-450.450 
ATOM   4505  N3   DC A 219      21.427-195.647-451.547 
ATOM   4506  C4   DC A 219      21.916-194.584-452.196 
ATOM   4507  N4   DC A 219      21.063-193.681-452.656 
ATOM   4508  C5   DC A 219      23.323-194.411-452.398 
ATOM   4509  C6   DC A 219      24.139-195.375-451.901 
ATOM   4510  P    DA A 220      26.878-201.049-450.949 
ATOM   4511  OP1  DA A 220      27.907-201.475-449.974 
ATOM   4512  OP2  DA A 220      27.370-200.701-452.300 
ATOM   4513  O5'  DA A 220      25.745-202.174-451.063 
ATOM   4514  C5'  DA A 220      24.650-202.159-450.128 
ATOM   4515  C4'  DA A 220      23.344-202.410-450.856 
ATOM   4516  O4'  DA A 220      22.741-201.181-451.355 
ATOM   4517  C3'  DA A 220      23.433-203.305-452.092 
ATOM   4518  O3'  DA A 220      22.265-204.113-452.161 
ATOM   4519  C2'  DA A 220      23.423-202.335-453.274 
ATOM   4520  C1'  DA A 220      22.372-201.382-452.710 
ATOM   4521  N9   DA A 220      22.346-200.053-453.384 
ATOM   4522  C8   DA A 220      23.391-199.344-453.902 
ATOM   4523  N7   DA A 220      23.045-198.211-454.430 
ATOM   4524  C5   DA A 220      21.670-198.163-454.249 
ATOM   4525  C6   DA A 220      20.702-197.205-454.593 
ATOM   4526  N6   DA A 220      20.988-196.057-455.222 
ATOM   4527  N1   DA A 220      19.423-197.472-454.267 
ATOM   4528  C2   DA A 220      19.145-198.615-453.642 
ATOM   4529  N3   DA A 220      19.959-199.579-453.271 
ATOM   4530  C4   DA A 220      21.233-199.287-453.610 
ATOM   4531  P    DG A 221      22.404-205.639-452.626 
ATOM   4532  OP1  DG A 221      22.788-206.478-451.469 
ATOM   4533  OP2  DG A 221      23.290-205.718-453.808 
ATOM   4534  O5'  DG A 221      20.900-205.974-453.058 
ATOM   4535  C5'  DG A 221      19.815-205.296-452.397 
ATOM   4536  C4'  DG A 221      18.783-204.854-453.416 
ATOM   4537  O4'  DG A 221      19.075-203.538-453.967 
ATOM   4538  C3'  DG A 221      18.641-205.746-454.649 
ATOM   4539  O3'  DG A 221      17.270-205.796-455.026 
ATOM   4540  C2'  DG A 221      19.420-205.020-455.744 
ATOM   4541  C1'  DG A 221      18.965-203.610-455.380 
ATOM   4542  N9   DG A 221      19.816-202.536-455.965 
ATOM   4543  C8   DG A 221      21.174-202.531-456.201 
ATOM   4544  N7   DG A 221      21.620-201.419-456.732 
ATOM   4545  C5   DG A 221      20.476-200.632-456.858 
ATOM   4546  C6   DG A 221      20.325-199.316-457.370 
ATOM   4547  O6   DG A 221      21.183-198.564-457.825 
ATOM   4548  N1   DG A 221      18.989-198.896-457.313 
ATOM   4549  C2   DG A 221      17.938-199.647-456.825 
ATOM   4550  N2   DG A 221      16.736-199.065-456.857 
ATOM   4551  N3   DG A 221      18.081-200.881-456.344 
ATOM   4552  C4   DG A 221      19.371-201.304-456.393 
ATOM   4553  P    DG A 222      16.654-207.182-455.534 
ATOM   4554  OP1  DG A 222      16.253-208.003-454.370 
ATOM   4555  OP2  DG A 222      17.589-207.820-456.487 
ATOM   4556  O5'  DG A 222      15.351-206.682-456.315 
ATOM   4557  C5'  DG A 222      14.697-205.475-455.880 
ATOM   4558  C4'  DG A 222      14.327-204.624-457.079 
ATOM   4559  O4'  DG A 222      15.401-203.723-457.473 
ATOM   4560  C3'  DG A 222      13.998-205.389-458.361 
ATOM   4561  O3'  DG A 222      12.946-204.716-459.042 
ATOM   4562  C2'  DG A 222      15.267-205.289-459.207 
ATOM   4563  C1'  DG A 222      15.586-203.835-458.876 
ATOM   4564  N9   DG A 222      16.988-203.442-459.190 
ATOM   4565  C8   DG A 222      18.142-204.192-459.111 
ATOM   4566  N7   DG A 222      19.225-203.545-459.463 
ATOM   4567  C5   DG A 222      18.757-202.275-459.800 
ATOM   4568  C6   DG A 222      19.463-201.133-460.257 
ATOM   4569  O6   DG A 222      20.667-201.003-460.461 
ATOM   4570  N1   DG A 222      18.599-200.052-460.481 
ATOM   4571  C2   DG A 222      17.232-200.073-460.288 
ATOM   4572  N2   DG A 222      16.584-198.937-460.558 
ATOM   4573  N3   DG A 222      16.569-201.146-459.858 
ATOM   4574  C4   DG A 222      17.394-202.202-459.637 
ATOM   4575  P    DC A 223      11.805-205.582-459.755 
ATOM   4576  OP1  DC A 223      10.776-205.962-458.761 
ATOM   4577  OP2  DC A 223      12.424-206.697-460.506 
ATOM   4578  O5'  DC A 223      11.195-204.517-460.781 
ATOM   4579  C5'  DC A 223      11.227-203.118-460.437 
ATOM   4580  C4'  DC A 223      11.656-202.299-461.638 
ATOM   4581  O4'  DC A 223      13.102-202.158-461.727 
ATOM   4582  C3'  DC A 223      11.257-202.860-463.003 
ATOM   4583  O3'  DC A 223      10.922-201.779-463.865 
ATOM   4584  C2'  DC A 223      12.525-203.529-463.533 
ATOM   4585  C1'  DC A 223      13.501-202.460-463.055 
ATOM   4586  N1   DC A 223      14.919-202.916-463.019 
ATOM   4587  C2   DC A 223      15.908-201.985-463.323 
ATOM   4588  O2   DC A 223      15.573-200.829-463.606 
ATOM   4589  N3   DC A 223      17.208-202.381-463.297 
ATOM   4590  C4   DC A 223      17.529-203.643-462.986 
ATOM   4591  N4   DC A 223      18.810-203.980-462.974 
ATOM   4592  C5   DC A 223      16.527-204.617-462.671 
ATOM   4593  C6   DC A 223      15.235-204.201-462.703 
ATOM   4594  P    DT A 224       9.684-201.940-464.868 
ATOM   4595  OP1  DT A 224       8.426-201.623-464.156 
ATOM   4596  OP2  DT A 224       9.744-203.266-465.521 
ATOM   4597  O5'  DT A 224       9.998-200.797-465.943 
ATOM   4598  C5'  DT A 224      10.709-199.618-465.521 
ATOM   4599  C4'  DT A 224      11.768-199.259-466.544 
ATOM   4600  O4'  DT A 224      13.035-199.931-466.294 
ATOM   4601  C3'  DT A 224      11.441-199.616-467.994 
ATOM   4602  O3'  DT A 224      11.949-198.597-468.846 
ATOM   4603  C2'  DT A 224      12.219-200.905-468.259 
ATOM   4604  C1'  DT A 224      13.487-200.502-467.512 
ATOM   4605  N1   DT A 224      14.378-201.650-467.182 
ATOM   4606  C2   DT A 224      15.731-201.417-467.203 
ATOM   4607  O2   DT A 224      16.213-200.332-467.476 
ATOM   4608  N3   DT A 224      16.525-202.505-466.893 
ATOM   4609  C4   DT A 224      16.087-203.773-466.571 
ATOM   4610  O4   DT A 224      16.895-204.668-466.312 
ATOM   4611  C5   DT A 224      14.651-203.919-466.575 
ATOM   4612  C7   DT A 224      14.089-205.269-466.236 
ATOM   4613  C6   DT A 224      13.855-202.879-466.874 
ATOM   4614  P    DA A 225      11.082-198.139-470.111 
ATOM   4615  OP1  DA A 225      10.079-197.136-469.687 
ATOM   4616  OP2  DA A 225      10.553-199.331-470.808 
ATOM   4617  O5'  DA A 225      12.195-197.435-471.019 
ATOM   4618  C5'  DA A 225      13.320-196.803-470.380 
ATOM   4619  C4'  DA A 225      14.598-197.154-471.115 
ATOM   4620  O4'  DA A 225      15.202-198.384-470.622 
ATOM   4621  C3'  DA A 225      14.459-197.388-472.619 
ATOM   4622  O3'  DA A 225      15.614-196.877-473.274 
ATOM   4623  C2'  DA A 225      14.446-198.909-472.774 
ATOM   4624  C1'  DA A 225      15.526-199.202-471.736 
ATOM   4625  N9   DA A 225      15.548-200.619-471.280 
ATOM   4626  C8   DA A 225      14.496-201.474-471.114 
ATOM   4627  N7   DA A 225      14.840-202.654-470.701 
ATOM   4628  C5   DA A 225      16.221-202.579-470.583 
ATOM   4629  C6   DA A 225      17.190-203.514-470.183 
ATOM   4630  N6   DA A 225      16.899-204.769-469.811 
ATOM   4631  N1   DA A 225      18.474-203.111-470.180 
ATOM   4632  C2   DA A 225      18.757-201.864-470.550 
ATOM   4633  N3   DA A 225      17.942-200.908-470.941 
ATOM   4634  C4   DA A 225      16.664-201.337-470.935 
ATOM   4635  P    DA A 226      15.441-196.120-474.674 
ATOM   4636  OP1  DA A 226      15.082-194.705-474.431 
ATOM   4637  OP2  DA A 226      14.518-196.885-475.540 
ATOM   4638  O5'  DA A 226      16.926-196.206-475.264 
ATOM   4639  C5'  DA A 226      18.039-196.236-474.351 
ATOM   4640  C4'  DA A 226      19.045-197.281-474.795 
ATOM   4641  O4'  DA A 226      18.754-198.599-474.250 
ATOM   4642  C3'  DA A 226      19.136-197.518-476.303 
ATOM   4643  O3'  DA A 226      20.494-197.766-476.648 
ATOM   4644  C2'  DA A 226      18.331-198.794-476.544 
ATOM   4645  C1'  DA A 226      18.816-199.545-475.307 
ATOM   4646  N9   DA A 226      17.962-200.708-474.938 
ATOM   4647  C8   DA A 226      16.609-200.840-475.065 
ATOM   4648  N7   DA A 226      16.152-201.982-474.654 
ATOM   4649  C5   DA A 226      17.284-202.658-474.221 
ATOM   4650  C6   DA A 226      17.471-203.935-473.665 
ATOM   4651  N6   DA A 226      16.470-204.798-473.442 
ATOM   4652  N1   DA A 226      18.729-204.294-473.348 
ATOM   4653  C2   DA A 226      19.720-203.432-473.572 
ATOM   4654  N3   DA A 226      19.667-202.221-474.082 
ATOM   4655  C4   DA A 226      18.398-201.886-474.392 
ATOM   4656  P    DT A 227      21.075-197.148-478.005 
ATOM   4657  OP1  DT A 227      21.502-195.750-477.770 
ATOM   4658  OP2  DT A 227      20.102-197.354-479.101 
ATOM   4659  O5'  DT A 227      22.360-198.070-478.247 
ATOM   4660  C5'  DT A 227      23.042-198.629-477.109 
ATOM   4661  C4'  DT A 227      23.386-200.081-477.373 
ATOM   4662  O4'  DT A 227      22.312-200.984-476.984 
ATOM   4663  C3'  DT A 227      23.664-200.445-478.831 
ATOM   4664  O3'  DT A 227      24.702-201.417-478.873 
ATOM   4665  C2'  DT A 227      22.370-201.097-479.320 
ATOM   4666  C1'  DT A 227      22.081-201.892-478.051 
ATOM   4667  N1   DT A 227      20.675-202.373-477.953 
ATOM   4668  C2   DT A 227      20.471-203.590-477.348 
ATOM   4669  O2   DT A 227      21.379-204.269-476.901 
ATOM   4670  N3   DT A 227      19.155-204.004-477.277 
ATOM   4671  C4   DT A 227      18.054-203.318-477.748 
ATOM   4672  O4   DT A 227      16.922-203.790-477.626 
ATOM   4673  C5   DT A 227      18.369-202.052-478.366 
ATOM   4674  C7   DT A 227      17.228-201.240-478.907 
ATOM   4675  C6   DT A 227      19.640-201.625-478.450 
ATOM   4676  P    DG A 228      25.810-201.319-480.025 
ATOM   4677  OP1  DG A 228      26.865-200.363-479.619 
ATOM   4678  OP2  DG A 228      25.153-201.049-481.322 
ATOM   4679  O5'  DG A 228      26.401-202.806-480.021 
ATOM   4680  C5'  DG A 228      26.398-203.556-478.791 
ATOM   4681  C4'  DG A 228      25.942-204.978-479.053 
ATOM   4682  O4'  DG A 228      24.495-205.122-478.970 
ATOM   4683  C3'  DG A 228      26.290-205.547-480.428 
ATOM   4684  O3'  DG A 228      26.611-206.925-480.289 
ATOM   4685  C2'  DG A 228      24.998-205.427-481.235 
ATOM   4686  C1'  DG A 228      24.050-205.838-480.112 
ATOM   4687  N9   DG A 228      22.629-205.470-480.364 
ATOM   4688  C8   DG A 228      22.115-204.370-481.016 
ATOM   4689  N7   DG A 228      20.805-204.344-481.068 
ATOM   4690  C5   DG A 228      20.424-205.509-480.403 
ATOM   4691  C6   DG A 228      19.130-206.027-480.139 
ATOM   4692  O6   DG A 228      18.036-205.558-480.440 
ATOM   4693  N1   DG A 228      19.198-207.238-479.435 
ATOM   4694  C2   DG A 228      20.363-207.865-479.040 
ATOM   4695  N2   DG A 228      20.215-209.015-478.377 
ATOM   4696  N3   DG A 228      21.577-207.377-479.288 
ATOM   4697  C4   DG A 228      21.529-206.203-479.970 
ATOM   4698  P    DT A 229      27.815-207.533-481.152 
ATOM   4699  OP1  DT A 229      29.099-207.274-480.464 
ATOM   4700  OP2  DT A 229      27.716-207.051-482.547 
ATOM   4701  O5'  DT A 229      27.482-209.097-481.100 
ATOM   4702  C5'  DT A 229      26.799-209.627-479.948 
ATOM   4703  C4'  DT A 229      25.714-210.590-480.387 
ATOM   4704  O4'  DT A 229      24.447-209.920-480.643 
ATOM   4705  C3'  DT A 229      25.991-211.361-481.677 
ATOM   4706  O3'  DT A 229      25.469-212.678-481.548 
ATOM   4707  C2'  DT A 229      25.188-210.623-482.749 
ATOM   4708  C1'  DT A 229      23.950-210.366-481.895 
ATOM   4709  N1   DT A 229      23.055-209.308-482.441 
ATOM   4710  C2   DT A 229      21.704-209.471-482.249 
ATOM   4711  O2   DT A 229      21.228-210.426-481.663 
ATOM   4712  N3   DT A 229      20.906-208.470-482.771 
ATOM   4713  C4   DT A 229      21.337-207.349-483.449 
ATOM   4714  O4   DT A 229      20.527-206.520-483.870 
ATOM   4715  C5   DT A 229      22.771-207.266-483.601 
ATOM   4716  C7   DT A 229      23.325-206.076-484.328 
ATOM   4717  C6   DT A 229      23.571-208.225-483.105 
ATOM   4718  P    DC A 230      26.302-213.906-482.149 
ATOM   4719  OP1  DC A 230      27.330-214.331-481.174 
ATOM   4720  OP2  DC A 230      26.793-213.558-483.500 
ATOM   4721  O5'  DC A 230      25.169-215.030-482.263 
ATOM   4722  C5'  DC A 230      24.073-215.015-481.328 
ATOM   4723  C4'  DC A 230      22.768-215.267-482.056 
ATOM   4724  O4'  DC A 230      22.164-214.038-482.555 
ATOM   4725  C3'  DC A 230      22.857-216.161-483.292 
ATOM   4726  O3'  DC A 230      21.689-216.970-483.361 
ATOM   4727  C2'  DC A 230      22.846-215.191-484.474 
ATOM   4728  C1'  DC A 230      21.796-214.238-483.910 
ATOM   4729  N1   DC A 230      21.769-212.910-484.584 
ATOM   4730  C2   DC A 230      20.536-212.277-484.723 
ATOM   4731  O2   DC A 230      19.525-212.839-484.286 
ATOM   4732  N3   DC A 230      20.490-211.066-485.335 
ATOM   4733  C4   DC A 230      21.609-210.491-485.795 
ATOM   4734  N4   DC A 230      21.512-209.309-486.384 
ATOM   4735  C5   DC A 230      22.887-211.125-485.662 
ATOM   4736  C6   DC A 230      22.912-212.336-485.048 
ATOM   4737  P    DG A 231      21.828-218.495-483.826 
ATOM   4738  OP1  DG A 231      22.212-219.334-482.669 
ATOM   4739  OP2  DG A 231      22.713-218.575-485.008 
ATOM   4740  O5'  DG A 231      20.323-218.831-484.258 
ATOM   4741  C5'  DG A 231      19.239-218.152-483.597 
ATOM   4742  C4'  DG A 231      18.207-217.710-484.616 
ATOM   4743  O4'  DG A 231      18.498-216.394-485.167 
ATOM   4744  C3'  DG A 231      18.065-218.603-485.849 
ATOM   4745  O3'  DG A 231      16.694-218.652-486.226 
ATOM   4746  C2'  DG A 231      18.844-217.876-486.944 
ATOM   4747  C1'  DG A 231      18.389-216.467-486.580 
ATOM   4748  N9   DG A 231      19.239-215.393-487.165 
ATOM   4749  C8   DG A 231      20.597-215.388-487.401 
ATOM   4750  N7   DG A 231      21.043-214.276-487.932 
ATOM   4751  C5   DG A 231      19.900-213.488-488.058 
ATOM   4752  C6   DG A 231      19.748-212.173-488.570 
ATOM   4753  O6   DG A 231      20.606-211.420-489.025 
ATOM   4754  N1   DG A 231      18.412-211.753-488.513 
ATOM   4755  C2   DG A 231      17.361-212.503-488.025 
ATOM   4756  N2   DG A 231      16.160-211.922-488.057 
ATOM   4757  N3   DG A 231      17.505-213.738-487.544 
ATOM   4758  C4   DG A 231      18.794-214.160-487.593 
ATOM   4759  P    DT A 232      16.078-220.039-486.734 
ATOM   4760  OP1  DT A 232      15.676-220.859-485.570 
ATOM   4761  OP2  DT A 232      17.012-220.677-487.687 
ATOM   4762  O5'  DT A 232      14.774-219.538-487.515 
ATOM   4763  C5'  DT A 232      14.120-218.331-487.080 
ATOM   4764  C4'  DT A 232      13.750-217.480-488.279 
ATOM   4765  O4'  DT A 232      14.825-216.579-488.673 
ATOM   4766  C3'  DT A 232      13.422-218.245-489.561 
ATOM   4767  O3'  DT A 232      12.369-217.572-490.242 
ATOM   4768  C2'  DT A 232      14.690-218.146-490.407 
ATOM   4769  C1'  DT A 232      15.010-216.691-490.076 
ATOM   4770  N1   DT A 232      16.412-216.299-490.390 
ATOM   4771  C2   DT A 232      16.618-215.012-490.825 
ATOM   4772  O2   DT A 232      15.716-214.203-490.957 
ATOM   4773  N3   DT A 232      17.931-214.685-491.107 
ATOM   4774  C4   DT A 232      19.025-215.518-490.993 
ATOM   4775  O4   DT A 232      20.154-215.112-491.275 
ATOM   4776  C5   DT A 232      18.707-216.848-490.530 
ATOM   4777  C7   DT A 232      19.841-217.819-490.378 
ATOM   4778  C6   DT A 232      17.440-217.193-490.248 
ATOM   4779  P    DC A 233      11.228-218.438-490.955 
ATOM   4780  OP1  DC A 233      10.199-218.818-489.961 
ATOM   4781  OP2  DC A 233      11.847-219.553-491.706 
ATOM   4782  O5'  DC A 233      10.618-217.373-491.981 
ATOM   4783  C5'  DC A 233      10.650-215.975-491.637 
ATOM   4784  C4'  DC A 233      11.079-215.156-492.839 
ATOM   4785  O4'  DC A 233      12.525-215.015-492.927 
ATOM   4786  C3'  DC A 233      10.680-215.716-494.203 
ATOM   4787  O3'  DC A 233      10.345-214.636-495.065 
ATOM   4788  C2'  DC A 233      11.948-216.385-494.733 
ATOM   4789  C1'  DC A 233      12.925-215.317-494.255 
ATOM   4790  N1   DC A 233      14.343-215.773-494.219 
ATOM   4791  C2   DC A 233      15.332-214.841-494.523 
ATOM   4792  O2   DC A 233      14.996-213.685-494.806 
ATOM   4793  N3   DC A 233      16.631-215.237-494.497 
ATOM   4794  C4   DC A 233      16.953-216.499-494.186 
ATOM   4795  N4   DC A 233      18.233-216.837-494.174 
ATOM   4796  C5   DC A 233      15.950-217.473-493.871 
ATOM   4797  C6   DC A 233      14.659-217.057-493.903 
ATOM   4798  P    DT A 234       9.108-214.796-496.068 
ATOM   4799  OP1  DT A 234       7.850-214.479-495.356 
ATOM   4800  OP2  DT A 234       9.168-216.123-496.721 
ATOM   4801  O5'  DT A 234       9.422-213.654-497.143 
ATOM   4802  C5'  DT A 234      10.133-212.475-496.721 
ATOM   4803  C4'  DT A 234      11.191-212.115-497.744 
ATOM   4804  O4'  DT A 234      12.458-212.788-497.494 
ATOM   4805  C3'  DT A 234      10.864-212.473-499.194 
ATOM   4806  O3'  DT A 234      11.373-211.453-500.046 
ATOM   4807  C2'  DT A 234      11.643-213.762-499.459 
ATOM   4808  C1'  DT A 234      12.910-213.359-498.712 
ATOM   4809  N1   DT A 234      13.801-214.507-498.382 
ATOM   4810  C2   DT A 234      15.155-214.274-498.403 
ATOM   4811  O2   DT A 234      15.637-213.188-498.676 
ATOM   4812  N3   DT A 234      15.949-215.362-498.093 
ATOM   4813  C4   DT A 234      15.511-216.630-497.771 
ATOM   4814  O4   DT A 234      16.318-217.524-497.512 
ATOM   4815  C5   DT A 234      14.075-216.776-497.775 
ATOM   4816  C7   DT A 234      13.513-218.125-497.436 
ATOM   4817  C6   DT A 234      13.279-215.735-498.074 
ATOM   4818  P    DG A 235      10.506-210.995-501.311 
ATOM   4819  OP1  DG A 235       9.502-209.992-500.887 
ATOM   4820  OP2  DG A 235       9.976-212.187-502.008 
ATOM   4821  O5'  DG A 235      11.619-210.291-502.219 
ATOM   4822  C5'  DG A 235      12.744-209.659-501.580 
ATOM   4823  C4'  DG A 235      14.022-210.010-502.315 
ATOM   4824  O4'  DG A 235      14.625-211.241-501.822 
ATOM   4825  C3'  DG A 235      13.882-210.245-503.819 
ATOM   4826  O3'  DG A 235      15.038-209.734-504.474 
ATOM   4827  C2'  DG A 235      13.869-211.765-503.974 
ATOM   4828  C1'  DG A 235      14.949-212.058-502.936 
ATOM   4829  N9   DG A 235      14.971-213.475-502.480 
ATOM   4830  C8   DG A 235      13.923-214.352-502.308 
ATOM   4831  N7   DG A 235      14.283-215.541-501.889 
ATOM   4832  C5   DG A 235      15.669-215.446-501.777 
ATOM   4833  C6   DG A 235      16.622-216.415-501.368 
ATOM   4834  O6   DG A 235      16.435-217.577-501.014 
ATOM   4835  N1   DG A 235      17.925-215.898-501.400 
ATOM   4836  C2   DG A 235      18.262-214.613-501.776 
ATOM   4837  N2   DG A 235      19.562-214.313-501.738 
ATOM   4838  N3   DG A 235      17.367-213.704-502.159 
ATOM   4839  C4   DG A 235      16.100-214.190-502.135 
ATOM   4840  P    DT A 236      14.865-208.977-505.874 
ATOM   4841  OP1  DT A 236      14.505-207.562-505.631 
ATOM   4842  OP2  DT A 236      13.941-209.742-506.740 
ATOM   4843  O5'  DT A 236      16.350-209.062-506.464 
ATOM   4844  C5'  DT A 236      17.462-209.093-505.551 
ATOM   4845  C4'  DT A 236      18.469-210.137-505.995 
ATOM   4846  O4'  DT A 236      18.177-211.456-505.450 
ATOM   4847  C3'  DT A 236      18.560-210.374-507.503 
ATOM   4848  O3'  DT A 236      19.917-210.623-507.848 
ATOM   4849  C2'  DT A 236      17.755-211.651-507.744 
ATOM   4850  C1'  DT A 236      18.240-212.401-506.507 
ATOM   4851  N1   DT A 236      17.385-213.564-506.138 
ATOM   4852  C2   DT A 236      18.017-214.659-505.599 
ATOM   4853  O2   DT A 236      19.221-214.706-505.418 
ATOM   4854  N3   DT A 236      17.193-215.717-505.271 
ATOM   4855  C4   DT A 236      15.823-215.770-505.433 
ATOM   4856  O4   DT A 236      15.191-216.775-505.102 
ATOM   4857  C5   DT A 236      15.252-214.574-506.006 
ATOM   4858  C7   DT A 236      13.766-214.548-506.217 
ATOM   4859  C6   DT A 236      16.030-213.530-506.335 
ATOM   4860  P    DA A 237      20.498-210.005-509.205 
ATOM   4861  OP1  DA A 237      20.925-208.607-508.970 
ATOM   4862  OP2  DA A 237      19.526-210.211-510.301 
ATOM   4863  O5'  DA A 237      21.784-210.926-509.447 
ATOM   4864  C5'  DA A 237      22.466-211.485-508.309 
ATOM   4865  C4'  DA A 237      22.809-212.938-508.573 
ATOM   4866  O4'  DA A 237      21.735-213.841-508.184 
ATOM   4867  C3'  DA A 237      23.087-213.302-510.031 
ATOM   4868  O3'  DA A 237      24.126-214.273-510.073 
ATOM   4869  C2'  DA A 237      21.794-213.954-510.520 
ATOM   4870  C1'  DA A 237      21.505-214.748-509.251 
ATOM   4871  N9   DA A 237      20.099-215.230-509.153 
ATOM   4872  C8   DA A 237      18.959-214.616-509.591 
ATOM   4873  N7   DA A 237      17.877-215.293-509.359 
ATOM   4874  C5   DA A 237      18.330-216.439-508.720 
ATOM   4875  C6   DA A 237      17.662-217.565-508.211 
ATOM   4876  N6   DA A 237      16.333-217.728-508.270 
ATOM   4877  N1   DA A 237      18.414-218.523-507.638 
ATOM   4878  C2   DA A 237      19.735-218.357-507.582 
ATOM   4879  N3   DA A 237      20.464-217.354-508.020 
ATOM   4880  C4   DA A 237      19.688-216.409-508.590 
ATOM   4881  P    DT A 238      25.233-214.176-511.225 
ATOM   4882  OP1  DT A 238      26.288-213.220-510.819 
ATOM   4883  OP2  DT A 238      24.576-213.906-512.522 
ATOM   4884  O5'  DT A 238      25.825-215.663-511.221 
ATOM   4885  C5'  DT A 238      25.821-216.413-509.991 
ATOM   4886  C4'  DT A 238      25.366-217.835-510.253 
ATOM   4887  O4'  DT A 238      23.918-217.978-510.170 
ATOM   4888  C3'  DT A 238      25.714-218.403-511.628 
ATOM   4889  O3'  DT A 238      26.034-219.782-511.489 
ATOM   4890  C2'  DT A 238      24.421-218.284-512.435 
ATOM   4891  C1'  DT A 238      23.473-218.694-511.312 
ATOM   4892  N1   DT A 238      22.052-218.327-511.564 
ATOM   4893  C2   DT A 238      21.090-219.188-511.092 
ATOM   4894  O2   DT A 238      21.357-220.214-510.490 
ATOM   4895  N3   DT A 238      19.785-218.815-511.344 
ATOM   4896  C4   DT A 238      19.372-217.681-512.013 
ATOM   4897  O4   DT A 238      18.171-217.453-512.179 
ATOM   4898  C5   DT A 238      20.453-216.840-512.470 
ATOM   4899  C7   DT A 238      20.091-215.584-513.208 
ATOM   4900  C6   DT A 238      21.731-217.178-512.239 
ATOM   4901  P    DA A 239      27.238-220.390-512.352 
ATOM   4902  OP1  DA A 239      28.523-220.130-511.664 
ATOM   4903  OP2  DA A 239      27.140-219.908-513.747 
ATOM   4904  O5'  DA A 239      26.906-221.954-512.300 
ATOM   4905  C5'  DA A 239      26.223-222.484-511.148 
ATOM   4906  C4'  DA A 239      25.138-223.447-511.587 
ATOM   4907  O4'  DA A 239      23.871-222.776-511.843 
ATOM   4908  C3'  DA A 239      25.414-224.217-512.877 
ATOM   4909  O3'  DA A 239      24.892-225.534-512.748 
ATOM   4910  C2'  DA A 239      24.611-223.480-513.949 
ATOM   4911  C1'  DA A 239      23.373-223.222-513.095 
ATOM   4912  N9   DA A 239      22.479-222.164-513.641 
ATOM   4913  C8   DA A 239      22.822-221.031-514.321 
ATOM   4914  N7   DA A 239      21.808-220.300-514.670 
ATOM   4915  C5   DA A 239      20.711-221.000-514.187 
ATOM   4916  C6   DA A 239      19.330-220.745-514.234 
ATOM   4917  N6   DA A 239      18.796-219.664-514.820 
ATOM   4918  N1   DA A 239      18.514-221.646-513.655 
ATOM   4919  C2   DA A 239      19.051-222.718-513.074 
ATOM   4920  N3   DA A 239      20.316-223.060-512.968 
ATOM   4921  C4   DA A 239      21.111-222.142-513.556 
ATOM   4922  P    DG A 240      25.725-226.762-513.349 
ATOM   4923  OP1  DG A 240      26.754-227.188-512.374 
ATOM   4924  OP2  DG A 240      26.217-226.414-514.700 
ATOM   4925  O5'  DG A 240      24.592-227.887-513.463 
ATOM   4926  C5'  DG A 240      23.497-227.872-512.528 
ATOM   4927  C4'  DG A 240      22.191-228.123-513.256 
ATOM   4928  O4'  DG A 240      21.588-226.895-513.755 
ATOM   4929  C3'  DG A 240      22.280-229.018-514.492 
ATOM   4930  O3'  DG A 240      21.112-229.826-514.561 
ATOM   4931  C2'  DG A 240      22.270-228.048-515.674 
ATOM   4932  C1'  DG A 240      21.219-227.095-515.110 
ATOM   4933  N9   DG A 240      21.193-225.766-515.784 
ATOM   4934  C8   DG A 240      22.235-225.036-516.313 
ATOM   4935  N7   DG A 240      21.871-223.893-516.842 
ATOM   4936  C5   DG A 240      20.491-223.864-516.651 
ATOM   4937  C6   DG A 240      19.539-222.876-517.014 
ATOM   4938  O6   DG A 240      19.722-221.805-517.587 
ATOM   4939  N1   DG A 240      18.244-223.249-516.631 
ATOM   4940  C2   DG A 240      17.911-224.421-515.982 
ATOM   4941  N2   DG A 240      16.616-224.591-515.702 
ATOM   4942  N3   DG A 240      18.805-225.348-515.642 
ATOM   4943  C4   DG A 240      20.067-225.002-516.007 
ATOM   4944  P    DT A 241      21.251-231.352-515.026 
ATOM   4945  OP1  DT A 241      21.635-232.191-513.869 
ATOM   4946  OP2  DT A 241      22.137-231.431-516.208 
ATOM   4947  O5'  DT A 241      19.747-231.687-515.458 
ATOM   4948  C5'  DT A 241      18.662-231.009-514.797 
ATOM   4949  C4'  DT A 241      17.630-230.567-515.816 
ATOM   4950  O4'  DT A 241      17.922-229.251-516.367 
ATOM   4951  C3'  DT A 241      17.488-231.459-517.049 
ATOM   4952  O3'  DT A 241      16.118-231.509-517.426 
ATOM   4953  C2'  DT A 241      18.267-230.733-518.144 
ATOM   4954  C1'  DT A 241      17.812-229.323-517.780 
ATOM   4955  N1   DT A 241      18.663-228.249-518.365 
ATOM   4956  C2   DT A 241      18.035-227.085-518.734 
ATOM   4957  O2   DT A 241      16.836-226.907-518.601 
ATOM   4958  N3   DT A 241      18.855-226.112-519.273 
ATOM   4959  C4   DT A 241      20.217-226.207-519.468 
ATOM   4960  O4   DT A 241      20.847-225.268-519.960 
ATOM   4961  C5   DT A 241      20.787-227.466-519.050 
ATOM   4962  C7   DT A 241      22.265-227.653-519.228 
ATOM   4963  C6   DT A 241      20.013-228.429-518.523 
ATOM   4964  P    DG A 242      15.501-232.895-517.934 
ATOM   4965  OP1  DG A 242      15.100-233.716-516.770 
ATOM   4966  OP2  DG A 242      16.436-233.533-518.887 
ATOM   4967  O5'  DG A 242      14.198-232.395-518.715 
ATOM   4968  C5'  DG A 242      13.544-231.188-518.280 
ATOM   4969  C4'  DG A 242      13.174-230.337-519.479 
ATOM   4970  O4'  DG A 242      14.248-229.436-519.873 
ATOM   4971  C3'  DG A 242      12.845-231.102-520.761 
ATOM   4972  O3'  DG A 242      11.793-230.429-521.442 
ATOM   4973  C2'  DG A 242      14.114-231.002-521.607 
ATOM   4974  C1'  DG A 242      14.433-229.548-521.276 
ATOM   4975  N9   DG A 242      15.835-229.155-521.590 
ATOM   4976  C8   DG A 242      16.989-229.905-521.511 
ATOM   4977  N7   DG A 242      18.072-229.258-521.863 
ATOM   4978  C5   DG A 242      17.604-227.988-522.200 
ATOM   4979  C6   DG A 242      18.310-226.846-522.657 
ATOM   4980  O6   DG A 242      19.515-226.716-522.861 
ATOM   4981  N1   DG A 242      17.446-225.765-522.881 
ATOM   4982  C2   DG A 242      16.079-225.786-522.688 
ATOM   4983  N2   DG A 242      15.431-224.650-522.958 
ATOM   4984  N3   DG A 242      15.416-226.859-522.258 
ATOM   4985  C4   DG A 242      16.241-227.915-522.037 
ATOM   4986  P    DT A 243      10.652-231.295-522.155 
ATOM   4987  OP1  DT A 243       9.623-231.675-521.161 
ATOM   4988  OP2  DT A 243      11.271-232.410-522.906 
ATOM   4989  O5'  DT A 243      10.042-230.230-523.181 
ATOM   4990  C5'  DT A 243      10.074-228.831-522.837 
ATOM   4991  C4'  DT A 243      10.503-228.012-524.039 
ATOM   4992  O4'  DT A 243      11.949-227.871-524.127 
ATOM   4993  C3'  DT A 243      10.104-228.573-525.403 
ATOM   4994  O3'  DT A 243       9.769-227.492-526.265 
ATOM   4995  C2'  DT A 243      11.372-229.242-525.933 
ATOM   4996  C1'  DT A 243      12.348-228.173-525.455 
ATOM   4997  N1   DT A 243      13.766-228.629-525.419 
ATOM   4998  C2   DT A 243      14.730-227.699-525.721 
ATOM   4999  O2   DT A 243      14.470-226.542-526.009 
ATOM   5000  N3   DT A 243      16.033-228.158-525.680 
ATOM   5001  C4   DT A 243      16.439-229.439-525.368 
ATOM   5002  O4   DT A 243      17.636-229.733-525.363 
ATOM   5003  C5   DT A 243      15.355-230.344-525.066 
ATOM   5004  C7   DT A 243      15.710-231.759-524.716 
ATOM   5005  C6   DT A 243      14.079-229.924-525.099 
ATOM   5006  P    DA A 244       8.531-227.653-527.268 
ATOM   5007  OP1  DA A 244       7.273-227.336-526.556 
ATOM   5008  OP2  DA A 244       8.591-228.979-527.921 
ATOM   5009  O5'  DA A 244       8.845-226.510-528.343 
ATOM   5010  C5'  DA A 244       9.556-225.331-527.921 
ATOM   5011  C4'  DA A 244      10.615-224.972-528.944 
ATOM   5012  O4'  DA A 244      11.882-225.644-528.694 
ATOM   5013  C3'  DA A 244      10.288-225.329-530.394 
ATOM   5014  O3'  DA A 244      10.796-224.310-531.246 
ATOM   5015  C2'  DA A 244      11.066-226.618-530.659 
ATOM   5016  C1'  DA A 244      12.334-226.215-529.912 
ATOM   5017  N9   DA A 244      13.225-227.363-529.582 
ATOM   5018  C8   DA A 244      12.874-228.642-529.255 
ATOM   5019  N7   DA A 244      13.886-229.419-529.021 
ATOM   5020  C5   DA A 244      14.989-228.597-529.205 
ATOM   5021  C6   DA A 244      16.370-228.829-529.102 
ATOM   5022  N6   DA A 244      16.900-230.016-528.773 
ATOM   5023  N1   DA A 244      17.193-227.792-529.352 
ATOM   5024  C2   DA A 244      16.661-226.615-529.678 
ATOM   5025  N3   DA A 244      15.395-226.281-529.804 
ATOM   5026  C4   DA A 244      14.594-227.336-529.549 
ATOM   5027  P    DT A 245       9.929-223.852-532.511 
ATOM   5028  OP1  DT A 245       8.926-222.849-532.087 
ATOM   5029  OP2  DT A 245       9.400-225.044-533.208 
ATOM   5030  O5'  DT A 245      11.042-223.148-533.419 
ATOM   5031  C5'  DT A 245      12.167-222.516-532.780 
ATOM   5032  C4'  DT A 245      13.445-222.867-533.515 
ATOM   5033  O4'  DT A 245      14.049-224.098-533.022 
ATOM   5034  C3'  DT A 245      13.306-223.101-535.019 
ATOM   5035  O3'  DT A 245      14.461-222.590-535.674 
ATOM   5036  C2'  DT A 245      13.293-224.622-535.174 
ATOM   5037  C1'  DT A 245      14.373-224.915-534.136 
ATOM   5038  N1   DT A 245      14.395-226.332-533.680 
ATOM   5039  C2   DT A 245      15.622-226.873-533.380 
ATOM   5040  O2   DT A 245      16.664-226.247-533.473 
ATOM   5041  N3   DT A 245      15.604-228.189-532.960 
ATOM   5042  C4   DT A 245      14.487-228.988-532.819 
ATOM   5043  O4   DT A 245      14.596-230.154-532.435 
ATOM   5044  C5   DT A 245      13.247-228.331-533.158 
ATOM   5045  C7   DT A 245      11.983-229.131-533.032 
ATOM   5046  C6   DT A 245      13.235-227.053-533.569 
ATOM   5047  P    DG A 246      14.288-221.833-537.074 
ATOM   5048  OP1  DG A 246      13.929-220.418-536.831 
ATOM   5049  OP2  DG A 246      13.365-222.598-537.940 
ATOM   5050  O5'  DG A 246      15.773-221.919-537.664 
ATOM   5051  C5'  DG A 246      16.886-221.950-536.751 
ATOM   5052  C4'  DG A 246      17.892-222.994-537.195 
ATOM   5053  O4'  DG A 246      17.601-224.312-536.650 
ATOM   5054  C3'  DG A 246      17.984-223.231-538.703 
ATOM   5055  O3'  DG A 246      19.341-223.479-539.048 
ATOM   5056  C2'  DG A 246      17.178-224.507-538.944 
ATOM   5057  C1'  DG A 246      17.663-225.258-537.707 
ATOM   5058  N9   DG A 246      16.809-226.421-537.338 
ATOM   5059  C8   DG A 246      15.445-226.572-537.460 
ATOM   5060  N7   DG A 246      14.997-227.731-537.039 
ATOM   5061  C5   DG A 246      16.145-228.393-536.609 
ATOM   5062  C6   DG A 246      16.298-229.689-536.051 
ATOM   5063  O6   DG A 246      15.436-230.532-535.817 
ATOM   5064  N1   DG A 246      17.641-229.965-535.757 
ATOM   5065  C2   DG A 246      18.697-229.101-535.973 
ATOM   5066  N2   DG A 246      19.904-229.553-535.623 
ATOM   5067  N3   DG A 246      18.553-227.886-536.496 
ATOM   5068  C4   DG A 246      17.256-227.603-536.788 
ATOM   5069  P    DC A 247      19.922-222.861-540.405 
ATOM   5070  OP1  DC A 247      20.349-221.463-540.170 
ATOM   5071  OP2  DC A 247      18.949-223.068-541.501 
ATOM   5072  O5'  DC A 247      21.207-223.783-540.647 
ATOM   5073  C5'  DC A 247      21.889-224.342-539.509 
ATOM   5074  C4'  DC A 247      22.233-225.794-539.773 
ATOM   5075  O4'  DC A 247      21.159-226.698-539.384 
ATOM   5076  C3'  DC A 247      22.511-226.159-541.231 
ATOM   5077  O3'  DC A 247      23.549-227.130-541.273 
ATOM   5078  C2'  DC A 247      21.217-226.810-541.720 
ATOM   5079  C1'  DC A 247      20.928-227.605-540.451 
ATOM   5080  N1   DC A 247      19.522-228.086-540.353 
ATOM   5081  C2   DC A 247      19.298-229.318-539.743 
ATOM   5082  O2   DC A 247      20.266-229.954-539.311 
ATOM   5083  N3   DC A 247      18.023-229.774-539.645 
ATOM   5084  C4   DC A 247      17.002-229.054-540.125 
ATOM   5085  N4   DC A 247      15.776-229.543-540.005 
ATOM   5086  C5   DC A 247      17.210-227.786-540.756 
ATOM   5087  C6   DC A 247      18.491-227.347-540.845 
ATOM   5088  P    DC A 248      24.657-227.032-542.425 
ATOM   5089  OP1  DC A 248      25.712-226.076-542.019 
ATOM   5090  OP2  DC A 248      24.000-226.762-543.722 
ATOM   5091  O5'  DC A 248      25.248-228.519-542.421 
ATOM   5092  C5'  DC A 248      25.245-229.269-541.191 
ATOM   5093  C4'  DC A 248      24.789-230.691-541.453 
ATOM   5094  O4'  DC A 248      23.342-230.835-541.370 
ATOM   5095  C3'  DC A 248      25.138-231.260-542.828 
ATOM   5096  O3'  DC A 248      25.458-232.638-542.689 
ATOM   5097  C2'  DC A 248      23.845-231.140-543.635 
ATOM   5098  C1'  DC A 248      22.897-231.551-542.512 
ATOM   5099  N1   DC A 248      21.476-231.183-542.764 
ATOM   5100  C2   DC A 248      20.489-232.046-542.292 
ATOM   5101  O2   DC A 248      20.830-233.070-541.689 
ATOM   5102  N3   DC A 248      19.187-231.729-542.512 
ATOM   5103  C4   DC A 248      18.858-230.609-543.169 
ATOM   5104  N4   DC A 248      17.574-230.346-543.358 
ATOM   5105  C5   DC A 248      19.858-229.710-543.663 
ATOM   5106  C6   DC A 248      21.153-230.044-543.434 
ATOM   5107  P    DG A 249      26.662-233.246-543.552 
ATOM   5108  OP1  DG A 249      27.946-232.987-542.864 
ATOM   5109  OP2  DG A 249      26.563-232.764-544.947 
ATOM   5110  O5'  DG A 249      26.329-234.810-543.500 
ATOM   5111  C5'  DG A 249      25.646-235.340-542.348 
ATOM   5112  C4'  DG A 249      24.561-236.303-542.787 
ATOM   5113  O4'  DG A 249      23.294-235.633-543.043 
ATOM   5114  C3'  DG A 249      24.838-237.074-544.078 
ATOM   5115  O3'  DG A 249      24.316-238.391-543.948 
ATOM   5116  C2'  DG A 249      24.035-236.336-545.149 
ATOM   5117  C1'  DG A 249      22.797-236.079-544.295 
ATOM   5118  N9   DG A 249      21.902-235.021-544.841 
ATOM   5119  C8   DG A 249      22.230-233.872-545.529 
ATOM   5120  N7   DG A 249      21.196-233.144-545.875 
ATOM   5121  C5   DG A 249      20.106-233.860-545.383 
ATOM   5122  C6   DG A 249      18.719-233.573-545.448 
ATOM   5123  O6   DG A 249      18.156-232.611-545.963 
ATOM   5124  N1   DG A 249      17.958-234.569-544.818 
ATOM   5125  C2   DG A 249      18.473-235.694-544.205 
ATOM   5126  N2   DG A 249      17.580-236.524-543.660 
ATOM   5127  N3   DG A 249      19.776-235.963-544.143 
ATOM   5128  C4   DG A 249      20.526-235.007-544.750 
ATOM   5129  P    DT A 250      25.149-239.619-544.549 
ATOM   5130  OP1  DT A 250      26.177-240.044-543.574 
ATOM   5131  OP2  DT A 250      25.640-239.271-545.900 
ATOM   5132  O5'  DT A 250      24.016-240.743-544.663 
ATOM   5133  C5'  DT A 250      22.920-240.728-543.728 
ATOM   5134  C4'  DT A 250      21.615-240.980-544.456 
ATOM   5135  O4'  DT A 250      21.011-239.751-544.955 
ATOM   5136  C3'  DT A 250      21.704-241.874-545.692 
ATOM   5137  O3'  DT A 250      20.536-242.683-545.761 
ATOM   5138  C2'  DT A 250      21.693-240.904-546.874 
ATOM   5139  C1'  DT A 250      20.643-239.951-546.310 
ATOM   5140  N1   DT A 250      20.616-238.623-546.984 
ATOM   5141  C2   DT A 250      19.392-238.012-547.114 
ATOM   5142  O2   DT A 250      18.357-238.508-546.706 
ATOM   5143  N3   DT A 250      19.407-236.783-547.744 
ATOM   5144  C4   DT A 250      20.516-236.131-548.242 
ATOM   5145  O4   DT A 250      20.405-235.031-548.787 
ATOM   5146  C5   DT A 250      21.754-236.851-548.059 
ATOM   5147  C7   DT A 250      23.011-236.212-548.572 
ATOM   5148  C6   DT A 250      21.769-238.048-547.450 
ATOM   5149  P    DT A 251      20.675-244.208-546.226 
ATOM   5150  OP1  DT A 251      21.059-245.047-545.069 
ATOM   5151  OP2  DT A 251      21.560-244.288-547.408 
ATOM   5152  O5'  DT A 251      19.170-244.544-546.658 
ATOM   5153  C5'  DT A 251      18.086-243.865-545.997 
ATOM   5154  C4'  DT A 251      17.054-243.423-547.016 
ATOM   5155  O4'  DT A 251      17.345-242.108-547.567 
ATOM   5156  C3'  DT A 251      16.912-244.316-548.249 
ATOM   5157  O3'  DT A 251      15.541-244.365-548.626 
ATOM   5158  C2'  DT A 251      17.691-243.589-549.344 
ATOM   5159  C1'  DT A 251      17.236-242.180-548.980 
ATOM   5160  N1   DT A 251      18.086-241.106-549.565 
ATOM   5161  C2   DT A 251      17.459-239.941-549.934 
ATOM   5162  O2   DT A 251      16.260-239.763-549.801 
ATOM   5163  N3   DT A 251      18.279-238.968-550.473 
ATOM   5164  C4   DT A 251      19.641-239.064-550.668 
ATOM   5165  O4   DT A 251      20.270-238.125-551.160 
ATOM   5166  C5   DT A 251      20.210-240.323-550.250 
ATOM   5167  C7   DT A 251      21.689-240.510-550.428 
ATOM   5168  C6   DT A 251      19.436-241.286-549.723 
ATOM   5169  P    DA A 252      14.925-245.752-549.134 
ATOM   5170  OP1  DA A 252      14.523-246.573-547.970 
ATOM   5171  OP2  DA A 252      15.859-246.390-550.087 
ATOM   5172  O5'  DA A 252      13.621-245.251-549.915 
ATOM   5173  C5'  DA A 252      12.967-244.044-549.479 
ATOM   5174  C4'  DA A 252      12.597-243.194-550.679 
ATOM   5175  O4'  DA A 252      13.672-242.292-551.073 
ATOM   5176  C3'  DA A 252      12.269-243.958-551.961 
ATOM   5177  O3'  DA A 252      11.216-243.285-552.642 
ATOM   5178  C2'  DA A 252      13.537-243.859-552.807 
ATOM   5179  C1'  DA A 252      13.857-242.404-552.476 
ATOM   5180  N9   DA A 252      15.259-242.012-552.790 
ATOM   5181  C8   DA A 252      16.391-242.770-552.705 
ATOM   5182  N7   DA A 252      17.472-242.141-553.051 
ATOM   5183  C5   DA A 252      17.025-240.871-553.391 
ATOM   5184  C6   DA A 252      17.692-239.722-553.845 
ATOM   5185  N6   DA A 252      19.017-239.666-554.043 
ATOM   5186  N1   DA A 252      16.947-238.628-554.089 
ATOM   5187  C2   DA A 252      15.631-238.690-553.890 
ATOM   5188  N3   DA A 252      14.901-239.701-553.472 
ATOM   5189  C4   DA A 252      15.671-240.782-553.235 
ATOM   5190  P    DA A 253      10.075-244.151-553.355 
ATOM   5191  OP1  DA A 253       9.046-244.531-552.361 
ATOM   5192  OP2  DA A 253      10.694-245.266-554.106 
ATOM   5193  O5'  DA A 253       9.465-243.086-554.381 
ATOM   5194  C5'  DA A 253       9.497-241.688-554.037 
ATOM   5195  C4'  DA A 253       9.926-240.869-555.239 
ATOM   5196  O4'  DA A 253      11.372-240.728-555.327 
ATOM   5197  C3'  DA A 253       9.527-241.429-556.603 
ATOM   5198  O3'  DA A 253       9.192-240.349-557.465 
ATOM   5199  C2'  DA A 253      10.795-242.099-557.133 
ATOM   5200  C1'  DA A 253      11.772-241.030-556.655 
ATOM   5201  N9   DA A 253      13.190-241.486-556.619 
ATOM   5202  C8   DA A 253      13.674-242.728-556.323 
ATOM   5203  N7   DA A 253      14.967-242.813-556.379 
ATOM   5204  C5   DA A 253      15.372-241.536-556.738 
ATOM   5205  C6   DA A 253      16.639-240.971-556.961 
ATOM   5206  N6   DA A 253      17.785-241.657-556.850 
ATOM   5207  N1   DA A 253      16.685-239.670-557.306 
ATOM   5208  C2   DA A 253      15.543-238.993-557.414 
ATOM   5209  N3   DA A 253      14.309-239.411-557.231 
ATOM   5210  C4   DA A 253      14.290-240.716-556.888 
ATOM   5211  P    DC A 254       7.955-240.509-558.468 
ATOM   5212  OP1  DC A 254       6.697-240.192-557.756 
ATOM   5213  OP2  DC A 254       8.015-241.836-559.121 
ATOM   5214  O5'  DC A 254       8.269-239.367-559.542 
ATOM   5215  C5'  DC A 254       8.980-238.188-559.121 
ATOM   5216  C4'  DC A 254      10.038-237.828-560.144 
ATOM   5217  O4'  DC A 254      11.305-238.501-559.894 
ATOM   5218  C3'  DC A 254       9.711-238.186-561.594 
ATOM   5219  O3'  DC A 254      10.220-237.167-562.446 
ATOM   5220  C2'  DC A 254      10.490-239.475-561.859 
ATOM   5221  C1'  DC A 254      11.757-239.072-561.112 
ATOM   5222  N1   DC A 254      12.648-240.220-560.782 
ATOM   5223  C2   DC A 254      14.023-240.000-560.799 
ATOM   5224  O2   DC A 254      14.443-238.873-561.084 
ATOM   5225  N3   DC A 254      14.852-241.034-560.502 
ATOM   5226  C4   DC A 254      14.356-242.240-560.198 
ATOM   5227  N4   DC A 254      15.206-243.216-559.916 
ATOM   5228  C5   DC A 254      12.945-242.487-560.176 
ATOM   5229  C6   DC A 254      12.134-241.441-560.476 
ATOM   5230  P    DA A 255       9.353-236.708-563.711 
ATOM   5231  OP1  DA A 255       8.349-235.705-563.287 
ATOM   5232  OP2  DA A 255       8.824-237.900-564.408 
ATOM   5233  O5'  DA A 255      10.466-236.004-564.619 
ATOM   5234  C5'  DA A 255      11.591-235.372-563.980 
ATOM   5235  C4'  DA A 255      12.869-235.723-564.715 
ATOM   5236  O4'  DA A 255      13.472-236.954-564.222 
ATOM   5237  C3'  DA A 255      12.729-235.958-566.219 
ATOM   5238  O3'  DA A 255      13.885-235.447-566.874 
ATOM   5239  C2'  DA A 255      12.716-237.478-566.374 
ATOM   5240  C1'  DA A 255      13.796-237.771-565.336 
ATOM   5241  N9   DA A 255      13.819-239.188-564.880 
ATOM   5242  C8   DA A 255      12.766-240.044-564.714 
ATOM   5243  N7   DA A 255      13.111-241.224-564.301 
ATOM   5244  C5   DA A 255      14.491-241.148-564.183 
ATOM   5245  C6   DA A 255      15.460-242.083-563.783 
ATOM   5246  N6   DA A 255      15.169-243.338-563.411 
ATOM   5247  N1   DA A 255      16.744-241.681-563.780 
ATOM   5248  C2   DA A 255      17.027-240.433-564.150 
ATOM   5249  N3   DA A 255      16.213-239.477-564.541 
ATOM   5250  C4   DA A 255      14.934-239.906-564.535 
ATOM   5251  P    DA A 256      13.712-234.690-568.274 
ATOM   5252  OP1  DA A 256      13.352-233.275-568.031 
ATOM   5253  OP2  DA A 256      12.788-235.455-569.140 
ATOM   5254  O5'  DA A 256      15.197-234.776-568.864 
ATOM   5255  C5'  DA A 256      16.310-234.806-567.951 
ATOM   5256  C4'  DA A 256      17.316-235.850-568.395 
ATOM   5257  O4'  DA A 256      17.024-237.169-567.850 
ATOM   5258  C3'  DA A 256      17.407-236.087-569.903 
ATOM   5259  O3'  DA A 256      18.764-236.336-570.248 
ATOM   5260  C2'  DA A 256      16.602-237.364-570.144 
ATOM   5261  C1'  DA A 256      17.087-238.114-568.907 
ATOM   5262  N9   DA A 256      16.232-239.278-568.538 
ATOM   5263  C8   DA A 256      14.880-239.409-568.665 
ATOM   5264  N7   DA A 256      14.423-240.551-568.254 
ATOM   5265  C5   DA A 256      15.555-241.227-567.821 
ATOM   5266  C6   DA A 256      15.742-242.504-567.265 
ATOM   5267  N6   DA A 256      14.741-243.367-567.042 
ATOM   5268  N1   DA A 256      17.000-242.864-566.948 
ATOM   5269  C2   DA A 256      17.990-242.001-567.172 
ATOM   5270  N3   DA A 256      17.938-240.791-567.682 
ATOM   5271  C4   DA A 256      16.668-240.455-567.992 
ATOM   5272  P    DC A 257      19.345-235.718-571.605 
ATOM   5273  OP1  DC A 257      19.772-234.320-571.370 
ATOM   5274  OP2  DC A 257      18.373-235.924-572.701 
ATOM   5275  O5'  DC A 257      20.631-236.639-571.847 
ATOM   5276  C5'  DC A 257      21.313-237.198-570.709 
ATOM   5277  C4'  DC A 257      21.656-238.651-570.973 
ATOM   5278  O4'  DC A 257      20.582-239.554-570.584 
ATOM   5279  C3'  DC A 257      21.934-239.015-572.431 
ATOM   5280  O3'  DC A 257      22.973-239.986-572.473 
ATOM   5281  C2'  DC A 257      20.641-239.667-572.920 
ATOM   5282  C1'  DC A 257      20.352-240.461-571.651 
ATOM   5283  N1   DC A 257      18.946-240.943-571.553 
ATOM   5284  C2   DC A 257      18.721-242.174-570.943 
ATOM   5285  O2   DC A 257      19.690-242.811-570.511 
ATOM   5286  N3   DC A 257      17.447-242.631-570.845 
ATOM   5287  C4   DC A 257      16.425-241.911-571.325 
ATOM   5288  N4   DC A 257      15.200-242.400-571.205 
ATOM   5289  C5   DC A 257      16.634-240.642-571.956 
ATOM   5290  C6   DC A 257      17.915-240.204-572.045 
ATOM   5291  P    DA A 258      24.080-239.889-573.625 
ATOM   5292  OP1  DA A 258      25.135-238.933-573.219 
ATOM   5293  OP2  DA A 258      23.423-239.619-574.922 
ATOM   5294  O5'  DA A 258      24.672-241.376-573.621 
ATOM   5295  C5'  DA A 258      24.668-242.126-572.391 
ATOM   5296  C4'  DA A 258      24.213-243.548-572.653 
ATOM   5297  O4'  DA A 258      22.765-243.691-572.570 
ATOM   5298  C3'  DA A 258      24.561-244.116-574.028 
ATOM   5299  O3'  DA A 258      24.881-245.495-573.889 
ATOM   5300  C2'  DA A 258      23.268-243.997-574.835 
ATOM   5301  C1'  DA A 258      22.320-244.407-573.712 
ATOM   5302  N9   DA A 258      20.899-244.040-573.964 
ATOM   5303  C8   DA A 258      20.408-242.944-574.613 
ATOM   5304  N7   DA A 258      19.113-242.905-574.672 
ATOM   5305  C5   DA A 258      18.714-244.059-574.014 
ATOM   5306  C6   DA A 258      17.448-244.601-573.735 
ATOM   5307  N6   DA A 258      16.297-244.021-574.103 
ATOM   5308  N1   DA A 258      17.408-245.766-573.061 
ATOM   5309  C2   DA A 258      18.555-246.338-572.698 
ATOM   5310  N3   DA A 258      19.787-245.929-572.901 
ATOM   5311  C4   DA A 258      19.800-244.762-573.577 
ATOM   5312  P    DA A 259      26.085-246.103-574.752 
ATOM   5313  OP1  DA A 259      27.370-245.843-574.064 
ATOM   5314  OP2  DA A 259      25.987-245.621-576.147 
ATOM   5315  O5'  DA A 259      25.753-247.667-574.700 
ATOM   5316  C5'  DA A 259      25.070-248.197-573.548 
ATOM   5317  C4'  DA A 259      23.985-249.160-573.987 
ATOM   5318  O4'  DA A 259      22.718-248.489-574.243 
ATOM   5319  C3'  DA A 259      24.261-249.930-575.277 
ATOM   5320  O3'  DA A 259      23.739-251.247-575.148 
ATOM   5321  C2'  DA A 259      23.458-249.193-576.349 
ATOM   5322  C1'  DA A 259      22.220-248.935-575.495 
ATOM   5323  N9   DA A 259      21.326-247.877-576.041 
ATOM   5324  C8   DA A 259      21.669-246.744-576.721 
ATOM   5325  N7   DA A 259      20.655-246.013-577.070 
ATOM   5326  C5   DA A 259      19.558-246.713-576.587 
ATOM   5327  C6   DA A 259      18.177-246.458-576.634 
ATOM   5328  N6   DA A 259      17.643-245.377-577.220 
ATOM   5329  N1   DA A 259      17.362-247.360-576.055 
ATOM   5330  C2   DA A 259      17.898-248.431-575.474 
ATOM   5331  N3   DA A 259      19.163-248.773-575.368 
ATOM   5332  C4   DA A 259      19.958-247.855-575.956 
ATOM   5333  P    DG A 260      24.572-252.475-575.749 
ATOM   5334  OP1  DG A 260      25.601-252.901-574.774 
ATOM   5335  OP2  DG A 260      25.064-252.127-577.100 
ATOM   5336  O5'  DG A 260      23.439-253.600-575.863 
ATOM   5337  C5'  DG A 260      22.344-253.585-574.928 
ATOM   5338  C4'  DG A 260      21.038-253.836-575.656 
ATOM   5339  O4'  DG A 260      20.435-252.608-576.155 
ATOM   5340  C3'  DG A 260      21.127-254.731-576.892 
ATOM   5341  O3'  DG A 260      19.959-255.539-576.961 
ATOM   5342  C2'  DG A 260      21.117-253.761-578.074 
ATOM   5343  C1'  DG A 260      20.066-252.808-577.510 
ATOM   5344  N9   DG A 260      20.040-251.479-578.184 
ATOM   5345  C8   DG A 260      21.082-250.749-578.713 
ATOM   5346  N7   DG A 260      20.718-249.606-579.242 
ATOM   5347  C5   DG A 260      19.338-249.577-579.051 
ATOM   5348  C6   DG A 260      18.386-248.589-579.414 
ATOM   5349  O6   DG A 260      18.569-247.518-579.987 
ATOM   5350  N1   DG A 260      17.091-248.962-579.031 
ATOM   5351  C2   DG A 260      16.758-250.135-578.382 
ATOM   5352  N2   DG A 260      15.463-250.304-578.102 
ATOM   5353  N3   DG A 260      17.652-251.061-578.042 
ATOM   5354  C4   DG A 260      18.914-250.715-578.407 
ATOM   5355  P    DC A 261      20.098-257.065-577.426 
ATOM   5356  OP1  DC A 261      20.482-257.904-576.269 
ATOM   5357  OP2  DC A 261      20.984-257.144-578.608 
ATOM   5358  O5'  DC A 261      18.594-257.401-577.858 
ATOM   5359  C5'  DC A 261      17.510-256.722-577.197 
ATOM   5360  C4'  DC A 261      16.477-256.280-578.216 
ATOM   5361  O4'  DC A 261      16.769-254.964-578.767 
ATOM   5362  C3'  DC A 261      16.335-257.172-579.449 
ATOM   5363  O3'  DC A 261      14.965-257.222-579.826 
ATOM   5364  C2'  DC A 261      17.114-256.446-580.544 
ATOM   5365  C1'  DC A 261      16.660-255.036-580.180 
ATOM   5366  N1   DC A 261      17.510-253.962-580.765 
ATOM   5367  C2   DC A 261      16.888-252.776-581.144 
ATOM   5368  O2   DC A 261      15.668-252.663-580.981 
ATOM   5369  N3   DC A 261      17.646-251.785-581.680 
ATOM   5370  C4   DC A 261      18.966-251.946-581.840 
ATOM   5371  N4   DC A 261      19.661-250.949-582.367 
ATOM   5372  C5   DC A 261      19.625-253.158-581.458 
ATOM   5373  C6   DC A 261      18.851-254.137-580.924 
ATOM   5374  P    DA A 262      14.348-258.608-580.334 
ATOM   5375  OP1  DA A 262      13.947-259.429-579.170 
ATOM   5376  OP2  DA A 262      15.283-259.246-581.287 
ATOM   5377  O5'  DA A 262      13.045-258.108-581.115 
ATOM   5378  C5'  DA A 262      12.391-256.901-580.680 
ATOM   5379  C4'  DA A 262      12.021-256.050-581.879 
ATOM   5380  O4'  DA A 262      13.095-255.149-582.273 
ATOM   5381  C3'  DA A 262      11.692-256.815-583.161 
ATOM   5382  O3'  DA A 262      10.640-256.142-583.842 
ATOM   5383  C2'  DA A 262      12.961-256.715-584.007 
ATOM   5384  C1'  DA A 262      13.280-255.261-583.676 
ATOM   5385  N9   DA A 262      14.682-254.868-583.990 
ATOM   5386  C8   DA A 262      15.815-255.626-583.905 
ATOM   5387  N7   DA A 262      16.895-254.998-584.251 
ATOM   5388  C5   DA A 262      16.448-253.728-584.591 
ATOM   5389  C6   DA A 262      17.116-252.578-585.045 
ATOM   5390  N6   DA A 262      18.441-252.522-585.243 
ATOM   5391  N1   DA A 262      16.370-251.484-585.289 
ATOM   5392  C2   DA A 262      15.054-251.547-585.090 
ATOM   5393  N3   DA A 262      14.325-252.558-584.672 
ATOM   5394  C4   DA A 262      15.095-253.639-584.435 
ATOM   5395  P    DT A 263       9.499-257.008-584.555 
ATOM   5396  OP1  DT A 263       8.470-257.388-583.561 
ATOM   5397  OP2  DT A 263      10.118-258.123-585.306 
ATOM   5398  O5'  DT A 263       8.889-255.943-585.581 
ATOM   5399  C5'  DT A 263       8.921-254.544-585.237 
ATOM   5400  C4'  DT A 263       9.350-253.725-586.438 
ATOM   5401  O4'  DT A 263      10.796-253.584-586.527 
ATOM   5402  C3'  DT A 263       8.951-254.286-587.803 
ATOM   5403  O3'  DT A 263       8.616-253.205-588.665 
ATOM   5404  C2'  DT A 263      10.219-254.955-588.333 
ATOM   5405  C1'  DT A 263      11.195-253.886-587.855 
ATOM   5406  N1   DT A 263      12.613-254.342-587.819 
ATOM   5407  C2   DT A 263      13.577-253.412-588.121 
ATOM   5408  O2   DT A 263      13.317-252.255-588.409 
ATOM   5409  N3   DT A 263      14.880-253.871-588.079 
ATOM   5410  C4   DT A 263      15.286-255.152-587.768 
ATOM   5411  O4   DT A 263      16.483-255.446-587.763 
ATOM   5412  C5   DT A 263      14.202-256.057-587.466 
ATOM   5413  C7   DT A 263      14.557-257.472-587.116 
ATOM   5414  C6   DT A 263      12.926-255.637-587.499 
ATOM   5415  P    DT A 264       7.378-253.366-589.668 
ATOM   5416  OP1  DT A 264       6.120-253.049-588.956 
ATOM   5417  OP2  DT A 264       7.438-254.693-590.321 
ATOM   5418  O5'  DT A 264       7.692-252.223-590.743 
ATOM   5419  C5'  DT A 264       8.403-251.044-590.321 
ATOM   5420  C4'  DT A 264       9.462-250.685-591.344 
ATOM   5421  O4'  DT A 264      10.729-251.357-591.094 
ATOM   5422  C3'  DT A 264       9.135-251.042-592.794 
ATOM   5423  O3'  DT A 264       9.644-250.023-593.646 
ATOM   5424  C2'  DT A 264       9.913-252.331-593.059 
ATOM   5425  C1'  DT A 264      11.181-251.928-592.312 
ATOM   5426  N1   DT A 264      12.072-253.076-591.982 
ATOM   5427  C2   DT A 264      13.425-252.843-592.003 
ATOM   5428  O2   DT A 264      13.907-251.758-592.276 
ATOM   5429  N3   DT A 264      14.219-253.931-591.693 
ATOM   5430  C4   DT A 264      13.781-255.199-591.371 
ATOM   5431  O4   DT A 264      14.589-256.094-591.112 
ATOM   5432  C5   DT A 264      12.345-255.345-591.375 
ATOM   5433  C7   DT A 264      11.783-256.695-591.036 
ATOM   5434  C6   DT A 264      11.549-254.305-591.674 
ATOM   5435  P    DC A 265       8.776-249.565-594.911 
ATOM   5436  OP1  DC A 265       7.773-248.562-594.487 
ATOM   5437  OP2  DC A 265       8.247-250.757-595.608 
ATOM   5438  O5'  DC A 265       9.889-248.861-595.819 
ATOM   5439  C5'  DC A 265      11.014-248.229-595.180 
ATOM   5440  C4'  DC A 265      12.292-248.580-595.915 
ATOM   5441  O4'  DC A 265      12.896-249.811-595.422 
ATOM   5442  C3'  DC A 265      12.153-248.814-597.419 
ATOM   5443  O3'  DC A 265      13.308-248.303-598.074 
ATOM   5444  C2'  DC A 265      12.140-250.335-597.574 
ATOM   5445  C1'  DC A 265      13.220-250.628-596.536 
ATOM   5446  N1   DC A 265      13.242-252.045-596.080 
ATOM   5447  C2   DC A 265      14.478-252.609-595.771 
ATOM   5448  O2   DC A 265      15.496-251.915-595.889 
ATOM   5449  N3   DC A 265      14.520-253.899-595.354 
ATOM   5450  C4   DC A 265      13.396-254.617-595.240 
ATOM   5451  N4   DC A 265      13.489-255.872-594.828 
ATOM   5452  C5   DC A 265      12.114-254.056-595.552 
ATOM   5453  C6   DC A 265      12.093-252.765-595.968 
ATOM   5454  P    DT A 266      13.135-247.546-599.474 
ATOM   5455  OP1  DT A 266      12.776-246.131-599.231 
ATOM   5456  OP2  DT A 266      12.212-248.311-600.340 
ATOM   5457  O5'  DT A 266      14.620-247.632-600.064 
ATOM   5458  C5'  DT A 266      15.733-247.663-599.151 
ATOM   5459  C4'  DT A 266      16.739-248.707-599.595 
ATOM   5460  O4'  DT A 266      16.448-250.025-599.050 
ATOM   5461  C3'  DT A 266      16.831-248.944-601.103 
ATOM   5462  O3'  DT A 266      18.188-249.192-601.448 
ATOM   5463  C2'  DT A 266      16.025-250.220-601.344 
ATOM   5464  C1'  DT A 266      16.510-250.971-600.107 
ATOM   5465  N1   DT A 266      15.656-252.134-599.738 
ATOM   5466  C2   DT A 266      16.288-253.228-599.199 
ATOM   5467  O2   DT A 266      17.492-253.276-599.018 
ATOM   5468  N3   DT A 266      15.464-254.287-598.871 
ATOM   5469  C4   DT A 266      14.094-254.340-599.033 
ATOM   5470  O4   DT A 266      13.462-255.344-598.702 
ATOM   5471  C5   DT A 266      13.522-253.144-599.606 
ATOM   5472  C7   DT A 266      12.036-253.118-599.817 
ATOM   5473  C6   DT A 266      14.300-252.100-599.935 
ATOM   5474  P    DA A 267      18.769-248.574-602.805 
ATOM   5475  OP1  DA A 267      19.196-247.176-602.570 
ATOM   5476  OP2  DA A 267      17.796-248.781-603.901 
ATOM   5477  O5'  DA A 267      20.054-249.496-603.047 
ATOM   5478  C5'  DA A 267      20.737-250.055-601.909 
ATOM   5479  C4'  DA A 267      21.080-251.507-602.172 
ATOM   5480  O4'  DA A 267      20.006-252.411-601.784 
ATOM   5481  C3'  DA A 267      21.358-251.872-603.631 
ATOM   5482  O3'  DA A 267      22.396-252.843-603.673 
ATOM   5483  C2'  DA A 267      20.064-252.523-604.120 
ATOM   5484  C1'  DA A 267      19.775-253.318-602.851 
ATOM   5485  N9   DA A 267      18.369-253.799-602.753 
ATOM   5486  C8   DA A 267      17.230-253.186-603.191 
ATOM   5487  N7   DA A 267      16.148-253.863-602.959 
ATOM   5488  C5   DA A 267      16.600-255.009-602.320 
ATOM   5489  C6   DA A 267      15.933-256.135-601.811 
ATOM   5490  N6   DA A 267      14.604-256.298-601.870 
ATOM   5491  N1   DA A 267      16.685-257.093-601.238 
ATOM   5492  C2   DA A 267      18.006-256.926-601.182 
ATOM   5493  N3   DA A 267      18.735-255.924-601.620 
ATOM   5494  C4   DA A 267      17.959-254.979-602.190 
ATOM   5495  P    DT A 268      23.504-252.745-604.825 
ATOM   5496  OP1  DT A 268      24.559-251.789-604.419 
ATOM   5497  OP2  DT A 268      22.847-252.475-606.122 
ATOM   5498  O5'  DT A 268      24.095-254.232-604.821 
ATOM   5499  C5'  DT A 268      24.092-254.982-603.591 
ATOM   5500  C4'  DT A 268      23.636-256.404-603.853 
ATOM   5501  O4'  DT A 268      22.189-256.548-603.770 
ATOM   5502  C3'  DT A 268      23.985-256.973-605.228 
ATOM   5503  O3'  DT A 268      24.305-258.351-605.089 
ATOM   5504  C2'  DT A 268      22.692-256.853-606.035 
ATOM   5505  C1'  DT A 268      21.744-257.264-604.912 
ATOM   5506  N1   DT A 268      20.323-256.896-605.164 
ATOM   5507  C2   DT A 268      19.361-257.757-604.692 
ATOM   5508  O2   DT A 268      19.628-258.784-604.090 
ATOM   5509  N3   DT A 268      18.056-257.385-604.944 
ATOM   5510  C4   DT A 268      17.643-256.250-605.613 
ATOM   5511  O4   DT A 268      16.442-256.023-605.779 
ATOM   5512  C5   DT A 268      18.723-255.410-606.070 
ATOM   5513  C7   DT A 268      18.362-254.154-606.808 
ATOM   5514  C6   DT A 268      20.002-255.747-605.839 
ATOM   5515  P    DT A 269      25.509-258.959-605.952 
ATOM   5516  OP1  DT A 269      26.793-258.700-605.264 
ATOM   5517  OP2  DT A 269      25.410-258.477-607.347 
ATOM   5518  O5'  DT A 269      25.176-260.523-605.900 
ATOM   5519  C5'  DT A 269      24.493-261.053-604.748 
ATOM   5520  C4'  DT A 269      23.408-262.016-605.187 
ATOM   5521  O4'  DT A 269      22.142-261.346-605.443 
ATOM   5522  C3'  DT A 269      23.685-262.787-606.477 
ATOM   5523  O3'  DT A 269      23.163-264.104-606.348 
ATOM   5524  C2'  DT A 269      22.882-262.049-607.549 
ATOM   5525  C1'  DT A 269      21.644-261.792-606.695 
ATOM   5526  N1   DT A 269      20.749-260.734-607.241 
ATOM   5527  C2   DT A 269      19.398-260.897-607.049 
ATOM   5528  O2   DT A 269      18.922-261.853-606.463 
ATOM   5529  N3   DT A 269      18.600-259.896-607.571 
ATOM   5530  C4   DT A 269      19.031-258.775-608.249 
ATOM   5531  O4   DT A 269      18.222-257.946-608.670 
ATOM   5532  C5   DT A 269      20.466-258.692-608.401 
ATOM   5533  C7   DT A 269      21.019-257.503-609.128 
ATOM   5534  C6   DT A 269      21.265-259.651-607.905 
ATOM   5535  P    DG A 270      23.996-265.332-606.949 
ATOM   5536  OP1  DG A 270      25.024-265.757-605.974 
ATOM   5537  OP2  DG A 270      24.487-264.984-608.300 
ATOM   5538  O5'  DG A 270      22.863-266.456-607.063 
ATOM   5539  C5'  DG A 270      21.767-266.441-606.128 
ATOM   5540  C4'  DG A 270      20.462-266.693-606.856 
ATOM   5541  O4'  DG A 270      19.859-265.464-607.355 
ATOM   5542  C3'  DG A 270      20.551-267.587-608.092 
ATOM   5543  O3'  DG A 270      19.383-268.396-608.161 
ATOM   5544  C2'  DG A 270      20.540-266.617-609.274 
ATOM   5545  C1'  DG A 270      19.490-265.664-608.710 
ATOM   5546  N9   DG A 270      19.463-264.336-609.384 
ATOM   5547  C8   DG A 270      20.505-263.606-609.913 
ATOM   5548  N7   DG A 270      20.142-262.463-610.442 
ATOM   5549  C5   DG A 270      18.762-262.434-610.251 
ATOM   5550  C6   DG A 270      17.810-261.445-610.614 
ATOM   5551  O6   DG A 270      17.992-260.375-611.187 
ATOM   5552  N1   DG A 270      16.514-261.818-610.231 
ATOM   5553  C2   DG A 270      16.182-262.991-609.582 
ATOM   5554  N2   DG A 270      14.887-263.160-609.302 
ATOM   5555  N3   DG A 270      17.075-263.918-609.242 
ATOM   5556  C4   DG A 270      18.337-263.572-609.607 
ATOM   5557  P    DA A 271      19.522-269.921-608.626 
ATOM   5558  OP1  DA A 271      19.906-270.760-607.469 
ATOM   5559  OP2  DA A 271      20.407-270.001-609.808 
ATOM   5560  O5'  DA A 271      18.018-270.257-609.058 
ATOM   5561  C5'  DA A 271      16.933-269.578-608.397 
ATOM   5562  C4'  DA A 271      15.901-269.137-609.416 
ATOM   5563  O4'  DA A 271      16.192-267.821-609.967 
ATOM   5564  C3'  DA A 271      15.759-270.029-610.649 
ATOM   5565  O3'  DA A 271      14.388-270.078-611.026 
ATOM   5566  C2'  DA A 271      16.538-269.302-611.744 
ATOM   5567  C1'  DA A 271      16.083-267.893-611.380 
ATOM   5568  N9   DA A 271      16.934-266.819-611.965 
ATOM   5569  C8   DA A 271      18.281-266.832-612.191 
ATOM   5570  N7   DA A 271      18.734-265.737-612.718 
ATOM   5571  C5   DA A 271      17.608-264.937-612.851 
ATOM   5572  C6   DA A 271      17.423-263.638-613.350 
ATOM   5573  N6   DA A 271      18.419-262.881-613.831 
ATOM   5574  N1   DA A 271      16.171-263.143-613.339 
ATOM   5575  C2   DA A 271      15.185-263.900-612.860 
ATOM   5576  N3   DA A 271      15.238-265.120-612.370 
ATOM   5577  C4   DA A 271      16.500-265.591-612.393 
ATOM   5578  P    DT A 272      13.772-271.465-611.534 
ATOM   5579  OP1  DT A 272      13.370-272.286-610.370 
ATOM   5580  OP2  DT A 272      14.706-272.103-612.487 
ATOM   5581  O5'  DT A 272      12.468-270.964-612.315 
ATOM   5582  C5'  DT A 272      11.814-269.757-611.880 
ATOM   5583  C4'  DT A 272      11.444-268.907-613.079 
ATOM   5584  O4'  DT A 272      12.519-268.005-613.473 
ATOM   5585  C3'  DT A 272      11.116-269.671-614.361 
ATOM   5586  O3'  DT A 272      10.063-268.998-615.042 
ATOM   5587  C2'  DT A 272      12.384-269.572-615.207 
ATOM   5588  C1'  DT A 272      12.704-268.117-614.876 
ATOM   5589  N1   DT A 272      14.106-267.725-615.190 
ATOM   5590  C2   DT A 272      14.312-266.438-615.625 
ATOM   5591  O2   DT A 272      13.410-265.629-615.757 
ATOM   5592  N3   DT A 272      15.625-266.111-615.907 
ATOM   5593  C4   DT A 272      16.719-266.944-615.793 
ATOM   5594  O4   DT A 272      17.848-266.538-616.075 
ATOM   5595  C5   DT A 272      16.401-268.274-615.330 
ATOM   5596  C7   DT A 272      17.535-269.245-615.178 
ATOM   5597  C6   DT A 272      15.135-268.619-615.048 
ATOM   5598  P    DA A 273       8.922-269.864-615.755 
ATOM   5599  OP1  DA A 273       7.893-270.244-614.761 
ATOM   5600  OP2  DA A 273       9.541-270.979-616.506 
ATOM   5601  O5'  DA A 273       8.312-268.799-616.781 
ATOM   5602  C5'  DA A 273       8.344-267.401-616.437 
ATOM   5603  C4'  DA A 273       8.773-266.582-617.638 
ATOM   5604  O4'  DA A 273      10.220-266.441-617.727 
ATOM   5605  C3'  DA A 273       8.374-267.142-619.003 
ATOM   5606  O3'  DA A 273       8.040-266.062-619.865 
ATOM   5607  C2'  DA A 273       9.642-267.812-619.533 
ATOM   5608  C1'  DA A 273      10.619-266.743-619.055 
ATOM   5609  N9   DA A 273      12.037-267.199-619.019 
ATOM   5610  C8   DA A 273      12.521-268.441-618.723 
ATOM   5611  N7   DA A 273      13.814-268.526-618.779 
ATOM   5612  C5   DA A 273      14.219-267.249-619.138 
ATOM   5613  C6   DA A 273      15.486-266.684-619.361 
ATOM   5614  N6   DA A 273      16.632-267.370-619.250 
ATOM   5615  N1   DA A 273      15.532-265.383-619.706 
ATOM   5616  C2   DA A 273      14.390-264.706-619.814 
ATOM   5617  N3   DA A 273      13.156-265.124-619.631 
ATOM   5618  C4   DA A 273      13.137-266.429-619.288 
ATOM   5619  P    DA A 274       6.802-266.223-620.868 
ATOM   5620  OP1  DA A 274       5.544-265.905-620.156 
ATOM   5621  OP2  DA A 274       6.862-267.549-621.521 
ATOM   5622  O5'  DA A 274       7.116-265.080-621.943 
ATOM   5623  C5'  DA A 274       7.827-263.901-621.521 
ATOM   5624  C4'  DA A 274       8.885-263.541-622.544 
ATOM   5625  O4'  DA A 274      10.152-264.214-622.294 
ATOM   5626  C3'  DA A 274       8.558-263.899-623.994 
ATOM   5627  O3'  DA A 274       9.067-262.880-624.846 
ATOM   5628  C2'  DA A 274       9.337-265.188-624.259 
ATOM   5629  C1'  DA A 274      10.604-264.785-623.512 
ATOM   5630  N9   DA A 274      11.495-265.933-623.182 
ATOM   5631  C8   DA A 274      11.145-267.212-622.855 
ATOM   5632  N7   DA A 274      12.157-267.988-622.621 
ATOM   5633  C5   DA A 274      13.260-267.167-622.805 
ATOM   5634  C6   DA A 274      14.641-267.398-622.702 
ATOM   5635  N6   DA A 274      15.171-268.585-622.373 
ATOM   5636  N1   DA A 274      15.463-266.361-622.952 
ATOM   5637  C2   DA A 274      14.931-265.185-623.278 
ATOM   5638  N3   DA A 274      13.666-264.851-623.404 
ATOM   5639  C4   DA A 274      12.865-265.906-623.149 
ATOM   5640  P    DG A 275       8.200-262.421-626.111 
ATOM   5641  OP1  DG A 275       7.196-261.418-625.687 
ATOM   5642  OP2  DG A 275       7.671-263.613-626.808 
ATOM   5643  O5'  DG A 275       9.313-261.717-627.019 
ATOM   5644  C5'  DG A 275      10.438-261.085-626.380 
ATOM   5645  C4'  DG A 275      11.716-261.436-627.115 
ATOM   5646  O4'  DG A 275      12.319-262.667-626.622 
ATOM   5647  C3'  DG A 275      11.576-261.671-628.619 
ATOM   5648  O3'  DG A 275      12.732-261.160-629.274 
ATOM   5649  C2'  DG A 275      11.563-263.191-628.774 
ATOM   5650  C1'  DG A 275      12.643-263.484-627.736 
ATOM   5651  N9   DG A 275      12.666-264.901-627.280 
ATOM   5652  C8   DG A 275      11.617-265.778-627.108 
ATOM   5653  N7   DG A 275      11.977-266.967-626.689 
ATOM   5654  C5   DG A 275      13.364-266.872-626.577 
ATOM   5655  C6   DG A 275      14.316-267.841-626.168 
ATOM   5656  O6   DG A 275      14.130-269.003-625.815 
ATOM   5657  N1   DG A 275      15.619-267.324-626.200 
ATOM   5658  C2   DG A 275      15.957-266.039-626.576 
ATOM   5659  N2   DG A 275      17.256-265.739-626.538 
ATOM   5660  N3   DG A 275      15.061-265.130-626.959 
ATOM   5661  C4   DG A 275      13.794-265.616-626.935 
ATOM   5662  P    DG A 276      12.559-260.403-630.674 
ATOM   5663  OP1  DG A 276      12.199-258.988-630.431 
ATOM   5664  OP2  DG A 276      11.635-261.168-631.540 
ATOM   5665  O5'  DG A 276      14.044-260.489-631.264 
ATOM   5666  C5'  DG A 276      15.157-260.519-630.351 
ATOM   5667  C4'  DG A 276      16.163-261.563-630.795 
ATOM   5668  O4'  DG A 276      15.871-262.882-630.250 
ATOM   5669  C3'  DG A 276      16.254-261.800-632.303 
ATOM   5670  O3'  DG A 276      17.611-262.049-632.648 
ATOM   5671  C2'  DG A 276      15.449-263.077-632.544 
ATOM   5672  C1'  DG A 276      15.934-263.827-631.307 
ATOM   5673  N9   DG A 276      15.079-264.991-630.938 
ATOM   5674  C8   DG A 276      13.715-265.141-631.060 
ATOM   5675  N7   DG A 276      13.267-266.300-630.639 
ATOM   5676  C5   DG A 276      14.416-266.963-630.210 
ATOM   5677  C6   DG A 276      14.569-268.259-629.651 
ATOM   5678  O6   DG A 276      13.707-269.102-629.417 
ATOM   5679  N1   DG A 276      15.912-268.534-629.357 
ATOM   5680  C2   DG A 276      16.967-267.671-629.573 
ATOM   5681  N2   DG A 276      18.174-268.123-629.223 
ATOM   5682  N3   DG A 276      16.823-266.455-630.096 
ATOM   5683  C4   DG A 276      15.527-266.173-630.388 
ATOM   5684  P    DT A 277      18.192-261.431-634.005 
ATOM   5685  OP1  DT A 277      18.619-260.033-633.770 
ATOM   5686  OP2  DT A 277      17.220-261.637-635.101 
ATOM   5687  O5'  DT A 277      19.478-262.352-634.247 
ATOM   5688  C5'  DT A 277      20.160-262.911-633.109 
ATOM   5689  C4'  DT A 277      20.503-264.364-633.373 
ATOM   5690  O4'  DT A 277      19.429-265.267-632.984 
ATOM   5691  C3'  DT A 277      20.781-264.728-634.831 
ATOM   5692  O3'  DT A 277      21.820-265.699-634.873 
ATOM   5693  C2'  DT A 277      19.488-265.380-635.320 
ATOM   5694  C1'  DT A 277      19.199-266.174-634.051 
ATOM   5695  N1   DT A 277      17.793-266.656-633.953 
ATOM   5696  C2   DT A 277      17.588-267.872-633.348 
ATOM   5697  O2   DT A 277      18.496-268.552-632.901 
ATOM   5698  N3   DT A 277      16.272-268.286-633.277 
ATOM   5699  C4   DT A 277      15.171-267.600-633.748 
ATOM   5700  O4   DT A 277      14.040-268.073-633.626 
ATOM   5701  C5   DT A 277      15.486-266.334-634.366 
ATOM   5702  C7   DT A 277      14.346-265.522-634.907 
ATOM   5703  C6   DT A 277      16.757-265.908-634.450 
ATOM   5704  P    DA A 278      22.927-265.602-636.025 
ATOM   5705  OP1  DA A 278      23.982-264.646-635.619 
ATOM   5706  OP2  DA A 278      22.270-265.332-637.322 
ATOM   5707  O5'  DA A 278      23.519-267.089-636.021 
ATOM   5708  C5'  DA A 278      23.515-267.839-634.791 
ATOM   5709  C4'  DA A 278      23.060-269.261-635.053 
ATOM   5710  O4'  DA A 278      21.612-269.404-634.970 
ATOM   5711  C3'  DA A 278      23.408-269.829-636.428 
ATOM   5712  O3'  DA A 278      23.728-271.208-636.289 
ATOM   5713  C2'  DA A 278      22.115-269.710-637.235 
ATOM   5714  C1'  DA A 278      21.167-270.120-636.112 
ATOM   5715  N9   DA A 278      19.746-269.753-636.364 
ATOM   5716  C8   DA A 278      19.255-268.657-637.013 
ATOM   5717  N7   DA A 278      17.960-268.618-637.072 
ATOM   5718  C5   DA A 278      17.561-269.772-636.414 
ATOM   5719  C6   DA A 278      16.295-270.314-636.135 
ATOM   5720  N6   DA A 278      15.144-269.734-636.503 
ATOM   5721  N1   DA A 278      16.255-271.479-635.461 
ATOM   5722  C2   DA A 278      17.402-272.051-635.098 
ATOM   5723  N3   DA A 278      18.635-271.642-635.301 
ATOM   5724  C4   DA A 278      18.647-270.475-635.977 
ATOM   5725  P    DA A 279      24.932-271.816-637.152 
ATOM   5726  OP1  DA A 279      26.217-271.556-636.464 
ATOM   5727  OP2  DA A 279      24.834-271.334-638.547 
ATOM   5728  O5'  DA A 279      24.600-273.380-637.100 
ATOM   5729  C5'  DA A 279      23.917-273.910-635.948 
ATOM   5730  C4'  DA A 279      22.832-274.873-636.387 
ATOM   5731  O4'  DA A 279      21.565-274.202-636.643 
ATOM   5732  C3'  DA A 279      23.109-275.643-637.677 
ATOM   5733  O3'  DA A 279      22.586-276.960-637.548 
ATOM   5734  C2'  DA A 279      22.305-274.906-638.749 
ATOM   5735  C1'  DA A 279      21.067-274.648-637.895 
ATOM   5736  N9   DA A 279      20.173-273.590-638.441 
ATOM   5737  C8   DA A 279      20.516-272.457-639.121 
ATOM   5738  N7   DA A 279      19.502-271.727-639.470 
ATOM   5739  C5   DA A 279      18.405-272.426-638.987 
ATOM   5740  C6   DA A 279      17.024-272.171-639.034 
ATOM   5741  N6   DA A 279      16.491-271.090-639.620 
ATOM   5742  N1   DA A 279      16.209-273.073-638.455 
ATOM   5743  C2   DA A 279      16.745-274.144-637.874 
ATOM   5744  N3   DA A 279      18.010-274.486-637.768 
ATOM   5745  C4   DA A 279      18.805-273.568-638.356 
ATOM   5746  P    DC A 280      23.419-278.188-638.149 
ATOM   5747  OP1  DC A 280      24.448-278.614-637.174 
ATOM   5748  OP2  DC A 280      23.911-277.840-639.500 
ATOM   5749  O5'  DC A 280      22.286-279.313-638.263 
ATOM   5750  C5'  DC A 280      21.191-279.298-637.328 
ATOM   5751  C4'  DC A 280      19.885-279.549-638.056 
ATOM   5752  O4'  DC A 280      19.282-278.321-638.555 
ATOM   5753  C3'  DC A 280      19.974-280.444-639.292 
ATOM   5754  O3'  DC A 280      18.806-281.252-639.361 
ATOM   5755  C2'  DC A 280      19.964-279.474-640.474 
ATOM   5756  C1'  DC A 280      18.913-278.521-639.910 
ATOM   5757  N1   DC A 280      18.887-277.192-640.584 
ATOM   5758  C2   DC A 280      17.654-276.560-640.723 
ATOM   5759  O2   DC A 280      16.643-277.121-640.286 
ATOM   5760  N3   DC A 280      17.608-275.348-641.335 
ATOM   5761  C4   DC A 280      18.726-274.773-641.795 
ATOM   5762  N4   DC A 280      18.630-273.592-642.384 
ATOM   5763  C5   DC A 280      20.005-275.408-641.662 
ATOM   5764  C6   DC A 280      20.029-276.618-641.048 
ATOM   5765  P    DA A 281      18.945-282.778-639.826 
ATOM   5766  OP1  DA A 281      19.329-283.617-638.669 
ATOM   5767  OP2  DA A 281      19.831-282.857-641.008 
ATOM   5768  O5'  DA A 281      17.441-283.114-640.258 
ATOM   5769  C5'  DA A 281      16.357-282.435-639.597 
ATOM   5770  C4'  DA A 281      15.324-281.993-640.616 
ATOM   5771  O4'  DA A 281      15.616-280.677-641.167 
ATOM   5772  C3'  DA A 281      15.182-282.885-641.849 
ATOM   5773  O3'  DA A 281      13.812-282.935-642.226 
ATOM   5774  C2'  DA A 281      15.961-282.159-642.944 
ATOM   5775  C1'  DA A 281      15.507-280.749-642.580 
ATOM   5776  N9   DA A 281      16.357-279.675-643.165 
ATOM   5777  C8   DA A 281      17.704-279.689-643.391 
ATOM   5778  N7   DA A 281      18.158-278.594-643.917 
ATOM   5779  C5   DA A 281      17.032-277.794-644.051 
ATOM   5780  C6   DA A 281      16.846-276.495-644.551 
ATOM   5781  N6   DA A 281      17.843-275.737-645.031 
ATOM   5782  N1   DA A 281      15.595-276.000-644.539 
ATOM   5783  C2   DA A 281      14.608-276.756-644.060 
ATOM   5784  N3   DA A 281      14.661-277.976-643.570 
ATOM   5785  C4   DA A 281      15.924-278.448-643.593 
ATOM   5786  P    DA A 282      13.195-284.321-642.734 
ATOM   5787  OP1  DA A 282      12.794-285.142-641.570 
ATOM   5788  OP2  DA A 282      14.130-284.959-643.687 
ATOM   5789  O5'  DA A 282      11.892-283.821-643.515 
ATOM   5790  C5'  DA A 282      11.238-282.614-643.080 
ATOM   5791  C4'  DA A 282      10.868-281.763-644.279 
ATOM   5792  O4'  DA A 282      11.942-280.862-644.673 
ATOM   5793  C3'  DA A 282      10.539-282.528-645.561 
ATOM   5794  O3'  DA A 282       9.487-281.855-646.242 
ATOM   5795  C2'  DA A 282      11.808-282.428-646.407 
ATOM   5796  C1'  DA A 282      12.127-280.974-646.076 
ATOM   5797  N9   DA A 282      13.529-280.581-646.390 
ATOM   5798  C8   DA A 282      14.662-281.339-646.305 
ATOM   5799  N7   DA A 282      15.742-280.711-646.651 
ATOM   5800  C5   DA A 282      15.295-279.441-646.991 
ATOM   5801  C6   DA A 282      15.963-278.291-647.445 
ATOM   5802  N6   DA A 282      17.288-278.235-647.643 
ATOM   5803  N1   DA A 282      15.217-277.197-647.689 
ATOM   5804  C2   DA A 282      13.902-277.260-647.490 
ATOM   5805  N3   DA A 282      13.172-278.271-647.072 
ATOM   5806  C4   DA A 282      13.942-279.352-646.835 
ATOM   5807  P    DG A 283       8.346-282.721-646.955 
ATOM   5808  OP1  DG A 283       7.317-283.101-645.961 
ATOM   5809  OP2  DG A 283       8.965-283.836-647.706 
ATOM   5810  O5'  DG A 283       7.736-281.656-647.981 
ATOM   5811  C5'  DG A 283       7.768-280.258-647.637 
ATOM   5812  C4'  DG A 283       8.197-279.438-648.839 
ATOM   5813  O4'  DG A 283       9.643-279.297-648.927 
ATOM   5814  C3'  DG A 283       7.798-279.999-650.203 
ATOM   5815  O3'  DG A 283       7.463-278.918-651.065 
ATOM   5816  C2'  DG A 283       9.066-280.668-650.733 
ATOM   5817  C1'  DG A 283      10.042-279.599-650.255 
ATOM   5818  N9   DG A 283      11.460-280.055-650.219 
ATOM   5819  C8   DG A 283      11.966-281.302-649.924 
ATOM   5820  N7   DG A 283      13.274-281.375-649.983 
ATOM   5821  C5   DG A 283      13.662-280.085-650.344 
ATOM   5822  C6   DG A 283      14.957-279.547-650.563 
ATOM   5823  O6   DG A 283      16.046-280.107-650.481 
ATOM   5824  N1   DG A 283      14.896-278.191-650.915 
ATOM   5825  C2   DG A 283      13.734-277.453-651.038 
ATOM   5826  N2   DG A 283      13.889-276.172-651.383 
ATOM   5827  N3   DG A 283      12.520-277.958-650.833 
ATOM   5828  C4   DG A 283      12.562-279.272-650.491 
ATOM   5829  P    DT A 284       6.226-279.079-652.068 
ATOM   5830  OP1  DT A 284       4.967-278.762-651.356 
ATOM   5831  OP2  DT A 284       6.285-280.406-652.721 
ATOM   5832  O5'  DT A 284       6.539-277.936-653.143 
ATOM   5833  C5'  DT A 284       7.250-276.757-652.721 
ATOM   5834  C4'  DT A 284       8.309-276.398-653.744 
ATOM   5835  O4'  DT A 284       9.576-277.070-653.494 
ATOM   5836  C3'  DT A 284       7.982-276.755-655.194 
ATOM   5837  O3'  DT A 284       8.491-275.736-656.046 
ATOM   5838  C2'  DT A 284       8.760-278.044-655.459 
ATOM   5839  C1'  DT A 284      10.028-277.641-654.712 
ATOM   5840  N1   DT A 284      10.919-278.789-654.382 
ATOM   5841  C2   DT A 284      12.272-278.556-654.403 
ATOM   5842  O2   DT A 284      12.754-277.471-654.676 
ATOM   5843  N3   DT A 284      13.066-279.644-654.093 
ATOM   5844  C4   DT A 284      12.628-280.912-653.771 
ATOM   5845  O4   DT A 284      13.436-281.807-653.512 
ATOM   5846  C5   DT A 284      11.192-281.058-653.775 
ATOM   5847  C7   DT A 284      10.630-282.408-653.436 
ATOM   5848  C6   DT A 284      10.396-280.018-654.074 
ATOM   5849  P    DC A 285       7.623-275.278-657.311 
ATOM   5850  OP1  DC A 285       6.620-274.275-656.887 
ATOM   5851  OP2  DC A 285       7.094-276.470-658.008 
ATOM   5852  O5'  DC A 285       8.736-274.574-658.219 
ATOM   5853  C5'  DC A 285       9.861-273.942-657.580 
ATOM   5854  C4'  DC A 285      11.139-274.293-658.315 
ATOM   5855  O4'  DC A 285      11.743-275.524-657.822 
ATOM   5856  C3'  DC A 285      11.000-274.527-659.819 
ATOM   5857  O3'  DC A 285      12.155-274.016-660.474 
ATOM   5858  C2'  DC A 285      10.987-276.048-659.974 
ATOM   5859  C1'  DC A 285      12.067-276.341-658.936 
ATOM   5860  N1   DC A 285      12.089-277.758-658.480 
ATOM   5861  C2   DC A 285      13.325-278.322-658.172 
ATOM   5862  O2   DC A 285      14.343-277.628-658.289 
ATOM   5863  N3   DC A 285      13.367-279.613-657.754 
ATOM   5864  C4   DC A 285      12.243-280.330-657.640 
ATOM   5865  N4   DC A 285      12.336-281.585-657.228 
ATOM   5866  C5   DC A 285      10.961-279.769-657.952 
ATOM   5867  C6   DC A 285      10.940-278.478-658.368 
ATOM   5868  P    DG A 286      11.982-273.259-661.874 
ATOM   5869  OP1  DG A 286      11.623-271.844-661.631 
ATOM   5870  OP2  DG A 286      11.059-274.024-662.740 
ATOM   5871  O5'  DG A 286      13.467-273.345-662.464 
ATOM   5872  C5'  DG A 286      14.580-273.376-661.552 
ATOM   5873  C4'  DG A 286      15.586-274.420-661.995 
ATOM   5874  O4'  DG A 286      15.295-275.738-661.450 
ATOM   5875  C3'  DG A 286      15.678-274.657-663.503 
ATOM   5876  O3'  DG A 286      17.035-274.905-663.848 
ATOM   5877  C2'  DG A 286      14.873-275.933-663.744 
ATOM   5878  C1'  DG A 286      15.357-276.684-662.507 
ATOM   5879  N9   DG A 286      14.503-277.847-662.138 
ATOM   5880  C8   DG A 286      13.139-277.998-662.260 
ATOM   5881  N7   DG A 286      12.691-279.157-661.839 
ATOM   5882  C5   DG A 286      13.839-279.819-661.410 
ATOM   5883  C6   DG A 286      13.993-281.115-660.851 
ATOM   5884  O6   DG A 286      13.130-281.958-660.617 
ATOM   5885  N1   DG A 286      15.335-281.391-660.557 
ATOM   5886  C2   DG A 286      16.391-280.527-660.773 
ATOM   5887  N2   DG A 286      17.598-280.979-660.423 
ATOM   5888  N3   DG A 286      16.247-279.312-661.297 
ATOM   5889  C4   DG A 286      14.950-279.029-661.588 
ATOM   5890  P    DA A 287      17.616-274.287-665.205 
ATOM   5891  OP1  DA A 287      18.043-272.889-664.970 
ATOM   5892  OP2  DA A 287      16.643-274.494-666.301 
ATOM   5893  O5'  DA A 287      18.901-275.209-665.447 
ATOM   5894  C5'  DA A 287      19.584-275.768-664.309 
ATOM   5895  C4'  DA A 287      19.927-277.220-664.573 
ATOM   5896  O4'  DA A 287      18.853-278.124-664.184 
ATOM   5897  C3'  DA A 287      20.205-277.585-666.031 
ATOM   5898  O3'  DA A 287      21.243-278.556-666.073 
ATOM   5899  C2'  DA A 287      18.911-278.236-666.520 
ATOM   5900  C1'  DA A 287      18.622-279.031-665.251 
ATOM   5901  N9   DA A 287      17.216-279.512-665.153 
ATOM   5902  C8   DA A 287      16.077-278.899-665.591 
ATOM   5903  N7   DA A 287      14.995-279.576-665.359 
ATOM   5904  C5   DA A 287      15.447-280.722-664.720 
ATOM   5905  C6   DA A 287      14.780-281.848-664.211 
ATOM   5906  N6   DA A 287      13.451-282.011-664.270 
ATOM   5907  N1   DA A 287      15.532-282.806-663.638 
ATOM   5908  C2   DA A 287      16.853-282.639-663.582 
ATOM   5909  N3   DA A 287      17.582-281.637-664.020 
ATOM   5910  C4   DA A 287      16.806-280.692-664.590 
ATOM   5911  P    DT A 288      22.351-278.458-667.225 
ATOM   5912  OP1  DT A 288      23.406-277.502-666.819 
ATOM   5913  OP2  DT A 288      21.694-278.188-668.522 
ATOM   5914  O5'  DT A 288      22.942-279.945-667.221 
ATOM   5915  C5'  DT A 288      22.939-280.695-665.991 
ATOM   5916  C4'  DT A 288      22.483-282.117-666.253 
ATOM   5917  O4'  DT A 288      21.036-282.261-666.170 
ATOM   5918  C3'  DT A 288      22.832-282.686-667.628 
ATOM   5919  O3'  DT A 288      23.152-284.064-667.489 
ATOM   5920  C2'  DT A 288      21.539-282.566-668.435 
ATOM   5921  C1'  DT A 288      20.591-282.977-667.312 
ATOM   5922  N1   DT A 288      19.170-282.609-667.564 
ATOM   5923  C2   DT A 288      18.208-283.470-667.092 
ATOM   5924  O2   DT A 288      18.475-284.497-666.490 
ATOM   5925  N3   DT A 288      16.903-283.098-667.344 
ATOM   5926  C4   DT A 288      16.490-281.963-668.013 
ATOM   5927  O4   DT A 288      15.289-281.736-668.179 
ATOM   5928  C5   DT A 288      17.570-281.123-668.470 
ATOM   5929  C7   DT A 288      17.209-279.867-669.208 
ATOM   5930  C6   DT A 288      18.849-281.460-668.239 
ATOM   5931  P    DG A 289      24.356-284.672-668.352 
ATOM   5932  OP1  DG A 289      25.640-284.413-667.664 
ATOM   5933  OP2  DG A 289      24.258-284.190-669.747 
ATOM   5934  O5'  DG A 289      24.023-286.236-668.300 
ATOM   5935  C5'  DG A 289      23.340-286.766-667.148 
ATOM   5936  C4'  DG A 289      22.255-287.729-667.587 
ATOM   5937  O4'  DG A 289      20.989-287.059-667.843 
ATOM   5938  C3'  DG A 289      22.532-288.500-668.878 
ATOM   5939  O3'  DG A 289      22.010-289.817-668.748 
ATOM   5940  C2'  DG A 289      21.729-287.762-669.949 
ATOM   5941  C1'  DG A 289      20.491-287.505-669.095 
ATOM   5942  N9   DG A 289      19.596-286.447-669.641 
ATOM   5943  C8   DG A 289      19.924-285.298-670.329 
ATOM   5944  N7   DG A 289      18.890-284.570-670.675 
ATOM   5945  C5   DG A 289      17.801-285.286-670.183 
ATOM   5946  C6   DG A 289      16.413-284.999-670.248 
ATOM   5947  O6   DG A 289      15.850-284.037-670.763 
ATOM   5948  N1   DG A 289      15.653-285.995-669.618 
ATOM   5949  C2   DG A 289      16.167-287.120-669.005 
ATOM   5950  N2   DG A 289      15.275-287.950-668.460 
ATOM   5951  N3   DG A 289      17.470-287.389-668.943 
ATOM   5952  C4   DG A 289      18.220-286.433-669.550 
ATOM   5953  P    DG A 290      22.843-291.045-669.349 
ATOM   5954  OP1  DG A 290      23.871-291.470-668.374 
ATOM   5955  OP2  DG A 290      23.334-290.697-670.700 
ATOM   5956  O5'  DG A 290      21.710-292.169-669.463 
ATOM   5957  C5'  DG A 290      20.614-292.154-668.528 
ATOM   5958  C4'  DG A 290      19.309-292.406-669.256 
ATOM   5959  O4'  DG A 290      18.706-291.177-669.755 
ATOM   5960  C3'  DG A 290      19.398-293.300-670.492 
ATOM   5961  O3'  DG A 290      18.230-294.109-670.561 
ATOM   5962  C2'  DG A 290      19.387-292.330-671.674 
ATOM   5963  C1'  DG A 290      18.337-291.377-671.110 
ATOM   5964  N9   DG A 290      18.310-290.049-671.784 
ATOM   5965  C8   DG A 290      19.352-289.319-672.313 
ATOM   5966  N7   DG A 290      18.989-288.176-672.842 
ATOM   5967  C5   DG A 290      17.609-288.147-672.651 
ATOM   5968  C6   DG A 290      16.657-287.158-673.014 
ATOM   5969  O6   DG A 290      16.839-286.088-673.587 
ATOM   5970  N1   DG A 290      15.361-287.531-672.631 
ATOM   5971  C2   DG A 290      15.029-288.704-671.982 
ATOM   5972  N2   DG A 290      13.734-288.873-671.702 
ATOM   5973  N3   DG A 290      15.922-289.631-671.642 
ATOM   5974  C4   DG A 290      17.185-289.285-672.007 
ATOM   5975  P    DA A 291      18.369-295.634-671.026 
ATOM   5976  OP1  DA A 291      18.753-296.473-669.869 
ATOM   5977  OP2  DA A 291      19.254-295.714-672.208 
ATOM   5978  O5'  DA A 291      16.865-295.970-671.458 
ATOM   5979  C5'  DA A 291      15.780-295.291-670.797 
ATOM   5980  C4'  DA A 291      14.748-294.850-671.816 
ATOM   5981  O4'  DA A 291      15.039-293.534-672.367 
ATOM   5982  C3'  DA A 291      14.606-295.742-673.049 
ATOM   5983  O3'  DA A 291      13.235-295.791-673.426 
ATOM   5984  C2'  DA A 291      15.385-295.016-674.144 
ATOM   5985  C1'  DA A 291      14.930-293.606-673.780 
ATOM   5986  N9   DA A 291      15.781-292.532-674.365 
ATOM   5987  C8   DA A 291      17.128-292.545-674.591 
ATOM   5988  N7   DA A 291      17.581-291.450-675.118 
ATOM   5989  C5   DA A 291      16.455-290.650-675.251 
ATOM   5990  C6   DA A 291      16.270-289.351-675.750 
ATOM   5991  N6   DA A 291      17.266-288.594-676.231 
ATOM   5992  N1   DA A 291      15.018-288.856-675.739 
ATOM   5993  C2   DA A 291      14.032-289.613-675.260 
ATOM   5994  N3   DA A 291      14.085-290.833-674.770 
ATOM   5995  C4   DA A 291      15.347-291.304-674.793 
ATOM   5996  P    DT A 292      12.619-297.178-673.934 
ATOM   5997  OP1  DT A 292      12.218-297.999-672.770 
ATOM   5998  OP2  DT A 292      13.553-297.816-674.887 
ATOM   5999  O5'  DT A 292      11.315-296.677-674.715 
ATOM   6000  C5'  DT A 292      10.661-295.471-674.280 
ATOM   6001  C4'  DT A 292      10.291-294.620-675.479 
ATOM   6002  O4'  DT A 292      11.366-293.719-675.873 
ATOM   6003  C3'  DT A 292       9.963-295.384-676.761 
ATOM   6004  O3'  DT A 292       8.910-294.711-677.442 
ATOM   6005  C2'  DT A 292      11.231-295.285-677.607 
ATOM   6006  C1'  DT A 292      11.551-293.830-677.276 
ATOM   6007  N1   DT A 292      12.953-293.438-677.590 
ATOM   6008  C2   DT A 292      13.159-292.151-678.025 
ATOM   6009  O2   DT A 292      12.257-291.342-678.157 
ATOM   6010  N3   DT A 292      14.472-291.824-678.307 
ATOM   6011  C4   DT A 292      15.566-292.657-678.193 
ATOM   6012  O4   DT A 292      16.695-292.251-678.475 
ATOM   6013  C5   DT A 292      15.248-293.987-677.730 
ATOM   6014  C7   DT A 292      16.382-294.958-677.578 
ATOM   6015  C6   DT A 292      13.982-294.332-677.448 
ATOM   6016  P    DT A 293       7.769-295.577-678.155 
ATOM   6017  OP1  DT A 293       6.740-295.957-677.161 
ATOM   6018  OP2  DT A 293       8.388-296.692-678.906 
ATOM   6019  O5'  DT A 293       7.159-294.512-679.181 
ATOM   6020  C5'  DT A 293       7.191-293.114-678.837 
ATOM   6021  C4'  DT A 293       7.620-292.295-680.039 
ATOM   6022  O4'  DT A 293       9.067-292.154-680.127 
ATOM   6023  C3'  DT A 293       7.221-292.855-681.403 
ATOM   6024  O3'  DT A 293       6.887-291.775-682.265 
ATOM   6025  C2'  DT A 293       8.489-293.525-681.933 
ATOM   6026  C1'  DT A 293       9.466-292.456-681.455 
ATOM   6027  N1   DT A 293      10.884-292.912-681.419 
ATOM   6028  C2   DT A 293      11.848-291.981-681.721 
ATOM   6029  O2   DT A 293      11.588-290.825-682.009 
ATOM   6030  N3   DT A 293      13.150-292.440-681.680 
ATOM   6031  C4   DT A 293      13.557-293.722-681.368 
ATOM   6032  O4   DT A 293      14.753-294.016-681.363 
ATOM   6033  C5   DT A 293      12.472-294.626-681.066 
ATOM   6034  C7   DT A 293      12.827-296.042-680.716 
ATOM   6035  C6   DT A 293      11.197-294.206-681.099 
ATOM   6036  P    DC A 294       5.649-291.936-683.268 
ATOM   6037  OP1  DC A 294       4.391-291.618-682.556 
ATOM   6038  OP2  DC A 294       5.709-293.262-683.921 
ATOM   6039  O5'  DC A 294       5.963-290.793-684.343 
ATOM   6040  C5'  DC A 294       6.674-289.614-683.921 
ATOM   6041  C4'  DC A 294       7.732-289.254-684.944 
ATOM   6042  O4'  DC A 294       9.000-289.927-684.694 
ATOM   6043  C3'  DC A 294       7.405-289.612-686.394 
ATOM   6044  O3'  DC A 294       7.914-288.593-687.246 
ATOM   6045  C2'  DC A 294       8.184-290.901-686.659 
ATOM   6046  C1'  DC A 294       9.451-290.498-685.912 
ATOM   6047  N1   DC A 294      10.342-291.646-685.582 
ATOM   6048  C2   DC A 294      11.717-291.426-685.599 
ATOM   6049  O2   DC A 294      12.137-290.299-685.884 
ATOM   6050  N3   DC A 294      12.546-292.460-685.302 
ATOM   6051  C4   DC A 294      12.051-293.666-684.998 
ATOM   6052  N4   DC A 294      12.900-294.642-684.716 
ATOM   6053  C5   DC A 294      10.639-293.913-684.976 
ATOM   6054  C6   DC A 294       9.828-292.867-685.276 
ATOM   6055  P    DC A 295       7.047-288.134-688.511 
ATOM   6056  OP1  DC A 295       6.043-287.131-688.087 
ATOM   6057  OP2  DC A 295       6.518-289.327-689.208 
ATOM   6058  O5'  DC A 295       8.160-287.430-689.419 
ATOM   6059  C5'  DC A 295       9.285-286.798-688.780 
ATOM   6060  C4'  DC A 295      10.563-287.149-689.515 
ATOM   6061  O4'  DC A 295      11.166-288.380-689.022 
ATOM   6062  C3'  DC A 295      10.423-287.384-691.019 
ATOM   6063  O3'  DC A 295      11.579-286.873-691.674 
ATOM   6064  C2'  DC A 295      10.410-288.904-691.174 
ATOM   6065  C1'  DC A 295      11.490-289.197-690.136 
ATOM   6066  N1   DC A 295      11.513-290.614-689.680 
ATOM   6067  C2   DC A 295      12.748-291.178-689.372 
ATOM   6068  O2   DC A 295      13.766-290.485-689.489 
ATOM   6069  N3   DC A 295      12.790-292.469-688.954 
ATOM   6070  C4   DC A 295      11.666-293.186-688.840 
ATOM   6071  N4   DC A 295      11.760-294.442-688.428 
ATOM   6072  C5   DC A 295      10.384-292.626-689.152 
ATOM   6073  C6   DC A 295      10.364-291.335-689.568 
ATOM   6074  P    DT A 296      11.406-286.116-693.074 
ATOM   6075  OP1  DT A 296      11.046-284.701-692.831 
ATOM   6076  OP2  DT A 296      10.482-286.881-693.940 
ATOM   6077  O5'  DT A 296      12.891-286.202-693.664 
ATOM   6078  C5'  DT A 296      14.004-286.232-692.751 
ATOM   6079  C4'  DT A 296      15.010-287.276-693.195 
ATOM   6080  O4'  DT A 296      14.718-288.595-692.650 
ATOM   6081  C3'  DT A 296      15.101-287.513-694.703 
ATOM   6082  O3'  DT A 296      16.459-287.762-695.048 
ATOM   6083  C2'  DT A 296      14.296-288.790-694.944 
ATOM   6084  C1'  DT A 296      14.781-289.540-693.707 
ATOM   6085  N1   DT A 296      13.926-290.704-693.338 
ATOM   6086  C2   DT A 296      14.558-291.798-692.799 
ATOM   6087  O2   DT A 296      15.762-291.845-692.618 
ATOM   6088  N3   DT A 296      13.734-292.857-692.471 
ATOM   6089  C4   DT A 296      12.364-292.909-692.633 
ATOM   6090  O4   DT A 296      11.732-293.914-692.302 
ATOM   6091  C5   DT A 296      11.793-291.713-693.206 
ATOM   6092  C7   DT A 296      10.307-291.687-693.417 
ATOM   6093  C6   DT A 296      12.571-290.669-693.535 
ATOM   6094  P    DC A 297      17.040-287.144-696.405 
ATOM   6095  OP1  DC A 297      17.466-285.746-696.170 
ATOM   6096  OP2  DC A 297      16.067-287.350-697.501 
ATOM   6097  O5'  DC A 297      18.325-288.065-696.647 
ATOM   6098  C5'  DC A 297      19.007-288.624-695.509 
ATOM   6099  C4'  DC A 297      19.350-290.077-695.773 
ATOM   6100  O4'  DC A 297      18.276-290.980-695.384 
ATOM   6101  C3'  DC A 297      19.628-290.441-697.231 
ATOM   6102  O3'  DC A 297      20.667-291.412-697.273 
ATOM   6103  C2'  DC A 297      18.335-291.093-697.720 
ATOM   6104  C1'  DC A 297      18.046-291.887-696.451 
ATOM   6105  N1   DC A 297      16.640-292.369-696.353 
ATOM   6106  C2   DC A 297      16.415-293.600-695.743 
ATOM   6107  O2   DC A 297      17.384-294.237-695.311 
ATOM   6108  N3   DC A 297      15.141-294.057-695.645 
ATOM   6109  C4   DC A 297      14.119-293.337-696.125 
ATOM   6110  N4   DC A 297      12.894-293.826-696.005 
ATOM   6111  C5   DC A 297      14.328-292.068-696.756 
ATOM   6112  C6   DC A 297      15.609-291.630-696.845 
ATOM   6113  P    DT A 298      21.774-291.315-698.425 
ATOM   6114  OP1  DT A 298      22.829-290.359-698.019 
ATOM   6115  OP2  DT A 298      21.118-291.045-699.722 
ATOM   6116  O5'  DT A 298      22.366-292.802-698.421 
ATOM   6117  C5'  DT A 298      22.363-293.552-697.191 
ATOM   6118  C4'  DT A 298      21.907-294.974-697.453 
ATOM   6119  O4'  DT A 298      20.459-295.117-697.370 
ATOM   6120  C3'  DT A 298      22.255-295.542-698.828 
ATOM   6121  O3'  DT A 298      22.575-296.921-698.689 
ATOM   6122  C2'  DT A 298      20.962-295.423-699.635 
ATOM   6123  C1'  DT A 298      20.014-295.833-698.512 
ATOM   6124  N1   DT A 298      18.593-295.466-698.764 
ATOM   6125  C2   DT A 298      17.631-296.327-698.292 
ATOM   6126  O2   DT A 298      17.898-297.353-697.690 
ATOM   6127  N3   DT A 298      16.326-295.954-698.544 
ATOM   6128  C4   DT A 298      15.913-294.820-699.213 
ATOM   6129  O4   DT A 298      14.713-294.592-699.379 
ATOM   6130  C5   DT A 298      16.994-293.980-699.670 
ATOM   6131  C7   DT A 298      16.632-292.723-700.408 
ATOM   6132  C6   DT A 298      18.272-294.317-699.439 
ATOM   6133  P    DC A 299      23.779-297.529-699.552 
ATOM   6134  OP1  DC A 299      25.064-297.269-698.864 
ATOM   6135  OP2  DC A 299      23.681-297.047-700.948 
ATOM   6136  O5'  DC A 299      23.447-299.093-699.500 
ATOM   6137  C5'  DC A 299      22.764-299.623-698.348 
ATOM   6138  C4'  DC A 299      21.679-300.586-698.787 
ATOM   6139  O4'  DC A 299      20.412-299.915-699.043 
ATOM   6140  C3'  DC A 299      21.956-301.356-700.078 
ATOM   6141  O3'  DC A 299      21.433-302.673-699.948 
ATOM   6142  C2'  DC A 299      21.152-300.619-701.149 
ATOM   6143  C1'  DC A 299      19.914-300.361-700.295 
ATOM   6144  N1   DC A 299      19.020-299.303-700.841 
ATOM   6145  C2   DC A 299      17.648-299.454-700.655 
ATOM   6146  O2   DC A 299      17.233-300.449-700.050 
ATOM   6147  N3   DC A 299      16.815-298.499-701.147 
ATOM   6148  C4   DC A 299      17.304-297.436-701.796
[truncated: 415,700 more chars]
