# Supplementary material for: Characterization of lncRNA-protein interactions associated with Prostate cancer and Androgen receptors by molecular docking simulations
Source: Biochem Biophys Rep. 2025 Mar 9;42:101959. doi: 10.1016/j.bbrep.2025.101959 (PMC11929892; doi:10.1016/j.bbrep.2025.101959)
Supplement: Multimedia component 56 [file mmc56.zip › bbrep_00101959_model_45_mmc56.pdb]

REMARK Number:    45
REMARK Ligand:     lig_628dcb8434e2f.pdb
REMARK Contact:     0     0     0
REMARK Score:  -155.11
REMARK RMSD:    620.72
MODEL       45
ATOM      1  N   ALA A  24      30.357  -5.473 -24.875 
ATOM      2  CA  ALA A  24      30.515  -4.000 -24.871 
ATOM      3  CB  ALA A  24      29.364  -3.347 -25.653 
ATOM      4  C   ALA A  24      30.496  -3.471 -23.474 
ATOM      5  O   ALA A  24      31.409  -3.720 -22.690 
ATOM      6  N   GLN A  25      29.435  -2.716 -23.129 
ATOM      7  CA  GLN A  25      29.334  -2.167 -21.810 
ATOM      8  CB  GLN A  25      28.209  -1.135 -21.640 
ATOM      9  CG  GLN A  25      28.449   0.131 -22.464 
ATOM     10  CD  GLN A  25      27.291   1.085 -22.227 
ATOM     11  OE1 GLN A  25      26.895   1.324 -21.089 
ATOM     12  NE2 GLN A  25      26.734   1.652 -23.331 
ATOM     13  C   GLN A  25      29.084  -3.296 -20.876 
ATOM     14  O   GLN A  25      28.668  -4.376 -21.290 
ATOM     15  N   ASP A  26      29.382  -3.075 -19.584 
ATOM     16  CA  ASP A  26      29.211  -4.105 -18.606 
ATOM     17  CB  ASP A  26      30.274  -4.043 -17.495 
ATOM     18  CG  ASP A  26      30.054  -5.171 -16.494 
ATOM     19  OD1 ASP A  26      28.986  -5.191 -15.826 
ATOM     20  OD2 ASP A  26      30.966  -6.032 -16.381 
ATOM     21  C   ASP A  26      27.866  -3.939 -17.988 
ATOM     22  O   ASP A  26      27.612  -2.985 -17.253 
ATOM     23  N   ASN A  27      26.945  -4.872 -18.288 
ATOM     24  CA  ASN A  27      25.662  -4.773 -17.669 
ATOM     25  CB  ASN A  27      24.503  -4.752 -18.683 
ATOM     26  CG  ASN A  27      24.583  -3.452 -19.471 
ATOM     27  OD1 ASN A  27      24.658  -2.366 -18.897 
ATOM     28  ND2 ASN A  27      24.568  -3.560 -20.827 
ATOM     29  C   ASN A  27      25.467  -5.984 -16.812 
ATOM     30  O   ASN A  27      24.473  -6.696 -16.949 
ATOM     31  N   SER A  28      26.402  -6.226 -15.873 
ATOM     32  CA  SER A  28      26.317  -7.361 -15.002 
ATOM     33  CB  SER A  28      27.559  -7.517 -14.112 
ATOM     34  OG  SER A  28      28.707  -7.731 -14.919 
ATOM     35  C   SER A  28      25.149  -7.145 -14.100 
ATOM     36  O   SER A  28      24.492  -8.089 -13.668 
ATOM     37  N   ARG A  29      24.868  -5.864 -13.806 
ATOM     38  CA  ARG A  29      23.821  -5.471 -12.913 
ATOM     39  CB  ARG A  29      23.787  -3.948 -12.704 
ATOM     40  CG  ARG A  29      25.152  -3.369 -12.324 
ATOM     41  CD  ARG A  29      25.113  -1.897 -11.913 
ATOM     42  NE  ARG A  29      26.512  -1.383 -11.942 
ATOM     43  CZ  ARG A  29      27.390  -1.720 -10.952 
ATOM     44  NH1 ARG A  29      27.024  -2.618  -9.991 
ATOM     45  NH2 ARG A  29      28.642  -1.178 -10.929 
ATOM     46  C   ARG A  29      22.506  -5.884 -13.504 
ATOM     47  O   ARG A  29      21.579  -6.255 -12.784 
ATOM     48  N   TYR A  30      22.378  -5.784 -14.840 
ATOM     49  CA  TYR A  30      21.164  -6.163 -15.505 
ATOM     50  CB  TYR A  30      21.186  -5.817 -17.003 
ATOM     51  CG  TYR A  30      19.900  -6.271 -17.606 
ATOM     52  CD1 TYR A  30      18.727  -5.600 -17.348 
ATOM     53  CD2 TYR A  30      19.876  -7.357 -18.449 
ATOM     54  CE1 TYR A  30      17.543  -6.018 -17.911 
ATOM     55  CE2 TYR A  30      18.698  -7.778 -19.016 
ATOM     56  CZ  TYR A  30      17.529  -7.109 -18.746 
ATOM     57  OH  TYR A  30      16.316  -7.539 -19.327 
ATOM     58  C   TYR A  30      20.959  -7.638 -15.363 
ATOM     59  O   TYR A  30      19.855  -8.092 -15.068 
ATOM     60  N   THR A  31      22.033  -8.431 -15.551 
ATOM     61  CA  THR A  31      21.926  -9.861 -15.473 
ATOM     62  CB  THR A  31      23.230 -10.559 -15.736 
ATOM     63  OG1 THR A  31      23.715 -10.225 -17.028 
ATOM     64  CG2 THR A  31      23.003 -12.080 -15.628 
ATOM     65  C   THR A  31      21.490 -10.229 -14.091 
ATOM     66  O   THR A  31      20.646 -11.105 -13.907 
ATOM     67  N   HIS A  32      22.064  -9.557 -13.079 
ATOM     68  CA  HIS A  32      21.744  -9.842 -11.711 
ATOM     69  ND1 HIS A  32      22.771 -10.826  -8.882 
ATOM     70  CG  HIS A  32      22.450  -9.554  -9.301 
ATOM     71  CB  HIS A  32      22.623  -9.069 -10.710 
ATOM     72  NE2 HIS A  32      22.010  -9.743  -7.096 
ATOM     73  CD2 HIS A  32      21.986  -8.905  -8.198 
ATOM     74  CE1 HIS A  32      22.488 -10.885  -7.556 
ATOM     75  C   HIS A  32      20.311  -9.481 -11.477 
ATOM     76  O   HIS A  32      19.604 -10.145 -10.722 
ATOM     77  N   PHE A  33      19.841  -8.406 -12.133 
ATOM     78  CA  PHE A  33      18.494  -7.942 -11.975 
ATOM     79  CB  PHE A  33      18.233  -6.698 -12.850 
ATOM     80  CG  PHE A  33      16.831  -6.221 -12.683 
ATOM     81  CD1 PHE A  33      15.822  -6.729 -13.471 
ATOM     82  CD2 PHE A  33      16.525  -5.261 -11.749 
ATOM     83  CE1 PHE A  33      14.528  -6.288 -13.327 
ATOM     84  CE2 PHE A  33      15.232  -4.815 -11.599 
ATOM     85  CZ  PHE A  33      14.232  -5.330 -12.388 
ATOM     86  C   PHE A  33      17.577  -9.044 -12.410 
ATOM     87  O   PHE A  33      16.584  -9.337 -11.745 
ATOM     88  N   LEU A  34      17.891  -9.694 -13.546 
ATOM     89  CA  LEU A  34      17.052 -10.740 -14.056 
ATOM     90  CB  LEU A  34      17.509 -11.262 -15.429 
ATOM     91  CG  LEU A  34      17.352 -10.227 -16.561 
ATOM     92  CD1 LEU A  34      17.815 -10.799 -17.911 
ATOM     93  CD2 LEU A  34      15.914  -9.684 -16.622 
ATOM     94  C   LEU A  34      17.034 -11.895 -13.105 
ATOM     95  O   LEU A  34      15.977 -12.463 -12.835 
ATOM     96  N   THR A  35      18.201 -12.276 -12.555 
ATOM     97  CA  THR A  35      18.222 -13.429 -11.706 
ATOM     98  CB  THR A  35      19.611 -13.827 -11.277 
ATOM     99  OG1 THR A  35      19.582 -15.110 -10.672 
ATOM    100  CG2 THR A  35      20.183 -12.793 -10.291 
ATOM    101  C   THR A  35      17.370 -13.183 -10.496 
ATOM    102  O   THR A  35      16.600 -14.054 -10.093 
ATOM    103  N   GLN A  36      17.510 -12.004  -9.861 
ATOM    104  CA  GLN A  36      16.760 -11.714  -8.673 
ATOM    105  CB  GLN A  36      17.330 -10.515  -7.900 
ATOM    106  CG  GLN A  36      18.719 -10.776  -7.318 
ATOM    107  CD  GLN A  36      19.161  -9.521  -6.583 
ATOM    108  OE1 GLN A  36      18.999  -8.403  -7.076 
ATOM    109  NE2 GLN A  36      19.727  -9.702  -5.360 
ATOM    110  C   GLN A  36      15.306 -11.414  -8.928 
ATOM    111  O   GLN A  36      14.428 -11.820  -8.172 
ATOM    112  N   HIS A  37      15.041 -10.560  -9.926 
ATOM    113  CA  HIS A  37      13.739 -10.030 -10.232 
ATOM    114  ND1 HIS A  37      13.488  -7.875  -7.943 
ATOM    115  CG  HIS A  37      14.262  -7.931  -9.081 
ATOM    116  CB  HIS A  37      13.787  -8.508 -10.384 
ATOM    117  NE2 HIS A  37      15.483  -7.062  -7.395 
ATOM    118  CD2 HIS A  37      15.476  -7.429  -8.730 
ATOM    119  CE1 HIS A  37      14.268  -7.348  -6.966 
ATOM    120  C   HIS A  37      12.906 -10.649 -11.327 
ATOM    121  O   HIS A  37      11.752 -10.256 -11.466 
ATOM    122  N   TYR A  38      13.434 -11.530 -12.202 
ATOM    123  CA  TYR A  38      12.632 -11.883 -13.350 
ATOM    124  CB  TYR A  38      13.334 -11.414 -14.642 
ATOM    125  CG  TYR A  38      12.655 -11.872 -15.887 
ATOM    126  CD1 TYR A  38      11.465 -11.319 -16.304 
ATOM    127  CD2 TYR A  38      13.246 -12.841 -16.668 
ATOM    128  CE1 TYR A  38      10.868 -11.746 -17.467 
ATOM    129  CE2 TYR A  38      12.653 -13.271 -17.830 
ATOM    130  CZ  TYR A  38      11.459 -12.724 -18.231 
ATOM    131  OH  TYR A  38      10.848 -13.164 -19.425 
ATOM    132  C   TYR A  38      12.379 -13.364 -13.432 
ATOM    133  O   TYR A  38      13.285 -14.174 -13.250 
ATOM    134  N   ASP A  39      11.102 -13.741 -13.690 
ATOM    135  CA  ASP A  39      10.698 -15.112 -13.886 
ATOM    136  CB  ASP A  39      10.028 -15.729 -12.643 
ATOM    137  CG  ASP A  39       9.940 -17.238 -12.841 
ATOM    138  OD1 ASP A  39      10.562 -17.742 -13.815 
ATOM    139  OD2 ASP A  39       9.249 -17.904 -12.025 
ATOM    140  C   ASP A  39       9.669 -15.081 -14.984 
ATOM    141  O   ASP A  39       8.529 -14.682 -14.754 
ATOM    142  N   ALA A  40      10.037 -15.519 -16.207 
ATOM    143  CA  ALA A  40       9.168 -15.355 -17.343 
ATOM    144  CB  ALA A  40       9.809 -15.843 -18.652 
ATOM    145  C   ALA A  40       7.861 -16.082 -17.196 
ATOM    146  O   ALA A  40       6.812 -15.469 -17.390 
ATOM    147  N   LYS A  41       7.868 -17.386 -16.837 
ATOM    148  CA  LYS A  41       6.612 -18.091 -16.756 
ATOM    149  CB  LYS A  41       6.394 -19.072 -17.922 
ATOM    150  CG  LYS A  41       6.320 -18.394 -19.293 
ATOM    151  CD  LYS A  41       6.383 -19.380 -20.462 
ATOM    152  CE  LYS A  41       6.315 -18.723 -21.842 
ATOM    153  NZ  LYS A  41       6.395 -19.761 -22.893 
ATOM    154  C   LYS A  41       6.607 -18.900 -15.492 
ATOM    155  O   LYS A  41       6.979 -20.072 -15.469 
ATOM    156  N   PRO A  42       6.164 -18.261 -14.447 
ATOM    157  CA  PRO A  42       6.146 -18.766 -13.096 
ATOM    158  CD  PRO A  42       5.459 -16.998 -14.579 
ATOM    159  CB  PRO A  42       5.693 -17.583 -12.242 
ATOM    160  CG  PRO A  42       4.817 -16.760 -13.203 
ATOM    161  C   PRO A  42       5.350 -19.982 -12.740 
ATOM    162  O   PRO A  42       5.866 -20.776 -11.954 
ATOM    163  N   GLN A  43       4.106 -20.125 -13.253 
ATOM    164  CA  GLN A  43       3.233 -21.210 -12.882 
ATOM    165  CB  GLN A  43       3.921 -22.559 -12.575 
ATOM    166  CG  GLN A  43       2.969 -23.746 -12.437 
ATOM    167  CD  GLN A  43       2.653 -24.258 -13.835 
ATOM    168  OE1 GLN A  43       2.011 -23.577 -14.631 
ATOM    169  NE2 GLN A  43       3.125 -25.496 -14.144 
ATOM    170  C   GLN A  43       2.428 -20.772 -11.677 
ATOM    171  O   GLN A  43       1.781 -19.726 -11.696 
ATOM    172  N   GLY A  44       2.476 -21.564 -10.580 
ATOM    173  CA  GLY A  44       1.617 -21.423  -9.423 
ATOM    174  C   GLY A  44       1.682 -20.099  -8.711 
ATOM    175  O   GLY A  44       0.636 -19.515  -8.436 
ATOM    176  N   ARG A  45       2.881 -19.573  -8.391 
ATOM    177  CA  ARG A  45       2.966 -18.320  -7.681 
ATOM    178  CB  ARG A  45       2.277 -17.177  -8.444 
ATOM    179  CG  ARG A  45       2.951 -16.883  -9.786 
ATOM    180  CD  ARG A  45       2.084 -16.065 -10.743 
ATOM    181  NE  ARG A  45       2.134 -14.640 -10.313 
ATOM    182  CZ  ARG A  45       1.083 -13.819 -10.595 
ATOM    183  NH1 ARG A  45      -0.026 -14.325 -11.205 
ATOM    184  NH2 ARG A  45       1.132 -12.493 -10.270 
ATOM    185  C   ARG A  45       2.353 -18.422  -6.307 
ATOM    186  O   ARG A  45       1.777 -17.453  -5.809 
ATOM    187  N   ASP A  46       2.452 -19.607  -5.663 
ATOM    188  CA  ASP A  46       1.984 -19.790  -4.311 
ATOM    189  CB  ASP A  46       1.250 -21.127  -4.079 
ATOM    190  CG  ASP A  46       2.197 -22.277  -4.390 
ATOM    191  OD1 ASP A  46       3.256 -22.021  -5.022 
ATOM    192  OD2 ASP A  46       1.866 -23.431  -4.005 
ATOM    193  C   ASP A  46       3.161 -19.699  -3.376 
ATOM    194  O   ASP A  46       4.259 -19.317  -3.777 
ATOM    195  N   ASP A  47       2.954 -20.056  -2.089 
ATOM    196  CA  ASP A  47       3.986 -19.963  -1.086 
ATOM    197  CB  ASP A  47       3.505 -20.399   0.311 
ATOM    198  CG  ASP A  47       2.512 -19.366   0.829 
ATOM    199  OD1 ASP A  47       2.392 -18.285   0.192 
ATOM    200  OD2 ASP A  47       1.859 -19.643   1.870 
ATOM    201  C   ASP A  47       5.122 -20.868  -1.453 
ATOM    202  O   ASP A  47       6.290 -20.503  -1.321 
ATOM    203  N   ARG A  48       4.797 -22.077  -1.942 
ATOM    204  CA  ARG A  48       5.781 -23.061  -2.293 
ATOM    205  CB  ARG A  48       5.140 -24.351  -2.823 
ATOM    206  CG  ARG A  48       6.146 -25.430  -3.211 
ATOM    207  CD  ARG A  48       5.521 -26.560  -4.029 
ATOM    208  NE  ARG A  48       5.134 -25.982  -5.348 
ATOM    209  CZ  ARG A  48       4.541 -26.764  -6.297 
ATOM    210  NH1 ARG A  48       4.304 -28.084  -6.046 
ATOM    211  NH2 ARG A  48       4.179 -26.221  -7.497 
ATOM    212  C   ARG A  48       6.632 -22.511  -3.395 
ATOM    213  O   ARG A  48       7.843 -22.722  -3.421 
ATOM    214  N   TYR A  49       6.004 -21.778  -4.332 
ATOM    215  CA  TYR A  49       6.690 -21.207  -5.452 
ATOM    216  CB  TYR A  49       5.716 -20.385  -6.317 
ATOM    217  CG  TYR A  49       6.455 -19.484  -7.246 
ATOM    218  CD1 TYR A  49       6.995 -19.944  -8.423 
ATOM    219  CD2 TYR A  49       6.580 -18.149  -6.930 
ATOM    220  CE1 TYR A  49       7.662 -19.084  -9.266 
ATOM    221  CE2 TYR A  49       7.244 -17.287  -7.767 
ATOM    222  CZ  TYR A  49       7.787 -17.755  -8.938 
ATOM    223  OH  TYR A  49       8.468 -16.868  -9.798 
ATOM    224  C   TYR A  49       7.763 -20.299  -4.937 
ATOM    225  O   TYR A  49       8.907 -20.361  -5.387 
ATOM    226  N   CYS A  50       7.427 -19.442  -3.956 
ATOM    227  CA  CYS A  50       8.387 -18.513  -3.432 
ATOM    228  CB  CYS A  50       7.789 -17.543  -2.401 
ATOM    229  SG  CYS A  50       6.919 -16.168  -3.203 
ATOM    230  C   CYS A  50       9.521 -19.233  -2.772 
ATOM    231  O   CYS A  50      10.680 -18.874  -2.966 
ATOM    232  N   GLU A  51       9.232 -20.282  -1.984 
ATOM    233  CA  GLU A  51      10.291 -20.937  -1.274 
ATOM    234  CB  GLU A  51       9.814 -22.052  -0.328 
ATOM    235  CG  GLU A  51       9.046 -21.500   0.875 
ATOM    236  CD  GLU A  51       8.647 -22.660   1.776 
ATOM    237  OE1 GLU A  51       8.797 -23.834   1.341 
ATOM    238  OE2 GLU A  51       8.191 -22.384   2.918 
ATOM    239  C   GLU A  51      11.271 -21.539  -2.238 
ATOM    240  O   GLU A  51      12.477 -21.471  -2.014 
ATOM    241  N   SER A  52      10.782 -22.163  -3.323 
ATOM    242  CA  SER A  52      11.648 -22.819  -4.266 
ATOM    243  CB  SER A  52      10.871 -23.670  -5.287 
ATOM    244  OG  SER A  52      11.770 -24.296  -6.189 
ATOM    245  C   SER A  52      12.484 -21.840  -5.041 
ATOM    246  O   SER A  52      13.695 -22.015  -5.173 
ATOM    247  N   ILE A  53      11.853 -20.774  -5.572 
ATOM    248  CA  ILE A  53      12.510 -19.830  -6.436 
ATOM    249  CB  ILE A  53      11.569 -18.839  -7.063 
ATOM    250  CG1 ILE A  53      12.268 -18.100  -8.213 
ATOM    251  CG2 ILE A  53      11.022 -17.910  -5.967 
ATOM    252  CD1 ILE A  53      11.307 -17.285  -9.080 
ATOM    253  C   ILE A  53      13.564 -19.071  -5.697 
ATOM    254  O   ILE A  53      14.625 -18.777  -6.243 
ATOM    255  N   MET A  54      13.288 -18.724  -4.431 
ATOM    256  CA  MET A  54      14.208 -17.931  -3.681 
ATOM    257  CB  MET A  54      13.657 -17.630  -2.278 
ATOM    258  CG  MET A  54      14.129 -16.292  -1.716 
ATOM    259  SD  MET A  54      13.400 -14.851  -2.557 
ATOM    260  CE  MET A  54      13.965 -13.641  -1.327 
ATOM    261  C   MET A  54      15.482 -18.715  -3.574 
ATOM    262  O   MET A  54      16.577 -18.162  -3.661 
ATOM    263  N   ARG A  55      15.360 -20.040  -3.377 
ATOM    264  CA  ARG A  55      16.487 -20.926  -3.259 
ATOM    265  CB  ARG A  55      16.035 -22.353  -2.921 
ATOM    266  CG  ARG A  55      15.198 -22.413  -1.641 
ATOM    267  CD  ARG A  55      14.502 -23.757  -1.423 
ATOM    268  NE  ARG A  55      15.339 -24.566  -0.498 
ATOM    269  CZ  ARG A  55      15.110 -25.907  -0.399 
ATOM    270  NH1 ARG A  55      14.168 -26.490  -1.198 
ATOM    271  NH2 ARG A  55      15.823 -26.659   0.486 
ATOM    272  C   ARG A  55      17.249 -20.983  -4.555 
ATOM    273  O   ARG A  55      18.476 -20.907  -4.565 
ATOM    274  N   ARG A  56      16.538 -21.101  -5.694 
ATOM    275  CA  ARG A  56      17.186 -21.258  -6.971 
ATOM    276  CB  ARG A  56      16.203 -21.454  -8.140 
ATOM    277  CG  ARG A  56      15.409 -22.759  -8.083 
ATOM    278  CD  ARG A  56      14.767 -23.128  -9.423 
ATOM    279  NE  ARG A  56      13.877 -22.004  -9.821 
ATOM    280  CZ  ARG A  56      12.561 -22.008  -9.459 
ATOM    281  NH1 ARG A  56      12.047 -23.057  -8.752 
ATOM    282  NH2 ARG A  56      11.757 -20.960  -9.804 
ATOM    283  C   ARG A  56      17.993 -20.038  -7.297 
ATOM    284  O   ARG A  56      19.094 -20.132  -7.842 
ATOM    285  N   ARG A  57      17.434 -18.858  -6.981 
ATOM    286  CA  ARG A  57      17.989 -17.566  -7.272 
ATOM    287  CB  ARG A  57      16.981 -16.432  -7.028 
ATOM    288  CG  ARG A  57      15.720 -16.618  -7.872 
ATOM    289  CD  ARG A  57      16.007 -16.749  -9.368 
ATOM    290  NE  ARG A  57      14.774 -17.286 -10.009 
ATOM    291  CZ  ARG A  57      14.462 -16.937 -11.292 
ATOM    292  NH1 ARG A  57      15.255 -16.058 -11.970 
ATOM    293  NH2 ARG A  57      13.356 -17.462 -11.896 
ATOM    294  C   ARG A  57      19.215 -17.308  -6.446 
ATOM    295  O   ARG A  57      20.047 -16.489  -6.833 
ATOM    296  N   GLY A  58      19.345 -17.952  -5.266 
ATOM    297  CA  GLY A  58      20.518 -17.749  -4.452 
ATOM    298  C   GLY A  58      20.249 -16.676  -3.435 
ATOM    299  O   GLY A  58      21.171 -16.056  -2.910 
ATOM    300  N   LEU A  59      18.957 -16.404  -3.197 
ATOM    301  CA  LEU A  59      18.390 -15.442  -2.291 
ATOM    302  CB  LEU A  59      16.997 -14.993  -2.748 
ATOM    303  CG  LEU A  59      17.057 -14.335  -4.141 
ATOM    304  CD1 LEU A  59      15.690 -13.786  -4.573 
ATOM    305  CD2 LEU A  59      18.175 -13.282  -4.214 
ATOM    306  C   LEU A  59      18.342 -15.875  -0.842 
ATOM    307  O   LEU A  59      17.877 -15.107  -0.005 
ATOM    308  N   THR A  60      18.628 -17.158  -0.543 
ATOM    309  CA  THR A  60      18.521 -17.780   0.758 
ATOM    310  CB  THR A  60      18.422 -19.273   0.655 
ATOM    311  OG1 THR A  60      19.592 -19.810   0.057 
ATOM    312  CG2 THR A  60      17.192 -19.608  -0.204 
ATOM    313  C   THR A  60      19.582 -17.448   1.776 
ATOM    314  O   THR A  60      19.306 -17.592   2.964 
ATOM    315  N   SER A  61      20.833 -17.093   1.412 
ATOM    316  CA  SER A  61      21.758 -16.859   2.493 
ATOM    317  CB  SER A  61      22.957 -17.826   2.485 
ATOM    318  OG  SER A  61      22.517 -19.158   2.702 
ATOM    319  C   SER A  61      22.320 -15.475   2.407 
ATOM    320  O   SER A  61      23.186 -15.209   1.575 
ATOM    321  N   PRO A  62      21.889 -14.572   3.254 
ATOM    322  CA  PRO A  62      20.832 -14.844   4.197 
ATOM    323  CD  PRO A  62      22.847 -13.617   3.787 
ATOM    324  CB  PRO A  62      20.985 -13.822   5.320 
ATOM    325  CG  PRO A  62      22.467 -13.428   5.263 
ATOM    326  C   PRO A  62      19.514 -14.718   3.499 
ATOM    327  O   PRO A  62      19.488 -14.279   2.350 
ATOM    328  N   CYS A  63      18.409 -15.091   4.176 
ATOM    329  CA  CYS A  63      17.107 -15.029   3.577 
ATOM    330  CB  CYS A  63      15.980 -15.525   4.508 
ATOM    331  SG  CYS A  63      16.264 -17.191   5.180 
ATOM    332  C   CYS A  63      16.811 -13.590   3.286 
ATOM    333  O   CYS A  63      16.979 -12.728   4.148 
ATOM    334  N   LYS A  64      16.363 -13.286   2.050 
ATOM    335  CA  LYS A  64      16.024 -11.933   1.733 
ATOM    336  CB  LYS A  64      15.958 -11.675   0.217 
ATOM    337  CG  LYS A  64      15.947 -10.196  -0.175 
ATOM    338  CD  LYS A  64      16.188  -9.974  -1.671 
ATOM    339  CE  LYS A  64      16.192  -8.501  -2.084 
ATOM    340  NZ  LYS A  64      16.367  -8.389  -3.549 
ATOM    341  C   LYS A  64      14.671 -11.685   2.334 
ATOM    342  O   LYS A  64      13.782 -12.531   2.250 
ATOM    343  N   ASP A  65      14.485 -10.514   2.975 
ATOM    344  CA  ASP A  65      13.252 -10.245   3.660 
ATOM    345  CB  ASP A  65      13.310  -8.967   4.522 
ATOM    346  CG  ASP A  65      13.625  -7.757   3.647 
ATOM    347  OD1 ASP A  65      14.224  -7.939   2.553 
ATOM    348  OD2 ASP A  65      13.278  -6.626   4.077 
ATOM    349  C   ASP A  65      12.107 -10.144   2.699 
ATOM    350  O   ASP A  65      11.037 -10.700   2.946 
ATOM    351  N   ILE A  66      12.280  -9.419   1.579 
ATOM    352  CA  ILE A  66      11.198  -9.300   0.645 
ATOM    353  CB  ILE A  66      10.432  -8.019   0.848 
ATOM    354  CG1 ILE A  66       9.083  -8.013   0.109 
ATOM    355  CG2 ILE A  66      11.366  -6.859   0.468 
ATOM    356  CD1 ILE A  66       9.205  -8.016  -1.410 
ATOM    357  C   ILE A  66      11.805  -9.311  -0.725 
ATOM    358  O   ILE A  66      12.863  -8.720  -0.940 
ATOM    359  N   ASN A  67      11.179 -10.019  -1.688 
ATOM    360  CA  ASN A  67      11.720 -10.015  -3.017 
ATOM    361  CB  ASN A  67      12.741 -11.139  -3.259 
ATOM    362  CG  ASN A  67      13.477 -10.847  -4.558 
ATOM    363  OD1 ASN A  67      14.272  -9.911  -4.638 
ATOM    364  ND2 ASN A  67      13.214 -11.676  -5.603 
ATOM    365  C   ASN A  67      10.584 -10.205  -3.973 
ATOM    366  O   ASN A  67       9.740 -11.082  -3.786 
ATOM    367  N   THR A  68      10.556  -9.392  -5.048 
ATOM    368  CA  THR A  68       9.471  -9.467  -5.982 
ATOM    369  CB  THR A  68       8.762  -8.158  -6.145 
ATOM    370  OG1 THR A  68       8.269  -7.721  -4.886 
ATOM    371  CG2 THR A  68       7.598  -8.348  -7.130 
ATOM    372  C   THR A  68       9.996  -9.879  -7.324 
ATOM    373  O   THR A  68      11.059  -9.439  -7.762 
ATOM    374  N   PHE A  69       9.236 -10.761  -8.006 
ATOM    375  CA  PHE A  69       9.601 -11.241  -9.309 
ATOM    376  CB  PHE A  69       9.527 -12.774  -9.435 
ATOM    377  CG  PHE A  69      10.543 -13.384  -8.526 
ATOM    378  CD1 PHE A  69      11.831 -13.609  -8.956 
ATOM    379  CD2 PHE A  69      10.207 -13.734  -7.237 
ATOM    380  CE1 PHE A  69      12.768 -14.171  -8.120 
ATOM    381  CE2 PHE A  69      11.140 -14.295  -6.395 
ATOM    382  CZ  PHE A  69      12.423 -14.515  -6.835 
ATOM    383  C   PHE A  69       8.608 -10.690 -10.287 
ATOM    384  O   PHE A  69       7.415 -10.605 -10.001 
ATOM    385  N   ILE A  70       9.099 -10.300 -11.480 
ATOM    386  CA  ILE A  70       8.279  -9.766 -12.530 
ATOM    387  CB  ILE A  70       8.894  -8.585 -13.228 
ATOM    388  CG1 ILE A  70       9.137  -7.438 -12.235 
ATOM    389  CG2 ILE A  70       7.982  -8.201 -14.407 
ATOM    390  CD1 ILE A  70      10.026  -6.325 -12.786 
ATOM    391  C   ILE A  70       8.146 -10.852 -13.550 
ATOM    392  O   ILE A  70       9.106 -11.572 -13.824 
ATOM    393  N   HIS A  71       6.934 -11.011 -14.122 
ATOM    394  CA  HIS A  71       6.704 -12.056 -15.078 
ATOM    395  ND1 HIS A  71       6.623 -14.322 -12.875 
ATOM    396  CG  HIS A  71       5.646 -13.442 -13.288 
ATOM    397  CB  HIS A  71       5.509 -12.942 -14.696 
ATOM    398  NE2 HIS A  71       5.416 -13.823 -11.074 
ATOM    399  CD2 HIS A  71       4.918 -13.148 -12.176 
ATOM    400  CE1 HIS A  71       6.439 -14.514 -11.544 
ATOM    401  C   HIS A  71       6.415 -11.410 -16.399 
ATOM    402  O   HIS A  71       6.310 -10.188 -16.486 
ATOM    403  N   GLY A  72       6.286 -12.218 -17.476 
ATOM    404  CA  GLY A  72       6.017 -11.656 -18.772 
ATOM    405  C   GLY A  72       7.295 -11.593 -19.560 
ATOM    406  O   GLY A  72       8.294 -12.209 -19.193 
ATOM    407  N   ASN A  73       7.269 -10.867 -20.702 
ATOM    408  CA  ASN A  73       8.405 -10.782 -21.584 
ATOM    409  CB  ASN A  73       8.034 -10.508 -23.057 
ATOM    410  CG  ASN A  73       7.346  -9.151 -23.163 
ATOM    411  OD1 ASN A  73       7.968  -8.146 -23.502 
ATOM    412  ND2 ASN A  73       6.017  -9.119 -22.872 
ATOM    413  C   ASN A  73       9.371  -9.723 -21.133 
ATOM    414  O   ASN A  73       8.994  -8.716 -20.538 
ATOM    415  N   LYS A  74      10.668  -9.952 -21.434 
ATOM    416  CA  LYS A  74      11.764  -9.101 -21.052 
ATOM    417  CB  LYS A  74      13.152  -9.709 -21.329 
ATOM    418  CG  LYS A  74      13.502 -10.903 -20.438 
ATOM    419  CD  LYS A  74      14.866 -11.514 -20.762 
ATOM    420  CE  LYS A  74      14.989 -11.999 -22.206 
ATOM    421  NZ  LYS A  74      16.380 -12.427 -22.480 
ATOM    422  C   LYS A  74      11.726  -7.769 -21.741 
ATOM    423  O   LYS A  74      12.108  -6.759 -21.152 
ATOM    424  N   ARG A  75      11.268  -7.726 -23.005 
ATOM    425  CA  ARG A  75      11.336  -6.518 -23.783 
ATOM    426  CB  ARG A  75      10.706  -6.680 -25.174 
ATOM    427  CG  ARG A  75      11.275  -7.856 -25.964 
ATOM    428  CD  ARG A  75      10.777  -7.928 -27.407 
ATOM    429  NE  ARG A  75       9.288  -7.909 -27.372 
ATOM    430  CZ  ARG A  75       8.587  -9.047 -27.093 
ATOM    431  NH1 ARG A  75       9.247 -10.192 -26.754 
ATOM    432  NH2 ARG A  75       7.223  -9.036 -27.147 
ATOM    433  C   ARG A  75      10.568  -5.434 -23.096 
ATOM    434  O   ARG A  75      11.000  -4.283 -23.058 
ATOM    435  N   SER A  76       9.396  -5.775 -22.533 
ATOM    436  CA  SER A  76       8.562  -4.791 -21.905 
ATOM    437  CB  SER A  76       7.236  -5.385 -21.396 
ATOM    438  OG  SER A  76       6.471  -5.878 -22.487 
ATOM    439  C   SER A  76       9.281  -4.196 -20.730 
ATOM    440  O   SER A  76       9.132  -3.009 -20.441 
ATOM    441  N   ILE A  77      10.063  -5.017 -20.003 
ATOM    442  CA  ILE A  77      10.777  -4.552 -18.848 
ATOM    443  CB  ILE A  77      11.426  -5.664 -18.076 
ATOM    444  CG1 ILE A  77      10.357  -6.647 -17.572 
ATOM    445  CG2 ILE A  77      12.260  -5.039 -16.946 
ATOM    446  CD1 ILE A  77      10.932  -7.947 -17.010 
ATOM    447  C   ILE A  77      11.850  -3.586 -19.254 
ATOM    448  O   ILE A  77      12.029  -2.547 -18.626 
ATOM    449  N   LYS A  78      12.600  -3.902 -20.324 
ATOM    450  CA  LYS A  78      13.670  -3.048 -20.763 
ATOM    451  CB  LYS A  78      14.457  -3.613 -21.957 
ATOM    452  CG  LYS A  78      15.314  -4.836 -21.619 
ATOM    453  CD  LYS A  78      15.896  -5.526 -22.854 
ATOM    454  CE  LYS A  78      16.828  -6.696 -22.531 
ATOM    455  NZ  LYS A  78      16.037  -7.912 -22.246 
ATOM    456  C   LYS A  78      13.105  -1.727 -21.186 
ATOM    457  O   LYS A  78      13.736  -0.686 -21.012 
ATOM    458  N   ALA A  79      11.881  -1.748 -21.741 
ATOM    459  CA  ALA A  79      11.200  -0.603 -22.284 
ATOM    460  CB  ALA A  79       9.821  -0.951 -22.871 
ATOM    461  C   ALA A  79      10.987   0.445 -21.231 
ATOM    462  O   ALA A  79      10.878   1.630 -21.545 
ATOM    463  N   ILE A  80      10.868   0.044 -19.956 
ATOM    464  CA  ILE A  80      10.626   1.016 -18.927 
ATOM    465  CB  ILE A  80      10.255   0.446 -17.581 
ATOM    466  CG1 ILE A  80      11.316  -0.473 -16.984 
ATOM    467  CG2 ILE A  80       8.892  -0.240 -17.747 
ATOM    468  CD1 ILE A  80      10.900  -1.026 -15.623 
ATOM    469  C   ILE A  80      11.745   2.022 -18.874 
ATOM    470  O   ILE A  80      11.546   3.160 -18.452 
ATOM    471  N   CYS A  81      12.966   1.624 -19.275 
ATOM    472  CA  CYS A  81      14.117   2.486 -19.280 
ATOM    473  CB  CYS A  81      15.428   1.734 -19.567 
ATOM    474  SG  CYS A  81      15.754   0.459 -18.312 
ATOM    475  C   CYS A  81      13.959   3.596 -20.289 
ATOM    476  O   CYS A  81      14.689   4.586 -20.237 
ATOM    477  N   GLU A  82      13.062   3.434 -21.284 
ATOM    478  CA  GLU A  82      12.862   4.454 -22.277 
ATOM    479  CB  GLU A  82      12.970   3.920 -23.715 
ATOM    480  CG  GLU A  82      11.961   2.809 -24.013 
ATOM    481  CD  GLU A  82      12.156   2.352 -25.452 
ATOM    482  OE1 GLU A  82      12.213   3.228 -26.356 
ATOM    483  OE2 GLU A  82      12.249   1.114 -25.666 
ATOM    484  C   GLU A  82      11.484   5.028 -22.107 
ATOM    485  O   GLU A  82      10.696   4.562 -21.287 
ATOM    486  N   ASN A  83      11.173   6.085 -22.884 
ATOM    487  CA  ASN A  83       9.911   6.767 -22.808 
ATOM    488  CB  ASN A  83       9.851   8.042 -23.664 
ATOM    489  CG  ASN A  83      10.676   9.103 -22.944 
ATOM    490  OD1 ASN A  83      10.664   9.185 -21.715 
ATOM    491  ND2 ASN A  83      11.416   9.938 -23.723 
ATOM    492  C   ASN A  83       8.817   5.839 -23.229 
ATOM    493  O   ASN A  83       7.665   6.001 -22.831 
ATOM    494  N   LYS A  84       9.156   4.826 -24.043 
ATOM    495  CA  LYS A  84       8.180   3.925 -24.580 
ATOM    496  CB  LYS A  84       8.857   2.817 -25.416 
ATOM    497  CG  LYS A  84       7.921   1.834 -26.122 
ATOM    498  CD  LYS A  84       7.153   0.911 -25.178 
ATOM    499  CE  LYS A  84       6.396  -0.197 -25.909 
ATOM    500  NZ  LYS A  84       7.357  -1.190 -26.441 
ATOM    501  C   LYS A  84       7.386   3.298 -23.466 
ATOM    502  O   LYS A  84       6.161   3.232 -23.563 
ATOM    503  N   ASN A  85       8.029   2.807 -22.383 
ATOM    504  CA  ASN A  85       7.206   2.217 -21.358 
ATOM    505  CB  ASN A  85       7.343   0.680 -21.318 
ATOM    506  CG  ASN A  85       6.232   0.074 -20.468 
ATOM    507  OD1 ASN A  85       5.067   0.455 -20.576 
ATOM    508  ND2 ASN A  85       6.604  -0.897 -19.592 
ATOM    509  C   ASN A  85       7.600   2.737 -20.000 
ATOM    510  O   ASN A  85       7.516   2.004 -19.015 
ATOM    511  N   GLY A  86       7.987   4.025 -19.869 
ATOM    512  CA  GLY A  86       8.358   4.440 -18.541 
ATOM    513  C   GLY A  86       8.406   5.935 -18.432 
ATOM    514  O   GLY A  86       8.529   6.651 -19.426 
ATOM    515  N   ASN A  87       8.313   6.432 -17.176 
ATOM    516  CA  ASN A  87       8.388   7.834 -16.866 
ATOM    517  CB  ASN A  87       7.070   8.434 -16.338 
ATOM    518  CG  ASN A  87       6.033   8.383 -17.450 
ATOM    519  OD1 ASN A  87       5.564   7.312 -17.828 
ATOM    520  ND2 ASN A  87       5.650   9.574 -17.983 
ATOM    521  C   ASN A  87       9.381   7.966 -15.753 
ATOM    522  O   ASN A  87       9.660   7.005 -15.039 
ATOM    523  N   PRO A  88       9.943   9.130 -15.590 
ATOM    524  CA  PRO A  88      10.890   9.367 -14.542 
ATOM    525  CD  PRO A  88       9.915  10.189 -16.582 
ATOM    526  CB  PRO A  88      11.522  10.727 -14.851 
ATOM    527  CG  PRO A  88      10.555  11.384 -15.857 
ATOM    528  C   PRO A  88      10.168   9.304 -13.236 
ATOM    529  O   PRO A  88       9.050   9.812 -13.144 
ATOM    530  N   HIS A  89      10.804   8.706 -12.212 
ATOM    531  CA  HIS A  89      10.210   8.527 -10.923 
ATOM    532  ND1 HIS A  89       7.895   6.729  -9.424 
ATOM    533  CG  HIS A  89       9.268   6.743  -9.344 
ATOM    534  CB  HIS A  89      10.169   7.046 -10.506 
ATOM    535  NE2 HIS A  89       8.415   6.182  -7.333 
ATOM    536  CD2 HIS A  89       9.569   6.408  -8.061 
ATOM    537  CE1 HIS A  89       7.434   6.387  -8.195 
ATOM    538  C   HIS A  89      11.094   9.291 -10.006 
ATOM    539  O   HIS A  89      12.249   9.524 -10.348 
ATOM    540  N   ARG A  90      10.614   9.570  -8.777 
ATOM    541  CA  ARG A  90      11.134  10.633  -7.973 
ATOM    542  CB  ARG A  90      10.638  10.532  -6.524 
ATOM    543  CG  ARG A  90       9.118  10.621  -6.401 
ATOM    544  CD  ARG A  90       8.581  12.052  -6.436 
ATOM    545  NE  ARG A  90       7.099  11.972  -6.308 
ATOM    546  CZ  ARG A  90       6.398  13.027  -5.801 
ATOM    547  NH1 ARG A  90       7.050  14.164  -5.418 
ATOM    548  NH2 ARG A  90       5.043  12.938  -5.660 
ATOM    549  C   ARG A  90      12.627  10.723  -7.915 
ATOM    550  O   ARG A  90      13.186  11.625  -8.535 
ATOM    551  N   GLU A  91      13.353   9.801  -7.262 
ATOM    552  CA  GLU A  91      14.755  10.115  -7.224 
ATOM    553  CB  GLU A  91      15.367  10.061  -5.812 
ATOM    554  CG  GLU A  91      14.958  11.232  -4.914 
ATOM    555  CD  GLU A  91      13.537  11.000  -4.427 
ATOM    556  OE1 GLU A  91      13.280   9.918  -3.836 
ATOM    557  OE2 GLU A  91      12.688  11.907  -4.644 
ATOM    558  C   GLU A  91      15.504   9.143  -8.074 
ATOM    559  O   GLU A  91      15.859   8.056  -7.623 
ATOM    560  N   ASN A  92      15.780   9.542  -9.330 
ATOM    561  CA  ASN A  92      16.570   8.776 -10.253 
ATOM    562  CB  ASN A  92      18.015   8.583  -9.762 
ATOM    563  CG  ASN A  92      18.669   9.953  -9.678 
ATOM    564  OD1 ASN A  92      18.547  10.766 -10.593 
ATOM    565  ND2 ASN A  92      19.371  10.227  -8.547 
ATOM    566  C   ASN A  92      15.991   7.412 -10.460 
ATOM    567  O   ASN A  92      16.733   6.456 -10.678 
ATOM    568  N   LEU A  93      14.653   7.283 -10.421 
ATOM    569  CA  LEU A  93      14.046   5.998 -10.644 
ATOM    570  CB  LEU A  93      13.196   5.499  -9.462 
ATOM    571  CG  LEU A  93      14.013   5.127  -8.208 
ATOM    572  CD1 LEU A  93      13.097   4.644  -7.072 
ATOM    573  CD2 LEU A  93      15.107   4.099  -8.543 
ATOM    574  C   LEU A  93      13.141   6.137 -11.825 
ATOM    575  O   LEU A  93      12.979   7.226 -12.373 
ATOM    576  N   ARG A  94      12.563   5.007 -12.286 
ATOM    577  CA  ARG A  94      11.651   5.047 -13.395 
ATOM    578  CB  ARG A  94      12.264   4.533 -14.706 
ATOM    579  CG  ARG A  94      13.421   5.410 -15.185 
ATOM    580  CD  ARG A  94      13.981   5.008 -16.550 
ATOM    581  NE  ARG A  94      12.929   5.315 -17.557 
ATOM    582  CZ  ARG A  94      12.803   6.585 -18.040 
ATOM    583  NH1 ARG A  94      13.625   7.577 -17.590 
ATOM    584  NH2 ARG A  94      11.843   6.868 -18.966 
ATOM    585  C   ARG A  94      10.481   4.169 -13.054 
ATOM    586  O   ARG A  94      10.637   3.137 -12.403 
ATOM    587  N   ILE A  95       9.268   4.577 -13.488 
ATOM    588  CA  ILE A  95       8.059   3.839 -13.228 
ATOM    589  CB  ILE A  95       7.025   4.653 -12.501 
ATOM    590  CG1 ILE A  95       5.820   3.791 -12.084 
ATOM    591  CG2 ILE A  95       6.656   5.846 -13.397 
ATOM    592  CD1 ILE A  95       6.118   2.807 -10.956 
ATOM    593  C   ILE A  95       7.471   3.433 -14.552 
ATOM    594  O   ILE A  95       7.417   4.230 -15.487 
ATOM    595  N   SER A  96       7.017   2.167 -14.668 
ATOM    596  CA  SER A  96       6.520   1.669 -15.924 
ATOM    597  CB  SER A  96       6.521   0.132 -16.021 
ATOM    598  OG  SER A  96       5.638  -0.423 -15.057 
ATOM    599  C   SER A  96       5.122   2.137 -16.200 
ATOM    600  O   SER A  96       4.324   2.355 -15.289 
ATOM    601  N   LYS A  97       4.824   2.366 -17.497 
ATOM    602  CA  LYS A  97       3.513   2.735 -17.955 
ATOM    603  CB  LYS A  97       3.499   3.283 -19.390 
ATOM    604  CG  LYS A  97       4.096   4.687 -19.504 
ATOM    605  CD  LYS A  97       4.273   5.153 -20.949 
ATOM    606  CE  LYS A  97       4.718   6.611 -21.063 
ATOM    607  NZ  LYS A  97       6.152   6.728 -20.709 
ATOM    608  C   LYS A  97       2.610   1.543 -17.924 
ATOM    609  O   LYS A  97       1.429   1.655 -17.600 
ATOM    610  N   SER A  98       3.157   0.372 -18.304 
ATOM    611  CA  SER A  98       2.430  -0.864 -18.402 
ATOM    612  CB  SER A  98       3.113  -1.826 -19.387 
ATOM    613  OG  SER A  98       2.438  -3.069 -19.433 
ATOM    614  C   SER A  98       2.391  -1.529 -17.062 
ATOM    615  O   SER A  98       3.191  -1.233 -16.178 
ATOM    616  N   SER A  99       1.438  -2.468 -16.892 
ATOM    617  CA  SER A  99       1.316  -3.181 -15.654 
ATOM    618  CB  SER A  99      -0.138  -3.329 -15.182 
ATOM    619  OG  SER A  99      -0.171  -4.036 -13.953 
ATOM    620  C   SER A  99       1.866  -4.551 -15.901 
ATOM    621  O   SER A  99       1.756  -5.075 -17.006 
ATOM    622  N   PHE A 100       2.499  -5.160 -14.875 
ATOM    623  CA  PHE A 100       3.096  -6.452 -15.063 
ATOM    624  CB  PHE A 100       4.625  -6.462 -14.858 
ATOM    625  CG  PHE A 100       5.327  -5.637 -15.887 
ATOM    626  CD1 PHE A 100       5.439  -4.271 -15.743 
ATOM    627  CD2 PHE A 100       5.897  -6.234 -16.988 
ATOM    628  CE1 PHE A 100       6.097  -3.516 -16.687 
ATOM    629  CE2 PHE A 100       6.556  -5.484 -17.934 
ATOM    630  CZ  PHE A 100       6.657  -4.121 -17.787 
ATOM    631  C   PHE A 100       2.572  -7.384 -14.016 
ATOM    632  O   PHE A 100       2.195  -6.966 -12.922 
ATOM    633  N   GLN A 101       2.513  -8.691 -14.344 
ATOM    634  CA  GLN A 101       2.171  -9.658 -13.345 
ATOM    635  CB  GLN A 101       1.839 -11.052 -13.904 
ATOM    636  CG  GLN A 101       0.489 -11.131 -14.617 
ATOM    637  CD  GLN A 101      -0.593 -11.194 -13.547 
ATOM    638  OE1 GLN A 101      -0.366 -11.697 -12.449 
ATOM    639  NE2 GLN A 101      -1.804 -10.667 -13.873 
ATOM    640  C   GLN A 101       3.394  -9.793 -12.496 
ATOM    641  O   GLN A 101       4.508  -9.873 -13.015 
ATOM    642  N   VAL A 102       3.218  -9.802 -11.161 
ATOM    643  CA  VAL A 102       4.354  -9.886 -10.293 
ATOM    644  CB  VAL A 102       4.759  -8.562  -9.714 
ATOM    645  CG1 VAL A 102       5.195  -7.637 -10.861 
ATOM    646  CG2 VAL A 102       3.584  -8.007  -8.887 
ATOM    647  C   VAL A 102       4.011 -10.774  -9.139 
ATOM    648  O   VAL A 102       2.841 -11.025  -8.854 
ATOM    649  N   THR A 103       5.050 -11.314  -8.467 
ATOM    650  CA  THR A 103       4.829 -12.120  -7.304 
ATOM    651  CB  THR A 103       5.112 -13.577  -7.530 
ATOM    652  OG1 THR A 103       4.295 -14.080  -8.577 
ATOM    653  CG2 THR A 103       4.826 -14.343  -6.226 
ATOM    654  C   THR A 103       5.781 -11.637  -6.255 
ATOM    655  O   THR A 103       6.988 -11.574  -6.489 
ATOM    656  N   THR A 104       5.262 -11.297  -5.057 
ATOM    657  CA  THR A 104       6.109 -10.812  -4.005 
ATOM    658  CB  THR A 104       5.546  -9.614  -3.295 
ATOM    659  OG1 THR A 104       5.356  -8.546  -4.210 
ATOM    660  CG2 THR A 104       6.514  -9.193  -2.176 
ATOM    661  C   THR A 104       6.242 -11.896  -2.986 
ATOM    662  O   THR A 104       5.251 -12.502  -2.581 
ATOM    663  N   CYS A 105       7.490 -12.172  -2.555 
ATOM    664  CA  CYS A 105       7.738 -13.200  -1.586 
ATOM    665  CB  CYS A 105       8.849 -14.165  -2.029 
ATOM    666  SG  CYS A 105       8.448 -14.908  -3.639 
ATOM    667  C   CYS A 105       8.189 -12.511  -0.339 
ATOM    668  O   CYS A 105       9.178 -11.779  -0.349 
ATOM    669  N   LYS A 106       7.459 -12.730   0.774 
ATOM    670  CA  LYS A 106       7.781 -12.086   2.014 
ATOM    671  CB  LYS A 106       6.585 -11.338   2.628 
ATOM    672  CG  LYS A 106       6.127 -10.139   1.793 
ATOM    673  CD  LYS A 106       4.735  -9.634   2.178 
ATOM    674  CE  LYS A 106       4.309  -8.374   1.425 
ATOM    675  NZ  LYS A 106       5.014  -7.194   1.974 
ATOM    676  C   LYS A 106       8.204 -13.134   2.988 
ATOM    677  O   LYS A 106       7.514 -14.131   3.203 
ATOM    678  N   LEU A 107       9.370 -12.908   3.618 
ATOM    679  CA  LEU A 107       9.910 -13.866   4.533 
ATOM    680  CB  LEU A 107      11.381 -13.570   4.883 
ATOM    681  CG  LEU A 107      12.026 -14.570   5.857 
ATOM    682  CD1 LEU A 107      12.138 -15.973   5.238 
ATOM    683  CD2 LEU A 107      13.375 -14.044   6.370 
ATOM    684  C   LEU A 107       9.105 -13.824   5.787 
ATOM    685  O   LEU A 107       8.661 -12.764   6.225 
ATOM    686  N   HIS A 108       8.855 -15.005   6.380 
ATOM    687  CA  HIS A 108       8.191 -15.020   7.648 
ATOM    688  ND1 HIS A 108       6.503 -17.160   5.722 
ATOM    689  CG  HIS A 108       6.507 -16.861   7.063 
ATOM    690  CB  HIS A 108       6.725 -15.489   7.618 
ATOM    691  NE2 HIS A 108       6.076 -19.059   6.793 
ATOM    692  CD2 HIS A 108       6.247 -18.033   7.703 
ATOM    693  CE1 HIS A 108       6.239 -18.488   5.615 
ATOM    694  C   HIS A 108       8.993 -15.906   8.534 
ATOM    695  O   HIS A 108       9.644 -16.843   8.076 
ATOM    696  N   GLY A 109       8.958 -15.620   9.846 
ATOM    697  CA  GLY A 109       9.793 -16.334  10.759 
ATOM    698  C   GLY A 109      10.861 -15.362  11.144 
ATOM    699  O   GLY A 109      11.206 -14.465  10.376 
ATOM    700  N   GLY A 110      11.378 -15.513  12.376 
ATOM    701  CA  GLY A 110      12.344 -14.642  12.983 
ATOM    702  C   GLY A 110      13.717 -14.700  12.379 
ATOM    703  O   GLY A 110      14.419 -13.689  12.376 
ATOM    704  N   SER A 111      14.166 -15.876  11.892 
ATOM    705  CA  SER A 111      15.555 -15.993  11.521 
ATOM    706  CB  SER A 111      16.129 -17.404  11.740 
ATOM    707  OG  SER A 111      17.494 -17.439  11.353 
ATOM    708  C   SER A 111      15.827 -15.629  10.092 
ATOM    709  O   SER A 111      15.060 -15.888   9.167 
ATOM    710  N   PRO A 112      16.953 -14.967   9.967 
ATOM    711  CA  PRO A 112      17.492 -14.571   8.686 
ATOM    712  CD  PRO A 112      17.334 -14.031  11.015 
ATOM    713  CB  PRO A 112      18.504 -13.462   8.973 
ATOM    714  CG  PRO A 112      18.025 -12.860  10.301 
ATOM    715  C   PRO A 112      18.112 -15.709   7.930 
ATOM    716  O   PRO A 112      18.498 -15.507   6.778 
ATOM    717  N   TRP A 113      18.254 -16.900   8.543 
ATOM    718  CA  TRP A 113      18.952 -17.947   7.848 
ATOM    719  CB  TRP A 113      20.140 -18.493   8.653 
ATOM    720  CG  TRP A 113      21.239 -17.473   8.801 
ATOM    721  CD2 TRP A 113      22.171 -17.157   7.757 
ATOM    722  CD1 TRP A 113      21.549 -16.668   9.857 
ATOM    723  NE1 TRP A 113      22.625 -15.874   9.541 
ATOM    724  CE2 TRP A 113      23.017 -16.164   8.250 
ATOM    725  CE3 TRP A 113      22.310 -17.654   6.495 
ATOM    726  CZ2 TRP A 113      24.022 -15.652   7.480 
ATOM    727  CZ3 TRP A 113      23.322 -17.137   5.721 
ATOM    728  CH2 TRP A 113      24.162 -16.156   6.206 
ATOM    729  C   TRP A 113      18.019 -19.078   7.526 
ATOM    730  O   TRP A 113      16.980 -19.259   8.157 
ATOM    731  N   PRO A 114      18.387 -19.844   6.525 
ATOM    732  CA  PRO A 114      17.605 -20.941   6.018 
ATOM    733  CD  PRO A 114      19.726 -19.807   5.959 
ATOM    734  CB  PRO A 114      18.412 -21.510   4.849 
ATOM    735  CG  PRO A 114      19.865 -21.131   5.190 
ATOM    736  C   PRO A 114      17.349 -21.963   7.077 
ATOM    737  O   PRO A 114      18.132 -22.055   8.021 
ATOM    738  N   PRO A 115      16.287 -22.717   6.949 
ATOM    739  CA  PRO A 115      15.417 -22.592   5.810 
ATOM    740  CD  PRO A 115      16.308 -24.080   7.460 
ATOM    741  CB  PRO A 115      14.554 -23.850   5.796 
ATOM    742  CG  PRO A 115      15.436 -24.898   6.494 
ATOM    743  C   PRO A 115      14.624 -21.326   5.826 
ATOM    744  O   PRO A 115      14.324 -20.822   6.907 
ATOM    745  N   CYS A 116      14.262 -20.805   4.637 
ATOM    746  CA  CYS A 116      13.552 -19.559   4.576 
ATOM    747  CB  CYS A 116      14.136 -18.609   3.509 
ATOM    748  SG  CYS A 116      15.947 -18.432   3.606 
ATOM    749  C   CYS A 116      12.141 -19.851   4.153 
ATOM    750  O   CYS A 116      11.913 -20.416   3.083 
ATOM    751  N   GLN A 117      11.145 -19.461   4.980 
ATOM    752  CA  GLN A 117       9.776 -19.689   4.605 
ATOM    753  CB  GLN A 117       8.829 -20.057   5.761 
ATOM    754  CG  GLN A 117       9.262 -21.272   6.578 
ATOM    755  CD  GLN A 117       9.944 -20.724   7.818 
ATOM    756  OE1 GLN A 117      10.525 -19.641   7.791 
ATOM    757  NE2 GLN A 117       9.847 -21.480   8.943 
ATOM    758  C   GLN A 117       9.264 -18.399   4.045 
ATOM    759  O   GLN A 117       9.593 -17.322   4.542 
ATOM    760  N   TYR A 118       8.444 -18.476   2.979 
ATOM    761  CA  TYR A 118       7.961 -17.279   2.352 
ATOM    762  CB  TYR A 118       8.554 -17.047   0.952 
ATOM    763  CG  TYR A 118      10.003 -16.728   1.079 
ATOM    764  CD1 TYR A 118      10.406 -15.445   1.371 
ATOM    765  CD2 TYR A 118      10.958 -17.702   0.895 
ATOM    766  CE1 TYR A 118      11.740 -15.138   1.486 
ATOM    767  CE2 TYR A 118      12.294 -17.401   1.008 
ATOM    768  CZ  TYR A 118      12.686 -16.117   1.304 
ATOM    769  OH  TYR A 118      14.057 -15.806   1.420 
ATOM    770  C   TYR A 118       6.480 -17.356   2.150 
ATOM    771  O   TYR A 118       5.907 -18.436   2.018 
ATOM    772  N   ARG A 119       5.827 -16.174   2.139 
ATOM    773  CA  ARG A 119       4.427 -16.059   1.843 
ATOM    774  CB  ARG A 119       3.652 -15.202   2.858 
ATOM    775  CG  ARG A 119       3.673 -15.788   4.269 
ATOM    776  CD  ARG A 119       2.594 -16.840   4.518 
ATOM    777  NE  ARG A 119       2.885 -17.449   5.844 
ATOM    778  CZ  ARG A 119       1.863 -17.879   6.638 
ATOM    779  NH1 ARG A 119       0.571 -17.731   6.223 
ATOM    780  NH2 ARG A 119       2.135 -18.448   7.848 
ATOM    781  C   ARG A 119       4.365 -15.344   0.526 
ATOM    782  O   ARG A 119       5.061 -14.349   0.325 
ATOM    783  N   ALA A 120       3.524 -15.828  -0.411 
ATOM    784  CA  ALA A 120       3.516 -15.241  -1.722 
ATOM    785  CB  ALA A 120       3.540 -16.279  -2.857 
ATOM    786  C   ALA A 120       2.290 -14.411  -1.918 
ATOM    787  O   ALA A 120       1.191 -14.774  -1.498 
ATOM    788  N   THR A 121       2.473 -13.235  -2.553 
ATOM    789  CA  THR A 121       1.362 -12.387  -2.858 
ATOM    790  CB  THR A 121       1.414 -11.077  -2.132 
ATOM    791  OG1 THR A 121       1.493 -11.279  -0.729 
ATOM    792  CG2 THR A 121       0.136 -10.304  -2.467 
ATOM    793  C   THR A 121       1.454 -12.058  -4.319 
ATOM    794  O   THR A 121       2.368 -11.355  -4.746 
ATOM    795  N   ALA A 122       0.503 -12.561  -5.131 
ATOM    796  CA  ALA A 122       0.506 -12.258  -6.535 
ATOM    797  CB  ALA A 122      -0.363 -13.214  -7.372 
ATOM    798  C   ALA A 122      -0.051 -10.879  -6.695 
ATOM    799  O   ALA A 122      -0.797 -10.403  -5.841 
ATOM    800  N   GLY A 123       0.311 -10.190  -7.800 
ATOM    801  CA  GLY A 123      -0.202  -8.866  -8.009 
ATOM    802  C   GLY A 123      -0.066  -8.514  -9.455 
ATOM    803  O   GLY A 123       0.601  -9.210 -10.221 
ATOM    804  N   PHE A 124      -0.738  -7.418  -9.864 
ATOM    805  CA  PHE A 124      -0.677  -6.940 -11.215 
ATOM    806  CB  PHE A 124      -1.952  -7.333 -11.988 
ATOM    807  CG  PHE A 124      -1.880  -6.953 -13.427 
ATOM    808  CD1 PHE A 124      -1.110  -7.677 -14.309 
ATOM    809  CD2 PHE A 124      -2.620  -5.893 -13.902 
ATOM    810  CE1 PHE A 124      -1.058  -7.330 -15.640 
ATOM    811  CE2 PHE A 124      -2.573  -5.544 -15.231 
ATOM    812  CZ  PHE A 124      -1.789  -6.263 -16.103 
ATOM    813  C   PHE A 124      -0.614  -5.444 -11.112 
ATOM    814  O   PHE A 124      -1.586  -4.807 -10.707 
ATOM    815  N   ARG A 125       0.538  -4.838 -11.470 
ATOM    816  CA  ARG A 125       0.653  -3.408 -11.368 
ATOM    817  CB  ARG A 125       0.731  -2.905  -9.919 
ATOM    818  CG  ARG A 125       1.922  -3.477  -9.148 
ATOM    819  CD  ARG A 125       2.201  -2.737  -7.841 
ATOM    820  NE  ARG A 125       2.654  -1.368  -8.212 
ATOM    821  CZ  ARG A 125       2.539  -0.343  -7.320 
ATOM    822  NH1 ARG A 125       2.021  -0.575  -6.078 
ATOM    823  NH2 ARG A 125       2.940   0.912  -7.672 
ATOM    824  C   ARG A 125       1.930  -2.974 -12.029 
ATOM    825  O   ARG A 125       2.704  -3.796 -12.517 
ATOM    826  N   ASN A 126       2.164  -1.643 -12.058 
ATOM    827  CA  ASN A 126       3.348  -1.060 -12.631 
ATOM    828  CB  ASN A 126       3.319   0.475 -12.733 
ATOM    829  CG  ASN A 126       2.288   0.920 -13.750 
ATOM    830  OD1 ASN A 126       1.798   0.128 -14.551 
ATOM    831  ND2 ASN A 126       1.954   2.238 -13.724 
ATOM    832  C   ASN A 126       4.475  -1.326 -11.687 
ATOM    833  O   ASN A 126       4.252  -1.649 -10.522 
ATOM    834  N   VAL A 127       5.728  -1.187 -12.170 
ATOM    835  CA  VAL A 127       6.853  -1.442 -11.318 
ATOM    836  CB  VAL A 127       7.620  -2.670 -11.710 
ATOM    837  CG1 VAL A 127       6.692  -3.888 -11.560 
ATOM    838  CG2 VAL A 127       8.164  -2.479 -13.137 
ATOM    839  C   VAL A 127       7.801  -0.286 -11.389 
ATOM    840  O   VAL A 127       7.791   0.482 -12.349 
ATOM    841  N   VAL A 128       8.640  -0.129 -10.338 
ATOM    842  CA  VAL A 128       9.608   0.932 -10.290 
ATOM    843  CB  VAL A 128       9.558   1.739  -9.024 
ATOM    844  CG1 VAL A 128      10.684   2.788  -9.058 
ATOM    845  CG2 VAL A 128       8.156   2.343  -8.876 
ATOM    846  C   VAL A 128      10.968   0.306 -10.332 
ATOM    847  O   VAL A 128      11.242  -0.659  -9.620 
ATOM    848  N   VAL A 129      11.864   0.853 -11.180 
ATOM    849  CA  VAL A 129      13.192   0.316 -11.293 
ATOM    850  CB  VAL A 129      13.377  -0.597 -12.470 
ATOM    851  CG1 VAL A 129      12.475  -1.829 -12.285 
ATOM    852  CG2 VAL A 129      13.103   0.196 -13.761 
ATOM    853  C   VAL A 129      14.143   1.454 -11.487 
ATOM    854  O   VAL A 129      13.740   2.610 -11.599 
ATOM    855  N   ALA A 130      15.453   1.141 -11.469 
ATOM    856  CA  ALA A 130      16.471   2.102 -11.776 
ATOM    857  CB  ALA A 130      17.570   2.201 -10.704 
ATOM    858  C   ALA A 130      17.107   1.586 -13.029 
ATOM    859  O   ALA A 130      17.251   0.376 -13.195 
ATOM    860  N   CYS A 131      17.489   2.483 -13.964 
ATOM    861  CA  CYS A 131      18.044   1.992 -15.195 
ATOM    862  CB  CYS A 131      17.222   2.356 -16.450 
ATOM    863  SG  CYS A 131      15.649   1.450 -16.538 
ATOM    864  C   CYS A 131      19.424   2.528 -15.408 
ATOM    865  O   CYS A 131      19.772   3.615 -14.946 
ATOM    866  N   GLU A 132      20.255   1.724 -16.108 
ATOM    867  CA  GLU A 132      21.592   2.093 -16.475 
ATOM    868  CB  GLU A 132      22.653   1.496 -15.531 
ATOM    869  CG  GLU A 132      24.095   1.876 -15.875 
ATOM    870  CD  GLU A 132      25.017   1.153 -14.901 
ATOM    871  OE1 GLU A 132      24.867  -0.090 -14.759 
ATOM    872  OE2 GLU A 132      25.883   1.833 -14.288 
ATOM    873  C   GLU A 132      21.835   1.497 -17.828 
ATOM    874  O   GLU A 132      21.581   0.315 -18.054 
ATOM    875  N   ASN A 133      22.341   2.307 -18.771 
ATOM    876  CA  ASN A 133      22.633   1.807 -20.081 
ATOM    877  CB  ASN A 133      23.666   0.669 -20.045 
ATOM    878  CG  ASN A 133      24.142   0.395 -21.460 
ATOM    879  OD1 ASN A 133      23.716   1.047 -22.412 
ATOM    880  ND2 ASN A 133      25.042  -0.612 -21.602 
ATOM    881  C   ASN A 133      21.369   1.284 -20.700 
ATOM    882  O   ASN A 133      21.405   0.415 -21.569 
ATOM    883  N   GLY A 134      20.206   1.809 -20.274 
ATOM    884  CA  GLY A 134      18.973   1.431 -20.908 
ATOM    885  C   GLY A 134      18.488   0.100 -20.407 
ATOM    886  O   GLY A 134      17.601  -0.497 -21.016 
ATOM    887  N   LEU A 135      19.052  -0.410 -19.291 
ATOM    888  CA  LEU A 135      18.626  -1.689 -18.777 
ATOM    889  CB  LEU A 135      19.722  -2.763 -18.865 
ATOM    890  CG  LEU A 135      20.118  -3.122 -20.306 
ATOM    891  CD1 LEU A 135      21.217  -4.195 -20.327 
ATOM    892  CD2 LEU A 135      18.890  -3.538 -21.130 
ATOM    893  C   LEU A 135      18.301  -1.547 -17.317 
ATOM    894  O   LEU A 135      18.890  -0.715 -16.629 
ATOM    895  N   PRO A 136      17.352  -2.313 -16.825 
ATOM    896  CA  PRO A 136      17.021  -2.252 -15.420 
ATOM    897  CD  PRO A 136      16.196  -2.669 -17.633 
ATOM    898  CB  PRO A 136      15.657  -2.921 -15.271 
ATOM    899  CG  PRO A 136      15.011  -2.730 -16.653 
ATOM    900  C   PRO A 136      18.077  -2.865 -14.544 
ATOM    901  O   PRO A 136      18.366  -4.050 -14.698 
ATOM    902  N   VAL A 137      18.700  -2.052 -13.670 
ATOM    903  CA  VAL A 137      19.685  -2.428 -12.695 
ATOM    904  CB  VAL A 137      20.708  -1.352 -12.497 
ATOM    905  CG1 VAL A 137      21.444  -1.158 -13.835 
ATOM    906  CG2 VAL A 137      20.006  -0.082 -11.995 
ATOM    907  C   VAL A 137      19.111  -2.788 -11.354 
ATOM    908  O   VAL A 137      19.737  -3.522 -10.593 
ATOM    909  N   HIS A 138      17.948  -2.222 -10.978 
ATOM    910  CA  HIS A 138      17.482  -2.425  -9.634 
ATOM    911  ND1 HIS A 138      17.868  -2.477  -6.392 
ATOM    912  CG  HIS A 138      17.517  -1.474  -7.267 
ATOM    913  CB  HIS A 138      18.027  -1.352  -8.671 
ATOM    914  NE2 HIS A 138      16.458  -1.147  -5.302 
ATOM    915  CD2 HIS A 138      16.654  -0.671  -6.586 
ATOM    916  CE1 HIS A 138      17.208  -2.233  -5.232 
ATOM    917  C   HIS A 138      15.989  -2.347  -9.596 
ATOM    918  O   HIS A 138      15.368  -1.672 -10.416 
ATOM    919  N   LEU A 139      15.380  -3.059  -8.624 
ATOM    920  CA  LEU A 139      13.959  -3.022  -8.464 
ATOM    921  CB  LEU A 139      13.328  -4.424  -8.387 
ATOM    922  CG  LEU A 139      11.796  -4.427  -8.219 
ATOM    923  CD1 LEU A 139      11.097  -3.859  -9.466 
ATOM    924  CD2 LEU A 139      11.275  -5.821  -7.830 
ATOM    925  C   LEU A 139      13.692  -2.338  -7.155 
ATOM    926  O   LEU A 139      14.328  -2.642  -6.146 
ATOM    927  N   ASP A 140      12.744  -1.377  -7.146 
ATOM    928  CA  ASP A 140      12.392  -0.683  -5.938 
ATOM    929  CB  ASP A 140      11.787   0.709  -6.222 
ATOM    930  CG  ASP A 140      11.444   1.439  -4.927 
ATOM    931  OD1 ASP A 140      10.721   0.858  -4.076 
ATOM    932  OD2 ASP A 140      11.902   2.602  -4.774 
ATOM    933  C   ASP A 140      11.357  -1.523  -5.257 
ATOM    934  O   ASP A 140      10.230  -1.654  -5.728 
ATOM    935  N   GLN A 141      11.749  -2.130  -4.123 
ATOM    936  CA  GLN A 141      10.948  -3.011  -3.316 
ATOM    937  CB  GLN A 141      11.779  -3.783  -2.278 
ATOM    938  CG  GLN A 141      12.762  -4.776  -2.905 
ATOM    939  CD  GLN A 141      11.952  -5.908  -3.523 
ATOM    940  OE1 GLN A 141      12.497  -6.786  -4.190 
ATOM    941  NE2 GLN A 141      10.610  -5.884  -3.303 
ATOM    942  C   GLN A 141       9.851  -2.293  -2.576 
ATOM    943  O   GLN A 141       8.819  -2.893  -2.282 
ATOM    944  N   SER A 142      10.034  -0.997  -2.253 
ATOM    945  CA  SER A 142       9.150  -0.301  -1.351 
ATOM    946  CB  SER A 142       9.491   1.193  -1.188 
ATOM    947  OG  SER A 142       9.124   1.919  -2.352 
ATOM    948  C   SER A 142       7.710  -0.375  -1.771 
ATOM    949  O   SER A 142       6.824  -0.464  -0.923 
ATOM    950  N   ILE A 143       7.420  -0.350  -3.080 
ATOM    951  CA  ILE A 143       6.051  -0.356  -3.517 
ATOM    952  CB  ILE A 143       5.929  -0.210  -5.009 
ATOM    953  CG1 ILE A 143       6.581  -1.395  -5.742 
ATOM    954  CG2 ILE A 143       6.534   1.151  -5.388 
ATOM    955  CD1 ILE A 143       6.281  -1.418  -7.241 
ATOM    956  C   ILE A 143       5.389  -1.633  -3.085 
ATOM    957  O   ILE A 143       4.203  -1.660  -2.760 
ATOM    958  N   PHE A 144       6.139  -2.743  -3.129 
ATOM    959  CA  PHE A 144       5.663  -4.054  -2.785 
ATOM    960  CB  PHE A 144       6.569  -5.164  -3.332 
ATOM    961  CG  PHE A 144       6.507  -4.997  -4.812 
ATOM    962  CD1 PHE A 144       5.397  -5.403  -5.519 
ATOM    963  CD2 PHE A 144       7.560  -4.429  -5.496 
ATOM    964  CE1 PHE A 144       5.340  -5.244  -6.884 
ATOM    965  CE2 PHE A 144       7.507  -4.271  -6.860 
ATOM    966  CZ  PHE A 144       6.396  -4.677  -7.557 
ATOM    967  C   PHE A 144       5.482  -4.230  -1.309 
ATOM    968  O   PHE A 144       4.699  -5.077  -0.876 
ATOM    969  N   ARG A 145       6.264  -3.500  -0.495 
ATOM    970  CA  ARG A 145       6.177  -3.640   0.929 
ATOM    971  CB  ARG A 145       7.187  -2.736   1.646 
ATOM    972  CG  ARG A 145       8.616  -2.950   1.149 
ATOM    973  CD  ARG A 145       9.671  -2.223   1.979 
ATOM    974  NE  ARG A 145       9.994  -3.112   3.127 
ATOM    975  CZ  ARG A 145      10.901  -4.116   2.955 
ATOM    976  NH1 ARG A 145      11.537  -4.250   1.755 
ATOM    977  NH2 ARG A 145      11.162  -4.987   3.973 
ATOM    978  C   ARG A 145       4.810  -3.223   1.343 
ATOM    979  O   ARG A 145       4.160  -3.893   2.145 
ATOM    980  N   ARG A 146       4.339  -2.101   0.769 
ATOM    981  CA  ARG A 146       3.061  -1.554   1.109 
ATOM    982  CB  ARG A 146       2.944  -0.061   0.750 
ATOM    983  CG  ARG A 146       4.017   0.799   1.422 
ATOM    984  CD  ARG A 146       3.933   2.291   1.088 
ATOM    985  NE  ARG A 146       5.205   2.914   1.552 
ATOM    986  CZ  ARG A 146       6.283   2.930   0.714 
ATOM    987  NH1 ARG A 146       6.168   2.412  -0.544 
ATOM    988  NH2 ARG A 146       7.470   3.456   1.131 
ATOM    989  C   ARG A 146       2.016  -2.301   0.298 
ATOM    990  O   ARG A 146       1.257  -1.625  -0.446 
ATOM    991  OXT ARG A 146       1.959  -3.554   0.415 
TER
HEADER lig_45.pdb
ATOM      1  P    DC A   1     -49.114 270.291 436.062 
ATOM      2  OP1  DC A   1     -48.571 269.857 437.369 
ATOM      3  OP2  DC A   1     -48.173 270.249 434.922 
ATOM      4  O5'  DC A   1     -50.421 269.437 435.712 
ATOM      5  C5'  DC A   1     -51.697 269.873 436.218 
ATOM      6  C4'  DC A   1     -52.749 269.769 435.131 
ATOM      7  O4'  DC A   1     -52.827 270.973 434.316 
ATOM      8  C3'  DC A   1     -52.543 268.648 434.112 
ATOM      9  O3'  DC A   1     -53.812 268.112 433.756 
ATOM     10  C2'  DC A   1     -51.948 269.342 432.888 
ATOM     11  C1'  DC A   1     -52.821 270.590 432.949 
ATOM     12  N1   DC A   1     -52.293 271.732 432.151 
ATOM     13  C2   DC A   1     -53.213 272.574 431.533 
ATOM     14  O2   DC A   1     -54.420 272.342 431.671 
ATOM     15  N3   DC A   1     -52.751 273.619 430.801 
ATOM     16  C4   DC A   1     -51.435 273.837 430.676 
ATOM     17  N4   DC A   1     -51.035 274.870 429.951 
ATOM     18  C5   DC A   1     -50.472 272.983 431.303 
ATOM     19  C6   DC A   1     -50.953 271.943 432.030 
ATOM     20  P    DA A   2     -53.957 266.531 433.549 
ATOM     21  OP1  DA A   2     -54.168 265.878 434.860 
ATOM     22  OP2  DA A   2     -52.818 266.029 432.750 
ATOM     23  O5'  DA A   2     -55.299 266.447 432.683 
ATOM     24  C5'  DA A   2     -56.307 267.461 432.857 
ATOM     25  C4'  DA A   2     -56.837 267.902 431.507 
ATOM     26  O4'  DA A   2     -56.055 268.988 430.931 
ATOM     27  C3'  DA A   2     -56.844 266.834 430.414 
ATOM     28  O3'  DA A   2     -58.004 267.006 429.609 
ATOM     29  C2'  DA A   2     -55.612 267.141 429.563 
ATOM     30  C1'  DA A   2     -55.759 268.660 429.582 
ATOM     31  N9   DA A   2     -54.519 269.387 429.191 
ATOM     32  C8   DA A   2     -53.221 269.040 429.431 
ATOM     33  N7   DA A   2     -52.356 269.884 428.960 
ATOM     34  C5   DA A   2     -53.137 270.864 428.362 
ATOM     35  C6   DA A   2     -52.813 272.046 427.677 
ATOM     36  N6   DA A   2     -51.554 272.460 427.470 
ATOM     37  N1   DA A   2     -53.832 272.791 427.210 
ATOM     38  C2   DA A   2     -55.080 272.375 427.420 
ATOM     39  N3   DA A   2     -55.502 271.295 428.042 
ATOM     40  C4   DA A   2     -54.463 270.568 428.498 
ATOM     41  P    DT A   3     -58.791 265.711 429.094 
ATOM     42  OP1  DT A   3     -59.721 265.244 430.147 
ATOM     43  OP2  DT A   3     -57.824 264.709 428.592 
ATOM     44  O5'  DT A   3     -59.624 266.314 427.869 
ATOM     45  C5'  DT A   3     -60.029 267.695 427.912 
ATOM     46  C4'  DT A   3     -59.788 268.349 426.565 
ATOM     47  O4'  DT A   3     -58.446 268.900 426.448 
ATOM     48  C3'  DT A   3     -59.918 267.432 425.349 
ATOM     49  O3'  DT A   3     -60.503 268.166 424.280 
ATOM     50  C2'  DT A   3     -58.478 267.087 424.969 
ATOM     51  C1'  DT A   3     -57.894 268.474 425.212 
ATOM     52  N1   DT A   3     -56.409 268.485 425.340 
ATOM     53  C2   DT A   3     -55.747 269.584 424.848 
ATOM     54  O2   DT A   3     -56.320 270.525 424.325 
ATOM     55  N3   DT A   3     -54.373 269.559 424.983 
ATOM     56  C4   DT A   3     -53.625 268.550 425.556 
ATOM     57  O4   DT A   3     -52.398 268.639 425.621 
ATOM     58  C5   DT A   3     -54.410 267.439 426.042 
ATOM     59  C7   DT A   3     -53.673 266.297 426.680 
ATOM     60  C6   DT A   3     -55.747 267.437 425.923 
ATOM     61  P    DG A   4     -61.573 267.441 423.335 
ATOM     62  OP1  DG A   4     -62.911 267.498 423.966 
ATOM     63  OP2  DG A   4     -61.083 266.092 422.974 
ATOM     64  O5'  DG A   4     -61.546 268.386 422.044 
ATOM     65  C5'  DG A   4     -61.244 269.784 422.209 
ATOM     66  C4'  DG A   4     -60.278 270.235 421.131 
ATOM     67  O4'  DG A   4     -58.886 270.042 421.516 
ATOM     68  C3'  DG A   4     -60.394 269.513 419.789 
ATOM     69  O3'  DG A   4     -60.158 270.446 418.742 
ATOM     70  C2'  DG A   4     -59.253 268.494 419.798 
ATOM     71  C1'  DG A   4     -58.211 269.403 420.443 
ATOM     72  N9   DG A   4     -57.042 268.669 421.005 
ATOM     73  C8   DG A   4     -56.998 267.427 421.600 
ATOM     74  N7   DG A   4     -55.800 267.065 421.991 
ATOM     75  C5   DG A   4     -54.994 268.142 421.628 
ATOM     76  C6   DG A   4     -53.597 268.334 421.792 
ATOM     77  O6   DG A   4     -52.771 267.581 422.300 
ATOM     78  N1   DG A   4     -53.188 269.573 421.280 
ATOM     79  C2   DG A   4     -54.019 270.504 420.687 
ATOM     80  N2   DG A   4     -53.432 271.627 420.263 
ATOM     81  N3   DG A   4     -55.328 270.323 420.534 
ATOM     82  C4   DG A   4     -55.742 269.126 421.025 
ATOM     83  P    DA A   5     -61.042 270.358 417.411 
ATOM     84  OP1  DA A   5     -62.322 271.074 417.617 
ATOM     85  OP2  DA A   5     -61.149 268.947 416.979 
ATOM     86  O5'  DA A   5     -60.133 271.169 416.373 
ATOM     87  C5'  DA A   5     -59.288 272.227 416.864 
ATOM     88  C4'  DA A   5     -57.920 272.139 416.218 
ATOM     89  O4'  DA A   5     -57.011 271.273 416.956 
ATOM     90  C3'  DA A   5     -57.890 271.578 414.796 
ATOM     91  O3'  DA A   5     -56.899 272.273 414.047 
ATOM     92  C2'  DA A   5     -57.442 270.126 414.963 
ATOM     93  C1'  DA A   5     -56.391 270.387 416.037 
ATOM     94  N9   DA A   5     -55.978 269.165 416.781 
ATOM     95  C8   DA A   5     -56.738 268.082 417.123 
ATOM     96  N7   DA A   5     -56.086 267.169 417.773 
ATOM     97  C5   DA A   5     -54.800 267.681 417.871 
ATOM     98  C6   DA A   5     -53.624 267.183 418.457 
ATOM     99  N6   DA A   5     -53.553 266.000 419.084 
ATOM    100  N1   DA A   5     -52.520 267.947 418.373 
ATOM    101  C2   DA A   5     -52.596 269.121 417.750 
ATOM    102  N3   DA A   5     -53.632 269.688 417.169 
ATOM    103  C4   DA A   5     -54.723 268.902 417.266 
ATOM    104  P    DA A   6     -57.202 272.646 412.520 
ATOM    105  OP1  DA A   6     -57.978 273.904 412.461 
ATOM    106  OP2  DA A   6     -57.802 271.480 411.834 
ATOM    107  O5'  DA A   6     -55.724 272.897 411.959 
ATOM    108  C5'  DA A   6     -54.711 273.388 412.856 
ATOM    109  C4'  DA A   6     -53.415 272.631 412.639 
ATOM    110  O4'  DA A   6     -53.337 271.423 413.449 
ATOM    111  C3'  DA A   6     -53.165 272.136 411.215 
ATOM    112  O3'  DA A   6     -51.776 272.247 410.927 
ATOM    113  C2'  DA A   6     -53.539 270.655 411.247 
ATOM    114  C1'  DA A   6     -52.931 270.349 412.613 
ATOM    115  N9   DA A   6     -53.424 269.081 413.218 
ATOM    116  C8   DA A   6     -54.666 268.523 413.123 
ATOM    117  N7   DA A   6     -54.789 267.403 413.766 
ATOM    118  C5   DA A   6     -53.536 267.202 414.329 
ATOM    119  C6   DA A   6     -53.015 266.180 415.139 
ATOM    120  N6   DA A   6     -53.727 265.117 415.540 
ATOM    121  N1   DA A   6     -51.729 266.289 415.523 
ATOM    122  C2   DA A   6     -51.026 267.348 415.122 
ATOM    123  N3   DA A   6     -51.404 268.358 414.370 
ATOM    124  C4   DA A   6     -52.693 268.224 413.999 
ATOM    125  P    DG A   7     -51.321 272.727 409.470 
ATOM    126  OP1  DG A   7     -51.343 274.206 409.406 
ATOM    127  OP2  DG A   7     -52.119 272.021 408.443 
ATOM    128  O5'  DG A   7     -49.808 272.208 409.424 
ATOM    129  C5'  DG A   7     -49.063 272.122 410.653 
ATOM    130  C4'  DG A   7     -48.289 270.820 410.699 
ATOM    131  O4'  DG A   7     -49.069 269.730 411.270 
ATOM    132  C3'  DG A   7     -47.825 270.273 409.349 
ATOM    133  O3'  DG A   7     -46.546 269.674 409.510 
ATOM    134  C2'  DG A   7     -48.835 269.176 409.009 
ATOM    135  C1'  DG A   7     -48.954 268.602 410.417 
ATOM    136  N9   DG A   7     -50.158 267.747 410.615 
ATOM    137  C8   DG A   7     -51.415 267.871 410.064 
ATOM    138  N7   DG A   7     -52.259 266.944 410.447 
ATOM    139  C5   DG A   7     -51.508 266.149 411.311 
ATOM    140  C6   DG A   7     -51.880 264.989 412.040 
ATOM    141  O6   DG A   7     -52.965 264.415 412.072 
ATOM    142  N1   DG A   7     -50.807 264.495 412.797 
ATOM    143  C2   DG A   7     -49.544 265.051 412.844 
ATOM    144  N2   DG A   7     -48.659 264.430 413.629 
ATOM    145  N3   DG A   7     -49.197 266.139 412.161 
ATOM    146  C4   DG A   7     -50.225 266.630 411.421 
ATOM    147  P    DA A   8     -45.447 269.869 408.362 
ATOM    148  OP1  DA A   8     -44.750 271.160 408.556 
ATOM    149  OP2  DA A   8     -46.073 269.662 407.037 
ATOM    150  O5'  DA A   8     -44.444 268.663 408.676 
ATOM    151  C5'  DA A   8     -44.301 268.209 410.035 
ATOM    152  C4'  DA A   8     -44.298 266.694 410.078 
ATOM    153  O4'  DA A   8     -45.640 266.138 410.191 
ATOM    154  C3'  DA A   8     -43.712 265.995 408.852 
ATOM    155  O3'  DA A   8     -43.007 264.834 409.276 
ATOM    156  C2'  DA A   8     -44.929 265.553 408.039 
ATOM    157  C1'  DA A   8     -45.781 265.108 409.225 
ATOM    158  N9   DA A   8     -47.228 264.970 408.904 
ATOM    159  C8   DA A   8     -47.981 265.713 408.040 
ATOM    160  N7   DA A   8     -49.224 265.346 407.976 
ATOM    161  C5   DA A   8     -49.302 264.281 408.862 
ATOM    162  C6   DA A   8     -50.365 263.448 409.250 
ATOM    163  N6   DA A   8     -51.612 263.567 408.770 
ATOM    164  N1   DA A   8     -50.100 262.485 410.152 
ATOM    165  C2   DA A   8     -48.861 262.373 410.626 
ATOM    166  N3   DA A   8     -47.794 263.086 410.340 
ATOM    167  C4   DA A   8     -48.086 264.042 409.435 
ATOM    168  P    DA A   9     -41.626 264.460 408.557 
ATOM    169  OP1  DA A   9     -40.521 265.228 409.174 
ATOM    170  OP2  DA A   9     -41.776 264.600 407.092 
ATOM    171  O5'  DA A   9     -41.483 262.912 408.937 
ATOM    172  C5'  DA A   9     -42.048 262.442 410.175 
ATOM    173  C4'  DA A   9     -42.770 261.128 409.949 
ATOM    174  O4'  DA A   9     -44.160 261.318 409.560 
ATOM    175  C3'  DA A   9     -42.197 260.236 408.848 
ATOM    176  O3'  DA A   9     -42.313 258.876 409.250 
ATOM    177  C2'  DA A   9     -43.115 260.466 407.647 
ATOM    178  C1'  DA A   9     -44.424 260.502 408.429 
ATOM    179  N9   DA A   9     -45.556 261.108 407.675 
ATOM    180  C8   DA A   9     -45.523 262.132 406.772 
ATOM    181  N7   DA A   9     -46.683 262.436 406.279 
ATOM    182  C5   DA A   9     -47.553 261.549 406.900 
ATOM    183  C6   DA A   9     -48.941 261.359 406.803 
ATOM    184  N6   DA A   9     -49.733 262.087 406.004 
ATOM    185  N1   DA A   9     -49.487 260.388 407.559 
ATOM    186  C2   DA A   9     -48.695 259.667 408.351 
ATOM    187  N3   DA A   9     -47.394 259.753 408.524 
ATOM    188  C4   DA A   9     -46.871 260.731 407.756 
ATOM    189  P    DA A  10     -41.118 257.864 408.919 
ATOM    190  OP1  DA A  10     -40.072 257.973 409.960 
ATOM    191  OP2  DA A  10     -40.669 258.067 407.524 
ATOM    192  O5'  DA A  10     -41.858 256.450 409.044 
ATOM    193  C5'  DA A  10     -42.964 256.320 409.957 
ATOM    194  C4'  DA A  10     -44.089 255.545 409.299 
ATOM    195  O4'  DA A  10     -44.997 256.407 408.556 
ATOM    196  C3'  DA A  10     -43.662 254.491 408.278 
ATOM    197  O3'  DA A  10     -44.532 253.370 408.382 
ATOM    198  C2'  DA A  10     -43.887 255.155 406.919 
ATOM    199  C1'  DA A  10     -45.205 255.838 407.272 
ATOM    200  N9   DA A  10     -45.582 256.933 406.336 
ATOM    201  C8   DA A  10     -44.764 257.807 405.679 
ATOM    202  N7   DA A  10     -45.396 258.653 404.926 
ATOM    203  C5   DA A  10     -46.732 258.318 405.095 
ATOM    204  C6   DA A  10     -47.917 258.848 404.559 
ATOM    205  N6   DA A  10     -47.946 259.879 403.703 
ATOM    206  N1   DA A  10     -49.077 258.278 404.936 
ATOM    207  C2   DA A  10     -49.043 257.254 405.787 
ATOM    208  N3   DA A  10     -48.004 256.676 406.350 
ATOM    209  C4   DA A  10     -46.856 257.265 405.956 
ATOM    210  P    DG A  11     -43.919 251.898 408.246 
ATOM    211  OP1  DG A  11     -43.376 251.464 409.553 
ATOM    212  OP2  DG A  11     -42.978 251.855 407.105 
ATOM    213  O5'  DG A  11     -45.226 251.043 407.896 
ATOM    214  C5'  DG A  11     -46.502 251.479 408.402 
ATOM    215  C4'  DG A  11     -47.553 251.375 407.315 
ATOM    216  O4'  DG A  11     -47.631 252.580 406.500 
ATOM    217  C3'  DG A  11     -47.348 250.254 406.296 
ATOM    218  O3'  DG A  11     -48.616 249.718 405.939 
ATOM    219  C2'  DG A  11     -46.752 250.948 405.071 
ATOM    220  C1'  DG A  11     -47.626 252.196 405.133 
ATOM    221  N9   DG A  11     -47.097 253.338 404.335 
ATOM    222  C8   DG A  11     -45.790 253.706 404.102 
ATOM    223  N7   DG A  11     -45.662 254.771 403.349 
ATOM    224  C5   DG A  11     -46.977 255.134 403.062 
ATOM    225  C6   DG A  11     -47.479 256.211 402.286 
ATOM    226  O6   DG A  11     -46.856 257.082 401.683 
ATOM    227  N1   DG A  11     -48.880 256.210 402.256 
ATOM    228  C2   DG A  11     -49.690 255.290 402.891 
ATOM    229  N2   DG A  11     -51.005 255.462 402.741 
ATOM    230  N3   DG A  11     -49.217 254.279 403.620 
ATOM    231  C4   DG A  11     -47.860 254.266 403.659 
ATOM    232  P    DA A  12     -48.761 248.137 405.733 
ATOM    233  OP1  DA A  12     -48.973 247.484 407.044 
ATOM    234  OP2  DA A  12     -47.622 247.635 404.934 
ATOM    235  O5'  DA A  12     -50.103 248.053 404.867 
ATOM    236  C5'  DA A  12     -51.111 249.067 405.041 
ATOM    237  C4'  DA A  12     -51.641 249.508 403.691 
ATOM    238  O4'  DA A  12     -50.860 250.594 403.115 
ATOM    239  C3'  DA A  12     -51.649 248.440 402.598 
ATOM    240  O3'  DA A  12     -52.809 248.612 401.793 
ATOM    241  C2'  DA A  12     -50.417 248.747 401.747 
ATOM    242  C1'  DA A  12     -50.564 250.266 401.766 
ATOM    243  N9   DA A  12     -49.324 250.993 401.375 
ATOM    244  C8   DA A  12     -48.026 250.646 401.615 
ATOM    245  N7   DA A  12     -47.160 251.490 401.144 
ATOM    246  C5   DA A  12     -47.942 252.470 400.546 
ATOM    247  C6   DA A  12     -47.618 253.652 399.861 
ATOM    248  N6   DA A  12     -46.359 254.066 399.654 
ATOM    249  N1   DA A  12     -48.637 254.397 399.394 
ATOM    250  C2   DA A  12     -49.885 253.981 399.604 
ATOM    251  N3   DA A  12     -50.307 252.902 400.225 
ATOM    252  C4   DA A  12     -49.268 252.174 400.682 
ATOM    253  P    DC A  13     -53.596 247.317 401.278 
ATOM    254  OP1  DC A  13     -54.526 246.851 402.331 
ATOM    255  OP2  DC A  13     -52.629 246.316 400.776 
ATOM    256  O5'  DC A  13     -54.429 247.920 400.053 
ATOM    257  C5'  DC A  13     -54.834 249.302 400.096 
ATOM    258  C4'  DC A  13     -54.593 249.955 398.749 
ATOM    259  O4'  DC A  13     -53.251 250.506 398.631 
ATOM    260  C3'  DC A  13     -54.723 249.039 397.533 
ATOM    261  O3'  DC A  13     -55.308 249.772 396.464 
ATOM    262  C2'  DC A  13     -53.283 248.693 397.153 
ATOM    263  C1'  DC A  13     -52.699 250.080 397.395 
ATOM    264  N1   DC A  13     -51.214 250.091 397.523 
ATOM    265  C2   DC A  13     -50.528 251.198 397.030 
ATOM    266  O2   DC A  13     -51.173 252.117 396.512 
ATOM    267  N3   DC A  13     -49.174 251.227 397.136 
ATOM    268  C4   DC A  13     -48.513 250.211 397.705 
ATOM    269  N4   DC A  13     -47.194 250.286 397.785 
ATOM    270  C5   DC A  13     -49.200 249.063 398.218 
ATOM    271  C6   DC A  13     -50.552 249.053 398.102 
ATOM    272  P    DG A  14     -56.378 249.047 395.519 
ATOM    273  OP1  DG A  14     -57.715 249.104 396.150 
ATOM    274  OP2  DG A  14     -55.888 247.698 395.158 
ATOM    275  O5'  DG A  14     -56.351 249.992 394.228 
ATOM    276  C5'  DG A  14     -56.049 251.390 394.393 
ATOM    277  C4'  DG A  14     -55.083 251.841 393.315 
ATOM    278  O4'  DG A  14     -53.691 251.648 393.699 
ATOM    279  C3'  DG A  14     -55.198 251.119 391.973 
ATOM    280  O3'  DG A  14     -54.962 252.052 390.926 
ATOM    281  C2'  DG A  14     -54.058 250.100 391.982 
ATOM    282  C1'  DG A  14     -53.016 251.009 392.627 
ATOM    283  N9   DG A  14     -51.847 250.275 393.189 
ATOM    284  C8   DG A  14     -51.802 249.033 393.784 
ATOM    285  N7   DG A  14     -50.605 248.671 394.174 
ATOM    286  C5   DG A  14     -49.798 249.748 393.811 
ATOM    287  C6   DG A  14     -48.402 249.940 393.976 
ATOM    288  O6   DG A  14     -47.576 249.187 394.484 
ATOM    289  N1   DG A  14     -47.993 251.179 393.464 
ATOM    290  C2   DG A  14     -48.823 252.110 392.871 
ATOM    291  N2   DG A  14     -48.237 253.233 392.447 
ATOM    292  N3   DG A  14     -50.133 251.929 392.718 
ATOM    293  C4   DG A  14     -50.547 250.732 393.209 
ATOM    294  P    DT A  15     -55.846 251.964 389.594 
ATOM    295  OP1  DT A  15     -57.126 252.680 389.801 
ATOM    296  OP2  DT A  15     -55.954 250.553 389.163 
ATOM    297  O5'  DT A  15     -54.938 252.775 388.557 
ATOM    298  C5'  DT A  15     -54.092 253.833 389.048 
ATOM    299  C4'  DT A  15     -52.725 253.745 388.401 
ATOM    300  O4'  DT A  15     -51.815 252.880 389.140 
ATOM    301  C3'  DT A  15     -52.695 253.184 386.980 
ATOM    302  O3'  DT A  15     -51.704 253.879 386.231 
ATOM    303  C2'  DT A  15     -52.247 251.732 387.147 
ATOM    304  C1'  DT A  15     -51.196 251.993 388.221 
ATOM    305  N1   DT A  15     -50.783 250.771 388.964 
ATOM    306  C2   DT A  15     -49.471 250.698 389.369 
ATOM    307  O2   DT A  15     -48.658 251.578 389.146 
ATOM    308  N3   DT A  15     -49.125 249.549 390.055 
ATOM    309  C4   DT A  15     -49.962 248.496 390.362 
ATOM    310  O4   DT A  15     -49.536 247.519 390.981 
ATOM    311  C5   DT A  15     -51.317 248.664 389.895 
ATOM    312  C7   DT A  15     -52.293 247.562 390.187 
ATOM    313  C6   DT A  15     -51.682 249.770 389.226 
ATOM    314  P    DG A  16     -52.007 254.252 384.704 
ATOM    315  OP1  DG A  16     -52.783 255.510 384.645 
ATOM    316  OP2  DG A  16     -52.606 253.087 384.018 
ATOM    317  O5'  DG A  16     -50.529 254.504 384.143 
ATOM    318  C5'  DG A  16     -49.516 254.994 385.040 
ATOM    319  C4'  DG A  16     -48.220 254.237 384.823 
ATOM    320  O4'  DG A  16     -48.141 253.029 385.632 
ATOM    321  C3'  DG A  16     -47.969 253.743 383.398 
ATOM    322  O3'  DG A  16     -46.581 253.853 383.111 
ATOM    323  C2'  DG A  16     -48.344 252.261 383.431 
ATOM    324  C1'  DG A  16     -47.736 251.956 384.797 
ATOM    325  N9   DG A  16     -48.229 250.687 385.402 
ATOM    326  C8   DG A  16     -49.476 250.109 385.317 
ATOM    327  N7   DG A  16     -49.587 248.978 385.972 
ATOM    328  C5   DG A  16     -48.322 248.794 386.529 
ATOM    329  C6   DG A  16     -47.827 247.744 387.346 
ATOM    330  O6   DG A  16     -48.413 246.745 387.753 
ATOM    331  N1   DG A  16     -46.484 247.952 387.689 
ATOM    332  C2   DG A  16     -45.720 249.033 387.295 
ATOM    333  N2   DG A  16     -44.458 249.048 387.730 
ATOM    334  N3   DG A  16     -46.185 250.018 386.529 
ATOM    335  C4   DG A  16     -47.486 249.830 386.187 
ATOM    336  P    DC A  17     -46.126 254.333 381.654 
ATOM    337  OP1  DC A  17     -46.148 255.812 381.590 
ATOM    338  OP2  DC A  17     -46.924 253.627 380.627 
ATOM    339  O5'  DC A  17     -44.613 253.815 381.608 
ATOM    340  C5'  DC A  17     -43.867 253.728 382.837 
ATOM    341  C4'  DC A  17     -43.094 252.426 382.883 
ATOM    342  O4'  DC A  17     -43.874 251.337 383.454 
ATOM    343  C3'  DC A  17     -42.630 251.879 381.533 
ATOM    344  O3'  DC A  17     -41.350 251.280 381.694 
ATOM    345  C2'  DC A  17     -43.640 250.782 381.193 
ATOM    346  C1'  DC A  17     -43.759 250.208 382.601 
ATOM    347  N1   DC A  17     -44.962 249.353 382.799 
ATOM    348  C2   DC A  17     -44.849 248.260 383.654 
ATOM    349  O2   DC A  17     -43.764 248.046 384.208 
ATOM    350  N3   DC A  17     -45.935 247.468 383.847 
ATOM    351  C4   DC A  17     -47.092 247.734 383.228 
ATOM    352  N4   DC A  17     -48.122 246.932 383.450 
ATOM    353  C5   DC A  17     -47.230 248.853 382.345 
ATOM    354  C6   DC A  17     -46.133 249.632 382.165 
ATOM    355  P    DG A  18     -40.252 251.475 380.545 
ATOM    356  OP1  DG A  18     -39.555 252.766 380.740 
ATOM    357  OP2  DG A  18     -40.877 251.269 379.221 
ATOM    358  O5'  DG A  18     -39.248 250.269 380.859 
ATOM    359  C5'  DG A  18     -39.105 249.815 382.219 
ATOM    360  C4'  DG A  18     -39.102 248.300 382.262 
ATOM    361  O4'  DG A  18     -40.444 247.745 382.375 
ATOM    362  C3'  DG A  18     -38.517 247.601 381.035 
ATOM    363  O3'  DG A  18     -37.811 246.441 381.460 
ATOM    364  C2'  DG A  18     -39.734 247.159 380.223 
ATOM    365  C1'  DG A  18     -40.585 246.714 381.409 
ATOM    366  N9   DG A  18     -42.033 246.576 381.087 
ATOM    367  C8   DG A  18     -42.808 247.315 380.220 
ATOM    368  N7   DG A  18     -44.061 246.934 380.166 
ATOM    369  C5   DG A  18     -44.120 245.865 381.060 
ATOM    370  C6   DG A  18     -45.217 245.044 381.429 
ATOM    371  O6   DG A  18     -46.379 245.089 381.037 
ATOM    372  N1   DG A  18     -44.837 244.076 382.370 
ATOM    373  C2   DG A  18     -43.565 243.924 382.886 
ATOM    374  N2   DG A  18     -43.407 242.940 383.775 
ATOM    375  N3   DG A  18     -42.538 244.697 382.540 
ATOM    376  C4   DG A  18     -42.889 245.639 381.627 
ATOM    377  P    DG A  19     -36.430 246.066 380.741 
ATOM    378  OP1  DG A  19     -35.326 246.834 381.358 
ATOM    379  OP2  DG A  19     -36.580 246.206 379.276 
ATOM    380  O5'  DG A  19     -36.287 244.518 381.120 
ATOM    381  C5'  DG A  19     -36.853 244.048 382.358 
ATOM    382  C4'  DG A  19     -37.574 242.734 382.133 
ATOM    383  O4'  DG A  19     -38.964 242.925 381.743 
ATOM    384  C3'  DG A  19     -37.002 241.842 381.031 
ATOM    385  O3'  DG A  19     -37.118 240.482 381.434 
ATOM    386  C2'  DG A  19     -37.920 242.072 379.831 
ATOM    387  C1'  DG A  19     -39.229 242.108 380.613 
ATOM    388  N9   DG A  19     -40.361 242.714 379.859 
ATOM    389  C8   DG A  19     -40.346 243.746 378.945 
ATOM    390  N7   DG A  19     -41.526 244.043 378.456 
ATOM    391  C5   DG A  19     -42.383 243.144 379.089 
ATOM    392  C6   DG A  19     -43.786 242.979 378.966 
ATOM    393  O6   DG A  19     -44.576 243.602 378.263 
ATOM    394  N1   DG A  19     -44.255 241.946 379.792 
ATOM    395  C2   DG A  19     -43.470 241.176 380.626 
ATOM    396  N2   DG A  19     -44.108 240.241 381.334 
ATOM    397  N3   DG A  19     -42.152 241.332 380.741 
ATOM    398  C4   DG A  19     -41.682 242.329 379.947 
ATOM    399  P    DA A  20     -35.923 239.470 381.103 
ATOM    400  OP1  DA A  20     -34.877 239.580 382.144 
ATOM    401  OP2  DA A  20     -35.474 239.673 379.708 
ATOM    402  O5'  DA A  20     -36.663 238.057 381.228 
ATOM    403  C5'  DA A  20     -37.769 237.926 382.140 
ATOM    404  C4'  DA A  20     -38.894 237.151 381.483 
ATOM    405  O4'  DA A  20     -39.802 238.014 380.740 
ATOM    406  C3'  DA A  20     -38.467 236.097 380.462 
ATOM    407  O3'  DA A  20     -39.337 234.977 380.566 
ATOM    408  C2'  DA A  20     -38.691 236.761 379.103 
ATOM    409  C1'  DA A  20     -40.010 237.444 379.456 
ATOM    410  N9   DA A  20     -40.387 238.540 378.520 
ATOM    411  C8   DA A  20     -39.569 239.413 377.863 
ATOM    412  N7   DA A  20     -40.201 240.259 377.110 
ATOM    413  C5   DA A  20     -41.537 239.924 377.279 
ATOM    414  C6   DA A  20     -42.722 240.454 376.743 
ATOM    415  N6   DA A  20     -42.751 241.485 375.887 
ATOM    416  N1   DA A  20     -43.882 239.884 377.120 
ATOM    417  C2   DA A  20     -43.848 238.860 377.971 
ATOM    418  N3   DA A  20     -42.809 238.282 378.533 
ATOM    419  C4   DA A  20     -41.661 238.871 378.140 
ATOM    420  P    DT A  21     -38.723 233.504 380.430 
ATOM    421  OP1  DT A  21     -38.181 233.070 381.737 
ATOM    422  OP2  DT A  21     -37.783 233.461 379.289 
ATOM    423  O5'  DT A  21     -40.031 232.649 380.080 
ATOM    424  C5'  DT A  21     -41.307 233.086 380.586 
ATOM    425  C4'  DT A  21     -42.358 232.981 379.498 
ATOM    426  O4'  DT A  21     -42.436 234.186 378.684 
ATOM    427  C3'  DT A  21     -42.153 231.860 378.480 
ATOM    428  O3'  DT A  21     -43.421 231.324 378.123 
ATOM    429  C2'  DT A  21     -41.557 232.554 377.255 
ATOM    430  C1'  DT A  21     -42.431 233.803 377.317 
ATOM    431  N1   DT A  21     -41.902 234.944 376.519 
ATOM    432  C2   DT A  21     -42.823 235.766 375.916 
ATOM    433  O2   DT A  21     -44.026 235.595 376.010 
ATOM    434  N3   DT A  21     -42.296 236.812 375.183 
ATOM    435  C4   DT A  21     -40.957 237.097 375.011 
ATOM    436  O4   DT A  21     -40.605 238.064 374.332 
ATOM    437  C5   DT A  21     -40.067 236.179 375.682 
ATOM    438  C7   DT A  21     -38.592 236.417 375.546 
ATOM    439  C6   DT A  21     -40.552 235.153 376.400 
ATOM    440  P    DC A  22     -43.566 229.743 377.917 
ATOM    441  OP1  DC A  22     -43.778 229.090 379.228 
ATOM    442  OP2  DC A  22     -42.427 229.241 377.118 
ATOM    443  O5'  DC A  22     -44.908 229.659 377.051 
ATOM    444  C5'  DC A  22     -45.916 230.673 377.225 
ATOM    445  C4'  DC A  22     -46.446 231.114 375.874 
ATOM    446  O4'  DC A  22     -45.665 232.200 375.299 
ATOM    447  C3'  DC A  22     -46.453 230.046 374.781 
ATOM    448  O3'  DC A  22     -47.614 230.218 373.976 
ATOM    449  C2'  DC A  22     -45.221 230.353 373.931 
ATOM    450  C1'  DC A  22     -45.368 231.872 373.950 
ATOM    451  N1   DC A  22     -44.129 232.599 373.559 
ATOM    452  C2   DC A  22     -44.271 233.792 372.854 
ATOM    453  O2   DC A  22     -45.409 234.194 372.586 
ATOM    454  N3   DC A  22     -43.153 234.470 372.487 
ATOM    455  C4   DC A  22     -41.937 234.000 372.798 
ATOM    456  N4   DC A  22     -40.878 234.698 372.418 
ATOM    457  C5   DC A  22     -41.770 232.775 373.522 
ATOM    458  C6   DC A  22     -42.899 232.113 373.879 
ATOM    459  P    DC A  23     -48.400 228.923 373.462 
ATOM    460  OP1  DC A  23     -49.330 228.457 374.515 
ATOM    461  OP2  DC A  23     -47.433 227.922 372.960 
ATOM    462  O5'  DC A  23     -49.233 229.526 372.236 
ATOM    463  C5'  DC A  23     -49.638 230.908 372.280 
ATOM    464  C4'  DC A  23     -49.398 231.561 370.933 
ATOM    465  O4'  DC A  23     -48.056 232.112 370.815 
ATOM    466  C3'  DC A  23     -49.527 230.645 369.717 
ATOM    467  O3'  DC A  23     -50.113 231.378 368.648 
ATOM    468  C2'  DC A  23     -48.088 230.299 369.337 
ATOM    469  C1'  DC A  23     -47.503 231.686 369.579 
ATOM    470  N1   DC A  23     -46.019 231.697 369.707 
ATOM    471  C2   DC A  23     -45.333 232.804 369.214 
ATOM    472  O2   DC A  23     -45.978 233.723 368.696 
ATOM    473  N3   DC A  23     -43.979 232.833 369.320 
ATOM    474  C4   DC A  23     -43.318 231.817 369.888 
ATOM    475  N4   DC A  23     -41.998 231.892 369.969 
ATOM    476  C5   DC A  23     -44.005 230.669 370.402 
ATOM    477  C6   DC A  23     -45.357 230.659 370.286 
ATOM    478  P    DT A  24     -51.183 230.653 367.703 
ATOM    479  OP1  DT A  24     -52.520 230.710 368.334 
ATOM    480  OP2  DT A  24     -50.692 229.305 367.342 
ATOM    481  O5'  DT A  24     -51.155 231.598 366.412 
ATOM    482  C5'  DT A  24     -50.853 232.996 366.577 
ATOM    483  C4'  DT A  24     -49.887 233.447 365.499 
ATOM    484  O4'  DT A  24     -48.496 233.254 365.883 
ATOM    485  C3'  DT A  24     -50.003 232.725 364.157 
ATOM    486  O3'  DT A  24     -49.767 233.659 363.109 
ATOM    487  C2'  DT A  24     -48.863 231.707 364.166 
ATOM    488  C1'  DT A  24     -47.820 232.615 364.811 
ATOM    489  N1   DT A  24     -46.652 231.881 365.373 
ATOM    490  C2   DT A  24     -45.429 232.503 365.301 
ATOM    491  O2   DT A  24     -45.274 233.606 364.807 
ATOM    492  N3   DT A  24     -44.369 231.792 365.831 
ATOM    493  C4   DT A  24     -44.431 230.542 366.412 
ATOM    494  O4   DT A  24     -43.413 230.005 366.852 
ATOM    495  C5   DT A  24     -45.757 229.970 366.440 
ATOM    496  C7   DT A  24     -45.913 228.611 367.055 
ATOM    497  C6   DT A  24     -46.805 230.640 365.932 
ATOM    498  P    DG A  25     -50.651 233.570 361.778 
ATOM    499  OP1  DG A  25     -51.931 234.286 361.984 
ATOM    500  OP2  DG A  25     -50.759 232.160 361.347 
ATOM    501  O5'  DG A  25     -49.742 234.381 360.741 
ATOM    502  C5'  DG A  25     -48.897 235.439 361.232 
ATOM    503  C4'  DG A  25     -47.529 235.352 360.585 
ATOM    504  O4'  DG A  25     -46.620 234.486 361.324 
ATOM    505  C3'  DG A  25     -47.499 234.790 359.164 
ATOM    506  O3'  DG A  25     -46.509 235.485 358.415 
ATOM    507  C2'  DG A  25     -47.052 233.338 359.330 
ATOM    508  C1'  DG A  25     -46.000 233.599 360.405 
ATOM    509  N9   DG A  25     -45.588 232.377 361.148 
ATOM    510  C8   DG A  25     -46.338 231.277 361.501 
ATOM    511  N7   DG A  25     -45.668 230.362 362.159 
ATOM    512  C5   DG A  25     -44.382 230.892 362.247 
ATOM    513  C6   DG A  25     -43.213 230.360 362.848 
ATOM    514  O6   DG A  25     -43.068 229.291 363.438 
ATOM    515  N1   DG A  25     -42.122 231.230 362.707 
ATOM    516  C2   DG A  25     -42.158 232.454 362.070 
ATOM    517  N2   DG A  25     -41.010 233.134 362.043 
ATOM    518  N3   DG A  25     -43.256 232.953 361.506 
ATOM    519  C4   DG A  25     -44.322 232.122 361.634 
ATOM    520  P    DC A  26     -46.811 235.858 356.888 
ATOM    521  OP1  DC A  26     -47.588 237.117 356.829 
ATOM    522  OP2  DC A  26     -47.411 234.693 356.202 
ATOM    523  O5'  DC A  26     -45.334 236.110 356.326 
ATOM    524  C5'  DC A  26     -44.321 236.600 357.224 
ATOM    525  C4'  DC A  26     -43.025 235.843 357.007 
ATOM    526  O4'  DC A  26     -42.946 234.635 357.816 
ATOM    527  C3'  DC A  26     -42.774 235.349 355.582 
ATOM    528  O3'  DC A  26     -41.385 235.459 355.294 
ATOM    529  C2'  DC A  26     -43.148 233.867 355.615 
ATOM    530  C1'  DC A  26     -42.541 233.562 356.981 
ATOM    531  N1   DC A  26     -43.033 232.293 357.586 
ATOM    532  C2   DC A  26     -42.140 231.550 358.354 
ATOM    533  O2   DC A  26     -40.987 231.971 358.501 
ATOM    534  N3   DC A  26     -42.571 230.390 358.914 
ATOM    535  C4   DC A  26     -43.828 229.969 358.730 
ATOM    536  N4   DC A  26     -44.199 228.831 359.297 
ATOM    537  C5   DC A  26     -44.762 230.718 357.943 
ATOM    538  C6   DC A  26     -44.313 231.874 357.392 
ATOM    539  P    DT A  27     -40.930 235.939 353.838 
ATOM    540  OP1  DT A  27     -40.952 237.418 353.774 
ATOM    541  OP2  DT A  27     -41.728 235.233 352.811 
ATOM    542  O5'  DT A  27     -39.417 235.421 353.792 
ATOM    543  C5'  DT A  27     -38.672 235.334 355.021 
ATOM    544  C4'  DT A  27     -37.898 234.032 355.067 
ATOM    545  O4'  DT A  27     -38.679 232.943 355.638 
ATOM    546  C3'  DT A  27     -37.435 233.485 353.717 
ATOM    547  O3'  DT A  27     -36.155 232.886 353.878 
ATOM    548  C2'  DT A  27     -38.444 232.388 353.376 
ATOM    549  C1'  DT A  27     -38.563 231.814 354.784 
ATOM    550  N1   DT A  27     -39.767 230.959 354.983 
ATOM    551  C2   DT A  27     -39.639 229.885 355.829 
ATOM    552  O2   DT A  27     -38.600 229.616 356.407 
ATOM    553  N3   DT A  27     -40.775 229.115 355.988 
ATOM    554  C4   DT A  27     -41.998 229.327 355.385 
ATOM    555  O4   DT A  27     -42.944 228.568 355.604 
ATOM    556  C5   DT A  27     -42.035 230.478 354.515 
ATOM    557  C7   DT A  27     -43.329 230.782 353.818 
ATOM    558  C6   DT A  27     -40.944 231.244 354.342 
ATOM    559  P    DG A  28     -35.057 233.082 352.729 
ATOM    560  OP1  DG A  28     -34.359 234.373 352.924 
ATOM    561  OP2  DG A  28     -35.682 232.875 351.405 
ATOM    562  O5'  DG A  28     -34.053 231.875 353.043 
ATOM    563  C5'  DG A  28     -33.910 231.421 354.403 
ATOM    564  C4'  DG A  28     -33.907 229.906 354.446 
ATOM    565  O4'  DG A  28     -35.249 229.351 354.559 
ATOM    566  C3'  DG A  28     -33.321 229.207 353.219 
ATOM    567  O3'  DG A  28     -32.616 228.047 353.644 
ATOM    568  C2'  DG A  28     -34.539 228.765 352.407 
ATOM    569  C1'  DG A  28     -35.390 228.321 353.592 
ATOM    570  N9   DG A  28     -36.838 228.183 353.271 
ATOM    571  C8   DG A  28     -37.613 228.922 352.404 
ATOM    572  N7   DG A  28     -38.866 228.540 352.349 
ATOM    573  C5   DG A  28     -38.925 227.472 353.244 
ATOM    574  C6   DG A  28     -40.021 226.650 353.613 
ATOM    575  O6   DG A  28     -41.184 226.695 353.221 
ATOM    576  N1   DG A  28     -39.642 225.682 354.554 
ATOM    577  C2   DG A  28     -38.370 225.530 355.070 
ATOM    578  N2   DG A  28     -38.211 224.546 355.959 
ATOM    579  N3   DG A  28     -37.342 226.303 354.723 
ATOM    580  C4   DG A  28     -37.694 227.245 353.811 
ATOM    581  P    DG A  29     -31.235 227.672 352.925 
ATOM    582  OP1  DG A  29     -30.131 228.440 353.542 
ATOM    583  OP2  DG A  29     -31.385 227.813 351.460 
ATOM    584  O5'  DG A  29     -31.092 226.124 353.304 
ATOM    585  C5'  DG A  29     -31.657 225.654 354.542 
ATOM    586  C4'  DG A  29     -32.379 224.340 354.316 
ATOM    587  O4'  DG A  29     -33.769 224.531 353.927 
ATOM    588  C3'  DG A  29     -31.807 223.448 353.215 
ATOM    589  O3'  DG A  29     -31.923 222.089 353.618 
ATOM    590  C2'  DG A  29     -32.724 223.678 352.015 
ATOM    591  C1'  DG A  29     -34.034 223.714 352.797 
ATOM    592  N9   DG A  29     -35.166 224.320 352.043 
ATOM    593  C8   DG A  29     -35.151 225.352 351.129 
ATOM    594  N7   DG A  29     -36.330 225.649 350.639 
ATOM    595  C5   DG A  29     -37.188 224.750 351.273 
ATOM    596  C6   DG A  29     -38.591 224.585 351.150 
ATOM    597  O6   DG A  29     -39.381 225.208 350.446 
ATOM    598  N1   DG A  29     -39.060 223.553 351.976 
ATOM    599  C2   DG A  29     -38.275 222.782 352.810 
ATOM    600  N2   DG A  29     -38.913 221.847 353.518 
ATOM    601  N3   DG A  29     -36.957 222.938 352.925 
ATOM    602  C4   DG A  29     -36.487 223.935 352.131 
ATOM    603  P    DT A  30     -30.727 221.076 353.287 
ATOM    604  OP1  DT A  30     -29.682 221.186 354.328 
ATOM    605  OP2  DT A  30     -30.278 221.279 351.892 
ATOM    606  O5'  DT A  30     -31.467 219.663 353.412 
ATOM    607  C5'  DT A  30     -32.574 219.532 354.324 
ATOM    608  C4'  DT A  30     -33.698 218.757 353.667 
ATOM    609  O4'  DT A  30     -34.606 219.620 352.923 
ATOM    610  C3'  DT A  30     -33.272 217.703 352.646 
ATOM    611  O3'  DT A  30     -34.141 216.583 352.750 
ATOM    612  C2'  DT A  30     -33.496 218.367 351.287 
ATOM    613  C1'  DT A  30     -34.814 219.051 351.640 
ATOM    614  N1   DT A  30     -35.192 220.146 350.703 
ATOM    615  C2   DT A  30     -36.531 220.319 350.450 
ATOM    616  O2   DT A  30     -37.396 219.624 350.954 
ATOM    617  N3   DT A  30     -36.842 221.343 349.577 
ATOM    618  C4   DT A  30     -35.947 222.186 348.952 
ATOM    619  O4   DT A  30     -36.345 223.069 348.189 
ATOM    620  C5   DT A  30     -34.565 221.927 349.280 
ATOM    621  C7   DT A  30     -33.524 222.800 348.642 
ATOM    622  C6   DT A  30     -34.234 220.937 350.126 
ATOM    623  P    DA A  31     -33.528 215.110 352.614 
ATOM    624  OP1  DA A  31     -32.985 214.676 353.921 
ATOM    625  OP2  DA A  31     -32.587 215.067 351.473 
ATOM    626  O5'  DA A  31     -34.836 214.255 352.264 
ATOM    627  C5'  DA A  31     -36.111 214.692 352.769 
ATOM    628  C4'  DA A  31     -37.163 214.587 351.682 
ATOM    629  O4'  DA A  31     -37.241 215.792 350.868 
ATOM    630  C3'  DA A  31     -36.957 213.466 350.664 
ATOM    631  O3'  DA A  31     -38.226 212.930 350.307 
ATOM    632  C2'  DA A  31     -36.362 214.160 349.439 
ATOM    633  C1'  DA A  31     -37.236 215.409 349.501 
ATOM    634  N9   DA A  31     -36.707 216.550 348.703 
ATOM    635  C8   DA A  31     -35.405 216.900 348.483 
ATOM    636  N7   DA A  31     -35.264 217.953 347.738 
ATOM    637  C5   DA A  31     -36.566 218.331 347.441 
ATOM    638  C6   DA A  31     -37.097 219.385 346.681 
ATOM    639  N6   DA A  31     -36.342 220.296 346.051 
ATOM    640  N1   DA A  31     -38.437 219.470 346.591 
ATOM    641  C2   DA A  31     -39.183 218.562 347.219 
ATOM    642  N3   DA A  31     -38.802 217.539 347.954 
ATOM    643  C4   DA A  31     -37.457 217.477 348.027 
ATOM    644  P    DG A  32     -38.371 211.350 350.101 
ATOM    645  OP1  DG A  32     -38.582 210.696 351.412 
ATOM    646  OP2  DG A  32     -37.232 210.847 349.301 
ATOM    647  O5'  DG A  32     -39.713 211.266 349.235 
ATOM    648  C5'  DG A  32     -40.721 212.279 349.409 
ATOM    649  C4'  DG A  32     -41.251 212.721 348.058 
ATOM    650  O4'  DG A  32     -40.470 213.807 347.482 
ATOM    651  C3'  DG A  32     -41.258 211.652 346.965 
ATOM    652  O3'  DG A  32     -42.418 211.824 346.160 
ATOM    653  C2'  DG A  32     -40.026 211.960 346.115 
ATOM    654  C1'  DG A  32     -40.173 213.478 346.134 
ATOM    655  N9   DG A  32     -38.933 214.205 345.743 
ATOM    656  C8   DG A  32     -37.617 213.871 345.976 
ATOM    657  N7   DG A  32     -36.754 214.732 345.494 
ATOM    658  C5   DG A  32     -37.555 215.706 344.900 
ATOM    659  C6   DG A  32     -37.192 216.893 344.213 
ATOM    660  O6   DG A  32     -36.070 217.338 343.984 
ATOM    661  N1   DG A  32     -38.322 217.594 343.769 
ATOM    662  C2   DG A  32     -39.631 217.199 343.964 
ATOM    663  N2   DG A  32     -40.568 218.008 343.463 
ATOM    664  N3   DG A  32     -39.971 216.085 344.609 
ATOM    665  C4   DG A  32     -38.886 215.394 345.046 
ATOM    666  P    DG A  33     -43.205 210.529 345.645 
ATOM    667  OP1  DG A  33     -44.135 210.063 346.699 
ATOM    668  OP2  DG A  33     -42.238 209.528 345.144 
ATOM    669  O5'  DG A  33     -44.038 211.132 344.420 
ATOM    670  C5'  DG A  33     -44.443 212.514 344.464 
ATOM    671  C4'  DG A  33     -44.203 213.167 343.117 
ATOM    672  O4'  DG A  33     -42.860 213.719 342.999 
ATOM    673  C3'  DG A  33     -44.332 212.251 341.900 
ATOM    674  O3'  DG A  33     -44.918 212.984 340.832 
ATOM    675  C2'  DG A  33     -42.892 211.905 341.521 
ATOM    676  C1'  DG A  33     -42.308 213.292 341.763 
ATOM    677  N9   DG A  33     -40.824 213.303 341.891 
ATOM    678  C8   DG A  33     -39.990 212.354 342.440 
ATOM    679  N7   DG A  33     -38.718 212.670 342.396 
ATOM    680  C5   DG A  33     -38.709 213.917 341.772 
ATOM    681  C6   DG A  33     -37.620 214.766 341.444 
ATOM    682  O6   DG A  33     -36.421 214.591 341.640 
ATOM    683  N1   DG A  33     -38.058 215.941 340.816 
ATOM    684  C2   DG A  33     -39.376 216.253 340.542 
ATOM    685  N2   DG A  33     -39.587 217.425 339.937 
ATOM    686  N3   DG A  33     -40.397 215.456 340.851 
ATOM    687  C4   DG A  33     -39.989 214.312 341.460 
ATOM    688  P    DA A  34     -45.987 212.259 339.887 
ATOM    689  OP1  DA A  34     -47.325 212.316 340.518 
ATOM    690  OP2  DA A  34     -45.497 210.911 339.526 
ATOM    691  O5'  DA A  34     -45.960 213.204 338.596 
ATOM    692  C5'  DA A  34     -45.658 214.602 338.760 
ATOM    693  C4'  DA A  34     -44.692 215.053 337.683 
ATOM    694  O4'  DA A  34     -43.300 214.860 338.067 
ATOM    695  C3'  DA A  34     -44.808 214.331 336.341 
ATOM    696  O3'  DA A  34     -44.572 215.265 335.293 
ATOM    697  C2'  DA A  34     -43.667 213.313 336.350 
ATOM    698  C1'  DA A  34     -42.625 214.221 336.995 
ATOM    699  N9   DA A  34     -41.456 213.487 337.556 
ATOM    700  C8   DA A  34     -41.432 212.254 338.144 
ATOM    701  N7   DA A  34     -40.252 211.884 338.535 
ATOM    702  C5   DA A  34     -39.432 212.947 338.182 
ATOM    703  C6   DA A  34     -38.054 213.169 338.328 
ATOM    704  N6   DA A  34     -37.218 212.289 338.897 
ATOM    705  N1   DA A  34     -37.562 214.335 337.865 
ATOM    706  C2   DA A  34     -38.397 215.205 337.301 
ATOM    707  N3   DA A  34     -39.694 215.108 337.110 
ATOM    708  C4   DA A  34     -40.161 213.933 337.581 
ATOM    709  P    DG A  35     -45.456 215.177 333.962 
ATOM    710  OP1  DG A  35     -46.736 215.892 334.168 
ATOM    711  OP2  DG A  35     -45.564 213.766 333.531 
ATOM    712  O5'  DG A  35     -44.547 215.988 332.925 
ATOM    713  C5'  DG A  35     -43.702 217.045 333.416 
ATOM    714  C4'  DG A  35     -42.334 216.958 332.769 
ATOM    715  O4'  DG A  35     -41.425 216.092 333.508 
ATOM    716  C3'  DG A  35     -42.304 216.396 331.348 
ATOM    717  O3'  DG A  35     -41.314 217.091 330.599 
ATOM    718  C2'  DG A  35     -41.857 214.945 331.514 
ATOM    719  C1'  DG A  35     -40.805 215.205 332.589 
ATOM    720  N9   DG A  35     -40.392 213.983 333.332 
ATOM    721  C8   DG A  35     -41.143 212.883 333.685 
ATOM    722  N7   DG A  35     -40.473 211.968 334.343 
ATOM    723  C5   DG A  35     -39.187 212.498 334.431 
ATOM    724  C6   DG A  35     -38.017 211.966 335.032 
ATOM    725  O6   DG A  35     -37.873 210.897 335.621 
ATOM    726  N1   DG A  35     -36.926 212.836 334.891 
ATOM    727  C2   DG A  35     -36.962 214.060 334.253 
ATOM    728  N2   DG A  35     -35.815 214.740 334.226 
ATOM    729  N3   DG A  35     -38.061 214.559 333.690 
ATOM    730  C4   DG A  35     -39.127 213.728 333.818 
ATOM    731  P    DA A  36     -41.616 217.464 329.072 
ATOM    732  OP1  DA A  36     -42.393 218.723 329.013 
ATOM    733  OP2  DA A  36     -42.216 216.299 328.386 
ATOM    734  O5'  DA A  36     -40.138 217.716 328.510 
ATOM    735  C5'  DA A  36     -39.125 218.207 329.407 
ATOM    736  C4'  DA A  36     -37.830 217.449 329.191 
ATOM    737  O4'  DA A  36     -37.751 216.242 330.000 
ATOM    738  C3'  DA A  36     -37.579 216.955 327.766 
ATOM    739  O3'  DA A  36     -36.190 217.065 327.478 
ATOM    740  C2'  DA A  36     -37.953 215.473 327.799 
ATOM    741  C1'  DA A  36     -37.345 215.168 329.165 
ATOM    742  N9   DA A  36     -37.838 213.899 329.770 
ATOM    743  C8   DA A  36     -39.080 213.341 329.675 
ATOM    744  N7   DA A  36     -39.203 212.221 330.317 
ATOM    745  C5   DA A  36     -37.951 212.020 330.881 
ATOM    746  C6   DA A  36     -37.429 210.998 331.691 
ATOM    747  N6   DA A  36     -38.141 209.935 332.092 
ATOM    748  N1   DA A  36     -36.143 211.107 332.075 
ATOM    749  C2   DA A  36     -35.441 212.166 331.673 
ATOM    750  N3   DA A  36     -35.818 213.176 330.921 
ATOM    751  C4   DA A  36     -37.108 213.043 330.550 
ATOM    752  P    DA A  37     -35.735 217.545 326.021 
ATOM    753  OP1  DA A  37     -35.757 219.024 325.958 
ATOM    754  OP2  DA A  37     -36.533 216.840 324.995 
ATOM    755  O5'  DA A  37     -34.222 217.027 325.976 
ATOM    756  C5'  DA A  37     -33.477 216.940 327.205 
ATOM    757  C4'  DA A  37     -32.703 215.638 327.251 
ATOM    758  O4'  DA A  37     -33.483 214.549 327.822 
ATOM    759  C3'  DA A  37     -32.240 215.091 325.901 
ATOM    760  O3'  DA A  37     -30.960 214.492 326.062 
ATOM    761  C2'  DA A  37     -33.249 213.994 325.560 
ATOM    762  C1'  DA A  37     -33.368 213.420 326.968 
ATOM    763  N9   DA A  37     -34.572 212.566 327.167 
ATOM    764  C8   DA A  37     -35.812 212.705 326.611 
ATOM    765  N7   DA A  37     -36.657 211.793 326.981 
ATOM    766  C5   DA A  37     -35.926 210.989 327.846 
ATOM    767  C6   DA A  37     -36.261 209.840 328.580 
ATOM    768  N6   DA A  37     -37.475 209.274 328.558 
ATOM    769  N1   DA A  37     -35.295 209.289 329.340 
ATOM    770  C2   DA A  37     -34.089 209.856 329.358 
ATOM    771  N3   DA A  37     -33.664 210.923 328.719 
ATOM    772  C4   DA A  37     -34.648 211.455 327.965 
ATOM    773  P    DC A  38     -29.862 214.688 324.913 
ATOM    774  OP1  DC A  38     -29.164 215.979 325.108 
ATOM    775  OP2  DC A  38     -30.487 214.481 323.589 
ATOM    776  O5'  DC A  38     -28.858 213.482 325.227 
ATOM    777  C5'  DC A  38     -28.715 213.027 326.587 
ATOM    778  C4'  DC A  38     -28.712 211.512 326.630 
ATOM    779  O4'  DC A  38     -30.054 210.957 326.742 
ATOM    780  C3'  DC A  38     -28.126 210.813 325.403 
ATOM    781  O3'  DC A  38     -27.421 209.653 325.828 
ATOM    782  C2'  DC A  38     -29.344 210.371 324.591 
ATOM    783  C1'  DC A  38     -30.195 209.927 325.776 
ATOM    784  N1   DC A  38     -31.642 209.789 325.455 
ATOM    785  C2   DC A  38     -32.357 208.781 326.099 
ATOM    786  O2   DC A  38     -31.766 208.050 326.902 
ATOM    787  N3   DC A  38     -33.678 208.638 325.819 
ATOM    788  C4   DC A  38     -34.282 209.450 324.942 
ATOM    789  N4   DC A  38     -35.572 209.270 324.704 
ATOM    790  C5   DC A  38     -33.565 210.492 324.269 
ATOM    791  C6   DC A  38     -32.246 210.619 324.562 
ATOM    792  P    DC A  39     -26.040 209.278 325.109 
ATOM    793  OP1  DC A  39     -24.935 210.046 325.726 
ATOM    794  OP2  DC A  39     -26.190 209.419 323.644 
ATOM    795  O5'  DC A  39     -25.897 207.731 325.488 
ATOM    796  C5'  DC A  39     -26.462 207.260 326.726 
ATOM    797  C4'  DC A  39     -27.184 205.946 326.500 
ATOM    798  O4'  DC A  39     -28.574 206.137 326.111 
ATOM    799  C3'  DC A  39     -26.612 205.054 325.399 
ATOM    800  O3'  DC A  39     -26.727 203.695 325.802 
ATOM    801  C2'  DC A  39     -27.529 205.284 324.198 
ATOM    802  C1'  DC A  39     -28.838 205.320 324.981 
ATOM    803  N1   DC A  39     -29.971 205.926 324.227 
ATOM    804  C2   DC A  39     -31.245 205.408 324.442 
ATOM    805  O2   DC A  39     -31.383 204.476 325.242 
ATOM    806  N3   DC A  39     -32.291 205.947 323.762 
ATOM    807  C4   DC A  39     -32.100 206.956 322.904 
ATOM    808  N4   DC A  39     -33.152 207.447 322.266 
ATOM    809  C5   DC A  39     -30.797 207.503 322.668 
ATOM    810  C6   DC A  39     -29.765 206.951 323.356 
ATOM    811  P    DT A  40     -25.532 202.682 325.470 
ATOM    812  OP1  DT A  40     -24.487 202.792 326.512 
ATOM    813  OP2  DT A  40     -25.083 202.885 324.076 
ATOM    814  O5'  DT A  40     -26.272 201.269 325.596 
ATOM    815  C5'  DT A  40     -27.379 201.138 326.508 
ATOM    816  C4'  DT A  40     -28.503 200.363 325.851 
ATOM    817  O4'  DT A  40     -29.411 201.226 325.107 
ATOM    818  C3'  DT A  40     -28.077 199.309 324.829 
ATOM    819  O3'  DT A  40     -28.946 198.189 324.933 
ATOM    820  C2'  DT A  40     -28.301 199.974 323.471 
ATOM    821  C1'  DT A  40     -29.619 200.657 323.824 
ATOM    822  N1   DT A  40     -29.996 201.752 322.887 
ATOM    823  C2   DT A  40     -31.336 201.925 322.634 
ATOM    824  O2   DT A  40     -32.201 201.230 323.138 
ATOM    825  N3   DT A  40     -31.647 202.949 321.761 
ATOM    826  C4   DT A  40     -30.752 203.792 321.136 
ATOM    827  O4   DT A  40     -31.150 204.675 320.372 
ATOM    828  C5   DT A  40     -29.370 203.533 321.464 
ATOM    829  C7   DT A  40     -28.329 204.406 320.826 
ATOM    830  C6   DT A  40     -29.039 202.543 322.310 
ATOM    831  P    DA A  41     -28.333 196.716 324.798 
ATOM    832  OP1  DA A  41     -27.790 196.282 326.105 
ATOM    833  OP2  DA A  41     -27.392 196.674 323.657 
ATOM    834  O5'  DA A  41     -29.640 195.862 324.448 
ATOM    835  C5'  DA A  41     -30.916 196.298 324.953 
ATOM    836  C4'  DA A  41     -31.968 196.194 323.866 
ATOM    837  O4'  DA A  41     -32.046 197.398 323.052 
ATOM    838  C3'  DA A  41     -31.762 195.073 322.848 
ATOM    839  O3'  DA A  41     -33.030 194.536 322.491 
ATOM    840  C2'  DA A  41     -31.167 195.766 321.623 
ATOM    841  C1'  DA A  41     -32.040 197.015 321.685 
ATOM    842  N9   DA A  41     -31.512 198.156 320.887 
ATOM    843  C8   DA A  41     -30.210 198.506 320.667 
ATOM    844  N7   DA A  41     -30.069 199.559 319.922 
ATOM    845  C5   DA A  41     -31.371 199.937 319.625 
ATOM    846  C6   DA A  41     -31.901 200.991 318.865 
ATOM    847  N6   DA A  41     -31.146 201.902 318.235 
ATOM    848  N1   DA A  41     -33.242 201.076 318.775 
ATOM    849  C2   DA A  41     -33.987 200.168 319.403 
ATOM    850  N3   DA A  41     -33.606 199.146 320.138 
ATOM    851  C4   DA A  41     -32.262 199.083 320.211 
ATOM    852  P    DG A  42     -33.176 192.956 322.285 
ATOM    853  OP1  DG A  42     -33.387 192.302 323.596 
ATOM    854  OP2  DG A  42     -32.037 192.454 321.485 
ATOM    855  O5'  DG A  42     -34.518 192.872 321.419 
ATOM    856  C5'  DG A  42     -35.526 193.885 321.593 
ATOM    857  C4'  DG A  42     -36.056 194.327 320.242 
ATOM    858  O4'  DG A  42     -35.274 195.413 319.666 
ATOM    859  C3'  DG A  42     -36.063 193.258 319.149 
ATOM    860  O3'  DG A  42     -37.223 193.431 318.344 
ATOM    861  C2'  DG A  42     -34.831 193.566 318.299 
ATOM    862  C1'  DG A  42     -34.978 195.084 318.318 
ATOM    863  N9   DG A  42     -33.738 195.811 317.927 
ATOM    864  C8   DG A  42     -32.422 195.477 318.159 
ATOM    865  N7   DG A  42     -31.559 196.338 317.678 
ATOM    866  C5   DG A  42     -32.360 197.312 317.084 
ATOM    867  C6   DG A  42     -31.997 198.499 316.397 
ATOM    868  O6   DG A  42     -30.875 198.944 316.168 
ATOM    869  N1   DG A  42     -33.127 199.201 315.953 
ATOM    870  C2   DG A  42     -34.436 198.805 316.148 
ATOM    871  N2   DG A  42     -35.373 199.614 315.647 
ATOM    872  N3   DG A  42     -34.776 197.691 316.793 
ATOM    873  C4   DG A  42     -33.691 197.000 317.229 
ATOM    874  P    DA A  43     -38.010 192.136 317.829 
ATOM    875  OP1  DA A  43     -38.940 191.669 318.883 
ATOM    876  OP2  DA A  43     -37.043 191.134 317.328 
ATOM    877  O5'  DA A  43     -38.843 192.738 316.604 
ATOM    878  C5'  DA A  43     -39.248 194.120 316.647 
ATOM    879  C4'  DA A  43     -39.007 194.773 315.301 
ATOM    880  O4'  DA A  43     -37.665 195.325 315.183 
ATOM    881  C3'  DA A  43     -39.137 193.857 314.084 
ATOM    882  O3'  DA A  43     -39.722 194.590 313.015 
ATOM    883  C2'  DA A  43     -37.697 193.511 313.704 
ATOM    884  C1'  DA A  43     -37.113 194.899 313.947 
ATOM    885  N9   DA A  43     -35.628 194.910 314.075 
ATOM    886  C8   DA A  43     -34.817 193.958 314.624 
ATOM    887  N7   DA A  43     -33.557 194.258 314.586 
ATOM    888  C5   DA A  43     -33.526 195.500 313.967 
ATOM    889  C6   DA A  43     -32.472 196.365 313.628 
ATOM    890  N6   DA A  43     -31.183 196.095 313.879 
ATOM    891  N1   DA A  43     -32.792 197.522 313.019 
ATOM    892  C2   DA A  43     -34.075 197.786 312.772 
ATOM    893  N3   DA A  43     -35.138 197.059 313.041 
ATOM    894  C4   DA A  43     -34.791 195.907 313.650 
ATOM    895  P    DG A  44     -40.792 193.866 312.071 
ATOM    896  OP1  DG A  44     -42.130 193.923 312.702 
ATOM    897  OP2  DG A  44     -40.302 192.517 311.710 
ATOM    898  O5'  DG A  44     -40.765 194.811 310.780 
ATOM    899  C5'  DG A  44     -40.463 196.209 310.944 
ATOM    900  C4'  DG A  44     -39.497 196.660 309.867 
ATOM    901  O4'  DG A  44     -38.105 196.466 310.251 
ATOM    902  C3'  DG A  44     -39.613 195.938 308.525 
ATOM    903  O3'  DG A  44     -39.377 196.871 307.477 
ATOM    904  C2'  DG A  44     -38.472 194.919 308.534 
ATOM    905  C1'  DG A  44     -37.430 195.827 309.179 
ATOM    906  N9   DG A  44     -36.261 195.093 309.740 
ATOM    907  C8   DG A  44     -36.217 193.851 310.336 
ATOM    908  N7   DG A  44     -35.019 193.489 310.726 
ATOM    909  C5   DG A  44     -34.213 194.567 310.363 
ATOM    910  C6   DG A  44     -32.816 194.759 310.527 
ATOM    911  O6   DG A  44     -31.990 194.006 311.035 
ATOM    912  N1   DG A  44     -32.407 195.998 310.015 
ATOM    913  C2   DG A  44     -33.238 196.929 309.422 
ATOM    914  N2   DG A  44     -32.651 198.051 308.998 
ATOM    915  N3   DG A  44     -34.547 196.748 309.270 
ATOM    916  C4   DG A  44     -34.961 195.551 309.761 
ATOM    917  P    DT A  45     -40.261 196.783 306.146 
ATOM    918  OP1  DT A  45     -41.540 197.498 306.352 
ATOM    919  OP2  DT A  45     -40.368 195.372 305.714 
ATOM    920  O5'  DT A  45     -39.352 197.594 305.109 
ATOM    921  C5'  DT A  45     -38.507 198.651 305.600 
ATOM    922  C4'  DT A  45     -37.139 198.564 304.953 
ATOM    923  O4'  DT A  45     -36.230 197.698 305.692 
ATOM    924  C3'  DT A  45     -37.109 198.003 303.532 
ATOM    925  O3'  DT A  45     -36.118 198.697 302.783 
ATOM    926  C2'  DT A  45     -36.661 196.551 303.698 
ATOM    927  C1'  DT A  45     -35.610 196.812 304.773 
ATOM    928  N1   DT A  45     -35.197 195.589 305.516 
ATOM    929  C2   DT A  45     -33.886 195.517 305.921 
ATOM    930  O2   DT A  45     -33.072 196.396 305.697 
ATOM    931  N3   DT A  45     -33.539 194.368 306.607 
ATOM    932  C4   DT A  45     -34.376 193.314 306.913 
ATOM    933  O4   DT A  45     -33.950 192.337 307.533 
ATOM    934  C5   DT A  45     -35.732 193.483 306.447 
ATOM    935  C7   DT A  45     -36.707 192.380 306.739 
ATOM    936  C6   DT A  45     -36.096 194.588 305.777 
ATOM    937  P    DT A  46     -36.421 199.070 301.255 
ATOM    938  OP1  DT A  46     -37.197 200.329 301.197 
ATOM    939  OP2  DT A  46     -37.020 197.905 300.570 
ATOM    940  O5'  DT A  46     -34.943 199.322 300.694 
ATOM    941  C5'  DT A  46     -33.930 199.813 301.591 
ATOM    942  C4'  DT A  46     -32.634 199.055 301.374 
ATOM    943  O4'  DT A  46     -32.555 197.848 302.184 
ATOM    944  C3'  DT A  46     -32.384 198.561 299.950 
ATOM    945  O3'  DT A  46     -30.995 198.671 299.662 
ATOM    946  C2'  DT A  46     -32.758 197.079 299.983 
ATOM    947  C1'  DT A  46     -32.150 196.774 301.349 
ATOM    948  N1   DT A  46     -32.643 195.505 301.954 
ATOM    949  C2   DT A  46     -31.750 194.784 302.709 
ATOM    950  O2   DT A  46     -30.599 195.141 302.894 
ATOM    951  N3   DT A  46     -32.242 193.614 303.253 
ATOM    952  C4   DT A  46     -33.522 193.118 303.107 
ATOM    953  O4   DT A  46     -33.848 192.057 303.643 
ATOM    954  C5   DT A  46     -34.385 193.945 302.297 
ATOM    955  C7   DT A  46     -35.796 193.477 302.088 
ATOM    956  C6   DT A  46     -33.933 195.087 301.756 
ATOM    957  P    DG A  47     -30.540 199.151 298.205 
ATOM    958  OP1  DG A  47     -30.562 200.630 298.142 
ATOM    959  OP2  DG A  47     -31.338 198.446 297.178 
ATOM    960  O5'  DG A  47     -29.027 198.633 298.160 
ATOM    961  C5'  DG A  47     -28.282 198.546 299.389 
ATOM    962  C4'  DG A  47     -27.508 197.244 299.435 
ATOM    963  O4'  DG A  47     -28.288 196.155 300.005 
ATOM    964  C3'  DG A  47     -27.044 196.697 298.085 
ATOM    965  O3'  DG A  47     -25.765 196.098 298.245 
ATOM    966  C2'  DG A  47     -28.054 195.601 297.744 
ATOM    967  C1'  DG A  47     -28.173 195.026 299.152 
ATOM    968  N9   DG A  47     -29.376 194.172 299.351 
ATOM    969  C8   DG A  47     -30.634 194.296 298.800 
ATOM    970  N7   DG A  47     -31.478 193.369 299.182 
ATOM    971  C5   DG A  47     -30.727 192.574 300.047 
ATOM    972  C6   DG A  47     -31.099 191.413 300.775 
ATOM    973  O6   DG A  47     -32.184 190.839 300.808 
ATOM    974  N1   DG A  47     -30.026 190.920 301.532 
ATOM    975  C2   DG A  47     -28.763 191.475 301.580 
ATOM    976  N2   DG A  47     -27.878 190.854 302.364 
ATOM    977  N3   DG A  47     -28.416 192.564 300.897 
ATOM    978  C4   DG A  47     -29.444 193.055 300.157 
ATOM    979  P    DG A  48     -24.666 196.294 297.097 
ATOM    980  OP1  DG A  48     -23.969 197.585 297.292 
ATOM    981  OP2  DG A  48     -25.292 196.087 295.772 
ATOM    982  O5'  DG A  48     -23.662 195.088 297.411 
ATOM    983  C5'  DG A  48     -23.519 194.634 298.771 
ATOM    984  C4'  DG A  48     -23.517 193.118 298.813 
ATOM    985  O4'  DG A  48     -24.859 192.563 298.926 
ATOM    986  C3'  DG A  48     -22.931 192.419 297.587 
ATOM    987  O3'  DG A  48     -22.226 191.259 298.011 
ATOM    988  C2'  DG A  48     -24.148 191.977 296.774 
ATOM    989  C1'  DG A  48     -25.000 191.533 297.960 
ATOM    990  N9   DG A  48     -26.447 191.395 297.639 
ATOM    991  C8   DG A  48     -27.223 192.134 296.771 
ATOM    992  N7   DG A  48     -28.475 191.752 296.717 
ATOM    993  C5   DG A  48     -28.535 190.684 297.611 
ATOM    994  C6   DG A  48     -29.631 189.862 297.980 
ATOM    995  O6   DG A  48     -30.793 189.907 297.589 
ATOM    996  N1   DG A  48     -29.251 188.895 298.922 
ATOM    997  C2   DG A  48     -27.979 188.742 299.438 
ATOM    998  N2   DG A  48     -27.821 187.758 300.327 
ATOM    999  N3   DG A  48     -26.952 189.515 299.091 
ATOM   1000  C4   DG A  48     -27.303 190.458 298.179 
ATOM   1001  P    DG A  49     -20.844 190.884 297.293 
ATOM   1002  OP1  DG A  49     -19.740 191.653 297.910 
ATOM   1003  OP2  DG A  49     -20.994 191.025 295.828 
ATOM   1004  O5'  DG A  49     -20.701 189.337 297.672 
ATOM   1005  C5'  DG A  49     -21.267 188.866 298.910 
ATOM   1006  C4'  DG A  49     -21.989 187.553 298.684 
ATOM   1007  O4'  DG A  49     -23.379 187.743 298.295 
ATOM   1008  C3'  DG A  49     -21.416 186.660 297.583 
ATOM   1009  O3'  DG A  49     -21.532 185.301 297.986 
ATOM   1010  C2'  DG A  49     -22.334 186.890 296.382 
ATOM   1011  C1'  DG A  49     -23.643 186.927 297.164 
ATOM   1012  N9   DG A  49     -24.775 187.532 296.411 
ATOM   1013  C8   DG A  49     -24.761 188.564 295.497 
ATOM   1014  N7   DG A  49     -25.940 188.861 295.007 
ATOM   1015  C5   DG A  49     -26.797 187.962 295.641 
ATOM   1016  C6   DG A  49     -28.201 187.797 295.518 
ATOM   1017  O6   DG A  49     -28.990 188.420 294.814 
ATOM   1018  N1   DG A  49     -28.669 186.765 296.344 
ATOM   1019  C2   DG A  49     -27.884 185.995 297.178 
ATOM   1020  N2   DG A  49     -28.522 185.059 297.886 
ATOM   1021  N3   DG A  49     -26.566 186.151 297.293 
ATOM   1022  C4   DG A  49     -26.096 187.147 296.498 
ATOM   1023  P    DA A  50     -20.337 184.289 297.654 
ATOM   1024  OP1  DA A  50     -19.291 184.398 298.696 
ATOM   1025  OP2  DA A  50     -19.888 184.492 296.259 
ATOM   1026  O5'  DA A  50     -21.077 182.875 297.780 
ATOM   1027  C5'  DA A  50     -22.183 182.744 298.692 
ATOM   1028  C4'  DA A  50     -23.308 181.969 298.035 
ATOM   1029  O4'  DA A  50     -24.216 182.832 297.291 
ATOM   1030  C3'  DA A  50     -22.881 180.915 297.013 
ATOM   1031  O3'  DA A  50     -23.751 179.795 297.117 
ATOM   1032  C2'  DA A  50     -23.106 181.580 295.655 
ATOM   1033  C1'  DA A  50     -24.424 182.263 296.008 
ATOM   1034  N9   DA A  50     -24.801 183.358 295.071 
ATOM   1035  C8   DA A  50     -23.983 184.231 294.415 
ATOM   1036  N7   DA A  50     -24.615 185.077 293.662 
ATOM   1037  C5   DA A  50     -25.951 184.743 293.830 
ATOM   1038  C6   DA A  50     -27.136 185.273 293.295 
ATOM   1039  N6   DA A  50     -27.165 186.304 292.439 
ATOM   1040  N1   DA A  50     -28.296 184.702 293.671 
ATOM   1041  C2   DA A  50     -28.262 183.678 294.522 
ATOM   1042  N3   DA A  50     -27.223 183.101 295.085 
ATOM   1043  C4   DA A  50     -26.075 183.690 294.691 
ATOM   1044  P    DA A  51     -23.138 178.322 296.982 
ATOM   1045  OP1  DA A  51     -22.595 177.888 298.288 
ATOM   1046  OP2  DA A  51     -22.197 178.280 295.841 
ATOM   1047  O5'  DA A  51     -24.445 177.468 296.631 
ATOM   1048  C5'  DA A  51     -25.721 177.904 297.137 
ATOM   1049  C4'  DA A  51     -26.772 177.800 296.050 
ATOM   1050  O4'  DA A  51     -26.850 179.004 295.235 
ATOM   1051  C3'  DA A  51     -26.567 176.679 295.032 
ATOM   1052  O3'  DA A  51     -27.835 176.142 294.675 
ATOM   1053  C2'  DA A  51     -25.971 177.372 293.807 
ATOM   1054  C1'  DA A  51     -26.845 178.621 293.869 
ATOM   1055  N9   DA A  51     -26.316 179.762 293.071 
ATOM   1056  C8   DA A  51     -25.014 180.112 292.851 
ATOM   1057  N7   DA A  51     -24.874 181.165 292.106 
ATOM   1058  C5   DA A  51     -26.176 181.543 291.809 
ATOM   1059  C6   DA A  51     -26.706 182.597 291.049 
ATOM   1060  N6   DA A  51     -25.951 183.509 290.419 
ATOM   1061  N1   DA A  51     -28.046 182.682 290.959 
ATOM   1062  C2   DA A  51     -28.792 181.775 291.587 
ATOM   1063  N3   DA A  51     -28.411 180.752 292.321 
ATOM   1064  C4   DA A  51     -27.066 180.690 292.395 
ATOM   1065  P    DG A  52     -27.980 174.562 294.469 
ATOM   1066  OP1  DG A  52     -28.192 173.909 295.780 
ATOM   1067  OP2  DG A  52     -26.841 174.060 293.669 
ATOM   1068  O5'  DG A  52     -29.322 174.478 293.603 
ATOM   1069  C5'  DG A  52     -30.330 175.492 293.776 
ATOM   1070  C4'  DG A  52     -30.860 175.933 292.426 
ATOM   1071  O4'  DG A  52     -30.079 177.019 291.850 
ATOM   1072  C3'  DG A  52     -30.867 174.864 291.333 
ATOM   1073  O3'  DG A  52     -32.028 175.037 290.528 
ATOM   1074  C2'  DG A  52     -29.636 175.172 290.483 
ATOM   1075  C1'  DG A  52     -29.783 176.690 290.502 
ATOM   1076  N9   DG A  52     -28.543 177.418 290.110 
ATOM   1077  C8   DG A  52     -27.226 177.083 290.343 
ATOM   1078  N7   DG A  52     -26.364 177.944 289.862 
ATOM   1079  C5   DG A  52     -27.165 178.918 289.268 
ATOM   1080  C6   DG A  52     -26.802 180.106 288.580 
ATOM   1081  O6   DG A  52     -25.680 180.550 288.352 
ATOM   1082  N1   DG A  52     -27.932 180.807 288.136 
ATOM   1083  C2   DG A  52     -29.241 180.412 288.332 
ATOM   1084  N2   DG A  52     -30.178 181.220 287.831 
ATOM   1085  N3   DG A  52     -29.581 179.297 288.977 
ATOM   1086  C4   DG A  52     -28.496 178.606 289.413 
ATOM   1087  P    DA A  53     -32.815 173.742 290.013 
ATOM   1088  OP1  DA A  53     -33.744 173.275 291.066 
ATOM   1089  OP2  DA A  53     -31.847 172.740 289.512 
ATOM   1090  O5'  DA A  53     -33.648 174.345 288.788 
ATOM   1091  C5'  DA A  53     -34.053 175.726 288.831 
ATOM   1092  C4'  DA A  53     -33.812 176.379 287.484 
ATOM   1093  O4'  DA A  53     -32.470 176.931 287.367 
ATOM   1094  C3'  DA A  53     -33.941 175.463 286.268 
ATOM   1095  O3'  DA A  53     -34.527 176.196 285.199 
ATOM   1096  C2'  DA A  53     -32.502 175.117 285.888 
ATOM   1097  C1'  DA A  53     -31.917 176.505 286.131 
ATOM   1098  N9   DA A  53     -30.433 176.516 286.259 
ATOM   1099  C8   DA A  53     -29.622 175.564 286.808 
ATOM   1100  N7   DA A  53     -28.361 175.865 286.769 
ATOM   1101  C5   DA A  53     -28.331 177.106 286.151 
ATOM   1102  C6   DA A  53     -27.277 177.971 285.812 
ATOM   1103  N6   DA A  53     -25.988 177.701 286.063 
ATOM   1104  N1   DA A  53     -27.597 179.128 285.203 
ATOM   1105  C2   DA A  53     -28.880 179.392 284.956 
ATOM   1106  N3   DA A  53     -29.943 178.666 285.225 
ATOM   1107  C4   DA A  53     -29.595 177.513 285.834 
ATOM   1108  P    DC A  54     -35.597 175.472 284.255 
ATOM   1109  OP1  DC A  54     -36.934 175.529 284.886 
ATOM   1110  OP2  DC A  54     -35.106 174.123 283.894 
ATOM   1111  O5'  DC A  54     -35.570 176.417 282.964 
ATOM   1112  C5'  DC A  54     -35.267 177.815 283.128 
ATOM   1113  C4'  DC A  54     -34.302 178.266 282.051 
ATOM   1114  O4'  DC A  54     -32.910 178.072 282.435 
ATOM   1115  C3'  DC A  54     -34.417 177.544 280.708 
ATOM   1116  O3'  DC A  54     -34.181 178.477 279.661 
ATOM   1117  C2'  DC A  54     -33.277 176.525 280.718 
ATOM   1118  C1'  DC A  54     -32.235 177.433 281.362 
ATOM   1119  N1   DC A  54     -31.066 176.699 281.924 
ATOM   1120  C2   DC A  54     -29.819 177.317 281.859 
ATOM   1121  O2   DC A  54     -29.735 178.437 281.344 
ATOM   1122  N3   DC A  54     -28.742 176.663 282.365 
ATOM   1123  C4   DC A  54     -28.875 175.450 282.915 
ATOM   1124  N4   DC A  54     -27.794 174.854 283.395 
ATOM   1125  C5   DC A  54     -30.149 174.798 282.991 
ATOM   1126  C6   DC A  54     -31.213 175.467 282.480 
ATOM   1127  P    DG A  55     -35.065 178.389 278.330 
ATOM   1128  OP1  DG A  55     -36.345 179.105 278.536 
ATOM   1129  OP2  DG A  55     -35.173 176.978 277.898 
ATOM   1130  O5'  DG A  55     -34.156 179.200 277.292 
ATOM   1131  C5'  DG A  55     -33.311 180.257 277.783 
ATOM   1132  C4'  DG A  55     -31.943 180.170 277.137 
ATOM   1133  O4'  DG A  55     -31.034 179.304 277.876 
ATOM   1134  C3'  DG A  55     -31.914 179.609 275.716 
ATOM   1135  O3'  DG A  55     -30.923 180.303 274.967 
ATOM   1136  C2'  DG A  55     -31.466 178.157 275.882 
ATOM   1137  C1'  DG A  55     -30.414 178.418 276.957 
ATOM   1138  N9   DG A  55     -30.002 177.196 277.700 
ATOM   1139  C8   DG A  55     -30.752 176.095 278.053 
ATOM   1140  N7   DG A  55     -30.082 175.180 278.711 
ATOM   1141  C5   DG A  55     -28.796 175.711 278.799 
ATOM   1142  C6   DG A  55     -27.627 175.178 279.400 
ATOM   1143  O6   DG A  55     -27.482 174.110 279.989 
ATOM   1144  N1   DG A  55     -26.536 176.048 279.259 
ATOM   1145  C2   DG A  55     -26.572 177.272 278.621 
ATOM   1146  N2   DG A  55     -25.424 177.953 278.594 
ATOM   1147  N3   DG A  55     -27.670 177.772 278.058 
ATOM   1148  C4   DG A  55     -28.736 176.940 278.185 
ATOM   1149  P    DT A  56     -31.225 180.676 273.439 
ATOM   1150  OP1  DT A  56     -32.002 181.935 273.381 
ATOM   1151  OP2  DT A  56     -31.825 179.511 272.754 
ATOM   1152  O5'  DT A  56     -29.748 180.928 272.878 
ATOM   1153  C5'  DT A  56     -28.735 181.419 273.775 
ATOM   1154  C4'  DT A  56     -27.439 180.662 273.558 
ATOM   1155  O4'  DT A  56     -27.360 179.454 274.368 
ATOM   1156  C3'  DT A  56     -27.188 180.167 272.134 
ATOM   1157  O3'  DT A  56     -25.799 180.277 271.846 
ATOM   1158  C2'  DT A  56     -27.563 178.686 272.166 
ATOM   1159  C1'  DT A  56     -26.955 178.380 273.533 
ATOM   1160  N1   DT A  56     -27.448 177.111 274.138 
ATOM   1161  C2   DT A  56     -26.554 176.391 274.893 
ATOM   1162  O2   DT A  56     -25.404 176.747 275.078 
ATOM   1163  N3   DT A  56     -27.047 175.220 275.436 
ATOM   1164  C4   DT A  56     -28.327 174.724 275.291 
ATOM   1165  O4   DT A  56     -28.652 173.663 275.827 
ATOM   1166  C5   DT A  56     -29.190 175.551 274.481 
ATOM   1167  C7   DT A  56     -30.601 175.083 274.272 
ATOM   1168  C6   DT A  56     -28.737 176.694 273.940 
ATOM   1169  P    DC A  57     -25.345 180.757 270.389 
ATOM   1170  OP1  DC A  57     -25.367 182.237 270.326 
ATOM   1171  OP2  DC A  57     -26.142 180.052 269.362 
ATOM   1172  O5'  DC A  57     -23.831 180.239 270.344 
ATOM   1173  C5'  DC A  57     -23.086 180.152 271.573 
ATOM   1174  C4'  DC A  57     -22.312 178.850 271.618 
ATOM   1175  O4'  DC A  57     -23.093 177.761 272.189 
ATOM   1176  C3'  DC A  57     -21.849 178.303 270.269 
ATOM   1177  O3'  DC A  57     -20.569 177.704 270.429 
ATOM   1178  C2'  DC A  57     -22.859 177.207 269.928 
ATOM   1179  C1'  DC A  57     -22.978 176.633 271.336 
ATOM   1180  N1   DC A  57     -24.181 175.778 271.535 
ATOM   1181  C2   DC A  57     -24.068 174.684 272.389 
ATOM   1182  O2   DC A  57     -22.983 174.471 272.943 
ATOM   1183  N3   DC A  57     -25.153 173.893 272.583 
ATOM   1184  C4   DC A  57     -26.311 174.158 271.964 
ATOM   1185  N4   DC A  57     -27.341 173.356 272.185 
ATOM   1186  C5   DC A  57     -26.449 175.277 271.080 
ATOM   1187  C6   DC A  57     -25.352 176.056 270.900 
ATOM   1188  P    DA A  58     -19.471 177.900 269.281 
ATOM   1189  OP1  DA A  58     -18.774 179.191 269.476 
ATOM   1190  OP2  DA A  58     -20.096 177.693 267.956 
ATOM   1191  O5'  DA A  58     -18.467 176.694 269.595 
ATOM   1192  C5'  DA A  58     -18.324 176.240 270.954 
ATOM   1193  C4'  DA A  58     -18.321 174.724 270.997 
ATOM   1194  O4'  DA A  58     -19.663 174.169 271.110 
ATOM   1195  C3'  DA A  58     -17.735 174.025 269.771 
ATOM   1196  O3'  DA A  58     -17.030 172.865 270.195 
ATOM   1197  C2'  DA A  58     -18.953 173.584 268.958 
ATOM   1198  C1'  DA A  58     -19.804 173.139 270.144 
ATOM   1199  N9   DA A  58     -21.252 173.001 269.823 
ATOM   1200  C8   DA A  58     -22.005 173.744 268.959 
ATOM   1201  N7   DA A  58     -23.247 173.376 268.895 
ATOM   1202  C5   DA A  58     -23.326 172.311 269.781 
ATOM   1203  C6   DA A  58     -24.389 171.479 270.169 
ATOM   1204  N6   DA A  58     -25.635 171.598 269.689 
ATOM   1205  N1   DA A  58     -24.124 170.516 271.072 
ATOM   1206  C2   DA A  58     -22.884 170.403 271.545 
ATOM   1207  N3   DA A  58     -21.818 171.117 271.259 
ATOM   1208  C4   DA A  58     -22.110 172.073 270.354 
ATOM   1209  P    DC A  59     -15.649 172.491 269.477 
ATOM   1210  OP1  DC A  59     -14.545 173.259 270.093 
ATOM   1211  OP2  DC A  59     -15.799 172.631 268.011 
ATOM   1212  O5'  DC A  59     -15.506 170.943 269.856 
ATOM   1213  C5'  DC A  59     -16.072 170.472 271.094 
ATOM   1214  C4'  DC A  59     -16.793 169.159 270.868 
ATOM   1215  O4'  DC A  59     -18.183 169.349 270.479 
ATOM   1216  C3'  DC A  59     -16.221 168.266 269.767 
ATOM   1217  O3'  DC A  59     -16.337 166.907 270.170 
ATOM   1218  C2'  DC A  59     -17.139 168.496 268.566 
ATOM   1219  C1'  DC A  59     -18.448 168.533 269.348 
ATOM   1220  N1   DC A  59     -19.580 169.138 268.594 
ATOM   1221  C2   DC A  59     -20.855 168.620 268.809 
ATOM   1222  O2   DC A  59     -20.993 167.688 269.610 
ATOM   1223  N3   DC A  59     -21.901 169.159 268.130 
ATOM   1224  C4   DC A  59     -21.709 170.168 267.272 
ATOM   1225  N4   DC A  59     -22.761 170.659 266.634 
ATOM   1226  C5   DC A  59     -20.406 170.715 267.036 
ATOM   1227  C6   DC A  59     -19.374 170.163 267.723 
ATOM   1228  P    DT A  60     -15.142 165.895 269.838 
ATOM   1229  OP1  DT A  60     -14.096 166.004 270.879 
ATOM   1230  OP2  DT A  60     -14.693 166.098 268.443 
ATOM   1231  O5'  DT A  60     -15.882 164.481 269.964 
ATOM   1232  C5'  DT A  60     -16.988 164.351 270.876 
ATOM   1233  C4'  DT A  60     -18.112 163.576 270.219 
ATOM   1234  O4'  DT A  60     -19.021 164.438 269.475 
ATOM   1235  C3'  DT A  60     -17.686 162.522 269.197 
ATOM   1236  O3'  DT A  60     -18.555 161.401 269.301 
ATOM   1237  C2'  DT A  60     -17.910 163.186 267.839 
ATOM   1238  C1'  DT A  60     -19.228 163.869 268.192 
ATOM   1239  N1   DT A  60     -19.606 164.964 267.255 
ATOM   1240  C2   DT A  60     -20.945 165.137 267.002 
ATOM   1241  O2   DT A  60     -21.810 164.442 267.506 
ATOM   1242  N3   DT A  60     -21.256 166.161 266.128 
ATOM   1243  C4   DT A  60     -20.361 167.005 265.504 
ATOM   1244  O4   DT A  60     -20.759 167.887 264.740 
ATOM   1245  C5   DT A  60     -18.979 166.745 265.831 
ATOM   1246  C7   DT A  60     -17.938 167.618 265.194 
ATOM   1247  C6   DT A  60     -18.648 165.756 266.677 
ATOM   1248  P    DG A  61     -17.942 159.928 269.165 
ATOM   1249  OP1  DG A  61     -17.400 159.494 270.472 
ATOM   1250  OP2  DG A  61     -17.002 159.886 268.025 
ATOM   1251  O5'  DG A  61     -19.250 159.074 268.815 
ATOM   1252  C5'  DG A  61     -20.525 159.510 269.321 
ATOM   1253  C4'  DG A  61     -21.577 159.406 268.234 
ATOM   1254  O4'  DG A  61     -21.655 160.610 267.419 
ATOM   1255  C3'  DG A  61     -21.371 158.285 267.215 
ATOM   1256  O3'  DG A  61     -22.640 157.749 266.859 
ATOM   1257  C2'  DG A  61     -20.776 158.978 265.991 
ATOM   1258  C1'  DG A  61     -21.650 160.227 266.052 
ATOM   1259  N9   DG A  61     -21.121 161.369 265.255 
ATOM   1260  C8   DG A  61     -19.814 161.737 265.021 
ATOM   1261  N7   DG A  61     -19.685 162.802 264.268 
ATOM   1262  C5   DG A  61     -21.000 163.164 263.982 
ATOM   1263  C6   DG A  61     -21.502 164.242 263.205 
ATOM   1264  O6   DG A  61     -20.880 165.112 262.602 
ATOM   1265  N1   DG A  61     -22.904 164.241 263.175 
ATOM   1266  C2   DG A  61     -23.714 163.321 263.811 
ATOM   1267  N2   DG A  61     -25.029 163.493 263.660 
ATOM   1268  N3   DG A  61     -23.241 162.310 264.539 
ATOM   1269  C4   DG A  61     -21.884 162.297 264.578 
ATOM   1270  P    DA A  62     -22.785 156.168 266.653 
ATOM   1271  OP1  DA A  62     -22.997 155.515 267.964 
ATOM   1272  OP2  DA A  62     -21.646 155.666 265.853 
ATOM   1273  O5'  DA A  62     -24.127 156.084 265.786 
ATOM   1274  C5'  DA A  62     -25.135 157.098 265.960 
ATOM   1275  C4'  DA A  62     -25.665 157.539 264.610 
ATOM   1276  O4'  DA A  62     -24.884 158.625 264.034 
ATOM   1277  C3'  DA A  62     -25.672 156.471 263.517 
ATOM   1278  O3'  DA A  62     -26.832 156.643 262.712 
ATOM   1279  C2'  DA A  62     -24.440 156.778 262.667 
ATOM   1280  C1'  DA A  62     -24.587 158.297 262.686 
ATOM   1281  N9   DA A  62     -23.348 159.024 262.294 
ATOM   1282  C8   DA A  62     -22.049 158.677 262.534 
ATOM   1283  N7   DA A  62     -21.184 159.521 262.063 
ATOM   1284  C5   DA A  62     -21.965 160.501 261.465 
ATOM   1285  C6   DA A  62     -21.641 161.683 260.780 
ATOM   1286  N6   DA A  62     -20.382 162.097 260.573 
ATOM   1287  N1   DA A  62     -22.660 162.428 260.313 
ATOM   1288  C2   DA A  62     -23.909 162.012 260.523 
ATOM   1289  N3   DA A  62     -24.330 160.932 261.145 
ATOM   1290  C4   DA A  62     -23.291 160.205 261.601 
ATOM   1291  P    DT A  63     -27.619 155.348 262.197 
ATOM   1292  OP1  DT A  63     -28.549 154.881 263.250 
ATOM   1293  OP2  DT A  63     -26.652 154.346 261.695 
ATOM   1294  O5'  DT A  63     -28.452 155.951 260.972 
ATOM   1295  C5'  DT A  63     -28.857 157.332 261.015 
ATOM   1296  C4'  DT A  63     -28.617 157.986 259.668 
ATOM   1297  O4'  DT A  63     -27.275 158.537 259.551 
ATOM   1298  C3'  DT A  63     -28.746 157.069 258.452 
ATOM   1299  O3'  DT A  63     -29.332 157.803 257.383 
ATOM   1300  C2'  DT A  63     -27.307 156.724 258.072 
ATOM   1301  C1'  DT A  63     -26.722 158.111 258.315 
ATOM   1302  N1   DT A  63     -25.238 158.122 258.443 
ATOM   1303  C2   DT A  63     -24.576 159.221 257.951 
ATOM   1304  O2   DT A  63     -25.148 160.162 257.428 
ATOM   1305  N3   DT A  63     -23.201 159.195 258.086 
ATOM   1306  C4   DT A  63     -22.454 158.187 258.659 
ATOM   1307  O4   DT A  63     -21.226 158.276 258.724 
ATOM   1308  C5   DT A  63     -23.238 157.076 259.145 
ATOM   1309  C7   DT A  63     -22.502 155.934 259.783 
ATOM   1310  C6   DT A  63     -24.576 157.074 259.026 
ATOM   1311  P    DT A  64     -30.402 157.078 256.438 
ATOM   1312  OP1  DT A  64     -31.739 157.135 257.069 
ATOM   1313  OP2  DT A  64     -29.911 155.729 256.077 
ATOM   1314  O5'  DT A  64     -30.374 158.023 255.148 
ATOM   1315  C5'  DT A  64     -30.072 159.421 255.312 
ATOM   1316  C4'  DT A  64     -29.106 159.872 254.235 
ATOM   1317  O4'  DT A  64     -27.715 159.679 254.619 
ATOM   1318  C3'  DT A  64     -29.222 159.150 252.892 
ATOM   1319  O3'  DT A  64     -28.986 160.083 251.845 
ATOM   1320  C2'  DT A  64     -28.081 158.131 252.902 
ATOM   1321  C1'  DT A  64     -27.039 159.040 253.546 
ATOM   1322  N1   DT A  64     -25.871 158.306 254.108 
ATOM   1323  C2   DT A  64     -24.648 158.928 254.037 
ATOM   1324  O2   DT A  64     -24.493 160.031 253.542 
ATOM   1325  N3   DT A  64     -23.588 158.216 254.566 
ATOM   1326  C4   DT A  64     -23.650 156.966 255.147 
ATOM   1327  O4   DT A  64     -22.631 156.429 255.587 
ATOM   1328  C5   DT A  64     -24.975 156.395 255.176 
ATOM   1329  C7   DT A  64     -25.132 155.035 255.791 
ATOM   1330  C6   DT A  64     -26.024 157.064 254.667 
ATOM   1331  P    DA A  65     -29.870 159.995 250.514 
ATOM   1332  OP1  DA A  65     -31.150 160.711 250.720 
ATOM   1333  OP2  DA A  65     -29.978 158.584 250.082 
ATOM   1334  O5'  DA A  65     -28.961 160.806 249.476 
ATOM   1335  C5'  DA A  65     -28.116 161.863 249.967 
ATOM   1336  C4'  DA A  65     -26.748 161.776 249.321 
ATOM   1337  O4'  DA A  65     -25.839 160.910 250.059 
ATOM   1338  C3'  DA A  65     -26.718 161.215 247.899 
ATOM   1339  O3'  DA A  65     -25.728 161.910 247.151 
ATOM   1340  C2'  DA A  65     -26.271 159.763 248.066 
ATOM   1341  C1'  DA A  65     -25.219 160.024 249.140 
ATOM   1342  N9   DA A  65     -24.806 158.802 249.884 
ATOM   1343  C8   DA A  65     -25.566 157.719 250.226 
ATOM   1344  N7   DA A  65     -24.914 156.806 250.876 
ATOM   1345  C5   DA A  65     -23.628 157.318 250.975 
ATOM   1346  C6   DA A  65     -22.452 156.820 251.560 
ATOM   1347  N6   DA A  65     -22.381 155.637 252.187 
ATOM   1348  N1   DA A  65     -21.348 157.584 251.477 
ATOM   1349  C2   DA A  65     -21.424 158.758 250.853 
ATOM   1350  N3   DA A  65     -22.460 159.325 250.272 
ATOM   1351  C4   DA A  65     -23.552 158.539 250.369 
ATOM   1352  P    DT A  66     -26.030 162.283 245.623 
ATOM   1353  OP1  DT A  66     -26.807 163.541 245.564 
ATOM   1354  OP2  DT A  66     -26.630 161.117 244.937 
ATOM   1355  O5'  DT A  66     -24.553 162.534 245.062 
ATOM   1356  C5'  DT A  66     -23.540 163.025 245.959 
ATOM   1357  C4'  DT A  66     -22.244 162.268 245.742 
ATOM   1358  O4'  DT A  66     -22.165 161.060 246.552 
ATOM   1359  C3'  DT A  66     -21.993 161.773 244.318 
ATOM   1360  O3'  DT A  66     -20.604 161.883 244.030 
ATOM   1361  C2'  DT A  66     -22.367 160.292 244.350 
ATOM   1362  C1'  DT A  66     -21.760 159.986 245.716 
ATOM   1363  N1   DT A  66     -22.252 158.717 246.322 
ATOM   1364  C2   DT A  66     -21.359 157.997 247.077 
ATOM   1365  O2   DT A  66     -20.209 158.353 247.262 
ATOM   1366  N3   DT A  66     -21.852 156.826 247.620 
ATOM   1367  C4   DT A  66     -23.131 156.330 247.475 
ATOM   1368  O4   DT A  66     -23.457 155.269 248.010 
ATOM   1369  C5   DT A  66     -23.995 157.157 246.665 
ATOM   1370  C7   DT A  66     -25.406 156.690 246.456 
ATOM   1371  C6   DT A  66     -23.542 158.300 246.124 
ATOM   1372  P    DG A  67     -20.149 162.364 242.573 
ATOM   1373  OP1  DG A  67     -20.171 163.843 242.509 
ATOM   1374  OP2  DG A  67     -20.947 161.658 241.546 
ATOM   1375  O5'  DG A  67     -18.636 161.845 242.527 
ATOM   1376  C5'  DG A  67     -17.891 161.759 243.756 
ATOM   1377  C4'  DG A  67     -17.117 160.456 243.802 
ATOM   1378  O4'  DG A  67     -17.898 159.367 244.373 
ATOM   1379  C3'  DG A  67     -16.654 159.909 242.452 
ATOM   1380  O3'  DG A  67     -15.374 159.310 242.613 
ATOM   1381  C2'  DG A  67     -17.663 158.813 242.112 
ATOM   1382  C1'  DG A  67     -17.782 158.239 243.520 
ATOM   1383  N9   DG A  67     -18.986 157.384 243.718 
ATOM   1384  C8   DG A  67     -20.243 157.508 243.167 
ATOM   1385  N7   DG A  67     -21.088 156.581 243.550 
ATOM   1386  C5   DG A  67     -20.337 155.786 244.415 
ATOM   1387  C6   DG A  67     -20.708 154.626 245.143 
ATOM   1388  O6   DG A  67     -21.793 154.052 245.176 
ATOM   1389  N1   DG A  67     -19.636 154.132 245.900 
ATOM   1390  C2   DG A  67     -18.372 154.688 245.947 
ATOM   1391  N2   DG A  67     -17.488 154.067 246.732 
ATOM   1392  N3   DG A  67     -18.026 155.776 245.264 
ATOM   1393  C4   DG A  67     -19.053 156.267 244.524 
ATOM   1394  P    DT A  68     -14.276 159.506 241.465 
ATOM   1395  OP1  DT A  68     -13.578 160.797 241.660 
ATOM   1396  OP2  DT A  68     -14.901 159.299 240.140 
ATOM   1397  O5'  DT A  68     -13.272 158.300 241.779 
ATOM   1398  C5'  DT A  68     -13.129 157.846 243.138 
ATOM   1399  C4'  DT A  68     -13.126 156.331 243.181 
ATOM   1400  O4'  DT A  68     -14.468 155.775 243.294 
ATOM   1401  C3'  DT A  68     -12.540 155.631 241.955 
ATOM   1402  O3'  DT A  68     -11.835 154.471 242.379 
ATOM   1403  C2'  DT A  68     -13.758 155.190 241.142 
ATOM   1404  C1'  DT A  68     -14.609 154.745 242.328 
ATOM   1405  N1   DT A  68     -16.057 154.607 242.007 
ATOM   1406  C2   DT A  68     -16.748 153.608 242.650 
ATOM   1407  O2   DT A  68     -16.227 152.853 243.453 
ATOM   1408  N3   DT A  68     -18.086 153.510 242.327 
ATOM   1409  C4   DT A  68     -18.775 154.308 241.436 
ATOM   1410  O4   DT A  68     -19.976 154.124 241.228 
ATOM   1411  C5   DT A  68     -17.965 155.327 240.812 
ATOM   1412  C7   DT A  68     -18.636 156.241 239.827 
ATOM   1413  C6   DT A  68     -16.661 155.446 241.106 
ATOM   1414  P    DC A  69     -10.454 154.097 241.661 
ATOM   1415  OP1  DC A  69      -9.349 154.865 242.277 
ATOM   1416  OP2  DC A  69     -10.604 154.237 240.195 
ATOM   1417  O5'  DC A  69     -10.311 152.549 242.040 
ATOM   1418  C5'  DC A  69     -10.876 152.079 243.278 
ATOM   1419  C4'  DC A  69     -11.598 150.765 243.052 
ATOM   1420  O4'  DC A  69     -12.988 150.955 242.663 
ATOM   1421  C3'  DC A  69     -11.026 149.873 241.951 
ATOM   1422  O3'  DC A  69     -11.141 148.513 242.354 
ATOM   1423  C2'  DC A  69     -11.943 150.103 240.750 
ATOM   1424  C1'  DC A  69     -13.253 150.139 241.532 
ATOM   1425  N1   DC A  69     -14.385 150.745 240.778 
ATOM   1426  C2   DC A  69     -15.659 150.227 240.993 
ATOM   1427  O2   DC A  69     -15.798 149.294 241.794 
ATOM   1428  N3   DC A  69     -16.706 150.765 240.314 
ATOM   1429  C4   DC A  69     -16.514 151.774 239.456 
ATOM   1430  N4   DC A  69     -17.566 152.265 238.818 
ATOM   1431  C5   DC A  69     -15.211 152.321 239.220 
ATOM   1432  C6   DC A  69     -14.179 151.769 239.907 
ATOM   1433  P    DT A  70      -9.946 147.501 242.022 
ATOM   1434  OP1  DT A  70      -8.901 147.610 243.063 
ATOM   1435  OP2  DT A  70      -9.497 147.704 240.627 
ATOM   1436  O5'  DT A  70     -10.686 146.087 242.148 
ATOM   1437  C5'  DT A  70     -11.793 145.957 243.060 
ATOM   1438  C4'  DT A  70     -12.917 145.182 242.403 
ATOM   1439  O4'  DT A  70     -13.825 146.044 241.659 
ATOM   1440  C3'  DT A  70     -12.491 144.128 241.381 
ATOM   1441  O3'  DT A  70     -13.360 143.007 241.485 
ATOM   1442  C2'  DT A  70     -12.715 144.792 240.023 
ATOM   1443  C1'  DT A  70     -14.033 145.475 240.375 
ATOM   1444  N1   DT A  70     -14.410 146.570 239.439 
ATOM   1445  C2   DT A  70     -15.750 146.743 239.186 
ATOM   1446  O2   DT A  70     -16.615 146.049 239.690 
ATOM   1447  N3   DT A  70     -16.061 147.767 238.312 
ATOM   1448  C4   DT A  70     -15.166 148.611 237.687 
ATOM   1449  O4   DT A  70     -15.564 149.493 236.924 
ATOM   1450  C5   DT A  70     -13.784 148.351 238.015 
ATOM   1451  C7   DT A  70     -12.743 149.224 237.378 
ATOM   1452  C6   DT A  70     -13.453 147.362 238.861 
ATOM   1453  P    DG A  71     -12.747 141.534 241.349 
ATOM   1454  OP1  DG A  71     -12.204 141.101 242.656 
ATOM   1455  OP2  DG A  71     -11.806 141.492 240.209 
ATOM   1456  O5'  DG A  71     -14.055 140.680 240.999 
ATOM   1457  C5'  DG A  71     -15.330 141.116 241.505 
ATOM   1458  C4'  DG A  71     -16.382 141.012 240.418 
ATOM   1459  O4'  DG A  71     -16.460 142.216 239.603 
ATOM   1460  C3'  DG A  71     -16.176 139.891 239.399 
ATOM   1461  O3'  DG A  71     -17.445 139.355 239.043 
ATOM   1462  C2'  DG A  71     -15.581 140.585 238.175 
ATOM   1463  C1'  DG A  71     -16.455 141.833 238.236 
ATOM   1464  N9   DG A  71     -15.926 142.975 237.438 
ATOM   1465  C8   DG A  71     -14.618 143.343 237.205 
ATOM   1466  N7   DG A  71     -14.490 144.408 236.452 
ATOM   1467  C5   DG A  71     -15.805 144.771 236.165 
ATOM   1468  C6   DG A  71     -16.307 145.848 235.389 
ATOM   1469  O6   DG A  71     -15.685 146.719 234.786 
ATOM   1470  N1   DG A  71     -17.709 145.847 235.359 
ATOM   1471  C2   DG A  71     -18.518 144.927 235.995 
ATOM   1472  N2   DG A  71     -19.834 145.099 235.844 
ATOM   1473  N3   DG A  71     -18.046 143.916 236.723 
ATOM   1474  C4   DG A  71     -16.689 143.903 236.762 
ATOM   1475  P    DG A  72     -17.590 137.774 238.836 
ATOM   1476  OP1  DG A  72     -17.801 137.121 240.147 
ATOM   1477  OP2  DG A  72     -16.451 137.272 238.037 
ATOM   1478  O5'  DG A  72     -18.932 137.690 237.970 
ATOM   1479  C5'  DG A  72     -19.940 138.704 238.144 
ATOM   1480  C4'  DG A  72     -20.470 139.145 236.794 
ATOM   1481  O4'  DG A  72     -19.688 140.231 236.218 
ATOM   1482  C3'  DG A  72     -20.477 138.077 235.701 
ATOM   1483  O3'  DG A  72     -21.637 138.249 234.896 
ATOM   1484  C2'  DG A  72     -19.245 138.384 234.850 
ATOM   1485  C1'  DG A  72     -19.392 139.903 234.869 
ATOM   1486  N9   DG A  72     -18.152 140.630 234.478 
ATOM   1487  C8   DG A  72     -16.836 140.296 234.711 
ATOM   1488  N7   DG A  72     -15.973 141.157 234.230 
ATOM   1489  C5   DG A  72     -16.774 142.131 233.635 
ATOM   1490  C6   DG A  72     -16.411 143.318 232.948 
ATOM   1491  O6   DG A  72     -15.289 143.762 232.720 
ATOM   1492  N1   DG A  72     -17.541 144.019 232.504 
ATOM   1493  C2   DG A  72     -18.850 143.624 232.699 
ATOM   1494  N2   DG A  72     -19.787 144.432 232.198 
ATOM   1495  N3   DG A  72     -19.190 142.510 233.345 
ATOM   1496  C4   DG A  72     -18.105 141.818 233.781 
ATOM   1497  P    DT A  73     -22.424 136.954 234.381 
ATOM   1498  OP1  DT A  73     -23.354 136.488 235.434 
ATOM   1499  OP2  DT A  73     -21.457 135.952 233.879 
ATOM   1500  O5'  DT A  73     -23.257 137.557 233.156 
ATOM   1501  C5'  DT A  73     -23.662 138.938 233.199 
ATOM   1502  C4'  DT A  73     -23.421 139.592 231.852 
ATOM   1503  O4'  DT A  73     -22.079 140.143 231.735 
ATOM   1504  C3'  DT A  73     -23.551 138.675 230.636 
ATOM   1505  O3'  DT A  73     -24.137 139.409 229.567 
ATOM   1506  C2'  DT A  73     -22.111 138.330 230.256 
ATOM   1507  C1'  DT A  73     -21.527 139.717 230.499 
ATOM   1508  N1   DT A  73     -20.043 139.728 230.627 
ATOM   1509  C2   DT A  73     -19.380 140.827 230.135 
ATOM   1510  O2   DT A  73     -19.953 141.768 229.612 
ATOM   1511  N3   DT A  73     -18.006 140.802 230.270 
ATOM   1512  C4   DT A  73     -17.258 139.793 230.843 
ATOM   1513  O4   DT A  73     -16.031 139.882 230.908 
ATOM   1514  C5   DT A  73     -18.043 138.682 231.329 
ATOM   1515  C7   DT A  73     -17.306 137.540 231.967 
ATOM   1516  C6   DT A  73     -19.380 138.680 231.210 
ATOM   1517  P    DC A  74     -25.206 138.684 228.622 
ATOM   1518  OP1  DC A  74     -26.544 138.741 229.253 
ATOM   1519  OP2  DC A  74     -24.716 137.335 228.261 
ATOM   1520  O5'  DC A  74     -25.179 139.629 227.331 
ATOM   1521  C5'  DC A  74     -24.877 141.027 227.496 
ATOM   1522  C4'  DC A  74     -23.911 141.478 226.418 
ATOM   1523  O4'  DC A  74     -22.519 141.285 226.802 
ATOM   1524  C3'  DC A  74     -24.027 140.756 225.076 
ATOM   1525  O3'  DC A  74     -23.791 141.689 224.029 
ATOM   1526  C2'  DC A  74     -22.886 139.737 225.085 
ATOM   1527  C1'  DC A  74     -21.844 140.646 225.730 
ATOM   1528  N1   DC A  74     -20.675 139.912 226.292 
ATOM   1529  C2   DC A  74     -19.429 140.529 226.227 
ATOM   1530  O2   DC A  74     -19.345 141.649 225.712 
ATOM   1531  N3   DC A  74     -18.352 139.876 226.733 
ATOM   1532  C4   DC A  74     -18.485 138.662 227.283 
ATOM   1533  N4   DC A  74     -17.404 138.067 227.763 
ATOM   1534  C5   DC A  74     -19.758 138.010 227.359 
ATOM   1535  C6   DC A  74     -20.823 138.679 226.848 
ATOM   1536  P    DA A  75     -24.675 141.601 222.698 
ATOM   1537  OP1  DA A  75     -25.955 142.317 222.904 
ATOM   1538  OP2  DA A  75     -24.783 140.190 222.266 
ATOM   1539  O5'  DA A  75     -23.766 142.412 221.660 
ATOM   1540  C5'  DA A  75     -22.921 143.470 222.151 
ATOM   1541  C4'  DA A  75     -21.553 143.382 221.505 
ATOM   1542  O4'  DA A  75     -20.644 142.516 222.243 
ATOM   1543  C3'  DA A  75     -21.523 142.821 220.083 
ATOM   1544  O3'  DA A  75     -20.532 143.516 219.334 
ATOM   1545  C2'  DA A  75     -21.075 141.369 220.250 
ATOM   1546  C1'  DA A  75     -20.024 141.630 221.324 
ATOM   1547  N9   DA A  75     -19.611 140.408 222.068 
ATOM   1548  C8   DA A  75     -20.371 139.325 222.410 
ATOM   1549  N7   DA A  75     -19.719 138.412 223.060 
ATOM   1550  C5   DA A  75     -18.433 138.924 223.158 
ATOM   1551  C6   DA A  75     -17.257 138.426 223.744 
ATOM   1552  N6   DA A  75     -17.186 137.243 224.371 
ATOM   1553  N1   DA A  75     -16.153 139.190 223.660 
ATOM   1554  C2   DA A  75     -16.229 140.364 223.037 
ATOM   1555  N3   DA A  75     -17.265 140.931 222.456 
ATOM   1556  C4   DA A  75     -18.356 140.145 222.553 
ATOM   1557  P    DG A  76     -20.835 143.889 217.807 
ATOM   1558  OP1  DG A  76     -21.612 145.147 217.748 
ATOM   1559  OP2  DG A  76     -21.435 142.723 217.121 
ATOM   1560  O5'  DG A  76     -19.357 144.140 217.246 
ATOM   1561  C5'  DG A  76     -18.344 144.631 218.143 
ATOM   1562  C4'  DG A  76     -17.049 143.874 217.926 
ATOM   1563  O4'  DG A  76     -16.970 142.666 218.736 
ATOM   1564  C3'  DG A  76     -16.798 143.379 216.502 
ATOM   1565  O3'  DG A  76     -15.409 143.490 216.214 
ATOM   1566  C2'  DG A  76     -17.172 141.898 216.534 
ATOM   1567  C1'  DG A  76     -16.564 141.592 217.900 
ATOM   1568  N9   DG A  76     -17.057 140.324 218.505 
ATOM   1569  C8   DG A  76     -18.305 139.746 218.420 
ATOM   1570  N7   DG A  76     -18.415 138.615 219.075 
ATOM   1571  C5   DG A  76     -17.150 138.431 219.632 
ATOM   1572  C6   DG A  76     -16.655 137.381 220.449 
ATOM   1573  O6   DG A  76     -17.242 136.381 220.856 
ATOM   1574  N1   DG A  76     -15.312 137.589 220.792 
ATOM   1575  C2   DG A  76     -14.548 138.670 220.398 
ATOM   1576  N2   DG A  76     -13.286 138.684 220.834 
ATOM   1577  N3   DG A  76     -15.013 139.655 219.633 
ATOM   1578  C4   DG A  76     -16.315 139.467 219.290 
ATOM   1579  P    DT A  77     -14.954 143.970 214.757 
ATOM   1580  OP1  DT A  77     -14.976 145.449 214.693 
ATOM   1581  OP2  DT A  77     -15.752 143.264 213.730 
ATOM   1582  O5'  DT A  77     -13.441 143.452 214.711 
ATOM   1583  C5'  DT A  77     -12.696 143.365 215.940 
ATOM   1584  C4'  DT A  77     -11.922 142.063 215.986 
ATOM   1585  O4'  DT A  77     -12.702 140.973 216.557 
ATOM   1586  C3'  DT A  77     -11.459 141.516 214.636 
ATOM   1587  O3'  DT A  77     -10.179 140.917 214.797 
ATOM   1588  C2'  DT A  77     -12.468 140.419 214.296 
ATOM   1589  C1'  DT A  77     -12.587 139.845 215.704 
ATOM   1590  N1   DT A  77     -13.791 138.990 215.902 
ATOM   1591  C2   DT A  77     -13.663 137.916 216.748 
ATOM   1592  O2   DT A  77     -12.624 137.647 217.327 
ATOM   1593  N3   DT A  77     -14.799 137.146 216.907 
ATOM   1594  C4   DT A  77     -16.022 137.358 216.304 
ATOM   1595  O4   DT A  77     -16.968 136.599 216.523 
ATOM   1596  C5   DT A  77     -16.058 138.509 215.434 
ATOM   1597  C7   DT A  77     -17.353 138.812 214.737 
ATOM   1598  C6   DT A  77     -14.968 139.275 215.261 
ATOM   1599  P    DG A  78      -9.080 141.112 213.648 
ATOM   1600  OP1  DG A  78      -8.383 142.403 213.844 
ATOM   1601  OP2  DG A  78      -9.706 140.905 212.324 
ATOM   1602  O5'  DG A  78      -8.077 139.906 213.963 
ATOM   1603  C5'  DG A  78      -7.934 139.452 215.322 
ATOM   1604  C4'  DG A  78      -7.931 137.937 215.365 
ATOM   1605  O4'  DG A  78      -9.273 137.381 215.478 
ATOM   1606  C3'  DG A  78      -7.345 137.238 214.139 
ATOM   1607  O3'  DG A  78      -6.640 136.077 214.563 
ATOM   1608  C2'  DG A  78      -8.562 136.796 213.326 
ATOM   1609  C1'  DG A  78      -9.414 136.351 214.512 
ATOM   1610  N9   DG A  78     -10.861 136.213 214.191 
ATOM   1611  C8   DG A  78     -11.637 136.952 213.323 
ATOM   1612  N7   DG A  78     -12.890 136.570 213.269 
ATOM   1613  C5   DG A  78     -12.949 135.502 214.163 
ATOM   1614  C6   DG A  78     -14.045 134.680 214.532 
ATOM   1615  O6   DG A  78     -15.208 134.726 214.140 
ATOM   1616  N1   DG A  78     -13.665 133.713 215.473 
ATOM   1617  C2   DG A  78     -12.394 133.561 215.990 
ATOM   1618  N2   DG A  78     -12.235 132.577 216.879 
ATOM   1619  N3   DG A  78     -11.366 134.334 215.643 
ATOM   1620  C4   DG A  78     -11.717 135.276 214.731 
ATOM   1621  P    DA A  79      -5.259 135.703 213.844 
ATOM   1622  OP1  DA A  79      -4.154 136.471 214.461 
ATOM   1623  OP2  DA A  79      -5.409 135.843 212.379 
ATOM   1624  O5'  DA A  79      -5.116 134.155 214.224 
ATOM   1625  C5'  DA A  79      -5.681 133.685 215.462 
ATOM   1626  C4'  DA A  79      -6.403 132.371 215.236 
ATOM   1627  O4'  DA A  79      -7.793 132.561 214.847 
ATOM   1628  C3'  DA A  79      -5.831 131.479 214.135 
ATOM   1629  O3'  DA A  79      -5.946 130.119 214.537 
ATOM   1630  C2'  DA A  79      -6.748 131.709 212.934 
ATOM   1631  C1'  DA A  79      -8.057 131.745 213.716 
ATOM   1632  N9   DA A  79      -9.190 132.351 212.962 
ATOM   1633  C8   DA A  79      -9.156 133.375 212.059 
ATOM   1634  N7   DA A  79     -10.317 133.679 211.566 
ATOM   1635  C5   DA A  79     -11.186 132.792 212.187 
ATOM   1636  C6   DA A  79     -12.574 132.602 212.090 
ATOM   1637  N6   DA A  79     -13.366 133.331 211.291 
ATOM   1638  N1   DA A  79     -13.120 131.631 212.846 
ATOM   1639  C2   DA A  79     -12.328 130.910 213.638 
ATOM   1640  N3   DA A  79     -11.027 130.996 213.811 
ATOM   1641  C4   DA A  79     -10.504 131.975 213.043 
ATOM   1642  P    DA A  80      -4.751 129.107 214.206 
ATOM   1643  OP1  DA A  80      -3.706 129.217 215.247 
ATOM   1644  OP2  DA A  80      -4.302 129.310 212.811 
ATOM   1645  O5'  DA A  80      -5.491 127.693 214.331 
ATOM   1646  C5'  DA A  80      -6.598 127.563 215.244 
ATOM   1647  C4'  DA A  80      -7.722 126.788 214.586 
ATOM   1648  O4'  DA A  80      -8.630 127.650 213.843 
ATOM   1649  C3'  DA A  80      -7.296 125.734 213.565 
ATOM   1650  O3'  DA A  80      -8.165 124.613 213.669 
ATOM   1651  C2'  DA A  80      -7.520 126.398 212.206 
ATOM   1652  C1'  DA A  80      -8.838 127.081 212.559 
ATOM   1653  N9   DA A  80      -9.215 128.176 211.623 
ATOM   1654  C8   DA A  80      -8.397 129.050 210.966 
ATOM   1655  N7   DA A  80      -9.029 129.896 210.213 
ATOM   1656  C5   DA A  80     -10.366 129.561 210.382 
ATOM   1657  C6   DA A  80     -11.550 130.091 209.846 
ATOM   1658  N6   DA A  80     -11.579 131.122 208.990 
ATOM   1659  N1   DA A  80     -12.710 129.521 210.223 
ATOM   1660  C2   DA A  80     -12.676 128.497 211.074 
ATOM   1661  N3   DA A  80     -11.638 127.919 211.637 
ATOM   1662  C4   DA A  80     -10.489 128.508 211.243 
ATOM   1663  P    DG A  81      -7.552 123.141 213.533 
ATOM   1664  OP1  DG A  81      -7.009 122.707 214.840 
ATOM   1665  OP2  DG A  81      -6.611 123.098 212.392 
ATOM   1666  O5'  DG A  81      -8.859 122.286 213.183 
ATOM   1667  C5'  DG A  81     -10.135 122.722 213.689 
ATOM   1668  C4'  DG A  81     -11.186 122.618 212.602 
ATOM   1669  O4'  DG A  81     -11.264 123.823 211.787 
ATOM   1670  C3'  DG A  81     -10.981 121.497 211.583 
ATOM   1671  O3'  DG A  81     -12.249 120.961 211.226 
ATOM   1672  C2'  DG A  81     -10.386 122.191 210.358 
ATOM   1673  C1'  DG A  81     -11.259 123.440 210.420 
ATOM   1674  N9   DG A  81     -10.730 124.581 209.622 
ATOM   1675  C8   DG A  81      -9.423 124.949 209.389 
ATOM   1676  N7   DG A  81      -9.295 126.014 208.636 
ATOM   1677  C5   DG A  81     -10.610 126.377 208.349 
ATOM   1678  C6   DG A  81     -11.112 127.454 207.573 
ATOM   1679  O6   DG A  81     -10.489 128.325 206.970 
ATOM   1680  N1   DG A  81     -12.513 127.453 207.543 
ATOM   1681  C2   DG A  81     -13.323 126.533 208.178 
ATOM   1682  N2   DG A  81     -14.639 126.705 208.028 
ATOM   1683  N3   DG A  81     -12.851 125.523 208.907 
ATOM   1684  C4   DG A  81     -11.493 125.509 208.946 
ATOM   1685  P    DA A  82     -12.395 119.380 211.020 
ATOM   1686  OP1  DA A  82     -12.606 118.727 212.331 
ATOM   1687  OP2  DA A  82     -11.255 118.878 210.221 
ATOM   1688  O5'  DA A  82     -13.737 119.296 210.154 
ATOM   1689  C5'  DA A  82     -14.744 120.310 210.328 
ATOM   1690  C4'  DA A  82     -15.275 120.751 208.978 
ATOM   1691  O4'  DA A  82     -14.493 121.837 208.402 
ATOM   1692  C3'  DA A  82     -15.282 119.683 207.885 
ATOM   1693  O3'  DA A  82     -16.442 119.855 207.079 
ATOM   1694  C2'  DA A  82     -14.050 119.990 207.034 
ATOM   1695  C1'  DA A  82     -14.197 121.509 207.053 
ATOM   1696  N9   DA A  82     -12.957 122.236 206.662 
ATOM   1697  C8   DA A  82     -11.659 121.889 206.902 
ATOM   1698  N7   DA A  82     -10.793 122.733 206.431 
ATOM   1699  C5   DA A  82     -11.575 123.713 205.833 
ATOM   1700  C6   DA A  82     -11.251 124.895 205.148 
ATOM   1701  N6   DA A  82      -9.992 125.309 204.941 
ATOM   1702  N1   DA A  82     -12.270 125.640 204.681 
ATOM   1703  C2   DA A  82     -13.518 125.224 204.891 
ATOM   1704  N3   DA A  82     -13.940 124.145 205.512 
ATOM   1705  C4   DA A  82     -12.901 123.417 205.969 
ATOM   1706  P    DA A  83     -17.229 118.560 206.565 
ATOM   1707  OP1  DA A  83     -18.159 118.094 207.618 
ATOM   1708  OP2  DA A  83     -16.262 117.559 206.063 
ATOM   1709  O5'  DA A  83     -18.062 119.163 205.340 
ATOM   1710  C5'  DA A  83     -18.467 120.545 205.383 
ATOM   1711  C4'  DA A  83     -18.226 121.198 204.036 
ATOM   1712  O4'  DA A  83     -16.884 121.749 203.918 
ATOM   1713  C3'  DA A  83     -18.356 120.282 202.820 
ATOM   1714  O3'  DA A  83     -18.941 121.015 201.751 
ATOM   1715  C2'  DA A  83     -16.916 119.936 202.440 
ATOM   1716  C1'  DA A  83     -16.332 121.323 202.682 
ATOM   1717  N9   DA A  83     -14.847 121.334 202.810 
ATOM   1718  C8   DA A  83     -14.036 120.383 203.359 
ATOM   1719  N7   DA A  83     -12.775 120.683 203.321 
ATOM   1720  C5   DA A  83     -12.745 121.925 202.702 
ATOM   1721  C6   DA A  83     -11.691 122.790 202.363 
ATOM   1722  N6   DA A  83     -10.402 122.519 202.614 
ATOM   1723  N1   DA A  83     -12.011 123.947 201.754 
ATOM   1724  C2   DA A  83     -13.294 124.210 201.508 
ATOM   1725  N3   DA A  83     -14.357 123.484 201.776 
ATOM   1726  C4   DA A  83     -14.010 122.331 202.385 
ATOM   1727  P    DT A  84     -20.011 120.290 200.806 
ATOM   1728  OP1  DT A  84     -21.348 120.347 201.437 
ATOM   1729  OP2  DT A  84     -19.521 118.941 200.445 
ATOM   1730  O5'  DT A  84     -19.984 121.235 199.515 
ATOM   1731  C5'  DT A  84     -19.682 122.633 199.680 
ATOM   1732  C4'  DT A  84     -18.716 123.084 198.602 
ATOM   1733  O4'  DT A  84     -17.324 122.891 198.986 
ATOM   1734  C3'  DT A  84     -18.832 122.362 197.260 
ATOM   1735  O3'  DT A  84     -18.595 123.295 196.212 
ATOM   1736  C2'  DT A  84     -17.691 121.344 197.269 
ATOM   1737  C1'  DT A  84     -16.649 122.252 197.914 
ATOM   1738  N1   DT A  84     -15.480 121.518 198.476 
ATOM   1739  C2   DT A  84     -14.258 122.140 198.404 
ATOM   1740  O2   DT A  84     -14.103 123.243 197.910 
ATOM   1741  N3   DT A  84     -13.198 121.429 198.934 
ATOM   1742  C4   DT A  84     -13.260 120.179 199.515 
ATOM   1743  O4   DT A  84     -12.241 119.642 199.955 
ATOM   1744  C5   DT A  84     -14.585 119.607 199.544 
ATOM   1745  C7   DT A  84     -14.742 118.248 200.159 
ATOM   1746  C6   DT A  84     -15.633 120.277 199.035 
ATOM   1747  P    DT A  85     -19.479 123.207 194.881 
ATOM   1748  OP1  DT A  85     -20.759 123.923 195.088 
ATOM   1749  OP2  DT A  85     -19.587 121.797 194.450 
ATOM   1750  O5'  DT A  85     -18.571 124.018 193.844 
ATOM   1751  C5'  DT A  85     -17.726 125.076 194.335 
ATOM   1752  C4'  DT A  85     -16.358 124.989 193.688 
ATOM   1753  O4'  DT A  85     -15.449 124.123 194.427 
ATOM   1754  C3'  DT A  85     -16.328 124.427 192.267 
ATOM   1755  O3'  DT A  85     -15.337 125.122 191.518 
ATOM   1756  C2'  DT A  85     -15.880 122.975 192.434 
ATOM   1757  C1'  DT A  85     -14.829 123.236 193.508 
ATOM   1758  N1   DT A  85     -14.416 122.014 194.251 
ATOM   1759  C2   DT A  85     -13.105 121.941 194.656 
ATOM   1760  O2   DT A  85     -12.291 122.821 194.433 
ATOM   1761  N3   DT A  85     -12.758 120.792 195.342 
ATOM   1762  C4   DT A  85     -13.595 119.739 195.649 
ATOM   1763  O4   DT A  85     -13.169 118.762 196.268 
ATOM   1764  C5   DT A  85     -14.951 119.907 195.182 
ATOM   1765  C7   DT A  85     -15.926 118.805 195.474 
ATOM   1766  C6   DT A  85     -15.315 121.013 194.513 
ATOM   1767  P    DT A  86     -15.640 125.495 189.991 
ATOM   1768  OP1  DT A  86     -16.416 126.753 189.932 
ATOM   1769  OP2  DT A  86     -16.239 124.330 189.305 
ATOM   1770  O5'  DT A  86     -14.162 125.747 189.430 
ATOM   1771  C5'  DT A  86     -13.149 126.237 190.327 
ATOM   1772  C4'  DT A  86     -11.853 125.480 190.110 
ATOM   1773  O4'  DT A  86     -11.774 124.272 190.919 
ATOM   1774  C3'  DT A  86     -11.603 124.986 188.685 
ATOM   1775  O3'  DT A  86     -10.214 125.096 188.398 
ATOM   1776  C2'  DT A  86     -11.977 123.504 188.718 
ATOM   1777  C1'  DT A  86     -11.369 123.199 190.084 
ATOM   1778  N1   DT A  86     -11.862 121.930 190.689 
ATOM   1779  C2   DT A  86     -10.969 121.209 191.444 
ATOM   1780  O2   DT A  86      -9.818 121.565 191.630 
ATOM   1781  N3   DT A  86     -11.461 120.039 191.988 
ATOM   1782  C4   DT A  86     -12.741 119.542 191.843 
ATOM   1783  O4   DT A  86     -13.066 118.481 192.378 
ATOM   1784  C5   DT A  86     -13.604 120.370 191.033 
ATOM   1785  C7   DT A  86     -15.015 119.902 190.824 
ATOM   1786  C6   DT A  86     -13.152 121.512 190.492 
ATOM   1787  P    DC A  87      -9.759 125.576 186.941 
ATOM   1788  OP1  DC A  87      -9.781 127.055 186.877 
ATOM   1789  OP2  DC A  87     -10.557 124.870 185.914 
ATOM   1790  O5'  DC A  87      -8.246 125.058 186.895 
ATOM   1791  C5'  DC A  87      -7.501 124.971 188.124 
ATOM   1792  C4'  DC A  87      -6.727 123.669 188.170 
ATOM   1793  O4'  DC A  87      -7.507 122.579 188.741 
ATOM   1794  C3'  DC A  87      -6.263 123.122 186.820 
ATOM   1795  O3'  DC A  87      -4.984 122.523 186.981 
ATOM   1796  C2'  DC A  87      -7.273 122.025 186.479 
ATOM   1797  C1'  DC A  87      -7.392 121.451 187.888 
ATOM   1798  N1   DC A  87      -8.595 120.596 188.086 
ATOM   1799  C2   DC A  87      -8.482 119.503 188.941 
ATOM   1800  O2   DC A  87      -7.397 119.289 189.495 
ATOM   1801  N3   DC A  87      -9.568 118.711 189.134 
ATOM   1802  C4   DC A  87     -10.725 118.977 188.515 
ATOM   1803  N4   DC A  87     -11.755 118.175 188.737 
ATOM   1804  C5   DC A  87     -10.863 120.096 187.632 
ATOM   1805  C6   DC A  87      -9.766 120.875 187.452 
ATOM   1806  P    DC A  88      -3.885 122.718 185.832 
ATOM   1807  OP1  DC A  88      -3.188 124.009 186.027 
ATOM   1808  OP2  DC A  88      -4.511 122.512 184.508 
ATOM   1809  O5'  DC A  88      -2.881 121.512 186.146 
ATOM   1810  C5'  DC A  88      -2.738 121.058 187.506 
ATOM   1811  C4'  DC A  88      -2.735 119.543 187.549 
ATOM   1812  O4'  DC A  88      -4.077 118.988 187.662 
ATOM   1813  C3'  DC A  88      -2.150 118.844 186.322 
ATOM   1814  O3'  DC A  88      -1.444 117.684 186.747 
ATOM   1815  C2'  DC A  88      -3.367 118.402 185.510 
ATOM   1816  C1'  DC A  88      -4.219 117.957 186.696 
ATOM   1817  N1   DC A  88      -5.666 117.820 186.374 
ATOM   1818  C2   DC A  88      -6.381 116.812 187.018 
ATOM   1819  O2   DC A  88      -5.789 116.081 187.822 
ATOM   1820  N3   DC A  88      -7.702 116.668 186.739 
ATOM   1821  C4   DC A  88      -8.306 117.481 185.861 
ATOM   1822  N4   DC A  88      -9.596 117.300 185.623 
ATOM   1823  C5   DC A  88      -7.589 118.523 185.189 
ATOM   1824  C6   DC A  88      -6.269 118.649 185.481 
ATOM   1825  P    DA A  89      -0.063 117.309 186.028 
ATOM   1826  OP1  DA A  89       1.041 118.077 186.645 
ATOM   1827  OP2  DA A  89      -0.213 117.449 184.563 
ATOM   1828  O5'  DA A  89       0.080 115.761 186.407 
ATOM   1829  C5'  DA A  89      -0.486 115.291 187.645 
ATOM   1830  C4'  DA A  89      -1.208 113.977 187.420 
ATOM   1831  O4'  DA A  89      -2.597 114.168 187.030 
ATOM   1832  C3'  DA A  89      -0.635 113.085 186.318 
ATOM   1833  O3'  DA A  89      -0.751 111.725 186.721 
ATOM   1834  C2'  DA A  89      -1.553 113.315 185.118 
ATOM   1835  C1'  DA A  89      -2.862 113.351 185.900 
ATOM   1836  N9   DA A  89      -3.994 113.957 185.146 
ATOM   1837  C8   DA A  89      -3.961 114.981 184.243 
ATOM   1838  N7   DA A  89      -5.121 115.285 183.750 
ATOM   1839  C5   DA A  89      -5.990 114.398 184.371 
ATOM   1840  C6   DA A  89      -7.379 114.208 184.274 
ATOM   1841  N6   DA A  89      -8.171 114.937 183.475 
ATOM   1842  N1   DA A  89      -7.925 113.237 185.030 
ATOM   1843  C2   DA A  89      -7.133 112.517 185.822 
ATOM   1844  N3   DA A  89      -5.832 112.602 185.995 
ATOM   1845  C4   DA A  89      -5.309 113.581 185.227 
ATOM   1846  P    DG A  90       0.444 110.713 186.390 
ATOM   1847  OP1  DG A  90       1.490 110.823 187.431 
ATOM   1848  OP2  DG A  90       0.893 110.916 184.995 
ATOM   1849  O5'  DG A  90      -0.296 109.300 186.515 
ATOM   1850  C5'  DG A  90      -1.402 109.169 187.427 
ATOM   1851  C4'  DG A  90      -2.527 108.394 186.770 
ATOM   1852  O4'  DG A  90      -3.435 109.257 186.027 
ATOM   1853  C3'  DG A  90      -2.100 107.340 185.749 
ATOM   1854  O3'  DG A  90      -2.970 106.220 185.853 
ATOM   1855  C2'  DG A  90      -2.324 108.004 184.390 
ATOM   1856  C1'  DG A  90      -3.643 108.687 184.743 
ATOM   1857  N9   DG A  90      -4.020 109.783 183.807 
ATOM   1858  C8   DG A  90      -3.210 110.672 183.135 
ATOM   1859  N7   DG A  90      -3.862 111.522 182.379 
ATOM   1860  C5   DG A  90      -5.198 111.169 182.561 
ATOM   1861  C6   DG A  90      -6.376 111.730 182.001 
ATOM   1862  O6   DG A  90      -6.483 112.668 181.216 
ATOM   1863  N1   DG A  90      -7.524 111.067 182.456 
ATOM   1864  C2   DG A  90      -7.533 110.003 183.336 
ATOM   1865  N2   DG A  90      -8.735 109.509 183.646 
ATOM   1866  N3   DG A  90      -6.428 109.478 183.862 
ATOM   1867  C4   DG A  90      -5.305 110.109 183.430 
ATOM   1868  P    DA A  91      -2.357 104.747 185.717 
ATOM   1869  OP1  DA A  91      -1.814 104.313 187.024 
ATOM   1870  OP2  DA A  91      -1.416 104.704 184.576 
ATOM   1871  O5'  DA A  91      -3.664 103.892 185.367 
ATOM   1872  C5'  DA A  91      -4.940 104.329 185.873 
ATOM   1873  C4'  DA A  91      -5.991 104.224 184.785 
ATOM   1874  O4'  DA A  91      -6.069 105.429 183.971 
ATOM   1875  C3'  DA A  91      -5.786 103.103 183.767 
ATOM   1876  O3'  DA A  91      -7.054 102.567 183.410 
ATOM   1877  C2'  DA A  91      -5.190 103.797 182.542 
ATOM   1878  C1'  DA A  91      -6.064 105.046 182.604 
ATOM   1879  N9   DA A  91      -5.535 106.187 181.806 
ATOM   1880  C8   DA A  91      -4.233 106.537 181.586 
ATOM   1881  N7   DA A  91      -4.093 107.590 180.841 
ATOM   1882  C5   DA A  91      -5.394 107.968 180.545 
ATOM   1883  C6   DA A  91      -5.925 109.022 179.785 
ATOM   1884  N6   DA A  91      -5.170 109.933 179.155 
ATOM   1885  N1   DA A  91      -7.265 109.107 179.694 
ATOM   1886  C2   DA A  91      -8.011 108.199 180.323 
ATOM   1887  N3   DA A  91      -7.630 107.176 181.057 
ATOM   1888  C4   DA A  91      -6.285 107.114 181.131 
ATOM   1889  P    DA A  92      -7.199 100.986 183.204 
ATOM   1890  OP1  DA A  92      -7.411 100.333 184.515 
ATOM   1891  OP2  DA A  92      -6.060 100.484 182.405 
ATOM   1892  O5'  DA A  92      -8.541 100.902 182.338 
ATOM   1893  C5'  DA A  92      -9.549 101.916 182.512 
ATOM   1894  C4'  DA A  92     -10.079 102.357 181.161 
ATOM   1895  O4'  DA A  92      -9.298 103.443 180.586 
ATOM   1896  C3'  DA A  92     -10.086 101.289 180.068 
ATOM   1897  O3'  DA A  92     -11.247 101.461 179.263 
ATOM   1898  C2'  DA A  92      -8.855 101.596 179.218 
ATOM   1899  C1'  DA A  92      -9.001 103.115 179.237 
ATOM   1900  N9   DA A  92      -7.762 103.842 178.846 
ATOM   1901  C8   DA A  92      -6.463 103.495 179.086 
ATOM   1902  N7   DA A  92      -5.598 104.339 178.614 
ATOM   1903  C5   DA A  92      -6.379 105.319 178.017 
ATOM   1904  C6   DA A  92      -6.056 106.502 177.332 
ATOM   1905  N6   DA A  92      -4.797 106.915 177.125 
ATOM   1906  N1   DA A  92      -7.075 107.247 176.865 
ATOM   1907  C2   DA A  92      -8.323 106.830 177.075 
ATOM   1908  N3   DA A  92      -8.745 105.751 177.696 
ATOM   1909  C4   DA A  92      -7.705 105.024 178.153 
ATOM   1910  P    DG A  93     -12.033 100.166 178.749 
ATOM   1911  OP1  DG A  93     -12.963  99.700 179.802 
ATOM   1912  OP2  DG A  93     -11.066  99.165 178.247 
ATOM   1913  O5'  DG A  93     -12.867 100.769 177.523 
ATOM   1914  C5'  DG A  93     -13.271 102.151 177.567 
ATOM   1915  C4'  DG A  93     -13.031 102.804 176.220 
ATOM   1916  O4'  DG A  93     -11.689 103.355 176.102 
ATOM   1917  C3'  DG A  93     -13.160 101.888 175.003 
ATOM   1918  O3'  DG A  93     -13.746 102.621 173.935 
ATOM   1919  C2'  DG A  93     -11.721 101.542 174.624 
ATOM   1920  C1'  DG A  93     -11.136 102.929 174.866 
ATOM   1921  N9   DG A  93      -9.652 102.940 174.994 
ATOM   1922  C8   DG A  93      -8.819 101.991 175.543 
ATOM   1923  N7   DG A  93      -7.547 102.307 175.499 
ATOM   1924  C5   DG A  93      -7.537 103.554 174.875 
ATOM   1925  C6   DG A  93      -6.449 104.403 174.547 
ATOM   1926  O6   DG A  93      -5.249 104.228 174.743 
ATOM   1927  N1   DG A  93      -6.887 105.578 173.919 
ATOM   1928  C2   DG A  93      -8.205 105.890 173.645 
ATOM   1929  N2   DG A  93      -8.415 107.062 173.040 
ATOM   1930  N3   DG A  93      -9.225 105.093 173.954 
ATOM   1931  C4   DG A  93      -8.817 103.949 174.563 
ATOM   1932  P    DA A  94     -14.816 101.896 172.990 
ATOM   1933  OP1  DA A  94     -16.153 101.953 173.621 
ATOM   1934  OP2  DA A  94     -14.325 100.548 172.629 
ATOM   1935  O5'  DA A  94     -14.788 102.841 171.699 
ATOM   1936  C5'  DA A  94     -14.486 104.239 171.864 
ATOM   1937  C4'  DA A  94     -13.521 104.690 170.786 
ATOM   1938  O4'  DA A  94     -12.129 104.497 171.170 
ATOM   1939  C3'  DA A  94     -13.636 103.968 169.444 
ATOM   1940  O3'  DA A  94     -13.400 104.902 168.396 
ATOM   1941  C2'  DA A  94     -12.496 102.950 169.453 
ATOM   1942  C1'  DA A  94     -11.453 103.858 170.098 
ATOM   1943  N9   DA A  94     -10.285 103.124 170.660 
ATOM   1944  C8   DA A  94     -10.260 101.891 171.248 
ATOM   1945  N7   DA A  94      -9.080 101.521 171.638 
ATOM   1946  C5   DA A  94      -8.261 102.584 171.285 
ATOM   1947  C6   DA A  94      -6.882 102.806 171.431 
ATOM   1948  N6   DA A  94      -6.046 101.926 172.001 
ATOM   1949  N1   DA A  94      -6.390 103.971 170.969 
ATOM   1950  C2   DA A  94      -7.226 104.842 170.404 
ATOM   1951  N3   DA A  94      -8.522 104.745 170.213 
ATOM   1952  C4   DA A  94      -8.990 103.570 170.684 
ATOM   1953  P    DG A  95     -14.284 104.813 167.065 
ATOM   1954  OP1  DG A  95     -15.564 105.529 167.271 
ATOM   1955  OP2  DG A  95     -14.392 103.403 166.634 
ATOM   1956  O5'  DG A  95     -13.375 105.624 166.028 
ATOM   1957  C5'  DG A  95     -12.530 106.682 166.519 
ATOM   1958  C4'  DG A  95     -11.162 106.595 165.872 
ATOM   1959  O4'  DG A  95     -10.253 105.729 166.611 
ATOM   1960  C3'  DG A  95     -11.133 106.033 164.451 
ATOM   1961  O3'  DG A  95     -10.142 106.728 163.702 
ATOM   1962  C2'  DG A  95     -10.685 104.581 164.617 
ATOM   1963  C1'  DG A  95      -9.633 104.842 165.692 
ATOM   1964  N9   DG A  95      -9.221 103.620 166.435 
ATOM   1965  C8   DG A  95      -9.971 102.520 166.788 
ATOM   1966  N7   DG A  95      -9.301 101.605 167.446 
ATOM   1967  C5   DG A  95      -8.015 102.135 167.534 
ATOM   1968  C6   DG A  95      -6.846 101.603 168.135 
ATOM   1969  O6   DG A  95      -6.701 100.534 168.724 
ATOM   1970  N1   DG A  95      -5.755 102.473 167.994 
ATOM   1971  C2   DG A  95      -5.791 103.697 167.357 
ATOM   1972  N2   DG A  95      -4.643 104.377 167.330 
ATOM   1973  N3   DG A  95      -6.889 104.196 166.793 
ATOM   1974  C4   DG A  95      -7.955 103.365 166.921 
ATOM   1975  P    DG A  96     -10.444 107.101 162.175 
ATOM   1976  OP1  DG A  96     -11.221 108.360 162.116 
ATOM   1977  OP2  DG A  96     -11.044 105.936 161.489 
ATOM   1978  O5'  DG A  96      -8.967 107.353 161.613 
ATOM   1979  C5'  DG A  96      -7.954 107.843 162.511 
ATOM   1980  C4'  DG A  96      -6.658 107.086 162.294 
ATOM   1981  O4'  DG A  96      -6.579 105.878 163.103 
ATOM   1982  C3'  DG A  96      -6.407 106.592 160.869 
ATOM   1983  O3'  DG A  96      -5.018 106.702 160.581 
ATOM   1984  C2'  DG A  96      -6.781 105.110 160.902 
ATOM   1985  C1'  DG A  96      -6.174 104.805 162.268 
ATOM   1986  N9   DG A  96      -6.667 103.536 162.873 
ATOM   1987  C8   DG A  96      -7.914 102.958 162.788 
ATOM   1988  N7   DG A  96      -8.024 101.827 163.443 
ATOM   1989  C5   DG A  96      -6.760 101.643 163.999 
ATOM   1990  C6   DG A  96      -6.265 100.593 164.817 
ATOM   1991  O6   DG A  96      -6.851  99.594 165.223 
ATOM   1992  N1   DG A  96      -4.922 100.801 165.160 
ATOM   1993  C2   DG A  96      -4.158 101.883 164.766 
ATOM   1994  N2   DG A  96      -2.895 101.897 165.201 
ATOM   1995  N3   DG A  96      -4.623 102.867 164.000 
ATOM   1996  C4   DG A  96      -5.924 102.680 163.658 
ATOM   1997  P    DT A  97      -4.563 107.182 159.125 
ATOM   1998  OP1  DT A  97      -4.586 108.661 159.061 
ATOM   1999  OP2  DT A  97      -5.361 106.477 158.098 
ATOM   2000  O5'  DT A  97      -3.050 106.664 159.079 
ATOM   2001  C5'  DT A  97      -2.305 106.577 160.308 
ATOM   2002  C4'  DT A  97      -1.531 105.275 160.354 
ATOM   2003  O4'  DT A  97      -2.312 104.186 160.925 
ATOM   2004  C3'  DT A  97      -1.068 104.728 159.004 
ATOM   2005  O3'  DT A  97       0.212 104.129 159.165 
ATOM   2006  C2'  DT A  97      -2.078 103.631 158.663 
ATOM   2007  C1'  DT A  97      -2.196 103.057 160.071 
ATOM   2008  N1   DT A  97      -3.400 102.202 160.270 
ATOM   2009  C2   DT A  97      -3.272 101.128 161.116 
ATOM   2010  O2   DT A  97      -2.233 100.859 161.694 
ATOM   2011  N3   DT A  97      -4.408 100.358 161.275 
ATOM   2012  C4   DT A  97      -5.631 100.570 160.672 
ATOM   2013  O4   DT A  97      -6.577  99.811 160.891 
ATOM   2014  C5   DT A  97      -5.668 101.721 159.802 
ATOM   2015  C7   DT A  97      -6.962 102.025 159.105 
ATOM   2016  C6   DT A  97      -4.578 102.487 159.629 
ATOM   2017  P    DT A  98       1.310 104.325 158.016 
ATOM   2018  OP1  DT A  98       2.007 105.616 158.211 
ATOM   2019  OP2  DT A  98       0.685 104.118 156.692 
ATOM   2020  O5'  DT A  98       2.314 103.118 158.330 
ATOM   2021  C5'  DT A  98       2.457 102.664 159.690 
ATOM   2022  C4'  DT A  98       2.460 101.149 159.733 
ATOM   2023  O4'  DT A  98       1.118 100.594 159.846 
ATOM   2024  C3'  DT A  98       3.046 100.450 158.506 
ATOM   2025  O3'  DT A  98       3.751  99.290 158.931 
ATOM   2026  C2'  DT A  98       1.828 100.008 157.694 
ATOM   2027  C1'  DT A  98       0.977  99.564 158.879 
ATOM   2028  N1   DT A  98      -0.471  99.426 158.558 
ATOM   2029  C2   DT A  98      -1.162  98.426 159.202 
ATOM   2030  O2   DT A  98      -0.641  97.671 160.005 
ATOM   2031  N3   DT A  98      -2.501  98.328 158.878 
ATOM   2032  C4   DT A  98      -3.189  99.127 157.988 
ATOM   2033  O4   DT A  98      -4.390  98.942 157.780 
ATOM   2034  C5   DT A  98      -2.379 100.145 157.363 
ATOM   2035  C7   DT A  98      -3.051 101.059 156.379 
ATOM   2036  C6   DT A  98      -1.075 100.264 157.658 
ATOM   2037  P    DC A  99       5.132  98.915 158.212 
ATOM   2038  OP1  DC A  99       6.236  99.683 158.829 
ATOM   2039  OP2  DC A  99       4.982  99.056 156.747 
ATOM   2040  O5'  DC A  99       5.275  97.367 158.591 
ATOM   2041  C5'  DC A  99       4.709  96.897 159.829 
ATOM   2042  C4'  DC A  99       3.988  95.583 159.603 
ATOM   2043  O4'  DC A  99       2.598  95.774 159.214 
ATOM   2044  C3'  DC A  99       4.560  94.691 158.502 
ATOM   2045  O3'  DC A  99       4.444  93.332 158.905 
ATOM   2046  C2'  DC A  99       3.643  94.921 157.302 
ATOM   2047  C1'  DC A  99       2.333  94.957 158.084 
ATOM   2048  N1   DC A  99       1.201  95.563 157.330 
ATOM   2049  C2   DC A  99      -0.073  95.045 157.545 
ATOM   2050  O2   DC A  99      -0.212  94.113 158.345 
ATOM   2051  N3   DC A  99      -1.120  95.584 156.866 
ATOM   2052  C4   DC A  99      -0.928  96.593 156.007 
ATOM   2053  N4   DC A  99      -1.980  97.084 155.370 
ATOM   2054  C5   DC A  99       0.375  97.139 155.771 
ATOM   2055  C6   DC A  99       1.407  96.588 156.459 
ATOM   2056  P    DC A 100       5.639  92.319 158.574 
ATOM   2057  OP1  DC A 100       6.685  92.429 159.615 
ATOM   2058  OP2  DC A 100       6.088  92.522 157.179 
ATOM   2059  O5'  DC A 100       4.900  90.906 158.699 
ATOM   2060  C5'  DC A 100       3.793  90.775 159.611 
ATOM   2061  C4'  DC A 100       2.669  90.000 158.954 
ATOM   2062  O4'  DC A 100       1.760  90.863 158.210 
ATOM   2063  C3'  DC A 100       3.095  88.946 157.933 
ATOM   2064  O3'  DC A 100       2.226  87.826 158.037 
ATOM   2065  C2'  DC A 100       2.871  89.611 156.574 
ATOM   2066  C1'  DC A 100       1.553  90.294 156.927 
ATOM   2067  N1   DC A 100       1.175  91.389 155.990 
ATOM   2068  C2   DC A 100      -0.179  91.577 155.723 
ATOM   2069  O2   DC A 100      -1.003  90.835 156.270 
ATOM   2070  N3   DC A 100      -0.543  92.570 154.871 
ATOM   2071  C4   DC A 100       0.381  93.352 154.300 
ATOM   2072  N4   DC A 100      -0.024  94.306 153.477 
ATOM   2073  C5   DC A 100       1.779  93.175 154.561 
ATOM   2074  C6   DC A 100       2.123  92.177 155.415 
ATOM   2075  P    DT A 101       2.839  86.353 157.901 
ATOM   2076  OP1  DT A 101       3.381  85.919 159.208 
ATOM   2077  OP2  DT A 101       3.780  86.311 156.760 
ATOM   2078  O5'  DT A 101       1.531  85.498 157.551 
ATOM   2079  C5'  DT A 101       0.256  85.935 158.056 
ATOM   2080  C4'  DT A 101      -0.796  85.831 156.969 
ATOM   2081  O4'  DT A 101      -0.874  87.035 156.155 
ATOM   2082  C3'  DT A 101      -0.590  84.709 155.951 
ATOM   2083  O3'  DT A 101      -1.859  84.173 155.594 
ATOM   2084  C2'  DT A 101       0.005  85.403 154.726 
ATOM   2085  C1'  DT A 101      -0.869  86.652 154.788 
ATOM   2086  N1   DT A 101      -0.340  87.793 153.990 
ATOM   2087  C2   DT A 101      -1.261  88.615 153.386 
ATOM   2088  O2   DT A 101      -2.464  88.444 153.481 
ATOM   2089  N3   DT A 101      -0.734  89.662 152.654 
ATOM   2090  C4   DT A 101       0.605  89.946 152.482 
ATOM   2091  O4   DT A 101       0.957  90.913 151.803 
ATOM   2092  C5   DT A 101       1.495  89.029 153.153 
ATOM   2093  C7   DT A 101       2.970  89.266 153.017 
ATOM   2094  C6   DT A 101       1.010  88.002 153.871 
ATOM   2095  P    DC A 102      -2.004  82.593 155.388 
ATOM   2096  OP1  DC A 102      -2.215  81.939 156.699 
ATOM   2097  OP2  DC A 102      -0.865  82.090 154.588 
ATOM   2098  O5'  DC A 102      -3.346  82.509 154.522 
ATOM   2099  C5'  DC A 102      -4.354  83.522 154.696 
ATOM   2100  C4'  DC A 102      -4.884  83.964 153.345 
ATOM   2101  O4'  DC A 102      -4.103  85.050 152.769 
ATOM   2102  C3'  DC A 102      -4.891  82.895 152.252 
ATOM   2103  O3'  DC A 102      -6.051  83.068 151.447 
ATOM   2104  C2'  DC A 102      -3.659  83.203 151.402 
ATOM   2105  C1'  DC A 102      -3.806  84.721 151.421 
ATOM   2106  N1   DC A 102      -2.566  85.448 151.030 
ATOM   2107  C2   DC A 102      -2.709  86.641 150.325 
ATOM   2108  O2   DC A 102      -3.847  87.043 150.057 
ATOM   2109  N3   DC A 102      -1.590  87.319 149.958 
ATOM   2110  C4   DC A 102      -0.375  86.849 150.269 
ATOM   2111  N4   DC A 102       0.684  87.547 149.889 
ATOM   2112  C5   DC A 102      -0.207  85.624 150.993 
ATOM   2113  C6   DC A 102      -1.337  84.962 151.349 
ATOM   2114  P    DC A 103      -6.838  81.773 150.932 
ATOM   2115  OP1  DC A 103      -7.768  81.306 151.986 
ATOM   2116  OP2  DC A 103      -5.871  80.771 150.431 
ATOM   2117  O5'  DC A 103      -7.671  82.375 149.707 
ATOM   2118  C5'  DC A 103      -8.076  83.757 149.750 
ATOM   2119  C4'  DC A 103      -7.836  84.410 148.404 
ATOM   2120  O4'  DC A 103      -6.494  84.962 148.286 
ATOM   2121  C3'  DC A 103      -7.965  83.494 147.187 
ATOM   2122  O3'  DC A 103      -8.551  84.227 146.119 
ATOM   2123  C2'  DC A 103      -6.526  83.148 146.808 
ATOM   2124  C1'  DC A 103      -5.941  84.535 147.050 
ATOM   2125  N1   DC A 103      -4.457  84.546 147.178 
ATOM   2126  C2   DC A 103      -3.771  85.653 146.685 
ATOM   2127  O2   DC A 103      -4.416  86.572 146.166 
ATOM   2128  N3   DC A 103      -2.417  85.682 146.791 
ATOM   2129  C4   DC A 103      -1.756  84.666 147.359 
ATOM   2130  N4   DC A 103      -0.436  84.741 147.440 
ATOM   2131  C5   DC A 103      -2.442  83.518 147.873 
ATOM   2132  C6   DC A 103      -3.795  83.508 147.756 
ATOM   2133  P    DC A 104      -9.620  83.502 145.174 
ATOM   2134  OP1  DC A 104     -10.958  83.559 145.805 
ATOM   2135  OP2  DC A 104      -9.130  82.154 144.813 
ATOM   2136  O5'  DC A 104      -9.593  84.447 143.883 
ATOM   2137  C5'  DC A 104      -9.291  85.845 144.048 
ATOM   2138  C4'  DC A 104      -8.325  86.296 142.970 
ATOM   2139  O4'  DC A 104      -6.934  86.103 143.354 
ATOM   2140  C3'  DC A 104      -8.441  85.574 141.628 
ATOM   2141  O3'  DC A 104      -8.205  86.508 140.580 
ATOM   2142  C2'  DC A 104      -7.300  84.556 141.637 
ATOM   2143  C1'  DC A 104      -6.258  85.464 142.282 
ATOM   2144  N1   DC A 104      -5.090  84.730 142.843 
ATOM   2145  C2   DC A 104      -3.843  85.347 142.779 
ATOM   2146  O2   DC A 104      -3.759  86.468 142.263 
ATOM   2147  N3   DC A 104      -2.766  84.694 143.284 
ATOM   2148  C4   DC A 104      -2.899  83.481 143.835 
ATOM   2149  N4   DC A 104      -1.818  82.885 144.314 
ATOM   2150  C5   DC A 104      -4.172  82.828 143.911 
ATOM   2151  C6   DC A 104      -5.237  83.497 143.399 
ATOM   2152  P    DC A 105      -9.089  86.420 139.249 
ATOM   2153  OP1  DC A 105     -10.369  87.135 139.455 
ATOM   2154  OP2  DC A 105      -9.197  85.009 138.817 
ATOM   2155  O5'  DC A 105      -8.180  87.231 138.212 
ATOM   2156  C5'  DC A 105      -7.335  88.288 138.703 
ATOM   2157  C4'  DC A 105      -5.967  88.201 138.056 
ATOM   2158  O4'  DC A 105      -5.058  87.335 138.795 
ATOM   2159  C3'  DC A 105      -5.937  87.639 136.635 
ATOM   2160  O3'  DC A 105      -4.947  88.334 135.886 
ATOM   2161  C2'  DC A 105      -5.490  86.188 136.801 
ATOM   2162  C1'  DC A 105      -4.438  86.448 137.876 
ATOM   2163  N1   DC A 105      -4.025  85.226 138.619 
ATOM   2164  C2   DC A 105      -2.700  85.136 139.037 
ATOM   2165  O2   DC A 105      -1.928  86.067 138.775 
ATOM   2166  N3   DC A 105      -2.303  84.030 139.715 
ATOM   2167  C4   DC A 105      -3.169  83.044 139.978 
ATOM   2168  N4   DC A 105      -2.734  81.984 140.644 
ATOM   2169  C5   DC A 105      -4.537  83.116 139.558 
ATOM   2170  C6   DC A 105      -4.914  84.230 138.881 
ATOM   2171  P    DG A 106      -5.249  88.707 134.359 
ATOM   2172  OP1  DG A 106      -6.026  89.966 134.300 
ATOM   2173  OP2  DG A 106      -5.849  87.542 133.673 
ATOM   2174  O5'  DG A 106      -3.771  88.959 133.797 
ATOM   2175  C5'  DG A 106      -2.759  89.450 134.694 
ATOM   2176  C4'  DG A 106      -1.463  88.692 134.478 
ATOM   2177  O4'  DG A 106      -1.384  87.485 135.287 
ATOM   2178  C3'  DG A 106      -1.212  88.198 133.053 
ATOM   2179  O3'  DG A 106       0.177  88.308 132.765 
ATOM   2180  C2'  DG A 106      -1.586  86.716 133.086 
ATOM   2181  C1'  DG A 106      -0.979  86.411 134.452 
ATOM   2182  N9   DG A 106      -1.471  85.142 135.057 
ATOM   2183  C8   DG A 106      -2.719  84.564 134.972 
ATOM   2184  N7   DG A 106      -2.829  83.433 135.626 
ATOM   2185  C5   DG A 106      -1.565  83.249 136.183 
ATOM   2186  C6   DG A 106      -1.069  82.199 137.000 
ATOM   2187  O6   DG A 106      -1.656  81.200 137.407 
ATOM   2188  N1   DG A 106       0.274  82.408 137.344 
ATOM   2189  C2   DG A 106       1.038  83.489 136.950 
ATOM   2190  N2   DG A 106       2.300  83.503 137.385 
ATOM   2191  N3   DG A 106       0.573  84.473 136.184 
ATOM   2192  C4   DG A 106      -0.729  84.286 135.842 
ATOM   2193  P    DG A 107       0.632  88.788 131.308 
ATOM   2194  OP1  DG A 107       0.610  90.267 131.245 
ATOM   2195  OP2  DG A 107      -0.166  88.083 130.282 
ATOM   2196  O5'  DG A 107       2.145  88.270 131.263 
ATOM   2197  C5'  DG A 107       2.890  88.183 132.492 
ATOM   2198  C4'  DG A 107       3.664  86.881 132.538 
ATOM   2199  O4'  DG A 107       2.883  85.792 133.109 
ATOM   2200  C3'  DG A 107       4.127  86.334 131.188 
ATOM   2201  O3'  DG A 107       5.407  85.735 131.349 
ATOM   2202  C2'  DG A 107       3.118  85.237 130.847 
ATOM   2203  C1'  DG A 107       2.999  84.663 132.255 
ATOM   2204  N9   DG A 107       1.795  83.809 132.454 
ATOM   2205  C8   DG A 107       0.538  83.933 131.903 
ATOM   2206  N7   DG A 107      -0.307  83.005 132.285 
ATOM   2207  C5   DG A 107       0.444  82.211 133.150 
ATOM   2208  C6   DG A 107       0.073  81.050 133.879 
ATOM   2209  O6   DG A 107      -1.012  80.476 133.911 
ATOM   2210  N1   DG A 107       1.145  80.557 134.636 
ATOM   2211  C2   DG A 107       2.409  81.112 134.683 
ATOM   2212  N2   DG A 107       3.293  80.491 135.467 
ATOM   2213  N3   DG A 107       2.755  82.201 134.000 
ATOM   2214  C4   DG A 107       1.728  82.692 133.260 
ATOM   2215  P    DG A 108       6.505  85.931 130.200 
ATOM   2216  OP1  DG A 108       7.203  87.222 130.395 
ATOM   2217  OP2  DG A 108       5.880  85.724 128.876 
ATOM   2218  O5'  DG A 108       7.509  84.725 130.514 
ATOM   2219  C5'  DG A 108       7.652  84.270 131.874 
ATOM   2220  C4'  DG A 108       7.655  82.755 131.917 
ATOM   2221  O4'  DG A 108       6.313  82.200 132.029 
ATOM   2222  C3'  DG A 108       8.241  82.056 130.690 
ATOM   2223  O3'  DG A 108       8.946  80.896 131.115 
ATOM   2224  C2'  DG A 108       7.023  81.614 129.878 
ATOM   2225  C1'  DG A 108       6.172  81.170 131.063 
ATOM   2226  N9   DG A 108       4.724  81.032 130.742 
ATOM   2227  C8   DG A 108       3.949  81.771 129.874 
ATOM   2228  N7   DG A 108       2.696  81.389 129.820 
ATOM   2229  C5   DG A 108       2.637  80.321 130.714 
ATOM   2230  C6   DG A 108       1.541  79.499 131.084 
ATOM   2231  O6   DG A 108       0.378  79.544 130.692 
ATOM   2232  N1   DG A 108       1.920  78.531 132.025 
ATOM   2233  C2   DG A 108       3.192  78.379 132.541 
ATOM   2234  N2   DG A 108       3.351  77.395 133.430 
ATOM   2235  N3   DG A 108       4.220  79.152 132.194 
ATOM   2236  C4   DG A 108       3.868  80.094 131.282 
ATOM   2237  P    DC A 109      10.327  80.521 130.396 
ATOM   2238  OP1  DC A 109      11.432  81.290 131.013 
ATOM   2239  OP2  DC A 109      10.177  80.662 128.931 
ATOM   2240  O5'  DC A 109      10.470  78.974 130.775 
ATOM   2241  C5'  DC A 109       9.905  78.503 132.013 
ATOM   2242  C4'  DC A 109       9.183  77.190 131.787 
ATOM   2243  O4'  DC A 109       7.793  77.380 131.398 
ATOM   2244  C3'  DC A 109       9.755  76.297 130.686 
ATOM   2245  O3'  DC A 109       9.640  74.938 131.089 
ATOM   2246  C2'  DC A 109       8.838  76.527 129.485 
ATOM   2247  C1'  DC A 109       7.528  76.563 130.268 
ATOM   2248  N1   DC A 109       6.396  77.169 129.514 
ATOM   2249  C2   DC A 109       5.122  76.651 129.729 
ATOM   2250  O2   DC A 109       4.983  75.719 130.529 
ATOM   2251  N3   DC A 109       4.075  77.190 129.049 
ATOM   2252  C4   DC A 109       4.267  78.199 128.191 
ATOM   2253  N4   DC A 109       3.215  78.690 127.553 
ATOM   2254  C5   DC A 109       5.570  78.746 127.955 
ATOM   2255  C6   DC A 109       6.602  78.194 128.643 
ATOM   2256  P    DA A 110      10.835  73.925 130.757 
ATOM   2257  OP1  DA A 110      11.880  74.035 131.799 
ATOM   2258  OP2  DA A 110      11.284  74.128 129.363 
ATOM   2259  O5'  DA A 110      10.095  72.512 130.883 
ATOM   2260  C5'  DA A 110       8.988  72.381 131.795 
ATOM   2261  C4'  DA A 110       7.864  71.606 131.138 
ATOM   2262  O4'  DA A 110       6.956  72.469 130.394 
ATOM   2263  C3'  DA A 110       8.290  70.552 130.116 
ATOM   2264  O3'  DA A 110       7.421  69.432 130.220 
ATOM   2265  C2'  DA A 110       8.066  71.217 128.758 
ATOM   2266  C1'  DA A 110       6.748  71.900 129.111 
ATOM   2267  N9   DA A 110       6.371  72.995 128.174 
ATOM   2268  C8   DA A 110       7.189  73.868 127.518 
ATOM   2269  N7   DA A 110       6.557  74.714 126.765 
ATOM   2270  C5   DA A 110       5.220  74.379 126.933 
ATOM   2271  C6   DA A 110       4.036  74.910 126.398 
ATOM   2272  N6   DA A 110       4.007  75.941 125.542 
ATOM   2273  N1   DA A 110       2.875  74.339 126.774 
ATOM   2274  C2   DA A 110       2.910  73.315 127.625 
ATOM   2275  N3   DA A 110       3.948  72.737 128.188 
ATOM   2276  C4   DA A 110       5.097  73.327 127.794 
ATOM   2277  P    DG A 111       8.034  67.959 130.085 
ATOM   2278  OP1  DG A 111       8.577  67.525 131.392 
ATOM   2279  OP2  DG A 111       8.975  67.917 128.944 
ATOM   2280  O5'  DG A 111       6.727  67.105 129.735 
ATOM   2281  C5'  DG A 111       5.451  67.541 130.240 
ATOM   2282  C4'  DG A 111       4.399  67.437 129.153 
ATOM   2283  O4'  DG A 111       4.321  68.641 128.339 
ATOM   2284  C3'  DG A 111       4.605  66.316 128.135 
ATOM   2285  O3'  DG A 111       3.336  65.779 127.778 
ATOM   2286  C2'  DG A 111       5.200  67.009 126.910 
ATOM   2287  C1'  DG A 111       4.327  68.258 126.972 
ATOM   2288  N9   DG A 111       4.855  69.399 126.174 
ATOM   2289  C8   DG A 111       6.163  69.768 125.940 
ATOM   2290  N7   DG A 111       6.291  70.833 125.187 
ATOM   2291  C5   DG A 111       4.976  71.195 124.901 
ATOM   2292  C6   DG A 111       4.474  72.273 124.125 
ATOM   2293  O6   DG A 111       5.097  73.143 123.521 
ATOM   2294  N1   DG A 111       3.073  72.272 124.094 
ATOM   2295  C2   DG A 111       2.263  71.351 124.730 
ATOM   2296  N2   DG A 111       0.947  71.523 124.579 
ATOM   2297  N3   DG A 111       2.735  70.341 125.459 
ATOM   2298  C4   DG A 111       4.092  70.327 125.498 
ATOM   2299  P    DA A 112       3.191  64.199 127.572 
ATOM   2300  OP1  DA A 112       2.980  63.546 128.883 
ATOM   2301  OP2  DA A 112       4.330  63.697 126.772 
ATOM   2302  O5'  DA A 112       1.849  64.115 126.706 
ATOM   2303  C5'  DA A 112       0.841  65.129 126.880 
ATOM   2304  C4'  DA A 112       0.311  65.570 125.529 
ATOM   2305  O4'  DA A 112       1.093  66.656 124.953 
ATOM   2306  C3'  DA A 112       0.304  64.501 124.436 
ATOM   2307  O3'  DA A 112      -0.856  64.674 123.631 
ATOM   2308  C2'  DA A 112       1.536  64.809 123.586 
ATOM   2309  C1'  DA A 112       1.389  66.327 123.605 
ATOM   2310  N9   DA A 112       2.629  67.055 123.214 
ATOM   2311  C8   DA A 112       3.927  66.708 123.454 
ATOM   2312  N7   DA A 112       4.792  67.551 122.982 
ATOM   2313  C5   DA A 112       4.011  68.531 122.385 
ATOM   2314  C6   DA A 112       4.335  69.714 121.700 
ATOM   2315  N6   DA A 112       5.594  70.128 121.492 
ATOM   2316  N1   DA A 112       3.316  70.459 121.233 
ATOM   2317  C2   DA A 112       2.068  70.042 121.442 
ATOM   2318  N3   DA A 112       1.646  68.963 122.064 
ATOM   2319  C4   DA A 112       2.685  68.236 122.521 
ATOM   2320  P    DA A 113      -1.643  63.379 123.116 
ATOM   2321  OP1  DA A 113      -2.573  62.912 124.170 
ATOM   2322  OP2  DA A 113      -0.676  62.377 122.615 
ATOM   2323  O5'  DA A 113      -2.476  63.981 121.891 
ATOM   2324  C5'  DA A 113      -2.881  65.363 121.934 
ATOM   2325  C4'  DA A 113      -2.640  66.016 120.588 
ATOM   2326  O4'  DA A 113      -1.298  66.568 120.470 
ATOM   2327  C3'  DA A 113      -2.770  65.100 119.371 
ATOM   2328  O3'  DA A 113      -3.355  65.833 118.302 
ATOM   2329  C2'  DA A 113      -1.330  64.754 118.991 
ATOM   2330  C1'  DA A 113      -0.746  66.142 119.234 
ATOM   2331  N9   DA A 113       0.739  66.153 119.362 
ATOM   2332  C8   DA A 113       1.550  65.201 119.911 
ATOM   2333  N7   DA A 113       2.810  65.501 119.873 
ATOM   2334  C5   DA A 113       2.841  66.743 119.254 
ATOM   2335  C6   DA A 113       3.894  67.608 118.915 
ATOM   2336  N6   DA A 113       5.183  67.338 119.166 
ATOM   2337  N1   DA A 113       3.575  68.765 118.306 
ATOM   2338  C2   DA A 113       2.292  69.029 118.059 
ATOM   2339  N3   DA A 113       1.229  68.302 118.328 
ATOM   2340  C4   DA A 113       1.576  67.150 118.937 
ATOM   2341  P    DG A 114      -4.425  65.109 117.358 
ATOM   2342  OP1  DG A 114      -5.763  65.166 117.989 
ATOM   2343  OP2  DG A 114      -3.935  63.760 116.997 
ATOM   2344  O5'  DG A 114      -4.398  66.054 116.067 
ATOM   2345  C5'  DG A 114      -4.096  67.452 116.231 
ATOM   2346  C4'  DG A 114      -3.130  67.903 115.154 
ATOM   2347  O4'  DG A 114      -1.738  67.709 115.538 
ATOM   2348  C3'  DG A 114      -3.246  67.181 113.812 
ATOM   2349  O3'  DG A 114      -3.010  68.114 112.764 
ATOM   2350  C2'  DG A 114      -2.105  66.162 113.821 
ATOM   2351  C1'  DG A 114      -1.063  67.070 114.466 
ATOM   2352  N9   DG A 114       0.106  66.336 115.027 
ATOM   2353  C8   DG A 114       0.150  65.094 115.623 
ATOM   2354  N7   DG A 114       1.348  64.732 116.013 
ATOM   2355  C5   DG A 114       2.154  65.810 115.650 
ATOM   2356  C6   DG A 114       3.551  66.002 115.814 
ATOM   2357  O6   DG A 114       4.377  65.249 116.322 
ATOM   2358  N1   DG A 114       3.960  67.241 115.302 
ATOM   2359  C2   DG A 114       3.129  68.172 114.709 
ATOM   2360  N2   DG A 114       3.716  69.294 114.285 
ATOM   2361  N3   DG A 114       1.820  67.991 114.557 
ATOM   2362  C4   DG A 114       1.406  66.794 115.048 
ATOM   2363  P    DA A 115      -3.894  68.026 111.433 
ATOM   2364  OP1  DA A 115      -5.174  68.741 111.639 
ATOM   2365  OP2  DA A 115      -4.002  66.615 111.001 
ATOM   2366  O5'  DA A 115      -2.985  68.837 110.396 
ATOM   2367  C5'  DA A 115      -2.140  69.894 110.887 
ATOM   2368  C4'  DA A 115      -0.772  69.807 110.240 
ATOM   2369  O4'  DA A 115       0.137  68.941 110.979 
ATOM   2370  C3'  DA A 115      -0.742  69.246 108.819 
ATOM   2371  O3'  DA A 115       0.249  69.940 108.070 
ATOM   2372  C2'  DA A 115      -0.294  67.794 108.985 
ATOM   2373  C1'  DA A 115       0.757  68.055 110.060 
ATOM   2374  N9   DA A 115       1.170  66.833 110.803 
ATOM   2375  C8   DA A 115       0.410  65.750 111.145 
ATOM   2376  N7   DA A 115       1.062  64.837 111.796 
ATOM   2377  C5   DA A 115       2.348  65.349 111.894 
ATOM   2378  C6   DA A 115       3.524  64.851 112.479 
ATOM   2379  N6   DA A 115       3.595  63.668 113.106 
ATOM   2380  N1   DA A 115       4.628  65.615 112.396 
ATOM   2381  C2   DA A 115       4.552  66.789 111.773 
ATOM   2382  N3   DA A 115       3.516  67.355 111.191 
ATOM   2383  C4   DA A 115       2.425  66.570 111.289 
ATOM   2384  P    DA A 116      -0.054  70.313 106.542 
ATOM   2385  OP1  DA A 116      -0.830  71.572 106.484 
ATOM   2386  OP2  DA A 116      -0.654  69.148 105.857 
ATOM   2387  O5'  DA A 116       1.424  70.565 105.981 
ATOM   2388  C5'  DA A 116       2.437  71.056 106.878 
ATOM   2389  C4'  DA A 116       3.733  70.298 106.661 
ATOM   2390  O4'  DA A 116       3.811  69.091 107.471 
ATOM   2391  C3'  DA A 116       3.983  69.804 105.237 
ATOM   2392  O3'  DA A 116       5.372  69.914 104.949 
ATOM   2393  C2'  DA A 116       3.609  68.323 105.270 
ATOM   2394  C1'  DA A 116       4.217  68.017 106.636 
ATOM   2395  N9   DA A 116       3.724  66.748 107.241 
ATOM   2396  C8   DA A 116       2.482  66.190 107.146 
ATOM   2397  N7   DA A 116       2.359  65.070 107.788 
ATOM   2398  C5   DA A 116       3.612  64.870 108.352 
ATOM   2399  C6   DA A 116       4.133  63.847 109.162 
ATOM   2400  N6   DA A 116       3.421  62.785 109.563 
ATOM   2401  N1   DA A 116       5.419  63.956 109.545 
ATOM   2402  C2   DA A 116       6.122  65.015 109.144 
ATOM   2403  N3   DA A 116       5.744  66.025 108.392 
ATOM   2404  C4   DA A 116       4.455  65.892 108.021 
ATOM   2405  P    DA A 117       5.827  70.394 103.492 
ATOM   2406  OP1  DA A 117       5.805  71.873 103.429 
ATOM   2407  OP2  DA A 117       5.029  69.689 102.465 
ATOM   2408  O5'  DA A 117       7.340  69.876 103.447 
ATOM   2409  C5'  DA A 117       8.085  69.789 104.676 
ATOM   2410  C4'  DA A 117       8.859  68.487 104.722 
ATOM   2411  O4'  DA A 117       8.079  67.398 105.292 
ATOM   2412  C3'  DA A 117       9.323  67.940 103.372 
ATOM   2413  O3'  DA A 117      10.602  67.341 103.532 
ATOM   2414  C2'  DA A 117       8.313  66.844 103.031 
ATOM   2415  C1'  DA A 117       8.194  66.269 104.439 
ATOM   2416  N9   DA A 117       6.990  65.415 104.638 
ATOM   2417  C8   DA A 117       5.750  65.554 104.082 
ATOM   2418  N7   DA A 117       4.905  64.642 104.452 
ATOM   2419  C5   DA A 117       5.636  63.839 105.317 
ATOM   2420  C6   DA A 117       5.302  62.689 106.051 
ATOM   2421  N6   DA A 117       4.087  62.124 106.029 
ATOM   2422  N1   DA A 117       6.267  62.138 106.811 
ATOM   2423  C2   DA A 117       7.473  62.705 106.829 
ATOM   2424  N3   DA A 117       7.898  63.772 106.189 
ATOM   2425  C4   DA A 117       6.914  64.304 105.436 
ATOM   2426  P    DT A 118      11.701  67.537 102.384 
ATOM   2427  OP1  DT A 118      12.398  68.828 102.579 
ATOM   2428  OP2  DT A 118      11.075  67.330 101.059 
ATOM   2429  O5'  DT A 118      12.704  66.331 102.698 
ATOM   2430  C5'  DT A 118      12.847  65.877 104.058 
ATOM   2431  C4'  DT A 118      12.850  64.361 104.100 
ATOM   2432  O4'  DT A 118      11.508  63.806 104.213 
ATOM   2433  C3'  DT A 118      13.436  63.662 102.874 
ATOM   2434  O3'  DT A 118      14.141  62.502 103.298 
ATOM   2435  C2'  DT A 118      12.219  63.220 102.061 
ATOM   2436  C1'  DT A 118      11.367  62.776 103.247 
ATOM   2437  N1   DT A 118       9.920  62.638 102.926 
ATOM   2438  C2   DT A 118       9.229  61.639 103.569 
ATOM   2439  O2   DT A 118       9.750  60.883 104.372 
ATOM   2440  N3   DT A 118       7.890  61.540 103.246 
ATOM   2441  C4   DT A 118       7.202  62.339 102.355 
ATOM   2442  O4   DT A 118       6.000  62.154 102.147 
ATOM   2443  C5   DT A 118       8.011  63.358 101.731 
ATOM   2444  C7   DT A 118       7.340  64.271 100.746 
ATOM   2445  C6   DT A 118       9.315  63.476 102.026 
ATOM   2446  P    DC A 119      15.522  62.128 102.580 
ATOM   2447  OP1  DC A 119      16.627  62.896 103.197 
ATOM   2448  OP2  DC A 119      15.372  62.268 101.115 
ATOM   2449  O5'  DC A 119      15.665  60.580 102.959 
ATOM   2450  C5'  DC A 119      15.100  60.109 104.197 
ATOM   2451  C4'  DC A 119      14.378  58.796 103.971 
ATOM   2452  O4'  DC A 119      12.988  58.986 103.582 
ATOM   2453  C3'  DC A 119      14.951  57.903 102.870 
ATOM   2454  O3'  DC A 119      14.835  56.544 103.273 
ATOM   2455  C2'  DC A 119      14.033  58.133 101.669 
ATOM   2456  C1'  DC A 119      12.724  58.170 102.451 
ATOM   2457  N1   DC A 119      11.592  58.775 101.698 
ATOM   2458  C2   DC A 119      10.317  58.257 101.912 
ATOM   2459  O2   DC A 119      10.179  57.325 102.713 
ATOM   2460  N3   DC A 119       9.271  58.796 101.233 
ATOM   2461  C4   DC A 119       9.462  59.805 100.375 
ATOM   2462  N4   DC A 119       8.411  60.296  99.737 
ATOM   2463  C5   DC A 119      10.765  60.352 100.139 
ATOM   2464  C6   DC A 119      11.798  59.800 100.827 
ATOM   2465  P    DA A 120      16.030  55.532 102.941 
ATOM   2466  OP1  DA A 120      17.075  55.641 103.983 
ATOM   2467  OP2  DA A 120      16.479  55.735 101.546 
ATOM   2468  O5'  DA A 120      15.290  54.118 103.067 
ATOM   2469  C5'  DA A 120      14.184  53.987 103.979 
ATOM   2470  C4'  DA A 120      13.059  53.213 103.322 
ATOM   2471  O4'  DA A 120      12.151  54.075 102.578 
ATOM   2472  C3'  DA A 120      13.486  52.159 102.300 
ATOM   2473  O3'  DA A 120      12.616  51.038 102.404 
ATOM   2474  C2'  DA A 120      13.261  52.823 100.942 
ATOM   2475  C1'  DA A 120      11.943  53.506 101.295 
ATOM   2476  N9   DA A 120      11.566  54.601 100.358 
ATOM   2477  C8   DA A 120      12.384  55.474  99.702 
ATOM   2478  N7   DA A 120      11.752  56.321  98.949 
ATOM   2479  C5   DA A 120      10.416  55.986  99.117 
ATOM   2480  C6   DA A 120       9.231  56.516  98.582 
ATOM   2481  N6   DA A 120       9.202  57.547  97.726 
ATOM   2482  N1   DA A 120       8.071  55.945  98.958 
ATOM   2483  C2   DA A 120       8.105  54.921  99.809 
ATOM   2484  N3   DA A 120       9.144  54.344 100.372 
ATOM   2485  C4   DA A 120      10.292  54.933  99.978 
ATOM   2486  P    DC A 121      13.229  49.565 102.269 
ATOM   2487  OP1  DC A 121      13.772  49.131 103.575 
ATOM   2488  OP2  DC A 121      14.170  49.523 101.128 
ATOM   2489  O5'  DC A 121      11.922  48.711 101.918 
ATOM   2490  C5'  DC A 121      10.646  49.147 102.424 
ATOM   2491  C4'  DC A 121       9.595  49.043 101.337 
ATOM   2492  O4'  DC A 121       9.517  50.247 100.522 
ATOM   2493  C3'  DC A 121       9.800  47.922 100.319 
ATOM   2494  O3'  DC A 121       8.532  47.385  99.962 
ATOM   2495  C2'  DC A 121      10.396  48.615  99.094 
ATOM   2496  C1'  DC A 121       9.522  49.864  99.156 
ATOM   2497  N1   DC A 121      10.051  51.005  98.358 
ATOM   2498  C2   DC A 121       9.130  51.847  97.739 
ATOM   2499  O2   DC A 121       7.924  51.616  97.877 
ATOM   2500  N3   DC A 121       9.592  52.893  97.007 
ATOM   2501  C4   DC A 121      10.908  53.111  96.882 
ATOM   2502  N4   DC A 121      11.308  54.144  96.157 
ATOM   2503  C5   DC A 121      11.871  52.256  97.509 
ATOM   2504  C6   DC A 121      11.390  51.216  98.237 
ATOM   2505  P    DC A 122       8.387  45.805  99.756 
ATOM   2506  OP1  DC A 122       8.175  45.152 101.067 
ATOM   2507  OP2  DC A 122       9.526  45.303  98.956 
ATOM   2508  O5'  DC A 122       7.045  45.721  98.890 
ATOM   2509  C5'  DC A 122       6.037  46.735  99.063 
ATOM   2510  C4'  DC A 122       5.507  47.176  97.713 
ATOM   2511  O4'  DC A 122       6.288  48.262  97.137 
ATOM   2512  C3'  DC A 122       5.499  46.107  96.620 
ATOM   2513  O3'  DC A 122       4.339  46.280  95.815 
ATOM   2514  C2'  DC A 122       6.731  46.415  95.770 
ATOM   2515  C1'  DC A 122       6.584  47.933  95.789 
ATOM   2516  N1   DC A 122       7.824  48.661  95.397 
ATOM   2517  C2   DC A 122       7.682  49.853  94.693 
ATOM   2518  O2   DC A 122       6.544  50.255  94.424 
ATOM   2519  N3   DC A 122       8.800  50.531  94.326 
ATOM   2520  C4   DC A 122      10.016  50.061  94.637 
ATOM   2521  N4   DC A 122      11.075  50.759  94.257 
ATOM   2522  C5   DC A 122      10.183  48.836  95.360 
ATOM   2523  C6   DC A 122       9.054  48.174  95.717 
ATOM   2524  P    DA A 123       3.552  44.985  95.300 
ATOM   2525  OP1  DA A 123       2.622  44.518  96.353 
ATOM   2526  OP2  DA A 123       4.519  43.983  94.799 
ATOM   2527  O5'  DA A 123       2.719  45.588  94.075 
ATOM   2528  C5'  DA A 123       2.314  46.969  94.118 
ATOM   2529  C4'  DA A 123       2.555  47.622  92.771 
ATOM   2530  O4'  DA A 123       3.897  48.174  92.654 
ATOM   2531  C3'  DA A 123       2.425  46.706  91.555 
ATOM   2532  O3'  DA A 123       1.840  47.439  90.486 
ATOM   2533  C2'  DA A 123       3.865  46.360  91.175 
ATOM   2534  C1'  DA A 123       4.449  47.748  91.418 
ATOM   2535  N9   DA A 123       5.934  47.759  91.546 
ATOM   2536  C8   DA A 123       6.745  46.808  92.095 
ATOM   2537  N7   DA A 123       8.006  47.108  92.056 
ATOM   2538  C5   DA A 123       8.036  48.349  91.438 
ATOM   2539  C6   DA A 123       9.090  49.214  91.099 
ATOM   2540  N6   DA A 123      10.379  48.944  91.350 
ATOM   2541  N1   DA A 123       8.770  50.371  90.490 
ATOM   2542  C2   DA A 123       7.487  50.635  90.243 
ATOM   2543  N3   DA A 123       6.424  49.909  90.512 
ATOM   2544  C4   DA A 123       6.771  48.756  91.121 
ATOM   2545  P    DT A 124       0.770  46.715  89.542 
ATOM   2546  OP1  DT A 124      -0.567  46.772  90.173 
ATOM   2547  OP2  DT A 124       1.260  45.366  89.181 
ATOM   2548  O5'  DT A 124       0.797  47.660  88.251 
ATOM   2549  C5'  DT A 124       1.099  49.058  88.415 
ATOM   2550  C4'  DT A 124       2.065  49.509  87.338 
ATOM   2551  O4'  DT A 124       3.457  49.316  87.722 
ATOM   2552  C3'  DT A 124       1.950  48.787  85.995 
ATOM   2553  O3'  DT A 124       2.186  49.720  84.948 
ATOM   2554  C2'  DT A 124       3.090  47.768  86.005 
ATOM   2555  C1'  DT A 124       4.132  48.676  86.649 
ATOM   2556  N1   DT A 124       5.301  47.943  87.211 
ATOM   2557  C2   DT A 124       6.523  48.565  87.140 
ATOM   2558  O2   DT A 124       6.678  49.668  86.645 
ATOM   2559  N3   DT A 124       7.583  47.853  87.670 
ATOM   2560  C4   DT A 124       7.521  46.603  88.251 
ATOM   2561  O4   DT A 124       8.540  46.066  88.690 
ATOM   2562  C5   DT A 124       6.196  46.032  88.279 
ATOM   2563  C7   DT A 124       6.039  44.672  88.894 
ATOM   2564  C6   DT A 124       5.148  46.701  87.771 
ATOM   2565  P    DT A 125       1.302  49.632  83.617 
ATOM   2566  OP1  DT A 125       0.022  50.348  83.823 
ATOM   2567  OP2  DT A 125       1.194  48.221  83.185 
ATOM   2568  O5'  DT A 125       2.210  50.443  82.579 
ATOM   2569  C5'  DT A 125       3.056  51.500  83.070 
ATOM   2570  C4'  DT A 125       4.423  51.413  82.424 
ATOM   2571  O4'  DT A 125       5.333  50.547  83.163 
ATOM   2572  C3'  DT A 125       4.453  50.852  81.003 
ATOM   2573  O3'  DT A 125       5.444  51.546  80.254 
ATOM   2574  C2'  DT A 125       4.901  49.400  81.169 
ATOM   2575  C1'  DT A 125       5.952  49.661  82.244 
ATOM   2576  N1   DT A 125       6.365  48.439  82.987 
ATOM   2577  C2   DT A 125       7.676  48.366  83.392 
ATOM   2578  O2   DT A 125       8.490  49.245  83.168 
ATOM   2579  N3   DT A 125       8.023  47.217  84.078 
ATOM   2580  C4   DT A 125       7.186  46.163  84.384 
ATOM   2581  O4   DT A 125       7.612  45.186  85.004 
ATOM   2582  C5   DT A 125       5.831  46.332  83.917 
ATOM   2583  C7   DT A 125       4.855  45.229  84.210 
ATOM   2584  C6   DT A 125       5.466  47.437  83.248 
ATOM   2585  P    DC A 126       5.141  51.920  78.726 
ATOM   2586  OP1  DC A 126       4.365  53.178  78.668 
ATOM   2587  OP2  DC A 126       4.542  50.754  78.041 
ATOM   2588  O5'  DC A 126       6.619  52.171  78.165 
ATOM   2589  C5'  DC A 126       7.632  52.662  79.062 
ATOM   2590  C4'  DC A 126       8.928  51.905  78.845 
ATOM   2591  O4'  DC A 126       9.007  50.697  79.655 
ATOM   2592  C3'  DC A 126       9.179  51.410  77.421 
ATOM   2593  O3'  DC A 126      10.567  51.520  77.133 
ATOM   2594  C2'  DC A 126       8.804  49.929  77.453 
ATOM   2595  C1'  DC A 126       9.412  49.623  78.820 
ATOM   2596  N1   DC A 126       8.919  48.354  79.425 
ATOM   2597  C2   DC A 126       9.813  47.612  80.193 
ATOM   2598  O2   DC A 126      10.965  48.033  80.340 
ATOM   2599  N3   DC A 126       9.382  46.451  80.752 
ATOM   2600  C4   DC A 126       8.125  46.031  80.569 
ATOM   2601  N4   DC A 126       7.754  44.893  81.136 
ATOM   2602  C5   DC A 126       7.191  46.779  79.782 
ATOM   2603  C6   DC A 126       7.640  47.936  79.231 
ATOM   2604  P    DC A 127      11.022  52.001  75.676 
ATOM   2605  OP1  DC A 127      11.000  53.480  75.613 
ATOM   2606  OP2  DC A 127      10.224  51.295  74.649 
ATOM   2607  O5'  DC A 127      12.535  51.482  75.631 
ATOM   2608  C5'  DC A 127      13.281  51.396  76.860 
ATOM   2609  C4'  DC A 127      14.054  50.093  76.906 
ATOM   2610  O4'  DC A 127      13.274  49.004  77.476 
ATOM   2611  C3'  DC A 127      14.518  49.546  75.556 
ATOM   2612  O3'  DC A 127      15.798  48.947  75.716 
ATOM   2613  C2'  DC A 127      13.508  48.450  75.215 
ATOM   2614  C1'  DC A 127      13.389  47.876  76.623 
ATOM   2615  N1   DC A 127      12.186  47.021  76.822 
ATOM   2616  C2   DC A 127      12.299  45.927  77.676 
ATOM   2617  O2   DC A 127      13.384  45.714  78.230 
ATOM   2618  N3   DC A 127      11.213  45.136  77.870 
ATOM   2619  C4   DC A 127      10.056  45.401  77.251 
ATOM   2620  N4   DC A 127       9.026  44.599  77.472 
ATOM   2621  C5   DC A 127       9.918  46.520  76.367 
ATOM   2622  C6   DC A 127      11.015  47.299  76.187 
ATOM   2623  P    DA A 128      16.896  49.143  74.568 
ATOM   2624  OP1  DA A 128      17.593  50.434  74.763 
ATOM   2625  OP2  DA A 128      16.271  48.936  73.243 
ATOM   2626  O5'  DA A 128      17.900  47.937  74.882 
ATOM   2627  C5'  DA A 128      18.043  47.483  76.241 
ATOM   2628  C4'  DA A 128      18.046  45.967  76.284 
ATOM   2629  O4'  DA A 128      16.704  45.412  76.397 
ATOM   2630  C3'  DA A 128      18.631  45.268  75.058 
ATOM   2631  O3'  DA A 128      19.337  44.108  75.482 
ATOM   2632  C2'  DA A 128      17.414  44.827  74.245 
ATOM   2633  C1'  DA A 128      16.563  44.382  75.431 
ATOM   2634  N9   DA A 128      15.115  44.244  75.110 
ATOM   2635  C8   DA A 128      14.362  44.987  74.246 
ATOM   2636  N7   DA A 128      13.120  44.620  74.182 
ATOM   2637  C5   DA A 128      13.041  43.554  75.068 
ATOM   2638  C6   DA A 128      11.978  42.722  75.456 
ATOM   2639  N6   DA A 128      10.732  42.841  74.976 
ATOM   2640  N1   DA A 128      12.243  41.759  76.359 
ATOM   2641  C2   DA A 128      13.482  41.646  76.832 
ATOM   2642  N3   DA A 128      14.549  42.360  76.546 
ATOM   2643  C4   DA A 128      14.257  43.316  75.641 
ATOM   2644  P    DG A 129      20.718  43.734  74.764 
ATOM   2645  OP1  DG A 129      21.822  44.502  75.380 
ATOM   2646  OP2  DG A 129      20.568  43.874  73.298 
ATOM   2647  O5'  DG A 129      20.861  42.186  75.143 
ATOM   2648  C5'  DG A 129      20.295  41.716  76.381 
ATOM   2649  C4'  DG A 129      19.573  40.402  76.155 
ATOM   2650  O4'  DG A 129      18.184  40.592  75.766 
ATOM   2651  C3'  DG A 129      20.146  39.510  75.054 
ATOM   2652  O3'  DG A 129      20.030  38.150  75.457 
ATOM   2653  C2'  DG A 129      19.228  39.739  73.853 
ATOM   2654  C1'  DG A 129      17.919  39.776  74.635 
ATOM   2655  N9   DG A 129      16.787  40.382  73.881 
ATOM   2656  C8   DG A 129      16.802  41.413  72.968 
ATOM   2657  N7   DG A 129      15.622  41.710  72.478 
ATOM   2658  C5   DG A 129      14.765  40.812  73.111 
ATOM   2659  C6   DG A 129      13.362  40.646  72.989 
ATOM   2660  O6   DG A 129      12.572  41.269  72.285 
ATOM   2661  N1   DG A 129      12.893  39.614  73.814 
ATOM   2662  C2   DG A 129      13.678  38.844  74.649 
ATOM   2663  N2   DG A 129      13.040  37.909  75.357 
ATOM   2664  N3   DG A 129      14.996  39.000  74.764 
ATOM   2665  C4   DG A 129      15.466  39.997  73.969 
ATOM   2666  P    DC A 130      21.225  37.138  75.125 
ATOM   2667  OP1  DC A 130      22.271  37.247  76.166 
ATOM   2668  OP2  DC A 130      21.674  37.341  73.730 
ATOM   2669  O5'  DC A 130      20.485  35.724  75.251 
ATOM   2670  C5'  DC A 130      19.379  35.594  76.163 
ATOM   2671  C4'  DC A 130      18.254  34.819  75.506 
ATOM   2672  O4'  DC A 130      17.346  35.681  74.762 
ATOM   2673  C3'  DC A 130      18.681  33.765  74.484 
ATOM   2674  O3'  DC A 130      17.811  32.644  74.588 
ATOM   2675  C2'  DC A 130      18.457  34.429  73.126 
ATOM   2676  C1'  DC A 130      17.138  35.112  73.479 
ATOM   2677  N1   DC A 130      16.761  36.207  72.542 
ATOM   2678  C2   DC A 130      15.407  36.395  72.275 
ATOM   2679  O2   DC A 130      14.583  35.654  72.821 
ATOM   2680  N3   DC A 130      15.043  37.388  71.423 
ATOM   2681  C4   DC A 130      15.967  38.171  70.851 
ATOM   2682  N4   DC A 130      15.562  39.125  70.028 
ATOM   2683  C5   DC A 130      17.365  37.993  71.112 
ATOM   2684  C6   DC A 130      17.709  36.995  71.966 
ATOM   2685  P    DT A 131      18.425  31.171  74.452 
ATOM   2686  OP1  DT A 131      18.967  30.737  75.759 
ATOM   2687  OP2  DT A 131      19.365  31.129  73.312 
ATOM   2688  O5'  DT A 131      17.117  30.317  74.102 
ATOM   2689  C5'  DT A 131      15.841  30.753  74.608 
ATOM   2690  C4'  DT A 131      14.790  30.649  73.521 
ATOM   2691  O4'  DT A 131      14.712  31.853  72.706 
ATOM   2692  C3'  DT A 131      14.995  29.528  72.502 
ATOM   2693  O3'  DT A 131      13.727  28.992  72.146 
ATOM   2694  C2'  DT A 131      15.591  30.221  71.278 
ATOM   2695  C1'  DT A 131      14.717  31.470  71.339 
ATOM   2696  N1   DT A 131      15.246  32.612  70.542 
ATOM   2697  C2   DT A 131      14.325  33.433  69.938 
ATOM   2698  O2   DT A 131      13.122  33.263  70.032 
ATOM   2699  N3   DT A 131      14.852  34.480  69.206 
ATOM   2700  C4   DT A 131      16.191  34.765  69.034 
ATOM   2701  O4   DT A 131      16.543  35.731  68.354 
ATOM   2702  C5   DT A 131      17.081  33.847  69.705 
ATOM   2703  C7   DT A 131      18.556  34.085  69.568 
ATOM   2704  C6   DT A 131      16.596  32.821  70.423 
ATOM   2705  P    DG A 132      13.582  27.411  71.940 
ATOM   2706  OP1  DG A 132      13.370  26.758  73.251 
ATOM   2707  OP2  DG A 132      14.721  26.909  71.140 
ATOM   2708  O5'  DG A 132      12.240  27.327  71.073 
ATOM   2709  C5'  DG A 132      11.232  28.341  71.247 
ATOM   2710  C4'  DG A 132      10.702  28.782  69.897 
ATOM   2711  O4'  DG A 132      11.483  29.868  69.321 
ATOM   2712  C3'  DG A 132      10.695  27.714  68.804 
ATOM   2713  O3'  DG A 132       9.534  27.886  67.999 
ATOM   2714  C2'  DG A 132      11.927  28.021  67.953 
ATOM   2715  C1'  DG A 132      11.780  29.540  67.973 
ATOM   2716  N9   DG A 132      13.019  30.267  67.581 
ATOM   2717  C8   DG A 132      14.336  29.932  67.814 
ATOM   2718  N7   DG A 132      15.198  30.794  67.333 
ATOM   2719  C5   DG A 132      14.398  31.767  66.738 
ATOM   2720  C6   DG A 132      14.760  32.955  66.051 
ATOM   2721  O6   DG A 132      15.882  33.399  65.823 
ATOM   2722  N1   DG A 132      13.630  33.656  65.607 
ATOM   2723  C2   DG A 132      12.321  33.261  65.802 
ATOM   2724  N2   DG A 132      11.384  34.069  65.302 
ATOM   2725  N3   DG A 132      11.981  32.146  66.448 
ATOM   2726  C4   DG A 132      13.066  31.455  66.884 
ATOM   2727  P    DA A 133       8.748  26.591  67.484 
ATOM   2728  OP1  DA A 133       7.818  26.124  68.537 
ATOM   2729  OP2  DA A 133       9.715  25.589  66.982 
ATOM   2730  O5'  DA A 133       7.915  27.194  66.259 
ATOM   2731  C5'  DA A 133       7.510  28.575  66.302 
ATOM   2732  C4'  DA A 133       7.750  29.229  64.955 
ATOM   2733  O4'  DA A 133       9.092  29.780  64.838 
ATOM   2734  C3'  DA A 133       7.621  28.312  63.739 
ATOM   2735  O3'  DA A 133       7.035  29.046  62.670 
ATOM   2736  C2'  DA A 133       9.060  27.967  63.359 
ATOM   2737  C1'  DA A 133       9.645  29.354  63.602 
ATOM   2738  N9   DA A 133      11.129  29.365  63.730 
ATOM   2739  C8   DA A 133      11.941  28.414  64.278 
ATOM   2740  N7   DA A 133      13.201  28.714  64.240 
ATOM   2741  C5   DA A 133      13.231  29.955  63.621 
ATOM   2742  C6   DA A 133      14.285  30.820  63.283 
ATOM   2743  N6   DA A 133      15.574  30.550  63.534 
ATOM   2744  N1   DA A 133      13.965  31.977  62.674 
ATOM   2745  C2   DA A 133      12.683  32.241  62.427 
ATOM   2746  N3   DA A 133      11.619  31.515  62.696 
ATOM   2747  C4   DA A 133      11.967  30.362  63.304 
ATOM   2748  P    DT A 134       5.965  28.321  61.725 
ATOM   2749  OP1  DT A 134       4.628  28.378  62.356 
ATOM   2750  OP2  DT A 134       6.456  26.972  61.364 
ATOM   2751  O5'  DT A 134       5.993  29.266  60.435 
ATOM   2752  C5'  DT A 134       6.295  30.664  60.599 
ATOM   2753  C4'  DT A 134       7.261  31.115  59.522 
ATOM   2754  O4'  DT A 134       8.652  30.922  59.906 
ATOM   2755  C3'  DT A 134       7.145  30.393  58.179 
ATOM   2756  O3'  DT A 134       7.381  31.326  57.132 
ATOM   2757  C2'  DT A 134       8.285  29.374  58.189 
ATOM   2758  C1'  DT A 134       9.328  30.283  58.833 
ATOM   2759  N1   DT A 134      10.496  29.549  59.395 
ATOM   2760  C2   DT A 134      11.719  30.171  59.324 
ATOM   2761  O2   DT A 134      11.874  31.274  58.829 
ATOM   2762  N3   DT A 134      12.779  29.460  59.854 
ATOM   2763  C4   DT A 134      12.717  28.209  60.434 
ATOM   2764  O4   DT A 134      13.735  27.672  60.874 
ATOM   2765  C5   DT A 134      11.391  27.638  60.463 
ATOM   2766  C7   DT A 134      11.235  26.278  61.078 
ATOM   2767  C6   DT A 134      10.343  28.307  59.954 
ATOM   2768  P    DG A 135       6.497  31.238  55.801 
ATOM   2769  OP1  DG A 135       5.217  31.954  56.007 
ATOM   2770  OP2  DG A 135       6.389  29.827  55.369 
ATOM   2771  O5'  DG A 135       7.406  32.049  54.763 
ATOM   2772  C5'  DG A 135       8.251  33.106  55.254 
ATOM   2773  C4'  DG A 135       9.619  33.019  54.608 
ATOM   2774  O4'  DG A 135      10.528  32.153  55.346 
ATOM   2775  C3'  DG A 135       9.649  32.458  53.186 
ATOM   2776  O3'  DG A 135      10.639  33.153  52.438 
ATOM   2777  C2'  DG A 135      10.096  31.006  53.353 
ATOM   2778  C1'  DG A 135      11.148  31.267  54.427 
ATOM   2779  N9   DG A 135      11.560  30.045  55.171 
ATOM   2780  C8   DG A 135      10.810  28.945  55.524 
ATOM   2781  N7   DG A 135      11.480  28.029  56.181 
ATOM   2782  C5   DG A 135      12.766  28.560  56.270 
ATOM   2783  C6   DG A 135      13.935  28.027  56.871 
ATOM   2784  O6   DG A 135      14.080  26.959  57.460 
ATOM   2785  N1   DG A 135      15.026  28.897  56.730 
ATOM   2786  C2   DG A 135      14.990  30.121  56.092 
ATOM   2787  N2   DG A 135      16.138  30.802  56.065 
ATOM   2788  N3   DG A 135      13.892  30.621  55.529 
ATOM   2789  C4   DG A 135      12.826  29.789  55.656 
ATOM   2790  P    DT A 136      10.337  33.526  50.910 
ATOM   2791  OP1  DT A 136       9.560  34.784  50.851 
ATOM   2792  OP2  DT A 136       9.737  32.360  50.224 
ATOM   2793  O5'  DT A 136      11.814  33.777  50.349 
ATOM   2794  C5'  DT A 136      12.827  34.268  51.246 
ATOM   2795  C4'  DT A 136      14.123  33.511  51.029 
ATOM   2796  O4'  DT A 136      14.202  32.303  51.839 
ATOM   2797  C3'  DT A 136      14.374  33.016  49.605 
ATOM   2798  O3'  DT A 136      15.763  33.126  49.317 
ATOM   2799  C2'  DT A 136      14.000  31.535  49.637 
ATOM   2800  C1'  DT A 136      14.607  31.229  51.003 
ATOM   2801  N1   DT A 136      14.115  29.960  51.609 
ATOM   2802  C2   DT A 136      15.008  29.240  52.364 
ATOM   2803  O2   DT A 136      16.158  29.596  52.549 
ATOM   2804  N3   DT A 136      14.515  28.069  52.907 
ATOM   2805  C4   DT A 136      13.236  27.573  52.762 
ATOM   2806  O4   DT A 136      12.910  26.512  53.297 
ATOM   2807  C5   DT A 136      12.372  28.400  51.952 
ATOM   2808  C7   DT A 136      10.961  27.933  51.743 
ATOM   2809  C6   DT A 136      12.825  29.543  51.411 
ATOM   2810  P    DC A 137      16.218  33.607  47.860 
ATOM   2811  OP1  DC A 137      16.196  35.086  47.796 
ATOM   2812  OP2  DC A 137      15.420  32.901  46.833 
ATOM   2813  O5'  DC A 137      17.731  33.088  47.814 
ATOM   2814  C5'  DC A 137      18.476  33.002  49.043 
ATOM   2815  C4'  DC A 137      19.250  31.699  49.089 
ATOM   2816  O4'  DC A 137      18.469  30.610  49.660 
ATOM   2817  C3'  DC A 137      19.713  31.153  47.739 
ATOM   2818  O3'  DC A 137      20.993  30.553  47.900 
ATOM   2819  C2'  DC A 137      18.704  30.056  47.399 
ATOM   2820  C1'  DC A 137      18.585  29.482  48.807 
ATOM   2821  N1   DC A 137      17.381  28.627  49.005 
ATOM   2822  C2   DC A 137      17.494  27.533  49.860 
ATOM   2823  O2   DC A 137      18.579  27.320  50.414 
ATOM   2824  N3   DC A 137      16.409  26.742  50.053 
ATOM   2825  C4   DC A 137      15.251  27.007  49.435 
ATOM   2826  N4   DC A 137      14.221  26.205  49.656 
ATOM   2827  C5   DC A 137      15.114  28.127  48.551 
ATOM   2828  C6   DC A 137      16.210  28.905  48.371 
ATOM   2829  P    DA A 138      22.091  30.749  46.752 
ATOM   2830  OP1  DA A 138      22.789  32.040  46.947 
ATOM   2831  OP2  DA A 138      21.466  30.542  45.427 
ATOM   2832  O5'  DA A 138      23.095  29.543  47.066 
ATOM   2833  C5'  DA A 138      23.238  29.089  48.425 
ATOM   2834  C4'  DA A 138      23.241  27.574  48.468 
ATOM   2835  O4'  DA A 138      21.899  27.018  48.581 
ATOM   2836  C3'  DA A 138      23.827  26.874  47.242 
ATOM   2837  O3'  DA A 138      24.532  25.714  47.666 
ATOM   2838  C2'  DA A 138      22.609  26.433  46.429 
ATOM   2839  C1'  DA A 138      21.758  25.988  47.615 
ATOM   2840  N9   DA A 138      20.310  25.850  47.294 
ATOM   2841  C8   DA A 138      19.558  26.593  46.430 
ATOM   2842  N7   DA A 138      18.315  26.226  46.366 
ATOM   2843  C5   DA A 138      18.236  25.161  47.252 
ATOM   2844  C6   DA A 138      17.173  24.328  47.640 
ATOM   2845  N6   DA A 138      15.927  24.447  47.160 
ATOM   2846  N1   DA A 138      17.438  23.365  48.543 
ATOM   2847  C2   DA A 138      18.678  23.252  49.016 
ATOM   2848  N3   DA A 138      19.744  23.966  48.730 
ATOM   2849  C4   DA A 138      19.452  24.922  47.825 
ATOM   2850  P    DC A 139      25.913  25.340  46.948 
ATOM   2851  OP1  DC A 139      27.017  26.108  47.564 
ATOM   2852  OP2  DC A 139      25.763  25.480  45.482 
ATOM   2853  O5'  DC A 139      26.056  23.792  47.327 
ATOM   2854  C5'  DC A 139      25.491  23.322  48.565 
ATOM   2855  C4'  DC A 139      24.769  22.008  48.339 
ATOM   2856  O4'  DC A 139      23.379  22.198  47.950 
ATOM   2857  C3'  DC A 139      25.341  21.116  47.238 
ATOM   2858  O3'  DC A 139      25.225  19.756  47.641 
ATOM   2859  C2'  DC A 139      24.424  21.346  46.037 
ATOM   2860  C1'  DC A 139      23.114  21.382  46.819 
ATOM   2861  N1   DC A 139      21.982  21.988  46.065 
ATOM   2862  C2   DC A 139      20.708  21.470  46.280 
ATOM   2863  O2   DC A 139      20.569  20.537  47.081 
ATOM   2864  N3   DC A 139      19.661  22.008  45.601 
ATOM   2865  C4   DC A 139      19.853  23.017  44.743 
ATOM   2866  N4   DC A 139      18.801  23.508  44.105 
ATOM   2867  C5   DC A 139      21.156  23.564  44.507 
ATOM   2868  C6   DC A 139      22.188  23.012  45.194 
ATOM   2869  P    DC A 140      26.421  18.744  47.309 
ATOM   2870  OP1  DC A 140      27.466  18.853  48.350 
ATOM   2871  OP2  DC A 140      26.870  18.947  45.914 
ATOM   2872  O5'  DC A 140      25.681  17.330  47.435 
ATOM   2873  C5'  DC A 140      24.574  17.200  48.347 
ATOM   2874  C4'  DC A 140      23.450  16.425  47.689 
ATOM   2875  O4'  DC A 140      22.542  17.287  46.946 
ATOM   2876  C3'  DC A 140      23.876  15.371  46.668 
ATOM   2877  O3'  DC A 140      23.007  14.250  46.772 
ATOM   2878  C2'  DC A 140      23.652  16.035  45.310 
ATOM   2879  C1'  DC A 140      22.334  16.718  45.662 
ATOM   2880  N1   DC A 140      21.956  17.813  44.726 
ATOM   2881  C2   DC A 140      20.602  18.001  44.459 
ATOM   2882  O2   DC A 140      19.778  17.260  45.005 
ATOM   2883  N3   DC A 140      20.238  18.994  43.607 
ATOM   2884  C4   DC A 140      21.162  19.777  43.035 
ATOM   2885  N4   DC A 140      20.757  20.731  42.212 
ATOM   2886  C5   DC A 140      22.560  19.599  43.296 
ATOM   2887  C6   DC A 140      22.904  18.601  44.150 
ATOM   2888  P    DC A 141      23.620  12.777  46.636 
ATOM   2889  OP1  DC A 141      24.163  12.344  47.943 
ATOM   2890  OP2  DC A 141      24.561  12.735  45.496 
ATOM   2891  O5'  DC A 141      22.312  11.923  46.286 
ATOM   2892  C5'  DC A 141      21.037  12.359  46.792 
ATOM   2893  C4'  DC A 141      19.985  12.255  45.705 
ATOM   2894  O4'  DC A 141      19.907  13.459  44.890 
ATOM   2895  C3'  DC A 141      20.191  11.134  44.686 
ATOM   2896  O3'  DC A 141      18.922  10.598  44.330 
ATOM   2897  C2'  DC A 141      20.786  11.828  43.462 
ATOM   2898  C1'  DC A 141      19.912  13.076  43.523 
ATOM   2899  N1   DC A 141      20.441  14.218  42.725 
ATOM   2900  C2   DC A 141      19.521  15.060  42.107 
ATOM   2901  O2   DC A 141      18.314  14.828  42.245 
ATOM   2902  N3   DC A 141      19.983  16.105  41.375 
ATOM   2903  C4   DC A 141      21.299  16.323  41.250 
ATOM   2904  N4   DC A 141      21.699  17.356  40.525 
ATOM   2905  C5   DC A 141      22.262  15.469  41.877 
ATOM   2906  C6   DC A 141      21.781  14.429  42.604 
ATOM   2907  P    DC A 142      18.777   9.017  44.123 
ATOM   2908  OP1  DC A 142      18.566   8.364  45.434 
ATOM   2909  OP2  DC A 142      19.916   8.515  43.324 
ATOM   2910  O5'  DC A 142      17.435   8.933  43.257 
ATOM   2911  C5'  DC A 142      16.427   9.947  43.431 
ATOM   2912  C4'  DC A 142      15.897  10.388  42.081 
ATOM   2913  O4'  DC A 142      16.678  11.474  41.505 
ATOM   2914  C3'  DC A 142      15.890   9.320  40.988 
ATOM   2915  O3'  DC A 142      14.730   9.492  40.183 
ATOM   2916  C2'  DC A 142      17.122   9.627  40.137 
ATOM   2917  C1'  DC A 142      16.975  11.146  40.156 
ATOM   2918  N1   DC A 142      18.215  11.873  39.765 
ATOM   2919  C2   DC A 142      18.073  13.065  39.061 
ATOM   2920  O2   DC A 142      16.935  13.467  38.792 
ATOM   2921  N3   DC A 142      19.191  13.744  38.693 
ATOM   2922  C4   DC A 142      20.406  13.273  39.005 
ATOM   2923  N4   DC A 142      21.466  13.971  38.624 
ATOM   2924  C5   DC A 142      20.574  12.049  39.728 
ATOM   2925  C6   DC A 142      19.444  11.386  40.085 
ATOM   2926  P    DA A 143      13.943   8.197  39.668 
ATOM   2927  OP1  DA A 143      13.013   7.731  40.721 
ATOM   2928  OP2  DA A 143      14.910   7.196  39.166 
ATOM   2929  O5'  DA A 143      13.110   8.800  38.443 
ATOM   2930  C5'  DA A 143      12.705  10.182  38.486 
ATOM   2931  C4'  DA A 143      12.945  10.835  37.139 
ATOM   2932  O4'  DA A 143      14.288  11.386  37.022 
ATOM   2933  C3'  DA A 143      12.816   9.918  35.923 
ATOM   2934  O3'  DA A 143      12.230  10.652  34.854 
ATOM   2935  C2'  DA A 143      14.256   9.573  35.543 
ATOM   2936  C1'  DA A 143      14.840  10.960  35.786 
ATOM   2937  N9   DA A 143      16.324  10.971  35.914 
ATOM   2938  C8   DA A 143      17.136  10.020  36.462 
ATOM   2939  N7   DA A 143      18.396  10.320  36.424 
ATOM   2940  C5   DA A 143      18.427  11.562  35.805 
ATOM   2941  C6   DA A 143      19.480  12.426  35.467 
ATOM   2942  N6   DA A 143      20.769  12.156  35.717 
ATOM   2943  N1   DA A 143      19.160  13.584  34.858 
ATOM   2944  C2   DA A 143      17.878  13.847  34.611 
ATOM   2945  N3   DA A 143      16.815  13.121  34.880 
ATOM   2946  C4   DA A 143      17.162  11.968  35.488 
ATOM   2947  P    DG A 144      11.161   9.927  33.909 
ATOM   2948  OP1  DG A 144       9.823   9.984  34.540 
ATOM   2949  OP2  DG A 144      11.651   8.578  33.548 
ATOM   2950  O5'  DG A 144      11.188  10.872  32.618 
ATOM   2951  C5'  DG A 144      11.490  12.270  32.783 
ATOM   2952  C4'  DG A 144      12.456  12.721  31.705 
ATOM   2953  O4'  DG A 144      13.848  12.528  32.089 
ATOM   2954  C3'  DG A 144      12.340  11.999  30.363 
ATOM   2955  O3'  DG A 144      12.576  12.932  29.316 
ATOM   2956  C2'  DG A 144      13.481  10.980  30.372 
ATOM   2957  C1'  DG A 144      14.523  11.889  31.017 
ATOM   2958  N9   DG A 144      15.692  11.155  31.579 
ATOM   2959  C8   DG A 144      15.736   9.913  32.174 
ATOM   2960  N7   DG A 144      16.934   9.551  32.565 
ATOM   2961  C5   DG A 144      17.740  10.628  32.202 
ATOM   2962  C6   DG A 144      19.137  10.820  32.366 
ATOM   2963  O6   DG A 144      19.963  10.067  32.874 
ATOM   2964  N1   DG A 144      19.546  12.059  31.854 
ATOM   2965  C2   DG A 144      18.715  12.990  31.261 
ATOM   2966  N2   DG A 144      19.301  14.113  30.837 
ATOM   2967  N3   DG A 144      17.406  12.809  31.108 
ATOM   2968  C4   DG A 144      16.992  11.612  31.599 
ATOM   2969  P    DA A 145      11.692  12.844  27.985 
ATOM   2970  OP1  DA A 145      10.412  13.560  28.191 
ATOM   2971  OP2  DA A 145      11.584  11.433  27.553 
ATOM   2972  O5'  DA A 145      12.601  13.655  26.947 
ATOM   2973  C5'  DA A 145      13.446  14.713  27.438 
ATOM   2974  C4'  DA A 145      14.814  14.625  26.792 
ATOM   2975  O4'  DA A 145      15.723  13.760  27.530 
ATOM   2976  C3'  DA A 145      14.844  14.064  25.370 
ATOM   2977  O3'  DA A 145      15.834  14.759  24.621 
ATOM   2978  C2'  DA A 145      15.291  12.612  25.537 
ATOM   2979  C1'  DA A 145      16.343  12.873  26.611 
ATOM   2980  N9   DA A 145      16.756  11.651  27.355 
ATOM   2981  C8   DA A 145      15.996  10.568  27.697 
ATOM   2982  N7   DA A 145      16.648   9.655  28.347 
ATOM   2983  C5   DA A 145      17.934  10.167  28.445 
ATOM   2984  C6   DA A 145      19.110   9.669  29.031 
ATOM   2985  N6   DA A 145      19.181   8.486  29.658 
ATOM   2986  N1   DA A 145      20.214  10.434  28.947 
ATOM   2987  C2   DA A 145      20.138  11.608  28.324 
ATOM   2988  N3   DA A 145      19.102  12.174  27.743 
ATOM   2989  C4   DA A 145      18.010  11.388  27.840 
ATOM   2990  P    DG A 146      15.532  15.132  23.094 
ATOM   2991  OP1  DG A 146      14.755  16.390  23.035 
ATOM   2992  OP2  DG A 146      14.932  13.966  22.408 
ATOM   2993  O5'  DG A 146      17.010  15.384  22.533 
ATOM   2994  C5'  DG A 146      18.023  15.874  23.430 
ATOM   2995  C4'  DG A 146      19.318  15.117  23.213 
ATOM   2996  O4'  DG A 146      19.397  13.909  24.023 
ATOM   2997  C3'  DG A 146      19.569  14.623  21.789 
ATOM   2998  O3'  DG A 146      20.958  14.733  21.501 
ATOM   2999  C2'  DG A 146      19.195  13.141  21.821 
ATOM   3000  C1'  DG A 146      19.803  12.835  23.187 
ATOM   3001  N9   DG A 146      19.310  11.567  23.792 
ATOM   3002  C8   DG A 146      18.062  10.989  23.707 
ATOM   3003  N7   DG A 146      17.952   9.858  24.362 
ATOM   3004  C5   DG A 146      19.216   9.674  24.919 
ATOM   3005  C6   DG A 146      19.712   8.624  25.736 
ATOM   3006  O6   DG A 146      19.125   7.625  26.143 
ATOM   3007  N1   DG A 146      21.055   8.832  26.079 
ATOM   3008  C2   DG A 146      21.819   9.913  25.685 
ATOM   3009  N2   DG A 146      23.081   9.927  26.121 
ATOM   3010  N3   DG A 146      21.354  10.898  24.920 
ATOM   3011  C4   DG A 146      20.052  10.710  24.577 
ATOM   3012  P    DA A 147      21.413  15.213  20.044 
ATOM   3013  OP1  DA A 147      21.391  16.692  19.980 
ATOM   3014  OP2  DA A 147      20.615  14.507  19.017 
ATOM   3015  O5'  DA A 147      22.926  14.695  19.998 
ATOM   3016  C5'  DA A 147      23.671  14.608  21.227 
ATOM   3017  C4'  DA A 147      24.445  13.306  21.273 
ATOM   3018  O4'  DA A 147      23.665  12.216  21.844 
ATOM   3019  C3'  DA A 147      24.908  12.759  19.923 
ATOM   3020  O3'  DA A 147      26.188  12.160  20.084 
ATOM   3021  C2'  DA A 147      23.899  11.662  19.583 
ATOM   3022  C1'  DA A 147      23.780  11.088  20.991 
ATOM   3023  N9   DA A 147      22.576  10.233  21.189 
ATOM   3024  C8   DA A 147      21.336  10.372  20.634 
ATOM   3025  N7   DA A 147      20.491   9.461  21.004 
ATOM   3026  C5   DA A 147      21.222   8.657  21.868 
ATOM   3027  C6   DA A 147      20.887   7.507  22.602 
ATOM   3028  N6   DA A 147      19.673   6.942  22.581 
ATOM   3029  N1   DA A 147      21.853   6.957  23.362 
ATOM   3030  C2   DA A 147      23.059   7.523  23.381 
ATOM   3031  N3   DA A 147      23.484   8.591  22.741 
ATOM   3032  C4   DA A 147      22.500   9.122  21.987 
ATOM   3033  P    DG A 148      27.286  12.355  18.935 
ATOM   3034  OP1  DG A 148      27.984  13.646  19.131 
ATOM   3035  OP2  DG A 148      26.661  12.148  17.611 
ATOM   3036  O5'  DG A 148      28.290  11.149  19.250 
ATOM   3037  C5'  DG A 148      28.433  10.695  20.609 
ATOM   3038  C4'  DG A 148      28.436   9.180  20.652 
ATOM   3039  O4'  DG A 148      27.094   8.624  20.765 
ATOM   3040  C3'  DG A 148      29.022   8.481  19.426 
ATOM   3041  O3'  DG A 148      29.727   7.321  19.850 
ATOM   3042  C2'  DG A 148      27.804   8.039  18.613 
ATOM   3043  C1'  DG A 148      26.953   7.594  19.799 
ATOM   3044  N9   DG A 148      25.506   7.456  19.478 
ATOM   3045  C8   DG A 148      24.730   8.195  18.610 
ATOM   3046  N7   DG A 148      23.477   7.814  18.556 
ATOM   3047  C5   DG A 148      23.418   6.745  19.450 
ATOM   3048  C6   DG A 148      22.322   5.924  19.819 
ATOM   3049  O6   DG A 148      21.159   5.969  19.427 
ATOM   3050  N1   DG A 148      22.701   4.956  20.760 
ATOM   3051  C2   DG A 148      23.973   4.804  21.277 
ATOM   3052  N2   DG A 148      24.132   3.820  22.166 
ATOM   3053  N3   DG A 148      25.001   5.577  20.930 
ATOM   3054  C4   DG A 148      24.650   6.519  20.018 
ATOM   3055  P    DA A 149      31.108   6.946  19.131 
ATOM   3056  OP1  DA A 149      32.213   7.714  19.748 
ATOM   3057  OP2  DA A 149      30.958   7.086  17.666 
ATOM   3058  O5'  DA A 149      31.251   5.398  19.511 
ATOM   3059  C5'  DA A 149      30.686   4.928  20.749 
ATOM   3060  C4'  DA A 149      29.964   3.614  20.523 
ATOM   3061  O4'  DA A 149      28.574   3.805  20.134 
ATOM   3062  C3'  DA A 149      30.536   2.722  19.422 
ATOM   3063  O3'  DA A 149      30.421   1.362  19.824 
ATOM   3064  C2'  DA A 149      29.619   2.952  18.221 
ATOM   3065  C1'  DA A 149      28.310   2.988  19.003 
ATOM   3066  N9   DA A 149      27.177   3.594  18.249 
ATOM   3067  C8   DA A 149      27.211   4.618  17.346 
ATOM   3068  N7   DA A 149      26.050   4.922  16.853 
ATOM   3069  C5   DA A 149      25.181   4.035  17.474 
ATOM   3070  C6   DA A 149      23.793   3.845  17.377 
ATOM   3071  N6   DA A 149      23.001   4.574  16.578 
ATOM   3072  N1   DA A 149      23.247   2.874  18.133 
ATOM   3073  C2   DA A 149      24.039   2.154  18.925 
ATOM   3074  N3   DA A 149      25.340   2.239  19.098 
ATOM   3075  C4   DA A 149      25.862   3.218  18.330 
ATOM   3076  P    DG A 150      31.616   0.350  19.493 
ATOM   3077  OP1  DG A 150      32.661   0.460  20.534 
ATOM   3078  OP2  DG A 150      32.065   0.553  18.098 
ATOM   3079  O5'  DG A 150      30.876  -1.064  19.618 
ATOM   3080  C5'  DG A 150      29.769  -1.194  20.531 
ATOM   3081  C4'  DG A 150      28.645  -1.969  19.873 
ATOM   3082  O4'  DG A 150      27.737  -1.106  19.130 
ATOM   3083  C3'  DG A 150      29.071  -3.023  18.852 
ATOM   3084  O3'  DG A 150      28.202  -4.144  18.956 
ATOM   3085  C2'  DG A 150      28.847  -2.359  17.493 
ATOM   3086  C1'  DG A 150      27.529  -1.676  17.846 
ATOM   3087  N9   DG A 150      27.152  -0.580  16.910 
ATOM   3088  C8   DG A 150      27.962   0.309  16.238 
ATOM   3089  N7   DG A 150      27.310   1.159  15.482 
ATOM   3090  C5   DG A 150      25.973   0.806  15.665 
ATOM   3091  C6   DG A 150      24.796   1.367  15.104 
ATOM   3092  O6   DG A 150      24.688   2.305  14.319 
ATOM   3093  N1   DG A 150      23.648   0.704  15.559 
ATOM   3094  C2   DG A 150      23.638  -0.360  16.439 
ATOM   3095  N2   DG A 150      22.437  -0.854  16.750 
ATOM   3096  N3   DG A 150      24.743  -0.885  16.965 
ATOM   3097  C4   DG A 150      25.866  -0.254  16.534 
ATOM   3098  P    DT A 151      28.815  -5.616  18.820 
ATOM   3099  OP1  DT A 151      29.358  -6.050  20.127 
ATOM   3100  OP2  DT A 151      29.756  -5.659  17.679 
ATOM   3101  O5'  DT A 151      27.508  -6.471  18.470 
ATOM   3102  C5'  DT A 151      26.232  -6.034  18.976 
ATOM   3103  C4'  DT A 151      25.180  -6.139  17.889 
ATOM   3104  O4'  DT A 151      25.102  -4.934  17.074 
ATOM   3105  C3'  DT A 151      25.386  -7.260  16.870 
ATOM   3106  O3'  DT A 151      24.118  -7.796  16.513 
ATOM   3107  C2'  DT A 151      25.981  -6.566  15.645 
ATOM   3108  C1'  DT A 151      25.108  -5.317  15.707 
ATOM   3109  N1   DT A 151      25.636  -4.176  14.909 
ATOM   3110  C2   DT A 151      24.716  -3.355  14.306 
ATOM   3111  O2   DT A 151      23.513  -3.525  14.400 
ATOM   3112  N3   DT A 151      25.243  -2.308  13.574 
ATOM   3113  C4   DT A 151      26.582  -2.023  13.401 
ATOM   3114  O4   DT A 151      26.934  -1.056  12.722 
ATOM   3115  C5   DT A 151      27.471  -2.941  14.072 
ATOM   3116  C7   DT A 151      28.947  -2.703  13.936 
ATOM   3117  C6   DT A 151      26.986  -3.967  14.790 
ATOM   3118  P    DT A 152      23.972  -9.377  16.307 
ATOM   3119  OP1  DT A 152      23.761 -10.030  17.618 
ATOM   3120  OP2  DT A 152      25.111  -9.879  15.508 
ATOM   3121  O5'  DT A 152      22.630  -9.461  15.441 
ATOM   3122  C5'  DT A 152      21.622  -8.447  15.615 
ATOM   3123  C4'  DT A 152      21.092  -8.006  14.265 
ATOM   3124  O4'  DT A 152      21.874  -6.920  13.689 
ATOM   3125  C3'  DT A 152      21.085  -9.074  13.172 
ATOM   3126  O3'  DT A 152      19.925  -8.902  12.366 
ATOM   3127  C2'  DT A 152      22.317  -8.767  12.321 
ATOM   3128  C1'  DT A 152      22.170  -7.248  12.340 
ATOM   3129  N1   DT A 152      23.410  -6.521  11.949 
ATOM   3130  C2   DT A 152      23.252  -5.346  11.254 
ATOM   3131  O2   DT A 152      22.161  -4.892  10.957 
ATOM   3132  N3   DT A 152      24.425  -4.701  10.908 
ATOM   3133  C4   DT A 152      25.707  -5.123  11.193 
ATOM   3134  O4   DT A 152      26.680  -4.459  10.830 
ATOM   3135  C5   DT A 152      25.769  -6.366  11.924 
ATOM   3136  C7   DT A 152      27.128  -6.897  12.275 
ATOM   3137  C6   DT A 152      24.646  -7.015  12.274 
ATOM   3138  P    DC A 153      19.138 -10.197  11.852 
ATOM   3139  OP1  DC A 153      18.208 -10.663  12.905 
ATOM   3140  OP2  DC A 153      20.105 -11.198  11.350 
ATOM   3141  O5'  DC A 153      18.305  -9.594  10.627 
ATOM   3142  C5'  DC A 153      17.900  -8.212  10.670 
ATOM   3143  C4'  DC A 153      18.141  -7.559   9.323 
ATOM   3144  O4'  DC A 153      19.483  -7.008   9.205 
ATOM   3145  C3'  DC A 153      18.011  -8.475   8.107 
ATOM   3146  O3'  DC A 153      17.426  -7.742   7.038 
ATOM   3147  C2'  DC A 153      19.451  -8.821   7.727 
ATOM   3148  C1'  DC A 153      20.035  -7.434   7.969 
ATOM   3149  N1   DC A 153      21.520  -7.423   8.097 
ATOM   3150  C2   DC A 153      22.205  -6.316   7.604 
ATOM   3151  O2   DC A 153      21.561  -5.397   7.086 
ATOM   3152  N3   DC A 153      23.559  -6.287   7.710 
ATOM   3153  C4   DC A 153      24.221  -7.303   8.279 
ATOM   3154  N4   DC A 153      25.540  -7.228   8.359 
ATOM   3155  C5   DC A 153      23.534  -8.451   8.792 
ATOM   3156  C6   DC A 153      22.182  -8.461   8.676 
ATOM   3157  P    DC A 154      16.356  -8.467   6.093 
ATOM   3158  OP1  DC A 154      15.018  -8.410   6.724 
ATOM   3159  OP2  DC A 154      16.846  -9.816   5.732 
ATOM   3160  O5'  DC A 154      16.383  -7.522   4.802 
ATOM   3161  C5'  DC A 154      16.685  -6.124   4.967 
ATOM   3162  C4'  DC A 154      17.651  -5.673   3.889 
ATOM   3163  O4'  DC A 154      19.043  -5.866   4.273 
ATOM   3164  C3'  DC A 154      17.535  -6.395   2.547 
ATOM   3165  O3'  DC A 154      17.771  -5.462   1.499 
ATOM   3166  C2'  DC A 154      18.676  -7.413   2.556 
ATOM   3167  C1'  DC A 154      19.718  -6.505   3.201 
ATOM   3168  N1   DC A 154      20.887  -7.239   3.763 
ATOM   3169  C2   DC A 154      22.133  -6.622   3.698 
ATOM   3170  O2   DC A 154      22.218  -5.502   3.183 
ATOM   3171  N3   DC A 154      23.211  -7.275   4.204 
ATOM   3172  C4   DC A 154      23.077  -8.488   4.754 
ATOM   3173  N4   DC A 154      24.158  -9.084   5.233 
ATOM   3174  C5   DC A 154      21.804  -9.141   4.830 
ATOM   3175  C6   DC A 154      20.740  -8.472   4.319 
ATOM   3176  P    DA A 155      16.887  -5.550   0.168 
ATOM   3177  OP1  DA A 155      15.608  -4.834   0.375 
ATOM   3178  OP2  DA A 155      16.780  -6.960  -0.263 
ATOM   3179  O5'  DA A 155      17.796  -4.739  -0.869 
ATOM   3180  C5'  DA A 155      18.641  -3.681  -0.378 
ATOM   3181  C4'  DA A 155      20.009  -3.768  -1.025 
ATOM   3182  O4'  DA A 155      20.918  -4.634  -0.286 
ATOM   3183  C3'  DA A 155      20.039  -4.330  -2.446 
ATOM   3184  O3'  DA A 155      21.030  -3.635  -3.195 
ATOM   3185  C2'  DA A 155      20.487  -5.782  -2.279 
ATOM   3186  C1'  DA A 155      21.538  -5.521  -1.205 
ATOM   3187  N9   DA A 155      21.951  -6.743  -0.462 
ATOM   3188  C8   DA A 155      21.191  -7.826  -0.119 
ATOM   3189  N7   DA A 155      21.843  -8.739   0.531 
ATOM   3190  C5   DA A 155      23.129  -8.227   0.629 
ATOM   3191  C6   DA A 155      24.305  -8.725   1.215 
ATOM   3192  N6   DA A 155      24.376  -9.908   1.842 
ATOM   3193  N1   DA A 155      25.409  -7.960   1.131 
ATOM   3194  C2   DA A 155      25.333  -6.786   0.508 
ATOM   3195  N3   DA A 155      24.297  -6.220  -0.073 
ATOM   3196  C4   DA A 155      23.206  -7.006   0.024 
ATOM   3197  P    DA A 156      20.727  -3.262  -4.722 
ATOM   3198  OP1  DA A 156      19.951  -2.003  -4.781 
ATOM   3199  OP2  DA A 156      20.128  -4.427  -5.408 
ATOM   3200  O5'  DA A 156      22.205  -3.010  -5.284 
ATOM   3201  C5'  DA A 156      23.218  -2.520  -4.386 
ATOM   3202  C4'  DA A 156      24.514  -3.277  -4.603 
ATOM   3203  O4'  DA A 156      24.593  -4.485  -3.794 
ATOM   3204  C3'  DA A 156      24.764  -3.771  -6.028 
ATOM   3205  O3'  DA A 156      26.153  -3.661  -6.315 
ATOM   3206  C2'  DA A 156      24.390  -5.253  -5.995 
ATOM   3207  C1'  DA A 156      24.998  -5.558  -4.629 
ATOM   3208  N9   DA A 156      24.505  -6.827  -4.024 
ATOM   3209  C8   DA A 156      23.263  -7.385  -4.119 
ATOM   3210  N7   DA A 156      23.140  -8.505  -3.476 
ATOM   3211  C5   DA A 156      24.393  -8.706  -2.913 
ATOM   3212  C6   DA A 156      24.915  -9.728  -2.103 
ATOM   3213  N6   DA A 156      24.202 -10.791  -1.702 
ATOM   3214  N1   DA A 156      26.200  -9.619  -1.719 
ATOM   3215  C2   DA A 156      26.903  -8.560  -2.121 
ATOM   3216  N3   DA A 156      26.525  -7.550  -2.872 
ATOM   3217  C4   DA A 156      25.236  -7.683  -3.243 
ATOM   3218  P    DC A 157      26.608  -3.181  -7.772 
ATOM   3219  OP1  DC A 157      26.586  -1.702  -7.836 
ATOM   3220  OP2  DC A 157      25.810  -3.887  -8.799 
ATOM   3221  O5'  DC A 157      28.121  -3.699  -7.818 
ATOM   3222  C5'  DC A 157      28.866  -3.786  -6.589 
ATOM   3223  C4'  DC A 157      29.640  -5.088  -6.543 
ATOM   3224  O4'  DC A 157      28.860  -6.177  -5.972 
ATOM   3225  C3'  DC A 157      30.104  -5.635  -7.893 
ATOM   3226  O3'  DC A 157      31.383  -6.234  -7.732 
ATOM   3227  C2'  DC A 157      29.094  -6.732  -8.234 
ATOM   3228  C1'  DC A 157      28.975  -7.306  -6.825 
ATOM   3229  N1   DC A 157      27.771  -8.161  -6.627 
ATOM   3230  C2   DC A 157      27.885  -9.254  -5.772 
ATOM   3231  O2   DC A 157      28.969  -9.468  -5.218 
ATOM   3232  N3   DC A 157      26.799 -10.046  -5.579 
ATOM   3233  C4   DC A 157      25.642  -9.780  -6.198 
ATOM   3234  N4   DC A 157      24.611 -10.582  -5.976 
ATOM   3235  C5   DC A 157      25.504  -8.661  -7.081 
ATOM   3236  C6   DC A 157      26.601  -7.882  -7.261 
ATOM   3237  P    DA A 158      32.482  -6.039  -8.881 
ATOM   3238  OP1  DA A 158      33.179  -4.747  -8.686 
ATOM   3239  OP2  DA A 158      31.856  -6.245 -10.205 
ATOM   3240  O5'  DA A 158      33.486  -7.245  -8.567 
ATOM   3241  C5'  DA A 158      33.629  -7.699  -7.207 
ATOM   3242  C4'  DA A 158      33.631  -9.214  -7.164 
ATOM   3243  O4'  DA A 158      32.289  -9.769  -7.051 
ATOM   3244  C3'  DA A 158      34.217  -9.913  -8.391 
ATOM   3245  O3'  DA A 158      34.922 -11.073  -7.966 
ATOM   3246  C2'  DA A 158      33.000 -10.355  -9.203 
ATOM   3247  C1'  DA A 158      32.148 -10.800  -8.017 
ATOM   3248  N9   DA A 158      30.701 -10.937  -8.339 
ATOM   3249  C8   DA A 158      29.948 -10.194  -9.202 
ATOM   3250  N7   DA A 158      28.706 -10.562  -9.266 
ATOM   3251  C5   DA A 158      28.627 -11.627  -8.380 
ATOM   3252  C6   DA A 158      27.564 -12.459  -7.992 
ATOM   3253  N6   DA A 158      26.317 -12.341  -8.472 
ATOM   3254  N1   DA A 158      27.829 -13.423  -7.090 
ATOM   3255  C2   DA A 158      29.068 -13.535  -6.616 
ATOM   3256  N3   DA A 158      30.135 -12.822  -6.902 
ATOM   3257  C4   DA A 158      29.843 -11.865  -7.808 
ATOM   3258  P    DC A 159      36.304 -11.448  -8.685 
ATOM   3259  OP1  DC A 159      37.408 -10.680  -8.068 
ATOM   3260  OP2  DC A 159      36.154 -11.307 -10.150 
ATOM   3261  O5'  DC A 159      36.447 -12.996  -8.306 
ATOM   3262  C5'  DC A 159      35.881 -13.466  -7.068 
ATOM   3263  C4'  DC A 159      35.159 -14.780  -7.293 
ATOM   3264  O4'  DC A 159      33.769 -14.589  -7.683 
ATOM   3265  C3'  DC A 159      35.732 -15.672  -8.395 
ATOM   3266  O3'  DC A 159      35.616 -17.031  -7.992 
ATOM   3267  C2'  DC A 159      34.814 -15.442  -9.595 
ATOM   3268  C1'  DC A 159      33.505 -15.406  -8.813 
ATOM   3269  N1   DC A 159      32.373 -14.800  -9.567 
ATOM   3270  C2   DC A 159      31.098 -15.318  -9.352 
ATOM   3271  O2   DC A 159      30.960 -16.250  -8.552 
ATOM   3272  N3   DC A 159      30.052 -14.779 -10.031 
ATOM   3273  C4   DC A 159      30.243 -13.770 -10.890 
ATOM   3274  N4   DC A 159      29.192 -13.279 -11.527 
ATOM   3275  C5   DC A 159      31.546 -13.224 -11.125 
ATOM   3276  C6   DC A 159      32.579 -13.775 -10.438 
ATOM   3277  P    DA A 160      36.811 -18.044  -8.323 
ATOM   3278  OP1  DA A 160      37.857 -17.934  -7.282 
ATOM   3279  OP2  DA A 160      37.260 -17.841  -9.718 
ATOM   3280  O5'  DA A 160      36.071 -19.457  -8.198 
ATOM   3281  C5'  DA A 160      34.965 -19.588  -7.286 
ATOM   3282  C4'  DA A 160      33.840 -20.363  -7.943 
ATOM   3283  O4'  DA A 160      32.932 -19.500  -8.686 
ATOM   3284  C3'  DA A 160      34.267 -21.417  -8.964 
ATOM   3285  O3'  DA A 160      33.397 -22.537  -8.860 
ATOM   3286  C2'  DA A 160      34.042 -20.753 -10.323 
ATOM   3287  C1'  DA A 160      32.724 -20.070  -9.970 
ATOM   3288  N9   DA A 160      32.347 -18.974 -10.906 
ATOM   3289  C8   DA A 160      33.165 -18.101 -11.563 
ATOM   3290  N7   DA A 160      32.533 -17.255 -12.316 
ATOM   3291  C5   DA A 160      31.197 -17.590 -12.147 
ATOM   3292  C6   DA A 160      30.012 -17.060 -12.683 
ATOM   3293  N6   DA A 160      29.983 -16.029 -13.539 
ATOM   3294  N1   DA A 160      28.852 -17.630 -12.306 
ATOM   3295  C2   DA A 160      28.886 -18.654 -11.455 
ATOM   3296  N3   DA A 160      29.925 -19.232 -10.893 
ATOM   3297  C4   DA A 160      31.073 -18.642 -11.286 
ATOM   3298  P    DC A 161      34.010 -24.010  -8.996 
ATOM   3299  OP1  DC A 161      34.553 -24.444  -7.689 
ATOM   3300  OP2  DC A 161      34.951 -24.053 -10.137 
ATOM   3301  O5'  DC A 161      32.703 -24.865  -9.346 
ATOM   3302  C5'  DC A 161      31.427 -24.428  -8.840 
ATOM   3303  C4'  DC A 161      30.376 -24.533  -9.928 
ATOM   3304  O4'  DC A 161      30.298 -23.328 -10.742 
ATOM   3305  C3'  DC A 161      30.581 -25.654 -10.946 
ATOM   3306  O3'  DC A 161      29.313 -26.190 -11.303 
ATOM   3307  C2'  DC A 161      31.177 -24.960 -12.171 
ATOM   3308  C1'  DC A 161      30.303 -23.711 -12.109 
ATOM   3309  N1   DC A 161      30.832 -22.570 -12.907 
ATOM   3310  C2   DC A 161      29.911 -21.728 -13.525 
ATOM   3311  O2   DC A 161      28.705 -21.960 -13.387 
ATOM   3312  N3   DC A 161      30.373 -20.682 -14.258 
ATOM   3313  C4   DC A 161      31.689 -20.465 -14.383 
ATOM   3314  N4   DC A 161      32.089 -19.432 -15.108 
ATOM   3315  C5   DC A 161      32.653 -21.319 -13.756 
ATOM   3316  C6   DC A 161      32.171 -22.359 -13.028 
ATOM   3317  P    DA A 162      29.168 -27.770 -11.509 
ATOM   3318  OP1  DA A 162      28.956 -28.424 -10.198 
ATOM   3319  OP2  DA A 162      30.307 -28.273 -12.308 
ATOM   3320  O5'  DA A 162      27.826 -27.854 -12.375 
ATOM   3321  C5'  DA A 162      26.818 -26.841 -12.201 
ATOM   3322  C4'  DA A 162      26.288 -26.399 -13.552 
ATOM   3323  O4'  DA A 162      27.069 -25.314 -14.127 
ATOM   3324  C3'  DA A 162      26.281 -27.468 -14.645 
ATOM   3325  O3'  DA A 162      25.120 -27.296 -15.450 
ATOM   3326  C2'  DA A 162      27.512 -27.161 -15.495 
ATOM   3327  C1'  DA A 162      27.365 -25.642 -15.476 
ATOM   3328  N9   DA A 162      28.605 -24.915 -15.867 
ATOM   3329  C8   DA A 162      29.904 -25.262 -15.627 
ATOM   3330  N7   DA A 162      30.769 -24.418 -16.099 
ATOM   3331  C5   DA A 162      29.987 -23.438 -16.696 
ATOM   3332  C6   DA A 162      30.311 -22.255 -17.381 
ATOM   3333  N6   DA A 162      31.570 -21.842 -17.588 
ATOM   3334  N1   DA A 162      29.292 -21.510 -17.848 
ATOM   3335  C2   DA A 162      28.044 -21.927 -17.638 
ATOM   3336  N3   DA A 162      27.622 -23.006 -17.017 
ATOM   3337  C4   DA A 162      28.662 -23.733 -16.560 
ATOM   3338  P    DT A 163      24.333 -28.591 -15.964 
ATOM   3339  OP1  DT A 163      23.404 -29.057 -14.911 
ATOM   3340  OP2  DT A 163      25.300 -29.592 -16.466 
ATOM   3341  O5'  DT A 163      23.500 -27.988 -17.190 
ATOM   3342  C5'  DT A 163      23.095 -26.606 -17.146 
ATOM   3343  C4'  DT A 163      23.336 -25.953 -18.493 
ATOM   3344  O4'  DT A 163      24.678 -25.402 -18.611 
ATOM   3345  C3'  DT A 163      23.206 -26.869 -19.710 
ATOM   3346  O3'  DT A 163      22.621 -26.136 -20.778 
ATOM   3347  C2'  DT A 163      24.646 -27.215 -20.089 
ATOM   3348  C1'  DT A 163      25.231 -25.828 -19.847 
ATOM   3349  N1   DT A 163      26.715 -25.817 -19.719 
ATOM   3350  C2   DT A 163      27.377 -24.718 -20.210 
ATOM   3351  O2   DT A 163      26.804 -23.777 -20.733 
ATOM   3352  N3   DT A 163      28.752 -24.743 -20.075 
ATOM   3353  C4   DT A 163      29.499 -25.752 -19.502 
ATOM   3354  O4   DT A 163      30.727 -25.663 -19.438 
ATOM   3355  C5   DT A 163      28.715 -26.863 -19.016 
ATOM   3356  C7   DT A 163      29.451 -28.004 -18.379 
ATOM   3357  C6   DT A 163      27.377 -26.864 -19.135 
ATOM   3358  P    DT A 164      21.551 -26.861 -21.723 
ATOM   3359  OP1  DT A 164      20.214 -26.804 -21.092 
ATOM   3360  OP2  DT A 164      22.042 -28.209 -22.084 
ATOM   3361  O5'  DT A 164      21.578 -25.916 -23.014 
ATOM   3362  C5'  DT A 164      21.881 -24.518 -22.849 
ATOM   3363  C4'  DT A 164      22.846 -24.067 -23.927 
ATOM   3364  O4'  DT A 164      24.238 -24.260 -23.543 
ATOM   3365  C3'  DT A 164      22.731 -24.789 -25.269 
ATOM   3366  O3'  DT A 164      22.967 -23.855 -26.317 
ATOM   3367  C2'  DT A 164      23.871 -25.807 -25.260 
ATOM   3368  C1'  DT A 164      24.913 -24.899 -24.615 
ATOM   3369  N1   DT A 164      26.082 -25.633 -24.053 
ATOM   3370  C2   DT A 164      27.304 -25.011 -24.125 
ATOM   3371  O2   DT A 164      27.459 -23.908 -24.619 
ATOM   3372  N3   DT A 164      28.364 -25.722 -23.595 
ATOM   3373  C4   DT A 164      28.302 -26.972 -23.014 
ATOM   3374  O4   DT A 164      29.321 -27.509 -22.574 
ATOM   3375  C5   DT A 164      26.977 -27.544 -22.986 
ATOM   3376  C7   DT A 164      26.821 -28.903 -22.371 
ATOM   3377  C6   DT A 164      25.929 -26.874 -23.494 
ATOM   3378  P    DA A 165      22.083 -23.943 -27.648 
ATOM   3379  OP1  DA A 165      20.803 -23.228 -27.442 
ATOM   3380  OP2  DA A 165      21.975 -25.354 -28.079 
ATOM   3381  O5'  DA A 165      22.992 -23.133 -28.685 
ATOM   3382  C5'  DA A 165      23.837 -22.075 -28.194 
ATOM   3383  C4'  DA A 165      25.205 -22.162 -28.841 
ATOM   3384  O4'  DA A 165      26.114 -23.028 -28.102 
ATOM   3385  C3'  DA A 165      25.234 -22.724 -30.262 
ATOM   3386  O3'  DA A 165      26.225 -22.029 -31.011 
ATOM   3387  C2'  DA A 165      25.682 -24.176 -30.096 
ATOM   3388  C1'  DA A 165      26.734 -23.915 -29.021 
ATOM   3389  N9   DA A 165      27.146 -25.137 -28.278 
ATOM   3390  C8   DA A 165      26.387 -26.219 -27.935 
ATOM   3391  N7   DA A 165      27.039 -27.133 -27.285 
ATOM   3392  C5   DA A 165      28.325 -26.620 -27.187 
ATOM   3393  C6   DA A 165      29.501 -27.119 -26.602 
ATOM   3394  N6   DA A 165      29.572 -28.302 -25.975 
ATOM   3395  N1   DA A 165      30.605 -26.354 -26.685 
ATOM   3396  C2   DA A 165      30.528 -25.180 -27.308 
ATOM   3397  N3   DA A 165      29.493 -24.614 -27.889 
ATOM   3398  C4   DA A 165      28.401 -25.400 -27.792 
ATOM   3399  P    DT A 166      25.922 -21.656 -32.538 
ATOM   3400  OP1  DT A 166      25.146 -20.397 -32.597 
ATOM   3401  OP2  DT A 166      25.323 -22.821 -33.224 
ATOM   3402  O5'  DT A 166      27.400 -21.404 -33.100 
ATOM   3403  C5'  DT A 166      28.413 -20.913 -32.202 
ATOM   3404  C4'  DT A 166      29.709 -21.671 -32.419 
ATOM   3405  O4'  DT A 166      29.788 -22.878 -31.610 
ATOM   3406  C3'  DT A 166      29.960 -22.165 -33.844 
ATOM   3407  O3'  DT A 166      31.348 -22.055 -34.132 
ATOM   3408  C2'  DT A 166      29.585 -23.647 -33.811 
ATOM   3409  C1'  DT A 166      30.193 -23.952 -32.445 
ATOM   3410  N1   DT A 166      29.700 -25.221 -31.840 
ATOM   3411  C2   DT A 166      30.594 -25.942 -31.085 
ATOM   3412  O2   DT A 166      31.744 -25.586 -30.899 
ATOM   3413  N3   DT A 166      30.101 -27.112 -30.541 
ATOM   3414  C4   DT A 166      28.821 -27.608 -30.686 
ATOM   3415  O4   DT A 166      28.496 -28.669 -30.151 
ATOM   3416  C5   DT A 166      27.958 -26.781 -31.496 
ATOM   3417  C7   DT A 166      26.547 -27.249 -31.705 
ATOM   3418  C6   DT A 166      28.411 -25.639 -32.037 
ATOM   3419  P    DA A 167      31.803 -21.575 -35.588 
ATOM   3420  OP1  DA A 167      31.781 -20.096 -35.652 
ATOM   3421  OP2  DA A 167      31.006 -22.280 -36.615 
ATOM   3422  O5'  DA A 167      33.316 -22.093 -35.634 
ATOM   3423  C5'  DA A 167      34.062 -22.180 -34.405 
ATOM   3424  C4'  DA A 167      34.836 -23.482 -34.359 
ATOM   3425  O4'  DA A 167      34.055 -24.571 -33.788 
ATOM   3426  C3'  DA A 167      35.299 -24.029 -35.709 
ATOM   3427  O3'  DA A 167      36.579 -24.628 -35.548 
ATOM   3428  C2'  DA A 167      34.289 -25.126 -36.050 
ATOM   3429  C1'  DA A 167      34.170 -25.700 -34.642 
ATOM   3430  N9   DA A 167      32.967 -26.555 -34.443 
ATOM   3431  C8   DA A 167      31.727 -26.415 -34.998 
ATOM   3432  N7   DA A 167      30.881 -27.327 -34.629 
ATOM   3433  C5   DA A 167      31.612 -28.131 -33.764 
ATOM   3434  C6   DA A 167      31.278 -29.280 -33.030 
ATOM   3435  N6   DA A 167      30.063 -29.846 -33.052 
ATOM   3436  N1   DA A 167      32.243 -29.831 -32.270 
ATOM   3437  C2   DA A 167      33.449 -29.265 -32.252 
ATOM   3438  N3   DA A 167      33.874 -28.197 -32.891 
ATOM   3439  C4   DA A 167      32.890 -27.665 -33.645 
ATOM   3440  P    DG A 168      37.677 -24.432 -36.697 
ATOM   3441  OP1  DG A 168      38.374 -23.141 -36.502 
ATOM   3442  OP2  DG A 168      37.052 -24.639 -38.021 
ATOM   3443  O5'  DG A 168      38.681 -25.639 -36.383 
ATOM   3444  C5'  DG A 168      38.824 -26.093 -35.023 
ATOM   3445  C4'  DG A 168      38.827 -27.608 -34.980 
ATOM   3446  O4'  DG A 168      37.485 -28.163 -34.867 
ATOM   3447  C3'  DG A 168      39.413 -28.307 -36.207 
ATOM   3448  O3'  DG A 168      40.118 -29.467 -35.782 
ATOM   3449  C2'  DG A 168      38.195 -28.749 -37.019 
ATOM   3450  C1'  DG A 168      37.344 -29.193 -35.834 
ATOM   3451  N9   DG A 168      35.896 -29.331 -36.155 
ATOM   3452  C8   DG A 168      35.121 -28.592 -37.022 
ATOM   3453  N7   DG A 168      33.868 -28.974 -37.077 
ATOM   3454  C5   DG A 168      33.809 -30.042 -36.182 
ATOM   3455  C6   DG A 168      32.713 -30.864 -35.813 
ATOM   3456  O6   DG A 168      31.550 -30.819 -36.205 
ATOM   3457  N1   DG A 168      33.092 -31.832 -34.872 
ATOM   3458  C2   DG A 168      34.364 -31.984 -34.356 
ATOM   3459  N2   DG A 168      34.522 -32.968 -33.467 
ATOM   3460  N3   DG A 168      35.391 -31.211 -34.703 
ATOM   3461  C4   DG A 168      35.040 -30.269 -35.615 
ATOM   3462  P    DA A 169      41.499 -29.842 -36.501 
ATOM   3463  OP1  DA A 169      42.603 -29.074 -35.884 
ATOM   3464  OP2  DA A 169      41.349 -29.701 -37.966 
ATOM   3465  O5'  DA A 169      41.642 -31.390 -36.122 
ATOM   3466  C5'  DA A 169      41.076 -31.860 -34.884 
ATOM   3467  C4'  DA A 169      40.355 -33.174 -35.110 
ATOM   3468  O4'  DA A 169      38.965 -32.983 -35.499 
ATOM   3469  C3'  DA A 169      40.927 -34.066 -36.211 
ATOM   3470  O3'  DA A 169      40.811 -35.425 -35.808 
ATOM   3471  C2'  DA A 169      40.009 -33.836 -37.411 
ATOM   3472  C1'  DA A 169      38.700 -33.800 -36.629 
ATOM   3473  N9   DA A 169      37.568 -33.194 -37.383 
ATOM   3474  C8   DA A 169      37.601 -32.170 -38.286 
ATOM   3475  N7   DA A 169      36.441 -31.866 -38.779 
ATOM   3476  C5   DA A 169      35.572 -32.753 -38.158 
ATOM   3477  C6   DA A 169      34.183 -32.943 -38.255 
ATOM   3478  N6   DA A 169      33.391 -32.214 -39.054 
ATOM   3479  N1   DA A 169      33.637 -33.914 -37.499 
ATOM   3480  C2   DA A 169      34.430 -34.634 -36.708 
ATOM   3481  N3   DA A 169      35.730 -34.549 -36.535 
ATOM   3482  C4   DA A 169      36.253 -33.570 -37.302 
ATOM   3483  P    DT A 170      42.006 -36.438 -36.139 
ATOM   3484  OP1  DT A 170      43.052 -36.328 -35.098 
ATOM   3485  OP2  DT A 170      42.455 -36.235 -37.534 
ATOM   3486  O5'  DT A 170      41.266 -37.851 -36.014 
ATOM   3487  C5'  DT A 170      40.160 -37.982 -35.102 
ATOM   3488  C4'  DT A 170      39.035 -38.757 -35.759 
ATOM   3489  O4'  DT A 170      38.127 -37.894 -36.503 
ATOM   3490  C3'  DT A 170      39.462 -39.811 -36.780 
ATOM   3491  O3'  DT A 170      38.593 -40.931 -36.676 
ATOM   3492  C2'  DT A 170      39.238 -39.146 -38.139 
ATOM   3493  C1'  DT A 170      37.920 -38.463 -37.786 
ATOM   3494  N1   DT A 170      37.542 -37.368 -38.723 
ATOM   3495  C2   DT A 170      36.203 -37.195 -38.976 
ATOM   3496  O2   DT A 170      35.338 -37.890 -38.472 
ATOM   3497  N3   DT A 170      35.892 -36.171 -39.849 
ATOM   3498  C4   DT A 170      36.787 -35.328 -40.474 
ATOM   3499  O4   DT A 170      36.389 -34.445 -41.237 
ATOM   3500  C5   DT A 170      38.169 -35.587 -40.146 
ATOM   3501  C7   DT A 170      39.210 -34.714 -40.784 
ATOM   3502  C6   DT A 170      38.500 -36.577 -39.300 
ATOM   3503  P    DT A 171      39.206 -42.404 -36.812 
ATOM   3504  OP1  DT A 171      39.748 -42.838 -35.505 
ATOM   3505  OP2  DT A 171      40.146 -42.446 -37.953 
ATOM   3506  O5'  DT A 171      37.898 -43.258 -37.162 
ATOM   3507  C5'  DT A 171      36.623 -42.822 -36.657 
ATOM   3508  C4'  DT A 171      35.571 -42.926 -37.744 
ATOM   3509  O4'  DT A 171      35.493 -41.722 -38.558 
ATOM   3510  C3'  DT A 171      35.777 -44.047 -38.762 
ATOM   3511  O3'  DT A 171      34.508 -44.584 -39.119 
ATOM   3512  C2'  DT A 171      36.372 -43.354 -39.987 
ATOM   3513  C1'  DT A 171      35.498 -42.105 -39.925 
ATOM   3514  N1   DT A 171      36.027 -40.964 -40.723 
ATOM   3515  C2   DT A 171      35.106 -40.142 -41.327 
ATOM   3516  O2   DT A 171      33.903 -40.313 -41.232 
ATOM   3517  N3   DT A 171      35.633 -39.095 -42.059 
ATOM   3518  C4   DT A 171      36.972 -38.811 -42.231 
ATOM   3519  O4   DT A 171      37.324 -37.844 -42.910 
ATOM   3520  C5   DT A 171      37.862 -39.728 -41.560 
ATOM   3521  C7   DT A 171      39.337 -39.491 -41.696 
ATOM   3522  C6   DT A 171      37.377 -40.755 -40.842 
ATOM   3523  P    DA A 172      34.363 -46.164 -39.325 
ATOM   3524  OP1  DA A 172      34.151 -46.818 -38.014 
ATOM   3525  OP2  DA A 172      35.502 -46.667 -40.125 
ATOM   3526  O5'  DA A 172      33.021 -46.248 -40.191 
ATOM   3527  C5'  DA A 172      32.013 -45.235 -40.017 
ATOM   3528  C4'  DA A 172      31.483 -44.793 -41.368 
ATOM   3529  O4'  DA A 172      32.264 -43.707 -41.944 
ATOM   3530  C3'  DA A 172      31.476 -45.862 -42.461 
ATOM   3531  O3'  DA A 172      30.316 -45.689 -43.266 
ATOM   3532  C2'  DA A 172      32.708 -45.554 -43.311 
ATOM   3533  C1'  DA A 172      32.561 -44.036 -43.292 
ATOM   3534  N9   DA A 172      33.800 -43.309 -43.683 
ATOM   3535  C8   DA A 172      35.099 -43.655 -43.443 
ATOM   3536  N7   DA A 172      35.964 -42.812 -43.915 
ATOM   3537  C5   DA A 172      35.183 -41.832 -44.512 
ATOM   3538  C6   DA A 172      35.507 -40.649 -45.197 
ATOM   3539  N6   DA A 172      36.765 -40.235 -45.404 
ATOM   3540  N1   DA A 172      34.487 -39.904 -45.664 
ATOM   3541  C2   DA A 172      33.239 -40.321 -45.455 
ATOM   3542  N3   DA A 172      32.818 -41.400 -44.833 
ATOM   3543  C4   DA A 172      33.857 -42.127 -44.376 
ATOM   3544  P    DC A 173      29.529 -46.984 -43.781 
ATOM   3545  OP1  DC A 173      28.599 -47.451 -42.727 
ATOM   3546  OP2  DC A 173      30.496 -47.986 -44.282 
ATOM   3547  O5'  DC A 173      28.696 -46.382 -45.006 
ATOM   3548  C5'  DC A 173      28.291 -45.000 -44.963 
ATOM   3549  C4'  DC A 173      28.531 -44.347 -46.309 
ATOM   3550  O4'  DC A 173      29.873 -43.795 -46.427 
ATOM   3551  C3'  DC A 173      28.402 -45.263 -47.526 
ATOM   3552  O3'  DC A 173      27.816 -44.530 -48.594 
ATOM   3553  C2'  DC A 173      29.841 -45.609 -47.905 
ATOM   3554  C1'  DC A 173      30.426 -44.222 -47.663 
ATOM   3555  N1   DC A 173      31.910 -44.211 -47.535 
ATOM   3556  C2   DC A 173      32.596 -43.104 -48.028 
ATOM   3557  O2   DC A 173      31.951 -42.185 -48.547 
ATOM   3558  N3   DC A 173      33.950 -43.075 -47.922 
ATOM   3559  C4   DC A 173      34.611 -44.091 -47.354 
ATOM   3560  N4   DC A 173      35.931 -44.016 -47.273 
ATOM   3561  C5   DC A 173      33.924 -45.239 -46.840 
ATOM   3562  C6   DC A 173      32.572 -45.249 -46.957 
ATOM   3563  P    DT A 174      26.746 -45.254 -49.539 
ATOM   3564  OP1  DT A 174      25.409 -45.197 -48.908 
ATOM   3565  OP2  DT A 174      27.237 -46.603 -49.900 
ATOM   3566  O5'  DT A 174      26.774 -44.309 -50.830 
ATOM   3567  C5'  DT A 174      27.076 -42.911 -50.666 
ATOM   3568  C4'  DT A 174      28.042 -42.461 -51.743 
ATOM   3569  O4'  DT A 174      29.433 -42.654 -51.359 
ATOM   3570  C3'  DT A 174      27.926 -43.182 -53.085 
ATOM   3571  O3'  DT A 174      28.162 -42.249 -54.133 
ATOM   3572  C2'  DT A 174      29.067 -44.201 -53.076 
ATOM   3573  C1'  DT A 174      30.109 -43.293 -52.431 
ATOM   3574  N1   DT A 174      31.277 -44.027 -51.870 
ATOM   3575  C2   DT A 174      32.500 -43.405 -51.941 
ATOM   3576  O2   DT A 174      32.655 -42.301 -52.435 
ATOM   3577  N3   DT A 174      33.560 -44.116 -51.411 
ATOM   3578  C4   DT A 174      33.498 -45.366 -50.830 
ATOM   3579  O4   DT A 174      34.517 -45.903 -50.390 
ATOM   3580  C5   DT A 174      32.173 -45.937 -50.802 
ATOM   3581  C7   DT A 174      32.016 -47.297 -50.187 
ATOM   3582  C6   DT A 174      31.124 -45.268 -51.310 
ATOM   3583  P    DC A 175      27.278 -42.337 -55.464 
ATOM   3584  OP1  DC A 175      25.998 -41.622 -55.258 
ATOM   3585  OP2  DC A 175      27.170 -43.748 -55.896 
ATOM   3586  O5'  DC A 175      28.187 -41.526 -56.501 
ATOM   3587  C5'  DC A 175      29.032 -40.469 -56.010 
ATOM   3588  C4'  DC A 175      30.400 -40.556 -56.657 
ATOM   3589  O4'  DC A 175      31.309 -41.422 -55.918 
ATOM   3590  C3'  DC A 175      30.430 -41.118 -58.078 
ATOM   3591  O3'  DC A 175      31.420 -40.423 -58.827 
ATOM   3592  C2'  DC A 175      30.877 -42.569 -57.912 
ATOM   3593  C1'  DC A 175      31.929 -42.309 -56.837 
ATOM   3594  N1   DC A 175      32.342 -43.531 -56.094 
ATOM   3595  C2   DC A 175      33.667 -43.621 -55.676 
ATOM   3596  O2   DC A 175      34.439 -42.690 -55.938 
ATOM   3597  N3   DC A 175      34.064 -44.727 -54.998 
ATOM   3598  C4   DC A 175      33.198 -45.713 -54.735 
ATOM   3599  N4   DC A 175      33.633 -46.773 -54.069 
ATOM   3600  C5   DC A 175      31.830 -45.641 -55.155 
ATOM   3601  C6   DC A 175      31.453 -44.527 -55.832 
ATOM   3602  P    DA A 176      31.118 -40.050 -60.354 
ATOM   3603  OP1  DA A 176      30.341 -38.791 -60.413 
ATOM   3604  OP2  DA A 176      30.518 -41.215 -61.040 
ATOM   3605  O5'  DA A 176      32.595 -39.798 -60.916 
ATOM   3606  C5'  DA A 176      33.608 -39.307 -60.019 
ATOM   3607  C4'  DA A 176      34.904 -40.065 -60.235 
ATOM   3608  O4'  DA A 176      34.983 -41.272 -59.426 
ATOM   3609  C3'  DA A 176      35.155 -40.559 -61.660 
ATOM   3610  O3'  DA A 176      36.544 -40.449 -61.948 
ATOM   3611  C2'  DA A 176      34.781 -42.041 -61.627 
ATOM   3612  C1'  DA A 176      35.388 -42.346 -60.261 
ATOM   3613  N9   DA A 176      34.896 -43.615 -59.656 
ATOM   3614  C8   DA A 176      33.653 -44.173 -59.751 
ATOM   3615  N7   DA A 176      33.530 -45.293 -59.109 
ATOM   3616  C5   DA A 176      34.783 -45.493 -58.545 
ATOM   3617  C6   DA A 176      35.305 -46.516 -57.735 
ATOM   3618  N6   DA A 176      34.593 -47.578 -57.334 
ATOM   3619  N1   DA A 176      36.591 -46.407 -57.351 
ATOM   3620  C2   DA A 176      37.293 -45.348 -57.753 
ATOM   3621  N3   DA A 176      36.916 -44.338 -58.505 
ATOM   3622  C4   DA A 176      35.626 -44.471 -58.876 
ATOM   3623  P    DG A 177      36.999 -39.969 -63.405 
ATOM   3624  OP1  DG A 177      36.977 -38.490 -63.468 
ATOM   3625  OP2  DG A 177      36.201 -40.674 -64.431 
ATOM   3626  O5'  DG A 177      38.512 -40.487 -63.450 
ATOM   3627  C5'  DG A 177      39.257 -40.574 -62.221 
ATOM   3628  C4'  DG A 177      40.031 -41.876 -62.175 
ATOM   3629  O4'  DG A 177      39.250 -42.965 -61.604 
ATOM   3630  C3'  DG A 177      40.494 -42.423 -63.525 
ATOM   3631  O3'  DG A 177      41.774 -43.022 -63.364 
ATOM   3632  C2'  DG A 177      39.485 -43.520 -63.866 
ATOM   3633  C1'  DG A 177      39.366 -44.094 -62.458 
ATOM   3634  N9   DG A 177      38.162 -44.948 -62.259 
ATOM   3635  C8   DG A 177      36.905 -44.824 -62.810 
ATOM   3636  N7   DG A 177      36.060 -45.752 -62.428 
ATOM   3637  C5   DG A 177      36.811 -46.546 -61.563 
ATOM   3638  C6   DG A 177      36.440 -47.707 -60.834 
ATOM   3639  O6   DG A 177      35.355 -48.281 -60.802 
ATOM   3640  N1   DG A 177      37.512 -48.200 -60.077 
ATOM   3641  C2   DG A 177      38.776 -47.645 -60.030 
ATOM   3642  N2   DG A 177      39.660 -48.266 -59.246 
ATOM   3643  N3   DG A 177      39.122 -46.556 -60.713 
ATOM   3644  C4   DG A 177      38.095 -46.065 -61.453 
ATOM   3645  P    DA A 178      42.872 -42.826 -64.513 
ATOM   3646  OP1  DA A 178      43.570 -41.535 -64.318 
ATOM   3647  OP2  DA A 178      42.247 -43.033 -65.837 
ATOM   3648  O5'  DA A 178      43.876 -44.032 -64.199 
ATOM   3649  C5'  DA A 178      44.019 -44.486 -62.839 
ATOM   3650  C4'  DA A 178      44.022 -46.002 -62.796 
ATOM   3651  O4'  DA A 178      42.680 -46.557 -62.684 
ATOM   3652  C3'  DA A 178      44.608 -46.701 -64.023 
ATOM   3653  O3'  DA A 178      45.313 -47.861 -63.599 
ATOM   3654  C2'  DA A 178      43.390 -47.143 -64.835 
ATOM   3655  C1'  DA A 178      42.539 -47.587 -63.650 
ATOM   3656  N9   DA A 178      41.091 -47.725 -63.971 
ATOM   3657  C8   DA A 178      40.339 -46.982 -64.834 
ATOM   3658  N7   DA A 178      39.096 -47.350 -64.899 
ATOM   3659  C5   DA A 178      39.017 -48.415 -64.013 
ATOM   3660  C6   DA A 178      37.954 -49.247 -63.624 
ATOM   3661  N6   DA A 178      36.708 -49.128 -64.104 
ATOM   3662  N1   DA A 178      38.219 -50.210 -62.722 
ATOM   3663  C2   DA A 178      39.459 -50.323 -62.249 
ATOM   3664  N3   DA A 178      40.525 -49.610 -62.534 
ATOM   3665  C4   DA A 178      40.233 -48.653 -63.440 
ATOM   3666  P    DA A 179      46.694 -48.236 -64.317 
ATOM   3667  OP1  DA A 179      47.799 -47.467 -63.700 
ATOM   3668  OP2  DA A 179      46.544 -48.095 -65.782 
ATOM   3669  O5'  DA A 179      46.837 -49.783 -63.938 
ATOM   3670  C5'  DA A 179      46.272 -50.254 -62.700 
ATOM   3671  C4'  DA A 179      45.550 -51.567 -62.926 
ATOM   3672  O4'  DA A 179      44.160 -51.377 -63.315 
ATOM   3673  C3'  DA A 179      46.122 -52.460 -64.027 
ATOM   3674  O3'  DA A 179      46.006 -53.819 -63.624 
ATOM   3675  C2'  DA A 179      45.205 -52.230 -65.228 
ATOM   3676  C1'  DA A 179      43.895 -52.194 -64.445 
ATOM   3677  N9   DA A 179      42.763 -51.588 -65.199 
ATOM   3678  C8   DA A 179      42.797 -50.564 -66.102 
ATOM   3679  N7   DA A 179      41.636 -50.260 -66.595 
ATOM   3680  C5   DA A 179      40.767 -51.146 -65.974 
ATOM   3681  C6   DA A 179      39.379 -51.337 -66.072 
ATOM   3682  N6   DA A 179      38.586 -50.608 -66.870 
ATOM   3683  N1   DA A 179      38.832 -52.308 -65.316 
ATOM   3684  C2   DA A 179      39.625 -53.028 -64.524 
ATOM   3685  N3   DA A 179      40.926 -52.942 -64.351 
ATOM   3686  C4   DA A 179      41.448 -51.964 -65.119 
ATOM   3687  P    DG A 180      47.202 -54.832 -63.956 
ATOM   3688  OP1  DG A 180      48.247 -54.722 -62.914 
ATOM   3689  OP2  DG A 180      47.651 -54.628 -65.350 
ATOM   3690  O5'  DG A 180      46.462 -56.245 -63.830 
ATOM   3691  C5'  DG A 180      45.355 -56.376 -62.918 
ATOM   3692  C4'  DG A 180      44.231 -57.151 -63.575 
ATOM   3693  O4'  DG A 180      43.323 -56.288 -64.319 
ATOM   3694  C3'  DG A 180      44.657 -58.205 -64.597 
ATOM   3695  O3'  DG A 180      43.788 -59.325 -64.493 
ATOM   3696  C2'  DG A 180      44.433 -57.540 -65.955 
ATOM   3697  C1'  DG A 180      43.115 -56.857 -65.602 
ATOM   3698  N9   DG A 180      42.738 -55.762 -66.539 
ATOM   3699  C8   DG A 180      43.548 -54.872 -67.210 
ATOM   3700  N7   DG A 180      42.895 -54.023 -67.966 
ATOM   3701  C5   DG A 180      41.559 -54.375 -67.784 
ATOM   3702  C6   DG A 180      40.382 -53.815 -68.344 
ATOM   3703  O6   DG A 180      40.274 -52.877 -69.129 
ATOM   3704  N1   DG A 180      39.233 -54.478 -67.890 
ATOM   3705  C2   DG A 180      39.224 -55.542 -67.010 
ATOM   3706  N2   DG A 180      38.023 -56.035 -66.699 
ATOM   3707  N3   DG A 180      40.329 -56.067 -66.484 
ATOM   3708  C4   DG A 180      41.452 -55.435 -66.915 
ATOM   3709  P    DC A 181      44.401 -60.798 -64.628 
ATOM   3710  OP1  DC A 181      44.944 -61.232 -63.322 
ATOM   3711  OP2  DC A 181      45.342 -60.840 -65.769 
ATOM   3712  O5'  DC A 181      43.093 -61.652 -64.978 
ATOM   3713  C5'  DC A 181      41.818 -61.216 -64.473 
ATOM   3714  C4'  DC A 181      40.766 -61.320 -65.560 
ATOM   3715  O4'  DC A 181      40.688 -60.116 -66.374 
ATOM   3716  C3'  DC A 181      40.972 -62.441 -66.578 
ATOM   3717  O3'  DC A 181      39.703 -62.978 -66.935 
ATOM   3718  C2'  DC A 181      41.567 -61.748 -67.803 
ATOM   3719  C1'  DC A 181      40.693 -60.499 -67.741 
ATOM   3720  N1   DC A 181      41.222 -59.358 -68.539 
ATOM   3721  C2   DC A 181      40.302 -58.516 -69.157 
ATOM   3722  O2   DC A 181      39.095 -58.747 -69.020 
ATOM   3723  N3   DC A 181      40.764 -57.470 -69.890 
ATOM   3724  C4   DC A 181      42.080 -57.253 -70.015 
ATOM   3725  N4   DC A 181      42.480 -56.219 -70.740 
ATOM   3726  C5   DC A 181      43.043 -58.107 -69.388 
ATOM   3727  C6   DC A 181      42.562 -59.147 -68.660 
ATOM   3728  P    DA A 182      39.558 -64.558 -67.141 
ATOM   3729  OP1  DA A 182      39.347 -65.211 -65.830 
ATOM   3730  OP2  DA A 182      40.697 -65.060 -67.941 
ATOM   3731  O5'  DA A 182      38.216 -64.642 -68.007 
ATOM   3732  C5'  DA A 182      37.208 -63.628 -67.833 
ATOM   3733  C4'  DA A 182      36.678 -63.187 -69.184 
ATOM   3734  O4'  DA A 182      37.460 -62.101 -69.760 
ATOM   3735  C3'  DA A 182      36.671 -64.256 -70.277 
ATOM   3736  O3'  DA A 182      35.511 -64.083 -71.082 
ATOM   3737  C2'  DA A 182      37.903 -63.948 -71.127 
ATOM   3738  C1'  DA A 182      37.756 -62.430 -71.108 
ATOM   3739  N9   DA A 182      38.996 -61.702 -71.499 
ATOM   3740  C8   DA A 182      40.294 -62.049 -71.259 
ATOM   3741  N7   DA A 182      41.159 -61.206 -71.731 
ATOM   3742  C5   DA A 182      40.378 -60.225 -72.328 
ATOM   3743  C6   DA A 182      40.702 -59.043 -73.013 
ATOM   3744  N6   DA A 182      41.961 -58.629 -73.221 
ATOM   3745  N1   DA A 182      39.683 -58.298 -73.480 
ATOM   3746  C2   DA A 182      38.435 -58.714 -73.271 
ATOM   3747  N3   DA A 182      38.013 -59.794 -72.649 
ATOM   3748  C4   DA A 182      39.052 -60.521 -72.192 
ATOM   3749  P    DG A 183      34.724 -65.378 -71.597 
ATOM   3750  OP1  DG A 183      33.794 -65.845 -70.543 
ATOM   3751  OP2  DG A 183      35.691 -66.380 -72.098 
ATOM   3752  O5'  DG A 183      33.891 -64.776 -72.822 
ATOM   3753  C5'  DG A 183      33.486 -63.394 -72.779 
ATOM   3754  C4'  DG A 183      33.727 -62.741 -74.125 
ATOM   3755  O4'  DG A 183      35.069 -62.189 -74.243 
ATOM   3756  C3'  DG A 183      33.597 -63.657 -75.342 
ATOM   3757  O3'  DG A 183      33.011 -62.924 -76.411 
ATOM   3758  C2'  DG A 183      35.037 -64.003 -75.722 
ATOM   3759  C1'  DG A 183      35.621 -62.615 -75.479 
ATOM   3760  N9   DG A 183      37.105 -62.604 -75.351 
ATOM   3761  C8   DG A 183      37.939 -63.554 -74.802 
ATOM   3762  N7   DG A 183      39.211 -63.238 -74.846 
ATOM   3763  C5   DG A 183      39.220 -61.990 -75.470 
ATOM   3764  C6   DG A 183      40.309 -61.141 -75.798 
ATOM   3765  O6   DG A 183      41.508 -61.316 -75.602 
ATOM   3766  N1   DG A 183      39.871 -59.967 -76.426 
ATOM   3767  C2   DG A 183      38.553 -59.655 -76.700 
ATOM   3768  N2   DG A 183      38.342 -58.483 -77.306 
ATOM   3769  N3   DG A 183      37.533 -60.451 -76.392 
ATOM   3770  C4   DG A 183      37.940 -61.596 -75.782 
ATOM   3771  P    DA A 184      31.942 -63.648 -77.355 
ATOM   3772  OP1  DA A 184      30.604 -63.591 -76.724 
ATOM   3773  OP2  DA A 184      32.432 -64.997 -77.716 
ATOM   3774  O5'  DA A 184      31.969 -62.703 -78.646 
ATOM   3775  C5'  DA A 184      32.271 -61.305 -78.482 
ATOM   3776  C4'  DA A 184      33.237 -60.854 -79.559 
ATOM   3777  O4'  DA A 184      34.629 -61.048 -79.175 
ATOM   3778  C3'  DA A 184      33.121 -61.576 -80.902 
ATOM   3779  O3'  DA A 184      33.357 -60.643 -81.949 
ATOM   3780  C2'  DA A 184      34.262 -62.595 -80.892 
ATOM   3781  C1'  DA A 184      35.304 -61.687 -80.247 
ATOM   3782  N9   DA A 184      36.473 -62.421 -79.686 
ATOM   3783  C8   DA A 184      36.497 -63.653 -79.098 
ATOM   3784  N7   DA A 184      37.677 -64.024 -78.707 
ATOM   3785  C5   DA A 184      38.497 -62.961 -79.061 
ATOM   3786  C6   DA A 184      39.875 -62.739 -78.914 
ATOM   3787  N6   DA A 184      40.711 -63.618 -78.345 
ATOM   3788  N1   DA A 184      40.367 -61.573 -79.377 
ATOM   3789  C2   DA A 184      39.532 -60.703 -79.941 
ATOM   3790  N3   DA A 184      38.235 -60.800 -80.132 
ATOM   3791  C4   DA A 184      37.768 -61.975 -79.661 
ATOM   3792  P    DA A 185      32.473 -60.731 -83.280 
ATOM   3793  OP1  DA A 185      31.193 -60.015 -83.074 
ATOM   3794  OP2  DA A 185      32.365 -62.142 -83.712 
ATOM   3795  O5'  DA A 185      33.382 -59.920 -84.317 
ATOM   3796  C5'  DA A 185      34.227 -58.863 -83.826 
ATOM   3797  C4'  DA A 185      35.595 -58.950 -84.473 
ATOM   3798  O4'  DA A 185      36.504 -59.816 -83.734 
ATOM   3799  C3'  DA A 185      35.625 -59.511 -85.894 
ATOM   3800  O3'  DA A 185      36.616 -58.817 -86.643 
ATOM   3801  C2'  DA A 185      36.073 -60.963 -85.728 
ATOM   3802  C1'  DA A 185      37.124 -60.702 -84.653 
ATOM   3803  N9   DA A 185      37.537 -61.924 -83.910 
ATOM   3804  C8   DA A 185      36.777 -63.007 -83.568 
ATOM   3805  N7   DA A 185      37.429 -63.920 -82.917 
ATOM   3806  C5   DA A 185      38.715 -63.408 -82.819 
ATOM   3807  C6   DA A 185      39.891 -63.906 -82.234 
ATOM   3808  N6   DA A 185      39.962 -65.089 -81.607 
ATOM   3809  N1   DA A 185      40.995 -63.142 -82.317 
ATOM   3810  C2   DA A 185      40.919 -61.968 -82.940 
ATOM   3811  N3   DA A 185      39.883 -61.402 -83.522 
ATOM   3812  C4   DA A 185      38.792 -62.187 -83.424 
ATOM   3813  P    DC A 186      36.313 -58.444 -88.171 
ATOM   3814  OP1  DC A 186      35.536 -57.185 -88.229 
ATOM   3815  OP2  DC A 186      35.713 -59.609 -88.856 
ATOM   3816  O5'  DC A 186      37.791 -58.192 -88.732 
ATOM   3817  C5'  DC A 186      38.804 -57.701 -87.835 
ATOM   3818  C4'  DC A 186      40.099 -58.459 -88.052 
ATOM   3819  O4'  DC A 186      40.178 -59.666 -87.242 
ATOM   3820  C3'  DC A 186      40.350 -58.953 -89.476 
ATOM   3821  O3'  DC A 186      41.739 -58.843 -89.764 
ATOM   3822  C2'  DC A 186      39.976 -60.434 -89.443 
ATOM   3823  C1'  DC A 186      40.584 -60.740 -88.077 
ATOM   3824  N1   DC A 186      40.091 -62.009 -87.472 
ATOM   3825  C2   DC A 186      40.984 -62.751 -86.704 
ATOM   3826  O2   DC A 186      42.137 -62.330 -86.557 
ATOM   3827  N3   DC A 186      40.554 -63.912 -86.144 
ATOM   3828  C4   DC A 186      39.296 -64.332 -86.328 
ATOM   3829  N4   DC A 186      38.926 -65.470 -85.761 
ATOM   3830  C5   DC A 186      38.363 -63.584 -87.115 
ATOM   3831  C6   DC A 186      38.811 -62.427 -87.666 
ATOM   3832  P    DA A 187      42.194 -58.363 -91.221 
ATOM   3833  OP1  DA A 187      42.172 -56.884 -91.284 
ATOM   3834  OP2  DA A 187      41.396 -59.068 -92.248 
ATOM   3835  O5'  DA A 187      43.707 -58.881 -91.266 
ATOM   3836  C5'  DA A 187      44.452 -58.968 -90.037 
ATOM   3837  C4'  DA A 187      45.226 -60.270 -89.991 
ATOM   3838  O4'  DA A 187      44.446 -61.359 -89.421 
ATOM   3839  C3'  DA A 187      45.689 -60.817 -91.341 
ATOM   3840  O3'  DA A 187      46.969 -61.416 -91.181 
ATOM   3841  C2'  DA A 187      44.680 -61.913 -91.682 
ATOM   3842  C1'  DA A 187      44.561 -62.487 -90.274 
ATOM   3843  N9   DA A 187      43.357 -63.342 -90.075 
ATOM   3844  C8   DA A 187      42.117 -63.203 -90.631 
ATOM   3845  N7   DA A 187      41.272 -64.115 -90.261 
ATOM   3846  C5   DA A 187      42.003 -64.918 -89.396 
ATOM   3847  C6   DA A 187      41.669 -66.068 -88.662 
ATOM   3848  N6   DA A 187      40.454 -66.633 -88.684 
ATOM   3849  N1   DA A 187      42.634 -66.618 -87.902 
ATOM   3850  C2   DA A 187      43.840 -66.052 -87.884 
ATOM   3851  N3   DA A 187      44.265 -64.985 -88.524 
ATOM   3852  C4   DA A 187      43.281 -64.453 -89.277 
ATOM   3853  P    DG A 188      48.068 -61.220 -92.329 
ATOM   3854  OP1  DG A 188      48.765 -59.929 -92.134 
ATOM   3855  OP2  DG A 188      47.442 -61.427 -93.654 
ATOM   3856  O5'  DG A 188      49.071 -62.426 -92.015 
ATOM   3857  C5'  DG A 188      49.214 -62.880 -90.655 
ATOM   3858  C4'  DG A 188      49.217 -64.396 -90.613 
ATOM   3859  O4'  DG A 188      47.875 -64.951 -90.500 
ATOM   3860  C3'  DG A 188      49.803 -65.095 -91.839 
ATOM   3861  O3'  DG A 188      50.508 -66.255 -91.415 
ATOM   3862  C2'  DG A 188      48.586 -65.536 -92.652 
ATOM   3863  C1'  DG A 188      47.734 -65.981 -91.466 
ATOM   3864  N9   DG A 188      46.287 -66.119 -91.787 
ATOM   3865  C8   DG A 188      45.511 -65.380 -92.655 
ATOM   3866  N7   DG A 188      44.258 -65.762 -92.709 
ATOM   3867  C5   DG A 188      44.199 -66.830 -91.815 
ATOM   3868  C6   DG A 188      43.103 -67.652 -91.446 
ATOM   3869  O6   DG A 188      41.940 -67.606 -91.837 
ATOM   3870  N1   DG A 188      43.483 -68.619 -90.504 
ATOM   3871  C2   DG A 188      44.754 -68.771 -89.988 
ATOM   3872  N2   DG A 188      44.913 -69.755 -89.099 
ATOM   3873  N3   DG A 188      45.782 -67.999 -90.335 
ATOM   3874  C4   DG A 188      45.431 -67.056 -91.247 
ATOM   3875  P    DA A 189      51.889 -66.629 -92.133 
ATOM   3876  OP1  DA A 189      52.994 -65.861 -91.516 
ATOM   3877  OP2  DA A 189      51.739 -66.489 -93.598 
ATOM   3878  O5'  DA A 189      52.032 -68.177 -91.754 
ATOM   3879  C5'  DA A 189      51.467 -68.648 -90.516 
ATOM   3880  C4'  DA A 189      50.745 -69.961 -90.742 
ATOM   3881  O4'  DA A 189      49.355 -69.771 -91.131 
ATOM   3882  C3'  DA A 189      51.317 -70.854 -91.843 
ATOM   3883  O3'  DA A 189      51.202 -72.213 -91.440 
ATOM   3884  C2'  DA A 189      50.400 -70.624 -93.044 
ATOM   3885  C1'  DA A 189      49.091 -70.587 -92.262 
ATOM   3886  N9   DA A 189      47.958 -69.982 -93.016 
ATOM   3887  C8   DA A 189      47.992 -68.958 -93.918 
ATOM   3888  N7   DA A 189      46.831 -68.653 -94.411 
ATOM   3889  C5   DA A 189      45.962 -69.540 -93.791 
ATOM   3890  C6   DA A 189      44.574 -69.731 -93.888 
ATOM   3891  N6   DA A 189      43.782 -69.002 -94.686 
ATOM   3892  N1   DA A 189      44.028 -70.702 -93.132 
ATOM   3893  C2   DA A 189      44.820 -71.422 -92.340 
ATOM   3894  N3   DA A 189      46.121 -71.336 -92.167 
ATOM   3895  C4   DA A 189      46.644 -70.358 -92.935 
ATOM   3896  P    DG A 190      52.397 -73.225 -91.772 
ATOM   3897  OP1  DG A 190      53.442 -73.116 -90.730 
ATOM   3898  OP2  DG A 190      52.846 -73.022 -93.167 
ATOM   3899  O5'  DG A 190      51.657 -74.639 -91.646 
ATOM   3900  C5'  DG A 190      50.550 -74.770 -90.734 
ATOM   3901  C4'  DG A 190      49.426 -75.544 -91.391 
ATOM   3902  O4'  DG A 190      48.518 -74.682 -92.135 
ATOM   3903  C3'  DG A 190      49.852 -76.598 -92.413 
ATOM   3904  O3'  DG A 190      48.983 -77.719 -92.309 
ATOM   3905  C2'  DG A 190      49.628 -75.934 -93.771 
ATOM   3906  C1'  DG A 190      48.310 -75.251 -93.418 
ATOM   3907  N9   DG A 190      47.933 -74.156 -94.355 
ATOM   3908  C8   DG A 190      48.743 -73.266 -95.026 
ATOM   3909  N7   DG A 190      48.091 -72.417 -95.783 
ATOM   3910  C5   DG A 190      46.755 -72.769 -95.600 
ATOM   3911  C6   DG A 190      45.577 -72.209 -96.160 
ATOM   3912  O6   DG A 190      45.470 -71.270 -96.945 
ATOM   3913  N1   DG A 190      44.429 -72.872 -95.706 
ATOM   3914  C2   DG A 190      44.419 -73.935 -94.826 
ATOM   3915  N2   DG A 190      43.218 -74.429 -94.515 
ATOM   3916  N3   DG A 190      45.524 -74.461 -94.300 
ATOM   3917  C4   DG A 190      46.647 -73.829 -94.731 
ATOM   3918  P    DT A 191      49.596 -79.192 -92.444 
ATOM   3919  OP1  DT A 191      50.139 -79.626 -91.138 
ATOM   3920  OP2  DT A 191      50.537 -79.234 -93.585 
ATOM   3921  O5'  DT A 191      48.289 -80.046 -92.795 
ATOM   3922  C5'  DT A 191      47.013 -79.610 -92.289 
ATOM   3923  C4'  DT A 191      45.962 -79.714 -93.376 
ATOM   3924  O4'  DT A 191      45.884 -78.510 -94.191 
ATOM   3925  C3'  DT A 191      46.167 -80.835 -94.394 
ATOM   3926  O3'  DT A 191      44.899 -81.371 -94.751 
ATOM   3927  C2'  DT A 191      46.762 -80.142 -95.619 
ATOM   3928  C1'  DT A 191      45.889 -78.893 -95.557 
ATOM   3929  N1   DT A 191      46.418 -77.751 -96.355 
ATOM   3930  C2   DT A 191      45.497 -76.930 -96.959 
ATOM   3931  O2   DT A 191      44.294 -77.100 -96.865 
ATOM   3932  N3   DT A 191      46.024 -75.883 -97.691 
ATOM   3933  C4   DT A 191      47.363 -75.599 -97.863 
ATOM   3934  O4   DT A 191      47.715 -74.632 -98.542 
ATOM   3935  C5   DT A 191      48.252 -76.516 -97.192 
ATOM   3936  C7   DT A 191      49.728 -76.278 -97.329 
ATOM   3937  C6   DT A 191      47.767 -77.542 -96.474 
ATOM   3938  P    DG A 192      44.753 -82.952 -94.957 
ATOM   3939  OP1  DG A 192      44.542 -83.605 -93.646 
ATOM   3940  OP2  DG A 192      45.892 -83.454 -95.757 
ATOM   3941  O5'  DG A 192      43.411 -83.036 -95.823 
ATOM   3942  C5'  DG A 192      42.404 -82.022 -95.649 
ATOM   3943  C4'  DG A 192      41.873 -81.581 -97.000 
ATOM   3944  O4'  DG A 192      42.655 -80.495 -97.576 
ATOM   3945  C3'  DG A 192      41.866 -82.649 -98.093 
ATOM   3946  O3'  DG A 192      40.706 -82.477 -98.898 
ATOM   3947  C2'  DG A 192      43.098 -82.342 -98.943 
ATOM   3948  C1'  DG A 192      42.951 -80.824 -98.924 
ATOM   3949  N9   DG A 192      44.191 -80.096 -99.316 
ATOM   3950  C8   DG A 192      45.507 -80.431 -99.083 
ATOM   3951  N7   DG A 192      46.370 -79.569 -99.564 
ATOM   3952  C5   DG A 192      45.569 -78.596-100.158 
ATOM   3953  C6   DG A 192      45.932 -77.408-100.846 
ATOM   3954  O6   DG A 192      47.054 -76.964-101.074 
ATOM   3955  N1   DG A 192      44.802 -76.707-101.290 
ATOM   3956  C2   DG A 192      43.493 -77.102-101.094 
ATOM   3957  N2   DG A 192      42.556 -76.294-101.595 
ATOM   3958  N3   DG A 192      43.153 -78.217-100.449 
ATOM   3959  C4   DG A 192      44.238 -78.908-100.013 
ATOM   3960  P    DA A 193      39.919 -83.772 -99.413 
ATOM   3961  OP1  DA A 193      38.989 -84.239 -98.360 
ATOM   3962  OP2  DA A 193      40.886 -84.774 -99.914 
ATOM   3963  O5'  DA A 193      39.086 -83.169-100.638 
ATOM   3964  C5'  DA A 193      38.681 -81.788-100.595 
ATOM   3965  C4'  DA A 193      38.922 -81.135-101.942 
ATOM   3966  O4'  DA A 193      40.264 -80.583-102.059 
ATOM   3967  C3'  DA A 193      38.792 -82.051-103.158 
ATOM   3968  O3'  DA A 193      38.207 -81.317-104.227 
ATOM   3969  C2'  DA A 193      40.232 -82.397-103.538 
ATOM   3970  C1'  DA A 193      40.816 -81.009-103.295 
ATOM   3971  N9   DA A 193      42.301 -80.998-103.167 
ATOM   3972  C8   DA A 193      43.112 -81.949-102.618 
ATOM   3973  N7   DA A 193      44.373 -81.649-102.657 
ATOM   3974  C5   DA A 193      44.403 -80.408-103.275 
ATOM   3975  C6   DA A 193      45.457 -79.543-103.614 
ATOM   3976  N6   DA A 193      46.746 -79.813-103.363 
ATOM   3977  N1   DA A 193      45.137 -78.386-104.223 
ATOM   3978  C2   DA A 193      43.854 -78.122-104.470 
ATOM   3979  N3   DA A 193      42.791 -78.848-104.201 
ATOM   3980  C4   DA A 193      43.138 -80.001-103.592 
ATOM   3981  P    DT A 194      37.137 -82.042-105.171 
ATOM   3982  OP1  DT A 194      35.800 -81.985-104.540 
ATOM   3983  OP2  DT A 194      37.627 -83.391-105.532 
ATOM   3984  O5'  DT A 194      37.164 -81.097-106.462 
ATOM   3985  C5'  DT A 194      37.466 -79.699-106.298 
ATOM   3986  C4'  DT A 194      38.432 -79.248-107.375 
ATOM   3987  O4'  DT A 194      39.824 -79.441-106.991 
ATOM   3988  C3'  DT A 194      38.316 -79.970-108.718 
ATOM   3989  O3'  DT A 194      38.552 -79.037-109.765 
ATOM   3990  C2'  DT A 194      39.457 -80.989-108.708 
ATOM   3991  C1'  DT A 194      40.499 -80.081-108.064 
ATOM   3992  N1   DT A 194      41.668 -80.814-107.502 
ATOM   3993  C2   DT A 194      42.890 -80.192-107.573 
ATOM   3994  O2   DT A 194      43.045 -79.089-108.068 
ATOM   3995  N3   DT A 194      43.950 -80.904-107.043 
ATOM   3996  C4   DT A 194      43.888 -82.154-106.462 
ATOM   3997  O4   DT A 194      44.907 -82.691-106.023 
ATOM   3998  C5   DT A 194      42.563 -82.725-106.434 
ATOM   3999  C7   DT A 194      42.406 -84.085-105.819 
ATOM   4000  C6   DT A 194      41.515 -82.056-106.943 
ATOM   4001  P    DG A 195      37.669 -79.125-111.096 
ATOM   4002  OP1  DG A 195      36.389 -78.409-110.890 
ATOM   4003  OP2  DG A 195      37.561 -80.536-111.528 
ATOM   4004  O5'  DG A 195      38.577 -78.314-112.134 
ATOM   4005  C5'  DG A 195      39.422 -77.257-111.643 
ATOM   4006  C4'  DG A 195      40.790 -77.344-112.289 
ATOM   4007  O4'  DG A 195      41.699 -78.210-111.550 
ATOM   4008  C3'  DG A 195      40.820 -77.905-113.710 
ATOM   4009  O3'  DG A 195      41.811 -77.210-114.459 
ATOM   4010  C2'  DG A 195      41.268 -79.357-113.544 
ATOM   4011  C1'  DG A 195      42.319 -79.096-112.469 
ATOM   4012  N9   DG A 195      42.732 -80.318-111.726 
ATOM   4013  C8   DG A 195      41.982 -81.418-111.373 
ATOM   4014  N7   DG A 195      42.651 -82.334-110.715 
ATOM   4015  C5   DG A 195      43.938 -81.803-110.627 
ATOM   4016  C6   DG A 195      45.107 -82.336-110.026 
ATOM   4017  O6   DG A 195      45.251 -83.404-109.437 
ATOM   4018  N1   DG A 195      46.198 -81.466-110.167 
ATOM   4019  C2   DG A 195      46.162 -80.242-110.805 
ATOM   4020  N2   DG A 195      47.310 -79.561-110.832 
ATOM   4021  N3   DG A 195      45.063 -79.742-111.368 
ATOM   4022  C4   DG A 195      43.998 -80.574-111.241 
ATOM   4023  P    DA A 196      41.508 -76.837-115.987 
ATOM   4024  OP1  DA A 196      40.732 -75.579-116.045 
ATOM   4025  OP2  DA A 196      40.909 -78.003-116.672 
ATOM   4026  O5'  DA A 196      42.986 -76.586-116.548 
ATOM   4027  C5'  DA A 196      43.999 -76.095-115.651 
ATOM   4028  C4'  DA A 196      45.295 -76.852-115.868 
ATOM   4029  O4'  DA A 196      45.374 -78.060-115.058 
ATOM   4030  C3'  DA A 196      45.545 -77.347-117.292 
ATOM   4031  O3'  DA A 196      46.934 -77.237-117.580 
ATOM   4032  C2'  DA A 196      45.171 -78.828-117.260 
ATOM   4033  C1'  DA A 196      45.779 -79.134-115.893 
ATOM   4034  N9   DA A 196      45.286 -80.403-115.288 
ATOM   4035  C8   DA A 196      44.044 -80.960-115.383 
ATOM   4036  N7   DA A 196      43.921 -82.080-114.741 
ATOM   4037  C5   DA A 196      45.174 -82.281-114.178 
ATOM   4038  C6   DA A 196      45.696 -83.304-113.368 
ATOM   4039  N6   DA A 196      44.983 -84.366-112.967 
ATOM   4040  N1   DA A 196      46.981 -83.194-112.984 
ATOM   4041  C2   DA A 196      47.684 -82.136-113.385 
ATOM   4042  N3   DA A 196      47.307 -81.125-114.137 
ATOM   4043  C4   DA A 196      46.017 -81.259-114.508 
ATOM   4044  P    DA A 197      47.389 -76.756-119.037 
ATOM   4045  OP1  DA A 197      47.367 -75.277-119.101 
ATOM   4046  OP2  DA A 197      46.591 -77.462-120.064 
ATOM   4047  O5'  DA A 197      48.902 -77.275-119.083 
ATOM   4048  C5'  DA A 197      49.647 -77.361-117.853 
ATOM   4049  C4'  DA A 197      50.421 -78.664-117.808 
ATOM   4050  O4'  DA A 197      49.641 -79.753-117.237 
ATOM   4051  C3'  DA A 197      50.885 -79.211-119.157 
ATOM   4052  O3'  DA A 197      52.164 -79.810-118.997 
ATOM   4053  C2'  DA A 197      49.875 -80.307-119.498 
ATOM   4054  C1'  DA A 197      49.756 -80.881-118.090 
ATOM   4055  N9   DA A 197      48.553 -81.736-117.891 
ATOM   4056  C8   DA A 197      47.312 -81.597-118.447 
ATOM   4057  N7   DA A 197      46.467 -82.509-118.077 
ATOM   4058  C5   DA A 197      47.198 -83.312-117.213 
ATOM   4059  C6   DA A 197      46.864 -84.462-116.478 
ATOM   4060  N6   DA A 197      45.649 -85.027-116.500 
ATOM   4061  N1   DA A 197      47.829 -85.012-115.718 
ATOM   4062  C2   DA A 197      49.035 -84.446-115.700 
ATOM   4063  N3   DA A 197      49.460 -83.379-116.340 
ATOM   4064  C4   DA A 197      48.476 -82.847-117.094 
ATOM   4065  P    DC A 198      53.263 -79.614-120.145 
ATOM   4066  OP1  DC A 198      53.960 -78.323-119.950 
ATOM   4067  OP2  DC A 198      52.637 -79.821-121.470 
ATOM   4068  O5'  DC A 198      54.267 -80.820-119.831 
ATOM   4069  C5'  DC A 198      54.410 -81.274-118.472 
ATOM   4070  C4'  DC A 198      54.413 -82.790-118.429 
ATOM   4071  O4'  DC A 198      53.071 -83.345-118.316 
ATOM   4072  C3'  DC A 198      54.998 -83.489-119.655 
ATOM   4073  O3'  DC A 198      55.703 -84.649-119.231 
ATOM   4074  C2'  DC A 198      53.781 -83.930-120.468 
ATOM   4075  C1'  DC A 198      52.929 -84.375-119.282 
ATOM   4076  N1   DC A 198      51.482 -84.513-119.603 
ATOM   4077  C2   DC A 198      50.767 -85.521-118.960 
ATOM   4078  O2   DC A 198      51.359 -86.252-118.156 
ATOM   4079  N3   DC A 198      49.446 -85.664-119.239 
ATOM   4080  C4   DC A 198      48.842 -84.851-120.116 
ATOM   4081  N4   DC A 198      47.552 -85.032-120.354 
ATOM   4082  C5   DC A 198      49.559 -83.810-120.789 
ATOM   4083  C6   DC A 198      50.879 -83.683-120.496 
ATOM   4084  P    DA A 199      57.085 -85.023-119.949 
ATOM   4085  OP1  DA A 199      58.189 -84.255-119.333 
ATOM   4086  OP2  DA A 199      56.935 -84.883-121.415 
ATOM   4087  O5'  DA A 199      57.228 -86.571-119.570 
ATOM   4088  C5'  DA A 199      56.662 -87.041-118.332 
ATOM   4089  C4'  DA A 199      55.940 -88.355-118.558 
ATOM   4090  O4'  DA A 199      54.550 -88.165-118.947 
ATOM   4091  C3'  DA A 199      56.513 -89.247-119.659 
ATOM   4092  O3'  DA A 199      56.397 -90.607-119.256 
ATOM   4093  C2'  DA A 199      55.595 -89.017-120.860 
ATOM   4094  C1'  DA A 199      54.286 -88.981-120.078 
ATOM   4095  N9   DA A 199      53.154 -88.375-120.832 
ATOM   4096  C8   DA A 199      53.187 -87.351-121.734 
ATOM   4097  N7   DA A 199      52.027 -87.047-122.227 
ATOM   4098  C5   DA A 199      51.158 -87.934-121.607 
ATOM   4099  C6   DA A 199      49.769 -88.124-121.704 
ATOM   4100  N6   DA A 199      48.977 -87.396-122.502 
ATOM   4101  N1   DA A 199      49.223 -89.095-120.948 
ATOM   4102  C2   DA A 199      50.015 -89.816-120.156 
ATOM   4103  N3   DA A 199      51.316 -89.730-119.983 
ATOM   4104  C4   DA A 199      51.839 -88.752-120.751 
ATOM   4105  P    DA A 200      57.592 -91.619-119.588 
ATOM   4106  OP1  DA A 200      58.638 -91.510-118.547 
ATOM   4107  OP2  DA A 200      58.041 -91.416-120.983 
ATOM   4108  O5'  DA A 200      56.852 -93.033-119.462 
ATOM   4109  C5'  DA A 200      55.746 -93.163-118.550 
ATOM   4110  C4'  DA A 200      54.621 -93.938-119.207 
ATOM   4111  O4'  DA A 200      53.713 -93.076-119.951 
ATOM   4112  C3'  DA A 200      55.048 -94.992-120.229 
ATOM   4113  O3'  DA A 200      54.178 -96.113-120.125 
ATOM   4114  C2'  DA A 200      54.823 -94.328-121.587 
ATOM   4115  C1'  DA A 200      53.505 -93.645-121.234 
ATOM   4116  N9   DA A 200      53.128 -92.550-122.171 
ATOM   4117  C8   DA A 200      53.946 -91.676-122.828 
ATOM   4118  N7   DA A 200      53.314 -90.830-123.580 
ATOM   4119  C5   DA A 200      51.978 -91.165-123.412 
ATOM   4120  C6   DA A 200      50.793 -90.635-123.947 
ATOM   4121  N6   DA A 200      50.764 -89.604-124.803 
ATOM   4122  N1   DA A 200      49.633 -91.205-123.571 
ATOM   4123  C2   DA A 200      49.667 -92.230-122.720 
ATOM   4124  N3   DA A 200      50.706 -92.807-122.157 
ATOM   4125  C4   DA A 200      51.854 -92.218-122.551 
ATOM   4126  P    DC A 201      54.791 -97.586-120.261 
ATOM   4127  OP1  DC A 201      55.334 -98.020-118.954 
ATOM   4128  OP2  DC A 201      55.732 -97.628-121.401 
ATOM   4129  O5'  DC A 201      53.484 -98.440-120.611 
ATOM   4130  C5'  DC A 201      52.208 -98.004-120.105 
ATOM   4131  C4'  DC A 201      51.157 -98.108-121.192 
ATOM   4132  O4'  DC A 201      51.079 -96.904-122.007 
ATOM   4133  C3'  DC A 201      51.362 -99.229-122.211 
ATOM   4134  O3'  DC A 201      50.094 -99.765-122.567 
ATOM   4135  C2'  DC A 201      51.958 -98.535-123.435 
ATOM   4136  C1'  DC A 201      51.084 -97.287-123.374 
ATOM   4137  N1   DC A 201      51.613 -96.145-124.171 
ATOM   4138  C2   DC A 201      50.692 -95.303-124.790 
ATOM   4139  O2   DC A 201      49.486 -95.535-124.652 
ATOM   4140  N3   DC A 201      51.154 -94.258-125.522 
ATOM   4141  C4   DC A 201      52.470 -94.040-125.647 
ATOM   4142  N4   DC A 201      52.870 -93.007-126.372 
ATOM   4143  C5   DC A 201      53.434 -94.894-125.020 
ATOM   4144  C6   DC A 201      52.952 -95.934-124.293 
ATOM   4145  P    DT A 202      49.949-101.346-122.773 
ATOM   4146  OP1  DT A 202      49.737-101.999-121.463 
ATOM   4147  OP2  DT A 202      51.088-101.848-123.573 
ATOM   4148  O5'  DT A 202      48.607-101.430-123.640 
ATOM   4149  C5'  DT A 202      47.599-100.416-123.466 
ATOM   4150  C4'  DT A 202      47.069 -99.975-124.816 
ATOM   4151  O4'  DT A 202      47.850 -98.889-125.392 
ATOM   4152  C3'  DT A 202      47.062-101.043-125.909 
ATOM   4153  O3'  DT A 202      45.901-100.871-126.714 
ATOM   4154  C2'  DT A 202      48.293-100.736-126.760 
ATOM   4155  C1'  DT A 202      48.147 -99.217-126.740 
ATOM   4156  N1   DT A 202      49.386 -98.490-127.132 
ATOM   4157  C2   DT A 202      49.229 -97.315-127.826 
ATOM   4158  O2   DT A 202      48.138 -96.861-128.124 
ATOM   4159  N3   DT A 202      50.401 -96.670-128.173 
ATOM   4160  C4   DT A 202      51.683 -97.093-127.888 
ATOM   4161  O4   DT A 202      52.657 -96.428-128.251 
ATOM   4162  C5   DT A 202      51.745 -98.335-127.156 
ATOM   4163  C7   DT A 202      53.104 -98.866-126.806 
ATOM   4164  C6   DT A 202      50.623 -98.984-126.807 
ATOM   4165  P    DT A 203      45.115-102.166-127.229 
ATOM   4166  OP1  DT A 203      44.185-102.633-126.176 
ATOM   4167  OP2  DT A 203      46.082-103.168-127.730 
ATOM   4168  O5'  DT A 203      44.281-101.563-128.454 
ATOM   4169  C5'  DT A 203      43.877-100.182-128.411 
ATOM   4170  C4'  DT A 203      44.117 -99.528-129.758 
ATOM   4171  O4'  DT A 203      45.459 -98.977-129.875 
ATOM   4172  C3'  DT A 203      43.988-100.445-130.974 
ATOM   4173  O3'  DT A 203      43.402 -99.711-132.043 
ATOM   4174  C2'  DT A 203      45.427-100.790-131.354 
ATOM   4175  C1'  DT A 203      46.012 -99.403-131.111 
ATOM   4176  N1   DT A 203      47.496 -99.392-130.983 
ATOM   4177  C2   DT A 203      48.158 -98.293-131.475 
ATOM   4178  O2   DT A 203      47.586 -97.352-131.998 
ATOM   4179  N3   DT A 203      49.533 -98.318-131.340 
ATOM   4180  C4   DT A 203      50.280 -99.327-130.767 
ATOM   4181  O4   DT A 203      51.508 -99.238-130.702 
ATOM   4182  C5   DT A 203      49.496-100.438-130.281 
ATOM   4183  C7   DT A 203      50.232-101.580-129.643 
ATOM   4184  C6   DT A 203      48.158-100.440-130.400 
ATOM   4185  P    DC A 204      42.332-100.436-132.988 
ATOM   4186  OP1  DC A 204      40.995-100.379-132.357 
ATOM   4187  OP2  DC A 204      42.823-101.785-133.349 
ATOM   4188  O5'  DC A 204      42.360 -99.491-134.278 
ATOM   4189  C5'  DC A 204      42.662 -98.093-134.114 
ATOM   4190  C4'  DC A 204      43.627 -97.642-135.191 
ATOM   4191  O4'  DC A 204      45.019 -97.835-134.807 
ATOM   4192  C3'  DC A 204      43.512 -98.364-136.534 
ATOM   4193  O3'  DC A 204      43.748 -97.431-137.581 
ATOM   4194  C2'  DC A 204      44.652 -99.383-136.524 
ATOM   4195  C1'  DC A 204      45.695 -98.474-135.880 
ATOM   4196  N1   DC A 204      46.863 -99.208-135.318 
ATOM   4197  C2   DC A 204      48.110 -98.591-135.383 
ATOM   4198  O2   DC A 204      48.194 -97.471-135.898 
ATOM   4199  N3   DC A 204      49.187 -99.244-134.877 
ATOM   4200  C4   DC A 204      49.054-100.458-134.327 
ATOM   4201  N4   DC A 204      50.135-101.053-133.847 
ATOM   4202  C5   DC A 204      47.780-101.110-134.251 
ATOM   4203  C6   DC A 204      46.716-100.441-134.762 
ATOM   4204  P    DA A 205      42.864 -97.519-138.912 
ATOM   4205  OP1  DA A 205      41.584 -96.803-138.706 
ATOM   4206  OP2  DA A 205      42.756 -98.930-139.344 
ATOM   4207  O5'  DA A 205      43.773 -96.708-139.950 
ATOM   4208  C5'  DA A 205      44.618 -95.650-139.459 
ATOM   4209  C4'  DA A 205      45.986 -95.738-140.105 
ATOM   4210  O4'  DA A 205      46.895 -96.604-139.367 
ATOM   4211  C3'  DA A 205      46.015 -96.299-141.527 
ATOM   4212  O3'  DA A 205      47.006 -95.604-142.275 
ATOM   4213  C2'  DA A 205      46.463 -97.751-141.360 
ATOM   4214  C1'  DA A 205      47.515 -97.490-140.286 
ATOM   4215  N9   DA A 205      47.927 -98.712-139.542 
ATOM   4216  C8   DA A 205      47.168 -99.795-139.200 
ATOM   4217  N7   DA A 205      47.820-100.708-138.550 
ATOM   4218  C5   DA A 205      49.106-100.196-138.452 
ATOM   4219  C6   DA A 205      50.282-100.694-137.866 
ATOM   4220  N6   DA A 205      50.353-101.877-137.239 
ATOM   4221  N1   DA A 205      51.386 -99.930-137.949 
ATOM   4222  C2   DA A 205      51.309 -98.756-138.573 
ATOM   4223  N3   DA A 205      50.274 -98.189-139.154 
ATOM   4224  C4   DA A 205      49.182 -98.975-139.057 
ATOM   4225  P    DT A 206      46.704 -95.231-143.803 
ATOM   4226  OP1  DT A 206      45.927 -93.973-143.862 
ATOM   4227  OP2  DT A 206      46.104 -96.397-144.489 
ATOM   4228  O5'  DT A 206      48.181 -94.980-144.364 
ATOM   4229  C5'  DT A 206      49.194 -94.489-143.467 
ATOM   4230  C4'  DT A 206      50.490 -95.246-143.684 
ATOM   4231  O4'  DT A 206      50.569 -96.454-142.874 
ATOM   4232  C3'  DT A 206      50.741 -95.741-145.108 
ATOM   4233  O3'  DT A 206      52.130 -95.631-145.396 
ATOM   4234  C2'  DT A 206      50.367 -97.222-145.076 
ATOM   4235  C1'  DT A 206      50.974 -97.528-143.710 
ATOM   4236  N1   DT A 206      50.481 -98.797-143.104 
ATOM   4237  C2   DT A 206      51.375 -99.517-142.349 
ATOM   4238  O2   DT A 206      52.525 -99.161-142.164 
ATOM   4239  N3   DT A 206      50.882-100.688-141.806 
ATOM   4240  C4   DT A 206      49.603-101.184-141.951 
ATOM   4241  O4   DT A 206      49.277-102.245-141.416 
ATOM   4242  C5   DT A 206      48.739-100.357-142.761 
ATOM   4243  C7   DT A 206      47.328-100.824-142.970 
ATOM   4244  C6   DT A 206      49.192 -99.214-143.302 
ATOM   4245  P    DC A 207      52.585 -95.150-146.853 
ATOM   4246  OP1  DC A 207      52.562 -93.671-146.917 
ATOM   4247  OP2  DC A 207      51.787 -95.856-147.880 
ATOM   4248  O5'  DC A 207      54.098 -95.669-146.899 
ATOM   4249  C5'  DC A 207      54.843 -95.755-145.670 
ATOM   4250  C4'  DC A 207      55.617 -97.058-145.624 
ATOM   4251  O4'  DC A 207      54.836 -98.147-145.053 
ATOM   4252  C3'  DC A 207      56.080 -97.604-146.974 
ATOM   4253  O3'  DC A 207      57.360 -98.204-146.813 
ATOM   4254  C2'  DC A 207      55.070 -98.701-147.314 
ATOM   4255  C1'  DC A 207      54.952 -99.275-145.906 
ATOM   4256  N1   DC A 207      53.748-100.130-145.708 
ATOM   4257  C2   DC A 207      53.861-101.224-144.853 
ATOM   4258  O2   DC A 207      54.946-101.437-144.299 
ATOM   4259  N3   DC A 207      52.776-102.015-144.660 
ATOM   4260  C4   DC A 207      51.618-101.749-145.278 
ATOM   4261  N4   DC A 207      50.588-102.552-145.057 
ATOM   4262  C5   DC A 207      51.480-100.630-146.162 
ATOM   4263  C6   DC A 207      52.577 -99.851-146.342 
ATOM   4264  P    DA A 208      58.458 -98.008-147.961 
ATOM   4265  OP1  DA A 208      59.155 -96.717-147.766 
ATOM   4266  OP2  DA A 208      57.833 -98.215-149.286 
ATOM   4267  O5'  DA A 208      59.462 -99.214-147.647 
ATOM   4268  C5'  DA A 208      59.605 -99.668-146.288 
ATOM   4269  C4'  DA A 208      59.608-101.183-146.245 
ATOM   4270  O4'  DA A 208      58.266-101.739-146.132 
ATOM   4271  C3'  DA A 208      60.194-101.883-147.471 
ATOM   4272  O3'  DA A 208      60.899-103.043-147.047 
ATOM   4273  C2'  DA A 208      58.976-102.324-148.284 
ATOM   4274  C1'  DA A 208      58.125-102.769-147.098 
ATOM   4275  N9   DA A 208      56.677-102.907-147.419 
ATOM   4276  C8   DA A 208      55.925-102.164-148.283 
ATOM   4277  N7   DA A 208      54.682-102.531-148.347 
ATOM   4278  C5   DA A 208      54.603-103.596-147.461 
ATOM   4279  C6   DA A 208      53.540-104.429-147.073 
ATOM   4280  N6   DA A 208      52.294-104.310-147.553 
ATOM   4281  N1   DA A 208      53.805-105.392-146.170 
ATOM   4282  C2   DA A 208      55.045-105.505-145.697 
ATOM   4283  N3   DA A 208      56.111-104.791-145.983 
ATOM   4284  C4   DA A 208      55.819-103.835-146.888 
ATOM   4285  P    DA A 209      62.280-103.417-147.766 
ATOM   4286  OP1  DA A 209      63.384-102.649-147.149 
ATOM   4287  OP2  DA A 209      62.130-103.277-149.231 
ATOM   4288  O5'  DA A 209      62.423-104.965-147.386 
ATOM   4289  C5'  DA A 209      61.857-105.435-146.148 
ATOM   4290  C4'  DA A 209      61.136-106.749-146.374 
ATOM   4291  O4'  DA A 209      59.746-106.559-146.763 
ATOM   4292  C3'  DA A 209      61.708-107.641-147.475 
ATOM   4293  O3'  DA A 209      61.592-109.001-147.072 
ATOM   4294  C2'  DA A 209      60.791-107.411-148.676 
ATOM   4295  C1'  DA A 209      59.481-107.375-147.894 
ATOM   4296  N9   DA A 209      58.349-106.769-148.648 
ATOM   4297  C8   DA A 209      58.382-105.745-149.550 
ATOM   4298  N7   DA A 209      57.222-105.441-150.044 
ATOM   4299  C5   DA A 209      56.353-106.328-149.423 
ATOM   4300  C6   DA A 209      54.964-106.518-149.520 
ATOM   4301  N6   DA A 209      54.172-105.790-150.318 
ATOM   4302  N1   DA A 209      54.418-107.489-148.764 
ATOM   4303  C2   DA A 209      55.211-108.210-147.972 
ATOM   4304  N3   DA A 209      56.512-108.124-147.799 
ATOM   4305  C4   DA A 209      57.034-107.146-148.567 
ATOM   4306  P    DG A 210      62.787-110.013-147.404 
ATOM   4307  OP1  DG A 210      63.833-109.904-146.363 
ATOM   4308  OP2  DG A 210      63.236-109.810-148.799 
ATOM   4309  O5'  DG A 210      62.048-111.427-147.278 
ATOM   4310  C5'  DG A 210      60.941-111.557-146.366 
ATOM   4311  C4'  DG A 210      59.817-112.332-147.024 
ATOM   4312  O4'  DG A 210      58.908-111.470-147.767 
ATOM   4313  C3'  DG A 210      60.243-113.386-148.045 
ATOM   4314  O3'  DG A 210      59.374-114.507-147.941 
ATOM   4315  C2'  DG A 210      60.019-112.722-149.403 
ATOM   4316  C1'  DG A 210      58.701-112.039-149.051 
ATOM   4317  N9   DG A 210      58.323-110.944-149.987 
ATOM   4318  C8   DG A 210      59.133-110.054-150.659 
ATOM   4319  N7   DG A 210      58.481-109.204-151.415 
ATOM   4320  C5   DG A 210      57.145-109.557-151.232 
ATOM   4321  C6   DG A 210      55.967-108.996-151.793 
ATOM   4322  O6   DG A 210      55.860-108.058-152.577 
ATOM   4323  N1   DG A 210      54.819-109.659-151.338 
ATOM   4324  C2   DG A 210      54.810-110.723-150.458 
ATOM   4325  N2   DG A 210      53.608-111.217-150.147 
ATOM   4326  N3   DG A 210      55.915-111.248-149.932 
ATOM   4327  C4   DG A 210      57.038-110.617-150.363 
ATOM   4328  P    DA A 211      59.987-115.979-148.077 
ATOM   4329  OP1  DA A 211      60.529-116.413-146.770 
ATOM   4330  OP2  DA A 211      60.928-116.022-149.217 
ATOM   4331  O5'  DA A 211      58.679-116.834-148.427 
ATOM   4332  C5'  DA A 211      57.404-116.398-147.921 
ATOM   4333  C4'  DA A 211      56.352-116.502-149.008 
ATOM   4334  O4'  DA A 211      56.274-115.298-149.823 
ATOM   4335  C3'  DA A 211      56.558-117.623-150.027 
ATOM   4336  O3'  DA A 211      55.289-118.159-150.383 
ATOM   4337  C2'  DA A 211      57.153-116.929-151.251 
ATOM   4338  C1'  DA A 211      56.279-115.681-151.190 
ATOM   4339  N9   DA A 211      56.808-114.539-151.988 
ATOM   4340  C8   DA A 211      58.110-114.189-152.208 
ATOM   4341  N7   DA A 211      58.251-113.137-152.953 
ATOM   4342  C5   DA A 211      56.949-112.759-153.249 
ATOM   4343  C6   DA A 211      56.418-111.704-154.009 
ATOM   4344  N6   DA A 211      57.173-110.793-154.639 
ATOM   4345  N1   DA A 211      55.078-111.619-154.099 
ATOM   4346  C2   DA A 211      54.332-112.527-153.471 
ATOM   4347  N3   DA A 211      54.713-113.550-152.737 
ATOM   4348  C4   DA A 211      56.058-113.612-152.663 
ATOM   4349  P    DA A 212      55.144-119.740-150.590 
ATOM   4350  OP1  DA A 212      54.933-120.393-149.279 
ATOM   4351  OP2  DA A 212      56.283-120.242-151.389 
ATOM   4352  O5'  DA A 212      53.802-119.824-151.456 
ATOM   4353  C5'  DA A 212      52.794-118.810-151.282 
ATOM   4354  C4'  DA A 212      52.264-118.369-152.632 
ATOM   4355  O4'  DA A 212      53.045-117.283-153.208 
ATOM   4356  C3'  DA A 212      52.257-119.437-153.725 
ATOM   4357  O3'  DA A 212      51.097-119.265-154.530 
ATOM   4358  C2'  DA A 212      53.489-119.130-154.576 
ATOM   4359  C1'  DA A 212      53.342-117.611-154.557 
ATOM   4360  N9   DA A 212      54.582-116.884-154.948 
ATOM   4361  C8   DA A 212      55.880-117.231-154.708 
ATOM   4362  N7   DA A 212      56.745-116.387-155.179 
ATOM   4363  C5   DA A 212      55.964-115.407-155.777 
ATOM   4364  C6   DA A 212      56.288-114.225-156.462 
ATOM   4365  N6   DA A 212      57.547-113.811-156.669 
ATOM   4366  N1   DA A 212      55.269-113.480-156.929 
ATOM   4367  C2   DA A 212      54.021-113.896-156.719 
ATOM   4368  N3   DA A 212      53.599-114.975-156.097 
ATOM   4369  C4   DA A 212      54.638-115.703-155.641 
ATOM   4370  P    DA A 213      50.310-120.560-155.045 
ATOM   4371  OP1  DA A 213      49.380-121.026-153.992 
ATOM   4372  OP2  DA A 213      51.277-121.561-155.547 
ATOM   4373  O5'  DA A 213      49.477-119.957-156.270 
ATOM   4374  C5'  DA A 213      49.072-118.575-156.227 
ATOM   4375  C4'  DA A 213      49.312-117.922-157.574 
ATOM   4376  O4'  DA A 213      50.654-117.371-157.691 
ATOM   4377  C3'  DA A 213      49.183-118.839-158.790 
ATOM   4378  O3'  DA A 213      48.597-118.105-159.859 
ATOM   4379  C2'  DA A 213      50.622-119.184-159.170 
ATOM   4380  C1'  DA A 213      51.207-117.797-158.927 
ATOM   4381  N9   DA A 213      52.691-117.786-158.799 
ATOM   4382  C8   DA A 213      53.503-118.737-158.251 
ATOM   4383  N7   DA A 213      54.763-118.437-158.289 
ATOM   4384  C5   DA A 213      54.793-117.195-158.908 
ATOM   4385  C6   DA A 213      55.847-116.331-159.246 
ATOM   4386  N6   DA A 213      57.136-116.601-158.996 
ATOM   4387  N1   DA A 213      55.527-115.173-159.855 
ATOM   4388  C2   DA A 213      54.245-114.910-160.102 
ATOM   4389  N3   DA A 213      53.182-115.636-159.833 
ATOM   4390  C4   DA A 213      53.529-116.789-159.225 
ATOM   4391  P    DT A 214      47.528-118.830-160.804 
ATOM   4392  OP1  DT A 214      46.190-118.773-160.173 
ATOM   4393  OP2  DT A 214      48.018-120.179-161.165 
ATOM   4394  O5'  DT A 214      47.555-117.885-162.095 
ATOM   4395  C5'  DT A 214      47.857-116.487-161.930 
ATOM   4396  C4'  DT A 214      48.823-116.036-163.008 
ATOM   4397  O4'  DT A 214      50.214-116.229-162.624 
ATOM   4398  C3'  DT A 214      48.707-116.758-164.350 
ATOM   4399  O3'  DT A 214      48.943-115.825-165.397 
ATOM   4400  C2'  DT A 214      49.848-117.777-164.341 
ATOM   4401  C1'  DT A 214      50.890-116.868-163.696 
ATOM   4402  N1   DT A 214      52.058-117.602-163.134 
ATOM   4403  C2   DT A 214      53.281-116.980-163.206 
ATOM   4404  O2   DT A 214      53.436-115.877-163.700 
ATOM   4405  N3   DT A 214      54.341-117.691-162.676 
ATOM   4406  C4   DT A 214      54.279-118.941-162.095 
ATOM   4407  O4   DT A 214      55.298-119.479-161.655 
ATOM   4408  C5   DT A 214      52.954-119.513-162.066 
ATOM   4409  C7   DT A 214      52.797-120.872-161.451 
ATOM   4410  C6   DT A 214      51.905-118.844-162.575 
ATOM   4411  P    DA A 215      48.059-115.913-166.728 
ATOM   4412  OP1  DA A 215      46.779-115.197-166.522 
ATOM   4413  OP2  DA A 215      47.951-117.324-167.160 
ATOM   4414  O5'  DA A 215      48.968-115.102-167.766 
ATOM   4415  C5'  DA A 215      49.813-114.044-167.275 
ATOM   4416  C4'  DA A 215      51.181-114.132-167.921 
ATOM   4417  O4'  DA A 215      52.090-114.997-167.183 
ATOM   4418  C3'  DA A 215      51.211-114.693-169.343 
ATOM   4419  O3'  DA A 215      52.201-113.998-170.092 
ATOM   4420  C2'  DA A 215      51.658-116.145-169.176 
ATOM   4421  C1'  DA A 215      52.710-115.884-168.102 
ATOM   4422  N9   DA A 215      53.123-117.106-167.358 
ATOM   4423  C8   DA A 215      52.363-118.189-167.016 
ATOM   4424  N7   DA A 215      53.015-119.102-166.366 
ATOM   4425  C5   DA A 215      54.301-118.590-166.268 
ATOM   4426  C6   DA A 215      55.477-119.088-165.682 
ATOM   4427  N6   DA A 215      55.548-120.271-165.055 
ATOM   4428  N1   DA A 215      56.581-118.323-165.766 
ATOM   4429  C2   DA A 215      56.505-117.149-166.389 
ATOM   4430  N3   DA A 215      55.469-116.583-166.970 
ATOM   4431  C4   DA A 215      54.377-117.369-166.873 
ATOM   4432  P    DT A 216      51.899-113.625-171.619 
ATOM   4433  OP1  DT A 216      51.122-112.367-171.678 
ATOM   4434  OP2  DT A 216      51.299-114.790-172.305 
ATOM   4435  O5'  DT A 216      53.377-113.373-172.180 
ATOM   4436  C5'  DT A 216      54.389-112.883-171.283 
ATOM   4437  C4'  DT A 216      55.685-113.640-171.500 
ATOM   4438  O4'  DT A 216      55.764-114.848-170.690 
ATOM   4439  C3'  DT A 216      55.936-114.134-172.924 
ATOM   4440  O3'  DT A 216      57.325-114.024-173.212 
ATOM   4441  C2'  DT A 216      55.562-115.616-172.892 
ATOM   4442  C1'  DT A 216      56.169-115.921-171.526 
ATOM   4443  N1   DT A 216      55.677-117.190-170.921 
ATOM   4444  C2   DT A 216      56.570-117.911-170.166 
ATOM   4445  O2   DT A 216      57.720-117.555-169.980 
ATOM   4446  N3   DT A 216      56.078-119.082-169.622 
ATOM   4447  C4   DT A 216      54.798-119.578-169.767 
ATOM   4448  O4   DT A 216      54.472-120.639-169.232 
ATOM   4449  C5   DT A 216      53.934-118.750-170.577 
ATOM   4450  C7   DT A 216      52.523-119.218-170.786 
ATOM   4451  C6   DT A 216      54.387-117.608-171.118 
ATOM   4452  P    DC A 217      57.780-113.544-174.669 
ATOM   4453  OP1  DC A 217      57.758-112.065-174.733 
ATOM   4454  OP2  DC A 217      56.982-114.250-175.696 
ATOM   4455  O5'  DC A 217      59.293-114.062-174.715 
ATOM   4456  C5'  DC A 217      60.038-114.149-173.486 
ATOM   4457  C4'  DC A 217      60.812-115.451-173.440 
ATOM   4458  O4'  DC A 217      60.031-116.541-172.869 
ATOM   4459  C3'  DC A 217      61.275-115.998-174.790 
ATOM   4460  O3'  DC A 217      62.555-116.597-174.629 
ATOM   4461  C2'  DC A 217      60.266-117.095-175.130 
ATOM   4462  C1'  DC A 217      60.147-117.669-173.722 
ATOM   4463  N1   DC A 217      58.943-118.524-173.524 
ATOM   4464  C2   DC A 217      59.056-119.617-172.669 
ATOM   4465  O2   DC A 217      60.141-119.831-172.115 
ATOM   4466  N3   DC A 217      57.971-120.409-172.476 
ATOM   4467  C4   DC A 217      56.814-120.143-173.094 
ATOM   4468  N4   DC A 217      55.783-120.945-172.873 
ATOM   4469  C5   DC A 217      56.676-119.024-173.978 
ATOM   4470  C6   DC A 217      57.772-118.245-174.158 
ATOM   4471  P    DT A 218      63.653-116.402-175.777 
ATOM   4472  OP1  DT A 218      64.351-115.111-175.583 
ATOM   4473  OP2  DT A 218      63.028-116.608-177.102 
ATOM   4474  O5'  DT A 218      64.657-117.608-175.463 
ATOM   4475  C5'  DT A 218      64.800-118.062-174.104 
ATOM   4476  C4'  DT A 218      64.803-119.577-174.061 
ATOM   4477  O4'  DT A 218      63.461-120.133-173.948 
ATOM   4478  C3'  DT A 218      65.389-120.276-175.287 
ATOM   4479  O3'  DT A 218      66.094-121.436-174.863 
ATOM   4480  C2'  DT A 218      64.171-120.718-176.100 
ATOM   4481  C1'  DT A 218      63.320-121.163-174.914 
ATOM   4482  N1   DT A 218      61.872-121.301-175.235 
ATOM   4483  C2   DT A 218      61.181-122.300-174.592 
ATOM   4484  O2   DT A 218      61.702-123.055-173.789 
ATOM   4485  N3   DT A 218      59.843-122.398-174.915 
ATOM   4486  C4   DT A 218      59.154-121.600-175.806 
ATOM   4487  O4   DT A 218      57.953-121.784-176.014 
ATOM   4488  C5   DT A 218      59.964-120.581-176.431 
ATOM   4489  C7   DT A 218      59.293-119.667-177.415 
ATOM   4490  C6   DT A 218      61.268-120.462-176.136 
ATOM   4491  P    DC A 219      67.475-121.811-175.582 
ATOM   4492  OP1  DC A 219      68.580-121.043-174.965 
ATOM   4493  OP2  DC A 219      67.325-121.671-177.047 
ATOM   4494  O5'  DC A 219      67.618-123.359-175.202 
ATOM   4495  C5'  DC A 219      67.053-123.829-173.964 
ATOM   4496  C4'  DC A 219      66.331-125.143-174.190 
ATOM   4497  O4'  DC A 219      64.941-124.952-174.579 
ATOM   4498  C3'  DC A 219      66.903-126.035-175.292 
ATOM   4499  O3'  DC A 219      66.788-127.395-174.889 
ATOM   4500  C2'  DC A 219      65.986-125.805-176.492 
ATOM   4501  C1'  DC A 219      64.676-125.769-175.710 
ATOM   4502  N1   DC A 219      63.544-125.163-176.464 
ATOM   4503  C2   DC A 219      62.270-125.681-176.249 
ATOM   4504  O2   DC A 219      62.131-126.613-175.448 
ATOM   4505  N3   DC A 219      61.223-125.142-176.928 
ATOM   4506  C4   DC A 219      61.415-124.133-177.786 
ATOM   4507  N4   DC A 219      60.363-123.642-178.424 
ATOM   4508  C5   DC A 219      62.718-123.587-178.022 
ATOM   4509  C6   DC A 219      63.750-124.138-177.335 
ATOM   4510  P    DA A 220      67.983-128.407-175.220 
ATOM   4511  OP1  DA A 220      69.028-128.297-174.179 
ATOM   4512  OP2  DA A 220      68.432-128.204-176.615 
ATOM   4513  O5'  DA A 220      67.243-129.820-175.095 
ATOM   4514  C5'  DA A 220      66.136-129.951-174.182 
ATOM   4515  C4'  DA A 220      65.012-130.726-174.840 
ATOM   4516  O4'  DA A 220      64.104-129.863-175.583 
ATOM   4517  C3'  DA A 220      65.438-131.780-175.861 
ATOM   4518  O3'  DA A 220      64.569-132.900-175.757 
ATOM   4519  C2'  DA A 220      65.214-131.116-177.220 
ATOM   4520  C1'  DA A 220      63.896-130.433-176.867 
ATOM   4521  N9   DA A 220      63.519-129.337-177.803 
ATOM   4522  C8   DA A 220      64.337-128.464-178.460 
ATOM   4523  N7   DA A 220      63.705-127.618-179.213 
ATOM   4524  C5   DA A 220      62.368-127.953-179.044 
ATOM   4525  C6   DA A 220      61.184-127.423-179.580 
ATOM   4526  N6   DA A 220      61.154-126.392-180.436 
ATOM   4527  N1   DA A 220      60.023-127.993-179.203 
ATOM   4528  C2   DA A 220      60.058-129.017-178.352 
ATOM   4529  N3   DA A 220      61.096-129.595-177.789 
ATOM   4530  C4   DA A 220      62.245-129.006-178.183 
ATOM   4531  P    DG A 221      65.182-134.373-175.893 
ATOM   4532  OP1  DG A 221      65.725-134.807-174.586 
ATOM   4533  OP2  DG A 221      66.123-134.416-177.033 
ATOM   4534  O5'  DG A 221      63.875-135.228-176.243 
ATOM   4535  C5'  DG A 221      62.599-134.791-175.737 
ATOM   4536  C4'  DG A 221      61.547-134.896-176.824 
ATOM   4537  O4'  DG A 221      61.469-133.691-177.639 
ATOM   4538  C3'  DG A 221      61.753-136.017-177.843 
ATOM   4539  O3'  DG A 221      60.484-136.553-178.200 
ATOM   4540  C2'  DG A 221      62.348-135.323-179.068 
ATOM   4541  C1'  DG A 221      61.475-134.074-179.006 
ATOM   4542  N9   DG A 221      62.003-132.933-179.804 
ATOM   4543  C8   DG A 221      63.311-132.565-180.037 
ATOM   4544  N7   DG A 221      63.439-131.500-180.790 
ATOM   4545  C5   DG A 221      62.124-131.137-181.077 
ATOM   4546  C6   DG A 221      61.622-130.059-181.853 
ATOM   4547  O6   DG A 221      62.245-129.189-182.456 
ATOM   4548  N1   DG A 221      60.221-130.061-181.883 
ATOM   4549  C2   DG A 221      59.411-130.981-181.248 
ATOM   4550  N2   DG A 221      58.095-130.809-181.398 
ATOM   4551  N3   DG A 221      59.883-131.991-180.519 
ATOM   4552  C4   DG A 221      61.240-132.005-180.480 
ATOM   4553  P    DG A 222      60.339-138.134-178.406 
ATOM   4554  OP1  DG A 222      60.128-138.787-177.095 
ATOM   4555  OP2  DG A 222      61.478-138.636-179.205 
ATOM   4556  O5'  DG A 222      58.997-138.218-179.272 
ATOM   4557  C5'  DG A 222      57.989-137.204-179.098 
ATOM   4558  C4'  DG A 222      57.459-136.763-180.448 
ATOM   4559  O4'  DG A 222      58.241-135.677-181.024 
ATOM   4560  C3'  DG A 222      57.452-137.831-181.541 
ATOM   4561  O3'  DG A 222      56.292-137.659-182.346 
ATOM   4562  C2'  DG A 222      58.684-137.524-182.392 
ATOM   4563  C1'  DG A 222      58.537-136.005-182.373 
ATOM   4564  N9   DG A 222      59.777-135.278-182.764 
ATOM   4565  C8   DG A 222      61.093-135.612-182.531 
ATOM   4566  N7   DG A 222      61.956-134.751-183.012 
ATOM   4567  C5   DG A 222      61.155-133.777-183.607 
ATOM   4568  C6   DG A 222      61.518-132.590-184.294 
ATOM   4569  O6   DG A 222      62.640-132.146-184.523 
ATOM   4570  N1   DG A 222      60.388-131.889-184.738 
ATOM   4571  C2   DG A 222      59.079-132.284-184.543 
ATOM   4572  N2   DG A 222      58.142-131.476-185.044 
ATOM   4573  N3   DG A 222      58.739-133.398-183.898 
ATOM   4574  C4   DG A 222      59.824-134.089-183.461 
ATOM   4575  P    DC A 223      55.505-138.954-182.861 
ATOM   4576  OP1  DC A 223      54.575-139.420-181.808 
ATOM   4577  OP2  DC A 223      56.472-139.955-183.363 
ATOM   4578  O5'  DC A 223      54.672-138.351-184.086 
ATOM   4579  C5'  DC A 223      54.267-136.969-184.043 
ATOM   4580  C4'  DC A 223      54.508-136.316-185.390 
ATOM   4581  O4'  DC A 223      55.850-135.765-185.508 
ATOM   4582  C3'  DC A 223      54.378-137.232-186.606 
ATOM   4583  O3'  DC A 223      53.793-136.499-187.675 
ATOM   4584  C2'  DC A 223      55.818-137.578-186.986 
ATOM   4585  C1'  DC A 223      56.402-136.191-186.744 
ATOM   4586  N1   DC A 223      57.887-136.180-186.616 
ATOM   4587  C2   DC A 223      58.572-135.073-187.109 
ATOM   4588  O2   DC A 223      57.928-134.154-187.627 
ATOM   4589  N3   DC A 223      59.926-135.044-187.003 
ATOM   4590  C4   DC A 223      60.588-136.060-186.434 
ATOM   4591  N4   DC A 223      61.907-135.985-186.354 
ATOM   4592  C5   DC A 223      59.901-137.208-185.921 
ATOM   4593  C6   DC A 223      58.549-137.218-186.037 
ATOM   4594  P    DT A 224      52.723-137.224-188.620 
ATOM   4595  OP1  DT A 224      51.385-137.167-187.989 
ATOM   4596  OP2  DT A 224      53.213-138.572-188.981 
ATOM   4597  O5'  DT A 224      52.750-136.279-189.911 
ATOM   4598  C5'  DT A 224      53.052-134.881-189.746 
ATOM   4599  C4'  DT A 224      54.018-134.430-190.824 
ATOM   4600  O4'  DT A 224      55.410-134.623-190.440 
ATOM   4601  C3'  DT A 224      53.902-135.152-192.166 
ATOM   4602  O3'  DT A 224      54.138-134.219-193.214 
ATOM   4603  C2'  DT A 224      55.043-136.170-192.157 
ATOM   4604  C1'  DT A 224      56.085-135.262-191.512 
ATOM   4605  N1   DT A 224      57.254-135.996-190.950 
ATOM   4606  C2   DT A 224      58.476-135.374-191.022 
ATOM   4607  O2   DT A 224      58.631-134.271-191.516 
ATOM   4608  N3   DT A 224      59.536-136.085-190.492 
ATOM   4609  C4   DT A 224      59.474-137.335-189.911 
ATOM   4610  O4   DT A 224      60.493-137.872-189.471 
ATOM   4611  C5   DT A 224      58.149-137.907-189.882 
ATOM   4612  C7   DT A 224      57.992-139.266-189.267 
ATOM   4613  C6   DT A 224      57.101-137.237-190.391 
ATOM   4614  P    DA A 225      53.254-134.307-194.545 
ATOM   4615  OP1  DA A 225      51.974-133.591-194.338 
ATOM   4616  OP2  DA A 225      53.146-135.717-194.976 
ATOM   4617  O5'  DA A 225      54.163-133.496-195.582 
ATOM   4618  C5'  DA A 225      55.008-132.438-195.091 
ATOM   4619  C4'  DA A 225      56.376-132.525-195.738 
ATOM   4620  O4'  DA A 225      57.285-133.391-194.999 
ATOM   4621  C3'  DA A 225      56.406-133.087-197.159 
ATOM   4622  O3'  DA A 225      57.397-132.392-197.908 
ATOM   4623  C2'  DA A 225      56.854-134.539-196.992 
ATOM   4624  C1'  DA A 225      57.905-134.278-195.918 
ATOM   4625  N9   DA A 225      58.318-135.500-195.175 
ATOM   4626  C8   DA A 225      57.558-136.583-194.832 
ATOM   4627  N7   DA A 225      58.210-137.496-194.182 
ATOM   4628  C5   DA A 225      59.496-136.984-194.084 
ATOM   4629  C6   DA A 225      60.672-137.482-193.498 
ATOM   4630  N6   DA A 225      60.743-138.665-192.871 
ATOM   4631  N1   DA A 225      61.776-136.717-193.582 
ATOM   4632  C2   DA A 225      61.700-135.543-194.205 
ATOM   4633  N3   DA A 225      60.664-134.977-194.786 
ATOM   4634  C4   DA A 225      59.573-135.763-194.689 
ATOM   4635  P    DA A 226      57.094-132.019-199.435 
ATOM   4636  OP1  DA A 226      56.318-130.760-199.494 
ATOM   4637  OP2  DA A 226      56.494-133.184-200.121 
ATOM   4638  O5'  DA A 226      58.572-131.767-199.997 
ATOM   4639  C5'  DA A 226      59.585-131.277-199.099 
ATOM   4640  C4'  DA A 226      60.881-132.034-199.316 
ATOM   4641  O4'  DA A 226      60.959-133.242-198.507 
ATOM   4642  C3'  DA A 226      61.131-132.528-200.741 
ATOM   4643  O3'  DA A 226      62.520-132.418-201.028 
ATOM   4644  C2'  DA A 226      60.757-134.010-200.708 
ATOM   4645  C1'  DA A 226      61.365-134.315-199.342 
ATOM   4646  N9   DA A 226      60.872-135.584-198.737 
ATOM   4647  C8   DA A 226      59.630-136.142-198.832 
ATOM   4648  N7   DA A 226      59.507-137.262-198.189 
ATOM   4649  C5   DA A 226      60.760-137.463-197.626 
ATOM   4650  C6   DA A 226      61.281-138.485-196.816 
ATOM   4651  N6   DA A 226      60.569-139.548-196.415 
ATOM   4652  N1   DA A 226      62.567-138.376-196.432 
ATOM   4653  C2   DA A 226      63.270-137.317-196.834 
ATOM   4654  N3   DA A 226      62.892-136.307-197.585 
ATOM   4655  C4   DA A 226      61.603-136.440-197.956 
ATOM   4656  P    DT A 227      62.975-131.938-202.485 
ATOM   4657  OP1  DT A 227      62.953-130.459-202.549 
ATOM   4658  OP2  DT A 227      62.177-132.644-203.512 
ATOM   4659  O5'  DT A 227      64.488-132.456-202.531 
ATOM   4660  C5'  DT A 227      65.233-132.543-201.302 
ATOM   4661  C4'  DT A 227      66.007-133.845-201.256 
ATOM   4662  O4'  DT A 227      65.227-134.934-200.685 
ATOM   4663  C3'  DT A 227      66.471-134.392-202.606 
ATOM   4664  O3'  DT A 227      67.750-134.991-202.445 
ATOM   4665  C2'  DT A 227      65.461-135.489-202.947 
ATOM   4666  C1'  DT A 227      65.342-136.063-201.538 
ATOM   4667  N1   DT A 227      64.138-136.918-201.340 
ATOM   4668  C2   DT A 227      64.266-137.992-200.494 
ATOM   4669  O2   DT A 227      65.305-138.261-199.916 
ATOM   4670  N3   DT A 227      63.130-138.762-200.335 
ATOM   4671  C4   DT A 227      61.907-138.550-200.938 
ATOM   4672  O4   DT A 227      60.961-139.309-200.719 
ATOM   4673  C5   DT A 227      61.871-137.399-201.808 
ATOM   4674  C7   DT A 227      60.577-137.096-202.505 
ATOM   4675  C6   DT A 227      62.961-136.633-201.981 
ATOM   4676  P    DG A 228      68.849-134.796-203.594 
ATOM   4677  OP1  DG A 228      69.546-133.504-203.399 
ATOM   4678  OP2  DG A 228      68.223-135.002-204.918 
ATOM   4679  O5'  DG A 228      69.852-136.002-203.280 
ATOM   4680  C5'  DG A 228      69.995-136.456-201.920 
ATOM   4681  C4'  DG A 228      69.998-137.971-201.877 
ATOM   4682  O4'  DG A 228      68.656-138.526-201.764 
ATOM   4683  C3'  DG A 228      70.584-138.670-203.104 
ATOM   4684  O3'  DG A 228      71.289-139.830-202.679 
ATOM   4685  C2'  DG A 228      69.367-139.112-203.916 
ATOM   4686  C1'  DG A 228      68.515-139.556-202.730 
ATOM   4687  N9   DG A 228      67.068-139.694-203.052 
ATOM   4688  C8   DG A 228      66.292-138.955-203.919 
ATOM   4689  N7   DG A 228      65.040-139.337-203.973 
ATOM   4690  C5   DG A 228      64.980-140.405-203.079 
ATOM   4691  C6   DG A 228      63.884-141.227-202.710 
ATOM   4692  O6   DG A 228      62.721-141.182-203.102 
ATOM   4693  N1   DG A 228      64.264-142.195-201.769 
ATOM   4694  C2   DG A 228      65.535-142.347-201.253 
ATOM   4695  N2   DG A 228      65.694-143.331-200.364 
ATOM   4696  N3   DG A 228      66.563-141.574-201.599 
ATOM   4697  C4   DG A 228      66.212-140.632-202.512 
ATOM   4698  P    DT A 229      72.670-140.205-203.398 
ATOM   4699  OP1  DT A 229      73.775-139.437-202.781 
ATOM   4700  OP2  DT A 229      72.520-140.064-204.863 
ATOM   4701  O5'  DT A 229      72.813-141.753-203.019 
ATOM   4702  C5'  DT A 229      72.248-142.223-201.781 
ATOM   4703  C4'  DT A 229      71.526-143.537-202.006 
ATOM   4704  O4'  DT A 229      70.136-143.346-202.396 
ATOM   4705  C3'  DT A 229      72.099-144.429-203.108 
ATOM   4706  O3'  DT A 229      71.983-145.788-202.705 
ATOM   4707  C2'  DT A 229      71.181-144.199-204.308 
ATOM   4708  C1'  DT A 229      69.872-144.163-203.526 
ATOM   4709  N1   DT A 229      68.740-143.557-204.280 
ATOM   4710  C2   DT A 229      67.488-144.079-204.057 
ATOM   4711  O2   DT A 229      67.282-144.997-203.282 
ATOM   4712  N3   DT A 229      66.463-143.492-204.775 
ATOM   4713  C4   DT A 229      66.585-142.453-205.674 
ATOM   4714  O4   DT A 229      65.593-142.010-206.257 
ATOM   4715  C5   DT A 229      67.937-141.972-205.841 
ATOM   4716  C7   DT A 229      68.156-140.841-206.802 
ATOM   4717  C6   DT A 229      68.951-142.524-205.156 
ATOM   4718  P    DC A 230      73.178-146.801-203.036 
ATOM   4719  OP1  DC A 230      74.223-146.691-201.995 
ATOM   4720  OP2  DC A 230      73.627-146.598-204.431 
ATOM   4721  O5'  DC A 230      72.438-148.214-202.911 
ATOM   4722  C5'  DC A 230      71.332-148.345-201.999 
ATOM   4723  C4'  DC A 230      70.207-149.120-202.656 
ATOM   4724  O4'  DC A 230      69.299-148.257-203.399 
ATOM   4725  C3'  DC A 230      70.634-150.174-203.677 
ATOM   4726  O3'  DC A 230      69.764-151.294-203.573 
ATOM   4727  C2'  DC A 230      70.409-149.510-205.036 
ATOM   4728  C1'  DC A 230      69.091-148.826-204.683 
ATOM   4729  N1   DC A 230      68.714-147.731-205.620 
ATOM   4730  C2   DC A 230      67.360-147.543-205.886 
ATOM   4731  O2   DC A 230      66.536-148.285-205.340 
ATOM   4732  N3   DC A 230      66.995-146.550-206.738 
ATOM   4733  C4   DC A 230      67.920-145.768-207.310 
ATOM   4734  N4   DC A 230      67.514-144.814-208.133 
ATOM   4735  C5   DC A 230      69.318-145.945-207.049 
ATOM   4736  C6   DC A 230      69.662-146.943-206.195 
ATOM   4737  P    DG A 231      70.377-152.767-203.709 
ATOM   4738  OP1  DG A 231      70.920-153.201-202.402 
ATOM   4739  OP2  DG A 231      71.318-152.810-204.850 
ATOM   4740  O5'  DG A 231      69.070-153.622-204.059 
ATOM   4741  C5'  DG A 231      67.794-153.185-203.553 
ATOM   4742  C4'  DG A 231      66.743-153.290-204.641 
ATOM   4743  O4'  DG A 231      66.665-152.085-205.455 
ATOM   4744  C3'  DG A 231      66.948-154.411-205.659 
ATOM   4745  O3'  DG A 231      65.680-154.947-206.016 
ATOM   4746  C2'  DG A 231      67.544-153.717-206.884 
ATOM   4747  C1'  DG A 231      66.670-152.468-206.822 
ATOM   4748  N9   DG A 231      67.199-151.327-207.620 
ATOM   4749  C8   DG A 231      68.506-150.959-207.853 
ATOM   4750  N7   DG A 231      68.634-149.894-208.606 
ATOM   4751  C5   DG A 231      67.319-149.531-208.893 
ATOM   4752  C6   DG A 231      66.817-148.453-209.669 
ATOM   4753  O6   DG A 231      67.440-147.583-210.272 
ATOM   4754  N1   DG A 231      65.416-148.455-209.699 
ATOM   4755  C2   DG A 231      64.606-149.375-209.064 
ATOM   4756  N2   DG A 231      63.291-149.203-209.214 
ATOM   4757  N3   DG A 231      65.079-150.385-208.335 
ATOM   4758  C4   DG A 231      66.436-150.399-208.296 
ATOM   4759  P    DT A 232      65.535-156.527-206.222 
ATOM   4760  OP1  DT A 232      65.323-157.181-204.911 
ATOM   4761  OP2  DT A 232      66.674-157.030-207.021 
ATOM   4762  O5'  DT A 232      64.193-156.611-207.088 
ATOM   4763  C5'  DT A 232      63.185-155.598-206.914 
ATOM   4764  C4'  DT A 232      62.655-155.156-208.265 
ATOM   4765  O4'  DT A 232      63.436-154.070-208.840 
ATOM   4766  C3'  DT A 232      62.647-156.225-209.358 
ATOM   4767  O3'  DT A 232      61.487-156.053-210.163 
ATOM   4768  C2'  DT A 232      63.879-155.918-210.208 
ATOM   4769  C1'  DT A 232      63.732-154.399-210.189 
ATOM   4770  N1   DT A 232      64.972-153.672-210.580 
ATOM   4771  C2   DT A 232      64.814-152.497-211.275 
ATOM   4772  O2   DT A 232      63.724-152.043-211.572 
ATOM   4773  N3   DT A 232      65.987-151.851-211.621 
ATOM   4774  C4   DT A 232      67.269-152.274-211.336 
ATOM   4775  O4   DT A 232      68.242-151.610-211.699 
ATOM   4776  C5   DT A 232      67.331-153.517-210.605 
ATOM   4777  C7   DT A 232      68.690-154.048-210.254 
ATOM   4778  C6   DT A 232      66.209-154.165-210.256 
ATOM   4779  P    DC A 233      60.700-157.348-210.677 
ATOM   4780  OP1  DC A 233      59.770-157.814-209.624 
ATOM   4781  OP2  DC A 233      61.667-158.349-211.179 
ATOM   4782  O5'  DC A 233      59.867-156.745-211.903 
ATOM   4783  C5'  DC A 233      59.462-155.363-211.859 
ATOM   4784  C4'  DC A 233      59.703-154.710-213.206 
ATOM   4785  O4'  DC A 233      61.045-154.158-213.324 
ATOM   4786  C3'  DC A 233      59.573-155.626-214.423 
ATOM   4787  O3'  DC A 233      58.988-154.893-215.491 
ATOM   4788  C2'  DC A 233      61.013-155.972-214.802 
ATOM   4789  C1'  DC A 233      61.597-154.585-214.560 
ATOM   4790  N1   DC A 233      63.082-154.574-214.432 
ATOM   4791  C2   DC A 233      63.768-153.467-214.925 
ATOM   4792  O2   DC A 233      63.123-152.548-215.443 
ATOM   4793  N3   DC A 233      65.122-153.438-214.819 
ATOM   4794  C4   DC A 233      65.783-154.454-214.251 
ATOM   4795  N4   DC A 233      67.102-154.379-214.170 
ATOM   4796  C5   DC A 233      65.096-155.602-213.737 
ATOM   4797  C6   DC A 233      63.744-155.612-213.853 
ATOM   4798  P    DT A 234      57.918-155.618-216.436 
ATOM   4799  OP1  DT A 234      56.581-155.561-215.805 
ATOM   4800  OP2  DT A 234      58.408-156.966-216.797 
ATOM   4801  O5'  DT A 234      57.945-154.673-217.727 
ATOM   4802  C5'  DT A 234      58.247-153.275-217.562 
ATOM   4803  C4'  DT A 234      59.213-152.824-218.640 
ATOM   4804  O4'  DT A 234      60.605-153.017-218.256 
ATOM   4805  C3'  DT A 234      59.098-153.546-219.982 
ATOM   4806  O3'  DT A 234      59.334-152.612-221.030 
ATOM   4807  C2'  DT A 234      60.238-154.564-219.973 
ATOM   4808  C1'  DT A 234      61.280-153.656-219.328 
ATOM   4809  N1   DT A 234      62.449-154.390-218.766 
ATOM   4810  C2   DT A 234      63.671-153.768-218.838 
ATOM   4811  O2   DT A 234      63.826-152.664-219.332 
ATOM   4812  N3   DT A 234      64.731-154.479-218.308 
ATOM   4813  C4   DT A 234      64.669-155.729-217.727 
ATOM   4814  O4   DT A 234      65.688-156.266-217.287 
ATOM   4815  C5   DT A 234      63.344-156.301-217.699 
ATOM   4816  C7   DT A 234      63.187-157.660-217.084 
ATOM   4817  C6   DT A 234      62.296-155.631-218.207 
ATOM   4818  P    DG A 235      58.450-152.700-222.361 
ATOM   4819  OP1  DG A 235      57.170-151.985-222.155 
ATOM   4820  OP2  DG A 235      58.342-154.111-222.792 
ATOM   4821  O5'  DG A 235      59.358-151.890-223.398 
ATOM   4822  C5'  DG A 235      60.204-150.832-222.907 
ATOM   4823  C4'  DG A 235      61.571-150.919-223.554 
ATOM   4824  O4'  DG A 235      62.481-151.785-222.815 
ATOM   4825  C3'  DG A 235      61.601-151.481-224.975 
ATOM   4826  O3'  DG A 235      62.592-150.786-225.724 
ATOM   4827  C2'  DG A 235      62.049-152.933-224.809 
ATOM   4828  C1'  DG A 235      63.100-152.672-223.734 
ATOM   4829  N9   DG A 235      63.513-153.894-222.991 
ATOM   4830  C8   DG A 235      62.763-154.994-222.638 
ATOM   4831  N7   DG A 235      63.432-155.909-221.980 
ATOM   4832  C5   DG A 235      64.719-155.379-221.892 
ATOM   4833  C6   DG A 235      65.888-155.911-221.291 
ATOM   4834  O6   DG A 235      66.033-156.980-220.702 
ATOM   4835  N1   DG A 235      66.979-155.041-221.432 
ATOM   4836  C2   DG A 235      66.943-153.817-222.069 
ATOM   4837  N2   DG A 235      68.091-153.137-222.096 
ATOM   4838  N3   DG A 235      65.844-153.318-222.633 
ATOM   4839  C4   DG A 235      64.779-154.149-222.505 
ATOM   4840  P    DT A 236      62.289-150.413-227.251 
ATOM   4841  OP1  DT A 236      61.513-149.154-227.310 
ATOM   4842  OP2  DT A 236      61.690-151.578-227.937 
ATOM   4843  O5'  DT A 236      63.767-150.161-227.813 
ATOM   4844  C5'  DT A 236      64.780-149.670-226.915 
ATOM   4845  C4'  DT A 236      66.076-150.428-227.132 
ATOM   4846  O4'  DT A 236      66.155-151.635-226.323 
ATOM   4847  C3'  DT A 236      66.327-150.922-228.557 
ATOM   4848  O3'  DT A 236      67.715-150.812-228.845 
ATOM   4849  C2'  DT A 236      65.952-152.404-228.524 
ATOM   4850  C1'  DT A 236      66.560-152.709-227.158 
ATOM   4851  N1   DT A 236      66.067-153.978-226.553 
ATOM   4852  C2   DT A 236      66.960-154.699-225.798 
ATOM   4853  O2   DT A 236      68.111-154.342-225.612 
ATOM   4854  N3   DT A 236      66.468-155.869-225.254 
ATOM   4855  C4   DT A 236      65.188-156.365-225.399 
ATOM   4856  O4   DT A 236      64.863-157.426-224.864 
ATOM   4857  C5   DT A 236      64.325-155.538-226.210 
ATOM   4858  C7   DT A 236      62.914-156.006-226.419 
ATOM   4859  C6   DT A 236      64.778-154.396-226.750 
ATOM   4860  P    DA A 237      68.170-150.332-230.301 
ATOM   4861  OP1  DA A 237      68.148-148.853-230.365 
ATOM   4862  OP2  DA A 237      67.372-151.037-231.328 
ATOM   4863  O5'  DA A 237      69.683-150.850-230.347 
ATOM   4864  C5'  DA A 237      70.429-150.937-229.118 
ATOM   4865  C4'  DA A 237      71.202-152.239-229.072 
ATOM   4866  O4'  DA A 237      70.422-153.328-228.501 
ATOM   4867  C3'  DA A 237      71.666-152.786-230.422 
ATOM   4868  O3'  DA A 237      72.946-153.385-230.261 
ATOM   4869  C2'  DA A 237      70.656-153.883-230.763 
ATOM   4870  C1'  DA A 237      70.537-154.457-229.354 
ATOM   4871  N9   DA A 237      69.334-155.312-229.156 
ATOM   4872  C8   DA A 237      68.094-155.172-229.712 
ATOM   4873  N7   DA A 237      67.248-156.084-229.342 
ATOM   4874  C5   DA A 237      67.979-156.888-228.477 
ATOM   4875  C6   DA A 237      67.645-158.037-227.743 
ATOM   4876  N6   DA A 237      66.430-158.603-227.765 
ATOM   4877  N1   DA A 237      68.610-158.588-226.983 
ATOM   4878  C2   DA A 237      69.816-158.021-226.964 
ATOM   4879  N3   DA A 237      70.241-156.954-227.604 
ATOM   4880  C4   DA A 237      69.257-156.422-228.358 
ATOM   4881  P    DT A 238      74.044-153.189-231.410 
ATOM   4882  OP1  DT A 238      74.741-151.898-231.215 
ATOM   4883  OP2  DT A 238      73.419-153.396-232.734 
ATOM   4884  O5'  DT A 238      75.048-154.395-231.096 
ATOM   4885  C5'  DT A 238      75.191-154.850-229.736 
ATOM   4886  C4'  DT A 238      75.194-156.365-229.693 
ATOM   4887  O4'  DT A 238      73.852-156.920-229.580 
ATOM   4888  C3'  DT A 238      75.779-157.064-230.920 
ATOM   4889  O3'  DT A 238      76.485-158.224-230.495 
ATOM   4890  C2'  DT A 238      74.562-157.506-231.732 
ATOM   4891  C1'  DT A 238      73.711-157.950-230.547 
ATOM   4892  N1   DT A 238      72.263-158.088-230.868 
ATOM   4893  C2   DT A 238      71.572-159.087-230.224 
ATOM   4894  O2   DT A 238      72.093-159.843-229.421 
ATOM   4895  N3   DT A 238      70.233-159.186-230.548 
ATOM   4896  C4   DT A 238      69.545-158.387-231.438 
ATOM   4897  O4   DT A 238      68.343-158.572-231.646 
ATOM   4898  C5   DT A 238      70.354-157.369-232.063 
ATOM   4899  C7   DT A 238      69.683-156.455-233.047 
ATOM   4900  C6   DT A 238      71.659-157.250-231.768 
ATOM   4901  P    DA A 239      77.866-158.599-231.214 
ATOM   4902  OP1  DA A 239      78.970-157.831-230.597 
ATOM   4903  OP2  DA A 239      77.716-158.458-232.679 
ATOM   4904  O5'  DA A 239      78.009-160.146-230.835 
ATOM   4905  C5'  DA A 239      77.443-160.617-229.597 
ATOM   4906  C4'  DA A 239      76.721-161.931-229.823 
ATOM   4907  O4'  DA A 239      75.332-161.740-230.212 
ATOM   4908  C3'  DA A 239      77.294-162.823-230.924 
ATOM   4909  O3'  DA A 239      77.178-164.182-230.521 
ATOM   4910  C2'  DA A 239      76.376-162.593-232.124 
ATOM   4911  C1'  DA A 239      75.067-162.557-231.342 
ATOM   4912  N9   DA A 239      73.935-161.951-232.096 
ATOM   4913  C8   DA A 239      73.968-160.927-232.999 
ATOM   4914  N7   DA A 239      72.808-160.623-233.492 
ATOM   4915  C5   DA A 239      71.939-161.510-232.871 
ATOM   4916  C6   DA A 239      70.550-161.700-232.968 
ATOM   4917  N6   DA A 239      69.758-160.971-233.767 
ATOM   4918  N1   DA A 239      70.004-162.671-232.212 
ATOM   4919  C2   DA A 239      70.796-163.391-231.421 
ATOM   4920  N3   DA A 239      72.097-163.305-231.248 
ATOM   4921  C4   DA A 239      72.620-162.327-232.015 
ATOM   4922  P    DG A 240      78.373-165.195-230.852 
ATOM   4923  OP1  DG A 240      79.419-165.085-229.811 
ATOM   4924  OP2  DG A 240      78.822-164.992-232.247 
ATOM   4925  O5'  DG A 240      77.633-166.608-230.727 
ATOM   4926  C5'  DG A 240      76.527-166.739-229.815 
ATOM   4927  C4'  DG A 240      75.402-167.514-230.472 
ATOM   4928  O4'  DG A 240      74.494-166.651-231.216 
ATOM   4929  C3'  DG A 240      75.829-168.568-231.494 
ATOM   4930  O3'  DG A 240      74.959-169.688-231.389 
ATOM   4931  C2'  DG A 240      75.605-167.903-232.852 
ATOM   4932  C1'  DG A 240      74.286-167.220-232.499 
ATOM   4933  N9   DG A 240      73.909-166.125-233.436 
ATOM   4934  C8   DG A 240      74.719-165.235-234.107 
ATOM   4935  N7   DG A 240      74.067-164.386-234.863 
ATOM   4936  C5   DG A 240      72.731-164.738-234.681 
ATOM   4937  C6   DG A 240      71.553-164.178-235.241 
ATOM   4938  O6   DG A 240      71.446-163.240-236.026 
ATOM   4939  N1   DG A 240      70.405-164.841-234.787 
ATOM   4940  C2   DG A 240      70.396-165.905-233.906 
ATOM   4941  N2   DG A 240      69.194-166.398-233.596 
ATOM   4942  N3   DG A 240      71.501-166.430-233.381 
ATOM   4943  C4   DG A 240      72.624-165.798-233.812 
ATOM   4944  P    DT A 241      75.573-171.161-231.525 
ATOM   4945  OP1  DT A 241      76.115-171.595-230.218 
ATOM   4946  OP2  DT A 241      76.513-171.203-232.666 
ATOM   4947  O5'  DT A 241      74.265-172.015-231.875 
ATOM   4948  C5'  DT A 241      72.989-171.579-231.370 
ATOM   4949  C4'  DT A 241      71.938-171.683-232.457 
ATOM   4950  O4'  DT A 241      71.860-170.479-233.271 
ATOM   4951  C3'  DT A 241      72.143-172.804-233.475 
ATOM   4952  O3'  DT A 241      70.875-173.341-233.832 
ATOM   4953  C2'  DT A 241      72.739-172.111-234.700 
ATOM   4954  C1'  DT A 241      71.865-170.862-234.638 
ATOM   4955  N1   DT A 241      72.394-169.721-235.436 
ATOM   4956  C2   DT A 241      71.473-168.899-236.040 
ATOM   4957  O2   DT A 241      70.270-169.070-235.945 
ATOM   4958  N3   DT A 241      72.000-167.852-236.772 
ATOM   4959  C4   DT A 241      73.339-167.568-236.944 
ATOM   4960  O4   DT A 241      73.691-166.601-237.623 
ATOM   4961  C5   DT A 241      74.229-168.485-236.273 
ATOM   4962  C7   DT A 241      75.704-168.248-236.409 
ATOM   4963  C6   DT A 241      73.744-169.512-235.555 
ATOM   4964  P    DG A 242      70.730-174.921-234.038 
ATOM   4965  OP1  DG A 242      70.518-175.575-232.727 
ATOM   4966  OP2  DG A 242      71.869-175.423-234.838 
ATOM   4967  O5'  DG A 242      69.388-175.005-234.904 
ATOM   4968  C5'  DG A 242      68.380-173.992-234.730 
ATOM   4969  C4'  DG A 242      67.850-173.550-236.081 
ATOM   4970  O4'  DG A 242      68.631-172.464-236.657 
ATOM   4971  C3'  DG A 242      67.843-174.619-237.174 
ATOM   4972  O3'  DG A 242      66.682-174.446-237.979 
ATOM   4973  C2'  DG A 242      69.075-174.311-238.024 
ATOM   4974  C1'  DG A 242      68.928-172.793-238.005 
ATOM   4975  N9   DG A 242      70.167-172.066-238.396 
ATOM   4976  C8   DG A 242      71.484-172.400-238.163 
ATOM   4977  N7   DG A 242      72.346-171.539-238.645 
ATOM   4978  C5   DG A 242      71.546-170.565-239.239 
ATOM   4979  C6   DG A 242      71.908-169.378-239.926 
ATOM   4980  O6   DG A 242      73.030-168.933-240.155 
ATOM   4981  N1   DG A 242      70.778-168.677-240.370 
ATOM   4982  C2   DG A 242      69.469-169.072-240.175 
ATOM   4983  N2   DG A 242      68.532-168.263-240.676 
ATOM   4984  N3   DG A 242      69.129-170.186-239.530 
ATOM   4985  C4   DG A 242      70.214-170.877-239.093 
ATOM   4986  P    DT A 243      65.896-175.741-238.494 
ATOM   4987  OP1  DT A 243      64.966-176.208-237.440 
ATOM   4988  OP2  DT A 243      66.863-176.743-238.995 
ATOM   4989  O5'  DT A 243      65.063-175.139-239.719 
ATOM   4990  C5'  DT A 243      64.658-173.757-239.675 
ATOM   4991  C4'  DT A 243      64.898-173.104-241.022 
ATOM   4992  O4'  DT A 243      66.240-172.552-241.140 
ATOM   4993  C3'  DT A 243      64.769-174.020-242.239 
ATOM   4994  O3'  DT A 243      64.183-173.287-243.307 
ATOM   4995  C2'  DT A 243      66.208-174.366-242.618 
ATOM   4996  C1'  DT A 243      66.793-172.978-242.376 
ATOM   4997  N1   DT A 243      68.277-172.968-242.248 
ATOM   4998  C2   DT A 243      68.939-171.869-242.739 
ATOM   4999  O2   DT A 243      68.367-170.927-243.262 
ATOM   5000  N3   DT A 243      70.314-171.894-242.604 
ATOM   5001  C4   DT A 243      71.061-172.903-242.032 
ATOM   5002  O4   DT A 243      72.289-172.814-241.967 
ATOM   5003  C5   DT A 243      70.277-174.014-241.545 
ATOM   5004  C7   DT A 243      71.013-175.155-240.908 
ATOM   5005  C6   DT A 243      68.939-174.015-241.664 
ATOM   5006  P    DA A 244      63.113-174.011-244.252 
ATOM   5007  OP1  DA A 244      61.776-173.954-243.621 
ATOM   5008  OP2  DA A 244      63.604-175.360-244.613 
ATOM   5009  O5'  DA A 244      63.141-173.066-245.543 
ATOM   5010  C5'  DA A 244      63.443-171.668-245.378 
ATOM   5011  C4'  DA A 244      64.409-171.217-246.456 
ATOM   5012  O4'  DA A 244      65.800-171.411-246.072 
ATOM   5013  C3'  DA A 244      64.293-171.939-247.798 
ATOM   5014  O3'  DA A 244      64.529-171.006-248.846 
ATOM   5015  C2'  DA A 244      65.433-172.958-247.789 
ATOM   5016  C1'  DA A 244      66.476-172.050-247.144 
ATOM   5017  N9   DA A 244      67.644-172.784-246.583 
ATOM   5018  C8   DA A 244      67.669-174.017-245.995 
ATOM   5019  N7   DA A 244      68.849-174.387-245.604 
ATOM   5020  C5   DA A 244      69.668-173.324-245.958 
ATOM   5021  C6   DA A 244      71.047-173.102-245.811 
ATOM   5022  N6   DA A 244      71.883-173.982-245.242 
ATOM   5023  N1   DA A 244      71.539-171.936-246.274 
ATOM   5024  C2   DA A 244      70.703-171.066-246.838 
ATOM   5025  N3   DA A 244      69.407-171.163-247.029 
ATOM   5026  C4   DA A 244      68.940-172.338-246.558 
ATOM   5027  P    DT A 245      63.645-171.094-250.177 
ATOM   5028  OP1  DT A 245      62.365-170.379-249.971 
ATOM   5029  OP2  DT A 245      63.537-172.505-250.608 
ATOM   5030  O5'  DT A 245      64.554-170.283-251.214 
ATOM   5031  C5'  DT A 245      65.399-169.226-250.723 
ATOM   5032  C4'  DT A 245      66.767-169.313-251.370 
ATOM   5033  O4'  DT A 245      67.676-170.179-250.631 
ATOM   5034  C3'  DT A 245      66.797-169.875-252.791 
ATOM   5035  O3'  DT A 245      67.787-169.180-253.540 
ATOM   5036  C2'  DT A 245      67.244-171.326-252.625 
ATOM   5037  C1'  DT A 245      68.296-171.065-251.550 
ATOM   5038  N1   DT A 245      68.708-172.288-250.807 
ATOM   5039  C2   DT A 245      70.020-172.360-250.402 
ATOM   5040  O2   DT A 245      70.833-171.481-250.626 
ATOM   5041  N3   DT A 245      70.366-173.509-249.716 
ATOM   5042  C4   DT A 245      69.529-174.563-249.410 
ATOM   5043  O4   DT A 245      69.955-175.540-248.790 
ATOM   5044  C5   DT A 245      68.174-174.394-249.876 
ATOM   5045  C7   DT A 245      67.198-175.497-249.584 
ATOM   5046  C6   DT A 245      67.809-173.289-250.546 
ATOM   5047  P    DG A 246      67.485-168.807-255.067 
ATOM   5048  OP1  DG A 246      66.708-167.548-255.126 
ATOM   5049  OP2  DG A 246      66.885-169.972-255.753 
ATOM   5050  O5'  DG A 246      68.962-168.555-255.629 
ATOM   5051  C5'  DG A 246      69.975-168.064-254.732 
ATOM   5052  C4'  DG A 246      71.271-168.822-254.949 
ATOM   5053  O4'  DG A 246      71.350-170.029-254.139 
ATOM   5054  C3'  DG A 246      71.522-169.316-256.373 
ATOM   5055  O3'  DG A 246      72.911-169.206-256.661 
ATOM   5056  C2'  DG A 246      71.148-170.798-256.340 
ATOM   5057  C1'  DG A 246      71.755-171.103-254.974 
ATOM   5058  N9   DG A 246      71.263-172.372-254.369 
ATOM   5059  C8   DG A 246      70.015-172.949-254.454 
ATOM   5060  N7   DG A 246      69.905-174.081-253.800 
ATOM   5061  C5   DG A 246      71.169-174.265-253.243 
ATOM   5062  C6   DG A 246      71.665-175.315-252.426 
ATOM   5063  O6   DG A 246      71.078-176.314-252.019 
ATOM   5064  N1   DG A 246      73.007-175.106-252.082 
ATOM   5065  C2   DG A 246      73.771-174.025-252.476 
ATOM   5066  N2   DG A 246      75.034-174.011-252.041 
ATOM   5067  N3   DG A 246      73.306-173.041-253.242 
ATOM   5068  C4   DG A 246      72.005-173.228-253.584 
ATOM   5069  P    DC A 247      73.366-168.726-258.118 
ATOM   5070  OP1  DC A 247      73.344-167.247-258.181 
ATOM   5071  OP2  DC A 247      72.568-169.431-259.144 
ATOM   5072  O5'  DC A 247      74.879-169.244-258.163 
ATOM   5073  C5'  DC A 247      75.624-169.331-256.934 
ATOM   5074  C4'  DC A 247      76.398-170.633-256.888 
ATOM   5075  O4'  DC A 247      75.617-171.722-256.317 
ATOM   5076  C3'  DC A 247      76.861-171.180-258.238 
ATOM   5077  O3'  DC A 247      78.141-171.779-258.077 
ATOM   5078  C2'  DC A 247      75.852-172.276-258.579 
ATOM   5079  C1'  DC A 247      75.733-172.851-257.171 
ATOM   5080  N1   DC A 247      74.529-173.705-256.972 
ATOM   5081  C2   DC A 247      74.642-174.799-256.117 
ATOM   5082  O2   DC A 247      75.727-175.013-255.564 
ATOM   5083  N3   DC A 247      73.557-175.591-255.924 
ATOM   5084  C4   DC A 247      72.399-175.325-256.543 
ATOM   5085  N4   DC A 247      71.369-176.127-256.321 
ATOM   5086  C5   DC A 247      72.262-174.206-257.426 
ATOM   5087  C6   DC A 247      73.358-173.427-257.607 
ATOM   5088  P    DC A 248      79.239-171.583-259.226 
ATOM   5089  OP1  DC A 248      79.937-170.292-259.031 
ATOM   5090  OP2  DC A 248      78.614-171.790-260.550 
ATOM   5091  O5'  DC A 248      80.243-172.789-258.912 
ATOM   5092  C5'  DC A 248      80.386-173.243-257.552 
ATOM   5093  C4'  DC A 248      80.389-174.759-257.509 
ATOM   5094  O4'  DC A 248      79.047-175.314-257.397 
ATOM   5095  C3'  DC A 248      80.975-175.458-258.736 
ATOM   5096  O3'  DC A 248      81.680-176.618-258.311 
ATOM   5097  C2'  DC A 248      79.757-175.900-259.548 
ATOM   5098  C1'  DC A 248      78.906-176.344-258.363 
ATOM   5099  N1   DC A 248      77.458-176.482-258.684 
ATOM   5100  C2   DC A 248      76.744-177.490-258.040 
ATOM   5101  O2   DC A 248      77.335-178.221-257.237 
ATOM   5102  N3   DC A 248      75.423-177.633-258.320 
ATOM   5103  C4   DC A 248      74.819-176.821-259.197 
ATOM   5104  N4   DC A 248      73.528-177.001-259.435 
ATOM   5105  C5   DC A 248      75.536-175.779-259.870 
ATOM   5106  C6   DC A 248      76.855-175.652-259.577 
ATOM   5107  P    DG A 249      83.061-176.993-259.030 
ATOM   5108  OP1  DG A 249      84.165-176.224-258.413 
ATOM   5109  OP2  DG A 249      82.911-176.852-260.495 
ATOM   5110  O5'  DG A 249      83.204-178.540-258.651 
ATOM   5111  C5'  DG A 249      82.639-179.011-257.413 
ATOM   5112  C4'  DG A 249      81.917-180.324-257.639 
ATOM   5113  O4'  DG A 249      80.527-180.134-258.028 
ATOM   5114  C3'  DG A 249      82.489-181.217-258.740 
ATOM   5115  O3'  DG A 249      82.373-182.576-258.337 
ATOM   5116  C2'  DG A 249      81.572-180.987-259.941 
ATOM   5117  C1'  DG A 249      80.262-180.950-259.158 
ATOM   5118  N9   DG A 249      79.130-180.345-259.912 
ATOM   5119  C8   DG A 249      79.145-179.313-260.826 
ATOM   5120  N7   DG A 249      77.966-179.016-261.316 
ATOM   5121  C5   DG A 249      77.108-179.915-260.682 
ATOM   5122  C6   DG A 249      75.705-180.080-260.805 
ATOM   5123  O6   DG A 249      74.915-179.457-261.509 
ATOM   5124  N1   DG A 249      75.236-181.112-259.979 
ATOM   5125  C2   DG A 249      76.021-181.883-259.145 
ATOM   5126  N2   DG A 249      75.383-182.818-258.437 
ATOM   5127  N3   DG A 249      77.339-181.726-259.030 
ATOM   5128  C4   DG A 249      77.809-180.730-259.824 
ATOM   5129  P    DT A 250      83.568-183.589-258.669 
ATOM   5130  OP1  DT A 250      84.614-183.479-257.627 
ATOM   5131  OP2  DT A 250      84.018-183.385-260.063 
ATOM   5132  O5'  DT A 250      82.829-185.002-258.543 
ATOM   5133  C5'  DT A 250      81.722-185.133-257.631 
ATOM   5134  C4'  DT A 250      80.598-185.908-258.288 
ATOM   5135  O4'  DT A 250      79.690-185.045-259.032 
ATOM   5136  C3'  DT A 250      81.024-186.962-259.310 
ATOM   5137  O3'  DT A 250      80.155-188.082-259.206 
ATOM   5138  C2'  DT A 250      80.800-186.297-260.668 
ATOM   5139  C1'  DT A 250      79.482-185.614-260.315 
ATOM   5140  N1   DT A 250      79.104-184.519-261.252 
ATOM   5141  C2   DT A 250      77.765-184.346-261.505 
ATOM   5142  O2   DT A 250      76.900-185.041-261.001 
ATOM   5143  N3   DT A 250      77.454-183.322-262.378 
ATOM   5144  C4   DT A 250      78.349-182.478-263.003 
ATOM   5145  O4   DT A 250      77.951-181.596-263.767 
ATOM   5146  C5   DT A 250      79.731-182.738-262.675 
ATOM   5147  C7   DT A 250      80.772-181.865-263.313 
ATOM   5148  C6   DT A 250      80.062-183.728-261.829 
ATOM   5149  P    DT A 251      80.768-189.555-259.341 
ATOM   5150  OP1  DT A 251      81.311-189.989-258.035 
ATOM   5151  OP2  DT A 251      81.709-189.597-260.482 
ATOM   5152  O5'  DT A 251      79.460-190.409-259.691 
ATOM   5153  C5'  DT A 251      78.185-189.973-259.186 
ATOM   5154  C4'  DT A 251      77.133-190.077-260.273 
ATOM   5155  O4'  DT A 251      77.055-188.873-261.087 
ATOM   5156  C3'  DT A 251      77.339-191.198-261.291 
ATOM   5157  O3'  DT A 251      76.070-191.735-261.648 
ATOM   5158  C2'  DT A 251      77.934-190.505-262.516 
ATOM   5159  C1'  DT A 251      77.060-189.256-262.454 
ATOM   5160  N1   DT A 251      77.589-188.115-263.252 
ATOM   5161  C2   DT A 251      76.668-187.293-263.856 
ATOM   5162  O2   DT A 251      75.465-187.463-263.762 
ATOM   5163  N3   DT A 251      77.195-186.246-264.588 
ATOM   5164  C4   DT A 251      78.534-185.962-264.760 
ATOM   5165  O4   DT A 251      78.886-184.995-265.439 
ATOM   5166  C5   DT A 251      79.424-186.879-264.089 
ATOM   5167  C7   DT A 251      80.899-186.642-264.226 
ATOM   5168  C6   DT A 251      78.939-187.906-263.371 
ATOM   5169  P    DA A 252      75.925-193.315-261.854 
ATOM   5170  OP1  DA A 252      75.714-193.968-260.543 
ATOM   5171  OP2  DA A 252      77.064-193.817-262.654 
ATOM   5172  O5'  DA A 252      74.583-193.399-262.720 
ATOM   5173  C5'  DA A 252      73.575-192.385-262.546 
ATOM   5174  C4'  DA A 252      73.045-191.944-263.897 
ATOM   5175  O4'  DA A 252      73.826-190.858-264.473 
ATOM   5176  C3'  DA A 252      73.038-193.013-264.990 
ATOM   5177  O3'  DA A 252      71.878-192.840-265.795 
ATOM   5178  C2'  DA A 252      74.270-192.705-265.840 
ATOM   5179  C1'  DA A 252      74.123-191.187-265.821 
ATOM   5180  N9   DA A 252      75.363-190.459-266.212 
ATOM   5181  C8   DA A 252      76.661-190.806-265.972 
ATOM   5182  N7   DA A 252      77.526-189.963-266.444 
ATOM   5183  C5   DA A 252      76.745-188.982-267.041 
ATOM   5184  C6   DA A 252      77.069-187.800-267.726 
ATOM   5185  N6   DA A 252      78.328-187.386-267.934 
ATOM   5186  N1   DA A 252      76.050-187.055-268.193 
ATOM   5187  C2   DA A 252      74.802-187.471-267.984 
ATOM   5188  N3   DA A 252      74.380-188.551-267.362 
ATOM   5189  C4   DA A 252      75.419-189.278-266.905 
ATOM   5190  P    DA A 253      71.091-194.135-266.310 
ATOM   5191  OP1  DA A 253      70.161-194.602-265.256 
ATOM   5192  OP2  DA A 253      72.058-195.137-266.811 
ATOM   5193  O5'  DA A 253      70.258-193.533-267.535 
ATOM   5194  C5'  DA A 253      69.853-192.151-267.492 
ATOM   5195  C4'  DA A 253      70.093-191.498-268.838 
ATOM   5196  O4'  DA A 253      71.436-190.946-268.956 
ATOM   5197  C3'  DA A 253      69.964-192.414-270.055 
ATOM   5198  O3'  DA A 253      69.378-191.681-271.124 
ATOM   5199  C2'  DA A 253      71.404-192.760-270.435 
ATOM   5200  C1'  DA A 253      71.988-191.372-270.192 
ATOM   5201  N9   DA A 253      73.472-191.361-270.064 
ATOM   5202  C8   DA A 253      74.284-192.313-269.515 
ATOM   5203  N7   DA A 253      75.544-192.012-269.553 
ATOM   5204  C5   DA A 253      75.575-190.771-270.172 
ATOM   5205  C6   DA A 253      76.628-189.906-270.511 
ATOM   5206  N6   DA A 253      77.917-190.176-270.260 
ATOM   5207  N1   DA A 253      76.308-188.749-271.120 
ATOM   5208  C2   DA A 253      75.026-188.485-271.367 
ATOM   5209  N3   DA A 253      73.963-189.211-271.098 
ATOM   5210  C4   DA A 253      74.310-190.364-270.489 
ATOM   5211  P    DC A 254      68.309-192.405-272.068 
ATOM   5212  OP1  DC A 254      66.971-192.348-271.437 
ATOM   5213  OP2  DC A 254      68.799-193.754-272.429 
ATOM   5214  O5'  DC A 254      68.336-191.460-273.359 
ATOM   5215  C5'  DC A 254      68.638-190.062-273.195 
ATOM   5216  C4'  DC A 254      69.604-189.611-274.272 
ATOM   5217  O4'  DC A 254      70.996-189.805-273.888 
ATOM   5218  C3'  DC A 254      69.488-190.333-275.615 
ATOM   5219  O3'  DC A 254      69.724-189.400-276.662 
ATOM   5220  C2'  DC A 254      70.629-191.352-275.605 
ATOM   5221  C1'  DC A 254      71.671-190.444-274.960 
ATOM   5222  N1   DC A 254      72.840-191.178-274.399 
ATOM   5223  C2   DC A 254      74.086-190.560-274.464 
ATOM   5224  O2   DC A 254      74.170-189.440-274.979 
ATOM   5225  N3   DC A 254      75.163-191.214-273.958 
ATOM   5226  C4   DC A 254      75.030-192.427-273.407 
ATOM   5227  N4   DC A 254      76.111-193.023-272.928 
ATOM   5228  C5   DC A 254      73.757-193.079-273.331 
ATOM   5229  C6   DC A 254      72.692-192.411-273.843 
ATOM   5230  P    DA A 255      68.840-189.488-277.993 
ATOM   5231  OP1  DA A 255      67.560-188.772-277.787 
ATOM   5232  OP2  DA A 255      68.732-190.899-278.425 
ATOM   5233  O5'  DA A 255      69.749-188.677-279.031 
ATOM   5234  C5'  DA A 255      70.594-187.620-278.539 
ATOM   5235  C4'  DA A 255      71.962-187.707-279.186 
ATOM   5236  O4'  DA A 255      72.871-188.573-278.447 
ATOM   5237  C3'  DA A 255      71.992-188.268-280.607 
ATOM   5238  O3'  DA A 255      72.982-187.574-281.356 
ATOM   5239  C2'  DA A 255      72.439-189.720-280.441 
ATOM   5240  C1'  DA A 255      73.491-189.459-279.366 
ATOM   5241  N9   DA A 255      73.904-190.681-278.623 
ATOM   5242  C8   DA A 255      73.144-191.764-278.281 
ATOM   5243  N7   DA A 255      73.796-192.677-277.630 
ATOM   5244  C5   DA A 255      75.082-192.165-277.532 
ATOM   5245  C6   DA A 255      76.258-192.663-276.947 
ATOM   5246  N6   DA A 255      76.329-193.846-276.320 
ATOM   5247  N1   DA A 255      77.362-191.899-277.030 
ATOM   5248  C2   DA A 255      77.286-190.725-277.653 
ATOM   5249  N3   DA A 255      76.250-190.158-278.235 
ATOM   5250  C4   DA A 255      75.158-190.944-278.137 
ATOM   5251  P    DA A 256      72.680-187.201-282.884 
ATOM   5252  OP1  DA A 256      71.903-185.942-282.942 
ATOM   5253  OP2  DA A 256      72.080-188.366-283.569 
ATOM   5254  O5'  DA A 256      74.158-186.949-283.445 
ATOM   5255  C5'  DA A 256      75.171-186.458-282.548 
ATOM   5256  C4'  DA A 256      76.466-187.216-282.765 
ATOM   5257  O4'  DA A 256      76.545-188.423-281.955 
ATOM   5258  C3'  DA A 256      76.717-187.710-284.189 
ATOM   5259  O3'  DA A 256      78.106-187.600-284.477 
ATOM   5260  C2'  DA A 256      76.343-189.191-284.156 
ATOM   5261  C1'  DA A 256      76.951-189.497-282.790 
ATOM   5262  N9   DA A 256      76.458-190.766-282.185 
ATOM   5263  C8   DA A 256      75.216-191.323-282.280 
ATOM   5264  N7   DA A 256      75.093-192.443-281.638 
ATOM   5265  C5   DA A 256      76.345-192.644-281.074 
ATOM   5266  C6   DA A 256      76.867-193.667-280.264 
ATOM   5267  N6   DA A 256      76.155-194.729-279.863 
ATOM   5268  N1   DA A 256      78.153-193.557-279.881 
ATOM   5269  C2   DA A 256      78.855-192.499-280.282 
ATOM   5270  N3   DA A 256      78.478-191.489-281.034 
ATOM   5271  C4   DA A 256      77.188-191.622-281.405 
ATOM   5272  P    DC A 257      78.561-187.120-285.934 
ATOM   5273  OP1  DC A 257      78.539-185.640-285.997 
ATOM   5274  OP2  DC A 257      77.763-187.825-286.961 
ATOM   5275  O5'  DC A 257      80.074-187.638-285.979 
ATOM   5276  C5'  DC A 257      80.819-187.725-284.750 
ATOM   5277  C4'  DC A 257      81.593-189.027-284.704 
ATOM   5278  O4'  DC A 257      80.813-190.116-284.134 
ATOM   5279  C3'  DC A 257      82.056-189.574-286.054 
ATOM   5280  O3'  DC A 257      83.336-190.173-285.894 
ATOM   5281  C2'  DC A 257      81.047-190.670-286.395 
ATOM   5282  C1'  DC A 257      80.928-191.244-284.987 
ATOM   5283  N1   DC A 257      79.724-192.099-284.788 
ATOM   5284  C2   DC A 257      79.837-193.193-283.934 
ATOM   5285  O2   DC A 257      80.922-193.406-283.380 
ATOM   5286  N3   DC A 257      78.752-193.984-283.740 
ATOM   5287  C4   DC A 257      77.595-193.719-284.359 
ATOM   5288  N4   DC A 257      76.564-194.521-284.138 
ATOM   5289  C5   DC A 257      77.457-192.600-285.242 
ATOM   5290  C6   DC A 257      78.554-191.821-285.423 
ATOM   5291  P    DA A 258      84.434-189.977-287.042 
ATOM   5292  OP1  DA A 258      85.132-188.686-286.847 
ATOM   5293  OP2  DA A 258      83.809-190.184-288.367 
ATOM   5294  O5'  DA A 258      85.438-191.183-286.728 
ATOM   5295  C5'  DA A 258      85.581-191.637-285.368 
ATOM   5296  C4'  DA A 258      85.584-193.153-285.326 
ATOM   5297  O4'  DA A 258      84.242-193.708-285.213 
ATOM   5298  C3'  DA A 258      86.170-193.852-286.552 
ATOM   5299  O3'  DA A 258      86.875-195.012-286.128 
ATOM   5300  C2'  DA A 258      84.952-194.293-287.365 
ATOM   5301  C1'  DA A 258      84.101-194.738-286.179 
ATOM   5302  N9   DA A 258      82.654-194.876-286.500 
ATOM   5303  C8   DA A 258      81.901-194.133-287.364 
ATOM   5304  N7   DA A 258      80.658-194.501-287.428 
ATOM   5305  C5   DA A 258      80.579-195.566-286.542 
ATOM   5306  C6   DA A 258      79.516-196.398-286.154 
ATOM   5307  N6   DA A 258      78.270-196.279-286.633 
ATOM   5308  N1   DA A 258      79.782-197.361-285.251 
ATOM   5309  C2   DA A 258      81.021-197.474-284.778 
ATOM   5310  N3   DA A 258      82.087-196.760-285.064 
ATOM   5311  C4   DA A 258      81.795-195.804-285.969 
ATOM   5312  P    DA A 259      88.256-195.386-286.846 
ATOM   5313  OP1  DA A 259      89.361-194.618-286.229 
ATOM   5314  OP2  DA A 259      88.106-195.246-288.311 
ATOM   5315  O5'  DA A 259      88.399-196.934-286.467 
ATOM   5316  C5'  DA A 259      87.834-197.405-285.229 
ATOM   5317  C4'  DA A 259      87.112-198.718-285.455 
ATOM   5318  O4'  DA A 259      85.722-198.528-285.844 
ATOM   5319  C3'  DA A 259      87.684-199.611-286.556 
ATOM   5320  O3'  DA A 259      87.569-200.970-286.153 
ATOM   5321  C2'  DA A 259      86.767-199.381-287.757 
ATOM   5322  C1'  DA A 259      85.458-199.344-286.975 
ATOM   5323  N9   DA A 259      84.325-198.739-287.729 
ATOM   5324  C8   DA A 259      84.359-197.715-288.631 
ATOM   5325  N7   DA A 259      83.198-197.410-289.124 
ATOM   5326  C5   DA A 259      82.329-198.297-288.504 
ATOM   5327  C6   DA A 259      80.941-198.488-288.601 
ATOM   5328  N6   DA A 259      80.149-197.759-289.399 
ATOM   5329  N1   DA A 259      80.395-199.458-287.845 
ATOM   5330  C2   DA A 259      81.187-200.179-287.053 
ATOM   5331  N3   DA A 259      82.488-200.093-286.880 
ATOM   5332  C4   DA A 259      83.010-199.115-287.648 
ATOM   5333  P    DG A 260      88.764-201.982-286.485 
ATOM   5334  OP1  DG A 260      89.809-201.873-285.443 
ATOM   5335  OP2  DG A 260      89.213-201.779-287.880 
ATOM   5336  O5'  DG A 260      88.024-203.396-286.359 
ATOM   5337  C5'  DG A 260      86.917-203.526-285.447 
ATOM   5338  C4'  DG A 260      85.793-204.301-286.104 
ATOM   5339  O4'  DG A 260      84.885-203.439-286.848 
ATOM   5340  C3'  DG A 260      86.219-205.355-287.126 
ATOM   5341  O3'  DG A 260      85.350-206.476-287.022 
ATOM   5342  C2'  DG A 260      85.995-204.691-288.484 
ATOM   5343  C1'  DG A 260      84.677-204.008-288.131 
ATOM   5344  N9   DG A 260      84.300-202.913-289.068 
ATOM   5345  C8   DG A 260      85.110-202.023-289.739 
ATOM   5346  N7   DG A 260      84.458-201.174-290.496 
ATOM   5347  C5   DG A 260      83.121-201.526-290.313 
ATOM   5348  C6   DG A 260      81.944-200.966-290.873 
ATOM   5349  O6   DG A 260      81.836-200.027-291.658 
ATOM   5350  N1   DG A 260      80.796-201.628-290.419 
ATOM   5351  C2   DG A 260      80.786-202.692-289.539 
ATOM   5352  N2   DG A 260      79.585-203.186-289.228 
ATOM   5353  N3   DG A 260      81.891-203.218-289.013 
ATOM   5354  C4   DG A 260      83.014-202.586-289.444 
ATOM   5355  P    DC A 261      85.963-207.949-287.157 
ATOM   5356  OP1  DC A 261      86.506-208.383-285.851 
ATOM   5357  OP2  DC A 261      86.904-207.991-288.298 
ATOM   5358  O5'  DC A 261      84.656-208.803-287.508 
ATOM   5359  C5'  DC A 261      83.380-208.367-287.002 
ATOM   5360  C4'  DC A 261      82.328-208.471-288.089 
ATOM   5361  O4'  DC A 261      82.250-207.267-288.904 
ATOM   5362  C3'  DC A 261      82.534-209.592-289.107 
ATOM   5363  O3'  DC A 261      81.266-210.128-289.464 
ATOM   5364  C2'  DC A 261      83.129-208.899-290.332 
ATOM   5365  C1'  DC A 261      82.256-207.650-290.270 
ATOM   5366  N1   DC A 261      82.784-206.508-291.068 
ATOM   5367  C2   DC A 261      81.864-205.666-291.687 
ATOM   5368  O2   DC A 261      80.657-205.898-291.549 
ATOM   5369  N3   DC A 261      82.326-204.621-292.419 
ATOM   5370  C4   DC A 261      83.642-204.403-292.544 
ATOM   5371  N4   DC A 261      84.042-203.370-293.269 
ATOM   5372  C5   DC A 261      84.605-205.258-291.917 
ATOM   5373  C6   DC A 261      84.124-206.297-291.189 
ATOM   5374  P    DA A 262      81.120-211.709-289.670 
ATOM   5375  OP1  DA A 262      80.909-212.362-288.359 
ATOM   5376  OP2  DA A 262      82.259-212.211-290.470 
ATOM   5377  O5'  DA A 262      79.778-211.793-290.536 
ATOM   5378  C5'  DA A 262      78.770-210.779-290.363 
ATOM   5379  C4'  DA A 262      78.240-210.338-291.713 
ATOM   5380  O4'  DA A 262      79.022-209.252-292.289 
ATOM   5381  C3'  DA A 262      78.233-211.406-292.806 
ATOM   5382  O3'  DA A 262      77.073-211.234-293.611 
ATOM   5383  C2'  DA A 262      79.465-211.099-293.656 
ATOM   5384  C1'  DA A 262      79.318-209.581-293.637 
ATOM   5385  N9   DA A 262      80.558-208.853-294.029 
ATOM   5386  C8   DA A 262      81.856-209.200-293.789 
ATOM   5387  N7   DA A 262      82.721-208.356-294.260 
ATOM   5388  C5   DA A 262      81.940-207.376-294.857 
ATOM   5389  C6   DA A 262      82.264-206.194-295.543 
ATOM   5390  N6   DA A 262      83.523-205.780-295.750 
ATOM   5391  N1   DA A 262      81.245-205.449-296.009 
ATOM   5392  C2   DA A 262      79.997-205.865-295.800 
ATOM   5393  N3   DA A 262      79.575-206.945-295.178 
ATOM   5394  C4   DA A 262      80.614-207.672-294.722 
ATOM   5395  P    DT A 263      76.286-212.529-294.126 
ATOM   5396  OP1  DT A 263      75.356-212.996-293.073 
ATOM   5397  OP2  DT A 263      77.253-213.531-294.627 
ATOM   5398  O5'  DT A 263      75.453-211.926-295.351 
ATOM   5399  C5'  DT A 263      75.048-210.545-295.308 
ATOM   5400  C4'  DT A 263      75.289-209.891-296.655 
ATOM   5401  O4'  DT A 263      76.631-209.340-296.772 
ATOM   5402  C3'  DT A 263      75.159-210.808-297.871 
ATOM   5403  O3'  DT A 263      74.574-210.074-298.940 
ATOM   5404  C2'  DT A 263      76.599-211.154-298.251 
ATOM   5405  C1'  DT A 263      77.183-209.766-298.008 
ATOM   5406  N1   DT A 263      78.668-209.755-297.880 
ATOM   5407  C2   DT A 263      79.330-208.656-298.372 
ATOM   5408  O2   DT A 263      78.757-207.715-298.895 
ATOM   5409  N3   DT A 263      80.704-208.682-298.236 
ATOM   5410  C4   DT A 263      81.452-209.690-297.664 
ATOM   5411  O4   DT A 263      82.679-209.601-297.599 
ATOM   5412  C5   DT A 263      80.667-210.801-297.178 
ATOM   5413  C7   DT A 263      81.404-211.943-296.540 
ATOM   5414  C6   DT A 263      79.330-210.803-297.297 
ATOM   5415  P    DT A 264      73.504-210.799-299.884 
ATOM   5416  OP1  DT A 264      72.166-210.742-299.253 
ATOM   5417  OP2  DT A 264      73.994-212.148-300.245 
ATOM   5418  O5'  DT A 264      73.531-209.854-301.175 
ATOM   5419  C5'  DT A 264      73.833-208.456-301.011 
ATOM   5420  C4'  DT A 264      74.799-208.005-302.088 
ATOM   5421  O4'  DT A 264      76.191-208.198-301.704 
ATOM   5422  C3'  DT A 264      74.683-208.727-303.431 
ATOM   5423  O3'  DT A 264      74.919-207.794-304.478 
ATOM   5424  C2'  DT A 264      75.824-209.746-303.421 
ATOM   5425  C1'  DT A 264      76.866-208.837-302.776 
ATOM   5426  N1   DT A 264      78.035-209.571-302.215 
ATOM   5427  C2   DT A 264      79.257-208.949-302.286 
ATOM   5428  O2   DT A 264      79.412-207.846-302.781 
ATOM   5429  N3   DT A 264      80.317-209.661-301.756 
ATOM   5430  C4   DT A 264      80.255-210.911-301.175 
ATOM   5431  O4   DT A 264      81.274-211.448-300.736 
ATOM   5432  C5   DT A 264      78.930-211.482-301.147 
ATOM   5433  C7   DT A 264      78.773-212.842-300.532 
ATOM   5434  C6   DT A 264      77.882-210.813-301.656 
ATOM   5435  P    DC A 265      74.035-207.882-305.809 
ATOM   5436  OP1  DC A 265      72.756-207.166-305.603 
ATOM   5437  OP2  DC A 265      73.928-209.293-306.241 
ATOM   5438  O5'  DC A 265      74.944-207.071-306.847 
ATOM   5439  C5'  DC A 265      75.789-206.014-306.356 
ATOM   5440  C4'  DC A 265      77.157-206.101-307.002 
ATOM   5441  O4'  DC A 265      78.066-206.967-306.263 
ATOM   5442  C3'  DC A 265      77.187-206.662-308.423 
ATOM   5443  O3'  DC A 265      78.178-205.967-309.172 
ATOM   5444  C2'  DC A 265      77.635-208.114-308.257 
ATOM   5445  C1'  DC A 265      78.686-207.853-307.182 
ATOM   5446  N1   DC A 265      79.099-209.075-306.439 
ATOM   5447  C2   DC A 265      80.425-209.165-306.022 
ATOM   5448  O2   DC A 265      81.197-208.235-306.283 
ATOM   5449  N3   DC A 265      80.821-210.272-305.343 
ATOM   5450  C4   DC A 265      79.955-211.258-305.080 
ATOM   5451  N4   DC A 265      80.391-212.317-304.415 
ATOM   5452  C5   DC A 265      78.587-211.186-305.501 
ATOM   5453  C6   DC A 265      78.211-210.072-306.178 
ATOM   5454  P    DT A 266      77.875-205.594-310.700 
ATOM   5455  OP1  DT A 266      77.099-204.336-310.758 
ATOM   5456  OP2  DT A 266      77.276-206.760-311.385 
ATOM   5457  O5'  DT A 266      79.353-205.343-311.261 
ATOM   5458  C5'  DT A 266      80.366-204.852-310.364 
ATOM   5459  C4'  DT A 266      81.662-205.609-310.581 
ATOM   5460  O4'  DT A 266      81.741-206.817-309.771 
ATOM   5461  C3'  DT A 266      81.912-206.104-312.005 
ATOM   5462  O3'  DT A 266      83.301-205.994-312.293 
ATOM   5463  C2'  DT A 266      81.538-207.585-311.973 
ATOM   5464  C1'  DT A 266      82.146-207.891-310.606 
ATOM   5465  N1   DT A 266      81.653-209.160-310.001 
ATOM   5466  C2   DT A 266      82.546-209.880-309.246 
ATOM   5467  O2   DT A 266      83.697-209.524-309.061 
ATOM   5468  N3   DT A 266      82.054-211.051-308.703 
ATOM   5469  C4   DT A 266      80.774-211.547-308.848 
ATOM   5470  O4   DT A 266      80.448-212.608-308.312 
ATOM   5471  C5   DT A 266      79.911-210.720-309.658 
ATOM   5472  C7   DT A 266      78.500-211.187-309.867 
ATOM   5473  C6   DT A 266      80.363-209.577-310.199 
ATOM   5474  P    DA A 267      83.756-205.513-313.750 
ATOM   5475  OP1  DA A 267      83.734-204.034-313.814 
ATOM   5476  OP2  DA A 267      82.958-206.219-314.777 
ATOM   5477  O5'  DA A 267      85.269-206.032-313.796 
ATOM   5478  C5'  DA A 267      86.014-206.118-312.566 
ATOM   5479  C4'  DA A 267      86.788-207.421-312.521 
ATOM   5480  O4'  DA A 267      86.008-208.510-311.950 
ATOM   5481  C3'  DA A 267      87.252-207.968-313.870 
ATOM   5482  O3'  DA A 267      88.531-208.567-313.710 
ATOM   5483  C2'  DA A 267      86.242-209.064-314.211 
ATOM   5484  C1'  DA A 267      86.123-209.638-312.803 
ATOM   5485  N9   DA A 267      84.919-210.493-312.604 
ATOM   5486  C8   DA A 267      83.679-210.354-313.160 
ATOM   5487  N7   DA A 267      82.834-211.266-312.790 
ATOM   5488  C5   DA A 267      83.565-212.069-311.926 
ATOM   5489  C6   DA A 267      83.231-213.219-311.191 
ATOM   5490  N6   DA A 267      82.016-213.784-311.213 
ATOM   5491  N1   DA A 267      84.196-213.769-310.431 
ATOM   5492  C2   DA A 267      85.402-213.203-310.413 
ATOM   5493  N3   DA A 267      85.827-212.136-311.053 
ATOM   5494  C4   DA A 267      84.843-211.604-311.807 
ATOM   5495  P    DT A 268      89.630-208.371-314.858 
ATOM   5496  OP1  DT A 268      90.327-207.080-314.663 
ATOM   5497  OP2  DT A 268      89.004-208.578-316.183 
ATOM   5498  O5'  DT A 268      90.634-209.577-314.544 
ATOM   5499  C5'  DT A 268      90.777-210.031-313.185 
ATOM   5500  C4'  DT A 268      90.779-211.547-313.142 
ATOM   5501  O4'  DT A 268      89.437-212.102-313.029 
ATOM   5502  C3'  DT A 268      91.365-212.246-314.368 
ATOM   5503  O3'  DT A 268      92.070-213.406-313.944 
ATOM   5504  C2'  DT A 268      90.148-212.687-315.181 
ATOM   5505  C1'  DT A 268      89.296-213.132-313.995 
ATOM   5506  N1   DT A 268      87.849-213.270-314.316 
ATOM   5507  C2   DT A 268      87.158-214.269-313.673 
ATOM   5508  O2   DT A 268      87.679-215.024-312.870 
ATOM   5509  N3   DT A 268      85.819-214.367-313.996 
ATOM   5510  C4   DT A 268      85.131-213.569-314.887 
ATOM   5511  O4   DT A 268      83.929-213.753-315.095 
ATOM   5512  C5   DT A 268      85.940-212.550-315.511 
ATOM   5513  C7   DT A 268      85.269-211.636-316.496 
ATOM   5514  C6   DT A 268      87.244-212.431-315.216 
ATOM   5515  P    DT A 269      93.452-213.780-314.662 
ATOM   5516  OP1  DT A 269      94.556-213.012-314.046 
ATOM   5517  OP2  DT A 269      93.302-213.640-316.128 
ATOM   5518  O5'  DT A 269      93.595-215.328-314.283 
ATOM   5519  C5'  DT A 269      93.029-215.798-313.045 
ATOM   5520  C4'  DT A 269      92.307-217.112-313.271 
ATOM   5521  O4'  DT A 269      90.917-216.922-313.660 
ATOM   5522  C3'  DT A 269      92.880-218.004-314.372 
ATOM   5523  O3'  DT A 269      92.764-219.364-313.969 
ATOM   5524  C2'  DT A 269      91.962-217.774-315.573 
ATOM   5525  C1'  DT A 269      90.653-217.738-314.791 
ATOM   5526  N1   DT A 269      89.521-217.132-315.545 
ATOM   5527  C2   DT A 269      88.269-217.655-315.321 
ATOM   5528  O2   DT A 269      88.063-218.572-314.547 
ATOM   5529  N3   DT A 269      87.244-217.068-316.039 
ATOM   5530  C4   DT A 269      87.366-216.028-316.938 
ATOM   5531  O4   DT A 269      86.374-215.585-317.522 
ATOM   5532  C5   DT A 269      88.718-215.548-317.105 
ATOM   5533  C7   DT A 269      88.938-214.417-318.067 
ATOM   5534  C6   DT A 269      89.732-216.100-316.421 
ATOM   5535  P    DG A 270      93.959-220.376-314.301 
ATOM   5536  OP1  DG A 270      95.005-220.267-313.260 
ATOM   5537  OP2  DG A 270      94.408-220.173-315.696 
ATOM   5538  O5'  DG A 270      93.219-221.790-314.175 
ATOM   5539  C5'  DG A 270      92.113-221.920-313.263 
ATOM   5540  C4'  DG A 270      90.988-222.695-313.920 
ATOM   5541  O4'  DG A 270      90.080-221.833-314.664 
ATOM   5542  C3'  DG A 270      91.415-223.749-314.942 
ATOM   5543  O3'  DG A 270      90.545-224.870-314.838 
ATOM   5544  C2'  DG A 270      91.190-223.085-316.300 
ATOM   5545  C1'  DG A 270      89.872-222.402-315.947 
ATOM   5546  N9   DG A 270      89.495-221.307-316.884 
ATOM   5547  C8   DG A 270      90.305-220.417-317.555 
ATOM   5548  N7   DG A 270      89.653-219.567-318.312 
ATOM   5549  C5   DG A 270      88.317-219.920-318.129 
ATOM   5550  C6   DG A 270      87.139-219.359-318.689 
ATOM   5551  O6   DG A 270      87.032-218.421-319.474 
ATOM   5552  N1   DG A 270      85.991-220.022-318.235 
ATOM   5553  C2   DG A 270      85.982-221.086-317.355 
ATOM   5554  N2   DG A 270      84.780-221.580-317.044 
ATOM   5555  N3   DG A 270      87.087-221.611-316.829 
ATOM   5556  C4   DG A 270      88.210-220.980-317.260 
ATOM   5557  P    DA A 271      91.158-226.343-314.974 
ATOM   5558  OP1  DA A 271      91.701-226.776-313.667 
ATOM   5559  OP2  DA A 271      92.099-226.385-316.114 
ATOM   5560  O5'  DA A 271      89.851-227.197-315.324 
ATOM   5561  C5'  DA A 271      88.575-226.761-314.818 
ATOM   5562  C4'  DA A 271      87.524-226.865-315.905 
ATOM   5563  O4'  DA A 271      87.446-225.661-316.720 
ATOM   5564  C3'  DA A 271      87.729-227.986-316.924 
ATOM   5565  O3'  DA A 271      86.461-228.522-317.280 
ATOM   5566  C2'  DA A 271      88.325-227.292-318.148 
ATOM   5567  C1'  DA A 271      87.451-226.044-318.087 
ATOM   5568  N9   DA A 271      87.980-224.902-318.884 
ATOM   5569  C8   DA A 271      89.282-224.552-319.104 
ATOM   5570  N7   DA A 271      89.422-223.500-319.849 
ATOM   5571  C5   DA A 271      88.120-223.122-320.146 
ATOM   5572  C6   DA A 271      87.590-222.067-320.906 
ATOM   5573  N6   DA A 271      88.345-221.156-321.536 
ATOM   5574  N1   DA A 271      86.250-221.983-320.996 
ATOM   5575  C2   DA A 271      85.504-222.890-320.368 
ATOM   5576  N3   DA A 271      85.885-223.913-319.634 
ATOM   5577  C4   DA A 271      87.230-223.975-319.560 
ATOM   5578  P    DT A 272      86.316-230.103-317.486 
ATOM   5579  OP1  DT A 272      86.104-230.756-316.176 
ATOM   5580  OP2  DT A 272      87.455-230.605-318.286 
ATOM   5581  O5'  DT A 272      84.974-230.187-318.353 
ATOM   5582  C5'  DT A 272      83.966-229.173-318.179 
ATOM   5583  C4'  DT A 272      83.436-228.732-319.529 
ATOM   5584  O4'  DT A 272      84.217-227.646-320.105 
ATOM   5585  C3'  DT A 272      83.429-229.800-320.622 
ATOM   5586  O3'  DT A 272      82.268-229.628-321.427 
ATOM   5587  C2'  DT A 272      84.660-229.493-321.473 
ATOM   5588  C1'  DT A 272      84.513-227.974-321.453 
ATOM   5589  N1   DT A 272      85.753-227.247-321.845 
ATOM   5590  C2   DT A 272      85.596-226.072-322.539 
ATOM   5591  O2   DT A 272      84.505-225.618-322.837 
ATOM   5592  N3   DT A 272      86.768-225.427-322.886 
ATOM   5593  C4   DT A 272      88.050-225.850-322.601 
ATOM   5594  O4   DT A 272      89.023-225.185-322.964 
ATOM   5595  C5   DT A 272      88.112-227.092-321.869 
ATOM   5596  C7   DT A 272      89.471-227.623-321.519 
ATOM   5597  C6   DT A 272      86.990-227.741-321.520 
ATOM   5598  P    DA A 273      81.481-230.923-321.942 
ATOM   5599  OP1  DA A 273      80.552-231.389-320.889 
ATOM   5600  OP2  DA A 273      82.448-231.924-322.444 
ATOM   5601  O5'  DA A 273      80.648-230.320-323.167 
ATOM   5602  C5'  DA A 273      80.243-228.939-323.124 
ATOM   5603  C4'  DA A 273      80.484-228.285-324.471 
ATOM   5604  O4'  DA A 273      81.826-227.734-324.588 
ATOM   5605  C3'  DA A 273      80.354-229.202-325.687 
ATOM   5606  O3'  DA A 273      79.769-228.468-326.756 
ATOM   5607  C2'  DA A 273      81.794-229.547-326.067 
ATOM   5608  C1'  DA A 273      82.379-228.160-325.824 
ATOM   5609  N9   DA A 273      83.863-228.149-325.696 
ATOM   5610  C8   DA A 273      84.674-229.100-325.148 
ATOM   5611  N7   DA A 273      85.935-228.800-325.186 
ATOM   5612  C5   DA A 273      85.965-227.559-325.805 
ATOM   5613  C6   DA A 273      87.019-226.694-326.143 
ATOM   5614  N6   DA A 273      88.308-226.964-325.892 
ATOM   5615  N1   DA A 273      86.699-225.536-326.752 
ATOM   5616  C2   DA A 273      85.416-225.273-326.999 
ATOM   5617  N3   DA A 273      84.353-225.999-326.730 
ATOM   5618  C4   DA A 273      84.701-227.152-326.122 
ATOM   5619  P    DA A 274      78.699-229.193-327.701 
ATOM   5620  OP1  DA A 274      77.362-229.136-327.070 
ATOM   5621  OP2  DA A 274      79.190-230.542-328.062 
ATOM   5622  O5'  DA A 274      78.726-228.248-328.991 
ATOM   5623  C5'  DA A 274      79.029-226.850-328.827 
ATOM   5624  C4'  DA A 274      79.994-226.399-329.904 
ATOM   5625  O4'  DA A 274      81.386-226.592-329.520 
ATOM   5626  C3'  DA A 274      79.879-227.121-331.247 
ATOM   5627  O3'  DA A 274      80.115-226.188-332.294 
ATOM   5628  C2'  DA A 274      81.019-228.140-331.237 
ATOM   5629  C1'  DA A 274      82.061-227.231-330.593 
ATOM   5630  N9   DA A 274      83.230-227.965-330.031 
ATOM   5631  C8   DA A 274      83.255-229.198-329.443 
ATOM   5632  N7   DA A 274      84.435-229.569-329.053 
ATOM   5633  C5   DA A 274      85.254-228.506-329.406 
ATOM   5634  C6   DA A 274      86.633-228.283-329.259 
ATOM   5635  N6   DA A 274      87.469-229.163-328.690 
ATOM   5636  N1   DA A 274      87.125-227.118-329.722 
ATOM   5637  C2   DA A 274      86.289-226.248-330.286 
ATOM   5638  N3   DA A 274      84.992-226.345-330.477 
ATOM   5639  C4   DA A 274      84.525-227.519-330.006 
ATOM   5640  P    DG A 275      79.231-226.276-333.625 
ATOM   5641  OP1  DG A 275      77.951-225.560-333.419 
ATOM   5642  OP2  DG A 275      79.123-227.687-334.057 
ATOM   5643  O5'  DG A 275      80.140-225.465-334.663 
ATOM   5644  C5'  DG A 275      80.985-224.407-334.172 
ATOM   5645  C4'  DG A 275      82.353-224.495-334.818 
ATOM   5646  O4'  DG A 275      83.262-225.361-334.080 
ATOM   5647  C3'  DG A 275      82.382-225.056-336.240 
ATOM   5648  O3'  DG A 275      83.373-224.361-336.988 
ATOM   5649  C2'  DG A 275      82.830-226.508-336.073 
ATOM   5650  C1'  DG A 275      83.882-226.247-334.999 
ATOM   5651  N9   DG A 275      84.294-227.469-334.255 
ATOM   5652  C8   DG A 275      83.544-228.569-333.902 
ATOM   5653  N7   DG A 275      84.214-229.485-333.245 
ATOM   5654  C5   DG A 275      85.500-228.954-333.156 
ATOM   5655  C6   DG A 275      86.669-229.487-332.555 
ATOM   5656  O6   DG A 275      86.814-230.555-331.966 
ATOM   5657  N1   DG A 275      87.760-228.617-332.696 
ATOM   5658  C2   DG A 275      87.724-227.393-333.334 
ATOM   5659  N2   DG A 275      88.872-226.712-333.361 
ATOM   5660  N3   DG A 275      86.626-226.893-333.898 
ATOM   5661  C4   DG A 275      85.560-227.725-333.770 
ATOM   5662  P    DG A 276      83.070-223.988-338.516 
ATOM   5663  OP1  DG A 276      82.294-222.730-338.575 
ATOM   5664  OP2  DG A 276      82.471-225.154-339.202 
ATOM   5665  O5'  DG A 276      84.548-223.737-339.077 
ATOM   5666  C5'  DG A 276      85.561-223.246-338.180 
ATOM   5667  C4'  DG A 276      86.857-224.003-338.397 
ATOM   5668  O4'  DG A 276      86.936-225.211-337.587 
ATOM   5669  C3'  DG A 276      87.108-224.498-339.821 
ATOM   5670  O3'  DG A 276      88.496-224.387-340.109 
ATOM   5671  C2'  DG A 276      86.733-225.979-339.789 
ATOM   5672  C1'  DG A 276      87.341-226.285-338.423 
ATOM   5673  N9   DG A 276      86.848-227.553-337.817 
ATOM   5674  C8   DG A 276      85.601-228.131-337.903 
ATOM   5675  N7   DG A 276      85.490-229.262-337.248 
ATOM   5676  C5   DG A 276      86.755-229.446-336.691 
ATOM   5677  C6   DG A 276      87.250-230.496-335.874 
ATOM   5678  O6   DG A 276      86.664-231.496-335.467 
ATOM   5679  N1   DG A 276      88.593-230.288-335.530 
ATOM   5680  C2   DG A 276      89.357-229.207-335.924 
ATOM   5681  N2   DG A 276      90.619-229.193-335.489 
ATOM   5682  N3   DG A 276      88.892-228.222-336.690 
ATOM   5683  C4   DG A 276      87.591-228.410-337.033 
ATOM   5684  P    DT A 277      88.951-223.907-341.566 
ATOM   5685  OP1  DT A 277      88.929-222.428-341.630 
ATOM   5686  OP2  DT A 277      88.154-224.613-342.593 
ATOM   5687  O5'  DT A 277      90.464-224.425-341.612 
ATOM   5688  C5'  DT A 277      91.210-224.512-340.383 
ATOM   5689  C4'  DT A 277      91.984-225.814-340.337 
ATOM   5690  O4'  DT A 277      91.203-226.904-339.766 
ATOM   5691  C3'  DT A 277      92.447-226.361-341.687 
ATOM   5692  O3'  DT A 277      93.727-226.960-341.526 
ATOM   5693  C2'  DT A 277      91.437-227.458-342.027 
ATOM   5694  C1'  DT A 277      91.318-228.032-340.619 
ATOM   5695  N1   DT A 277      90.115-228.887-340.421 
ATOM   5696  C2   DT A 277      90.243-229.961-339.575 
ATOM   5697  O2   DT A 277      91.282-230.231-338.996 
ATOM   5698  N3   DT A 277      89.107-230.731-339.416 
ATOM   5699  C4   DT A 277      87.883-230.519-340.019 
ATOM   5700  O4   DT A 277      86.937-231.278-339.799 
ATOM   5701  C5   DT A 277      87.847-229.368-340.889 
ATOM   5702  C7   DT A 277      86.553-229.065-341.586 
ATOM   5703  C6   DT A 277      88.937-228.602-341.062 
ATOM   5704  P    DA A 278      94.825-226.765-342.674 
ATOM   5705  OP1  DA A 278      95.522-225.474-342.479 
ATOM   5706  OP2  DA A 278      94.200-226.972-343.999 
ATOM   5707  O5'  DA A 278      95.829-227.971-342.360 
ATOM   5708  C5'  DA A 278      95.972-228.425-341.001 
ATOM   5709  C4'  DA A 278      95.975-229.940-340.958 
ATOM   5710  O4'  DA A 278      94.633-230.496-340.845 
ATOM   5711  C3'  DA A 278      96.561-230.639-342.184 
ATOM   5712  O3'  DA A 278      97.266-231.800-341.760 
ATOM   5713  C2'  DA A 278      95.343-231.081-342.997 
ATOM   5714  C1'  DA A 278      94.492-231.526-341.811 
ATOM   5715  N9   DA A 278      93.044-231.664-342.132 
ATOM   5716  C8   DA A 278      92.291-230.921-342.996 
ATOM   5717  N7   DA A 278      91.049-231.288-343.060 
ATOM   5718  C5   DA A 278      90.970-232.353-342.174 
ATOM   5719  C6   DA A 278      89.907-233.186-341.786 
ATOM   5720  N6   DA A 278      88.661-233.067-342.266 
ATOM   5721  N1   DA A 278      90.172-234.149-340.883 
ATOM   5722  C2   DA A 278      91.412-234.261-340.410 
ATOM   5723  N3   DA A 278      92.478-233.548-340.696 
ATOM   5724  C4   DA A 278      92.186-232.592-341.601 
ATOM   5725  P    DA A 279      98.647-232.174-342.479 
ATOM   5726  OP1  DA A 279      99.751-231.406-341.862 
ATOM   5727  OP2  DA A 279      98.497-232.034-343.944 
ATOM   5728  O5'  DA A 279      98.790-233.722-342.099 
ATOM   5729  C5'  DA A 279      98.224-234.192-340.861 
ATOM   5730  C4'  DA A 279      97.503-235.506-341.087 
ATOM   5731  O4'  DA A 279      96.113-235.316-341.476 
ATOM   5732  C3'  DA A 279      98.075-236.398-342.188 
ATOM   5733  O3'  DA A 279      97.959-237.758-341.785 
ATOM   5734  C2'  DA A 279      97.157-236.168-343.389 
ATOM   5735  C1'  DA A 279      95.848-236.132-342.607 
ATOM   5736  N9   DA A 279      94.716-235.526-343.361 
ATOM   5737  C8   DA A 279      94.749-234.502-344.263 
ATOM   5738  N7   DA A 279      93.589-234.198-344.757 
ATOM   5739  C5   DA A 279      92.720-235.085-344.136 
ATOM   5740  C6   DA A 279      91.331-235.275-344.233 
ATOM   5741  N6   DA A 279      90.539-234.546-345.031 
ATOM   5742  N1   DA A 279      90.785-236.246-343.477 
ATOM   5743  C2   DA A 279      91.578-236.967-342.685 
ATOM   5744  N3   DA A 279      92.878-236.881-342.512 
ATOM   5745  C4   DA A 279      93.401-235.903-343.280 
ATOM   5746  P    DC A 280      99.154-238.770-342.117 
ATOM   5747  OP1  DC A 280     100.200-238.660-341.076 
ATOM   5748  OP2  DC A 280      99.603-238.567-343.512 
ATOM   5749  O5'  DC A 280      98.414-240.184-341.991 
ATOM   5750  C5'  DC A 280      97.308-240.314-341.079 
ATOM   5751  C4'  DC A 280      96.183-241.089-341.737 
ATOM   5752  O4'  DC A 280      95.275-240.227-342.480 
ATOM   5753  C3'  DC A 280      96.610-242.143-342.758 
ATOM   5754  O3'  DC A 280      95.740-243.264-342.654 
ATOM   5755  C2'  DC A 280      96.386-241.479-344.116 
ATOM   5756  C1'  DC A 280      95.068-240.796-343.764 
ATOM   5757  N1   DC A 280      94.690-239.701-344.700 
ATOM   5758  C2   DC A 280      93.336-239.512-344.967 
ATOM   5759  O2   DC A 280      92.512-240.254-344.421 
ATOM   5760  N3   DC A 280      92.972-238.520-345.819 
ATOM   5761  C4   DC A 280      93.896-237.737-346.391 
ATOM   5762  N4   DC A 280      93.491-236.783-347.214 
ATOM   5763  C5   DC A 280      95.294-237.915-346.130 
ATOM   5764  C6   DC A 280      95.638-238.913-345.276 
ATOM   5765  P    DA A 281      96.354-244.736-342.790 
ATOM   5766  OP1  DA A 281      96.896-245.170-341.483 
ATOM   5767  OP2  DA A 281      97.294-244.779-343.930 
ATOM   5768  O5'  DA A 281      95.046-245.591-343.140 
ATOM   5769  C5'  DA A 281      93.771-245.155-342.634 
ATOM   5770  C4'  DA A 281      92.719-245.259-343.721 
ATOM   5771  O4'  DA A 281      92.641-244.054-344.536 
ATOM   5772  C3'  DA A 281      92.925-246.380-344.740 
ATOM   5773  O3'  DA A 281      91.656-246.916-345.096 
ATOM   5774  C2'  DA A 281      93.520-245.686-345.964 
ATOM   5775  C1'  DA A 281      92.646-244.437-345.903 
ATOM   5776  N9   DA A 281      93.175-243.296-346.701 
ATOM   5777  C8   DA A 281      94.477-242.946-346.921 
ATOM   5778  N7   DA A 281      94.618-241.894-347.666 
ATOM   5779  C5   DA A 281      93.316-241.516-347.962 
ATOM   5780  C6   DA A 281      92.785-240.461-348.722 
ATOM   5781  N6   DA A 281      93.540-239.550-349.352 
ATOM   5782  N1   DA A 281      91.445-240.376-348.812 
ATOM   5783  C2   DA A 281      90.699-241.284-348.184 
ATOM   5784  N3   DA A 281      91.080-242.307-347.450 
ATOM   5785  C4   DA A 281      92.425-242.369-347.376 
ATOM   5786  P    DA A 282      91.511-248.497-345.303 
ATOM   5787  OP1  DA A 282      91.299-249.150-343.992 
ATOM   5788  OP2  DA A 282      92.650-248.999-346.102 
ATOM   5789  O5'  DA A 282      90.169-248.581-346.169 
ATOM   5790  C5'  DA A 282      89.161-247.567-345.995 
ATOM   5791  C4'  DA A 282      88.631-247.126-347.345 
ATOM   5792  O4'  DA A 282      89.412-246.040-347.921 
ATOM   5793  C3'  DA A 282      88.624-248.194-348.438 
ATOM   5794  O3'  DA A 282      87.464-248.022-349.243 
ATOM   5795  C2'  DA A 282      89.856-247.887-349.289 
ATOM   5796  C1'  DA A 282      89.709-246.368-349.270 
ATOM   5797  N9   DA A 282      90.948-245.641-349.661 
ATOM   5798  C8   DA A 282      92.247-245.988-349.421 
ATOM   5799  N7   DA A 282      93.112-245.144-349.892 
ATOM   5800  C5   DA A 282      92.331-244.164-350.490 
ATOM   5801  C6   DA A 282      92.655-242.982-351.175 
ATOM   5802  N6   DA A 282      93.913-242.568-351.382 
ATOM   5803  N1   DA A 282      91.635-242.237-351.642 
ATOM   5804  C2   DA A 282      90.387-242.653-351.432 
ATOM   5805  N3   DA A 282      89.966-243.732-350.810 
ATOM   5806  C4   DA A 282      91.005-244.460-350.354 
ATOM   5807  P    DG A 283      86.677-249.317-349.758 
ATOM   5808  OP1  DG A 283      85.747-249.783-348.705 
ATOM   5809  OP2  DG A 283      87.644-250.318-350.260 
ATOM   5810  O5'  DG A 283      85.844-248.714-350.983 
ATOM   5811  C5'  DG A 283      85.439-247.332-350.940 
ATOM   5812  C4'  DG A 283      85.679-246.679-352.287 
ATOM   5813  O4'  DG A 283      87.021-246.128-352.404 
ATOM   5814  C3'  DG A 283      85.550-247.595-353.503 
ATOM   5815  O3'  DG A 283      84.964-246.862-354.572 
ATOM   5816  C2'  DG A 283      86.989-247.941-353.883 
ATOM   5817  C1'  DG A 283      87.574-246.554-353.640 
ATOM   5818  N9   DG A 283      89.058-246.543-353.512 
ATOM   5819  C8   DG A 283      89.892-247.492-352.963 
ATOM   5820  N7   DG A 283      91.163-247.176-353.007 
ATOM   5821  C5   DG A 283      91.173-245.929-353.631 
ATOM   5822  C6   DG A 283      92.261-245.080-353.959 
ATOM   5823  O6   DG A 283      93.461-245.255-353.764 
ATOM   5824  N1   DG A 283      91.823-243.905-354.587 
ATOM   5825  C2   DG A 283      90.506-243.593-354.861 
ATOM   5826  N2   DG A 283      90.295-242.421-355.467 
ATOM   5827  N3   DG A 283      89.485-244.390-354.553 
ATOM   5828  C4   DG A 283      89.893-245.534-353.943 
ATOM   5829  P    DT A 284      83.894-247.587-355.517 
ATOM   5830  OP1  DT A 284      82.557-247.530-354.886 
ATOM   5831  OP2  DT A 284      84.385-248.936-355.878 
ATOM   5832  O5'  DT A 284      83.922-246.642-356.808 
ATOM   5833  C5'  DT A 284      84.224-245.244-356.643 
ATOM   5834  C4'  DT A 284      85.190-244.793-357.721 
ATOM   5835  O4'  DT A 284      86.581-244.986-357.337 
ATOM   5836  C3'  DT A 284      85.074-245.515-359.063 
ATOM   5837  O3'  DT A 284      85.310-244.582-360.110 
ATOM   5838  C2'  DT A 284      86.215-246.533-359.054 
ATOM   5839  C1'  DT A 284      87.257-245.625-358.409 
ATOM   5840  N1   DT A 284      88.425-246.359-357.847 
ATOM   5841  C2   DT A 284      89.648-245.737-357.919 
ATOM   5842  O2   DT A 284      89.803-244.634-358.413 
ATOM   5843  N3   DT A 284      90.708-246.448-357.389 
ATOM   5844  C4   DT A 284      90.646-247.698-356.808 
ATOM   5845  O4   DT A 284      91.665-248.235-356.368 
ATOM   5846  C5   DT A 284      89.321-248.270-356.779 
ATOM   5847  C7   DT A 284      89.164-249.629-356.164 
ATOM   5848  C6   DT A 284      88.272-247.601-357.288 
ATOM   5849  P    DC A 285      84.426-244.670-361.441 
ATOM   5850  OP1  DC A 285      83.146-243.954-361.235 
ATOM   5851  OP2  DC A 285      84.318-246.081-361.873 
ATOM   5852  O5'  DC A 285      85.335-243.859-362.479 
ATOM   5853  C5'  DC A 285      86.180-242.801-361.988 
ATOM   5854  C4'  DC A 285      87.548-242.889-362.634 
ATOM   5855  O4'  DC A 285      88.457-243.754-361.896 
ATOM   5856  C3'  DC A 285      87.578-243.450-364.056 
ATOM   5857  O3'  DC A 285      88.568-242.755-364.805 
ATOM   5858  C2'  DC A 285      88.025-244.902-363.889 
ATOM   5859  C1'  DC A 285      89.077-244.641-362.815 
ATOM   5860  N1   DC A 285      89.490-245.863-362.071 
ATOM   5861  C2   DC A 285      90.815-245.953-361.654 
ATOM   5862  O2   DC A 285      91.587-245.022-361.915 
ATOM   5863  N3   DC A 285      91.212-247.060-360.975 
ATOM   5864  C4   DC A 285      90.346-248.045-360.712 
ATOM   5865  N4   DC A 285      90.781-249.105-360.047 
ATOM   5866  C5   DC A 285      88.978-247.974-361.133 
ATOM   5867  C6   DC A 285      88.601-246.860-361.810 
ATOM   5868  P    DG A 286      88.266-242.382-366.332 
ATOM   5869  OP1  DG A 286      87.489-241.124-366.391 
ATOM   5870  OP2  DG A 286      87.666-243.547-367.018 
ATOM   5871  O5'  DG A 286      89.743-242.130-366.893 
ATOM   5872  C5'  DG A 286      90.756-241.640-365.996 
ATOM   5873  C4'  DG A 286      92.052-242.397-366.213 
ATOM   5874  O4'  DG A 286      92.131-243.605-365.403 
ATOM   5875  C3'  DG A 286      92.303-242.891-367.637 
ATOM   5876  O3'  DG A 286      93.692-242.781-367.925 
ATOM   5877  C2'  DG A 286      91.929-244.373-367.605 
ATOM   5878  C1'  DG A 286      92.536-244.678-366.239 
ATOM   5879  N9   DG A 286      92.044-245.947-365.634 
ATOM   5880  C8   DG A 286      90.796-246.525-365.719 
ATOM   5881  N7   DG A 286      90.686-247.656-365.064 
ATOM   5882  C5   DG A 286      91.950-247.840-364.507 
ATOM   5883  C6   DG A 286      92.446-248.890-363.690 
ATOM   5884  O6   DG A 286      91.859-249.889-363.283 
ATOM   5885  N1   DG A 286      93.788-248.682-363.347 
ATOM   5886  C2   DG A 286      94.552-247.601-363.741 
ATOM   5887  N2   DG A 286      95.815-247.586-363.305 
ATOM   5888  N3   DG A 286      94.088-246.616-364.506 
ATOM   5889  C4   DG A 286      92.786-246.803-364.849 
ATOM   5890  P    DA A 287      94.147-242.301-369.382 
ATOM   5891  OP1  DA A 287      94.125-240.822-369.446 
ATOM   5892  OP2  DA A 287      93.349-243.007-370.409 
ATOM   5893  O5'  DA A 287      95.660-242.819-369.428 
ATOM   5894  C5'  DA A 287      96.405-242.906-368.199 
ATOM   5895  C4'  DA A 287      97.179-244.208-368.153 
ATOM   5896  O4'  DA A 287      96.398-245.298-367.582 
ATOM   5897  C3'  DA A 287      97.642-244.755-369.503 
ATOM   5898  O3'  DA A 287      98.922-245.354-369.342 
ATOM   5899  C2'  DA A 287      96.633-245.852-369.843 
ATOM   5900  C1'  DA A 287      96.514-246.426-368.435 
ATOM   5901  N9   DA A 287      95.310-247.281-368.237 
ATOM   5902  C8   DA A 287      94.070-247.141-368.792 
ATOM   5903  N7   DA A 287      93.224-248.053-368.422 
ATOM   5904  C5   DA A 287      93.956-248.857-367.558 
ATOM   5905  C6   DA A 287      93.621-250.007-366.824 
ATOM   5906  N6   DA A 287      92.407-250.572-366.845 
ATOM   5907  N1   DA A 287      94.586-250.557-366.064 
ATOM   5908  C2   DA A 287      95.793-249.991-366.045 
ATOM   5909  N3   DA A 287      96.218-248.923-366.685 
ATOM   5910  C4   DA A 287      95.233-248.392-367.439 
ATOM   5911  P    DT A 288     100.020-245.159-370.491 
ATOM   5912  OP1  DT A 288     100.718-243.868-370.296 
ATOM   5913  OP2  DT A 288      99.395-245.365-371.815 
ATOM   5914  O5'  DT A 288     101.024-246.365-370.176 
ATOM   5915  C5'  DT A 288     101.167-246.819-368.817 
ATOM   5916  C4'  DT A 288     101.170-248.334-368.774 
ATOM   5917  O4'  DT A 288      99.828-248.889-368.661 
ATOM   5918  C3'  DT A 288     101.756-249.033-370.000 
ATOM   5919  O3'  DT A 288     102.461-250.193-369.576 
ATOM   5920  C2'  DT A 288     100.538-249.475-370.813 
ATOM   5921  C1'  DT A 288      99.687-249.920-369.627 
ATOM   5922  N1   DT A 288      98.239-250.058-369.948 
ATOM   5923  C2   DT A 288      97.548-251.057-369.305 
ATOM   5924  O2   DT A 288      98.069-251.812-368.502 
ATOM   5925  N3   DT A 288      96.210-251.155-369.628 
ATOM   5926  C4   DT A 288      95.521-250.357-370.519 
ATOM   5927  O4   DT A 288      94.320-250.541-370.727 
ATOM   5928  C5   DT A 288      96.331-249.338-371.144 
ATOM   5929  C7   DT A 288      95.659-248.424-372.128 
ATOM   5930  C6   DT A 288      97.635-249.219-370.849 
ATOM   5931  P    DG A 289     103.842-250.568-370.295 
ATOM   5932  OP1  DG A 289     104.947-249.800-369.678 
ATOM   5933  OP2  DG A 289     103.692-250.428-371.760 
ATOM   5934  O5'  DG A 289     103.985-252.116-369.915 
ATOM   5935  C5'  DG A 289     103.420-252.586-368.677 
ATOM   5936  C4'  DG A 289     102.698-253.900-368.903 
ATOM   5937  O4'  DG A 289     101.308-253.709-369.292 
ATOM   5938  C3'  DG A 289     103.270-254.792-370.005 
ATOM   5939  O3'  DG A 289     103.154-256.152-369.602 
ATOM   5940  C2'  DG A 289     102.353-254.562-371.205 
ATOM   5941  C1'  DG A 289     101.043-254.526-370.423 
ATOM   5942  N9   DG A 289      99.911-253.920-371.177 
ATOM   5943  C8   DG A 289      99.926-252.888-372.091 
ATOM   5944  N7   DG A 289      98.747-252.591-372.580 
ATOM   5945  C5   DG A 289      97.890-253.490-371.947 
ATOM   5946  C6   DG A 289      96.486-253.655-372.069 
ATOM   5947  O6   DG A 289      95.696-253.032-372.773 
ATOM   5948  N1   DG A 289      96.017-254.688-371.244 
ATOM   5949  C2   DG A 289      96.802-255.458-370.409 
ATOM   5950  N2   DG A 289      96.164-256.393-369.702 
ATOM   5951  N3   DG A 289      98.120-255.302-370.294 
ATOM   5952  C4   DG A 289      98.590-254.305-371.089 
ATOM   5953  P    DG A 290     104.350-257.164-369.933 
ATOM   5954  OP1  DG A 290     105.395-257.054-368.892 
ATOM   5955  OP2  DG A 290     104.799-256.961-371.328 
ATOM   5956  O5'  DG A 290     103.610-258.577-369.808 
ATOM   5957  C5'  DG A 290     102.503-258.708-368.895 
ATOM   5958  C4'  DG A 290     101.379-259.483-369.553 
ATOM   5959  O4'  DG A 290     100.471-258.620-370.296 
ATOM   5960  C3'  DG A 290     101.805-260.537-370.574 
ATOM   5961  O3'  DG A 290     100.936-261.657-370.470 
ATOM   5962  C2'  DG A 290     101.581-259.873-371.933 
ATOM   5963  C1'  DG A 290     100.263-259.190-371.580 
ATOM   5964  N9   DG A 290      99.886-258.094-372.516 
ATOM   5965  C8   DG A 290     100.696-257.205-373.188 
ATOM   5966  N7   DG A 290     100.043-256.355-373.944 
ATOM   5967  C5   DG A 290      98.707-256.708-373.761 
ATOM   5968  C6   DG A 290      97.530-256.147-374.322 
ATOM   5969  O6   DG A 290      97.422-255.209-375.107 
ATOM   5970  N1   DG A 290      96.381-256.810-373.867 
ATOM   5971  C2   DG A 290      96.372-257.874-372.987 
ATOM   5972  N2   DG A 290      95.171-258.368-372.676 
ATOM   5973  N3   DG A 290      97.477-258.399-372.461 
ATOM   5974  C4   DG A 290      98.600-257.768-372.892 
ATOM   5975  P    DA A 291     101.549-263.130-370.606 
ATOM   5976  OP1  DA A 291     102.092-263.564-369.299 
ATOM   5977  OP2  DA A 291     102.490-263.173-371.747 
ATOM   5978  O5'  DA A 291     100.241-263.985-370.956 
ATOM   5979  C5'  DA A 291      98.966-263.548-370.450 
ATOM   5980  C4'  DA A 291      97.914-263.653-371.537 
ATOM   5981  O4'  DA A 291      97.836-262.448-372.352 
ATOM   5982  C3'  DA A 291      98.120-264.774-372.556 
ATOM   5983  O3'  DA A 291      96.851-265.310-372.913 
ATOM   5984  C2'  DA A 291      98.715-264.080-373.781 
ATOM   5985  C1'  DA A 291      97.841-262.831-373.719 
ATOM   5986  N9   DA A 291      98.370-261.690-374.517 
ATOM   5987  C8   DA A 291      99.672-261.340-374.737 
ATOM   5988  N7   DA A 291      99.813-260.287-375.482 
ATOM   5989  C5   DA A 291      98.511-259.909-375.778 
ATOM   5990  C6   DA A 291      97.980-258.855-376.538 
ATOM   5991  N6   DA A 291      98.735-257.944-377.168 
ATOM   5992  N1   DA A 291      96.640-258.770-376.629 
ATOM   5993  C2   DA A 291      95.894-259.678-376.000 
ATOM   5994  N3   DA A 291      96.276-260.701-375.266 
ATOM   5995  C4   DA A 291      97.620-260.763-375.192 
ATOM   5996  P    DT A 292      96.706-266.891-373.119 
ATOM   5997  OP1  DT A 292      96.495-267.544-371.808 
ATOM   5998  OP2  DT A 292      97.845-267.393-373.918 
ATOM   5999  O5'  DT A 292      95.364-266.975-373.985 
ATOM   6000  C5'  DT A 292      94.356-265.961-373.811 
ATOM   6001  C4'  DT A 292      93.826-265.520-375.161 
ATOM   6002  O4'  DT A 292      94.607-264.434-375.737 
ATOM   6003  C3'  DT A 292      93.819-266.588-376.254 
ATOM   6004  O3'  DT A 292      92.659-266.416-377.059 
ATOM   6005  C2'  DT A 292      95.051-266.281-377.105 
ATOM   6006  C1'  DT A 292      94.904-264.762-377.086 
ATOM   6007  N1   DT A 292      96.144-264.035-377.477 
ATOM   6008  C2   DT A 292      95.986-262.860-378.172 
ATOM   6009  O2   DT A 292      94.895-262.406-378.469 
ATOM   6010  N3   DT A 292      97.158-262.214-378.518 
ATOM   6011  C4   DT A 292      98.440-262.637-378.233 
ATOM   6012  O4   DT A 292      99.414-261.973-378.596 
ATOM   6013  C5   DT A 292      98.502-263.880-377.502 
ATOM   6014  C7   DT A 292      99.862-264.411-377.151 
ATOM   6015  C6   DT A 292      97.380-264.529-377.152 
ATOM   6016  P    DT A 293      91.872-267.711-377.574 
ATOM   6017  OP1  DT A 293      90.942-268.177-376.521 
ATOM   6018  OP2  DT A 293      92.839-268.712-378.076 
ATOM   6019  O5'  DT A 293      91.039-267.108-378.799 
ATOM   6020  C5'  DT A 293      90.634-265.726-378.756 
ATOM   6021  C4'  DT A 293      90.875-265.073-380.103 
ATOM   6022  O4'  DT A 293      92.217-264.522-380.221 
ATOM   6023  C3'  DT A 293      90.745-265.989-381.319 
ATOM   6024  O3'  DT A 293      90.159-265.256-382.388 
ATOM   6025  C2'  DT A 293      92.185-266.335-381.699 
ATOM   6026  C1'  DT A 293      92.769-264.948-381.457 
ATOM   6027  N1   DT A 293      94.253-264.937-381.329 
ATOM   6028  C2   DT A 293      94.916-263.838-381.820 
ATOM   6029  O2   DT A 293      94.343-262.897-382.343 
ATOM   6030  N3   DT A 293      96.290-263.863-381.685 
ATOM   6031  C4   DT A 293      97.038-264.872-381.112 
ATOM   6032  O4   DT A 293      98.265-264.783-381.048 
ATOM   6033  C5   DT A 293      96.253-265.983-380.626 
ATOM   6034  C7   DT A 293      96.989-267.124-379.989 
ATOM   6035  C6   DT A 293      94.916-265.984-380.745 
ATOM   6036  P    DC A 294      89.090-265.981-383.333 
ATOM   6037  OP1  DC A 294      87.752-265.924-382.702 
ATOM   6038  OP2  DC A 294      89.580-267.329-383.694 
ATOM   6039  O5'  DC A 294      89.117-265.036-384.624 
ATOM   6040  C5'  DC A 294      89.419-263.638-384.459 
ATOM   6041  C4'  DC A 294      90.385-263.187-385.537 
ATOM   6042  O4'  DC A 294      91.777-263.380-385.153 
ATOM   6043  C3'  DC A 294      90.269-263.909-386.879 
ATOM   6044  O3'  DC A 294      90.505-262.975-387.927 
ATOM   6045  C2'  DC A 294      91.410-264.927-386.870 
ATOM   6046  C1'  DC A 294      92.452-264.019-386.225 
ATOM   6047  N1   DC A 294      93.621-264.753-385.663 
ATOM   6048  C2   DC A 294      94.867-264.136-385.728 
ATOM   6049  O2   DC A 294      94.951-263.015-386.243 
ATOM   6050  N3   DC A 294      95.944-264.789-385.222 
ATOM   6051  C4   DC A 294      95.811-266.002-384.672 
ATOM   6052  N4   DC A 294      96.892-266.598-384.193 
ATOM   6053  C5   DC A 294      94.538-266.655-384.596 
ATOM   6054  C6   DC A 294      93.473-265.986-385.107 
ATOM   6055  P    DC A 295      89.621-263.064-389.258 
ATOM   6056  OP1  DC A 295      88.341-262.348-389.051 
ATOM   6057  OP2  DC A 295      89.513-264.474-389.689 
ATOM   6058  O5'  DC A 295      90.530-262.253-390.295 
ATOM   6059  C5'  DC A 295      91.375-261.195-389.804 
ATOM   6060  C4'  DC A 295      92.743-261.282-390.451 
ATOM   6061  O4'  DC A 295      93.652-262.148-389.712 
ATOM   6062  C3'  DC A 295      92.773-261.844-391.872 
ATOM   6063  O3'  DC A 295      93.764-261.149-392.621 
ATOM   6064  C2'  DC A 295      93.221-263.296-391.705 
ATOM   6065  C1'  DC A 295      94.272-263.035-390.631 
ATOM   6066  N1   DC A 295      94.685-264.257-389.888 
ATOM   6067  C2   DC A 295      96.011-264.347-389.470 
ATOM   6068  O2   DC A 295      96.782-263.416-389.731 
ATOM   6069  N3   DC A 295      96.407-265.454-388.792 
ATOM   6070  C4   DC A 295      95.541-266.439-388.528 
ATOM   6071  N4   DC A 295      95.976-267.499-387.863 
ATOM   6072  C5   DC A 295      94.173-266.367-388.949 
ATOM   6073  C6   DC A 295      93.796-265.254-389.626 
ATOM   6074  P    DT A 296      93.461-260.776-394.148 
ATOM   6075  OP1  DT A 296      92.684-259.517-394.207 
ATOM   6076  OP2  DT A 296      92.861-261.941-394.834 
ATOM   6077  O5'  DT A 296      94.939-260.524-394.710 
ATOM   6078  C5'  DT A 296      95.952-260.034-393.812 
ATOM   6079  C4'  DT A 296      97.247-260.791-394.029 
ATOM   6080  O4'  DT A 296      97.326-261.999-393.220 
ATOM   6081  C3'  DT A 296      97.498-261.285-395.454 
ATOM   6082  O3'  DT A 296      98.887-261.175-395.741 
ATOM   6083  C2'  DT A 296      97.124-262.767-395.421 
ATOM   6084  C1'  DT A 296      97.732-263.072-394.055 
ATOM   6085  N1   DT A 296      97.239-264.341-393.450 
ATOM   6086  C2   DT A 296      98.132-265.062-392.695 
ATOM   6087  O2   DT A 296      99.282-264.706-392.509 
ATOM   6088  N3   DT A 296      97.640-266.232-392.151 
ATOM   6089  C4   DT A 296      96.360-266.728-392.296 
ATOM   6090  O4   DT A 296      96.034-267.789-391.761 
ATOM   6091  C5   DT A 296      95.496-265.901-393.106 
ATOM   6092  C7   DT A 296      94.085-266.369-393.315 
ATOM   6093  C6   DT A 296      95.949-264.759-393.647 
ATOM   6094  P    DC A 297      99.342-260.695-397.198 
ATOM   6095  OP1  DC A 297      99.320-259.216-397.262 
ATOM   6096  OP2  DC A 297      98.544-261.401-398.225 
ATOM   6097  O5'  DC A 297     100.855-261.213-397.244 
ATOM   6098  C5'  DC A 297     101.600-261.300-396.015 
ATOM   6099  C4'  DC A 297     102.374-262.602-395.969 
ATOM   6100  O4'  DC A 297     101.594-263.691-395.398 
ATOM   6101  C3'  DC A 297     102.837-263.149-397.319 
ATOM   6102  O3'  DC A 297     104.117-263.748-397.158 
ATOM   6103  C2'  DC A 297     101.828-264.246-397.660 
ATOM   6104  C1'  DC A 297     101.709-264.820-396.251 
ATOM   6105  N1   DC A 297     100.505-265.675-396.053 
ATOM   6106  C2   DC A 297     100.619-266.768-395.198 
ATOM   6107  O2   DC A 297     101.703-266.982-394.644 
ATOM   6108  N3   DC A 297      99.533-267.560-395.005 
ATOM   6109  C4   DC A 297      98.376-267.294-395.624 
ATOM   6110  N4   DC A 297      97.345-268.096-395.402 
ATOM   6111  C5   DC A 297      98.238-266.175-396.507 
ATOM   6112  C6   DC A 297      99.335-265.396-396.687 
ATOM   6113  P    DT A 298     105.215-263.552-398.307 
ATOM   6114  OP1  DT A 298     105.913-262.261-398.112 
ATOM   6115  OP2  DT A 298     104.590-263.759-399.631 
ATOM   6116  O5'  DT A 298     106.219-264.759-397.993 
ATOM   6117  C5'  DT A 298     106.362-265.213-396.633 
ATOM   6118  C4'  DT A 298     106.365-266.728-396.590 
ATOM   6119  O4'  DT A 298     105.023-267.283-396.477 
ATOM   6120  C3'  DT A 298     106.951-267.427-397.817 
ATOM   6121  O3'  DT A 298     107.656-268.587-397.392 
ATOM   6122  C2'  DT A 298     105.734-267.869-398.629 
ATOM   6123  C1'  DT A 298     104.882-268.313-397.443 
ATOM   6124  N1   DT A 298     103.435-268.451-397.765 
ATOM   6125  C2   DT A 298     102.743-269.451-397.121 
ATOM   6126  O2   DT A 298     103.264-270.206-396.318 
ATOM   6127  N3   DT A 298     101.405-269.549-397.445 
ATOM   6128  C4   DT A 298     100.717-268.750-398.335 
ATOM   6129  O4   DT A 298      99.515-268.935-398.543 
ATOM   6130  C5   DT A 298     101.526-267.732-398.960 
ATOM   6131  C7   DT A 298     100.855-266.818-399.944 
ATOM   6132  C6   DT A 298     102.830-267.613-398.665 
ATOM   6133  P    DC A 299     109.037-268.962-398.111 
ATOM   6134  OP1  DC A 299     110.142-268.194-397.494 
ATOM   6135  OP2  DC A 299     108.887-268.821-399.576 
ATOM   6136  O5'  DC A 299     109.180-270.510-397.732 
ATOM   6137  C5'  DC A 299     108.615-270.980-396.494 
ATOM   6138  C4'  DC A 299     107.893-272.294-396.719 
ATOM   6139  O4'  DC A 299     106.503-272.103-397.109 
ATOM   6140  C3'  DC A 299     108.465-273.186-397.821 
ATOM   6141  O3'  DC A 299     108.350-274.545-397.418 
ATOM   6142  C2'  DC A 299     107.548-272.956-399.021 
ATOM   6143  C1'  DC A 299     106.239-272.920-398.239 
ATOM   6144  N1   DC A 299     105.106-272.314-398.993 
ATOM   6145  C2   DC A 299     103.832-272.832-398.778 
ATOM   6146  O2   DC A 299     103.694-273.764-397.978 
ATOM   6147  N3   DC A 299     102.786-272.293-399.457 
ATOM   6148  C4   DC A 299     102.977-271.284-400.316
[truncated: 415,700 more chars]
