# Supplementary material for: Characterization of lncRNA-protein interactions associated with Prostate cancer and Androgen receptors by molecular docking simulations
Source: Biochem Biophys Rep. 2025 Mar 9;42:101959. doi: 10.1016/j.bbrep.2025.101959 (PMC11929892; doi:10.1016/j.bbrep.2025.101959)
Supplement: Multimedia component 57 [file mmc57.zip › bbrep_00101959_model_46_mmc57.pdb]

REMARK Number:    46
REMARK Ligand:     lig_628dcb8434e2f.pdb
REMARK Contact:     0     0     0
REMARK Score:  -155.07
REMARK RMSD:    810.59
MODEL       46
ATOM      1  N   ALA A  24      30.357  -5.473 -24.875 
ATOM      2  CA  ALA A  24      30.515  -4.000 -24.871 
ATOM      3  CB  ALA A  24      29.364  -3.347 -25.653 
ATOM      4  C   ALA A  24      30.496  -3.471 -23.474 
ATOM      5  O   ALA A  24      31.409  -3.720 -22.690 
ATOM      6  N   GLN A  25      29.435  -2.716 -23.129 
ATOM      7  CA  GLN A  25      29.334  -2.167 -21.810 
ATOM      8  CB  GLN A  25      28.209  -1.135 -21.640 
ATOM      9  CG  GLN A  25      28.449   0.131 -22.464 
ATOM     10  CD  GLN A  25      27.291   1.085 -22.227 
ATOM     11  OE1 GLN A  25      26.895   1.324 -21.089 
ATOM     12  NE2 GLN A  25      26.734   1.652 -23.331 
ATOM     13  C   GLN A  25      29.084  -3.296 -20.876 
ATOM     14  O   GLN A  25      28.668  -4.376 -21.290 
ATOM     15  N   ASP A  26      29.382  -3.075 -19.584 
ATOM     16  CA  ASP A  26      29.211  -4.105 -18.606 
ATOM     17  CB  ASP A  26      30.274  -4.043 -17.495 
ATOM     18  CG  ASP A  26      30.054  -5.171 -16.494 
ATOM     19  OD1 ASP A  26      28.986  -5.191 -15.826 
ATOM     20  OD2 ASP A  26      30.966  -6.032 -16.381 
ATOM     21  C   ASP A  26      27.866  -3.939 -17.988 
ATOM     22  O   ASP A  26      27.612  -2.985 -17.253 
ATOM     23  N   ASN A  27      26.945  -4.872 -18.288 
ATOM     24  CA  ASN A  27      25.662  -4.773 -17.669 
ATOM     25  CB  ASN A  27      24.503  -4.752 -18.683 
ATOM     26  CG  ASN A  27      24.583  -3.452 -19.471 
ATOM     27  OD1 ASN A  27      24.658  -2.366 -18.897 
ATOM     28  ND2 ASN A  27      24.568  -3.560 -20.827 
ATOM     29  C   ASN A  27      25.467  -5.984 -16.812 
ATOM     30  O   ASN A  27      24.473  -6.696 -16.949 
ATOM     31  N   SER A  28      26.402  -6.226 -15.873 
ATOM     32  CA  SER A  28      26.317  -7.361 -15.002 
ATOM     33  CB  SER A  28      27.559  -7.517 -14.112 
ATOM     34  OG  SER A  28      28.707  -7.731 -14.919 
ATOM     35  C   SER A  28      25.149  -7.145 -14.100 
ATOM     36  O   SER A  28      24.492  -8.089 -13.668 
ATOM     37  N   ARG A  29      24.868  -5.864 -13.806 
ATOM     38  CA  ARG A  29      23.821  -5.471 -12.913 
ATOM     39  CB  ARG A  29      23.787  -3.948 -12.704 
ATOM     40  CG  ARG A  29      25.152  -3.369 -12.324 
ATOM     41  CD  ARG A  29      25.113  -1.897 -11.913 
ATOM     42  NE  ARG A  29      26.512  -1.383 -11.942 
ATOM     43  CZ  ARG A  29      27.390  -1.720 -10.952 
ATOM     44  NH1 ARG A  29      27.024  -2.618  -9.991 
ATOM     45  NH2 ARG A  29      28.642  -1.178 -10.929 
ATOM     46  C   ARG A  29      22.506  -5.884 -13.504 
ATOM     47  O   ARG A  29      21.579  -6.255 -12.784 
ATOM     48  N   TYR A  30      22.378  -5.784 -14.840 
ATOM     49  CA  TYR A  30      21.164  -6.163 -15.505 
ATOM     50  CB  TYR A  30      21.186  -5.817 -17.003 
ATOM     51  CG  TYR A  30      19.900  -6.271 -17.606 
ATOM     52  CD1 TYR A  30      18.727  -5.600 -17.348 
ATOM     53  CD2 TYR A  30      19.876  -7.357 -18.449 
ATOM     54  CE1 TYR A  30      17.543  -6.018 -17.911 
ATOM     55  CE2 TYR A  30      18.698  -7.778 -19.016 
ATOM     56  CZ  TYR A  30      17.529  -7.109 -18.746 
ATOM     57  OH  TYR A  30      16.316  -7.539 -19.327 
ATOM     58  C   TYR A  30      20.959  -7.638 -15.363 
ATOM     59  O   TYR A  30      19.855  -8.092 -15.068 
ATOM     60  N   THR A  31      22.033  -8.431 -15.551 
ATOM     61  CA  THR A  31      21.926  -9.861 -15.473 
ATOM     62  CB  THR A  31      23.230 -10.559 -15.736 
ATOM     63  OG1 THR A  31      23.715 -10.225 -17.028 
ATOM     64  CG2 THR A  31      23.003 -12.080 -15.628 
ATOM     65  C   THR A  31      21.490 -10.229 -14.091 
ATOM     66  O   THR A  31      20.646 -11.105 -13.907 
ATOM     67  N   HIS A  32      22.064  -9.557 -13.079 
ATOM     68  CA  HIS A  32      21.744  -9.842 -11.711 
ATOM     69  ND1 HIS A  32      22.771 -10.826  -8.882 
ATOM     70  CG  HIS A  32      22.450  -9.554  -9.301 
ATOM     71  CB  HIS A  32      22.623  -9.069 -10.710 
ATOM     72  NE2 HIS A  32      22.010  -9.743  -7.096 
ATOM     73  CD2 HIS A  32      21.986  -8.905  -8.198 
ATOM     74  CE1 HIS A  32      22.488 -10.885  -7.556 
ATOM     75  C   HIS A  32      20.311  -9.481 -11.477 
ATOM     76  O   HIS A  32      19.604 -10.145 -10.722 
ATOM     77  N   PHE A  33      19.841  -8.406 -12.133 
ATOM     78  CA  PHE A  33      18.494  -7.942 -11.975 
ATOM     79  CB  PHE A  33      18.233  -6.698 -12.850 
ATOM     80  CG  PHE A  33      16.831  -6.221 -12.683 
ATOM     81  CD1 PHE A  33      15.822  -6.729 -13.471 
ATOM     82  CD2 PHE A  33      16.525  -5.261 -11.749 
ATOM     83  CE1 PHE A  33      14.528  -6.288 -13.327 
ATOM     84  CE2 PHE A  33      15.232  -4.815 -11.599 
ATOM     85  CZ  PHE A  33      14.232  -5.330 -12.388 
ATOM     86  C   PHE A  33      17.577  -9.044 -12.410 
ATOM     87  O   PHE A  33      16.584  -9.337 -11.745 
ATOM     88  N   LEU A  34      17.891  -9.694 -13.546 
ATOM     89  CA  LEU A  34      17.052 -10.740 -14.056 
ATOM     90  CB  LEU A  34      17.509 -11.262 -15.429 
ATOM     91  CG  LEU A  34      17.352 -10.227 -16.561 
ATOM     92  CD1 LEU A  34      17.815 -10.799 -17.911 
ATOM     93  CD2 LEU A  34      15.914  -9.684 -16.622 
ATOM     94  C   LEU A  34      17.034 -11.895 -13.105 
ATOM     95  O   LEU A  34      15.977 -12.463 -12.835 
ATOM     96  N   THR A  35      18.201 -12.276 -12.555 
ATOM     97  CA  THR A  35      18.222 -13.429 -11.706 
ATOM     98  CB  THR A  35      19.611 -13.827 -11.277 
ATOM     99  OG1 THR A  35      19.582 -15.110 -10.672 
ATOM    100  CG2 THR A  35      20.183 -12.793 -10.291 
ATOM    101  C   THR A  35      17.370 -13.183 -10.496 
ATOM    102  O   THR A  35      16.600 -14.054 -10.093 
ATOM    103  N   GLN A  36      17.510 -12.004  -9.861 
ATOM    104  CA  GLN A  36      16.760 -11.714  -8.673 
ATOM    105  CB  GLN A  36      17.330 -10.515  -7.900 
ATOM    106  CG  GLN A  36      18.719 -10.776  -7.318 
ATOM    107  CD  GLN A  36      19.161  -9.521  -6.583 
ATOM    108  OE1 GLN A  36      18.999  -8.403  -7.076 
ATOM    109  NE2 GLN A  36      19.727  -9.702  -5.360 
ATOM    110  C   GLN A  36      15.306 -11.414  -8.928 
ATOM    111  O   GLN A  36      14.428 -11.820  -8.172 
ATOM    112  N   HIS A  37      15.041 -10.560  -9.926 
ATOM    113  CA  HIS A  37      13.739 -10.030 -10.232 
ATOM    114  ND1 HIS A  37      13.488  -7.875  -7.943 
ATOM    115  CG  HIS A  37      14.262  -7.931  -9.081 
ATOM    116  CB  HIS A  37      13.787  -8.508 -10.384 
ATOM    117  NE2 HIS A  37      15.483  -7.062  -7.395 
ATOM    118  CD2 HIS A  37      15.476  -7.429  -8.730 
ATOM    119  CE1 HIS A  37      14.268  -7.348  -6.966 
ATOM    120  C   HIS A  37      12.906 -10.649 -11.327 
ATOM    121  O   HIS A  37      11.752 -10.256 -11.466 
ATOM    122  N   TYR A  38      13.434 -11.530 -12.202 
ATOM    123  CA  TYR A  38      12.632 -11.883 -13.350 
ATOM    124  CB  TYR A  38      13.334 -11.414 -14.642 
ATOM    125  CG  TYR A  38      12.655 -11.872 -15.887 
ATOM    126  CD1 TYR A  38      11.465 -11.319 -16.304 
ATOM    127  CD2 TYR A  38      13.246 -12.841 -16.668 
ATOM    128  CE1 TYR A  38      10.868 -11.746 -17.467 
ATOM    129  CE2 TYR A  38      12.653 -13.271 -17.830 
ATOM    130  CZ  TYR A  38      11.459 -12.724 -18.231 
ATOM    131  OH  TYR A  38      10.848 -13.164 -19.425 
ATOM    132  C   TYR A  38      12.379 -13.364 -13.432 
ATOM    133  O   TYR A  38      13.285 -14.174 -13.250 
ATOM    134  N   ASP A  39      11.102 -13.741 -13.690 
ATOM    135  CA  ASP A  39      10.698 -15.112 -13.886 
ATOM    136  CB  ASP A  39      10.028 -15.729 -12.643 
ATOM    137  CG  ASP A  39       9.940 -17.238 -12.841 
ATOM    138  OD1 ASP A  39      10.562 -17.742 -13.815 
ATOM    139  OD2 ASP A  39       9.249 -17.904 -12.025 
ATOM    140  C   ASP A  39       9.669 -15.081 -14.984 
ATOM    141  O   ASP A  39       8.529 -14.682 -14.754 
ATOM    142  N   ALA A  40      10.037 -15.519 -16.207 
ATOM    143  CA  ALA A  40       9.168 -15.355 -17.343 
ATOM    144  CB  ALA A  40       9.809 -15.843 -18.652 
ATOM    145  C   ALA A  40       7.861 -16.082 -17.196 
ATOM    146  O   ALA A  40       6.812 -15.469 -17.390 
ATOM    147  N   LYS A  41       7.868 -17.386 -16.837 
ATOM    148  CA  LYS A  41       6.612 -18.091 -16.756 
ATOM    149  CB  LYS A  41       6.394 -19.072 -17.922 
ATOM    150  CG  LYS A  41       6.320 -18.394 -19.293 
ATOM    151  CD  LYS A  41       6.383 -19.380 -20.462 
ATOM    152  CE  LYS A  41       6.315 -18.723 -21.842 
ATOM    153  NZ  LYS A  41       6.395 -19.761 -22.893 
ATOM    154  C   LYS A  41       6.607 -18.900 -15.492 
ATOM    155  O   LYS A  41       6.979 -20.072 -15.469 
ATOM    156  N   PRO A  42       6.164 -18.261 -14.447 
ATOM    157  CA  PRO A  42       6.146 -18.766 -13.096 
ATOM    158  CD  PRO A  42       5.459 -16.998 -14.579 
ATOM    159  CB  PRO A  42       5.693 -17.583 -12.242 
ATOM    160  CG  PRO A  42       4.817 -16.760 -13.203 
ATOM    161  C   PRO A  42       5.350 -19.982 -12.740 
ATOM    162  O   PRO A  42       5.866 -20.776 -11.954 
ATOM    163  N   GLN A  43       4.106 -20.125 -13.253 
ATOM    164  CA  GLN A  43       3.233 -21.210 -12.882 
ATOM    165  CB  GLN A  43       3.921 -22.559 -12.575 
ATOM    166  CG  GLN A  43       2.969 -23.746 -12.437 
ATOM    167  CD  GLN A  43       2.653 -24.258 -13.835 
ATOM    168  OE1 GLN A  43       2.011 -23.577 -14.631 
ATOM    169  NE2 GLN A  43       3.125 -25.496 -14.144 
ATOM    170  C   GLN A  43       2.428 -20.772 -11.677 
ATOM    171  O   GLN A  43       1.781 -19.726 -11.696 
ATOM    172  N   GLY A  44       2.476 -21.564 -10.580 
ATOM    173  CA  GLY A  44       1.617 -21.423  -9.423 
ATOM    174  C   GLY A  44       1.682 -20.099  -8.711 
ATOM    175  O   GLY A  44       0.636 -19.515  -8.436 
ATOM    176  N   ARG A  45       2.881 -19.573  -8.391 
ATOM    177  CA  ARG A  45       2.966 -18.320  -7.681 
ATOM    178  CB  ARG A  45       2.277 -17.177  -8.444 
ATOM    179  CG  ARG A  45       2.951 -16.883  -9.786 
ATOM    180  CD  ARG A  45       2.084 -16.065 -10.743 
ATOM    181  NE  ARG A  45       2.134 -14.640 -10.313 
ATOM    182  CZ  ARG A  45       1.083 -13.819 -10.595 
ATOM    183  NH1 ARG A  45      -0.026 -14.325 -11.205 
ATOM    184  NH2 ARG A  45       1.132 -12.493 -10.270 
ATOM    185  C   ARG A  45       2.353 -18.422  -6.307 
ATOM    186  O   ARG A  45       1.777 -17.453  -5.809 
ATOM    187  N   ASP A  46       2.452 -19.607  -5.663 
ATOM    188  CA  ASP A  46       1.984 -19.790  -4.311 
ATOM    189  CB  ASP A  46       1.250 -21.127  -4.079 
ATOM    190  CG  ASP A  46       2.197 -22.277  -4.390 
ATOM    191  OD1 ASP A  46       3.256 -22.021  -5.022 
ATOM    192  OD2 ASP A  46       1.866 -23.431  -4.005 
ATOM    193  C   ASP A  46       3.161 -19.699  -3.376 
ATOM    194  O   ASP A  46       4.259 -19.317  -3.777 
ATOM    195  N   ASP A  47       2.954 -20.056  -2.089 
ATOM    196  CA  ASP A  47       3.986 -19.963  -1.086 
ATOM    197  CB  ASP A  47       3.505 -20.399   0.311 
ATOM    198  CG  ASP A  47       2.512 -19.366   0.829 
ATOM    199  OD1 ASP A  47       2.392 -18.285   0.192 
ATOM    200  OD2 ASP A  47       1.859 -19.643   1.870 
ATOM    201  C   ASP A  47       5.122 -20.868  -1.453 
ATOM    202  O   ASP A  47       6.290 -20.503  -1.321 
ATOM    203  N   ARG A  48       4.797 -22.077  -1.942 
ATOM    204  CA  ARG A  48       5.781 -23.061  -2.293 
ATOM    205  CB  ARG A  48       5.140 -24.351  -2.823 
ATOM    206  CG  ARG A  48       6.146 -25.430  -3.211 
ATOM    207  CD  ARG A  48       5.521 -26.560  -4.029 
ATOM    208  NE  ARG A  48       5.134 -25.982  -5.348 
ATOM    209  CZ  ARG A  48       4.541 -26.764  -6.297 
ATOM    210  NH1 ARG A  48       4.304 -28.084  -6.046 
ATOM    211  NH2 ARG A  48       4.179 -26.221  -7.497 
ATOM    212  C   ARG A  48       6.632 -22.511  -3.395 
ATOM    213  O   ARG A  48       7.843 -22.722  -3.421 
ATOM    214  N   TYR A  49       6.004 -21.778  -4.332 
ATOM    215  CA  TYR A  49       6.690 -21.207  -5.452 
ATOM    216  CB  TYR A  49       5.716 -20.385  -6.317 
ATOM    217  CG  TYR A  49       6.455 -19.484  -7.246 
ATOM    218  CD1 TYR A  49       6.995 -19.944  -8.423 
ATOM    219  CD2 TYR A  49       6.580 -18.149  -6.930 
ATOM    220  CE1 TYR A  49       7.662 -19.084  -9.266 
ATOM    221  CE2 TYR A  49       7.244 -17.287  -7.767 
ATOM    222  CZ  TYR A  49       7.787 -17.755  -8.938 
ATOM    223  OH  TYR A  49       8.468 -16.868  -9.798 
ATOM    224  C   TYR A  49       7.763 -20.299  -4.937 
ATOM    225  O   TYR A  49       8.907 -20.361  -5.387 
ATOM    226  N   CYS A  50       7.427 -19.442  -3.956 
ATOM    227  CA  CYS A  50       8.387 -18.513  -3.432 
ATOM    228  CB  CYS A  50       7.789 -17.543  -2.401 
ATOM    229  SG  CYS A  50       6.919 -16.168  -3.203 
ATOM    230  C   CYS A  50       9.521 -19.233  -2.772 
ATOM    231  O   CYS A  50      10.680 -18.874  -2.966 
ATOM    232  N   GLU A  51       9.232 -20.282  -1.984 
ATOM    233  CA  GLU A  51      10.291 -20.937  -1.274 
ATOM    234  CB  GLU A  51       9.814 -22.052  -0.328 
ATOM    235  CG  GLU A  51       9.046 -21.500   0.875 
ATOM    236  CD  GLU A  51       8.647 -22.660   1.776 
ATOM    237  OE1 GLU A  51       8.797 -23.834   1.341 
ATOM    238  OE2 GLU A  51       8.191 -22.384   2.918 
ATOM    239  C   GLU A  51      11.271 -21.539  -2.238 
ATOM    240  O   GLU A  51      12.477 -21.471  -2.014 
ATOM    241  N   SER A  52      10.782 -22.163  -3.323 
ATOM    242  CA  SER A  52      11.648 -22.819  -4.266 
ATOM    243  CB  SER A  52      10.871 -23.670  -5.287 
ATOM    244  OG  SER A  52      11.770 -24.296  -6.189 
ATOM    245  C   SER A  52      12.484 -21.840  -5.041 
ATOM    246  O   SER A  52      13.695 -22.015  -5.173 
ATOM    247  N   ILE A  53      11.853 -20.774  -5.572 
ATOM    248  CA  ILE A  53      12.510 -19.830  -6.436 
ATOM    249  CB  ILE A  53      11.569 -18.839  -7.063 
ATOM    250  CG1 ILE A  53      12.268 -18.100  -8.213 
ATOM    251  CG2 ILE A  53      11.022 -17.910  -5.967 
ATOM    252  CD1 ILE A  53      11.307 -17.285  -9.080 
ATOM    253  C   ILE A  53      13.564 -19.071  -5.697 
ATOM    254  O   ILE A  53      14.625 -18.777  -6.243 
ATOM    255  N   MET A  54      13.288 -18.724  -4.431 
ATOM    256  CA  MET A  54      14.208 -17.931  -3.681 
ATOM    257  CB  MET A  54      13.657 -17.630  -2.278 
ATOM    258  CG  MET A  54      14.129 -16.292  -1.716 
ATOM    259  SD  MET A  54      13.400 -14.851  -2.557 
ATOM    260  CE  MET A  54      13.965 -13.641  -1.327 
ATOM    261  C   MET A  54      15.482 -18.715  -3.574 
ATOM    262  O   MET A  54      16.577 -18.162  -3.661 
ATOM    263  N   ARG A  55      15.360 -20.040  -3.377 
ATOM    264  CA  ARG A  55      16.487 -20.926  -3.259 
ATOM    265  CB  ARG A  55      16.035 -22.353  -2.921 
ATOM    266  CG  ARG A  55      15.198 -22.413  -1.641 
ATOM    267  CD  ARG A  55      14.502 -23.757  -1.423 
ATOM    268  NE  ARG A  55      15.339 -24.566  -0.498 
ATOM    269  CZ  ARG A  55      15.110 -25.907  -0.399 
ATOM    270  NH1 ARG A  55      14.168 -26.490  -1.198 
ATOM    271  NH2 ARG A  55      15.823 -26.659   0.486 
ATOM    272  C   ARG A  55      17.249 -20.983  -4.555 
ATOM    273  O   ARG A  55      18.476 -20.907  -4.565 
ATOM    274  N   ARG A  56      16.538 -21.101  -5.694 
ATOM    275  CA  ARG A  56      17.186 -21.258  -6.971 
ATOM    276  CB  ARG A  56      16.203 -21.454  -8.140 
ATOM    277  CG  ARG A  56      15.409 -22.759  -8.083 
ATOM    278  CD  ARG A  56      14.767 -23.128  -9.423 
ATOM    279  NE  ARG A  56      13.877 -22.004  -9.821 
ATOM    280  CZ  ARG A  56      12.561 -22.008  -9.459 
ATOM    281  NH1 ARG A  56      12.047 -23.057  -8.752 
ATOM    282  NH2 ARG A  56      11.757 -20.960  -9.804 
ATOM    283  C   ARG A  56      17.993 -20.038  -7.297 
ATOM    284  O   ARG A  56      19.094 -20.132  -7.842 
ATOM    285  N   ARG A  57      17.434 -18.858  -6.981 
ATOM    286  CA  ARG A  57      17.989 -17.566  -7.272 
ATOM    287  CB  ARG A  57      16.981 -16.432  -7.028 
ATOM    288  CG  ARG A  57      15.720 -16.618  -7.872 
ATOM    289  CD  ARG A  57      16.007 -16.749  -9.368 
ATOM    290  NE  ARG A  57      14.774 -17.286 -10.009 
ATOM    291  CZ  ARG A  57      14.462 -16.937 -11.292 
ATOM    292  NH1 ARG A  57      15.255 -16.058 -11.970 
ATOM    293  NH2 ARG A  57      13.356 -17.462 -11.896 
ATOM    294  C   ARG A  57      19.215 -17.308  -6.446 
ATOM    295  O   ARG A  57      20.047 -16.489  -6.833 
ATOM    296  N   GLY A  58      19.345 -17.952  -5.266 
ATOM    297  CA  GLY A  58      20.518 -17.749  -4.452 
ATOM    298  C   GLY A  58      20.249 -16.676  -3.435 
ATOM    299  O   GLY A  58      21.171 -16.056  -2.910 
ATOM    300  N   LEU A  59      18.957 -16.404  -3.197 
ATOM    301  CA  LEU A  59      18.390 -15.442  -2.291 
ATOM    302  CB  LEU A  59      16.997 -14.993  -2.748 
ATOM    303  CG  LEU A  59      17.057 -14.335  -4.141 
ATOM    304  CD1 LEU A  59      15.690 -13.786  -4.573 
ATOM    305  CD2 LEU A  59      18.175 -13.282  -4.214 
ATOM    306  C   LEU A  59      18.342 -15.875  -0.842 
ATOM    307  O   LEU A  59      17.877 -15.107  -0.005 
ATOM    308  N   THR A  60      18.628 -17.158  -0.543 
ATOM    309  CA  THR A  60      18.521 -17.780   0.758 
ATOM    310  CB  THR A  60      18.422 -19.273   0.655 
ATOM    311  OG1 THR A  60      19.592 -19.810   0.057 
ATOM    312  CG2 THR A  60      17.192 -19.608  -0.204 
ATOM    313  C   THR A  60      19.582 -17.448   1.776 
ATOM    314  O   THR A  60      19.306 -17.592   2.964 
ATOM    315  N   SER A  61      20.833 -17.093   1.412 
ATOM    316  CA  SER A  61      21.758 -16.859   2.493 
ATOM    317  CB  SER A  61      22.957 -17.826   2.485 
ATOM    318  OG  SER A  61      22.517 -19.158   2.702 
ATOM    319  C   SER A  61      22.320 -15.475   2.407 
ATOM    320  O   SER A  61      23.186 -15.209   1.575 
ATOM    321  N   PRO A  62      21.889 -14.572   3.254 
ATOM    322  CA  PRO A  62      20.832 -14.844   4.197 
ATOM    323  CD  PRO A  62      22.847 -13.617   3.787 
ATOM    324  CB  PRO A  62      20.985 -13.822   5.320 
ATOM    325  CG  PRO A  62      22.467 -13.428   5.263 
ATOM    326  C   PRO A  62      19.514 -14.718   3.499 
ATOM    327  O   PRO A  62      19.488 -14.279   2.350 
ATOM    328  N   CYS A  63      18.409 -15.091   4.176 
ATOM    329  CA  CYS A  63      17.107 -15.029   3.577 
ATOM    330  CB  CYS A  63      15.980 -15.525   4.508 
ATOM    331  SG  CYS A  63      16.264 -17.191   5.180 
ATOM    332  C   CYS A  63      16.811 -13.590   3.286 
ATOM    333  O   CYS A  63      16.979 -12.728   4.148 
ATOM    334  N   LYS A  64      16.363 -13.286   2.050 
ATOM    335  CA  LYS A  64      16.024 -11.933   1.733 
ATOM    336  CB  LYS A  64      15.958 -11.675   0.217 
ATOM    337  CG  LYS A  64      15.947 -10.196  -0.175 
ATOM    338  CD  LYS A  64      16.188  -9.974  -1.671 
ATOM    339  CE  LYS A  64      16.192  -8.501  -2.084 
ATOM    340  NZ  LYS A  64      16.367  -8.389  -3.549 
ATOM    341  C   LYS A  64      14.671 -11.685   2.334 
ATOM    342  O   LYS A  64      13.782 -12.531   2.250 
ATOM    343  N   ASP A  65      14.485 -10.514   2.975 
ATOM    344  CA  ASP A  65      13.252 -10.245   3.660 
ATOM    345  CB  ASP A  65      13.310  -8.967   4.522 
ATOM    346  CG  ASP A  65      13.625  -7.757   3.647 
ATOM    347  OD1 ASP A  65      14.224  -7.939   2.553 
ATOM    348  OD2 ASP A  65      13.278  -6.626   4.077 
ATOM    349  C   ASP A  65      12.107 -10.144   2.699 
ATOM    350  O   ASP A  65      11.037 -10.700   2.946 
ATOM    351  N   ILE A  66      12.280  -9.419   1.579 
ATOM    352  CA  ILE A  66      11.198  -9.300   0.645 
ATOM    353  CB  ILE A  66      10.432  -8.019   0.848 
ATOM    354  CG1 ILE A  66       9.083  -8.013   0.109 
ATOM    355  CG2 ILE A  66      11.366  -6.859   0.468 
ATOM    356  CD1 ILE A  66       9.205  -8.016  -1.410 
ATOM    357  C   ILE A  66      11.805  -9.311  -0.725 
ATOM    358  O   ILE A  66      12.863  -8.720  -0.940 
ATOM    359  N   ASN A  67      11.179 -10.019  -1.688 
ATOM    360  CA  ASN A  67      11.720 -10.015  -3.017 
ATOM    361  CB  ASN A  67      12.741 -11.139  -3.259 
ATOM    362  CG  ASN A  67      13.477 -10.847  -4.558 
ATOM    363  OD1 ASN A  67      14.272  -9.911  -4.638 
ATOM    364  ND2 ASN A  67      13.214 -11.676  -5.603 
ATOM    365  C   ASN A  67      10.584 -10.205  -3.973 
ATOM    366  O   ASN A  67       9.740 -11.082  -3.786 
ATOM    367  N   THR A  68      10.556  -9.392  -5.048 
ATOM    368  CA  THR A  68       9.471  -9.467  -5.982 
ATOM    369  CB  THR A  68       8.762  -8.158  -6.145 
ATOM    370  OG1 THR A  68       8.269  -7.721  -4.886 
ATOM    371  CG2 THR A  68       7.598  -8.348  -7.130 
ATOM    372  C   THR A  68       9.996  -9.879  -7.324 
ATOM    373  O   THR A  68      11.059  -9.439  -7.762 
ATOM    374  N   PHE A  69       9.236 -10.761  -8.006 
ATOM    375  CA  PHE A  69       9.601 -11.241  -9.309 
ATOM    376  CB  PHE A  69       9.527 -12.774  -9.435 
ATOM    377  CG  PHE A  69      10.543 -13.384  -8.526 
ATOM    378  CD1 PHE A  69      11.831 -13.609  -8.956 
ATOM    379  CD2 PHE A  69      10.207 -13.734  -7.237 
ATOM    380  CE1 PHE A  69      12.768 -14.171  -8.120 
ATOM    381  CE2 PHE A  69      11.140 -14.295  -6.395 
ATOM    382  CZ  PHE A  69      12.423 -14.515  -6.835 
ATOM    383  C   PHE A  69       8.608 -10.690 -10.287 
ATOM    384  O   PHE A  69       7.415 -10.605 -10.001 
ATOM    385  N   ILE A  70       9.099 -10.300 -11.480 
ATOM    386  CA  ILE A  70       8.279  -9.766 -12.530 
ATOM    387  CB  ILE A  70       8.894  -8.585 -13.228 
ATOM    388  CG1 ILE A  70       9.137  -7.438 -12.235 
ATOM    389  CG2 ILE A  70       7.982  -8.201 -14.407 
ATOM    390  CD1 ILE A  70      10.026  -6.325 -12.786 
ATOM    391  C   ILE A  70       8.146 -10.852 -13.550 
ATOM    392  O   ILE A  70       9.106 -11.572 -13.824 
ATOM    393  N   HIS A  71       6.934 -11.011 -14.122 
ATOM    394  CA  HIS A  71       6.704 -12.056 -15.078 
ATOM    395  ND1 HIS A  71       6.623 -14.322 -12.875 
ATOM    396  CG  HIS A  71       5.646 -13.442 -13.288 
ATOM    397  CB  HIS A  71       5.509 -12.942 -14.696 
ATOM    398  NE2 HIS A  71       5.416 -13.823 -11.074 
ATOM    399  CD2 HIS A  71       4.918 -13.148 -12.176 
ATOM    400  CE1 HIS A  71       6.439 -14.514 -11.544 
ATOM    401  C   HIS A  71       6.415 -11.410 -16.399 
ATOM    402  O   HIS A  71       6.310 -10.188 -16.486 
ATOM    403  N   GLY A  72       6.286 -12.218 -17.476 
ATOM    404  CA  GLY A  72       6.017 -11.656 -18.772 
ATOM    405  C   GLY A  72       7.295 -11.593 -19.560 
ATOM    406  O   GLY A  72       8.294 -12.209 -19.193 
ATOM    407  N   ASN A  73       7.269 -10.867 -20.702 
ATOM    408  CA  ASN A  73       8.405 -10.782 -21.584 
ATOM    409  CB  ASN A  73       8.034 -10.508 -23.057 
ATOM    410  CG  ASN A  73       7.346  -9.151 -23.163 
ATOM    411  OD1 ASN A  73       7.968  -8.146 -23.502 
ATOM    412  ND2 ASN A  73       6.017  -9.119 -22.872 
ATOM    413  C   ASN A  73       9.371  -9.723 -21.133 
ATOM    414  O   ASN A  73       8.994  -8.716 -20.538 
ATOM    415  N   LYS A  74      10.668  -9.952 -21.434 
ATOM    416  CA  LYS A  74      11.764  -9.101 -21.052 
ATOM    417  CB  LYS A  74      13.152  -9.709 -21.329 
ATOM    418  CG  LYS A  74      13.502 -10.903 -20.438 
ATOM    419  CD  LYS A  74      14.866 -11.514 -20.762 
ATOM    420  CE  LYS A  74      14.989 -11.999 -22.206 
ATOM    421  NZ  LYS A  74      16.380 -12.427 -22.480 
ATOM    422  C   LYS A  74      11.726  -7.769 -21.741 
ATOM    423  O   LYS A  74      12.108  -6.759 -21.152 
ATOM    424  N   ARG A  75      11.268  -7.726 -23.005 
ATOM    425  CA  ARG A  75      11.336  -6.518 -23.783 
ATOM    426  CB  ARG A  75      10.706  -6.680 -25.174 
ATOM    427  CG  ARG A  75      11.275  -7.856 -25.964 
ATOM    428  CD  ARG A  75      10.777  -7.928 -27.407 
ATOM    429  NE  ARG A  75       9.288  -7.909 -27.372 
ATOM    430  CZ  ARG A  75       8.587  -9.047 -27.093 
ATOM    431  NH1 ARG A  75       9.247 -10.192 -26.754 
ATOM    432  NH2 ARG A  75       7.223  -9.036 -27.147 
ATOM    433  C   ARG A  75      10.568  -5.434 -23.096 
ATOM    434  O   ARG A  75      11.000  -4.283 -23.058 
ATOM    435  N   SER A  76       9.396  -5.775 -22.533 
ATOM    436  CA  SER A  76       8.562  -4.791 -21.905 
ATOM    437  CB  SER A  76       7.236  -5.385 -21.396 
ATOM    438  OG  SER A  76       6.471  -5.878 -22.487 
ATOM    439  C   SER A  76       9.281  -4.196 -20.730 
ATOM    440  O   SER A  76       9.132  -3.009 -20.441 
ATOM    441  N   ILE A  77      10.063  -5.017 -20.003 
ATOM    442  CA  ILE A  77      10.777  -4.552 -18.848 
ATOM    443  CB  ILE A  77      11.426  -5.664 -18.076 
ATOM    444  CG1 ILE A  77      10.357  -6.647 -17.572 
ATOM    445  CG2 ILE A  77      12.260  -5.039 -16.946 
ATOM    446  CD1 ILE A  77      10.932  -7.947 -17.010 
ATOM    447  C   ILE A  77      11.850  -3.586 -19.254 
ATOM    448  O   ILE A  77      12.029  -2.547 -18.626 
ATOM    449  N   LYS A  78      12.600  -3.902 -20.324 
ATOM    450  CA  LYS A  78      13.670  -3.048 -20.763 
ATOM    451  CB  LYS A  78      14.457  -3.613 -21.957 
ATOM    452  CG  LYS A  78      15.314  -4.836 -21.619 
ATOM    453  CD  LYS A  78      15.896  -5.526 -22.854 
ATOM    454  CE  LYS A  78      16.828  -6.696 -22.531 
ATOM    455  NZ  LYS A  78      16.037  -7.912 -22.246 
ATOM    456  C   LYS A  78      13.105  -1.727 -21.186 
ATOM    457  O   LYS A  78      13.736  -0.686 -21.012 
ATOM    458  N   ALA A  79      11.881  -1.748 -21.741 
ATOM    459  CA  ALA A  79      11.200  -0.603 -22.284 
ATOM    460  CB  ALA A  79       9.821  -0.951 -22.871 
ATOM    461  C   ALA A  79      10.987   0.445 -21.231 
ATOM    462  O   ALA A  79      10.878   1.630 -21.545 
ATOM    463  N   ILE A  80      10.868   0.044 -19.956 
ATOM    464  CA  ILE A  80      10.626   1.016 -18.927 
ATOM    465  CB  ILE A  80      10.255   0.446 -17.581 
ATOM    466  CG1 ILE A  80      11.316  -0.473 -16.984 
ATOM    467  CG2 ILE A  80       8.892  -0.240 -17.747 
ATOM    468  CD1 ILE A  80      10.900  -1.026 -15.623 
ATOM    469  C   ILE A  80      11.745   2.022 -18.874 
ATOM    470  O   ILE A  80      11.546   3.160 -18.452 
ATOM    471  N   CYS A  81      12.966   1.624 -19.275 
ATOM    472  CA  CYS A  81      14.117   2.486 -19.280 
ATOM    473  CB  CYS A  81      15.428   1.734 -19.567 
ATOM    474  SG  CYS A  81      15.754   0.459 -18.312 
ATOM    475  C   CYS A  81      13.959   3.596 -20.289 
ATOM    476  O   CYS A  81      14.689   4.586 -20.237 
ATOM    477  N   GLU A  82      13.062   3.434 -21.284 
ATOM    478  CA  GLU A  82      12.862   4.454 -22.277 
ATOM    479  CB  GLU A  82      12.970   3.920 -23.715 
ATOM    480  CG  GLU A  82      11.961   2.809 -24.013 
ATOM    481  CD  GLU A  82      12.156   2.352 -25.452 
ATOM    482  OE1 GLU A  82      12.213   3.228 -26.356 
ATOM    483  OE2 GLU A  82      12.249   1.114 -25.666 
ATOM    484  C   GLU A  82      11.484   5.028 -22.107 
ATOM    485  O   GLU A  82      10.696   4.562 -21.287 
ATOM    486  N   ASN A  83      11.173   6.085 -22.884 
ATOM    487  CA  ASN A  83       9.911   6.767 -22.808 
ATOM    488  CB  ASN A  83       9.851   8.042 -23.664 
ATOM    489  CG  ASN A  83      10.676   9.103 -22.944 
ATOM    490  OD1 ASN A  83      10.664   9.185 -21.715 
ATOM    491  ND2 ASN A  83      11.416   9.938 -23.723 
ATOM    492  C   ASN A  83       8.817   5.839 -23.229 
ATOM    493  O   ASN A  83       7.665   6.001 -22.831 
ATOM    494  N   LYS A  84       9.156   4.826 -24.043 
ATOM    495  CA  LYS A  84       8.180   3.925 -24.580 
ATOM    496  CB  LYS A  84       8.857   2.817 -25.416 
ATOM    497  CG  LYS A  84       7.921   1.834 -26.122 
ATOM    498  CD  LYS A  84       7.153   0.911 -25.178 
ATOM    499  CE  LYS A  84       6.396  -0.197 -25.909 
ATOM    500  NZ  LYS A  84       7.357  -1.190 -26.441 
ATOM    501  C   LYS A  84       7.386   3.298 -23.466 
ATOM    502  O   LYS A  84       6.161   3.232 -23.563 
ATOM    503  N   ASN A  85       8.029   2.807 -22.383 
ATOM    504  CA  ASN A  85       7.206   2.217 -21.358 
ATOM    505  CB  ASN A  85       7.343   0.680 -21.318 
ATOM    506  CG  ASN A  85       6.232   0.074 -20.468 
ATOM    507  OD1 ASN A  85       5.067   0.455 -20.576 
ATOM    508  ND2 ASN A  85       6.604  -0.897 -19.592 
ATOM    509  C   ASN A  85       7.600   2.737 -20.000 
ATOM    510  O   ASN A  85       7.516   2.004 -19.015 
ATOM    511  N   GLY A  86       7.987   4.025 -19.869 
ATOM    512  CA  GLY A  86       8.358   4.440 -18.541 
ATOM    513  C   GLY A  86       8.406   5.935 -18.432 
ATOM    514  O   GLY A  86       8.529   6.651 -19.426 
ATOM    515  N   ASN A  87       8.313   6.432 -17.176 
ATOM    516  CA  ASN A  87       8.388   7.834 -16.866 
ATOM    517  CB  ASN A  87       7.070   8.434 -16.338 
ATOM    518  CG  ASN A  87       6.033   8.383 -17.450 
ATOM    519  OD1 ASN A  87       5.564   7.312 -17.828 
ATOM    520  ND2 ASN A  87       5.650   9.574 -17.983 
ATOM    521  C   ASN A  87       9.381   7.966 -15.753 
ATOM    522  O   ASN A  87       9.660   7.005 -15.039 
ATOM    523  N   PRO A  88       9.943   9.130 -15.590 
ATOM    524  CA  PRO A  88      10.890   9.367 -14.542 
ATOM    525  CD  PRO A  88       9.915  10.189 -16.582 
ATOM    526  CB  PRO A  88      11.522  10.727 -14.851 
ATOM    527  CG  PRO A  88      10.555  11.384 -15.857 
ATOM    528  C   PRO A  88      10.168   9.304 -13.236 
ATOM    529  O   PRO A  88       9.050   9.812 -13.144 
ATOM    530  N   HIS A  89      10.804   8.706 -12.212 
ATOM    531  CA  HIS A  89      10.210   8.527 -10.923 
ATOM    532  ND1 HIS A  89       7.895   6.729  -9.424 
ATOM    533  CG  HIS A  89       9.268   6.743  -9.344 
ATOM    534  CB  HIS A  89      10.169   7.046 -10.506 
ATOM    535  NE2 HIS A  89       8.415   6.182  -7.333 
ATOM    536  CD2 HIS A  89       9.569   6.408  -8.061 
ATOM    537  CE1 HIS A  89       7.434   6.387  -8.195 
ATOM    538  C   HIS A  89      11.094   9.291 -10.006 
ATOM    539  O   HIS A  89      12.249   9.524 -10.348 
ATOM    540  N   ARG A  90      10.614   9.570  -8.777 
ATOM    541  CA  ARG A  90      11.134  10.633  -7.973 
ATOM    542  CB  ARG A  90      10.638  10.532  -6.524 
ATOM    543  CG  ARG A  90       9.118  10.621  -6.401 
ATOM    544  CD  ARG A  90       8.581  12.052  -6.436 
ATOM    545  NE  ARG A  90       7.099  11.972  -6.308 
ATOM    546  CZ  ARG A  90       6.398  13.027  -5.801 
ATOM    547  NH1 ARG A  90       7.050  14.164  -5.418 
ATOM    548  NH2 ARG A  90       5.043  12.938  -5.660 
ATOM    549  C   ARG A  90      12.627  10.723  -7.915 
ATOM    550  O   ARG A  90      13.186  11.625  -8.535 
ATOM    551  N   GLU A  91      13.353   9.801  -7.262 
ATOM    552  CA  GLU A  91      14.755  10.115  -7.224 
ATOM    553  CB  GLU A  91      15.367  10.061  -5.812 
ATOM    554  CG  GLU A  91      14.958  11.232  -4.914 
ATOM    555  CD  GLU A  91      13.537  11.000  -4.427 
ATOM    556  OE1 GLU A  91      13.280   9.918  -3.836 
ATOM    557  OE2 GLU A  91      12.688  11.907  -4.644 
ATOM    558  C   GLU A  91      15.504   9.143  -8.074 
ATOM    559  O   GLU A  91      15.859   8.056  -7.623 
ATOM    560  N   ASN A  92      15.780   9.542  -9.330 
ATOM    561  CA  ASN A  92      16.570   8.776 -10.253 
ATOM    562  CB  ASN A  92      18.015   8.583  -9.762 
ATOM    563  CG  ASN A  92      18.669   9.953  -9.678 
ATOM    564  OD1 ASN A  92      18.547  10.766 -10.593 
ATOM    565  ND2 ASN A  92      19.371  10.227  -8.547 
ATOM    566  C   ASN A  92      15.991   7.412 -10.460 
ATOM    567  O   ASN A  92      16.733   6.456 -10.678 
ATOM    568  N   LEU A  93      14.653   7.283 -10.421 
ATOM    569  CA  LEU A  93      14.046   5.998 -10.644 
ATOM    570  CB  LEU A  93      13.196   5.499  -9.462 
ATOM    571  CG  LEU A  93      14.013   5.127  -8.208 
ATOM    572  CD1 LEU A  93      13.097   4.644  -7.072 
ATOM    573  CD2 LEU A  93      15.107   4.099  -8.543 
ATOM    574  C   LEU A  93      13.141   6.137 -11.825 
ATOM    575  O   LEU A  93      12.979   7.226 -12.373 
ATOM    576  N   ARG A  94      12.563   5.007 -12.286 
ATOM    577  CA  ARG A  94      11.651   5.047 -13.395 
ATOM    578  CB  ARG A  94      12.264   4.533 -14.706 
ATOM    579  CG  ARG A  94      13.421   5.410 -15.185 
ATOM    580  CD  ARG A  94      13.981   5.008 -16.550 
ATOM    581  NE  ARG A  94      12.929   5.315 -17.557 
ATOM    582  CZ  ARG A  94      12.803   6.585 -18.040 
ATOM    583  NH1 ARG A  94      13.625   7.577 -17.590 
ATOM    584  NH2 ARG A  94      11.843   6.868 -18.966 
ATOM    585  C   ARG A  94      10.481   4.169 -13.054 
ATOM    586  O   ARG A  94      10.637   3.137 -12.403 
ATOM    587  N   ILE A  95       9.268   4.577 -13.488 
ATOM    588  CA  ILE A  95       8.059   3.839 -13.228 
ATOM    589  CB  ILE A  95       7.025   4.653 -12.501 
ATOM    590  CG1 ILE A  95       5.820   3.791 -12.084 
ATOM    591  CG2 ILE A  95       6.656   5.846 -13.397 
ATOM    592  CD1 ILE A  95       6.118   2.807 -10.956 
ATOM    593  C   ILE A  95       7.471   3.433 -14.552 
ATOM    594  O   ILE A  95       7.417   4.230 -15.487 
ATOM    595  N   SER A  96       7.017   2.167 -14.668 
ATOM    596  CA  SER A  96       6.520   1.669 -15.924 
ATOM    597  CB  SER A  96       6.521   0.132 -16.021 
ATOM    598  OG  SER A  96       5.638  -0.423 -15.057 
ATOM    599  C   SER A  96       5.122   2.137 -16.200 
ATOM    600  O   SER A  96       4.324   2.355 -15.289 
ATOM    601  N   LYS A  97       4.824   2.366 -17.497 
ATOM    602  CA  LYS A  97       3.513   2.735 -17.955 
ATOM    603  CB  LYS A  97       3.499   3.283 -19.390 
ATOM    604  CG  LYS A  97       4.096   4.687 -19.504 
ATOM    605  CD  LYS A  97       4.273   5.153 -20.949 
ATOM    606  CE  LYS A  97       4.718   6.611 -21.063 
ATOM    607  NZ  LYS A  97       6.152   6.728 -20.709 
ATOM    608  C   LYS A  97       2.610   1.543 -17.924 
ATOM    609  O   LYS A  97       1.429   1.655 -17.600 
ATOM    610  N   SER A  98       3.157   0.372 -18.304 
ATOM    611  CA  SER A  98       2.430  -0.864 -18.402 
ATOM    612  CB  SER A  98       3.113  -1.826 -19.387 
ATOM    613  OG  SER A  98       2.438  -3.069 -19.433 
ATOM    614  C   SER A  98       2.391  -1.529 -17.062 
ATOM    615  O   SER A  98       3.191  -1.233 -16.178 
ATOM    616  N   SER A  99       1.438  -2.468 -16.892 
ATOM    617  CA  SER A  99       1.316  -3.181 -15.654 
ATOM    618  CB  SER A  99      -0.138  -3.329 -15.182 
ATOM    619  OG  SER A  99      -0.171  -4.036 -13.953 
ATOM    620  C   SER A  99       1.866  -4.551 -15.901 
ATOM    621  O   SER A  99       1.756  -5.075 -17.006 
ATOM    622  N   PHE A 100       2.499  -5.160 -14.875 
ATOM    623  CA  PHE A 100       3.096  -6.452 -15.063 
ATOM    624  CB  PHE A 100       4.625  -6.462 -14.858 
ATOM    625  CG  PHE A 100       5.327  -5.637 -15.887 
ATOM    626  CD1 PHE A 100       5.439  -4.271 -15.743 
ATOM    627  CD2 PHE A 100       5.897  -6.234 -16.988 
ATOM    628  CE1 PHE A 100       6.097  -3.516 -16.687 
ATOM    629  CE2 PHE A 100       6.556  -5.484 -17.934 
ATOM    630  CZ  PHE A 100       6.657  -4.121 -17.787 
ATOM    631  C   PHE A 100       2.572  -7.384 -14.016 
ATOM    632  O   PHE A 100       2.195  -6.966 -12.922 
ATOM    633  N   GLN A 101       2.513  -8.691 -14.344 
ATOM    634  CA  GLN A 101       2.171  -9.658 -13.345 
ATOM    635  CB  GLN A 101       1.839 -11.052 -13.904 
ATOM    636  CG  GLN A 101       0.489 -11.131 -14.617 
ATOM    637  CD  GLN A 101      -0.593 -11.194 -13.547 
ATOM    638  OE1 GLN A 101      -0.366 -11.697 -12.449 
ATOM    639  NE2 GLN A 101      -1.804 -10.667 -13.873 
ATOM    640  C   GLN A 101       3.394  -9.793 -12.496 
ATOM    641  O   GLN A 101       4.508  -9.873 -13.015 
ATOM    642  N   VAL A 102       3.218  -9.802 -11.161 
ATOM    643  CA  VAL A 102       4.354  -9.886 -10.293 
ATOM    644  CB  VAL A 102       4.759  -8.562  -9.714 
ATOM    645  CG1 VAL A 102       5.195  -7.637 -10.861 
ATOM    646  CG2 VAL A 102       3.584  -8.007  -8.887 
ATOM    647  C   VAL A 102       4.011 -10.774  -9.139 
ATOM    648  O   VAL A 102       2.841 -11.025  -8.854 
ATOM    649  N   THR A 103       5.050 -11.314  -8.467 
ATOM    650  CA  THR A 103       4.829 -12.120  -7.304 
ATOM    651  CB  THR A 103       5.112 -13.577  -7.530 
ATOM    652  OG1 THR A 103       4.295 -14.080  -8.577 
ATOM    653  CG2 THR A 103       4.826 -14.343  -6.226 
ATOM    654  C   THR A 103       5.781 -11.637  -6.255 
ATOM    655  O   THR A 103       6.988 -11.574  -6.489 
ATOM    656  N   THR A 104       5.262 -11.297  -5.057 
ATOM    657  CA  THR A 104       6.109 -10.812  -4.005 
ATOM    658  CB  THR A 104       5.546  -9.614  -3.295 
ATOM    659  OG1 THR A 104       5.356  -8.546  -4.210 
ATOM    660  CG2 THR A 104       6.514  -9.193  -2.176 
ATOM    661  C   THR A 104       6.242 -11.896  -2.986 
ATOM    662  O   THR A 104       5.251 -12.502  -2.581 
ATOM    663  N   CYS A 105       7.490 -12.172  -2.555 
ATOM    664  CA  CYS A 105       7.738 -13.200  -1.586 
ATOM    665  CB  CYS A 105       8.849 -14.165  -2.029 
ATOM    666  SG  CYS A 105       8.448 -14.908  -3.639 
ATOM    667  C   CYS A 105       8.189 -12.511  -0.339 
ATOM    668  O   CYS A 105       9.178 -11.779  -0.349 
ATOM    669  N   LYS A 106       7.459 -12.730   0.774 
ATOM    670  CA  LYS A 106       7.781 -12.086   2.014 
ATOM    671  CB  LYS A 106       6.585 -11.338   2.628 
ATOM    672  CG  LYS A 106       6.127 -10.139   1.793 
ATOM    673  CD  LYS A 106       4.735  -9.634   2.178 
ATOM    674  CE  LYS A 106       4.309  -8.374   1.425 
ATOM    675  NZ  LYS A 106       5.014  -7.194   1.974 
ATOM    676  C   LYS A 106       8.204 -13.134   2.988 
ATOM    677  O   LYS A 106       7.514 -14.131   3.203 
ATOM    678  N   LEU A 107       9.370 -12.908   3.618 
ATOM    679  CA  LEU A 107       9.910 -13.866   4.533 
ATOM    680  CB  LEU A 107      11.381 -13.570   4.883 
ATOM    681  CG  LEU A 107      12.026 -14.570   5.857 
ATOM    682  CD1 LEU A 107      12.138 -15.973   5.238 
ATOM    683  CD2 LEU A 107      13.375 -14.044   6.370 
ATOM    684  C   LEU A 107       9.105 -13.824   5.787 
ATOM    685  O   LEU A 107       8.661 -12.764   6.225 
ATOM    686  N   HIS A 108       8.855 -15.005   6.380 
ATOM    687  CA  HIS A 108       8.191 -15.020   7.648 
ATOM    688  ND1 HIS A 108       6.503 -17.160   5.722 
ATOM    689  CG  HIS A 108       6.507 -16.861   7.063 
ATOM    690  CB  HIS A 108       6.725 -15.489   7.618 
ATOM    691  NE2 HIS A 108       6.076 -19.059   6.793 
ATOM    692  CD2 HIS A 108       6.247 -18.033   7.703 
ATOM    693  CE1 HIS A 108       6.239 -18.488   5.615 
ATOM    694  C   HIS A 108       8.993 -15.906   8.534 
ATOM    695  O   HIS A 108       9.644 -16.843   8.076 
ATOM    696  N   GLY A 109       8.958 -15.620   9.846 
ATOM    697  CA  GLY A 109       9.793 -16.334  10.759 
ATOM    698  C   GLY A 109      10.861 -15.362  11.144 
ATOM    699  O   GLY A 109      11.206 -14.465  10.376 
ATOM    700  N   GLY A 110      11.378 -15.513  12.376 
ATOM    701  CA  GLY A 110      12.344 -14.642  12.983 
ATOM    702  C   GLY A 110      13.717 -14.700  12.379 
ATOM    703  O   GLY A 110      14.419 -13.689  12.376 
ATOM    704  N   SER A 111      14.166 -15.876  11.892 
ATOM    705  CA  SER A 111      15.555 -15.993  11.521 
ATOM    706  CB  SER A 111      16.129 -17.404  11.740 
ATOM    707  OG  SER A 111      17.494 -17.439  11.353 
ATOM    708  C   SER A 111      15.827 -15.629  10.092 
ATOM    709  O   SER A 111      15.060 -15.888   9.167 
ATOM    710  N   PRO A 112      16.953 -14.967   9.967 
ATOM    711  CA  PRO A 112      17.492 -14.571   8.686 
ATOM    712  CD  PRO A 112      17.334 -14.031  11.015 
ATOM    713  CB  PRO A 112      18.504 -13.462   8.973 
ATOM    714  CG  PRO A 112      18.025 -12.860  10.301 
ATOM    715  C   PRO A 112      18.112 -15.709   7.930 
ATOM    716  O   PRO A 112      18.498 -15.507   6.778 
ATOM    717  N   TRP A 113      18.254 -16.900   8.543 
ATOM    718  CA  TRP A 113      18.952 -17.947   7.848 
ATOM    719  CB  TRP A 113      20.140 -18.493   8.653 
ATOM    720  CG  TRP A 113      21.239 -17.473   8.801 
ATOM    721  CD2 TRP A 113      22.171 -17.157   7.757 
ATOM    722  CD1 TRP A 113      21.549 -16.668   9.857 
ATOM    723  NE1 TRP A 113      22.625 -15.874   9.541 
ATOM    724  CE2 TRP A 113      23.017 -16.164   8.250 
ATOM    725  CE3 TRP A 113      22.310 -17.654   6.495 
ATOM    726  CZ2 TRP A 113      24.022 -15.652   7.480 
ATOM    727  CZ3 TRP A 113      23.322 -17.137   5.721 
ATOM    728  CH2 TRP A 113      24.162 -16.156   6.206 
ATOM    729  C   TRP A 113      18.019 -19.078   7.526 
ATOM    730  O   TRP A 113      16.980 -19.259   8.157 
ATOM    731  N   PRO A 114      18.387 -19.844   6.525 
ATOM    732  CA  PRO A 114      17.605 -20.941   6.018 
ATOM    733  CD  PRO A 114      19.726 -19.807   5.959 
ATOM    734  CB  PRO A 114      18.412 -21.510   4.849 
ATOM    735  CG  PRO A 114      19.865 -21.131   5.190 
ATOM    736  C   PRO A 114      17.349 -21.963   7.077 
ATOM    737  O   PRO A 114      18.132 -22.055   8.021 
ATOM    738  N   PRO A 115      16.287 -22.717   6.949 
ATOM    739  CA  PRO A 115      15.417 -22.592   5.810 
ATOM    740  CD  PRO A 115      16.308 -24.080   7.460 
ATOM    741  CB  PRO A 115      14.554 -23.850   5.796 
ATOM    742  CG  PRO A 115      15.436 -24.898   6.494 
ATOM    743  C   PRO A 115      14.624 -21.326   5.826 
ATOM    744  O   PRO A 115      14.324 -20.822   6.907 
ATOM    745  N   CYS A 116      14.262 -20.805   4.637 
ATOM    746  CA  CYS A 116      13.552 -19.559   4.576 
ATOM    747  CB  CYS A 116      14.136 -18.609   3.509 
ATOM    748  SG  CYS A 116      15.947 -18.432   3.606 
ATOM    749  C   CYS A 116      12.141 -19.851   4.153 
ATOM    750  O   CYS A 116      11.913 -20.416   3.083 
ATOM    751  N   GLN A 117      11.145 -19.461   4.980 
ATOM    752  CA  GLN A 117       9.776 -19.689   4.605 
ATOM    753  CB  GLN A 117       8.829 -20.057   5.761 
ATOM    754  CG  GLN A 117       9.262 -21.272   6.578 
ATOM    755  CD  GLN A 117       9.944 -20.724   7.818 
ATOM    756  OE1 GLN A 117      10.525 -19.641   7.791 
ATOM    757  NE2 GLN A 117       9.847 -21.480   8.943 
ATOM    758  C   GLN A 117       9.264 -18.399   4.045 
ATOM    759  O   GLN A 117       9.593 -17.322   4.542 
ATOM    760  N   TYR A 118       8.444 -18.476   2.979 
ATOM    761  CA  TYR A 118       7.961 -17.279   2.352 
ATOM    762  CB  TYR A 118       8.554 -17.047   0.952 
ATOM    763  CG  TYR A 118      10.003 -16.728   1.079 
ATOM    764  CD1 TYR A 118      10.406 -15.445   1.371 
ATOM    765  CD2 TYR A 118      10.958 -17.702   0.895 
ATOM    766  CE1 TYR A 118      11.740 -15.138   1.486 
ATOM    767  CE2 TYR A 118      12.294 -17.401   1.008 
ATOM    768  CZ  TYR A 118      12.686 -16.117   1.304 
ATOM    769  OH  TYR A 118      14.057 -15.806   1.420 
ATOM    770  C   TYR A 118       6.480 -17.356   2.150 
ATOM    771  O   TYR A 118       5.907 -18.436   2.018 
ATOM    772  N   ARG A 119       5.827 -16.174   2.139 
ATOM    773  CA  ARG A 119       4.427 -16.059   1.843 
ATOM    774  CB  ARG A 119       3.652 -15.202   2.858 
ATOM    775  CG  ARG A 119       3.673 -15.788   4.269 
ATOM    776  CD  ARG A 119       2.594 -16.840   4.518 
ATOM    777  NE  ARG A 119       2.885 -17.449   5.844 
ATOM    778  CZ  ARG A 119       1.863 -17.879   6.638 
ATOM    779  NH1 ARG A 119       0.571 -17.731   6.223 
ATOM    780  NH2 ARG A 119       2.135 -18.448   7.848 
ATOM    781  C   ARG A 119       4.365 -15.344   0.526 
ATOM    782  O   ARG A 119       5.061 -14.349   0.325 
ATOM    783  N   ALA A 120       3.524 -15.828  -0.411 
ATOM    784  CA  ALA A 120       3.516 -15.241  -1.722 
ATOM    785  CB  ALA A 120       3.540 -16.279  -2.857 
ATOM    786  C   ALA A 120       2.290 -14.411  -1.918 
ATOM    787  O   ALA A 120       1.191 -14.774  -1.498 
ATOM    788  N   THR A 121       2.473 -13.235  -2.553 
ATOM    789  CA  THR A 121       1.362 -12.387  -2.858 
ATOM    790  CB  THR A 121       1.414 -11.077  -2.132 
ATOM    791  OG1 THR A 121       1.493 -11.279  -0.729 
ATOM    792  CG2 THR A 121       0.136 -10.304  -2.467 
ATOM    793  C   THR A 121       1.454 -12.058  -4.319 
ATOM    794  O   THR A 121       2.368 -11.355  -4.746 
ATOM    795  N   ALA A 122       0.503 -12.561  -5.131 
ATOM    796  CA  ALA A 122       0.506 -12.258  -6.535 
ATOM    797  CB  ALA A 122      -0.363 -13.214  -7.372 
ATOM    798  C   ALA A 122      -0.051 -10.879  -6.695 
ATOM    799  O   ALA A 122      -0.797 -10.403  -5.841 
ATOM    800  N   GLY A 123       0.311 -10.190  -7.800 
ATOM    801  CA  GLY A 123      -0.202  -8.866  -8.009 
ATOM    802  C   GLY A 123      -0.066  -8.514  -9.455 
ATOM    803  O   GLY A 123       0.601  -9.210 -10.221 
ATOM    804  N   PHE A 124      -0.738  -7.418  -9.864 
ATOM    805  CA  PHE A 124      -0.677  -6.940 -11.215 
ATOM    806  CB  PHE A 124      -1.952  -7.333 -11.988 
ATOM    807  CG  PHE A 124      -1.880  -6.953 -13.427 
ATOM    808  CD1 PHE A 124      -1.110  -7.677 -14.309 
ATOM    809  CD2 PHE A 124      -2.620  -5.893 -13.902 
ATOM    810  CE1 PHE A 124      -1.058  -7.330 -15.640 
ATOM    811  CE2 PHE A 124      -2.573  -5.544 -15.231 
ATOM    812  CZ  PHE A 124      -1.789  -6.263 -16.103 
ATOM    813  C   PHE A 124      -0.614  -5.444 -11.112 
ATOM    814  O   PHE A 124      -1.586  -4.807 -10.707 
ATOM    815  N   ARG A 125       0.538  -4.838 -11.470 
ATOM    816  CA  ARG A 125       0.653  -3.408 -11.368 
ATOM    817  CB  ARG A 125       0.731  -2.905  -9.919 
ATOM    818  CG  ARG A 125       1.922  -3.477  -9.148 
ATOM    819  CD  ARG A 125       2.201  -2.737  -7.841 
ATOM    820  NE  ARG A 125       2.654  -1.368  -8.212 
ATOM    821  CZ  ARG A 125       2.539  -0.343  -7.320 
ATOM    822  NH1 ARG A 125       2.021  -0.575  -6.078 
ATOM    823  NH2 ARG A 125       2.940   0.912  -7.672 
ATOM    824  C   ARG A 125       1.930  -2.974 -12.029 
ATOM    825  O   ARG A 125       2.704  -3.796 -12.517 
ATOM    826  N   ASN A 126       2.164  -1.643 -12.058 
ATOM    827  CA  ASN A 126       3.348  -1.060 -12.631 
ATOM    828  CB  ASN A 126       3.319   0.475 -12.733 
ATOM    829  CG  ASN A 126       2.288   0.920 -13.750 
ATOM    830  OD1 ASN A 126       1.798   0.128 -14.551 
ATOM    831  ND2 ASN A 126       1.954   2.238 -13.724 
ATOM    832  C   ASN A 126       4.475  -1.326 -11.687 
ATOM    833  O   ASN A 126       4.252  -1.649 -10.522 
ATOM    834  N   VAL A 127       5.728  -1.187 -12.170 
ATOM    835  CA  VAL A 127       6.853  -1.442 -11.318 
ATOM    836  CB  VAL A 127       7.620  -2.670 -11.710 
ATOM    837  CG1 VAL A 127       6.692  -3.888 -11.560 
ATOM    838  CG2 VAL A 127       8.164  -2.479 -13.137 
ATOM    839  C   VAL A 127       7.801  -0.286 -11.389 
ATOM    840  O   VAL A 127       7.791   0.482 -12.349 
ATOM    841  N   VAL A 128       8.640  -0.129 -10.338 
ATOM    842  CA  VAL A 128       9.608   0.932 -10.290 
ATOM    843  CB  VAL A 128       9.558   1.739  -9.024 
ATOM    844  CG1 VAL A 128      10.684   2.788  -9.058 
ATOM    845  CG2 VAL A 128       8.156   2.343  -8.876 
ATOM    846  C   VAL A 128      10.968   0.306 -10.332 
ATOM    847  O   VAL A 128      11.242  -0.659  -9.620 
ATOM    848  N   VAL A 129      11.864   0.853 -11.180 
ATOM    849  CA  VAL A 129      13.192   0.316 -11.293 
ATOM    850  CB  VAL A 129      13.377  -0.597 -12.470 
ATOM    851  CG1 VAL A 129      12.475  -1.829 -12.285 
ATOM    852  CG2 VAL A 129      13.103   0.196 -13.761 
ATOM    853  C   VAL A 129      14.143   1.454 -11.487 
ATOM    854  O   VAL A 129      13.740   2.610 -11.599 
ATOM    855  N   ALA A 130      15.453   1.141 -11.469 
ATOM    856  CA  ALA A 130      16.471   2.102 -11.776 
ATOM    857  CB  ALA A 130      17.570   2.201 -10.704 
ATOM    858  C   ALA A 130      17.107   1.586 -13.029 
ATOM    859  O   ALA A 130      17.251   0.376 -13.195 
ATOM    860  N   CYS A 131      17.489   2.483 -13.964 
ATOM    861  CA  CYS A 131      18.044   1.992 -15.195 
ATOM    862  CB  CYS A 131      17.222   2.356 -16.450 
ATOM    863  SG  CYS A 131      15.649   1.450 -16.538 
ATOM    864  C   CYS A 131      19.424   2.528 -15.408 
ATOM    865  O   CYS A 131      19.772   3.615 -14.946 
ATOM    866  N   GLU A 132      20.255   1.724 -16.108 
ATOM    867  CA  GLU A 132      21.592   2.093 -16.475 
ATOM    868  CB  GLU A 132      22.653   1.496 -15.531 
ATOM    869  CG  GLU A 132      24.095   1.876 -15.875 
ATOM    870  CD  GLU A 132      25.017   1.153 -14.901 
ATOM    871  OE1 GLU A 132      24.867  -0.090 -14.759 
ATOM    872  OE2 GLU A 132      25.883   1.833 -14.288 
ATOM    873  C   GLU A 132      21.835   1.497 -17.828 
ATOM    874  O   GLU A 132      21.581   0.315 -18.054 
ATOM    875  N   ASN A 133      22.341   2.307 -18.771 
ATOM    876  CA  ASN A 133      22.633   1.807 -20.081 
ATOM    877  CB  ASN A 133      23.666   0.669 -20.045 
ATOM    878  CG  ASN A 133      24.142   0.395 -21.460 
ATOM    879  OD1 ASN A 133      23.716   1.047 -22.412 
ATOM    880  ND2 ASN A 133      25.042  -0.612 -21.602 
ATOM    881  C   ASN A 133      21.369   1.284 -20.700 
ATOM    882  O   ASN A 133      21.405   0.415 -21.569 
ATOM    883  N   GLY A 134      20.206   1.809 -20.274 
ATOM    884  CA  GLY A 134      18.973   1.431 -20.908 
ATOM    885  C   GLY A 134      18.488   0.100 -20.407 
ATOM    886  O   GLY A 134      17.601  -0.497 -21.016 
ATOM    887  N   LEU A 135      19.052  -0.410 -19.291 
ATOM    888  CA  LEU A 135      18.626  -1.689 -18.777 
ATOM    889  CB  LEU A 135      19.722  -2.763 -18.865 
ATOM    890  CG  LEU A 135      20.118  -3.122 -20.306 
ATOM    891  CD1 LEU A 135      21.217  -4.195 -20.327 
ATOM    892  CD2 LEU A 135      18.890  -3.538 -21.130 
ATOM    893  C   LEU A 135      18.301  -1.547 -17.317 
ATOM    894  O   LEU A 135      18.890  -0.715 -16.629 
ATOM    895  N   PRO A 136      17.352  -2.313 -16.825 
ATOM    896  CA  PRO A 136      17.021  -2.252 -15.420 
ATOM    897  CD  PRO A 136      16.196  -2.669 -17.633 
ATOM    898  CB  PRO A 136      15.657  -2.921 -15.271 
ATOM    899  CG  PRO A 136      15.011  -2.730 -16.653 
ATOM    900  C   PRO A 136      18.077  -2.865 -14.544 
ATOM    901  O   PRO A 136      18.366  -4.050 -14.698 
ATOM    902  N   VAL A 137      18.700  -2.052 -13.670 
ATOM    903  CA  VAL A 137      19.685  -2.428 -12.695 
ATOM    904  CB  VAL A 137      20.708  -1.352 -12.497 
ATOM    905  CG1 VAL A 137      21.444  -1.158 -13.835 
ATOM    906  CG2 VAL A 137      20.006  -0.082 -11.995 
ATOM    907  C   VAL A 137      19.111  -2.788 -11.354 
ATOM    908  O   VAL A 137      19.737  -3.522 -10.593 
ATOM    909  N   HIS A 138      17.948  -2.222 -10.978 
ATOM    910  CA  HIS A 138      17.482  -2.425  -9.634 
ATOM    911  ND1 HIS A 138      17.868  -2.477  -6.392 
ATOM    912  CG  HIS A 138      17.517  -1.474  -7.267 
ATOM    913  CB  HIS A 138      18.027  -1.352  -8.671 
ATOM    914  NE2 HIS A 138      16.458  -1.147  -5.302 
ATOM    915  CD2 HIS A 138      16.654  -0.671  -6.586 
ATOM    916  CE1 HIS A 138      17.208  -2.233  -5.232 
ATOM    917  C   HIS A 138      15.989  -2.347  -9.596 
ATOM    918  O   HIS A 138      15.368  -1.672 -10.416 
ATOM    919  N   LEU A 139      15.380  -3.059  -8.624 
ATOM    920  CA  LEU A 139      13.959  -3.022  -8.464 
ATOM    921  CB  LEU A 139      13.328  -4.424  -8.387 
ATOM    922  CG  LEU A 139      11.796  -4.427  -8.219 
ATOM    923  CD1 LEU A 139      11.097  -3.859  -9.466 
ATOM    924  CD2 LEU A 139      11.275  -5.821  -7.830 
ATOM    925  C   LEU A 139      13.692  -2.338  -7.155 
ATOM    926  O   LEU A 139      14.328  -2.642  -6.146 
ATOM    927  N   ASP A 140      12.744  -1.377  -7.146 
ATOM    928  CA  ASP A 140      12.392  -0.683  -5.938 
ATOM    929  CB  ASP A 140      11.787   0.709  -6.222 
ATOM    930  CG  ASP A 140      11.444   1.439  -4.927 
ATOM    931  OD1 ASP A 140      10.721   0.858  -4.076 
ATOM    932  OD2 ASP A 140      11.902   2.602  -4.774 
ATOM    933  C   ASP A 140      11.357  -1.523  -5.257 
ATOM    934  O   ASP A 140      10.230  -1.654  -5.728 
ATOM    935  N   GLN A 141      11.749  -2.130  -4.123 
ATOM    936  CA  GLN A 141      10.948  -3.011  -3.316 
ATOM    937  CB  GLN A 141      11.779  -3.783  -2.278 
ATOM    938  CG  GLN A 141      12.762  -4.776  -2.905 
ATOM    939  CD  GLN A 141      11.952  -5.908  -3.523 
ATOM    940  OE1 GLN A 141      12.497  -6.786  -4.190 
ATOM    941  NE2 GLN A 141      10.610  -5.884  -3.303 
ATOM    942  C   GLN A 141       9.851  -2.293  -2.576 
ATOM    943  O   GLN A 141       8.819  -2.893  -2.282 
ATOM    944  N   SER A 142      10.034  -0.997  -2.253 
ATOM    945  CA  SER A 142       9.150  -0.301  -1.351 
ATOM    946  CB  SER A 142       9.491   1.193  -1.188 
ATOM    947  OG  SER A 142       9.124   1.919  -2.352 
ATOM    948  C   SER A 142       7.710  -0.375  -1.771 
ATOM    949  O   SER A 142       6.824  -0.464  -0.923 
ATOM    950  N   ILE A 143       7.420  -0.350  -3.080 
ATOM    951  CA  ILE A 143       6.051  -0.356  -3.517 
ATOM    952  CB  ILE A 143       5.929  -0.210  -5.009 
ATOM    953  CG1 ILE A 143       6.581  -1.395  -5.742 
ATOM    954  CG2 ILE A 143       6.534   1.151  -5.388 
ATOM    955  CD1 ILE A 143       6.281  -1.418  -7.241 
ATOM    956  C   ILE A 143       5.389  -1.633  -3.085 
ATOM    957  O   ILE A 143       4.203  -1.660  -2.760 
ATOM    958  N   PHE A 144       6.139  -2.743  -3.129 
ATOM    959  CA  PHE A 144       5.663  -4.054  -2.785 
ATOM    960  CB  PHE A 144       6.569  -5.164  -3.332 
ATOM    961  CG  PHE A 144       6.507  -4.997  -4.812 
ATOM    962  CD1 PHE A 144       5.397  -5.403  -5.519 
ATOM    963  CD2 PHE A 144       7.560  -4.429  -5.496 
ATOM    964  CE1 PHE A 144       5.340  -5.244  -6.884 
ATOM    965  CE2 PHE A 144       7.507  -4.271  -6.860 
ATOM    966  CZ  PHE A 144       6.396  -4.677  -7.557 
ATOM    967  C   PHE A 144       5.482  -4.230  -1.309 
ATOM    968  O   PHE A 144       4.699  -5.077  -0.876 
ATOM    969  N   ARG A 145       6.264  -3.500  -0.495 
ATOM    970  CA  ARG A 145       6.177  -3.640   0.929 
ATOM    971  CB  ARG A 145       7.187  -2.736   1.646 
ATOM    972  CG  ARG A 145       8.616  -2.950   1.149 
ATOM    973  CD  ARG A 145       9.671  -2.223   1.979 
ATOM    974  NE  ARG A 145       9.994  -3.112   3.127 
ATOM    975  CZ  ARG A 145      10.901  -4.116   2.955 
ATOM    976  NH1 ARG A 145      11.537  -4.250   1.755 
ATOM    977  NH2 ARG A 145      11.162  -4.987   3.973 
ATOM    978  C   ARG A 145       4.810  -3.223   1.343 
ATOM    979  O   ARG A 145       4.160  -3.893   2.145 
ATOM    980  N   ARG A 146       4.339  -2.101   0.769 
ATOM    981  CA  ARG A 146       3.061  -1.554   1.109 
ATOM    982  CB  ARG A 146       2.944  -0.061   0.750 
ATOM    983  CG  ARG A 146       4.017   0.799   1.422 
ATOM    984  CD  ARG A 146       3.933   2.291   1.088 
ATOM    985  NE  ARG A 146       5.205   2.914   1.552 
ATOM    986  CZ  ARG A 146       6.283   2.930   0.714 
ATOM    987  NH1 ARG A 146       6.168   2.412  -0.544 
ATOM    988  NH2 ARG A 146       7.470   3.456   1.131 
ATOM    989  C   ARG A 146       2.016  -2.301   0.298 
ATOM    990  O   ARG A 146       1.257  -1.625  -0.446 
ATOM    991  OXT ARG A 146       1.959  -3.554   0.415 
TER
HEADER lig_46.pdb
ATOM      1  P    DC A   1    -164.870 433.614-332.183 
ATOM      2  OP1  DC A   1    -164.161 434.911-332.255 
ATOM      3  OP2  DC A   1    -164.030 432.406-332.328 
ATOM      4  O5'  DC A   1    -165.701 433.530-330.818 
ATOM      5  C5'  DC A   1    -167.028 434.088-330.772 
ATOM      6  C4'  DC A   1    -167.964 433.139-330.050 
ATOM      7  O4'  DC A   1    -168.566 432.162-330.946 
ATOM      8  C3'  DC A   1    -167.330 432.288-328.950 
ATOM      9  O3'  DC A   1    -168.260 432.145-327.884 
ATOM     10  C2'  DC A   1    -167.116 430.919-329.594 
ATOM     11  C1'  DC A   1    -168.434 430.876-330.360 
ATOM     12  N1   DC A   1    -168.460 429.865-331.454 
ATOM     13  C2   DC A   1    -169.666 429.220-331.715 
ATOM     14  O2   DC A   1    -170.656 429.511-331.035 
ATOM     15  N3   DC A   1    -169.709 428.295-332.707 
ATOM     16  C4   DC A   1    -168.613 428.008-333.422 
ATOM     17  N4   DC A   1    -168.707 427.098-334.379 
ATOM     18  C5   DC A   1    -167.363 428.659-333.169 
ATOM     19  C6   DC A   1    -167.339 429.581-332.173 
ATOM     20  P    DA A   2    -167.728 432.198-326.375 
ATOM     21  OP1  DA A   2    -167.609 433.607-325.941 
ATOM     22  OP2  DA A   2    -166.504 431.375-326.253 
ATOM     23  O5'  DA A   2    -168.930 431.492-325.591 
ATOM     24  C5'  DA A   2    -170.267 431.609-326.112 
ATOM     25  C4'  DA A   2    -170.969 430.266-326.044 
ATOM     26  O4'  DA A   2    -170.736 429.457-327.232 
ATOM     27  C3'  DA A   2    -170.551 429.355-324.890 
ATOM     28  O3'  DA A   2    -171.696 428.653-324.420 
ATOM     29  C2'  DA A   2    -169.588 428.350-325.519 
ATOM     30  C1'  DA A   2    -170.364 428.152-326.818 
ATOM     31  N9   DA A   2    -169.559 427.533-327.909 
ATOM     32  C8   DA A   2    -168.230 427.693-328.178 
ATOM     33  N7   DA A   2    -167.817 427.015-329.203 
ATOM     34  C5   DA A   2    -168.955 426.355-329.648 
ATOM     35  C6   DA A   2    -169.180 425.469-330.715 
ATOM     36  N6   DA A   2    -168.220 425.078-331.566 
ATOM     37  N1   DA A   2    -170.430 424.998-330.875 
ATOM     38  C2   DA A   2    -171.379 425.392-330.026 
ATOM     39  N3   DA A   2    -171.287 426.209-329.000 
ATOM     40  C4   DA A   2    -170.026 426.666-328.862 
ATOM     41  P    DT A   3    -171.873 428.422-322.846 
ATOM     42  OP1  DT A   3    -172.490 429.621-322.236 
ATOM     43  OP2  DT A   3    -170.586 427.985-322.261 
ATOM     44  O5'  DT A   3    -172.915 427.208-322.820 
ATOM     45  C5'  DT A   3    -173.865 427.081-323.895 
ATOM     46  C4'  DT A   3    -173.959 425.633-324.335 
ATOM     47  O4'  DT A   3    -172.980 425.300-325.360 
ATOM     48  C3'  DT A   3    -173.720 424.589-323.244 
ATOM     49  O3'  DT A   3    -174.588 423.485-323.465 
ATOM     50  C2'  DT A   3    -172.280 424.125-323.461 
ATOM     51  C1'  DT A   3    -172.332 424.094-324.985 
ATOM     52  N1   DT A   3    -170.989 424.071-325.630 
ATOM     53  C2   DT A   3    -170.867 423.355-326.796 
ATOM     54  O2   DT A   3    -171.798 422.754-327.306 
ATOM     55  N3   DT A   3    -169.608 423.355-327.364 
ATOM     56  C4   DT A   3    -168.489 423.997-326.875 
ATOM     57  O4   DT A   3    -167.414 423.925-327.473 
ATOM     58  C5   DT A   3    -168.717 424.722-325.647 
ATOM     59  C7   DT A   3    -167.550 425.450-325.046 
ATOM     60  C6   DT A   3    -169.930 424.739-325.073 
ATOM     61  P    DG A   4    -175.274 422.773-322.207 
ATOM     62  OP1  DG A   4    -176.493 423.517-321.819 
ATOM     63  OP2  DG A   4    -174.268 422.574-321.139 
ATOM     64  O5'  DG A   4    -175.683 421.357-322.829 
ATOM     65  C5'  DG A   4    -175.998 421.275-324.232 
ATOM     66  C4'  DG A   4    -175.342 420.051-324.839 
ATOM     67  O4'  DG A   4    -173.990 420.320-325.310 
ATOM     68  C3'  DG A   4    -175.176 418.853-323.905 
ATOM     69  O3'  DG A   4    -175.384 417.657-324.647 
ATOM     70  C2'  DG A   4    -173.711 418.904-323.467 
ATOM     71  C1'  DG A   4    -173.135 419.296-324.824 
ATOM     72  N9   DG A   4    -171.752 419.844-324.752 
ATOM     73  C8   DG A   4    -171.170 420.614-323.769 
ATOM     74  N7   DG A   4    -169.922 420.934-324.010 
ATOM     75  C5   DG A   4    -169.658 420.333-325.239 
ATOM     76  C6   DG A   4    -168.470 420.326-326.016 
ATOM     77  O6   DG A   4    -167.390 420.858-325.776 
ATOM     78  N1   DG A   4    -168.637 419.593-327.199 
ATOM     79  C2   DG A   4    -169.800 418.951-327.581 
ATOM     80  N2   DG A   4    -169.755 418.304-328.749 
ATOM     81  N3   DG A   4    -170.913 418.959-326.852 
ATOM     82  C4   DG A   4    -170.768 419.665-325.701 
ATOM     83  P    DA A   5    -176.182 416.449-323.964 
ATOM     84  OP1  DA A   5    -177.639 416.670-324.112 
ATOM     85  OP2  DA A   5    -175.693 416.251-322.582 
ATOM     86  O5'  DA A   5    -175.729 415.215-324.876 
ATOM     87  C5'  DA A   5    -175.399 415.453-326.257 
ATOM     88  C4'  DA A   5    -174.140 414.694-326.627 
ATOM     89  O4'  DA A   5    -172.931 415.463-326.362 
ATOM     90  C3'  DA A   5    -173.912 413.380-325.882 
ATOM     91  O3'  DA A   5    -173.329 412.439-326.776 
ATOM     92  C2'  DA A   5    -172.888 413.720-324.800 
ATOM     93  C1'  DA A   5    -172.018 414.632-325.661 
ATOM     94  N9   DA A   5    -171.108 415.508-324.874 
ATOM     95  C8   DA A   5    -171.328 416.085-323.655 
ATOM     96  N7   DA A   5    -170.334 416.799-323.226 
ATOM     97  C5   DA A   5    -169.384 416.690-324.231 
ATOM     98  C6   DA A   5    -168.093 417.225-324.377 
ATOM     99  N6   DA A   5    -167.511 418.014-323.462 
ATOM    100  N1   DA A   5    -167.419 416.916-325.500 
ATOM    101  C2   DA A   5    -168.002 416.132-326.404 
ATOM    102  N3   DA A   5    -169.194 415.577-326.378 
ATOM    103  C4   DA A   5    -169.848 415.901-325.244 
ATOM    104  P    DA A   6    -173.800 410.910-326.710 
ATOM    105  OP1  DA A   6    -175.038 410.738-327.503 
ATOM    106  OP2  DA A   6    -173.868 410.473-325.298 
ATOM    107  O5'  DA A   6    -172.583 410.173-327.443 
ATOM    108  C5'  DA A   6    -171.851 410.880-328.460 
ATOM    109  C4'  DA A   6    -170.362 410.653-328.280 
ATOM    110  O4'  DA A   6    -169.758 411.625-327.380 
ATOM    111  C3'  DA A   6    -169.963 409.303-327.685 
ATOM    112  O3'  DA A   6    -168.759 408.865-328.304 
ATOM    113  C2'  DA A   6    -169.673 409.598-326.214 
ATOM    114  C1'  DA A   6    -168.958 410.927-326.438 
ATOM    115  N9   DA A   6    -168.851 411.765-325.210 
ATOM    116  C8   DA A   6    -169.743 411.880-324.183 
ATOM    117  N7   DA A   6    -169.363 412.694-323.247 
ATOM    118  C5   DA A   6    -168.129 413.154-323.686 
ATOM    119  C6   DA A   6    -167.202 414.055-323.134 
ATOM    120  N6   DA A   6    -167.387 414.682-321.964 
ATOM    121  N1   DA A   6    -166.075 414.288-323.831 
ATOM    122  C2   DA A   6    -165.897 413.662-324.994 
ATOM    123  N3   DA A   6    -166.686 412.806-325.606 
ATOM    124  C4   DA A   6    -167.807 412.590-324.887 
ATOM    125  P    DG A   7    -168.588 407.314-328.659 
ATOM    126  OP1  DG A   7    -169.236 407.028-329.959 
ATOM    127  OP2  DG A   7    -169.039 406.491-327.514 
ATOM    128  O5'  DG A   7    -167.000 407.198-328.812 
ATOM    129  C5'  DG A   7    -166.257 408.345-329.263 
ATOM    130  C4'  DG A   7    -165.003 408.512-328.428 
ATOM    131  O4'  DG A   7    -165.234 409.317-327.236 
ATOM    132  C3'  DG A   7    -164.387 407.222-327.887 
ATOM    133  O3'  DG A   7    -162.970 407.344-327.909 
ATOM    134  C2'  DG A   7    -164.846 407.154-326.430 
ATOM    135  C1'  DG A   7    -164.674 408.638-326.122 
ATOM    136  N9   DG A   7    -165.396 409.084-324.898 
ATOM    137  C8   DG A   7    -166.602 408.648-324.391 
ATOM    138  N7   DG A   7    -166.964 409.249-323.283 
ATOM    139  C5   DG A   7    -165.925 410.146-323.040 
ATOM    140  C6   DG A   7    -165.751 411.076-321.981 
ATOM    141  O6   DG A   7    -166.490 411.303-321.027 
ATOM    142  N1   DG A   7    -164.551 411.789-322.119 
ATOM    143  C2   DG A   7    -163.641 411.625-323.145 
ATOM    144  N2   DG A   7    -162.557 412.403-323.096 
ATOM    145  N3   DG A   7    -163.806 410.753-324.137 
ATOM    146  C4   DG A   7    -164.964 410.053-324.018 
ATOM    147  P    DA A   8    -162.088 406.076-328.330 
ATOM    148  OP1  DA A   8    -161.999 406.001-329.806 
ATOM    149  OP2  DA A   8    -162.601 404.867-327.649 
ATOM    150  O5'  DA A   8    -160.660 406.469-327.724 
ATOM    151  C5'  DA A   8    -160.303 407.860-327.622 
ATOM    152  C4'  DA A   8    -159.658 408.133-326.278 
ATOM    153  O4'  DA A   8    -160.635 408.462-325.249 
ATOM    154  C3'  DA A   8    -158.863 406.976-325.674 
ATOM    155  O3'  DA A   8    -157.722 407.500-325.006 
ATOM    156  C2'  DA A   8    -159.800 406.365-324.631 
ATOM    157  C1'  DA A   8    -160.351 407.683-324.097 
ATOM    158  N9   DA A   8    -161.612 407.532-323.319 
ATOM    159  C8   DA A   8    -162.631 406.645-323.516 
ATOM    160  N7   DA A   8    -163.602 406.761-322.664 
ATOM    161  C5   DA A   8    -163.199 407.803-321.839 
ATOM    162  C6   DA A   8    -163.799 408.417-320.728 
ATOM    163  N6   DA A   8    -164.991 408.051-320.233 
ATOM    164  N1   DA A   8    -163.128 409.425-320.140 
ATOM    165  C2   DA A   8    -161.946 409.784-320.635 
ATOM    166  N3   DA A   8    -161.290 409.288-321.661 
ATOM    167  C4   DA A   8    -161.982 408.281-322.231 
ATOM    168  P    DA A   9    -156.332 406.713-325.111 
ATOM    169  OP1  DA A   9    -155.641 407.092-326.364 
ATOM    170  OP2  DA A   9    -156.565 405.266-324.911 
ATOM    171  O5'  DA A   9    -155.537 407.307-323.857 
ATOM    172  C5'  DA A   9    -155.818 408.652-323.426 
ATOM    173  C4'  DA A   9    -155.921 408.702-321.915 
ATOM    174  O4'  DA A   9    -157.270 408.429-321.441 
ATOM    175  C3'  DA A   9    -155.053 407.699-321.156 
ATOM    176  O3'  DA A   9    -154.572 408.314-319.967 
ATOM    177  C2'  DA A   9    -156.012 406.574-320.766 
ATOM    178  C1'  DA A   9    -157.193 407.468-320.399 
ATOM    179  N9   DA A   9    -158.494 406.747-320.338 
ATOM    180  C8   DA A   9    -158.921 405.700-321.103 
ATOM    181  N7   DA A   9    -160.113 405.284-320.807 
ATOM    182  C5   DA A   9    -160.509 406.116-319.769 
ATOM    183  C6   DA A   9    -161.688 406.187-319.009 
ATOM    184  N6   DA A   9    -162.735 405.370-319.189 
ATOM    185  N1   DA A   9    -161.752 407.133-318.052 
ATOM    186  C2   DA A   9    -160.709 407.943-317.879 
ATOM    187  N3   DA A   9    -159.562 407.970-318.523 
ATOM    188  C4   DA A   9    -159.524 407.014-319.474 
ATOM    189  P    DA A  10    -153.069 408.023-319.496 
ATOM    190  OP1  DA A  10    -152.142 408.926-320.212 
ATOM    191  OP2  DA A  10    -152.785 406.576-319.611 
ATOM    192  O5'  DA A  10    -153.137 408.435-317.951 
ATOM    193  C5'  DA A  10    -154.060 409.462-317.542 
ATOM    194  C4'  DA A  10    -154.767 409.046-316.268 
ATOM    195  O4'  DA A  10    -155.974 408.273-316.530 
ATOM    196  C3'  DA A  10    -153.961 408.160-315.319 
ATOM    197  O3'  DA A  10    -154.271 408.519-313.978 
ATOM    198  C2'  DA A  10    -154.481 406.745-315.575 
ATOM    199  C1'  DA A  10    -155.955 407.119-315.705 
ATOM    200  N9   DA A  10    -156.784 406.068-316.358 
ATOM    201  C8   DA A  10    -156.430 405.208-317.357 
ATOM    202  N7   DA A  10    -157.381 404.402-317.717 
ATOM    203  C5   DA A  10    -158.444 404.752-316.897 
ATOM    204  C6   DA A  10    -159.756 404.262-316.785 
ATOM    205  N6   DA A  10    -160.241 403.266-317.540 
ATOM    206  N1   DA A  10    -160.555 404.834-315.865 
ATOM    207  C2   DA A  10    -160.068 405.824-315.118 
ATOM    208  N3   DA A  10    -158.868 406.362-315.132 
ATOM    209  C4   DA A  10    -158.088 405.771-316.061 
ATOM    210  P    DG A  11    -153.096 408.549-312.892 
ATOM    211  OP1  DG A  11    -152.387 409.846-312.963 
ATOM    212  OP2  DG A  11    -152.256 407.340-313.036 
ATOM    213  O5'  DG A  11    -153.927 408.465-311.526 
ATOM    214  C5'  DG A  11    -155.254 409.023-311.481 
ATOM    215  C4'  DG A  11    -156.190 408.074-310.758 
ATOM    216  O4'  DG A  11    -156.792 407.097-311.655 
ATOM    217  C3'  DG A  11    -155.555 407.223-309.658 
ATOM    218  O3'  DG A  11    -156.486 407.080-308.592 
ATOM    219  C2'  DG A  11    -155.342 405.854-310.303 
ATOM    220  C1'  DG A  11    -156.660 405.811-311.069 
ATOM    221  N9   DG A  11    -156.686 404.800-312.162 
ATOM    222  C8   DG A  11    -155.664 404.384-312.988 
ATOM    223  N7   DG A  11    -156.018 403.469-313.857 
ATOM    224  C5   DG A  11    -157.370 403.263-313.586 
ATOM    225  C6   DG A  11    -158.301 402.385-314.202 
ATOM    226  O6   DG A  11    -158.121 401.597-315.127 
ATOM    227  N1   DG A  11    -159.570 402.495-313.617 
ATOM    228  C2   DG A  11    -159.897 403.341-312.576 
ATOM    229  N2   DG A  11    -161.165 403.297-312.160 
ATOM    230  N3   DG A  11    -159.023 404.164-312.000 
ATOM    231  C4   DG A  11    -157.787 404.070-312.555 
ATOM    232  P    DA A  12    -155.954 407.133-307.084 
ATOM    233  OP1  DA A  12    -155.834 408.542-306.649 
ATOM    234  OP2  DA A  12    -154.730 406.310-306.961 
ATOM    235  O5'  DA A  12    -157.156 406.427-306.299 
ATOM    236  C5'  DA A  12    -158.493 406.544-306.820 
ATOM    237  C4'  DA A  12    -159.195 405.201-306.752 
ATOM    238  O4'  DA A  12    -158.962 404.392-307.940 
ATOM    239  C3'  DA A  12    -158.777 404.290-305.598 
ATOM    240  O3'  DA A  12    -159.922 403.588-305.128 
ATOM    241  C2'  DA A  12    -157.814 403.285-306.228 
ATOM    242  C1'  DA A  12    -158.590 403.087-307.526 
ATOM    243  N9   DA A  12    -157.785 402.468-308.617 
ATOM    244  C8   DA A  12    -156.456 402.628-308.886 
ATOM    245  N7   DA A  12    -156.043 401.949-309.911 
ATOM    246  C5   DA A  12    -157.180 401.290-310.357 
ATOM    247  C6   DA A  12    -157.406 400.404-311.423 
ATOM    248  N6   DA A  12    -156.446 400.012-312.274 
ATOM    249  N1   DA A  12    -158.656 399.933-311.583 
ATOM    250  C2   DA A  12    -159.605 400.327-310.735 
ATOM    251  N3   DA A  12    -159.513 401.144-309.709 
ATOM    252  C4   DA A  12    -158.252 401.601-309.570 
ATOM    253  P    DC A  13    -160.099 403.357-303.555 
ATOM    254  OP1  DC A  13    -160.716 404.556-302.944 
ATOM    255  OP2  DC A  13    -158.812 402.920-302.969 
ATOM    256  O5'  DC A  13    -161.140 402.143-303.529 
ATOM    257  C5'  DC A  13    -162.091 402.015-304.603 
ATOM    258  C4'  DC A  13    -162.185 400.568-305.043 
ATOM    259  O4'  DC A  13    -161.206 400.235-306.068 
ATOM    260  C3'  DC A  13    -161.946 399.524-303.953 
ATOM    261  O3'  DC A  13    -162.814 398.420-304.173 
ATOM    262  C2'  DC A  13    -160.505 399.060-304.169 
ATOM    263  C1'  DC A  13    -160.557 399.029-305.693 
ATOM    264  N1   DC A  13    -159.215 399.006-306.338 
ATOM    265  C2   DC A  13    -159.075 398.284-307.520 
ATOM    266  O2   DC A  13    -160.062 397.698-307.982 
ATOM    267  N3   DC A  13    -157.859 398.249-308.124 
ATOM    268  C4   DC A  13    -156.815 398.897-307.592 
ATOM    269  N4   DC A  13    -155.650 398.834-308.218 
ATOM    270  C5   DC A  13    -156.937 399.645-306.376 
ATOM    271  C6   DC A  13    -158.161 399.667-305.788 
ATOM    272  P    DG A  14    -163.500 397.707-302.915 
ATOM    273  OP1  DG A  14    -164.719 398.452-302.528 
ATOM    274  OP2  DG A  14    -162.494 397.509-301.848 
ATOM    275  O5'  DG A  14    -163.909 396.291-303.537 
ATOM    276  C5'  DG A  14    -164.224 396.210-304.940 
ATOM    277  C4'  DG A  14    -163.568 394.986-305.547 
ATOM    278  O4'  DG A  14    -162.216 395.255-306.018 
ATOM    279  C3'  DG A  14    -163.402 393.787-304.613 
ATOM    280  O3'  DG A  14    -163.610 392.592-305.355 
ATOM    281  C2'  DG A  14    -161.937 393.838-304.175 
ATOM    282  C1'  DG A  14    -161.361 394.230-305.533 
ATOM    283  N9   DG A  14    -159.978 394.778-305.460 
ATOM    284  C8   DG A  14    -159.396 395.549-304.477 
ATOM    285  N7   DG A  14    -158.148 395.869-304.718 
ATOM    286  C5   DG A  14    -157.884 395.267-305.948 
ATOM    287  C6   DG A  14    -156.696 395.261-306.724 
ATOM    288  O6   DG A  14    -155.616 395.793-306.484 
ATOM    289  N1   DG A  14    -156.863 394.528-307.907 
ATOM    290  C2   DG A  14    -158.026 393.886-308.289 
ATOM    291  N2   DG A  14    -157.981 393.239-309.457 
ATOM    292  N3   DG A  14    -159.139 393.893-307.560 
ATOM    293  C4   DG A  14    -158.994 394.599-306.409 
ATOM    294  P    DT A  15    -164.408 391.384-304.672 
ATOM    295  OP1  DT A  15    -165.865 391.605-304.820 
ATOM    296  OP2  DT A  15    -163.919 391.185-303.290 
ATOM    297  O5'  DT A  15    -163.955 390.150-305.584 
ATOM    298  C5'  DT A  15    -163.625 390.388-306.966 
ATOM    299  C4'  DT A  15    -162.366 389.629-307.335 
ATOM    300  O4'  DT A  15    -161.157 390.397-307.070 
ATOM    301  C3'  DT A  15    -162.138 388.314-306.590 
ATOM    302  O3'  DT A  15    -161.555 387.374-307.485 
ATOM    303  C2'  DT A  15    -161.114 388.655-305.509 
ATOM    304  C1'  DT A  15    -160.244 389.567-306.369 
ATOM    305  N1   DT A  15    -159.334 390.443-305.582 
ATOM    306  C2   DT A  15    -158.105 390.722-306.130 
ATOM    307  O2   DT A  15    -157.747 390.287-307.211 
ATOM    308  N3   DT A  15    -157.287 391.537-305.371 
ATOM    309  C4   DT A  15    -157.590 392.082-304.140 
ATOM    310  O4   DT A  15    -156.775 392.798-303.555 
ATOM    311  C5   DT A  15    -158.901 391.732-303.647 
ATOM    312  C7   DT A  15    -159.310 392.285-302.313 
ATOM    313  C6   DT A  15    -159.717 390.942-304.364 
ATOM    314  P    DG A  16    -162.026 385.845-307.418 
ATOM    315  OP1  DG A  16    -163.264 385.673-308.211 
ATOM    316  OP2  DG A  16    -162.094 385.408-306.006 
ATOM    317  O5'  DG A  16    -160.809 385.108-308.151 
ATOM    318  C5'  DG A  16    -160.077 385.814-309.169 
ATOM    319  C4'  DG A  16    -158.588 385.588-308.988 
ATOM    320  O4'  DG A  16    -157.984 386.560-308.088 
ATOM    321  C3'  DG A  16    -158.189 384.238-308.393 
ATOM    322  O3'  DG A  16    -156.985 383.800-309.013 
ATOM    323  C2'  DG A  16    -157.899 384.533-306.922 
ATOM    324  C1'  DG A  16    -157.184 385.862-307.146 
ATOM    325  N9   DG A  16    -157.077 386.699-305.918 
ATOM    326  C8   DG A  16    -157.965 386.828-304.873 
ATOM    327  N7   DG A  16    -157.569 387.655-303.935 
ATOM    328  C5   DG A  16    -156.331 388.105-304.392 
ATOM    329  C6   DG A  16    -155.417 389.019-303.806 
ATOM    330  O6   DG A  16    -155.514 389.630-302.745 
ATOM    331  N1   DG A  16    -154.280 389.192-304.608 
ATOM    332  C2   DG A  16    -154.056 388.564-305.818 
ATOM    333  N2   DG A  16    -152.908 388.864-306.430 
ATOM    334  N3   DG A  16    -154.914 387.707-306.367 
ATOM    335  C4   DG A  16    -156.022 387.528-305.602 
ATOM    336  P    DC A  17    -156.814 382.249-309.367 
ATOM    337  OP1  DC A  17    -157.462 381.963-310.667 
ATOM    338  OP2  DC A  17    -157.265 381.426-308.223 
ATOM    339  O5'  DC A  17    -155.226 382.133-309.520 
ATOM    340  C5'  DC A  17    -154.483 383.280-309.971 
ATOM    341  C4'  DC A  17    -153.229 383.447-309.136 
ATOM    342  O4'  DC A  17    -153.460 384.252-307.944 
ATOM    343  C3'  DC A  17    -152.613 382.157-308.595 
ATOM    344  O3'  DC A  17    -151.196 382.279-308.617 
ATOM    345  C2'  DC A  17    -153.071 382.089-307.138 
ATOM    346  C1'  DC A  17    -152.900 383.573-306.830 
ATOM    347  N1   DC A  17    -153.622 384.018-305.606 
ATOM    348  C2   DC A  17    -153.034 385.014-304.830 
ATOM    349  O2   DC A  17    -151.947 385.483-305.187 
ATOM    350  N3   DC A  17    -153.677 385.433-303.711 
ATOM    351  C4   DC A  17    -154.854 384.899-303.359 
ATOM    352  N4   DC A  17    -155.441 385.341-302.258 
ATOM    353  C5   DC A  17    -155.475 383.874-304.142 
ATOM    354  C6   DC A  17    -154.817 383.468-305.258 
ATOM    355  P    DG A  18    -150.314 381.011-309.038 
ATOM    356  OP1  DG A  18    -150.225 380.936-310.514 
ATOM    357  OP2  DG A  18    -150.827 379.802-308.357 
ATOM    358  O5'  DG A  18    -148.886 381.404-308.432 
ATOM    359  C5'  DG A  18    -148.529 382.795-308.330 
ATOM    360  C4'  DG A  18    -147.884 383.068-306.986 
ATOM    361  O4'  DG A  18    -148.861 383.397-305.957 
ATOM    362  C3'  DG A  18    -147.089 381.910-306.383 
ATOM    363  O3'  DG A  18    -145.948 382.434-305.714 
ATOM    364  C2'  DG A  18    -148.026 381.300-305.339 
ATOM    365  C1'  DG A  18    -148.577 382.618-304.805 
ATOM    366  N9   DG A  18    -149.838 382.467-304.027 
ATOM    367  C8   DG A  18    -150.876 381.579-304.211 
ATOM    368  N7   DG A  18    -151.850 381.708-303.343 
ATOM    369  C5   DG A  18    -151.428 382.756-302.526 
ATOM    370  C6   DG A  18    -152.063 383.353-301.406 
ATOM    371  O6   DG A  18    -153.145 383.077-300.897 
ATOM    372  N1   DG A  18    -151.285 384.388-300.868 
ATOM    373  C2   DG A  18    -150.056 384.793-301.350 
ATOM    374  N2   DG A  18    -149.472 385.801-300.697 
ATOM    375  N3   DG A  18    -149.461 384.232-302.401 
ATOM    376  C4   DG A  18    -150.202 383.226-302.934 
ATOM    377  P    DG A  19    -144.558 381.648-305.820 
ATOM    378  OP1  DG A  19    -143.867 382.027-307.072 
ATOM    379  OP2  DG A  19    -144.791 380.200-305.619 
ATOM    380  O5'  DG A  19    -143.763 382.242-304.565 
ATOM    381  C5'  DG A  19    -144.043 383.587-304.135 
ATOM    382  C4'  DG A  19    -144.147 383.637-302.623 
ATOM    383  O4'  DG A  19    -145.496 383.364-302.150 
ATOM    384  C3'  DG A  19    -143.279 382.634-301.864 
ATOM    385  O3'  DG A  19    -142.798 383.248-300.675 
ATOM    386  C2'  DG A  19    -144.238 381.509-301.475 
ATOM    387  C1'  DG A  19    -145.419 382.403-301.108 
ATOM    388  N9   DG A  19    -146.720 381.682-301.046 
ATOM    389  C8   DG A  19    -147.167 380.625-301.809 
ATOM    390  N7   DG A  19    -148.374 380.215-301.500 
ATOM    391  C5   DG A  19    -148.753 381.060-300.457 
ATOM    392  C6   DG A  19    -149.957 381.104-299.709 
ATOM    393  O6   DG A  19    -150.954 380.396-299.813 
ATOM    394  N1   DG A  19    -149.923 382.120-298.742 
ATOM    395  C2   DG A  19    -148.864 382.980-298.529 
ATOM    396  N2   DG A  19    -149.028 383.882-297.558 
ATOM    397  N3   DG A  19    -147.734 382.938-299.232 
ATOM    398  C4   DG A  19    -147.751 381.958-300.173 
ATOM    399  P    DA A  20    -141.295 382.958-300.204 
ATOM    400  OP1  DA A  20    -140.368 383.861-300.921 
ATOM    401  OP2  DA A  20    -141.011 381.511-300.319 
ATOM    402  O5'  DA A  20    -141.363 383.370-298.659 
ATOM    403  C5'  DA A  20    -142.286 384.397-298.250 
ATOM    404  C4'  DA A  20    -142.993 383.981-296.976 
ATOM    405  O4'  DA A  20    -144.200 383.208-297.238 
ATOM    406  C3'  DA A  20    -142.187 383.094-296.027 
ATOM    407  O3'  DA A  20    -142.497 383.454-294.687 
ATOM    408  C2'  DA A  20    -142.707 381.680-296.283 
ATOM    409  C1'  DA A  20    -144.181 382.054-296.413 
ATOM    410  N9   DA A  20    -145.010 381.003-297.067 
ATOM    411  C8   DA A  20    -144.656 380.143-298.066 
ATOM    412  N7   DA A  20    -145.607 379.337-298.425 
ATOM    413  C5   DA A  20    -146.670 379.687-297.605 
ATOM    414  C6   DA A  20    -147.982 379.197-297.493 
ATOM    415  N6   DA A  20    -148.467 378.201-298.248 
ATOM    416  N1   DA A  20    -148.781 379.769-296.573 
ATOM    417  C2   DA A  20    -148.294 380.759-295.826 
ATOM    418  N3   DA A  20    -147.094 381.297-295.840 
ATOM    419  C4   DA A  20    -146.314 380.706-296.769 
ATOM    420  P    DT A  21    -141.322 383.484-293.600 
ATOM    421  OP1  DT A  21    -140.613 384.781-293.672 
ATOM    422  OP2  DT A  21    -140.481 382.275-293.745 
ATOM    423  O5'  DT A  21    -142.153 383.400-292.234 
ATOM    424  C5'  DT A  21    -143.480 383.957-292.189 
ATOM    425  C4'  DT A  21    -144.416 383.009-291.466 
ATOM    426  O4'  DT A  21    -145.018 382.032-292.363 
ATOM    427  C3'  DT A  21    -143.781 382.158-290.367 
ATOM    428  O3'  DT A  21    -144.712 382.015-289.300 
ATOM    429  C2'  DT A  21    -143.568 380.789-291.011 
ATOM    430  C1'  DT A  21    -144.886 380.746-291.777 
ATOM    431  N1   DT A  21    -144.911 379.735-292.870 
ATOM    432  C2   DT A  21    -146.109 379.108-293.116 
ATOM    433  O2   DT A  21    -147.124 379.346-292.484 
ATOM    434  N3   DT A  21    -146.094 378.176-294.136 
ATOM    435  C4   DT A  21    -145.006 377.830-294.911 
ATOM    436  O4   DT A  21    -145.115 376.980-295.798 
ATOM    437  C5   DT A  21    -143.795 378.541-294.580 
ATOM    438  C7   DT A  21    -142.563 378.224-295.376 
ATOM    439  C6   DT A  21    -143.781 379.452-293.592 
ATOM    440  P    DC A  22    -144.180 382.067-287.792 
ATOM    441  OP1  DC A  22    -144.060 383.477-287.357 
ATOM    442  OP2  DC A  22    -142.956 381.245-287.669 
ATOM    443  O5'  DC A  22    -145.382 381.362-287.007 
ATOM    444  C5'  DC A  22    -146.719 381.479-287.528 
ATOM    445  C4'  DC A  22    -147.421 380.136-287.460 
ATOM    446  O4'  DC A  22    -147.188 379.327-288.649 
ATOM    447  C3'  DC A  22    -147.003 379.225-286.306 
ATOM    448  O3'  DC A  22    -148.148 378.522-285.837 
ATOM    449  C2'  DC A  22    -146.040 378.220-286.936 
ATOM    450  C1'  DC A  22    -146.816 378.021-288.235 
ATOM    451  N1   DC A  22    -146.011 377.403-289.325 
ATOM    452  C2   DC A  22    -146.663 376.542-290.204 
ATOM    453  O2   DC A  22    -147.871 376.330-290.046 
ATOM    454  N3   DC A  22    -145.947 375.967-291.205 
ATOM    455  C4   DC A  22    -144.640 376.223-291.343 
ATOM    456  N4   DC A  22    -143.986 375.638-292.335 
ATOM    457  C5   DC A  22    -143.950 377.105-290.448 
ATOM    458  C6   DC A  22    -144.683 377.669-289.455 
ATOM    459  P    DC A  23    -148.325 378.292-284.263 
ATOM    460  OP1  DC A  23    -148.942 379.491-283.652 
ATOM    461  OP2  DC A  23    -147.038 377.855-283.677 
ATOM    462  O5'  DC A  23    -149.366 377.078-284.237 
ATOM    463  C5'  DC A  23    -150.317 376.950-285.311 
ATOM    464  C4'  DC A  23    -150.411 375.502-285.751 
ATOM    465  O4'  DC A  23    -149.432 375.169-286.776 
ATOM    466  C3'  DC A  23    -150.172 374.459-284.661 
ATOM    467  O3'  DC A  23    -151.040 373.354-284.882 
ATOM    468  C2'  DC A  23    -148.731 373.995-284.877 
ATOM    469  C1'  DC A  23    -148.783 373.964-286.401 
ATOM    470  N1   DC A  23    -147.441 373.941-287.046 
ATOM    471  C2   DC A  23    -147.301 373.219-288.228 
ATOM    472  O2   DC A  23    -148.288 372.633-288.690 
ATOM    473  N3   DC A  23    -146.085 373.184-288.832 
ATOM    474  C4   DC A  23    -145.041 373.832-288.300 
ATOM    475  N4   DC A  23    -143.876 373.769-288.926 
ATOM    476  C5   DC A  23    -145.163 374.580-287.084 
ATOM    477  C6   DC A  23    -146.387 374.602-286.497 
ATOM    478  P    DT A  24    -151.726 372.642-283.623 
ATOM    479  OP1  DT A  24    -152.945 373.387-283.236 
ATOM    480  OP2  DT A  24    -150.720 372.444-282.556 
ATOM    481  O5'  DT A  24    -152.135 371.226-284.246 
ATOM    482  C5'  DT A  24    -152.450 371.145-285.648 
ATOM    483  C4'  DT A  24    -151.794 369.921-286.255 
ATOM    484  O4'  DT A  24    -150.442 370.189-286.726 
ATOM    485  C3'  DT A  24    -151.628 368.722-285.321 
ATOM    486  O3'  DT A  24    -151.836 367.527-286.063 
ATOM    487  C2'  DT A  24    -150.163 368.773-284.884 
ATOM    488  C1'  DT A  24    -149.587 369.165-286.241 
ATOM    489  N1   DT A  24    -148.204 369.713-286.169 
ATOM    490  C2   DT A  24    -147.362 369.427-287.216 
ATOM    491  O2   DT A  24    -147.702 368.757-288.176 
ATOM    492  N3   DT A  24    -146.088 369.951-287.113 
ATOM    493  C4   DT A  24    -145.599 370.719-286.076 
ATOM    494  O4   DT A  24    -144.438 371.132-286.096 
ATOM    495  C5   DT A  24    -146.556 370.965-285.024 
ATOM    496  C7   DT A  24    -146.107 371.793-283.856 
ATOM    497  C6   DT A  24    -147.802 370.468-285.098 
ATOM    498  P    DG A  25    -152.634 366.319-285.380 
ATOM    499  OP1  DG A  25    -154.091 366.540-285.529 
ATOM    500  OP2  DG A  25    -152.145 366.120-283.998 
ATOM    501  O5'  DG A  25    -152.181 365.085-286.292 
ATOM    502  C5'  DG A  25    -151.851 365.323-287.674 
ATOM    503  C4'  DG A  25    -150.592 364.564-288.044 
ATOM    504  O4'  DG A  25    -149.383 365.332-287.779 
ATOM    505  C3'  DG A  25    -150.364 363.249-287.299 
ATOM    506  O3'  DG A  25    -149.781 362.309-288.193 
ATOM    507  C2'  DG A  25    -149.340 363.590-286.217 
ATOM    508  C1'  DG A  25    -148.470 364.502-287.077 
ATOM    509  N9   DG A  25    -147.560 365.378-286.290 
ATOM    510  C8   DG A  25    -147.764 365.968-285.062 
ATOM    511  N7   DG A  25    -146.753 366.687-284.639 
ATOM    512  C5   DG A  25    -145.811 366.565-285.659 
ATOM    513  C6   DG A  25    -144.511 367.121-285.774 
ATOM    514  O6   DG A  25    -143.912 367.849-284.986 
ATOM    515  N1   DG A  25    -143.895 366.742-286.976 
ATOM    516  C2   DG A  25    -144.462 365.931-287.939 
ATOM    517  N2   DG A  25    -143.712 365.687-289.015 
ATOM    518  N3   DG A  25    -145.683 365.410-287.831 
ATOM    519  C4   DG A  25    -146.293 365.768-286.671 
ATOM    520  P    DC A  26    -150.252 360.780-288.126 
ATOM    521  OP1  DC A  26    -151.490 360.607-288.919 
ATOM    522  OP2  DC A  26    -150.320 360.343-286.715 
ATOM    523  O5'  DC A  26    -149.035 360.043-288.859 
ATOM    524  C5'  DC A  26    -148.303 360.749-289.877 
ATOM    525  C4'  DC A  26    -146.814 360.523-289.696 
ATOM    526  O4'  DC A  26    -146.210 361.495-288.796 
ATOM    527  C3'  DC A  26    -146.415 359.172-289.102 
ATOM    528  O3'  DC A  26    -145.211 358.735-289.721 
ATOM    529  C2'  DC A  26    -146.125 359.467-287.630 
ATOM    530  C1'  DC A  26    -145.410 360.797-287.854 
ATOM    531  N1   DC A  26    -145.303 361.634-286.627 
ATOM    532  C2   DC A  26    -144.160 362.414-286.471 
ATOM    533  O2   DC A  26    -143.291 362.380-287.348 
ATOM    534  N3   DC A  26    -144.044 363.184-285.357 
ATOM    535  C4   DC A  26    -145.009 363.193-284.430 
ATOM    536  N4   DC A  26    -144.848 363.960-283.363 
ATOM    537  C5   DC A  26    -146.192 362.397-284.572 
ATOM    538  C6   DC A  26    -146.290 361.635-285.690 
ATOM    539  P    DT A  27    -145.040 357.184-290.075 
ATOM    540  OP1  DT A  27    -145.688 356.898-291.375 
ATOM    541  OP2  DT A  27    -145.491 356.361-288.931 
ATOM    542  O5'  DT A  27    -143.452 357.067-290.228 
ATOM    543  C5'  DT A  27    -142.709 358.215-290.679 
ATOM    544  C4'  DT A  27    -141.455 358.382-289.844 
ATOM    545  O4'  DT A  27    -141.686 359.187-288.652 
ATOM    546  C3'  DT A  27    -140.839 357.092-289.304 
ATOM    547  O3'  DT A  27    -139.422 357.214-289.326 
ATOM    548  C2'  DT A  27    -141.297 357.024-287.847 
ATOM    549  C1'  DT A  27    -141.126 358.508-287.539 
ATOM    550  N1   DT A  27    -141.848 358.953-286.315 
ATOM    551  C2   DT A  27    -141.256 359.936-285.560 
ATOM    552  O2   DT A  27    -140.186 360.442-285.853 
ATOM    553  N3   DT A  27    -141.954 360.322-284.433 
ATOM    554  C4   DT A  27    -143.167 359.819-284.009 
ATOM    555  O4   DT A  27    -143.697 360.244-282.981 
ATOM    556  C5   DT A  27    -143.710 358.792-284.865 
ATOM    557  C7   DT A  27    -145.029 358.189-284.477 
ATOM    558  C6   DT A  27    -143.052 358.397-285.967 
ATOM    559  P    DG A  28    -138.540 355.945-289.747 
ATOM    560  OP1  DG A  28    -138.450 355.871-291.222 
ATOM    561  OP2  DG A  28    -139.053 354.737-289.065 
ATOM    562  O5'  DG A  28    -137.112 356.338-289.140 
ATOM    563  C5'  DG A  28    -136.755 357.730-289.039 
ATOM    564  C4'  DG A  28    -136.110 358.003-287.694 
ATOM    565  O4'  DG A  28    -137.087 358.332-286.665 
ATOM    566  C3'  DG A  28    -135.315 356.845-287.091 
ATOM    567  O3'  DG A  28    -134.174 357.369-286.422 
ATOM    568  C2'  DG A  28    -136.251 356.235-286.048 
ATOM    569  C1'  DG A  28    -136.803 357.553-285.513 
ATOM    570  N9   DG A  28    -138.064 357.402-284.735 
ATOM    571  C8   DG A  28    -139.102 356.513-284.919 
ATOM    572  N7   DG A  28    -140.076 356.643-284.051 
ATOM    573  C5   DG A  28    -139.654 357.691-283.234 
ATOM    574  C6   DG A  28    -140.289 358.288-282.114 
ATOM    575  O6   DG A  28    -141.371 358.011-281.605 
ATOM    576  N1   DG A  28    -139.511 359.323-281.577 
ATOM    577  C2   DG A  28    -138.282 359.728-282.058 
ATOM    578  N2   DG A  28    -137.698 360.736-281.405 
ATOM    579  N3   DG A  28    -137.687 359.167-283.110 
ATOM    580  C4   DG A  28    -138.428 358.161-283.642 
ATOM    581  P    DG A  29    -132.784 356.582-286.528 
ATOM    582  OP1  DG A  29    -132.093 356.962-287.781 
ATOM    583  OP2  DG A  29    -133.017 355.135-286.328 
ATOM    584  O5'  DG A  29    -131.989 357.177-285.273 
ATOM    585  C5'  DG A  29    -132.269 358.522-284.843 
ATOM    586  C4'  DG A  29    -132.373 358.572-283.331 
ATOM    587  O4'  DG A  29    -133.722 358.299-282.858 
ATOM    588  C3'  DG A  29    -131.505 357.568-282.572 
ATOM    589  O3'  DG A  29    -131.023 358.183-281.383 
ATOM    590  C2'  DG A  29    -132.464 356.444-282.183 
ATOM    591  C1'  DG A  29    -133.645 357.338-281.816 
ATOM    592  N9   DG A  29    -134.946 356.616-281.754 
ATOM    593  C8   DG A  29    -135.393 355.559-282.517 
ATOM    594  N7   DG A  29    -136.600 355.150-282.208 
ATOM    595  C5   DG A  29    -136.979 355.995-281.166 
ATOM    596  C6   DG A  29    -138.183 356.039-280.417 
ATOM    597  O6   DG A  29    -139.180 355.330-280.521 
ATOM    598  N1   DG A  29    -138.149 357.055-279.450 
ATOM    599  C2   DG A  29    -137.090 357.914-279.237 
ATOM    600  N2   DG A  29    -137.254 358.817-278.266 
ATOM    601  N3   DG A  29    -135.960 357.873-279.940 
ATOM    602  C4   DG A  29    -135.977 356.893-280.881 
ATOM    603  P    DT A  30    -129.521 357.893-280.912 
ATOM    604  OP1  DT A  30    -128.594 358.796-281.629 
ATOM    605  OP2  DT A  30    -129.237 356.446-281.028 
ATOM    606  O5'  DT A  30    -129.589 358.305-279.367 
ATOM    607  C5'  DT A  30    -130.512 359.332-278.959 
ATOM    608  C4'  DT A  30    -131.219 358.915-277.685 
ATOM    609  O4'  DT A  30    -132.426 358.143-277.946 
ATOM    610  C3'  DT A  30    -130.413 358.029-276.735 
ATOM    611  O3'  DT A  30    -130.723 358.389-275.395 
ATOM    612  C2'  DT A  30    -130.933 356.615-276.991 
ATOM    613  C1'  DT A  30    -132.407 356.988-277.121 
ATOM    614  N1   DT A  30    -133.236 355.938-277.775 
ATOM    615  C2   DT A  30    -134.529 355.796-277.331 
ATOM    616  O2   DT A  30    -135.005 356.484-276.445 
ATOM    617  N3   DT A  30    -135.267 354.812-277.960 
ATOM    618  C4   DT A  30    -134.830 353.980-278.970 
ATOM    619  O4   DT A  30    -135.584 353.134-279.456 
ATOM    620  C5   DT A  30    -133.460 354.205-279.367 
ATOM    621  C7   DT A  30    -132.904 353.341-280.461 
ATOM    622  C6   DT A  30    -132.720 355.154-278.772 
ATOM    623  P    DA A  31    -129.548 358.419-274.308 
ATOM    624  OP1  DA A  31    -128.839 359.716-274.380 
ATOM    625  OP2  DA A  31    -128.707 357.210-274.453 
ATOM    626  O5'  DA A  31    -130.379 358.335-272.943 
ATOM    627  C5'  DA A  31    -131.706 358.892-272.897 
ATOM    628  C4'  DA A  31    -132.642 357.944-272.175 
ATOM    629  O4'  DA A  31    -133.244 356.967-273.071 
ATOM    630  C3'  DA A  31    -132.007 357.093-271.075 
ATOM    631  O3'  DA A  31    -132.938 356.950-270.008 
ATOM    632  C2'  DA A  31    -131.794 355.724-271.719 
ATOM    633  C1'  DA A  31    -133.112 355.681-272.485 
ATOM    634  N9   DA A  31    -133.137 354.670-273.579 
ATOM    635  C8   DA A  31    -132.112 354.271-274.389 
ATOM    636  N7   DA A  31    -132.450 353.364-275.252 
ATOM    637  C5   DA A  31    -133.797 353.144-275.000 
ATOM    638  C6   DA A  31    -134.743 352.289-275.585 
ATOM    639  N6   DA A  31    -134.462 351.455-276.597 
ATOM    640  N1   DA A  31    -135.995 352.320-275.092 
ATOM    641  C2   DA A  31    -136.270 353.150-274.087 
ATOM    642  N3   DA A  31    -135.473 353.990-273.463 
ATOM    643  C4   DA A  31    -134.227 353.939-273.976 
ATOM    644  P    DG A  32    -132.406 357.002-268.500 
ATOM    645  OP1  DG A  32    -132.286 358.412-268.066 
ATOM    646  OP2  DG A  32    -131.182 356.179-268.377 
ATOM    647  O5'  DG A  32    -133.608 356.297-267.716 
ATOM    648  C5'  DG A  32    -134.945 356.414-268.236 
ATOM    649  C4'  DG A  32    -135.647 355.071-268.168 
ATOM    650  O4'  DG A  32    -135.414 354.262-269.357 
ATOM    651  C3'  DG A  32    -135.229 354.160-267.015 
ATOM    652  O3'  DG A  32    -136.374 353.457-266.545 
ATOM    653  C2'  DG A  32    -134.266 353.154-267.644 
ATOM    654  C1'  DG A  32    -135.042 352.956-268.943 
ATOM    655  N9   DG A  32    -134.237 352.337-270.033 
ATOM    656  C8   DG A  32    -132.897 352.486-270.320 
ATOM    657  N7   DG A  32    -132.494 351.796-271.358 
ATOM    658  C5   DG A  32    -133.647 351.143-271.790 
ATOM    659  C6   DG A  32    -133.839 350.250-272.876 
ATOM    660  O6   DG A  32    -133.017 349.846-273.695 
ATOM    661  N1   DG A  32    -135.170 349.819-272.956 
ATOM    662  C2   DG A  32    -136.183 350.201-272.098 
ATOM    663  N2   DG A  32    -137.387 349.679-272.344 
ATOM    664  N3   DG A  32    -136.003 351.040-271.079 
ATOM    665  C4   DG A  32    -134.716 351.466-270.988 
ATOM    666  P    DG A  33    -136.551 353.227-264.971 
ATOM    667  OP1  DG A  33    -137.168 354.426-264.361 
ATOM    668  OP2  DG A  33    -135.264 352.790-264.385 
ATOM    669  O5'  DG A  33    -137.592 352.013-264.945 
ATOM    670  C5'  DG A  33    -138.543 351.885-266.020 
ATOM    671  C4'  DG A  33    -138.637 350.437-266.460 
ATOM    672  O4'  DG A  33    -137.658 350.104-267.485 
ATOM    673  C3'  DG A  33    -138.398 349.394-265.369 
ATOM    674  O3'  DG A  33    -139.266 348.289-265.590 
ATOM    675  C2'  DG A  33    -136.957 348.930-265.586 
ATOM    676  C1'  DG A  33    -137.009 348.899-267.109 
ATOM    677  N9   DG A  33    -135.667 348.876-267.754 
ATOM    678  C8   DG A  33    -134.496 349.477-267.349 
ATOM    679  N7   DG A  33    -133.479 349.259-268.148 
ATOM    680  C5   DG A  33    -134.015 348.455-269.154 
ATOM    681  C6   DG A  33    -133.397 347.895-270.302 
ATOM    682  O6   DG A  33    -132.232 347.994-270.675 
ATOM    683  N1   DG A  33    -134.308 347.142-271.057 
ATOM    684  C2   DG A  33    -135.640 346.956-270.742 
ATOM    685  N2   DG A  33    -136.343 346.203-271.593 
ATOM    686  N3   DG A  33    -136.219 347.482-269.666 
ATOM    687  C4   DG A  33    -135.349 348.215-268.922 
ATOM    688  P    DA A  34    -139.952 347.577-264.331 
ATOM    689  OP1  DA A  34    -141.171 348.322-263.944 
ATOM    690  OP2  DA A  34    -138.946 347.379-263.264 
ATOM    691  O5'  DA A  34    -140.361 346.161-264.954 
ATOM    692  C5'  DA A  34    -140.675 346.080-266.357 
ATOM    693  C4'  DA A  34    -140.020 344.855-266.964 
ATOM    694  O4'  DA A  34    -138.668 345.124-267.434 
ATOM    695  C3'  DA A  34    -139.854 343.657-266.029 
ATOM    696  O3'  DA A  34    -140.062 342.461-266.771 
ATOM    697  C2'  DA A  34    -138.389 343.708-265.592 
ATOM    698  C1'  DA A  34    -137.813 344.100-266.949 
ATOM    699  N9   DA A  34    -136.430 344.648-266.877 
ATOM    700  C8   DA A  34    -135.870 345.412-265.892 
ATOM    701  N7   DA A  34    -134.635 345.735-266.118 
ATOM    702  C5   DA A  34    -134.352 345.144-267.342 
ATOM    703  C6   DA A  34    -133.194 345.117-268.136 
ATOM    704  N6   DA A  34    -132.050 345.728-267.797 
ATOM    705  N1   DA A  34    -133.254 344.436-269.296 
ATOM    706  C2   DA A  34    -134.394 343.831-269.627 
ATOM    707  N3   DA A  34    -135.532 343.787-268.971 
ATOM    708  C4   DA A  34    -135.445 344.476-267.814 
ATOM    709  P    DG A  35    -140.860 341.254-266.089 
ATOM    710  OP1  DG A  35    -142.317 341.475-266.237 
ATOM    711  OP2  DG A  35    -140.371 341.055-264.706 
ATOM    712  O5'  DG A  35    -140.407 340.020-267.001 
ATOM    713  C5'  DG A  35    -140.077 340.257-268.382 
ATOM    714  C4'  DG A  35    -138.818 339.499-268.752 
ATOM    715  O4'  DG A  35    -137.609 340.267-268.487 
ATOM    716  C3'  DG A  35    -138.590 338.184-268.007 
ATOM    717  O3'  DG A  35    -138.007 337.243-268.901 
ATOM    718  C2'  DG A  35    -137.566 338.524-266.925 
ATOM    719  C1'  DG A  35    -136.696 339.437-267.785 
ATOM    720  N9   DG A  35    -135.786 340.313-266.998 
ATOM    721  C8   DG A  35    -135.990 340.902-265.770 
ATOM    722  N7   DG A  35    -134.979 341.622-265.347 
ATOM    723  C5   DG A  35    -134.037 341.500-266.367 
ATOM    724  C6   DG A  35    -132.737 342.056-266.482 
ATOM    725  O6   DG A  35    -132.138 342.784-265.694 
ATOM    726  N1   DG A  35    -132.121 341.676-267.684 
ATOM    727  C2   DG A  35    -132.688 340.866-268.647 
ATOM    728  N2   DG A  35    -131.938 340.622-269.724 
ATOM    729  N3   DG A  35    -133.909 340.345-268.539 
ATOM    730  C4   DG A  35    -134.519 340.703-267.380 
ATOM    731  P    DA A  36    -138.478 335.715-268.834 
ATOM    732  OP1  DA A  36    -139.716 335.542-269.627 
ATOM    733  OP2  DA A  36    -138.546 335.277-267.423 
ATOM    734  O5'  DA A  36    -137.261 334.977-269.568 
ATOM    735  C5'  DA A  36    -136.529 335.684-270.585 
ATOM    736  C4'  DA A  36    -135.040 335.457-270.404 
ATOM    737  O4'  DA A  36    -134.436 336.430-269.504 
ATOM    738  C3'  DA A  36    -134.641 334.107-269.810 
ATOM    739  O3'  DA A  36    -133.437 333.669-270.429 
ATOM    740  C2'  DA A  36    -134.351 334.402-268.338 
ATOM    741  C1'  DA A  36    -133.636 335.732-268.562 
ATOM    742  N9   DA A  36    -133.529 336.569-267.335 
ATOM    743  C8   DA A  36    -134.421 336.684-266.307 
ATOM    744  N7   DA A  36    -134.041 337.499-265.372 
ATOM    745  C5   DA A  36    -132.807 337.959-265.811 
ATOM    746  C6   DA A  36    -131.880 338.859-265.259 
ATOM    747  N6   DA A  36    -132.065 339.486-264.089 
ATOM    748  N1   DA A  36    -130.753 339.092-265.956 
ATOM    749  C2   DA A  36    -130.575 338.466-267.119 
ATOM    750  N3   DA A  36    -131.364 337.611-267.730 
ATOM    751  C4   DA A  36    -132.485 337.394-267.012 
ATOM    752  P    DA A  37    -133.266 332.118-270.783 
ATOM    753  OP1  DA A  37    -133.914 331.833-272.084 
ATOM    754  OP2  DA A  37    -133.717 331.296-269.639 
ATOM    755  O5'  DA A  37    -131.678 332.002-270.936 
ATOM    756  C5'  DA A  37    -130.935 333.150-271.388 
ATOM    757  C4'  DA A  37    -129.681 333.317-270.552 
ATOM    758  O4'  DA A  37    -129.912 334.121-269.361 
ATOM    759  C3'  DA A  37    -129.065 332.026-270.012 
ATOM    760  O3'  DA A  37    -127.648 332.149-270.034 
ATOM    761  C2'  DA A  37    -129.523 331.959-268.555 
ATOM    762  C1'  DA A  37    -129.351 333.443-268.247 
ATOM    763  N9   DA A  37    -130.074 333.888-267.023 
ATOM    764  C8   DA A  37    -131.271 333.444-266.536 
ATOM    765  N7   DA A  37    -131.640 334.030-265.439 
ATOM    766  C5   DA A  37    -130.616 334.930-265.179 
ATOM    767  C6   DA A  37    -130.413 335.861-264.147 
ATOM    768  N6   DA A  37    -131.274 336.046-263.137 
ATOM    769  N1   DA A  37    -129.286 336.596-264.190 
ATOM    770  C2   DA A  37    -128.433 336.408-265.196 
ATOM    771  N3   DA A  37    -128.516 335.574-266.210 
ATOM    772  C4   DA A  37    -129.653 334.850-266.143 
ATOM    773  P    DC A  38    -126.766 330.880-270.455 
ATOM    774  OP1  DC A  38    -126.676 330.806-271.931 
ATOM    775  OP2  DC A  38    -127.279 329.672-269.774 
ATOM    776  O5'  DC A  38    -125.338 331.273-269.848 
ATOM    777  C5'  DC A  38    -124.981 332.665-269.747 
ATOM    778  C4'  DC A  38    -124.336 332.938-268.402 
ATOM    779  O4'  DC A  38    -125.313 333.267-267.373 
ATOM    780  C3'  DC A  38    -123.541 331.780-267.799 
ATOM    781  O3'  DC A  38    -122.400 332.304-267.130 
ATOM    782  C2'  DC A  38    -124.477 331.169-266.756 
ATOM    783  C1'  DC A  38    -125.029 332.488-266.221 
ATOM    784  N1   DC A  38    -126.290 332.337-265.443 
ATOM    785  C2   DC A  38    -126.494 333.194-264.364 
ATOM    786  O2   DC A  38    -125.628 334.037-264.100 
ATOM    787  N3   DC A  38    -127.636 333.073-263.641 
ATOM    788  C4   DC A  38    -128.550 332.146-263.960 
ATOM    789  N4   DC A  38    -129.648 332.068-263.223 
ATOM    790  C5   DC A  38    -128.359 331.255-265.065 
ATOM    791  C6   DC A  38    -127.211 331.392-265.775 
ATOM    792  P    DC A  39    -121.009 331.517-267.236 
ATOM    793  OP1  DC A  39    -120.319 331.897-268.489 
ATOM    794  OP2  DC A  39    -121.243 330.070-267.036 
ATOM    795  O5'  DC A  39    -120.215 332.112-265.981 
ATOM    796  C5'  DC A  39    -120.495 333.457-265.551 
ATOM    797  C4'  DC A  39    -120.598 333.507-264.039 
ATOM    798  O4'  DC A  39    -121.948 333.233-263.566 
ATOM    799  C3'  DC A  39    -119.731 332.503-263.280 
ATOM    800  O3'  DC A  39    -119.249 333.118-262.091 
ATOM    801  C2'  DC A  39    -120.690 331.379-262.891 
ATOM    802  C1'  DC A  39    -121.871 332.272-262.524 
ATOM    803  N1   DC A  39    -123.172 331.551-262.462 
ATOM    804  C2   DC A  39    -124.101 331.968-261.513 
ATOM    805  O2   DC A  39    -123.811 332.911-260.767 
ATOM    806  N3   DC A  39    -125.295 331.322-261.440 
ATOM    807  C4   DC A  39    -125.571 330.306-262.265 
ATOM    808  N4   DC A  39    -126.747 329.708-262.155 
ATOM    809  C5   DC A  39    -124.628 329.861-263.249 
ATOM    810  C6   DC A  39    -123.442 330.518-263.306 
ATOM    811  P    DT A  40    -117.747 332.827-261.621 
ATOM    812  OP1  DT A  40    -116.820 333.731-262.337 
ATOM    813  OP2  DT A  40    -117.463 331.380-261.736 
ATOM    814  O5'  DT A  40    -117.815 333.240-260.076 
ATOM    815  C5'  DT A  40    -118.738 334.267-259.667 
ATOM    816  C4'  DT A  40    -119.445 333.850-258.393 
ATOM    817  O4'  DT A  40    -120.652 333.078-258.654 
ATOM    818  C3'  DT A  40    -118.639 332.964-257.444 
ATOM    819  O3'  DT A  40    -118.949 333.324-256.103 
ATOM    820  C2'  DT A  40    -119.159 331.549-257.700 
ATOM    821  C1'  DT A  40    -120.632 331.923-257.829 
ATOM    822  N1   DT A  40    -121.462 330.873-258.483 
ATOM    823  C2   DT A  40    -122.755 330.731-258.039 
ATOM    824  O2   DT A  40    -123.231 331.418-257.153 
ATOM    825  N3   DT A  40    -123.493 329.747-258.668 
ATOM    826  C4   DT A  40    -123.056 328.915-259.678 
ATOM    827  O4   DT A  40    -123.810 328.069-260.165 
ATOM    828  C5   DT A  40    -121.686 329.139-260.076 
ATOM    829  C7   DT A  40    -121.130 328.276-261.170 
ATOM    830  C6   DT A  40    -120.946 330.089-259.481 
ATOM    831  P    DA A  41    -117.774 333.354-255.016 
ATOM    832  OP1  DA A  41    -117.065 334.651-255.088 
ATOM    833  OP2  DA A  41    -116.933 332.145-255.161 
ATOM    834  O5'  DA A  41    -118.605 333.270-253.651 
ATOM    835  C5'  DA A  41    -119.932 333.827-253.605 
ATOM    836  C4'  DA A  41    -120.868 332.879-252.883 
ATOM    837  O4'  DA A  41    -121.470 331.902-253.779 
ATOM    838  C3'  DA A  41    -120.233 332.027-251.783 
ATOM    839  O3'  DA A  41    -121.164 331.884-250.717 
ATOM    840  C2'  DA A  41    -120.020 330.658-252.427 
ATOM    841  C1'  DA A  41    -121.338 330.616-253.193 
ATOM    842  N9   DA A  41    -121.363 329.605-254.287 
ATOM    843  C8   DA A  41    -120.338 329.205-255.097 
ATOM    844  N7   DA A  41    -120.676 328.298-255.961 
ATOM    845  C5   DA A  41    -122.023 328.079-255.708 
ATOM    846  C6   DA A  41    -122.969 327.223-256.294 
ATOM    847  N6   DA A  41    -122.688 326.390-257.305 
ATOM    848  N1   DA A  41    -124.221 327.255-255.800 
ATOM    849  C2   DA A  41    -124.496 328.085-254.795 
ATOM    850  N3   DA A  41    -123.699 328.925-254.171 
ATOM    851  C4   DA A  41    -122.453 328.874-254.684 
ATOM    852  P    DG A  42    -120.632 331.937-249.208 
ATOM    853  OP1  DG A  42    -120.512 333.347-248.774 
ATOM    854  OP2  DG A  42    -119.408 331.114-249.086 
ATOM    855  O5'  DG A  42    -121.834 331.232-248.424 
ATOM    856  C5'  DG A  42    -123.171 331.348-248.945 
ATOM    857  C4'  DG A  42    -123.873 330.006-248.877 
ATOM    858  O4'  DG A  42    -123.640 329.196-250.065 
ATOM    859  C3'  DG A  42    -123.455 329.095-247.723 
ATOM    860  O3'  DG A  42    -124.600 328.392-247.253 
ATOM    861  C2'  DG A  42    -122.492 328.089-248.352 
ATOM    862  C1'  DG A  42    -123.268 327.891-249.651 
ATOM    863  N9   DG A  42    -122.463 327.272-250.742 
ATOM    864  C8   DG A  42    -121.123 327.421-251.028 
ATOM    865  N7   DG A  42    -120.720 326.731-252.066 
ATOM    866  C5   DG A  42    -121.873 326.078-252.498 
ATOM    867  C6   DG A  42    -122.065 325.185-253.584 
ATOM    868  O6   DG A  42    -121.243 324.781-254.403 
ATOM    869  N1   DG A  42    -123.396 324.754-253.664 
ATOM    870  C2   DG A  42    -124.409 325.136-252.807 
ATOM    871  N2   DG A  42    -125.613 324.614-253.052 
ATOM    872  N3   DG A  42    -124.229 325.974-251.788 
ATOM    873  C4   DG A  42    -122.942 326.401-251.697 
ATOM    874  P    DA A  43    -124.777 328.161-245.679 
ATOM    875  OP1  DA A  43    -125.394 329.361-245.069 
ATOM    876  OP2  DA A  43    -123.490 327.725-245.094 
ATOM    877  O5'  DA A  43    -125.818 326.948-245.653 
ATOM    878  C5'  DA A  43    -126.769 326.820-246.728 
ATOM    879  C4'  DA A  43    -126.863 325.372-247.168 
ATOM    880  O4'  DA A  43    -125.884 325.039-248.193 
ATOM    881  C3'  DA A  43    -126.624 324.329-246.077 
ATOM    882  O3'  DA A  43    -127.492 323.224-246.298 
ATOM    883  C2'  DA A  43    -125.183 323.865-246.294 
ATOM    884  C1'  DA A  43    -125.235 323.834-247.818 
ATOM    885  N9   DA A  43    -123.893 323.810-248.463 
ATOM    886  C8   DA A  43    -122.741 324.414-248.047 
ATOM    887  N7   DA A  43    -121.727 324.206-248.828 
ATOM    888  C5   DA A  43    -122.242 323.405-249.838 
ATOM    889  C6   DA A  43    -121.663 322.835-250.984 
ATOM    890  N6   DA A  43    -120.375 322.995-251.319 
ATOM    891  N1   DA A  43    -122.458 322.092-251.775 
ATOM    892  C2   DA A  43    -123.738 321.937-251.437 
ATOM    893  N3   DA A  43    -124.386 322.417-250.399 
ATOM    894  C4   DA A  43    -123.567 323.157-249.622 
ATOM    895  P    DG A  44    -128.178 322.512-245.040 
ATOM    896  OP1  DG A  44    -129.397 323.257-244.652 
ATOM    897  OP2  DG A  44    -127.172 322.314-243.972 
ATOM    898  O5'  DG A  44    -128.587 321.096-245.662 
ATOM    899  C5'  DG A  44    -128.901 321.015-247.065 
ATOM    900  C4'  DG A  44    -128.246 319.790-247.672 
ATOM    901  O4'  DG A  44    -126.894 320.059-248.143 
ATOM    902  C3'  DG A  44    -128.080 318.592-246.738 
ATOM    903  O3'  DG A  44    -128.288 317.396-247.480 
ATOM    904  C2'  DG A  44    -126.615 318.643-246.300 
ATOM    905  C1'  DG A  44    -126.039 319.035-247.657 
ATOM    906  N9   DG A  44    -124.656 319.583-247.585 
ATOM    907  C8   DG A  44    -124.074 320.353-246.602 
ATOM    908  N7   DG A  44    -122.826 320.673-246.843 
ATOM    909  C5   DG A  44    -122.562 320.072-248.072 
ATOM    910  C6   DG A  44    -121.374 320.065-248.849 
ATOM    911  O6   DG A  44    -120.294 320.597-248.609 
ATOM    912  N1   DG A  44    -121.541 319.332-250.032 
ATOM    913  C2   DG A  44    -122.703 318.690-250.414 
ATOM    914  N2   DG A  44    -122.659 318.044-251.582 
ATOM    915  N3   DG A  44    -123.816 318.698-249.685 
ATOM    916  C4   DG A  44    -123.672 319.404-248.534 
ATOM    917  P    DT A  45    -129.086 316.189-246.797 
ATOM    918  OP1  DT A  45    -130.543 316.410-246.945 
ATOM    919  OP2  DT A  45    -128.597 315.990-245.415 
ATOM    920  O5'  DT A  45    -128.633 314.955-247.709 
ATOM    921  C5'  DT A  45    -128.303 315.192-249.090 
ATOM    922  C4'  DT A  45    -127.044 314.434-249.460 
ATOM    923  O4'  DT A  45    -125.835 315.202-249.195 
ATOM    924  C3'  DT A  45    -126.816 313.119-248.715 
ATOM    925  O3'  DT A  45    -126.233 312.178-249.609 
ATOM    926  C2'  DT A  45    -125.792 313.459-247.633 
ATOM    927  C1'  DT A  45    -124.922 314.372-248.494 
ATOM    928  N1   DT A  45    -124.012 315.248-247.706 
ATOM    929  C2   DT A  45    -122.783 315.526-248.255 
ATOM    930  O2   DT A  45    -122.425 315.092-249.336 
ATOM    931  N3   DT A  45    -121.965 316.342-247.496 
ATOM    932  C4   DT A  45    -122.268 316.887-246.265 
ATOM    933  O4   DT A  45    -121.453 317.603-245.680 
ATOM    934  C5   DT A  45    -123.579 316.537-245.772 
ATOM    935  C7   DT A  45    -123.988 317.089-244.438 
ATOM    936  C6   DT A  45    -124.395 315.747-246.489 
ATOM    937  P    DT A  46    -126.704 310.649-249.543 
ATOM    938  OP1  DT A  46    -127.942 310.477-250.336 
ATOM    939  OP2  DT A  46    -126.772 310.212-248.131 
ATOM    940  O5'  DT A  46    -125.487 309.912-250.276 
ATOM    941  C5'  DT A  46    -124.755 310.619-251.293 
ATOM    942  C4'  DT A  46    -123.266 310.392-251.113 
ATOM    943  O4'  DT A  46    -122.662 311.365-250.213 
ATOM    944  C3'  DT A  46    -122.867 309.042-250.518 
ATOM    945  O3'  DT A  46    -121.663 308.604-251.137 
ATOM    946  C2'  DT A  46    -122.577 309.337-249.047 
ATOM    947  C1'  DT A  46    -121.862 310.667-249.271 
ATOM    948  N1   DT A  46    -121.755 311.504-248.043 
ATOM    949  C2   DT A  46    -120.622 312.267-247.904 
ATOM    950  O2   DT A  46    -119.726 312.281-248.730 
ATOM    951  N3   DT A  46    -120.558 313.029-246.754 
ATOM    952  C4   DT A  46    -121.510 313.090-245.757 
ATOM    953  O4   DT A  46    -121.342 313.810-244.771 
ATOM    954  C5   DT A  46    -122.664 312.253-245.993 
ATOM    955  C7   DT A  46    -123.749 312.259-244.956 
ATOM    956  C6   DT A  46    -122.751 311.502-247.103 
ATOM    957  P    DG A  47    -121.492 307.053-251.492 
ATOM    958  OP1  DG A  47    -122.140 306.768-252.792 
ATOM    959  OP2  DG A  47    -121.943 306.230-250.347 
ATOM    960  O5'  DG A  47    -119.904 306.937-251.645 
ATOM    961  C5'  DG A  47    -119.161 308.085-252.096 
ATOM    962  C4'  DG A  47    -117.907 308.251-251.261 
ATOM    963  O4'  DG A  47    -118.138 309.056-250.069 
ATOM    964  C3'  DG A  47    -117.291 306.961-250.720 
ATOM    965  O3'  DG A  47    -115.874 307.083-250.742 
ATOM    966  C2'  DG A  47    -117.749 306.894-249.263 
ATOM    967  C1'  DG A  47    -117.577 308.378-248.955 
ATOM    968  N9   DG A  47    -118.300 308.823-247.731 
ATOM    969  C8   DG A  47    -119.505 308.387-247.224 
ATOM    970  N7   DG A  47    -119.868 308.988-246.116 
ATOM    971  C5   DG A  47    -118.829 309.885-245.873 
ATOM    972  C6   DG A  47    -118.655 310.815-244.814 
ATOM    973  O6   DG A  47    -119.393 311.042-243.860 
ATOM    974  N1   DG A  47    -117.455 311.528-244.952 
ATOM    975  C2   DG A  47    -116.545 311.364-245.978 
ATOM    976  N2   DG A  47    -115.461 312.142-245.929 
ATOM    977  N3   DG A  47    -116.710 310.492-246.970 
ATOM    978  C4   DG A  47    -117.867 309.792-246.851 
ATOM    979  P    DG A  48    -114.992 305.815-251.163 
ATOM    980  OP1  DG A  48    -114.902 305.741-252.639 
ATOM    981  OP2  DG A  48    -115.505 304.606-250.482 
ATOM    982  O5'  DG A  48    -113.564 306.208-250.557 
ATOM    983  C5'  DG A  48    -113.207 307.600-250.455 
ATOM    984  C4'  DG A  48    -112.562 307.873-249.111 
ATOM    985  O4'  DG A  48    -113.539 308.202-248.082 
ATOM    986  C3'  DG A  48    -111.767 306.715-248.507 
ATOM    987  O3'  DG A  48    -110.626 307.239-247.839 
ATOM    988  C2'  DG A  48    -112.703 306.104-247.464 
ATOM    989  C1'  DG A  48    -113.255 307.423-246.930 
ATOM    990  N9   DG A  48    -114.516 307.272-246.151 
ATOM    991  C8   DG A  48    -115.554 306.383-246.335 
ATOM    992  N7   DG A  48    -116.528 306.512-245.468 
ATOM    993  C5   DG A  48    -116.106 307.560-244.651 
ATOM    994  C6   DG A  48    -116.741 308.157-243.531 
ATOM    995  O6   DG A  48    -117.823 307.881-243.021 
ATOM    996  N1   DG A  48    -115.963 309.193-242.993 
ATOM    997  C2   DG A  48    -114.734 309.597-243.475 
ATOM    998  N2   DG A  48    -114.150 310.606-242.822 
ATOM    999  N3   DG A  48    -114.139 309.036-244.526 
ATOM   1000  C4   DG A  48    -114.880 308.031-245.059 
ATOM   1001  P    DG A  49    -109.235 306.452-247.944 
ATOM   1002  OP1  DG A  49    -108.545 306.832-249.197 
ATOM   1003  OP2  DG A  49    -109.469 305.005-247.744 
ATOM   1004  O5'  DG A  49    -108.441 307.047-246.690 
ATOM   1005  C5'  DG A  49    -108.721 308.392-246.259 
ATOM   1006  C4'  DG A  49    -108.824 308.442-244.748 
ATOM   1007  O4'  DG A  49    -110.174 308.168-244.274 
ATOM   1008  C3'  DG A  49    -107.957 307.438-243.989 
ATOM   1009  O3'  DG A  49    -107.475 308.053-242.800 
ATOM   1010  C2'  DG A  49    -108.916 306.314-243.599 
ATOM   1011  C1'  DG A  49    -110.097 307.207-243.232 
ATOM   1012  N9   DG A  49    -111.398 306.486-243.171 
ATOM   1013  C8   DG A  49    -111.845 305.429-243.934 
ATOM   1014  N7   DG A  49    -113.052 305.020-243.624 
ATOM   1015  C5   DG A  49    -113.431 305.864-242.582 
ATOM   1016  C6   DG A  49    -114.635 305.909-241.833 
ATOM   1017  O6   DG A  49    -115.632 305.200-241.937 
ATOM   1018  N1   DG A  49    -114.601 306.924-240.867 
ATOM   1019  C2   DG A  49    -113.542 307.784-240.653 
ATOM   1020  N2   DG A  49    -113.705 308.686-239.682 
ATOM   1021  N3   DG A  49    -112.412 307.743-241.357 
ATOM   1022  C4   DG A  49    -112.429 306.763-242.298 
ATOM   1023  P    DA A  50    -105.973 307.762-242.329 
ATOM   1024  OP1  DA A  50    -105.046 308.666-243.045 
ATOM   1025  OP2  DA A  50    -105.689 306.315-242.444 
ATOM   1026  O5'  DA A  50    -106.041 308.175-240.784 
ATOM   1027  C5'  DA A  50    -106.964 309.202-240.375 
ATOM   1028  C4'  DA A  50    -107.671 308.785-239.101 
ATOM   1029  O4'  DA A  50    -108.878 308.013-239.363 
ATOM   1030  C3'  DA A  50    -106.865 307.899-238.152 
ATOM   1031  O3'  DA A  50    -107.175 308.258-236.811 
ATOM   1032  C2'  DA A  50    -107.385 306.484-238.408 
ATOM   1033  C1'  DA A  50    -108.858 306.858-238.538 
ATOM   1034  N9   DA A  50    -109.688 305.808-239.191 
ATOM   1035  C8   DA A  50    -109.334 304.948-240.190 
ATOM   1036  N7   DA A  50    -110.284 304.141-240.550 
ATOM   1037  C5   DA A  50    -111.348 304.491-239.730 
ATOM   1038  C6   DA A  50    -112.659 304.001-239.618 
ATOM   1039  N6   DA A  50    -113.145 303.006-240.373 
ATOM   1040  N1   DA A  50    -113.459 304.574-238.698 
ATOM   1041  C2   DA A  50    -112.972 305.563-237.951 
ATOM   1042  N3   DA A  50    -111.772 306.101-237.965 
ATOM   1043  C4   DA A  50    -110.992 305.510-238.894 
ATOM   1044  P    DA A  51    -106.000 308.288-235.725 
ATOM   1045  OP1  DA A  51    -105.291 309.586-235.796 
ATOM   1046  OP2  DA A  51    -105.159 307.080-235.869 
ATOM   1047  O5'  DA A  51    -106.831 308.204-234.359 
ATOM   1048  C5'  DA A  51    -108.158 308.762-234.314 
ATOM   1049  C4'  DA A  51    -109.094 307.813-233.591 
ATOM   1050  O4'  DA A  51    -109.696 306.836-234.488 
ATOM   1051  C3'  DA A  51    -108.459 306.962-232.491 
ATOM   1052  O3'  DA A  51    -109.390 306.819-231.425 
ATOM   1053  C2'  DA A  51    -108.246 305.593-233.136 
ATOM   1054  C1'  DA A  51    -109.564 305.550-233.902 
ATOM   1055  N9   DA A  51    -109.589 304.539-234.995 
ATOM   1056  C8   DA A  51    -108.564 304.140-235.805 
ATOM   1057  N7   DA A  51    -108.902 303.233-236.669 
ATOM   1058  C5   DA A  51    -110.249 303.014-236.416 
ATOM   1059  C6   DA A  51    -111.195 302.158-237.002 
ATOM   1060  N6   DA A  51    -110.914 301.325-238.014 
ATOM   1061  N1   DA A  51    -112.447 302.190-236.508 
ATOM   1062  C2   DA A  51    -112.722 303.020-235.504 
ATOM   1063  N3   DA A  51    -111.924 303.860-234.880 
ATOM   1064  C4   DA A  51    -110.679 303.808-235.392 
ATOM   1065  P    DG A  52    -108.857 306.872-229.917 
ATOM   1066  OP1  DG A  52    -108.738 308.282-229.482 
ATOM   1067  OP2  DG A  52    -107.634 306.049-229.794 
ATOM   1068  O5'  DG A  52    -110.059 306.167-229.132 
ATOM   1069  C5'  DG A  52    -111.397 306.283-229.653 
ATOM   1070  C4'  DG A  52    -112.099 304.941-229.585 
ATOM   1071  O4'  DG A  52    -111.866 304.131-230.773 
ATOM   1072  C3'  DG A  52    -111.681 304.029-228.431 
ATOM   1073  O3'  DG A  52    -112.826 303.327-227.961 
ATOM   1074  C2'  DG A  52    -110.718 303.024-229.061 
ATOM   1075  C1'  DG A  52    -111.494 302.826-230.359 
ATOM   1076  N9   DG A  52    -110.689 302.207-231.450 
ATOM   1077  C8   DG A  52    -109.349 302.356-231.736 
ATOM   1078  N7   DG A  52    -108.946 301.666-232.774 
ATOM   1079  C5   DG A  52    -110.098 301.013-233.206 
ATOM   1080  C6   DG A  52    -110.291 300.120-234.293 
ATOM   1081  O6   DG A  52    -109.469 299.716-235.111 
ATOM   1082  N1   DG A  52    -111.622 299.689-234.373 
ATOM   1083  C2   DG A  52    -112.635 300.071-233.515 
ATOM   1084  N2   DG A  52    -113.839 299.548-233.760 
ATOM   1085  N3   DG A  52    -112.454 300.909-232.496 
ATOM   1086  C4   DG A  52    -111.168 301.336-232.405 
ATOM   1087  P    DA A  53    -113.003 303.096-226.388 
ATOM   1088  OP1  DA A  53    -113.620 304.295-225.777 
ATOM   1089  OP2  DA A  53    -111.716 302.660-225.802 
ATOM   1090  O5'  DA A  53    -114.044 301.882-226.362 
ATOM   1091  C5'  DA A  53    -114.995 301.755-227.436 
ATOM   1092  C4'  DA A  53    -115.089 300.307-227.876 
ATOM   1093  O4'  DA A  53    -114.110 299.974-228.901 
ATOM   1094  C3'  DA A  53    -114.849 299.263-226.786 
ATOM   1095  O3'  DA A  53    -115.718 298.159-227.006 
ATOM   1096  C2'  DA A  53    -113.409 298.800-227.002 
ATOM   1097  C1'  DA A  53    -113.461 298.768-228.526 
ATOM   1098  N9   DA A  53    -112.118 298.745-229.171 
ATOM   1099  C8   DA A  53    -110.967 299.349-228.755 
ATOM   1100  N7   DA A  53    -109.953 299.140-229.536 
ATOM   1101  C5   DA A  53    -110.468 298.340-230.546 
ATOM   1102  C6   DA A  53    -109.889 297.770-231.692 
ATOM   1103  N6   DA A  53    -108.601 297.930-232.027 
ATOM   1104  N1   DA A  53    -110.684 297.027-232.484 
ATOM   1105  C2   DA A  53    -111.964 296.872-232.146 
ATOM   1106  N3   DA A  53    -112.612 297.352-231.107 
ATOM   1107  C4   DA A  53    -111.793 298.092-230.330 
ATOM   1108  P    DC A  54    -116.404 297.447-225.748 
ATOM   1109  OP1  DC A  54    -117.623 298.191-225.361 
ATOM   1110  OP2  DC A  54    -115.398 297.249-224.681 
ATOM   1111  O5'  DC A  54    -116.813 296.031-226.370 
ATOM   1112  C5'  DC A  54    -117.127 295.949-227.773 
ATOM   1113  C4'  DC A  54    -116.472 294.725-228.380 
ATOM   1114  O4'  DC A  54    -115.120 294.994-228.851 
ATOM   1115  C3'  DC A  54    -116.306 293.527-227.446 
ATOM   1116  O3'  DC A  54    -116.514 292.331-228.188 
ATOM   1117  C2'  DC A  54    -114.841 293.578-227.008 
ATOM   1118  C1'  DC A  54    -114.265 293.970-228.366 
ATOM   1119  N1   DC A  54    -112.882 294.518-228.293 
ATOM   1120  C2   DC A  54    -112.016 294.236-229.347 
ATOM   1121  O2   DC A  54    -112.428 293.550-230.289 
ATOM   1122  N3   DC A  54    -110.751 294.726-229.299 
ATOM   1123  C4   DC A  54    -110.343 295.465-228.260 
ATOM   1124  N4   DC A  54    -109.100 295.920-228.260 
ATOM   1125  C5   DC A  54    -111.218 295.766-227.166 
ATOM   1126  C6   DC A  54    -112.478 295.267-227.232 
ATOM   1127  P    DG A  55    -117.312 291.123-227.505 
ATOM   1128  OP1  DG A  55    -118.769 291.344-227.653 
ATOM   1129  OP2  DG A  55    -116.823 290.925-226.123 
ATOM   1130  O5'  DG A  55    -116.859 289.889-228.417 
ATOM   1131  C5'  DG A  55    -116.529 290.127-229.799 
ATOM   1132  C4'  DG A  55    -115.270 289.369-230.168 
ATOM   1133  O4'  DG A  55    -114.061 290.137-229.903 
ATOM   1134  C3'  DG A  55    -115.042 288.054-229.423 
ATOM   1135  O3'  DG A  55    -114.459 287.113-230.318 
ATOM   1136  C2'  DG A  55    -114.018 288.394-228.342 
ATOM   1137  C1'  DG A  55    -113.148 289.306-229.202 
ATOM   1138  N9   DG A  55    -112.238 290.183-228.415 
ATOM   1139  C8   DG A  55    -112.442 290.772-227.186 
ATOM   1140  N7   DG A  55    -111.431 291.492-226.764 
ATOM   1141  C5   DG A  55    -110.489 291.370-227.784 
ATOM   1142  C6   DG A  55    -109.189 291.926-227.899 
ATOM   1143  O6   DG A  55    -108.590 292.653-227.110 
ATOM   1144  N1   DG A  55    -108.573 291.546-229.100 
ATOM   1145  C2   DG A  55    -109.140 290.736-230.064 
ATOM   1146  N2   DG A  55    -108.390 290.491-231.140 
ATOM   1147  N3   DG A  55    -110.361 290.215-229.955 
ATOM   1148  C4   DG A  55    -110.971 290.573-228.796 
ATOM   1149  P    DT A  56    -114.930 285.584-230.251 
ATOM   1150  OP1  DT A  56    -116.168 285.412-231.044 
ATOM   1151  OP2  DT A  56    -114.998 285.147-228.839 
ATOM   1152  O5'  DT A  56    -113.713 284.847-230.984 
ATOM   1153  C5'  DT A  56    -112.981 285.554-232.002 
ATOM   1154  C4'  DT A  56    -111.492 285.327-231.821 
ATOM   1155  O4'  DT A  56    -110.888 286.299-230.921 
ATOM   1156  C3'  DT A  56    -111.093 283.977-231.226 
ATOM   1157  O3'  DT A  56    -109.889 283.539-231.846 
ATOM   1158  C2'  DT A  56    -110.803 284.272-229.755 
ATOM   1159  C1'  DT A  56    -110.088 285.601-229.979 
ATOM   1160  N1   DT A  56    -109.981 286.439-228.751 
ATOM   1161  C2   DT A  56    -108.848 287.202-228.612 
ATOM   1162  O2   DT A  56    -107.952 287.216-229.438 
ATOM   1163  N3   DT A  56    -108.784 287.964-227.462 
ATOM   1164  C4   DT A  56    -109.736 288.024-226.465 
ATOM   1165  O4   DT A  56    -109.568 288.745-225.479 
ATOM   1166  C5   DT A  56    -110.890 287.187-226.701 
ATOM   1167  C7   DT A  56    -111.975 287.193-225.664 
ATOM   1168  C6   DT A  56    -110.977 286.436-227.811 
ATOM   1169  P    DC A  57    -109.718 281.988-232.200 
ATOM   1170  OP1  DC A  57    -110.366 281.702-233.500 
ATOM   1171  OP2  DC A  57    -110.169 281.165-231.056 
ATOM   1172  O5'  DC A  57    -108.130 281.872-232.353 
ATOM   1173  C5'  DC A  57    -107.387 283.020-232.804 
ATOM   1174  C4'  DC A  57    -106.133 283.186-231.969 
ATOM   1175  O4'  DC A  57    -106.364 283.991-230.777 
ATOM   1176  C3'  DC A  57    -105.517 281.896-231.428 
ATOM   1177  O3'  DC A  57    -104.100 282.018-231.450 
ATOM   1178  C2'  DC A  57    -105.975 281.829-229.971 
ATOM   1179  C1'  DC A  57    -105.803 283.313-229.663 
ATOM   1180  N1   DC A  57    -106.526 283.758-228.439 
ATOM   1181  C2   DC A  57    -105.938 284.754-227.663 
ATOM   1182  O2   DC A  57    -104.851 285.223-228.020 
ATOM   1183  N3   DC A  57    -106.581 285.172-226.544 
ATOM   1184  C4   DC A  57    -107.758 284.638-226.192 
ATOM   1185  N4   DC A  57    -108.345 285.081-225.090 
ATOM   1186  C5   DC A  57    -108.379 283.613-226.975 
ATOM   1187  C6   DC A  57    -107.721 283.208-228.091 
ATOM   1188  P    DA A  58    -103.218 280.750-231.871 
ATOM   1189  OP1  DA A  58    -103.128 280.676-233.347 
ATOM   1190  OP2  DA A  58    -103.731 279.541-231.190 
ATOM   1191  O5'  DA A  58    -101.790 281.143-231.265 
ATOM   1192  C5'  DA A  58    -101.433 282.535-231.163 
ATOM   1193  C4'  DA A  58    -100.788 282.807-229.819 
ATOM   1194  O4'  DA A  58    -101.765 283.136-228.790 
ATOM   1195  C3'  DA A  58     -99.993 281.650-229.215 
ATOM   1196  O3'  DA A  58     -98.852 282.174-228.547 
ATOM   1197  C2'  DA A  58    -100.929 281.039-228.172 
ATOM   1198  C1'  DA A  58    -101.481 282.357-227.638 
ATOM   1199  N9   DA A  58    -102.742 282.207-226.860 
ATOM   1200  C8   DA A  58    -103.761 281.319-227.057 
ATOM   1201  N7   DA A  58    -104.732 281.435-226.205 
ATOM   1202  C5   DA A  58    -104.329 282.477-225.381 
ATOM   1203  C6   DA A  58    -104.929 283.091-224.269 
ATOM   1204  N6   DA A  58    -106.120 282.725-223.775 
ATOM   1205  N1   DA A  58    -104.258 284.099-223.681 
ATOM   1206  C2   DA A  58    -103.075 284.458-224.177 
ATOM   1207  N3   DA A  58    -102.419 283.962-225.202 
ATOM   1208  C4   DA A  58    -103.112 282.955-225.773 
ATOM   1209  P    DC A  59     -97.461 281.387-228.653 
ATOM   1210  OP1  DC A  59     -96.771 281.767-229.905 
ATOM   1211  OP2  DC A  59     -97.695 279.940-228.452 
ATOM   1212  O5'  DC A  59     -96.667 281.982-227.398 
ATOM   1213  C5'  DC A  59     -96.947 283.327-226.968 
ATOM   1214  C4'  DC A  59     -97.050 283.377-225.456 
ATOM   1215  O4'  DC A  59     -98.400 283.103-224.983 
ATOM   1216  C3'  DC A  59     -96.183 282.373-224.697 
ATOM   1217  O3'  DC A  59     -95.701 282.988-223.508 
ATOM   1218  C2'  DC A  59     -97.142 281.248-224.308 
ATOM   1219  C1'  DC A  59     -98.323 282.142-223.941 
ATOM   1220  N1   DC A  59     -99.624 281.421-223.879 
ATOM   1221  C2   DC A  59    -100.553 281.838-222.929 
ATOM   1222  O2   DC A  59    -100.263 282.781-222.184 
ATOM   1223  N3   DC A  59    -101.746 281.192-222.857 
ATOM   1224  C4   DC A  59    -102.023 280.175-223.682 
ATOM   1225  N4   DC A  59    -103.199 279.578-223.572 
ATOM   1226  C5   DC A  59    -101.080 279.731-224.665 
ATOM   1227  C6   DC A  59     -99.894 280.388-224.722 
ATOM   1228  P    DT A  60     -94.199 282.697-223.037 
ATOM   1229  OP1  DT A  60     -93.272 283.600-223.754 
ATOM   1230  OP2  DT A  60     -93.915 281.250-223.152 
ATOM   1231  O5'  DT A  60     -94.267 283.110-221.492 
ATOM   1232  C5'  DT A  60     -95.190 284.136-221.083 
ATOM   1233  C4'  DT A  60     -95.897 283.720-219.809 
ATOM   1234  O4'  DT A  60     -97.104 282.948-220.071 
ATOM   1235  C3'  DT A  60     -95.091 282.834-218.860 
ATOM   1236  O3'  DT A  60     -95.401 283.193-217.520 
ATOM   1237  C2'  DT A  60     -95.611 281.419-219.116 
ATOM   1238  C1'  DT A  60     -97.084 281.793-219.246 
ATOM   1239  N1   DT A  60     -97.914 280.743-219.900 
ATOM   1240  C2   DT A  60     -99.207 280.601-219.456 
ATOM   1241  O2   DT A  60     -99.683 281.288-218.569 
ATOM   1242  N3   DT A  60     -99.945 279.617-220.085 
ATOM   1243  C4   DT A  60     -99.508 278.785-221.095 
ATOM   1244  O4   DT A  60    -100.262 277.939-221.581 
ATOM   1245  C5   DT A  60     -98.138 279.009-221.492 
ATOM   1246  C7   DT A  60     -97.582 278.146-222.586 
ATOM   1247  C6   DT A  60     -97.397 279.959-220.897 
ATOM   1248  P    DG A  61     -94.226 283.223-216.433 
ATOM   1249  OP1  DG A  61     -93.517 284.520-216.505 
ATOM   1250  OP2  DG A  61     -93.385 282.015-216.578 
ATOM   1251  O5'  DG A  61     -95.057 283.139-215.067 
ATOM   1252  C5'  DG A  61     -96.384 283.697-215.022 
ATOM   1253  C4'  DG A  61     -97.320 282.748-214.299 
ATOM   1254  O4'  DG A  61     -97.922 281.771-215.196 
ATOM   1255  C3'  DG A  61     -96.685 281.897-213.200 
ATOM   1256  O3'  DG A  61     -97.616 281.754-212.133 
ATOM   1257  C2'  DG A  61     -96.472 280.528-213.844 
ATOM   1258  C1'  DG A  61     -97.790 280.485-214.610 
ATOM   1259  N9   DG A  61     -97.815 279.474-215.703 
ATOM   1260  C8   DG A  61     -96.793 279.058-216.530 
ATOM   1261  N7   DG A  61     -97.148 278.143-217.398 
ATOM   1262  C5   DG A  61     -98.500 277.937-217.128 
ATOM   1263  C6   DG A  61     -99.431 277.059-217.743 
ATOM   1264  O6   DG A  61     -99.251 276.271-218.668 
ATOM   1265  N1   DG A  61    -100.700 277.169-217.159 
ATOM   1266  C2   DG A  61    -101.027 278.015-216.117 
ATOM   1267  N2   DG A  61    -102.295 277.971-215.701 
ATOM   1268  N3   DG A  61    -100.152 278.838-215.541 
ATOM   1269  C4   DG A  61     -98.917 278.744-216.096 
ATOM   1270  P    DA A  62     -97.083 281.807-210.625 
ATOM   1271  OP1  DA A  62     -96.964 283.216-210.190 
ATOM   1272  OP2  DA A  62     -95.860 280.984-210.502 
ATOM   1273  O5'  DA A  62     -98.285 281.101-209.840 
ATOM   1274  C5'  DA A  62     -99.623 281.218-210.361 
ATOM   1275  C4'  DA A  62    -100.325 279.875-210.293 
ATOM   1276  O4'  DA A  62    -100.092 279.066-211.481 
ATOM   1277  C3'  DA A  62     -99.907 278.964-209.139 
ATOM   1278  O3'  DA A  62    -101.052 278.262-208.670 
ATOM   1279  C2'  DA A  62     -98.944 277.959-209.769 
ATOM   1280  C1'  DA A  62     -99.719 277.761-211.068 
ATOM   1281  N9   DA A  62     -98.915 277.142-212.158 
ATOM   1282  C8   DA A  62     -97.586 277.302-212.427 
ATOM   1283  N7   DA A  62     -97.172 276.624-213.452 
ATOM   1284  C5   DA A  62     -98.310 275.964-213.898 
ATOM   1285  C6   DA A  62     -98.536 275.078-214.964 
ATOM   1286  N6   DA A  62     -97.576 274.687-215.815 
ATOM   1287  N1   DA A  62     -99.786 274.607-215.125 
ATOM   1288  C2   DA A  62    -100.734 275.001-214.276 
ATOM   1289  N3   DA A  62    -100.643 275.818-213.250 
ATOM   1290  C4   DA A  62     -99.382 276.275-213.111 
ATOM   1291  P    DT A  63    -101.229 278.031-207.096 
ATOM   1292  OP1  DT A  63    -101.846 279.230-206.485 
ATOM   1293  OP2  DT A  63     -99.942 277.594-206.510 
ATOM   1294  O5'  DT A  63    -102.270 276.817-207.070 
ATOM   1295  C5'  DT A  63    -103.221 276.690-208.144 
ATOM   1296  C4'  DT A  63    -103.315 275.242-208.584 
ATOM   1297  O4'  DT A  63    -102.336 274.909-209.609 
ATOM   1298  C3'  DT A  63    -103.075 274.198-207.494 
ATOM   1299  O3'  DT A  63    -103.944 273.094-207.715 
ATOM   1300  C2'  DT A  63    -101.635 273.734-207.710 
ATOM   1301  C1'  DT A  63    -101.687 273.703-209.234 
ATOM   1302  N1   DT A  63    -100.344 273.680-209.879 
ATOM   1303  C2   DT A  63    -100.223 272.964-211.045 
ATOM   1304  O2   DT A  63    -101.154 272.363-211.555 
ATOM   1305  N3   DT A  63     -98.964 272.964-211.614 
ATOM   1306  C4   DT A  63     -97.845 273.606-211.124 
ATOM   1307  O4   DT A  63     -96.770 273.534-211.722 
ATOM   1308  C5   DT A  63     -98.072 274.331-209.896 
ATOM   1309  C7   DT A  63     -96.906 275.059-209.296 
ATOM   1310  C6   DT A  63     -99.286 274.348-209.322 
ATOM   1311  P    DT A  64    -104.630 272.382-206.456 
ATOM   1312  OP1  DT A  64    -105.849 273.126-206.069 
ATOM   1313  OP2  DT A  64    -103.624 272.183-205.389 
ATOM   1314  O5'  DT A  64    -105.039 270.966-207.079 
ATOM   1315  C5'  DT A  64    -105.353 270.884-208.481 
ATOM   1316  C4'  DT A  64    -104.698 269.660-209.088 
ATOM   1317  O4'  DT A  64    -103.346 269.929-209.559 
ATOM   1318  C3'  DT A  64    -104.532 268.462-208.154 
ATOM   1319  O3'  DT A  64    -104.740 267.266-208.896 
ATOM   1320  C2'  DT A  64    -103.067 268.513-207.717 
ATOM   1321  C1'  DT A  64    -102.491 268.905-209.074 
ATOM   1322  N1   DT A  64    -101.108 269.453-209.002 
ATOM   1323  C2   DT A  64    -100.266 269.166-210.049 
ATOM   1324  O2   DT A  64    -100.606 268.496-211.009 
ATOM   1325  N3   DT A  64     -98.991 269.690-209.946 
ATOM   1326  C4   DT A  64     -98.503 270.458-208.909 
ATOM   1327  O4   DT A  64     -97.342 270.871-208.929 
ATOM   1328  C5   DT A  64     -99.460 270.705-207.857 
ATOM   1329  C7   DT A  64     -99.010 271.532-206.689 
ATOM   1330  C6   DT A  64    -100.706 270.207-207.931 
ATOM   1331  P    DA A  65    -105.538 266.058-208.213 
ATOM   1332  OP1  DA A  65    -106.995 266.279-208.362 
ATOM   1333  OP2  DA A  65    -105.049 265.860-206.831 
ATOM   1334  O5'  DA A  65    -105.085 264.824-209.125 
ATOM   1335  C5'  DA A  65    -104.755 265.062-210.507 
ATOM   1336  C4'  DA A  65    -103.496 264.304-210.877 
ATOM   1337  O4'  DA A  65    -102.287 265.071-210.612 
ATOM   1338  C3'  DA A  65    -103.268 262.988-210.132 
ATOM   1339  O3'  DA A  65    -102.685 262.048-211.026 
ATOM   1340  C2'  DA A  65    -102.244 263.329-209.050 
ATOM   1341  C1'  DA A  65    -101.374 264.241-209.910 
ATOM   1342  N9   DA A  65    -100.464 265.117-209.123 
ATOM   1343  C8   DA A  65    -100.684 265.694-207.904 
ATOM   1344  N7   DA A  65     -99.690 266.408-207.475 
ATOM   1345  C5   DA A  65     -98.740 266.299-208.481 
ATOM   1346  C6   DA A  65     -97.449 266.834-208.626 
ATOM   1347  N6   DA A  65     -96.867 267.623-207.712 
ATOM   1348  N1   DA A  65     -96.775 266.525-209.749 
ATOM   1349  C2   DA A  65     -97.358 265.741-210.654 
ATOM   1350  N3   DA A  65     -98.550 265.186-210.628 
ATOM   1351  C4   DA A  65     -99.203 265.510-209.493 
ATOM   1352  P    DT A  66    -103.156 260.519-210.959 
ATOM   1353  OP1  DT A  66    -104.394 260.347-211.752 
ATOM   1354  OP2  DT A  66    -103.223 260.082-209.548 
ATOM   1355  O5'  DT A  66    -101.939 259.782-211.692 
ATOM   1356  C5'  DT A  66    -101.207 260.489-212.710 
ATOM   1357  C4'  DT A  66     -99.718 260.262-212.529 
ATOM   1358  O4'  DT A  66     -99.114 261.234-211.629 
ATOM   1359  C3'  DT A  66     -99.319 258.912-211.935 
ATOM   1360  O3'  DT A  66     -98.115 258.474-212.554 
ATOM   1361  C2'  DT A  66     -99.029 259.207-210.463 
ATOM   1362  C1'  DT A  66     -98.314 260.536-210.687 
ATOM   1363  N1   DT A  66     -98.207 261.374-209.460 
ATOM   1364  C2   DT A  66     -97.074 262.137-209.320 
ATOM   1365  O2   DT A  66     -96.178 262.151-210.147 
ATOM   1366  N3   DT A  66     -97.010 262.899-208.170 
ATOM   1367  C4   DT A  66     -97.962 262.959-207.173 
ATOM   1368  O4   DT A  66     -97.794 263.680-206.188 
ATOM   1369  C5   DT A  66     -99.116 262.122-207.410 
ATOM   1370  C7   DT A  66    -100.201 262.128-206.372 
ATOM   1371  C6   DT A  66     -99.203 261.371-208.519 
ATOM   1372  P    DG A  67     -97.944 256.923-212.908 
ATOM   1373  OP1  DG A  67     -98.592 256.637-214.208 
ATOM   1374  OP2  DG A  67     -98.395 256.100-211.764 
ATOM   1375  O5'  DG A  67     -96.356 256.807-213.061 
ATOM   1376  C5'  DG A  67     -95.613 257.954-213.512 
ATOM   1377  C4'  DG A  67     -94.359 258.121-212.677 
ATOM   1378  O4'  DG A  67     -94.590 258.926-211.485 
ATOM   1379  C3'  DG A  67     -93.743 256.831-212.137 
ATOM   1380  O3'  DG A  67     -92.326 256.953-212.159 
ATOM   1381  C2'  DG A  67     -94.201 256.763-210.680 
ATOM   1382  C1'  DG A  67     -94.029 258.247-210.372 
ATOM   1383  N9   DG A  67     -94.752 258.693-209.148 
ATOM   1384  C8   DG A  67     -95.957 258.257-208.640 
ATOM   1385  N7   DG A  67     -96.320 258.858-207.533 
ATOM   1386  C5   DG A  67     -95.281 259.755-207.289 
ATOM   1387  C6   DG A  67     -95.106 260.685-206.231 
ATOM   1388  O6   DG A  67     -95.845 260.912-205.276 
ATOM   1389  N1   DG A  67     -93.907 261.398-206.369 
ATOM   1390  C2   DG A  67     -92.997 261.234-207.394 
ATOM   1391  N2   DG A  67     -91.913 262.012-207.346 
ATOM   1392  N3   DG A  67     -93.162 260.362-208.386 
ATOM   1393  C4   DG A  67     -94.319 259.662-208.268 
ATOM   1394  P    DT A  68     -91.444 255.685-212.580 
ATOM   1395  OP1  DT A  68     -91.354 255.610-214.055 
ATOM   1396  OP2  DT A  68     -91.957 254.476-211.898 
ATOM   1397  O5'  DT A  68     -90.016 256.078-211.973 
ATOM   1398  C5'  DT A  68     -89.659 257.469-211.871 
ATOM   1399  C4'  DT A  68     -89.014 257.742-210.527 
ATOM   1400  O4'  DT A  68     -89.991 258.071-209.498 
ATOM   1401  C3'  DT A  68     -88.219 256.585-209.924 
ATOM   1402  O3'  DT A  68     -87.078 257.109-209.255 
ATOM   1403  C2'  DT A  68     -89.155 255.974-208.881 
ATOM   1404  C1'  DT A  68     -89.707 257.292-208.346 
ATOM   1405  N1   DT A  68     -90.968 257.141-207.568 
ATOM   1406  C2   DT A  68     -91.154 257.995-206.506 
ATOM   1407  O2   DT A  68     -90.342 258.848-206.192 
ATOM   1408  N3   DT A  68     -92.333 257.825-205.808 
ATOM   1409  C4   DT A  68     -93.317 256.896-206.077 
ATOM   1410  O4   DT A  68     -94.332 256.839-205.379 
ATOM   1411  C5   DT A  68     -93.032 256.046-207.208 
ATOM   1412  C7   DT A  68     -94.052 255.006-207.570 
ATOM   1413  C6   DT A  68     -91.894 256.188-207.905 
ATOM   1414  P    DC A  69     -85.687 256.322-209.361 
ATOM   1415  OP1  DC A  69     -84.997 256.701-210.614 
ATOM   1416  OP2  DC A  69     -85.921 254.874-209.161 
ATOM   1417  O5'  DC A  69     -84.893 256.916-208.106 
ATOM   1418  C5'  DC A  69     -85.173 258.261-207.676 
ATOM   1419  C4'  DC A  69     -85.276 258.311-206.164 
ATOM   1420  O4'  DC A  69     -86.626 258.038-205.691 
ATOM   1421  C3'  DC A  69     -84.409 257.308-205.405 
ATOM   1422  O3'  DC A  69     -83.927 257.923-204.216 
ATOM   1423  C2'  DC A  69     -85.368 256.183-205.016 
ATOM   1424  C1'  DC A  69     -86.549 257.077-204.649 
ATOM   1425  N1   DC A  69     -87.850 256.356-204.587 
ATOM   1426  C2   DC A  69     -88.779 256.773-203.637 
ATOM   1427  O2   DC A  69     -88.489 257.716-202.892 
ATOM   1428  N3   DC A  69     -89.972 256.127-203.565 
ATOM   1429  C4   DC A  69     -90.249 255.110-204.390 
ATOM   1430  N4   DC A  69     -91.425 254.513-204.280 
ATOM   1431  C5   DC A  69     -89.306 254.665-205.373 
ATOM   1432  C6   DC A  69     -88.120 255.323-205.430 
ATOM   1433  P    DT A  70     -82.425 257.632-203.745 
ATOM   1434  OP1  DT A  70     -81.498 258.535-204.462 
ATOM   1435  OP2  DT A  70     -82.141 256.185-203.861 
ATOM   1436  O5'  DT A  70     -82.493 258.044-202.200 
ATOM   1437  C5'  DT A  70     -83.416 259.071-201.792 
ATOM   1438  C4'  DT A  70     -84.123 258.655-200.518 
ATOM   1439  O4'  DT A  70     -85.330 257.882-200.779 
ATOM   1440  C3'  DT A  70     -83.317 257.769-199.568 
ATOM   1441  O3'  DT A  70     -83.627 258.128-198.228 
ATOM   1442  C2'  DT A  70     -83.837 256.354-199.824 
ATOM   1443  C1'  DT A  70     -85.310 256.728-199.954 
ATOM   1444  N1   DT A  70     -86.140 255.677-200.608 
ATOM   1445  C2   DT A  70     -87.433 255.535-200.164 
ATOM   1446  O2   DT A  70     -87.909 256.223-199.278 
ATOM   1447  N3   DT A  70     -88.171 254.551-200.793 
ATOM   1448  C4   DT A  70     -87.734 253.719-201.803 
ATOM   1449  O4   DT A  70     -88.488 252.874-202.289 
ATOM   1450  C5   DT A  70     -86.364 253.944-202.200 
ATOM   1451  C7   DT A  70     -85.808 253.080-203.294 
ATOM   1452  C6   DT A  70     -85.623 254.894-201.605 
ATOM   1453  P    DG A  71     -82.452 258.158-197.141 
ATOM   1454  OP1  DG A  71     -81.743 259.455-197.213 
ATOM   1455  OP2  DG A  71     -81.611 256.949-197.286 
ATOM   1456  O5'  DG A  71     -83.283 258.074-195.776 
ATOM   1457  C5'  DG A  71     -84.610 258.632-195.730 
ATOM   1458  C4'  DG A  71     -85.546 257.683-195.008 
ATOM   1459  O4'  DG A  71     -86.148 256.706-195.904 
ATOM   1460  C3'  DG A  71     -84.911 256.832-193.908 
ATOM   1461  O3'  DG A  71     -85.842 256.689-192.841 
ATOM   1462  C2'  DG A  71     -84.698 255.463-194.552 
ATOM   1463  C1'  DG A  71     -86.016 255.420-195.318 
ATOM   1464  N9   DG A  71     -86.041 254.409-196.412 
ATOM   1465  C8   DG A  71     -85.019 253.993-197.238 
ATOM   1466  N7   DG A  71     -85.374 253.078-198.106 
ATOM   1467  C5   DG A  71     -86.725 252.872-197.836 
ATOM   1468  C6   DG A  71     -87.657 251.994-198.451 
ATOM   1469  O6   DG A  71     -87.477 251.206-199.377 
ATOM   1470  N1   DG A  71     -88.926 252.104-197.867 
ATOM   1471  C2   DG A  71     -89.253 252.949-196.825 
ATOM   1472  N2   DG A  71     -90.521 252.906-196.409 
ATOM   1473  N3   DG A  71     -88.378 253.773-196.249 
ATOM   1474  C4   DG A  71     -87.143 253.679-196.804 
ATOM   1475  P    DG A  72     -85.309 256.742-191.333 
ATOM   1476  OP1  DG A  72     -85.190 258.151-190.899 
ATOM   1477  OP2  DG A  72     -84.086 255.919-191.210 
ATOM   1478  O5'  DG A  72     -86.511 256.036-190.549 
ATOM   1479  C5'  DG A  72     -87.849 256.153-191.069 
ATOM   1480  C4'  DG A  72     -88.551 254.810-191.001 
ATOM   1481  O4'  DG A  72     -88.318 254.001-192.190 
ATOM   1482  C3'  DG A  72     -88.133 253.899-189.848 
ATOM   1483  O3'  DG A  72     -89.278 253.197-189.378 
ATOM   1484  C2'  DG A  72     -87.170 252.894-190.477 
ATOM   1485  C1'  DG A  72     -87.945 252.696-191.776 
ATOM   1486  N9   DG A  72     -87.141 252.077-192.866 
ATOM   1487  C8   DG A  72     -85.801 252.226-193.153 
ATOM   1488  N7   DG A  72     -85.398 251.536-194.191 
ATOM   1489  C5   DG A  72     -86.550 250.882-194.623 
ATOM   1490  C6   DG A  72     -86.743 249.990-195.709 
ATOM   1491  O6   DG A  72     -85.921 249.586-196.528 
ATOM   1492  N1   DG A  72     -88.074 249.558-195.789 
ATOM   1493  C2   DG A  72     -89.087 249.941-194.931 
ATOM   1494  N2   DG A  72     -90.291 249.418-195.177 
ATOM   1495  N3   DG A  72     -88.906 250.779-193.912 
ATOM   1496  C4   DG A  72     -87.620 251.206-193.822 
ATOM   1497  P    DT A  73     -89.455 252.966-187.804 
ATOM   1498  OP1  DT A  73     -90.072 254.165-187.194 
ATOM   1499  OP2  DT A  73     -88.168 252.529-187.218 
ATOM   1500  O5'  DT A  73     -90.496 251.752-187.778 
ATOM   1501  C5'  DT A  73     -91.447 251.624-188.853 
ATOM   1502  C4'  DT A  73     -91.541 250.177-189.293 
ATOM   1503  O4'  DT A  73     -90.562 249.843-190.318 
ATOM   1504  C3'  DT A  73     -91.301 249.133-188.202 
ATOM   1505  O3'  DT A  73     -92.170 248.029-188.423 
ATOM   1506  C2'  DT A  73     -89.861 248.669-188.419 
ATOM   1507  C1'  DT A  73     -89.913 248.638-189.942 
ATOM   1508  N1   DT A  73     -88.570 248.615-190.587 
ATOM   1509  C2   DT A  73     -88.449 247.898-191.753 
ATOM   1510  O2   DT A  73     -89.380 247.298-192.263 
ATOM   1511  N3   DT A  73     -87.190 247.898-192.322 
ATOM   1512  C4   DT A  73     -86.071 248.541-191.833 
ATOM   1513  O4   DT A  73     -84.996 248.469-192.430 
ATOM   1514  C5   DT A  73     -86.298 249.266-190.605 
ATOM   1515  C7   DT A  73     -85.132 249.994-190.004 
ATOM   1516  C6   DT A  73     -87.512 249.282-190.030 
ATOM   1517  P    DC A  74     -92.856 247.316-187.164 
ATOM   1518  OP1  DC A  74     -94.075 248.061-186.777 
ATOM   1519  OP2  DC A  74     -91.850 247.118-186.097 
ATOM   1520  O5'  DC A  74     -93.265 245.900-187.787 
ATOM   1521  C5'  DC A  74     -93.579 245.819-189.190 
ATOM   1522  C4'  DC A  74     -92.924 244.595-189.797 
ATOM   1523  O4'  DC A  74     -91.572 244.863-190.267 
ATOM   1524  C3'  DC A  74     -92.757 243.396-188.862 
ATOM   1525  O3'  DC A  74     -92.966 242.201-189.604 
ATOM   1526  C2'  DC A  74     -91.293 243.447-188.425 
ATOM   1527  C1'  DC A  74     -90.717 243.839-189.782 
ATOM   1528  N1   DC A  74     -89.334 244.387-189.710 
ATOM   1529  C2   DC A  74     -88.468 244.106-190.764 
ATOM   1530  O2   DC A  74     -88.879 243.420-191.706 
ATOM   1531  N3   DC A  74     -87.203 244.595-190.716 
ATOM   1532  C4   DC A  74     -86.795 245.335-189.676 
ATOM   1533  N4   DC A  74     -85.552 245.790-189.677 
ATOM   1534  C5   DC A  74     -87.670 245.635-188.582 
ATOM   1535  C6   DC A  74     -88.930 245.137-188.648 
ATOM   1536  P    DA A  75     -93.764 240.993-188.922 
ATOM   1537  OP1  DA A  75     -95.220 241.214-189.070 
ATOM   1538  OP2  DA A  75     -93.275 240.794-187.539 
ATOM   1539  O5'  DA A  75     -93.311 239.759-189.834 
ATOM   1540  C5'  DA A  75     -92.981 239.997-191.215 
ATOM   1541  C4'  DA A  75     -91.722 239.238-191.585 
ATOM   1542  O4'  DA A  75     -90.513 240.006-191.320 
ATOM   1543  C3'  DA A  75     -91.494 237.923-190.840 
ATOM   1544  O3'  DA A  75     -90.911 236.983-191.734 
ATOM   1545  C2'  DA A  75     -90.470 238.264-189.758 
ATOM   1546  C1'  DA A  75     -89.600 239.176-190.618 
ATOM   1547  N9   DA A  75     -88.690 240.052-189.831 
ATOM   1548  C8   DA A  75     -88.910 240.629-188.613 
ATOM   1549  N7   DA A  75     -87.916 241.343-188.183 
ATOM   1550  C5   DA A  75     -86.966 241.234-189.189 
ATOM   1551  C6   DA A  75     -85.675 241.768-189.334 
ATOM   1552  N6   DA A  75     -85.093 242.558-188.420 
ATOM   1553  N1   DA A  75     -85.001 241.460-190.458 
ATOM   1554  C2   DA A  75     -85.584 240.676-191.362 
ATOM   1555  N3   DA A  75     -86.776 240.121-191.336 
ATOM   1556  C4   DA A  75     -87.429 240.445-190.202 
ATOM   1557  P    DG A  76     -91.382 235.454-191.667 
ATOM   1558  OP1  DG A  76     -92.620 235.282-192.460 
ATOM   1559  OP2  DG A  76     -91.449 235.017-190.256 
ATOM   1560  O5'  DG A  76     -90.165 234.717-192.401 
ATOM   1561  C5'  DG A  76     -89.433 235.423-193.418 
ATOM   1562  C4'  DG A  76     -87.944 235.197-193.237 
ATOM   1563  O4'  DG A  76     -87.340 236.169-192.337 
ATOM   1564  C3'  DG A  76     -87.545 233.847-192.643 
ATOM   1565  O3'  DG A  76     -86.341 233.409-193.262 
ATOM   1566  C2'  DG A  76     -87.255 234.142-191.171 
ATOM   1567  C1'  DG A  76     -86.540 235.471-191.395 
ATOM   1568  N9   DG A  76     -86.433 236.308-190.168 
ATOM   1569  C8   DG A  76     -87.321 236.437-189.122 
ATOM   1570  N7   DG A  76     -86.924 237.264-188.184 
ATOM   1571  C5   DG A  76     -85.687 237.714-188.642 
ATOM   1572  C6   DG A  76     -84.773 238.628-188.056 
ATOM   1573  O6   DG A  76     -84.870 239.239-186.995 
ATOM   1574  N1   DG A  76     -83.636 238.801-188.858 
ATOM   1575  C2   DG A  76     -83.412 238.173-190.067 
ATOM   1576  N2   DG A  76     -82.264 238.473-190.679 
ATOM   1577  N3   DG A  76     -84.270 237.316-190.617 
ATOM   1578  C4   DG A  76     -85.378 237.137-189.851 
ATOM   1579  P    DT A  77     -86.170 231.858-193.616 
ATOM   1580  OP1  DT A  77     -86.818 231.572-194.917 
ATOM   1581  OP2  DT A  77     -86.620 231.035-192.472 
ATOM   1582  O5'  DT A  77     -84.582 231.741-193.769 
ATOM   1583  C5'  DT A  77     -83.838 232.889-194.221 
ATOM   1584  C4'  DT A  77     -82.585 233.056-193.385 
ATOM   1585  O4'  DT A  77     -82.816 233.861-192.194 
ATOM   1586  C3'  DT A  77     -81.969 231.766-192.845 
ATOM   1587  O3'  DT A  77     -80.552 231.888-192.867 
ATOM   1588  C2'  DT A  77     -82.427 231.698-191.388 
ATOM   1589  C1'  DT A  77     -82.255 233.182-191.080 
ATOM   1590  N1   DT A  77     -82.978 233.627-189.856 
ATOM   1591  C2   DT A  77     -82.385 234.610-189.101 
ATOM   1592  O2   DT A  77     -81.315 235.117-189.394 
ATOM   1593  N3   DT A  77     -83.084 234.996-187.974 
ATOM   1594  C4   DT A  77     -84.297 234.493-187.550 
ATOM   1595  O4   DT A  77     -84.827 234.918-186.522 
ATOM   1596  C5   DT A  77     -84.840 233.466-188.406 
ATOM   1597  C7   DT A  77     -86.158 232.863-188.018 
ATOM   1598  C6   DT A  77     -84.181 233.071-189.509 
ATOM   1599  P    DG A  78     -79.670 230.620-193.288 
ATOM   1600  OP1  DG A  78     -79.580 230.545-194.764 
ATOM   1601  OP2  DG A  78     -80.183 229.411-192.607 
ATOM   1602  O5'  DG A  78     -78.242 231.012-192.681 
ATOM   1603  C5'  DG A  78     -77.885 232.404-192.580 
ATOM   1604  C4'  DG A  78     -77.240 232.677-191.235 
ATOM   1605  O4'  DG A  78     -78.217 233.006-190.206 
ATOM   1606  C3'  DG A  78     -76.445 231.519-190.632 
ATOM   1607  O3'  DG A  78     -75.304 232.043-189.963 
ATOM   1608  C2'  DG A  78     -77.381 230.909-189.589 
ATOM   1609  C1'  DG A  78     -77.933 232.227-189.054 
ATOM   1610  N9   DG A  78     -79.194 232.076-188.276 
ATOM   1611  C8   DG A  78     -80.231 231.187-188.460 
ATOM   1612  N7   DG A  78     -81.206 231.317-187.592 
ATOM   1613  C5   DG A  78     -80.784 232.365-186.775 
ATOM   1614  C6   DG A  78     -81.419 232.962-185.656 
ATOM   1615  O6   DG A  78     -82.501 232.686-185.146 
ATOM   1616  N1   DG A  78     -80.641 233.997-185.118 
ATOM   1617  C2   DG A  78     -79.411 234.402-185.600 
ATOM   1618  N2   DG A  78     -78.828 235.410-184.946 
ATOM   1619  N3   DG A  78     -78.817 233.841-186.651 
ATOM   1620  C4   DG A  78     -79.558 232.835-187.183 
ATOM   1621  P    DA A  79     -73.913 231.257-190.069 
ATOM   1622  OP1  DA A  79     -73.223 231.636-191.322 
ATOM   1623  OP2  DA A  79     -74.147 229.809-189.869 
ATOM   1624  O5'  DA A  79     -73.119 231.851-188.814 
ATOM   1625  C5'  DA A  79     -73.399 233.196-188.384 
ATOM   1626  C4'  DA A  79     -73.502 233.246-186.872 
ATOM   1627  O4'  DA A  79     -74.852 232.973-186.399 
ATOM   1628  C3'  DA A  79     -72.635 232.243-186.113 
ATOM   1629  O3'  DA A  79     -72.153 232.857-184.924 
ATOM   1630  C2'  DA A  79     -73.594 231.118-185.724 
ATOM   1631  C1'  DA A  79     -74.775 232.012-185.357 
ATOM   1632  N9   DA A  79     -76.076 231.291-185.295 
ATOM   1633  C8   DA A  79     -76.503 230.244-186.061 
ATOM   1634  N7   DA A  79     -77.695 229.828-185.765 
ATOM   1635  C5   DA A  79     -78.091 230.660-184.726 
ATOM   1636  C6   DA A  79     -79.270 230.731-183.966 
ATOM   1637  N6   DA A  79     -80.316 229.914-184.146 
ATOM   1638  N1   DA A  79     -79.333 231.677-183.010 
ATOM   1639  C2   DA A  79     -78.290 232.486-182.836 
ATOM   1640  N3   DA A  79     -77.144 232.514-183.481 
ATOM   1641  C4   DA A  79     -77.105 231.558-184.432 
ATOM   1642  P    DA A  80     -70.651 232.567-184.454 
ATOM   1643  OP1  DA A  80     -69.724 233.470-185.170 
ATOM   1644  OP2  DA A  80     -70.366 231.120-184.569 
ATOM   1645  O5'  DA A  80     -70.719 232.979-182.909 
ATOM   1646  C5'  DA A  80     -71.642 234.006-182.500 
ATOM   1647  C4'  DA A  80     -72.349 233.590-181.226 
ATOM   1648  O4'  DA A  80     -73.556 232.817-181.487 
ATOM   1649  C3'  DA A  80     -71.543 232.703-180.277 
ATOM   1650  O3'  DA A  80     -71.853 233.063-178.936 
ATOM   1651  C2'  DA A  80     -72.063 231.289-180.533 
ATOM   1652  C1'  DA A  80     -73.536 231.663-180.662 
ATOM   1653  N9   DA A  80     -74.366 230.612-181.316 
ATOM   1654  C8   DA A  80     -74.012 229.752-182.315 
ATOM   1655  N7   DA A  80     -74.962 228.946-182.674 
ATOM   1656  C5   DA A  80     -76.026 229.296-181.854 
ATOM   1657  C6   DA A  80     -77.337 228.806-181.743 
ATOM   1658  N6   DA A  80     -77.823 227.810-182.497 
ATOM   1659  N1   DA A  80     -78.137 229.378-180.823 
ATOM   1660  C2   DA A  80     -77.650 230.368-180.076 
ATOM   1661  N3   DA A  80     -76.450 230.906-180.089 
ATOM   1662  C4   DA A  80     -75.670 230.315-181.019 
ATOM   1663  P    DG A  81     -70.678 233.093-177.849 
ATOM   1664  OP1  DG A  81     -69.969 234.390-177.921 
ATOM   1665  OP2  DG A  81     -69.837 231.884-177.994 
ATOM   1666  O5'  DG A  81     -71.509 233.009-176.484 
ATOM   1667  C5'  DG A  81     -72.836 233.566-176.438 
ATOM   1668  C4'  DG A  81     -73.772 232.618-175.716 
ATOM   1669  O4'  DG A  81     -74.374 231.641-176.612 
ATOM   1670  C3'  DG A  81     -73.137 231.767-174.616 
ATOM   1671  O3'  DG A  81     -74.068 231.624-173.550 
ATOM   1672  C2'  DG A  81     -72.924 230.398-175.260 
ATOM   1673  C1'  DG A  81     -74.242 230.355-176.026 
ATOM   1674  N9   DG A  81     -74.267 229.344-177.120 
ATOM   1675  C8   DG A  81     -73.245 228.928-177.946 
ATOM   1676  N7   DG A  81     -73.600 228.013-178.814 
ATOM   1677  C5   DG A  81     -74.951 227.806-178.544 
ATOM   1678  C6   DG A  81     -75.883 226.929-179.160 
ATOM   1679  O6   DG A  81     -75.703 226.141-180.085 
ATOM   1680  N1   DG A  81     -77.152 227.039-178.575 
ATOM   1681  C2   DG A  81     -77.479 227.884-177.534 
ATOM   1682  N2   DG A  81     -78.747 227.841-177.117 
ATOM   1683  N3   DG A  81     -76.604 228.708-176.957 
ATOM   1684  C4   DG A  81     -75.369 228.613-177.512 
ATOM   1685  P    DA A  82     -73.535 231.676-172.041 
ATOM   1686  OP1  DA A  82     -73.416 233.086-171.607 
ATOM   1687  OP2  DA A  82     -72.312 230.853-171.919 
ATOM   1688  O5'  DA A  82     -74.737 230.971-171.257 
ATOM   1689  C5'  DA A  82     -76.075 231.088-171.778 
ATOM   1690  C4'  DA A  82     -76.777 229.745-171.710 
ATOM   1691  O4'  DA A  82     -76.544 228.936-172.898 
ATOM   1692  C3'  DA A  82     -76.359 228.834-170.556 
ATOM   1693  O3'  DA A  82     -77.503 228.131-170.086 
ATOM   1694  C2'  DA A  82     -75.396 227.828-171.185 
ATOM   1695  C1'  DA A  82     -76.171 227.630-172.484 
ATOM   1696  N9   DA A  82     -75.367 227.012-173.575 
ATOM   1697  C8   DA A  82     -74.038 227.171-173.844 
ATOM   1698  N7   DA A  82     -73.624 226.493-174.869 
ATOM   1699  C5   DA A  82     -74.762 225.834-175.314 
ATOM   1700  C6   DA A  82     -74.988 224.948-176.380 
ATOM   1701  N6   DA A  82     -74.028 224.556-177.232 
ATOM   1702  N1   DA A  82     -76.238 224.477-176.541 
ATOM   1703  C2   DA A  82     -77.186 224.870-175.692 
ATOM   1704  N3   DA A  82     -77.095 225.688-174.666 
ATOM   1705  C4   DA A  82     -75.834 226.145-174.528 
ATOM   1706  P    DA A  83     -77.681 227.901-168.512 
ATOM   1707  OP1  DA A  83     -78.298 229.100-167.902 
ATOM   1708  OP2  DA A  83     -76.394 227.464-167.927 
ATOM   1709  O5'  DA A  83     -78.722 226.687-168.486 
ATOM   1710  C5'  DA A  83     -79.673 226.559-169.561 
ATOM   1711  C4'  DA A  83     -79.767 225.111-170.001 
ATOM   1712  O4'  DA A  83     -78.788 224.778-171.026 
ATOM   1713  C3'  DA A  83     -79.527 224.068-168.910 
ATOM   1714  O3'  DA A  83     -80.396 222.963-169.131 
ATOM   1715  C2'  DA A  83     -78.087 223.604-169.127 
ATOM   1716  C1'  DA A  83     -78.139 223.573-170.651 
ATOM   1717  N9   DA A  83     -76.796 223.550-171.296 
ATOM   1718  C8   DA A  83     -75.645 224.154-170.880 
ATOM   1719  N7   DA A  83     -74.631 223.945-171.661 
ATOM   1720  C5   DA A  83     -75.146 223.144-172.671 
ATOM   1721  C6   DA A  83     -74.567 222.575-173.817 
ATOM   1722  N6   DA A  83     -73.278 222.734-174.152 
ATOM   1723  N1   DA A  83     -75.362 221.831-174.608 
ATOM   1724  C2   DA A  83     -76.642 221.676-174.270 
ATOM   1725  N3   DA A  83     -77.290 222.157-173.232 
ATOM   1726  C4   DA A  83     -76.471 222.896-172.455 
ATOM   1727  P    DT A  84     -81.082 222.251-167.873 
ATOM   1728  OP1  DT A  84     -82.301 222.996-167.485 
ATOM   1729  OP2  DT A  84     -80.076 222.053-166.805 
ATOM   1730  O5'  DT A  84     -81.491 220.835-168.495 
ATOM   1731  C5'  DT A  84     -81.805 220.754-169.898 
ATOM   1732  C4'  DT A  84     -81.150 219.530-170.505 
ATOM   1733  O4'  DT A  84     -79.798 219.798-170.976 
ATOM   1734  C3'  DT A  84     -80.983 218.331-169.571 
ATOM   1735  O3'  DT A  84     -81.192 217.135-170.313 
ATOM   1736  C2'  DT A  84     -79.519 218.382-169.133 
ATOM   1737  C1'  DT A  84     -78.943 218.774-170.490 
ATOM   1738  N1   DT A  84     -77.560 219.322-170.418 
ATOM   1739  C2   DT A  84     -76.718 219.036-171.465 
ATOM   1740  O2   DT A  84     -77.058 218.366-172.425 
ATOM   1741  N3   DT A  84     -75.443 219.560-171.363 
ATOM   1742  C4   DT A  84     -74.955 220.328-170.325 
ATOM   1743  O4   DT A  84     -73.793 220.741-170.345 
ATOM   1744  C5   DT A  84     -75.912 220.574-169.274 
ATOM   1745  C7   DT A  84     -75.462 221.402-168.106 
ATOM   1746  C6   DT A  84     -77.158 220.077-169.347 
ATOM   1747  P    DT A  85     -81.990 215.928-169.630 
ATOM   1748  OP1  DT A  85     -83.446 216.149-169.778 
ATOM   1749  OP2  DT A  85     -81.501 215.729-168.248 
ATOM   1750  O5'  DT A  85     -81.537 214.694-170.542 
ATOM   1751  C5'  DT A  85     -81.207 214.932-171.923 
ATOM   1752  C4'  DT A  85     -79.948 214.173-172.293 
ATOM   1753  O4'  DT A  85     -78.739 214.941-172.028 
ATOM   1754  C3'  DT A  85     -79.720 212.858-171.548 
ATOM   1755  O3'  DT A  85     -79.137 211.917-172.442 
ATOM   1756  C2'  DT A  85     -78.696 213.199-170.466 
ATOM   1757  C1'  DT A  85     -77.826 214.111-171.327 
ATOM   1758  N1   DT A  85     -76.915 214.987-170.539 
ATOM   1759  C2   DT A  85     -75.687 215.266-171.088 
ATOM   1760  O2   DT A  85     -75.329 214.831-172.169 
ATOM   1761  N3   DT A  85     -74.869 216.081-170.329 
ATOM   1762  C4   DT A  85     -75.172 216.626-169.098 
ATOM   1763  O4   DT A  85     -74.357 217.342-168.513 
ATOM   1764  C5   DT A  85     -76.483 216.276-168.605 
ATOM   1765  C7   DT A  85     -76.892 216.828-167.271 
ATOM   1766  C6   DT A  85     -77.299 215.486-169.322 
ATOM   1767  P    DT A  86     -79.608 210.389-172.376 
ATOM   1768  OP1  DT A  86     -80.846 210.216-173.169 
ATOM   1769  OP2  DT A  86     -79.675 209.952-170.964 
ATOM   1770  O5'  DT A  86     -78.391 209.652-173.109 
ATOM   1771  C5'  DT A  86     -77.659 210.358-174.126 
ATOM   1772  C4'  DT A  86     -76.170 210.132-173.946 
ATOM   1773  O4'  DT A  86     -75.566 211.104-173.046 
ATOM   1774  C3'  DT A  86     -75.771 208.781-173.351 
ATOM   1775  O3'  DT A  86     -74.567 208.344-173.970 
ATOM   1776  C2'  DT A  86     -75.481 209.076-171.880 
ATOM   1777  C1'  DT A  86     -74.766 210.406-172.103 
ATOM   1778  N1   DT A  86     -74.659 211.243-170.876 
ATOM   1779  C2   DT A  86     -73.526 212.007-170.737 
ATOM   1780  O2   DT A  86     -72.630 212.021-171.563 
ATOM   1781  N3   DT A  86     -73.462 212.769-169.587 
ATOM   1782  C4   DT A  86     -74.414 212.829-168.590 
ATOM   1783  O4   DT A  86     -74.246 213.549-167.604 
ATOM   1784  C5   DT A  86     -75.568 211.992-168.826 
ATOM   1785  C7   DT A  86     -76.652 211.998-167.789 
ATOM   1786  C6   DT A  86     -75.655 211.241-169.936 
ATOM   1787  P    DC A  87     -74.396 206.793-174.325 
ATOM   1788  OP1  DC A  87     -75.044 206.507-175.625 
ATOM   1789  OP2  DC A  87     -74.846 205.970-173.180 
ATOM   1790  O5'  DC A  87     -72.808 206.676-174.478 
ATOM   1791  C5'  DC A  87     -72.064 207.824-174.929 
ATOM   1792  C4'  DC A  87     -70.811 207.991-174.094 
ATOM   1793  O4'  DC A  87     -71.042 208.796-172.902 
ATOM   1794  C3'  DC A  87     -70.195 206.701-173.553 
ATOM   1795  O3'  DC A  87     -68.778 206.823-173.575 
ATOM   1796  C2'  DC A  87     -70.653 206.633-172.096 
ATOM   1797  C1'  DC A  87     -70.481 208.117-171.788 
ATOM   1798  N1   DC A  87     -71.204 208.562-170.564 
ATOM   1799  C2   DC A  87     -70.616 209.558-169.788 
ATOM   1800  O2   DC A  87     -69.529 210.027-170.144 
ATOM   1801  N3   DC A  87     -71.259 209.977-168.668 
ATOM   1802  C4   DC A  87     -72.436 209.443-168.317 
ATOM   1803  N4   DC A  87     -73.023 209.885-167.215 
ATOM   1804  C5   DC A  87     -73.057 208.417-169.100 
ATOM   1805  C6   DC A  87     -72.399 208.012-170.215 
ATOM   1806  P    DC A  88     -67.896 205.554-173.996 
ATOM   1807  OP1  DC A  88     -67.806 205.480-175.472 
ATOM   1808  OP2  DC A  88     -68.409 204.346-173.315 
ATOM   1809  O5'  DC A  88     -66.468 205.947-173.390 
ATOM   1810  C5'  DC A  88     -66.111 207.339-173.288 
ATOM   1811  C4'  DC A  88     -65.466 207.612-171.944 
ATOM   1812  O4'  DC A  88     -66.443 207.941-170.915 
ATOM   1813  C3'  DC A  88     -64.671 206.454-171.340 
ATOM   1814  O3'  DC A  88     -63.530 206.978-170.672 
ATOM   1815  C2'  DC A  88     -65.607 205.844-170.297 
ATOM   1816  C1'  DC A  88     -66.159 207.162-169.763 
ATOM   1817  N1   DC A  88     -67.420 207.011-168.984 
ATOM   1818  C2   DC A  88     -67.623 207.868-167.905 
ATOM   1819  O2   DC A  88     -66.758 208.711-167.642 
ATOM   1820  N3   DC A  88     -68.766 207.747-167.182 
ATOM   1821  C4   DC A  88     -69.680 206.820-167.501 
ATOM   1822  N4   DC A  88     -70.778 206.742-166.764 
ATOM   1823  C5   DC A  88     -69.489 205.929-168.606 
ATOM   1824  C6   DC A  88     -68.341 206.066-169.316 
ATOM   1825  P    DA A  89     -62.139 206.191-170.777 
ATOM   1826  OP1  DA A  89     -61.449 206.571-172.030 
ATOM   1827  OP2  DA A  89     -62.373 204.744-170.577 
ATOM   1828  O5'  DA A  89     -61.344 206.786-169.523 
ATOM   1829  C5'  DA A  89     -61.625 208.131-169.092 
ATOM   1830  C4'  DA A  89     -61.728 208.181-167.581 
ATOM   1831  O4'  DA A  89     -63.078 207.908-167.107 
ATOM   1832  C3'  DA A  89     -60.861 207.177-166.822 
ATOM   1833  O3'  DA A  89     -60.379 207.792-165.633 
ATOM   1834  C2'  DA A  89     -61.820 206.053-166.432 
ATOM   1835  C1'  DA A  89     -63.001 206.947-166.065 
ATOM   1836  N9   DA A  89     -64.302 206.225-166.004 
ATOM   1837  C8   DA A  89     -64.729 205.178-166.769 
ATOM   1838  N7   DA A  89     -65.921 204.763-166.473 
ATOM   1839  C5   DA A  89     -66.316 205.595-165.435 
ATOM   1840  C6   DA A  89     -67.496 205.666-164.674 
ATOM   1841  N6   DA A  89     -68.542 204.849-164.855 
ATOM   1842  N1   DA A  89     -67.559 206.612-163.718 
ATOM   1843  C2   DA A  89     -66.516 207.421-163.545 
ATOM   1844  N3   DA A  89     -65.370 207.449-164.189 
ATOM   1845  C4   DA A  89     -65.331 206.493-165.140 
ATOM   1846  P    DG A  90     -58.877 207.502-165.162 
ATOM   1847  OP1  DG A  90     -57.950 208.405-165.878 
ATOM   1848  OP2  DG A  90     -58.592 206.055-165.277 
ATOM   1849  O5'  DG A  90     -58.945 207.914-163.617 
ATOM   1850  C5'  DG A  90     -59.868 208.941-163.208 
ATOM   1851  C4'  DG A  90     -60.575 208.524-161.934 
ATOM   1852  O4'  DG A  90     -61.782 207.752-162.196 
ATOM   1853  C3'  DG A  90     -59.769 207.638-160.985 
ATOM   1854  O3'  DG A  90     -60.079 207.998-159.644 
ATOM   1855  C2'  DG A  90     -60.289 206.224-161.241 
ATOM   1856  C1'  DG A  90     -61.762 206.597-161.371 
ATOM   1857  N9   DG A  90     -62.592 205.547-162.024 
ATOM   1858  C8   DG A  90     -62.253 204.671-163.032 
ATOM   1859  N7   DG A  90     -63.223 203.863-163.385 
ATOM   1860  C5   DG A  90     -64.279 204.229-162.552 
ATOM   1861  C6   DG A  90     -65.597 203.709-162.466 
ATOM   1862  O6   DG A  90     -66.112 202.805-163.118 
ATOM   1863  N1   DG A  90     -66.344 204.371-161.482 
ATOM   1864  C2   DG A  90     -65.879 205.400-160.687 
ATOM   1865  N2   DG A  90     -66.750 205.900-159.807 
ATOM   1866  N3   DG A  90     -64.642 205.887-160.769 
ATOM   1867  C4   DG A  90     -63.904 205.255-161.718 
ATOM   1868  P    DA A  91     -58.904 208.028-158.558 
ATOM   1869  OP1  DA A  91     -58.195 209.325-158.629 
ATOM   1870  OP2  DA A  91     -58.063 206.819-158.702 
ATOM   1871  O5'  DA A  91     -59.735 207.944-157.192 
ATOM   1872  C5'  DA A  91     -61.062 208.501-157.147 
ATOM   1873  C4'  DA A  91     -61.998 207.553-156.424 
ATOM   1874  O4'  DA A  91     -62.599 206.576-157.321 
ATOM   1875  C3'  DA A  91     -61.363 206.702-155.324 
ATOM   1876  O3'  DA A  91     -62.294 206.559-154.258 
ATOM   1877  C2'  DA A  91     -61.150 205.332-155.969 
ATOM   1878  C1'  DA A  91     -62.468 205.290-156.735 
ATOM   1879  N9   DA A  91     -62.493 204.279-157.828 
ATOM   1880  C8   DA A  91     -61.468 203.880-158.638 
ATOM   1881  N7   DA A  91     -61.806 202.973-159.502 
ATOM   1882  C5   DA A  91     -63.152 202.753-159.249 
ATOM   1883  C6   DA A  91     -64.099 201.898-159.835 
ATOM   1884  N6   DA A  91     -63.818 201.064-160.846 
ATOM   1885  N1   DA A  91     -65.351 201.929-159.341 
ATOM   1886  C2   DA A  91     -65.626 202.759-158.337 
ATOM   1887  N3   DA A  91     -64.828 203.599-157.713 
ATOM   1888  C4   DA A  91     -63.582 203.548-158.225 
ATOM   1889  P    DA A  92     -61.761 206.611-152.750 
ATOM   1890  OP1  DA A  92     -61.642 208.021-152.315 
ATOM   1891  OP2  DA A  92     -60.538 205.788-152.627 
ATOM   1892  O5'  DA A  92     -62.963 205.906-151.965 
ATOM   1893  C5'  DA A  92     -64.301 206.022-152.486 
ATOM   1894  C4'  DA A  92     -65.003 204.680-152.418 
ATOM   1895  O4'  DA A  92     -64.770 203.871-153.606 
ATOM   1896  C3'  DA A  92     -64.585 203.769-151.264 
ATOM   1897  O3'  DA A  92     -65.729 203.066-150.794 
ATOM   1898  C2'  DA A  92     -63.622 202.763-151.894 
ATOM   1899  C1'  DA A  92     -64.397 202.565-153.192 
ATOM   1900  N9   DA A  92     -63.593 201.946-154.283 
ATOM   1901  C8   DA A  92     -62.264 202.106-154.552 
ATOM   1902  N7   DA A  92     -61.850 201.428-155.577 
ATOM   1903  C5   DA A  92     -62.988 200.769-156.023 
ATOM   1904  C6   DA A  92     -63.213 199.883-157.089 
ATOM   1905  N6   DA A  92     -62.254 199.491-157.940 
ATOM   1906  N1   DA A  92     -64.464 199.411-157.249 
ATOM   1907  C2   DA A  92     -65.412 199.805-156.401 
ATOM   1908  N3   DA A  92     -65.321 200.623-155.375 
ATOM   1909  C4   DA A  92     -64.060 201.079-155.236 
ATOM   1910  P    DG A  93     -65.907 202.835-149.221 
ATOM   1911  OP1  DG A  93     -66.524 204.035-148.610 
ATOM   1912  OP2  DG A  93     -64.620 202.399-148.635 
ATOM   1913  O5'  DG A  93     -66.948 201.622-149.195 
ATOM   1914  C5'  DG A  93     -67.899 201.494-150.269 
ATOM   1915  C4'  DG A  93     -67.993 200.046-150.709 
ATOM   1916  O4'  DG A  93     -67.014 199.713-151.734 
ATOM   1917  C3'  DG A  93     -67.753 199.003-149.618 
ATOM   1918  O3'  DG A  93     -68.622 197.898-149.839 
ATOM   1919  C2'  DG A  93     -66.313 198.539-149.835 
ATOM   1920  C1'  DG A  93     -66.365 198.508-151.359 
ATOM   1921  N9   DG A  93     -65.022 198.485-152.004 
ATOM   1922  C8   DG A  93     -63.851 199.086-151.599 
ATOM   1923  N7   DG A  93     -62.835 198.868-152.398 
ATOM   1924  C5   DG A  93     -63.371 198.064-153.403 
ATOM   1925  C6   DG A  93     -62.753 197.504-154.551 
ATOM   1926  O6   DG A  93     -61.588 197.603-154.925 
ATOM   1927  N1   DG A  93     -63.663 196.751-155.306 
ATOM   1928  C2   DG A  93     -64.996 196.565-154.992 
ATOM   1929  N2   DG A  93     -65.699 195.812-155.842 
ATOM   1930  N3   DG A  93     -65.574 197.091-153.915 
ATOM   1931  C4   DG A  93     -64.705 197.824-153.171 
ATOM   1932  P    DA A  94     -69.308 197.186-148.581 
ATOM   1933  OP1  DA A  94     -70.527 197.931-148.194 
ATOM   1934  OP2  DA A  94     -68.302 196.988-147.514 
ATOM   1935  O5'  DA A  94     -69.717 195.770-149.203 
ATOM   1936  C5'  DA A  94     -70.031 195.689-150.606 
ATOM   1937  C4'  DA A  94     -69.376 194.464-151.213 
ATOM   1938  O4'  DA A  94     -68.024 194.733-151.684 
ATOM   1939  C3'  DA A  94     -69.209 193.266-150.279 
ATOM   1940  O3'  DA A  94     -69.418 192.070-151.021 
ATOM   1941  C2'  DA A  94     -67.745 193.317-149.841 
ATOM   1942  C1'  DA A  94     -67.169 193.709-151.199 
ATOM   1943  N9   DA A  94     -65.785 194.257-151.126 
ATOM   1944  C8   DA A  94     -65.226 195.021-150.142 
ATOM   1945  N7   DA A  94     -63.991 195.344-150.368 
ATOM   1946  C5   DA A  94     -63.708 194.753-151.591 
ATOM   1947  C6   DA A  94     -62.550 194.726-152.385 
ATOM   1948  N6   DA A  94     -61.405 195.337-152.047 
ATOM   1949  N1   DA A  94     -62.610 194.045-153.545 
ATOM   1950  C2   DA A  94     -63.749 193.440-153.876 
ATOM   1951  N3   DA A  94     -64.888 193.396-153.220 
ATOM   1952  C4   DA A  94     -64.801 194.085-152.063 
ATOM   1953  P    DG A  95     -70.216 190.863-150.338 
ATOM   1954  OP1  DG A  95     -71.672 191.084-150.486 
ATOM   1955  OP2  DG A  95     -69.727 190.664-148.956 
ATOM   1956  O5'  DG A  95     -69.763 189.629-151.250 
ATOM   1957  C5'  DG A  95     -69.433 189.866-152.632 
ATOM   1958  C4'  DG A  95     -68.174 189.108-153.001 
ATOM   1959  O4'  DG A  95     -66.965 189.876-152.736 
ATOM   1960  C3'  DG A  95     -67.946 187.793-152.256 
ATOM   1961  O3'  DG A  95     -67.363 186.852-153.151 
ATOM   1962  C2'  DG A  95     -66.921 188.133-151.175 
ATOM   1963  C1'  DG A  95     -66.052 189.046-152.035 
ATOM   1964  N9   DG A  95     -65.141 189.922-151.248 
ATOM   1965  C8   DG A  95     -65.346 190.511-150.019 
ATOM   1966  N7   DG A  95     -64.335 191.231-149.597 
ATOM   1967  C5   DG A  95     -63.393 191.109-150.617 
ATOM   1968  C6   DG A  95     -62.092 191.665-150.732 
ATOM   1969  O6   DG A  95     -61.494 192.393-149.943 
ATOM   1970  N1   DG A  95     -61.477 191.285-151.933 
ATOM   1971  C2   DG A  95     -62.044 190.475-152.897 
ATOM   1972  N2   DG A  95     -61.294 190.231-153.973 
ATOM   1973  N3   DG A  95     -63.265 189.954-152.788 
ATOM   1974  C4   DG A  95     -63.875 190.312-151.629 
ATOM   1975  P    DG A  96     -67.834 185.324-153.084 
ATOM   1976  OP1  DG A  96     -69.072 185.151-153.877 
ATOM   1977  OP2  DG A  96     -67.901 184.886-151.672 
ATOM   1978  O5'  DG A  96     -66.617 184.586-153.817 
ATOM   1979  C5'  DG A  96     -65.885 185.293-154.835 
ATOM   1980  C4'  DG A  96     -64.396 185.066-154.654 
ATOM   1981  O4'  DG A  96     -63.792 186.039-153.754 
ATOM   1982  C3'  DG A  96     -63.997 183.716-154.059 
ATOM   1983  O3'  DG A  96     -62.793 183.278-154.679 
ATOM   1984  C2'  DG A  96     -63.707 184.011-152.588 
ATOM   1985  C1'  DG A  96     -62.992 185.341-152.812 
ATOM   1986  N9   DG A  96     -62.885 186.178-151.584 
ATOM   1987  C8   DG A  96     -63.773 186.306-150.539 
ATOM   1988  N7   DG A  96     -63.376 187.133-149.601 
ATOM   1989  C5   DG A  96     -62.139 187.583-150.058 
ATOM   1990  C6   DG A  96     -61.225 188.498-149.472 
ATOM   1991  O6   DG A  96     -61.322 189.108-148.411 
ATOM   1992  N1   DG A  96     -60.088 188.670-150.274 
ATOM   1993  C2   DG A  96     -59.864 188.042-151.484 
ATOM   1994  N2   DG A  96     -58.716 188.342-152.096 
ATOM   1995  N3   DG A  96     -60.722 187.185-152.033 
ATOM   1996  C4   DG A  96     -61.830 187.007-151.268 
ATOM   1997  P    DT A  97     -62.622 181.727-155.033 
ATOM   1998  OP1  DT A  97     -63.270 181.442-156.333 
ATOM   1999  OP2  DT A  97     -63.072 180.905-153.889 
ATOM   2000  O5'  DT A  97     -61.034 181.611-155.186 
ATOM   2001  C5'  DT A  97     -60.290 182.759-155.637 
ATOM   2002  C4'  DT A  97     -59.037 182.926-154.802 
ATOM   2003  O4'  DT A  97     -59.268 183.730-153.610 
ATOM   2004  C3'  DT A  97     -58.421 181.635-154.261 
ATOM   2005  O3'  DT A  97     -57.004 181.758-154.283 
ATOM   2006  C2'  DT A  97     -58.879 181.568-152.804 
ATOM   2007  C1'  DT A  97     -58.707 183.052-152.496 
ATOM   2008  N1   DT A  97     -59.430 183.497-151.272 
ATOM   2009  C2   DT A  97     -58.837 184.480-150.518 
ATOM   2010  O2   DT A  97     -57.767 184.986-150.810 
ATOM   2011  N3   DT A  97     -59.536 184.866-149.390 
ATOM   2012  C4   DT A  97     -60.749 184.363-148.967 
ATOM   2013  O4   DT A  97     -61.279 184.788-147.938 
ATOM   2014  C5   DT A  97     -61.292 183.335-149.823 
ATOM   2015  C7   DT A  97     -62.610 182.732-149.434 
ATOM   2016  C6   DT A  97     -60.633 182.940-150.925 
ATOM   2017  P    DT A  98     -56.122 180.489-154.704 
ATOM   2018  OP1  DT A  98     -56.032 180.415-156.180 
ATOM   2019  OP2  DT A  98     -56.635 179.281-154.023 
ATOM   2020  O5'  DT A  98     -54.694 180.882-154.098 
ATOM   2021  C5'  DT A  98     -54.337 182.274-153.996 
ATOM   2022  C4'  DT A  98     -53.692 182.547-152.652 
ATOM   2023  O4'  DT A  98     -54.669 182.876-151.623 
ATOM   2024  C3'  DT A  98     -52.897 181.389-152.048 
ATOM   2025  O3'  DT A  98     -51.756 181.913-151.380 
ATOM   2026  C2'  DT A  98     -53.833 180.778-151.005 
ATOM   2027  C1'  DT A  98     -54.385 182.097-150.471 
ATOM   2028  N1   DT A  98     -55.646 181.946-149.693 
ATOM   2029  C2   DT A  98     -55.832 182.799-148.631 
ATOM   2030  O2   DT A  98     -55.019 183.652-148.316 
ATOM   2031  N3   DT A  98     -57.011 182.630-147.933 
ATOM   2032  C4   DT A  98     -57.995 181.700-148.202 
ATOM   2033  O4   DT A  98     -59.010 181.644-147.504 
ATOM   2034  C5   DT A  98     -57.710 180.851-149.333 
ATOM   2035  C7   DT A  98     -58.730 179.810-149.695 
ATOM   2036  C6   DT A  98     -56.572 180.993-150.030 
ATOM   2037  P    DC A  99     -50.365 181.126-151.486 
ATOM   2038  OP1  DC A  99     -49.675 181.506-152.738 
ATOM   2039  OP2  DC A  99     -50.599 179.679-151.285 
ATOM   2040  O5'  DC A  99     -49.570 181.721-150.231 
ATOM   2041  C5'  DC A  99     -49.851 183.066-149.800 
ATOM   2042  C4'  DC A  99     -49.954 183.116-148.289 
ATOM   2043  O4'  DC A  99     -51.304 182.842-147.816 
ATOM   2044  C3'  DC A  99     -49.087 182.112-147.530 
ATOM   2045  O3'  DC A  99     -48.605 182.727-146.341 
ATOM   2046  C2'  DC A  99     -50.046 180.988-147.141 
ATOM   2047  C1'  DC A  99     -51.227 181.881-146.774 
ATOM   2048  N1   DC A  99     -52.528 181.160-146.712 
ATOM   2049  C2   DC A  99     -53.457 181.577-145.762 
ATOM   2050  O2   DC A  99     -53.167 182.520-145.017 
ATOM   2051  N3   DC A  99     -54.650 180.931-145.690 
ATOM   2052  C4   DC A  99     -54.926 179.915-146.515 
ATOM   2053  N4   DC A  99     -56.103 179.317-146.405 
ATOM   2054  C5   DC A  99     -53.984 179.470-147.498 
ATOM   2055  C6   DC A  99     -52.798 180.127-147.555 
ATOM   2056  P    DC A 100     -47.103 182.436-145.870 
ATOM   2057  OP1  DC A 100     -46.176 183.340-146.587 
ATOM   2058  OP2  DC A 100     -46.818 180.989-145.985 
ATOM   2059  O5'  DC A 100     -47.171 182.849-144.325 
ATOM   2060  C5'  DC A 100     -48.094 183.876-143.916 
ATOM   2061  C4'  DC A 100     -48.801 183.459-142.642 
ATOM   2062  O4'  DC A 100     -50.008 182.687-142.904 
ATOM   2063  C3'  DC A 100     -47.995 182.573-141.693 
ATOM   2064  O3'  DC A 100     -48.305 182.933-140.353 
ATOM   2065  C2'  DC A 100     -48.515 181.158-141.949 
ATOM   2066  C1'  DC A 100     -49.988 181.532-142.079 
ATOM   2067  N1   DC A 100     -50.818 180.482-142.733 
ATOM   2068  C2   DC A 100     -52.131 180.325-142.294 
ATOM   2069  O2   DC A 100     -52.549 181.058-141.390 
ATOM   2070  N3   DC A 100     -52.903 179.372-142.877 
ATOM   2071  C4   DC A 100     -52.412 178.599-143.854 
ATOM   2072  N4   DC A 100     -53.205 177.685-144.390 
ATOM   2073  C5   DC A 100     -51.065 178.744-144.319 
ATOM   2074  C6   DC A 100     -50.308 179.701-143.723 
ATOM   2075  P    DT A 101     -47.130 182.963-139.266 
ATOM   2076  OP1  DT A 101     -46.420 184.260-139.338 
ATOM   2077  OP2  DT A 101     -46.289 181.754-139.411 
ATOM   2078  O5'  DT A 101     -47.961 182.878-137.900 
ATOM   2079  C5'  DT A 101     -49.287 183.436-137.855 
ATOM   2080  C4'  DT A 101     -50.224 182.487-137.132 
ATOM   2081  O4'  DT A 101     -50.825 181.511-138.029 
ATOM   2082  C3'  DT A 101     -49.589 181.636-136.033 
ATOM   2083  O3'  DT A 101     -50.520 181.493-134.966 
ATOM   2084  C2'  DT A 101     -49.375 180.267-136.677 
ATOM   2085  C1'  DT A 101     -50.694 180.225-137.443 
ATOM   2086  N1   DT A 101     -50.719 179.214-138.536 
ATOM   2087  C2   DT A 101     -51.916 178.586-138.782 
ATOM   2088  O2   DT A 101     -52.931 178.824-138.150 
ATOM   2089  N3   DT A 101     -51.902 177.654-139.802 
ATOM   2090  C4   DT A 101     -50.814 177.309-140.577 
ATOM   2091  O4   DT A 101     -50.923 176.458-141.464 
ATOM   2092  C5   DT A 101     -49.602 178.020-140.246 
ATOM   2093  C7   DT A 101     -48.371 177.703-141.042 
ATOM   2094  C6   DT A 101     -49.589 178.930-139.258 
ATOM   2095  P    DC A 102     -49.987 181.546-133.458 
ATOM   2096  OP1  DC A 102     -49.868 182.956-133.023 
ATOM   2097  OP2  DC A 102     -48.764 180.723-133.335 
ATOM   2098  O5'  DC A 102     -51.189 180.841-132.673 
ATOM   2099  C5'  DC A 102     -52.527 180.957-133.194 
ATOM   2100  C4'  DC A 102     -53.229 179.615-133.126 
ATOM   2101  O4'  DC A 102     -52.996 178.805-134.314 
ATOM   2102  C3'  DC A 102     -52.811 178.704-131.972 
ATOM   2103  O3'  DC A 102     -53.955 178.001-131.503 
ATOM   2104  C2'  DC A 102     -51.848 177.698-132.602 
ATOM   2105  C1'  DC A 102     -52.623 177.500-133.901 
ATOM   2106  N1   DC A 102     -51.819 176.881-134.991 
ATOM   2107  C2   DC A 102     -52.471 176.021-135.870 
ATOM   2108  O2   DC A 102     -53.679 175.809-135.712 
ATOM   2109  N3   DC A 102     -51.755 175.445-136.871 
ATOM   2110  C4   DC A 102     -50.447 175.702-137.009 
ATOM   2111  N4   DC A 102     -49.793 175.116-138.000 
ATOM   2112  C5   DC A 102     -49.758 176.583-136.114 
ATOM   2113  C6   DC A 102     -50.491 177.148-135.121 
ATOM   2114  P    DC A 103     -54.133 177.770-129.929 
ATOM   2115  OP1  DC A 103     -54.750 178.970-129.318 
ATOM   2116  OP2  DC A 103     -52.846 177.334-129.343 
ATOM   2117  O5'  DC A 103     -55.174 176.557-129.903 
ATOM   2118  C5'  DC A 103     -56.125 176.429-130.977 
ATOM   2119  C4'  DC A 103     -56.219 174.981-131.417 
ATOM   2120  O4'  DC A 103     -55.240 174.648-132.442 
ATOM   2121  C3'  DC A 103     -55.979 173.938-130.327 
ATOM   2122  O3'  DC A 103     -56.848 172.833-130.548 
ATOM   2123  C2'  DC A 103     -54.539 173.474-130.543 
ATOM   2124  C1'  DC A 103     -54.591 173.443-132.067 
ATOM   2125  N1   DC A 103     -53.248 173.419-132.712 
ATOM   2126  C2   DC A 103     -53.109 172.697-133.894 
ATOM   2127  O2   DC A 103     -54.095 172.112-134.356 
ATOM   2128  N3   DC A 103     -51.892 172.663-134.498 
ATOM   2129  C4   DC A 103     -50.849 173.311-133.966 
ATOM   2130  N4   DC A 103     -49.683 173.247-134.592 
ATOM   2131  C5   DC A 103     -50.971 174.059-132.750 
ATOM   2132  C6   DC A 103     -52.194 174.080-132.163 
ATOM   2133  P    DC A 104     -57.534 172.121-129.289 
ATOM   2134  OP1  DC A 104     -58.753 172.866-128.902 
ATOM   2135  OP2  DC A 104     -56.528 171.923-128.222 
ATOM   2136  O5'  DC A 104     -57.943 170.705-129.912 
ATOM   2137  C5'  DC A 104     -58.257 170.624-131.314 
ATOM   2138  C4'  DC A 104     -57.602 169.399-131.921 
ATOM   2139  O4'  DC A 104     -56.250 169.668-132.392 
ATOM   2140  C3'  DC A 104     -57.435 168.201-130.987 
ATOM   2141  O3'  DC A 104     -57.644 167.005-131.729 
ATOM   2142  C2'  DC A 104     -55.971 168.252-130.550 
ATOM   2143  C1'  DC A 104     -55.395 168.644-131.907 
ATOM   2144  N1   DC A 104     -54.011 169.192-131.835 
ATOM   2145  C2   DC A 104     -53.146 168.910-132.888 
ATOM   2146  O2   DC A 104     -53.557 168.224-133.831 
ATOM   2147  N3   DC A 104     -51.881 169.400-132.840 
ATOM   2148  C4   DC A 104     -51.473 170.139-131.801 
ATOM   2149  N4   DC A 104     -50.229 170.594-131.801 
ATOM   2150  C5   DC A 104     -52.348 170.440-130.707 
ATOM   2151  C6   DC A 104     -53.608 169.941-130.773 
ATOM   2152  P    DC A 105     -58.442 165.798-131.046 
ATOM   2153  OP1  DC A 105     -59.898 166.018-131.195 
ATOM   2154  OP2  DC A 105     -57.953 165.599-129.664 
ATOM   2155  O5'  DC A 105     -57.989 164.564-131.958 
ATOM   2156  C5'  DC A 105     -57.659 164.801-133.340 
ATOM   2157  C4'  DC A 105     -56.400 164.043-133.710 
ATOM   2158  O4'  DC A 105     -55.191 164.811-133.445 
ATOM   2159  C3'  DC A 105     -56.172 162.728-132.965 
ATOM   2160  O3'  DC A 105     -55.589 161.787-133.859 
ATOM   2161  C2'  DC A 105     -55.147 163.068-131.883 
ATOM   2162  C1'  DC A 105     -54.278 163.981-132.743 
ATOM   2163  N1   DC A 105     -53.367 164.857-131.956 
ATOM   2164  C2   DC A 105     -52.118 165.149-132.497 
ATOM   2165  O2   DC A 105     -51.820 164.674-133.600 
ATOM   2166  N3   DC A 105     -51.273 165.946-131.795 
ATOM   2167  C4   DC A 105     -51.633 166.441-130.605 
ATOM   2168  N4   DC A 105     -50.772 167.213-129.958 
ATOM   2169  C5   DC A 105     -52.913 166.152-130.029 
ATOM   2170  C6   DC A 105     -53.743 165.354-130.746 
ATOM   2171  P    DG A 106     -56.060 160.258-133.792 
ATOM   2172  OP1  DG A 106     -57.298 160.086-134.585 
ATOM   2173  OP2  DG A 106     -56.127 159.821-132.381 
ATOM   2174  O5'  DG A 106     -54.843 159.521-134.525 
ATOM   2175  C5'  DG A 106     -54.111 160.228-135.543 
ATOM   2176  C4'  DG A 106     -52.622 160.001-135.362 
ATOM   2177  O4'  DG A 106     -52.018 160.974-134.462 
ATOM   2178  C3'  DG A 106     -52.222 158.651-134.768 
ATOM   2179  O3'  DG A 106     -51.019 158.213-135.387 
ATOM   2180  C2'  DG A 106     -51.933 158.946-133.296 
ATOM   2181  C1'  DG A 106     -51.218 160.276-133.520 
ATOM   2182  N9   DG A 106     -51.111 161.113-132.293 
ATOM   2183  C8   DG A 106     -51.999 161.241-131.247 
ATOM   2184  N7   DG A 106     -51.602 162.068-130.309 
ATOM   2185  C5   DG A 106     -50.365 162.518-130.767 
ATOM   2186  C6   DG A 106     -49.451 163.432-130.181 
ATOM   2187  O6   DG A 106     -49.548 164.043-129.120 
ATOM   2188  N1   DG A 106     -48.314 163.605-130.982 
ATOM   2189  C2   DG A 106     -48.090 162.977-132.192 
ATOM   2190  N2   DG A 106     -46.942 163.277-132.804 
ATOM   2191  N3   DG A 106     -48.948 162.120-132.742 
ATOM   2192  C4   DG A 106     -50.056 161.941-131.976 
ATOM   2193  P    DG A 107     -50.848 156.662-135.741 
ATOM   2194  OP1  DG A 107     -51.496 156.376-137.041 
ATOM   2195  OP2  DG A 107     -51.298 155.839-134.597 
ATOM   2196  O5'  DG A 107     -49.260 156.546-135.894 
ATOM   2197  C5'  DG A 107     -48.516 157.694-136.345 
ATOM   2198  C4'  DG A 107     -47.263 157.860-135.510 
ATOM   2199  O4'  DG A 107     -47.493 158.665-134.318 
ATOM   2200  C3'  DG A 107     -46.647 156.570-134.970 
ATOM   2201  O3'  DG A 107     -45.230 156.692-134.992 
ATOM   2202  C2'  DG A 107     -47.105 156.503-133.513 
ATOM   2203  C1'  DG A 107     -46.933 157.987-133.205 
ATOM   2204  N9   DG A 107     -47.656 158.432-131.980 
ATOM   2205  C8   DG A 107     -48.861 157.996-131.473 
ATOM   2206  N7   DG A 107     -49.223 158.597-130.366 
ATOM   2207  C5   DG A 107     -48.185 159.494-130.122 
ATOM   2208  C6   DG A 107     -48.010 160.424-129.064 
ATOM   2209  O6   DG A 107     -48.749 160.651-128.109 
ATOM   2210  N1   DG A 107     -46.811 161.137-129.202 
ATOM   2211  C2   DG A 107     -45.900 160.973-130.227 
ATOM   2212  N2   DG A 107     -44.817 161.751-130.179 
ATOM   2213  N3   DG A 107     -46.066 160.101-131.219 
ATOM   2214  C4   DG A 107     -47.223 159.401-131.101 
ATOM   2215  P    DG A 108     -44.348 155.424-135.413 
ATOM   2216  OP1  DG A 108     -44.258 155.350-136.888 
ATOM   2217  OP2  DG A 108     -44.861 154.215-134.731 
ATOM   2218  O5'  DG A 108     -42.920 155.817-134.806 
ATOM   2219  C5'  DG A 108     -42.563 157.209-134.704 
ATOM   2220  C4'  DG A 108     -41.918 157.482-133.360 
ATOM   2221  O4'  DG A 108     -42.895 157.811-132.331 
ATOM   2222  C3'  DG A 108     -41.123 156.324-132.757 
ATOM   2223  O3'  DG A 108     -39.982 156.848-132.088 
ATOM   2224  C2'  DG A 108     -42.059 155.713-131.714 
ATOM   2225  C1'  DG A 108     -42.611 157.031-131.179 
ATOM   2226  N9   DG A 108     -43.872 156.881-130.401 
ATOM   2227  C8   DG A 108     -44.909 155.992-130.585 
ATOM   2228  N7   DG A 108     -45.884 156.121-129.717 
ATOM   2229  C5   DG A 108     -45.462 157.169-128.900 
ATOM   2230  C6   DG A 108     -46.097 157.766-127.780 
ATOM   2231  O6   DG A 108     -47.179 157.490-127.271 
ATOM   2232  N1   DG A 108     -45.319 158.802-127.242 
ATOM   2233  C2   DG A 108     -44.089 159.206-127.724 
ATOM   2234  N2   DG A 108     -43.506 160.215-127.071 
ATOM   2235  N3   DG A 108     -43.495 158.645-128.776 
ATOM   2236  C4   DG A 108     -44.236 157.640-129.308 
ATOM   2237  P    DC A 109     -38.591 156.061-132.194 
ATOM   2238  OP1  DC A 109     -37.900 156.441-133.447 
ATOM   2239  OP2  DC A 109     -38.825 154.614-131.994 
ATOM   2240  O5'  DC A 109     -37.796 156.656-130.939 
ATOM   2241  C5'  DC A 109     -38.077 158.001-130.509 
ATOM   2242  C4'  DC A 109     -38.180 158.051-128.997 
ATOM   2243  O4'  DC A 109     -39.530 157.777-128.524 
ATOM   2244  C3'  DC A 109     -37.313 157.047-128.238 
ATOM   2245  O3'  DC A 109     -36.831 157.662-127.049 
ATOM   2246  C2'  DC A 109     -38.272 155.923-127.849 
ATOM   2247  C1'  DC A 109     -39.453 156.816-127.482 
ATOM   2248  N1   DC A 109     -40.754 156.095-127.420 
ATOM   2249  C2   DC A 109     -41.683 156.512-126.470 
ATOM   2250  O2   DC A 109     -41.393 157.455-125.725 
ATOM   2251  N3   DC A 109     -42.876 155.866-126.398 
ATOM   2252  C4   DC A 109     -43.152 154.849-127.223 
ATOM   2253  N4   DC A 109     -44.329 154.252-127.113 
ATOM   2254  C5   DC A 109     -42.210 154.405-128.206 
ATOM   2255  C6   DC A 109     -41.024 155.062-128.263 
ATOM   2256  P    DA A 110     -35.329 157.371-126.578 
ATOM   2257  OP1  DA A 110     -34.402 158.275-127.295 
ATOM   2258  OP2  DA A 110     -35.044 155.924-126.694 
ATOM   2259  O5'  DA A 110     -35.397 157.784-125.033 
ATOM   2260  C5'  DA A 110     -36.320 158.811-124.625 
ATOM   2261  C4'  DA A 110     -37.027 158.394-123.350 
ATOM   2262  O4'  DA A 110     -38.234 157.622-123.612 
ATOM   2263  C3'  DA A 110     -36.221 157.508-122.401 
ATOM   2264  O3'  DA A 110     -36.531 157.867-121.061 
ATOM   2265  C2'  DA A 110     -36.741 156.093-122.657 
ATOM   2266  C1'  DA A 110     -38.214 156.467-122.787 
ATOM   2267  N9   DA A 110     -39.044 155.417-123.441 
ATOM   2268  C8   DA A 110     -38.690 154.557-124.440 
ATOM   2269  N7   DA A 110     -39.640 153.750-124.799 
ATOM   2270  C5   DA A 110     -40.704 154.100-123.979 
ATOM   2271  C6   DA A 110     -42.015 153.610-123.867 
ATOM   2272  N6   DA A 110     -42.500 152.615-124.622 
ATOM   2273  N1   DA A 110     -42.815 154.183-122.947 
ATOM   2274  C2   DA A 110     -42.328 155.172-122.200 
ATOM   2275  N3   DA A 110     -41.128 155.710-122.214 
ATOM   2276  C4   DA A 110     -40.348 155.119-123.143 
ATOM   2277  P    DG A 111     -35.356 157.897-119.974 
ATOM   2278  OP1  DG A 111     -34.646 159.195-120.046 
ATOM   2279  OP2  DG A 111     -34.515 156.689-120.119 
ATOM   2280  O5'  DG A 111     -36.187 157.813-118.609 
ATOM   2281  C5'  DG A 111     -37.513 158.371-118.563 
ATOM   2282  C4'  DG A 111     -38.450 157.422-117.840 
ATOM   2283  O4'  DG A 111     -39.051 156.445-118.737 
ATOM   2284  C3'  DG A 111     -37.815 156.571-116.741 
ATOM   2285  O3'  DG A 111     -38.746 156.428-115.674 
ATOM   2286  C2'  DG A 111     -37.601 155.202-117.385 
ATOM   2287  C1'  DG A 111     -38.920 155.159-118.151 
ATOM   2288  N9   DG A 111     -38.945 154.148-119.245 
ATOM   2289  C8   DG A 111     -37.923 153.733-120.071 
ATOM   2290  N7   DG A 111     -38.278 152.817-120.939 
ATOM   2291  C5   DG A 111     -39.629 152.611-120.669 
ATOM   2292  C6   DG A 111     -40.561 151.733-121.284 
ATOM   2293  O6   DG A 111     -40.381 150.945-122.210 
ATOM   2294  N1   DG A 111     -41.830 151.843-120.700 
ATOM   2295  C2   DG A 111     -42.157 152.689-119.658 
ATOM   2296  N2   DG A 111     -43.425 152.645-119.242 
ATOM   2297  N3   DG A 111     -41.282 153.512-119.082 
ATOM   2298  C4   DG A 111     -40.046 153.418-119.637 
ATOM   2299  P    DA A 112     -38.213 156.481-114.166 
ATOM   2300  OP1  DA A 112     -38.094 157.891-113.732 
ATOM   2301  OP2  DA A 112     -36.990 155.658-114.043 
ATOM   2302  O5'  DA A 112     -39.415 155.775-113.381 
ATOM   2303  C5'  DA A 112     -40.753 155.892-113.902 
ATOM   2304  C4'  DA A 112     -41.455 154.550-113.834 
ATOM   2305  O4'  DA A 112     -41.222 153.740-115.023 
ATOM   2306  C3'  DA A 112     -41.037 153.638-112.681 
ATOM   2307  O3'  DA A 112     -42.181 152.936-112.211 
ATOM   2308  C2'  DA A 112     -40.074 152.633-113.310 
ATOM   2309  C1'  DA A 112     -40.849 152.435-114.609 
ATOM   2310  N9   DA A 112     -40.045 151.816-115.699 
ATOM   2311  C8   DA A 112     -38.716 151.976-115.968 
ATOM   2312  N7   DA A 112     -38.302 151.298-116.994 
ATOM   2313  C5   DA A 112     -39.440 150.639-117.439 
ATOM   2314  C6   DA A 112     -39.665 149.753-118.505 
ATOM   2315  N6   DA A 112     -38.706 149.361-119.357 
ATOM   2316  N1   DA A 112     -40.916 149.281-118.666 
ATOM   2317  C2   DA A 112     -41.864 149.675-117.817 
ATOM   2318  N3   DA A 112     -41.773 150.493-116.791 
ATOM   2319  C4   DA A 112     -40.512 150.949-116.653 
ATOM   2320  P    DA A 113     -42.359 152.705-110.637 
ATOM   2321  OP1  DA A 113     -42.976 153.904-110.027 
ATOM   2322  OP2  DA A 113     -41.072 152.269-110.051 
ATOM   2323  O5'  DA A 113     -43.400 151.491-110.611 
ATOM   2324  C5'  DA A 113     -44.351 151.364-111.686 
ATOM   2325  C4'  DA A 113     -44.445 149.916-112.126 
ATOM   2326  O4'  DA A 113     -43.466 149.583-113.151 
ATOM   2327  C3'  DA A 113     -44.205 148.872-111.035 
ATOM   2328  O3'  DA A 113     -45.074 147.768-111.256 
ATOM   2329  C2'  DA A 113     -42.765 148.409-111.252 
ATOM   2330  C1'  DA A 113     -42.817 148.377-112.775 
ATOM   2331  N9   DA A 113     -41.474 148.354-113.420 
ATOM   2332  C8   DA A 113     -40.322 148.958-113.005 
ATOM   2333  N7   DA A 113     -39.309 148.749-113.786 
ATOM   2334  C5   DA A 113     -39.824 147.949-114.795 
ATOM   2335  C6   DA A 113     -39.245 147.379-115.941 
ATOM   2336  N6   DA A 113     -37.956 147.539-116.277 
ATOM   2337  N1   DA A 113     -40.040 146.636-116.733 
ATOM   2338  C2   DA A 113     -41.320 146.481-116.395 
ATOM   2339  N3   DA A 113     -41.968 146.961-115.356 
ATOM   2340  C4   DA A 113     -41.149 147.701-114.580 
ATOM   2341  P    DG A 114     -45.760 147.056-109.997 
ATOM   2342  OP1  DG A 114     -46.979 147.800-109.610 
ATOM   2343  OP2  DG A 114     -44.754 146.857-108.930 
ATOM   2344  O5'  DG A 114     -46.169 145.640-110.620 
ATOM   2345  C5'  DG A 114     -46.483 145.558-112.023 
ATOM   2346  C4'  DG A 114     -45.827 144.334-112.630 
ATOM   2347  O4'  DG A 114     -44.476 144.603-113.100 
ATOM   2348  C3'  DG A 114     -45.661 143.136-111.695 
ATOM   2349  O3'  DG A 114     -45.870 141.940-112.437 
ATOM   2350  C2'  DG A 114     -44.197 143.187-111.258 
ATOM   2351  C1'  DG A 114     -43.621 143.579-112.615 
ATOM   2352  N9   DG A 114     -42.237 144.127-112.543 
ATOM   2353  C8   DG A 114     -41.656 144.897-111.559 
ATOM   2354  N7   DG A 114     -40.408 145.217-111.800 
ATOM   2355  C5   DG A 114     -40.143 144.616-113.030 
ATOM   2356  C6   DG A 114     -38.956 144.609-113.807 
ATOM   2357  O6   DG A 114     -37.876 145.141-113.567 
ATOM   2358  N1   DG A 114     -39.123 143.876-114.990 
ATOM   2359  C2   DG A 114     -40.285 143.234-115.372 
ATOM   2360  N2   DG A 114     -40.241 142.588-116.540 
ATOM   2361  N3   DG A 114     -41.398 143.242-114.642 
ATOM   2362  C4   DG A 114     -41.253 143.948-113.491 
ATOM   2363  P    DA A 115     -46.668 140.732-111.755 
ATOM   2364  OP1  DA A 115     -48.124 140.953-111.903 
ATOM   2365  OP2  DA A 115     -46.179 140.534-110.372 
ATOM   2366  O5'  DA A 115     -46.215 139.498-112.667 
ATOM   2367  C5'  DA A 115     -45.885 139.736-114.048 
ATOM   2368  C4'  DA A 115     -44.626 138.978-114.418 
ATOM   2369  O4'  DA A 115     -43.417 139.746-114.153 
ATOM   2370  C3'  DA A 115     -44.398 137.663-113.673 
ATOM   2371  O3'  DA A 115     -43.815 136.722-114.567 
ATOM   2372  C2'  DA A 115     -43.373 138.003-112.591 
ATOM   2373  C1'  DA A 115     -42.504 138.915-113.451 
ATOM   2374  N9   DA A 115     -41.593 139.792-112.664 
ATOM   2375  C8   DA A 115     -41.814 140.369-111.446 
ATOM   2376  N7   DA A 115     -40.820 141.082-111.016 
ATOM   2377  C5   DA A 115     -39.870 140.973-112.022 
ATOM   2378  C6   DA A 115     -38.579 141.508-112.167 
ATOM   2379  N6   DA A 115     -37.997 142.298-111.253 
ATOM   2380  N1   DA A 115     -37.905 141.200-113.290 
ATOM   2381  C2   DA A 115     -38.487 140.416-114.195 
ATOM   2382  N3   DA A 115     -39.680 139.861-114.169 
ATOM   2383  C4   DA A 115     -40.333 140.185-113.035 
ATOM   2384  P    DA A 116     -44.286 135.193-114.500 
ATOM   2385  OP1  DA A 116     -45.524 135.021-115.293 
ATOM   2386  OP2  DA A 116     -44.353 134.756-113.089 
ATOM   2387  O5'  DA A 116     -43.069 134.456-115.234 
ATOM   2388  C5'  DA A 116     -42.337 135.163-116.251 
ATOM   2389  C4'  DA A 116     -40.848 134.936-116.070 
ATOM   2390  O4'  DA A 116     -40.244 135.908-115.170 
ATOM   2391  C3'  DA A 116     -40.448 133.586-115.476 
ATOM   2392  O3'  DA A 116     -39.245 133.148-116.095 
ATOM   2393  C2'  DA A 116     -40.159 133.881-114.004 
ATOM   2394  C1'  DA A 116     -39.444 135.210-114.228 
ATOM   2395  N9   DA A 116     -39.337 136.048-113.001 
ATOM   2396  C8   DA A 116     -40.228 136.163-111.973 
ATOM   2397  N7   DA A 116     -39.849 136.977-111.038 
ATOM   2398  C5   DA A 116     -38.615 137.438-111.477 
ATOM   2399  C6   DA A 116     -37.688 138.338-110.925 
ATOM   2400  N6   DA A 116     -37.873 138.965-109.755 
ATOM   2401  N1   DA A 116     -36.560 138.571-111.622 
ATOM   2402  C2   DA A 116     -36.383 137.945-112.785 
ATOM   2403  N3   DA A 116     -37.172 137.089-113.396 
ATOM   2404  C4   DA A 116     -38.293 136.873-112.678 
ATOM   2405  P    DA A 117     -39.074 131.597-116.449 
ATOM   2406  OP1  DA A 117     -39.722 131.311-117.749 
ATOM   2407  OP2  DA A 117     -39.524 130.774-115.305 
ATOM   2408  O5'  DA A 117     -37.486 131.481-116.602 
ATOM   2409  C5'  DA A 117     -36.742 132.628-117.054 
ATOM   2410  C4'  DA A 117     -35.489 132.795-116.218 
ATOM   2411  O4'  DA A 117     -35.719 133.600-115.027 
ATOM   2412  C3'  DA A 117     -34.873 131.505-115.678 
ATOM   2413  O3'  DA A 117     -33.456 131.627-115.700 
ATOM   2414  C2'  DA A 117     -35.331 131.438-114.221 
ATOM   2415  C1'  DA A 117     -35.159 132.922-113.913 
ATOM   2416  N9   DA A 117     -35.882 133.367-112.689 
ATOM   2417  C8   DA A 117     -37.078 132.922-112.202 
ATOM   2418  N7   DA A 117     -37.448 133.509-111.105 
ATOM   2419  C5   DA A 117     -36.423 134.409-110.845 
ATOM   2420  C6   DA A 117     -36.220 135.339-109.812 
ATOM   2421  N6   DA A 117     -37.081 135.525-108.803 
ATOM   2422  N1   DA A 117     -35.093 136.075-109.856 
ATOM   2423  C2   DA A 117     -34.241 135.887-110.862 
ATOM   2424  N3   DA A 117     -34.324 135.053-111.876 
ATOM   2425  C4   DA A 117     -35.460 134.328-111.809 
ATOM   2426  P    DT A 118     -32.574 130.359-116.121 
ATOM   2427  OP1  DT A 118     -32.484 130.285-117.597 
ATOM   2428  OP2  DT A 118     -33.087 129.150-115.440 
ATOM   2429  O5'  DT A 118     -31.146 130.752-115.514 
ATOM   2430  C5'  DT A 118     -30.789 132.144-115.413 
ATOM   2431  C4'  DT A 118     -30.143 132.416-114.068 
ATOM   2432  O4'  DT A 118     -31.121 132.745-113.039 
ATOM   2433  C3'  DT A 118     -29.349 131.259-113.465 
ATOM   2434  O3'  DT A 118     -28.208 131.783-112.796 
ATOM   2435  C2'  DT A 118     -30.285 130.648-112.422 
ATOM   2436  C1'  DT A 118     -30.837 131.966-111.887 
ATOM   2437  N1   DT A 118     -32.098 131.816-111.109 
ATOM   2438  C2   DT A 118     -32.284 132.669-110.048 
ATOM   2439  O2   DT A 118     -31.471 133.522-109.733 
ATOM   2440  N3   DT A 118     -33.463 132.499-109.349 
ATOM   2441  C4   DT A 118     -34.447 131.570-109.618 
ATOM   2442  O4   DT A 118     -35.462 131.513-108.920 
ATOM   2443  C5   DT A 118     -34.162 130.720-110.749 
ATOM   2444  C7   DT A 118     -35.182 129.680-111.111 
ATOM   2445  C6   DT A 118     -33.024 130.863-111.446 
ATOM   2446  P    DC A 119     -26.817 130.996-112.902 
ATOM   2447  OP1  DC A 119     -26.126 131.376-114.155 
ATOM   2448  OP2  DC A 119     -27.050 129.549-112.702 
ATOM   2449  O5'  DC A 119     -26.022 131.591-111.647 
ATOM   2450  C5'  DC A 119     -26.303 132.936-111.217 
ATOM   2451  C4'  DC A 119     -26.406 132.986-109.705 
ATOM   2452  O4'  DC A 119     -27.756 132.712-109.232 
ATOM   2453  C3'  DC A 119     -25.539 131.982-108.946 
ATOM   2454  O3'  DC A 119     -25.057 132.597-107.757 
ATOM   2455  C2'  DC A 119     -26.498 130.857-108.557 
ATOM   2456  C1'  DC A 119     -27.679 131.751-108.190 
ATOM   2457  N1   DC A 119     -28.980 131.030-108.128 
ATOM   2458  C2   DC A 119     -29.909 131.447-107.179 
ATOM   2459  O2   DC A 119     -29.619 132.390-106.433 
ATOM   2460  N3   DC A 119     -31.102 130.801-107.106 
ATOM   2461  C4   DC A 119     -31.378 129.784-107.931 
ATOM   2462  N4   DC A 119     -32.555 129.187-107.821 
ATOM   2463  C5   DC A 119     -30.436 129.340-108.915 
ATOM   2464  C6   DC A 119     -29.250 129.997-108.972 
ATOM   2465  P    DA A 120     -23.555 132.306-107.287 
ATOM   2466  OP1  DA A 120     -22.627 133.209-108.003 
ATOM   2467  OP2  DA A 120     -23.270 130.859-107.402 
ATOM   2468  O5'  DA A 120     -23.623 132.719-105.742 
ATOM   2469  C5'  DA A 120     -24.546 133.745-105.333 
ATOM   2470  C4'  DA A 120     -25.253 133.329-104.059 
ATOM   2471  O4'  DA A 120     -26.460 132.557-104.320 
ATOM   2472  C3'  DA A 120     -24.447 132.443-103.109 
ATOM   2473  O3'  DA A 120     -24.757 132.802-101.769 
ATOM   2474  C2'  DA A 120     -24.966 131.028-103.366 
ATOM   2475  C1'  DA A 120     -26.440 131.402-103.495 
ATOM   2476  N9   DA A 120     -27.270 130.352-104.149 
ATOM   2477  C8   DA A 120     -26.916 129.492-105.148 
ATOM   2478  N7   DA A 120     -27.866 128.685-105.507 
ATOM   2479  C5   DA A 120     -28.930 129.035-104.687 
ATOM   2480  C6   DA A 120     -30.241 128.545-104.576 
ATOM   2481  N6   DA A 120     -30.726 127.549-105.330 
ATOM   2482  N1   DA A 120     -31.041 129.118-103.656 
ATOM   2483  C2   DA A 120     -30.554 130.107-102.909 
ATOM   2484  N3   DA A 120     -29.354 130.645-102.922 
ATOM   2485  C4   DA A 120     -28.574 130.054-103.852 
ATOM   2486  P    DC A 121     -23.581 132.832-100.682 
ATOM   2487  OP1  DC A 121     -22.872 134.129-100.754 
ATOM   2488  OP2  DC A 121     -22.741 131.624-100.827 
ATOM   2489  O5'  DC A 121     -24.413 132.748 -99.317 
ATOM   2490  C5'  DC A 121     -25.739 133.306 -99.271 
ATOM   2491  C4'  DC A 121     -26.676 132.357 -98.549 
ATOM   2492  O4'  DC A 121     -27.277 131.380 -99.445 
ATOM   2493  C3'  DC A 121     -26.041 131.506 -97.449 
ATOM   2494  O3'  DC A 121     -26.972 131.363 -96.383 
ATOM   2495  C2'  DC A 121     -25.827 130.137 -98.093 
ATOM   2496  C1'  DC A 121     -27.146 130.094 -98.859 
ATOM   2497  N1   DC A 121     -27.171 129.083 -99.953 
ATOM   2498  C2   DC A 121     -28.377 128.438-100.214 
ATOM   2499  O2   DC A 121     -29.368 128.729 -99.534 
ATOM   2500  N3   DC A 121     -28.421 127.513-101.206 
ATOM   2501  C4   DC A 121     -27.324 127.226-101.921 
ATOM   2502  N4   DC A 121     -27.419 126.316-102.878 
ATOM   2503  C5   DC A 121     -26.074 127.877-101.668 
ATOM   2504  C6   DC A 121     -26.051 128.799-100.672 
ATOM   2505  P    DC A 122     -26.439 131.416 -94.874 
ATOM   2506  OP1  DC A 122     -26.320 132.825 -94.440 
ATOM   2507  OP2  DC A 122     -25.216 130.593 -94.752 
ATOM   2508  O5'  DC A 122     -27.641 130.710 -94.090 
ATOM   2509  C5'  DC A 122     -28.979 130.827 -94.611 
ATOM   2510  C4'  DC A 122     -29.681 129.484 -94.543 
ATOM   2511  O4'  DC A 122     -29.448 128.675 -95.731 
ATOM   2512  C3'  DC A 122     -29.263 128.573 -93.389 
ATOM   2513  O3'  DC A 122     -30.407 127.871 -92.919 
ATOM   2514  C2'  DC A 122     -28.300 127.568 -94.018 
ATOM   2515  C1'  DC A 122     -29.075 127.370 -95.317 
ATOM   2516  N1   DC A 122     -28.271 126.751 -96.408 
ATOM   2517  C2   DC A 122     -28.923 125.890 -97.287 
ATOM   2518  O2   DC A 122     -30.130 125.678 -97.128 
ATOM   2519  N3   DC A 122     -28.207 125.315 -98.287 
ATOM   2520  C4   DC A 122     -26.899 125.572 -98.425 
ATOM   2521  N4   DC A 122     -26.245 124.986 -99.417 
ATOM   2522  C5   DC A 122     -26.210 126.453 -97.531 
ATOM   2523  C6   DC A 122     -26.943 127.017 -96.538 
ATOM   2524  P    DA A 123     -30.585 127.640 -91.345 
ATOM   2525  OP1  DA A 123     -31.202 128.839 -90.735 
ATOM   2526  OP2  DA A 123     -29.298 127.203 -90.760 
ATOM   2527  O5'  DA A 123     -31.626 126.426 -91.319 
ATOM   2528  C5'  DA A 123     -32.577 126.298 -92.394 
ATOM   2529  C4'  DA A 123     -32.670 124.851 -92.834 
ATOM   2530  O4'  DA A 123     -31.692 124.518 -93.859 
ATOM   2531  C3'  DA A 123     -32.431 123.807 -91.743 
ATOM   2532  O3'  DA A 123     -33.300 122.703 -91.964 
ATOM   2533  C2'  DA A 123     -30.991 123.343 -91.960 
ATOM   2534  C1'  DA A 123     -31.043 123.312 -93.484 
ATOM   2535  N9   DA A 123     -29.700 123.289 -94.129 
ATOM   2536  C8   DA A 123     -28.548 123.893 -93.713 
ATOM   2537  N7   DA A 123     -27.535 123.684 -94.494 
ATOM   2538  C5   DA A 123     -28.050 122.884 -95.504 
ATOM   2539  C6   DA A 123     -27.470 122.314 -96.650 
ATOM   2540  N6   DA A 123     -26.182 122.474 -96.985 
ATOM   2541  N1   DA A 123     -28.266 121.571 -97.441 
ATOM   2542  C2   DA A 123     -29.545 121.415 -97.103 
ATOM   2543  N3   DA A 123     -30.194 121.896 -96.064 
ATOM   2544  C4   DA A 123     -29.375 122.636 -95.288 
ATOM   2545  P    DT A 124     -33.986 121.990 -90.706 
ATOM   2546  OP1  DT A 124     -35.205 122.735 -90.318 
ATOM   2547  OP2  DT A 124     -32.980 121.792 -89.638 
ATOM   2548  O5'  DT A 124     -34.395 120.575 -91.328 
ATOM   2549  C5'  DT A 124     -34.709 120.493 -92.731 
ATOM   2550  C4'  DT A 124     -34.053 119.269 -93.338 
ATOM   2551  O4'  DT A 124     -32.701 119.538 -93.809 
ATOM   2552  C3'  DT A 124     -33.887 118.071 -92.404 
ATOM   2553  O3'  DT A 124     -34.096 116.875 -93.146 
ATOM   2554  C2'  DT A 124     -32.423 118.122 -91.966 
ATOM   2555  C1'  DT A 124     -31.847 118.514 -93.323 
ATOM   2556  N1   DT A 124     -30.463 119.062 -93.251 
ATOM   2557  C2   DT A 124     -29.622 118.775 -94.298 
ATOM   2558  O2   DT A 124     -29.962 118.105 -95.258 
ATOM   2559  N3   DT A 124     -28.347 119.299 -94.196 
ATOM   2560  C4   DT A 124     -27.859 120.067 -93.158 
ATOM   2561  O4   DT A 124     -26.697 120.480 -93.178 
ATOM   2562  C5   DT A 124     -28.816 120.314 -92.106 
ATOM   2563  C7   DT A 124     -28.366 121.141 -90.939 
ATOM   2564  C6   DT A 124     -30.062 119.816 -92.180 
ATOM   2565  P    DT A 125     -34.893 115.667 -92.463 
ATOM   2566  OP1  DT A 125     -36.350 115.888 -92.611 
ATOM   2567  OP2  DT A 125     -34.405 115.469 -91.081 
ATOM   2568  O5'  DT A 125     -34.441 114.433 -93.375 
ATOM   2569  C5'  DT A 125     -34.111 114.671 -94.756 
ATOM   2570  C4'  DT A 125     -32.852 113.913 -95.126 
ATOM   2571  O4'  DT A 125     -31.643 114.680 -94.861 
ATOM   2572  C3'  DT A 125     -32.624 112.597 -94.381 
ATOM   2573  O3'  DT A 125     -32.041 111.657 -95.275 
ATOM   2574  C2'  DT A 125     -31.599 112.938 -93.299 
ATOM   2575  C1'  DT A 125     -30.730 113.850 -94.160 
ATOM   2576  N1   DT A 125     -29.819 114.726 -93.372 
ATOM   2577  C2   DT A 125     -28.591 115.005 -93.921 
ATOM   2578  O2   DT A 125     -28.232 114.570 -95.002 
ATOM   2579  N3   DT A 125     -27.773 115.820 -93.162 
ATOM   2580  C4   DT A 125     -28.076 116.365 -91.931 
ATOM   2581  O4   DT A 125     -27.261 117.081 -91.346 
ATOM   2582  C5   DT A 125     -29.387 116.016 -91.438 
ATOM   2583  C7   DT A 125     -29.796 116.568 -90.104 
ATOM   2584  C6   DT A 125     -30.203 115.225 -92.155 
ATOM   2585  P    DC A 126     -32.512 110.128 -95.209 
ATOM   2586  OP1  DC A 126     -33.750 109.956 -96.002 
ATOM   2587  OP2  DC A 126     -32.579 109.691 -93.797 
ATOM   2588  O5'  DC A 126     -31.295 109.391 -95.942 
ATOM   2589  C5'  DC A 126     -30.562 110.098 -96.959 
ATOM   2590  C4'  DC A 126     -29.074 109.871 -96.779 
ATOM   2591  O4'  DC A 126     -28.470 110.843 -95.879 
ATOM   2592  C3'  DC A 126     -28.674 108.521 -96.184 
ATOM   2593  O3'  DC A 126     -27.471 108.083 -96.803 
ATOM   2594  C2'  DC A 126     -28.385 108.816 -94.713 
ATOM   2595  C1'  DC A 126     -27.670 110.145 -94.936 
ATOM   2596  N1   DC A 126     -27.563 110.983 -93.709 
ATOM   2597  C2   DC A 126     -26.420 111.762 -93.553 
ATOM   2598  O2   DC A 126     -25.551 111.728 -94.431 
ATOM   2599  N3   DC A 126     -26.304 112.532 -92.440 
ATOM   2600  C4   DC A 126     -27.269 112.541 -91.512 
ATOM   2601  N4   DC A 126     -27.108 113.308 -90.445 
ATOM   2602  C5   DC A 126     -28.452 111.746 -91.654 
ATOM   2603  C6   DC A 126     -28.550 110.983 -92.772 
ATOM   2604  P    DC A 127     -27.300 106.532 -97.158 
ATOM   2605  OP1  DC A 127     -27.948 106.246 -98.458 
ATOM   2606  OP2  DC A 127     -27.750 105.709 -96.013 
ATOM   2607  O5'  DC A 127     -25.712 106.416 -97.311 
ATOM   2608  C5'  DC A 127     -24.968 107.563 -97.762 
ATOM   2609  C4'  DC A 127     -23.715 107.730 -96.927 
ATOM   2610  O4'  DC A 127     -23.945 108.535 -95.735 
ATOM   2611  C3'  DC A 127     -23.099 106.440 -96.386 
ATOM   2612  O3'  DC A 127     -21.682 106.562 -96.408 
ATOM   2613  C2'  DC A 127     -23.557 106.372 -94.929 
ATOM   2614  C1'  DC A 127     -23.385 107.856 -94.621 
ATOM   2615  N1   DC A 127     -24.108 108.301 -93.397 
ATOM   2616  C2   DC A 127     -23.520 109.297 -92.621 
ATOM   2617  O2   DC A 127     -22.433 109.767 -92.977 
ATOM   2618  N3   DC A 127     -24.163 109.716 -91.501 
ATOM   2619  C4   DC A 127     -25.339 109.182 -91.150 
ATOM   2620  N4   DC A 127     -25.927 109.624 -90.048 
ATOM   2621  C5   DC A 127     -25.961 108.157 -91.933 
ATOM   2622  C6   DC A 127     -25.302 107.751 -93.048 
ATOM   2623  P    DA A 128     -20.800 105.294 -96.829 
ATOM   2624  OP1  DA A 128     -20.710 105.219 -98.305 
ATOM   2625  OP2  DA A 128     -21.313 104.085 -96.148 
ATOM   2626  O5'  DA A 128     -19.372 105.687 -96.223 
ATOM   2627  C5'  DA A 128     -19.015 107.078 -96.121 
ATOM   2628  C4'  DA A 128     -18.369 107.351 -94.777 
ATOM   2629  O4'  DA A 128     -19.347 107.680 -93.748 
ATOM   2630  C3'  DA A 128     -17.575 106.194 -94.173 
ATOM   2631  O3'  DA A 128     -16.434 106.718 -93.505 
ATOM   2632  C2'  DA A 128     -18.511 105.583 -93.130 
ATOM   2633  C1'  DA A 128     -19.063 106.901 -92.596 
ATOM   2634  N9   DA A 128     -20.324 106.750 -91.817 
ATOM   2635  C8   DA A 128     -21.342 105.863 -92.015 
ATOM   2636  N7   DA A 128     -22.314 105.979 -91.163 
ATOM   2637  C5   DA A 128     -21.911 107.021 -90.338 
ATOM   2638  C6   DA A 128     -22.511 107.635 -89.227 
ATOM   2639  N6   DA A 128     -23.702 107.269 -88.732 
ATOM   2640  N1   DA A 128     -21.840 108.643 -88.639 
ATOM   2641  C2   DA A 128     -20.657 109.002 -89.134 
ATOM   2642  N3   DA A 128     -20.001 108.506 -90.160 
ATOM   2643  C4   DA A 128     -20.694 107.499 -90.730 
ATOM   2644  P    DG A 129     -15.043 105.931 -93.610 
ATOM   2645  OP1  DG A 129     -14.352 106.310 -94.863 
ATOM   2646  OP2  DG A 129     -15.276 104.483 -93.410 
ATOM   2647  O5'  DG A 129     -14.248 106.525 -92.356 
ATOM   2648  C5'  DG A 129     -14.529 107.870 -91.925 
ATOM   2649  C4'  DG A 129     -14.632 107.920 -90.414 
ATOM   2650  O4'  DG A 129     -15.981 107.647 -89.940 
ATOM   2651  C3'  DG A 129     -13.765 106.917 -89.655 
ATOM   2652  O3'  DG A 129     -13.283 107.531 -88.466 
ATOM   2653  C2'  DG A 129     -14.724 105.792 -89.265 
ATOM   2654  C1'  DG A 129     -15.905 106.686 -88.898 
ATOM   2655  N9   DG A 129     -17.206 105.965 -88.837 
ATOM   2656  C8   DG A 129     -17.653 104.908 -89.600 
ATOM   2657  N7   DG A 129     -18.860 104.498 -89.290 
ATOM   2658  C5   DG A 129     -19.239 105.343 -88.248 
ATOM   2659  C6   DG A 129     -20.443 105.387 -87.499 
ATOM   2660  O6   DG A 129     -21.440 104.679 -87.603 
ATOM   2661  N1   DG A 129     -20.409 106.403 -86.533 
ATOM   2662  C2   DG A 129     -19.350 107.263 -86.319 
ATOM   2663  N2   DG A 129     -19.513 108.165 -85.348 
ATOM   2664  N3   DG A 129     -18.220 107.221 -87.023 
ATOM   2665  C4   DG A 129     -18.237 106.241 -87.964 
ATOM   2666  P    DC A 130     -11.781 107.241 -87.995 
ATOM   2667  OP1  DC A 130     -10.853 108.144 -88.711 
ATOM   2668  OP2  DC A 130     -11.496 105.794 -88.110 
ATOM   2669  O5'  DC A 130     -11.849 107.653 -86.450 
ATOM   2670  C5'  DC A 130     -12.772 108.680 -86.041 
ATOM   2671  C4'  DC A 130     -13.479 108.264 -84.767 
ATOM   2672  O4'  DC A 130     -14.686 107.491 -85.029 
ATOM   2673  C3'  DC A 130     -12.673 107.378 -83.818 
ATOM   2674  O3'  DC A 130     -12.983 107.737 -82.477 
ATOM   2675  C2'  DC A 130     -13.192 105.963 -84.074 
ATOM   2676  C1'  DC A 130     -14.666 106.337 -84.204 
ATOM   2677  N1   DC A 130     -15.496 105.286 -84.857 
ATOM   2678  C2   DC A 130     -16.809 105.130 -84.419 
ATOM   2679  O2   DC A 130     -17.227 105.862 -83.515 
ATOM   2680  N3   DC A 130     -17.581 104.177 -85.001 
ATOM   2681  C4   DC A 130     -17.090 103.404 -85.978 
ATOM   2682  N4   DC A 130     -17.883 102.489 -86.515 
ATOM   2683  C5   DC A 130     -15.743 103.548 -86.444 
ATOM   2684  C6   DC A 130     -14.986 104.506 -85.848 
ATOM   2685  P    DT A 131     -11.807 107.767 -81.391 
ATOM   2686  OP1  DT A 131     -11.098 109.064 -81.462 
ATOM   2687  OP2  DT A 131     -10.967 106.558 -81.535 
ATOM   2688  O5'  DT A 131     -12.639 107.683 -80.025 
ATOM   2689  C5'  DT A 131     -13.965 108.241 -79.980 
ATOM   2690  C4'  DT A 131     -14.902 107.292 -79.257 
ATOM   2691  O4'  DT A 131     -15.503 106.315 -80.154 
ATOM   2692  C3'  DT A 131     -14.267 106.441 -78.157 
ATOM   2693  O3'  DT A 131     -15.198 106.298 -77.091 
ATOM   2694  C2'  DT A 131     -14.053 105.072 -78.802 
ATOM   2695  C1'  DT A 131     -15.372 105.029 -79.568 
ATOM   2696  N1   DT A 131     -15.397 104.018 -80.661 
ATOM   2697  C2   DT A 131     -16.594 103.391 -80.906 
ATOM   2698  O2   DT A 131     -17.609 103.629 -80.275 
ATOM   2699  N3   DT A 131     -16.579 102.459 -81.927 
ATOM   2700  C4   DT A 131     -15.492 102.113 -82.702 
ATOM   2701  O4   DT A 131     -15.600 101.263 -83.588 
ATOM   2702  C5   DT A 131     -14.280 102.824 -82.370 
ATOM   2703  C7   DT A 131     -13.049 102.507 -83.167 
ATOM   2704  C6   DT A 131     -14.266 103.735 -81.383 
ATOM   2705  P    DG A 132     -14.665 106.351 -75.583 
ATOM   2706  OP1  DG A 132     -14.546 107.760 -75.148 
ATOM   2707  OP2  DG A 132     -13.442 105.528 -75.460 
ATOM   2708  O5'  DG A 132     -15.867 105.645 -74.798 
ATOM   2709  C5'  DG A 132     -17.205 105.762 -75.319 
ATOM   2710  C4'  DG A 132     -17.907 104.419 -75.251 
ATOM   2711  O4'  DG A 132     -17.674 103.610 -76.439 
ATOM   2712  C3'  DG A 132     -17.489 103.508 -74.097 
ATOM   2713  O3'  DG A 132     -18.633 102.805 -73.627 
ATOM   2714  C2'  DG A 132     -16.526 102.503 -74.727 
ATOM   2715  C1'  DG A 132     -17.301 102.305 -76.025 
ATOM   2716  N9   DG A 132     -16.497 101.686 -77.116 
ATOM   2717  C8   DG A 132     -15.157 101.835 -77.402 
ATOM   2718  N7   DG A 132     -14.753 101.145 -78.440 
ATOM   2719  C5   DG A 132     -15.906 100.491 -78.872 
ATOM   2720  C6   DG A 132     -16.098  99.599 -79.959 
ATOM   2721  O6   DG A 132     -15.276  99.195 -80.777 
ATOM   2722  N1   DG A 132     -17.430  99.167 -80.039 
ATOM   2723  C2   DG A 132     -18.443  99.550 -79.181 
ATOM   2724  N2   DG A 132     -19.647  99.027 -79.426 
ATOM   2725  N3   DG A 132     -18.262 100.388 -78.162 
ATOM   2726  C4   DG A 132     -16.976 100.814 -78.071 
ATOM   2727  P    DA A 133     -18.811 102.575 -72.054 
ATOM   2728  OP1  DA A 133     -19.428 103.774 -71.443 
ATOM   2729  OP2  DA A 133     -17.524 102.138 -71.468 
ATOM   2730  O5'  DA A 133     -19.852 101.361 -72.028 
ATOM   2731  C5'  DA A 133     -20.803 101.233 -73.102 
ATOM   2732  C4'  DA A 133     -20.896  99.786 -73.542 
ATOM   2733  O4'  DA A 133     -19.918  99.452 -74.567 
ATOM   2734  C3'  DA A 133     -20.657  98.742 -72.451 
ATOM   2735  O3'  DA A 133     -21.526  97.638 -72.672 
ATOM   2736  C2'  DA A 133     -19.217  98.278 -72.668 
ATOM   2737  C1'  DA A 133     -19.269  98.247 -74.192 
ATOM   2738  N9   DA A 133     -17.926  98.224 -74.837 
ATOM   2739  C8   DA A 133     -16.774  98.828 -74.421 
ATOM   2740  N7   DA A 133     -15.761  98.619 -75.202 
ATOM   2741  C5   DA A 133     -16.276  97.818 -76.212 
ATOM   2742  C6   DA A 133     -15.696  97.249 -77.358 
ATOM   2743  N6   DA A 133     -14.408  97.408 -77.693 
ATOM   2744  N1   DA A 133     -16.492  96.505 -78.150 
ATOM   2745  C2   DA A 133     -17.771  96.350 -77.812 
ATOM   2746  N3   DA A 133     -18.420  96.831 -76.773 
ATOM   2747  C4   DA A 133     -17.601  97.570 -75.996 
ATOM   2748  P    DT A 134     -22.212  96.925 -71.414 
ATOM   2749  OP1  DT A 134     -23.431  97.670 -71.027 
ATOM   2750  OP2  DT A 134     -21.206  96.727 -70.347 
ATOM   2751  O5'  DT A 134     -22.621  95.509 -72.036 
ATOM   2752  C5'  DT A 134     -22.935  95.428 -73.439 
ATOM   2753  C4'  DT A 134     -22.279  94.204 -74.046 
ATOM   2754  O4'  DT A 134     -20.927  94.472 -74.517 
ATOM   2755  C3'  DT A 134     -22.113  93.005 -73.112 
ATOM   2756  O3'  DT A 134     -22.322  91.810 -73.854 
ATOM   2757  C2'  DT A 134     -20.649  93.056 -72.674 
ATOM   2758  C1'  DT A 134     -20.073  93.448 -74.032 
ATOM   2759  N1   DT A 134     -18.689  93.996 -73.959 
ATOM   2760  C2   DT A 134     -17.848  93.710 -75.006 
ATOM   2761  O2   DT A 134     -18.188  93.040 -75.966 
ATOM   2762  N3   DT A 134     -16.573  94.234 -74.904 
ATOM   2763  C4   DT A 134     -16.085  95.002 -73.867 
ATOM   2764  O4   DT A 134     -14.923  95.415 -73.886 
ATOM   2765  C5   DT A 134     -17.042  95.249 -72.815 
ATOM   2766  C7   DT A 134     -16.592  96.076 -71.647 
ATOM   2767  C6   DT A 134     -18.288  94.751 -72.888 
ATOM   2768  P    DG A 135     -23.119  90.602 -73.171 
ATOM   2769  OP1  DG A 135     -24.576  90.823 -73.319 
ATOM   2770  OP2  DG A 135     -22.631  90.403 -71.789 
ATOM   2771  O5'  DG A 135     -22.667  89.368 -74.083 
ATOM   2772  C5'  DG A 135     -22.337  89.606 -75.464 
ATOM   2773  C4'  DG A 135     -21.078  88.847 -75.834 
ATOM   2774  O4'  DG A 135     -19.869  89.615 -75.569 
ATOM   2775  C3'  DG A 135     -20.850  87.532 -75.089 
ATOM   2776  O3'  DG A 135     -20.267  86.592 -75.984 
ATOM   2777  C2'  DG A 135     -19.825  87.873 -74.008 
ATOM   2778  C1'  DG A 135     -18.956  88.785 -74.868 
ATOM   2779  N9   DG A 135     -18.045  89.661 -74.081 
ATOM   2780  C8   DG A 135     -18.250  90.251 -72.852 
ATOM   2781  N7   DG A 135     -17.239  90.970 -72.430 
ATOM   2782  C5   DG A 135     -16.296  90.848 -73.450 
ATOM   2783  C6   DG A 135     -14.996  91.404 -73.565 
ATOM   2784  O6   DG A 135     -14.398  92.132 -72.776 
ATOM   2785  N1   DG A 135     -14.380  91.025 -74.766 
ATOM   2786  C2   DG A 135     -14.948  90.214 -75.730 
ATOM   2787  N2   DG A 135     -14.198  89.970 -76.806 
ATOM   2788  N3   DG A 135     -16.169  89.693 -75.621 
ATOM   2789  C4   DG A 135     -16.778  90.052 -74.462 
ATOM   2790  P    DT A 136     -20.738  85.063 -75.917 
ATOM   2791  OP1  DT A 136     -21.976  84.891 -76.710 
ATOM   2792  OP2  DT A 136     -20.805  84.626 -74.505 
ATOM   2793  O5'  DT A 136     -19.521  84.326 -76.650 
ATOM   2794  C5'  DT A 136     -18.788  85.032 -77.668 
ATOM   2795  C4'  DT A 136     -17.300  84.806 -77.487 
ATOM   2796  O4'  DT A 136     -16.696  85.778 -76.587 
ATOM   2797  C3'  DT A 136     -16.900  83.456 -76.892 
ATOM   2798  O3'  DT A 136     -15.697  83.018 -77.512 
ATOM   2799  C2'  DT A 136     -16.611  83.751 -75.421 
ATOM   2800  C1'  DT A 136     -15.896  85.080 -75.645 
ATOM   2801  N1   DT A 136     -15.789  85.917 -74.417 
ATOM   2802  C2   DT A 136     -14.655  86.681 -74.278 
ATOM   2803  O2   DT A 136     -13.760  86.695 -75.104 
ATOM   2804  N3   DT A 136     -14.592  87.443 -73.128 
ATOM   2805  C4   DT A 136     -15.544  87.503 -72.131 
ATOM   2806  O4   DT A 136     -15.376  88.223 -71.145 
ATOM   2807  C5   DT A 136     -16.697  86.666 -72.367 
ATOM   2808  C7   DT A 136     -17.782  86.672 -71.330 
ATOM   2809  C6   DT A 136     -16.785  85.915 -73.477 
ATOM   2810  P    DC A 137     -15.526  81.467 -77.866 
ATOM   2811  OP1  DC A 137     -16.174  81.181 -79.166 
ATOM   2812  OP2  DC A 137     -15.976  80.644 -76.722 
ATOM   2813  O5'  DC A 137     -13.938  81.350 -78.019 
ATOM   2814  C5'  DC A 137     -13.194  82.498 -78.470 
ATOM   2815  C4'  DC A 137     -11.941  82.665 -77.635 
ATOM   2816  O4'  DC A 137     -12.171  83.470 -76.443 
ATOM   2817  C3'  DC A 137     -11.325  81.375 -77.094 
ATOM   2818  O3'  DC A 137      -9.908  81.497 -77.116 
ATOM   2819  C2'  DC A 137     -11.783  81.307 -75.637 
ATOM   2820  C1'  DC A 137     -11.611  82.791 -75.329 
ATOM   2821  N1   DC A 137     -12.334  83.236 -74.105 
ATOM   2822  C2   DC A 137     -11.746  84.232 -73.329 
ATOM   2823  O2   DC A 137     -10.659  84.701 -73.686 
ATOM   2824  N3   DC A 137     -12.389  84.651 -72.209 
ATOM   2825  C4   DC A 137     -13.565  84.117 -71.858 
ATOM   2826  N4   DC A 137     -14.153  84.559 -70.756 
ATOM   2827  C5   DC A 137     -14.187  83.091 -72.641 
ATOM   2828  C6   DC A 137     -13.528  82.686 -73.757 
ATOM   2829  P    DA A 138      -9.026  80.229 -77.537 
ATOM   2830  OP1  DA A 138      -8.936  80.154 -79.013 
ATOM   2831  OP2  DA A 138      -9.539  79.020 -76.856 
ATOM   2832  O5'  DA A 138      -7.598  80.621 -76.931 
ATOM   2833  C5'  DA A 138      -7.241  82.013 -76.829 
ATOM   2834  C4'  DA A 138      -6.595  82.286 -75.485 
ATOM   2835  O4'  DA A 138      -7.572  82.615 -74.456 
ATOM   2836  C3'  DA A 138      -5.801  81.128 -74.881 
ATOM   2837  O3'  DA A 138      -4.660  81.652 -74.213 
ATOM   2838  C2'  DA A 138      -6.737  80.518 -73.838 
ATOM   2839  C1'  DA A 138      -7.289  81.836 -73.304 
ATOM   2840  N9   DA A 138      -8.550  81.685 -72.526 
ATOM   2841  C8   DA A 138      -9.568  80.798 -72.723 
ATOM   2842  N7   DA A 138     -10.540  80.914 -71.871 
ATOM   2843  C5   DA A 138     -10.137  81.955 -71.047 
ATOM   2844  C6   DA A 138     -10.737  82.570 -69.935 
ATOM   2845  N6   DA A 138     -11.928  82.203 -69.441 
ATOM   2846  N1   DA A 138     -10.066  83.577 -69.347 
ATOM   2847  C2   DA A 138      -8.883  83.937 -69.843 
ATOM   2848  N3   DA A 138      -8.227  83.441 -70.868 
ATOM   2849  C4   DA A 138      -8.920  82.434 -71.439 
ATOM   2850  P    DC A 139      -3.269  80.866 -74.319 
ATOM   2851  OP1  DC A 139      -2.578  81.245 -75.571 
ATOM   2852  OP2  DC A 139      -3.502  79.418 -74.118 
ATOM   2853  O5'  DC A 139      -2.474  81.460 -73.064 
ATOM   2854  C5'  DC A 139      -2.755  82.805 -72.633 
ATOM   2855  C4'  DC A 139      -2.858  82.855 -71.122 
ATOM   2856  O4'  DC A 139      -4.207  82.582 -70.649 
ATOM   2857  C3'  DC A 139      -1.991  81.851 -70.363 
ATOM   2858  O3'  DC A 139      -1.509  82.466 -69.174 
ATOM   2859  C2'  DC A 139      -2.950  80.727 -69.974 
ATOM   2860  C1'  DC A 139      -4.131  81.621 -69.607 
ATOM   2861  N1   DC A 139      -5.432  80.900 -69.545 
ATOM   2862  C2   DC A 139      -6.361  81.317 -68.595 
ATOM   2863  O2   DC A 139      -6.071  82.260 -67.850 
ATOM   2864  N3   DC A 139      -7.554  80.671 -68.523 
ATOM   2865  C4   DC A 139      -7.830  79.654 -69.348 
ATOM   2866  N4   DC A 139      -9.007  79.057 -69.238 
ATOM   2867  C5   DC A 139      -6.888  79.209 -70.331 
ATOM   2868  C6   DC A 139      -5.702  79.867 -70.388 
ATOM   2869  P    DC A 140      -0.007  82.176 -68.703 
ATOM   2870  OP1  DC A 140       0.921  83.079 -69.420 
ATOM   2871  OP2  DC A 140       0.278  80.729 -68.818 
ATOM   2872  O5'  DC A 140      -0.075  82.588 -67.158 
ATOM   2873  C5'  DC A 140      -0.998  83.615 -66.749 
ATOM   2874  C4'  DC A 140      -1.705  83.199 -65.475 
ATOM   2875  O4'  DC A 140      -2.912  82.426 -65.737 
ATOM   2876  C3'  DC A 140      -0.899  82.312 -64.526 
ATOM   2877  O3'  DC A 140      -1.209  82.672 -63.186 
ATOM   2878  C2'  DC A 140      -1.418  80.898 -64.782 
ATOM   2879  C1'  DC A 140      -2.892  81.272 -64.912 
ATOM   2880  N1   DC A 140      -3.722  80.221 -65.566 
ATOM   2881  C2   DC A 140      -5.034  80.065 -65.127 
ATOM   2882  O2   DC A 140      -5.453  80.797 -64.223 
ATOM   2883  N3   DC A 140      -5.807  79.112 -65.710 
ATOM   2884  C4   DC A 140      -5.316  78.339 -66.687 
ATOM   2885  N4   DC A 140      -6.109  77.424 -67.223 
ATOM   2886  C5   DC A 140      -3.968  78.483 -67.152 
ATOM   2887  C6   DC A 140      -3.212  79.441 -66.556 
ATOM   2888  P    DC A 141      -0.033  82.702 -62.099 
ATOM   2889  OP1  DC A 141       0.676  83.999 -62.171 
ATOM   2890  OP2  DC A 141       0.807  81.493 -62.244 
ATOM   2891  O5'  DC A 141      -0.865  82.618 -60.733 
ATOM   2892  C5'  DC A 141      -2.191  83.175 -60.688 
ATOM   2893  C4'  DC A 141      -3.128  82.227 -59.965 
ATOM   2894  O4'  DC A 141      -3.729  81.250 -60.862 
ATOM   2895  C3'  DC A 141      -2.493  81.376 -58.866 
ATOM   2896  O3'  DC A 141      -3.424  81.233 -57.799 
ATOM   2897  C2'  DC A 141      -2.279  80.007 -59.510 
ATOM   2898  C1'  DC A 141      -3.598  79.964 -60.276 
ATOM   2899  N1   DC A 141      -3.623  78.953 -61.369 
ATOM   2900  C2   DC A 141      -4.829  78.308 -61.630 
ATOM   2901  O2   DC A 141      -5.820  78.599 -60.951 
ATOM   2902  N3   DC A 141      -4.873  77.382 -62.623 
ATOM   2903  C4   DC A 141      -3.776  77.096 -63.337 
ATOM   2904  N4   DC A 141      -3.871  76.185 -64.294 
ATOM   2905  C5   DC A 141      -2.526  77.747 -63.085 
ATOM   2906  C6   DC A 141      -2.503  78.668 -62.088 
ATOM   2907  P    DC A 142      -2.891  81.285 -56.291 
ATOM   2908  OP1  DC A 142      -2.772  82.695 -55.856 
ATOM   2909  OP2  DC A 142      -1.668  80.462 -56.168 
ATOM   2910  O5'  DC A 142      -4.093  80.580 -55.506 
ATOM   2911  C5'  DC A 142      -5.431  80.697 -56.027 
ATOM   2912  C4'  DC A 142      -6.133  79.354 -55.959 
ATOM   2913  O4'  DC A 142      -5.900  78.545 -57.147 
ATOM   2914  C3'  DC A 142      -5.715  78.443 -54.805 
ATOM   2915  O3'  DC A 142      -6.859  77.740 -54.336 
ATOM   2916  C2'  DC A 142      -4.752  77.437 -55.435 
ATOM   2917  C1'  DC A 142      -5.527  77.239 -56.734 
ATOM   2918  N1   DC A 142      -4.723  76.621 -57.824 
ATOM   2919  C2   DC A 142      -5.375  75.760 -58.703 
ATOM   2920  O2   DC A 142      -6.582  75.548 -58.545 
ATOM   2921  N3   DC A 142      -4.659  75.185 -59.704 
ATOM   2922  C4   DC A 142      -3.351  75.441 -59.842 
ATOM   2923  N4   DC A 142      -2.697  74.856 -60.833 
ATOM   2924  C5   DC A 142      -2.662  76.323 -58.947 
ATOM   2925  C6   DC A 142      -3.395  76.887 -57.954 
ATOM   2926  P    DA A 143      -7.037  77.510 -52.762 
ATOM   2927  OP1  DA A 143      -7.654  78.709 -52.151 
ATOM   2928  OP2  DA A 143      -5.750  77.073 -52.176 
ATOM   2929  O5'  DA A 143      -8.078  76.296 -52.736 
ATOM   2930  C5'  DA A 143      -9.029  76.168 -53.810 
ATOM   2931  C4'  DA A 143      -9.122  74.720 -54.250 
ATOM   2932  O4'  DA A 143      -8.144  74.387 -55.275 
ATOM   2933  C3'  DA A 143      -8.883  73.677 -53.160 
ATOM   2934  O3'  DA A 143      -9.752  72.572 -53.381 
ATOM   2935  C2'  DA A 143      -7.443  73.213 -53.376 
ATOM   2936  C1'  DA A 143      -7.495  73.182 -54.900 
ATOM   2937  N9   DA A 143      -6.152  73.159 -55.545 
ATOM   2938  C8   DA A 143      -5.000  73.763 -55.129 
ATOM   2939  N7   DA A 143      -3.987  73.554 -55.910 
ATOM   2940  C5   DA A 143      -4.502  72.753 -56.920 
ATOM   2941  C6   DA A 143      -3.922  72.184 -58.066 
ATOM   2942  N6   DA A 143      -2.634  72.343 -58.402 
ATOM   2943  N1   DA A 143      -4.718  71.440 -58.858 
ATOM   2944  C2   DA A 143      -5.997  71.285 -58.520 
ATOM   2945  N3   DA A 143      -6.646  71.765 -57.481 
ATOM   2946  C4   DA A 143      -5.827  72.505 -56.705 
ATOM   2947  P    DG A 144     -10.438  71.860 -52.122 
ATOM   2948  OP1  DG A 144     -11.657  72.605 -51.735 
ATOM   2949  OP2  DG A 144      -9.432  71.662 -51.055 
ATOM   2950  O5'  DG A 144     -10.847  70.444 -52.745 
ATOM   2951  C5'  DG A 144     -11.161  70.363 -54.147 
ATOM   2952  C4'  DG A 144     -10.505  69.139 -54.754 
ATOM   2953  O4'  DG A 144      -9.153  69.407 -55.225 
ATOM   2954  C3'  DG A 144     -10.339  67.940 -53.820 
ATOM   2955  O3'  DG A 144     -10.548  66.744 -54.562 
ATOM   2956  C2'  DG A 144      -8.875  67.991 -53.383 
ATOM   2957  C1'  DG A 144      -8.299  68.383 -54.740 
ATOM   2958  N9   DG A 144      -6.915  68.931 -54.668 
ATOM   2959  C8   DG A 144      -6.333  69.702 -53.684 
ATOM   2960  N7   DG A 144      -5.086  70.021 -53.925 
ATOM   2961  C5   DG A 144      -4.821  69.420 -55.155 
ATOM   2962  C6   DG A 144      -3.634  69.414 -55.932 
ATOM   2963  O6   DG A 144      -2.554  69.945 -55.692 
ATOM   2964  N1   DG A 144      -3.801  68.680 -57.115 
ATOM   2965  C2   DG A 144      -4.963  68.038 -57.497 
ATOM   2966  N2   DG A 144      -4.918  67.392 -58.665 
ATOM   2967  N3   DG A 144      -6.076  68.046 -56.767 
ATOM   2968  C4   DG A 144      -5.931  68.752 -55.616 
ATOM   2969  P    DA A 145     -11.345  65.537 -53.879 
ATOM   2970  OP1  DA A 145     -12.802  65.758 -54.027 
ATOM   2971  OP2  DA A 145     -10.857  65.338 -52.497 
ATOM   2972  O5'  DA A 145     -10.893  64.303 -54.791 
ATOM   2973  C5'  DA A 145     -10.563  64.541 -56.173 
ATOM   2974  C4'  DA A 145      -9.304  63.782 -56.543 
ATOM   2975  O4'  DA A 145      -8.095  64.550 -56.278 
ATOM   2976  C3'  DA A 145      -9.076  62.467 -55.798 
ATOM   2977  O3'  DA A 145      -8.492  61.526 -56.692 
ATOM   2978  C2'  DA A 145      -8.051  62.808 -54.716 
ATOM   2979  C1'  DA A 145      -7.182  63.720 -55.576 
ATOM   2980  N9   DA A 145      -6.271  64.596 -54.789 
ATOM   2981  C8   DA A 145      -6.492  65.173 -53.570 
ATOM   2982  N7   DA A 145      -5.498  65.887 -53.141 
ATOM   2983  C5   DA A 145      -4.548  65.778 -54.147 
ATOM   2984  C6   DA A 145      -3.257  66.312 -54.292 
ATOM   2985  N6   DA A 145      -2.675  67.102 -53.378 
ATOM   2986  N1   DA A 145      -2.583  66.004 -55.415 
ATOM   2987  C2   DA A 145      -3.165  65.220 -56.320 
ATOM   2988  N3   DA A 145      -4.358  64.665 -56.294 
ATOM   2989  C4   DA A 145      -5.011  64.989 -55.159 
ATOM   2990  P    DG A 146      -8.964  59.998 -56.625 
ATOM   2991  OP1  DG A 146     -10.202  59.825 -57.418 
ATOM   2992  OP2  DG A 146      -9.031  59.561 -55.214 
ATOM   2993  O5'  DG A 146      -7.747  59.260 -57.358 
ATOM   2994  C5'  DG A 146      -7.014  59.967 -58.376 
ATOM   2995  C4'  DG A 146      -5.526  59.741 -58.195 
ATOM   2996  O4'  DG A 146      -4.922  60.713 -57.295 
ATOM   2997  C3'  DG A 146      -5.126  58.390 -57.601 
ATOM   2998  O3'  DG A 146      -3.923  57.953 -58.220 
ATOM   2999  C2'  DG A 146      -4.837  58.685 -56.129 
ATOM   3000  C1'  DG A 146      -4.122  60.015 -56.353 
ATOM   3001  N9   DG A 146      -4.015  60.852 -55.126 
ATOM   3002  C8   DG A 146      -4.902  60.980 -54.080 
ATOM   3003  N7   DG A 146      -4.506  61.808 -53.142 
ATOM   3004  C5   DG A 146      -3.269  62.257 -53.600 
ATOM   3005  C6   DG A 146      -2.354  63.172 -53.014 
ATOM   3006  O6   DG A 146      -2.452  63.782 -51.953 
ATOM   3007  N1   DG A 146      -1.218  63.344 -53.815 
ATOM   3008  C2   DG A 146      -0.994  62.716 -55.025 
ATOM   3009  N2   DG A 146       0.154  63.016 -55.637 
ATOM   3010  N3   DG A 146      -1.852  61.859 -55.575 
ATOM   3011  C4   DG A 146      -2.960  61.681 -54.809 
ATOM   3012  P    DA A 147      -3.752  56.402 -58.574 
ATOM   3013  OP1  DA A 147      -4.400  56.116 -59.874 
ATOM   3014  OP2  DA A 147      -4.202  55.579 -57.430 
ATOM   3015  O5'  DA A 147      -2.164  56.285 -58.727 
ATOM   3016  C5'  DA A 147      -1.420  57.433 -59.178 
ATOM   3017  C4'  DA A 147      -0.167  57.600 -58.343 
ATOM   3018  O4'  DA A 147      -0.397  58.405 -57.151 
ATOM   3019  C3'  DA A 147       0.450  56.310 -57.803 
ATOM   3020  O3'  DA A 147       1.866  56.432 -57.825 
ATOM   3021  C2'  DA A 147      -0.009  56.242 -56.346 
ATOM   3022  C1'  DA A 147       0.163  57.726 -56.038 
ATOM   3023  N9   DA A 147      -0.560  58.171 -54.813 
ATOM   3024  C8   DA A 147      -1.756  57.727 -54.326 
ATOM   3025  N7   DA A 147      -2.126  58.314 -53.230 
ATOM   3026  C5   DA A 147      -1.101  59.213 -52.970 
ATOM   3027  C6   DA A 147      -0.898  60.144 -51.937 
ATOM   3028  N6   DA A 147      -1.759  60.329 -50.927 
ATOM   3029  N1   DA A 147       0.229  60.879 -51.981 
ATOM   3030  C2   DA A 147       1.081  60.691 -52.987 
ATOM   3031  N3   DA A 147       0.998  59.857 -54.001 
ATOM   3032  C4   DA A 147      -0.138  59.133 -53.934 
ATOM   3033  P    DG A 148       2.748  55.163 -58.246 
ATOM   3034  OP1  DG A 148       2.838  55.089 -59.721 
ATOM   3035  OP2  DG A 148       2.235  53.955 -57.564 
ATOM   3036  O5'  DG A 148       4.176  55.556 -57.639 
ATOM   3037  C5'  DG A 148       4.533  56.948 -57.537 
ATOM   3038  C4'  DG A 148       5.179  57.221 -56.193 
ATOM   3039  O4'  DG A 148       4.202  57.550 -55.164 
ATOM   3040  C3'  DG A 148       5.973  56.063 -55.590 
ATOM   3041  O3'  DG A 148       7.114  56.587 -54.921 
ATOM   3042  C2'  DG A 148       5.037  55.453 -54.547 
ATOM   3043  C1'  DG A 148       4.485  56.771 -54.012 
ATOM   3044  N9   DG A 148       3.224  56.620 -53.234 
ATOM   3045  C8   DG A 148       2.187  55.731 -53.418 
ATOM   3046  N7   DG A 148       1.213  55.861 -52.550 
ATOM   3047  C5   DG A 148       1.635  56.909 -51.733 
ATOM   3048  C6   DG A 148       1.000  57.506 -50.613 
ATOM   3049  O6   DG A 148      -0.083  57.229 -50.104 
ATOM   3050  N1   DG A 148       1.777  58.541 -50.075 
ATOM   3051  C2   DG A 148       3.007  58.946 -50.557 
ATOM   3052  N2   DG A 148       3.590  59.954 -49.904 
ATOM   3053  N3   DG A 148       3.601  58.385 -51.609 
ATOM   3054  C4   DG A 148       2.860  57.379 -52.141 
ATOM   3055  P    DA A 149       8.505  55.800 -55.027 
ATOM   3056  OP1  DA A 149       9.196  56.180 -56.279 
ATOM   3057  OP2  DA A 149       8.272  54.353 -54.827 
ATOM   3058  O5'  DA A 149       9.300  56.395 -53.772 
ATOM   3059  C5'  DA A 149       9.019  57.740 -53.342 
ATOM   3060  C4'  DA A 149       8.916  57.790 -51.830 
ATOM   3061  O4'  DA A 149       7.567  57.516 -51.357 
ATOM   3062  C3'  DA A 149       9.783  56.786 -51.071 
ATOM   3063  O3'  DA A 149      10.265  57.401 -49.882 
ATOM   3064  C2'  DA A 149       8.824  55.662 -50.682 
ATOM   3065  C1'  DA A 149       7.643  56.556 -50.315 
ATOM   3066  N9   DA A 149       6.342  55.834 -50.253 
ATOM   3067  C8   DA A 149       5.915  54.787 -51.019 
ATOM   3068  N7   DA A 149       4.723  54.372 -50.723 
ATOM   3069  C5   DA A 149       4.328  55.204 -49.684 
ATOM   3070  C6   DA A 149       3.148  55.275 -48.924 
ATOM   3071  N6   DA A 149       2.102  54.458 -49.104 
ATOM   3072  N1   DA A 149       3.085  56.221 -47.968 
ATOM   3073  C2   DA A 149       4.128  57.030 -47.794 
ATOM   3074  N3   DA A 149       5.274  57.058 -48.438 
ATOM   3075  C4   DA A 149       5.313  56.102 -49.389 
ATOM   3076  P    DG A 150      11.767  57.111 -49.411 
ATOM   3077  OP1  DG A 150      12.695  58.014 -50.128 
ATOM   3078  OP2  DG A 150      12.052  55.663 -49.527 
ATOM   3079  O5'  DG A 150      11.699  57.523 -47.866 
ATOM   3080  C5'  DG A 150      10.776  58.550 -47.458 
ATOM   3081  C4'  DG A 150      10.069  58.133 -46.183 
ATOM   3082  O4'  DG A 150       8.862  57.361 -46.445 
ATOM   3083  C3'  DG A 150      10.875  57.247 -45.234 
ATOM   3084  O3'  DG A 150      10.565  57.607 -43.894 
ATOM   3085  C2'  DG A 150      10.356  55.833 -45.490 
ATOM   3086  C1'  DG A 150       8.882  56.206 -45.620 
ATOM   3087  N9   DG A 150       8.052  55.156 -46.274 
ATOM   3088  C8   DG A 150       8.391  54.280 -47.282 
ATOM   3089  N7   DG A 150       7.422  53.472 -47.635 
ATOM   3090  C5   DG A 150       6.366  53.838 -46.802 
ATOM   3091  C6   DG A 150       5.047  53.318 -46.716 
ATOM   3092  O6   DG A 150       4.533  52.414 -47.368 
ATOM   3093  N1   DG A 150       4.300  53.980 -45.732 
ATOM   3094  C2   DG A 150       4.765  55.009 -44.937 
ATOM   3095  N2   DG A 150       3.894  55.509 -44.056 
ATOM   3096  N3   DG A 150       6.002  55.496 -45.018 
ATOM   3097  C4   DG A 150       6.740  54.864 -45.968 
ATOM   3098  P    DT A 151      11.741  57.637 -42.807 
ATOM   3099  OP1  DT A 151      12.450  58.934 -42.879 
ATOM   3100  OP2  DT A 151      12.581  56.428 -42.952 
ATOM   3101  O5'  DT A 151      10.909  57.553 -41.442 
ATOM   3102  C5'  DT A 151       9.583  58.110 -41.396 
ATOM   3103  C4'  DT A 151       8.647  57.162 -40.673 
ATOM   3104  O4'  DT A 151       8.045  56.185 -41.570 
ATOM   3105  C3'  DT A 151       9.281  56.311 -39.574 
ATOM   3106  O3'  DT A 151       8.350  56.168 -38.507 
ATOM   3107  C2'  DT A 151       9.495  54.941 -40.218 
ATOM   3108  C1'  DT A 151       8.176  54.899 -40.984 
ATOM   3109  N1   DT A 151       8.151  53.888 -42.078 
ATOM   3110  C2   DT A 151       6.954  53.260 -42.323 
ATOM   3111  O2   DT A 151       5.939  53.499 -41.691 
ATOM   3112  N3   DT A 151       6.969  52.329 -43.343 
ATOM   3113  C4   DT A 151       8.056  51.983 -44.118 
ATOM   3114  O4   DT A 151       7.948  51.133 -45.005 
ATOM   3115  C5   DT A 151       9.268  52.694 -43.787 
ATOM   3116  C7   DT A 151      10.499  52.377 -44.583 
ATOM   3117  C6   DT A 151       9.282  53.605 -42.800 
ATOM   3118  P    DT A 152       8.883  56.220 -36.999 
ATOM   3119  OP1  DT A 152       9.002  57.630 -36.564 
ATOM   3120  OP2  DT A 152      10.106  55.397 -36.876 
ATOM   3121  O5'  DT A 152       7.681  55.515 -36.214 
ATOM   3122  C5'  DT A 152       6.343  55.631 -36.735 
ATOM   3123  C4'  DT A 152       5.641  54.289 -36.667 
ATOM   3124  O4'  DT A 152       5.874  53.480 -37.856 
ATOM   3125  C3'  DT A 152       6.059  53.378 -35.514 
ATOM   3126  O3'  DT A 152       4.915  52.675 -35.044 
ATOM   3127  C2'  DT A 152       7.022  52.372 -36.143 
ATOM   3128  C1'  DT A 152       6.247  52.174 -37.442 
ATOM   3129  N1   DT A 152       7.051  51.555 -38.532 
ATOM   3130  C2   DT A 152       6.393  50.709 -39.391 
ATOM   3131  O2   DT A 152       5.205  50.456 -39.293 
ATOM   3132  N3   DT A 152       7.172  50.154 -40.389 
ATOM   3133  C4   DT A 152       8.520  50.371 -40.591 
ATOM   3134  O4   DT A 152       9.110  49.816 -41.521 
ATOM   3135  C5   DT A 152       9.121  51.273 -39.639 
ATOM   3136  C7   DT A 152      10.586  51.563 -39.789 
ATOM   3137  C6   DT A 152       8.388  51.827 -38.660 
ATOM   3138  P    DC A 153       4.737  52.444 -33.470 
ATOM   3139  OP1  DC A 153       4.120  53.644 -32.860 
ATOM   3140  OP2  DC A 153       6.024  52.008 -32.884 
ATOM   3141  O5'  DC A 153       3.696  51.231 -33.444 
ATOM   3142  C5'  DC A 153       2.745  51.103 -34.519 
ATOM   3143  C4'  DC A 153       2.652  49.655 -34.959 
ATOM   3144  O4'  DC A 153       3.630  49.322 -35.984 
ATOM   3145  C3'  DC A 153       2.891  48.612 -33.868 
ATOM   3146  O3'  DC A 153       2.022  47.507 -34.089 
ATOM   3147  C2'  DC A 153       4.331  48.148 -34.085 
ATOM   3148  C1'  DC A 153       4.279  48.117 -35.608 
ATOM   3149  N1   DC A 153       5.622  48.094 -36.253 
ATOM   3150  C2   DC A 153       5.761  47.372 -37.436 
ATOM   3151  O2   DC A 153       4.775  46.786 -37.897 
ATOM   3152  N3   DC A 153       6.978  47.337 -38.040 
ATOM   3153  C4   DC A 153       8.021  47.985 -37.507 
ATOM   3154  N4   DC A 153       9.187  47.921 -38.133 
ATOM   3155  C5   DC A 153       7.899  48.733 -36.291 
ATOM   3156  C6   DC A 153       6.676  48.754 -35.704 
ATOM   3157  P    DC A 154       1.336  46.795 -32.830 
ATOM   3158  OP1  DC A 154       0.117  47.540 -32.443 
ATOM   3159  OP2  DC A 154       2.342  46.597 -31.763 
ATOM   3160  O5'  DC A 154       0.927  45.379 -33.453 
ATOM   3161  C5'  DC A 154       0.613  45.298 -34.856 
ATOM   3162  C4'  DC A 154       1.269  44.073 -35.463 
ATOM   3163  O4'  DC A 154       2.621  44.342 -35.933 
ATOM   3164  C3'  DC A 154       1.435  42.875 -34.528 
ATOM   3165  O3'  DC A 154       1.226  41.679 -35.270 
ATOM   3166  C2'  DC A 154       2.899  42.926 -34.091 
ATOM   3167  C1'  DC A 154       3.475  43.318 -35.448 
ATOM   3168  N1   DC A 154       4.859  43.866 -35.376 
ATOM   3169  C2   DC A 154       5.724  43.584 -36.430 
ATOM   3170  O2   DC A 154       5.313  42.899 -37.372 
ATOM   3171  N3   DC A 154       6.990  44.074 -36.382 
ATOM   3172  C4   DC A 154       7.397  44.813 -35.342 
ATOM   3173  N4   DC A 154       8.641  45.268 -35.343 
ATOM   3174  C5   DC A 154       6.522  45.114 -34.248 
ATOM   3175  C6   DC A 154       5.262  44.615 -34.314 
ATOM   3176  P    DA A 155       0.429  40.472 -34.587 
ATOM   3177  OP1  DA A 155      -1.028  40.693 -34.736 
ATOM   3178  OP2  DA A 155       0.917  40.273 -33.205 
ATOM   3179  O5'  DA A 155       0.881  39.238 -35.500 
ATOM   3180  C5'  DA A 155       1.211  39.475 -36.881 
ATOM   3181  C4'  DA A 155       2.470  38.717 -37.251 
ATOM   3182  O4'  DA A 155       3.679  39.485 -36.986 
ATOM   3183  C3'  DA A 155       2.698  37.402 -36.506 
ATOM   3184  O3'  DA A 155       3.282  36.461 -37.400 
ATOM   3185  C2'  DA A 155       3.723  37.742 -35.424 
ATOM   3186  C1'  DA A 155       4.592  38.655 -36.284 
ATOM   3187  N9   DA A 155       5.503  39.531 -35.497 
ATOM   3188  C8   DA A 155       5.282  40.108 -34.279 
ATOM   3189  N7   DA A 155       6.276  40.822 -33.849 
ATOM   3190  C5   DA A 155       7.226  40.712 -34.855 
ATOM   3191  C6   DA A 155       8.517  41.247 -35.000 
ATOM   3192  N6   DA A 155       9.099  42.037 -34.086 
ATOM   3193  N1   DA A 155       9.191  40.939 -36.123 
ATOM   3194  C2   DA A 155       8.609  40.155 -37.028 
ATOM   3195  N3   DA A 155       7.416  39.600 -37.002 
ATOM   3196  C4   DA A 155       6.763  39.924 -35.868 
ATOM   3197  P    DA A 156       2.810  34.933 -37.333 
ATOM   3198  OP1  DA A 156       1.572  34.760 -38.126 
ATOM   3199  OP2  DA A 156       2.743  34.495 -35.922 
ATOM   3200  O5'  DA A 156       4.027  34.195 -38.067 
ATOM   3201  C5'  DA A 156       4.760  34.902 -39.084 
ATOM   3202  C4'  DA A 156       6.248  34.675 -38.903 
ATOM   3203  O4'  DA A 156       6.852  35.648 -38.003 
ATOM   3204  C3'  DA A 156       6.648  33.325 -38.309 
ATOM   3205  O3'  DA A 156       7.851  32.887 -38.928 
ATOM   3206  C2'  DA A 156       6.937  33.620 -36.837 
ATOM   3207  C1'  DA A 156       7.652  34.950 -37.061 
ATOM   3208  N9   DA A 156       7.759  35.787 -35.834 
ATOM   3209  C8   DA A 156       6.868  35.902 -34.806 
ATOM   3210  N7   DA A 156       7.247  36.717 -33.871 
ATOM   3211  C5   DA A 156       8.482  37.177 -34.310 
ATOM   3212  C6   DA A 156       9.408  38.077 -33.758 
ATOM   3213  N6   DA A 156       9.224  38.704 -32.588 
ATOM   3214  N1   DA A 156      10.536  38.310 -34.455 
ATOM   3215  C2   DA A 156      10.713  37.684 -35.618 
ATOM   3216  N3   DA A 156       9.924  36.829 -36.229 
ATOM   3217  C4   DA A 156       8.803  36.612 -35.511 
ATOM   3218  P    DC A 157       8.022  31.336 -39.282 
ATOM   3219  OP1  DC A 157       7.374  31.051 -40.582 
ATOM   3220  OP2  DC A 157       7.572  30.514 -38.138 
ATOM   3221  O5'  DC A 157       9.610  31.220 -39.435 
ATOM   3222  C5'  DC A 157      10.354  32.368 -39.887 
ATOM   3223  C4'  DC A 157      11.607  32.535 -39.051 
ATOM   3224  O4'  DC A 157      11.377  33.339 -37.860 
ATOM   3225  C3'  DC A 157      12.224  31.244 -38.511 
ATOM   3226  O3'  DC A 157      13.640  31.367 -38.533 
ATOM   3227  C2'  DC A 157      11.765  31.177 -37.054 
ATOM   3228  C1'  DC A 157      11.937  32.661 -36.746 
ATOM   3229  N1   DC A 157      11.214  33.106 -35.522 
ATOM   3230  C2   DC A 157      11.802  34.102 -34.746 
ATOM   3231  O2   DC A 157      12.889  34.571 -35.102 
ATOM   3232  N3   DC A 157      11.159  34.520 -33.626 
ATOM   3233  C4   DC A 157       9.983  33.987 -33.274 
ATOM   3234  N4   DC A 157       9.395  34.429 -32.173 
ATOM   3235  C5   DC A 157       9.361  32.961 -34.058 
ATOM   3236  C6   DC A 157      10.020  32.556 -35.173 
ATOM   3237  P    DA A 158      14.522  30.098 -38.954 
ATOM   3238  OP1  DA A 158      14.612  30.024 -40.430 
ATOM   3239  OP2  DA A 158      14.009  28.890 -38.273 
ATOM   3240  O5'  DA A 158      15.950  30.491 -38.347 
ATOM   3241  C5'  DA A 158      16.307  31.883 -38.246 
ATOM   3242  C4'  DA A 158      16.953  32.156 -36.901 
ATOM   3243  O4'  DA A 158      15.976  32.485 -35.872 
ATOM   3244  C3'  DA A 158      17.747  30.998 -36.298 
ATOM   3245  O3'  DA A 158      18.888  31.522 -35.629 
ATOM   3246  C2'  DA A 158      16.811  30.387 -35.255 
ATOM   3247  C1'  DA A 158      16.259  31.706 -34.720 
ATOM   3248  N9   DA A 158      14.998  31.555 -33.942 
ATOM   3249  C8   DA A 158      13.980  30.667 -34.140 
ATOM   3250  N7   DA A 158      13.009  30.784 -33.287 
ATOM   3251  C5   DA A 158      13.411  31.825 -32.463 
ATOM   3252  C6   DA A 158      12.811  32.439 -31.351 
ATOM   3253  N6   DA A 158      11.620  32.073 -30.857 
ATOM   3254  N1   DA A 158      13.483  33.447 -30.763 
ATOM   3255  C2   DA A 158      14.665  33.807 -31.259 
ATOM   3256  N3   DA A 158      15.321  33.311 -32.285 
ATOM   3257  C4   DA A 158      14.628  32.304 -32.855 
ATOM   3258  P    DC A 159      20.279  30.735 -35.735 
ATOM   3259  OP1  DC A 159      20.970  31.115 -36.988 
ATOM   3260  OP2  DC A 159      20.046  29.288 -35.535 
ATOM   3261  O5'  DC A 159      21.074  31.330 -34.480 
ATOM   3262  C5'  DC A 159      20.793  32.675 -34.050 
ATOM   3263  C4'  DC A 159      20.690  32.725 -32.538 
ATOM   3264  O4'  DC A 159      19.341  32.451 -32.065 
ATOM   3265  C3'  DC A 159      21.558  31.721 -31.779 
ATOM   3266  O3'  DC A 159      22.039  32.336 -30.590 
ATOM   3267  C2'  DC A 159      20.598  30.597 -31.390 
ATOM   3268  C1'  DC A 159      19.418  31.490 -31.023 
ATOM   3269  N1   DC A 159      18.116  30.769 -30.961 
ATOM   3270  C2   DC A 159      17.187  31.186 -30.012 
ATOM   3271  O2   DC A 159      17.477  32.129 -29.266 
ATOM   3272  N3   DC A 159      15.994  30.540 -29.939 
ATOM   3273  C4   DC A 159      15.718  29.524 -30.764 
ATOM   3274  N4   DC A 159      14.541  28.926 -30.654 
ATOM   3275  C5   DC A 159      16.660  29.079 -31.748 
ATOM   3276  C6   DC A 159      17.846  29.736 -31.805 
ATOM   3277  P    DA A 160      23.541  32.045 -30.120 
ATOM   3278  OP1  DA A 160      24.469  32.949 -30.836 
ATOM   3279  OP2  DA A 160      23.826  30.598 -30.235 
ATOM   3280  O5'  DA A 160      23.473  32.458 -28.575 
ATOM   3281  C5'  DA A 160      22.550  33.485 -28.166 
ATOM   3282  C4'  DA A 160      21.843  33.068 -26.892 
ATOM   3283  O4'  DA A 160      20.636  32.296 -27.153 
ATOM   3284  C3'  DA A 160      22.649  32.182 -25.942 
ATOM   3285  O3'  DA A 160      22.339  32.542 -24.602 
ATOM   3286  C2'  DA A 160      22.130  30.767 -26.199 
ATOM   3287  C1'  DA A 160      20.656  31.141 -26.328 
ATOM   3288  N9   DA A 160      19.826  30.091 -26.982 
ATOM   3289  C8   DA A 160      20.180  29.231 -27.981 
ATOM   3290  N7   DA A 160      19.230  28.425 -28.340 
ATOM   3291  C5   DA A 160      18.166  28.774 -27.520 
ATOM   3292  C6   DA A 160      16.855  28.285 -27.409 
ATOM   3293  N6   DA A 160      16.370  27.289 -28.163 
ATOM   3294  N1   DA A 160      16.056  28.857 -26.489 
ATOM   3295  C2   DA A 160      16.543  29.846 -25.742 
ATOM   3296  N3   DA A 160      17.742  30.385 -25.755 
ATOM   3297  C4   DA A 160      18.522  29.793 -26.685 
ATOM   3298  P    DC A 161      23.515  32.572 -23.515 
ATOM   3299  OP1  DC A 161      24.224  33.869 -23.587 
ATOM   3300  OP2  DC A 161      24.355  31.363 -23.660 
ATOM   3301  O5'  DC A 161      22.684  32.487 -22.150 
ATOM   3302  C5'  DC A 161      21.357  33.045 -22.104 
ATOM   3303  C4'  DC A 161      20.421  32.096 -21.382 
ATOM   3304  O4'  DC A 161      19.819  31.120 -22.278 
ATOM   3305  C3'  DC A 161      21.055  31.245 -20.282 
ATOM   3306  O3'  DC A 161      20.124  31.102 -19.216 
ATOM   3307  C2'  DC A 161      21.269  29.876 -20.926 
ATOM   3308  C1'  DC A 161      19.950  29.834 -21.692 
ATOM   3309  N1   DC A 161      19.925  28.822 -22.786 
ATOM   3310  C2   DC A 161      18.719  28.178 -23.047 
ATOM   3311  O2   DC A 161      17.728  28.468 -22.367 
ATOM   3312  N3   DC A 161      18.675  27.252 -24.039 
ATOM   3313  C4   DC A 161      19.772  26.965 -24.754 
ATOM   3314  N4   DC A 161      19.678  26.055 -25.711 
ATOM   3315  C5   DC A 161      21.022  27.616 -24.501 
ATOM   3316  C6   DC A 161      21.045  28.538 -23.505 
ATOM   3317  P    DA A 162      20.657  31.155 -17.707 
ATOM   3318  OP1  DA A 162      20.776  32.565 -17.273 
ATOM   3319  OP2  DA A 162      21.880  30.332 -17.585 
ATOM   3320  O5'  DA A 162      19.455  30.450 -16.923 
ATOM   3321  C5'  DA A 162      18.117  30.566 -17.444 
ATOM   3322  C4'  DA A 162      17.415  29.224 -17.376 
ATOM   3323  O4'  DA A 162      17.648  28.414 -18.564 
ATOM   3324  C3'  DA A 162      17.833  28.313 -16.222 
ATOM   3325  O3'  DA A 162      16.689  27.610 -15.752 
ATOM   3326  C2'  DA A 162      18.796  27.307 -16.851 
ATOM   3327  C1'  DA A 162      18.021  27.109 -18.150 
ATOM   3328  N9   DA A 162      18.825  26.490 -19.241 
ATOM   3329  C8   DA A 162      20.154  26.650 -19.510 
ATOM   3330  N7   DA A 162      20.568  25.972 -20.535 
ATOM   3331  C5   DA A 162      19.430  25.313 -20.980 
ATOM   3332  C6   DA A 162      19.205  24.427 -22.046 
ATOM   3333  N6   DA A 162      20.164  24.035 -22.898 
ATOM   3334  N1   DA A 162      17.954  23.955 -22.207 
ATOM   3335  C2   DA A 162      17.006  24.349 -21.358 
ATOM   3336  N3   DA A 162      17.097  25.167 -20.332 
ATOM   3337  C4   DA A 162      18.358  25.623 -20.194 
ATOM   3338  P    DT A 163      16.511  27.379 -14.178 
ATOM   3339  OP1  DT A 163      15.894  28.579 -13.568 
ATOM   3340  OP2  DT A 163      17.798  26.943 -13.593 
ATOM   3341  O5'  DT A 163      15.470  26.166 -14.152 
ATOM   3342  C5'  DT A 163      14.519  26.038 -15.227 
ATOM   3343  C4'  DT A 163      14.426  24.590 -15.667 
ATOM   3344  O4'  DT A 163      15.404  24.257 -16.692 
ATOM   3345  C3'  DT A 163      14.665  23.546 -14.576 
ATOM   3346  O3'  DT A 163      13.796  22.442 -14.797 
ATOM   3347  C2'  DT A 163      16.105  23.083 -14.793 
ATOM   3348  C1'  DT A 163      16.053  23.052 -16.317 
ATOM   3349  N1   DT A 163      17.396  23.028 -16.962 
ATOM   3350  C2   DT A 163      17.517  22.312 -18.128 
ATOM   3351  O2   DT A 163      16.587  21.711 -18.638 
ATOM   3352  N3   DT A 163      18.776  22.312 -18.696 
ATOM   3353  C4   DT A 163      19.895  22.954 -18.207 
ATOM   3354  O4   DT A 163      20.971  22.882 -18.805 
ATOM   3355  C5   DT A 163      19.668  23.680 -16.979 
ATOM   3356  C7   DT A 163      20.835  24.407 -16.378 
ATOM   3357  C6   DT A 163      18.454  23.696 -16.404 
ATOM   3358  P    DT A 164      13.110  21.730 -13.538 
ATOM   3359  OP1  DT A 164      11.891  22.475 -13.151 
ATOM   3360  OP2  DT A 164      14.116  21.532 -12.471 
ATOM   3361  O5'  DT A 164      12.701  20.314 -14.161 
ATOM   3362  C5'  DT A 164      12.387  20.232 -15.564 
ATOM   3363  C4'  DT A 164      13.043  19.008 -16.171 
ATOM   3364  O4'  DT A 164      14.395  19.277 -16.641 
ATOM   3365  C3'  DT A 164      13.209  17.810 -15.237 
ATOM   3366  O3'  DT A 164      13.000  16.614 -15.979 
ATOM   3367  C2'  DT A 164      14.673  17.861 -14.799 
ATOM   3368  C1'  DT A 164      15.249  18.253 -16.156 
ATOM   3369  N1   DT A 164      16.633  18.801 -16.084 
ATOM   3370  C2   DT A 164      17.474  18.514 -17.131 
ATOM   3371  O2   DT A 164      17.135  17.845 -18.091 
ATOM   3372  N3   DT A 164      18.749  19.038 -17.029 
ATOM   3373  C4   DT A 164      19.237  19.806 -15.991 
ATOM   3374  O4   DT A 164      20.399  20.219 -16.011 
ATOM   3375  C5   DT A 164      18.280  20.053 -14.939 
ATOM   3376  C7   DT A 164      18.730  20.881 -13.772 
ATOM   3377  C6   DT A 164      17.034  19.555 -15.013 
ATOM   3378  P    DA A 165      12.203  15.407 -15.296 
ATOM   3379  OP1  DA A 165      10.746  15.627 -15.444 
ATOM   3380  OP2  DA A 165      12.691  15.208 -13.914 
ATOM   3381  O5'  DA A 165      12.655  14.173 -16.208 
ATOM   3382  C5'  DA A 165      12.985  14.410 -17.589 
ATOM   3383  C4'  DA A 165      14.244  13.652 -17.959 
ATOM   3384  O4'  DA A 165      15.453  14.420 -17.694 
ATOM   3385  C3'  DA A 165      14.472  12.337 -17.214 
ATOM   3386  O3'  DA A 165      15.056  11.396 -18.108 
ATOM   3387  C2'  DA A 165      15.497  12.677 -16.132 
ATOM   3388  C1'  DA A 165      16.366  13.590 -16.993 
ATOM   3389  N9   DA A 165      17.277  14.466 -16.205 
ATOM   3390  C8   DA A 165      17.056  15.043 -14.987 
ATOM   3391  N7   DA A 165      18.050  15.757 -14.558 
ATOM   3392  C5   DA A 165      19.000  15.647 -15.563 
ATOM   3393  C6   DA A 165      20.291  16.182 -15.709 
ATOM   3394  N6   DA A 165      20.873  16.972 -14.794 
ATOM   3395  N1   DA A 165      20.965  15.874 -16.832 
ATOM   3396  C2   DA A 165      20.383  15.090 -17.736 
ATOM   3397  N3   DA A 165      19.190  14.535 -17.710 
ATOM   3398  C4   DA A 165      18.537  14.859 -16.576 
ATOM   3399  P    DT A 166      14.584   9.867 -18.042 
ATOM   3400  OP1  DT A 166      13.346   9.695 -18.835 
ATOM   3401  OP2  DT A 166      14.517   9.430 -16.630 
ATOM   3402  O5'  DT A 166      15.801   9.130 -18.775 
ATOM   3403  C5'  DT A 166      16.534   9.837 -19.792 
ATOM   3404  C4'  DT A 166      18.022   9.610 -19.612 
ATOM   3405  O4'  DT A 166      18.626  10.583 -18.712 
ATOM   3406  C3'  DT A 166      18.422   8.260 -19.017 
ATOM   3407  O3'  DT A 166      19.625   7.822 -19.636 
ATOM   3408  C2'  DT A 166      18.711   8.555 -17.546 
ATOM   3409  C1'  DT A 166      19.426   9.885 -17.769 
ATOM   3410  N1   DT A 166      19.533  10.722 -16.542 
ATOM   3411  C2   DT A 166      20.667  11.485 -16.403 
ATOM   3412  O2   DT A 166      21.562  11.499 -17.229 
ATOM   3413  N3   DT A 166      20.731  12.247 -15.253 
ATOM   3414  C4   DT A 166      19.778  12.307 -14.256 
ATOM   3415  O4   DT A 166      19.946  13.028 -13.270 
ATOM   3416  C5   DT A 166      18.625  11.471 -14.492 
ATOM   3417  C7   DT A 166      17.540  11.477 -13.455 
ATOM   3418  C6   DT A 166      18.537  10.719 -15.601 
ATOM   3419  P    DA A 167      19.796   6.271 -19.991 
ATOM   3420  OP1  DA A 167      19.148   5.985 -21.291 
ATOM   3421  OP2  DA A 167      19.346   5.448 -18.846 
ATOM   3422  O5'  DA A 167      21.385   6.155 -20.144 
ATOM   3423  C5'  DA A 167      22.128   7.303 -20.595 
ATOM   3424  C4'  DA A 167      23.381   7.469 -19.760 
ATOM   3425  O4'  DA A 167      23.151   8.274 -18.568 
ATOM   3426  C3'  DA A 167      23.998   6.179 -19.219 
ATOM   3427  O3'  DA A 167      25.414   6.301 -19.241 
ATOM   3428  C2'  DA A 167      23.539   6.112 -17.762 
ATOM   3429  C1'  DA A 167      23.711   7.596 -17.454 
ATOM   3430  N9   DA A 167      22.988   8.041 -16.230 
ATOM   3431  C8   DA A 167      21.792   7.597 -15.743 
ATOM   3432  N7   DA A 167      21.422   8.183 -14.646 
ATOM   3433  C5   DA A 167      22.447   9.083 -14.386 
ATOM   3434  C6   DA A 167      22.650  10.013 -13.354 
ATOM   3435  N6   DA A 167      21.789  10.199 -12.344 
ATOM   3436  N1   DA A 167      23.777  10.749 -13.397 
ATOM   3437  C2   DA A 167      24.630  10.561 -14.404 
ATOM   3438  N3   DA A 167      24.546   9.727 -15.417 
ATOM   3439  C4   DA A 167      23.410   9.002 -15.350 
ATOM   3440  P    DG A 168      26.296   5.033 -19.662 
ATOM   3441  OP1  DG A 168      26.386   4.959 -21.138 
ATOM   3442  OP2  DG A 168      25.783   3.824 -18.981 
ATOM   3443  O5'  DG A 168      27.724   5.426 -19.056 
ATOM   3444  C5'  DG A 168      28.081   6.818 -18.954 
ATOM   3445  C4'  DG A 168      28.727   7.091 -17.610 
ATOM   3446  O4'  DG A 168      27.750   7.420 -16.581 
ATOM   3447  C3'  DG A 168      29.521   5.933 -17.006 
ATOM   3448  O3'  DG A 168      30.662   6.457 -16.338 
ATOM   3449  C2'  DG A 168      28.585   5.322 -15.963 
ATOM   3450  C1'  DG A 168      28.033   6.640 -15.429 
ATOM   3451  N9   DG A 168      26.772   6.490 -14.650 
ATOM   3452  C8   DG A 168      25.735   5.601 -14.834 
ATOM   3453  N7   DG A 168      24.761   5.730 -13.967 
ATOM   3454  C5   DG A 168      25.183   6.778 -13.149 
ATOM   3455  C6   DG A 168      24.548   7.375 -12.030 
ATOM   3456  O6   DG A 168      23.465   7.099 -11.520 
ATOM   3457  N1   DG A 168      25.325   8.411 -11.492 
ATOM   3458  C2   DG A 168      26.555   8.815 -11.974 
ATOM   3459  N2   DG A 168      27.138   9.824 -11.321 
ATOM   3460  N3   DG A 168      27.149   8.254 -13.025 
ATOM   3461  C4   DG A 168      26.408   7.249 -13.558 
ATOM   3462  P    DA A 169      32.053   5.670 -16.443 
ATOM   3463  OP1  DA A 169      32.744   6.050 -17.696 
ATOM   3464  OP2  DA A 169      31.820   4.223 -16.243 
ATOM   3465  O5'  DA A 169      32.848   6.265 -15.189 
ATOM   3466  C5'  DA A 169      32.567   7.610 -14.758 
ATOM   3467  C4'  DA A 169      32.464   7.660 -13.247 
ATOM   3468  O4'  DA A 169      31.115   7.386 -12.773 
ATOM   3469  C3'  DA A 169      33.332   6.656 -12.488 
ATOM   3470  O3'  DA A 169      33.813   7.271 -11.299 
ATOM   3471  C2'  DA A 169      32.372   5.532 -12.098 
ATOM   3472  C1'  DA A 169      31.192   6.425 -11.731 
ATOM   3473  N9   DA A 169      29.890   5.704 -11.670 
ATOM   3474  C8   DA A 169      29.463   4.657 -12.435 
ATOM   3475  N7   DA A 169      28.271   4.241 -12.139 
ATOM   3476  C5   DA A 169      27.876   5.073 -11.101 
ATOM   3477  C6   DA A 169      26.697   5.145 -10.340 
ATOM   3478  N6   DA A 169      25.650   4.327 -10.521 
ATOM   3479  N1   DA A 169      26.633   6.090  -9.384 
ATOM   3480  C2   DA A 169      27.676   6.900  -9.211 
ATOM   3481  N3   DA A 169      28.822   6.928  -9.855 
ATOM   3482  C4   DA A 169      28.861   5.972 -10.806 
ATOM   3483  P    DT A 170      35.315   6.980 -10.828 
ATOM   3484  OP1  DT A 170      36.243   7.884 -11.544 
ATOM   3485  OP2  DT A 170      35.600   5.533 -10.943 
ATOM   3486  O5'  DT A 170      35.247   7.393  -9.283 
ATOM   3487  C5'  DT A 170      34.324   8.420  -8.874 
ATOM   3488  C4'  DT A 170      33.617   8.003  -7.600 
ATOM   3489  O4'  DT A 170      32.410   7.231  -7.862 
ATOM   3490  C3'  DT A 170      34.423   7.117  -6.651 
ATOM   3491  O3'  DT A 170      34.113   7.476  -5.310 
ATOM   3492  C2'  DT A 170      33.904   5.702  -6.907 
ATOM   3493  C1'  DT A 170      32.430   6.076  -7.037 
ATOM   3494  N1   DT A 170      31.600   5.026  -7.690 
ATOM   3495  C2   DT A 170      30.307   4.884  -7.247 
ATOM   3496  O2   DT A 170      29.831   5.571  -6.360 
ATOM   3497  N3   DT A 170      29.570   3.900  -7.875 
ATOM   3498  C4   DT A 170      30.007   3.068  -8.885 
ATOM   3499  O4   DT A 170      29.253   2.222  -9.372 
ATOM   3500  C5   DT A 170      31.377   3.292  -9.283 
ATOM   3501  C7   DT A 170      31.933   2.429 -10.377 
ATOM   3502  C6   DT A 170      32.117   4.242  -8.688 
ATOM   3503  P    DT A 171      35.289   7.506  -4.224 
ATOM   3504  OP1  DT A 171      35.998   8.804  -4.295 
ATOM   3505  OP2  DT A 171      36.129   6.298  -4.368 
ATOM   3506  O5'  DT A 171      34.458   7.422  -2.858 
ATOM   3507  C5'  DT A 171      33.131   7.980  -2.813 
ATOM   3508  C4'  DT A 171      32.195   7.031  -2.090 
ATOM   3509  O4'  DT A 171      31.593   6.054  -2.987 
ATOM   3510  C3'  DT A 171      32.829   6.180  -0.990 
ATOM   3511  O3'  DT A 171      31.898   6.037   0.076 
ATOM   3512  C2'  DT A 171      33.043   4.811  -1.635 
ATOM   3513  C1'  DT A 171      31.724   4.768  -2.401 
ATOM   3514  N1   DT A 171      31.699   3.757  -3.494 
ATOM   3515  C2   DT A 171      30.502   3.130  -3.739 
ATOM   3516  O2   DT A 171      29.487   3.368  -3.108 
ATOM   3517  N3   DT A 171      30.517   2.198  -4.760 
ATOM   3518  C4   DT A 171      31.604   1.852  -5.535 
ATOM   3519  O4   DT A 171      31.496   1.002  -6.421 
ATOM   3520  C5   DT A 171      32.816   2.564  -5.203 
ATOM   3521  C7   DT A 171      34.047   2.247  -6.000 
ATOM   3522  C6   DT A 171      32.830   3.474  -4.216 
ATOM   3523  P    DA A 172      32.431   6.090   1.585 
ATOM   3524  OP1  DA A 172      32.550   7.500   2.019 
ATOM   3525  OP2  DA A 172      33.654   5.267   1.707 
ATOM   3526  O5'  DA A 172      31.229   5.384   2.369 
ATOM   3527  C5'  DA A 172      29.891   5.501   1.848 
ATOM   3528  C4'  DA A 172      29.189   4.159   1.916 
ATOM   3529  O4'  DA A 172      29.422   3.349   0.728 
ATOM   3530  C3'  DA A 172      29.607   3.247   3.070 
ATOM   3531  O3'  DA A 172      28.463   2.545   3.540 
ATOM   3532  C2'  DA A 172      30.571   2.242   2.441 
ATOM   3533  C1'  DA A 172      29.795   2.044   1.142 
ATOM   3534  N9   DA A 172      30.599   1.425   0.051 
ATOM   3535  C8   DA A 172      31.928   1.585  -0.218 
ATOM   3536  N7   DA A 172      32.342   0.907  -1.243 
ATOM   3537  C5   DA A 172      31.204   0.248  -1.689 
ATOM   3538  C6   DA A 172      30.979  -0.638  -2.755 
ATOM   3539  N6   DA A 172      31.938  -1.030  -3.606 
ATOM   3540  N1   DA A 172      29.728  -1.110  -2.915 
ATOM   3541  C2   DA A 172      28.780  -0.716  -2.067 
ATOM   3542  N3   DA A 172      28.871   0.101  -1.041 
ATOM   3543  C4   DA A 172      30.132   0.558  -0.902 
ATOM   3544  P    DC A 173      28.285   2.314   5.113 
ATOM   3545  OP1  DC A 173      27.668   3.513   5.724 
ATOM   3546  OP2  DC A 173      29.572   1.878   5.699 
ATOM   3547  O5'  DC A 173      27.244   1.100   5.139 
ATOM   3548  C5'  DC A 173      26.293   0.973   4.065 
ATOM   3549  C4'  DC A 173      26.200  -0.475   3.625 
ATOM   3550  O4'  DC A 173      27.178  -0.808   2.600 
ATOM   3551  C3'  DC A 173      26.439  -1.519   4.716 
ATOM   3552  O3'  DC A 173      25.570  -2.623   4.495 
ATOM   3553  C2'  DC A 173      27.879  -1.983   4.499 
ATOM   3554  C1'  DC A 173      27.827  -2.014   2.975 
ATOM   3555  N1   DC A 173      29.170  -2.037   2.330 
ATOM   3556  C2   DC A 173      29.309  -2.759   1.148 
ATOM   3557  O2   DC A 173      28.323  -3.344   0.686 
ATOM   3558  N3   DC A 173      30.526  -2.793   0.544 
ATOM   3559  C4   DC A 173      31.570  -2.145   1.076 
ATOM   3560  N4   DC A 173      32.735  -2.209   0.450 
ATOM   3561  C5   DC A 173      31.447  -1.397   2.292 
ATOM   3562  C6   DC A 173      30.224  -1.376   2.880 
ATOM   3563  P    DT A 174      24.884  -3.335   5.753 
ATOM   3564  OP1  DT A 174      23.665  -2.591   6.140 
ATOM   3565  OP2  DT A 174      25.890  -3.534   6.820 
ATOM   3566  O5'  DT A 174      24.475  -4.751   5.131 
ATOM   3567  C5'  DT A 174      24.161  -4.833   3.728 
ATOM   3568  C4'  DT A 174      24.817  -6.057   3.121 
ATOM   3569  O4'  DT A 174      26.169  -5.788   2.650 
ATOM   3570  C3'  DT A 174      24.983  -7.255   4.055 
ATOM   3571  O3'  DT A 174      24.774  -8.451   3.313 
ATOM   3572  C2'  DT A 174      26.447  -7.204   4.493 
ATOM   3573  C1'  DT A 174      27.023  -6.812   3.135 
ATOM   3574  N1   DT A 174      28.407  -6.264   3.208 
ATOM   3575  C2   DT A 174      29.248  -6.551   2.161 
ATOM   3576  O2   DT A 174      28.909  -7.221   1.201 
ATOM   3577  N3   DT A 174      30.523  -6.027   2.263 
ATOM   3578  C4   DT A 174      31.011  -5.259   3.300 
ATOM   3579  O4   DT A 174      32.173  -4.846   3.281 
ATOM   3580  C5   DT A 174      30.054  -5.012   4.352 
ATOM   3581  C7   DT A 174      30.504  -4.185   5.520 
ATOM   3582  C6   DT A 174      28.808  -5.510   4.279 
ATOM   3583  P    DC A 175      23.977  -9.659   3.996 
ATOM   3584  OP1  DC A 175      22.520  -9.438   3.848 
ATOM   3585  OP2  DC A 175      24.465  -9.857   5.378 
ATOM   3586  O5'  DC A 175      24.429 -10.893   3.084 
ATOM   3587  C5'  DC A 175      24.759 -10.655   1.703 
ATOM   3588  C4'  DC A 175      26.018 -11.413   1.333 
ATOM   3589  O4'  DC A 175      27.227 -10.645   1.598 
ATOM   3590  C3'  DC A 175      26.246 -12.728   2.078 
ATOM   3591  O3'  DC A 175      26.830 -13.669   1.183 
ATOM   3592  C2'  DC A 175      27.271 -12.388   3.159 
ATOM   3593  C1'  DC A 175      28.140 -11.476   2.299 
ATOM   3594  N1   DC A 175      29.051 -10.600   3.086 
ATOM   3595  C2   DC A 175      30.300 -10.307   2.545 
ATOM   3596  O2   DC A 175      30.598 -10.783   1.442 
ATOM   3597  N3   DC A 175      31.145  -9.511   3.247 
ATOM   3598  C4   DC A 175      30.786  -9.015   4.437 
ATOM   3599  N4   DC A 175      31.646  -8.243   5.084 
ATOM   3600  C5   DC A 175      29.505  -9.304   5.013 
ATOM   3601  C6   DC A 175      28.675 -10.102   4.296 
ATOM   3602  P    DA A 176      26.358 -15.198   1.250 
ATOM   3603  OP1  DA A 176      25.120 -15.370   0.457 
ATOM   3604  OP2  DA A 176      26.291 -15.635   2.662 
ATOM   3605  O5'  DA A 176      27.575 -15.935   0.517 
ATOM   3606  C5'  DA A 176      28.308 -15.228  -0.501 
ATOM   3607  C4'  DA A 176      29.796 -15.455  -0.320 
ATOM   3608  O4'  DA A 176      30.400 -14.483   0.580 
ATOM   3609  C3'  DA A 176      30.196 -16.805   0.275 
ATOM   3610  O3'  DA A 176      31.399 -17.243  -0.345 
ATOM   3611  C2'  DA A 176      30.485 -16.510   1.746 
ATOM   3612  C1'  DA A 176      31.200 -15.181   1.522 
ATOM   3613  N9   DA A 176      31.307 -14.343   2.750 
ATOM   3614  C8   DA A 176      30.416 -14.228   3.777 
ATOM   3615  N7   DA A 176      30.796 -13.414   4.712 
ATOM   3616  C5   DA A 176      32.030 -12.954   4.273 
ATOM   3617  C6   DA A 176      32.956 -12.053   4.825 
ATOM   3618  N6   DA A 176      32.772 -11.426   5.996 
ATOM   3619  N1   DA A 176      34.084 -11.820   4.128 
ATOM   3620  C2   DA A 176      34.261 -12.446   2.965 
ATOM   3621  N3   DA A 176      33.473 -13.302   2.354 
ATOM   3622  C4   DA A 176      32.351 -13.518   3.072 
ATOM   3623  P    DG A 177      31.570 -18.794  -0.699 
ATOM   3624  OP1  DG A 177      30.922 -19.080  -1.999 
ATOM   3625  OP2  DG A 177      31.120 -19.617   0.445 
ATOM   3626  O5'  DG A 177      33.159 -18.910  -0.852 
ATOM   3627  C5'  DG A 177      33.902 -17.763  -1.303 
ATOM   3628  C4'  DG A 177      35.155 -17.596  -0.468 
ATOM   3629  O4'  DG A 177      34.925 -16.791   0.724 
ATOM   3630  C3'  DG A 177      35.772 -18.886   0.073 
ATOM   3631  O3'  DG A 177      37.188 -18.764   0.051 
ATOM   3632  C2'  DG A 177      35.313 -18.953   1.530 
ATOM   3633  C1'  DG A 177      35.485 -17.469   1.838 
ATOM   3634  N9   DG A 177      34.762 -17.024   3.062 
ATOM   3635  C8   DG A 177      33.557 -17.460   3.569 
ATOM   3636  N7   DG A 177      33.195 -16.859   4.676 
ATOM   3637  C5   DG A 177      34.234 -15.962   4.920 
ATOM   3638  C6   DG A 177      34.408 -15.032   5.979 
ATOM   3639  O6   DG A 177      33.669 -14.805   6.933 
ATOM   3640  N1   DG A 177      35.607 -14.319   5.841 
ATOM   3641  C2   DG A 177      36.518 -14.483   4.815 
ATOM   3642  N2   DG A 177      37.602 -13.705   4.863 
ATOM   3643  N3   DG A 177      36.353 -15.355   3.823 
ATOM   3644  C4   DG A 177      35.195 -16.055   3.942 
ATOM   3645  P    DA A 178      38.070 -20.032  -0.370 
ATOM   3646  OP1  DA A 178      38.160 -20.106  -1.846 
ATOM   3647  OP2  DA A 178      37.557 -21.241   0.311 
ATOM   3648  O5'  DA A 178      39.498 -19.639   0.236 
ATOM   3649  C5'  DA A 178      39.855 -18.247   0.338 
ATOM   3650  C4'  DA A 178      40.501 -17.975   1.682 
ATOM   3651  O4'  DA A 178      39.524 -17.646   2.711 
ATOM   3652  C3'  DA A 178      41.296 -19.132   2.286 
ATOM   3653  O3'  DA A 178      42.436 -18.608   2.954 
ATOM   3654  C2'  DA A 178      40.359 -19.743   3.329 
ATOM   3655  C1'  DA A 178      39.807 -18.425   3.863 
ATOM   3656  N9   DA A 178      38.546 -18.576   4.641 
ATOM   3657  C8   DA A 178      37.528 -19.463   4.444 
ATOM   3658  N7   DA A 178      36.557 -19.347   5.296 
ATOM   3659  C5   DA A 178      36.959 -18.305   6.120 
ATOM   3660  C6   DA A 178      36.359 -17.691   7.232 
ATOM   3661  N6   DA A 178      35.168 -18.057   7.726 
ATOM   3662  N1   DA A 178      37.031 -16.683   7.820 
ATOM   3663  C2   DA A 178      38.213 -16.324   7.324 
ATOM   3664  N3   DA A 178      38.869 -16.820   6.299 
ATOM   3665  C4   DA A 178      38.176 -17.827   5.728 
ATOM   3666  P    DA A 179      43.827 -19.395   2.848 
ATOM   3667  OP1  DA A 179      44.518 -19.015   1.596 
ATOM   3668  OP2  DA A 179      43.594 -20.842   3.049 
ATOM   3669  O5'  DA A 179      44.622 -18.801   4.103 
ATOM   3670  C5'  DA A 179      44.341 -17.455   4.534 
ATOM   3671  C4'  DA A 179      44.238 -17.405   6.045 
ATOM   3672  O4'  DA A 179      42.889 -17.679   6.518 
ATOM   3673  C3'  DA A 179      45.106 -18.409   6.804 
ATOM   3674  O3'  DA A 179      45.587 -17.794   7.993 
ATOM   3675  C2'  DA A 179      44.146 -19.534   7.193 
ATOM   3676  C1'  DA A 179      42.966 -18.640   7.560 
ATOM   3677  N9   DA A 179      41.664 -19.361   7.622 
ATOM   3678  C8   DA A 179      41.238 -20.408   6.856 
ATOM   3679  N7   DA A 179      40.045 -20.824   7.152 
ATOM   3680  C5   DA A 179      39.650 -19.992   8.191 
ATOM   3681  C6   DA A 179      38.471 -19.920   8.951 
ATOM   3682  N6   DA A 179      37.424 -20.738   8.771 
ATOM   3683  N1   DA A 179      38.407 -18.975   9.907 
ATOM   3684  C2   DA A 179      39.450 -18.165  10.081 
ATOM   3685  N3   DA A 179      40.596 -18.138   9.437 
ATOM   3686  C4   DA A 179      40.635 -19.094   8.486 
ATOM   3687  P    DG A 180      47.089 -18.085   8.464 
ATOM   3688  OP1  DG A 180      48.017 -17.182   7.747 
ATOM   3689  OP2  DG A 180      47.374 -19.532   8.349 
ATOM   3690  O5'  DG A 180      47.021 -17.672  10.009 
ATOM   3691  C5'  DG A 180      46.098 -16.646  10.418 
ATOM   3692  C4'  DG A 180      45.391 -17.062  11.692 
ATOM   3693  O4'  DG A 180      44.184 -17.835  11.430 
ATOM   3694  C3'  DG A 180      46.197 -17.948  12.641 
ATOM   3695  O3'  DG A 180      45.887 -17.589  13.981 
ATOM   3696  C2'  DG A 180      45.678 -19.363  12.385 
ATOM   3697  C1'  DG A 180      44.204 -18.989  12.255 
ATOM   3698  N9   DG A 180      43.374 -20.039  11.601 
ATOM   3699  C8   DG A 180      43.714 -20.916  10.594 
ATOM   3700  N7   DG A 180      42.744 -21.724  10.240 
ATOM   3701  C5   DG A 180      41.688 -21.358  11.074 
ATOM   3702  C6   DG A 180      40.370 -21.877  11.160 
ATOM   3703  O6   DG A 180      39.855 -22.781  10.507 
ATOM   3704  N1   DG A 180      39.622 -21.215  12.143 
ATOM   3705  C2   DG A 180      40.087 -20.187  12.939 
ATOM   3706  N2   DG A 180      39.216 -19.687  13.819 
ATOM   3707  N3   DG A 180      41.324 -19.699  12.857 
ATOM   3708  C4   DG A 180      42.062 -20.331  11.908 
ATOM   3709  P    DC A 181      47.063 -17.559  15.068 
ATOM   3710  OP1  DC A 181      47.772 -16.262  14.997 
ATOM   3711  OP2  DC A 181      47.903 -18.767  14.923 
ATOM   3712  O5'  DC A 181      46.232 -17.643  16.434 
ATOM   3713  C5'  DC A 181      44.905 -17.085  16.479 
ATOM   3714  C4'  DC A 181      43.969 -18.034  17.202 
ATOM   3715  O4'  DC A 181      43.367 -19.011  16.305 
ATOM   3716  C3'  DC A 181      44.603 -18.885  18.301 
ATOM   3717  O3'  DC A 181      43.672 -19.028  19.368 
ATOM   3718  C2'  DC A 181      44.817 -20.254  17.657 
ATOM   3719  C1'  DC A 181      43.498 -20.297  16.891 
ATOM   3720  N1   DC A 181      43.473 -21.308  15.798 
ATOM   3721  C2   DC A 181      42.267 -21.953  15.537 
ATOM   3722  O2   DC A 181      41.276 -21.662  16.216 
ATOM   3723  N3   DC A 181      42.223 -22.878  14.544 
ATOM   3724  C4   DC A 181      43.320 -23.165  13.830 
ATOM   3725  N4   DC A 181      43.226 -24.075  12.873 
ATOM   3726  C5   DC A 181      44.570 -22.514  14.082 
ATOM   3727  C6   DC A 181      44.593 -21.592  15.079 
ATOM   3728  P    DA A 182      44.205 -18.975  20.876 
ATOM   3729  OP1  DA A 182      44.324 -17.566  21.311 
ATOM   3730  OP2  DA A 182      45.428 -19.798  20.999 
ATOM   3731  O5'  DA A 182      43.003 -19.681  21.661 
ATOM   3732  C5'  DA A 182      41.665 -19.564  21.140 
ATOM   3733  C4'  DA A 182      40.964 -20.907  21.208 
ATOM   3734  O4'  DA A 182      41.196 -21.716  20.020 
ATOM   3735  C3'  DA A 182      41.381 -21.818  22.362 
ATOM   3736  O3'  DA A 182      40.237 -22.520  22.831 
ATOM   3737  C2'  DA A 182      42.345 -22.823  21.732 
ATOM   3738  C1'  DA A 182      41.569 -23.021  20.433 
ATOM   3739  N9   DA A 182      42.373 -23.640  19.343 
ATOM   3740  C8   DA A 182      43.702 -23.480  19.074 
ATOM   3741  N7   DA A 182      44.116 -24.158  18.049 
ATOM   3742  C5   DA A 182      42.978 -24.818  17.603 
ATOM   3743  C6   DA A 182      42.753 -25.704  16.537 
ATOM   3744  N6   DA A 182      43.712 -26.096  15.686 
ATOM   3745  N1   DA A 182      41.502 -26.175  16.376 
ATOM   3746  C2   DA A 182      40.554 -25.781  17.225 
ATOM   3747  N3   DA A 182      40.645 -24.964  18.251 
ATOM   3748  C4   DA A 182      41.906 -24.507  18.390 
ATOM   3749  P    DG A 183      40.059 -22.751  24.405 
ATOM   3750  OP1  DG A 183      39.442 -21.552  25.016 
ATOM   3751  OP2  DG A 183      41.346 -23.188  24.991 
ATOM   3752  O5'  DG A 183      39.018 -23.965  24.431 
ATOM   3753  C5'  DG A 183      38.067 -24.093  23.357 
ATOM   3754  C4'  DG A 183      37.974 -25.540  22.917 
ATOM   3755  O4'  DG A 183      38.952 -25.873  21.892 
ATOM   3756  C3'  DG A 183      38.213 -26.584  24.007 
ATOM   3757  O3'  DG A 183      37.344 -27.688  23.786 
ATOM   3758  C2'  DG A 183      39.653 -27.048  23.791 
ATOM   3759  C1'  DG A 183      39.601 -27.079  22.267 
ATOM   3760  N9   DG A 183      40.944 -27.102  21.622 
ATOM   3761  C8   DG A 183      42.115 -26.500  22.027 
ATOM   3762  N7   DG A 183      43.132 -26.718  21.228 
ATOM   3763  C5   DG A 183      42.596 -27.523  20.223 
ATOM   3764  C6   DG A 183      43.213 -28.083  19.074 
ATOM   3765  O6   DG A 183      44.379 -27.983  18.701 
ATOM   3766  N1   DG A 183      42.303 -28.836  18.319 
ATOM   3767  C2   DG A 183      40.970 -29.022  18.634 
ATOM   3768  N2   DG A 183      40.268 -29.775  17.783 
ATOM   3769  N3   DG A 183      40.392 -28.496  19.711 
ATOM   3770  C4   DG A 183      41.262 -27.763  20.454 
ATOM   3771  P    DA A 184      36.658 -28.401  25.045 
ATOM   3772  OP1  DA A 184      35.439 -27.656  25.432 
ATOM   3773  OP2  DA A 184      37.664 -28.599  26.112 
ATOM   3774  O5'  DA A 184      36.249 -29.817  24.422 
ATOM   3775  C5'  DA A 184      35.935 -29.898  23.020 
ATOM   3776  C4'  DA A 184      36.591 -31.122  22.413 
ATOM   3777  O4'  DA A 184      37.943 -30.853  21.942 
ATOM   3778  C3'  DA A 184      36.757 -32.321  23.347 
ATOM   3779  O3'  DA A 184      36.548 -33.516  22.605 
ATOM   3780  C2'  DA A 184      38.221 -32.269  23.784 
ATOM   3781  C1'  DA A 184      38.797 -31.877  22.427 
ATOM   3782  N9   DA A 184      40.181 -31.329  22.499 
ATOM   3783  C8   DA A 184      40.740 -30.566  23.484 
ATOM   3784  N7   DA A 184      41.976 -30.243  23.258 
ATOM   3785  C5   DA A 184      42.259 -30.834  22.035 
ATOM   3786  C6   DA A 184      43.417 -30.860  21.241 
ATOM   3787  N6   DA A 184      44.561 -30.250  21.579 
ATOM   3788  N1   DA A 184      43.357 -31.542  20.080 
ATOM   3789  C2   DA A 184      42.217 -32.146  19.750 
ATOM   3790  N3   DA A 184      41.079 -32.191  20.406 
ATOM   3791  C4   DA A 184      41.165 -31.502  21.562 
ATOM   3792  P    DA A 185      35.751 -34.724  23.288 
ATOM   3793  OP1  DA A 185      34.294 -34.503  23.140 
ATOM   3794  OP2  DA A 185      36.239 -34.922  24.670 
ATOM   3795  O5'  DA A 185      36.203 -35.958  22.376 
ATOM   3796  C5'  DA A 185      36.533 -35.720  20.994 
ATOM   3797  C4'  DA A 185      37.792 -36.479  20.624 
ATOM   3798  O4'  DA A 185      39.001 -35.711  20.889 
ATOM   3799  C3'  DA A 185      38.020 -37.794  21.369 
ATOM   3800  O3'  DA A 185      38.604 -38.734  20.475 
ATOM   3801  C2'  DA A 185      39.045 -37.453  22.451 
ATOM   3802  C1'  DA A 185      39.914 -36.541  21.591 
ATOM   3803  N9   DA A 185      40.825 -35.665  22.378 
ATOM   3804  C8   DA A 185      40.604 -35.088  23.597 
ATOM   3805  N7   DA A 185      41.598 -34.374  24.026 
ATOM   3806  C5   DA A 185      42.549 -34.483  23.021 
ATOM   3807  C6   DA A 185      43.840 -33.948  22.875 
ATOM   3808  N6   DA A 185      44.421 -33.159  23.789 
ATOM   3809  N1   DA A 185      44.513 -34.257  21.752 
ATOM   3810  C2   DA A 185      43.931 -35.041  20.847 
ATOM   3811  N3   DA A 185      42.738 -35.596  20.873 
ATOM   3812  C4   DA A 185      42.085 -35.272  22.008 
ATOM   3813  P    DC A 186      38.132 -40.263  20.542 
ATOM   3814  OP1  DC A 186      36.894 -40.435  19.749 
ATOM   3815  OP2  DC A 186      38.065 -40.700  21.953 
ATOM   3816  O5'  DC A 186      39.349 -41.000  19.809 
ATOM   3817  C5'  DC A 186      40.082 -40.293  18.791 
ATOM   3818  C4'  DC A 186      41.570 -40.520  18.972 
ATOM   3819  O4'  DC A 186      42.174 -39.548  19.872 
ATOM   3820  C3'  DC A 186      41.970 -41.870  19.566 
ATOM   3821  O3'  DC A 186      43.173 -42.308  18.947 
ATOM   3822  C2'  DC A 186      42.259 -41.575  21.038 
ATOM   3823  C1'  DC A 186      42.974 -40.246  20.814 
ATOM   3824  N1   DC A 186      43.081 -39.408  22.041 
ATOM   3825  C2   DC A 186      44.224 -38.629  22.197 
ATOM   3826  O2   DC A 186      45.094 -38.663  21.320 
ATOM   3827  N3   DC A 186      44.341 -37.859  23.311 
ATOM   3828  C4   DC A 186      43.375 -37.850  24.238 
ATOM   3829  N4   DC A 186      43.536 -37.083  25.305 
ATOM   3830  C5   DC A 186      42.193 -38.645  24.097 
ATOM   3831  C6   DC A 186      42.095 -39.408  22.978 
ATOM   3832  P    DA A 187      43.344 -43.859  18.593 
ATOM   3833  OP1  DA A 187      42.696 -44.145  17.293 
ATOM   3834  OP2  DA A 187      42.894 -44.682  19.737 
ATOM   3835  O5'  DA A 187      44.933 -43.975  18.440 
ATOM   3836  C5'  DA A 187      45.676 -42.828  17.989 
ATOM   3837  C4'  DA A 187      46.929 -42.661  18.824 
ATOM   3838  O4'  DA A 187      46.699 -41.856  20.016 
ATOM   3839  C3'  DA A 187      47.546 -43.951  19.364 
ATOM   3840  O3'  DA A 187      48.962 -43.829  19.342 
ATOM   3841  C2'  DA A 187      47.087 -44.019  20.821 
ATOM   3842  C1'  DA A 187      47.259 -42.535  21.129 
ATOM   3843  N9   DA A 187      46.536 -42.090  22.354 
ATOM   3844  C8   DA A 187      45.340 -42.534  22.841 
ATOM   3845  N7   DA A 187      44.970 -41.947  23.937 
ATOM   3846  C5   DA A 187      45.995 -41.047  24.197 
ATOM   3847  C6   DA A 187      46.198 -40.117  25.230 
ATOM   3848  N6   DA A 187      45.337 -39.931  26.240 
ATOM   3849  N1   DA A 187      47.325 -39.381  25.186 
ATOM   3850  C2   DA A 187      48.178 -39.570  24.180 
ATOM   3851  N3   DA A 187      48.094 -40.404  23.166 
ATOM   3852  C4   DA A 187      46.958 -41.128  23.233 
ATOM   3853  P    DG A 188      49.844 -45.097  18.921 
ATOM   3854  OP1  DG A 188      49.934 -45.172  17.446 
ATOM   3855  OP2  DG A 188      49.331 -46.306  19.603 
ATOM   3856  O5'  DG A 188      51.272 -44.704  19.528 
ATOM   3857  C5'  DG A 188      51.629 -43.313  19.630 
ATOM   3858  C4'  DG A 188      52.275 -43.040  20.974 
ATOM   3859  O4'  DG A 188      51.298 -42.711  22.003 
ATOM   3860  C3'  DG A 188      53.070 -44.197  21.577 
ATOM   3861  O3'  DG A 188      54.210 -43.673  22.246 
ATOM   3862  C2'  DG A 188      52.133 -44.808  22.620 
ATOM   3863  C1'  DG A 188      51.581 -43.490  23.155 
ATOM   3864  N9   DG A 188      50.320 -43.641  23.933 
ATOM   3865  C8   DG A 188      49.283 -44.529  23.749 
ATOM   3866  N7   DG A 188      48.309 -44.400  24.617 
ATOM   3867  C5   DG A 188      48.731 -43.352  25.434 
ATOM   3868  C6   DG A 188      48.096 -42.755  26.554 
ATOM   3869  O6   DG A 188      47.013 -43.031  27.063 
ATOM   3870  N1   DG A 188      48.873 -41.720  27.092 
ATOM   3871  C2   DG A 188      50.103 -41.315  26.610 
ATOM   3872  N2   DG A 188      50.686 -40.307  27.263 
ATOM   3873  N3   DG A 188      50.697 -41.876  25.558 
ATOM   3874  C4   DG A 188      49.956 -42.882  25.026 
ATOM   3875  P    DA A 189      55.601 -44.460  22.140 
ATOM   3876  OP1  DA A 189      56.292 -44.081  20.888 
ATOM   3877  OP2  DA A 189      55.368 -45.908  22.340 
ATOM   3878  O5'  DA A 189      56.396 -43.866  23.395 
ATOM   3879  C5'  DA A 189      56.115 -42.521  23.825 
ATOM   3880  C4'  DA A 189      56.012 -42.471  25.337 
ATOM   3881  O4'  DA A 189      54.663 -42.744  25.810 
ATOM   3882  C3'  DA A 189      56.880 -43.474  26.096 
ATOM   3883  O3'  DA A 189      57.361 -42.860  27.285 
ATOM   3884  C2'  DA A 189      55.920 -44.599  26.485 
ATOM   3885  C1'  DA A 189      54.740 -43.705  26.852 
ATOM   3886  N9   DA A 189      53.438 -44.426  26.914 
ATOM   3887  C8   DA A 189      53.012 -45.473  26.148 
ATOM   3888  N7   DA A 189      51.819 -45.889  26.444 
ATOM   3889  C5   DA A 189      51.424 -45.057  27.483 
ATOM   3890  C6   DA A 189      50.245 -44.986  28.243 
ATOM   3891  N6   DA A 189      49.198 -45.803  28.063 
ATOM   3892  N1   DA A 189      50.181 -44.040  29.199 
ATOM   3893  C2   DA A 189      51.224 -43.230  29.373 
ATOM   3894  N3   DA A 189      52.370 -43.203  28.729 
ATOM   3895  C4   DA A 189      52.409 -44.159  27.778 
ATOM   3896  P    DG A 190      58.863 -43.150  27.756 
ATOM   3897  OP1  DG A 190      59.791 -42.247  27.039 
ATOM   3898  OP2  DG A 190      59.148 -44.597  27.640 
ATOM   3899  O5'  DG A 190      58.795 -42.738  29.301 
ATOM   3900  C5'  DG A 190      57.872 -41.711  29.709 
ATOM   3901  C4'  DG A 190      57.165 -42.127  30.984 
ATOM   3902  O4'  DG A 190      55.958 -42.900  30.722 
ATOM   3903  C3'  DG A 190      57.971 -43.013  31.933 
ATOM   3904  O3'  DG A 190      57.661 -42.654  33.273 
ATOM   3905  C2'  DG A 190      57.452 -44.428  31.677 
ATOM   3906  C1'  DG A 190      55.978 -44.054  31.547 
ATOM   3907  N9   DG A 190      55.148 -45.105  30.893 
ATOM   3908  C8   DG A 190      55.488 -45.981  29.885 
ATOM   3909  N7   DG A 190      54.518 -46.789  29.532 
ATOM   3910  C5   DG A 190      53.462 -46.423  30.365 
ATOM   3911  C6   DG A 190      52.144 -46.942  30.451 
ATOM   3912  O6   DG A 190      51.629 -47.846  29.799 
ATOM   3913  N1   DG A 190      51.396 -46.280  31.435 
ATOM   3914  C2   DG A 190      51.861 -45.252  32.230 
ATOM   3915  N2   DG A 190      50.990 -44.752  33.111 
ATOM   3916  N3   DG A 190      53.098 -44.765  32.149 
ATOM   3917  C4   DG A 190      53.836 -45.396  31.199 
ATOM   3918  P    DT A 191      58.837 -42.624  34.360 
ATOM   3919  OP1  DT A 191      59.546 -41.327  34.288 
ATOM   3920  OP2  DT A 191      59.677 -43.833  34.215 
ATOM   3921  O5'  DT A 191      58.006 -42.708  35.725 
ATOM   3922  C5'  DT A 191      56.679 -42.150  35.771 
ATOM   3923  C4'  DT A 191      55.743 -43.099  36.494 
ATOM   3924  O4'  DT A 191      55.141 -44.076  35.597 
ATOM   3925  C3'  DT A 191      56.377 -43.950  37.593 
ATOM   3926  O3'  DT A 191      55.446 -44.093  38.660 
ATOM   3927  C2'  DT A 191      56.591 -45.319  36.949 
ATOM   3928  C1'  DT A 191      55.272 -45.362  36.183 
ATOM   3929  N1   DT A 191      55.247 -46.373  35.089 
ATOM   3930  C2   DT A 191      54.050 -47.000  34.844 
ATOM   3931  O2   DT A 191      53.035 -46.762  35.476 
ATOM   3932  N3   DT A 191      54.065 -47.932  33.824 
ATOM   3933  C4   DT A 191      55.152 -48.278  33.049 
ATOM   3934  O4   DT A 191      55.044 -49.128  32.162 
ATOM   3935  C5   DT A 191      56.364 -47.567  33.380 
ATOM   3936  C7   DT A 191      57.596 -47.884  32.584 
ATOM   3937  C6   DT A 191      56.378 -46.656  34.367 
ATOM   3938  P    DG A 192      55.979 -44.041  40.168 
ATOM   3939  OP1  DG A 192      56.098 -42.631  40.603 
ATOM   3940  OP2  DG A 192      57.202 -44.863  40.291 
ATOM   3941  O5'  DG A 192      54.777 -44.746  40.953 
ATOM   3942  C5'  DG A 192      53.439 -44.629  40.432 
ATOM   3943  C4'  DG A 192      52.738 -45.972  40.500 
ATOM   3944  O4'  DG A 192      52.970 -46.781  39.311 
ATOM   3945  C3'  DG A 192      53.155 -46.883  41.653 
ATOM   3946  O3'  DG A 192      52.011 -47.586  42.123 
ATOM   3947  C2'  DG A 192      54.119 -47.888  41.024 
ATOM   3948  C1'  DG A 192      53.343 -48.086  39.725 
ATOM   3949  N9   DG A 192      54.147 -48.705  38.635 
ATOM   3950  C8   DG A 192      55.487 -48.556  38.348 
ATOM   3951  N7   DG A 192      55.891 -49.246  37.310 
ATOM   3952  C5   DG A 192      54.738 -49.900  36.878 
ATOM   3953  C6   DG A 192      54.546 -50.792  35.792 
ATOM   3954  O6   DG A 192      55.368 -51.196  34.973 
ATOM   3955  N1   DG A 192      53.214 -51.224  35.712 
ATOM   3956  C2   DG A 192      52.201 -50.841  36.570 
ATOM   3957  N2   DG A 192      50.997 -51.364  36.325 
ATOM   3958  N3   DG A 192      52.382 -50.003  37.589 
ATOM   3959  C4   DG A 192      53.669 -49.577  37.680 
ATOM   3960  P    DA A 193      51.834 -47.816  43.697 
ATOM   3961  OP1  DA A 193      51.216 -46.617  44.307 
ATOM   3962  OP2  DA A 193      53.120 -48.253  44.283 
ATOM   3963  O5'  DA A 193      50.792 -49.030  43.723 
ATOM   3964  C5'  DA A 193      49.841 -49.158  42.648 
ATOM   3965  C4'  DA A 193      49.748 -50.605  42.208 
ATOM   3966  O4'  DA A 193      50.726 -50.939  41.183 
ATOM   3967  C3'  DA A 193      49.987 -51.649  43.299 
ATOM   3968  O3'  DA A 193      49.119 -52.753  43.078 
ATOM   3969  C2'  DA A 193      51.427 -52.113  43.082 
ATOM   3970  C1'  DA A 193      51.375 -52.144  41.559 
ATOM   3971  N9   DA A 193      52.718 -52.167  40.914 
ATOM   3972  C8   DA A 193      53.870 -51.563  41.329 
ATOM   3973  N7   DA A 193      54.883 -51.772  40.548 
ATOM   3974  C5   DA A 193      54.369 -52.573  39.539 
ATOM   3975  C6   DA A 193      54.948 -53.142  38.393 
ATOM   3976  N6   DA A 193      56.236 -52.983  38.057 
ATOM   3977  N1   DA A 193      54.152 -53.886  37.601 
ATOM   3978  C2   DA A 193      52.873 -54.041  37.939 
ATOM   3979  N3   DA A 193      52.225 -53.560  38.978 
ATOM   3980  C4   DA A 193      53.043 -52.821  39.754 
ATOM   3981  P    DT A 194      48.432 -53.466  44.337 
ATOM   3982  OP1  DT A 194      47.213 -52.721  44.724 
ATOM   3983  OP2  DT A 194      49.438 -53.664  45.404 
ATOM   3984  O5'  DT A 194      48.023 -54.882  43.714 
ATOM   3985  C5'  DT A 194      47.709 -54.963  42.311 
ATOM   3986  C4'  DT A 194      48.365 -56.187  41.704 
ATOM   3987  O4'  DT A 194      49.717 -55.919  41.234 
ATOM   3988  C3'  DT A 194      48.531 -57.386  42.639 
ATOM   3989  O3'  DT A 194      48.322 -58.581  41.897 
ATOM   3990  C2'  DT A 194      49.995 -57.335  43.076 
ATOM   3991  C1'  DT A 194      50.571 -56.943  41.719 
ATOM   3992  N1   DT A 194      51.955 -56.395  41.791 
ATOM   3993  C2   DT A 194      52.796 -56.681  40.744 
ATOM   3994  O2   DT A 194      52.457 -57.351  39.784 
ATOM   3995  N3   DT A 194      54.071 -56.157  40.847 
ATOM   3996  C4   DT A 194      54.559 -55.389  41.884 
ATOM   3997  O4   DT A 194      55.721 -54.976  41.864 
ATOM   3998  C5   DT A 194      53.602 -55.142  42.936 
ATOM   3999  C7   DT A 194      54.052 -54.315  44.104 
ATOM   4000  C6   DT A 194      52.356 -55.640  42.862 
ATOM   4001  P    DG A 195      47.525 -59.789  42.580 
ATOM   4002  OP1  DG A 195      46.068 -59.568  42.431 
ATOM   4003  OP2  DG A 195      48.013 -59.988  43.962 
ATOM   4004  O5'  DG A 195      47.977 -61.023  41.667 
ATOM   4005  C5'  DG A 195      48.307 -60.785  40.286 
ATOM   4006  C4'  DG A 195      49.566 -61.544  39.916 
ATOM   4007  O4'  DG A 195      50.775 -60.776  40.181 
ATOM   4008  C3'  DG A 195      49.794 -62.859  40.661 
ATOM   4009  O3'  DG A 195      50.378 -63.799  39.767 
ATOM   4010  C2'  DG A 195      50.819 -62.518  41.743 
ATOM   4011  C1'  DG A 195      51.688 -61.606  40.883 
ATOM   4012  N9   DG A 195      52.599 -60.730  41.670 
ATOM   4013  C8   DG A 195      52.394 -60.140  42.898 
ATOM   4014  N7   DG A 195      53.406 -59.421  43.321 
ATOM   4015  C5   DG A 195      54.348 -59.543  42.301 
ATOM   4016  C6   DG A 195      55.648 -58.987  42.186 
ATOM   4017  O6   DG A 195      56.247 -58.259  42.974 
ATOM   4018  N1   DG A 195      56.264 -59.366  40.984 
ATOM   4019  C2   DG A 195      55.696 -60.177  40.021 
ATOM   4020  N2   DG A 195      56.447 -60.421  38.944 
ATOM   4021  N3   DG A 195      54.475 -60.698  40.129 
ATOM   4022  C4   DG A 195      53.866 -60.339  41.288 
ATOM   4023  P    DA A 196      49.906 -65.328  39.834 
ATOM   4024  OP1  DA A 196      48.668 -65.501  39.041 
ATOM   4025  OP2  DA A 196      49.839 -65.765  41.245 
ATOM   4026  O5'  DA A 196      51.123 -66.065  39.100 
ATOM   4027  C5'  DA A 196      51.856 -65.359  38.083 
ATOM   4028  C4'  DA A 196      53.344 -65.585  38.264 
ATOM   4029  O4'  DA A 196      53.948 -64.613  39.164 
ATOM   4030  C3'  DA A 196      53.744 -66.935  38.858 
ATOM   4031  O3'  DA A 196      54.947 -67.373  38.239 
ATOM   4032  C2'  DA A 196      54.033 -66.640  40.330 
ATOM   4033  C1'  DA A 196      54.748 -65.311  40.106 
ATOM   4034  N9   DA A 196      54.855 -64.474  41.333 
ATOM   4035  C8   DA A 196      53.964 -64.359  42.361 
ATOM   4036  N7   DA A 196      54.344 -63.544  43.296 
ATOM   4037  C5   DA A 196      55.578 -63.084  42.857 
ATOM   4038  C6   DA A 196      56.504 -62.184  43.409 
ATOM   4039  N6   DA A 196      56.320 -61.557  44.579 
ATOM   4040  N1   DA A 196      57.632 -61.951  42.712 
ATOM   4041  C2   DA A 196      57.809 -62.576  41.549 
ATOM   4042  N3   DA A 196      57.021 -63.432  40.938 
ATOM   4043  C4   DA A 196      55.900 -63.648  41.656 
ATOM   4044  P    DA A 197      55.118 -68.924  37.885 
ATOM   4045  OP1  DA A 197      54.470 -69.210  36.585 
ATOM   4046  OP2  DA A 197      54.668 -69.747  39.029 
ATOM   4047  O5'  DA A 197      56.707 -69.041  37.732 
ATOM   4048  C5'  DA A 197      57.450 -67.893  37.280 
ATOM   4049  C4'  DA A 197      58.703 -67.726  38.116 
ATOM   4050  O4'  DA A 197      58.473 -66.921  39.307 
ATOM   4051  C3'  DA A 197      59.320 -69.016  38.656 
ATOM   4052  O3'  DA A 197      60.736 -68.894  38.634 
ATOM   4053  C2'  DA A 197      58.861 -69.084  40.113 
ATOM   4054  C1'  DA A 197      59.033 -67.600  40.421 
ATOM   4055  N9   DA A 197      58.310 -67.155  41.645 
ATOM   4056  C8   DA A 197      57.114 -67.599  42.133 
ATOM   4057  N7   DA A 197      56.744 -67.012  43.229 
ATOM   4058  C5   DA A 197      57.769 -66.112  43.489 
ATOM   4059  C6   DA A 197      57.972 -65.182  44.522 
ATOM   4060  N6   DA A 197      57.111 -64.996  45.531 
ATOM   4061  N1   DA A 197      59.099 -64.447  44.478 
ATOM   4062  C2   DA A 197      59.952 -64.635  43.472 
ATOM   4063  N3   DA A 197      59.868 -65.469  42.458 
ATOM   4064  C4   DA A 197      58.732 -66.193  42.525 
ATOM   4065  P    DC A 198      61.618 -70.162  38.213 
ATOM   4066  OP1  DC A 198      61.708 -70.237  36.738 
ATOM   4067  OP2  DC A 198      61.105 -71.371  38.894 
ATOM   4068  O5'  DC A 198      63.046 -69.770  38.820 
ATOM   4069  C5'  DC A 198      63.403 -68.378  38.921 
ATOM   4070  C4'  DC A 198      64.049 -68.105  40.266 
ATOM   4071  O4'  DC A 198      63.072 -67.776  41.295 
ATOM   4072  C3'  DC A 198      64.844 -69.263  40.869 
ATOM   4073  O3'  DC A 198      65.984 -68.739  41.538 
ATOM   4074  C2'  DC A 198      63.907 -69.873  41.912 
ATOM   4075  C1'  DC A 198      63.355 -68.555  42.447 
ATOM   4076  N1   DC A 198      62.094 -68.706  43.225 
ATOM   4077  C2   DC A 198      61.891 -67.848  44.304 
ATOM   4078  O2   DC A 198      62.757 -67.006  44.568 
ATOM   4079  N3   DC A 198      60.748 -67.970  45.027 
ATOM   4080  C4   DC A 198      59.834 -68.896  44.708 
ATOM   4081  N4   DC A 198      58.736 -68.975  45.445 
ATOM   4082  C5   DC A 198      60.025 -69.788  43.603 
ATOM   4083  C6   DC A 198      61.174 -69.651  42.894 
ATOM   4084  P    DA A 199      67.375 -69.525  41.432 
ATOM   4085  OP1  DA A 199      68.066 -69.146  40.179 
ATOM   4086  OP2  DA A 199      67.142 -70.973  41.632 
ATOM   4087  O5'  DA A 199      68.170 -68.931  42.687 
ATOM   4088  C5'  DA A 199      67.889 -67.586  43.117 
ATOM   4089  C4'  DA A 199      67.786 -67.536  44.629 
ATOM   4090  O4'  DA A 199      66.437 -67.809  45.102 
ATOM   4091  C3'  DA A 199      68.654 -68.540  45.388 
ATOM   4092  O3'  DA A 199      69.135 -67.925  46.577 
ATOM   4093  C2'  DA A 199      67.694 -69.664  45.777 
ATOM   4094  C1'  DA A 199      66.514 -68.770  46.144 
ATOM   4095  N9   DA A 199      65.212 -69.491  46.206 
ATOM   4096  C8   DA A 199      64.786 -70.538  45.440 
ATOM   4097  N7   DA A 199      63.593 -70.954  45.736 
ATOM   4098  C5   DA A 199      63.198 -70.122  46.775 
ATOM   4099  C6   DA A 199      62.019 -70.051  47.535 
ATOM   4100  N6   DA A 199      60.972 -70.868  47.355 
ATOM   4101  N1   DA A 199      61.955 -69.105  48.491 
ATOM   4102  C2   DA A 199      62.998 -68.296  48.665 
ATOM   4103  N3   DA A 199      64.144 -68.268  48.020 
ATOM   4104  C4   DA A 199      64.183 -69.224  47.070 
ATOM   4105  P    DA A 200      70.637 -68.215  47.047 
ATOM   4106  OP1  DA A 200      71.565 -67.312  46.331 
ATOM   4107  OP2  DA A 200      70.922 -69.662  46.932 
ATOM   4108  O5'  DA A 200      70.569 -67.803  48.592 
ATOM   4109  C5'  DA A 200      69.646 -66.776  49.001 
ATOM   4110  C4'  DA A 200      68.939 -67.192  50.275 
ATOM   4111  O4'  DA A 200      67.732 -67.965  50.014 
ATOM   4112  C3'  DA A 200      69.745 -68.079  51.225 
ATOM   4113  O3'  DA A 200      69.435 -67.719  52.565 
ATOM   4114  C2'  DA A 200      69.226 -69.493  50.968 
ATOM   4115  C1'  DA A 200      67.752 -69.119  50.839 
ATOM   4116  N9   DA A 200      66.922 -70.170  50.185 
ATOM   4117  C8   DA A 200      67.276 -71.030  49.186 
ATOM   4118  N7   DA A 200      66.326 -71.836  48.827 
ATOM   4119  C5   DA A 200      65.262 -71.487  49.647 
ATOM   4120  C6   DA A 200      63.951 -71.976  49.758 
ATOM   4121  N6   DA A 200      63.466 -72.972  49.004 
ATOM   4122  N1   DA A 200      63.152 -71.404  50.678 
ATOM   4123  C2   DA A 200      63.639 -70.414  51.425 
ATOM   4124  N3   DA A 200      64.838 -69.876  51.412 
ATOM   4125  C4   DA A 200      65.618 -70.467  50.482 
ATOM   4126  P    DC A 201      70.611 -67.689  53.652 
ATOM   4127  OP1  DC A 201      71.320 -66.392  53.580 
ATOM   4128  OP2  DC A 201      71.451 -68.898  53.507 
ATOM   4129  O5'  DC A 201      69.780 -67.773  55.017 
ATOM   4130  C5'  DC A 201      68.453 -67.216  55.063 
ATOM   4131  C4'  DC A 201      67.517 -68.164  55.785 
ATOM   4132  O4'  DC A 201      66.915 -69.141  54.889 
ATOM   4133  C3'  DC A 201      68.151 -69.015  56.885 
ATOM   4134  O3'  DC A 201      67.220 -69.158  57.951 
ATOM   4135  C2'  DC A 201      68.365 -70.384  56.241 
ATOM   4136  C1'  DC A 201      67.046 -70.427  55.475 
ATOM   4137  N1   DC A 201      67.021 -71.438  54.381 
ATOM   4138  C2   DC A 201      65.815 -72.083  54.120 
ATOM   4139  O2   DC A 201      64.824 -71.792  54.800 
ATOM   4140  N3   DC A 201      65.772 -73.009  53.128 
ATOM   4141  C4   DC A 201      66.868 -73.295  52.413 
ATOM   4142  N4   DC A 201      66.774 -74.206  51.456 
ATOM   4143  C5   DC A 201      68.118 -72.644  52.666 
ATOM   4144  C6   DC A 201      68.142 -71.723  53.662 
ATOM   4145  P    DT A 202      67.753 -69.106  59.460 
ATOM   4146  OP1  DT A 202      67.872 -67.696  59.894 
ATOM   4147  OP2  DT A 202      68.976 -69.929  59.582 
ATOM   4148  O5'  DT A 202      66.551 -69.811  60.244 
ATOM   4149  C5'  DT A 202      65.213 -69.694  59.723 
ATOM   4150  C4'  DT A 202      64.512 -71.037  59.791 
ATOM   4151  O4'  DT A 202      64.744 -71.846  58.603 
ATOM   4152  C3'  DT A 202      64.929 -71.948  60.945 
ATOM   4153  O3'  DT A 202      63.785 -72.651  61.415 
ATOM   4154  C2'  DT A 202      65.893 -72.954  60.316 
ATOM   4155  C1'  DT A 202      65.117 -73.152  59.017 
ATOM   4156  N1   DT A 202      65.921 -73.770  57.927 
ATOM   4157  C2   DT A 202      65.263 -74.617  57.067 
ATOM   4158  O2   DT A 202      64.075 -74.870  57.166 
ATOM   4159  N3   DT A 202      66.042 -75.172  56.070 
ATOM   4160  C4   DT A 202      67.390 -74.955  55.867 
ATOM   4161  O4   DT A 202      67.981 -75.510  54.938 
ATOM   4162  C5   DT A 202      67.991 -74.053  56.820 
ATOM   4163  C7   DT A 202      69.456 -73.762  56.670 
ATOM   4164  C6   DT A 202      67.259 -73.499  57.799 
ATOM   4165  P    DT A 203      63.608 -72.881  62.989 
ATOM   4166  OP1  DT A 203      62.990 -71.682  63.599 
ATOM   4167  OP2  DT A 203      64.894 -73.318  63.574 
ATOM   4168  O5'  DT A 203      62.566 -74.095  63.015 
ATOM   4169  C5'  DT A 203      61.615 -74.223  61.940 
ATOM   4170  C4'  DT A 203      61.522 -75.671  61.500 
ATOM   4171  O4'  DT A 203      62.501 -76.004  60.475 
ATOM   4172  C3'  DT A 203      61.761 -76.714  62.591 
ATOM   4173  O3'  DT A 203      60.893 -77.819  62.370 
ATOM   4174  C2'  DT A 203      63.201 -77.178  62.374 
ATOM   4175  C1'  DT A 203      63.149 -77.209  60.850 
ATOM   4176  N1   DT A 203      64.492 -77.232  60.205 
ATOM   4177  C2   DT A 203      64.613 -77.949  59.039 
ATOM   4178  O2   DT A 203      63.683 -78.550  58.529 
ATOM   4179  N3   DT A 203      65.872 -77.949  58.471 
ATOM   4180  C4   DT A 203      66.991 -77.306  58.960 
ATOM   4181  O4   DT A 203      68.067 -77.378  58.362 
ATOM   4182  C5   DT A 203      66.764 -76.581  60.188 
ATOM   4183  C7   DT A 203      67.931 -75.853  60.789 
ATOM   4184  C6   DT A 203      65.550 -76.565  60.763 
ATOM   4185  P    DC A 204      60.206 -78.531  63.629 
ATOM   4186  OP1  DC A 204      58.987 -77.786  64.016 
ATOM   4187  OP2  DC A 204      61.212 -78.729  64.696 
ATOM   4188  O5'  DC A 204      59.797 -79.947  63.006 
ATOM   4189  C5'  DC A 204      59.483 -80.028  61.603 
ATOM   4190  C4'  DC A 204      60.139 -81.252  60.996 
ATOM   4191  O4'  DC A 204      61.491 -80.984  60.526 
ATOM   4192  C3'  DC A 204      60.305 -82.451  61.930 
ATOM   4193  O3'  DC A 204      60.096 -83.647  61.188 
ATOM   4194  C2'  DC A 204      61.770 -82.400  62.368 
ATOM   4195  C1'  DC A 204      62.345 -82.008  61.011 
ATOM   4196  N1   DC A 204      63.729 -81.460  61.083 
ATOM   4197  C2   DC A 204      64.595 -81.742  60.029 
ATOM   4198  O2   DC A 204      64.183 -82.427  59.087 
ATOM   4199  N3   DC A 204      65.860 -81.252  60.077 
ATOM   4200  C4   DC A 204      66.267 -80.512  61.116 
ATOM   4201  N4   DC A 204      67.511 -80.058  61.116 
ATOM   4202  C5   DC A 204      65.392 -80.212  62.211 
ATOM   4203  C6   DC A 204      64.132 -80.711  62.144 
ATOM   4204  P    DA A 205      59.299 -84.854  61.871 
ATOM   4205  OP1  DA A 205      57.842 -84.633  61.723 
ATOM   4206  OP2  DA A 205      59.787 -85.053  63.253 
ATOM   4207  O5'  DA A 205      59.751 -86.088  60.959 
ATOM   4208  C5'  DA A 205      60.082 -85.850  59.578 
ATOM   4209  C4'  DA A 205      61.340 -86.609  59.208 
ATOM   4210  O4'  DA A 205      62.549 -85.841  59.473 
ATOM   4211  C3'  DA A 205      61.568 -87.924  59.953 
ATOM   4212  O3'  DA A 205      62.152 -88.865  59.059 
ATOM   4213  C2'  DA A 205      62.593 -87.583  61.035 
ATOM   4214  C1'  DA A 205      63.462 -86.671  60.174 
ATOM   4215  N9   DA A 205      64.373 -85.795  60.962 
ATOM   4216  C8   DA A 205      64.152 -85.218  62.180 
ATOM   4217  N7   DA A 205      65.147 -84.504  62.609 
ATOM   4218  C5   DA A 205      66.097 -84.614  61.604 
ATOM   4219  C6   DA A 205      67.388 -84.079  61.458 
ATOM   4220  N6   DA A 205      67.969 -83.289  62.373 
ATOM   4221  N1   DA A 205      68.061 -84.387  60.335 
ATOM   4222  C2   DA A 205      67.479 -85.171  59.431 
ATOM   4223  N3   DA A 205      66.286 -85.726  59.457 
ATOM   4224  C4   DA A 205      65.633 -85.402  60.591 
ATOM   4225  P    DT A 206      61.680 -90.393  59.125 
ATOM   4226  OP1  DT A 206      60.443 -90.566  58.332 
ATOM   4227  OP2  DT A 206      61.613 -90.830  60.537 
ATOM   4228  O5'  DT A 206      62.897 -91.131  58.392 
ATOM   4229  C5'  DT A 206      63.630 -90.424  57.375 
ATOM   4230  C4'  DT A 206      65.118 -90.650  57.555 
ATOM   4231  O4'  DT A 206      65.722 -89.678  58.455 
ATOM   4232  C3'  DT A 206      65.518 -92.001  58.150 
ATOM   4233  O3'  DT A 206      66.721 -92.438  57.531 
ATOM   4234  C2'  DT A 206      65.807 -91.706  59.621 
ATOM   4235  C1'  DT A 206      66.522 -90.376  59.398 
ATOM   4236  N1   DT A 206      66.629 -89.539  60.625 
ATOM   4237  C2   DT A 206      67.763 -88.775  60.764 
ATOM   4238  O2   DT A 206      68.658 -88.761  59.938 
ATOM   4239  N3   DT A 206      67.827 -88.013  61.914 
ATOM   4240  C4   DT A 206      66.874 -87.953  62.912 
ATOM   4241  O4   DT A 206      67.043 -87.233  63.897 
ATOM   4242  C5   DT A 206      65.721 -88.790  62.675 
ATOM   4243  C7   DT A 206      64.636 -88.784  63.712 
ATOM   4244  C6   DT A 206      65.633 -89.541  61.566 
ATOM   4245  P    DC A 207      66.892 -93.989  57.176 
ATOM   4246  OP1  DC A 207      66.244 -94.275  55.876 
ATOM   4247  OP2  DC A 207      66.442 -94.812  58.321 
ATOM   4248  O5'  DC A 207      68.481 -94.106  57.023 
ATOM   4249  C5'  DC A 207      69.224 -92.958  56.572 
ATOM   4250  C4'  DC A 207      70.477 -92.791  57.407 
ATOM   4251  O4'  DC A 207      70.247 -91.986  58.599 
ATOM   4252  C3'  DC A 207      71.094 -94.081  57.948 
ATOM   4253  O3'  DC A 207      72.510 -93.959  57.926 
ATOM   4254  C2'  DC A 207      70.635 -94.149  59.405 
ATOM   4255  C1'  DC A 207      70.807 -92.665  59.713 
ATOM   4256  N1   DC A 207      70.084 -92.220  60.937 
ATOM   4257  C2   DC A 207      70.672 -91.224  61.713 
ATOM   4258  O2   DC A 207      71.759 -90.755  61.357 
ATOM   4259  N3   DC A 207      70.029 -90.805  62.833 
ATOM   4260  C4   DC A 207      68.853 -91.339  63.184 
ATOM   4261  N4   DC A 207      68.265 -90.897  64.286 
ATOM   4262  C5   DC A 207      68.231 -92.365  62.401 
ATOM   4263  C6   DC A 207      68.890 -92.770  61.286 
ATOM   4264  P    DA A 208      73.392 -95.228  57.505 
ATOM   4265  OP1  DA A 208      73.482 -95.302  56.029 
ATOM   4266  OP2  DA A 208      72.879 -96.436  58.186 
ATOM   4267  O5'  DA A 208      74.820 -94.835  58.111 
ATOM   4268  C5'  DA A 208      75.177 -93.443  58.213 
ATOM   4269  C4'  DA A 208      75.823 -93.170  59.557 
ATOM   4270  O4'  DA A 208      74.846 -92.841  60.586 
ATOM   4271  C3'  DA A 208      76.618 -94.328  60.161 
ATOM   4272  O3'  DA A 208      77.758 -93.804  60.829 
ATOM   4273  C2'  DA A 208      75.681 -94.938  61.204 
ATOM   4274  C1'  DA A 208      75.129 -93.620  61.738 
ATOM   4275  N9   DA A 208      73.869 -93.771  62.517 
ATOM   4276  C8   DA A 208      72.850 -94.659  62.319 
ATOM   4277  N7   DA A 208      71.879 -94.542  63.171 
ATOM   4278  C5   DA A 208      72.281 -93.501  63.996 
ATOM   4279  C6   DA A 208      71.681 -92.887  65.107 
ATOM   4280  N6   DA A 208      70.490 -93.253  65.602 
ATOM   4281  N1   DA A 208      72.353 -91.879  65.696 
ATOM   4282  C2   DA A 208      73.535 -91.519  65.200 
ATOM   4283  N3   DA A 208      74.191 -92.015  64.174 
ATOM   4284  C4   DA A 208      73.498 -93.022  63.604 
ATOM   4285  P    DA A 209      79.149 -94.591  60.724 
ATOM   4286  OP1  DA A 209      79.840 -94.211  59.471 
ATOM   4287  OP2  DA A 209      78.916 -96.038  60.924 
ATOM   4288  O5'  DA A 209      79.944 -93.996  61.978 
ATOM   4289  C5'  DA A 209      79.663 -92.651  62.409 
ATOM   4290  C4'  DA A 209      79.560 -92.601  63.920 
ATOM   4291  O4'  DA A 209      78.211 -92.875  64.394 
ATOM   4292  C3'  DA A 209      80.428 -93.605  64.679 
ATOM   4293  O3'  DA A 209      80.909 -92.990  65.868 
ATOM   4294  C2'  DA A 209      79.468 -94.729  65.069 
ATOM   4295  C1'  DA A 209      78.288 -93.835  65.436 
ATOM   4296  N9   DA A 209      76.986 -94.557  65.497 
ATOM   4297  C8   DA A 209      76.560 -95.604  64.732 
ATOM   4298  N7   DA A 209      75.367 -96.019  65.028 
ATOM   4299  C5   DA A 209      74.972 -95.188  66.066 
ATOM   4300  C6   DA A 209      73.793 -95.116  66.827 
ATOM   4301  N6   DA A 209      72.746 -95.934  66.646 
ATOM   4302  N1   DA A 209      73.729 -94.170  67.783 
ATOM   4303  C2   DA A 209      74.772 -93.361  67.956 
ATOM   4304  N3   DA A 209      75.918 -93.333  67.312 
ATOM   4305  C4   DA A 209      75.957 -94.289  66.361 
ATOM   4306  P    DG A 210      82.412 -93.280  66.339 
ATOM   4307  OP1  DG A 210      83.339 -92.377  65.623 
ATOM   4308  OP2  DG A 210      82.696 -94.728  66.224 
ATOM   4309  O5'  DG A 210      82.343 -92.868  67.884 
ATOM   4310  C5'  DG A 210      81.420 -91.841  68.293 
ATOM   4311  C4'  DG A 210      80.713 -92.258  69.567 
ATOM   4312  O4'  DG A 210      79.506 -93.030  69.305 
ATOM   4313  C3'  DG A 210      81.519 -93.144  70.516 
ATOM   4314  O3'  DG A 210      81.209 -92.784  71.857 
ATOM   4315  C2'  DG A 210      81.000 -94.559  70.260 
ATOM   4316  C1'  DG A 210      79.526 -94.185  70.130 
ATOM   4317  N9   DG A 210      78.696 -95.235  69.477 
ATOM   4318  C8   DG A 210      79.036 -96.111  68.469 
ATOM   4319  N7   DG A 210      78.066 -96.919  68.116 
ATOM   4320  C5   DG A 210      77.010 -96.553  68.949 
ATOM   4321  C6   DG A 210      75.692 -97.073  69.035 
ATOM   4322  O6   DG A 210      75.177 -97.977  68.383 
ATOM   4323  N1   DG A 210      74.944 -96.411  70.019 
ATOM   4324  C2   DG A 210      75.409 -95.382  70.814 
ATOM   4325  N2   DG A 210      74.538 -94.882  71.694 
ATOM   4326  N3   DG A 210      76.646 -94.895  70.733 
ATOM   4327  C4   DG A 210      77.384 -95.527  69.783 
ATOM   4328  P    DA A 211      82.385 -92.754  72.944 
ATOM   4329  OP1  DA A 211      83.094 -91.457  72.872 
ATOM   4330  OP2  DA A 211      83.225 -93.963  72.799 
ATOM   4331  O5'  DA A 211      81.554 -92.838  74.309 
ATOM   4332  C5'  DA A 211      80.227 -92.281  74.354 
ATOM   4333  C4'  DA A 211      79.291 -93.229  75.077 
ATOM   4334  O4'  DA A 211      78.689 -94.206  74.180 
ATOM   4335  C3'  DA A 211      79.925 -94.080  76.177 
ATOM   4336  O3'  DA A 211      78.994 -94.223  77.243 
ATOM   4337  C2'  DA A 211      80.139 -95.450  75.532 
ATOM   4338  C1'  DA A 211      78.820 -95.492  74.766 
ATOM   4339  N9   DA A 211      78.795 -96.503  73.673 
ATOM   4340  C8   DA A 211      79.820 -96.903  72.863 
ATOM   4341  N7   DA A 211      79.483 -97.809  71.999 
ATOM   4342  C5   DA A 211      78.136 -98.029  72.252 
ATOM   4343  C6   DA A 211      77.189 -98.884  71.666 
ATOM   4344  N6   DA A 211      77.471 -99.718  70.655 
ATOM   4345  N1   DA A 211      75.937 -98.853  72.160 
ATOM   4346  C2   DA A 211      75.663 -98.023  73.164 
ATOM   4347  N3   DA A 211      76.460 -97.183  73.788 
ATOM   4348  C4   DA A 211      77.706 -97.234  73.276 
ATOM   4349  P    DA A 212      79.527 -94.171  78.752 
ATOM   4350  OP1  DA A 212      79.646 -92.761  79.186 
ATOM   4351  OP2  DA A 212      80.751 -94.994  78.874 
ATOM   4352  O5'  DA A 212      78.325 -94.876  79.536 
ATOM   4353  C5'  DA A 212      76.988 -94.760  79.015 
ATOM   4354  C4'  DA A 212      76.286 -96.102  79.083 
ATOM   4355  O4'  DA A 212      76.518 -96.911  77.895 
ATOM   4356  C3'  DA A 212      76.703 -97.013  80.237 
ATOM   4357  O3'  DA A 212      75.559 -97.716  80.707 
ATOM   4358  C2'  DA A 212      77.667 -98.019  79.608 
ATOM   4359  C1'  DA A 212      76.891 -98.217  78.309 
ATOM   4360  N9   DA A 212      77.695 -98.836  77.218 
ATOM   4361  C8   DA A 212      79.024 -98.676  76.949 
ATOM   4362  N7   DA A 212      79.438 -99.354  75.924 
ATOM   4363  C5   DA A 212      78.300-100.013  75.478 
ATOM   4364  C6   DA A 212      78.075-100.899  74.412 
ATOM   4365  N6   DA A 212      79.034-101.291  73.561 
ATOM   4366  N1   DA A 212      76.824-101.371  74.252 
ATOM   4367  C2   DA A 212      75.876-100.977  75.100 
ATOM   4368  N3   DA A 212      75.967-100.159  76.126 
ATOM   4369  C4   DA A 212      77.228 -99.703  76.265 
ATOM   4370  P    DA A 213      75.382 -97.947  82.280 
ATOM   4371  OP1  DA A 213      74.764 -96.747  82.891 
ATOM   4372  OP2  DA A 213      76.668 -98.383  82.866 
ATOM   4373  O5'  DA A 213      74.340 -99.160  82.306 
ATOM   4374  C5'  DA A 213      73.390 -99.288  81.232 
ATOM   4375  C4'  DA A 213      73.296-100.736  80.792 
ATOM   4376  O4'  DA A 213      74.275-101.069  79.767 
ATOM   4377  C3'  DA A 213      73.535-101.779  81.883 
ATOM   4378  O3'  DA A 213      72.667-102.884  81.662 
ATOM   4379  C2'  DA A 213      74.975-102.243  81.666 
ATOM   4380  C1'  DA A 213      74.923-102.274  80.142 
ATOM   4381  N9   DA A 213      76.266-102.298  79.497 
ATOM   4382  C8   DA A 213      77.418-101.694  79.913 
ATOM   4383  N7   DA A 213      78.431-101.902  79.132 
ATOM   4384  C5   DA A 213      77.917-102.703  78.122 
ATOM   4385  C6   DA A 213      78.496-103.273  76.976 
ATOM   4386  N6   DA A 213      79.784-103.113  76.641 
ATOM   4387  N1   DA A 213      77.700-104.016  76.184 
ATOM   4388  C2   DA A 213      76.421-104.171  76.522 
ATOM   4389  N3   DA A 213      75.773-103.691  77.561 
ATOM   4390  C4   DA A 213      76.591-102.951  78.338 
ATOM   4391  P    DT A 214      71.980-103.596  82.920 
ATOM   4392  OP1  DT A 214      70.761-102.851  83.307 
ATOM   4393  OP2  DT A 214      72.986-103.794  83.987 
ATOM   4394  O5'  DT A 214      71.571-105.012  82.298 
ATOM   4395  C5'  DT A 214      71.257-105.093  80.895 
ATOM   4396  C4'  DT A 214      71.913-106.318  80.288 
ATOM   4397  O4'  DT A 214      73.265-106.049  79.817 
ATOM   4398  C3'  DT A 214      72.079-107.516  81.222 
ATOM   4399  O3'  DT A 214      71.870-108.712  80.480 
ATOM   4400  C2'  DT A 214      73.544-107.465  81.660 
ATOM   4401  C1'  DT A 214      74.119-107.073  80.302 
ATOM   4402  N1   DT A 214      75.503-106.525  80.375 
ATOM   4403  C2   DT A 214      76.344-106.812  79.328 
ATOM   4404  O2   DT A 214      76.005-107.481  78.368 
ATOM   4405  N3   DT A 214      77.619-106.287  79.430 
ATOM   4406  C4   DT A 214      78.107-105.520  80.467 
ATOM   4407  O4   DT A 214      79.269-105.106  80.448 
ATOM   4408  C5   DT A 214      77.150-105.273  81.519 
ATOM   4409  C7   DT A 214      77.600-104.445  82.687 
ATOM   4410  C6   DT A 214      75.905-105.771  81.446 
ATOM   4411  P    DA A 215      71.073-109.919  81.163 
ATOM   4412  OP1  DA A 215      69.616-109.698  81.015 
ATOM   4413  OP2  DA A 215      71.561-110.118  82.545 
ATOM   4414  O5'  DA A 215      71.525-111.153  80.251 
ATOM   4415  C5'  DA A 215      71.856-110.916  78.870 
ATOM   4416  C4'  DA A 215      73.114-111.674  78.500 
ATOM   4417  O4'  DA A 215      74.323-110.906  78.765 
ATOM   4418  C3'  DA A 215      73.342-112.989  79.245 
ATOM   4419  O3'  DA A 215      73.926-113.930  78.350 
ATOM   4420  C2'  DA A 215      74.367-112.649  80.326 
ATOM   4421  C1'  DA A 215      75.236-111.736  79.466 
ATOM   4422  N9   DA A 215      76.147-110.860  80.253 
ATOM   4423  C8   DA A 215      75.927-110.283  81.472 
ATOM   4424  N7   DA A 215      76.921-109.569  81.901 
ATOM   4425  C5   DA A 215      77.871-109.679  80.896 
ATOM   4426  C6   DA A 215      79.162-109.144  80.750 
ATOM   4427  N6   DA A 215      79.743-108.354  81.664 
ATOM   4428  N1   DA A 215      79.836-109.452  79.627 
ATOM   4429  C2   DA A 215      79.253-110.236  78.722 
ATOM   4430  N3   DA A 215      78.060-110.791  78.749 
ATOM   4431  C4   DA A 215      77.407-110.467  79.883 
ATOM   4432  P    DT A 216      73.454-115.458  78.417 
ATOM   4433  OP1  DT A 216      72.217-115.631  77.624 
ATOM   4434  OP2  DT A 216      73.387-115.896  79.829 
ATOM   4435  O5'  DT A 216      74.671-116.196  77.684 
ATOM   4436  C5'  DT A 216      75.404-115.489  76.666 
ATOM   4437  C4'  DT A 216      76.892-115.716  76.847 
ATOM   4438  O4'  DT A 216      77.496-114.743  77.747 
ATOM   4439  C3'  DT A 216      77.292-117.066  77.442 
ATOM   4440  O3'  DT A 216      78.495-117.504  76.822 
ATOM   4441  C2'  DT A 216      77.581-116.771  78.913 
ATOM   4442  C1'  DT A 216      78.296-115.441  78.689 
ATOM   4443  N1   DT A 216      78.403-114.604  79.917 
ATOM   4444  C2   DT A 216      79.537-113.840  80.056 
ATOM   4445  O2   DT A 216      80.432-113.827  79.230 
ATOM   4446  N3   DT A 216      79.601-113.079  81.206 
ATOM   4447  C4   DT A 216      78.648-113.018  82.203 
ATOM   4448  O4   DT A 216      78.817-112.298  83.189 
ATOM   4449  C5   DT A 216      77.495-113.855  81.967 
ATOM   4450  C7   DT A 216      76.410-113.849  83.004 
ATOM   4451  C6   DT A 216      77.407-114.606  80.857 
ATOM   4452  P    DC A 217      78.666-119.055  76.468 
ATOM   4453  OP1  DC A 217      78.018-119.340  75.168 
ATOM   4454  OP2  DC A 217      78.216-119.877  77.612 
ATOM   4455  O5'  DC A 217      80.255-119.171  76.315 
ATOM   4456  C5'  DC A 217      80.998-118.023  75.864 
ATOM   4457  C4'  DC A 217      82.252-117.857  76.699 
ATOM   4458  O4'  DC A 217      82.021-117.052  77.891 
ATOM   4459  C3'  DC A 217      82.868-119.147  77.240 
ATOM   4460  O3'  DC A 217      84.285-119.024  77.218 
ATOM   4461  C2'  DC A 217      82.409-119.214  78.697 
ATOM   4462  C1'  DC A 217      82.581-117.730  79.005 
ATOM   4463  N1   DC A 217      81.858-117.285  80.229 
ATOM   4464  C2   DC A 217      82.446-116.289  81.005 
ATOM   4465  O2   DC A 217      83.533-115.820  80.648 
ATOM   4466  N3   DC A 217      81.804-115.871  82.125 
ATOM   4467  C4   DC A 217      80.627-116.404  82.476 
ATOM   4468  N4   DC A 217      80.039-115.962  83.578 
ATOM   4469  C5   DC A 217      80.005-117.430  81.693 
ATOM   4470  C6   DC A 217      80.664-117.835  80.577 
ATOM   4471  P    DT A 218      85.166-120.293  76.797 
ATOM   4472  OP1  DT A 218      85.256-120.367  75.321 
ATOM   4473  OP2  DT A 218      84.653-121.501  77.478 
ATOM   4474  O5'  DT A 218      86.594-119.900  77.403 
ATOM   4475  C5'  DT A 218      86.951-118.508  77.505 
ATOM   4476  C4'  DT A 218      87.597-118.235  78.849 
ATOM   4477  O4'  DT A 218      86.620-117.906  79.878 
ATOM   4478  C3'  DT A 218      88.392-119.393  79.453 
ATOM   4479  O3'  DT A 218      89.532-118.869  80.121 
ATOM   4480  C2'  DT A 218      87.455-120.004  80.496 
ATOM   4481  C1'  DT A 218      86.903-118.685  81.030 
ATOM   4482  N1   DT A 218      85.643-118.836  81.808 
ATOM   4483  C2   DT A 218      85.456-117.983  82.870 
ATOM   4484  O2   DT A 218      86.269-117.130  83.185 
ATOM   4485  N3   DT A 218      84.278-118.152  83.568 
ATOM   4486  C4   DT A 218      83.293-119.082  83.299 
ATOM   4487  O4   DT A 218      82.278-119.139  83.997 
ATOM   4488  C5   DT A 218      83.579-119.931  82.168 
ATOM   4489  C7   DT A 218      82.558-120.972  81.806 
ATOM   4490  C6   DT A 218      84.717-119.789  81.471 
ATOM   4491  P    DC A 219      90.923-119.656  80.015 
ATOM   4492  OP1  DC A 219      91.614-119.276  78.763 
ATOM   4493  OP2  DC A 219      90.690-121.103  80.216 
ATOM   4494  O5'  DC A 219      91.718-119.061  81.270 
ATOM   4495  C5'  DC A 219      91.437-117.716  81.701 
ATOM   4496  C4'  DC A 219      91.334-117.666  83.212 
ATOM   4497  O4'  DC A 219      89.985-117.940  83.685 
ATOM   4498  C3'  DC A 219      92.202-118.670  83.971 
ATOM   4499  O3'  DC A 219      92.683-118.055  85.160 
ATOM   4500  C2'  DC A 219      91.242-119.794  84.360 
ATOM   4501  C1'  DC A 219      90.062-118.901  84.727 
ATOM   4502  N1   DC A 219      88.760-119.622  84.789 
ATOM   4503  C2   DC A 219      87.831-119.205  85.739 
ATOM   4504  O2   DC A 219      88.122-118.262  86.484 
ATOM   4505  N3   DC A 219      86.638-119.851  85.812 
ATOM   4506  C4   DC A 219      86.362-120.867  84.986 
ATOM   4507  N4   DC A 219      85.185-121.465  85.096 
ATOM   4508  C5   DC A 219      87.304-121.312  84.003 
ATOM   4509  C6   DC A 219      88.491-120.655  83.946 
ATOM   4510  P    DA A 220      94.186-118.346  85.631 
ATOM   4511  OP1  DA A 220      95.113-117.442  84.914 
ATOM   4512  OP2  DA A 220      94.470-119.793  85.516 
ATOM   4513  O5'  DA A 220      94.117-117.933  87.176 
ATOM   4514  C5'  DA A 220      93.194-116.906  87.585 
ATOM   4515  C4'  DA A 220      92.487-117.323  88.859 
ATOM   4516  O4'  DA A 220      91.280-118.095  88.597 
ATOM   4517  C3'  DA A 220      93.293-118.209  89.808 
ATOM   4518  O3'  DA A 220      92.983-117.849  91.148 
ATOM   4519  C2'  DA A 220      92.774-119.624  89.552 
ATOM   4520  C1'  DA A 220      91.300-119.250  89.422 
ATOM   4521  N9   DA A 220      90.470-120.300  88.769 
ATOM   4522  C8   DA A 220      90.824-121.160  87.769 
ATOM   4523  N7   DA A 220      89.874-121.966  87.410 
ATOM   4524  C5   DA A 220      88.810-121.617  88.230 
ATOM   4525  C6   DA A 220      87.499-122.106  88.342 
ATOM   4526  N6   DA A 220      87.014-123.102  87.587 
ATOM   4527  N1   DA A 220      86.700-121.534  89.262 
ATOM   4528  C2   DA A 220      87.187-120.545  90.009 
ATOM   4529  N3   DA A 220      88.386-120.006  89.995 
ATOM   4530  C4   DA A 220      89.167-120.598  89.066 
ATOM   4531  P    DG A 221      94.159-117.819  92.235 
ATOM   4532  OP1  DG A 221      94.868-116.522  92.164 
ATOM   4533  OP2  DG A 221      94.999-119.028  92.090 
ATOM   4534  O5'  DG A 221      93.328-117.904  93.601 
ATOM   4535  C5'  DG A 221      92.001-117.346  93.646 
ATOM   4536  C4'  DG A 221      91.065-118.295  94.369 
ATOM   4537  O4'  DG A 221      90.463-119.271  93.472 
ATOM   4538  C3'  DG A 221      91.699-119.146  95.468 
ATOM   4539  O3'  DG A 221      90.769-119.289  96.535 
ATOM   4540  C2'  DG A 221      91.913-120.515  94.824 
ATOM   4541  C1'  DG A 221      90.595-120.557  94.058 
ATOM   4542  N9   DG A 221      90.569-121.569  92.965 
ATOM   4543  C8   DG A 221      91.591-121.984  92.138 
ATOM   4544  N7   DG A 221      91.237-122.900  91.270 
ATOM   4545  C5   DG A 221      89.885-123.106  91.540 
ATOM   4546  C6   DG A 221      88.954-123.983  90.925 
ATOM   4547  O6   DG A 221      89.133-124.771  90.000 
ATOM   4548  N1   DG A 221      87.685-123.874  91.510 
ATOM   4549  C2   DG A 221      87.358-123.028  92.551 
ATOM   4550  N2   DG A 221      86.090-123.072  92.967 
ATOM   4551  N3   DG A 221      88.232-122.205  93.127 
ATOM   4552  C4   DG A 221      89.468-122.299  92.572 
ATOM   4553  P    DG A 222      91.301-119.236  98.043 
ATOM   4554  OP1  DG A 222      91.420-117.826  98.478 
ATOM   4555  OP2  DG A 222      92.525-120.059  98.166 
ATOM   4556  O5'  DG A 222      90.099-119.941  98.828 
ATOM   4557  C5'  DG A 222      88.762-119.825  98.307 
ATOM   4558  C4'  DG A 222      88.060-121.167  98.375 
ATOM   4559  O4'  DG A 222      88.292-121.977  97.187 
ATOM   4560  C3'  DG A 222      88.477-122.078  99.529 
ATOM   4561  O3'  DG A 222      87.333-122.781  99.998 
ATOM   4562  C2'  DG A 222      89.441-123.084  98.899 
ATOM   4563  C1'  DG A 222      88.665-123.282  97.600 
ATOM   4564  N9   DG A 222      89.470-123.901  96.510 
ATOM   4565  C8   DG A 222      90.809-123.752  96.224 
ATOM   4566  N7   DG A 222      91.213-124.442  95.186 
ATOM   4567  C5   DG A 222      90.060-125.095  94.753 
ATOM   4568  C6   DG A 222      89.868-125.988  93.667 
ATOM   4569  O6   DG A 222      90.690-126.392  92.849 
ATOM   4570  N1   DG A 222      88.536-126.419  93.587 
ATOM   4571  C2   DG A 222      87.523-126.037  94.445 
ATOM   4572  N2   DG A 222      86.320-126.559  94.200 
ATOM   4573  N3   DG A 222      87.704-125.199  95.464 
ATOM   4574  C4   DG A 222      88.991-124.772  95.555 
ATOM   4575  P    DC A 223      87.156-123.012 101.572 
ATOM   4576  OP1  DC A 223      86.538-121.812 102.183 
ATOM   4577  OP2  DC A 223      88.442-123.448 102.158 
ATOM   4578  O5'  DC A 223      86.114-124.225 101.598 
ATOM   4579  C5'  DC A 223      85.164-124.353 100.524 
ATOM   4580  C4'  DC A 223      85.070-125.801 100.084 
ATOM   4581  O4'  DC A 223      86.049-126.134  99.059 
ATOM   4582  C3'  DC A 223      85.309-126.845 101.174 
ATOM   4583  O3'  DC A 223      84.441-127.949 100.954 
ATOM   4584  C2'  DC A 223      86.749-127.308 100.958 
ATOM   4585  C1'  DC A 223      86.697-127.339  99.434 
ATOM   4586  N1   DC A 223      88.040-127.363  98.789 
ATOM   4587  C2   DC A 223      88.180-128.085  97.607 
ATOM   4588  O2   DC A 223      87.193-128.670  97.145 
ATOM   4589  N3   DC A 223      89.396-128.119  97.003 
ATOM   4590  C4   DC A 223      90.440-127.471  97.535 
ATOM   4591  N4   DC A 223      91.605-127.535  96.909 
ATOM   4592  C5   DC A 223      90.317-126.723  98.751 
ATOM   4593  C6   DC A 223      89.094-126.702  99.339 
ATOM   4594  P    DT A 224      83.754-128.661 102.212 
ATOM   4595  OP1  DT A 224      82.536-127.917 102.599 
ATOM   4596  OP2  DT A 224      84.760-128.859 103.279 
ATOM   4597  O5'  DT A 224      83.345-130.077 101.589 
ATOM   4598  C5'  DT A 224      83.031-130.159 100.187 
ATOM   4599  C4'  DT A 224      83.687-131.383  99.580 
ATOM   4600  O4'  DT A 224      85.039-131.114  99.109 
ATOM   4601  C3'  DT A 224      83.853-132.581 100.514 
ATOM   4602  O3'  DT A 224      83.644-133.777  99.772 
ATOM   4603  C2'  DT A 224      85.318-132.530 100.951 
ATOM   4604  C1'  DT A 224      85.893-132.138  99.594 
ATOM   4605  N1   DT A 224      87.277-131.590  99.666 
ATOM   4606  C2   DT A 224      88.118-131.877  98.619 
ATOM   4607  O2   DT A 224      87.779-132.546  97.659 
ATOM   4608  N3   DT A 224      89.393-131.353  98.722 
ATOM   4609  C4   DT A 224      89.882-130.585  99.759 
ATOM   4610  O4   DT A 224      91.043-130.172  99.739 
ATOM   4611  C5   DT A 224      88.924-130.338 100.811 
ATOM   4612  C7   DT A 224      89.374-129.510 101.979 
ATOM   4613  C6   DT A 224      87.679-130.836 100.737 
ATOM   4614  P    DA A 225      82.847-134.984 100.455 
ATOM   4615  OP1  DA A 225      81.390-134.764 100.307 
ATOM   4616  OP2  DA A 225      83.335-135.183 101.837 
ATOM   4617  O5'  DA A 225      83.299-136.219  99.543 
ATOM   4618  C5'  DA A 225      83.630-135.981  98.161 
ATOM   4619  C4'  DA A 225      84.888-136.739  97.791 
ATOM   4620  O4'  DA A 225      86.097-135.971  98.057 
ATOM   4621  C3'  DA A 225      85.116-138.054  98.536 
ATOM   4622  O3'  DA A 225      85.700-138.995  97.642 
ATOM   4623  C2'  DA A 225      86.141-137.714  99.618 
ATOM   4624  C1'  DA A 225      87.010-136.801  98.758 
ATOM   4625  N9   DA A 225      87.921-135.925  99.545 
ATOM   4626  C8   DA A 225      87.701-135.348 100.764 
ATOM   4627  N7   DA A 225      88.695-134.634 101.193 
ATOM   4628  C5   DA A 225      89.645-134.744 100.188 
ATOM   4629  C6   DA A 225      90.936-134.209 100.042 
ATOM   4630  N6   DA A 225      91.517-133.419 100.956 
ATOM   4631  N1   DA A 225      91.610-134.517  98.919 
ATOM   4632  C2   DA A 225      91.027-135.301  98.014 
ATOM   4633  N3   DA A 225      89.834-135.856  98.040 
ATOM   4634  C4   DA A 225      89.181-135.532  99.175 
ATOM   4635  P    DA A 226      85.228-140.524  97.709 
ATOM   4636  OP1  DA A 226      83.991-140.696  96.916 
ATOM   4637  OP2  DA A 226      85.161-140.961  99.120 
ATOM   4638  O5'  DA A 226      86.445-141.261  96.976 
ATOM   4639  C5'  DA A 226      87.178-140.554  95.958 
ATOM   4640  C4'  DA A 226      88.666-140.781  96.139 
ATOM   4641  O4'  DA A 226      89.270-139.808  97.039 
ATOM   4642  C3'  DA A 226      89.066-142.131  96.734 
ATOM   4643  O3'  DA A 226      90.270-142.569  96.114 
ATOM   4644  C2'  DA A 226      89.355-141.836  98.205 
ATOM   4645  C1'  DA A 226      90.070-140.506  97.981 
ATOM   4646  N9   DA A 226      90.177-139.669  99.208 
ATOM   4647  C8   DA A 226      89.286-139.554 100.236 
ATOM   4648  N7   DA A 226      89.666-138.739 101.171 
ATOM   4649  C5   DA A 226      90.900-138.279 100.732 
ATOM   4650  C6   DA A 226      91.826-137.379 101.284 
ATOM   4651  N6   DA A 226      91.642-136.752 102.455 
ATOM   4652  N1   DA A 226      92.954-137.146 100.587 
ATOM   4653  C2   DA A 226      93.132-137.772  99.424 
ATOM   4654  N3   DA A 226      92.343-138.628  98.813 
ATOM   4655  C4   DA A 226      91.222-138.844  99.531 
ATOM   4656  P    DT A 227      90.440-144.120  95.760 
ATOM   4657  OP1  DT A 227      89.792-144.406  94.460 
ATOM   4658  OP2  DT A 227      89.990-144.943  96.904 
ATOM   4659  O5'  DT A 227      92.029-144.236  95.607 
ATOM   4660  C5'  DT A 227      92.772-143.088  95.156 
ATOM   4661  C4'  DT A 227      94.026-142.922  95.991 
ATOM   4662  O4'  DT A 227      93.795-142.117  97.183 
ATOM   4663  C3'  DT A 227      94.642-144.212  96.531 
ATOM   4664  O3'  DT A 227      96.059-144.090  96.509 
ATOM   4665  C2'  DT A 227      94.183-144.279  97.988 
ATOM   4666  C1'  DT A 227      94.355-142.795  98.296 
ATOM   4667  N1   DT A 227      93.632-142.350  99.521 
ATOM   4668  C2   DT A 227      94.225-141.367 100.275 
ATOM   4669  O2   DT A 227      95.295-140.861  99.982 
ATOM   4670  N3   DT A 227      93.527-140.981 101.402 
ATOM   4671  C4   DT A 227      92.314-141.485 101.826 
ATOM   4672  O4   DT A 227      91.784-141.059 102.854 
ATOM   4673  C5   DT A 227      91.771-142.512 100.970 
ATOM   4674  C7   DT A 227      90.452-143.115 101.359 
ATOM   4675  C6   DT A 227      92.429-142.907  99.868 
ATOM   4676  P    DG A 228      96.940-145.358  96.088 
ATOM   4677  OP1  DG A 228      97.030-145.432  94.613 
ATOM   4678  OP2  DG A 228      96.427-146.567  96.770 
ATOM   4679  O5'  DG A 228      98.368-144.965  96.695 
ATOM   4680  C5'  DG A 228      98.725-143.573  96.797 
ATOM   4681  C4'  DG A 228      99.371-143.300  98.141 
ATOM   4682  O4'  DG A 228      98.394-142.971  99.170 
ATOM   4683  C3'  DG A 228     100.166-144.458  98.744 
ATOM   4684  O3'  DG A 228     101.307-143.934  99.413 
ATOM   4685  C2'  DG A 228      99.229-145.069  99.787 
ATOM   4686  C1'  DG A 228      98.677-143.751 100.322 
ATOM   4687  N9   DG A 228      97.417-143.901 101.100 
ATOM   4688  C8   DG A 228      96.379-144.790 100.916 
ATOM   4689  N7   DG A 228      95.405-144.661 101.784 
ATOM   4690  C5   DG A 228      95.827-143.613 102.601 
ATOM   4691  C6   DG A 228      95.192-143.016 103.721 
ATOM   4692  O6   DG A 228      94.110-143.292 104.230 
ATOM   4693  N1   DG A 228      95.970-141.980 104.259 
ATOM   4694  C2   DG A 228      97.199-141.576 103.777 
ATOM   4695  N2   DG A 228      97.782-140.567 104.430 
ATOM   4696  N3   DG A 228      97.793-142.137 102.725 
ATOM   4697  C4   DG A 228      97.052-143.142 102.193 
ATOM   4698  P    DT A 229     102.697-144.721  99.307 
ATOM   4699  OP1  DT A 229     103.388-144.341  98.055 
ATOM   4700  OP2  DT A 229     102.464-146.168  99.508 
ATOM   4701  O5'  DT A 229     103.492-144.126 100.562 
ATOM   4702  C5'  DT A 229     103.211-142.781 100.992 
ATOM   4703  C4'  DT A 229     103.108-142.731 102.504 
ATOM   4704  O4'  DT A 229     101.759-143.005 102.977 
ATOM   4705  C3'  DT A 229     103.976-143.735 103.263 
ATOM   4706  O3'  DT A 229     104.457-143.120 104.452 
ATOM   4707  C2'  DT A 229     103.017-144.860 103.652 
ATOM   4708  C1'  DT A 229     101.836-143.966 104.019 
ATOM   4709  N1   DT A 229     100.535-144.687 104.081 
ATOM   4710  C2   DT A 229      99.628-144.263 105.023 
ATOM   4711  O2   DT A 229      99.850-143.342 105.788 
ATOM   4712  N3   DT A 229      98.433-144.957 105.051 
ATOM   4713  C4   DT A 229      98.079-146.011 104.235 
ATOM   4714  O4   DT A 229      96.979-146.554 104.353 
ATOM   4715  C5   DT A 229      99.096-146.383 103.278 
ATOM   4716  C7   DT A 229      98.791-147.523 102.351 
ATOM   4717  C6   DT A 229     100.266-145.727 103.229 
ATOM   4718  P    DC A 230     105.960-143.411 104.923 
ATOM   4719  OP1  DC A 230     106.887-142.507 104.206 
ATOM   4720  OP2  DC A 230     106.244-144.858 104.807 
ATOM   4721  O5'  DC A 230     105.892-142.998 106.468 
ATOM   4722  C5'  DC A 230     104.968-141.971 106.876 
ATOM   4723  C4'  DC A 230     104.261-142.388 108.151 
ATOM   4724  O4'  DC A 230     103.055-143.160 107.889 
ATOM   4725  C3'  DC A 230     105.068-143.274 109.100 
ATOM   4726  O3'  DC A 230     104.757-142.915 110.440 
ATOM   4727  C2'  DC A 230     104.548-144.689 108.844 
ATOM   4728  C1'  DC A 230     103.074-144.315 108.714 
ATOM   4729  N1   DC A 230     102.244-145.365 108.060 
ATOM   4730  C2   DC A 230     100.932-145.522 108.499 
ATOM   4731  O2   DC A 230     100.514-144.790 109.403 
ATOM   4732  N3   DC A 230     100.159-146.475 107.916 
ATOM   4733  C4   DC A 230     100.650-147.248 106.939 
ATOM   4734  N4   DC A 230      99.857-148.162 106.403 
ATOM   4735  C5   DC A 230     101.998-147.103 106.474 
ATOM   4736  C6   DC A 230     102.754-146.146 107.069 
ATOM   4737  P    DG A 231     105.933-142.885 111.527 
ATOM   4738  OP1  DG A 231     106.642-141.587 111.455 
ATOM   4739  OP2  DG A 231     106.773-144.093 111.382 
ATOM   4740  O5'  DG A 231     105.102-142.969 112.892 
ATOM   4741  C5'  DG A 231     103.775-142.411 112.938 
ATOM   4742  C4'  DG A 231     102.839-143.360 113.661 
ATOM   4743  O4'  DG A 231     102.237-144.337 112.764 
ATOM   4744  C3'  DG A 231     103.473-144.211 114.760 
ATOM   4745  O3'  DG A 231     102.543-144.354 115.827 
ATOM   4746  C2'  DG A 231     103.687-145.580 114.116 
ATOM   4747  C1'  DG A 231     102.369-145.623 113.350 
ATOM   4748  N9   DG A 231     102.343-146.634 112.256 
ATOM   4749  C8   DG A 231     103.365-147.049 111.430 
ATOM   4750  N7   DG A 231     103.011-147.965 110.562 
ATOM   4751  C5   DG A 231     101.659-148.171 110.832 
ATOM   4752  C6   DG A 231     100.728-149.049 110.217 
ATOM   4753  O6   DG A 231     100.908-149.837 109.291 
ATOM   4754  N1   DG A 231      99.459-148.939 110.801 
ATOM   4755  C2   DG A 231      99.132-148.093 111.843 
ATOM   4756  N2   DG A 231      97.864-148.137 112.259 
ATOM   4757  N3   DG A 231     100.006-147.270 112.419 
ATOM   4758  C4   DG A 231     101.242-147.364 111.864 
ATOM   4759  P    DT A 232     103.075-144.301 117.335 
ATOM   4760  OP1  DT A 232     103.194-142.892 117.770 
ATOM   4761  OP2  DT A 232     104.299-145.124 117.458 
ATOM   4762  O5'  DT A 232     101.873-145.007 118.120 
ATOM   4763  C5'  DT A 232     100.536-144.890 117.599 
ATOM   4764  C4'  DT A 232      99.834-146.232 117.667 
ATOM   4765  O4'  DT A 232     100.066-147.042 116.478 
ATOM   4766  C3'  DT A 232     100.251-147.144 118.820 
ATOM   4767  O3'  DT A 232      99.107-147.846 119.290 
ATOM   4768  C2'  DT A 232     101.215-148.149 118.191 
ATOM   4769  C1'  DT A 232     100.439-148.347 116.892 
ATOM   4770  N1   DT A 232     101.244-148.966 115.802 
ATOM   4771  C2   DT A 232     100.585-149.812 114.943 
ATOM   4772  O2   DT A 232      99.398-150.066 115.041 
ATOM   4773  N3   DT A 232     101.365-150.368 113.945 
ATOM   4774  C4   DT A 232     102.712-150.151 113.743 
ATOM   4775  O4   DT A 232     103.303-150.706 112.813 
ATOM   4776  C5   DT A 232     103.313-149.248 114.695 
ATOM   4777  C7   DT A 232     104.778-148.958 114.545 
ATOM   4778  C6   DT A 232     102.581-148.695 115.674 
ATOM   4779  P    DC A 233      98.930-148.077 120.864 
ATOM   4780  OP1  DC A 233      98.312-146.878 121.474 
ATOM   4781  OP2  DC A 233     100.217-148.513 121.450 
ATOM   4782  O5'  DC A 233      97.888-149.291 120.890 
ATOM   4783  C5'  DC A 233      96.938-149.418 119.815 
ATOM   4784  C4'  DC A 233      96.844-150.866 119.375 
ATOM   4785  O4'  DC A 233      97.823-151.199 118.351 
ATOM   4786  C3'  DC A 233      97.083-151.910 120.466 
ATOM   4787  O3'  DC A 233      96.215-153.014 120.245 
ATOM   4788  C2'  DC A 233      98.523-152.374 120.249 
ATOM   4789  C1'  DC A 233      98.471-152.405 118.726 
ATOM   4790  N1   DC A 233      99.814-152.428 118.081 
ATOM   4791  C2   DC A 233      99.954-153.150 116.898 
ATOM   4792  O2   DC A 233      98.967-153.736 116.437 
ATOM   4793  N3   DC A 233     101.170-153.185 116.295 
ATOM   4794  C4   DC A 233     102.214-152.536 116.827 
ATOM   4795  N4   DC A 233     103.379-152.600 116.201 
ATOM   4796  C5   DC A 233     102.091-151.788 118.043 
ATOM   4797  C6   DC A 233     100.868-151.767 118.630 
ATOM   4798  P    DT A 234      95.528-153.726 121.504 
ATOM   4799  OP1  DT A 234      94.310-152.982 121.891 
ATOM   4800  OP2  DT A 234      96.534-153.925 122.571 
ATOM   4801  O5'  DT A 234      95.120-155.142 120.881 
ATOM   4802  C5'  DT A 234      94.805-155.224 119.478 
ATOM   4803  C4'  DT A 234      95.461-156.448 118.871 
ATOM   4804  O4'  DT A 234      96.813-156.179 118.401 
ATOM   4805  C3'  DT A 234      95.627-157.646 119.806 
ATOM   4806  O3'  DT A 234      95.418-158.842 119.064 
ATOM   4807  C2'  DT A 234      97.092-157.595 120.243 
ATOM   4808  C1'  DT A 234      97.667-157.203 118.886 
ATOM   4809  N1   DT A 234      99.051-156.655 118.958 
ATOM   4810  C2   DT A 234      99.892-156.942 117.911 
ATOM   4811  O2   DT A 234      99.553-157.612 116.951 
ATOM   4812  N3   DT A 234     101.167-156.418 118.014 
ATOM   4813  C4   DT A 234     101.656-155.650 119.051 
ATOM   4814  O4   DT A 234     102.817-155.237 119.031 
ATOM   4815  C5   DT A 234     100.698-155.403 120.103 
ATOM   4816  C7   DT A 234     101.148-154.576 121.271 
ATOM   4817  C6   DT A 234      99.453-155.901 120.029 
ATOM   4818  P    DG A 235      94.621-160.050 119.747 
ATOM   4819  OP1  DG A 235      93.164-159.829 119.598 
ATOM   4820  OP2  DG A 235      95.110-160.248 121.129 
ATOM   4821  O5'  DG A 235      95.074-161.284 118.834 
ATOM   4822  C5'  DG A 235      95.404-161.046 117.453 
ATOM   4823  C4'  DG A 235      96.663-161.804 117.083 
ATOM   4824  O4'  DG A 235      97.872-161.036 117.348 
ATOM   4825  C3'  DG A 235      96.890-163.119 117.828 
ATOM   4826  O3'  DG A 235      97.474-164.060 116.934 
ATOM   4827  C2'  DG A 235      97.915-162.779 118.910 
ATOM   4828  C1'  DG A 235      98.785-161.867 118.050 
ATOM   4829  N9   DG A 235      99.695-160.991 118.837 
ATOM   4830  C8   DG A 235      99.490-160.401 120.065 
ATOM   4831  N7   DG A 235     100.502-159.681 120.488 
ATOM   4832  C5   DG A 235     101.444-159.803 119.468 
ATOM   4833  C6   DG A 235     102.744-159.247 119.353 
ATOM   4834  O6   DG A 235     103.343-158.520 120.141 
ATOM   4835  N1   DG A 235     103.360-159.627 118.151 
ATOM   4836  C2   DG A 235     102.792-160.437 117.188 
ATOM   4837  N2   DG A 235     103.543-160.682 116.112 
ATOM   4838  N3   DG A 235     101.571-160.958 117.296 
ATOM   4839  C4   DG A 235     100.962-160.600 118.455 
ATOM   4840  P    DT A 236      97.002-165.589 117.001 
ATOM   4841  OP1  DT A 236      95.765-165.761 116.208 
ATOM   4842  OP2  DT A 236      96.935-166.026 118.412 
ATOM   4843  O5'  DT A 236      98.219-166.326 116.267 
ATOM   4844  C5'  DT A 236      98.952-165.619 115.250 
ATOM   4845  C4'  DT A 236     100.440-165.846 115.431 
ATOM   4846  O4'  DT A 236     101.044-164.874 116.331 
ATOM   4847  C3'  DT A 236     100.840-167.196 116.025 
ATOM   4848  O3'  DT A 236     102.044-167.634 115.406 
ATOM   4849  C2'  DT A 236     101.129-166.901 117.497 
ATOM   4850  C1'  DT A 236     101.844-165.572 117.273 
ATOM   4851  N1   DT A 236     101.951-164.734 118.500 
ATOM   4852  C2   DT A 236     103.085-163.971 118.639 
ATOM   4853  O2   DT A 236     103.980-163.957 117.813 
ATOM   4854  N3   DT A 236     103.149-163.209 119.790 
ATOM   4855  C4   DT A 236     102.196-163.149 120.787 
ATOM   4856  O4   DT A 236     102.365-162.428 121.772 
ATOM   4857  C5   DT A 236     101.043-163.986 120.550 
ATOM   4858  C7   DT A 236      99.958-163.980 121.588 
ATOM   4859  C6   DT A 236     100.955-164.737 119.441 
ATOM   4860  P    DA A 237     102.214-169.185 115.052 
ATOM   4861  OP1  DA A 237     101.566-169.471 113.752 
ATOM   4862  OP2  DA A 237     101.764-170.008 116.196 
ATOM   4863  O5'  DA A 237     103.803-169.301 114.899 
ATOM   4864  C5'  DA A 237     104.546-168.154 114.447 
ATOM   4865  C4'  DA A 237     105.800-167.987 115.283 
ATOM   4866  O4'  DA A 237     105.569-167.182 116.474 
ATOM   4867  C3'  DA A 237     106.416-169.277 115.823 
ATOM   4868  O3'  DA A 237     107.833-169.155 115.801 
ATOM   4869  C2'  DA A 237     105.957-169.344 117.280 
ATOM   4870  C1'  DA A 237     106.129-167.861 117.588 
ATOM   4871  N9   DA A 237     105.406-167.415 118.812 
ATOM   4872  C8   DA A 237     104.210-167.860 119.300 
ATOM   4873  N7   DA A 237     103.840-167.273 120.396 
ATOM   4874  C5   DA A 237     104.865-166.373 120.656 
ATOM   4875  C6   DA A 237     105.068-165.443 121.689 
ATOM   4876  N6   DA A 237     104.207-165.257 122.698 
ATOM   4877  N1   DA A 237     106.195-164.707 121.645 
ATOM   4878  C2   DA A 237     107.048-164.895 120.639 
ATOM   4879  N3   DA A 237     106.964-165.729 119.625 
ATOM   4880  C4   DA A 237     105.828-166.454 119.692 
ATOM   4881  P    DT A 238     108.714-170.423 115.380 
ATOM   4882  OP1  DT A 238     108.804-170.497 113.905 
ATOM   4883  OP2  DT A 238     108.201-171.632 116.061 
ATOM   4884  O5'  DT A 238     110.142-170.030 115.987 
ATOM   4885  C5'  DT A 238     110.499-168.638 116.088 
ATOM   4886  C4'  DT A 238     111.145-168.366 117.433 
ATOM   4887  O4'  DT A 238     110.168-168.037 118.462 
ATOM   4888  C3'  DT A 238     111.940-169.523 118.036 
ATOM   4889  O3'  DT A 238     113.081-168.999 118.705 
ATOM   4890  C2'  DT A 238     111.003-170.134 119.079 
ATOM   4891  C1'  DT A 238     110.451-168.816 119.614 
ATOM   4892  N1   DT A 238     109.191-168.967 120.392 
ATOM   4893  C2   DT A 238     109.005-168.113 121.453 
ATOM   4894  O2   DT A 238     109.817-167.260 121.768 
ATOM   4895  N3   DT A 238     107.826-168.283 122.152 
ATOM   4896  C4   DT A 238     106.841-169.212 121.883 
ATOM   4897  O4   DT A 238     105.826-169.269 122.581 
ATOM   4898  C5   DT A 238     107.127-170.062 120.752 
ATOM   4899  C7   DT A 238     106.106-171.102 120.390 
ATOM   4900  C6   DT A 238     108.265-169.919 120.055 
ATOM   4901  P    DA A 239     114.471-169.786 118.599 
ATOM   4902  OP1  DA A 239     115.162-169.406 117.346 
ATOM   4903  OP2  DA A 239     114.238-171.233 118.799 
ATOM   4904  O5'  DA A 239     115.266-169.192 119.854 
ATOM   4905  C5'  DA A 239     114.985-167.846 120.284 
ATOM   4906  C4'  DA A 239     114.882-167.796 121.796 
ATOM   4907  O4'  DA A 239     113.533-168.070 122.269 
ATOM   4908  C3'  DA A 239     115.750-168.800 122.555 
ATOM   4909  O3'  DA A 239     116.231-168.185 123.744 
ATOM   4910  C2'  DA A 239     114.791-169.925 122.944 
ATOM   4911  C1'  DA A 239     113.610-169.031 123.311 
ATOM   4912  N9   DA A 239     112.309-169.752 123.373 
ATOM   4913  C8   DA A 239     111.882-170.799 122.607 
ATOM   4914  N7   DA A 239     110.689-171.215 122.903 
ATOM   4915  C5   DA A 239     110.294-170.383 123.942 
ATOM   4916  C6   DA A 239     109.115-170.311 124.702 
ATOM   4917  N6   DA A 239     108.068-171.129 124.522 
ATOM   4918  N1   DA A 239     109.051-169.366 125.658 
ATOM   4919  C2   DA A 239     110.094-168.556 125.832 
ATOM   4920  N3   DA A 239     111.240-168.529 125.187 
ATOM   4921  C4   DA A 239     111.279-169.485 124.237 
ATOM   4922  P    DG A 240     117.734-168.476 124.214 
ATOM   4923  OP1  DG A 240     118.661-167.573 123.498 
ATOM   4924  OP2  DG A 240     118.018-169.923 124.099 
ATOM   4925  O5'  DG A 240     117.666-168.064 125.759 
ATOM   4926  C5'  DG A 240     116.742-167.037 126.168 
ATOM   4927  C4'  DG A 240     116.035-167.453 127.442 
ATOM   4928  O4'  DG A 240     114.829-168.226 127.181 
ATOM   4929  C3'  DG A 240     116.842-168.339 128.392 
ATOM   4930  O3'  DG A 240     116.531-167.980 129.732 
ATOM   4931  C2'  DG A 240     116.322-169.754 128.135 
ATOM   4932  C1'  DG A 240     114.848-169.380 128.006 
ATOM   4933  N9   DG A 240     114.019-170.431 127.352 
ATOM   4934  C8   DG A 240     114.358-171.307 126.344 
ATOM   4935  N7   DG A 240     113.388-172.115 125.991 
ATOM   4936  C5   DG A 240     112.332-171.749 126.824 
ATOM   4937  C6   DG A 240     111.014-172.268 126.910 
ATOM   4938  O6   DG A 240     110.499-173.172 126.258 
ATOM   4939  N1   DG A 240     110.267-171.606 127.894 
ATOM   4940  C2   DG A 240     110.731-170.578 128.689 
ATOM   4941  N2   DG A 240     109.861-170.078 129.570 
ATOM   4942  N3   DG A 240     111.968-170.091 128.608 
ATOM   4943  C4   DG A 240     112.706-170.722 127.658 
ATOM   4944  P    DT A 241     117.707-167.950 130.819 
ATOM   4945  OP1  DT A 241     118.416-166.653 130.747 
ATOM   4946  OP2  DT A 241     118.547-169.158 130.674 
ATOM   4947  O5'  DT A 241     116.876-168.034 132.184 
ATOM   4948  C5'  DT A 241     115.549-167.476 132.230 
ATOM   4949  C4'  DT A 241     114.613-168.425 132.952 
ATOM   4950  O4'  DT A 241     114.011-169.402 132.056 
ATOM   4951  C3'  DT A 241     115.247-169.276 134.052 
ATOM   4952  O3'  DT A 241     114.317-169.419 135.118 
ATOM   4953  C2'  DT A 241     115.461-170.645 133.408 
ATOM   4954  C1'  DT A 241     114.143-170.688 132.642 
ATOM   4955  N1   DT A 241     114.117-171.699 131.548 
ATOM   4956  C2   DT A 241     112.920-172.326 131.303 
ATOM   4957  O2   DT A 241     111.905-172.088 131.934 
ATOM   4958  N3   DT A 241     112.935-173.258 130.283 
ATOM   4959  C4   DT A 241     114.022-173.604 129.507 
ATOM   4960  O4   DT A 241     113.914-174.454 128.621 
ATOM   4961  C5   DT A 241     115.234-172.893 129.839 
ATOM   4962  C7   DT A 241     116.466-173.210 129.043 
ATOM   4963  C6   DT A 241     115.248-171.982 130.826 
ATOM   4964  P    DG A 242     114.849-169.366 136.627 
ATOM   4965  OP1  DG A 242     114.968-167.957 137.061 
ATOM   4966  OP2  DG A 242     116.073-170.189 136.749 
ATOM   4967  O5'  DG A 242     113.647-170.072 137.411 
ATOM   4968  C5'  DG A 242     112.310-169.955 136.891 
ATOM   4969  C4'  DG A 242     111.608-171.298 136.958 
ATOM   4970  O4'  DG A 242     111.840-172.107 135.770 
ATOM   4971  C3'  DG A 242     112.026-172.209 138.112 
ATOM   4972  O3'  DG A 242     110.881-172.911 138.582 
ATOM   4973  C2'  DG A 242     112.989-173.214 137.483 
ATOM   4974  C1'  DG A 242     112.213-173.412 136.184 
ATOM   4975  N9   DG A 242     113.018-174.031 135.094 
ATOM   4976  C8   DG A 242     114.357-173.882 134.807 
ATOM   4977  N7   DG A 242     114.761-174.572 133.769 
ATOM   4978  C5   DG A 242     113.608-175.226 133.337 
ATOM   4979  C6   DG A 242     113.416-176.118 132.251 
ATOM   4980  O6   DG A 242     114.238-176.522 131.432 
ATOM   4981  N1   DG A 242     112.085-176.549 132.171 
ATOM   4982  C2   DG A 242     111.071-176.167 133.028 
ATOM   4983  N2   DG A 242     109.868-176.690 132.783 
ATOM   4984  N3   DG A 242     111.252-175.329 134.047 
ATOM   4985  C4   DG A 242     112.539-174.902 134.138 
ATOM   4986  P    DT A 243     110.704-173.142 140.156 
ATOM   4987  OP1  DT A 243     110.087-171.943 140.766 
ATOM   4988  OP2  DT A 243     111.991-173.579 140.741 
ATOM   4989  O5'  DT A 243     109.662-174.356 140.182 
ATOM   4990  C5'  DT A 243     108.712-174.484 139.107 
ATOM   4991  C4'  DT A 243     108.618-175.931 138.667 
ATOM   4992  O4'  DT A 243     109.597-176.264 137.642 
ATOM   4993  C3'  DT A 243     108.857-176.975 139.758 
ATOM   4994  O3'  DT A 243     107.989-178.079 139.537 
ATOM   4995  C2'  DT A 243     110.297-177.439 139.541 
ATOM   4996  C1'  DT A 243     110.245-177.470 138.018 
ATOM   4997  N1   DT A 243     111.588-177.493 137.372 
ATOM   4998  C2   DT A 243     111.710-178.210 136.206 
ATOM   4999  O2   DT A 243     110.779-178.810 135.696 
ATOM   5000  N3   DT A 243     112.968-178.209 135.638 
ATOM   5001  C4   DT A 243     114.088-177.567 136.127 
ATOM   5002  O4   DT A 243     115.163-177.639 135.529 
ATOM   5003  C5   DT A 243     113.860-176.842 137.355 
ATOM   5004  C7   DT A 243     115.027-176.114 137.956 
ATOM   5005  C6   DT A 243     112.647-176.826 137.930 
ATOM   5006  P    DA A 244     107.303-178.792 140.796 
ATOM   5007  OP1  DA A 244     106.084-178.047 141.183 
ATOM   5008  OP2  DA A 244     108.308-178.990 141.863 
ATOM   5009  O5'  DA A 244     106.894-180.208 140.173 
ATOM   5010  C5'  DA A 244     106.579-180.289 138.770 
ATOM   5011  C4'  DA A 244     107.235-181.513 138.163 
ATOM   5012  O4'  DA A 244     108.587-181.244 137.693 
ATOM   5013  C3'  DA A 244     107.401-182.712 139.097 
ATOM   5014  O3'  DA A 244     107.193-183.907 138.355 
ATOM   5015  C2'  DA A 244     108.866-182.660 139.535 
ATOM   5016  C1'  DA A 244     109.441-182.268 138.178 
ATOM   5017  N9   DA A 244     110.825-181.721 138.250 
ATOM   5018  C8   DA A 244     111.385-180.957 139.235 
ATOM   5019  N7   DA A 244     112.620-180.634 139.009 
ATOM   5020  C5   DA A 244     112.903-181.225 137.785 
ATOM   5021  C6   DA A 244     114.061-181.251 136.991 
ATOM   5022  N6   DA A 244     115.205-180.641 137.330 
ATOM   5023  N1   DA A 244     114.001-181.933 135.831 
ATOM   5024  C2   DA A 244     112.861-182.537 135.500 
ATOM   5025  N3   DA A 244     111.723-182.582 136.156 
ATOM   5026  C4   DA A 244     111.810-181.893 137.313 
ATOM   5027  P    DT A 245     106.395-185.115 139.038 
ATOM   5028  OP1  DT A 245     104.938-184.894 138.890 
ATOM   5029  OP2  DT A 245     106.884-185.313 140.420 
ATOM   5030  O5'  DT A 245     106.848-186.349 138.126 
ATOM   5031  C5'  DT A 245     107.178-186.111 136.745 
ATOM   5032  C4'  DT A 245     108.437-186.870 136.375 
ATOM   5033  O4'  DT A 245     109.646-186.102 136.640 
ATOM   5034  C3'  DT A 245     108.664-188.185 137.120 
ATOM   5035  O3'  DT A 245     109.248-189.125 136.226 
ATOM   5036  C2'  DT A 245     109.689-187.844 138.202 
ATOM   5037  C1'  DT A 245     110.559-186.932 137.341 
ATOM   5038  N1   DT A 245     111.469-186.056 138.129 
ATOM   5039  C2   DT A 245     112.698-185.777 137.580 
ATOM   5040  O2   DT A 245     113.056-186.212 136.499 
ATOM   5041  N3   DT A 245     113.516-184.962 138.339 
ATOM   5042  C4   DT A 245     113.212-184.417 139.570 
ATOM   5043  O4   DT A 245     114.028-183.701 140.155 
ATOM   5044  C5   DT A 245     111.901-184.766 140.063 
ATOM   5045  C7   DT A 245     111.493-184.214 141.397 
ATOM   5046  C6   DT A 245     111.086-185.557 139.347 
ATOM   5047  P    DG A 246     108.776-190.654 136.292 
ATOM   5048  OP1  DG A 246     107.539-190.826 135.499 
ATOM   5049  OP2  DG A 246     108.709-191.091 137.704 
ATOM   5050  O5'  DG A 246     109.993-191.391 135.559 
ATOM   5051  C5'  DG A 246     110.726-190.684 134.542 
ATOM   5052  C4'  DG A 246     112.215-190.911 134.722 
ATOM   5053  O4'  DG A 246     112.818-189.939 135.622 
ATOM   5054  C3'  DG A 246     112.614-192.261 135.317 
ATOM   5055  O3'  DG A 246     113.818-192.699 134.698 
ATOM   5056  C2'  DG A 246     112.903-191.966 136.788 
ATOM   5057  C1'  DG A 246     113.618-190.637 136.565 
ATOM   5058  N9   DG A 246     113.725-189.799 137.792 
ATOM   5059  C8   DG A 246     112.838-189.671 138.838 
ATOM   5060  N7   DG A 246     113.234-188.844 139.776 
ATOM   5061  C5   DG A 246     114.472-188.394 139.318 
ATOM   5062  C6   DG A 246     115.386-187.480 139.904 
ATOM   5063  O6   DG A 246     115.289-186.869 140.965 
ATOM   5064  N1   DG A 246     116.523-187.307 139.102 
ATOM   5065  C2   DG A 246     116.746-187.935 137.892 
ATOM   5066  N2   DG A 246     117.895-187.635 137.281 
ATOM   5067  N3   DG A 246     115.889-188.792 137.343 
ATOM   5068  C4   DG A 246     114.781-188.971 138.109 
ATOM   5069  P    DC A 247     113.988-194.250 134.343 
ATOM   5070  OP1  DC A 247     113.340-194.536 133.043 
ATOM   5071  OP2  DC A 247     113.538-195.073 135.488 
ATOM   5072  O5'  DC A 247     115.577-194.366 134.190 
ATOM   5073  C5'  DC A 247     116.320-193.219 133.739 
ATOM   5074  C4'  DC A 247     117.574-193.052 134.574 
ATOM   5075  O4'  DC A 247     117.343-192.247 135.766 
ATOM   5076  C3'  DC A 247     118.190-194.342 135.115 
ATOM   5077  O3'  DC A 247     119.607-194.220 135.093 
ATOM   5078  C2'  DC A 247     117.731-194.410 136.572 
ATOM   5079  C1'  DC A 247     117.903-192.926 136.880 
ATOM   5080  N1   DC A 247     117.180-192.481 138.104 
ATOM   5081  C2   DC A 247     117.768-191.485 138.880 
ATOM   5082  O2   DC A 247     118.855-191.015 138.524 
ATOM   5083  N3   DC A 247     117.126-191.066 140.000 
ATOM   5084  C4   DC A 247     115.949-191.600 140.351 
ATOM   5085  N4   DC A 247     115.361-191.158 141.453 
ATOM   5086  C5   DC A 247     115.327-192.625 139.568 
ATOM   5087  C6   DC A 247     115.986-193.031 138.453 
ATOM   5088  P    DC A 248     120.488-195.488 134.672 
ATOM   5089  OP1  DC A 248     120.578-195.563 133.196 
ATOM   5090  OP2  DC A 248     119.976-196.697 135.353 
ATOM   5091  O5'  DC A 248     121.916-195.095 135.278 
ATOM   5092  C5'  DC A 248     122.273-193.704 135.380 
ATOM   5093  C4'  DC A 248     122.919-193.431 136.724 
ATOM   5094  O4'  DC A 248     121.942-193.102 137.753 
ATOM   5095  C3'  DC A 248     123.714-194.588 137.328 
ATOM   5096  O3'  DC A 248     124.855-194.064 137.996 
ATOM   5097  C2'  DC A 248     122.777-195.199 138.371 
ATOM   5098  C1'  DC A 248     122.225-193.881 138.906 
ATOM   5099  N1   DC A 248     120.965-194.032 139.684 
ATOM   5100  C2   DC A 248     120.761-193.174 140.763 
ATOM   5101  O2   DC A 248     121.627-192.332 141.026 
ATOM   5102  N3   DC A 248     119.618-193.296 141.486 
ATOM   5103  C4   DC A 248     118.704-194.222 141.167 
ATOM   5104  N4   DC A 248     117.607-194.300 141.904 
ATOM   5105  C5   DC A 248     118.895-195.114 140.062 
ATOM   5106  C6   DC A 248     120.044-194.976 139.352 
ATOM   5107  P    DG A 249     126.245-194.851 137.891 
ATOM   5108  OP1  DG A 249     126.936-194.472 136.638 
ATOM   5109  OP2  DG A 249     126.012-196.299 138.091 
ATOM   5110  O5'  DG A 249     127.040-194.257 139.146 
ATOM   5111  C5'  DG A 249     126.759-192.912 139.576 
ATOM   5112  C4'  DG A 249     126.656-192.862 141.087 
ATOM   5113  O4'  DG A 249     125.307-193.135 141.561 
ATOM   5114  C3'  DG A 249     127.524-193.865 141.846 
ATOM   5115  O3'  DG A 249     128.005-193.251 143.035 
ATOM   5116  C2'  DG A 249     126.565-194.990 142.236 
ATOM   5117  C1'  DG A 249     125.384-194.096 142.603 
ATOM   5118  N9   DG A 249     124.083-194.817 142.664 
ATOM   5119  C8   DG A 249     123.635-195.874 141.902 
ATOM   5120  N7   DG A 249     122.429-196.284 142.211 
ATOM   5121  C5   DG A 249     122.050-195.439 143.253 
ATOM   5122  C6   DG A 249     120.846-195.395 144.002 
ATOM   5123  O6   DG A 249     119.849-196.103 143.898 
ATOM   5124  N1   DG A 249     120.880-194.379 144.968 
ATOM   5125  C2   DG A 249     121.939-193.519 145.182 
ATOM   5126  N2   DG A 249     121.775-192.617 146.153 
ATOM   5127  N3   DG A 249     123.069-193.561 144.478 
ATOM   5128  C4   DG A 249     123.052-194.541 143.537 
ATOM   5129  P    DT A 250     129.508-193.541 143.506 
ATOM   5130  OP1  DT A 250     130.435-192.638 142.790 
ATOM   5131  OP2  DT A 250     129.792-194.988 143.391 
ATOM   5132  O5'  DT A 250     129.440-193.129 145.051 
ATOM   5133  C5'  DT A 250     128.517-192.102 145.460 
ATOM   5134  C4'  DT A 250     127.810-192.518 146.734 
ATOM   5135  O4'  DT A 250     126.603-193.291 146.472 
ATOM   5136  C3'  DT A 250     128.616-193.405 147.683 
ATOM   5137  O3'  DT A 250     128.306-193.045 149.024 
ATOM   5138  C2'  DT A 250     128.096-194.819 147.427 
ATOM   5139  C1'  DT A 250     126.622-194.445 147.297 
ATOM   5140  N1   DT A 250     125.793-195.496 146.644 
ATOM   5141  C2   DT A 250     124.500-195.638 147.087 
ATOM   5142  O2   DT A 250     124.024-194.950 147.974 
ATOM   5143  N3   DT A 250     123.762-196.622 146.459 
ATOM   5144  C4   DT A 250     124.199-197.454 145.449 
ATOM   5145  O4   DT A 250     123.445-198.299 144.962 
ATOM   5146  C5   DT A 250     125.569-197.229 145.051 
ATOM   5147  C7   DT A 250     126.125-198.093 143.957 
ATOM   5148  C6   DT A 250     126.309-196.279 145.646 
ATOM   5149  P    DT A 251     129.481-193.015 150.111 
ATOM   5150  OP1  DT A 251     130.190-191.718 150.039 
ATOM   5151  OP2  DT A 251     130.321-194.224 149.966 
ATOM   5152  O5'  DT A 251     128.650-193.099 151.476 
ATOM   5153  C5'  DT A 251     127.323-192.541 151.521 
ATOM   5154  C4'  DT A 251     126.387-193.490 152.244 
ATOM   5155  O4'  DT A 251     125.785-194.467 151.347 
ATOM   5156  C3'  DT A 251     127.021-194.341 153.344 
ATOM   5157  O3'  DT A 251     126.091-194.484 154.410 
ATOM   5158  C2'  DT A 251     127.235-195.710 152.699 
ATOM   5159  C1'  DT A 251     125.917-195.753 151.933 
ATOM   5160  N1   DT A 251     125.891-196.764 150.840 
ATOM   5161  C2   DT A 251     124.694-197.391 150.595 
ATOM   5162  O2   DT A 251     123.679-197.153 151.226 
ATOM   5163  N3   DT A 251     124.709-198.323 149.574 
ATOM   5164  C4   DT A 251     125.796-198.669 148.799 
ATOM   5165  O4   DT A 251     125.688-199.519 147.913 
ATOM   5166  C5   DT A 251     127.008-197.958 149.131 
ATOM   5167  C7   DT A 251     128.240-198.275 148.334 
ATOM   5168  C6   DT A 251     127.022-197.047 150.118 
ATOM   5169  P    DA A 252     126.623-194.432 155.919 
ATOM   5170  OP1  DA A 252     126.742-193.022 156.353 
ATOM   5171  OP2  DA A 252     127.847-195.254 156.041 
ATOM   5172  O5'  DA A 252     125.421-195.137 156.703 
ATOM   5173  C5'  DA A 252     124.084-195.020 156.182 
ATOM   5174  C4'  DA A 252     123.382-196.363 156.250 
ATOM   5175  O4'  DA A 252     123.614-197.172 155.062 
ATOM   5176  C3'  DA A 252     123.800-197.274 157.404 
ATOM   5177  O3'  DA A 252     122.655-197.977 157.874 
ATOM   5178  C2'  DA A 252     124.763-198.279 156.775 
ATOM   5179  C1'  DA A 252     123.987-198.477 155.476 
ATOM   5180  N9   DA A 252     124.792-199.096 154.385 
ATOM   5181  C8   DA A 252     126.120-198.936 154.116 
ATOM   5182  N7   DA A 252     126.534-199.615 153.091 
ATOM   5183  C5   DA A 252     125.396-200.274 152.645 
ATOM   5184  C6   DA A 252     125.171-201.160 151.579 
ATOM   5185  N6   DA A 252     126.130-201.552 150.728 
ATOM   5186  N1   DA A 252     123.921-201.631 151.419 
ATOM   5187  C2   DA A 252     122.972-201.238 152.268 
ATOM   5188  N3   DA A 252     123.064-200.420 153.293 
ATOM   5189  C4   DA A 252     124.324-199.963 153.432 
ATOM   5190  P    DA A 253     122.478-198.207 159.447 
ATOM   5191  OP1  DA A 253     121.861-197.008 160.058 
ATOM   5192  OP2  DA A 253     123.765-198.644 160.033 
ATOM   5193  O5'  DA A 253     121.436-199.421 159.473 
ATOM   5194  C5'  DA A 253     120.486-199.549 158.399 
ATOM   5195  C4'  DA A 253     120.392-200.996 157.959 
ATOM   5196  O4'  DA A 253     121.371-201.330 156.934 
ATOM   5197  C3'  DA A 253     120.631-202.040 159.050 
ATOM   5198  O3'  DA A 253     119.763-203.144 158.829 
ATOM   5199  C2'  DA A 253     122.071-202.504 158.833 
ATOM   5200  C1'  DA A 253     122.019-202.535 157.309 
ATOM   5201  N9   DA A 253     123.362-202.558 156.664 
ATOM   5202  C8   DA A 253     124.514-201.954 157.080 
ATOM   5203  N7   DA A 253     125.527-202.163 156.299 
ATOM   5204  C5   DA A 253     125.013-202.964 155.289 
ATOM   5205  C6   DA A 253     125.592-203.533 154.143 
ATOM   5206  N6   DA A 253     126.880-203.374 153.808 
ATOM   5207  N1   DA A 253     124.796-204.277 153.351 
ATOM   5208  C2   DA A 253     123.517-204.432 153.689 
ATOM   5209  N3   DA A 253     122.869-203.951 154.728 
ATOM   5210  C4   DA A 253     123.687-203.212 155.505 
ATOM   5211  P    DC A 254     119.077-203.857 160.087 
ATOM   5212  OP1  DC A 254     117.858-203.112 160.475 
ATOM   5213  OP2  DC A 254     120.082-204.055 161.154 
ATOM   5214  O5'  DC A 254     118.668-205.273 159.465 
ATOM   5215  C5'  DC A 254     118.353-205.354 158.062 
ATOM   5216  C4'  DC A 254     119.009-206.578 157.455 
ATOM   5217  O4'  DC A 254     120.361-206.310 156.984 
ATOM   5218  C3'  DC A 254     119.175-207.777 158.389 
ATOM   5219  O3'  DC A 254     118.967-208.972 157.647 
ATOM   5220  C2'  DC A 254     120.640-207.726 158.827 
ATOM   5221  C1'  DC A 254     121.215-207.334 157.469 
ATOM   5222  N1   DC A 254     122.599-206.786 157.542 
ATOM   5223  C2   DC A 254     123.465-207.068 156.488 
ATOM   5224  O2   DC A 254     123.053-207.753 155.546 
ATOM   5225  N3   DC A 254     124.730-206.578 156.536 
ATOM   5226  C4   DC A 254     125.137-205.838 157.575 
ATOM   5227  N4   DC A 254     126.381-205.383 157.575 
ATOM   5228  C5   DC A 254     124.263-205.538 158.669 
ATOM   5229  C6   DC A 254     123.002-206.036 158.603 
ATOM   5230  P    DA A 255     118.169-210.180 158.330 
ATOM   5231  OP1  DA A 255     116.712-209.959 158.182 
ATOM   5232  OP2  DA A 255     118.658-210.379 159.712 
ATOM   5233  O5'  DA A 255     118.622-211.414 157.418 
ATOM   5234  C5'  DA A 255     118.952-211.176 156.037 
ATOM   5235  C4'  DA A 255     120.211-211.935 155.667 
ATOM   5236  O4'  DA A 255     121.420-211.167 155.932 
ATOM   5237  C3'  DA A 255     120.439-213.250 156.412 
ATOM   5238  O3'  DA A 255     121.022-214.190 155.517 
ATOM   5239  C2'  DA A 255     121.463-212.909 157.493 
ATOM   5240  C1'  DA A 255     122.333-211.997 156.633 
ATOM   5241  N9   DA A 255     123.243-211.121 157.420 
ATOM   5242  C8   DA A 255     123.023-210.544 158.639 
ATOM   5243  N7   DA A 255     124.017-209.830 159.068 
ATOM   5244  C5   DA A 255     124.967-209.939 158.063 
ATOM   5245  C6   DA A 255     126.258-209.405 157.917 
ATOM   5246  N6   DA A 255     126.839-208.615 158.831 
ATOM   5247  N1   DA A 255     126.932-209.713 156.794 
ATOM   5248  C2   DA A 255     126.349-210.497 155.889 
ATOM   5249  N3   DA A 255     125.156-211.052 155.916 
ATOM   5250  C4   DA A 255     124.503-210.728 157.050 
ATOM   5251  P    DA A 256     120.550-215.719 155.584 
ATOM   5252  OP1  DA A 256     119.313-215.892 154.791 
ATOM   5253  OP2  DA A 256     120.483-216.156 156.996 
ATOM   5254  O5'  DA A 256     121.767-216.456 154.851 
ATOM   5255  C5'  DA A 256     122.500-215.750 153.833 
ATOM   5256  C4'  DA A 256     123.989-215.976 154.014 
ATOM   5257  O4'  DA A 256     124.592-215.004 154.914 
ATOM   5258  C3'  DA A 256     124.388-217.327 154.609 
ATOM   5259  O3'  DA A 256     125.592-217.764 153.989 
ATOM   5260  C2'  DA A 256     124.678-217.032 156.080 
ATOM   5261  C1'  DA A 256     125.393-215.702 155.856 
ATOM   5262  N9   DA A 256     125.499-214.865 157.084 
ATOM   5263  C8   DA A 256     124.608-214.750 158.111 
ATOM   5264  N7   DA A 256     124.988-213.935 159.046 
ATOM   5265  C5   DA A 256     126.222-213.475 158.608 
ATOM   5266  C6   DA A 256     127.149-212.575 159.159 
ATOM   5267  N6   DA A 256     126.964-211.948 160.330 
ATOM   5268  N1   DA A 256     128.276-212.342 158.462 
ATOM   5269  C2   DA A 256     128.454-212.967 157.299 
ATOM   5270  N3   DA A 256     127.665-213.823 156.688 
ATOM   5271  C4   DA A 256     126.544-214.039 157.406 
ATOM   5272  P    DC A 257     125.762-219.315 153.635 
ATOM   5273  OP1  DC A 257     125.114-219.601 152.335 
ATOM   5274  OP2  DC A 257     125.312-220.138 154.779 
ATOM   5275  O5'  DC A 257     127.351-219.432 153.482 
ATOM   5276  C5'  DC A 257     128.094-218.284 153.031 
ATOM   5277  C4'  DC A 257     129.348-218.117 153.866 
ATOM   5278  O4'  DC A 257     129.117-217.312 155.058 
ATOM   5279  C3'  DC A 257     129.964-219.407 154.407 
ATOM   5280  O3'  DC A 257     131.381-219.285 154.385 
ATOM   5281  C2'  DC A 257     129.505-219.475 155.864 
ATOM   5282  C1'  DC A 257     129.677-217.991 156.172 
ATOM   5283  N1   DC A 257     128.954-217.546 157.396 
ATOM   5284  C2   DC A 257     129.542-216.550 158.172 
ATOM   5285  O2   DC A 257     130.629-216.081 157.815 
ATOM   5286  N3   DC A 257     128.900-216.131 159.292 
ATOM   5287  C4   DC A 257     127.723-216.665 159.643 
ATOM   5288  N4   DC A 257     127.135-216.223 160.745 
ATOM   5289  C5   DC A 257     127.102-217.691 158.860 
ATOM   5290  C6   DC A 257     127.760-218.096 157.744 
ATOM   5291  P    DA A 258     132.263-220.554 153.964 
ATOM   5292  OP1  DA A 258     132.352-220.628 152.488 
ATOM   5293  OP2  DA A 258     131.750-221.762 154.645 
ATOM   5294  O5'  DA A 258     133.691-220.161 154.570 
ATOM   5295  C5'  DA A 258     134.047-218.769 154.672 
ATOM   5296  C4'  DA A 258     134.693-218.496 156.016 
ATOM   5297  O4'  DA A 258     133.716-218.167 157.045 
ATOM   5298  C3'  DA A 258     135.488-219.654 156.620 
ATOM   5299  O3'  DA A 258     136.629-219.130 157.288 
ATOM   5300  C2'  DA A 258     134.551-220.264 157.663 
ATOM   5301  C1'  DA A 258     133.999-218.946 158.197 
ATOM   5302  N9   DA A 258     132.739-219.097 158.975 
ATOM   5303  C8   DA A 258     131.720-219.984 158.778 
ATOM   5304  N7   DA A 258     130.749-219.868 159.630 
ATOM   5305  C5   DA A 258     131.152-218.827 160.454 
ATOM   5306  C6   DA A 258     130.551-218.212 161.566 
ATOM   5307  N6   DA A 258     129.360-218.579 162.061 
ATOM   5308  N1   DA A 258     131.223-217.205 162.154 
ATOM   5309  C2   DA A 258     132.405-216.845 161.658 
ATOM   5310  N3   DA A 258     133.061-217.341 160.633 
ATOM   5311  C4   DA A 258     132.368-218.348 160.062 
ATOM   5312  P    DA A 259     138.019-219.916 157.182 
ATOM   5313  OP1  DA A 259     138.710-219.537 155.930 
ATOM   5314  OP2  DA A 259     137.786-221.364 157.383 
ATOM   5315  O5'  DA A 259     138.814-219.322 158.437 
ATOM   5316  C5'  DA A 259     138.533-217.977 158.868 
ATOM   5317  C4'  DA A 259     138.430-217.927 160.379 
ATOM   5318  O4'  DA A 259     137.081-218.200 160.852 
ATOM   5319  C3'  DA A 259     139.298-218.931 161.138 
ATOM   5320  O3'  DA A 259     139.779-218.316 162.327 
ATOM   5321  C2'  DA A 259     138.339-220.055 161.527 
ATOM   5322  C1'  DA A 259     137.158-219.161 161.894 
ATOM   5323  N9   DA A 259     135.857-219.882 161.956 
ATOM   5324  C8   DA A 259     135.430-220.929 161.191 
ATOM   5325  N7   DA A 259     134.237-221.345 161.486 
ATOM   5326  C5   DA A 259     133.842-220.513 162.525 
ATOM   5327  C6   DA A 259     132.663-220.442 163.285 
ATOM   5328  N6   DA A 259     131.616-221.259 163.105 
ATOM   5329  N1   DA A 259     132.599-219.496 164.241 
ATOM   5330  C2   DA A 259     133.642-218.687 164.415 
ATOM   5331  N3   DA A 259     134.788-218.659 163.771 
ATOM   5332  C4   DA A 259     134.827-219.615 162.820 
ATOM   5333  P    DG A 260     141.282-218.606 162.798 
ATOM   5334  OP1  DG A 260     142.209-217.703 162.081 
ATOM   5335  OP2  DG A 260     141.566-220.053 162.683 
ATOM   5336  O5'  DG A 260     141.214-218.194 164.343 
ATOM   5337  C5'  DG A 260     140.291-217.167 164.752 
ATOM   5338  C4'  DG A 260     139.584-217.583 166.026 
ATOM   5339  O4'  DG A 260     138.377-218.356 165.764 
ATOM   5340  C3'  DG A 260     140.390-218.470 166.975 
ATOM   5341  O3'  DG A 260     140.080-218.110 168.316 
ATOM   5342  C2'  DG A 260     139.870-219.884 166.719 
ATOM   5343  C1'  DG A 260     138.396-219.510 166.589 
ATOM   5344  N9   DG A 260     137.567-220.561 165.936 
ATOM   5345  C8   DG A 260     137.906-221.437 164.928 
ATOM   5346  N7   DG A 260     136.936-222.245 164.574 
ATOM   5347  C5   DG A 260     135.880-221.879 165.408 
ATOM   5348  C6   DG A 260     134.562-222.399 165.494 
ATOM   5349  O6   DG A 260     134.047-223.303 164.841 
ATOM   5350  N1   DG A 260     133.815-221.737 166.477 
ATOM   5351  C2   DG A 260     134.280-220.708 167.273 
ATOM   5352  N2   DG A 260     133.409-220.208 168.153 
ATOM   5353  N3   DG A 260     135.516-220.221 167.191 
ATOM   5354  C4   DG A 260     136.255-220.853 166.242 
ATOM   5355  P    DC A 261     141.255-218.080 169.402 
ATOM   5356  OP1  DC A 261     141.964-216.783 169.331 
ATOM   5357  OP2  DC A 261     142.095-219.289 169.257 
ATOM   5358  O5'  DC A 261     140.424-218.164 170.768 
ATOM   5359  C5'  DC A 261     139.097-217.607 170.813 
ATOM   5360  C4'  DC A 261     138.161-218.555 171.536 
ATOM   5361  O4'  DC A 261     137.559-219.532 170.639 
ATOM   5362  C3'  DC A 261     138.795-219.406 172.636 
ATOM   5363  O3'  DC A 261     137.865-219.549 173.702 
ATOM   5364  C2'  DC A 261     139.009-220.775 171.991 
ATOM   5365  C1'  DC A 261     137.691-220.818 171.225 
ATOM   5366  N1   DC A 261     137.665-221.829 170.132 
ATOM   5367  C2   DC A 261     136.459-222.474 169.871 
ATOM   5368  O2   DC A 261     135.468-222.183 170.550 
ATOM   5369  N3   DC A 261     136.416-223.400 168.878 
ATOM   5370  C4   DC A 261     137.512-223.686 168.164 
ATOM   5371  N4   DC A 261     137.418-224.597 167.207 
ATOM   5372  C5   DC A 261     138.762-223.035 168.416 
ATOM   5373  C6   DC A 261     138.786-222.114 169.413 
ATOM   5374  P    DA A 262     138.397-219.497 175.210 
ATOM   5375  OP1  DA A 262     138.516-218.087 175.645 
ATOM   5376  OP2  DA A 262     139.621-220.320 175.333 
ATOM   5377  O5'  DA A 262     137.195-220.202 175.995 
ATOM   5378  C5'  DA A 262     135.858-220.085 175.474 
ATOM   5379  C4'  DA A 262     135.156-221.428 175.542 
ATOM   5380  O4'  DA A 262     135.389-222.237 174.354 
ATOM   5381  C3'  DA A 262     135.574-222.339 176.696 
ATOM   5382  O3'  DA A 262     134.429-223.042 177.165 
ATOM   5383  C2'  DA A 262     136.537-223.345 176.066 
ATOM   5384  C1'  DA A 262     135.761-223.543 174.767 
ATOM   5385  N9   DA A 262     136.566-224.161 173.677 
ATOM   5386  C8   DA A 262     137.894-224.002 173.408 
ATOM   5387  N7   DA A 262     138.308-224.680 172.383 
ATOM   5388  C5   DA A 262     137.170-225.339 171.937 
ATOM   5389  C6   DA A 262     136.945-226.225 170.871 
ATOM   5390  N6   DA A 262     137.904-226.617 170.020 
ATOM   5391  N1   DA A 262     135.695-226.696 170.710 
ATOM   5392  C2   DA A 262     134.746-226.303 171.559 
ATOM   5393  N3   DA A 262     134.838-225.485 172.585 
ATOM   5394  C4   DA A 262     136.098-225.029 172.724 
ATOM   5395  P    DT A 263     134.252-223.272 178.739 
ATOM   5396  OP1  DT A 263     133.635-222.073 179.350 
ATOM   5397  OP2  DT A 263     135.539-223.709 179.325 
ATOM   5398  O5'  DT A 263     133.210-224.486 178.765 
ATOM   5399  C5'  DT A 263     132.260-224.614 177.691 
ATOM   5400  C4'  DT A 263     132.166-226.062 177.251 
ATOM   5401  O4'  DT A 263     133.145-226.395 176.226 
ATOM   5402  C3'  DT A 263     132.405-227.105 178.341 
ATOM   5403  O3'  DT A 263     131.537-228.210 178.121 
ATOM   5404  C2'  DT A 263     133.845-227.569 178.125 
ATOM   5405  C1'  DT A 263     133.793-227.600 176.601 
ATOM   5406  N1   DT A 263     135.136-227.623 175.956 
ATOM   5407  C2   DT A 263     135.258-228.340 174.790 
ATOM   5408  O2   DT A 263     134.327-228.941 174.280 
ATOM   5409  N3   DT A 263     136.517-228.340 174.221 
ATOM   5410  C4   DT A 263     137.636-227.697 174.711 
ATOM   5411  O4   DT A 263     138.711-227.769 174.113 
ATOM   5412  C5   DT A 263     137.408-226.972 175.939 
ATOM   5413  C7   DT A 263     138.575-226.244 176.539 
ATOM   5414  C6   DT A 263     136.195-226.956 176.513 
ATOM   5415  P    DT A 264     130.851-228.922 179.379 
ATOM   5416  OP1  DT A 264     129.632-228.177 179.766 
ATOM   5417  OP2  DT A 264     131.856-229.120 180.446 
ATOM   5418  O5'  DT A 264     130.442-230.338 178.756 
ATOM   5419  C5'  DT A 264     130.127-230.419 177.354 
ATOM   5420  C4'  DT A 264     130.783-231.643 176.747 
ATOM   5421  O4'  DT A 264     132.135-231.375 176.276 
ATOM   5422  C3'  DT A 264     130.949-232.842 177.681 
ATOM   5423  O3'  DT A 264     130.741-234.038 176.939 
ATOM   5424  C2'  DT A 264     132.414-232.791 178.118 
ATOM   5425  C1'  DT A 264     132.989-232.399 176.761 
ATOM   5426  N1   DT A 264     134.373-231.851 176.833 
ATOM   5427  C2   DT A 264     135.215-232.137 175.787 
ATOM   5428  O2   DT A 264     134.875-232.807 174.826 
ATOM   5429  N3   DT A 264     136.489-231.613 175.889 
ATOM   5430  C4   DT A 264     136.978-230.845 176.926 
ATOM   5431  O4   DT A 264     138.139-230.432 176.906 
ATOM   5432  C5   DT A 264     136.021-230.599 177.978 
ATOM   5433  C7   DT A 264     136.470-229.771 179.146 
ATOM   5434  C6   DT A 264     134.775-231.096 177.904 
ATOM   5435  P    DC A 265     129.943-235.245 177.622 
ATOM   5436  OP1  DC A 265     128.486-235.024 177.474 
ATOM   5437  OP2  DC A 265     130.432-235.444 179.004 
ATOM   5438  O5'  DC A 265     130.396-236.479 176.710 
ATOM   5439  C5'  DC A 265     130.726-236.241 175.328 
ATOM   5440  C4'  DC A 265     131.985-237.000 174.958 
ATOM   5441  O4'  DC A 265     133.194-236.232 175.224 
ATOM   5442  C3'  DC A 265     132.213-238.315 175.703 
ATOM   5443  O3'  DC A 265     132.796-239.256 174.809 
ATOM   5444  C2'  DC A 265     133.237-237.975 176.785 
ATOM   5445  C1'  DC A 265     134.107-237.062 175.925 
ATOM   5446  N1   DC A 265     135.017-236.186 176.712 
ATOM   5447  C2   DC A 265     136.267-235.893 176.171 
ATOM   5448  O2   DC A 265     136.565-236.369 175.068 
ATOM   5449  N3   DC A 265     137.112-235.097 176.873 
ATOM   5450  C4   DC A 265     136.752-234.602 178.063 
ATOM   5451  N4   DC A 265     137.612-233.830 178.710 
ATOM   5452  C5   DC A 265     135.472-234.891 178.639 
ATOM   5453  C6   DC A 265     134.642-235.689 177.922 
ATOM   5454  P    DT A 266     132.324-240.784 174.876 
ATOM   5455  OP1  DT A 266     131.087-240.957 174.083 
ATOM   5456  OP2  DT A 266     132.257-241.221 176.287 
ATOM   5457  O5'  DT A 266     133.541-241.522 174.143 
ATOM   5458  C5'  DT A 266     134.274-240.815 173.125 
ATOM   5459  C4'  DT A 266     135.763-241.041 173.306 
ATOM   5460  O4'  DT A 266     136.366-240.069 174.206 
ATOM   5461  C3'  DT A 266     136.162-242.392 173.901 
ATOM   5462  O3'  DT A 266     137.366-242.829 173.281 
ATOM   5463  C2'  DT A 266     136.452-242.097 175.372 
ATOM   5464  C1'  DT A 266     137.167-240.767 175.148 
ATOM   5465  N1   DT A 266     137.273-239.930 176.375 
ATOM   5466  C2   DT A 266     138.407-239.166 176.515 
ATOM   5467  O2   DT A 266     139.303-239.153 175.689 
ATOM   5468  N3   DT A 266     138.471-238.404 177.665 
ATOM   5469  C4   DT A 266     137.518-238.344 178.662 
ATOM   5470  O4   DT A 266     137.687-237.624 179.648 
ATOM   5471  C5   DT A 266     136.365-239.181 178.426 
ATOM   5472  C7   DT A 266     135.280-239.175 179.463 
ATOM   5473  C6   DT A 266     136.277-239.932 177.316 
ATOM   5474  P    DA A 267     137.537-244.380 172.927 
ATOM   5475  OP1  DA A 267     136.888-244.666 171.627 
ATOM   5476  OP2  DA A 267     137.086-245.203 174.071 
ATOM   5477  O5'  DA A 267     139.125-244.497 172.774 
ATOM   5478  C5'  DA A 267     139.868-243.349 172.323 
ATOM   5479  C4'  DA A 267     141.122-243.182 173.158 
ATOM   5480  O4'  DA A 267     140.891-242.378 174.350 
ATOM   5481  C3'  DA A 267     141.738-244.472 173.698 
ATOM   5482  O3'  DA A 267     143.155-244.350 173.676 
ATOM   5483  C2'  DA A 267     141.279-244.540 175.155 
ATOM   5484  C1'  DA A 267     141.451-243.056 175.464 
ATOM   5485  N9   DA A 267     140.729-242.611 176.688 
ATOM   5486  C8   DA A 267     139.532-243.055 177.175 
ATOM   5487  N7   DA A 267     139.162-242.468 178.271 
ATOM   5488  C5   DA A 267     140.187-241.569 178.531 
ATOM   5489  C6   DA A 267     140.390-240.638 179.564 
ATOM   5490  N6   DA A 267     139.529-240.453 180.574 
ATOM   5491  N1   DA A 267     141.517-239.903 179.520 
ATOM   5492  C2   DA A 267     142.370-240.091 178.514 
ATOM   5493  N3   DA A 267     142.286-240.925 177.501 
ATOM   5494  C4   DA A 267     141.150-241.649 177.568 
ATOM   5495  P    DT A 268     144.037-245.619 173.255 
ATOM   5496  OP1  DT A 268     144.126-245.693 171.780 
ATOM   5497  OP2  DT A 268     143.524-246.827 173.937 
ATOM   5498  O5'  DT A 268     145.465-245.226 173.862 
ATOM   5499  C5'  DT A 268     145.822-243.834 173.964 
ATOM   5500  C4'  DT A 268     146.467-243.561 175.308 
ATOM   5501  O4'  DT A 268     145.490-243.232 176.337 
ATOM   5502  C3'  DT A 268     147.262-244.719 175.911 
ATOM   5503  O3'  DT A 268     148.403-244.195 176.580 
ATOM   5504  C2'  DT A 268     146.325-245.329 176.954 
ATOM   5505  C1'  DT A 268     145.773-244.011 177.489 
ATOM   5506  N1   DT A 268     144.513-244.162 178.267 
ATOM   5507  C2   DT A 268     144.327-243.309 179.329 
ATOM   5508  O2   DT A 268     145.139-242.456 179.644 
ATOM   5509  N3   DT A 268     143.148-243.478 180.027 
ATOM   5510  C4   DT A 268     142.163-244.408 179.758 
ATOM   5511  O4   DT A 268     141.148-244.464 180.456 
ATOM   5512  C5   DT A 268     142.449-245.257 178.627 
ATOM   5513  C7   DT A 268     141.428-246.298 178.265 
ATOM   5514  C6   DT A 268     143.587-245.115 177.930 
ATOM   5515  P    DT A 269     149.793-244.982 176.474 
ATOM   5516  OP1  DT A 269     150.484-244.602 175.222 
ATOM   5517  OP2  DT A 269     149.560-246.429 176.675 
ATOM   5518  O5'  DT A 269     150.588-244.387 177.729 
ATOM   5519  C5'  DT A 269     150.307-243.042 178.159 
ATOM   5520  C4'  DT A 269     150.204-242.992 179.671 
ATOM   5521  O4'  DT A 269     148.855-243.266 180.144 
ATOM   5522  C3'  DT A 269     151.072-243.996 180.430 
ATOM   5523  O3'  DT A 269     151.553-243.381 181.619 
ATOM   5524  C2'  DT A 269     150.113-245.120 180.819 
ATOM   5525  C1'  DT A 269     148.932-244.226 181.186 
ATOM   5526  N1   DT A 269     147.631-244.948 181.248 
ATOM   5527  C2   DT A 269     146.725-244.524 182.190 
ATOM   5528  O2   DT A 269     146.946-243.602 182.955 
ATOM   5529  N3   DT A 269     145.529-245.218 182.218 
ATOM   5530  C4   DT A 269     145.176-246.272 181.402 
ATOM   5531  O4   DT A 269     144.075-246.815 181.520 
ATOM   5532  C5   DT A 269     146.192-246.644 180.445 
ATOM   5533  C7   DT A 269     145.887-247.784 179.518 
ATOM   5534  C6   DT A 269     147.362-245.988 180.396 
ATOM   5535  P    DG A 270     153.056-243.671 182.090 
ATOM   5536  OP1  DG A 270     153.983-242.768 181.373 
ATOM   5537  OP2  DG A 270     153.340-245.119 181.974 
ATOM   5538  O5'  DG A 270     152.988-243.259 183.635 
ATOM   5539  C5'  DG A 270     152.065-242.232 184.043 
ATOM   5540  C4'  DG A 270     151.358-242.649 185.318 
ATOM   5541  O4'  DG A 270     150.151-243.421 185.056 
ATOM   5542  C3'  DG A 270     152.164-243.535 186.267 
ATOM   5543  O3'  DG A 270     151.854-243.175 187.607 
ATOM   5544  C2'  DG A 270     151.644-244.950 186.011 
ATOM   5545  C1'  DG A 270     150.170-244.576 185.881 
ATOM   5546  N9   DG A 270     149.341-245.626 185.227 
ATOM   5547  C8   DG A 270     149.680-246.502 184.219 
ATOM   5548  N7   DG A 270     148.710-247.311 183.866 
ATOM   5549  C5   DG A 270     147.654-246.944 184.699 
ATOM   5550  C6   DG A 270     146.336-247.464 184.785 
ATOM   5551  O6   DG A 270     145.821-248.368 184.133 
ATOM   5552  N1   DG A 270     145.589-246.802 185.769 
ATOM   5553  C2   DG A 270     146.054-245.773 186.565 
ATOM   5554  N2   DG A 270     145.183-245.273 187.445 
ATOM   5555  N3   DG A 270     147.290-245.286 186.483 
ATOM   5556  C4   DG A 270     148.029-245.918 185.533 
ATOM   5557  P    DA A 271     153.029-243.145 188.694 
ATOM   5558  OP1  DA A 271     153.738-241.848 188.622 
ATOM   5559  OP2  DA A 271     153.869-244.354 188.549 
ATOM   5560  O5'  DA A 271     152.198-243.229 190.059 
ATOM   5561  C5'  DA A 271     150.871-242.672 190.105 
ATOM   5562  C4'  DA A 271     149.935-243.620 190.828 
ATOM   5563  O4'  DA A 271     149.333-244.597 189.931 
ATOM   5564  C3'  DA A 271     150.569-244.471 191.927 
ATOM   5565  O3'  DA A 271     149.639-244.614 192.994 
ATOM   5566  C2'  DA A 271     150.783-245.841 191.283 
ATOM   5567  C1'  DA A 271     149.465-245.883 190.517 
ATOM   5568  N9   DA A 271     149.439-246.894 189.423 
ATOM   5569  C8   DA A 271     150.464-247.294 188.613 
ATOM   5570  N7   DA A 271     150.127-248.200 187.750 
ATOM   5571  C5   DA A 271     148.780-248.420 188.003 
ATOM   5572  C6   DA A 271     147.833-249.275 187.417 
ATOM   5573  N6   DA A 271     148.115-250.109 186.405 
ATOM   5574  N1   DA A 271     146.582-249.244 187.910 
ATOM   5575  C2   DA A 271     146.307-248.414 188.915 
ATOM   5576  N3   DA A 271     147.104-247.574 189.539 
ATOM   5577  C4   DA A 271     148.350-247.625 189.026 
ATOM   5578  P    DT A 272     150.171-244.562 194.502 
ATOM   5579  OP1  DT A 272     150.290-243.152 194.937 
ATOM   5580  OP2  DT A 272     151.395-245.385 194.625 
ATOM   5581  O5'  DT A 272     148.969-245.267 195.287 
ATOM   5582  C5'  DT A 272     147.632-245.151 194.766 
ATOM   5583  C4'  DT A 272     146.930-246.493 194.834 
ATOM   5584  O4'  DT A 272     147.163-247.302 193.645 
ATOM   5585  C3'  DT A 272     147.348-247.404 195.988 
ATOM   5586  O3'  DT A 272     146.203-248.107 196.457 
ATOM   5587  C2'  DT A 272     148.311-248.410 195.358 
ATOM   5588  C1'  DT A 272     147.535-248.608 194.059 
ATOM   5589  N1   DT A 272     148.340-249.227 192.969 
ATOM   5590  C2   DT A 272     147.681-250.073 192.110 
ATOM   5591  O2   DT A 272     146.494-250.326 192.208 
ATOM   5592  N3   DT A 272     148.461-250.628 191.112 
ATOM   5593  C4   DT A 272     149.808-250.411 190.910 
ATOM   5594  O4   DT A 272     150.399-250.966 189.980 
ATOM   5595  C5   DT A 272     150.409-249.509 191.862 
ATOM   5596  C7   DT A 272     151.874-249.219 191.713 
ATOM   5597  C6   DT A 272     149.677-248.955 192.841 
ATOM   5598  P    DA A 273     146.026-248.338 198.031 
ATOM   5599  OP1  DA A 273     145.409-247.138 198.641 
ATOM   5600  OP2  DA A 273     147.313-248.774 198.617 
ATOM   5601  O5'  DA A 273     144.984-249.551 198.057 
ATOM   5602  C5'  DA A 273     144.034-249.679 196.982 
ATOM   5603  C4'  DA A 273     143.940-251.127 196.542 
ATOM   5604  O4'  DA A 273     144.919-251.460 195.518 
ATOM   5605  C3'  DA A 273     144.179-252.170 197.633 
ATOM   5606  O3'  DA A 273     143.311-253.275 197.412 
ATOM   5607  C2'  DA A 273     145.619-252.634 197.416 
ATOM   5608  C1'  DA A 273     145.567-252.665 195.893 
ATOM   5609  N9   DA A 273     146.910-252.689 195.248 
ATOM   5610  C8   DA A 273     148.062-252.085 195.663 
ATOM   5611  N7   DA A 273     149.075-252.293 194.882 
ATOM   5612  C5   DA A 273     148.561-253.094 193.873 
ATOM   5613  C6   DA A 273     149.140-253.664 192.727 
ATOM   5614  N6   DA A 273     150.428-253.504 192.391 
ATOM   5615  N1   DA A 273     148.344-254.407 191.935 
ATOM   5616  C2   DA A 273     147.065-254.562 192.273 
ATOM   5617  N3   DA A 273     146.417-254.082 193.312 
ATOM   5618  C4   DA A 273     147.235-253.342 194.088 
ATOM   5619  P    DA A 274     142.625-253.987 198.671 
ATOM   5620  OP1  DA A 274     141.406-253.242 199.058 
ATOM   5621  OP2  DA A 274     143.630-254.185 199.738 
ATOM   5622  O5'  DA A 274     142.216-255.403 198.048 
ATOM   5623  C5'  DA A 274     141.901-255.484 196.646 
ATOM   5624  C4'  DA A 274     142.557-256.709 196.038 
ATOM   5625  O4'  DA A 274     143.909-256.440 195.568 
ATOM   5626  C3'  DA A 274     142.723-257.907 196.973 
ATOM   5627  O3'  DA A 274     142.515-259.103 196.231 
ATOM   5628  C2'  DA A 274     144.188-257.856 197.410 
ATOM   5629  C1'  DA A 274     144.763-257.464 196.053 
ATOM   5630  N9   DA A 274     146.147-256.916 196.125 
ATOM   5631  C8   DA A 274     146.707-256.152 197.110 
ATOM   5632  N7   DA A 274     147.942-255.830 196.884 
ATOM   5633  C5   DA A 274     148.225-256.420 195.660 
ATOM   5634  C6   DA A 274     149.383-256.447 194.867 
ATOM   5635  N6   DA A 274     150.527-255.836 195.205 
ATOM   5636  N1   DA A 274     149.323-257.128 193.706 
ATOM   5637  C2   DA A 274     148.183-257.733 193.375 
ATOM   5638  N3   DA A 274     147.045-257.777 194.031 
ATOM   5639  C4   DA A 274     147.132-257.089 195.188 
ATOM   5640  P    DG A 275     141.717-260.310 196.914 
ATOM   5641  OP1  DG A 275     140.260-260.089 196.765 
ATOM   5642  OP2  DG A 275     142.206-260.509 198.296 
ATOM   5643  O5'  DG A 275     142.170-261.544 196.001 
ATOM   5644  C5'  DG A 275     142.500-261.307 194.620 
ATOM   5645  C4'  DG A 275     143.759-262.065 194.250 
ATOM   5646  O4'  DG A 275     144.968-261.297 194.515 
ATOM   5647  C3'  DG A 275     143.987-263.380 194.995 
ATOM   5648  O3'  DG A 275     144.570-264.321 194.101 
ATOM   5649  C2'  DG A 275     145.011-263.040 196.077 
ATOM   5650  C1'  DG A 275     145.881-262.127 195.217 
ATOM   5651  N9   DG A 275     146.791-261.251 196.004 
ATOM   5652  C8   DG A 275     146.587-260.662 197.232 
ATOM   5653  N7   DG A 275     147.598-259.942 197.655 
ATOM   5654  C5   DG A 275     148.540-260.064 196.635 
ATOM   5655  C6   DG A 275     149.840-259.508 196.520 
ATOM   5656  O6   DG A 275     150.439-258.780 197.308 
ATOM   5657  N1   DG A 275     150.456-259.888 195.318 
ATOM   5658  C2   DG A 275     149.889-260.698 194.355 
ATOM   5659  N2   DG A 275     150.639-260.942 193.279 
ATOM   5660  N3   DG A 275     148.668-261.219 194.463 
ATOM   5661  C4   DG A 275     148.058-260.861 195.623 
ATOM   5662  P    DG A 276     144.099-265.849 194.168 
ATOM   5663  OP1  DG A 276     142.861-266.022 193.375 
ATOM   5664  OP2  DG A 276     144.031-266.287 195.579 
ATOM   5665  O5'  DG A 276     145.316-266.587 193.434 
ATOM   5666  C5'  DG A 276     146.048-265.880 192.417 
ATOM   5667  C4'  DG A 276     147.537-266.107 192.598 
ATOM   5668  O4'  DG A 276     148.140-265.134 193.498 
ATOM   5669  C3'  DG A 276     147.936-267.457 193.192 
ATOM   5670  O3'  DG A 276     149.140-267.895 192.573 
ATOM   5671  C2'  DG A 276     148.226-267.162 194.664 
ATOM   5672  C1'  DG A 276     148.941-265.832 194.440 
ATOM   5673  N9   DG A 276     149.047-264.995 195.667 
ATOM   5674  C8   DG A 276     148.160-264.867 196.713 
ATOM   5675  N7   DG A 276     148.556-264.040 197.651 
ATOM   5676  C5   DG A 276     149.794-263.590 197.193 
ATOM   5677  C6   DG A 276     150.708-262.675 197.779 
ATOM   5678  O6   DG A 276     150.611-262.065 198.840 
ATOM   5679  N1   DG A 276     151.845-262.503 196.977 
ATOM   5680  C2   DG A 276     152.068-263.131 195.768 
ATOM   5681  N2   DG A 276     153.217-262.831 195.156 
ATOM   5682  N3   DG A 276     151.211-263.988 195.218 
ATOM   5683  C4   DG A 276     150.103-264.166 195.984 
ATOM   5684  P    DT A 277     149.311-269.446 192.219 
ATOM   5685  OP1  DT A 277     148.662-269.731 190.919 
ATOM   5686  OP2  DT A 277     148.860-270.268 193.363 
ATOM   5687  O5'  DT A 277     150.899-269.562 192.066 
ATOM   5688  C5'  DT A 277     151.642-268.414 191.614 
ATOM   5689  C4'  DT A 277     152.896-268.248 192.450 
ATOM   5690  O4'  DT A 277     152.665-267.443 193.641 
ATOM   5691  C3'  DT A 277     153.512-269.538 192.990 
ATOM   5692  O3'  DT A 277     154.929-269.415 192.968 
ATOM   5693  C2'  DT A 277     153.053-269.605 194.447 
ATOM   5694  C1'  DT A 277     153.225-268.121 194.755 
ATOM   5695  N1   DT A 277     152.503-267.676 195.979 
ATOM   5696  C2   DT A 277     153.095-266.693 196.734 
ATOM   5697  O2   DT A 277     154.165-266.187 196.441 
ATOM   5698  N3   DT A 277     152.397-266.307 197.861 
ATOM   5699  C4   DT A 277     151.184-266.810 198.285 
ATOM   5700  O4   DT A 277     150.654-266.385 199.313 
ATOM   5701  C5   DT A 277     150.641-267.838 197.429 
ATOM   5702  C7   DT A 277     149.322-268.441 197.817 
ATOM   5703  C6   DT A 277     151.299-268.233 196.326 
ATOM   5704  P    DA A 278     155.811-270.684 192.547 
ATOM   5705  OP1  DA A 278     155.900-270.758 191.072 
ATOM   5706  OP2  DA A 278     155.298-271.892 193.228 
ATOM   5707  O5'  DA A 278     157.239-270.291 193.154 
ATOM   5708  C5'  DA A 278     157.596-268.899 193.255 
ATOM   5709  C4'  DA A 278     158.241-268.626 194.600 
ATOM   5710  O4'  DA A 278     157.264-268.297 195.629 
ATOM   5711  C3'  DA A 278     159.036-269.784 195.203 
ATOM   5712  O3'  DA A 278     160.177-269.260 195.872 
ATOM   5713  C2'  DA A 278     158.099-270.395 196.246 
ATOM   5714  C1'  DA A 278     157.547-269.076 196.781 
ATOM   5715  N9   DA A 278     156.287-269.227 197.559 
ATOM   5716  C8   DA A 278     155.268-270.115 197.361 
ATOM   5717  N7   DA A 278     154.297-269.999 198.214 
ATOM   5718  C5   DA A 278     154.700-268.957 199.038 
ATOM   5719  C6   DA A 278     154.100-268.343 200.150 
ATOM   5720  N6   DA A 278     152.908-268.709 200.644 
ATOM   5721  N1   DA A 278     154.771-267.335 200.738 
ATOM   5722  C2   DA A 278     155.953-266.976 200.242 
ATOM   5723  N3   DA A 278     156.609-267.471 199.217 
ATOM   5724  C4   DA A 278     155.917-268.478 198.646 
ATOM   5725  P    DA A 279     161.567-270.047 195.766 
ATOM   5726  OP1  DA A 279     162.258-269.667 194.513 
ATOM   5727  OP2  DA A 279     161.334-271.494 195.966 
ATOM   5728  O5'  DA A 279     162.362-269.452 197.021 
ATOM   5729  C5'  DA A 279     162.081-268.107 197.451 
ATOM   5730  C4'  DA A 279     161.978-268.057 198.963 
ATOM   5731  O4'  DA A 279     160.629-268.331 199.436 
ATOM   5732  C3'  DA A 279     162.846-269.061 199.722 
ATOM   5733  O3'  DA A 279     163.327-268.446 200.911 
ATOM   5734  C2'  DA A 279     161.887-270.185 200.111 
ATOM   5735  C1'  DA A 279     160.706-269.292 200.478 
ATOM   5736  N9   DA A 279     159.405-270.013 200.540 
ATOM   5737  C8   DA A 279     158.978-271.060 199.774 
ATOM   5738  N7   DA A 279     157.785-271.476 200.070 
ATOM   5739  C5   DA A 279     157.390-270.644 201.109 
ATOM   5740  C6   DA A 279     156.211-270.572 201.869 
ATOM   5741  N6   DA A 279     155.164-271.390 201.689 
ATOM   5742  N1   DA A 279     156.147-269.627 202.825 
ATOM   5743  C2   DA A 279     157.190-268.817 202.999 
ATOM   5744  N3   DA A 279     158.337-268.789 202.354 
ATOM   5745  C4   DA A 279     158.375-269.745 201.404 
ATOM   5746  P    DC A 280     164.830-268.737 201.382 
ATOM   5747  OP1  DC A 280     165.757-267.833 200.665 
ATOM   5748  OP2  DC A 280     165.114-270.184 201.266 
ATOM   5749  O5'  DC A 280     164.762-268.324 202.926 
ATOM   5750  C5'  DC A 280     163.839-267.297 203.335 
ATOM   5751  C4'  DC A 280     163.132-267.714 204.609 
ATOM   5752  O4'  DC A 280     161.925-268.486 204.348 
ATOM   5753  C3'  DC A 280     163.938-268.600 205.559 
ATOM   5754  O3'  DC A 280     163.628-268.240 206.899 
ATOM   5755  C2'  DC A 280     163.418-270.015 205.303 
ATOM   5756  C1'  DC A 280     161.944-269.641 205.173 
ATOM   5757  N1   DC A 280     161.115-270.691 204.519 
ATOM   5758  C2   DC A 280     159.802-270.848 204.958 
ATOM   5759  O2   DC A 280     159.384-270.116 205.862 
ATOM   5760  N3   DC A 280     159.029-271.801 204.375 
ATOM   5761  C4   DC A 280     159.520-272.574 203.398 
ATOM   5762  N4   DC A 280     158.728-273.488 202.861 
ATOM   5763  C5   DC A 280     160.868-272.429 202.933 
ATOM   5764  C6   DC A 280     161.624-271.472 203.528 
ATOM   5765  P    DA A 281     164.803-268.210 207.986 
ATOM   5766  OP1  DA A 281     165.512-266.913 207.914 
ATOM   5767  OP2  DA A 281     165.643-269.419 207.841 
ATOM   5768  O5'  DA A 281     163.972-268.295 209.351 
ATOM   5769  C5'  DA A 281     162.645-267.737 209.397 
ATOM   5770  C4'  DA A 281     161.709-268.686 210.119 
ATOM   5771  O4'  DA A 281     161.107-269.662 209.223 
ATOM   5772  C3'  DA A 281     162.343-269.537 211.219 
ATOM   5773  O3'  DA A 281     161.413-269.680 212.285 
ATOM   5774  C2'  DA A 281     162.557-270.906 210.575 
ATOM   5775  C1'  DA A 281     161.239-270.949 209.809 
ATOM   5776  N9   DA A 281     161.213-271.960 208.715 
ATOM   5777  C8   DA A 281     162.238-272.359 207.905 
ATOM   5778  N7   DA A 281     161.901-273.266 207.041 
ATOM   5779  C5   DA A 281     160.554-273.485 207.294 
ATOM   5780  C6   DA A 281     159.607-274.341 206.708 
ATOM   5781  N6   DA A 281     159.889-275.174 205.697 
ATOM   5782  N1   DA A 281     158.356-274.309 207.202 
ATOM   5783  C2   DA A 281     158.081-273.479 208.207 
ATOM   5784  N3   DA A 281     158.878-272.639 208.831 
ATOM   5785  C4   DA A 281     160.124-272.691 208.318 
ATOM   5786  P    DA A 282     161.945-269.627 213.794 
ATOM   5787  OP1  DA A 282     162.064-268.217 214.228 
ATOM   5788  OP2  DA A 282     163.169-270.450 213.916 
ATOM   5789  O5'  DA A 282     160.743-270.332 214.578 
ATOM   5790  C5'  DA A 282     159.406-270.216 214.058 
ATOM   5791  C4'  DA A 282     158.704-271.558 214.125 
ATOM   5792  O4'  DA A 282     158.937-272.368 212.937 
ATOM   5793  C3'  DA A 282     159.122-272.469 215.279 
ATOM   5794  O3'  DA A 282     157.977-273.172 215.749 
ATOM   5795  C2'  DA A 282     160.085-273.475 214.650 
ATOM   5796  C1'  DA A 282     159.309-273.673 213.351 
ATOM   5797  N9   DA A 282     160.114-274.292 212.261 
ATOM   5798  C8   DA A 282     161.443-274.132 211.991 
ATOM   5799  N7   DA A 282     161.856-274.810 210.966 
ATOM   5800  C5   DA A 282     160.718-275.469 210.521 
ATOM   5801  C6   DA A 282     160.493-276.355 209.455 
ATOM   5802  N6   DA A 282     161.452-276.747 208.603 
ATOM   5803  N1   DA A 282     159.243-276.827 209.294 
ATOM   5804  C2   DA A 282     158.294-276.433 210.143 
ATOM   5805  N3   DA A 282     158.386-275.615 211.169 
ATOM   5806  C4   DA A 282     159.647-275.159 211.307 
ATOM   5807  P    DG A 283     157.800-273.403 217.323 
ATOM   5808  OP1  DG A 283     157.183-272.203 217.933 
ATOM   5809  OP2  DG A 283     159.087-273.839 217.908 
ATOM   5810  O5'  DG A 283     156.758-274.616 217.349 
ATOM   5811  C5'  DG A 283     155.808-274.744 216.274 
ATOM   5812  C4'  DG A 283     155.714-276.192 215.834 
ATOM   5813  O4'  DG A 283     156.693-276.525 214.809 
ATOM   5814  C3'  DG A 283     155.953-277.236 216.925 
ATOM   5815  O3'  DG A 283     155.085-278.340 216.704 
ATOM   5816  C2'  DG A 283     157.394-277.699 216.708 
ATOM   5817  C1'  DG A 283     157.341-277.730 215.185 
ATOM   5818  N9   DG A 283     158.684-277.754 214.539 
ATOM   5819  C8   DG A 283     159.855-277.152 214.944 
ATOM   5820  N7   DG A 283     160.872-277.370 214.146 
ATOM   5821  C5   DG A 283     160.336-278.175 213.140 
ATOM   5822  C6   DG A 283     160.954-278.735 211.992 
ATOM   5823  O6   DG A 283     162.119-278.635 211.618 
ATOM   5824  N1   DG A 283     160.043-279.488 211.237 
ATOM   5825  C2   DG A 283     158.711-279.673 211.551 
ATOM   5826  N2   DG A 283     158.008-280.427 210.701 
ATOM   5827  N3   DG A 283     158.132-279.147 212.628 
ATOM   5828  C4   DG A 283     159.002-278.414 213.372 
ATOM   5829  P    DT A 284     154.399-279.052 217.963 
ATOM   5830  OP1  DT A 284     153.180-278.308 218.350 
ATOM   5831  OP2  DT A 284     155.405-279.250 219.030 
ATOM   5832  O5'  DT A 284     153.990-280.468 217.340 
ATOM   5833  C5'  DT A 284     153.675-280.550 215.937 
ATOM   5834  C4'  DT A 284     154.331-281.774 215.330 
ATOM   5835  O4'  DT A 284     155.683-281.505 214.860 
ATOM   5836  C3'  DT A 284     154.497-282.972 216.264 
ATOM   5837  O3'  DT A 284     154.289-284.168 215.522 
ATOM   5838  C2'  DT A 284     155.962-282.921 216.702 
ATOM   5839  C1'  DT A 284     156.538-282.529 215.345 
ATOM   5840  N1   DT A 284     157.921-281.981 215.417 
ATOM   5841  C2   DT A 284     158.763-282.268 214.370 
ATOM   5842  O2   DT A 284     158.423-282.937 213.410 
ATOM   5843  N3   DT A 284     160.037-281.744 214.473 
ATOM   5844  C4   DT A 284     160.526-280.976 215.510 
ATOM   5845  O4   DT A 284     161.687-280.563 215.490 
ATOM   5846  C5   DT A 284     159.569-280.729 216.562 
ATOM   5847  C7   DT A 284     160.018-279.902 217.730 
ATOM   5848  C6   DT A 284     158.323-281.227 216.488 
ATOM   5849  P    DC A 285     153.491-285.375 216.205 
ATOM   5850  OP1  DC A 285     152.034-285.155 216.057 
ATOM   5851  OP2  DC A 285     153.980-285.574 217.587 
ATOM   5852  O5'  DC A 285     153.944-286.610 215.293 
ATOM   5853  C5'  DC A 285     154.274-286.372 213.912 
ATOM   5854  C4'  DC A 285     155.533-287.130 213.542 
ATOM   5855  O4'  DC A 285     156.742-286.362 213.807 
ATOM   5856  C3'  DC A 285     155.761-288.445 214.287 
ATOM   5857  O3'  DC A 285     156.344-289.386 213.393 
ATOM   5858  C2'  DC A 285     156.785-288.105 215.369 
ATOM   5859  C1'  DC A 285     157.655-287.192 214.508 
ATOM   5860  N1   DC A 285     158.565-286.316 215.296 
ATOM   5861  C2   DC A 285     159.815-286.024 214.754 
ATOM   5862  O2   DC A 285     160.113-286.499 213.652 
ATOM   5863  N3   DC A 285     160.660-285.227 215.457 
ATOM   5864  C4   DC A 285     160.300-284.732 216.647 
ATOM   5865  N4   DC A 285     161.160-283.960 217.293 
ATOM   5866  C5   DC A 285     159.020-285.021 217.223 
ATOM   5867  C6   DC A 285     158.190-285.819 216.505 
ATOM   5868  P    DG A 286     155.873-290.915 213.459 
ATOM   5869  OP1  DG A 286     154.635-291.087 212.667 
ATOM   5870  OP2  DG A 286     155.805-291.352 214.871 
ATOM   5871  O5'  DG A 286     157.090-291.652 212.726 
ATOM   5872  C5'  DG A 286     157.822-290.945 211.709 
ATOM   5873  C4'  DG A 286     159.311-291.172 211.889 
ATOM   5874  O4'  DG A 286     159.915-290.199 212.789 
ATOM   5875  C3'  DG A 286     159.710-292.522 212.484 
ATOM   5876  O3'  DG A 286     160.914-292.960 211.865 
ATOM   5877  C2'  DG A 286     160.000-292.227 213.955 
ATOM   5878  C1'  DG A 286     160.715-290.897 213.732 
ATOM   5879  N9   DG A 286     160.822-290.060 214.959 
ATOM   5880  C8   DG A 286     159.934-289.932 216.005 
ATOM   5881  N7   DG A 286     160.330-289.105 216.943 
ATOM   5882  C5   DG A 286     161.568-288.655 216.485 
ATOM   5883  C6   DG A 286     162.482-287.741 217.071 
ATOM   5884  O6   DG A 286     162.385-287.130 218.132 
ATOM   5885  N1   DG A 286     163.619-287.568 216.269 
ATOM   5886  C2   DG A 286     163.843-288.196 215.060 
ATOM   5887  N2   DG A 286     164.991-287.896 214.448 
ATOM   5888  N3   DG A 286     162.985-289.053 214.510 
ATOM   5889  C4   DG A 286     161.877-289.232 215.276 
ATOM   5890  P    DA A 287     161.085-294.511 211.510 
ATOM   5891  OP1  DA A 287     160.437-294.797 210.210 
ATOM   5892  OP2  DA A 287     160.634-295.334 212.655 
ATOM   5893  O5'  DA A 287     162.673-294.627 211.357 
ATOM   5894  C5'  DA A 287     163.416-293.479 210.906 
ATOM   5895  C4'  DA A 287     164.670-293.313 211.741 
ATOM   5896  O4'  DA A 287     164.439-292.508 212.933 
ATOM   5897  C3'  DA A 287     165.286-294.603 212.282 
ATOM   5898  O3'  DA A 287     166.703-294.481 212.260 
ATOM   5899  C2'  DA A 287     164.827-294.670 213.739 
ATOM   5900  C1'  DA A 287     164.999-293.186 214.047 
ATOM   5901  N9   DA A 287     164.277-292.741 215.271 
ATOM   5902  C8   DA A 287     163.080-293.185 215.758 
ATOM   5903  N7   DA A 287     162.710-292.599 216.855 
ATOM   5904  C5   DA A 287     163.735-291.699 217.115 
ATOM   5905  C6   DA A 287     163.938-290.769 218.147 
ATOM   5906  N6   DA A 287     163.077-290.583 219.157 
ATOM   5907  N1   DA A 287     165.065-290.033 218.104 
ATOM   5908  C2   DA A 287     165.918-290.221 217.097 
ATOM   5909  N3   DA A 287     165.834-291.055 216.084 
ATOM   5910  C4   DA A 287     164.698-291.780 216.151 
ATOM   5911  P    DT A 288     167.585-295.749 211.839 
ATOM   5912  OP1  DT A 288     167.674-295.823 210.363 
ATOM   5913  OP2  DT A 288     167.072-296.958 212.520 
ATOM   5914  O5'  DT A 288     169.013-295.356 212.445 
ATOM   5915  C5'  DT A 288     169.370-293.964 212.547 
ATOM   5916  C4'  DT A 288     170.015-293.691 213.891 
ATOM   5917  O4'  DT A 288     169.038-293.363 214.920 
ATOM   5918  C3'  DT A 288     170.810-294.849 214.495 
ATOM   5919  O3'  DT A 288     171.951-294.325 215.163 
ATOM   5920  C2'  DT A 288     169.873-295.460 215.538 
ATOM   5921  C1'  DT A 288     169.322-294.142 216.073 
ATOM   5922  N1   DT A 288     168.061-294.292 216.851 
ATOM   5923  C2   DT A 288     167.875-293.439 217.912 
ATOM   5924  O2   DT A 288     168.687-292.586 218.227 
ATOM   5925  N3   DT A 288     166.696-293.609 218.610 
ATOM   5926  C4   DT A 288     165.711-294.538 218.342 
ATOM   5927  O4   DT A 288     164.696-294.595 219.040 
ATOM   5928  C5   DT A 288     165.997-295.388 217.210 
ATOM   5929  C7   DT A 288     164.976-296.428 216.849 
ATOM   5930  C6   DT A 288     167.135-295.245 216.513 
ATOM   5931  P    DG A 289     173.341-295.112 215.058 
ATOM   5932  OP1  DG A 289     174.032-294.732 213.805 
ATOM   5933  OP2  DG A 289     173.108-296.559 215.258 
ATOM   5934  O5'  DG A 289     174.136-294.517 216.313 
ATOM   5935  C5'  DG A 289     173.855-293.172 216.743 
ATOM   5936  C4'  DG A 289     173.752-293.122 218.254 
ATOM   5937  O4'  DG A 289     172.403-293.396 218.728 
ATOM   5938  C3'  DG A 289     174.620-294.126 219.013 
ATOM   5939  O3'  DG A 289     175.101-293.511 220.202 
ATOM   5940  C2'  DG A 289     173.661-295.251 219.403 
ATOM   5941  C1'  DG A 289     172.480-294.357 219.770 
ATOM   5942  N9   DG A 289     171.179-295.078 219.831 
ATOM   5943  C8   DG A 289     170.732-296.135 219.069 
ATOM   5944  N7   DG A 289     169.525-296.545 219.378 
ATOM   5945  C5   DG A 289     169.146-295.700 220.420 
ATOM   5946  C6   DG A 289     167.942-295.655 221.169 
ATOM   5947  O6   DG A 289     166.945-296.364 221.065 
ATOM   5948  N1   DG A 289     167.976-294.640 222.135 
ATOM   5949  C2   DG A 289     169.035-293.780 222.349 
ATOM   5950  N2   DG A 289     168.871-292.878 223.320 
ATOM   5951  N3   DG A 289     170.165-293.822 221.645 
ATOM   5952  C4   DG A 289     170.148-294.802 220.704 
ATOM   5953  P    DG A 290     176.604-293.802 220.673 
ATOM   5954  OP1  DG A 290     177.531-292.898 219.957 
ATOM   5955  OP2  DG A 290     176.888-295.249 220.558 
ATOM   5956  O5'  DG A 290     176.536-293.389 222.218 
ATOM   5957  C5'  DG A 290     175.613-292.362 222.627 
ATOM   5958  C4'  DG A 290     174.906-292.779 223.901 
ATOM   5959  O4'  DG A 290     173.699-293.551 223.639 
ATOM   5960  C3'  DG A 290     175.712-293.665 224.850 
ATOM   5961  O3'  DG A 290     175.402-293.306 226.191 
ATOM   5962  C2'  DG A 290     175.192-295.080 224.594 
ATOM   5963  C1'  DG A 290     173.718-294.706 224.465 
ATOM   5964  N9   DG A 290     172.889-295.756 223.811 
ATOM   5965  C8   DG A 290     173.228-296.633 222.803 
ATOM   5966  N7   DG A 290     172.258-297.441 222.450 
ATOM   5967  C5   DG A 290     171.202-297.075 223.283 
ATOM   5968  C6   DG A 290     169.884-297.594 223.369 
ATOM   5969  O6   DG A 290     169.369-298.498 222.717 
ATOM   5970  N1   DG A 290     169.137-296.932 224.353 
ATOM   5971  C2   DG A 290     169.602-295.904 225.148 
ATOM   5972  N2   DG A 290     168.731-295.403 226.028 
ATOM   5973  N3   DG A 290     170.838-295.416 225.067 
ATOM   5974  C4   DG A 290     171.577-296.048 224.117 
ATOM   5975  P    DA A 291     176.577-293.276 227.278 
ATOM   5976  OP1  DA A 291     177.286-291.978 227.206 
ATOM   5977  OP2  DA A 291     177.417-294.484 227.133 
ATOM   5978  O5'  DA A 291     175.746-293.360 228.643 
ATOM   5979  C5'  DA A 291     174.419-292.802 228.688 
ATOM   5980  C4'  DA A 291     173.483-293.751 229.411 
ATOM   5981  O4'  DA A 291     172.881-294.728 228.514 
ATOM   5982  C3'  DA A 291     174.118-294.602 230.511 
ATOM   5983  O3'  DA A 291     173.187-294.745 231.577 
ATOM   5984  C2'  DA A 291     174.331-295.971 229.866 
ATOM   5985  C1'  DA A 291     173.013-296.014 229.101 
ATOM   5986  N9   DA A 291     172.988-297.025 228.007 
ATOM   5987  C8   DA A 291     174.012-297.424 227.197 
ATOM   5988  N7   DA A 291     173.675-298.331 226.333 
ATOM   5989  C5   DA A 291     172.328-298.551 226.586 
ATOM   5990  C6   DA A 291     171.382-299.406 226.000 
ATOM   5991  N6   DA A 291     171.663-300.239 224.989 
ATOM   5992  N1   DA A 291     170.130-299.374 226.494 
ATOM   5993  C2   DA A 291     169.855-298.544 227.499 
ATOM   5994  N3   DA A 291     170.652-297.704 228.123 
ATOM   5995  C4   DA A 291     171.898-297.756 227.610 
ATOM   5996  P    DT A 292     173.719-294.692 233.086 
ATOM   5997  OP1  DT A 292     173.839-293.283 233.520 
ATOM   5998  OP2  DT A 292     174.943-295.515 233.208 
ATOM   5999  O5'  DT A 292     172.517-295.398 233.870 
ATOM   6000  C5'  DT A 292     171.180-295.281 233.349 
ATOM   6001  C4'  DT A 292     170.478-296.623 233.417 
ATOM   6002  O4'  DT A 292     170.711-297.433 232.229 
ATOM   6003  C3'  DT A 292     170.896-297.535 234.571 
ATOM   6004  O3'  DT A 292     169.751-298.237 235.041 
ATOM   6005  C2'  DT A 292     171.859-298.540 233.942 
ATOM   6006  C1'  DT A 292     171.083-298.738 232.643 
ATOM   6007  N1   DT A 292     171.888-299.357 231.552 
ATOM   6008  C2   DT A 292     171.229-300.204 230.693 
ATOM   6009  O2   DT A 292     170.042-300.457 230.792 
ATOM   6010  N3   DT A 292     172.009-300.759 229.696 
ATOM   6011  C4   DT A 292     173.356-300.542 229.493 
ATOM   6012  O4   DT A 292     173.947-301.097 228.564 
ATOM   6013  C5   DT A 292     173.957-299.639 230.446 
ATOM   6014  C7   DT A 292     175.422-299.349 230.296 
ATOM   6015  C6   DT A 292     173.225-299.086 231.425 
ATOM   6016  P    DT A 293     169.574-298.468 236.614 
ATOM   6017  OP1  DT A 293     168.957-297.269 237.225 
ATOM   6018  OP2  DT A 293     170.861-298.904 237.200 
ATOM   6019  O5'  DT A 293     168.533-299.682 236.640 
ATOM   6020  C5'  DT A 293     167.582-299.809 235.566 
ATOM   6021  C4'  DT A 293     167.488-301.257 235.126 
ATOM   6022  O4'  DT A 293     168.467-301.590 234.101 
ATOM   6023  C3'  DT A 293     167.727-302.301 236.217 
ATOM   6024  O3'  DT A 293     166.859-303.405 235.996 
ATOM   6025  C2'  DT A 293     169.168-302.765 236.000 
ATOM   6026  C1'  DT A 293     169.116-302.796 234.476 
ATOM   6027  N1   DT A 293     170.458-302.819 233.831 
ATOM   6028  C2   DT A 293     170.580-303.535 232.665 
ATOM   6029  O2   DT A 293     169.649-304.136 232.155 
ATOM   6030  N3   DT A 293     171.839-303.535 232.096 
ATOM   6031  C4   DT A 293     172.958-302.893 232.586 
ATOM   6032  O4   DT A 293     174.033-302.965 231.988 
ATOM   6033  C5   DT A 293     172.730-302.167 233.814 
ATOM   6034  C7   DT A 293     173.897-301.440 234.415 
ATOM   6035  C6   DT A 293     171.517-302.151 234.388 
ATOM   6036  P    DC A 294     166.173-304.117 237.254 
ATOM   6037  OP1  DC A 294     164.954-303.373 237.641 
ATOM   6038  OP2  DC A 294     167.179-304.316 238.321 
ATOM   6039  O5'  DC A 294     165.764-305.533 236.632 
ATOM   6040  C5'  DC A 294     165.449-305.615 235.229 
ATOM   6041  C4'  DC A 294     166.105-306.839 234.622 
ATOM   6042  O4'  DC A 294     167.457-306.570 234.151 
ATOM   6043  C3'  DC A 294     166.271-308.037 235.556 
ATOM   6044  O3'  DC A 294     166.063-309.233 234.814 
ATOM   6045  C2'  DC A 294     167.736-307.986 235.994 
ATOM   6046  C1'  DC A 294     168.312-307.594 234.636 
ATOM   6047  N1   DC A 294     169.695-307.046 234.709 
ATOM   6048  C2   DC A 294     170.561-307.328 233.655 
ATOM   6049  O2   DC A 294     170.149-308.014 232.713 
ATOM   6050  N3   DC A 294     171.826-306.838 233.703 
ATOM   6051  C4   DC A 294     172.233-306.099 234.742 
ATOM   6052  N4   DC A 294     173.477-305.644 234.742 
ATOM   6053  C5   DC A 294     171.359-305.798 235.836 
ATOM   6054  C6   DC A 294     170.098-306.297 235.770 
ATOM   6055  P    DC A 295     165.265-310.441 235.497 
ATOM   6056  OP1  DC A 295     163.808-310.220 235.349 
ATOM   6057  OP2  DC A 295     165.754-310.639 236.879 
ATOM   6058  O5'  DC A 295     165.718-311.675 234.585 
ATOM   6059  C5'  DC A 295     166.048-311.437 233.204 
ATOM   6060  C4'  DC A 295     167.307-312.195 232.834 
ATOM   6061  O4'  DC A 295     168.516-311.427 233.099 
ATOM   6062  C3'  DC A 295     167.535-313.510 233.579 
ATOM   6063  O3'  DC A 295     168.118-314.451 232.684 
ATOM   6064  C2'  DC A 295     168.559-313.170 234.660 
ATOM   6065  C1'  DC A 295     169.429-312.258 233.800 
ATOM   6066  N1   DC A 295     170.339-311.382 234.587 
ATOM   6067  C2   DC A 295     171.589-311.089 234.046 
ATOM   6068  O2   DC A 295     171.887-311.565 232.943 
ATOM   6069  N3   DC A 295     172.434-310.293 234.748 
ATOM   6070  C4   DC A 295     172.074-309.798 235.938 
ATOM   6071  N4   DC A 295     172.934-309.025 236.585 
ATOM   6072  C5   DC A 295     170.794-310.086 236.514 
ATOM   6073  C6   DC A 295     169.964-310.884 235.797 
ATOM   6074  P    DT A 296     167.647-315.980 232.751 
ATOM   6075  OP1  DT A 296     166.409-316.152 231.958 
ATOM   6076  OP2  DT A 296     167.579-316.417 234.163 
ATOM   6077  O5'  DT A 296     168.864-316.717 232.018 
ATOM   6078  C5'  DT A 296     169.596-316.010 231.000 
ATOM   6079  C4'  DT A 296     171.085-316.237 231.181 
ATOM   6080  O4'  DT A 296     171.689-315.265 232.081 
ATOM   6081  C3'  DT A 296     171.484-317.587 231.776 
ATOM   6082  O3'  DT A 296     172.688-318.025 231.156 
ATOM   6083  C2'  DT A 296     171.774-317.292 233.247 
ATOM   6084  C1'  DT A 296     172.489-315.963 233.023 
ATOM   6085  N1   DT A 296     172.596-315.125 234.251 
ATOM   6086  C2   DT A 296     173.729-314.362 234.390 
ATOM   6087  O2   DT A 296     174.625-314.348 233.564 
ATOM   6088  N3   DT A 296     173.793-313.600 235.540 
ATOM   6089  C4   DT A 296     172.841-313.540 236.537 
ATOM   6090  O4   DT A 296     173.009-312.819 237.523 
ATOM   6091  C5   DT A 296     171.687-314.377 236.301 
ATOM   6092  C7   DT A 296     170.602-314.371 237.338 
ATOM   6093  C6   DT A 296     171.599-315.128 235.191 
ATOM   6094  P    DC A 297     172.859-319.576 230.802 
ATOM   6095  OP1  DC A 297     172.211-319.862 229.502 
ATOM   6096  OP2  DC A 297     172.408-320.399 231.946 
ATOM   6097  O5'  DC A 297     174.447-319.692 230.649 
ATOM   6098  C5'  DC A 297     175.190-318.545 230.198 
ATOM   6099  C4'  DC A 297     176.444-318.378 231.033 
ATOM   6100  O4'  DC A 297     176.213-317.573 232.225 
ATOM   6101  C3'  DC A 297     177.060-319.668 231.574 
ATOM   6102  O3'  DC A 297     178.477-319.546 231.552 
ATOM   6103  C2'  DC A 297     176.602-319.735 233.031 
ATOM   6104  C1'  DC A 297     176.773-318.251 233.339 
ATOM   6105  N1   DC A 297     176.051-317.806 234.563 
ATOM   6106  C2   DC A 297     176.639-316.811 235.339 
ATOM   6107  O2   DC A 297     177.726-316.341 234.982 
ATOM   6108  N3   DC A 297     175.996-316.392 236.459 
ATOM   6109  C4   DC A 297     174.819-316.926 236.810 
ATOM   6110  N4   DC A 297     174.232-316.483 237.912 
ATOM   6111  C5   DC A 297     174.198-317.951 236.027 
ATOM   6112  C6   DC A 297     174.856-318.356 234.911 
ATOM   6113  P    DT A 298     179.359-320.814 231.131 
ATOM   6114  OP1  DT A 298     179.448-320.889 229.655 
ATOM   6115  OP2  DT A 298     178.846-322.023 231.812 
ATOM   6116  O5'  DT A 298     180.787-320.421 231.737 
ATOM   6117  C5'  DT A 298     181.144-319.029 231.839 
ATOM   6118  C4'  DT A 298     181.789-318.757 233.183 
ATOM   6119  O4'  DT A 298     180.812-318.428 234.212 
ATOM   6120  C3'  DT A 298     182.584-319.914 233.787 
ATOM   6121  O3'  DT A 298     183.725-319.390 234.455 
ATOM   6122  C2'  DT A 298     181.647-320.525 234.830 
ATOM   6123  C1'  DT A 298     181.096-319.207 235.364 
ATOM   6124  N1   DT A 298     179.835-319.358 236.142 
ATOM   6125  C2   DT A 298     179.649-318.504 237.204 
ATOM   6126  O2   DT A 298     180.461-317.651 237.519 
ATOM   6127  N3   DT A 298     178.470-318.674 237.902 
ATOM   6128  C4   DT A 298     177.486-319.603 237.633 
ATOM   6129  O4   DT A 298     176.470-319.660 238.331 
ATOM   6130  C5   DT A 298     177.771-320.453 236.502 
ATOM   6131  C7   DT A 298     176.750-321.493 236.140 
ATOM   6132  C6   DT A 298     178.909-320.310 235.805 
ATOM   6133  P    DC A 299     185.115-320.177 234.349 
ATOM   6134  OP1  DC A 299     185.806-319.797 233.097 
ATOM   6135  OP2  DC A 299     184.882-321.624 234.550 
ATOM   6136  O5'  DC A 299     185.910-319.583 235.604 
ATOM   6137  C5'  DC A 299     185.630-318.237 236.035 
ATOM   6138  C4'  DC A 299     185.526-318.188 237.546 
ATOM   6139  O4'  DC A 299     184.177-318.461 238.020 
ATOM   6140  C3'  DC A 299     186.394-319.191 238.305 
ATOM   6141  O3'  DC A 299     186.875-318.576 239.494 
ATOM   6142  C2'  DC A 299     185.435-320.316 238.695 
ATOM   6143  C1'  DC A 299     184.254-319.422 239.061 
ATOM   6144  N1   DC A 299     182.953-320.143 239.123 
ATOM   6145  C2   DC A 299     182.024-319.726 240.073 
ATOM   6146  O2   DC A 299     182.314-318.783 240.818 
ATOM   6147  N3   DC A 299     180.830-320.372 240.146 
ATOM   6148  C4   DC A 299     180.554-321.389 239.320
[truncated: 415,700 more chars]
