# Supplementary material for: Characterization of lncRNA-protein interactions associated with Prostate cancer and Androgen receptors by molecular docking simulations
Source: Biochem Biophys Rep. 2025 Mar 9;42:101959. doi: 10.1016/j.bbrep.2025.101959 (PMC11929892; doi:10.1016/j.bbrep.2025.101959)
Supplement: Multimedia component 58 [file mmc58.zip › bbrep_00101959_model_47_mmc58.pdb]

REMARK Number:    47
REMARK Ligand:     lig_628dcb8434e2f.pdb
REMARK Contact:     0     0     0
REMARK Score:  -154.51
REMARK RMSD:    756.69
MODEL       47
ATOM      1  N   ALA A  24      30.357  -5.473 -24.875 
ATOM      2  CA  ALA A  24      30.515  -4.000 -24.871 
ATOM      3  CB  ALA A  24      29.364  -3.347 -25.653 
ATOM      4  C   ALA A  24      30.496  -3.471 -23.474 
ATOM      5  O   ALA A  24      31.409  -3.720 -22.690 
ATOM      6  N   GLN A  25      29.435  -2.716 -23.129 
ATOM      7  CA  GLN A  25      29.334  -2.167 -21.810 
ATOM      8  CB  GLN A  25      28.209  -1.135 -21.640 
ATOM      9  CG  GLN A  25      28.449   0.131 -22.464 
ATOM     10  CD  GLN A  25      27.291   1.085 -22.227 
ATOM     11  OE1 GLN A  25      26.895   1.324 -21.089 
ATOM     12  NE2 GLN A  25      26.734   1.652 -23.331 
ATOM     13  C   GLN A  25      29.084  -3.296 -20.876 
ATOM     14  O   GLN A  25      28.668  -4.376 -21.290 
ATOM     15  N   ASP A  26      29.382  -3.075 -19.584 
ATOM     16  CA  ASP A  26      29.211  -4.105 -18.606 
ATOM     17  CB  ASP A  26      30.274  -4.043 -17.495 
ATOM     18  CG  ASP A  26      30.054  -5.171 -16.494 
ATOM     19  OD1 ASP A  26      28.986  -5.191 -15.826 
ATOM     20  OD2 ASP A  26      30.966  -6.032 -16.381 
ATOM     21  C   ASP A  26      27.866  -3.939 -17.988 
ATOM     22  O   ASP A  26      27.612  -2.985 -17.253 
ATOM     23  N   ASN A  27      26.945  -4.872 -18.288 
ATOM     24  CA  ASN A  27      25.662  -4.773 -17.669 
ATOM     25  CB  ASN A  27      24.503  -4.752 -18.683 
ATOM     26  CG  ASN A  27      24.583  -3.452 -19.471 
ATOM     27  OD1 ASN A  27      24.658  -2.366 -18.897 
ATOM     28  ND2 ASN A  27      24.568  -3.560 -20.827 
ATOM     29  C   ASN A  27      25.467  -5.984 -16.812 
ATOM     30  O   ASN A  27      24.473  -6.696 -16.949 
ATOM     31  N   SER A  28      26.402  -6.226 -15.873 
ATOM     32  CA  SER A  28      26.317  -7.361 -15.002 
ATOM     33  CB  SER A  28      27.559  -7.517 -14.112 
ATOM     34  OG  SER A  28      28.707  -7.731 -14.919 
ATOM     35  C   SER A  28      25.149  -7.145 -14.100 
ATOM     36  O   SER A  28      24.492  -8.089 -13.668 
ATOM     37  N   ARG A  29      24.868  -5.864 -13.806 
ATOM     38  CA  ARG A  29      23.821  -5.471 -12.913 
ATOM     39  CB  ARG A  29      23.787  -3.948 -12.704 
ATOM     40  CG  ARG A  29      25.152  -3.369 -12.324 
ATOM     41  CD  ARG A  29      25.113  -1.897 -11.913 
ATOM     42  NE  ARG A  29      26.512  -1.383 -11.942 
ATOM     43  CZ  ARG A  29      27.390  -1.720 -10.952 
ATOM     44  NH1 ARG A  29      27.024  -2.618  -9.991 
ATOM     45  NH2 ARG A  29      28.642  -1.178 -10.929 
ATOM     46  C   ARG A  29      22.506  -5.884 -13.504 
ATOM     47  O   ARG A  29      21.579  -6.255 -12.784 
ATOM     48  N   TYR A  30      22.378  -5.784 -14.840 
ATOM     49  CA  TYR A  30      21.164  -6.163 -15.505 
ATOM     50  CB  TYR A  30      21.186  -5.817 -17.003 
ATOM     51  CG  TYR A  30      19.900  -6.271 -17.606 
ATOM     52  CD1 TYR A  30      18.727  -5.600 -17.348 
ATOM     53  CD2 TYR A  30      19.876  -7.357 -18.449 
ATOM     54  CE1 TYR A  30      17.543  -6.018 -17.911 
ATOM     55  CE2 TYR A  30      18.698  -7.778 -19.016 
ATOM     56  CZ  TYR A  30      17.529  -7.109 -18.746 
ATOM     57  OH  TYR A  30      16.316  -7.539 -19.327 
ATOM     58  C   TYR A  30      20.959  -7.638 -15.363 
ATOM     59  O   TYR A  30      19.855  -8.092 -15.068 
ATOM     60  N   THR A  31      22.033  -8.431 -15.551 
ATOM     61  CA  THR A  31      21.926  -9.861 -15.473 
ATOM     62  CB  THR A  31      23.230 -10.559 -15.736 
ATOM     63  OG1 THR A  31      23.715 -10.225 -17.028 
ATOM     64  CG2 THR A  31      23.003 -12.080 -15.628 
ATOM     65  C   THR A  31      21.490 -10.229 -14.091 
ATOM     66  O   THR A  31      20.646 -11.105 -13.907 
ATOM     67  N   HIS A  32      22.064  -9.557 -13.079 
ATOM     68  CA  HIS A  32      21.744  -9.842 -11.711 
ATOM     69  ND1 HIS A  32      22.771 -10.826  -8.882 
ATOM     70  CG  HIS A  32      22.450  -9.554  -9.301 
ATOM     71  CB  HIS A  32      22.623  -9.069 -10.710 
ATOM     72  NE2 HIS A  32      22.010  -9.743  -7.096 
ATOM     73  CD2 HIS A  32      21.986  -8.905  -8.198 
ATOM     74  CE1 HIS A  32      22.488 -10.885  -7.556 
ATOM     75  C   HIS A  32      20.311  -9.481 -11.477 
ATOM     76  O   HIS A  32      19.604 -10.145 -10.722 
ATOM     77  N   PHE A  33      19.841  -8.406 -12.133 
ATOM     78  CA  PHE A  33      18.494  -7.942 -11.975 
ATOM     79  CB  PHE A  33      18.233  -6.698 -12.850 
ATOM     80  CG  PHE A  33      16.831  -6.221 -12.683 
ATOM     81  CD1 PHE A  33      15.822  -6.729 -13.471 
ATOM     82  CD2 PHE A  33      16.525  -5.261 -11.749 
ATOM     83  CE1 PHE A  33      14.528  -6.288 -13.327 
ATOM     84  CE2 PHE A  33      15.232  -4.815 -11.599 
ATOM     85  CZ  PHE A  33      14.232  -5.330 -12.388 
ATOM     86  C   PHE A  33      17.577  -9.044 -12.410 
ATOM     87  O   PHE A  33      16.584  -9.337 -11.745 
ATOM     88  N   LEU A  34      17.891  -9.694 -13.546 
ATOM     89  CA  LEU A  34      17.052 -10.740 -14.056 
ATOM     90  CB  LEU A  34      17.509 -11.262 -15.429 
ATOM     91  CG  LEU A  34      17.352 -10.227 -16.561 
ATOM     92  CD1 LEU A  34      17.815 -10.799 -17.911 
ATOM     93  CD2 LEU A  34      15.914  -9.684 -16.622 
ATOM     94  C   LEU A  34      17.034 -11.895 -13.105 
ATOM     95  O   LEU A  34      15.977 -12.463 -12.835 
ATOM     96  N   THR A  35      18.201 -12.276 -12.555 
ATOM     97  CA  THR A  35      18.222 -13.429 -11.706 
ATOM     98  CB  THR A  35      19.611 -13.827 -11.277 
ATOM     99  OG1 THR A  35      19.582 -15.110 -10.672 
ATOM    100  CG2 THR A  35      20.183 -12.793 -10.291 
ATOM    101  C   THR A  35      17.370 -13.183 -10.496 
ATOM    102  O   THR A  35      16.600 -14.054 -10.093 
ATOM    103  N   GLN A  36      17.510 -12.004  -9.861 
ATOM    104  CA  GLN A  36      16.760 -11.714  -8.673 
ATOM    105  CB  GLN A  36      17.330 -10.515  -7.900 
ATOM    106  CG  GLN A  36      18.719 -10.776  -7.318 
ATOM    107  CD  GLN A  36      19.161  -9.521  -6.583 
ATOM    108  OE1 GLN A  36      18.999  -8.403  -7.076 
ATOM    109  NE2 GLN A  36      19.727  -9.702  -5.360 
ATOM    110  C   GLN A  36      15.306 -11.414  -8.928 
ATOM    111  O   GLN A  36      14.428 -11.820  -8.172 
ATOM    112  N   HIS A  37      15.041 -10.560  -9.926 
ATOM    113  CA  HIS A  37      13.739 -10.030 -10.232 
ATOM    114  ND1 HIS A  37      13.488  -7.875  -7.943 
ATOM    115  CG  HIS A  37      14.262  -7.931  -9.081 
ATOM    116  CB  HIS A  37      13.787  -8.508 -10.384 
ATOM    117  NE2 HIS A  37      15.483  -7.062  -7.395 
ATOM    118  CD2 HIS A  37      15.476  -7.429  -8.730 
ATOM    119  CE1 HIS A  37      14.268  -7.348  -6.966 
ATOM    120  C   HIS A  37      12.906 -10.649 -11.327 
ATOM    121  O   HIS A  37      11.752 -10.256 -11.466 
ATOM    122  N   TYR A  38      13.434 -11.530 -12.202 
ATOM    123  CA  TYR A  38      12.632 -11.883 -13.350 
ATOM    124  CB  TYR A  38      13.334 -11.414 -14.642 
ATOM    125  CG  TYR A  38      12.655 -11.872 -15.887 
ATOM    126  CD1 TYR A  38      11.465 -11.319 -16.304 
ATOM    127  CD2 TYR A  38      13.246 -12.841 -16.668 
ATOM    128  CE1 TYR A  38      10.868 -11.746 -17.467 
ATOM    129  CE2 TYR A  38      12.653 -13.271 -17.830 
ATOM    130  CZ  TYR A  38      11.459 -12.724 -18.231 
ATOM    131  OH  TYR A  38      10.848 -13.164 -19.425 
ATOM    132  C   TYR A  38      12.379 -13.364 -13.432 
ATOM    133  O   TYR A  38      13.285 -14.174 -13.250 
ATOM    134  N   ASP A  39      11.102 -13.741 -13.690 
ATOM    135  CA  ASP A  39      10.698 -15.112 -13.886 
ATOM    136  CB  ASP A  39      10.028 -15.729 -12.643 
ATOM    137  CG  ASP A  39       9.940 -17.238 -12.841 
ATOM    138  OD1 ASP A  39      10.562 -17.742 -13.815 
ATOM    139  OD2 ASP A  39       9.249 -17.904 -12.025 
ATOM    140  C   ASP A  39       9.669 -15.081 -14.984 
ATOM    141  O   ASP A  39       8.529 -14.682 -14.754 
ATOM    142  N   ALA A  40      10.037 -15.519 -16.207 
ATOM    143  CA  ALA A  40       9.168 -15.355 -17.343 
ATOM    144  CB  ALA A  40       9.809 -15.843 -18.652 
ATOM    145  C   ALA A  40       7.861 -16.082 -17.196 
ATOM    146  O   ALA A  40       6.812 -15.469 -17.390 
ATOM    147  N   LYS A  41       7.868 -17.386 -16.837 
ATOM    148  CA  LYS A  41       6.612 -18.091 -16.756 
ATOM    149  CB  LYS A  41       6.394 -19.072 -17.922 
ATOM    150  CG  LYS A  41       6.320 -18.394 -19.293 
ATOM    151  CD  LYS A  41       6.383 -19.380 -20.462 
ATOM    152  CE  LYS A  41       6.315 -18.723 -21.842 
ATOM    153  NZ  LYS A  41       6.395 -19.761 -22.893 
ATOM    154  C   LYS A  41       6.607 -18.900 -15.492 
ATOM    155  O   LYS A  41       6.979 -20.072 -15.469 
ATOM    156  N   PRO A  42       6.164 -18.261 -14.447 
ATOM    157  CA  PRO A  42       6.146 -18.766 -13.096 
ATOM    158  CD  PRO A  42       5.459 -16.998 -14.579 
ATOM    159  CB  PRO A  42       5.693 -17.583 -12.242 
ATOM    160  CG  PRO A  42       4.817 -16.760 -13.203 
ATOM    161  C   PRO A  42       5.350 -19.982 -12.740 
ATOM    162  O   PRO A  42       5.866 -20.776 -11.954 
ATOM    163  N   GLN A  43       4.106 -20.125 -13.253 
ATOM    164  CA  GLN A  43       3.233 -21.210 -12.882 
ATOM    165  CB  GLN A  43       3.921 -22.559 -12.575 
ATOM    166  CG  GLN A  43       2.969 -23.746 -12.437 
ATOM    167  CD  GLN A  43       2.653 -24.258 -13.835 
ATOM    168  OE1 GLN A  43       2.011 -23.577 -14.631 
ATOM    169  NE2 GLN A  43       3.125 -25.496 -14.144 
ATOM    170  C   GLN A  43       2.428 -20.772 -11.677 
ATOM    171  O   GLN A  43       1.781 -19.726 -11.696 
ATOM    172  N   GLY A  44       2.476 -21.564 -10.580 
ATOM    173  CA  GLY A  44       1.617 -21.423  -9.423 
ATOM    174  C   GLY A  44       1.682 -20.099  -8.711 
ATOM    175  O   GLY A  44       0.636 -19.515  -8.436 
ATOM    176  N   ARG A  45       2.881 -19.573  -8.391 
ATOM    177  CA  ARG A  45       2.966 -18.320  -7.681 
ATOM    178  CB  ARG A  45       2.277 -17.177  -8.444 
ATOM    179  CG  ARG A  45       2.951 -16.883  -9.786 
ATOM    180  CD  ARG A  45       2.084 -16.065 -10.743 
ATOM    181  NE  ARG A  45       2.134 -14.640 -10.313 
ATOM    182  CZ  ARG A  45       1.083 -13.819 -10.595 
ATOM    183  NH1 ARG A  45      -0.026 -14.325 -11.205 
ATOM    184  NH2 ARG A  45       1.132 -12.493 -10.270 
ATOM    185  C   ARG A  45       2.353 -18.422  -6.307 
ATOM    186  O   ARG A  45       1.777 -17.453  -5.809 
ATOM    187  N   ASP A  46       2.452 -19.607  -5.663 
ATOM    188  CA  ASP A  46       1.984 -19.790  -4.311 
ATOM    189  CB  ASP A  46       1.250 -21.127  -4.079 
ATOM    190  CG  ASP A  46       2.197 -22.277  -4.390 
ATOM    191  OD1 ASP A  46       3.256 -22.021  -5.022 
ATOM    192  OD2 ASP A  46       1.866 -23.431  -4.005 
ATOM    193  C   ASP A  46       3.161 -19.699  -3.376 
ATOM    194  O   ASP A  46       4.259 -19.317  -3.777 
ATOM    195  N   ASP A  47       2.954 -20.056  -2.089 
ATOM    196  CA  ASP A  47       3.986 -19.963  -1.086 
ATOM    197  CB  ASP A  47       3.505 -20.399   0.311 
ATOM    198  CG  ASP A  47       2.512 -19.366   0.829 
ATOM    199  OD1 ASP A  47       2.392 -18.285   0.192 
ATOM    200  OD2 ASP A  47       1.859 -19.643   1.870 
ATOM    201  C   ASP A  47       5.122 -20.868  -1.453 
ATOM    202  O   ASP A  47       6.290 -20.503  -1.321 
ATOM    203  N   ARG A  48       4.797 -22.077  -1.942 
ATOM    204  CA  ARG A  48       5.781 -23.061  -2.293 
ATOM    205  CB  ARG A  48       5.140 -24.351  -2.823 
ATOM    206  CG  ARG A  48       6.146 -25.430  -3.211 
ATOM    207  CD  ARG A  48       5.521 -26.560  -4.029 
ATOM    208  NE  ARG A  48       5.134 -25.982  -5.348 
ATOM    209  CZ  ARG A  48       4.541 -26.764  -6.297 
ATOM    210  NH1 ARG A  48       4.304 -28.084  -6.046 
ATOM    211  NH2 ARG A  48       4.179 -26.221  -7.497 
ATOM    212  C   ARG A  48       6.632 -22.511  -3.395 
ATOM    213  O   ARG A  48       7.843 -22.722  -3.421 
ATOM    214  N   TYR A  49       6.004 -21.778  -4.332 
ATOM    215  CA  TYR A  49       6.690 -21.207  -5.452 
ATOM    216  CB  TYR A  49       5.716 -20.385  -6.317 
ATOM    217  CG  TYR A  49       6.455 -19.484  -7.246 
ATOM    218  CD1 TYR A  49       6.995 -19.944  -8.423 
ATOM    219  CD2 TYR A  49       6.580 -18.149  -6.930 
ATOM    220  CE1 TYR A  49       7.662 -19.084  -9.266 
ATOM    221  CE2 TYR A  49       7.244 -17.287  -7.767 
ATOM    222  CZ  TYR A  49       7.787 -17.755  -8.938 
ATOM    223  OH  TYR A  49       8.468 -16.868  -9.798 
ATOM    224  C   TYR A  49       7.763 -20.299  -4.937 
ATOM    225  O   TYR A  49       8.907 -20.361  -5.387 
ATOM    226  N   CYS A  50       7.427 -19.442  -3.956 
ATOM    227  CA  CYS A  50       8.387 -18.513  -3.432 
ATOM    228  CB  CYS A  50       7.789 -17.543  -2.401 
ATOM    229  SG  CYS A  50       6.919 -16.168  -3.203 
ATOM    230  C   CYS A  50       9.521 -19.233  -2.772 
ATOM    231  O   CYS A  50      10.680 -18.874  -2.966 
ATOM    232  N   GLU A  51       9.232 -20.282  -1.984 
ATOM    233  CA  GLU A  51      10.291 -20.937  -1.274 
ATOM    234  CB  GLU A  51       9.814 -22.052  -0.328 
ATOM    235  CG  GLU A  51       9.046 -21.500   0.875 
ATOM    236  CD  GLU A  51       8.647 -22.660   1.776 
ATOM    237  OE1 GLU A  51       8.797 -23.834   1.341 
ATOM    238  OE2 GLU A  51       8.191 -22.384   2.918 
ATOM    239  C   GLU A  51      11.271 -21.539  -2.238 
ATOM    240  O   GLU A  51      12.477 -21.471  -2.014 
ATOM    241  N   SER A  52      10.782 -22.163  -3.323 
ATOM    242  CA  SER A  52      11.648 -22.819  -4.266 
ATOM    243  CB  SER A  52      10.871 -23.670  -5.287 
ATOM    244  OG  SER A  52      11.770 -24.296  -6.189 
ATOM    245  C   SER A  52      12.484 -21.840  -5.041 
ATOM    246  O   SER A  52      13.695 -22.015  -5.173 
ATOM    247  N   ILE A  53      11.853 -20.774  -5.572 
ATOM    248  CA  ILE A  53      12.510 -19.830  -6.436 
ATOM    249  CB  ILE A  53      11.569 -18.839  -7.063 
ATOM    250  CG1 ILE A  53      12.268 -18.100  -8.213 
ATOM    251  CG2 ILE A  53      11.022 -17.910  -5.967 
ATOM    252  CD1 ILE A  53      11.307 -17.285  -9.080 
ATOM    253  C   ILE A  53      13.564 -19.071  -5.697 
ATOM    254  O   ILE A  53      14.625 -18.777  -6.243 
ATOM    255  N   MET A  54      13.288 -18.724  -4.431 
ATOM    256  CA  MET A  54      14.208 -17.931  -3.681 
ATOM    257  CB  MET A  54      13.657 -17.630  -2.278 
ATOM    258  CG  MET A  54      14.129 -16.292  -1.716 
ATOM    259  SD  MET A  54      13.400 -14.851  -2.557 
ATOM    260  CE  MET A  54      13.965 -13.641  -1.327 
ATOM    261  C   MET A  54      15.482 -18.715  -3.574 
ATOM    262  O   MET A  54      16.577 -18.162  -3.661 
ATOM    263  N   ARG A  55      15.360 -20.040  -3.377 
ATOM    264  CA  ARG A  55      16.487 -20.926  -3.259 
ATOM    265  CB  ARG A  55      16.035 -22.353  -2.921 
ATOM    266  CG  ARG A  55      15.198 -22.413  -1.641 
ATOM    267  CD  ARG A  55      14.502 -23.757  -1.423 
ATOM    268  NE  ARG A  55      15.339 -24.566  -0.498 
ATOM    269  CZ  ARG A  55      15.110 -25.907  -0.399 
ATOM    270  NH1 ARG A  55      14.168 -26.490  -1.198 
ATOM    271  NH2 ARG A  55      15.823 -26.659   0.486 
ATOM    272  C   ARG A  55      17.249 -20.983  -4.555 
ATOM    273  O   ARG A  55      18.476 -20.907  -4.565 
ATOM    274  N   ARG A  56      16.538 -21.101  -5.694 
ATOM    275  CA  ARG A  56      17.186 -21.258  -6.971 
ATOM    276  CB  ARG A  56      16.203 -21.454  -8.140 
ATOM    277  CG  ARG A  56      15.409 -22.759  -8.083 
ATOM    278  CD  ARG A  56      14.767 -23.128  -9.423 
ATOM    279  NE  ARG A  56      13.877 -22.004  -9.821 
ATOM    280  CZ  ARG A  56      12.561 -22.008  -9.459 
ATOM    281  NH1 ARG A  56      12.047 -23.057  -8.752 
ATOM    282  NH2 ARG A  56      11.757 -20.960  -9.804 
ATOM    283  C   ARG A  56      17.993 -20.038  -7.297 
ATOM    284  O   ARG A  56      19.094 -20.132  -7.842 
ATOM    285  N   ARG A  57      17.434 -18.858  -6.981 
ATOM    286  CA  ARG A  57      17.989 -17.566  -7.272 
ATOM    287  CB  ARG A  57      16.981 -16.432  -7.028 
ATOM    288  CG  ARG A  57      15.720 -16.618  -7.872 
ATOM    289  CD  ARG A  57      16.007 -16.749  -9.368 
ATOM    290  NE  ARG A  57      14.774 -17.286 -10.009 
ATOM    291  CZ  ARG A  57      14.462 -16.937 -11.292 
ATOM    292  NH1 ARG A  57      15.255 -16.058 -11.970 
ATOM    293  NH2 ARG A  57      13.356 -17.462 -11.896 
ATOM    294  C   ARG A  57      19.215 -17.308  -6.446 
ATOM    295  O   ARG A  57      20.047 -16.489  -6.833 
ATOM    296  N   GLY A  58      19.345 -17.952  -5.266 
ATOM    297  CA  GLY A  58      20.518 -17.749  -4.452 
ATOM    298  C   GLY A  58      20.249 -16.676  -3.435 
ATOM    299  O   GLY A  58      21.171 -16.056  -2.910 
ATOM    300  N   LEU A  59      18.957 -16.404  -3.197 
ATOM    301  CA  LEU A  59      18.390 -15.442  -2.291 
ATOM    302  CB  LEU A  59      16.997 -14.993  -2.748 
ATOM    303  CG  LEU A  59      17.057 -14.335  -4.141 
ATOM    304  CD1 LEU A  59      15.690 -13.786  -4.573 
ATOM    305  CD2 LEU A  59      18.175 -13.282  -4.214 
ATOM    306  C   LEU A  59      18.342 -15.875  -0.842 
ATOM    307  O   LEU A  59      17.877 -15.107  -0.005 
ATOM    308  N   THR A  60      18.628 -17.158  -0.543 
ATOM    309  CA  THR A  60      18.521 -17.780   0.758 
ATOM    310  CB  THR A  60      18.422 -19.273   0.655 
ATOM    311  OG1 THR A  60      19.592 -19.810   0.057 
ATOM    312  CG2 THR A  60      17.192 -19.608  -0.204 
ATOM    313  C   THR A  60      19.582 -17.448   1.776 
ATOM    314  O   THR A  60      19.306 -17.592   2.964 
ATOM    315  N   SER A  61      20.833 -17.093   1.412 
ATOM    316  CA  SER A  61      21.758 -16.859   2.493 
ATOM    317  CB  SER A  61      22.957 -17.826   2.485 
ATOM    318  OG  SER A  61      22.517 -19.158   2.702 
ATOM    319  C   SER A  61      22.320 -15.475   2.407 
ATOM    320  O   SER A  61      23.186 -15.209   1.575 
ATOM    321  N   PRO A  62      21.889 -14.572   3.254 
ATOM    322  CA  PRO A  62      20.832 -14.844   4.197 
ATOM    323  CD  PRO A  62      22.847 -13.617   3.787 
ATOM    324  CB  PRO A  62      20.985 -13.822   5.320 
ATOM    325  CG  PRO A  62      22.467 -13.428   5.263 
ATOM    326  C   PRO A  62      19.514 -14.718   3.499 
ATOM    327  O   PRO A  62      19.488 -14.279   2.350 
ATOM    328  N   CYS A  63      18.409 -15.091   4.176 
ATOM    329  CA  CYS A  63      17.107 -15.029   3.577 
ATOM    330  CB  CYS A  63      15.980 -15.525   4.508 
ATOM    331  SG  CYS A  63      16.264 -17.191   5.180 
ATOM    332  C   CYS A  63      16.811 -13.590   3.286 
ATOM    333  O   CYS A  63      16.979 -12.728   4.148 
ATOM    334  N   LYS A  64      16.363 -13.286   2.050 
ATOM    335  CA  LYS A  64      16.024 -11.933   1.733 
ATOM    336  CB  LYS A  64      15.958 -11.675   0.217 
ATOM    337  CG  LYS A  64      15.947 -10.196  -0.175 
ATOM    338  CD  LYS A  64      16.188  -9.974  -1.671 
ATOM    339  CE  LYS A  64      16.192  -8.501  -2.084 
ATOM    340  NZ  LYS A  64      16.367  -8.389  -3.549 
ATOM    341  C   LYS A  64      14.671 -11.685   2.334 
ATOM    342  O   LYS A  64      13.782 -12.531   2.250 
ATOM    343  N   ASP A  65      14.485 -10.514   2.975 
ATOM    344  CA  ASP A  65      13.252 -10.245   3.660 
ATOM    345  CB  ASP A  65      13.310  -8.967   4.522 
ATOM    346  CG  ASP A  65      13.625  -7.757   3.647 
ATOM    347  OD1 ASP A  65      14.224  -7.939   2.553 
ATOM    348  OD2 ASP A  65      13.278  -6.626   4.077 
ATOM    349  C   ASP A  65      12.107 -10.144   2.699 
ATOM    350  O   ASP A  65      11.037 -10.700   2.946 
ATOM    351  N   ILE A  66      12.280  -9.419   1.579 
ATOM    352  CA  ILE A  66      11.198  -9.300   0.645 
ATOM    353  CB  ILE A  66      10.432  -8.019   0.848 
ATOM    354  CG1 ILE A  66       9.083  -8.013   0.109 
ATOM    355  CG2 ILE A  66      11.366  -6.859   0.468 
ATOM    356  CD1 ILE A  66       9.205  -8.016  -1.410 
ATOM    357  C   ILE A  66      11.805  -9.311  -0.725 
ATOM    358  O   ILE A  66      12.863  -8.720  -0.940 
ATOM    359  N   ASN A  67      11.179 -10.019  -1.688 
ATOM    360  CA  ASN A  67      11.720 -10.015  -3.017 
ATOM    361  CB  ASN A  67      12.741 -11.139  -3.259 
ATOM    362  CG  ASN A  67      13.477 -10.847  -4.558 
ATOM    363  OD1 ASN A  67      14.272  -9.911  -4.638 
ATOM    364  ND2 ASN A  67      13.214 -11.676  -5.603 
ATOM    365  C   ASN A  67      10.584 -10.205  -3.973 
ATOM    366  O   ASN A  67       9.740 -11.082  -3.786 
ATOM    367  N   THR A  68      10.556  -9.392  -5.048 
ATOM    368  CA  THR A  68       9.471  -9.467  -5.982 
ATOM    369  CB  THR A  68       8.762  -8.158  -6.145 
ATOM    370  OG1 THR A  68       8.269  -7.721  -4.886 
ATOM    371  CG2 THR A  68       7.598  -8.348  -7.130 
ATOM    372  C   THR A  68       9.996  -9.879  -7.324 
ATOM    373  O   THR A  68      11.059  -9.439  -7.762 
ATOM    374  N   PHE A  69       9.236 -10.761  -8.006 
ATOM    375  CA  PHE A  69       9.601 -11.241  -9.309 
ATOM    376  CB  PHE A  69       9.527 -12.774  -9.435 
ATOM    377  CG  PHE A  69      10.543 -13.384  -8.526 
ATOM    378  CD1 PHE A  69      11.831 -13.609  -8.956 
ATOM    379  CD2 PHE A  69      10.207 -13.734  -7.237 
ATOM    380  CE1 PHE A  69      12.768 -14.171  -8.120 
ATOM    381  CE2 PHE A  69      11.140 -14.295  -6.395 
ATOM    382  CZ  PHE A  69      12.423 -14.515  -6.835 
ATOM    383  C   PHE A  69       8.608 -10.690 -10.287 
ATOM    384  O   PHE A  69       7.415 -10.605 -10.001 
ATOM    385  N   ILE A  70       9.099 -10.300 -11.480 
ATOM    386  CA  ILE A  70       8.279  -9.766 -12.530 
ATOM    387  CB  ILE A  70       8.894  -8.585 -13.228 
ATOM    388  CG1 ILE A  70       9.137  -7.438 -12.235 
ATOM    389  CG2 ILE A  70       7.982  -8.201 -14.407 
ATOM    390  CD1 ILE A  70      10.026  -6.325 -12.786 
ATOM    391  C   ILE A  70       8.146 -10.852 -13.550 
ATOM    392  O   ILE A  70       9.106 -11.572 -13.824 
ATOM    393  N   HIS A  71       6.934 -11.011 -14.122 
ATOM    394  CA  HIS A  71       6.704 -12.056 -15.078 
ATOM    395  ND1 HIS A  71       6.623 -14.322 -12.875 
ATOM    396  CG  HIS A  71       5.646 -13.442 -13.288 
ATOM    397  CB  HIS A  71       5.509 -12.942 -14.696 
ATOM    398  NE2 HIS A  71       5.416 -13.823 -11.074 
ATOM    399  CD2 HIS A  71       4.918 -13.148 -12.176 
ATOM    400  CE1 HIS A  71       6.439 -14.514 -11.544 
ATOM    401  C   HIS A  71       6.415 -11.410 -16.399 
ATOM    402  O   HIS A  71       6.310 -10.188 -16.486 
ATOM    403  N   GLY A  72       6.286 -12.218 -17.476 
ATOM    404  CA  GLY A  72       6.017 -11.656 -18.772 
ATOM    405  C   GLY A  72       7.295 -11.593 -19.560 
ATOM    406  O   GLY A  72       8.294 -12.209 -19.193 
ATOM    407  N   ASN A  73       7.269 -10.867 -20.702 
ATOM    408  CA  ASN A  73       8.405 -10.782 -21.584 
ATOM    409  CB  ASN A  73       8.034 -10.508 -23.057 
ATOM    410  CG  ASN A  73       7.346  -9.151 -23.163 
ATOM    411  OD1 ASN A  73       7.968  -8.146 -23.502 
ATOM    412  ND2 ASN A  73       6.017  -9.119 -22.872 
ATOM    413  C   ASN A  73       9.371  -9.723 -21.133 
ATOM    414  O   ASN A  73       8.994  -8.716 -20.538 
ATOM    415  N   LYS A  74      10.668  -9.952 -21.434 
ATOM    416  CA  LYS A  74      11.764  -9.101 -21.052 
ATOM    417  CB  LYS A  74      13.152  -9.709 -21.329 
ATOM    418  CG  LYS A  74      13.502 -10.903 -20.438 
ATOM    419  CD  LYS A  74      14.866 -11.514 -20.762 
ATOM    420  CE  LYS A  74      14.989 -11.999 -22.206 
ATOM    421  NZ  LYS A  74      16.380 -12.427 -22.480 
ATOM    422  C   LYS A  74      11.726  -7.769 -21.741 
ATOM    423  O   LYS A  74      12.108  -6.759 -21.152 
ATOM    424  N   ARG A  75      11.268  -7.726 -23.005 
ATOM    425  CA  ARG A  75      11.336  -6.518 -23.783 
ATOM    426  CB  ARG A  75      10.706  -6.680 -25.174 
ATOM    427  CG  ARG A  75      11.275  -7.856 -25.964 
ATOM    428  CD  ARG A  75      10.777  -7.928 -27.407 
ATOM    429  NE  ARG A  75       9.288  -7.909 -27.372 
ATOM    430  CZ  ARG A  75       8.587  -9.047 -27.093 
ATOM    431  NH1 ARG A  75       9.247 -10.192 -26.754 
ATOM    432  NH2 ARG A  75       7.223  -9.036 -27.147 
ATOM    433  C   ARG A  75      10.568  -5.434 -23.096 
ATOM    434  O   ARG A  75      11.000  -4.283 -23.058 
ATOM    435  N   SER A  76       9.396  -5.775 -22.533 
ATOM    436  CA  SER A  76       8.562  -4.791 -21.905 
ATOM    437  CB  SER A  76       7.236  -5.385 -21.396 
ATOM    438  OG  SER A  76       6.471  -5.878 -22.487 
ATOM    439  C   SER A  76       9.281  -4.196 -20.730 
ATOM    440  O   SER A  76       9.132  -3.009 -20.441 
ATOM    441  N   ILE A  77      10.063  -5.017 -20.003 
ATOM    442  CA  ILE A  77      10.777  -4.552 -18.848 
ATOM    443  CB  ILE A  77      11.426  -5.664 -18.076 
ATOM    444  CG1 ILE A  77      10.357  -6.647 -17.572 
ATOM    445  CG2 ILE A  77      12.260  -5.039 -16.946 
ATOM    446  CD1 ILE A  77      10.932  -7.947 -17.010 
ATOM    447  C   ILE A  77      11.850  -3.586 -19.254 
ATOM    448  O   ILE A  77      12.029  -2.547 -18.626 
ATOM    449  N   LYS A  78      12.600  -3.902 -20.324 
ATOM    450  CA  LYS A  78      13.670  -3.048 -20.763 
ATOM    451  CB  LYS A  78      14.457  -3.613 -21.957 
ATOM    452  CG  LYS A  78      15.314  -4.836 -21.619 
ATOM    453  CD  LYS A  78      15.896  -5.526 -22.854 
ATOM    454  CE  LYS A  78      16.828  -6.696 -22.531 
ATOM    455  NZ  LYS A  78      16.037  -7.912 -22.246 
ATOM    456  C   LYS A  78      13.105  -1.727 -21.186 
ATOM    457  O   LYS A  78      13.736  -0.686 -21.012 
ATOM    458  N   ALA A  79      11.881  -1.748 -21.741 
ATOM    459  CA  ALA A  79      11.200  -0.603 -22.284 
ATOM    460  CB  ALA A  79       9.821  -0.951 -22.871 
ATOM    461  C   ALA A  79      10.987   0.445 -21.231 
ATOM    462  O   ALA A  79      10.878   1.630 -21.545 
ATOM    463  N   ILE A  80      10.868   0.044 -19.956 
ATOM    464  CA  ILE A  80      10.626   1.016 -18.927 
ATOM    465  CB  ILE A  80      10.255   0.446 -17.581 
ATOM    466  CG1 ILE A  80      11.316  -0.473 -16.984 
ATOM    467  CG2 ILE A  80       8.892  -0.240 -17.747 
ATOM    468  CD1 ILE A  80      10.900  -1.026 -15.623 
ATOM    469  C   ILE A  80      11.745   2.022 -18.874 
ATOM    470  O   ILE A  80      11.546   3.160 -18.452 
ATOM    471  N   CYS A  81      12.966   1.624 -19.275 
ATOM    472  CA  CYS A  81      14.117   2.486 -19.280 
ATOM    473  CB  CYS A  81      15.428   1.734 -19.567 
ATOM    474  SG  CYS A  81      15.754   0.459 -18.312 
ATOM    475  C   CYS A  81      13.959   3.596 -20.289 
ATOM    476  O   CYS A  81      14.689   4.586 -20.237 
ATOM    477  N   GLU A  82      13.062   3.434 -21.284 
ATOM    478  CA  GLU A  82      12.862   4.454 -22.277 
ATOM    479  CB  GLU A  82      12.970   3.920 -23.715 
ATOM    480  CG  GLU A  82      11.961   2.809 -24.013 
ATOM    481  CD  GLU A  82      12.156   2.352 -25.452 
ATOM    482  OE1 GLU A  82      12.213   3.228 -26.356 
ATOM    483  OE2 GLU A  82      12.249   1.114 -25.666 
ATOM    484  C   GLU A  82      11.484   5.028 -22.107 
ATOM    485  O   GLU A  82      10.696   4.562 -21.287 
ATOM    486  N   ASN A  83      11.173   6.085 -22.884 
ATOM    487  CA  ASN A  83       9.911   6.767 -22.808 
ATOM    488  CB  ASN A  83       9.851   8.042 -23.664 
ATOM    489  CG  ASN A  83      10.676   9.103 -22.944 
ATOM    490  OD1 ASN A  83      10.664   9.185 -21.715 
ATOM    491  ND2 ASN A  83      11.416   9.938 -23.723 
ATOM    492  C   ASN A  83       8.817   5.839 -23.229 
ATOM    493  O   ASN A  83       7.665   6.001 -22.831 
ATOM    494  N   LYS A  84       9.156   4.826 -24.043 
ATOM    495  CA  LYS A  84       8.180   3.925 -24.580 
ATOM    496  CB  LYS A  84       8.857   2.817 -25.416 
ATOM    497  CG  LYS A  84       7.921   1.834 -26.122 
ATOM    498  CD  LYS A  84       7.153   0.911 -25.178 
ATOM    499  CE  LYS A  84       6.396  -0.197 -25.909 
ATOM    500  NZ  LYS A  84       7.357  -1.190 -26.441 
ATOM    501  C   LYS A  84       7.386   3.298 -23.466 
ATOM    502  O   LYS A  84       6.161   3.232 -23.563 
ATOM    503  N   ASN A  85       8.029   2.807 -22.383 
ATOM    504  CA  ASN A  85       7.206   2.217 -21.358 
ATOM    505  CB  ASN A  85       7.343   0.680 -21.318 
ATOM    506  CG  ASN A  85       6.232   0.074 -20.468 
ATOM    507  OD1 ASN A  85       5.067   0.455 -20.576 
ATOM    508  ND2 ASN A  85       6.604  -0.897 -19.592 
ATOM    509  C   ASN A  85       7.600   2.737 -20.000 
ATOM    510  O   ASN A  85       7.516   2.004 -19.015 
ATOM    511  N   GLY A  86       7.987   4.025 -19.869 
ATOM    512  CA  GLY A  86       8.358   4.440 -18.541 
ATOM    513  C   GLY A  86       8.406   5.935 -18.432 
ATOM    514  O   GLY A  86       8.529   6.651 -19.426 
ATOM    515  N   ASN A  87       8.313   6.432 -17.176 
ATOM    516  CA  ASN A  87       8.388   7.834 -16.866 
ATOM    517  CB  ASN A  87       7.070   8.434 -16.338 
ATOM    518  CG  ASN A  87       6.033   8.383 -17.450 
ATOM    519  OD1 ASN A  87       5.564   7.312 -17.828 
ATOM    520  ND2 ASN A  87       5.650   9.574 -17.983 
ATOM    521  C   ASN A  87       9.381   7.966 -15.753 
ATOM    522  O   ASN A  87       9.660   7.005 -15.039 
ATOM    523  N   PRO A  88       9.943   9.130 -15.590 
ATOM    524  CA  PRO A  88      10.890   9.367 -14.542 
ATOM    525  CD  PRO A  88       9.915  10.189 -16.582 
ATOM    526  CB  PRO A  88      11.522  10.727 -14.851 
ATOM    527  CG  PRO A  88      10.555  11.384 -15.857 
ATOM    528  C   PRO A  88      10.168   9.304 -13.236 
ATOM    529  O   PRO A  88       9.050   9.812 -13.144 
ATOM    530  N   HIS A  89      10.804   8.706 -12.212 
ATOM    531  CA  HIS A  89      10.210   8.527 -10.923 
ATOM    532  ND1 HIS A  89       7.895   6.729  -9.424 
ATOM    533  CG  HIS A  89       9.268   6.743  -9.344 
ATOM    534  CB  HIS A  89      10.169   7.046 -10.506 
ATOM    535  NE2 HIS A  89       8.415   6.182  -7.333 
ATOM    536  CD2 HIS A  89       9.569   6.408  -8.061 
ATOM    537  CE1 HIS A  89       7.434   6.387  -8.195 
ATOM    538  C   HIS A  89      11.094   9.291 -10.006 
ATOM    539  O   HIS A  89      12.249   9.524 -10.348 
ATOM    540  N   ARG A  90      10.614   9.570  -8.777 
ATOM    541  CA  ARG A  90      11.134  10.633  -7.973 
ATOM    542  CB  ARG A  90      10.638  10.532  -6.524 
ATOM    543  CG  ARG A  90       9.118  10.621  -6.401 
ATOM    544  CD  ARG A  90       8.581  12.052  -6.436 
ATOM    545  NE  ARG A  90       7.099  11.972  -6.308 
ATOM    546  CZ  ARG A  90       6.398  13.027  -5.801 
ATOM    547  NH1 ARG A  90       7.050  14.164  -5.418 
ATOM    548  NH2 ARG A  90       5.043  12.938  -5.660 
ATOM    549  C   ARG A  90      12.627  10.723  -7.915 
ATOM    550  O   ARG A  90      13.186  11.625  -8.535 
ATOM    551  N   GLU A  91      13.353   9.801  -7.262 
ATOM    552  CA  GLU A  91      14.755  10.115  -7.224 
ATOM    553  CB  GLU A  91      15.367  10.061  -5.812 
ATOM    554  CG  GLU A  91      14.958  11.232  -4.914 
ATOM    555  CD  GLU A  91      13.537  11.000  -4.427 
ATOM    556  OE1 GLU A  91      13.280   9.918  -3.836 
ATOM    557  OE2 GLU A  91      12.688  11.907  -4.644 
ATOM    558  C   GLU A  91      15.504   9.143  -8.074 
ATOM    559  O   GLU A  91      15.859   8.056  -7.623 
ATOM    560  N   ASN A  92      15.780   9.542  -9.330 
ATOM    561  CA  ASN A  92      16.570   8.776 -10.253 
ATOM    562  CB  ASN A  92      18.015   8.583  -9.762 
ATOM    563  CG  ASN A  92      18.669   9.953  -9.678 
ATOM    564  OD1 ASN A  92      18.547  10.766 -10.593 
ATOM    565  ND2 ASN A  92      19.371  10.227  -8.547 
ATOM    566  C   ASN A  92      15.991   7.412 -10.460 
ATOM    567  O   ASN A  92      16.733   6.456 -10.678 
ATOM    568  N   LEU A  93      14.653   7.283 -10.421 
ATOM    569  CA  LEU A  93      14.046   5.998 -10.644 
ATOM    570  CB  LEU A  93      13.196   5.499  -9.462 
ATOM    571  CG  LEU A  93      14.013   5.127  -8.208 
ATOM    572  CD1 LEU A  93      13.097   4.644  -7.072 
ATOM    573  CD2 LEU A  93      15.107   4.099  -8.543 
ATOM    574  C   LEU A  93      13.141   6.137 -11.825 
ATOM    575  O   LEU A  93      12.979   7.226 -12.373 
ATOM    576  N   ARG A  94      12.563   5.007 -12.286 
ATOM    577  CA  ARG A  94      11.651   5.047 -13.395 
ATOM    578  CB  ARG A  94      12.264   4.533 -14.706 
ATOM    579  CG  ARG A  94      13.421   5.410 -15.185 
ATOM    580  CD  ARG A  94      13.981   5.008 -16.550 
ATOM    581  NE  ARG A  94      12.929   5.315 -17.557 
ATOM    582  CZ  ARG A  94      12.803   6.585 -18.040 
ATOM    583  NH1 ARG A  94      13.625   7.577 -17.590 
ATOM    584  NH2 ARG A  94      11.843   6.868 -18.966 
ATOM    585  C   ARG A  94      10.481   4.169 -13.054 
ATOM    586  O   ARG A  94      10.637   3.137 -12.403 
ATOM    587  N   ILE A  95       9.268   4.577 -13.488 
ATOM    588  CA  ILE A  95       8.059   3.839 -13.228 
ATOM    589  CB  ILE A  95       7.025   4.653 -12.501 
ATOM    590  CG1 ILE A  95       5.820   3.791 -12.084 
ATOM    591  CG2 ILE A  95       6.656   5.846 -13.397 
ATOM    592  CD1 ILE A  95       6.118   2.807 -10.956 
ATOM    593  C   ILE A  95       7.471   3.433 -14.552 
ATOM    594  O   ILE A  95       7.417   4.230 -15.487 
ATOM    595  N   SER A  96       7.017   2.167 -14.668 
ATOM    596  CA  SER A  96       6.520   1.669 -15.924 
ATOM    597  CB  SER A  96       6.521   0.132 -16.021 
ATOM    598  OG  SER A  96       5.638  -0.423 -15.057 
ATOM    599  C   SER A  96       5.122   2.137 -16.200 
ATOM    600  O   SER A  96       4.324   2.355 -15.289 
ATOM    601  N   LYS A  97       4.824   2.366 -17.497 
ATOM    602  CA  LYS A  97       3.513   2.735 -17.955 
ATOM    603  CB  LYS A  97       3.499   3.283 -19.390 
ATOM    604  CG  LYS A  97       4.096   4.687 -19.504 
ATOM    605  CD  LYS A  97       4.273   5.153 -20.949 
ATOM    606  CE  LYS A  97       4.718   6.611 -21.063 
ATOM    607  NZ  LYS A  97       6.152   6.728 -20.709 
ATOM    608  C   LYS A  97       2.610   1.543 -17.924 
ATOM    609  O   LYS A  97       1.429   1.655 -17.600 
ATOM    610  N   SER A  98       3.157   0.372 -18.304 
ATOM    611  CA  SER A  98       2.430  -0.864 -18.402 
ATOM    612  CB  SER A  98       3.113  -1.826 -19.387 
ATOM    613  OG  SER A  98       2.438  -3.069 -19.433 
ATOM    614  C   SER A  98       2.391  -1.529 -17.062 
ATOM    615  O   SER A  98       3.191  -1.233 -16.178 
ATOM    616  N   SER A  99       1.438  -2.468 -16.892 
ATOM    617  CA  SER A  99       1.316  -3.181 -15.654 
ATOM    618  CB  SER A  99      -0.138  -3.329 -15.182 
ATOM    619  OG  SER A  99      -0.171  -4.036 -13.953 
ATOM    620  C   SER A  99       1.866  -4.551 -15.901 
ATOM    621  O   SER A  99       1.756  -5.075 -17.006 
ATOM    622  N   PHE A 100       2.499  -5.160 -14.875 
ATOM    623  CA  PHE A 100       3.096  -6.452 -15.063 
ATOM    624  CB  PHE A 100       4.625  -6.462 -14.858 
ATOM    625  CG  PHE A 100       5.327  -5.637 -15.887 
ATOM    626  CD1 PHE A 100       5.439  -4.271 -15.743 
ATOM    627  CD2 PHE A 100       5.897  -6.234 -16.988 
ATOM    628  CE1 PHE A 100       6.097  -3.516 -16.687 
ATOM    629  CE2 PHE A 100       6.556  -5.484 -17.934 
ATOM    630  CZ  PHE A 100       6.657  -4.121 -17.787 
ATOM    631  C   PHE A 100       2.572  -7.384 -14.016 
ATOM    632  O   PHE A 100       2.195  -6.966 -12.922 
ATOM    633  N   GLN A 101       2.513  -8.691 -14.344 
ATOM    634  CA  GLN A 101       2.171  -9.658 -13.345 
ATOM    635  CB  GLN A 101       1.839 -11.052 -13.904 
ATOM    636  CG  GLN A 101       0.489 -11.131 -14.617 
ATOM    637  CD  GLN A 101      -0.593 -11.194 -13.547 
ATOM    638  OE1 GLN A 101      -0.366 -11.697 -12.449 
ATOM    639  NE2 GLN A 101      -1.804 -10.667 -13.873 
ATOM    640  C   GLN A 101       3.394  -9.793 -12.496 
ATOM    641  O   GLN A 101       4.508  -9.873 -13.015 
ATOM    642  N   VAL A 102       3.218  -9.802 -11.161 
ATOM    643  CA  VAL A 102       4.354  -9.886 -10.293 
ATOM    644  CB  VAL A 102       4.759  -8.562  -9.714 
ATOM    645  CG1 VAL A 102       5.195  -7.637 -10.861 
ATOM    646  CG2 VAL A 102       3.584  -8.007  -8.887 
ATOM    647  C   VAL A 102       4.011 -10.774  -9.139 
ATOM    648  O   VAL A 102       2.841 -11.025  -8.854 
ATOM    649  N   THR A 103       5.050 -11.314  -8.467 
ATOM    650  CA  THR A 103       4.829 -12.120  -7.304 
ATOM    651  CB  THR A 103       5.112 -13.577  -7.530 
ATOM    652  OG1 THR A 103       4.295 -14.080  -8.577 
ATOM    653  CG2 THR A 103       4.826 -14.343  -6.226 
ATOM    654  C   THR A 103       5.781 -11.637  -6.255 
ATOM    655  O   THR A 103       6.988 -11.574  -6.489 
ATOM    656  N   THR A 104       5.262 -11.297  -5.057 
ATOM    657  CA  THR A 104       6.109 -10.812  -4.005 
ATOM    658  CB  THR A 104       5.546  -9.614  -3.295 
ATOM    659  OG1 THR A 104       5.356  -8.546  -4.210 
ATOM    660  CG2 THR A 104       6.514  -9.193  -2.176 
ATOM    661  C   THR A 104       6.242 -11.896  -2.986 
ATOM    662  O   THR A 104       5.251 -12.502  -2.581 
ATOM    663  N   CYS A 105       7.490 -12.172  -2.555 
ATOM    664  CA  CYS A 105       7.738 -13.200  -1.586 
ATOM    665  CB  CYS A 105       8.849 -14.165  -2.029 
ATOM    666  SG  CYS A 105       8.448 -14.908  -3.639 
ATOM    667  C   CYS A 105       8.189 -12.511  -0.339 
ATOM    668  O   CYS A 105       9.178 -11.779  -0.349 
ATOM    669  N   LYS A 106       7.459 -12.730   0.774 
ATOM    670  CA  LYS A 106       7.781 -12.086   2.014 
ATOM    671  CB  LYS A 106       6.585 -11.338   2.628 
ATOM    672  CG  LYS A 106       6.127 -10.139   1.793 
ATOM    673  CD  LYS A 106       4.735  -9.634   2.178 
ATOM    674  CE  LYS A 106       4.309  -8.374   1.425 
ATOM    675  NZ  LYS A 106       5.014  -7.194   1.974 
ATOM    676  C   LYS A 106       8.204 -13.134   2.988 
ATOM    677  O   LYS A 106       7.514 -14.131   3.203 
ATOM    678  N   LEU A 107       9.370 -12.908   3.618 
ATOM    679  CA  LEU A 107       9.910 -13.866   4.533 
ATOM    680  CB  LEU A 107      11.381 -13.570   4.883 
ATOM    681  CG  LEU A 107      12.026 -14.570   5.857 
ATOM    682  CD1 LEU A 107      12.138 -15.973   5.238 
ATOM    683  CD2 LEU A 107      13.375 -14.044   6.370 
ATOM    684  C   LEU A 107       9.105 -13.824   5.787 
ATOM    685  O   LEU A 107       8.661 -12.764   6.225 
ATOM    686  N   HIS A 108       8.855 -15.005   6.380 
ATOM    687  CA  HIS A 108       8.191 -15.020   7.648 
ATOM    688  ND1 HIS A 108       6.503 -17.160   5.722 
ATOM    689  CG  HIS A 108       6.507 -16.861   7.063 
ATOM    690  CB  HIS A 108       6.725 -15.489   7.618 
ATOM    691  NE2 HIS A 108       6.076 -19.059   6.793 
ATOM    692  CD2 HIS A 108       6.247 -18.033   7.703 
ATOM    693  CE1 HIS A 108       6.239 -18.488   5.615 
ATOM    694  C   HIS A 108       8.993 -15.906   8.534 
ATOM    695  O   HIS A 108       9.644 -16.843   8.076 
ATOM    696  N   GLY A 109       8.958 -15.620   9.846 
ATOM    697  CA  GLY A 109       9.793 -16.334  10.759 
ATOM    698  C   GLY A 109      10.861 -15.362  11.144 
ATOM    699  O   GLY A 109      11.206 -14.465  10.376 
ATOM    700  N   GLY A 110      11.378 -15.513  12.376 
ATOM    701  CA  GLY A 110      12.344 -14.642  12.983 
ATOM    702  C   GLY A 110      13.717 -14.700  12.379 
ATOM    703  O   GLY A 110      14.419 -13.689  12.376 
ATOM    704  N   SER A 111      14.166 -15.876  11.892 
ATOM    705  CA  SER A 111      15.555 -15.993  11.521 
ATOM    706  CB  SER A 111      16.129 -17.404  11.740 
ATOM    707  OG  SER A 111      17.494 -17.439  11.353 
ATOM    708  C   SER A 111      15.827 -15.629  10.092 
ATOM    709  O   SER A 111      15.060 -15.888   9.167 
ATOM    710  N   PRO A 112      16.953 -14.967   9.967 
ATOM    711  CA  PRO A 112      17.492 -14.571   8.686 
ATOM    712  CD  PRO A 112      17.334 -14.031  11.015 
ATOM    713  CB  PRO A 112      18.504 -13.462   8.973 
ATOM    714  CG  PRO A 112      18.025 -12.860  10.301 
ATOM    715  C   PRO A 112      18.112 -15.709   7.930 
ATOM    716  O   PRO A 112      18.498 -15.507   6.778 
ATOM    717  N   TRP A 113      18.254 -16.900   8.543 
ATOM    718  CA  TRP A 113      18.952 -17.947   7.848 
ATOM    719  CB  TRP A 113      20.140 -18.493   8.653 
ATOM    720  CG  TRP A 113      21.239 -17.473   8.801 
ATOM    721  CD2 TRP A 113      22.171 -17.157   7.757 
ATOM    722  CD1 TRP A 113      21.549 -16.668   9.857 
ATOM    723  NE1 TRP A 113      22.625 -15.874   9.541 
ATOM    724  CE2 TRP A 113      23.017 -16.164   8.250 
ATOM    725  CE3 TRP A 113      22.310 -17.654   6.495 
ATOM    726  CZ2 TRP A 113      24.022 -15.652   7.480 
ATOM    727  CZ3 TRP A 113      23.322 -17.137   5.721 
ATOM    728  CH2 TRP A 113      24.162 -16.156   6.206 
ATOM    729  C   TRP A 113      18.019 -19.078   7.526 
ATOM    730  O   TRP A 113      16.980 -19.259   8.157 
ATOM    731  N   PRO A 114      18.387 -19.844   6.525 
ATOM    732  CA  PRO A 114      17.605 -20.941   6.018 
ATOM    733  CD  PRO A 114      19.726 -19.807   5.959 
ATOM    734  CB  PRO A 114      18.412 -21.510   4.849 
ATOM    735  CG  PRO A 114      19.865 -21.131   5.190 
ATOM    736  C   PRO A 114      17.349 -21.963   7.077 
ATOM    737  O   PRO A 114      18.132 -22.055   8.021 
ATOM    738  N   PRO A 115      16.287 -22.717   6.949 
ATOM    739  CA  PRO A 115      15.417 -22.592   5.810 
ATOM    740  CD  PRO A 115      16.308 -24.080   7.460 
ATOM    741  CB  PRO A 115      14.554 -23.850   5.796 
ATOM    742  CG  PRO A 115      15.436 -24.898   6.494 
ATOM    743  C   PRO A 115      14.624 -21.326   5.826 
ATOM    744  O   PRO A 115      14.324 -20.822   6.907 
ATOM    745  N   CYS A 116      14.262 -20.805   4.637 
ATOM    746  CA  CYS A 116      13.552 -19.559   4.576 
ATOM    747  CB  CYS A 116      14.136 -18.609   3.509 
ATOM    748  SG  CYS A 116      15.947 -18.432   3.606 
ATOM    749  C   CYS A 116      12.141 -19.851   4.153 
ATOM    750  O   CYS A 116      11.913 -20.416   3.083 
ATOM    751  N   GLN A 117      11.145 -19.461   4.980 
ATOM    752  CA  GLN A 117       9.776 -19.689   4.605 
ATOM    753  CB  GLN A 117       8.829 -20.057   5.761 
ATOM    754  CG  GLN A 117       9.262 -21.272   6.578 
ATOM    755  CD  GLN A 117       9.944 -20.724   7.818 
ATOM    756  OE1 GLN A 117      10.525 -19.641   7.791 
ATOM    757  NE2 GLN A 117       9.847 -21.480   8.943 
ATOM    758  C   GLN A 117       9.264 -18.399   4.045 
ATOM    759  O   GLN A 117       9.593 -17.322   4.542 
ATOM    760  N   TYR A 118       8.444 -18.476   2.979 
ATOM    761  CA  TYR A 118       7.961 -17.279   2.352 
ATOM    762  CB  TYR A 118       8.554 -17.047   0.952 
ATOM    763  CG  TYR A 118      10.003 -16.728   1.079 
ATOM    764  CD1 TYR A 118      10.406 -15.445   1.371 
ATOM    765  CD2 TYR A 118      10.958 -17.702   0.895 
ATOM    766  CE1 TYR A 118      11.740 -15.138   1.486 
ATOM    767  CE2 TYR A 118      12.294 -17.401   1.008 
ATOM    768  CZ  TYR A 118      12.686 -16.117   1.304 
ATOM    769  OH  TYR A 118      14.057 -15.806   1.420 
ATOM    770  C   TYR A 118       6.480 -17.356   2.150 
ATOM    771  O   TYR A 118       5.907 -18.436   2.018 
ATOM    772  N   ARG A 119       5.827 -16.174   2.139 
ATOM    773  CA  ARG A 119       4.427 -16.059   1.843 
ATOM    774  CB  ARG A 119       3.652 -15.202   2.858 
ATOM    775  CG  ARG A 119       3.673 -15.788   4.269 
ATOM    776  CD  ARG A 119       2.594 -16.840   4.518 
ATOM    777  NE  ARG A 119       2.885 -17.449   5.844 
ATOM    778  CZ  ARG A 119       1.863 -17.879   6.638 
ATOM    779  NH1 ARG A 119       0.571 -17.731   6.223 
ATOM    780  NH2 ARG A 119       2.135 -18.448   7.848 
ATOM    781  C   ARG A 119       4.365 -15.344   0.526 
ATOM    782  O   ARG A 119       5.061 -14.349   0.325 
ATOM    783  N   ALA A 120       3.524 -15.828  -0.411 
ATOM    784  CA  ALA A 120       3.516 -15.241  -1.722 
ATOM    785  CB  ALA A 120       3.540 -16.279  -2.857 
ATOM    786  C   ALA A 120       2.290 -14.411  -1.918 
ATOM    787  O   ALA A 120       1.191 -14.774  -1.498 
ATOM    788  N   THR A 121       2.473 -13.235  -2.553 
ATOM    789  CA  THR A 121       1.362 -12.387  -2.858 
ATOM    790  CB  THR A 121       1.414 -11.077  -2.132 
ATOM    791  OG1 THR A 121       1.493 -11.279  -0.729 
ATOM    792  CG2 THR A 121       0.136 -10.304  -2.467 
ATOM    793  C   THR A 121       1.454 -12.058  -4.319 
ATOM    794  O   THR A 121       2.368 -11.355  -4.746 
ATOM    795  N   ALA A 122       0.503 -12.561  -5.131 
ATOM    796  CA  ALA A 122       0.506 -12.258  -6.535 
ATOM    797  CB  ALA A 122      -0.363 -13.214  -7.372 
ATOM    798  C   ALA A 122      -0.051 -10.879  -6.695 
ATOM    799  O   ALA A 122      -0.797 -10.403  -5.841 
ATOM    800  N   GLY A 123       0.311 -10.190  -7.800 
ATOM    801  CA  GLY A 123      -0.202  -8.866  -8.009 
ATOM    802  C   GLY A 123      -0.066  -8.514  -9.455 
ATOM    803  O   GLY A 123       0.601  -9.210 -10.221 
ATOM    804  N   PHE A 124      -0.738  -7.418  -9.864 
ATOM    805  CA  PHE A 124      -0.677  -6.940 -11.215 
ATOM    806  CB  PHE A 124      -1.952  -7.333 -11.988 
ATOM    807  CG  PHE A 124      -1.880  -6.953 -13.427 
ATOM    808  CD1 PHE A 124      -1.110  -7.677 -14.309 
ATOM    809  CD2 PHE A 124      -2.620  -5.893 -13.902 
ATOM    810  CE1 PHE A 124      -1.058  -7.330 -15.640 
ATOM    811  CE2 PHE A 124      -2.573  -5.544 -15.231 
ATOM    812  CZ  PHE A 124      -1.789  -6.263 -16.103 
ATOM    813  C   PHE A 124      -0.614  -5.444 -11.112 
ATOM    814  O   PHE A 124      -1.586  -4.807 -10.707 
ATOM    815  N   ARG A 125       0.538  -4.838 -11.470 
ATOM    816  CA  ARG A 125       0.653  -3.408 -11.368 
ATOM    817  CB  ARG A 125       0.731  -2.905  -9.919 
ATOM    818  CG  ARG A 125       1.922  -3.477  -9.148 
ATOM    819  CD  ARG A 125       2.201  -2.737  -7.841 
ATOM    820  NE  ARG A 125       2.654  -1.368  -8.212 
ATOM    821  CZ  ARG A 125       2.539  -0.343  -7.320 
ATOM    822  NH1 ARG A 125       2.021  -0.575  -6.078 
ATOM    823  NH2 ARG A 125       2.940   0.912  -7.672 
ATOM    824  C   ARG A 125       1.930  -2.974 -12.029 
ATOM    825  O   ARG A 125       2.704  -3.796 -12.517 
ATOM    826  N   ASN A 126       2.164  -1.643 -12.058 
ATOM    827  CA  ASN A 126       3.348  -1.060 -12.631 
ATOM    828  CB  ASN A 126       3.319   0.475 -12.733 
ATOM    829  CG  ASN A 126       2.288   0.920 -13.750 
ATOM    830  OD1 ASN A 126       1.798   0.128 -14.551 
ATOM    831  ND2 ASN A 126       1.954   2.238 -13.724 
ATOM    832  C   ASN A 126       4.475  -1.326 -11.687 
ATOM    833  O   ASN A 126       4.252  -1.649 -10.522 
ATOM    834  N   VAL A 127       5.728  -1.187 -12.170 
ATOM    835  CA  VAL A 127       6.853  -1.442 -11.318 
ATOM    836  CB  VAL A 127       7.620  -2.670 -11.710 
ATOM    837  CG1 VAL A 127       6.692  -3.888 -11.560 
ATOM    838  CG2 VAL A 127       8.164  -2.479 -13.137 
ATOM    839  C   VAL A 127       7.801  -0.286 -11.389 
ATOM    840  O   VAL A 127       7.791   0.482 -12.349 
ATOM    841  N   VAL A 128       8.640  -0.129 -10.338 
ATOM    842  CA  VAL A 128       9.608   0.932 -10.290 
ATOM    843  CB  VAL A 128       9.558   1.739  -9.024 
ATOM    844  CG1 VAL A 128      10.684   2.788  -9.058 
ATOM    845  CG2 VAL A 128       8.156   2.343  -8.876 
ATOM    846  C   VAL A 128      10.968   0.306 -10.332 
ATOM    847  O   VAL A 128      11.242  -0.659  -9.620 
ATOM    848  N   VAL A 129      11.864   0.853 -11.180 
ATOM    849  CA  VAL A 129      13.192   0.316 -11.293 
ATOM    850  CB  VAL A 129      13.377  -0.597 -12.470 
ATOM    851  CG1 VAL A 129      12.475  -1.829 -12.285 
ATOM    852  CG2 VAL A 129      13.103   0.196 -13.761 
ATOM    853  C   VAL A 129      14.143   1.454 -11.487 
ATOM    854  O   VAL A 129      13.740   2.610 -11.599 
ATOM    855  N   ALA A 130      15.453   1.141 -11.469 
ATOM    856  CA  ALA A 130      16.471   2.102 -11.776 
ATOM    857  CB  ALA A 130      17.570   2.201 -10.704 
ATOM    858  C   ALA A 130      17.107   1.586 -13.029 
ATOM    859  O   ALA A 130      17.251   0.376 -13.195 
ATOM    860  N   CYS A 131      17.489   2.483 -13.964 
ATOM    861  CA  CYS A 131      18.044   1.992 -15.195 
ATOM    862  CB  CYS A 131      17.222   2.356 -16.450 
ATOM    863  SG  CYS A 131      15.649   1.450 -16.538 
ATOM    864  C   CYS A 131      19.424   2.528 -15.408 
ATOM    865  O   CYS A 131      19.772   3.615 -14.946 
ATOM    866  N   GLU A 132      20.255   1.724 -16.108 
ATOM    867  CA  GLU A 132      21.592   2.093 -16.475 
ATOM    868  CB  GLU A 132      22.653   1.496 -15.531 
ATOM    869  CG  GLU A 132      24.095   1.876 -15.875 
ATOM    870  CD  GLU A 132      25.017   1.153 -14.901 
ATOM    871  OE1 GLU A 132      24.867  -0.090 -14.759 
ATOM    872  OE2 GLU A 132      25.883   1.833 -14.288 
ATOM    873  C   GLU A 132      21.835   1.497 -17.828 
ATOM    874  O   GLU A 132      21.581   0.315 -18.054 
ATOM    875  N   ASN A 133      22.341   2.307 -18.771 
ATOM    876  CA  ASN A 133      22.633   1.807 -20.081 
ATOM    877  CB  ASN A 133      23.666   0.669 -20.045 
ATOM    878  CG  ASN A 133      24.142   0.395 -21.460 
ATOM    879  OD1 ASN A 133      23.716   1.047 -22.412 
ATOM    880  ND2 ASN A 133      25.042  -0.612 -21.602 
ATOM    881  C   ASN A 133      21.369   1.284 -20.700 
ATOM    882  O   ASN A 133      21.405   0.415 -21.569 
ATOM    883  N   GLY A 134      20.206   1.809 -20.274 
ATOM    884  CA  GLY A 134      18.973   1.431 -20.908 
ATOM    885  C   GLY A 134      18.488   0.100 -20.407 
ATOM    886  O   GLY A 134      17.601  -0.497 -21.016 
ATOM    887  N   LEU A 135      19.052  -0.410 -19.291 
ATOM    888  CA  LEU A 135      18.626  -1.689 -18.777 
ATOM    889  CB  LEU A 135      19.722  -2.763 -18.865 
ATOM    890  CG  LEU A 135      20.118  -3.122 -20.306 
ATOM    891  CD1 LEU A 135      21.217  -4.195 -20.327 
ATOM    892  CD2 LEU A 135      18.890  -3.538 -21.130 
ATOM    893  C   LEU A 135      18.301  -1.547 -17.317 
ATOM    894  O   LEU A 135      18.890  -0.715 -16.629 
ATOM    895  N   PRO A 136      17.352  -2.313 -16.825 
ATOM    896  CA  PRO A 136      17.021  -2.252 -15.420 
ATOM    897  CD  PRO A 136      16.196  -2.669 -17.633 
ATOM    898  CB  PRO A 136      15.657  -2.921 -15.271 
ATOM    899  CG  PRO A 136      15.011  -2.730 -16.653 
ATOM    900  C   PRO A 136      18.077  -2.865 -14.544 
ATOM    901  O   PRO A 136      18.366  -4.050 -14.698 
ATOM    902  N   VAL A 137      18.700  -2.052 -13.670 
ATOM    903  CA  VAL A 137      19.685  -2.428 -12.695 
ATOM    904  CB  VAL A 137      20.708  -1.352 -12.497 
ATOM    905  CG1 VAL A 137      21.444  -1.158 -13.835 
ATOM    906  CG2 VAL A 137      20.006  -0.082 -11.995 
ATOM    907  C   VAL A 137      19.111  -2.788 -11.354 
ATOM    908  O   VAL A 137      19.737  -3.522 -10.593 
ATOM    909  N   HIS A 138      17.948  -2.222 -10.978 
ATOM    910  CA  HIS A 138      17.482  -2.425  -9.634 
ATOM    911  ND1 HIS A 138      17.868  -2.477  -6.392 
ATOM    912  CG  HIS A 138      17.517  -1.474  -7.267 
ATOM    913  CB  HIS A 138      18.027  -1.352  -8.671 
ATOM    914  NE2 HIS A 138      16.458  -1.147  -5.302 
ATOM    915  CD2 HIS A 138      16.654  -0.671  -6.586 
ATOM    916  CE1 HIS A 138      17.208  -2.233  -5.232 
ATOM    917  C   HIS A 138      15.989  -2.347  -9.596 
ATOM    918  O   HIS A 138      15.368  -1.672 -10.416 
ATOM    919  N   LEU A 139      15.380  -3.059  -8.624 
ATOM    920  CA  LEU A 139      13.959  -3.022  -8.464 
ATOM    921  CB  LEU A 139      13.328  -4.424  -8.387 
ATOM    922  CG  LEU A 139      11.796  -4.427  -8.219 
ATOM    923  CD1 LEU A 139      11.097  -3.859  -9.466 
ATOM    924  CD2 LEU A 139      11.275  -5.821  -7.830 
ATOM    925  C   LEU A 139      13.692  -2.338  -7.155 
ATOM    926  O   LEU A 139      14.328  -2.642  -6.146 
ATOM    927  N   ASP A 140      12.744  -1.377  -7.146 
ATOM    928  CA  ASP A 140      12.392  -0.683  -5.938 
ATOM    929  CB  ASP A 140      11.787   0.709  -6.222 
ATOM    930  CG  ASP A 140      11.444   1.439  -4.927 
ATOM    931  OD1 ASP A 140      10.721   0.858  -4.076 
ATOM    932  OD2 ASP A 140      11.902   2.602  -4.774 
ATOM    933  C   ASP A 140      11.357  -1.523  -5.257 
ATOM    934  O   ASP A 140      10.230  -1.654  -5.728 
ATOM    935  N   GLN A 141      11.749  -2.130  -4.123 
ATOM    936  CA  GLN A 141      10.948  -3.011  -3.316 
ATOM    937  CB  GLN A 141      11.779  -3.783  -2.278 
ATOM    938  CG  GLN A 141      12.762  -4.776  -2.905 
ATOM    939  CD  GLN A 141      11.952  -5.908  -3.523 
ATOM    940  OE1 GLN A 141      12.497  -6.786  -4.190 
ATOM    941  NE2 GLN A 141      10.610  -5.884  -3.303 
ATOM    942  C   GLN A 141       9.851  -2.293  -2.576 
ATOM    943  O   GLN A 141       8.819  -2.893  -2.282 
ATOM    944  N   SER A 142      10.034  -0.997  -2.253 
ATOM    945  CA  SER A 142       9.150  -0.301  -1.351 
ATOM    946  CB  SER A 142       9.491   1.193  -1.188 
ATOM    947  OG  SER A 142       9.124   1.919  -2.352 
ATOM    948  C   SER A 142       7.710  -0.375  -1.771 
ATOM    949  O   SER A 142       6.824  -0.464  -0.923 
ATOM    950  N   ILE A 143       7.420  -0.350  -3.080 
ATOM    951  CA  ILE A 143       6.051  -0.356  -3.517 
ATOM    952  CB  ILE A 143       5.929  -0.210  -5.009 
ATOM    953  CG1 ILE A 143       6.581  -1.395  -5.742 
ATOM    954  CG2 ILE A 143       6.534   1.151  -5.388 
ATOM    955  CD1 ILE A 143       6.281  -1.418  -7.241 
ATOM    956  C   ILE A 143       5.389  -1.633  -3.085 
ATOM    957  O   ILE A 143       4.203  -1.660  -2.760 
ATOM    958  N   PHE A 144       6.139  -2.743  -3.129 
ATOM    959  CA  PHE A 144       5.663  -4.054  -2.785 
ATOM    960  CB  PHE A 144       6.569  -5.164  -3.332 
ATOM    961  CG  PHE A 144       6.507  -4.997  -4.812 
ATOM    962  CD1 PHE A 144       5.397  -5.403  -5.519 
ATOM    963  CD2 PHE A 144       7.560  -4.429  -5.496 
ATOM    964  CE1 PHE A 144       5.340  -5.244  -6.884 
ATOM    965  CE2 PHE A 144       7.507  -4.271  -6.860 
ATOM    966  CZ  PHE A 144       6.396  -4.677  -7.557 
ATOM    967  C   PHE A 144       5.482  -4.230  -1.309 
ATOM    968  O   PHE A 144       4.699  -5.077  -0.876 
ATOM    969  N   ARG A 145       6.264  -3.500  -0.495 
ATOM    970  CA  ARG A 145       6.177  -3.640   0.929 
ATOM    971  CB  ARG A 145       7.187  -2.736   1.646 
ATOM    972  CG  ARG A 145       8.616  -2.950   1.149 
ATOM    973  CD  ARG A 145       9.671  -2.223   1.979 
ATOM    974  NE  ARG A 145       9.994  -3.112   3.127 
ATOM    975  CZ  ARG A 145      10.901  -4.116   2.955 
ATOM    976  NH1 ARG A 145      11.537  -4.250   1.755 
ATOM    977  NH2 ARG A 145      11.162  -4.987   3.973 
ATOM    978  C   ARG A 145       4.810  -3.223   1.343 
ATOM    979  O   ARG A 145       4.160  -3.893   2.145 
ATOM    980  N   ARG A 146       4.339  -2.101   0.769 
ATOM    981  CA  ARG A 146       3.061  -1.554   1.109 
ATOM    982  CB  ARG A 146       2.944  -0.061   0.750 
ATOM    983  CG  ARG A 146       4.017   0.799   1.422 
ATOM    984  CD  ARG A 146       3.933   2.291   1.088 
ATOM    985  NE  ARG A 146       5.205   2.914   1.552 
ATOM    986  CZ  ARG A 146       6.283   2.930   0.714 
ATOM    987  NH1 ARG A 146       6.168   2.412  -0.544 
ATOM    988  NH2 ARG A 146       7.470   3.456   1.131 
ATOM    989  C   ARG A 146       2.016  -2.301   0.298 
ATOM    990  O   ARG A 146       1.257  -1.625  -0.446 
ATOM    991  OXT ARG A 146       1.959  -3.554   0.415 
TER
HEADER lig_47.pdb
ATOM      1  P    DC A   1     -50.036-402.459-177.666 
ATOM      2  OP1  DC A   1     -51.348-402.995-178.093 
ATOM      3  OP2  DC A   1     -49.708-401.095-178.136 
ATOM      4  O5'  DC A   1     -49.923-402.519-176.071 
ATOM      5  C5'  DC A   1     -49.460-403.733-175.449 
ATOM      6  C4'  DC A   1     -48.467-403.407-174.352 
ATOM      7  O4'  DC A   1     -47.101-403.316-174.848 
ATOM      8  C3'  DC A   1     -48.686-402.078-173.630 
ATOM      9  O3'  DC A   1     -48.363-402.242-172.254 
ATOM     10  C2'  DC A   1     -47.669-401.124-174.256 
ATOM     11  C1'  DC A   1     -46.520-402.124-174.343 
ATOM     12  N1   DC A   1     -45.433-401.708-175.274 
ATOM     13  C2   DC A   1     -44.126-402.052-174.941 
ATOM     14  O2   DC A   1     -43.922-402.682-173.897 
ATOM     15  N3   DC A   1     -43.121-401.682-175.776 
ATOM     16  C4   DC A   1     -43.384-401.000-176.899 
ATOM     17  N4   DC A   1     -42.369-400.663-177.680 
ATOM     18  C5   DC A   1     -44.721-400.636-177.259 
ATOM     19  C6   DC A   1     -45.711-401.015-176.411 
ATOM     20  P    DA A   2     -49.273-401.522-171.151 
ATOM     21  OP1  DA A   2     -50.458-402.360-170.863 
ATOM     22  OP2  DA A   2     -49.548-400.130-171.568 
ATOM     23  O5'  DA A   2     -48.294-401.521-169.886 
ATOM     24  C5'  DA A   2     -47.327-402.579-169.750 
ATOM     25  C4'  DA A   2     -45.987-402.006-169.329 
ATOM     26  O4'  DA A   2     -45.171-401.607-170.468 
ATOM     27  C3'  DA A   2     -46.045-400.751-168.460 
ATOM     28  O3'  DA A   2     -44.995-400.806-167.501 
ATOM     29  C2'  DA A   2     -45.764-399.599-169.423 
ATOM     30  C1'  DA A   2     -44.672-400.301-170.225 
ATOM     31  N9   DA A   2     -44.389-399.662-171.540 
ATOM     32  C8   DA A   2     -45.260-399.038-172.385 
ATOM     33  N7   DA A   2     -44.707-398.577-173.464 
ATOM     34  C5   DA A   2     -43.369-398.921-173.326 
ATOM     35  C6   DA A   2     -42.248-398.713-174.146 
ATOM     36  N6   DA A   2     -42.302-398.077-175.326 
ATOM     37  N1   DA A   2     -41.065-399.183-173.710 
ATOM     38  C2   DA A   2     -41.018-399.814-172.538 
ATOM     39  N3   DA A   2     -41.992-400.066-171.690 
ATOM     40  C4   DA A   2     -43.164-399.585-172.151 
ATOM     41  P    DT A   3     -45.277-400.297-166.010 
ATOM     42  OP1  DT A   3     -45.907-401.384-165.226 
ATOM     43  OP2  DT A   3     -46.018-399.017-166.055 
ATOM     44  O5'  DT A   3     -43.791-400.040-165.478 
ATOM     45  C5'  DT A   3     -42.713-400.838-166.002 
ATOM     46  C4'  DT A   3     -41.516-399.958-166.305 
ATOM     47  O4'  DT A   3     -41.562-399.403-167.650 
ATOM     48  C3'  DT A   3     -41.347-398.733-165.407 
ATOM     49  O3'  DT A   3     -39.960-398.520-165.176 
ATOM     50  C2'  DT A   3     -41.886-397.567-166.235 
ATOM     51  C1'  DT A   3     -41.296-398.011-167.569 
ATOM     52  N1   DT A   3     -41.920-397.351-168.750 
ATOM     53  C2   DT A   3     -41.103-397.082-169.821 
ATOM     54  O2   DT A   3     -39.915-397.360-169.837 
ATOM     55  N3   DT A   3     -41.715-396.469-170.897 
ATOM     56  C4   DT A   3     -43.045-396.112-170.987 
ATOM     57  O4   DT A   3     -43.481-395.567-172.003 
ATOM     58  C5   DT A   3     -43.822-396.434-169.813 
ATOM     59  C7   DT A   3     -45.280-396.079-169.827 
ATOM     60  C6   DT A   3     -43.252-397.030-168.753 
ATOM     61  P    DG A   4     -39.476-398.061-163.721 
ATOM     62  OP1  DG A   4     -39.330-399.248-162.849 
ATOM     63  OP2  DG A   4     -40.366-396.991-163.217 
ATOM     64  O5'  DG A   4     -38.033-397.450-164.045 
ATOM     65  C5'  DG A   4     -37.282-397.984-165.152 
ATOM     66  C4'  DG A   4     -36.662-396.854-165.949 
ATOM     67  O4'  DG A   4     -37.552-396.353-166.988 
ATOM     68  C3'  DG A   4     -36.285-395.606-165.152 
ATOM     69  O3'  DG A   4     -35.079-395.068-165.681 
ATOM     70  C2'  DG A   4     -37.419-394.616-165.425 
ATOM     71  C1'  DG A   4     -37.579-394.936-166.908 
ATOM     72  N9   DG A   4     -38.870-394.466-167.486 
ATOM     73  C8   DG A   4     -40.113-394.393-166.897 
ATOM     74  N7   DG A   4     -41.051-393.928-167.685 
ATOM     75  C5   DG A   4     -40.382-393.674-168.882 
ATOM     76  C6   DG A   4     -40.871-393.159-170.110 
ATOM     77  O6   DG A   4     -42.013-392.816-170.401 
ATOM     78  N1   DG A   4     -39.850-393.061-171.066 
ATOM     79  C2   DG A   4     -38.530-393.415-170.861 
ATOM     80  N2   DG A   4     -37.710-393.245-171.902 
ATOM     81  N3   DG A   4     -38.073-393.898-169.708 
ATOM     82  C4   DG A   4     -39.050-393.999-168.770 
ATOM     83  P    DA A   5     -33.986-394.477-164.673 
ATOM     84  OP1  DA A   5     -33.143-395.579-164.154 
ATOM     85  OP2  DA A   5     -34.652-393.636-163.654 
ATOM     86  O5'  DA A   5     -33.120-393.552-165.650 
ATOM     87  C5'  DA A   5     -33.009-393.918-167.039 
ATOM     88  C4'  DA A   5     -33.177-392.691-167.912 
ATOM     89  O4'  DA A   5     -34.572-392.434-168.247 
ATOM     90  C3'  DA A   5     -32.695-391.372-167.308 
ATOM     91  O3'  DA A   5     -32.119-390.577-168.339 
ATOM     92  C2'  DA A   5     -33.967-390.682-166.817 
ATOM     93  C1'  DA A   5     -34.845-391.062-168.007 
ATOM     94  N9   DA A   5     -36.303-390.920-167.744 
ATOM     95  C8   DA A   5     -36.981-391.132-166.577 
ATOM     96  N7   DA A   5     -38.257-390.922-166.666 
ATOM     97  C5   DA A   5     -38.443-390.543-167.988 
ATOM     98  C6   DA A   5     -39.588-390.182-168.718 
ATOM     99  N6   DA A   5     -40.820-390.143-168.191 
ATOM    100  N1   DA A   5     -39.419-389.861-170.014 
ATOM    101  C2   DA A   5     -38.193-389.902-170.532 
ATOM    102  N3   DA A   5     -37.056-390.222-169.952 
ATOM    103  C4   DA A   5     -37.253-390.538-168.656 
ATOM    104  P    DA A   6     -30.802-389.726-168.017 
ATOM    105  OP1  DA A   6     -29.607-390.588-168.159 
ATOM    106  OP2  DA A   6     -30.959-389.044-166.713 
ATOM    107  O5'  DA A   6     -30.830-388.644-169.196 
ATOM    108  C5'  DA A   6     -31.424-389.002-170.457 
ATOM    109  C4'  DA A   6     -32.295-387.867-170.960 
ATOM    110  O4'  DA A   6     -33.661-387.952-170.462 
ATOM    111  C3'  DA A   6     -31.847-386.460-170.567 
ATOM    112  O3'  DA A   6     -32.109-385.573-171.648 
ATOM    113  C2'  DA A   6     -32.751-386.078-169.395 
ATOM    114  C1'  DA A   6     -34.035-386.678-169.961 
ATOM    115  N9   DA A   6     -35.103-386.877-168.942 
ATOM    116  C8   DA A   6     -34.967-387.218-167.627 
ATOM    117  N7   DA A   6     -36.093-387.315-166.991 
ATOM    118  C5   DA A   6     -37.048-387.018-167.954 
ATOM    119  C6   DA A   6     -38.450-386.951-167.910 
ATOM    120  N6   DA A   6     -39.168-387.192-166.803 
ATOM    121  N1   DA A   6     -39.091-386.627-169.048 
ATOM    122  C2   DA A   6     -38.373-386.389-170.145 
ATOM    123  N3   DA A   6     -37.068-386.421-170.306 
ATOM    124  C4   DA A   6     -36.450-386.748-169.152 
ATOM    125  P    DG A   7     -31.043-384.430-171.991 
ATOM    126  OP1  DG A   7     -29.974-384.990-172.848 
ATOM    127  OP2  DG A   7     -30.597-383.777-170.741 
ATOM    128  O5'  DG A   7     -31.936-383.410-172.841 
ATOM    129  C5'  DG A   7     -33.035-383.924-173.616 
ATOM    130  C4'  DG A   7     -34.251-383.036-173.442 
ATOM    131  O4'  DG A   7     -35.067-383.429-172.302 
ATOM    132  C3'  DG A   7     -33.964-381.555-173.197 
ATOM    133  O3'  DG A   7     -34.954-380.778-173.860 
ATOM    134  C2'  DG A   7     -34.135-381.372-171.688 
ATOM    135  C1'  DG A   7     -35.360-382.268-171.540 
ATOM    136  N9   DG A   7     -35.626-382.691-170.136 
ATOM    137  C8   DG A   7     -34.731-382.969-169.126 
ATOM    138  N7   DG A   7     -35.294-383.318-167.994 
ATOM    139  C5   DG A   7     -36.658-383.267-168.275 
ATOM    140  C6   DG A   7     -37.773-383.541-167.440 
ATOM    141  O6   DG A   7     -37.786-383.891-166.263 
ATOM    142  N1   DG A   7     -38.983-383.365-168.128 
ATOM    143  C2   DG A   7     -39.099-382.976-169.448 
ATOM    144  N2   DG A   7     -40.343-382.866-169.919 
ATOM    145  N3   DG A   7     -38.052-382.720-170.230 
ATOM    146  C4   DG A   7     -36.872-382.885-169.579 
ATOM    147  P    DA A   8     -34.516-379.423-174.592 
ATOM    148  OP1  DA A   8     -34.004-379.734-175.946 
ATOM    149  OP2  DA A   8     -33.604-378.658-173.714 
ATOM    150  O5'  DA A   8     -35.917-378.659-174.709 
ATOM    151  C5'  DA A   8     -37.127-379.433-174.825 
ATOM    152  C4'  DA A   8     -38.201-378.852-173.926 
ATOM    153  O4'  DA A   8     -38.155-379.402-172.578 
ATOM    154  C3'  DA A   8     -38.141-377.340-173.710 
ATOM    155  O3'  DA A   8     -39.468-376.832-173.646 
ATOM    156  C2'  DA A   8     -37.490-377.171-172.337 
ATOM    157  C1'  DA A   8     -38.215-378.327-171.654 
ATOM    158  N9   DA A   8     -37.572-378.771-170.386 
ATOM    159  C8   DA A   8     -36.244-378.803-170.073 
ATOM    160  N7   DA A   8     -35.995-379.243-168.878 
ATOM    161  C5   DA A   8     -37.251-379.525-168.359 
ATOM    162  C6   DA A   8     -37.671-380.029-167.117 
ATOM    163  N6   DA A   8     -36.827-380.352-166.126 
ATOM    164  N1   DA A   8     -38.994-380.187-166.928 
ATOM    165  C2   DA A   8     -39.827-379.865-167.916 
ATOM    166  N3   DA A   8     -39.554-379.389-169.110 
ATOM    167  C4   DA A   8     -38.223-379.239-169.274 
ATOM    168  P    DA A   9     -39.795-375.427-174.342 
ATOM    169  OP1  DA A   9     -40.058-375.638-175.783 
ATOM    170  OP2  DA A   9     -38.734-374.451-174.011 
ATOM    171  O5'  DA A   9     -41.153-375.017-173.601 
ATOM    172  C5'  DA A   9     -42.035-376.055-173.135 
ATOM    173  C4'  DA A   9     -42.533-375.724-171.742 
ATOM    174  O4'  DA A   9     -41.643-376.219-170.702 
ATOM    175  C3'  DA A   9     -42.680-374.236-171.424 
ATOM    176  O3'  DA A   9     -43.826-374.052-170.601 
ATOM    177  C2'  DA A   9     -41.435-373.890-170.607 
ATOM    178  C1'  DA A   9     -41.408-375.169-169.776 
ATOM    179  N9   DA A   9     -40.101-375.423-169.110 
ATOM    180  C8   DA A   9     -38.846-375.136-169.566 
ATOM    181  N7   DA A   9     -37.898-375.480-168.751 
ATOM    182  C5   DA A   9     -38.572-376.039-167.673 
ATOM    183  C6   DA A   9     -38.127-376.601-166.465 
ATOM    184  N6   DA A   9     -36.833-376.696-166.126 
ATOM    185  N1   DA A   9     -39.063-377.062-165.614 
ATOM    186  C2   DA A   9     -40.346-376.964-165.957 
ATOM    187  N3   DA A   9     -40.878-376.462-167.049 
ATOM    188  C4   DA A   9     -39.921-376.007-167.884 
ATOM    189  P    DA A  10     -44.764-372.779-170.850 
ATOM    190  OP1  DA A  10     -45.723-373.075-171.937 
ATOM    191  OP2  DA A  10     -43.926-371.574-171.035 
ATOM    192  O5'  DA A  10     -45.543-372.683-169.455 
ATOM    193  C5'  DA A  10     -45.787-373.889-168.708 
ATOM    194  C4'  DA A  10     -45.496-373.655-167.239 
ATOM    195  O4'  DA A  10     -44.101-373.906-166.902 
ATOM    196  C3'  DA A  10     -45.749-372.238-166.727 
ATOM    197  O3'  DA A  10     -46.264-372.310-165.404 
ATOM    198  C2'  DA A  10     -44.364-371.592-166.675 
ATOM    199  C1'  DA A  10     -43.621-372.811-166.138 
ATOM    200  N9   DA A  10     -42.143-372.737-166.312 
ATOM    201  C8   DA A  10     -41.438-372.172-167.335 
ATOM    202  N7   DA A  10     -40.151-372.268-167.200 
ATOM    203  C5   DA A  10     -39.990-372.946-166.000 
ATOM    204  C6   DA A  10     -38.851-373.363-165.292 
ATOM    205  N6   DA A  10     -37.597-373.145-165.714 
ATOM    206  N1   DA A  10     -39.046-374.013-164.129 
ATOM    207  C2   DA A  10     -40.294-374.227-163.715 
ATOM    208  N3   DA A  10     -41.428-373.887-164.287 
ATOM    209  C4   DA A  10     -41.205-373.237-165.448 
ATOM    210  P    DG A  11     -47.425-371.298-164.966 
ATOM    211  OP1  DG A  11     -48.737-371.835-165.393 
ATOM    212  OP2  DG A  11     -47.097-369.934-165.436 
ATOM    213  O5'  DG A  11     -47.312-371.359-163.371 
ATOM    214  C5'  DG A  11     -46.849-372.573-162.749 
ATOM    215  C4'  DG A  11     -45.856-372.247-161.652 
ATOM    216  O4'  DG A  11     -44.490-372.156-162.148 
ATOM    217  C3'  DG A  11     -46.075-370.918-160.930 
ATOM    218  O3'  DG A  11     -45.752-371.082-159.554 
ATOM    219  C2'  DG A  11     -45.058-369.964-161.556 
ATOM    220  C1'  DG A  11     -43.909-370.963-161.643 
ATOM    221  N9   DG A  11     -42.822-370.548-162.574 
ATOM    222  C8   DG A  11     -42.910-369.849-163.758 
ATOM    223  N7   DG A  11     -41.755-369.643-164.343 
ATOM    224  C5   DG A  11     -40.838-370.247-163.485 
ATOM    225  C6   DG A  11     -39.425-370.352-163.585 
ATOM    226  O6   DG A  11     -38.682-369.926-164.465 
ATOM    227  N1   DG A  11     -38.886-371.047-162.494 
ATOM    228  C2   DG A  11     -39.614-371.573-161.445 
ATOM    229  N2   DG A  11     -38.912-372.203-160.500 
ATOM    230  N3   DG A  11     -40.940-371.474-161.353 
ATOM    231  C4   DG A  11     -41.478-370.802-162.403 
ATOM    232  P    DA A  12     -46.662-370.362-158.451 
ATOM    233  OP1  DA A  12     -47.847-371.200-158.163 
ATOM    234  OP2  DA A  12     -46.937-368.969-158.868 
ATOM    235  O5'  DA A  12     -45.683-370.361-157.186 
ATOM    236  C5'  DA A  12     -44.716-371.419-157.050 
ATOM    237  C4'  DA A  12     -43.376-370.846-156.629 
ATOM    238  O4'  DA A  12     -42.560-370.447-157.768 
ATOM    239  C3'  DA A  12     -43.434-369.591-155.760 
ATOM    240  O3'  DA A  12     -42.384-369.646-154.801 
ATOM    241  C2'  DA A  12     -43.153-368.438-156.723 
ATOM    242  C1'  DA A  12     -42.061-369.141-157.525 
ATOM    243  N9   DA A  12     -41.778-368.502-158.840 
ATOM    244  C8   DA A  12     -42.649-367.878-159.685 
ATOM    245  N7   DA A  12     -42.096-367.417-160.764 
ATOM    246  C5   DA A  12     -40.758-367.761-160.626 
ATOM    247  C6   DA A  12     -39.637-367.553-161.446 
ATOM    248  N6   DA A  12     -39.691-366.917-162.626 
ATOM    249  N1   DA A  12     -38.454-368.023-161.010 
ATOM    250  C2   DA A  12     -38.407-368.654-159.838 
ATOM    251  N3   DA A  12     -39.381-368.906-158.991 
ATOM    252  C4   DA A  12     -40.553-368.425-159.451 
ATOM    253  P    DC A  13     -42.666-369.137-153.310 
ATOM    254  OP1  DC A  13     -43.296-370.224-152.526 
ATOM    255  OP2  DC A  13     -43.407-367.856-153.355 
ATOM    256  O5'  DC A  13     -41.180-368.879-152.778 
ATOM    257  C5'  DC A  13     -40.102-369.678-153.302 
ATOM    258  C4'  DC A  13     -38.905-368.798-153.605 
ATOM    259  O4'  DC A  13     -38.951-368.242-154.950 
ATOM    260  C3'  DC A  13     -38.736-367.573-152.707 
ATOM    261  O3'  DC A  13     -37.349-367.360-152.476 
ATOM    262  C2'  DC A  13     -39.275-366.407-153.535 
ATOM    263  C1'  DC A  13     -38.685-366.851-154.870 
ATOM    264  N1   DC A  13     -39.309-366.190-156.050 
ATOM    265  C2   DC A  13     -38.494-365.911-157.144 
ATOM    266  O2   DC A  13     -37.298-366.221-157.091 
ATOM    267  N3   DC A  13     -39.043-365.309-158.231 
ATOM    268  C4   DC A  13     -40.343-364.990-158.248 
ATOM    269  N4   DC A  13     -40.833-364.404-159.330 
ATOM    270  C5   DC A  13     -41.199-365.268-157.133 
ATOM    271  C6   DC A  13     -40.631-365.870-156.058 
ATOM    272  P    DG A  14     -36.865-366.901-151.021 
ATOM    273  OP1  DG A  14     -36.719-368.088-150.149 
ATOM    274  OP2  DG A  14     -37.755-365.831-150.517 
ATOM    275  O5'  DG A  14     -35.422-366.290-151.345 
ATOM    276  C5'  DG A  14     -34.671-366.824-152.452 
ATOM    277  C4'  DG A  14     -34.051-365.694-153.249 
ATOM    278  O4'  DG A  14     -34.941-365.193-154.288 
ATOM    279  C3'  DG A  14     -33.674-364.445-152.452 
ATOM    280  O3'  DG A  14     -32.468-363.907-152.981 
ATOM    281  C2'  DG A  14     -34.808-363.456-152.725 
ATOM    282  C1'  DG A  14     -34.968-363.776-154.208 
ATOM    283  N9   DG A  14     -36.259-363.306-154.786 
ATOM    284  C8   DG A  14     -37.502-363.233-154.197 
ATOM    285  N7   DG A  14     -38.440-362.768-154.985 
ATOM    286  C5   DG A  14     -37.771-362.514-156.182 
ATOM    287  C6   DG A  14     -38.260-361.999-157.410 
ATOM    288  O6   DG A  14     -39.402-361.656-157.701 
ATOM    289  N1   DG A  14     -37.239-361.901-158.366 
ATOM    290  C2   DG A  14     -35.919-362.254-158.161 
ATOM    291  N2   DG A  14     -35.099-362.085-159.202 
ATOM    292  N3   DG A  14     -35.462-362.738-157.008 
ATOM    293  C4   DG A  14     -36.439-362.839-156.070 
ATOM    294  P    DT A  15     -31.375-363.317-151.973 
ATOM    295  OP1  DT A  15     -30.532-364.419-151.454 
ATOM    296  OP2  DT A  15     -32.041-362.476-150.954 
ATOM    297  O5'  DT A  15     -30.509-362.392-152.950 
ATOM    298  C5'  DT A  15     -30.398-362.757-154.339 
ATOM    299  C4'  DT A  15     -30.566-361.530-155.212 
ATOM    300  O4'  DT A  15     -31.961-361.274-155.547 
ATOM    301  C3'  DT A  15     -30.084-360.212-154.608 
ATOM    302  O3'  DT A  15     -29.508-359.417-155.639 
ATOM    303  C2'  DT A  15     -31.356-359.522-154.117 
ATOM    304  C1'  DT A  15     -32.234-359.902-155.307 
ATOM    305  N1   DT A  15     -33.692-359.760-155.044 
ATOM    306  C2   DT A  15     -34.482-359.364-156.097 
ATOM    307  O2   DT A  15     -34.038-359.133-157.208 
ATOM    308  N3   DT A  15     -35.829-359.243-155.816 
ATOM    309  C4   DT A  15     -36.436-359.479-154.599 
ATOM    310  O4   DT A  15     -37.653-359.336-154.469 
ATOM    311  C5   DT A  15     -35.526-359.889-153.556 
ATOM    312  C7   DT A  15     -36.105-360.166-152.200 
ATOM    313  C6   DT A  15     -34.211-360.015-153.801 
ATOM    314  P    DG A  16     -28.191-358.565-155.317 
ATOM    315  OP1  DG A  16     -26.996-359.427-155.459 
ATOM    316  OP2  DG A  16     -28.348-357.883-154.013 
ATOM    317  O5'  DG A  16     -28.219-357.484-156.496 
ATOM    318  C5'  DG A  16     -28.813-357.841-157.757 
ATOM    319  C4'  DG A  16     -29.684-356.707-158.260 
ATOM    320  O4'  DG A  16     -31.050-356.792-157.762 
ATOM    321  C3'  DG A  16     -29.236-355.299-157.867 
ATOM    322  O3'  DG A  16     -29.498-354.413-158.948 
ATOM    323  C2'  DG A  16     -30.140-354.918-156.695 
ATOM    324  C1'  DG A  16     -31.424-355.518-157.261 
ATOM    325  N9   DG A  16     -32.492-355.717-156.242 
ATOM    326  C8   DG A  16     -32.374-356.060-154.913 
ATOM    327  N7   DG A  16     -33.521-356.156-154.282 
ATOM    328  C5   DG A  16     -34.463-355.854-155.264 
ATOM    329  C6   DG A  16     -35.880-355.795-155.183 
ATOM    330  O6   DG A  16     -36.604-356.001-154.213 
ATOM    331  N1   DG A  16     -36.448-355.451-156.417 
ATOM    332  C2   DG A  16     -35.742-355.196-157.576 
ATOM    333  N2   DG A  16     -36.472-354.884-158.650 
ATOM    334  N3   DG A  16     -34.414-355.252-157.651 
ATOM    335  C4   DG A  16     -33.847-355.585-156.462 
ATOM    336  P    DC A  17     -28.432-353.270-159.291 
ATOM    337  OP1  DC A  17     -27.363-353.830-160.148 
ATOM    338  OP2  DC A  17     -27.986-352.617-158.041 
ATOM    339  O5'  DC A  17     -29.325-352.250-160.141 
ATOM    340  C5'  DC A  17     -30.424-352.763-160.916 
ATOM    341  C4'  DC A  17     -31.640-351.876-160.742 
ATOM    342  O4'  DC A  17     -32.456-352.269-159.602 
ATOM    343  C3'  DC A  17     -31.353-350.395-160.497 
ATOM    344  O3'  DC A  17     -32.343-349.618-161.160 
ATOM    345  C2'  DC A  17     -31.524-350.212-158.989 
ATOM    346  C1'  DC A  17     -32.749-351.108-158.840 
ATOM    347  N1   DC A  17     -33.015-351.531-157.436 
ATOM    348  C2   DC A  17     -34.342-351.679-157.042 
ATOM    349  O2   DC A  17     -35.237-351.456-157.866 
ATOM    350  N3   DC A  17     -34.605-352.063-155.767 
ATOM    351  C4   DC A  17     -33.607-352.295-154.905 
ATOM    352  N4   DC A  17     -33.915-352.668-153.672 
ATOM    353  C5   DC A  17     -32.235-352.148-155.289 
ATOM    354  C6   DC A  17     -31.993-351.763-156.568 
ATOM    355  P    DG A  18     -31.905-348.263-161.892 
ATOM    356  OP1  DG A  18     -31.393-348.574-163.246 
ATOM    357  OP2  DG A  18     -30.993-347.497-161.014 
ATOM    358  O5'  DG A  18     -33.306-347.499-162.009 
ATOM    359  C5'  DG A  18     -34.516-348.272-162.125 
ATOM    360  C4'  DG A  18     -35.590-347.692-161.227 
ATOM    361  O4'  DG A  18     -35.544-348.242-159.878 
ATOM    362  C3'  DG A  18     -35.530-346.180-161.010 
ATOM    363  O3'  DG A  18     -36.857-345.672-160.946 
ATOM    364  C2'  DG A  18     -34.879-346.011-159.637 
ATOM    365  C1'  DG A  18     -35.604-347.167-158.954 
ATOM    366  N9   DG A  18     -34.961-347.611-157.686 
ATOM    367  C8   DG A  18     -33.624-347.649-157.353 
ATOM    368  N7   DG A  18     -33.388-348.097-156.143 
ATOM    369  C5   DG A  18     -34.659-348.374-155.639 
ATOM    370  C6   DG A  18     -35.047-348.884-154.374 
ATOM    371  O6   DG A  18     -34.340-349.202-153.422 
ATOM    372  N1   DG A  18     -36.440-349.012-154.279 
ATOM    373  C2   DG A  18     -37.339-348.689-155.276 
ATOM    374  N2   DG A  18     -38.629-348.884-154.990 
ATOM    375  N3   DG A  18     -36.972-348.211-156.464 
ATOM    376  C4   DG A  18     -35.625-348.080-156.572 
ATOM    377  P    DG A  19     -37.184-344.267-161.642 
ATOM    378  OP1  DG A  19     -37.447-344.478-163.083 
ATOM    379  OP2  DG A  19     -36.123-343.291-161.311 
ATOM    380  O5'  DG A  19     -38.542-343.857-160.901 
ATOM    381  C5'  DG A  19     -39.424-344.895-160.435 
ATOM    382  C4'  DG A  19     -39.922-344.564-159.042 
ATOM    383  O4'  DG A  19     -39.032-345.059-158.002 
ATOM    384  C3'  DG A  19     -40.069-343.076-158.724 
ATOM    385  O3'  DG A  19     -41.215-342.892-157.901 
ATOM    386  C2'  DG A  19     -38.824-342.730-157.907 
ATOM    387  C1'  DG A  19     -38.797-344.009-157.076 
ATOM    388  N9   DG A  19     -37.490-344.263-156.410 
ATOM    389  C8   DG A  19     -36.216-343.980-156.854 
ATOM    390  N7   DG A  19     -35.268-344.334-156.020 
ATOM    391  C5   DG A  19     -35.963-344.891-154.947 
ATOM    392  C6   DG A  19     -35.478-345.452-153.738 
ATOM    393  O6   DG A  19     -34.318-345.575-153.357 
ATOM    394  N1   DG A  19     -36.529-345.901-152.924 
ATOM    395  C2   DG A  19     -37.871-345.819-153.240 
ATOM    396  N2   DG A  19     -38.718-346.305-152.330 
ATOM    397  N3   DG A  19     -38.325-345.293-154.376 
ATOM    398  C4   DG A  19     -37.318-344.852-155.175 
ATOM    399  P    DA A  20     -42.153-341.619-158.150 
ATOM    400  OP1  DA A  20     -43.112-341.915-159.237 
ATOM    401  OP2  DA A  20     -41.315-340.414-158.335 
ATOM    402  O5'  DA A  20     -42.932-341.523-156.756 
ATOM    403  C5'  DA A  20     -43.176-342.729-156.008 
ATOM    404  C4'  DA A  20     -42.885-342.495-154.539 
ATOM    405  O4'  DA A  20     -41.490-342.746-154.202 
ATOM    406  C3'  DA A  20     -43.138-341.077-154.027 
ATOM    407  O3'  DA A  20     -43.653-341.150-152.704 
ATOM    408  C2'  DA A  20     -41.753-340.432-153.975 
ATOM    409  C1'  DA A  20     -41.010-341.651-153.438 
ATOM    410  N9   DA A  20     -39.532-341.577-153.612 
ATOM    411  C8   DA A  20     -38.827-341.012-154.635 
ATOM    412  N7   DA A  20     -37.540-341.108-154.500 
ATOM    413  C5   DA A  20     -37.379-341.786-153.300 
ATOM    414  C6   DA A  20     -36.240-342.202-152.592 
ATOM    415  N6   DA A  20     -34.986-341.985-153.014 
ATOM    416  N1   DA A  20     -36.435-342.853-151.429 
ATOM    417  C2   DA A  20     -37.683-343.066-151.015 
ATOM    418  N3   DA A  20     -38.817-342.727-151.587 
ATOM    419  C4   DA A  20     -38.594-342.077-152.748 
ATOM    420  P    DT A  21     -44.814-340.138-152.266 
ATOM    421  OP1  DT A  21     -46.126-340.674-152.693 
ATOM    422  OP2  DT A  21     -44.486-338.774-152.736 
ATOM    423  O5'  DT A  21     -44.701-340.199-150.671 
ATOM    424  C5'  DT A  21     -44.238-341.413-150.049 
ATOM    425  C4'  DT A  21     -43.245-341.087-148.952 
ATOM    426  O4'  DT A  21     -41.879-340.996-149.448 
ATOM    427  C3'  DT A  21     -43.464-339.757-148.230 
ATOM    428  O3'  DT A  21     -43.141-339.922-146.854 
ATOM    429  C2'  DT A  21     -42.447-338.804-148.857 
ATOM    430  C1'  DT A  21     -41.298-339.803-148.943 
ATOM    431  N1   DT A  21     -40.211-339.388-149.874 
ATOM    432  C2   DT A  21     -38.927-339.735-149.531 
ATOM    433  O2   DT A  21     -38.655-340.355-148.518 
ATOM    434  N3   DT A  21     -37.946-339.332-150.418 
ATOM    435  C4   DT A  21     -38.141-338.630-151.589 
ATOM    436  O4   DT A  21     -37.183-338.325-152.303 
ATOM    437  C5   DT A  21     -39.522-338.311-151.863 
ATOM    438  C7   DT A  21     -39.822-337.547-153.119 
ATOM    439  C6   DT A  21     -40.496-338.690-151.019 
ATOM    440  P    DC A  22     -44.051-339.202-145.751 
ATOM    441  OP1  DC A  22     -45.236-340.040-145.463 
ATOM    442  OP2  DC A  22     -44.326-337.809-146.168 
ATOM    443  O5'  DC A  22     -43.072-339.201-144.486 
ATOM    444  C5'  DC A  22     -42.105-340.259-144.350 
ATOM    445  C4'  DC A  22     -40.765-339.686-143.929 
ATOM    446  O4'  DC A  22     -39.949-339.287-145.068 
ATOM    447  C3'  DC A  22     -40.823-338.430-143.060 
ATOM    448  O3'  DC A  22     -39.773-338.486-142.101 
ATOM    449  C2'  DC A  22     -40.542-337.278-144.023 
ATOM    450  C1'  DC A  22     -39.450-337.981-144.825 
ATOM    451  N1   DC A  22     -39.167-337.342-146.140 
ATOM    452  C2   DC A  22     -37.853-337.362-146.602 
ATOM    453  O2   DC A  22     -36.986-337.905-145.908 
ATOM    454  N3   DC A  22     -37.573-336.784-147.799 
ATOM    455  C4   DC A  22     -38.543-336.206-148.520 
ATOM    456  N4   DC A  22     -38.220-335.656-149.681 
ATOM    457  C5   DC A  22     -39.900-336.174-148.063 
ATOM    458  C6   DC A  22     -40.159-336.757-146.864 
ATOM    459  P    DC A  23     -40.055-337.977-140.611 
ATOM    460  OP1  DC A  23     -40.685-339.063-139.826 
ATOM    461  OP2  DC A  23     -40.796-336.696-140.655 
ATOM    462  O5'  DC A  23     -38.569-337.719-140.078 
ATOM    463  C5'  DC A  23     -37.491-338.517-140.602 
ATOM    464  C4'  DC A  23     -36.294-337.637-140.906 
ATOM    465  O4'  DC A  23     -36.340-337.082-142.250 
ATOM    466  C3'  DC A  23     -36.125-336.413-140.007 
ATOM    467  O3'  DC A  23     -34.738-336.200-139.776 
ATOM    468  C2'  DC A  23     -36.664-335.247-140.835 
ATOM    469  C1'  DC A  23     -36.074-335.690-142.170 
ATOM    470  N1   DC A  23     -36.698-335.030-143.350 
ATOM    471  C2   DC A  23     -35.883-334.751-144.444 
ATOM    472  O2   DC A  23     -34.687-335.060-144.391 
ATOM    473  N3   DC A  23     -36.432-334.149-145.531 
ATOM    474  C4   DC A  23     -37.732-333.830-145.548 
ATOM    475  N4   DC A  23     -38.222-333.244-146.630 
ATOM    476  C5   DC A  23     -38.588-334.108-144.433 
ATOM    477  C6   DC A  23     -38.020-334.710-143.358 
ATOM    478  P    DT A  24     -34.254-335.740-138.321 
ATOM    479  OP1  DT A  24     -34.108-336.928-137.449 
ATOM    480  OP2  DT A  24     -35.144-334.671-137.817 
ATOM    481  O5'  DT A  24     -32.811-335.130-138.645 
ATOM    482  C5'  DT A  24     -32.060-335.664-139.752 
ATOM    483  C4'  DT A  24     -31.440-334.534-140.549 
ATOM    484  O4'  DT A  24     -32.330-334.033-141.588 
ATOM    485  C3'  DT A  24     -31.063-333.285-139.752 
ATOM    486  O3'  DT A  24     -29.857-332.747-140.281 
ATOM    487  C2'  DT A  24     -32.197-332.296-140.025 
ATOM    488  C1'  DT A  24     -32.357-332.616-141.508 
ATOM    489  N1   DT A  24     -33.648-332.146-142.086 
ATOM    490  C2   DT A  24     -33.628-331.715-143.390 
ATOM    491  O2   DT A  24     -32.618-331.707-144.071 
ATOM    492  N3   DT A  24     -34.843-331.286-143.891 
ATOM    493  C4   DT A  24     -36.043-331.253-143.212 
ATOM    494  O4   DT A  24     -37.066-330.847-143.767 
ATOM    495  C5   DT A  24     -35.962-331.724-141.850 
ATOM    496  C7   DT A  24     -37.224-331.722-141.038 
ATOM    497  C6   DT A  24     -34.795-332.147-141.337 
ATOM    498  P    DG A  25     -28.764-332.157-139.273 
ATOM    499  OP1  DG A  25     -27.921-333.259-138.754 
ATOM    500  OP2  DG A  25     -29.430-331.316-138.255 
ATOM    501  O5'  DG A  25     -27.898-331.232-140.250 
ATOM    502  C5'  DG A  25     -27.787-331.597-141.639 
ATOM    503  C4'  DG A  25     -27.955-330.370-142.512 
ATOM    504  O4'  DG A  25     -29.350-330.114-142.847 
ATOM    505  C3'  DG A  25     -27.473-329.052-141.908 
ATOM    506  O3'  DG A  25     -26.897-328.257-142.939 
ATOM    507  C2'  DG A  25     -28.745-328.362-141.417 
ATOM    508  C1'  DG A  25     -29.623-328.742-142.607 
ATOM    509  N9   DG A  25     -31.081-328.600-142.344 
ATOM    510  C8   DG A  25     -31.781-328.809-141.176 
ATOM    511  N7   DG A  25     -33.070-328.593-141.279 
ATOM    512  C5   DG A  25     -33.237-328.215-142.610 
ATOM    513  C6   DG A  25     -34.413-327.855-143.317 
ATOM    514  O6   DG A  25     -35.570-327.796-142.908 
ATOM    515  N1   DG A  25     -34.131-327.539-144.655 
ATOM    516  C2   DG A  25     -32.876-327.569-145.231 
ATOM    517  N2   DG A  25     -32.817-327.234-146.522 
ATOM    518  N3   DG A  25     -31.773-327.907-144.566 
ATOM    519  C4   DG A  25     -32.030-328.215-143.269 
ATOM    520  P    DC A  26     -25.580-327.405-142.617 
ATOM    521  OP1  DC A  26     -24.385-328.267-142.759 
ATOM    522  OP2  DC A  26     -25.737-326.723-141.313 
ATOM    523  O5'  DC A  26     -25.608-326.323-143.796 
ATOM    524  C5'  DC A  26     -26.202-326.681-145.057 
ATOM    525  C4'  DC A  26     -27.073-325.546-145.560 
ATOM    526  O4'  DC A  26     -28.439-325.632-145.062 
ATOM    527  C3'  DC A  26     -26.625-324.139-145.167 
ATOM    528  O3'  DC A  26     -26.887-323.253-146.248 
ATOM    529  C2'  DC A  26     -27.529-323.758-143.995 
ATOM    530  C1'  DC A  26     -28.813-324.358-144.561 
ATOM    531  N1   DC A  26     -29.881-324.557-143.542 
ATOM    532  C2   DC A  26     -31.203-324.381-143.944 
ATOM    533  O2   DC A  26     -31.432-324.070-145.118 
ATOM    534  N3   DC A  26     -32.191-324.557-143.029 
ATOM    535  C4   DC A  26     -31.900-324.894-141.766 
ATOM    536  N4   DC A  26     -32.900-325.054-140.913 
ATOM    537  C5   DC A  26     -30.548-325.079-141.333 
ATOM    538  C6   DC A  26     -29.574-324.898-142.261 
ATOM    539  P    DT A  27     -25.821-322.110-146.591 
ATOM    540  OP1  DT A  27     -24.752-322.670-147.448 
ATOM    541  OP2  DT A  27     -25.375-321.457-145.341 
ATOM    542  O5'  DT A  27     -26.714-321.090-147.441 
ATOM    543  C5'  DT A  27     -27.813-321.603-148.216 
ATOM    544  C4'  DT A  27     -29.029-320.715-148.042 
ATOM    545  O4'  DT A  27     -29.845-321.109-146.902 
ATOM    546  C3'  DT A  27     -28.743-319.234-147.797 
ATOM    547  O3'  DT A  27     -29.732-318.458-148.460 
ATOM    548  C2'  DT A  27     -28.913-319.052-146.289 
ATOM    549  C1'  DT A  27     -30.138-319.948-146.140 
ATOM    550  N1   DT A  27     -30.404-320.371-144.736 
ATOM    551  C2   DT A  27     -31.718-320.512-144.363 
ATOM    552  O2   DT A  27     -32.649-320.309-145.123 
ATOM    553  N3   DT A  27     -31.925-320.905-143.055 
ATOM    554  C4   DT A  27     -30.950-321.161-142.113 
ATOM    555  O4   DT A  27     -31.258-321.507-140.971 
ATOM    556  C5   DT A  27     -29.602-320.985-142.598 
ATOM    557  C7   DT A  27     -28.479-321.244-141.637 
ATOM    558  C6   DT A  27     -29.372-320.604-143.865 
ATOM    559  P    DG A  28     -29.294-317.103-149.193 
ATOM    560  OP1  DG A  28     -28.782-317.414-150.546 
ATOM    561  OP2  DG A  28     -28.382-316.337-148.314 
ATOM    562  O5'  DG A  28     -30.695-316.339-149.309 
ATOM    563  C5'  DG A  28     -31.905-317.112-149.425 
ATOM    564  C4'  DG A  28     -32.979-316.532-148.527 
ATOM    565  O4'  DG A  28     -32.933-317.082-147.179 
ATOM    566  C3'  DG A  28     -32.919-315.020-148.310 
ATOM    567  O3'  DG A  28     -34.246-314.511-148.246 
ATOM    568  C2'  DG A  28     -32.268-314.851-146.937 
ATOM    569  C1'  DG A  28     -32.993-316.006-146.254 
ATOM    570  N9   DG A  28     -32.350-316.450-144.986 
ATOM    571  C8   DG A  28     -31.013-316.489-144.653 
ATOM    572  N7   DG A  28     -30.777-316.937-143.443 
ATOM    573  C5   DG A  28     -32.048-317.214-142.939 
ATOM    574  C6   DG A  28     -32.436-317.724-141.674 
ATOM    575  O6   DG A  28     -31.729-318.042-140.722 
ATOM    576  N1   DG A  28     -33.829-317.852-141.579 
ATOM    577  C2   DG A  28     -34.728-317.529-142.577 
ATOM    578  N2   DG A  28     -36.018-317.724-142.290 
ATOM    579  N3   DG A  28     -34.361-317.051-143.764 
ATOM    580  C4   DG A  28     -33.014-316.920-143.872 
ATOM    581  P    DG A  29     -34.573-313.107-148.942 
ATOM    582  OP1  DG A  29     -34.836-313.318-150.383 
ATOM    583  OP2  DG A  29     -33.512-312.131-148.611 
ATOM    584  O5'  DG A  29     -35.931-312.696-148.202 
ATOM    585  C5'  DG A  29     -36.813-313.734-147.735 
ATOM    586  C4'  DG A  29     -37.311-313.404-146.342 
ATOM    587  O4'  DG A  29     -36.421-313.899-145.302 
ATOM    588  C3'  DG A  29     -37.458-311.916-146.024 
ATOM    589  O3'  DG A  29     -38.604-311.731-145.201 
ATOM    590  C2'  DG A  29     -36.213-311.570-145.208 
ATOM    591  C1'  DG A  29     -36.186-312.849-144.376 
ATOM    592  N9   DG A  29     -34.879-313.103-143.710 
ATOM    593  C8   DG A  29     -33.605-312.820-144.154 
ATOM    594  N7   DG A  29     -32.657-313.174-143.320 
ATOM    595  C5   DG A  29     -33.352-313.731-142.248 
ATOM    596  C6   DG A  29     -32.867-314.291-141.038 
ATOM    597  O6   DG A  29     -31.707-314.415-140.657 
ATOM    598  N1   DG A  29     -33.918-314.741-140.224 
ATOM    599  C2   DG A  29     -35.260-314.659-140.540 
ATOM    600  N2   DG A  29     -36.107-315.145-139.630 
ATOM    601  N3   DG A  29     -35.714-314.133-141.676 
ATOM    602  C4   DG A  29     -34.707-313.692-142.476 
ATOM    603  P    DT A  30     -39.542-310.458-145.450 
ATOM    604  OP1  DT A  30     -40.501-310.755-146.537 
ATOM    605  OP2  DT A  30     -38.704-309.253-145.635 
ATOM    606  O5'  DT A  30     -40.321-310.363-144.056 
ATOM    607  C5'  DT A  30     -40.565-311.569-143.308 
ATOM    608  C4'  DT A  30     -40.274-311.335-141.839 
ATOM    609  O4'  DT A  30     -38.879-311.586-141.502 
ATOM    610  C3'  DT A  30     -40.527-309.917-141.327 
ATOM    611  O3'  DT A  30     -41.042-309.990-140.004 
ATOM    612  C2'  DT A  30     -39.142-309.271-141.275 
ATOM    613  C1'  DT A  30     -38.399-310.491-140.738 
ATOM    614  N1   DT A  30     -36.921-310.417-140.912 
ATOM    615  C2   DT A  30     -36.146-310.982-139.928 
ATOM    616  O2   DT A  30     -36.617-311.528-138.945 
ATOM    617  N3   DT A  30     -34.782-310.893-140.124 
ATOM    618  C4   DT A  30     -34.145-310.301-141.195 
ATOM    619  O4   DT A  30     -32.914-310.284-141.260 
ATOM    620  C5   DT A  30     -35.042-309.736-142.175 
ATOM    621  C7   DT A  30     -34.431-309.071-143.373 
ATOM    622  C6   DT A  30     -36.373-309.808-142.009 
ATOM    623  P    DA A  31     -42.203-308.978-139.567 
ATOM    624  OP1  DA A  31     -43.515-309.514-139.993 
ATOM    625  OP2  DA A  31     -41.875-307.614-140.036 
ATOM    626  O5'  DA A  31     -42.090-309.039-137.971 
ATOM    627  C5'  DA A  31     -41.627-310.253-137.350 
ATOM    628  C4'  DA A  31     -40.634-309.927-136.252 
ATOM    629  O4'  DA A  31     -39.268-309.836-136.748 
ATOM    630  C3'  DA A  31     -40.853-308.597-135.530 
ATOM    631  O3'  DA A  31     -40.530-308.761-134.154 
ATOM    632  C2'  DA A  31     -39.836-307.644-136.157 
ATOM    633  C1'  DA A  31     -38.687-308.643-136.243 
ATOM    634  N9   DA A  31     -37.600-308.228-137.174 
ATOM    635  C8   DA A  31     -37.707-307.534-138.346 
ATOM    636  N7   DA A  31     -36.570-307.323-138.934 
ATOM    637  C5   DA A  31     -35.641-307.919-138.094 
ATOM    638  C6   DA A  31     -34.244-308.041-138.161 
ATOM    639  N6   DA A  31     -33.505-307.544-139.163 
ATOM    640  N1   DA A  31     -33.630-308.694-137.157 
ATOM    641  C2   DA A  31     -34.369-309.187-136.163 
ATOM    642  N3   DA A  31     -35.673-309.134-135.994 
ATOM    643  C4   DA A  31     -36.262-308.475-137.012 
ATOM    644  P    DG A  32     -41.440-308.042-133.051 
ATOM    645  OP1  DG A  32     -42.625-308.880-132.763 
ATOM    646  OP2  DG A  32     -41.715-306.649-133.468 
ATOM    647  O5'  DG A  32     -40.461-308.041-131.786 
ATOM    648  C5'  DG A  32     -39.494-309.099-131.651 
ATOM    649  C4'  DG A  32     -38.154-308.526-131.230 
ATOM    650  O4'  DG A  32     -37.338-308.127-132.368 
ATOM    651  C3'  DG A  32     -38.212-307.270-130.360 
ATOM    652  O3'  DG A  32     -37.162-307.325-129.401 
ATOM    653  C2'  DG A  32     -37.931-306.118-131.323 
ATOM    654  C1'  DG A  32     -36.839-306.821-132.125 
ATOM    655  N9   DG A  32     -36.556-306.182-133.440 
ATOM    656  C8   DG A  32     -37.421-305.548-134.305 
ATOM    657  N7   DG A  32     -36.849-305.088-135.391 
ATOM    658  C5   DG A  32     -35.509-305.442-135.234 
ATOM    659  C6   DG A  32     -34.398-305.214-136.087 
ATOM    660  O6   DG A  32     -34.367-304.645-137.175 
ATOM    661  N1   DG A  32     -33.218-305.741-135.543 
ATOM    662  C2   DG A  32     -33.125-306.401-134.334 
ATOM    663  N2   DG A  32     -31.907-306.828-133.992 
ATOM    664  N3   DG A  32     -34.168-306.614-133.534 
ATOM    665  C4   DG A  32     -35.320-306.109-134.047 
ATOM    666  P    DG A  33     -37.444-306.816-127.911 
ATOM    667  OP1  DG A  33     -38.074-307.903-127.126 
ATOM    668  OP2  DG A  33     -38.185-305.536-127.955 
ATOM    669  O5'  DG A  33     -35.958-306.559-127.378 
ATOM    670  C5'  DG A  33     -34.880-307.357-127.903 
ATOM    671  C4'  DG A  33     -33.683-306.477-128.206 
ATOM    672  O4'  DG A  33     -33.729-305.922-129.550 
ATOM    673  C3'  DG A  33     -33.514-305.253-127.307 
ATOM    674  O3'  DG A  33     -32.127-305.039-127.076 
ATOM    675  C2'  DG A  33     -34.053-304.087-128.136 
ATOM    676  C1'  DG A  33     -33.463-304.530-129.470 
ATOM    677  N9   DG A  33     -34.087-303.870-130.650 
ATOM    678  C8   DG A  33     -35.393-303.475-130.837 
ATOM    679  N7   DG A  33     -35.621-302.917-132.002 
ATOM    680  C5   DG A  33     -34.376-302.943-132.630 
ATOM    681  C6   DG A  33     -33.991-302.478-133.915 
ATOM    682  O6   DG A  33     -34.680-301.940-134.777 
ATOM    683  N1   DG A  33     -32.628-302.701-134.153 
ATOM    684  C2   DG A  33     -31.752-303.296-133.264 
ATOM    685  N2   DG A  33     -30.489-303.418-133.681 
ATOM    686  N3   DG A  33     -32.114-303.732-132.060 
ATOM    687  C4   DG A  33     -33.434-303.522-131.813 
ATOM    688  P    DA A  34     -31.643-304.580-125.621 
ATOM    689  OP1  DA A  34     -31.497-305.767-124.750 
ATOM    690  OP2  DA A  34     -32.533-303.511-125.117 
ATOM    691  O5'  DA A  34     -30.200-303.970-125.946 
ATOM    692  C5'  DA A  34     -29.449-304.504-127.052 
ATOM    693  C4'  DA A  34     -28.829-303.374-127.849 
ATOM    694  O4'  DA A  34     -29.719-302.873-128.888 
ATOM    695  C3'  DA A  34     -28.452-302.125-127.052 
ATOM    696  O3'  DA A  34     -27.246-301.587-127.581 
ATOM    697  C2'  DA A  34     -29.586-301.136-127.325 
ATOM    698  C1'  DA A  34     -29.746-301.456-128.808 
ATOM    699  N9   DA A  34     -31.037-300.985-129.386 
ATOM    700  C8   DA A  34     -32.262-300.921-128.785 
ATOM    701  N7   DA A  34     -33.199-300.461-129.555 
ATOM    702  C5   DA A  34     -32.551-300.202-130.755 
ATOM    703  C6   DA A  34     -33.001-299.696-131.985 
ATOM    704  N6   DA A  34     -34.273-299.343-132.219 
ATOM    705  N1   DA A  34     -32.092-299.563-132.970 
ATOM    706  C2   DA A  34     -30.830-299.916-132.731 
ATOM    707  N3   DA A  34     -30.296-300.397-131.631 
ATOM    708  C4   DA A  34     -31.226-300.519-130.661 
ATOM    709  P    DG A  35     -26.153-300.997-126.573 
ATOM    710  OP1  DG A  35     -25.310-302.099-126.054 
ATOM    711  OP2  DG A  35     -26.819-300.156-125.555 
ATOM    712  O5'  DG A  35     -25.287-300.072-127.550 
ATOM    713  C5'  DG A  35     -25.176-300.437-128.939 
ATOM    714  C4'  DG A  35     -25.344-299.210-129.813 
ATOM    715  O4'  DG A  35     -26.739-298.954-130.147 
ATOM    716  C3'  DG A  35     -24.862-297.892-129.208 
ATOM    717  O3'  DG A  35     -24.286-297.096-130.239 
ATOM    718  C2'  DG A  35     -26.134-297.202-128.717 
ATOM    719  C1'  DG A  35     -27.012-297.582-129.907 
ATOM    720  N9   DG A  35     -28.470-297.440-129.644 
ATOM    721  C8   DG A  35     -29.170-297.648-128.476 
ATOM    722  N7   DG A  35     -30.459-297.433-128.579 
ATOM    723  C5   DG A  35     -30.626-297.054-129.910 
ATOM    724  C6   DG A  35     -31.802-296.695-130.617 
ATOM    725  O6   DG A  35     -32.959-296.635-130.208 
ATOM    726  N1   DG A  35     -31.520-296.379-131.955 
ATOM    727  C2   DG A  35     -30.265-296.408-132.531 
ATOM    728  N2   DG A  35     -30.206-296.074-133.822 
ATOM    729  N3   DG A  35     -29.162-296.747-131.866 
ATOM    730  C4   DG A  35     -29.419-297.055-130.569 
ATOM    731  P    DA A  36     -22.969-296.245-129.917 
ATOM    732  OP1  DA A  36     -21.774-297.107-130.059 
ATOM    733  OP2  DA A  36     -23.126-295.563-128.613 
ATOM    734  O5'  DA A  36     -22.997-295.163-131.096 
ATOM    735  C5'  DA A  36     -23.591-295.521-132.357 
ATOM    736  C4'  DA A  36     -24.462-294.386-132.861 
ATOM    737  O4'  DA A  36     -25.828-294.472-132.362 
ATOM    738  C3'  DA A  36     -24.014-292.979-132.467 
ATOM    739  O3'  DA A  36     -24.276-292.093-133.548 
ATOM    740  C2'  DA A  36     -24.918-292.598-131.295 
ATOM    741  C1'  DA A  36     -26.202-293.198-131.861 
ATOM    742  N9   DA A  36     -27.270-293.397-130.842 
ATOM    743  C8   DA A  36     -27.134-293.737-129.527 
ATOM    744  N7   DA A  36     -28.260-293.835-128.891 
ATOM    745  C5   DA A  36     -29.215-293.538-129.854 
ATOM    746  C6   DA A  36     -30.617-293.471-129.810 
ATOM    747  N6   DA A  36     -31.335-293.711-128.703 
ATOM    748  N1   DA A  36     -31.258-293.146-130.948 
ATOM    749  C2   DA A  36     -30.540-292.909-132.045 
ATOM    750  N3   DA A  36     -29.235-292.940-132.206 
ATOM    751  C4   DA A  36     -28.618-293.267-131.052 
ATOM    752  P    DA A  37     -23.210-290.950-133.891 
ATOM    753  OP1  DA A  37     -22.141-291.510-134.748 
ATOM    754  OP2  DA A  37     -22.764-290.297-132.641 
ATOM    755  O5'  DA A  37     -24.103-289.930-134.741 
ATOM    756  C5'  DA A  37     -25.202-290.443-135.516 
ATOM    757  C4'  DA A  37     -26.418-289.555-135.343 
ATOM    758  O4'  DA A  37     -27.234-289.949-134.202 
ATOM    759  C3'  DA A  37     -26.132-288.074-135.097 
ATOM    760  O3'  DA A  37     -27.121-287.297-135.760 
ATOM    761  C2'  DA A  37     -26.302-287.892-133.589 
ATOM    762  C1'  DA A  37     -27.527-288.788-133.440 
ATOM    763  N9   DA A  37     -27.793-289.211-132.036 
ATOM    764  C8   DA A  37     -26.891-289.482-131.047 
ATOM    765  N7   DA A  37     -27.435-289.828-129.922 
ATOM    766  C5   DA A  37     -28.798-289.784-130.182 
ATOM    767  C6   DA A  37     -29.923-290.047-129.383 
ATOM    768  N6   DA A  37     -29.848-290.426-128.100 
ATOM    769  N1   DA A  37     -31.134-289.906-129.954 
ATOM    770  C2   DA A  37     -31.203-289.529-131.231 
ATOM    771  N3   DA A  37     -30.227-289.257-132.069 
ATOM    772  C4   DA A  37     -29.026-289.406-131.473 
ATOM    773  P    DC A  38     -26.683-285.943-136.493 
ATOM    774  OP1  DC A  38     -26.171-286.254-137.847 
ATOM    775  OP2  DC A  38     -25.771-285.177-135.614 
ATOM    776  O5'  DC A  38     -28.084-285.179-136.609 
ATOM    777  C5'  DC A  38     -29.294-285.952-136.725 
ATOM    778  C4'  DC A  38     -30.368-285.371-135.827 
ATOM    779  O4'  DC A  38     -30.322-285.921-134.479 
ATOM    780  C3'  DC A  38     -30.308-283.860-135.610 
ATOM    781  O3'  DC A  38     -31.635-283.351-135.546 
ATOM    782  C2'  DC A  38     -29.657-283.691-134.237 
ATOM    783  C1'  DC A  38     -30.382-284.846-133.554 
ATOM    784  N1   DC A  38     -29.739-285.290-132.286 
ATOM    785  C2   DC A  38     -30.569-285.737-131.260 
ATOM    786  O2   DC A  38     -31.792-285.748-131.443 
ATOM    787  N3   DC A  38     -30.003-286.146-130.095 
ATOM    788  C4   DC A  38     -28.673-286.119-129.937 
ATOM    789  N4   DC A  38     -28.170-286.528-128.782 
ATOM    790  C5   DC A  38     -27.803-285.662-130.979 
ATOM    791  C6   DC A  38     -28.388-285.258-132.135 
ATOM    792  P    DC A  39     -31.962-281.947-136.242 
ATOM    793  OP1  DC A  39     -32.225-282.157-137.683 
ATOM    794  OP2  DC A  39     -30.901-280.971-135.911 
ATOM    795  O5'  DC A  39     -33.320-281.536-135.502 
ATOM    796  C5'  DC A  39     -34.202-282.574-135.035 
ATOM    797  C4'  DC A  39     -34.700-282.243-133.642 
ATOM    798  O4'  DC A  39     -33.810-282.739-132.602 
ATOM    799  C3'  DC A  39     -34.847-280.755-133.324 
ATOM    800  O3'  DC A  39     -35.993-280.571-132.501 
ATOM    801  C2'  DC A  39     -33.602-280.409-132.508 
ATOM    802  C1'  DC A  39     -33.575-281.688-131.676 
ATOM    803  N1   DC A  39     -32.268-281.943-131.010 
ATOM    804  C2   DC A  39     -32.284-282.550-129.758 
ATOM    805  O2   DC A  39     -33.373-282.852-129.255 
ATOM    806  N3   DC A  39     -31.102-282.790-129.133 
ATOM    807  C4   DC A  39     -29.944-282.449-129.711 
ATOM    808  N4   DC A  39     -28.818-282.704-129.062 
ATOM    809  C5   DC A  39     -29.905-281.823-130.999 
ATOM    810  C6   DC A  39     -31.096-281.591-131.607 
ATOM    811  P    DT A  40     -36.931-279.298-132.750 
ATOM    812  OP1  DT A  40     -37.890-279.595-133.838 
ATOM    813  OP2  DT A  40     -36.093-278.093-132.935 
ATOM    814  O5'  DT A  40     -37.710-279.203-131.356 
ATOM    815  C5'  DT A  40     -37.954-280.409-130.608 
ATOM    816  C4'  DT A  40     -37.663-280.175-129.139 
ATOM    817  O4'  DT A  40     -36.268-280.426-128.802 
ATOM    818  C3'  DT A  40     -37.916-278.757-128.628 
ATOM    819  O3'  DT A  40     -38.431-278.830-127.304 
ATOM    820  C2'  DT A  40     -36.531-278.111-128.575 
ATOM    821  C1'  DT A  40     -35.788-279.331-128.038 
ATOM    822  N1   DT A  40     -34.310-279.257-128.212 
ATOM    823  C2   DT A  40     -33.535-279.822-127.228 
ATOM    824  O2   DT A  40     -34.006-280.368-126.245 
ATOM    825  N3   DT A  40     -32.171-279.733-127.424 
ATOM    826  C4   DT A  40     -31.534-279.141-128.495 
ATOM    827  O4   DT A  40     -30.303-279.123-128.560 
ATOM    828  C5   DT A  40     -32.431-278.576-129.475 
ATOM    829  C7   DT A  40     -31.820-277.911-130.673 
ATOM    830  C6   DT A  40     -33.762-278.647-129.309 
ATOM    831  P    DA A  41     -39.592-277.818-126.867 
ATOM    832  OP1  DA A  41     -40.904-278.354-127.293 
ATOM    833  OP2  DA A  41     -39.264-276.454-127.336 
ATOM    834  O5'  DA A  41     -39.479-277.879-125.271 
ATOM    835  C5'  DA A  41     -39.016-279.092-124.650 
ATOM    836  C4'  DA A  41     -38.023-278.766-123.552 
ATOM    837  O4'  DA A  41     -36.657-278.675-124.048 
ATOM    838  C3'  DA A  41     -38.242-277.437-122.830 
ATOM    839  O3'  DA A  41     -37.919-277.601-121.454 
ATOM    840  C2'  DA A  41     -37.225-276.484-123.457 
ATOM    841  C1'  DA A  41     -36.076-277.483-123.543 
ATOM    842  N9   DA A  41     -34.989-277.068-124.474 
ATOM    843  C8   DA A  41     -35.096-276.374-125.646 
ATOM    844  N7   DA A  41     -33.959-276.163-126.234 
ATOM    845  C5   DA A  41     -33.030-276.759-125.394 
ATOM    846  C6   DA A  41     -31.633-276.881-125.461 
ATOM    847  N6   DA A  41     -30.894-276.384-126.463 
ATOM    848  N1   DA A  41     -31.019-277.534-124.457 
ATOM    849  C2   DA A  41     -31.758-278.026-123.464 
ATOM    850  N3   DA A  41     -33.062-277.974-123.294 
ATOM    851  C4   DA A  41     -33.651-277.315-124.312 
ATOM    852  P    DG A  42     -38.829-276.882-120.351 
ATOM    853  OP1  DG A  42     -40.014-277.720-120.064 
ATOM    854  OP2  DG A  42     -39.104-275.489-120.768 
ATOM    855  O5'  DG A  42     -37.850-276.880-119.086 
ATOM    856  C5'  DG A  42     -36.883-277.938-118.951 
ATOM    857  C4'  DG A  42     -35.543-277.366-118.530 
ATOM    858  O4'  DG A  42     -34.727-276.967-119.668 
ATOM    859  C3'  DG A  42     -35.601-276.110-117.660 
ATOM    860  O3'  DG A  42     -34.551-276.165-116.701 
ATOM    861  C2'  DG A  42     -35.320-274.958-118.623 
ATOM    862  C1'  DG A  42     -34.228-275.661-119.425 
ATOM    863  N9   DG A  42     -33.945-275.022-120.740 
ATOM    864  C8   DG A  42     -34.810-274.387-121.605 
ATOM    865  N7   DG A  42     -34.238-273.928-122.691 
ATOM    866  C5   DG A  42     -32.898-274.281-122.535 
ATOM    867  C6   DG A  42     -31.787-274.054-123.387 
ATOM    868  O6   DG A  42     -31.756-273.484-124.475 
ATOM    869  N1   DG A  42     -30.607-274.580-122.844 
ATOM    870  C2   DG A  42     -30.514-275.241-121.634 
ATOM    871  N2   DG A  42     -29.296-275.668-121.292 
ATOM    872  N3   DG A  42     -31.557-275.454-120.834 
ATOM    873  C4   DG A  42     -32.709-274.949-121.347 
ATOM    874  P    DA A  43     -34.833-275.656-115.211 
ATOM    875  OP1  DA A  43     -35.463-276.743-114.426 
ATOM    876  OP2  DA A  43     -35.574-274.376-115.255 
ATOM    877  O5'  DA A  43     -33.347-275.399-114.678 
ATOM    878  C5'  DA A  43     -32.269-276.197-115.203 
ATOM    879  C4'  DA A  43     -31.072-275.317-115.506 
ATOM    880  O4'  DA A  43     -31.118-274.762-116.851 
ATOM    881  C3'  DA A  43     -30.903-274.092-114.607 
ATOM    882  O3'  DA A  43     -29.516-273.879-114.376 
ATOM    883  C2'  DA A  43     -31.442-272.927-115.436 
ATOM    884  C1'  DA A  43     -30.852-273.370-116.770 
ATOM    885  N9   DA A  43     -31.476-272.710-117.950 
ATOM    886  C8   DA A  43     -32.775-272.325-118.119 
ATOM    887  N7   DA A  43     -33.013-271.771-119.266 
ATOM    888  C5   DA A  43     -31.783-271.788-119.909 
ATOM    889  C6   DA A  43     -31.368-271.339-121.173 
ATOM    890  N6   DA A  43     -32.190-270.759-122.059 
ATOM    891  N1   DA A  43     -30.072-271.509-121.496 
ATOM    892  C2   DA A  43     -29.260-272.087-120.612 
ATOM    893  N3   DA A  43     -29.532-272.543-119.409 
ATOM    894  C4   DA A  43     -30.835-272.360-119.110 
ATOM    895  P    DG A  44     -29.032-273.420-112.921 
ATOM    896  OP1  DG A  44     -28.886-274.607-112.050 
ATOM    897  OP2  DG A  44     -29.922-272.351-112.417 
ATOM    898  O5'  DG A  44     -27.589-272.810-113.246 
ATOM    899  C5'  DG A  44     -26.838-273.343-114.352 
ATOM    900  C4'  DG A  44     -26.218-272.214-115.149 
ATOM    901  O4'  DG A  44     -27.108-271.712-116.188 
ATOM    902  C3'  DG A  44     -25.841-270.965-114.352 
ATOM    903  O3'  DG A  44     -24.635-270.427-114.881 
ATOM    904  C2'  DG A  44     -26.975-269.976-114.625 
ATOM    905  C1'  DG A  44     -27.135-270.296-116.108 
ATOM    906  N9   DG A  44     -28.426-269.825-116.686 
ATOM    907  C8   DG A  44     -29.669-269.752-116.097 
ATOM    908  N7   DG A  44     -30.607-269.287-116.885 
ATOM    909  C5   DG A  44     -29.938-269.033-118.082 
ATOM    910  C6   DG A  44     -30.427-268.519-119.311 
ATOM    911  O6   DG A  44     -31.569-268.175-119.602 
ATOM    912  N1   DG A  44     -29.406-268.421-120.266 
ATOM    913  C2   DG A  44     -28.086-268.774-120.061 
ATOM    914  N2   DG A  44     -27.266-268.605-121.102 
ATOM    915  N3   DG A  44     -27.629-269.257-118.909 
ATOM    916  C4   DG A  44     -28.606-269.358-117.971 
ATOM    917  P    DT A  45     -23.542-269.837-113.873 
ATOM    918  OP1  DT A  45     -22.699-270.938-113.354 
ATOM    919  OP2  DT A  45     -24.208-268.996-112.855 
ATOM    920  O5'  DT A  45     -22.676-268.912-114.851 
ATOM    921  C5'  DT A  45     -22.565-269.277-116.239 
ATOM    922  C4'  DT A  45     -22.733-268.050-117.113 
ATOM    923  O4'  DT A  45     -24.128-267.794-117.447 
ATOM    924  C3'  DT A  45     -22.251-266.731-116.509 
ATOM    925  O3'  DT A  45     -21.675-265.936-117.539 
ATOM    926  C2'  DT A  45     -23.523-266.042-116.018 
ATOM    927  C1'  DT A  45     -24.401-266.422-117.207 
ATOM    928  N1   DT A  45     -25.859-266.280-116.944 
ATOM    929  C2   DT A  45     -26.649-265.884-117.998 
ATOM    930  O2   DT A  45     -26.205-265.652-119.109 
ATOM    931  N3   DT A  45     -27.996-265.762-117.716 
ATOM    932  C4   DT A  45     -28.603-265.998-116.499 
ATOM    933  O4   DT A  45     -29.820-265.855-116.369 
ATOM    934  C5   DT A  45     -27.693-266.408-115.457 
ATOM    935  C7   DT A  45     -28.272-266.685-114.100 
ATOM    936  C6   DT A  45     -26.378-266.535-115.702 
ATOM    937  P    DT A  46     -20.358-265.085-117.217 
ATOM    938  OP1  DT A  46     -19.163-265.947-117.359 
ATOM    939  OP2  DT A  46     -20.515-264.403-115.914 
ATOM    940  O5'  DT A  46     -20.386-264.003-118.396 
ATOM    941  C5'  DT A  46     -20.980-264.361-119.657 
ATOM    942  C4'  DT A  46     -21.851-263.226-120.161 
ATOM    943  O4'  DT A  46     -23.217-263.311-119.662 
ATOM    944  C3'  DT A  46     -21.403-261.819-119.767 
ATOM    945  O3'  DT A  46     -21.665-260.933-120.848 
ATOM    946  C2'  DT A  46     -22.307-261.438-118.595 
ATOM    947  C1'  DT A  46     -23.591-262.037-119.161 
ATOM    948  N1   DT A  46     -24.659-262.237-118.142 
ATOM    949  C2   DT A  46     -25.958-262.059-118.554 
ATOM    950  O2   DT A  46     -26.255-261.753-119.696 
ATOM    951  N3   DT A  46     -26.920-262.251-117.582 
ATOM    952  C4   DT A  46     -26.696-262.598-116.265 
ATOM    953  O4   DT A  46     -27.640-262.742-115.486 
ATOM    954  C5   DT A  46     -25.301-262.761-115.928 
ATOM    955  C7   DT A  46     -24.970-263.138-114.513 
ATOM    956  C6   DT A  46     -24.345-262.580-116.853 
ATOM    957  P    DG A  47     -20.599-259.789-121.191 
ATOM    958  OP1  DG A  47     -19.530-260.350-122.048 
ATOM    959  OP2  DG A  47     -20.153-259.136-119.941 
ATOM    960  O5'  DG A  47     -21.492-258.769-122.041 
ATOM    961  C5'  DG A  47     -22.591-259.283-122.816 
ATOM    962  C4'  DG A  47     -23.807-258.395-122.643 
ATOM    963  O4'  DG A  47     -24.623-258.788-121.502 
ATOM    964  C3'  DG A  47     -23.521-256.914-122.397 
ATOM    965  O3'  DG A  47     -24.510-256.137-123.060 
ATOM    966  C2'  DG A  47     -23.691-256.731-120.889 
ATOM    967  C1'  DG A  47     -24.916-257.627-120.740 
ATOM    968  N9   DG A  47     -25.182-258.050-119.336 
ATOM    969  C8   DG A  47     -24.287-258.328-118.326 
ATOM    970  N7   DG A  47     -24.850-258.677-117.194 
ATOM    971  C5   DG A  47     -26.214-258.626-117.475 
ATOM    972  C6   DG A  47     -27.329-258.900-116.640 
ATOM    973  O6   DG A  47     -27.342-259.250-115.463 
ATOM    974  N1   DG A  47     -28.539-258.724-117.328 
ATOM    975  C2   DG A  47     -28.655-258.336-118.648 
ATOM    976  N2   DG A  47     -29.899-258.225-119.120 
ATOM    977  N3   DG A  47     -27.608-258.080-119.430 
ATOM    978  C4   DG A  47     -26.428-258.245-118.779 
ATOM    979  P    DG A  48     -24.072-254.783-123.793 
ATOM    980  OP1  DG A  48     -23.560-255.094-125.147 
ATOM    981  OP2  DG A  48     -23.160-254.017-122.914 
ATOM    982  O5'  DG A  48     -25.473-254.019-123.909 
ATOM    983  C5'  DG A  48     -26.683-254.792-124.025 
ATOM    984  C4'  DG A  48     -27.757-254.211-123.127 
ATOM    985  O4'  DG A  48     -27.711-254.761-121.779 
ATOM    986  C3'  DG A  48     -27.697-252.700-122.910 
ATOM    987  O3'  DG A  48     -29.024-252.191-122.846 
ATOM    988  C2'  DG A  48     -27.046-252.531-121.537 
ATOM    989  C1'  DG A  48     -27.771-253.686-120.854 
ATOM    990  N9   DG A  48     -27.128-254.130-119.586 
ATOM    991  C8   DG A  48     -25.791-254.169-119.253 
ATOM    992  N7   DG A  48     -25.555-254.616-118.044 
ATOM    993  C5   DG A  48     -26.826-254.893-117.539 
ATOM    994  C6   DG A  48     -27.214-255.404-116.274 
ATOM    995  O6   DG A  48     -26.507-255.722-115.322 
ATOM    996  N1   DG A  48     -28.607-255.531-116.179 
ATOM    997  C2   DG A  48     -29.506-255.209-117.177 
ATOM    998  N2   DG A  48     -30.796-255.403-116.890 
ATOM    999  N3   DG A  48     -29.139-254.730-118.364 
ATOM   1000  C4   DG A  48     -27.792-254.600-118.472 
ATOM   1001  P    DG A  49     -29.351-250.787-123.542 
ATOM   1002  OP1  DG A  49     -29.614-250.997-124.984 
ATOM   1003  OP2  DG A  49     -28.290-249.810-123.211 
ATOM   1004  O5'  DG A  49     -30.709-250.376-122.802 
ATOM   1005  C5'  DG A  49     -31.591-251.414-122.335 
ATOM   1006  C4'  DG A  49     -32.089-251.083-120.942 
ATOM   1007  O4'  DG A  49     -31.199-251.578-119.902 
ATOM   1008  C3'  DG A  49     -32.236-249.595-120.624 
ATOM   1009  O3'  DG A  49     -33.382-249.411-119.801 
ATOM   1010  C2'  DG A  49     -30.991-249.249-119.808 
ATOM   1011  C1'  DG A  49     -30.964-250.528-118.976 
ATOM   1012  N9   DG A  49     -29.657-250.783-118.310 
ATOM   1013  C8   DG A  49     -28.383-250.499-118.754 
ATOM   1014  N7   DG A  49     -27.435-250.854-117.921 
ATOM   1015  C5   DG A  49     -28.130-251.410-116.848 
ATOM   1016  C6   DG A  49     -27.645-251.971-115.638 
ATOM   1017  O6   DG A  49     -26.485-252.094-115.257 
ATOM   1018  N1   DG A  49     -28.696-252.420-114.824 
ATOM   1019  C2   DG A  49     -30.038-252.339-115.140 
ATOM   1020  N2   DG A  49     -30.885-252.825-114.230 
ATOM   1021  N3   DG A  49     -30.492-251.813-116.276 
ATOM   1022  C4   DG A  49     -29.485-251.372-117.076 
ATOM   1023  P    DA A  50     -34.320-248.138-120.051 
ATOM   1024  OP1  DA A  50     -35.279-248.435-121.138 
ATOM   1025  OP2  DA A  50     -33.482-246.933-120.235 
ATOM   1026  O5'  DA A  50     -35.099-248.042-118.656 
ATOM   1027  C5'  DA A  50     -35.343-249.248-117.908 
ATOM   1028  C4'  DA A  50     -35.052-249.015-116.439 
ATOM   1029  O4'  DA A  50     -33.657-249.266-116.102 
ATOM   1030  C3'  DA A  50     -35.305-247.597-115.928 
ATOM   1031  O3'  DA A  50     -35.820-247.670-114.604 
ATOM   1032  C2'  DA A  50     -33.921-246.951-115.875 
ATOM   1033  C1'  DA A  50     -33.177-248.170-115.338 
ATOM   1034  N9   DA A  50     -31.699-248.096-115.512 
ATOM   1035  C8   DA A  50     -30.994-247.532-116.535 
ATOM   1036  N7   DA A  50     -29.707-247.627-116.400 
ATOM   1037  C5   DA A  50     -29.546-248.306-115.200 
ATOM   1038  C6   DA A  50     -28.407-248.722-114.492 
ATOM   1039  N6   DA A  50     -27.153-248.505-114.914 
ATOM   1040  N1   DA A  50     -28.602-249.372-113.330 
ATOM   1041  C2   DA A  50     -29.850-249.586-112.915 
ATOM   1042  N3   DA A  50     -30.984-249.246-113.487 
ATOM   1043  C4   DA A  50     -30.761-248.596-114.648 
ATOM   1044  P    DA A  51     -36.981-246.658-114.167 
ATOM   1045  OP1  DA A  51     -38.293-247.194-114.593 
ATOM   1046  OP2  DA A  51     -36.653-245.294-114.636 
ATOM   1047  O5'  DA A  51     -36.868-246.719-112.571 
ATOM   1048  C5'  DA A  51     -36.405-247.932-111.950 
ATOM   1049  C4'  DA A  51     -35.412-247.606-110.852 
ATOM   1050  O4'  DA A  51     -34.046-247.515-111.348 
ATOM   1051  C3'  DA A  51     -35.631-246.277-110.130 
ATOM   1052  O3'  DA A  51     -35.308-246.441-108.754 
ATOM   1053  C2'  DA A  51     -34.614-245.324-110.757 
ATOM   1054  C1'  DA A  51     -33.465-246.323-110.843 
ATOM   1055  N9   DA A  51     -32.378-245.908-111.774 
ATOM   1056  C8   DA A  51     -32.485-245.214-112.946 
ATOM   1057  N7   DA A  51     -31.348-245.002-113.534 
ATOM   1058  C5   DA A  51     -30.419-245.598-112.694 
ATOM   1059  C6   DA A  51     -29.022-245.721-112.761 
ATOM   1060  N6   DA A  51     -28.283-245.223-113.763 
ATOM   1061  N1   DA A  51     -28.408-246.374-111.757 
ATOM   1062  C2   DA A  51     -29.147-246.866-110.764 
ATOM   1063  N3   DA A  51     -30.451-246.814-110.594 
ATOM   1064  C4   DA A  51     -31.040-246.155-111.612 
ATOM   1065  P    DG A  52     -36.218-245.722-107.651 
ATOM   1066  OP1  DG A  52     -37.403-246.559-107.364 
ATOM   1067  OP2  DG A  52     -36.493-244.329-108.068 
ATOM   1068  O5'  DG A  52     -35.239-245.720-106.386 
ATOM   1069  C5'  DG A  52     -34.272-246.778-106.251 
ATOM   1070  C4'  DG A  52     -32.932-246.205-105.830 
ATOM   1071  O4'  DG A  52     -32.116-245.807-106.968 
ATOM   1072  C3'  DG A  52     -32.990-244.950-104.960 
ATOM   1073  O3'  DG A  52     -31.940-245.005-104.001 
ATOM   1074  C2'  DG A  52     -32.709-243.798-105.923 
ATOM   1075  C1'  DG A  52     -31.617-244.500-106.725 
ATOM   1076  N9   DG A  52     -31.334-243.861-108.040 
ATOM   1077  C8   DG A  52     -32.199-243.227-108.905 
ATOM   1078  N7   DG A  52     -31.627-242.768-109.991 
ATOM   1079  C5   DG A  52     -30.287-243.121-109.835 
ATOM   1080  C6   DG A  52     -29.176-242.894-110.687 
ATOM   1081  O6   DG A  52     -29.145-242.324-111.775 
ATOM   1082  N1   DG A  52     -27.996-243.420-110.144 
ATOM   1083  C2   DG A  52     -27.903-244.080-108.934 
ATOM   1084  N2   DG A  52     -26.685-244.508-108.592 
ATOM   1085  N3   DG A  52     -28.946-244.294-108.134 
ATOM   1086  C4   DG A  52     -30.098-243.789-108.648 
ATOM   1087  P    DA A  53     -32.222-244.496-102.511 
ATOM   1088  OP1  DA A  53     -32.852-245.583-101.727 
ATOM   1089  OP2  DA A  53     -32.963-243.216-102.555 
ATOM   1090  O5'  DA A  53     -30.736-244.239-101.978 
ATOM   1091  C5'  DA A  53     -29.658-245.037-102.503 
ATOM   1092  C4'  DA A  53     -28.461-244.157-102.806 
ATOM   1093  O4'  DA A  53     -28.507-243.602-104.151 
ATOM   1094  C3'  DA A  53     -28.292-242.932-101.907 
ATOM   1095  O3'  DA A  53     -26.905-242.719-101.676 
ATOM   1096  C2'  DA A  53     -28.831-241.766-102.736 
ATOM   1097  C1'  DA A  53     -28.241-242.210-104.070 
ATOM   1098  N9   DA A  53     -28.865-241.550-105.251 
ATOM   1099  C8   DA A  53     -30.164-241.165-105.419 
ATOM   1100  N7   DA A  53     -30.402-240.611-106.566 
ATOM   1101  C5   DA A  53     -29.172-240.627-107.209 
ATOM   1102  C6   DA A  53     -28.757-240.179-108.474 
ATOM   1103  N6   DA A  53     -29.579-239.599-109.360 
ATOM   1104  N1   DA A  53     -27.461-240.349-108.796 
ATOM   1105  C2   DA A  53     -26.649-240.927-107.912 
ATOM   1106  N3   DA A  53     -26.921-241.383-106.709 
ATOM   1107  C4   DA A  53     -28.224-241.200-106.410 
ATOM   1108  P    DC A  54     -26.421-242.260-100.221 
ATOM   1109  OP1  DC A  54     -26.275-243.447 -99.350 
ATOM   1110  OP2  DC A  54     -27.311-241.190 -99.717 
ATOM   1111  O5'  DC A  54     -24.978-241.650-100.546 
ATOM   1112  C5'  DC A  54     -24.227-242.183-101.652 
ATOM   1113  C4'  DC A  54     -23.607-241.053-102.449 
ATOM   1114  O4'  DC A  54     -24.497-240.552-103.488 
ATOM   1115  C3'  DC A  54     -23.230-239.805-101.653 
ATOM   1116  O3'  DC A  54     -22.024-239.267-102.181 
ATOM   1117  C2'  DC A  54     -24.364-238.815-101.925 
ATOM   1118  C1'  DC A  54     -24.524-239.136-103.408 
ATOM   1119  N1   DC A  54     -25.815-238.665-103.986 
ATOM   1120  C2   DC A  54     -25.812-238.225-105.307 
ATOM   1121  O2   DC A  54     -24.750-238.244-105.940 
ATOM   1122  N3   DC A  54     -26.978-237.792-105.852 
ATOM   1123  C4   DC A  54     -28.107-237.788-105.133 
ATOM   1124  N4   DC A  54     -29.218-237.356-105.710 
ATOM   1125  C5   DC A  54     -28.131-238.235-103.772 
ATOM   1126  C6   DC A  54     -26.956-238.664-103.246 
ATOM   1127  P    DG A  55     -20.931-238.676-101.173 
ATOM   1128  OP1  DG A  55     -20.088-239.778-100.655 
ATOM   1129  OP2  DG A  55     -21.597-237.835-100.155 
ATOM   1130  O5'  DG A  55     -20.065-237.752-102.151 
ATOM   1131  C5'  DG A  55     -19.954-238.117-103.539 
ATOM   1132  C4'  DG A  55     -20.122-236.890-104.413 
ATOM   1133  O4'  DG A  55     -21.517-236.633-104.747 
ATOM   1134  C3'  DG A  55     -19.640-235.571-103.809 
ATOM   1135  O3'  DG A  55     -19.064-234.776-104.839 
ATOM   1136  C2'  DG A  55     -20.912-234.882-103.318 
ATOM   1137  C1'  DG A  55     -21.790-235.261-104.507 
ATOM   1138  N9   DG A  55     -23.248-235.119-104.244 
ATOM   1139  C8   DG A  55     -23.948-235.328-103.076 
ATOM   1140  N7   DG A  55     -25.237-235.113-103.179 
ATOM   1141  C5   DG A  55     -25.404-234.734-104.510 
ATOM   1142  C6   DG A  55     -26.580-234.374-105.218 
ATOM   1143  O6   DG A  55     -27.737-234.315-104.808 
ATOM   1144  N1   DG A  55     -26.298-234.059-106.555 
ATOM   1145  C2   DG A  55     -25.043-234.088-107.131 
ATOM   1146  N2   DG A  55     -24.984-233.753-108.422 
ATOM   1147  N3   DG A  55     -23.940-234.427-106.466 
ATOM   1148  C4   DG A  55     -24.197-234.734-105.169 
ATOM   1149  P    DT A  56     -17.747-233.925-104.517 
ATOM   1150  OP1  DT A  56     -16.552-234.787-104.659 
ATOM   1151  OP2  DT A  56     -17.904-233.243-103.214 
ATOM   1152  O5'  DT A  56     -17.775-232.843-105.696 
ATOM   1153  C5'  DT A  56     -18.369-233.201-106.957 
ATOM   1154  C4'  DT A  56     -19.240-232.066-107.461 
ATOM   1155  O4'  DT A  56     -20.606-232.151-106.962 
ATOM   1156  C3'  DT A  56     -18.792-230.659-107.067 
ATOM   1157  O3'  DT A  56     -19.054-229.772-108.148 
ATOM   1158  C2'  DT A  56     -19.696-230.277-105.895 
ATOM   1159  C1'  DT A  56     -20.980-230.877-106.461 
ATOM   1160  N1   DT A  56     -22.048-231.076-105.442 
ATOM   1161  C2   DT A  56     -23.347-230.899-105.854 
ATOM   1162  O2   DT A  56     -23.644-230.593-106.996 
ATOM   1163  N3   DT A  56     -24.309-231.091-104.882 
ATOM   1164  C4   DT A  56     -24.085-231.438-103.565 
ATOM   1165  O4   DT A  56     -25.029-231.582-102.786 
ATOM   1166  C5   DT A  56     -22.690-231.601-103.228 
ATOM   1167  C7   DT A  56     -22.359-231.978-101.813 
ATOM   1168  C6   DT A  56     -21.734-231.420-104.153 
ATOM   1169  P    DC A  57     -17.989-228.629-108.491 
ATOM   1170  OP1  DC A  57     -16.919-229.189-109.349 
ATOM   1171  OP2  DC A  57     -17.542-227.976-107.241 
ATOM   1172  O5'  DC A  57     -18.881-227.609-109.341 
ATOM   1173  C5'  DC A  57     -19.981-228.123-110.116 
ATOM   1174  C4'  DC A  57     -21.196-227.235-109.943 
ATOM   1175  O4'  DC A  57     -22.012-227.628-108.802 
ATOM   1176  C3'  DC A  57     -20.910-225.754-109.697 
ATOM   1177  O3'  DC A  57     -21.899-224.977-110.360 
ATOM   1178  C2'  DC A  57     -21.080-225.571-108.189 
ATOM   1179  C1'  DC A  57     -22.305-226.467-108.040 
ATOM   1180  N1   DC A  57     -22.571-226.890-106.636 
ATOM   1181  C2   DC A  57     -23.898-227.038-106.242 
ATOM   1182  O2   DC A  57     -24.793-226.815-107.066 
ATOM   1183  N3   DC A  57     -24.161-227.422-104.967 
ATOM   1184  C4   DC A  57     -23.163-227.655-104.105 
ATOM   1185  N4   DC A  57     -23.471-228.027-102.872 
ATOM   1186  C5   DC A  57     -21.791-227.508-104.490 
ATOM   1187  C6   DC A  57     -21.549-227.123-105.768 
ATOM   1188  P    DA A  58     -21.461-223.623-111.093 
ATOM   1189  OP1  DA A  58     -20.949-223.933-112.447 
ATOM   1190  OP2  DA A  58     -20.549-222.857-110.214 
ATOM   1191  O5'  DA A  58     -22.862-222.859-111.209 
ATOM   1192  C5'  DA A  58     -24.072-223.632-111.325 
ATOM   1193  C4'  DA A  58     -25.146-223.051-110.427 
ATOM   1194  O4'  DA A  58     -25.100-223.601-109.079 
ATOM   1195  C3'  DA A  58     -25.086-221.539-110.210 
ATOM   1196  O3'  DA A  58     -26.413-221.031-110.146 
ATOM   1197  C2'  DA A  58     -24.435-221.370-108.837 
ATOM   1198  C1'  DA A  58     -25.160-222.526-108.154 
ATOM   1199  N9   DA A  58     -24.517-222.970-106.886 
ATOM   1200  C8   DA A  58     -23.189-223.002-106.574 
ATOM   1201  N7   DA A  58     -22.940-223.442-105.379 
ATOM   1202  C5   DA A  58     -24.196-223.724-104.860 
ATOM   1203  C6   DA A  58     -24.616-224.228-103.617 
ATOM   1204  N6   DA A  58     -23.772-224.552-102.627 
ATOM   1205  N1   DA A  58     -25.939-224.387-103.429 
ATOM   1206  C2   DA A  58     -26.772-224.064-104.416 
ATOM   1207  N3   DA A  58     -26.499-223.588-105.611 
ATOM   1208  C4   DA A  58     -25.168-223.438-105.774 
ATOM   1209  P    DC A  59     -26.740-219.627-110.842 
ATOM   1210  OP1  DC A  59     -27.003-219.837-112.284 
ATOM   1211  OP2  DC A  59     -25.679-218.650-110.511 
ATOM   1212  O5'  DC A  59     -28.098-219.216-110.102 
ATOM   1213  C5'  DC A  59     -28.980-220.254-109.635 
ATOM   1214  C4'  DC A  59     -29.478-219.923-108.242 
ATOM   1215  O4'  DC A  59     -28.588-220.418-107.202 
ATOM   1216  C3'  DC A  59     -29.625-218.435-107.924 
ATOM   1217  O3'  DC A  59     -30.771-218.251-107.101 
ATOM   1218  C2'  DC A  59     -28.380-218.089-107.108 
ATOM   1219  C1'  DC A  59     -28.353-219.368-106.276 
ATOM   1220  N1   DC A  59     -27.046-219.622-105.610 
ATOM   1221  C2   DC A  59     -27.062-220.230-104.358 
ATOM   1222  O2   DC A  59     -28.151-220.531-103.855 
ATOM   1223  N3   DC A  59     -25.880-220.470-103.733 
ATOM   1224  C4   DC A  59     -24.722-220.129-104.311 
ATOM   1225  N4   DC A  59     -23.596-220.384-103.663 
ATOM   1226  C5   DC A  59     -24.683-219.502-105.599 
ATOM   1227  C6   DC A  59     -25.874-219.271-106.207 
ATOM   1228  P    DT A  60     -31.709-216.978-107.351 
ATOM   1229  OP1  DT A  60     -32.668-217.274-108.438 
ATOM   1230  OP2  DT A  60     -30.871-215.773-107.535 
ATOM   1231  O5'  DT A  60     -32.488-216.882-105.956 
ATOM   1232  C5'  DT A  60     -32.732-218.088-105.208 
ATOM   1233  C4'  DT A  60     -32.441-217.855-103.739 
ATOM   1234  O4'  DT A  60     -31.046-218.105-103.402 
ATOM   1235  C3'  DT A  60     -32.694-216.437-103.228 
ATOM   1236  O3'  DT A  60     -33.209-216.509-101.904 
ATOM   1237  C2'  DT A  60     -31.310-215.791-103.175 
ATOM   1238  C1'  DT A  60     -30.566-217.010-102.638 
ATOM   1239  N1   DT A  60     -29.088-216.936-102.812 
ATOM   1240  C2   DT A  60     -28.313-217.502-101.828 
ATOM   1241  O2   DT A  60     -28.784-218.047-100.845 
ATOM   1242  N3   DT A  60     -26.949-217.413-102.024 
ATOM   1243  C4   DT A  60     -26.312-216.821-103.095 
ATOM   1244  O4   DT A  60     -25.081-216.803-103.160 
ATOM   1245  C5   DT A  60     -27.209-216.255-104.075 
ATOM   1246  C7   DT A  60     -26.598-215.591-105.273 
ATOM   1247  C6   DT A  60     -28.540-216.327-103.910 
ATOM   1248  P    DG A  61     -34.370-215.498-101.467 
ATOM   1249  OP1  DG A  61     -35.682-216.034-101.893 
ATOM   1250  OP2  DG A  61     -34.042-214.134-101.936 
ATOM   1251  O5'  DG A  61     -34.257-215.558 -99.871 
ATOM   1252  C5'  DG A  61     -33.794-216.772 -99.250 
ATOM   1253  C4'  DG A  61     -32.801-216.446 -98.152 
ATOM   1254  O4'  DG A  61     -31.435-216.355 -98.648 
ATOM   1255  C3'  DG A  61     -33.020-215.117 -97.430 
ATOM   1256  O3'  DG A  61     -32.697-215.281 -96.054 
ATOM   1257  C2'  DG A  61     -32.003-214.163 -98.057 
ATOM   1258  C1'  DG A  61     -30.854-215.163 -98.143 
ATOM   1259  N9   DG A  61     -29.767-214.747 -99.074 
ATOM   1260  C8   DG A  61     -29.855-214.048-100.259 
ATOM   1261  N7   DG A  61     -28.700-213.842-100.843 
ATOM   1262  C5   DG A  61     -27.783-214.446 -99.985 
ATOM   1263  C6   DG A  61     -26.370-214.551-100.085 
ATOM   1264  O6   DG A  61     -25.627-214.125-100.966 
ATOM   1265  N1   DG A  61     -25.831-215.246 -98.994 
ATOM   1266  C2   DG A  61     -26.559-215.772 -97.945 
ATOM   1267  N2   DG A  61     -25.857-216.402 -97.000 
ATOM   1268  N3   DG A  61     -27.885-215.674 -97.853 
ATOM   1269  C4   DG A  61     -28.423-215.001 -98.903 
ATOM   1270  P    DA A  62     -33.607-214.561 -94.952 
ATOM   1271  OP1  DA A  62     -34.792-215.399 -94.664 
ATOM   1272  OP2  DA A  62     -33.882-213.169 -95.368 
ATOM   1273  O5'  DA A  62     -32.628-214.560 -93.686 
ATOM   1274  C5'  DA A  62     -31.661-215.618 -93.551 
ATOM   1275  C4'  DA A  62     -30.321-215.045 -93.130 
ATOM   1276  O4'  DA A  62     -29.505-214.646 -94.268 
ATOM   1277  C3'  DA A  62     -30.379-213.790 -92.260 
ATOM   1278  O3'  DA A  62     -29.329-213.845 -91.302 
ATOM   1279  C2'  DA A  62     -30.098-212.638 -93.223 
ATOM   1280  C1'  DA A  62     -29.006-213.340 -94.025 
ATOM   1281  N9   DA A  62     -28.723-212.701 -95.340 
ATOM   1282  C8   DA A  62     -29.594-212.077 -96.185 
ATOM   1283  N7   DA A  62     -29.041-211.616 -97.265 
ATOM   1284  C5   DA A  62     -27.703-211.960 -97.127 
ATOM   1285  C6   DA A  62     -26.582-211.752 -97.947 
ATOM   1286  N6   DA A  62     -26.636-211.116 -99.126 
ATOM   1287  N1   DA A  62     -25.399-212.222 -97.510 
ATOM   1288  C2   DA A  62     -25.352-212.853 -96.338 
ATOM   1289  N3   DA A  62     -26.326-213.105 -95.491 
ATOM   1290  C4   DA A  62     -27.498-212.624 -95.951 
ATOM   1291  P    DT A  63     -29.611-213.336 -89.811 
ATOM   1292  OP1  DT A  63     -30.241-214.423 -89.027 
ATOM   1293  OP2  DT A  63     -30.352-212.056 -89.855 
ATOM   1294  O5'  DT A  63     -28.125-213.079 -89.278 
ATOM   1295  C5'  DT A  63     -27.047-213.877 -89.803 
ATOM   1296  C4'  DT A  63     -25.850-212.997 -90.106 
ATOM   1297  O4'  DT A  63     -25.896-212.442 -91.451 
ATOM   1298  C3'  DT A  63     -25.681-211.772 -89.207 
ATOM   1299  O3'  DT A  63     -24.294-211.559 -88.976 
ATOM   1300  C2'  DT A  63     -26.220-210.606 -90.036 
ATOM   1301  C1'  DT A  63     -25.630-211.050 -91.370 
ATOM   1302  N1   DT A  63     -26.254-210.390 -92.551 
ATOM   1303  C2   DT A  63     -25.437-210.121 -93.622 
ATOM   1304  O2   DT A  63     -24.249-210.399 -93.637 
ATOM   1305  N3   DT A  63     -26.049-209.508 -94.697 
ATOM   1306  C4   DT A  63     -27.379-209.151 -94.787 
ATOM   1307  O4   DT A  63     -27.815-208.606 -95.803 
ATOM   1308  C5   DT A  63     -28.156-209.473 -93.613 
ATOM   1309  C7   DT A  63     -29.614-209.118 -93.628 
ATOM   1310  C6   DT A  63     -27.586-210.069 -92.553 
ATOM   1311  P    DT A  64     -23.810-211.100 -87.521 
ATOM   1312  OP1  DT A  64     -23.664-212.287 -86.650 
ATOM   1313  OP2  DT A  64     -24.700-210.030 -87.017 
ATOM   1314  O5'  DT A  64     -22.367-210.489 -87.846 
ATOM   1315  C5'  DT A  64     -21.616-211.023 -88.952 
ATOM   1316  C4'  DT A  64     -20.996-209.893 -89.749 
ATOM   1317  O4'  DT A  64     -21.886-209.392 -90.788 
ATOM   1318  C3'  DT A  64     -20.619-208.644 -88.953 
ATOM   1319  O3'  DT A  64     -19.413-208.107 -89.481 
ATOM   1320  C2'  DT A  64     -21.753-207.655 -89.225 
ATOM   1321  C1'  DT A  64     -21.913-207.975 -90.708 
ATOM   1322  N1   DT A  64     -23.204-207.505 -91.286 
ATOM   1323  C2   DT A  64     -23.184-207.075 -92.590 
ATOM   1324  O2   DT A  64     -22.174-207.066 -93.271 
ATOM   1325  N3   DT A  64     -24.399-206.645 -93.092 
ATOM   1326  C4   DT A  64     -25.599-206.612 -92.412 
ATOM   1327  O4   DT A  64     -26.622-206.206 -92.968 
ATOM   1328  C5   DT A  64     -25.518-207.083 -91.050 
ATOM   1329  C7   DT A  64     -26.780-207.081 -90.239 
ATOM   1330  C6   DT A  64     -24.351-207.506 -90.537 
ATOM   1331  P    DA A  65     -18.320-207.516 -88.473 
ATOM   1332  OP1  DA A  65     -17.477-208.618 -87.955 
ATOM   1333  OP2  DA A  65     -18.986-206.675 -87.455 
ATOM   1334  O5'  DA A  65     -17.454-206.591 -89.451 
ATOM   1335  C5'  DA A  65     -17.343-206.956 -90.839 
ATOM   1336  C4'  DA A  65     -17.511-205.730 -91.713 
ATOM   1337  O4'  DA A  65     -18.906-205.473 -92.047 
ATOM   1338  C3'  DA A  65     -17.029-204.411 -91.109 
ATOM   1339  O3'  DA A  65     -16.453-203.616 -92.139 
ATOM   1340  C2'  DA A  65     -18.302-203.721 -90.618 
ATOM   1341  C1'  DA A  65     -19.179-204.101 -91.807 
ATOM   1342  N9   DA A  65     -20.637-203.959 -91.545 
ATOM   1343  C8   DA A  65     -21.315-204.171 -90.377 
ATOM   1344  N7   DA A  65     -22.591-203.961 -90.466 
ATOM   1345  C5   DA A  65     -22.777-203.582 -91.788 
ATOM   1346  C6   DA A  65     -23.922-203.221 -92.518 
ATOM   1347  N6   DA A  65     -25.154-203.182 -91.991 
ATOM   1348  N1   DA A  65     -23.753-202.900 -93.814 
ATOM   1349  C2   DA A  65     -22.527-202.941 -94.332 
ATOM   1350  N3   DA A  65     -21.390-203.260 -93.752 
ATOM   1351  C4   DA A  65     -21.587-203.577 -92.456 
ATOM   1352  P    DT A  66     -15.136-202.765 -91.817 
ATOM   1353  OP1  DT A  66     -13.941-203.627 -91.959 
ATOM   1354  OP2  DT A  66     -15.293-202.083 -90.514 
ATOM   1355  O5'  DT A  66     -15.164-201.683 -92.996 
ATOM   1356  C5'  DT A  66     -15.758-202.041 -94.257 
ATOM   1357  C4'  DT A  66     -16.629-200.906 -94.761 
ATOM   1358  O4'  DT A  66     -17.995-200.991 -94.262 
ATOM   1359  C3'  DT A  66     -16.181-199.499 -94.367 
ATOM   1360  O3'  DT A  66     -16.443-198.612 -95.449 
ATOM   1361  C2'  DT A  66     -17.085-199.117 -93.195 
ATOM   1362  C1'  DT A  66     -18.369-199.717 -93.761 
ATOM   1363  N1   DT A  66     -19.437-199.916 -92.742 
ATOM   1364  C2   DT A  66     -20.736-199.739 -93.154 
ATOM   1365  O2   DT A  66     -21.033-199.433 -94.296 
ATOM   1366  N3   DT A  66     -21.698-199.931 -92.182 
ATOM   1367  C4   DT A  66     -21.474-200.278 -90.865 
ATOM   1368  O4   DT A  66     -22.418-200.422 -90.086 
ATOM   1369  C5   DT A  66     -20.079-200.441 -90.528 
ATOM   1370  C7   DT A  66     -19.748-200.818 -89.113 
ATOM   1371  C6   DT A  66     -19.123-200.260 -91.453 
ATOM   1372  P    DG A  67     -15.378-197.469 -95.791 
ATOM   1373  OP1  DG A  67     -14.308-198.029 -96.649 
ATOM   1374  OP2  DG A  67     -14.931-196.816 -94.541 
ATOM   1375  O5'  DG A  67     -16.270-196.449 -96.641 
ATOM   1376  C5'  DG A  67     -17.370-196.963 -97.416 
ATOM   1377  C4'  DG A  67     -18.585-196.075 -97.243 
ATOM   1378  O4'  DG A  67     -19.401-196.468 -96.102 
ATOM   1379  C3'  DG A  67     -18.299-194.594 -96.997 
ATOM   1380  O3'  DG A  67     -19.288-193.817 -97.660 
ATOM   1381  C2'  DG A  67     -18.469-194.411 -95.489 
ATOM   1382  C1'  DG A  67     -19.694-195.307 -95.340 
ATOM   1383  N9   DG A  67     -19.960-195.730 -93.936 
ATOM   1384  C8   DG A  67     -19.065-196.008 -92.926 
ATOM   1385  N7   DG A  67     -19.628-196.357 -91.795 
ATOM   1386  C5   DG A  67     -20.992-196.306 -92.075 
ATOM   1387  C6   DG A  67     -22.107-196.580 -91.240 
ATOM   1388  O6   DG A  67     -22.120-196.930 -90.063 
ATOM   1389  N1   DG A  67     -23.317-196.404 -91.928 
ATOM   1390  C2   DG A  67     -23.433-196.015 -93.248 
ATOM   1391  N2   DG A  67     -24.677-195.905 -93.720 
ATOM   1392  N3   DG A  67     -22.386-195.759 -94.030 
ATOM   1393  C4   DG A  67     -21.206-195.924 -93.379 
ATOM   1394  P    DT A  68     -18.850-192.462 -98.393 
ATOM   1395  OP1  DT A  68     -18.338-192.773 -99.747 
ATOM   1396  OP2  DT A  68     -17.938-191.697 -97.515 
ATOM   1397  O5'  DT A  68     -20.251-191.698 -98.509 
ATOM   1398  C5'  DT A  68     -21.461-192.472 -98.625 
ATOM   1399  C4'  DT A  68     -22.535-191.891 -97.727 
ATOM   1400  O4'  DT A  68     -22.489-192.441 -96.379 
ATOM   1401  C3'  DT A  68     -22.476-190.379 -97.510 
ATOM   1402  O3'  DT A  68     -23.802-189.871 -97.446 
ATOM   1403  C2'  DT A  68     -21.824-190.210 -96.137 
ATOM   1404  C1'  DT A  68     -22.549-191.366 -95.454 
ATOM   1405  N1   DT A  68     -21.906-191.810 -94.186 
ATOM   1406  C2   DT A  68     -22.738-192.248 -93.183 
ATOM   1407  O2   DT A  68     -23.952-192.284 -93.297 
ATOM   1408  N3   DT A  68     -22.108-192.651 -92.023 
ATOM   1409  C4   DT A  68     -20.748-192.651 -91.788 
ATOM   1410  O4   DT A  68     -20.299-193.036 -90.706 
ATOM   1411  C5   DT A  68     -19.958-192.174 -92.898 
ATOM   1412  C7   DT A  68     -18.467-192.142 -92.726 
ATOM   1413  C6   DT A  68     -20.544-191.776 -94.038 
ATOM   1414  P    DC A  69     -24.129-188.466 -98.143 
ATOM   1415  OP1  DC A  69     -24.392-188.677 -99.584 
ATOM   1416  OP2  DC A  69     -23.068-187.490 -97.812 
ATOM   1417  O5'  DC A  69     -25.487-188.056 -97.402 
ATOM   1418  C5'  DC A  69     -26.369-189.094 -96.935 
ATOM   1419  C4'  DC A  69     -26.867-188.763 -95.542 
ATOM   1420  O4'  DC A  69     -25.977-189.258 -94.502 
ATOM   1421  C3'  DC A  69     -27.014-187.275 -95.225 
ATOM   1422  O3'  DC A  69     -28.160-187.091 -94.402 
ATOM   1423  C2'  DC A  69     -25.769-186.929 -94.408 
ATOM   1424  C1'  DC A  69     -25.742-188.208 -93.577 
ATOM   1425  N1   DC A  69     -24.435-188.462 -92.911 
ATOM   1426  C2   DC A  69     -24.451-189.070 -91.658 
ATOM   1427  O2   DC A  69     -25.540-189.371 -91.155 
ATOM   1428  N3   DC A  69     -23.269-189.310 -91.033 
ATOM   1429  C4   DC A  69     -22.111-188.969 -91.611 
ATOM   1430  N4   DC A  69     -20.985-189.223 -90.963 
ATOM   1431  C5   DC A  69     -22.072-188.342 -92.899 
ATOM   1432  C6   DC A  69     -23.264-188.110 -93.507 
ATOM   1433  P    DT A  70     -29.098-185.818 -94.651 
ATOM   1434  OP1  DT A  70     -30.057-186.114 -95.738 
ATOM   1435  OP2  DT A  70     -28.260-184.613 -94.835 
ATOM   1436  O5'  DT A  70     -29.877-185.722 -93.256 
ATOM   1437  C5'  DT A  70     -30.121-186.928 -92.508 
ATOM   1438  C4'  DT A  70     -29.830-186.694 -91.039 
ATOM   1439  O4'  DT A  70     -28.435-186.945 -90.702 
ATOM   1440  C3'  DT A  70     -30.083-185.276 -90.528 
ATOM   1441  O3'  DT A  70     -30.598-185.349 -89.204 
ATOM   1442  C2'  DT A  70     -28.699-184.631 -90.476 
ATOM   1443  C1'  DT A  70     -27.955-185.850 -89.938 
ATOM   1444  N1   DT A  70     -26.477-185.776 -90.112 
ATOM   1445  C2   DT A  70     -25.702-186.342 -89.128 
ATOM   1446  O2   DT A  70     -26.173-186.887 -88.145 
ATOM   1447  N3   DT A  70     -24.338-186.253 -89.324 
ATOM   1448  C4   DT A  70     -23.701-185.661 -90.395 
ATOM   1449  O4   DT A  70     -22.470-185.643 -90.461 
ATOM   1450  C5   DT A  70     -24.598-185.095 -91.375 
ATOM   1451  C7   DT A  70     -23.987-184.430 -92.573 
ATOM   1452  C6   DT A  70     -25.929-185.167 -91.210 
ATOM   1453  P    DG A  71     -31.759-184.337 -88.767 
ATOM   1454  OP1  DG A  71     -33.071-184.874 -89.193 
ATOM   1455  OP2  DG A  71     -31.431-182.973 -89.236 
ATOM   1456  O5'  DG A  71     -31.646-184.398 -87.171 
ATOM   1457  C5'  DG A  71     -31.183-185.612 -86.550 
ATOM   1458  C4'  DG A  71     -30.190-185.286 -85.452 
ATOM   1459  O4'  DG A  71     -28.824-185.195 -85.948 
ATOM   1460  C3'  DG A  71     -30.409-183.957 -84.730 
ATOM   1461  O3'  DG A  71     -30.086-184.121 -83.354 
ATOM   1462  C2'  DG A  71     -29.392-183.003 -85.357 
ATOM   1463  C1'  DG A  71     -28.243-184.002 -85.443 
ATOM   1464  N9   DG A  71     -27.156-183.587 -86.374 
ATOM   1465  C8   DG A  71     -27.244-182.888 -87.559 
ATOM   1466  N7   DG A  71     -26.089-182.682 -88.143 
ATOM   1467  C5   DG A  71     -25.172-183.286 -87.285 
ATOM   1468  C6   DG A  71     -23.759-183.391 -87.385 
ATOM   1469  O6   DG A  71     -23.016-182.965 -88.266 
ATOM   1470  N1   DG A  71     -23.220-184.086 -86.294 
ATOM   1471  C2   DG A  71     -23.948-184.612 -85.245 
ATOM   1472  N2   DG A  71     -23.246-185.242 -84.300 
ATOM   1473  N3   DG A  71     -25.274-184.513 -85.153 
ATOM   1474  C4   DG A  71     -25.812-183.841 -86.203 
ATOM   1475  P    DG A  72     -30.996-183.401 -82.252 
ATOM   1476  OP1  DG A  72     -32.181-184.239 -81.964 
ATOM   1477  OP2  DG A  72     -31.271-182.008 -82.668 
ATOM   1478  O5'  DG A  72     -30.017-183.400 -80.986 
ATOM   1479  C5'  DG A  72     -29.050-184.458 -80.851 
ATOM   1480  C4'  DG A  72     -27.710-183.885 -80.430 
ATOM   1481  O4'  DG A  72     -26.894-183.486 -81.568 
ATOM   1482  C3'  DG A  72     -27.768-182.630 -79.560 
ATOM   1483  O3'  DG A  72     -26.718-182.685 -78.602 
ATOM   1484  C2'  DG A  72     -27.487-181.477 -80.523 
ATOM   1485  C1'  DG A  72     -26.395-182.180 -81.325 
ATOM   1486  N9   DG A  72     -26.112-181.541 -82.640 
ATOM   1487  C8   DG A  72     -26.977-180.907 -83.505 
ATOM   1488  N7   DG A  72     -26.405-180.447 -84.591 
ATOM   1489  C5   DG A  72     -25.065-180.801 -84.435 
ATOM   1490  C6   DG A  72     -23.954-180.574 -85.287 
ATOM   1491  O6   DG A  72     -23.923-180.004 -86.375 
ATOM   1492  N1   DG A  72     -22.774-181.100 -84.744 
ATOM   1493  C2   DG A  72     -22.681-181.760 -83.534 
ATOM   1494  N2   DG A  72     -21.463-182.188 -83.192 
ATOM   1495  N3   DG A  72     -23.724-181.974 -82.734 
ATOM   1496  C4   DG A  72     -24.876-181.469 -83.248 
ATOM   1497  P    DT A  73     -27.000-182.176 -77.111 
ATOM   1498  OP1  DT A  73     -27.630-183.263 -76.327 
ATOM   1499  OP2  DT A  73     -27.741-180.895 -77.155 
ATOM   1500  O5'  DT A  73     -25.514-181.918 -76.578 
ATOM   1501  C5'  DT A  73     -24.436-182.717 -77.103 
ATOM   1502  C4'  DT A  73     -23.239-181.837 -77.406 
ATOM   1503  O4'  DT A  73     -23.285-181.281 -78.751 
ATOM   1504  C3'  DT A  73     -23.070-180.612 -76.507 
ATOM   1505  O3'  DT A  73     -21.683-180.399 -76.276 
ATOM   1506  C2'  DT A  73     -23.609-179.446 -77.336 
ATOM   1507  C1'  DT A  73     -23.019-179.890 -78.670 
ATOM   1508  N1   DT A  73     -23.643-179.229 -79.851 
ATOM   1509  C2   DT A  73     -22.826-178.961 -80.922 
ATOM   1510  O2   DT A  73     -21.638-179.238 -80.937 
ATOM   1511  N3   DT A  73     -23.438-178.348 -81.997 
ATOM   1512  C4   DT A  73     -24.768-177.991 -82.087 
ATOM   1513  O4   DT A  73     -25.204-177.446 -83.103 
ATOM   1514  C5   DT A  73     -25.545-178.313 -80.913 
ATOM   1515  C7   DT A  73     -27.003-177.958 -80.928 
ATOM   1516  C6   DT A  73     -24.975-178.909 -79.853 
ATOM   1517  P    DC A  74     -21.199-179.939 -74.821 
ATOM   1518  OP1  DC A  74     -21.053-181.127 -73.950 
ATOM   1519  OP2  DC A  74     -22.089-178.870 -74.317 
ATOM   1520  O5'  DC A  74     -19.756-179.329 -75.146 
ATOM   1521  C5'  DC A  74     -19.005-179.863 -76.252 
ATOM   1522  C4'  DC A  74     -18.385-178.733 -77.050 
ATOM   1523  O4'  DC A  74     -19.275-178.232 -78.088 
ATOM   1524  C3'  DC A  74     -18.008-177.484 -76.253 
ATOM   1525  O3'  DC A  74     -16.802-176.946 -76.781 
ATOM   1526  C2'  DC A  74     -19.142-176.495 -76.525 
ATOM   1527  C1'  DC A  74     -19.302-176.815 -78.008 
ATOM   1528  N1   DC A  74     -20.593-176.345 -78.586 
ATOM   1529  C2   DC A  74     -20.590-175.905 -79.908 
ATOM   1530  O2   DC A  74     -19.528-175.924 -80.540 
ATOM   1531  N3   DC A  74     -21.756-175.472 -80.452 
ATOM   1532  C4   DC A  74     -22.885-175.467 -79.733 
ATOM   1533  N4   DC A  74     -23.996-175.035 -80.310 
ATOM   1534  C5   DC A  74     -22.909-175.915 -78.372 
ATOM   1535  C6   DC A  74     -21.734-176.344 -77.846 
ATOM   1536  P    DA A  75     -15.709-176.356 -75.773 
ATOM   1537  OP1  DA A  75     -14.866-177.458 -75.255 
ATOM   1538  OP2  DA A  75     -16.375-175.515 -74.755 
ATOM   1539  O5'  DA A  75     -14.843-175.431 -76.751 
ATOM   1540  C5'  DA A  75     -14.732-175.796 -78.139 
ATOM   1541  C4'  DA A  75     -14.900-174.569 -79.013 
ATOM   1542  O4'  DA A  75     -16.295-174.313 -79.347 
ATOM   1543  C3'  DA A  75     -14.418-173.251 -78.409 
ATOM   1544  O3'  DA A  75     -13.842-172.456 -79.439 
ATOM   1545  C2'  DA A  75     -15.691-172.561 -77.918 
ATOM   1546  C1'  DA A  75     -16.568-172.941 -79.107 
ATOM   1547  N9   DA A  75     -18.026-172.799 -78.845 
ATOM   1548  C8   DA A  75     -18.704-173.011 -77.677 
ATOM   1549  N7   DA A  75     -19.980-172.801 -77.766 
ATOM   1550  C5   DA A  75     -20.166-172.422 -79.088 
ATOM   1551  C6   DA A  75     -21.311-172.061 -79.818 
ATOM   1552  N6   DA A  75     -22.543-172.022 -79.292 
ATOM   1553  N1   DA A  75     -21.142-171.740 -81.114 
ATOM   1554  C2   DA A  75     -19.916-171.781 -81.632 
ATOM   1555  N3   DA A  75     -18.779-172.100 -81.052 
ATOM   1556  C4   DA A  75     -18.976-172.417 -79.756 
ATOM   1557  P    DG A  76     -12.525-171.604 -79.117 
ATOM   1558  OP1  DG A  76     -11.330-172.466 -79.260 
ATOM   1559  OP2  DG A  76     -12.682-170.922 -77.814 
ATOM   1560  O5'  DG A  76     -12.553-170.523 -80.296 
ATOM   1561  C5'  DG A  76     -13.147-170.880 -81.557 
ATOM   1562  C4'  DG A  76     -14.018-169.746 -82.061 
ATOM   1563  O4'  DG A  76     -15.384-169.831 -81.562 
ATOM   1564  C3'  DG A  76     -13.570-168.338 -81.667 
ATOM   1565  O3'  DG A  76     -13.832-167.452 -82.749 
ATOM   1566  C2'  DG A  76     -14.474-167.957 -80.495 
ATOM   1567  C1'  DG A  76     -15.758-168.557 -81.061 
ATOM   1568  N9   DG A  76     -16.826-168.756 -80.042 
ATOM   1569  C8   DG A  76     -16.708-169.099 -78.713 
ATOM   1570  N7   DG A  76     -17.855-169.194 -78.082 
ATOM   1571  C5   DG A  76     -18.797-168.893 -79.064 
ATOM   1572  C6   DG A  76     -20.214-168.834 -78.984 
ATOM   1573  O6   DG A  76     -20.938-169.040 -78.013 
ATOM   1574  N1   DG A  76     -20.783-168.490 -80.218 
ATOM   1575  C2   DG A  76     -20.076-168.235 -81.377 
ATOM   1576  N2   DG A  76     -20.806-167.923 -82.450 
ATOM   1577  N3   DG A  76     -18.748-168.291 -81.452 
ATOM   1578  C4   DG A  76     -18.181-168.624 -80.263 
ATOM   1579  P    DT A  77     -12.767-166.309 -83.091 
ATOM   1580  OP1  DT A  77     -11.697-166.869 -83.949 
ATOM   1581  OP2  DT A  77     -12.320-165.656 -81.841 
ATOM   1582  O5'  DT A  77     -13.659-165.289 -83.941 
ATOM   1583  C5'  DT A  77     -14.759-165.802 -84.716 
ATOM   1584  C4'  DT A  77     -15.974-164.915 -84.543 
ATOM   1585  O4'  DT A  77     -16.790-165.308 -83.402 
ATOM   1586  C3'  DT A  77     -15.688-163.433 -84.297 
ATOM   1587  O3'  DT A  77     -16.677-162.657 -84.960 
ATOM   1588  C2'  DT A  77     -15.858-163.251 -82.789 
ATOM   1589  C1'  DT A  77     -17.083-164.147 -82.640 
ATOM   1590  N1   DT A  77     -17.349-164.570 -81.237 
ATOM   1591  C2   DT A  77     -18.663-164.711 -80.863 
ATOM   1592  O2   DT A  77     -19.594-164.508 -81.624 
ATOM   1593  N3   DT A  77     -18.871-165.104 -79.555 
ATOM   1594  C4   DT A  77     -17.895-165.360 -78.613 
ATOM   1595  O4   DT A  77     -18.203-165.706 -77.471 
ATOM   1596  C5   DT A  77     -16.547-165.185 -79.098 
ATOM   1597  C7   DT A  77     -15.424-165.443 -78.137 
ATOM   1598  C6   DT A  77     -16.317-164.803 -80.366 
ATOM   1599  P    DG A  78     -16.239-161.302 -85.693 
ATOM   1600  OP1  DG A  78     -15.727-161.613 -87.047 
ATOM   1601  OP2  DG A  78     -15.327-160.536 -84.815 
ATOM   1602  O5'  DG A  78     -17.640-160.538 -85.810 
ATOM   1603  C5'  DG A  78     -18.850-161.311 -85.925 
ATOM   1604  C4'  DG A  78     -19.924-160.731 -85.027 
ATOM   1605  O4'  DG A  78     -19.878-161.281 -83.679 
ATOM   1606  C3'  DG A  78     -19.865-159.219 -84.810 
ATOM   1607  O3'  DG A  78     -21.191-158.710 -84.746 
ATOM   1608  C2'  DG A  78     -19.213-159.050 -83.437 
ATOM   1609  C1'  DG A  78     -19.938-160.206 -82.754 
ATOM   1610  N9   DG A  78     -19.295-160.650 -81.486 
ATOM   1611  C8   DG A  78     -17.959-160.688 -81.153 
ATOM   1612  N7   DG A  78     -17.722-161.136 -79.944 
ATOM   1613  C5   DG A  78     -18.993-161.413 -79.440 
ATOM   1614  C6   DG A  78     -19.381-161.923 -78.174 
ATOM   1615  O6   DG A  78     -18.674-162.241 -77.222 
ATOM   1616  N1   DG A  78     -20.774-162.051 -78.079 
ATOM   1617  C2   DG A  78     -21.673-161.728 -79.077 
ATOM   1618  N2   DG A  78     -22.963-161.923 -78.791 
ATOM   1619  N3   DG A  78     -21.306-161.250 -80.264 
ATOM   1620  C4   DG A  78     -19.959-161.119 -80.372 
ATOM   1621  P    DA A  79     -21.518-157.306 -85.443 
ATOM   1622  OP1  DA A  79     -21.781-157.517 -86.884 
ATOM   1623  OP2  DA A  79     -20.457-156.330 -85.112 
ATOM   1624  O5'  DA A  79     -22.876-156.895 -84.702 
ATOM   1625  C5'  DA A  79     -23.758-157.933 -84.235 
ATOM   1626  C4'  DA A  79     -24.256-157.603 -82.842 
ATOM   1627  O4'  DA A  79     -23.366-158.098 -81.802 
ATOM   1628  C3'  DA A  79     -24.403-156.115 -82.525 
ATOM   1629  O3'  DA A  79     -25.549-155.931 -81.702 
ATOM   1630  C2'  DA A  79     -23.158-155.769 -81.708 
ATOM   1631  C1'  DA A  79     -23.131-157.048 -80.877 
ATOM   1632  N9   DA A  79     -21.824-157.302 -80.211 
ATOM   1633  C8   DA A  79     -20.569-157.014 -80.667 
ATOM   1634  N7   DA A  79     -19.621-157.359 -79.851 
ATOM   1635  C5   DA A  79     -20.295-157.917 -78.773 
ATOM   1636  C6   DA A  79     -19.850-158.480 -77.565 
ATOM   1637  N6   DA A  79     -18.556-158.575 -77.227 
ATOM   1638  N1   DA A  79     -20.786-158.941 -76.715 
ATOM   1639  C2   DA A  79     -22.069-158.843 -77.057 
ATOM   1640  N3   DA A  79     -22.602-158.341 -78.150 
ATOM   1641  C4   DA A  79     -21.644-157.886 -78.984 
ATOM   1642  P    DA A  80     -26.487-154.658 -81.951 
ATOM   1643  OP1  DA A  80     -27.446-154.954 -83.038 
ATOM   1644  OP2  DA A  80     -25.649-153.453 -82.135 
ATOM   1645  O5'  DA A  80     -27.266-154.562 -80.556 
ATOM   1646  C5'  DA A  80     -27.510-155.768 -79.808 
ATOM   1647  C4'  DA A  80     -27.219-155.534 -78.339 
ATOM   1648  O4'  DA A  80     -25.824-155.785 -78.002 
ATOM   1649  C3'  DA A  80     -27.472-154.116 -77.828 
ATOM   1650  O3'  DA A  80     -27.987-154.189 -76.504 
ATOM   1651  C2'  DA A  80     -26.088-153.470 -77.776 
ATOM   1652  C1'  DA A  80     -25.344-154.690 -77.238 
ATOM   1653  N9   DA A  80     -23.866-154.616 -77.412 
ATOM   1654  C8   DA A  80     -23.161-154.051 -78.435 
ATOM   1655  N7   DA A  80     -21.874-154.147 -78.300 
ATOM   1656  C5   DA A  80     -21.713-154.825 -77.100 
ATOM   1657  C6   DA A  80     -20.574-155.241 -76.393 
ATOM   1658  N6   DA A  80     -19.320-155.024 -76.814 
ATOM   1659  N1   DA A  80     -20.769-155.892 -75.230 
ATOM   1660  C2   DA A  80     -22.017-156.105 -74.816 
ATOM   1661  N3   DA A  80     -23.151-155.766 -75.387 
ATOM   1662  C4   DA A  80     -22.928-155.116 -76.549 
ATOM   1663  P    DG A  81     -29.148-153.177 -76.067 
ATOM   1664  OP1  DG A  81     -30.460-153.713 -76.493 
ATOM   1665  OP2  DG A  81     -28.820-151.813 -76.536 
ATOM   1666  O5'  DG A  81     -29.035-153.238 -74.471 
ATOM   1667  C5'  DG A  81     -28.572-154.452 -73.850 
ATOM   1668  C4'  DG A  81     -27.579-154.126 -72.752 
ATOM   1669  O4'  DG A  81     -26.213-154.035 -73.248 
ATOM   1670  C3'  DG A  81     -27.798-152.796 -72.030 
ATOM   1671  O3'  DG A  81     -27.475-152.961 -70.655 
ATOM   1672  C2'  DG A  81     -26.781-151.843 -72.657 
ATOM   1673  C1'  DG A  81     -25.632-152.842 -72.743 
ATOM   1674  N9   DG A  81     -24.545-152.427 -73.674 
ATOM   1675  C8   DG A  81     -24.633-151.728 -74.859 
ATOM   1676  N7   DG A  81     -23.478-151.521 -75.443 
ATOM   1677  C5   DG A  81     -22.561-152.126 -74.585 
ATOM   1678  C6   DG A  81     -21.148-152.230 -74.685 
ATOM   1679  O6   DG A  81     -20.405-151.805 -75.566 
ATOM   1680  N1   DG A  81     -20.609-152.926 -73.594 
ATOM   1681  C2   DG A  81     -21.337-153.452 -72.545 
ATOM   1682  N2   DG A  81     -20.635-154.082 -71.601 
ATOM   1683  N3   DG A  81     -22.663-153.353 -72.453 
ATOM   1684  C4   DG A  81     -23.201-152.681 -73.503 
ATOM   1685  P    DA A  82     -28.385-152.241 -69.552 
ATOM   1686  OP1  DA A  82     -29.570-153.079 -69.264 
ATOM   1687  OP2  DA A  82     -28.660-150.848 -69.968 
ATOM   1688  O5'  DA A  82     -27.406-152.240 -68.287 
ATOM   1689  C5'  DA A  82     -26.439-153.298 -68.151 
ATOM   1690  C4'  DA A  82     -25.099-152.725 -67.730 
ATOM   1691  O4'  DA A  82     -24.283-152.326 -68.868 
ATOM   1692  C3'  DA A  82     -25.157-151.469 -66.860 
ATOM   1693  O3'  DA A  82     -24.107-151.524 -65.902 
ATOM   1694  C2'  DA A  82     -24.876-150.317 -67.823 
ATOM   1695  C1'  DA A  82     -23.784-151.020 -68.625 
ATOM   1696  N9   DA A  82     -23.501-150.381 -69.940 
ATOM   1697  C8   DA A  82     -24.372-149.756 -70.786 
ATOM   1698  N7   DA A  82     -23.819-149.296 -71.865 
ATOM   1699  C5   DA A  82     -22.481-149.640 -71.727 
ATOM   1700  C6   DA A  82     -21.360-149.432 -72.547 
ATOM   1701  N6   DA A  82     -21.414-148.796 -73.726 
ATOM   1702  N1   DA A  82     -20.177-149.902 -72.110 
ATOM   1703  C2   DA A  82     -20.130-150.533 -70.938 
ATOM   1704  N3   DA A  82     -21.104-150.785 -70.091 
ATOM   1705  C4   DA A  82     -22.276-150.304 -70.551 
ATOM   1706  P    DA A  83     -24.389-151.016 -64.411 
ATOM   1707  OP1  DA A  83     -25.019-152.102 -63.627 
ATOM   1708  OP2  DA A  83     -25.130-149.735 -64.455 
ATOM   1709  O5'  DA A  83     -22.903-150.758 -63.878 
ATOM   1710  C5'  DA A  83     -21.825-151.556 -64.403 
ATOM   1711  C4'  DA A  83     -20.628-150.676 -64.706 
ATOM   1712  O4'  DA A  83     -20.674-150.121 -66.051 
ATOM   1713  C3'  DA A  83     -20.459-149.452 -63.807 
ATOM   1714  O3'  DA A  83     -19.072-149.239 -63.576 
ATOM   1715  C2'  DA A  83     -20.998-148.286 -64.636 
ATOM   1716  C1'  DA A  83     -20.408-148.729 -65.970 
ATOM   1717  N9   DA A  83     -21.032-148.069 -67.151 
ATOM   1718  C8   DA A  83     -22.331-147.685 -67.320 
ATOM   1719  N7   DA A  83     -22.569-147.130 -68.467 
ATOM   1720  C5   DA A  83     -21.339-147.147 -69.109 
ATOM   1721  C6   DA A  83     -20.924-146.699 -70.374 
ATOM   1722  N6   DA A  83     -21.746-146.118 -71.260 
ATOM   1723  N1   DA A  83     -19.628-146.868 -70.696 
ATOM   1724  C2   DA A  83     -18.816-147.446 -69.812 
ATOM   1725  N3   DA A  83     -19.088-147.902 -68.609 
ATOM   1726  C4   DA A  83     -20.391-147.720 -68.310 
ATOM   1727  P    DT A  84     -18.588-148.779 -62.121 
ATOM   1728  OP1  DT A  84     -18.442-149.967 -61.250 
ATOM   1729  OP2  DT A  84     -19.478-147.710 -61.617 
ATOM   1730  O5'  DT A  84     -17.145-148.169 -62.446 
ATOM   1731  C5'  DT A  84     -16.394-148.703 -63.552 
ATOM   1732  C4'  DT A  84     -15.774-147.573 -64.350 
ATOM   1733  O4'  DT A  84     -16.664-147.072 -65.388 
ATOM   1734  C3'  DT A  84     -15.397-146.324 -63.553 
ATOM   1735  O3'  DT A  84     -14.191-145.786 -64.081 
ATOM   1736  C2'  DT A  84     -16.531-145.335 -63.825 
ATOM   1737  C1'  DT A  84     -16.691-145.655 -65.308 
ATOM   1738  N1   DT A  84     -17.982-145.185 -65.886 
ATOM   1739  C2   DT A  84     -17.962-144.754 -67.191 
ATOM   1740  O2   DT A  84     -16.952-144.746 -67.872 
ATOM   1741  N3   DT A  84     -19.177-144.325 -67.692 
ATOM   1742  C4   DT A  84     -20.377-144.292 -67.012 
ATOM   1743  O4   DT A  84     -21.400-143.886 -67.568 
ATOM   1744  C5   DT A  84     -20.296-144.763 -65.650 
ATOM   1745  C7   DT A  84     -21.558-144.761 -64.839 
ATOM   1746  C6   DT A  84     -19.129-145.186 -65.137 
ATOM   1747  P    DT A  85     -13.098-145.196 -63.073 
ATOM   1748  OP1  DT A  85     -12.255-146.298 -62.555 
ATOM   1749  OP2  DT A  85     -13.764-144.355 -62.055 
ATOM   1750  O5'  DT A  85     -12.232-144.271 -64.051 
ATOM   1751  C5'  DT A  85     -12.121-144.636 -65.439 
ATOM   1752  C4'  DT A  85     -12.289-143.409 -66.313 
ATOM   1753  O4'  DT A  85     -13.684-143.153 -66.647 
ATOM   1754  C3'  DT A  85     -11.807-142.091 -65.709 
ATOM   1755  O3'  DT A  85     -11.231-141.296 -66.739 
ATOM   1756  C2'  DT A  85     -13.080-141.401 -65.218 
ATOM   1757  C1'  DT A  85     -13.957-141.781 -66.407 
ATOM   1758  N1   DT A  85     -15.416-141.639 -66.145 
ATOM   1759  C2   DT A  85     -16.205-141.243 -67.198 
ATOM   1760  O2   DT A  85     -15.761-141.012 -68.309 
ATOM   1761  N3   DT A  85     -17.552-141.121 -66.916 
ATOM   1762  C4   DT A  85     -18.159-141.358 -65.699 
ATOM   1763  O4   DT A  85     -19.376-141.214 -65.569 
ATOM   1764  C5   DT A  85     -17.249-141.768 -64.657 
ATOM   1765  C7   DT A  85     -17.828-142.045 -63.300 
ATOM   1766  C6   DT A  85     -15.934-141.894 -64.902 
ATOM   1767  P    DT A  86      -9.914-140.444 -66.417 
ATOM   1768  OP1  DT A  86      -8.719-141.306 -66.560 
ATOM   1769  OP2  DT A  86     -10.071-139.762 -65.114 
ATOM   1770  O5'  DT A  86      -9.942-139.362 -67.596 
ATOM   1771  C5'  DT A  86     -10.536-139.720 -68.857 
ATOM   1772  C4'  DT A  86     -11.407-138.585 -69.361 
ATOM   1773  O4'  DT A  86     -12.773-138.671 -68.862 
ATOM   1774  C3'  DT A  86     -10.959-137.178 -68.967 
ATOM   1775  O3'  DT A  86     -11.221-136.292 -70.049 
ATOM   1776  C2'  DT A  86     -11.863-136.797 -67.795 
ATOM   1777  C1'  DT A  86     -13.147-137.397 -68.361 
ATOM   1778  N1   DT A  86     -14.215-137.596 -67.342 
ATOM   1779  C2   DT A  86     -15.514-137.419 -67.754 
ATOM   1780  O2   DT A  86     -15.811-137.113 -68.896 
ATOM   1781  N3   DT A  86     -16.476-137.611 -66.782 
ATOM   1782  C4   DT A  86     -16.252-137.957 -65.465 
ATOM   1783  O4   DT A  86     -17.196-138.102 -64.686 
ATOM   1784  C5   DT A  86     -14.857-138.121 -65.128 
ATOM   1785  C7   DT A  86     -14.526-138.497 -63.714 
ATOM   1786  C6   DT A  86     -13.901-137.939 -66.053 
ATOM   1787  P    DC A  87     -10.156-135.149 -70.391 
ATOM   1788  OP1  DC A  87      -9.086-135.709 -71.249 
ATOM   1789  OP2  DC A  87      -9.709-134.496 -69.141 
ATOM   1790  O5'  DC A  87     -11.048-134.129 -71.241 
ATOM   1791  C5'  DC A  87     -12.148-134.642 -72.016 
ATOM   1792  C4'  DC A  87     -13.363-133.754 -71.843 
ATOM   1793  O4'  DC A  87     -14.179-134.148 -70.702 
ATOM   1794  C3'  DC A  87     -13.077-132.273 -71.597 
ATOM   1795  O3'  DC A  87     -14.066-131.497 -72.260 
ATOM   1796  C2'  DC A  87     -13.247-132.091 -70.089 
ATOM   1797  C1'  DC A  87     -14.472-132.987 -69.940 
ATOM   1798  N1   DC A  87     -14.738-133.410 -68.537 
ATOM   1799  C2   DC A  87     -16.065-133.558 -68.142 
ATOM   1800  O2   DC A  87     -16.960-133.334 -68.966 
ATOM   1801  N3   DC A  87     -16.328-133.942 -66.867 
ATOM   1802  C4   DC A  87     -15.330-134.174 -66.005 
ATOM   1803  N4   DC A  87     -15.638-134.547 -64.772 
ATOM   1804  C5   DC A  87     -13.958-134.027 -66.390 
ATOM   1805  C6   DC A  87     -13.716-133.642 -67.669 
ATOM   1806  P    DC A  88     -13.628-130.142 -72.993 
ATOM   1807  OP1  DC A  88     -13.116-130.453 -74.347 
ATOM   1808  OP2  DC A  88     -12.717-129.376 -72.115 
ATOM   1809  O5'  DC A  88     -15.029-129.378 -73.110 
ATOM   1810  C5'  DC A  88     -16.239-130.151 -73.225 
ATOM   1811  C4'  DC A  88     -17.313-129.571 -72.327 
ATOM   1812  O4'  DC A  88     -17.267-130.121 -70.979 
ATOM   1813  C3'  DC A  88     -17.254-128.059 -72.110 
ATOM   1814  O3'  DC A  88     -18.580-127.550 -72.046 
ATOM   1815  C2'  DC A  88     -16.602-127.890 -70.737 
ATOM   1816  C1'  DC A  88     -17.327-129.045 -70.054 
ATOM   1817  N1   DC A  88     -16.684-129.489 -68.786 
ATOM   1818  C2   DC A  88     -17.514-129.937 -67.760 
ATOM   1819  O2   DC A  88     -18.737-129.947 -67.943 
ATOM   1820  N3   DC A  88     -16.948-130.345 -66.596 
ATOM   1821  C4   DC A  88     -15.618-130.319 -66.437 
ATOM   1822  N4   DC A  88     -15.115-130.727 -65.282 
ATOM   1823  C5   DC A  88     -14.748-129.861 -67.479 
ATOM   1824  C6   DC A  88     -15.333-129.457 -68.635 
ATOM   1825  P    DA A  89     -18.907-126.146 -72.743 
ATOM   1826  OP1  DA A  89     -19.170-126.357 -74.184 
ATOM   1827  OP2  DA A  89     -17.846-125.170 -72.412 
ATOM   1828  O5'  DA A  89     -20.265-125.735 -72.002 
ATOM   1829  C5'  DA A  89     -21.147-126.773 -71.535 
ATOM   1830  C4'  DA A  89     -21.645-126.442 -70.142 
ATOM   1831  O4'  DA A  89     -20.755-126.938 -69.102 
ATOM   1832  C3'  DA A  89     -21.792-124.955 -69.825 
ATOM   1833  O3'  DA A  89     -22.938-124.770 -69.002 
ATOM   1834  C2'  DA A  89     -20.547-124.609 -69.008 
ATOM   1835  C1'  DA A  89     -20.520-125.888 -68.177 
ATOM   1836  N9   DA A  89     -19.213-126.142 -67.511 
ATOM   1837  C8   DA A  89     -17.958-125.854 -67.967 
ATOM   1838  N7   DA A  89     -17.010-126.199 -67.151 
ATOM   1839  C5   DA A  89     -17.684-126.757 -66.073 
ATOM   1840  C6   DA A  89     -17.239-127.319 -64.865 
ATOM   1841  N6   DA A  89     -15.945-127.415 -64.527 
ATOM   1842  N1   DA A  89     -18.175-127.780 -64.015 
ATOM   1843  C2   DA A  89     -19.458-127.683 -64.357 
ATOM   1844  N3   DA A  89     -19.991-127.181 -65.450 
ATOM   1845  C4   DA A  89     -19.033-126.726 -66.284 
ATOM   1846  P    DG A  90     -23.876-123.497 -69.251 
ATOM   1847  OP1  DG A  90     -24.835-123.794 -70.338 
ATOM   1848  OP2  DG A  90     -23.038-122.292 -69.435 
ATOM   1849  O5'  DG A  90     -24.655-123.402 -67.856 
ATOM   1850  C5'  DG A  90     -24.899-124.608 -67.108 
ATOM   1851  C4'  DG A  90     -24.608-124.374 -65.639 
ATOM   1852  O4'  DG A  90     -23.213-124.625 -65.302 
ATOM   1853  C3'  DG A  90     -24.861-122.956 -65.128 
ATOM   1854  O3'  DG A  90     -25.376-123.029 -63.804 
ATOM   1855  C2'  DG A  90     -23.477-122.310 -65.076 
ATOM   1856  C1'  DG A  90     -22.733-123.530 -64.538 
ATOM   1857  N9   DG A  90     -21.255-123.456 -64.712 
ATOM   1858  C8   DG A  90     -20.526-122.891 -65.736 
ATOM   1859  N7   DG A  90     -19.228-122.995 -65.587 
ATOM   1860  C5   DG A  90     -19.087-123.677 -64.379 
ATOM   1861  C6   DG A  90     -17.914-124.083 -63.690 
ATOM   1862  O6   DG A  90     -16.740-123.922 -64.010 
ATOM   1863  N1   DG A  90     -18.227-124.749 -62.497 
ATOM   1864  C2   DG A  90     -19.504-124.991 -62.031 
ATOM   1865  N2   DG A  90     -19.590-125.644 -60.869 
ATOM   1866  N3   DG A  90     -20.604-124.610 -62.678 
ATOM   1867  C4   DG A  90     -20.318-123.962 -63.837 
ATOM   1868  P    DA A  91     -26.537-122.017 -63.367 
ATOM   1869  OP1  DA A  91     -27.849-122.553 -63.793 
ATOM   1870  OP2  DA A  91     -26.209-120.653 -63.836 
ATOM   1871  O5'  DA A  91     -26.424-122.078 -61.771 
ATOM   1872  C5'  DA A  91     -25.961-123.292 -61.150 
ATOM   1873  C4'  DA A  91     -24.968-122.966 -60.052 
ATOM   1874  O4'  DA A  91     -23.602-122.875 -60.548 
ATOM   1875  C3'  DA A  91     -25.187-121.636 -59.330 
ATOM   1876  O3'  DA A  91     -24.864-121.800 -57.955 
ATOM   1877  C2'  DA A  91     -24.170-120.683 -59.957 
ATOM   1878  C1'  DA A  91     -23.021-121.682 -60.043 
ATOM   1879  N9   DA A  91     -21.934-121.267 -60.974 
ATOM   1880  C8   DA A  91     -22.041-120.573 -62.146 
ATOM   1881  N7   DA A  91     -20.904-120.362 -62.734 
ATOM   1882  C5   DA A  91     -19.975-120.958 -61.894 
ATOM   1883  C6   DA A  91     -18.578-121.080 -61.961 
ATOM   1884  N6   DA A  91     -17.839-120.583 -62.963 
ATOM   1885  N1   DA A  91     -17.964-121.733 -60.957 
ATOM   1886  C2   DA A  91     -18.703-122.226 -59.964 
ATOM   1887  N3   DA A  91     -20.007-122.173 -59.795 
ATOM   1888  C4   DA A  91     -20.596-121.514 -60.813 
ATOM   1889  P    DA A  92     -25.774-121.081 -56.852 
ATOM   1890  OP1  DA A  92     -26.959-121.919 -56.564 
ATOM   1891  OP2  DA A  92     -26.049-119.688 -57.268 
ATOM   1892  O5'  DA A  92     -24.795-121.080 -55.587 
ATOM   1893  C5'  DA A  92     -23.828-122.138 -55.451 
ATOM   1894  C4'  DA A  92     -22.488-121.565 -55.030 
ATOM   1895  O4'  DA A  92     -21.672-121.166 -56.168 
ATOM   1896  C3'  DA A  92     -22.546-120.309 -54.160 
ATOM   1897  O3'  DA A  92     -21.496-120.364 -53.202 
ATOM   1898  C2'  DA A  92     -22.265-119.157 -55.124 
ATOM   1899  C1'  DA A  92     -21.173-119.860 -55.925 
ATOM   1900  N9   DA A  92     -20.890-119.221 -57.240 
ATOM   1901  C8   DA A  92     -21.761-118.596 -58.086 
ATOM   1902  N7   DA A  92     -21.208-118.136 -59.165 
ATOM   1903  C5   DA A  92     -19.870-118.480 -59.027 
ATOM   1904  C6   DA A  92     -18.749-118.272 -59.847 
ATOM   1905  N6   DA A  92     -18.803-117.636 -61.027 
ATOM   1906  N1   DA A  92     -17.566-118.742 -59.410 
ATOM   1907  C2   DA A  92     -17.519-119.373 -58.238 
ATOM   1908  N3   DA A  92     -18.493-119.624 -57.391 
ATOM   1909  C4   DA A  92     -19.665-119.144 -57.851 
ATOM   1910  P    DG A  93     -21.778-119.855 -51.711 
ATOM   1911  OP1  DG A  93     -22.408-120.942 -50.927 
ATOM   1912  OP2  DG A  93     -22.519-118.575 -51.755 
ATOM   1913  O5'  DG A  93     -20.292-119.598 -51.178 
ATOM   1914  C5'  DG A  93     -19.214-120.396 -51.703 
ATOM   1915  C4'  DG A  93     -18.017-119.516 -52.006 
ATOM   1916  O4'  DG A  93     -18.063-118.961 -53.351 
ATOM   1917  C3'  DG A  93     -17.848-118.292 -51.108 
ATOM   1918  O3'  DG A  93     -16.461-118.078 -50.876 
ATOM   1919  C2'  DG A  93     -18.387-117.126 -51.936 
ATOM   1920  C1'  DG A  93     -17.797-117.569 -53.270 
ATOM   1921  N9   DG A  93     -18.421-116.909 -54.451 
ATOM   1922  C8   DG A  93     -19.727-116.514 -54.638 
ATOM   1923  N7   DG A  93     -19.955-115.956 -55.802 
ATOM   1924  C5   DG A  93     -18.710-115.981 -56.430 
ATOM   1925  C6   DG A  93     -18.325-115.517 -57.715 
ATOM   1926  O6   DG A  93     -19.014-114.979 -58.577 
ATOM   1927  N1   DG A  93     -16.962-115.740 -57.953 
ATOM   1928  C2   DG A  93     -16.086-116.335 -57.065 
ATOM   1929  N2   DG A  93     -14.823-116.457 -57.481 
ATOM   1930  N3   DG A  93     -16.448-116.771 -55.861 
ATOM   1931  C4   DG A  93     -17.768-116.561 -55.614 
ATOM   1932  P    DA A  94     -15.977-117.619 -49.421 
ATOM   1933  OP1  DA A  94     -15.831-118.806 -48.550 
ATOM   1934  OP2  DA A  94     -16.867-116.550 -48.917 
ATOM   1935  O5'  DA A  94     -14.534-117.009 -49.746 
ATOM   1936  C5'  DA A  94     -13.783-117.543 -50.852 
ATOM   1937  C4'  DA A  94     -13.163-116.413 -51.650 
ATOM   1938  O4'  DA A  94     -14.053-115.912 -52.688 
ATOM   1939  C3'  DA A  94     -12.786-115.164 -50.853 
ATOM   1940  O3'  DA A  94     -11.580-114.626 -51.381 
ATOM   1941  C2'  DA A  94     -13.920-114.175 -51.126 
ATOM   1942  C1'  DA A  94     -14.080-114.495 -52.608 
ATOM   1943  N9   DA A  94     -15.371-114.024 -53.187 
ATOM   1944  C8   DA A  94     -16.596-113.960 -52.586 
ATOM   1945  N7   DA A  94     -17.533-113.500 -53.356 
ATOM   1946  C5   DA A  94     -16.885-113.241 -54.555 
ATOM   1947  C6   DA A  94     -17.335-112.735 -55.785 
ATOM   1948  N6   DA A  94     -18.607-112.382 -56.020 
ATOM   1949  N1   DA A  94     -16.426-112.602 -56.770 
ATOM   1950  C2   DA A  94     -15.165-112.955 -56.531 
ATOM   1951  N3   DA A  94     -14.630-113.436 -55.431 
ATOM   1952  C4   DA A  94     -15.560-113.558 -54.461 
ATOM   1953  P    DG A  95     -10.487-114.036 -50.373 
ATOM   1954  OP1  DG A  95      -9.644-115.138 -49.855 
ATOM   1955  OP2  DG A  95     -11.153-113.195 -49.355 
ATOM   1956  O5'  DG A  95      -9.621-113.111 -51.351 
ATOM   1957  C5'  DG A  95      -9.510-113.476 -52.739 
ATOM   1958  C4'  DG A  95      -9.679-112.249 -53.613 
ATOM   1959  O4'  DG A  95     -11.073-111.993 -53.947 
ATOM   1960  C3'  DG A  95      -9.196-110.931 -53.009 
ATOM   1961  O3'  DG A  95      -8.620-110.135 -54.039 
ATOM   1962  C2'  DG A  95     -10.469-110.241 -52.518 
ATOM   1963  C1'  DG A  95     -11.346-110.621 -53.707 
ATOM   1964  N9   DG A  95     -12.805-110.479 -53.445 
ATOM   1965  C8   DG A  95     -13.504-110.687 -52.276 
ATOM   1966  N7   DG A  95     -14.793-110.472 -52.379 
ATOM   1967  C5   DG A  95     -14.960-110.093 -53.710 
ATOM   1968  C6   DG A  95     -16.136-109.734 -54.418 
ATOM   1969  O6   DG A  95     -17.293-109.674 -54.009 
ATOM   1970  N1   DG A  95     -15.854-109.418 -55.755 
ATOM   1971  C2   DG A  95     -14.599-109.447 -56.332 
ATOM   1972  N2   DG A  95     -14.540-109.113 -57.622 
ATOM   1973  N3   DG A  95     -13.496-109.786 -55.667 
ATOM   1974  C4   DG A  95     -13.753-110.094 -54.369 
ATOM   1975  P    DG A  96      -7.303-109.284 -53.717 
ATOM   1976  OP1  DG A  96      -6.108-110.146 -53.860 
ATOM   1977  OP2  DG A  96      -7.460-108.602 -52.414 
ATOM   1978  O5'  DG A  96      -7.331-108.202 -54.896 
ATOM   1979  C5'  DG A  96      -7.925-108.560 -56.157 
ATOM   1980  C4'  DG A  96      -8.796-107.425 -56.661 
ATOM   1981  O4'  DG A  96     -10.162-107.511 -56.163 
ATOM   1982  C3'  DG A  96      -8.348-106.018 -56.267 
ATOM   1983  O3'  DG A  96      -8.610-105.132 -57.349 
ATOM   1984  C2'  DG A  96      -9.252-105.637 -55.095 
ATOM   1985  C1'  DG A  96     -10.536-106.237 -55.661 
ATOM   1986  N9   DG A  96     -11.604-106.436 -54.642 
ATOM   1987  C8   DG A  96     -11.486-106.778 -53.313 
ATOM   1988  N7   DG A  96     -12.633-106.874 -52.683 
ATOM   1989  C5   DG A  96     -13.576-106.573 -53.664 
ATOM   1990  C6   DG A  96     -14.992-106.514 -53.584 
ATOM   1991  O6   DG A  96     -15.716-106.720 -52.614 
ATOM   1992  N1   DG A  96     -15.561-106.169 -54.818 
ATOM   1993  C2   DG A  96     -14.854-105.915 -55.977 
ATOM   1994  N2   DG A  96     -15.584-105.603 -57.051 
ATOM   1995  N3   DG A  96     -13.526-105.971 -56.052 
ATOM   1996  C4   DG A  96     -12.959-106.304 -54.863 
ATOM   1997  P    DT A  97      -7.545-103.989 -57.691 
ATOM   1998  OP1  DT A  97      -6.475-104.549 -58.549 
ATOM   1999  OP2  DT A  97      -7.098-103.335 -56.441 
ATOM   2000  O5'  DT A  97      -8.437-102.968 -58.541 
ATOM   2001  C5'  DT A  97      -9.537-103.482 -59.316 
ATOM   2002  C4'  DT A  97     -10.752-102.594 -59.143 
ATOM   2003  O4'  DT A  97     -11.568-102.987 -58.002 
ATOM   2004  C3'  DT A  97     -10.466-101.113 -58.897 
ATOM   2005  O3'  DT A  97     -11.455-100.336 -59.561 
ATOM   2006  C2'  DT A  97     -10.636-100.931 -57.389 
ATOM   2007  C1'  DT A  97     -11.861-101.826 -57.240 
ATOM   2008  N1   DT A  97     -12.127-102.250 -55.837 
ATOM   2009  C2   DT A  97     -13.441-102.391 -55.464 
ATOM   2010  O2   DT A  97     -14.372-102.187 -56.224 
ATOM   2011  N3   DT A  97     -13.649-102.783 -54.155 
ATOM   2012  C4   DT A  97     -12.673-103.040 -53.213 
ATOM   2013  O4   DT A  97     -12.981-103.386 -52.071 
ATOM   2014  C5   DT A  97     -11.325-102.864 -53.699 
ATOM   2015  C7   DT A  97     -10.202-103.123 -52.737 
ATOM   2016  C6   DT A  97     -11.095-102.483 -54.966 
ATOM   2017  P    DT A  98     -11.017 -98.982 -60.293 
ATOM   2018  OP1  DT A  98     -10.505 -99.293 -61.647 
ATOM   2019  OP2  DT A  98     -10.106 -98.216 -59.415 
ATOM   2020  O5'  DT A  98     -12.418 -98.218 -60.410 
ATOM   2021  C5'  DT A  98     -13.628 -98.991 -60.525 
ATOM   2022  C4'  DT A  98     -14.702 -98.410 -59.627 
ATOM   2023  O4'  DT A  98     -14.656 -98.960 -58.279 
ATOM   2024  C3'  DT A  98     -14.643 -96.899 -59.410 
ATOM   2025  O3'  DT A  98     -15.969 -96.390 -59.346 
ATOM   2026  C2'  DT A  98     -13.991 -96.730 -58.037 
ATOM   2027  C1'  DT A  98     -14.716 -97.885 -57.354 
ATOM   2028  N1   DT A  98     -14.073 -98.329 -56.086 
ATOM   2029  C2   DT A  98     -14.905 -98.768 -55.084 
ATOM   2030  O2   DT A  98     -16.119 -98.804 -55.197 
ATOM   2031  N3   DT A  98     -14.275 -99.170 -53.923 
ATOM   2032  C4   DT A  98     -12.915 -99.171 -53.688 
ATOM   2033  O4   DT A  98     -12.466 -99.555 -52.606 
ATOM   2034  C5   DT A  98     -12.125 -98.694 -54.798 
ATOM   2035  C7   DT A  98     -10.634 -98.661 -54.626 
ATOM   2036  C6   DT A  98     -12.711 -98.296 -55.938 
ATOM   2037  P    DC A  99     -16.296 -94.986 -60.043 
ATOM   2038  OP1  DC A  99     -16.559 -95.196 -61.484 
ATOM   2039  OP2  DC A  99     -15.235 -94.010 -59.712 
ATOM   2040  O5'  DC A  99     -17.654 -94.575 -59.302 
ATOM   2041  C5'  DC A  99     -18.536 -95.613 -58.835 
ATOM   2042  C4'  DC A  99     -19.035 -95.282 -57.442 
ATOM   2043  O4'  DC A  99     -18.144 -95.778 -56.402 
ATOM   2044  C3'  DC A  99     -19.181 -93.794 -57.125 
ATOM   2045  O3'  DC A  99     -20.327 -93.610 -56.302 
ATOM   2046  C2'  DC A  99     -17.936 -93.448 -56.308 
ATOM   2047  C1'  DC A  99     -17.909 -94.727 -55.477 
ATOM   2048  N1   DC A  99     -16.602 -94.982 -54.811 
ATOM   2049  C2   DC A  99     -16.618 -95.589 -53.558 
ATOM   2050  O2   DC A  99     -17.707 -95.891 -53.055 
ATOM   2051  N3   DC A  99     -15.436 -95.829 -52.933 
ATOM   2052  C4   DC A  99     -14.278 -95.488 -53.512 
ATOM   2053  N4   DC A  99     -13.152 -95.743 -52.863 
ATOM   2054  C5   DC A  99     -14.239 -94.862 -54.799 
ATOM   2055  C6   DC A  99     -15.431 -94.630 -55.407 
ATOM   2056  P    DC A 100     -21.265 -92.337 -56.551 
ATOM   2057  OP1  DC A 100     -22.224 -92.634 -57.638 
ATOM   2058  OP2  DC A 100     -20.427 -91.132 -56.735 
ATOM   2059  O5'  DC A 100     -22.044 -92.242 -55.156 
ATOM   2060  C5'  DC A 100     -22.288 -93.448 -54.408 
ATOM   2061  C4'  DC A 100     -21.997 -93.214 -52.939 
ATOM   2062  O4'  DC A 100     -20.602 -93.465 -52.602 
ATOM   2063  C3'  DC A 100     -22.250 -91.796 -52.428 
ATOM   2064  O3'  DC A 100     -22.765 -91.869 -51.104 
ATOM   2065  C2'  DC A 100     -20.866 -91.150 -52.376 
ATOM   2066  C1'  DC A 100     -20.122 -92.369 -51.838 
ATOM   2067  N1   DC A 100     -18.644 -92.296 -52.012 
ATOM   2068  C2   DC A 100     -17.845 -92.864 -51.024 
ATOM   2069  O2   DC A 100     -18.389 -93.402 -50.052 
ATOM   2070  N3   DC A 100     -16.495 -92.806 -51.163 
ATOM   2071  C4   DC A 100     -15.945 -92.215 -52.231 
ATOM   2072  N4   DC A 100     -14.624 -92.184 -52.322 
ATOM   2073  C5   DC A 100     -16.749 -91.623 -53.259 
ATOM   2074  C6   DC A 100     -18.096 -91.691 -53.101 
ATOM   2075  P    DT A 101     -23.926 -90.857 -50.667 
ATOM   2076  OP1  DT A 101     -25.238 -91.393 -51.093 
ATOM   2077  OP2  DT A 101     -23.598 -89.493 -51.136 
ATOM   2078  O5'  DT A 101     -23.813 -90.918 -49.071 
ATOM   2079  C5'  DT A 101     -23.350 -92.131 -48.450 
ATOM   2080  C4'  DT A 101     -22.357 -91.805 -47.352 
ATOM   2081  O4'  DT A 101     -20.991 -91.714 -47.848 
ATOM   2082  C3'  DT A 101     -22.576 -90.476 -46.630 
ATOM   2083  O3'  DT A 101     -22.253 -90.640 -45.255 
ATOM   2084  C2'  DT A 101     -21.559 -89.523 -47.257 
ATOM   2085  C1'  DT A 101     -20.410 -90.522 -47.343 
ATOM   2086  N1   DT A 101     -19.323 -90.107 -48.274 
ATOM   2087  C2   DT A 101     -18.039 -90.453 -47.932 
ATOM   2088  O2   DT A 101     -17.767 -91.074 -46.918 
ATOM   2089  N3   DT A 101     -17.058 -90.051 -48.818 
ATOM   2090  C4   DT A 101     -17.253 -89.348 -49.989 
ATOM   2091  O4   DT A 101     -16.295 -89.043 -50.703 
ATOM   2092  C5   DT A 101     -18.634 -89.030 -50.264 
ATOM   2093  C7   DT A 101     -18.934 -88.265 -51.520 
ATOM   2094  C6   DT A 101     -19.608 -89.408 -49.419 
ATOM   2095  P    DC A 102     -23.163 -89.921 -44.152 
ATOM   2096  OP1  DC A 102     -24.348 -90.759 -43.864 
ATOM   2097  OP2  DC A 102     -23.438 -88.528 -44.568 
ATOM   2098  O5'  DC A 102     -22.184 -89.919 -42.887 
ATOM   2099  C5'  DC A 102     -21.217 -90.977 -42.751 
ATOM   2100  C4'  DC A 102     -19.877 -90.405 -42.330 
ATOM   2101  O4'  DC A 102     -19.061 -90.006 -43.468 
ATOM   2102  C3'  DC A 102     -19.935 -89.149 -41.460 
ATOM   2103  O3'  DC A 102     -18.885 -89.204 -40.502 
ATOM   2104  C2'  DC A 102     -19.654 -87.997 -42.424 
ATOM   2105  C1'  DC A 102     -18.562 -88.700 -43.225 
ATOM   2106  N1   DC A 102     -18.279 -88.061 -44.541 
ATOM   2107  C2   DC A 102     -16.965 -88.081 -45.002 
ATOM   2108  O2   DC A 102     -16.098 -88.624 -44.309 
ATOM   2109  N3   DC A 102     -16.686 -87.503 -46.199 
ATOM   2110  C4   DC A 102     -17.655 -86.925 -46.921 
ATOM   2111  N4   DC A 102     -17.332 -86.375 -48.081 
ATOM   2112  C5   DC A 102     -19.012 -86.893 -46.463 
ATOM   2113  C6   DC A 102     -19.271 -87.475 -45.265 
ATOM   2114  P    DC A 103     -19.167 -88.695 -39.011 
ATOM   2115  OP1  DC A 103     -19.797 -89.782 -38.227 
ATOM   2116  OP2  DC A 103     -19.908 -87.415 -39.055 
ATOM   2117  O5'  DC A 103     -17.681 -88.438 -38.478 
ATOM   2118  C5'  DC A 103     -16.603 -89.236 -39.003 
ATOM   2119  C4'  DC A 103     -15.406 -88.356 -39.306 
ATOM   2120  O4'  DC A 103     -15.452 -87.801 -40.651 
ATOM   2121  C3'  DC A 103     -15.237 -87.131 -38.408 
ATOM   2122  O3'  DC A 103     -13.850 -86.918 -38.176 
ATOM   2123  C2'  DC A 103     -15.776 -85.965 -39.236 
ATOM   2124  C1'  DC A 103     -15.186 -86.409 -40.570 
ATOM   2125  N1   DC A 103     -15.810 -85.749 -41.751 
ATOM   2126  C2   DC A 103     -14.995 -85.470 -42.845 
ATOM   2127  O2   DC A 103     -13.799 -85.779 -42.792 
ATOM   2128  N3   DC A 103     -15.544 -84.867 -43.931 
ATOM   2129  C4   DC A 103     -16.845 -84.549 -43.949 
ATOM   2130  N4   DC A 103     -17.334 -83.963 -45.031 
ATOM   2131  C5   DC A 103     -17.700 -84.826 -42.833 
ATOM   2132  C6   DC A 103     -17.132 -85.428 -41.758 
ATOM   2133  P    DC A 104     -13.366 -86.459 -36.721 
ATOM   2134  OP1  DC A 104     -13.220 -87.646 -35.850 
ATOM   2135  OP2  DC A 104     -14.256 -85.390 -36.217 
ATOM   2136  O5'  DC A 104     -11.923 -85.849 -37.046 
ATOM   2137  C5'  DC A 104     -11.172 -86.382 -38.152 
ATOM   2138  C4'  DC A 104     -10.552 -85.253 -38.950 
ATOM   2139  O4'  DC A 104     -11.442 -84.751 -39.988 
ATOM   2140  C3'  DC A 104     -10.175 -84.004 -38.153 
ATOM   2141  O3'  DC A 104      -8.969 -83.466 -38.681 
ATOM   2142  C2'  DC A 104     -11.309 -83.014 -38.426 
ATOM   2143  C1'  DC A 104     -11.469 -83.335 -39.908 
ATOM   2144  N1   DC A 104     -12.760 -82.864 -40.487 
ATOM   2145  C2   DC A 104     -12.757 -82.424 -41.808 
ATOM   2146  O2   DC A 104     -11.695 -82.443 -42.440 
ATOM   2147  N3   DC A 104     -13.923 -81.991 -42.352 
ATOM   2148  C4   DC A 104     -15.052 -81.987 -41.633 
ATOM   2149  N4   DC A 104     -16.163 -81.555 -42.210 
ATOM   2150  C5   DC A 104     -15.076 -82.435 -40.273 
ATOM   2151  C6   DC A 104     -13.901 -82.863 -39.746 
ATOM   2152  P    DC A 105      -7.876 -82.876 -37.673 
ATOM   2153  OP1  DC A 105      -7.033 -83.977 -37.155 
ATOM   2154  OP2  DC A 105      -8.542 -82.035 -36.655 
ATOM   2155  O5'  DC A 105      -7.010 -81.951 -38.651 
ATOM   2156  C5'  DC A 105      -6.899 -82.316 -40.039 
ATOM   2157  C4'  DC A 105      -7.068 -81.089 -40.913 
ATOM   2158  O4'  DC A 105      -8.462 -80.832 -41.247 
ATOM   2159  C3'  DC A 105      -6.585 -79.770 -40.309 
ATOM   2160  O3'  DC A 105      -6.009 -78.975 -41.339 
ATOM   2161  C2'  DC A 105      -7.858 -79.081 -39.818 
ATOM   2162  C1'  DC A 105      -8.735 -79.460 -41.007 
ATOM   2163  N1   DC A 105     -10.194 -79.319 -40.745 
ATOM   2164  C2   DC A 105     -11.008 -78.918 -41.801 
ATOM   2165  O2   DC A 105     -10.491 -78.700 -42.903 
ATOM   2166  N3   DC A 105     -12.341 -78.782 -41.582 
ATOM   2167  C4   DC A 105     -12.862 -79.028 -40.375 
ATOM   2168  N4   DC A 105     -14.169 -78.881 -40.212 
ATOM   2169  C5   DC A 105     -12.043 -79.440 -39.274 
ATOM   2170  C6   DC A 105     -10.713 -79.570 -39.513 
ATOM   2171  P    DG A 106      -4.692 -78.124 -41.017 
ATOM   2172  OP1  DG A 106      -3.497 -78.986 -41.160 
ATOM   2173  OP2  DG A 106      -4.849 -77.442 -39.714 
ATOM   2174  O5'  DG A 106      -4.720 -77.042 -42.196 
ATOM   2175  C5'  DG A 106      -5.315 -77.400 -43.457 
ATOM   2176  C4'  DG A 106      -6.185 -76.265 -43.961 
ATOM   2177  O4'  DG A 106      -7.551 -76.350 -43.463 
ATOM   2178  C3'  DG A 106      -5.737 -74.858 -43.567 
ATOM   2179  O3'  DG A 106      -5.999 -73.972 -44.649 
ATOM   2180  C2'  DG A 106      -6.641 -74.477 -42.395 
ATOM   2181  C1'  DG A 106      -7.925 -75.076 -42.961 
ATOM   2182  N9   DG A 106      -8.994 -75.276 -41.942 
ATOM   2183  C8   DG A 106      -8.875 -75.618 -40.613 
ATOM   2184  N7   DG A 106     -10.022 -75.714 -39.983 
ATOM   2185  C5   DG A 106     -10.965 -75.413 -40.964 
ATOM   2186  C6   DG A 106     -12.381 -75.354 -40.884 
ATOM   2187  O6   DG A 106     -13.105 -75.560 -39.914 
ATOM   2188  N1   DG A 106     -12.950 -75.009 -42.118 
ATOM   2189  C2   DG A 106     -12.243 -74.755 -43.277 
ATOM   2190  N2   DG A 106     -12.973 -74.442 -44.351 
ATOM   2191  N3   DG A 106     -10.915 -74.811 -43.352 
ATOM   2192  C4   DG A 106     -10.348 -75.144 -42.163 
ATOM   2193  P    DG A 107      -4.934 -72.828 -44.991 
ATOM   2194  OP1  DG A 107      -3.864 -73.388 -45.849 
ATOM   2195  OP2  DG A 107      -4.487 -72.175 -43.741 
ATOM   2196  O5'  DG A 107      -5.826 -71.808 -45.841 
ATOM   2197  C5'  DG A 107      -6.926 -72.322 -46.616 
ATOM   2198  C4'  DG A 107      -8.141 -71.434 -46.443 
ATOM   2199  O4'  DG A 107      -8.957 -71.827 -45.302 
ATOM   2200  C3'  DG A 107      -7.855 -69.953 -46.197 
ATOM   2201  O3'  DG A 107      -8.844 -69.176 -46.861 
ATOM   2202  C2'  DG A 107      -8.025 -69.770 -44.689 
ATOM   2203  C1'  DG A 107      -9.250 -70.666 -44.540 
ATOM   2204  N9   DG A 107      -9.516 -71.089 -43.137 
ATOM   2205  C8   DG A 107      -8.621 -71.367 -42.126 
ATOM   2206  N7   DG A 107      -9.184 -71.716 -40.995 
ATOM   2207  C5   DG A 107     -10.548 -71.665 -41.275 
ATOM   2208  C6   DG A 107     -11.663 -71.939 -40.441 
ATOM   2209  O6   DG A 107     -11.676 -72.289 -39.263 
ATOM   2210  N1   DG A 107     -12.873 -71.763 -41.128 
ATOM   2211  C2   DG A 107     -12.989 -71.374 -42.449 
ATOM   2212  N2   DG A 107     -14.233 -71.264 -42.920 
ATOM   2213  N3   DG A 107     -11.942 -71.119 -43.230 
ATOM   2214  C4   DG A 107     -10.762 -71.284 -42.579 
ATOM   2215  P    DG A 108      -8.406 -67.822 -47.593 
ATOM   2216  OP1  DG A 108      -7.894 -68.133 -48.947 
ATOM   2217  OP2  DG A 108      -7.495 -67.056 -46.715 
ATOM   2218  O5'  DG A 108      -9.807 -67.058 -47.710 
ATOM   2219  C5'  DG A 108     -11.017 -67.831 -47.825 
ATOM   2220  C4'  DG A 108     -12.091 -67.250 -46.927 
ATOM   2221  O4'  DG A 108     -12.045 -67.800 -45.579 
ATOM   2222  C3'  DG A 108     -12.032 -65.739 -46.710 
ATOM   2223  O3'  DG A 108     -13.358 -65.230 -46.646 
ATOM   2224  C2'  DG A 108     -11.380 -65.569 -45.338 
ATOM   2225  C1'  DG A 108     -12.105 -66.725 -44.654 
ATOM   2226  N9   DG A 108     -11.462 -67.169 -43.386 
ATOM   2227  C8   DG A 108     -10.126 -67.208 -43.053 
ATOM   2228  N7   DG A 108      -9.889 -67.655 -41.844 
ATOM   2229  C5   DG A 108     -11.160 -67.932 -41.340 
ATOM   2230  C6   DG A 108     -11.548 -68.442 -40.074 
ATOM   2231  O6   DG A 108     -10.841 -68.761 -39.122 
ATOM   2232  N1   DG A 108     -12.941 -68.570 -39.979 
ATOM   2233  C2   DG A 108     -13.840 -68.247 -40.977 
ATOM   2234  N2   DG A 108     -15.130 -68.442 -40.691 
ATOM   2235  N3   DG A 108     -13.473 -67.769 -42.165 
ATOM   2236  C4   DG A 108     -12.126 -67.639 -42.272 
ATOM   2237  P    DC A 109     -13.685 -63.826 -47.343 
ATOM   2238  OP1  DC A 109     -13.948 -64.036 -48.784 
ATOM   2239  OP2  DC A 109     -12.624 -62.849 -47.012 
ATOM   2240  O5'  DC A 109     -15.043 -63.415 -46.602 
ATOM   2241  C5'  DC A 109     -15.925 -64.453 -46.135 
ATOM   2242  C4'  DC A 109     -16.424 -64.122 -44.742 
ATOM   2243  O4'  DC A 109     -15.533 -64.617 -43.702 
ATOM   2244  C3'  DC A 109     -16.570 -62.634 -44.425 
ATOM   2245  O3'  DC A 109     -17.716 -62.450 -43.602 
ATOM   2246  C2'  DC A 109     -15.325 -62.288 -43.608 
ATOM   2247  C1'  DC A 109     -15.298 -63.567 -42.777 
ATOM   2248  N1   DC A 109     -13.991 -63.822 -42.111 
ATOM   2249  C2   DC A 109     -14.007 -64.429 -40.858 
ATOM   2250  O2   DC A 109     -15.096 -64.730 -40.355 
ATOM   2251  N3   DC A 109     -12.825 -64.669 -40.233 
ATOM   2252  C4   DC A 109     -11.667 -64.328 -40.812 
ATOM   2253  N4   DC A 109     -10.541 -64.583 -40.163 
ATOM   2254  C5   DC A 109     -11.628 -63.701 -42.099 
ATOM   2255  C6   DC A 109     -12.820 -63.470 -42.707 
ATOM   2256  P    DA A 110     -18.654 -61.177 -43.851 
ATOM   2257  OP1  DA A 110     -19.613 -61.474 -44.938 
ATOM   2258  OP2  DA A 110     -17.816 -59.972 -44.035 
ATOM   2259  O5'  DA A 110     -19.433 -61.081 -42.456 
ATOM   2260  C5'  DA A 110     -19.677 -62.287 -41.708 
ATOM   2261  C4'  DA A 110     -19.386 -62.054 -40.239 
ATOM   2262  O4'  DA A 110     -17.991 -62.305 -39.903 
ATOM   2263  C3'  DA A 110     -19.639 -60.636 -39.728 
ATOM   2264  O3'  DA A 110     -20.154 -60.709 -38.404 
ATOM   2265  C2'  DA A 110     -18.255 -59.990 -39.676 
ATOM   2266  C1'  DA A 110     -17.511 -61.209 -39.138 
ATOM   2267  N9   DA A 110     -16.033 -61.135 -39.312 
ATOM   2268  C8   DA A 110     -15.328 -60.571 -40.335 
ATOM   2269  N7   DA A 110     -14.041 -60.666 -40.200 
ATOM   2270  C5   DA A 110     -13.880 -61.345 -39.000 
ATOM   2271  C6   DA A 110     -12.741 -61.761 -38.293 
ATOM   2272  N6   DA A 110     -11.487 -61.544 -38.714 
ATOM   2273  N1   DA A 110     -12.936 -62.411 -37.130 
ATOM   2274  C2   DA A 110     -14.184 -62.625 -36.716 
ATOM   2275  N3   DA A 110     -15.318 -62.285 -37.287 
ATOM   2276  C4   DA A 110     -15.095 -61.635 -38.449 
ATOM   2277  P    DG A 111     -21.315 -59.697 -37.967 
ATOM   2278  OP1  DG A 111     -22.627 -60.233 -38.393 
ATOM   2279  OP2  DG A 111     -20.987 -58.333 -38.436 
ATOM   2280  O5'  DG A 111     -21.202 -59.757 -36.372 
ATOM   2281  C5'  DG A 111     -20.739 -60.971 -35.750 
ATOM   2282  C4'  DG A 111     -19.746 -60.645 -34.652 
ATOM   2283  O4'  DG A 111     -18.380 -60.554 -35.148 
ATOM   2284  C3'  DG A 111     -19.965 -59.316 -33.930 
ATOM   2285  O3'  DG A 111     -19.642 -59.480 -32.555 
ATOM   2286  C2'  DG A 111     -18.948 -58.363 -34.557 
ATOM   2287  C1'  DG A 111     -17.799 -59.362 -34.643 
ATOM   2288  N9   DG A 111     -16.712 -58.947 -35.574 
ATOM   2289  C8   DG A 111     -16.800 -58.247 -36.759 
ATOM   2290  N7   DG A 111     -15.645 -58.041 -37.343 
ATOM   2291  C5   DG A 111     -14.728 -58.645 -36.485 
ATOM   2292  C6   DG A 111     -13.315 -58.750 -36.585 
ATOM   2293  O6   DG A 111     -12.572 -58.324 -37.466 
ATOM   2294  N1   DG A 111     -12.776 -59.445 -35.494 
ATOM   2295  C2   DG A 111     -13.504 -59.971 -34.446 
ATOM   2296  N2   DG A 111     -12.802 -60.601 -33.501 
ATOM   2297  N3   DG A 111     -14.830 -59.873 -34.354 
ATOM   2298  C4   DG A 111     -15.368 -59.200 -35.403 
ATOM   2299  P    DA A 112     -20.552 -58.760 -31.452 
ATOM   2300  OP1  DA A 112     -21.737 -59.598 -31.164 
ATOM   2301  OP2  DA A 112     -20.827 -57.368 -31.868 
ATOM   2302  O5'  DA A 112     -19.573 -58.759 -30.187 
ATOM   2303  C5'  DA A 112     -18.606 -59.817 -30.051 
ATOM   2304  C4'  DA A 112     -17.266 -59.244 -29.630 
ATOM   2305  O4'  DA A 112     -16.450 -58.845 -30.768 
ATOM   2306  C3'  DA A 112     -17.324 -57.989 -28.760 
ATOM   2307  O3'  DA A 112     -16.274 -58.044 -27.802 
ATOM   2308  C2'  DA A 112     -17.043 -56.837 -29.724 
ATOM   2309  C1'  DA A 112     -15.951 -57.539 -30.525 
ATOM   2310  N9   DA A 112     -15.668 -56.900 -31.841 
ATOM   2311  C8   DA A 112     -16.539 -56.276 -32.686 
ATOM   2312  N7   DA A 112     -15.986 -55.815 -33.765 
ATOM   2313  C5   DA A 112     -14.648 -56.159 -33.627 
ATOM   2314  C6   DA A 112     -13.527 -55.951 -34.447 
ATOM   2315  N6   DA A 112     -13.581 -55.315 -35.627 
ATOM   2316  N1   DA A 112     -12.344 -56.421 -34.010 
ATOM   2317  C2   DA A 112     -12.297 -57.052 -32.838 
ATOM   2318  N3   DA A 112     -13.271 -57.304 -31.991 
ATOM   2319  C4   DA A 112     -14.443 -56.823 -32.452 
ATOM   2320  P    DA A 113     -16.556 -57.535 -26.311 
ATOM   2321  OP1  DA A 113     -17.186 -58.622 -25.527 
ATOM   2322  OP2  DA A 113     -17.297 -56.255 -26.355 
ATOM   2323  O5'  DA A 113     -15.070 -57.278 -25.778 
ATOM   2324  C5'  DA A 113     -13.992 -58.076 -26.303 
ATOM   2325  C4'  DA A 113     -12.795 -57.196 -26.606 
ATOM   2326  O4'  DA A 113     -12.841 -56.641 -27.951 
ATOM   2327  C3'  DA A 113     -12.626 -55.971 -25.708 
ATOM   2328  O3'  DA A 113     -11.239 -55.758 -25.477 
ATOM   2329  C2'  DA A 113     -13.165 -54.805 -26.536 
ATOM   2330  C1'  DA A 113     -12.575 -55.249 -27.870 
ATOM   2331  N9   DA A 113     -13.199 -54.589 -29.051 
ATOM   2332  C8   DA A 113     -14.498 -54.204 -29.220 
ATOM   2333  N7   DA A 113     -14.736 -53.649 -30.367 
ATOM   2334  C5   DA A 113     -13.506 -53.666 -31.009 
ATOM   2335  C6   DA A 113     -13.091 -53.218 -32.274 
ATOM   2336  N6   DA A 113     -13.913 -52.638 -33.160 
ATOM   2337  N1   DA A 113     -11.795 -53.388 -32.596 
ATOM   2338  C2   DA A 113     -10.983 -53.966 -31.712 
ATOM   2339  N3   DA A 113     -11.255 -54.421 -30.509 
ATOM   2340  C4   DA A 113     -12.558 -54.239 -30.210 
ATOM   2341  P    DG A 114     -10.755 -55.299 -24.021 
ATOM   2342  OP1  DG A 114     -10.609 -56.486 -23.150 
ATOM   2343  OP2  DG A 114     -11.645 -54.229 -23.518 
ATOM   2344  O5'  DG A 114      -9.312 -54.688 -24.346 
ATOM   2345  C5'  DG A 114      -8.561 -55.222 -25.452 
ATOM   2346  C4'  DG A 114      -7.941 -54.092 -26.250 
ATOM   2347  O4'  DG A 114      -8.831 -53.591 -27.289 
ATOM   2348  C3'  DG A 114      -7.564 -52.844 -25.453 
ATOM   2349  O3'  DG A 114      -6.358 -52.306 -25.982 
ATOM   2350  C2'  DG A 114      -8.698 -51.854 -25.726 
ATOM   2351  C1'  DG A 114      -8.858 -52.174 -27.208 
ATOM   2352  N9   DG A 114     -10.149 -51.704 -27.787 
ATOM   2353  C8   DG A 114     -11.392 -51.631 -27.197 
ATOM   2354  N7   DG A 114     -12.330 -51.166 -27.986 
ATOM   2355  C5   DG A 114     -11.661 -50.912 -29.182 
ATOM   2356  C6   DG A 114     -12.150 -50.397 -30.411 
ATOM   2357  O6   DG A 114     -13.292 -50.054 -30.702 
ATOM   2358  N1   DG A 114     -11.129 -50.299 -31.367 
ATOM   2359  C2   DG A 114      -9.809 -50.653 -31.162 
ATOM   2360  N2   DG A 114      -8.989 -50.484 -32.202 
ATOM   2361  N3   DG A 114      -9.352 -51.136 -30.009 
ATOM   2362  C4   DG A 114     -10.329 -51.237 -29.071 
ATOM   2363  P    DA A 115      -5.265 -51.715 -24.973 
ATOM   2364  OP1  DA A 115      -4.422 -52.817 -24.455 
ATOM   2365  OP2  DA A 115      -5.931 -50.874 -23.955 
ATOM   2366  O5'  DA A 115      -4.399 -50.790 -25.951 
ATOM   2367  C5'  DA A 115      -4.288 -51.156 -27.339 
ATOM   2368  C4'  DA A 115      -4.457 -49.929 -28.213 
ATOM   2369  O4'  DA A 115      -5.851 -49.672 -28.547 
ATOM   2370  C3'  DA A 115      -3.974 -48.610 -27.609 
ATOM   2371  O3'  DA A 115      -3.398 -47.815 -28.639 
ATOM   2372  C2'  DA A 115      -5.247 -47.921 -27.118 
ATOM   2373  C1'  DA A 115      -6.124 -48.300 -28.307 
ATOM   2374  N9   DA A 115      -7.583 -48.158 -28.045 
ATOM   2375  C8   DA A 115      -8.260 -48.370 -26.877 
ATOM   2376  N7   DA A 115      -9.537 -48.160 -26.967 
ATOM   2377  C5   DA A 115      -9.722 -47.781 -28.289 
ATOM   2378  C6   DA A 115     -10.867 -47.420 -29.019 
ATOM   2379  N6   DA A 115     -12.099 -47.381 -28.492 
ATOM   2380  N1   DA A 115     -10.698 -47.099 -30.314 
ATOM   2381  C2   DA A 115      -9.472 -47.140 -30.832 
ATOM   2382  N3   DA A 115      -8.336 -47.460 -30.253 
ATOM   2383  C4   DA A 115      -8.532 -47.776 -28.957 
ATOM   2384  P    DA A 116      -2.081 -46.964 -28.317 
ATOM   2385  OP1  DA A 116      -0.886 -47.826 -28.460 
ATOM   2386  OP2  DA A 116      -2.238 -46.282 -27.014 
ATOM   2387  O5'  DA A 116      -2.109 -45.882 -29.496 
ATOM   2388  C5'  DA A 116      -2.704 -46.240 -30.757 
ATOM   2389  C4'  DA A 116      -3.574 -45.105 -31.261 
ATOM   2390  O4'  DA A 116      -4.940 -45.190 -30.763 
ATOM   2391  C3'  DA A 116      -3.126 -43.698 -30.867 
ATOM   2392  O3'  DA A 116      -3.388 -42.811 -31.949 
ATOM   2393  C2'  DA A 116      -4.030 -43.316 -29.696 
ATOM   2394  C1'  DA A 116      -5.314 -43.916 -30.261 
ATOM   2395  N9   DA A 116      -6.383 -44.115 -29.242 
ATOM   2396  C8   DA A 116      -6.246 -44.456 -27.927 
ATOM   2397  N7   DA A 116      -7.373 -44.553 -27.291 
ATOM   2398  C5   DA A 116      -8.327 -44.256 -28.255 
ATOM   2399  C6   DA A 116      -9.729 -44.189 -28.210 
ATOM   2400  N6   DA A 116     -10.447 -44.430 -27.104 
ATOM   2401  N1   DA A 116     -10.370 -43.865 -29.348 
ATOM   2402  C2   DA A 116      -9.652 -43.627 -30.445 
ATOM   2403  N3   DA A 116      -8.348 -43.659 -30.606 
ATOM   2404  C4   DA A 116      -7.730 -43.986 -29.453 
ATOM   2405  P    DA A 117      -2.323 -41.668 -32.291 
ATOM   2406  OP1  DA A 117      -1.253 -42.228 -33.149 
ATOM   2407  OP2  DA A 117      -1.876 -41.015 -31.041 
ATOM   2408  O5'  DA A 117      -3.215 -40.648 -33.141 
ATOM   2409  C5'  DA A 117      -4.315 -41.162 -33.917 
ATOM   2410  C4'  DA A 117      -5.530 -40.274 -33.743 
ATOM   2411  O4'  DA A 117      -6.346 -40.667 -32.602 
ATOM   2412  C3'  DA A 117      -5.244 -38.793 -33.498 
ATOM   2413  O3'  DA A 117      -6.233 -38.016 -34.161 
ATOM   2414  C2'  DA A 117      -5.414 -38.610 -31.989 
ATOM   2415  C1'  DA A 117      -6.639 -39.506 -31.840 
ATOM   2416  N9   DA A 117      -6.905 -39.929 -30.437 
ATOM   2417  C8   DA A 117      -6.003 -40.201 -29.448 
ATOM   2418  N7   DA A 117      -6.547 -40.547 -28.322 
ATOM   2419  C5   DA A 117      -7.910 -40.502 -28.582 
ATOM   2420  C6   DA A 117      -9.035 -40.766 -27.783 
ATOM   2421  N6   DA A 117      -8.960 -41.145 -26.500 
ATOM   2422  N1   DA A 117     -10.246 -40.624 -28.355 
ATOM   2423  C2   DA A 117     -10.315 -40.248 -29.631 
ATOM   2424  N3   DA A 117      -9.339 -39.976 -30.470 
ATOM   2425  C4   DA A 117      -8.138 -40.125 -29.874 
ATOM   2426  P    DT A 118      -5.795 -36.661 -34.893 
ATOM   2427  OP1  DT A 118      -5.283 -36.972 -36.247 
ATOM   2428  OP2  DT A 118      -4.884 -35.896 -34.015 
ATOM   2429  O5'  DT A 118      -7.196 -35.898 -35.010 
ATOM   2430  C5'  DT A 118      -8.406 -36.671 -35.125 
ATOM   2431  C4'  DT A 118      -9.480 -36.090 -34.227 
ATOM   2432  O4'  DT A 118      -9.434 -36.640 -32.879 
ATOM   2433  C3'  DT A 118      -9.421 -34.578 -34.010 
ATOM   2434  O3'  DT A 118     -10.747 -34.070 -33.946 
ATOM   2435  C2'  DT A 118      -8.769 -34.409 -32.638 
ATOM   2436  C1'  DT A 118      -9.494 -35.565 -31.954 
ATOM   2437  N1   DT A 118      -8.851 -36.009 -30.687 
ATOM   2438  C2   DT A 118      -9.683 -36.447 -29.684 
ATOM   2439  O2   DT A 118     -10.897 -36.484 -29.797 
ATOM   2440  N3   DT A 118      -9.053 -36.850 -28.523 
ATOM   2441  C4   DT A 118      -7.693 -36.850 -28.288 
ATOM   2442  O4   DT A 118      -7.244 -37.235 -27.206 
ATOM   2443  C5   DT A 118      -6.903 -36.373 -29.398 
ATOM   2444  C7   DT A 118      -5.412 -36.341 -29.226 
ATOM   2445  C6   DT A 118      -7.489 -35.975 -30.538 
ATOM   2446  P    DC A 119     -11.074 -32.666 -34.643 
ATOM   2447  OP1  DC A 119     -11.337 -32.876 -36.084 
ATOM   2448  OP2  DC A 119     -10.013 -31.689 -34.312 
ATOM   2449  O5'  DC A 119     -12.432 -32.255 -33.902 
ATOM   2450  C5'  DC A 119     -13.314 -33.293 -33.435 
ATOM   2451  C4'  DC A 119     -13.813 -32.962 -32.043 
ATOM   2452  O4'  DC A 119     -12.922 -33.457 -31.002 
ATOM   2453  C3'  DC A 119     -13.959 -31.474 -31.725 
ATOM   2454  O3'  DC A 119     -15.105 -31.290 -30.902 
ATOM   2455  C2'  DC A 119     -12.714 -31.128 -30.908 
ATOM   2456  C1'  DC A 119     -12.687 -32.407 -30.077 
ATOM   2457  N1   DC A 119     -11.380 -32.661 -29.411 
ATOM   2458  C2   DC A 119     -11.396 -33.269 -28.158 
ATOM   2459  O2   DC A 119     -12.485 -33.570 -27.655 
ATOM   2460  N3   DC A 119     -10.214 -33.509 -27.533 
ATOM   2461  C4   DC A 119      -9.056 -33.168 -28.112 
ATOM   2462  N4   DC A 119      -7.930 -33.423 -27.463 
ATOM   2463  C5   DC A 119      -9.017 -32.541 -29.400 
ATOM   2464  C6   DC A 119     -10.209 -32.310 -30.007 
ATOM   2465  P    DA A 120     -16.043 -30.017 -31.151 
ATOM   2466  OP1  DA A 120     -17.002 -30.313 -32.238 
ATOM   2467  OP2  DA A 120     -15.205 -28.812 -31.335 
ATOM   2468  O5'  DA A 120     -16.822 -29.921 -29.756 
ATOM   2469  C5'  DA A 120     -17.066 -31.127 -29.008 
ATOM   2470  C4'  DA A 120     -16.775 -30.894 -27.539 
ATOM   2471  O4'  DA A 120     -15.380 -31.144 -27.203 
ATOM   2472  C3'  DA A 120     -17.028 -29.476 -27.028 
ATOM   2473  O3'  DA A 120     -17.543 -29.548 -25.704 
ATOM   2474  C2'  DA A 120     -15.644 -28.830 -26.976 
ATOM   2475  C1'  DA A 120     -14.900 -30.049 -26.438 
ATOM   2476  N9   DA A 120     -13.423 -29.975 -26.612 
ATOM   2477  C8   DA A 120     -12.717 -29.411 -27.635 
ATOM   2478  N7   DA A 120     -11.430 -29.506 -27.500 
ATOM   2479  C5   DA A 120     -11.269 -30.184 -26.300 
ATOM   2480  C6   DA A 120     -10.130 -30.601 -25.593 
ATOM   2481  N6   DA A 120      -8.876 -30.383 -26.014 
ATOM   2482  N1   DA A 120     -10.325 -31.251 -24.430 
ATOM   2483  C2   DA A 120     -11.573 -31.465 -24.016 
ATOM   2484  N3   DA A 120     -12.707 -31.125 -24.587 
ATOM   2485  C4   DA A 120     -12.484 -30.475 -25.749 
ATOM   2486  P    DC A 121     -18.704 -28.536 -25.267 
ATOM   2487  OP1  DC A 121     -20.016 -29.073 -25.693 
ATOM   2488  OP2  DC A 121     -18.376 -27.173 -25.736 
ATOM   2489  O5'  DC A 121     -18.591 -28.597 -23.672 
ATOM   2490  C5'  DC A 121     -18.128 -29.811 -23.050 
ATOM   2491  C4'  DC A 121     -17.135 -29.485 -21.952 
ATOM   2492  O4'  DC A 121     -15.769 -29.394 -22.448 
ATOM   2493  C3'  DC A 121     -17.354 -28.156 -21.230 
ATOM   2494  O3'  DC A 121     -17.031 -28.320 -19.855 
ATOM   2495  C2'  DC A 121     -16.337 -27.202 -21.857 
ATOM   2496  C1'  DC A 121     -15.188 -28.201 -21.943 
ATOM   2497  N1   DC A 121     -14.101 -27.786 -22.874 
ATOM   2498  C2   DC A 121     -12.794 -28.130 -22.541 
ATOM   2499  O2   DC A 121     -12.590 -28.760 -21.497 
ATOM   2500  N3   DC A 121     -11.789 -27.760 -23.377 
ATOM   2501  C4   DC A 121     -12.052 -27.078 -24.499 
ATOM   2502  N4   DC A 121     -11.037 -26.741 -25.281 
ATOM   2503  C5   DC A 121     -13.389 -26.714 -24.860 
ATOM   2504  C6   DC A 121     -14.379 -27.092 -24.012 
ATOM   2505  P    DC A 122     -17.941 -27.600 -18.752 
ATOM   2506  OP1  DC A 122     -19.126 -28.438 -18.464 
ATOM   2507  OP2  DC A 122     -18.216 -26.207 -19.168 
ATOM   2508  O5'  DC A 122     -16.962 -27.599 -17.487 
ATOM   2509  C5'  DC A 122     -15.995 -28.657 -17.351 
ATOM   2510  C4'  DC A 122     -14.655 -28.084 -16.930 
ATOM   2511  O4'  DC A 122     -13.839 -27.685 -18.068 
ATOM   2512  C3'  DC A 122     -14.713 -26.829 -16.060 
ATOM   2513  O3'  DC A 122     -13.663 -26.884 -15.102 
ATOM   2514  C2'  DC A 122     -14.432 -25.676 -17.024 
ATOM   2515  C1'  DC A 122     -13.340 -26.379 -17.825 
ATOM   2516  N1   DC A 122     -13.057 -25.740 -19.141 
ATOM   2517  C2   DC A 122     -11.743 -25.761 -19.602 
ATOM   2518  O2   DC A 122     -10.876 -26.303 -18.909 
ATOM   2519  N3   DC A 122     -11.464 -25.182 -20.799 
ATOM   2520  C4   DC A 122     -12.433 -24.605 -21.521 
ATOM   2521  N4   DC A 122     -12.110 -24.055 -22.681 
ATOM   2522  C5   DC A 122     -13.790 -24.572 -21.063 
ATOM   2523  C6   DC A 122     -14.049 -25.155 -19.865 
ATOM   2524  P    DA A 123     -13.945 -26.375 -13.611 
ATOM   2525  OP1  DA A 123     -14.575 -27.462 -12.827 
ATOM   2526  OP2  DA A 123     -14.686 -25.095 -13.656 
ATOM   2527  O5'  DA A 123     -12.459 -26.118 -13.078 
ATOM   2528  C5'  DA A 123     -11.381 -26.916 -13.603 
ATOM   2529  C4'  DA A 123     -10.184 -26.036 -13.906 
ATOM   2530  O4'  DA A 123     -10.230 -25.481 -15.251 
ATOM   2531  C3'  DA A 123     -10.015 -24.811 -13.008 
ATOM   2532  O3'  DA A 123      -8.628 -24.598 -12.777 
ATOM   2533  C2'  DA A 123     -10.554 -23.645 -13.836 
ATOM   2534  C1'  DA A 123      -9.964 -24.089 -15.170 
ATOM   2535  N9   DA A 123     -10.588 -23.429 -16.351 
ATOM   2536  C8   DA A 123     -11.887 -23.044 -16.520 
ATOM   2537  N7   DA A 123     -12.125 -22.489 -17.667 
ATOM   2538  C5   DA A 123     -10.895 -22.506 -18.309 
ATOM   2539  C6   DA A 123     -10.480 -22.058 -19.574 
ATOM   2540  N6   DA A 123     -11.302 -21.477 -20.460 
ATOM   2541  N1   DA A 123      -9.184 -22.228 -19.897 
ATOM   2542  C2   DA A 123      -8.372 -22.806 -19.013 
ATOM   2543  N3   DA A 123      -8.644 -23.261 -17.809 
ATOM   2544  C4   DA A 123      -9.947 -23.079 -17.510 
ATOM   2545  P    DT A 124      -8.144 -24.139 -11.321 
ATOM   2546  OP1  DT A 124      -7.998 -25.326 -10.450 
ATOM   2547  OP2  DT A 124      -9.034 -23.069 -10.818 
ATOM   2548  O5'  DT A 124      -6.701 -23.528 -11.646 
ATOM   2549  C5'  DT A 124      -5.950 -24.062 -12.752 
ATOM   2550  C4'  DT A 124      -5.330 -22.932 -13.550 
ATOM   2551  O4'  DT A 124      -6.220 -22.431 -14.589 
ATOM   2552  C3'  DT A 124      -4.953 -21.683 -12.753 
ATOM   2553  O3'  DT A 124      -3.747 -21.145 -13.282 
ATOM   2554  C2'  DT A 124      -6.087 -20.694 -13.026 
ATOM   2555  C1'  DT A 124      -6.247 -21.014 -14.509 
ATOM   2556  N1   DT A 124      -7.538 -20.544 -15.087 
ATOM   2557  C2   DT A 124      -7.518 -20.114 -16.391 
ATOM   2558  O2   DT A 124      -6.508 -20.105 -17.072 
ATOM   2559  N3   DT A 124      -8.733 -19.684 -16.892 
ATOM   2560  C4   DT A 124      -9.933 -19.651 -16.212 
ATOM   2561  O4   DT A 124     -10.956 -19.245 -16.768 
ATOM   2562  C5   DT A 124      -9.853 -20.122 -14.850 
ATOM   2563  C7   DT A 124     -11.114 -20.120 -14.039 
ATOM   2564  C6   DT A 124      -8.685 -20.545 -14.337 
ATOM   2565  P    DT A 125      -2.654 -20.555 -12.273 
ATOM   2566  OP1  DT A 125      -1.811 -21.657 -11.755 
ATOM   2567  OP2  DT A 125      -3.320 -19.714 -11.255 
ATOM   2568  O5'  DT A 125      -1.788 -19.630 -13.251 
ATOM   2569  C5'  DT A 125      -1.677 -19.995 -14.639 
ATOM   2570  C4'  DT A 125      -1.846 -18.769 -15.513 
ATOM   2571  O4'  DT A 125      -3.240 -18.512 -15.847 
ATOM   2572  C3'  DT A 125      -1.363 -17.450 -14.909 
ATOM   2573  O3'  DT A 125      -0.787 -16.655 -15.939 
ATOM   2574  C2'  DT A 125      -2.636 -16.760 -14.418 
ATOM   2575  C1'  DT A 125      -3.513 -17.140 -15.607 
ATOM   2576  N1   DT A 125      -4.972 -16.998 -15.345 
ATOM   2577  C2   DT A 125      -5.761 -16.602 -16.398 
ATOM   2578  O2   DT A 125      -5.318 -16.371 -17.509 
ATOM   2579  N3   DT A 125      -7.109 -16.481 -16.117 
ATOM   2580  C4   DT A 125      -7.715 -16.717 -14.900 
ATOM   2581  O4   DT A 125      -8.932 -16.574 -14.769 
ATOM   2582  C5   DT A 125      -6.805 -17.127 -13.857 
ATOM   2583  C7   DT A 125      -7.384 -17.404 -12.501 
ATOM   2584  C6   DT A 125      -5.491 -17.253 -14.102 
ATOM   2585  P    DC A 126       0.530 -15.804 -15.617 
ATOM   2586  OP1  DC A 126       1.725 -16.666 -15.760 
ATOM   2587  OP2  DC A 126       0.373 -15.122 -14.314 
ATOM   2588  O5'  DC A 126       0.502 -14.722 -16.797 
ATOM   2589  C5'  DC A 126      -0.093 -15.080 -18.058 
ATOM   2590  C4'  DC A 126      -0.963 -13.945 -18.561 
ATOM   2591  O4'  DC A 126      -2.329 -14.030 -18.063 
ATOM   2592  C3'  DC A 126      -0.515 -12.538 -18.167 
ATOM   2593  O3'  DC A 126      -0.777 -11.651 -19.249 
ATOM   2594  C2'  DC A 126      -1.419 -12.156 -16.996 
ATOM   2595  C1'  DC A 126      -2.703 -12.756 -17.561 
ATOM   2596  N1   DC A 126      -3.772 -12.955 -16.542 
ATOM   2597  C2   DC A 126      -5.093 -12.779 -16.945 
ATOM   2598  O2   DC A 126      -5.322 -12.469 -18.119 
ATOM   2599  N3   DC A 126      -6.081 -12.955 -16.029 
ATOM   2600  C4   DC A 126      -5.790 -13.292 -14.767 
ATOM   2601  N4   DC A 126      -6.790 -13.452 -13.913 
ATOM   2602  C5   DC A 126      -4.438 -13.477 -14.333 
ATOM   2603  C6   DC A 126      -3.464 -13.296 -15.262 
ATOM   2604  P    DC A 127       0.288 -10.508 -19.591 
ATOM   2605  OP1  DC A 127       1.358 -11.068 -20.449 
ATOM   2606  OP2  DC A 127       0.735  -9.855 -18.341 
ATOM   2607  O5'  DC A 127      -0.604  -9.488 -20.441 
ATOM   2608  C5'  DC A 127      -1.704 -10.002 -21.217 
ATOM   2609  C4'  DC A 127      -2.919  -9.114 -21.043 
ATOM   2610  O4'  DC A 127      -3.735  -9.507 -19.902 
ATOM   2611  C3'  DC A 127      -2.633  -7.633 -20.798 
ATOM   2612  O3'  DC A 127      -3.622  -6.856 -21.461 
ATOM   2613  C2'  DC A 127      -2.803  -7.450 -19.289 
ATOM   2614  C1'  DC A 127      -4.028  -8.346 -19.140 
ATOM   2615  N1   DC A 127      -4.294  -8.769 -17.737 
ATOM   2616  C2   DC A 127      -5.621  -8.917 -17.343 
ATOM   2617  O2   DC A 127      -6.516  -8.694 -18.167 
ATOM   2618  N3   DC A 127      -5.884  -9.301 -16.068 
ATOM   2619  C4   DC A 127      -4.886  -9.533 -15.206 
ATOM   2620  N4   DC A 127      -5.194  -9.906 -13.972 
ATOM   2621  C5   DC A 127      -3.514  -9.387 -15.590 
ATOM   2622  C6   DC A 127      -3.272  -9.001 -16.869 
ATOM   2623  P    DA A 128      -3.184  -5.501 -22.193 
ATOM   2624  OP1  DA A 128      -2.672  -5.812 -23.547 
ATOM   2625  OP2  DA A 128      -2.273  -4.735 -21.315 
ATOM   2626  O5'  DA A 128      -4.585  -4.737 -22.310 
ATOM   2627  C5'  DA A 128      -5.795  -5.510 -22.425 
ATOM   2628  C4'  DA A 128      -6.869  -4.930 -21.527 
ATOM   2629  O4'  DA A 128      -6.823  -5.480 -20.179 
ATOM   2630  C3'  DA A 128      -6.810  -3.418 -21.310 
ATOM   2631  O3'  DA A 128      -8.136  -2.910 -21.246 
ATOM   2632  C2'  DA A 128      -6.158  -3.249 -19.938 
ATOM   2633  C1'  DA A 128      -6.883  -4.405 -19.254 
ATOM   2634  N9   DA A 128      -6.241  -4.849 -17.987 
ATOM   2635  C8   DA A 128      -4.912  -4.880 -17.674 
ATOM   2636  N7   DA A 128      -4.663  -5.321 -16.479 
ATOM   2637  C5   DA A 128      -5.919  -5.603 -15.960 
ATOM   2638  C6   DA A 128      -6.339  -6.107 -14.718 
ATOM   2639  N6   DA A 128      -5.496  -6.430 -13.727 
ATOM   2640  N1   DA A 128      -7.662  -6.265 -14.529 
ATOM   2641  C2   DA A 128      -8.495  -5.942 -15.517 
ATOM   2642  N3   DA A 128      -8.222  -5.467 -16.711 
ATOM   2643  C4   DA A 128      -6.891  -5.317 -16.874 
ATOM   2644  P    DG A 129      -8.463  -1.505 -21.943 
ATOM   2645  OP1  DG A 129      -8.726  -1.716 -23.384 
ATOM   2646  OP2  DG A 129      -7.402  -0.529 -21.612 
ATOM   2647  O5'  DG A 129      -9.821  -1.095 -21.202 
ATOM   2648  C5'  DG A 129     -10.703  -2.133 -20.735 
ATOM   2649  C4'  DG A 129     -11.202  -1.802 -19.343 
ATOM   2650  O4'  DG A 129     -10.311  -2.297 -18.302 
ATOM   2651  C3'  DG A 129     -11.348  -0.314 -19.025 
ATOM   2652  O3'  DG A 129     -12.494  -0.130 -18.202 
ATOM   2653  C2'  DG A 129     -10.103   0.032 -18.208 
ATOM   2654  C1'  DG A 129     -10.076  -1.247 -17.377 
ATOM   2655  N9   DG A 129      -8.769  -1.501 -16.711 
ATOM   2656  C8   DG A 129      -7.495  -1.218 -17.155 
ATOM   2657  N7   DG A 129      -6.547  -1.572 -16.321 
ATOM   2658  C5   DG A 129      -7.242  -2.129 -15.248 
ATOM   2659  C6   DG A 129      -6.758  -2.690 -14.038 
ATOM   2660  O6   DG A 129      -5.597  -2.813 -13.658 
ATOM   2661  N1   DG A 129      -7.808  -3.139 -13.225 
ATOM   2662  C2   DG A 129      -9.150  -3.057 -13.540 
ATOM   2663  N2   DG A 129      -9.997  -3.543 -12.630 
ATOM   2664  N3   DG A 129      -9.604  -2.531 -14.677 
ATOM   2665  C4   DG A 129      -8.597  -2.090 -15.476 
ATOM   2666  P    DC A 130     -13.432   1.143 -18.451 
ATOM   2667  OP1  DC A 130     -14.391   0.847 -19.538 
ATOM   2668  OP2  DC A 130     -12.594   2.348 -18.635 
ATOM   2669  O5'  DC A 130     -14.211   1.239 -17.056 
ATOM   2670  C5'  DC A 130     -14.455   0.033 -16.308 
ATOM   2671  C4'  DC A 130     -14.164   0.267 -14.839 
ATOM   2672  O4'  DC A 130     -12.769   0.016 -14.503 
ATOM   2673  C3'  DC A 130     -14.417   1.685 -14.328 
ATOM   2674  O3'  DC A 130     -14.932   1.612 -13.004 
ATOM   2675  C2'  DC A 130     -13.033   2.330 -14.276 
ATOM   2676  C1'  DC A 130     -12.289   1.111 -13.738 
ATOM   2677  N1   DC A 130     -10.812   1.185 -13.913 
ATOM   2678  C2   DC A 130     -10.012   0.616 -12.924 
ATOM   2679  O2   DC A 130     -10.556   0.079 -11.953 
ATOM   2680  N3   DC A 130      -8.662   0.674 -13.064 
ATOM   2681  C4   DC A 130      -8.112   1.266 -14.131 
ATOM   2682  N4   DC A 130      -6.791   1.296 -14.222 
ATOM   2683  C5   DC A 130      -8.916   1.857 -15.159 
ATOM   2684  C6   DC A 130     -10.263   1.789 -15.001 
ATOM   2685  P    DT A 131     -16.093   2.624 -12.567 
ATOM   2686  OP1  DT A 131     -17.405   2.087 -12.993 
ATOM   2687  OP2  DT A 131     -15.765   3.988 -13.036 
ATOM   2688  O5'  DT A 131     -15.980   2.563 -10.972 
ATOM   2689  C5'  DT A 131     -15.517   1.349 -10.350 
ATOM   2690  C4'  DT A 131     -14.524   1.675  -9.252 
ATOM   2691  O4'  DT A 131     -13.158   1.766  -9.748 
ATOM   2692  C3'  DT A 131     -14.743   3.005  -8.531 
ATOM   2693  O3'  DT A 131     -14.420   2.840  -7.155 
ATOM   2694  C2'  DT A 131     -13.726   3.958  -9.157 
ATOM   2695  C1'  DT A 131     -12.577   2.959  -9.243 
ATOM   2696  N1   DT A 131     -11.490   3.374 -10.174 
ATOM   2697  C2   DT A 131     -10.206   3.027  -9.832 
ATOM   2698  O2   DT A 131      -9.934   2.407  -8.818 
ATOM   2699  N3   DT A 131      -9.225   3.429 -10.718 
ATOM   2700  C4   DT A 131      -9.420   4.132 -11.889 
ATOM   2701  O4   DT A 131      -8.462   4.437 -12.603 
ATOM   2702  C5   DT A 131     -10.801   4.451 -12.164 
ATOM   2703  C7   DT A 131     -11.101   5.215 -13.420 
ATOM   2704  C6   DT A 131     -11.775   4.072 -11.319 
ATOM   2705  P    DG A 132     -15.330   3.560  -6.052 
ATOM   2706  OP1  DG A 132     -16.515   2.722  -5.764 
ATOM   2707  OP2  DG A 132     -15.605   4.953  -6.468 
ATOM   2708  O5'  DG A 132     -14.351   3.561  -4.787 
ATOM   2709  C5'  DG A 132     -13.384   2.503  -4.651 
ATOM   2710  C4'  DG A 132     -12.044   3.076  -4.230 
ATOM   2711  O4'  DG A 132     -11.228   3.475  -5.368 
ATOM   2712  C3'  DG A 132     -12.102   4.331  -3.360 
ATOM   2713  O3'  DG A 132     -11.052   4.276  -2.402 
ATOM   2714  C2'  DG A 132     -11.821   5.484  -4.324 
ATOM   2715  C1'  DG A 132     -10.729   4.781  -5.125 
ATOM   2716  N9   DG A 132     -10.446   5.420  -6.441 
ATOM   2717  C8   DG A 132     -11.311   6.054  -7.306 
ATOM   2718  N7   DG A 132     -10.739   6.514  -8.391 
ATOM   2719  C5   DG A 132      -9.400   6.160  -8.235 
ATOM   2720  C6   DG A 132      -8.288   6.387  -9.088 
ATOM   2721  O6   DG A 132      -8.257   6.957 -10.176 
ATOM   2722  N1   DG A 132      -7.108   5.861  -8.544 
ATOM   2723  C2   DG A 132      -7.015   5.201  -7.334 
ATOM   2724  N2   DG A 132      -5.798   4.773  -6.992 
ATOM   2725  N3   DG A 132      -8.058   4.987  -6.534 
ATOM   2726  C4   DG A 132      -9.210   5.493  -7.048 
ATOM   2727  P    DA A 133     -11.334   4.785  -0.911 
ATOM   2728  OP1  DA A 133     -11.964   3.699  -0.127 
ATOM   2729  OP2  DA A 133     -12.075   6.066  -0.956 
ATOM   2730  O5'  DA A 133      -9.848   5.043  -0.378 
ATOM   2731  C5'  DA A 133      -8.770   4.244  -0.903 
ATOM   2732  C4'  DA A 133      -7.574   5.124  -1.206 
ATOM   2733  O4'  DA A 133      -7.619   5.680  -2.551 
ATOM   2734  C3'  DA A 133      -7.404   6.349  -0.308 
ATOM   2735  O3'  DA A 133      -6.017   6.562  -0.077 
ATOM   2736  C2'  DA A 133      -7.943   7.515  -1.136 
ATOM   2737  C1'  DA A 133      -7.353   7.071  -2.470 
ATOM   2738  N9   DA A 133      -7.977   7.732  -3.651 
ATOM   2739  C8   DA A 133      -9.276   8.116  -3.820 
ATOM   2740  N7   DA A 133      -9.514   8.671  -4.967 
ATOM   2741  C5   DA A 133      -8.284   8.654  -5.609 
ATOM   2742  C6   DA A 133      -7.869   9.102  -6.874 
ATOM   2743  N6   DA A 133      -8.691   9.683  -7.760 
ATOM   2744  N1   DA A 133      -6.573   8.932  -7.197 
ATOM   2745  C2   DA A 133      -5.761   8.355  -6.313 
ATOM   2746  N3   DA A 133      -6.033   7.899  -5.109 
ATOM   2747  C4   DA A 133      -7.336   8.081  -4.810 
ATOM   2748  P    DT A 134      -5.533   7.022   1.379 
ATOM   2749  OP1  DT A 134      -5.387   5.834   2.250 
ATOM   2750  OP2  DT A 134      -6.423   8.091   1.882 
ATOM   2751  O5'  DT A 134      -4.090   7.632   1.054 
ATOM   2752  C5'  DT A 134      -3.339   7.098  -0.052 
ATOM   2753  C4'  DT A 134      -2.719   8.228  -0.850 
ATOM   2754  O4'  DT A 134      -3.609   8.729  -1.889 
ATOM   2755  C3'  DT A 134      -2.342   9.477  -0.053 
ATOM   2756  O3'  DT A 134      -1.136  10.015  -0.582 
ATOM   2757  C2'  DT A 134      -3.476  10.466  -0.326 
ATOM   2758  C1'  DT A 134      -3.636  10.146  -1.809 
ATOM   2759  N1   DT A 134      -4.927  10.616  -2.387 
ATOM   2760  C2   DT A 134      -4.907  11.047  -3.691 
ATOM   2761  O2   DT A 134      -3.897  11.055  -4.372 
ATOM   2762  N3   DT A 134      -6.122  11.476  -4.192 
ATOM   2763  C4   DT A 134      -7.322  11.509  -3.512 
ATOM   2764  O4   DT A 134      -8.345  11.915  -4.068 
ATOM   2765  C5   DT A 134      -7.242  11.038  -2.150 
ATOM   2766  C7   DT A 134      -8.503  11.040  -1.339 
ATOM   2767  C6   DT A 134      -6.074  10.615  -1.638 
ATOM   2768  P    DG A 135      -0.043  10.605   0.427 
ATOM   2769  OP1  DG A 135       0.800   9.503   0.945 
ATOM   2770  OP2  DG A 135      -0.709  11.446   1.445 
ATOM   2771  O5'  DG A 135       0.823  11.530  -0.551 
ATOM   2772  C5'  DG A 135       0.934  11.165  -1.939 
ATOM   2773  C4'  DG A 135       0.765  12.392  -2.813 
ATOM   2774  O4'  DG A 135      -0.629  12.648  -3.147 
ATOM   2775  C3'  DG A 135       1.248  13.710  -2.209 
ATOM   2776  O3'  DG A 135       1.823  14.505  -3.239 
ATOM   2777  C2'  DG A 135      -0.025  14.400  -1.718 
ATOM   2778  C1'  DG A 135      -0.902  14.020  -2.907 
ATOM   2779  N9   DG A 135      -2.361  14.162  -2.645 
ATOM   2780  C8   DG A 135      -3.060  13.953  -1.476 
ATOM   2781  N7   DG A 135      -4.349  14.168  -1.579 
ATOM   2782  C5   DG A 135      -4.516  14.547  -2.911 
ATOM   2783  C6   DG A 135      -5.692  14.907  -3.618 
ATOM   2784  O6   DG A 135      -6.849  14.966  -3.209 
ATOM   2785  N1   DG A 135      -5.410  15.223  -4.955 
ATOM   2786  C2   DG A 135      -4.156  15.193  -5.532 
ATOM   2787  N2   DG A 135      -4.096  15.528  -6.822 
ATOM   2788  N3   DG A 135      -3.052  14.855  -4.867 
ATOM   2789  C4   DG A 135      -3.309  14.547  -3.570 
ATOM   2790  P    DT A 136       3.141  15.357  -2.917 
ATOM   2791  OP1  DT A 136       4.335  14.495  -3.060 
ATOM   2792  OP2  DT A 136       2.984  16.039  -1.614 
ATOM   2793  O5'  DT A 136       3.113  16.439  -4.097 
ATOM   2794  C5'  DT A 136       2.518  16.081  -5.358 
ATOM   2795  C4'  DT A 136       1.648  17.215  -5.861 
ATOM   2796  O4'  DT A 136       0.282  17.130  -5.363 
ATOM   2797  C3'  DT A 136       2.096  18.623  -5.467 
ATOM   2798  O3'  DT A 136       1.834  19.509  -6.549 
ATOM   2799  C2'  DT A 136       1.192  19.004  -4.296 
ATOM   2800  C1'  DT A 136      -0.092  18.404  -4.861 
ATOM   2801  N1   DT A 136      -1.161  18.205  -3.842 
ATOM   2802  C2   DT A 136      -2.459  18.382  -4.255 
ATOM   2803  O2   DT A 136      -2.756  18.688  -5.396 
ATOM   2804  N3   DT A 136      -3.421  18.190  -3.283 
ATOM   2805  C4   DT A 136      -3.198  17.844  -1.965 
ATOM   2806  O4   DT A 136      -4.141  17.699  -1.186 
ATOM   2807  C5   DT A 136      -1.802  17.680  -1.628 
ATOM   2808  C7   DT A 136      -1.471  17.303  -0.214 
ATOM   2809  C6   DT A 136      -0.847  17.861  -2.554 
ATOM   2810  P    DC A 137       2.899  20.652  -6.892 
ATOM   2811  OP1  DC A 137       3.969  20.092  -7.749 
ATOM   2812  OP2  DC A 137       3.346  21.305  -5.641 
ATOM   2813  O5'  DC A 137       2.007  21.672  -7.741 
ATOM   2814  C5'  DC A 137       0.907  21.159  -8.517 
ATOM   2815  C4'  DC A 137      -0.308  22.046  -8.343 
ATOM   2816  O4'  DC A 137      -1.124  21.653  -7.202 
ATOM   2817  C3'  DC A 137      -0.022  23.528  -8.098 
ATOM   2818  O3'  DC A 137      -1.011  24.304  -8.761 
ATOM   2819  C2'  DC A 137      -0.192  23.710  -6.589 
ATOM   2820  C1'  DC A 137      -1.417  22.814  -6.440 
ATOM   2821  N1   DC A 137      -1.683  22.391  -5.037 
ATOM   2822  C2   DC A 137      -3.010  22.243  -4.643 
ATOM   2823  O2   DC A 137      -3.905  22.467  -5.467 
ATOM   2824  N3   DC A 137      -3.273  21.859  -3.368 
ATOM   2825  C4   DC A 137      -2.275  21.627  -2.506 
ATOM   2826  N4   DC A 137      -2.583  21.254  -1.273 
ATOM   2827  C5   DC A 137      -0.903  21.774  -2.890 
ATOM   2828  C6   DC A 137      -0.661  22.159  -4.169 
ATOM   2829  P    DA A 138      -0.573  25.659  -9.493 
ATOM   2830  OP1  DA A 138      -0.062  25.348 -10.847 
ATOM   2831  OP2  DA A 138       0.338  26.425  -8.615 
ATOM   2832  O5'  DA A 138      -1.974  26.423  -9.610 
ATOM   2833  C5'  DA A 138      -3.184  25.650  -9.726 
ATOM   2834  C4'  DA A 138      -4.258  26.230  -8.827 
ATOM   2835  O4'  DA A 138      -4.212  25.680  -7.479 
ATOM   2836  C3'  DA A 138      -4.199  27.742  -8.610 
ATOM   2837  O3'  DA A 138      -5.525  28.251  -8.546 
ATOM   2838  C2'  DA A 138      -3.547  27.911  -7.238 
ATOM   2839  C1'  DA A 138      -4.272  26.755  -6.555 
ATOM   2840  N9   DA A 138      -3.630  26.312  -5.287 
ATOM   2841  C8   DA A 138      -2.301  26.280  -4.974 
ATOM   2842  N7   DA A 138      -2.052  25.839  -3.779 
ATOM   2843  C5   DA A 138      -3.308  25.557  -3.260 
ATOM   2844  C6   DA A 138      -3.728  25.054  -2.018 
ATOM   2845  N6   DA A 138      -2.885  24.730  -1.027 
ATOM   2846  N1   DA A 138      -5.051  24.895  -1.829 
ATOM   2847  C2   DA A 138      -5.884  25.218  -2.817 
ATOM   2848  N3   DA A 138      -5.611  25.694  -4.011 
ATOM   2849  C4   DA A 138      -4.280  25.844  -4.174 
ATOM   2850  P    DC A 139      -5.852  29.655  -9.243 
ATOM   2851  OP1  DC A 139      -6.115  29.444 -10.684 
ATOM   2852  OP2  DC A 139      -4.791  30.631  -8.912 
ATOM   2853  O5'  DC A 139      -7.210  30.066  -8.502 
ATOM   2854  C5'  DC A 139      -8.092  29.028  -8.035 
ATOM   2855  C4'  DC A 139      -8.591  29.358  -6.643 
ATOM   2856  O4'  DC A 139      -7.700  28.863  -5.602 
ATOM   2857  C3'  DC A 139      -8.737  30.846  -6.325 
ATOM   2858  O3'  DC A 139      -9.883  31.030  -5.502 
ATOM   2859  C2'  DC A 139      -7.492  31.192  -5.508 
ATOM   2860  C1'  DC A 139      -7.465  29.913  -4.677 
ATOM   2861  N1   DC A 139      -6.158  29.659  -4.011 
ATOM   2862  C2   DC A 139      -6.174  29.051  -2.758 
ATOM   2863  O2   DC A 139      -7.263  28.750  -2.255 
ATOM   2864  N3   DC A 139      -4.992  28.811  -2.134 
ATOM   2865  C4   DC A 139      -3.834  29.153  -2.712 
ATOM   2866  N4   DC A 139      -2.708  28.898  -2.063 
ATOM   2867  C5   DC A 139      -3.795  29.779  -4.000 
ATOM   2868  C6   DC A 139      -4.987  30.011  -4.607 
ATOM   2869  P    DC A 140     -10.821  32.303  -5.751 
ATOM   2870  OP1  DC A 140     -11.780  32.007  -6.838 
ATOM   2871  OP2  DC A 140      -9.983  33.508  -5.935 
ATOM   2872  O5'  DC A 140     -11.600  32.399  -4.356 
ATOM   2873  C5'  DC A 140     -11.844  31.193  -3.608 
ATOM   2874  C4'  DC A 140     -11.553  31.427  -2.139 
ATOM   2875  O4'  DC A 140     -10.158  31.176  -1.803 
ATOM   2876  C3'  DC A 140     -11.806  32.845  -1.628 
ATOM   2877  O3'  DC A 140     -12.321  32.772  -0.305 
ATOM   2878  C2'  DC A 140     -10.422  33.491  -1.576 
ATOM   2879  C1'  DC A 140      -9.678  32.271  -1.038 
ATOM   2880  N1   DC A 140      -8.201  32.345  -1.213 
ATOM   2881  C2   DC A 140      -7.401  31.777  -0.224 
ATOM   2882  O2   DC A 140      -7.945  31.239   0.747 
ATOM   2883  N3   DC A 140      -6.051  31.834  -0.364 
ATOM   2884  C4   DC A 140      -5.501  32.426  -1.431 
ATOM   2885  N4   DC A 140      -4.180  32.456  -1.522 
ATOM   2886  C5   DC A 140      -6.305  33.017  -2.459 
ATOM   2887  C6   DC A 140      -7.652  32.950  -2.301 
ATOM   2888  P    DC A 141     -13.482  33.784   0.133 
ATOM   2889  OP1  DC A 141     -14.794  33.248  -0.293 
ATOM   2890  OP2  DC A 141     -13.154  35.148  -0.336 
ATOM   2891  O5'  DC A 141     -13.369  33.723   1.728 
ATOM   2892  C5'  DC A 141     -12.906  32.509   2.350 
ATOM   2893  C4'  DC A 141     -11.913  32.835   3.448 
ATOM   2894  O4'  DC A 141     -10.547  32.926   2.952 
ATOM   2895  C3'  DC A 141     -12.132  34.165   4.169 
ATOM   2896  O3'  DC A 141     -11.809  34.000   5.545 
ATOM   2897  C2'  DC A 141     -11.115  35.118   3.543 
ATOM   2898  C1'  DC A 141      -9.966  34.119   3.457 
ATOM   2899  N1   DC A 141      -8.880  34.534   2.526 
ATOM   2900  C2   DC A 141      -7.572  34.190   2.858 
ATOM   2901  O2   DC A 141      -7.368  33.560   3.902 
ATOM   2902  N3   DC A 141      -6.567  34.560   2.023 
ATOM   2903  C4   DC A 141      -6.830  35.242   0.900 
ATOM   2904  N4   DC A 141      -5.815  35.580   0.119 
ATOM   2905  C5   DC A 141      -8.167  35.606   0.540 
ATOM   2906  C6   DC A 141      -9.157  35.228   1.388 
ATOM   2907  P    DC A 142     -12.719  34.720   6.648 
ATOM   2908  OP1  DC A 142     -13.904  33.882   6.936 
ATOM   2909  OP2  DC A 142     -12.994  36.113   6.232 
ATOM   2910  O5'  DC A 142     -11.740  34.721   7.913 
ATOM   2911  C5'  DC A 142     -10.773  33.663   8.049 
ATOM   2912  C4'  DC A 142      -9.433  34.236   8.470 
ATOM   2913  O4'  DC A 142      -8.617  34.635   7.331 
ATOM   2914  C3'  DC A 142      -9.491  35.492   9.340 
ATOM   2915  O3'  DC A 142      -8.441  35.437  10.298 
ATOM   2916  C2'  DC A 142      -9.210  36.644   8.376 
ATOM   2917  C1'  DC A 142      -8.118  35.941   7.575 
ATOM   2918  N1   DC A 142      -7.835  36.580   6.259 
ATOM   2919  C2   DC A 142      -6.521  36.560   5.797 
ATOM   2920  O2   DC A 142      -5.654  36.017   6.491 
ATOM   2921  N3   DC A 142      -6.242  37.138   4.601 
ATOM   2922  C4   DC A 142      -7.211  37.716   3.879 
ATOM   2923  N4   DC A 142      -6.888  38.266   2.719 
ATOM   2924  C5   DC A 142      -8.568  37.748   4.337 
ATOM   2925  C6   DC A 142      -8.827  37.165   5.535 
ATOM   2926  P    DA A 143      -8.723  35.946  11.789 
ATOM   2927  OP1  DA A 143      -9.353  34.859  12.573 
ATOM   2928  OP2  DA A 143      -9.464  37.226  11.744 
ATOM   2929  O5'  DA A 143      -7.237  36.203  12.322 
ATOM   2930  C5'  DA A 143      -6.159  35.405  11.797 
ATOM   2931  C4'  DA A 143      -4.963  36.285  11.494 
ATOM   2932  O4'  DA A 143      -5.008  36.840  10.149 
ATOM   2933  C3'  DA A 143      -4.793  37.509  12.392 
ATOM   2934  O3'  DA A 143      -3.406  37.722  12.623 
ATOM   2935  C2'  DA A 143      -5.332  38.675  11.564 
ATOM   2936  C1'  DA A 143      -4.742  38.232  10.230 
ATOM   2937  N9   DA A 143      -5.366  38.892   9.049 
ATOM   2938  C8   DA A 143      -6.665  39.276   8.880 
ATOM   2939  N7   DA A 143      -6.903  39.831   7.733 
ATOM   2940  C5   DA A 143      -5.673  39.814   7.091 
ATOM   2941  C6   DA A 143      -5.258  40.262   5.826 
ATOM   2942  N6   DA A 143      -6.080  40.843   4.940 
ATOM   2943  N1   DA A 143      -3.962  40.093   5.503 
ATOM   2944  C2   DA A 143      -3.150  39.515   6.387 
ATOM   2945  N3   DA A 143      -3.422  39.059   7.591 
ATOM   2946  C4   DA A 143      -4.725  39.241   7.890 
ATOM   2947  P    DG A 144      -2.922  38.182  14.078 
ATOM   2948  OP1  DG A 144      -2.776  36.994  14.950 
ATOM   2949  OP2  DG A 144      -3.812  39.251  14.582 
ATOM   2950  O5'  DG A 144      -1.479  38.792  13.754 
ATOM   2951  C5'  DG A 144      -0.728  38.258  12.648 
ATOM   2952  C4'  DG A 144      -0.108  39.388  11.850 
ATOM   2953  O4'  DG A 144      -0.998  39.889  10.811 
ATOM   2954  C3'  DG A 144       0.269  40.637  12.647 
ATOM   2955  O3'  DG A 144       1.475  41.175  12.118 
ATOM   2956  C2'  DG A 144      -0.865  41.626  12.374 
ATOM   2957  C1'  DG A 144      -1.025  41.306  10.891 
ATOM   2958  N9   DG A 144      -2.316  41.776  10.313 
ATOM   2959  C8   DG A 144      -3.559  41.850  10.903 
ATOM   2960  N7   DG A 144      -4.497  42.315  10.114 
ATOM   2961  C5   DG A 144      -3.828  42.568   8.918 
ATOM   2962  C6   DG A 144      -4.317  43.083   7.689 
ATOM   2963  O6   DG A 144      -5.459  43.426   7.398 
ATOM   2964  N1   DG A 144      -3.296  43.181   6.733 
ATOM   2965  C2   DG A 144      -1.976  42.828   6.938 
ATOM   2966  N2   DG A 144      -1.156  42.997   5.898 
ATOM   2967  N3   DG A 144      -1.519  42.345   8.091 
ATOM   2968  C4   DG A 144      -2.496  42.244   9.029 
ATOM   2969  P    DA A 145       2.568  41.765  13.127 
ATOM   2970  OP1  DA A 145       3.411  40.663  13.645 
ATOM   2971  OP2  DA A 145       1.902  42.606  14.145 
ATOM   2972  O5'  DA A 145       3.434  42.690  12.149 
ATOM   2973  C5'  DA A 145       3.545  42.325  10.760 
ATOM   2974  C4'  DA A 145       3.376  43.552   9.887 
ATOM   2975  O4'  DA A 145       1.982  43.808   9.552 
ATOM   2976  C3'  DA A 145       3.859  44.870  10.491 
ATOM   2977  O3'  DA A 145       4.434  45.666   9.461 
ATOM   2978  C2'  DA A 145       2.586  45.560  10.982 
ATOM   2979  C1'  DA A 145       1.709  45.180   9.793 
ATOM   2980  N9   DA A 145       0.250  45.322  10.055 
ATOM   2981  C8   DA A 145      -0.427  45.110  11.222 
ATOM   2982  N7   DA A 145      -1.704  45.321  11.133 
ATOM   2983  C5   DA A 145      -1.889  45.699   9.811 
ATOM   2984  C6   DA A 145      -3.034  46.060   9.081 
ATOM   2985  N6   DA A 145      -4.266  46.099   9.608 
ATOM   2986  N1   DA A 145      -2.865  46.382   7.785 
ATOM   2987  C2   DA A 145      -1.640  46.341   7.267 
ATOM   2988  N3   DA A 145      -0.503  46.021   7.847 
ATOM   2989  C4   DA A 145      -0.699  45.704   9.143 
ATOM   2990  P    DG A 146       5.752  46.517   9.783 
ATOM   2991  OP1  DG A 146       6.946  45.655   9.640 
ATOM   2992  OP2  DG A 146       5.595  47.199  11.086 
ATOM   2993  O5'  DG A 146       5.724  47.599   8.603 
ATOM   2994  C5'  DG A 146       5.129  47.241   7.342 
ATOM   2995  C4'  DG A 146       4.259  48.376   6.839 
ATOM   2996  O4'  DG A 146       2.893  48.290   7.337 
ATOM   2997  C3'  DG A 146       4.707  49.783   7.232 
ATOM   2998  O3'  DG A 146       4.445  50.669   6.151 
ATOM   2999  C2'  DG A 146       3.803  50.164   8.404 
ATOM   3000  C1'  DG A 146       2.519  49.564   7.839 
ATOM   3001  N9   DG A 146       1.450  49.365   8.858 
ATOM   3002  C8   DG A 146       1.569  49.023  10.187 
ATOM   3003  N7   DG A 146       0.422  48.927  10.817 
ATOM   3004  C5   DG A 146      -0.521  49.228   9.836 
ATOM   3005  C6   DG A 146      -1.937  49.287   9.916 
ATOM   3006  O6   DG A 146      -2.661  49.081  10.886 
ATOM   3007  N1   DG A 146      -2.506  49.632   8.682 
ATOM   3008  C2   DG A 146      -1.799  49.886   7.523 
ATOM   3009  N2   DG A 146      -2.529  50.198   6.449 
ATOM   3010  N3   DG A 146      -0.471  49.830   7.448 
ATOM   3011  C4   DG A 146       0.096  49.497   8.637 
ATOM   3012  P    DA A 147       5.510  51.812   5.808 
ATOM   3013  OP1  DA A 147       6.580  51.252   4.951 
ATOM   3014  OP2  DA A 147       5.957  52.465   7.059 
ATOM   3015  O5'  DA A 147       4.618  52.832   4.959 
ATOM   3016  C5'  DA A 147       3.518  52.319   4.183 
ATOM   3017  C4'  DA A 147       2.303  53.207   4.357 
ATOM   3018  O4'  DA A 147       1.487  52.813   5.497 
ATOM   3019  C3'  DA A 147       2.589  54.688   4.602 
ATOM   3020  O3'  DA A 147       1.600  55.464   3.939 
ATOM   3021  C2'  DA A 147       2.419  54.870   6.111 
ATOM   3022  C1'  DA A 147       1.194  53.974   6.260 
ATOM   3023  N9   DA A 147       0.928  53.551   7.663 
ATOM   3024  C8   DA A 147       1.830  53.280   8.652 
ATOM   3025  N7   DA A 147       1.286  52.934   9.778 
ATOM   3026  C5   DA A 147      -0.077  52.978   9.518 
ATOM   3027  C6   DA A 147      -1.202  52.714  10.316 
ATOM   3028  N6   DA A 147      -1.127  52.336  11.600 
ATOM   3029  N1   DA A 147      -2.413  52.856   9.745 
ATOM   3030  C2   DA A 147      -2.482  53.233   8.469 
ATOM   3031  N3   DA A 147      -1.506  53.505   7.630 
ATOM   3032  C4   DA A 147      -0.305  53.356   8.226 
ATOM   3033  P    DG A 148       2.038  56.819   3.207 
ATOM   3034  OP1  DG A 148       2.549  56.508   1.853 
ATOM   3035  OP2  DG A 148       2.949  57.585   4.085 
ATOM   3036  O5'  DG A 148       0.637  57.583   3.090 
ATOM   3037  C5'  DG A 148      -0.573  56.810   2.974 
ATOM   3038  C4'  DG A 148      -1.647  57.390   3.873 
ATOM   3039  O4'  DG A 148      -1.601  56.840   5.221 
ATOM   3040  C3'  DG A 148      -1.588  58.902   4.090 
ATOM   3041  O3'  DG A 148      -2.914  59.411   4.154 
ATOM   3042  C2'  DG A 148      -0.936  59.071   5.462 
ATOM   3043  C1'  DG A 148      -1.661  57.916   6.145 
ATOM   3044  N9   DG A 148      -1.019  57.472   7.413 
ATOM   3045  C8   DG A 148       0.318  57.433   7.747 
ATOM   3046  N7   DG A 148       0.555  56.985   8.956 
ATOM   3047  C5   DG A 148      -0.716  56.709   9.460 
ATOM   3048  C6   DG A 148      -1.104  56.198  10.726 
ATOM   3049  O6   DG A 148      -0.397  55.880  11.678 
ATOM   3050  N1   DG A 148      -2.497  56.070  10.821 
ATOM   3051  C2   DG A 148      -3.396  56.393   9.823 
ATOM   3052  N2   DG A 148      -4.686  56.198  10.109 
ATOM   3053  N3   DG A 148      -3.029  56.871   8.635 
ATOM   3054  C4   DG A 148      -1.682  57.002   8.528 
ATOM   3055  P    DA A 149      -3.241  60.815   3.457 
ATOM   3056  OP1  DA A 149      -3.504  60.604   2.016 
ATOM   3057  OP2  DA A 149      -2.180  61.791   3.788 
ATOM   3058  O5'  DA A 149      -4.599  61.226   4.198 
ATOM   3059  C5'  DA A 149      -5.481  60.188   4.665 
ATOM   3060  C4'  DA A 149      -5.980  60.519   6.057 
ATOM   3061  O4'  DA A 149      -5.089  60.023   7.098 
ATOM   3062  C3'  DA A 149      -6.126  62.007   6.375 
ATOM   3063  O3'  DA A 149      -7.272  62.191   7.198 
ATOM   3064  C2'  DA A 149      -4.881  62.352   7.192 
ATOM   3065  C1'  DA A 149      -4.854  61.073   8.023 
ATOM   3066  N9   DA A 149      -3.547  60.819   8.689 
ATOM   3067  C8   DA A 149      -2.292  61.107   8.233 
ATOM   3068  N7   DA A 149      -1.344  60.762   9.049 
ATOM   3069  C5   DA A 149      -2.018  60.204  10.126 
ATOM   3070  C6   DA A 149      -1.573  59.642  11.334 
ATOM   3071  N6   DA A 149      -0.280  59.546  11.673 
ATOM   3072  N1   DA A 149      -2.509  59.181  12.185 
ATOM   3073  C2   DA A 149      -3.792  59.278  11.843 
ATOM   3074  N3   DA A 149      -4.325  59.780  10.750 
ATOM   3075  C4   DA A 149      -3.367  60.235   9.915 
ATOM   3076  P    DG A 150      -8.210  63.464   6.949 
ATOM   3077  OP1  DG A 150      -9.169  63.167   5.862 
ATOM   3078  OP2  DG A 150      -7.372  64.669   6.765 
ATOM   3079  O5'  DG A 150      -8.989  63.559   8.344 
ATOM   3080  C5'  DG A 150      -9.233  62.353   9.092 
ATOM   3081  C4'  DG A 150      -8.942  62.587  10.561 
ATOM   3082  O4'  DG A 150      -7.547  62.336  10.897 
ATOM   3083  C3'  DG A 150      -9.195  64.005  11.072 
ATOM   3084  O3'  DG A 150      -9.710  63.932  12.395 
ATOM   3085  C2'  DG A 150      -7.811  64.651  11.124 
ATOM   3086  C1'  DG A 150      -7.067  63.431  11.662 
ATOM   3087  N9   DG A 150      -5.590  63.505  11.487 
ATOM   3088  C8   DG A 150      -4.860  64.070  10.464 
ATOM   3089  N7   DG A 150      -3.562  63.966  10.613 
ATOM   3090  C5   DG A 150      -3.421  63.284  11.821 
ATOM   3091  C6   DG A 150      -2.248  62.878  12.510 
ATOM   3092  O6   DG A 150      -1.074  63.039  12.190 
ATOM   3093  N1   DG A 150      -2.561  62.212  13.703 
ATOM   3094  C2   DG A 150      -3.838  61.970  14.169 
ATOM   3095  N2   DG A 150      -3.924  61.317  15.331 
ATOM   3096  N3   DG A 150      -4.938  62.351  13.522 
ATOM   3097  C4   DG A 150      -4.652  62.999  12.362 
ATOM   3098  P    DT A 151     -10.871  64.944  12.833 
ATOM   3099  OP1  DT A 151     -12.183  64.408  12.407 
ATOM   3100  OP2  DT A 151     -10.543  66.308  12.363 
ATOM   3101  O5'  DT A 151     -10.758  64.883  14.428 
ATOM   3102  C5'  DT A 151     -10.295  63.669  15.050 
ATOM   3103  C4'  DT A 151      -9.302  63.995  16.148 
ATOM   3104  O4'  DT A 151      -7.936  64.086  15.652 
ATOM   3105  C3'  DT A 151      -9.521  65.325  16.869 
ATOM   3106  O3'  DT A 151      -9.198  65.161  18.245 
ATOM   3107  C2'  DT A 151      -8.504  66.278  16.243 
ATOM   3108  C1'  DT A 151      -7.355  65.279  16.156 
ATOM   3109  N1   DT A 151      -6.269  65.694  15.226 
ATOM   3110  C2   DT A 151      -4.984  65.347  15.568 
ATOM   3111  O2   DT A 151      -4.712  64.727  16.581 
ATOM   3112  N3   DT A 151      -4.003  65.750  14.682 
ATOM   3113  C4   DT A 151      -4.198  66.453  13.511 
ATOM   3114  O4   DT A 151      -3.240  66.757  12.797 
ATOM   3115  C5   DT A 151      -5.579  66.771  13.236 
ATOM   3116  C7   DT A 151      -5.879  67.536  11.980 
ATOM   3117  C6   DT A 151      -6.553  66.393  14.081 
ATOM   3118  P    DT A 152     -10.108  65.880  19.348 
ATOM   3119  OP1  DT A 152     -11.293  65.042  19.636 
ATOM   3120  OP2  DT A 152     -10.383  67.273  18.932 
ATOM   3121  O5'  DT A 152      -9.129  65.882  20.613 
ATOM   3122  C5'  DT A 152      -8.162  64.823  20.749 
ATOM   3123  C4'  DT A 152      -6.822  65.396  21.170 
ATOM   3124  O4'  DT A 152      -6.006  65.795  20.031 
ATOM   3125  C3'  DT A 152      -6.880  66.652  22.040 
ATOM   3126  O3'  DT A 152      -5.830  66.597  22.998 
ATOM   3127  C2'  DT A 152      -6.599  67.804  21.076 
ATOM   3128  C1'  DT A 152      -5.507  67.101  20.275 
ATOM   3129  N1   DT A 152      -5.224  67.740  18.959 
ATOM   3130  C2   DT A 152      -3.923  67.712  18.518 
ATOM   3131  O2   DT A 152      -3.019  67.194  19.150 
ATOM   3132  N3   DT A 152      -3.699  68.315  17.295 
ATOM   3133  C4   DT A 152      -4.645  68.928  16.499 
ATOM   3134  O4   DT A 152      -4.323  69.434  15.421 
ATOM   3135  C5   DT A 152      -5.979  68.907  17.047 
ATOM   3136  C7   DT A 152      -7.069  69.553  16.243 
ATOM   3137  C6   DT A 152      -6.226  68.328  18.233 
ATOM   3138  P    DC A 153      -6.112  67.106  24.489 
ATOM   3139  OP1  DC A 153      -6.742  66.019  25.273 
ATOM   3140  OP2  DC A 153      -6.853  68.386  24.444 
ATOM   3141  O5'  DC A 153      -4.626  67.363  25.022 
ATOM   3142  C5'  DC A 153      -3.548  66.565  24.497 
ATOM   3143  C4'  DC A 153      -2.352  67.445  24.194 
ATOM   3144  O4'  DC A 153      -2.397  68.000  22.849 
ATOM   3145  C3'  DC A 153      -2.182  68.670  25.092 
ATOM   3146  O3'  DC A 153      -0.795  68.883  25.323 
ATOM   3147  C2'  DC A 153      -2.721  69.835  24.264 
ATOM   3148  C1'  DC A 153      -2.131  69.392  22.930 
ATOM   3149  N1   DC A 153      -2.755  70.052  21.749 
ATOM   3150  C2   DC A 153      -1.940  70.331  20.655 
ATOM   3151  O2   DC A 153      -0.744  70.022  20.708 
ATOM   3152  N3   DC A 153      -2.489  70.934  19.569 
ATOM   3153  C4   DC A 153      -3.790  71.252  19.551 
ATOM   3154  N4   DC A 153      -4.279  71.838  18.469 
ATOM   3155  C5   DC A 153      -4.645  70.974  20.666 
ATOM   3156  C6   DC A 153      -4.077  70.373  21.742 
ATOM   3157  P    DC A 154      -0.311  69.342  26.778 
ATOM   3158  OP1  DC A 154      -0.165  68.155  27.650 
ATOM   3159  OP2  DC A 154      -1.201  70.411  27.282 
ATOM   3160  O5'  DC A 154       1.132  69.952  26.454 
ATOM   3161  C5'  DC A 154       1.883  69.418  25.348 
ATOM   3162  C4'  DC A 154       2.503  70.548  24.550 
ATOM   3163  O4'  DC A 154       1.613  71.050  23.511 
ATOM   3164  C3'  DC A 154       2.880  71.797  25.347 
ATOM   3165  O3'  DC A 154       4.086  72.335  24.818 
ATOM   3166  C2'  DC A 154       1.746  72.786  25.074 
ATOM   3167  C1'  DC A 154       1.585  72.466  23.591 
ATOM   3168  N1   DC A 154       0.295  72.937  23.013 
ATOM   3169  C2   DC A 154       0.298  73.376  21.692 
ATOM   3170  O2   DC A 154       1.360  73.358  21.060 
ATOM   3171  N3   DC A 154      -0.868  73.810  21.147 
ATOM   3172  C4   DC A 154      -1.997  73.814  21.866 
ATOM   3173  N4   DC A 154      -3.108  74.246  21.290 
ATOM   3174  C5   DC A 154      -2.021  73.366  23.227 
ATOM   3175  C6   DC A 154      -0.846  72.938  23.753 
ATOM   3176  P    DA A 155       5.179  72.925  25.827 
ATOM   3177  OP1  DA A 155       6.022  71.823  26.345 
ATOM   3178  OP2  DA A 155       4.513  73.766  26.845 
ATOM   3179  O5'  DA A 155       6.045  73.850  24.849 
ATOM   3180  C5'  DA A 155       6.156  73.485  23.460 
ATOM   3181  C4'  DA A 155       5.987  74.712  22.587 
ATOM   3182  O4'  DA A 155       4.593  74.968  22.252 
ATOM   3183  C3'  DA A 155       6.470  76.031  23.191 
ATOM   3184  O3'  DA A 155       7.045  76.826  22.161 
ATOM   3185  C2'  DA A 155       5.197  76.720  23.682 
ATOM   3186  C1'  DA A 155       4.320  76.340  22.493 
ATOM   3187  N9   DA A 155       2.861  76.482  22.755 
ATOM   3188  C8   DA A 155       2.184  76.270  23.922 
ATOM   3189  N7   DA A 155       0.907  76.481  23.833 
ATOM   3190  C5   DA A 155       0.722  76.860  22.511 
ATOM   3191  C6   DA A 155      -0.423  77.221  21.781 
ATOM   3192  N6   DA A 155      -1.655  77.260  22.308 
ATOM   3193  N1   DA A 155      -0.254  77.542  20.485 
ATOM   3194  C2   DA A 155       0.971  77.501  19.967 
ATOM   3195  N3   DA A 155       2.108  77.181  20.547 
ATOM   3196  C4   DA A 155       1.912  76.864  21.843 
ATOM   3197  P    DA A 156       8.363  77.677  22.483 
ATOM   3198  OP1  DA A 156       9.557  76.815  22.340 
ATOM   3199  OP2  DA A 156       8.206  78.359  23.786 
ATOM   3200  O5'  DA A 156       8.335  78.759  21.303 
ATOM   3201  C5'  DA A 156       7.740  78.401  20.042 
ATOM   3202  C4'  DA A 156       6.870  79.536  19.539 
ATOM   3203  O4'  DA A 156       5.504  79.450  20.037 
ATOM   3204  C3'  DA A 156       7.318  80.943  19.932 
ATOM   3205  O3'  DA A 156       7.056  81.829  18.851 
ATOM   3206  C2'  DA A 156       6.414  81.324  21.104 
ATOM   3207  C1'  DA A 156       5.130  80.724  20.539 
ATOM   3208  N9   DA A 156       4.061  80.525  21.558 
ATOM   3209  C8   DA A 156       4.197  80.185  22.872 
ATOM   3210  N7   DA A 156       3.071  80.087  23.509 
ATOM   3211  C5   DA A 156       2.117  80.384  22.545 
ATOM   3212  C6   DA A 156       0.714  80.451  22.590 
ATOM   3213  N6   DA A 156      -0.003  80.211  23.696 
ATOM   3214  N1   DA A 156       0.074  80.776  21.451 
ATOM   3215  C2   DA A 156       0.792  81.013  20.355 
ATOM   3216  N3   DA A 156       2.096  80.982  20.194 
ATOM   3217  C4   DA A 156       2.714  80.655  21.347 
ATOM   3218  P    DC A 157       8.121  82.972  18.508 
ATOM   3219  OP1  DC A 157       9.191  82.412  17.651 
ATOM   3220  OP2  DC A 157       8.568  83.626  19.759 
ATOM   3221  O5'  DC A 157       7.229  83.993  17.658 
ATOM   3222  C5'  DC A 157       6.129  83.479  16.883 
ATOM   3223  C4'  DC A 157       4.914  84.367  17.057 
ATOM   3224  O4'  DC A 157       4.098  83.974  18.197 
ATOM   3225  C3'  DC A 157       5.200  85.848  17.302 
ATOM   3226  O3'  DC A 157       4.211  86.625  16.639 
ATOM   3227  C2'  DC A 157       5.030  86.031  18.811 
ATOM   3228  C1'  DC A 157       3.805  85.135  18.960 
ATOM   3229  N1   DC A 157       3.539  84.711  20.363 
ATOM   3230  C2   DC A 157       2.212  84.564  20.757 
ATOM   3231  O2   DC A 157       1.317  84.787  19.933 
ATOM   3232  N3   DC A 157       1.949  84.180  22.032 
ATOM   3233  C4   DC A 157       2.947  83.947  22.894 
ATOM   3234  N4   DC A 157       2.639  83.574  24.127 
ATOM   3235  C5   DC A 157       4.319  84.094  22.510 
ATOM   3236  C6   DC A 157       4.561  84.479  21.231 
ATOM   3237  P    DA A 158       4.649  87.979  15.907 
ATOM   3238  OP1  DA A 158       5.160  87.668  14.553 
ATOM   3239  OP2  DA A 158       5.560  88.745  16.785 
ATOM   3240  O5'  DA A 158       3.248  88.743  15.790 
ATOM   3241  C5'  DA A 158       2.038  87.970  15.674 
ATOM   3242  C4'  DA A 158       0.964  88.551  16.573 
ATOM   3243  O4'  DA A 158       1.010  88.001  17.921 
ATOM   3244  C3'  DA A 158       1.023  90.062  16.790 
ATOM   3245  O3'  DA A 158      -0.303  90.571  16.854 
ATOM   3246  C2'  DA A 158       1.675  90.231  18.162 
ATOM   3247  C1'  DA A 158       0.950  89.076  18.845 
ATOM   3248  N9   DA A 158       1.592  88.632  20.113 
ATOM   3249  C8   DA A 158       2.921  88.600  20.426 
ATOM   3250  N7   DA A 158       3.170  88.159  21.621 
ATOM   3251  C5   DA A 158       1.914  87.878  22.140 
ATOM   3252  C6   DA A 158       1.494  87.374  23.382 
ATOM   3253  N6   DA A 158       2.337  87.050  24.373 
ATOM   3254  N1   DA A 158       0.171  87.215  23.571 
ATOM   3255  C2   DA A 158      -0.662  87.538  22.583 
ATOM   3256  N3   DA A 158      -0.389  88.014  21.389 
ATOM   3257  C4   DA A 158       0.942  88.164  21.225 
ATOM   3258  P    DC A 159      -0.631  91.975  16.157 
ATOM   3259  OP1  DC A 159      -0.893  91.765  14.716 
ATOM   3260  OP2  DC A 159       0.431  92.951  16.488 
ATOM   3261  O5'  DC A 159      -1.988  92.386  16.898 
ATOM   3262  C5'  DC A 159      -2.870  91.348  17.365 
ATOM   3263  C4'  DC A 159      -3.369  91.679  18.757 
ATOM   3264  O4'  DC A 159      -2.478  91.184  19.797 
ATOM   3265  C3'  DC A 159      -3.515  93.167  19.075 
ATOM   3266  O3'  DC A 159      -4.661  93.351  19.898 
ATOM   3267  C2'  DC A 159      -2.270  93.513  19.892 
ATOM   3268  C1'  DC A 159      -2.243  92.234  20.723 
ATOM   3269  N1   DC A 159      -0.936  91.979  21.389 
ATOM   3270  C2   DC A 159      -0.952  91.372  22.642 
ATOM   3271  O2   DC A 159      -2.041  91.070  23.145 
ATOM   3272  N3   DC A 159       0.230  91.132  23.266 
ATOM   3273  C4   DC A 159       1.388  91.473  22.688 
ATOM   3274  N4   DC A 159       2.514  91.218  23.337 
ATOM   3275  C5   DC A 159       1.427  92.100  21.400 
ATOM   3276  C6   DC A 159       0.235  92.331  20.793 
ATOM   3277  P    DA A 160      -5.599  94.624  19.649 
ATOM   3278  OP1  DA A 160      -6.558  94.327  18.562 
ATOM   3279  OP2  DA A 160      -4.761  95.829  19.465 
ATOM   3280  O5'  DA A 160      -6.378  94.720  21.044 
ATOM   3281  C5'  DA A 160      -6.622  93.513  21.792 
ATOM   3282  C4'  DA A 160      -6.331  93.747  23.261 
ATOM   3283  O4'  DA A 160      -4.936  93.496  23.597 
ATOM   3284  C3'  DA A 160      -6.584  95.165  23.772 
ATOM   3285  O3'  DA A 160      -7.099  95.092  25.095 
ATOM   3286  C2'  DA A 160      -5.200  95.811  23.824 
ATOM   3287  C1'  DA A 160      -4.456  94.592  24.362 
ATOM   3288  N9   DA A 160      -2.979  94.665  24.187 
ATOM   3289  C8   DA A 160      -2.273  95.230  23.164 
ATOM   3290  N7   DA A 160      -0.986  95.135  23.299 
ATOM   3291  C5   DA A 160      -0.825  94.456  24.500 
ATOM   3292  C6   DA A 160       0.314  94.040  25.207 
ATOM   3293  N6   DA A 160       1.568  94.257  24.786 
ATOM   3294  N1   DA A 160       0.119  93.390  26.370 
ATOM   3295  C2   DA A 160      -1.129  93.176  26.784 
ATOM   3296  N3   DA A 160      -2.263  93.516  26.213 
ATOM   3297  C4   DA A 160      -2.040  94.166  25.051 
ATOM   3298  P    DC A 161      -8.260  96.104  25.533 
ATOM   3299  OP1  DC A 161      -9.572  95.568  25.106 
ATOM   3300  OP2  DC A 161      -7.932  97.468  25.063 
ATOM   3301  O5'  DC A 161      -8.147  96.043  27.128 
ATOM   3302  C5'  DC A 161      -7.684  94.830  27.750 
ATOM   3303  C4'  DC A 161      -6.691  95.156  28.848 
ATOM   3304  O4'  DC A 161      -5.325  95.247  28.352 
ATOM   3305  C3'  DC A 161      -6.910  96.485  29.569 
ATOM   3306  O3'  DC A 161      -6.587  96.321  30.945 
ATOM   3307  C2'  DC A 161      -5.893  97.438  28.943 
ATOM   3308  C1'  DC A 161      -4.744  96.439  28.856 
ATOM   3309  N1   DC A 161      -3.658  96.854  27.925 
ATOM   3310  C2   DC A 161      -2.350  96.511  28.258 
ATOM   3311  O2   DC A 161      -2.146  95.881  29.302 
ATOM   3312  N3   DC A 161      -1.346  96.880  27.423 
ATOM   3313  C4   DC A 161      -1.608  97.563  26.300 
ATOM   3314  N4   DC A 161      -0.593  97.900  25.519 
ATOM   3315  C5   DC A 161      -2.945  97.927  25.940 
ATOM   3316  C6   DC A 161      -3.935  97.548  26.788 
ATOM   3317  P    DA A 162      -7.497  97.040  32.048 
ATOM   3318  OP1  DA A 162      -8.682  96.202  32.336 
ATOM   3319  OP2  DA A 162      -7.772  98.433  31.632 
ATOM   3320  O5'  DA A 162      -6.518  97.042  33.313 
ATOM   3321  C5'  DA A 162      -5.551  95.984  33.449 
ATOM   3322  C4'  DA A 162      -4.212  96.557  33.870 
ATOM   3323  O4'  DA A 162      -3.395  96.955  32.731 
ATOM   3324  C3'  DA A 162      -4.269  97.812  34.740 
ATOM   3325  O3'  DA A 162      -3.219  97.757  35.698 
ATOM   3326  C2'  DA A 162      -3.988  98.964  33.776 
ATOM   3327  C1'  DA A 162      -2.896  98.262  32.974 
ATOM   3328  N9   DA A 162      -2.613  98.901  31.659 
ATOM   3329  C8   DA A 162      -3.484  99.525  30.814 
ATOM   3330  N7   DA A 162      -2.931  99.986  29.735 
ATOM   3331  C5   DA A 162      -1.593  99.642  29.873 
ATOM   3332  C6   DA A 162      -0.472  99.850  29.053 
ATOM   3333  N6   DA A 162      -0.526 100.485  27.873 
ATOM   3334  N1   DA A 162       0.711  99.380  29.489 
ATOM   3335  C2   DA A 162       0.758  98.749  30.662 
ATOM   3336  N3   DA A 162      -0.216  98.497  31.509 
ATOM   3337  C4   DA A 162      -1.388  98.978  31.048 
ATOM   3338  P    DT A 163      -3.501  98.266  37.189 
ATOM   3339  OP1  DT A 163      -4.131  97.179  37.973 
ATOM   3340  OP2  DT A 163      -4.242  99.546  37.144 
ATOM   3341  O5'  DT A 163      -2.015  98.523  37.722 
ATOM   3342  C5'  DT A 163      -0.937  97.725  37.197 
ATOM   3343  C4'  DT A 163       0.259  98.605  36.894 
ATOM   3344  O4'  DT A 163       0.214  99.160  35.549 
ATOM   3345  C3'  DT A 163       0.429  99.830  37.792 
ATOM   3346  O3'  DT A 163       1.816 100.043  38.023 
ATOM   3347  C2'  DT A 163      -0.110 100.996  36.964 
ATOM   3348  C1'  DT A 163       0.480 100.552  35.630 
ATOM   3349  N1   DT A 163      -0.144 101.212  34.449 
ATOM   3350  C2   DT A 163       0.673 101.481  33.378 
ATOM   3351  O2   DT A 163       1.861 101.203  33.363 
ATOM   3352  N3   DT A 163       0.061 102.094  32.302 
ATOM   3353  C4   DT A 163      -1.270 102.451  32.212 
ATOM   3354  O4   DT A 163      -1.705 102.996  31.196 
ATOM   3355  C5   DT A 163      -2.046 102.128  33.386 
ATOM   3356  C7   DT A 163      -3.504 102.484  33.372 
ATOM   3357  C6   DT A 163      -1.476 101.533  34.446 
ATOM   3358  P    DT A 164       2.300 100.502  39.478 
ATOM   3359  OP1  DT A 164       2.446  99.315  40.350 
ATOM   3360  OP2  DT A 164       1.409 101.571  39.982 
ATOM   3361  O5'  DT A 164       3.743 101.112  39.154 
ATOM   3362  C5'  DT A 164       4.494 100.579  38.048 
ATOM   3363  C4'  DT A 164       5.114 101.708  37.250 
ATOM   3364  O4'  DT A 164       4.224 102.210  36.211 
ATOM   3365  C3'  DT A 164       5.491 102.957  38.047 
ATOM   3366  O3'  DT A 164       6.697 103.495  37.518 
ATOM   3367  C2'  DT A 164       4.357 103.947  37.774 
ATOM   3368  C1'  DT A 164       4.196 103.626  36.291 
ATOM   3369  N1   DT A 164       2.906 104.097  35.713 
ATOM   3370  C2   DT A 164       2.926 104.527  34.409 
ATOM   3371  O2   DT A 164       3.936 104.536  33.728 
ATOM   3372  N3   DT A 164       1.711 104.957  33.908 
ATOM   3373  C4   DT A 164       0.511 104.989  34.587 
ATOM   3374  O4   DT A 164      -0.512 105.396  34.032 
ATOM   3375  C5   DT A 164       0.591 104.518  35.949 
ATOM   3376  C7   DT A 164      -0.671 104.521  36.761 
ATOM   3377  C6   DT A 164       1.759 104.096  36.462 
ATOM   3378  P    DA A 165       7.790 104.085  38.526 
ATOM   3379  OP1  DA A 165       8.633 102.984  39.045 
ATOM   3380  OP2  DA A 165       7.124 104.926  39.545 
ATOM   3381  O5'  DA A 165       8.655 105.010  37.549 
ATOM   3382  C5'  DA A 165       8.767 104.645  36.160 
ATOM   3383  C4'  DA A 165       8.598 105.872  35.287 
ATOM   3384  O4'  DA A 165       7.204 106.129  34.952 
ATOM   3385  C3'  DA A 165       9.081 107.191  35.891 
ATOM   3386  O3'  DA A 165       9.656 107.986  34.861 
ATOM   3387  C2'  DA A 165       7.808 107.880  36.382 
ATOM   3388  C1'  DA A 165       6.931 107.501  35.193 
ATOM   3389  N9   DA A 165       5.472 107.643  35.455 
ATOM   3390  C8   DA A 165       4.795 107.430  36.622 
ATOM   3391  N7   DA A 165       3.518 107.641  36.533 
ATOM   3392  C5   DA A 165       3.333 108.020  35.211 
ATOM   3393  C6   DA A 165       2.188 108.381  34.481 
ATOM   3394  N6   DA A 165       0.956 108.420  35.008 
ATOM   3395  N1   DA A 165       2.357 108.702  33.185 
ATOM   3396  C2   DA A 165       3.582 108.661  32.667 
ATOM   3397  N3   DA A 165       4.719 108.341  33.247 
ATOM   3398  C4   DA A 165       4.523 108.024  34.543 
ATOM   3399  P    DT A 166      10.974 108.837  35.183 
ATOM   3400  OP1  DT A 166      12.168 107.975  35.040 
ATOM   3401  OP2  DT A 166      10.817 109.519  36.486 
ATOM   3402  O5'  DT A 166      10.946 109.919  34.003 
ATOM   3403  C5'  DT A 166      10.351 109.561  32.742 
ATOM   3404  C4'  DT A 166       9.481 110.696  32.239 
ATOM   3405  O4'  DT A 166       8.115 110.611  32.737 
ATOM   3406  C3'  DT A 166       9.929 112.103  32.632 
ATOM   3407  O3'  DT A 166       9.667 112.989  31.551 
ATOM   3408  C2'  DT A 166       9.025 112.484  33.804 
ATOM   3409  C1'  DT A 166       7.741 111.885  33.239 
ATOM   3410  N1   DT A 166       6.672 111.686  34.258 
ATOM   3411  C2   DT A 166       5.374 111.863  33.845 
ATOM   3412  O2   DT A 166       5.077 112.169  32.704 
ATOM   3413  N3   DT A 166       4.412 111.671  34.817 
ATOM   3414  C4   DT A 166       4.635 111.324  36.134 
ATOM   3415  O4   DT A 166       3.692 111.180  36.914 
ATOM   3416  C5   DT A 166       6.031 111.161  36.471 
ATOM   3417  C7   DT A 166       6.362 110.784  37.886 
ATOM   3418  C6   DT A 166       6.986 111.342  35.546 
ATOM   3419  P    DA A 167      10.732 114.133  31.208 
ATOM   3420  OP1  DA A 167      11.802 113.573  30.351 
ATOM   3421  OP2  DA A 167      11.179 114.786  32.459 
ATOM   3422  O5'  DA A 167       9.840 115.153  30.358 
ATOM   3423  C5'  DA A 167       8.740 114.639  29.583 
ATOM   3424  C4'  DA A 167       7.525 115.527  29.757 
ATOM   3425  O4'  DA A 167       6.709 115.134  30.897 
ATOM   3426  C3'  DA A 167       7.811 117.008  30.002 
ATOM   3427  O3'  DA A 167       6.822 117.785  29.339 
ATOM   3428  C2'  DA A 167       7.641 117.191  31.511 
ATOM   3429  C1'  DA A 167       6.416 116.295  31.660 
ATOM   3430  N9   DA A 167       6.150 115.872  33.063 
ATOM   3431  C8   DA A 167       7.052 115.600  34.052 
ATOM   3432  N7   DA A 167       6.508 115.254  35.178 
ATOM   3433  C5   DA A 167       5.145 115.299  34.918 
ATOM   3434  C6   DA A 167       4.020 115.035  35.716 
ATOM   3435  N6   DA A 167       4.095 114.656  37.000 
ATOM   3436  N1   DA A 167       2.809 115.176  35.145 
ATOM   3437  C2   DA A 167       2.740 115.553  33.869 
ATOM   3438  N3   DA A 167       3.716 115.825  33.030 
ATOM   3439  C4   DA A 167       4.917 115.676  33.626 
ATOM   3440  P    DG A 168       7.260 119.139  28.607 
ATOM   3441  OP1  DG A 168       7.771 118.828  27.253 
ATOM   3442  OP2  DG A 168       8.171 119.905  29.485 
ATOM   3443  O5'  DG A 168       5.859 119.903  28.490 
ATOM   3444  C5'  DG A 168       4.649 119.130  28.374 
ATOM   3445  C4'  DG A 168       3.575 119.711  29.273 
ATOM   3446  O4'  DG A 168       3.621 119.161  30.621 
ATOM   3447  C3'  DG A 168       3.634 121.223  29.490 
ATOM   3448  O3'  DG A 168       2.308 121.731  29.554 
ATOM   3449  C2'  DG A 168       4.286 121.392  30.862 
ATOM   3450  C1'  DG A 168       3.561 120.236  31.545 
ATOM   3451  N9   DG A 168       4.203 119.792  32.813 
ATOM   3452  C8   DG A 168       5.540 119.753  33.147 
ATOM   3453  N7   DG A 168       5.777 119.306  34.356 
ATOM   3454  C5   DG A 168       4.506 119.029  34.860 
ATOM   3455  C6   DG A 168       4.118 118.519  36.126 
ATOM   3456  O6   DG A 168       4.825 118.200  37.078 
ATOM   3457  N1   DG A 168       2.725 118.391  36.221 
ATOM   3458  C2   DG A 168       1.826 118.714  35.223 
ATOM   3459  N2   DG A 168       0.536 118.519  35.509 
ATOM   3460  N3   DG A 168       2.193 119.192  34.035 
ATOM   3461  C4   DG A 168       3.540 119.322  33.927 
ATOM   3462  P    DA A 169       1.980 123.135  28.857 
ATOM   3463  OP1  DA A 169       1.718 122.925  27.416 
ATOM   3464  OP2  DA A 169       3.042 124.112  29.188 
ATOM   3465  O5'  DA A 169       0.623 123.546  29.598 
ATOM   3466  C5'  DA A 169      -0.259 122.508  30.064 
ATOM   3467  C4'  DA A 169      -0.758 122.839  31.457 
ATOM   3468  O4'  DA A 169       0.133 122.344  32.497 
ATOM   3469  C3'  DA A 169      -0.904 124.327  31.775 
ATOM   3470  O3'  DA A 169      -2.050 124.511  32.598 
ATOM   3471  C2'  DA A 169       0.341 124.673  32.592 
ATOM   3472  C1'  DA A 169       0.368 123.394  33.423 
ATOM   3473  N9   DA A 169       1.675 123.139  34.089 
ATOM   3474  C8   DA A 169       2.930 123.427  33.633 
ATOM   3475  N7   DA A 169       3.878 123.082  34.449 
ATOM   3476  C5   DA A 169       3.204 122.524  35.526 
ATOM   3477  C6   DA A 169       3.649 121.962  36.734 
ATOM   3478  N6   DA A 169       4.942 121.866  37.073 
ATOM   3479  N1   DA A 169       2.713 121.501  37.585 
ATOM   3480  C2   DA A 169       1.430 121.599  37.243 
ATOM   3481  N3   DA A 169       0.897 122.101  36.150 
ATOM   3482  C4   DA A 169       1.855 122.555  35.315 
ATOM   3483  P    DT A 170      -2.988 125.784  32.349 
ATOM   3484  OP1  DT A 170      -3.947 125.487  31.262 
ATOM   3485  OP2  DT A 170      -2.150 126.989  32.164 
ATOM   3486  O5'  DT A 170      -3.767 125.880  33.744 
ATOM   3487  C5'  DT A 170      -4.011 124.674  34.492 
ATOM   3488  C4'  DT A 170      -3.720 124.907  35.960 
ATOM   3489  O4'  DT A 170      -2.325 124.657  36.297 
ATOM   3490  C3'  DT A 170      -3.973 126.325  36.472 
ATOM   3491  O3'  DT A 170      -4.488 126.253  37.795 
ATOM   3492  C2'  DT A 170      -2.589 126.971  36.524 
ATOM   3493  C1'  DT A 170      -1.845 125.752  37.061 
ATOM   3494  N1   DT A 170      -0.368 125.826  36.887 
ATOM   3495  C2   DT A 170       0.407 125.260  37.871 
ATOM   3496  O2   DT A 170      -0.063 124.715  38.854 
ATOM   3497  N3   DT A 170       1.772 125.349  37.676 
ATOM   3498  C4   DT A 170       2.409 125.941  36.605 
ATOM   3499  O4   DT A 170       3.640 125.959  36.539 
ATOM   3500  C5   DT A 170       1.512 126.507  35.624 
ATOM   3501  C7   DT A 170       2.123 127.171  34.426 
ATOM   3502  C6   DT A 170       0.181 126.435  35.790 
ATOM   3503  P    DT A 171      -5.649 127.264  38.233 
ATOM   3504  OP1  DT A 171      -6.961 126.728  37.806 
ATOM   3505  OP2  DT A 171      -5.321 128.628  37.763 
ATOM   3506  O5'  DT A 171      -5.536 127.204  39.828 
ATOM   3507  C5'  DT A 171      -5.073 125.990  40.450 
ATOM   3508  C4'  DT A 171      -4.080 126.316  41.548 
ATOM   3509  O4'  DT A 171      -2.714 126.407  41.051 
ATOM   3510  C3'  DT A 171      -4.299 127.645  42.269 
ATOM   3511  O3'  DT A 171      -3.976 127.481  43.645 
ATOM   3512  C2'  DT A 171      -3.282 128.599  41.643 
ATOM   3513  C1'  DT A 171      -2.133 127.599  41.556 
ATOM   3514  N1   DT A 171      -1.047 128.014  40.625 
ATOM   3515  C2   DT A 171       0.238 127.668  40.968 
ATOM   3516  O2   DT A 171       0.510 127.048  41.981 
ATOM   3517  N3   DT A 171       1.219 128.070  40.082 
ATOM   3518  C4   DT A 171       1.024 128.773  38.910 
ATOM   3519  O4   DT A 171       1.982 129.078  38.197 
ATOM   3520  C5   DT A 171      -0.357 129.091  38.636 
ATOM   3521  C7   DT A 171      -0.657 129.856  37.380 
ATOM   3522  C6   DT A 171      -1.331 128.713  39.480 
ATOM   3523  P    DA A 172      -4.886 128.201  44.748 
ATOM   3524  OP1  DA A 172      -6.071 127.363  45.036 
ATOM   3525  OP2  DA A 172      -5.161 129.593  44.332 
ATOM   3526  O5'  DA A 172      -3.907 128.202  46.013 
ATOM   3527  C5'  DA A 172      -2.940 127.144  46.149 
ATOM   3528  C4'  DA A 172      -1.601 127.717  46.570 
ATOM   3529  O4'  DA A 172      -0.784 128.116  45.431 
ATOM   3530  C3'  DA A 172      -1.658 128.972  47.440 
ATOM   3531  O3'  DA A 172      -0.608 128.917  48.398 
ATOM   3532  C2'  DA A 172      -1.377 130.124  46.476 
ATOM   3533  C1'  DA A 172      -0.285 129.422  45.674 
ATOM   3534  N9   DA A 172      -0.002 130.061  44.359 
ATOM   3535  C8   DA A 172      -0.873 130.685  43.514 
ATOM   3536  N7   DA A 172      -0.320 131.146  42.435 
ATOM   3537  C5   DA A 172       1.018 130.802  42.573 
ATOM   3538  C6   DA A 172       2.139 131.010  41.753 
ATOM   3539  N6   DA A 172       2.085 131.646  40.573 
ATOM   3540  N1   DA A 172       3.322 130.540  42.189 
ATOM   3541  C2   DA A 172       3.369 129.909  43.362 
ATOM   3542  N3   DA A 172       2.395 129.657  44.209 
ATOM   3543  C4   DA A 172       1.223 130.138  43.748 
ATOM   3544  P    DC A 173      -0.890 129.426  49.889 
ATOM   3545  OP1  DC A 173      -1.520 128.339  50.673 
ATOM   3546  OP2  DC A 173      -1.631 130.706  49.844 
ATOM   3547  O5'  DC A 173       0.596 129.683  50.421 
ATOM   3548  C5'  DC A 173       1.674 128.885  49.897 
ATOM   3549  C4'  DC A 173       2.870 129.765  49.594 
ATOM   3550  O4'  DC A 173       2.825 130.320  48.249 
ATOM   3551  C3'  DC A 173       3.040 130.990  50.492 
ATOM   3552  O3'  DC A 173       4.427 131.203  50.723 
ATOM   3553  C2'  DC A 173       2.501 132.156  49.664 
ATOM   3554  C1'  DC A 173       3.091 131.712  48.330 
ATOM   3555  N1   DC A 173       2.467 132.372  47.149 
ATOM   3556  C2   DC A 173       3.282 132.651  46.055 
ATOM   3557  O2   DC A 173       4.478 132.342  46.108 
ATOM   3558  N3   DC A 173       2.733 133.254  44.969 
ATOM   3559  C4   DC A 173       1.432 133.573  44.951 
ATOM   3560  N4   DC A 173       0.943 134.159  43.869 
ATOM   3561  C5   DC A 173       0.577 133.295  46.066 
ATOM   3562  C6   DC A 173       1.145 132.693  47.142 
ATOM   3563  P    DT A 174       4.911 131.662  52.178 
ATOM   3564  OP1  DT A 174       5.056 130.475  53.050 
ATOM   3565  OP2  DT A 174       4.020 132.732  52.682 
ATOM   3566  O5'  DT A 174       6.354 132.273  51.854 
ATOM   3567  C5'  DT A 174       7.105 131.739  50.748 
ATOM   3568  C4'  DT A 174       7.725 132.869  49.950 
ATOM   3569  O4'  DT A 174       6.835 133.370  48.911 
ATOM   3570  C3'  DT A 174       8.102 134.117  50.747 
ATOM   3571  O3'  DT A 174       9.308 134.655  50.218 
ATOM   3572  C2'  DT A 174       6.968 135.107  50.474 
ATOM   3573  C1'  DT A 174       6.807 134.787  48.991 
ATOM   3574  N1   DT A 174       5.517 135.257  48.413 
ATOM   3575  C2   DT A 174       5.537 135.687  47.109 
ATOM   3576  O2   DT A 174       6.547 135.696  46.428 
ATOM   3577  N3   DT A 174       4.322 136.117  46.608 
ATOM   3578  C4   DT A 174       3.122 136.149  47.287 
ATOM   3579  O4   DT A 174       2.099 136.556  46.732 
ATOM   3580  C5   DT A 174       3.202 135.679  48.649 
ATOM   3581  C7   DT A 174       1.940 135.681  49.461 
ATOM   3582  C6   DT A 174       4.370 135.256  49.162 
ATOM   3583  P    DC A 175      10.401 135.246  51.226 
ATOM   3584  OP1  DC A 175      11.244 134.144  51.745 
ATOM   3585  OP2  DC A 175       9.735 136.087  52.245 
ATOM   3586  O5'  DC A 175      11.266 136.171  50.249 
ATOM   3587  C5'  DC A 175      11.378 135.805  48.860 
ATOM   3588  C4'  DC A 175      11.209 137.032  47.987 
ATOM   3589  O4'  DC A 175       9.815 137.289  47.652 
ATOM   3590  C3'  DC A 175      11.692 138.351  48.591 
ATOM   3591  O3'  DC A 175      12.267 139.146  47.561 
ATOM   3592  C2'  DC A 175      10.419 139.040  49.082 
ATOM   3593  C1'  DC A 175       9.542 138.661  47.892 
ATOM   3594  N1   DC A 175       8.083 138.803  48.155 
ATOM   3595  C2   DC A 175       7.269 139.203  47.098 
ATOM   3596  O2   DC A 175       7.786 139.422  45.996 
ATOM   3597  N3   DC A 175       5.936 139.339  47.317 
ATOM   3598  C4   DC A 175       5.415 139.093  48.525 
ATOM   3599  N4   DC A 175       4.108 139.240  48.688 
ATOM   3600  C5   DC A 175       6.234 138.681  49.626 
ATOM   3601  C6   DC A 175       7.563 138.551  49.387 
ATOM   3602  P    DA A 176      13.585 139.997  47.883 
ATOM   3603  OP1  DA A 176      14.779 139.135  47.740 
ATOM   3604  OP2  DA A 176      13.428 140.679  49.186 
ATOM   3605  O5'  DA A 176      13.557 141.079  46.703 
ATOM   3606  C5'  DA A 176      12.962 140.721  45.442 
ATOM   3607  C4'  DA A 176      12.092 141.856  44.939 
ATOM   3608  O4'  DA A 176      10.726 141.771  45.437 
ATOM   3609  C3'  DA A 176      12.540 143.263  45.332 
ATOM   3610  O3'  DA A 176      12.278 144.150  44.251 
ATOM   3611  C2'  DA A 176      11.636 143.645  46.504 
ATOM   3612  C1'  DA A 176      10.352 143.045  45.939 
ATOM   3613  N9   DA A 176       9.283 142.846  46.957 
ATOM   3614  C8   DA A 176       9.419 142.505  48.272 
ATOM   3615  N7   DA A 176       8.293 142.408  48.908 
ATOM   3616  C5   DA A 176       7.339 142.705  47.945 
ATOM   3617  C6   DA A 176       5.936 142.772  47.989 
ATOM   3618  N6   DA A 176       5.219 142.531  49.096 
ATOM   3619  N1   DA A 176       5.296 143.096  46.851 
ATOM   3620  C2   DA A 176       6.014 143.334  45.755 
ATOM   3621  N3   DA A 176       7.318 143.302  45.593 
ATOM   3622  C4   DA A 176       7.936 142.975  46.747 
ATOM   3623  P    DG A 177      13.343 145.293  43.908 
ATOM   3624  OP1  DG A 177      14.413 144.733  43.051 
ATOM   3625  OP2  DG A 177      13.790 145.946  45.158 
ATOM   3626  O5'  DG A 177      12.451 146.313  43.058 
ATOM   3627  C5'  DG A 177      11.351 145.799  42.283 
ATOM   3628  C4'  DG A 177      10.135 146.687  42.457 
ATOM   3629  O4'  DG A 177       9.320 146.294  43.597 
ATOM   3630  C3'  DG A 177      10.422 148.168  42.702 
ATOM   3631  O3'  DG A 177       9.433 148.945  42.039 
ATOM   3632  C2'  DG A 177      10.252 148.351  44.211 
ATOM   3633  C1'  DG A 177       9.026 147.455  44.360 
ATOM   3634  N9   DG A 177       8.761 147.032  45.763 
ATOM   3635  C8   DG A 177       9.656 146.754  46.773 
ATOM   3636  N7   DG A 177       9.093 146.405  47.905 
ATOM   3637  C5   DG A 177       7.729 146.456  47.624 
ATOM   3638  C6   DG A 177       6.613 146.182  48.459 
ATOM   3639  O6   DG A 177       6.601 145.832  49.636 
ATOM   3640  N1   DG A 177       5.404 146.358  47.771 
ATOM   3641  C2   DG A 177       5.288 146.747  46.451 
ATOM   3642  N2   DG A 177       4.044 146.857  45.980 
ATOM   3643  N3   DG A 177       6.335 147.002  45.669 
ATOM   3644  C4   DG A 177       7.515 146.837  46.321 
ATOM   3645  P    DA A 178       9.871 150.300  41.307 
ATOM   3646  OP1  DA A 178      10.382 149.989  39.953 
ATOM   3647  OP2  DA A 178      10.782 151.065  42.185 
ATOM   3648  O5'  DA A 178       8.470 151.064  41.190 
ATOM   3649  C5'  DA A 178       7.260 150.290  41.074 
ATOM   3650  C4'  DA A 178       6.186 150.871  41.973 
ATOM   3651  O4'  DA A 178       6.232 150.321  43.321 
ATOM   3652  C3'  DA A 178       6.245 152.383  42.189 
ATOM   3653  O3'  DA A 178       4.919 152.891  42.254 
ATOM   3654  C2'  DA A 178       6.897 152.552  43.562 
ATOM   3655  C1'  DA A 178       6.172 151.396  44.245 
ATOM   3656  N9   DA A 178       6.814 150.952  45.513 
ATOM   3657  C8   DA A 178       8.143 150.920  45.826 
ATOM   3658  N7   DA A 178       8.392 150.480  47.021 
ATOM   3659  C5   DA A 178       7.136 150.198  47.540 
ATOM   3660  C6   DA A 178       6.716 149.694  48.782 
ATOM   3661  N6   DA A 178       7.559 149.370  49.773 
ATOM   3662  N1   DA A 178       5.393 149.536  48.971 
ATOM   3663  C2   DA A 178       4.560 149.858  47.983 
ATOM   3664  N3   DA A 178       4.833 150.334  46.789 
ATOM   3665  C4   DA A 178       6.164 150.484  46.625 
ATOM   3666  P    DA A 179       4.591 154.296  41.557 
ATOM   3667  OP1  DA A 179       4.329 154.085  40.116 
ATOM   3668  OP2  DA A 179       5.653 155.272  41.888 
ATOM   3669  O5'  DA A 179       3.234 154.706  42.298 
ATOM   3670  C5'  DA A 179       2.352 153.668  42.764 
ATOM   3671  C4'  DA A 179       1.853 153.999  44.157 
ATOM   3672  O4'  DA A 179       2.744 153.504  45.197 
ATOM   3673  C3'  DA A 179       1.707 155.487  44.475 
ATOM   3674  O3'  DA A 179       0.561 155.671  45.298 
ATOM   3675  C2'  DA A 179       2.952 155.833  45.292 
ATOM   3676  C1'  DA A 179       2.979 154.554  46.123 
ATOM   3677  N9   DA A 179       4.286 154.300  46.789 
ATOM   3678  C8   DA A 179       5.541 154.587  46.333 
ATOM   3679  N7   DA A 179       6.489 154.243  47.149 
ATOM   3680  C5   DA A 179       5.815 153.684  48.226 
ATOM   3681  C6   DA A 179       6.260 153.122  49.434 
ATOM   3682  N6   DA A 179       7.553 153.026  49.773 
ATOM   3683  N1   DA A 179       5.324 152.661  50.285 
ATOM   3684  C2   DA A 179       4.041 152.759  49.943 
ATOM   3685  N3   DA A 179       3.508 153.261  48.850 
ATOM   3686  C4   DA A 179       4.466 153.716  48.015 
ATOM   3687  P    DG A 180      -0.377 156.944  45.049 
ATOM   3688  OP1  DG A 180      -1.336 156.648  43.962 
ATOM   3689  OP2  DG A 180       0.461 158.149  44.864 
ATOM   3690  O5'  DG A 180      -1.156 157.040  46.444 
ATOM   3691  C5'  DG A 180      -1.400 155.834  47.192 
ATOM   3692  C4'  DG A 180      -1.109 156.067  48.660 
ATOM   3693  O4'  DG A 180       0.286 155.817  48.997 
ATOM   3694  C3'  DG A 180      -1.362 157.485  49.172 
ATOM   3695  O3'  DG A 180      -1.877 157.413  50.495 
ATOM   3696  C2'  DG A 180       0.022 158.131  49.224 
ATOM   3697  C1'  DG A 180       0.766 156.912  49.761 
ATOM   3698  N9   DG A 180       2.243 156.986  49.587 
ATOM   3699  C8   DG A 180       2.973 157.551  48.564 
ATOM   3700  N7   DG A 180       4.271 157.446  48.713 
ATOM   3701  C5   DG A 180       4.412 156.765  49.921 
ATOM   3702  C6   DG A 180       5.585 156.359  50.609 
ATOM   3703  O6   DG A 180       6.759 156.519  50.290 
ATOM   3704  N1   DG A 180       5.272 155.693  51.802 
ATOM   3705  C2   DG A 180       3.995 155.451  52.268 
ATOM   3706  N2   DG A 180       3.909 154.798  53.431 
ATOM   3707  N3   DG A 180       2.895 155.831  51.622 
ATOM   3708  C4   DG A 180       3.181 156.479  50.462 
ATOM   3709  P    DC A 181      -3.038 158.425  50.933 
ATOM   3710  OP1  DC A 181      -4.350 157.888  50.506 
ATOM   3711  OP2  DC A 181      -2.710 159.788  50.463 
ATOM   3712  O5'  DC A 181      -2.925 158.364  52.528 
ATOM   3713  C5'  DC A 181      -2.462 157.150  53.150 
ATOM   3714  C4'  DC A 181      -1.469 157.476  54.247 
ATOM   3715  O4'  DC A 181      -0.103 157.567  53.751 
ATOM   3716  C3'  DC A 181      -1.688 158.805  54.969 
ATOM   3717  O3'  DC A 181      -1.365 158.641  56.345 
ATOM   3718  C2'  DC A 181      -0.671 159.759  54.343 
ATOM   3719  C1'  DC A 181       0.478 158.760  54.256 
ATOM   3720  N1   DC A 181       1.564 159.175  53.325 
ATOM   3721  C2   DC A 181       2.872 158.831  53.658 
ATOM   3722  O2   DC A 181       3.076 158.201  54.702 
ATOM   3723  N3   DC A 181       3.876 159.201  52.823 
ATOM   3724  C4   DC A 181       3.614 159.883  51.700 
ATOM   3725  N4   DC A 181       4.629 160.220  50.919 
ATOM   3726  C5   DC A 181       2.277 160.247  51.340 
ATOM   3727  C6   DC A 181       1.287 159.869  52.188 
ATOM   3728  P    DA A 182      -2.275 159.361  57.448 
ATOM   3729  OP1  DA A 182      -3.460 158.523  57.736 
ATOM   3730  OP2  DA A 182      -2.550 160.754  57.031 
ATOM   3731  O5'  DA A 182      -1.296 159.362  58.713 
ATOM   3732  C5'  DA A 182      -0.329 158.304  58.849 
ATOM   3733  C4'  DA A 182       1.010 158.877  59.270 
ATOM   3734  O4'  DA A 182       1.827 159.276  58.131 
ATOM   3735  C3'  DA A 182       0.953 160.132  60.139 
ATOM   3736  O3'  DA A 182       2.003 160.077  61.098 
ATOM   3737  C2'  DA A 182       1.234 161.285  59.176 
ATOM   3738  C1'  DA A 182       2.326 160.582  58.374 
ATOM   3739  N9   DA A 182       2.609 161.221  57.059 
ATOM   3740  C8   DA A 182       1.738 161.845  56.214 
ATOM   3741  N7   DA A 182       2.291 162.306  55.135 
ATOM   3742  C5   DA A 182       3.629 161.962  55.273 
ATOM   3743  C6   DA A 182       4.750 162.170  54.453 
ATOM   3744  N6   DA A 182       4.696 162.806  53.273 
ATOM   3745  N1   DA A 182       5.933 161.700  54.889 
ATOM   3746  C2   DA A 182       5.980 161.069  56.062 
ATOM   3747  N3   DA A 182       5.006 160.817  56.909 
ATOM   3748  C4   DA A 182       3.834 161.298  56.448 
ATOM   3749  P    DG A 183       1.721 160.586  62.589 
ATOM   3750  OP1  DG A 183       1.091 159.499  63.373 
ATOM   3751  OP2  DG A 183       0.980 161.866  62.544 
ATOM   3752  O5'  DG A 183       3.207 160.844  63.121 
ATOM   3753  C5'  DG A 183       4.285 160.045  62.597 
ATOM   3754  C4'  DG A 183       5.481 160.925  62.294 
ATOM   3755  O4'  DG A 183       5.436 161.481  60.949 
ATOM   3756  C3'  DG A 183       5.651 162.150  63.192 
ATOM   3757  O3'  DG A 183       7.038 162.363  63.423 
ATOM   3758  C2'  DG A 183       5.112 163.316  62.364 
ATOM   3759  C1'  DG A 183       5.702 162.872  61.030 
ATOM   3760  N9   DG A 183       5.078 163.533  59.849 
ATOM   3761  C8   DG A 183       3.772 163.927  59.662 
ATOM   3762  N7   DG A 183       3.544 164.486  58.497 
ATOM   3763  C5   DG A 183       4.789 164.460  57.869 
ATOM   3764  C6   DG A 183       5.174 164.924  56.585 
ATOM   3765  O6   DG A 183       4.485 165.462  55.722 
ATOM   3766  N1   DG A 183       6.537 164.701  56.347 
ATOM   3767  C2   DG A 183       7.413 164.107  57.235 
ATOM   3768  N2   DG A 183       8.676 163.984  56.818 
ATOM   3769  N3   DG A 183       7.051 163.671  58.439 
ATOM   3770  C4   DG A 183       5.731 163.880  58.686 
ATOM   3771  P    DA A 184       7.522 162.822  64.878 
ATOM   3772  OP1  DA A 184       7.667 161.635  65.750 
ATOM   3773  OP2  DA A 184       6.631 163.892  65.382 
ATOM   3774  O5'  DA A 184       8.965 163.433  64.554 
ATOM   3775  C5'  DA A 184       9.716 162.899  63.447 
ATOM   3776  C4'  DA A 184      10.336 164.029  62.650 
ATOM   3777  O4'  DA A 184       9.446 164.530  61.611 
ATOM   3778  C3'  DA A 184      10.713 165.278  63.447 
ATOM   3779  O3'  DA A 184      11.919 165.816  62.918 
ATOM   3780  C2'  DA A 184       9.579 166.267  63.174 
ATOM   3781  C1'  DA A 184       9.418 165.947  61.691 
ATOM   3782  N9   DA A 184       8.128 166.417  61.113 
ATOM   3783  C8   DA A 184       6.903 166.482  61.714 
ATOM   3784  N7   DA A 184       5.966 166.941  60.944 
ATOM   3785  C5   DA A 184       6.614 167.201  59.744 
ATOM   3786  C6   DA A 184       6.164 167.707  58.515 
ATOM   3787  N6   DA A 184       4.892 168.060  58.280 
ATOM   3788  N1   DA A 184       7.073 167.840  57.529 
ATOM   3789  C2   DA A 184       8.334 167.487  57.768 
ATOM   3790  N3   DA A 184       8.869 167.006  58.869 
ATOM   3791  C4   DA A 184       7.939 166.883  59.839 
ATOM   3792  P    DA A 185      13.012 166.406  63.926 
ATOM   3793  OP1  DA A 185      13.855 165.304  64.445 
ATOM   3794  OP2  DA A 185      12.346 167.247  64.945 
ATOM   3795  O5'  DA A 185      13.877 167.331  62.949 
ATOM   3796  C5'  DA A 185      13.989 166.966  61.560 
ATOM   3797  C4'  DA A 185      13.820 168.193  60.687 
ATOM   3798  O4'  DA A 185      12.426 168.449  60.352 
ATOM   3799  C3'  DA A 185      14.303 169.511  61.291 
ATOM   3800  O3'  DA A 185      14.878 170.306  60.260 
ATOM   3801  C2'  DA A 185      13.030 170.201  61.782 
ATOM   3802  C1'  DA A 185      12.153 169.821  60.592 
ATOM   3803  N9   DA A 185      10.694 169.963  60.855 
ATOM   3804  C8   DA A 185      10.017 169.751  62.022 
ATOM   3805  N7   DA A 185       8.740 169.961  61.933 
ATOM   3806  C5   DA A 185       8.555 170.340  60.611 
ATOM   3807  C6   DA A 185       7.410 170.701  59.881 
ATOM   3808  N6   DA A 185       6.178 170.740  60.408 
ATOM   3809  N1   DA A 185       7.579 171.022  58.585 
ATOM   3810  C2   DA A 185       8.804 170.981  58.067 
ATOM   3811  N3   DA A 185       9.941 170.662  58.647 
ATOM   3812  C4   DA A 185       9.745 170.345  59.943 
ATOM   3813  P    DC A 186      16.196 171.157  60.582 
ATOM   3814  OP1  DC A 186      17.390 170.296  60.440 
ATOM   3815  OP2  DC A 186      16.039 171.840  61.886 
ATOM   3816  O5'  DC A 186      16.168 172.239  59.403 
ATOM   3817  C5'  DC A 186      15.573 171.881  58.142 
ATOM   3818  C4'  DC A 186      14.703 173.016  57.639 
ATOM   3819  O4'  DC A 186      13.337 172.931  58.137 
ATOM   3820  C3'  DC A 186      15.151 174.424  58.032 
ATOM   3821  O3'  DC A 186      14.889 175.310  56.951 
ATOM   3822  C2'  DC A 186      14.247 174.805  59.204 
ATOM   3823  C1'  DC A 186      12.963 174.205  58.638 
ATOM   3824  N1   DC A 186      11.894 174.006  59.657 
ATOM   3825  C2   DC A 186      10.573 174.182  59.255 
ATOM   3826  O2   DC A 186      10.344 174.492  58.081 
ATOM   3827  N3   DC A 186       9.585 174.006  60.170 
ATOM   3828  C4   DC A 186       9.876 173.669  61.433 
ATOM   3829  N4   DC A 186       8.876 173.509  62.286 
ATOM   3830  C5   DC A 186      11.228 173.484  61.866 
ATOM   3831  C6   DC A 186      12.202 173.665  60.938 
ATOM   3832  P    DA A 187      15.954 176.453  56.608 
ATOM   3833  OP1  DA A 187      17.024 175.893  55.751 
ATOM   3834  OP2  DA A 187      16.401 177.106  57.858 
ATOM   3835  O5'  DA A 187      15.062 177.473  55.758 
ATOM   3836  C5'  DA A 187      13.962 176.959  54.983 
ATOM   3837  C4'  DA A 187      12.746 177.847  55.157 
ATOM   3838  O4'  DA A 187      11.931 177.454  56.297 
ATOM   3839  C3'  DA A 187      13.033 179.328  55.402 
ATOM   3840  O3'  DA A 187      12.044 180.105  54.739 
ATOM   3841  C2'  DA A 187      12.863 179.511  56.911 
ATOM   3842  C1'  DA A 187      11.637 178.615  57.059 
ATOM   3843  N9   DA A 187      11.372 178.192  58.463 
ATOM   3844  C8   DA A 187      12.274 177.920  59.452 
ATOM   3845  N7   DA A 187      11.730 177.574  60.577 
ATOM   3846  C5   DA A 187      10.367 177.619  60.318 
ATOM   3847  C6   DA A 187       9.242 177.355  61.116 
ATOM   3848  N6   DA A 187       9.317 176.976  62.399 
ATOM   3849  N1   DA A 187       8.031 177.497  60.545 
ATOM   3850  C2   DA A 187       7.962 177.873  59.268 
ATOM   3851  N3   DA A 187       8.938 178.145  58.430 
ATOM   3852  C4   DA A 187      10.138 177.997  59.026 
ATOM   3853  P    DG A 188      12.482 181.460  54.007 
ATOM   3854  OP1  DG A 188      12.993 181.149  52.653 
ATOM   3855  OP2  DG A 188      13.393 182.226  54.885 
ATOM   3856  O5'  DG A 188      11.081 182.224  53.890 
ATOM   3857  C5'  DG A 188       9.871 181.451  53.774 
ATOM   3858  C4'  DG A 188       8.797 182.031  54.673 
ATOM   3859  O4'  DG A 188       8.843 181.481  56.021 
ATOM   3860  C3'  DG A 188       8.856 183.543  54.889 
ATOM   3861  O3'  DG A 188       7.530 184.051  54.953 
ATOM   3862  C2'  DG A 188       9.508 183.712  56.262 
ATOM   3863  C1'  DG A 188       8.783 182.556  56.945 
ATOM   3864  N9   DG A 188       9.425 182.112  58.213 
ATOM   3865  C8   DG A 188      10.762 182.074  58.547 
ATOM   3866  N7   DG A 188      10.999 181.626  59.756 
ATOM   3867  C5   DG A 188       9.728 181.349  60.260 
ATOM   3868  C6   DG A 188       9.340 180.839  61.526 
ATOM   3869  O6   DG A 188      10.047 180.521  62.477 
ATOM   3870  N1   DG A 188       7.947 180.711  61.620 
ATOM   3871  C2   DG A 188       7.048 181.034  60.623 
ATOM   3872  N2   DG A 188       5.758 180.839  60.909 
ATOM   3873  N3   DG A 188       7.414 181.512  59.435 
ATOM   3874  C4   DG A 188       8.762 181.642  59.327 
ATOM   3875  P    DA A 189       7.202 185.456  54.257 
ATOM   3876  OP1  DA A 189       6.939 185.245  52.816 
ATOM   3877  OP2  DA A 189       8.264 186.432  54.588 
ATOM   3878  O5'  DA A 189       5.845 185.866  54.998 
ATOM   3879  C5'  DA A 189       4.963 184.828  55.464 
ATOM   3880  C4'  DA A 189       4.464 185.159  56.857 
ATOM   3881  O4'  DA A 189       5.355 184.664  57.897 
ATOM   3882  C3'  DA A 189       4.318 186.647  57.175 
ATOM   3883  O3'  DA A 189       3.172 186.831  57.998 
ATOM   3884  C2'  DA A 189       5.563 186.993  57.992 
ATOM   3885  C1'  DA A 189       5.590 185.714  58.823 
ATOM   3886  N9   DA A 189       6.897 185.460  59.489 
ATOM   3887  C8   DA A 189       8.152 185.747  59.033 
ATOM   3888  N7   DA A 189       9.100 185.403  59.848 
ATOM   3889  C5   DA A 189       8.426 184.845  60.926 
ATOM   3890  C6   DA A 189       8.871 184.282  62.134 
ATOM   3891  N6   DA A 189      10.164 184.187  62.473 
ATOM   3892  N1   DA A 189       7.935 183.821  62.985 
ATOM   3893  C2   DA A 189       6.652 183.919  62.642 
ATOM   3894  N3   DA A 189       6.119 184.421  61.550 
ATOM   3895  C4   DA A 189       7.077 184.876  60.715 
ATOM   3896  P    DG A 190       2.234 188.104  57.749 
ATOM   3897  OP1  DG A 190       1.275 187.808  56.662 
ATOM   3898  OP2  DG A 190       3.072 189.309  57.564 
ATOM   3899  O5'  DG A 190       1.455 188.200  59.144 
ATOM   3900  C5'  DG A 190       1.211 186.994  59.891 
ATOM   3901  C4'  DG A 190       1.502 187.228  61.360 
ATOM   3902  O4'  DG A 190       2.897 186.977  61.697 
ATOM   3903  C3'  DG A 190       1.249 188.646  61.872 
ATOM   3904  O3'  DG A 190       0.734 188.573  63.195 
ATOM   3905  C2'  DG A 190       2.633 189.291  61.924 
ATOM   3906  C1'  DG A 190       3.377 188.072  62.461 
ATOM   3907  N9   DG A 190       4.854 188.146  62.287 
ATOM   3908  C8   DG A 190       5.584 188.711  61.264 
ATOM   3909  N7   DG A 190       6.882 188.606  61.413 
ATOM   3910  C5   DG A 190       7.023 187.925  62.621 
ATOM   3911  C6   DG A 190       8.196 187.519  63.309 
ATOM   3912  O6   DG A 190       9.370 187.680  62.990 
ATOM   3913  N1   DG A 190       7.883 186.853  64.502 
ATOM   3914  C2   DG A 190       6.606 186.611  64.968 
ATOM   3915  N2   DG A 190       6.520 185.958  66.130 
ATOM   3916  N3   DG A 190       5.506 186.991  64.322 
ATOM   3917  C4   DG A 190       5.792 187.639  63.162 
ATOM   3918  P    DT A 191      -0.427 189.585  63.633 
ATOM   3919  OP1  DT A 191      -1.739 189.048  63.206 
ATOM   3920  OP2  DT A 191      -0.099 190.949  63.163 
ATOM   3921  O5'  DT A 191      -0.314 189.524  65.228 
ATOM   3922  C5'  DT A 191       0.149 188.310  65.850 
ATOM   3923  C4'  DT A 191       1.142 188.636  66.947 
ATOM   3924  O4'  DT A 191       2.508 188.727  66.451 
ATOM   3925  C3'  DT A 191       0.923 189.966  67.669 
ATOM   3926  O3'  DT A 191       1.246 189.801  69.045 
ATOM   3927  C2'  DT A 191       1.940 190.919  67.043 
ATOM   3928  C1'  DT A 191       3.089 189.920  66.956 
ATOM   3929  N1   DT A 191       4.175 190.335  66.025 
ATOM   3930  C2   DT A 191       5.460 189.988  66.368 
ATOM   3931  O2   DT A 191       5.732 189.368  67.381 
ATOM   3932  N3   DT A 191       6.441 190.391  65.481 
ATOM   3933  C4   DT A 191       6.246 191.093  64.310 
ATOM   3934  O4   DT A 191       7.204 191.398  63.597 
ATOM   3935  C5   DT A 191       4.865 191.412  64.036 
ATOM   3936  C7   DT A 191       4.564 192.176  62.780 
ATOM   3937  C6   DT A 191       3.891 191.033  64.880 
ATOM   3938  P    DG A 192       0.336 190.521  70.148 
ATOM   3939  OP1  DG A 192      -0.849 189.683  70.436 
ATOM   3940  OP2  DG A 192       0.061 191.914  69.731 
ATOM   3941  O5'  DG A 192       1.315 190.522  71.413 
ATOM   3942  C5'  DG A 192       2.282 189.464  71.549 
ATOM   3943  C4'  DG A 192       3.621 190.037  71.970 
ATOM   3944  O4'  DG A 192       4.438 190.436  70.831 
ATOM   3945  C3'  DG A 192       3.564 191.293  72.839 
ATOM   3946  O3'  DG A 192       4.614 191.237  73.798 
ATOM   3947  C2'  DG A 192       3.845 192.445  71.876 
ATOM   3948  C1'  DG A 192       4.937 191.742  71.074 
ATOM   3949  N9   DG A 192       5.220 192.381  69.759 
ATOM   3950  C8   DG A 192       4.355 193.015  68.894 
ATOM   3951  N7   DG A 192       4.927 193.475  67.808 
ATOM   3952  C5   DG A 192       6.266 193.121  67.965 
ATOM   3953  C6   DG A 192       7.378 193.349  67.112 
ATOM   3954  O6   DG A 192       7.409 193.918  66.024 
ATOM   3955  N1   DG A 192       8.558 192.822  67.656 
ATOM   3956  C2   DG A 192       8.651 192.162  68.865 
ATOM   3957  N2   DG A 192       9.868 191.734  69.207 
ATOM   3958  N3   DG A 192       7.608 191.948  69.665 
ATOM   3959  C4   DG A 192       6.456 192.454  69.152 
ATOM   3960  P    DA A 193       4.332 191.746  75.289 
ATOM   3961  OP1  DA A 193       3.702 190.660  76.073 
ATOM   3962  OP2  DA A 193       3.591 193.027  75.244 
ATOM   3963  O5'  DA A 193       5.818 192.004  75.821 
ATOM   3964  C5'  DA A 193       6.896 191.205  75.297 
ATOM   3965  C4'  DA A 193       8.092 192.085  74.994 
ATOM   3966  O4'  DA A 193       8.047 192.641  73.649 
ATOM   3967  C3'  DA A 193       8.262 193.310  75.892 
ATOM   3968  O3'  DA A 193       9.649 193.523  76.123 
ATOM   3969  C2'  DA A 193       7.723 194.476  75.064 
ATOM   3970  C1'  DA A 193       8.313 194.032  73.729 
ATOM   3971  N9   DA A 193       7.689 194.693  72.549 
ATOM   3972  C8   DA A 193       6.390 195.077  72.380 
ATOM   3973  N7   DA A 193       6.152 195.632  71.233 
ATOM   3974  C5   DA A 193       7.382 195.615  70.591 
ATOM   3975  C6   DA A 193       7.797 196.063  69.326 
ATOM   3976  N6   DA A 193       6.975 196.644  68.440 
ATOM   3977  N1   DA A 193       9.093 195.893  69.003 
ATOM   3978  C2   DA A 193       9.905 195.316  69.887 
ATOM   3979  N3   DA A 193       9.633 194.860  71.091 
ATOM   3980  C4   DA A 193       8.330 195.042  71.389 
ATOM   3981  P    DT A 194      10.133 193.983  77.578 
ATOM   3982  OP1  DT A 194      10.278 192.795  78.450 
ATOM   3983  OP2  DT A 194       9.242 195.052  78.082 
ATOM   3984  O5'  DT A 194      11.576 194.593  77.254 
ATOM   3985  C5'  DT A 194      12.327 194.059  76.147 
ATOM   3986  C4'  DT A 194      12.947 195.189  75.350 
ATOM   3987  O4'  DT A 194      12.057 195.690  74.311 
ATOM   3988  C3'  DT A 194      13.324 196.438  76.147 
ATOM   3989  O3'  DT A 194      14.530 196.976  75.618 
ATOM   3990  C2'  DT A 194      12.190 197.427  75.874 
ATOM   3991  C1'  DT A 194      12.029 197.107  74.391 
ATOM   3992  N1   DT A 194      10.739 197.577  73.813 
ATOM   3993  C2   DT A 194      10.759 198.008  72.509 
ATOM   3994  O2   DT A 194      11.769 198.016  71.828 
ATOM   3995  N3   DT A 194       9.544 198.437  72.008 
ATOM   3996  C4   DT A 194       8.344 198.470  72.687 
ATOM   3997  O4   DT A 194       7.321 198.876  72.132 
ATOM   3998  C5   DT A 194       8.424 197.999  74.049 
ATOM   3999  C7   DT A 194       7.162 198.001  74.861 
ATOM   4000  C6   DT A 194       9.592 197.576  74.562 
ATOM   4001  P    DG A 195      15.623 197.566  76.626 
ATOM   4002  OP1  DG A 195      16.466 196.464  77.145 
ATOM   4003  OP2  DG A 195      14.957 198.407  77.645 
ATOM   4004  O5'  DG A 195      16.488 198.491  75.649 
ATOM   4005  C5'  DG A 195      16.600 198.126  74.260 
ATOM   4006  C4'  DG A 195      16.431 199.353  73.387 
ATOM   4007  O4'  DG A 195      15.037 199.609  73.052 
ATOM   4008  C3'  DG A 195      16.914 200.671  73.991 
ATOM   4009  O3'  DG A 195      17.489 201.466  72.960 
ATOM   4010  C2'  DG A 195      15.641 201.361  74.482 
ATOM   4011  C1'  DG A 195      14.764 200.981  73.292 
ATOM   4012  N9   DG A 195      13.305 201.123  73.555 
ATOM   4013  C8   DG A 195      12.606 200.914  74.723 
ATOM   4014  N7   DG A 195      11.317 201.129  74.620 
ATOM   4015  C5   DG A 195      11.150 201.508  73.289 
ATOM   4016  C6   DG A 195       9.974 201.868  72.582 
ATOM   4017  O6   DG A 195       8.817 201.927  72.991 
ATOM   4018  N1   DG A 195      10.256 202.184  71.245 
ATOM   4019  C2   DG A 195      11.510 202.154  70.668 
ATOM   4020  N2   DG A 195      11.570 202.489  69.377 
ATOM   4021  N3   DG A 195      12.614 201.816  71.333 
ATOM   4022  C4   DG A 195      12.357 201.508  72.630 
ATOM   4023  P    DA A 196      18.807 202.318  73.282 
ATOM   4024  OP1  DA A 196      20.001 201.456  73.140 
ATOM   4025  OP2  DA A 196      18.650 203.000  74.586 
ATOM   4026  O5'  DA A 196      18.779 203.400  72.103 
ATOM   4027  C5'  DA A 196      18.184 203.042  70.842 
ATOM   4028  C4'  DA A 196      17.314 204.177  70.339 
ATOM   4029  O4'  DA A 196      15.948 204.091  70.837 
ATOM   4030  C3'  DA A 196      17.762 205.584  70.732 
ATOM   4031  O3'  DA A 196      17.500 206.470  69.651 
ATOM   4032  C2'  DA A 196      16.858 205.965  71.904 
ATOM   4033  C1'  DA A 196      15.574 205.365  71.338 
ATOM   4034  N9   DA A 196      14.505 205.166  72.357 
ATOM   4035  C8   DA A 196      14.641 204.826  73.672 
ATOM   4036  N7   DA A 196      13.515 204.728  74.308 
ATOM   4037  C5   DA A 196      12.561 205.025  73.345 
ATOM   4038  C6   DA A 196      11.158 205.092  73.389 
ATOM   4039  N6   DA A 196      10.441 204.852  74.496 
ATOM   4040  N1   DA A 196      10.518 205.417  72.251 
ATOM   4041  C2   DA A 196      11.236 205.654  71.154 
ATOM   4042  N3   DA A 196      12.540 205.622  70.993 
ATOM   4043  C4   DA A 196      13.158 205.295  72.147 
ATOM   4044  P    DA A 197      18.565 207.613  69.308 
ATOM   4045  OP1  DA A 197      19.635 207.053  68.451 
ATOM   4046  OP2  DA A 197      19.012 208.266  70.558 
ATOM   4047  O5'  DA A 197      17.673 208.633  68.458 
ATOM   4048  C5'  DA A 197      16.573 208.120  67.683 
ATOM   4049  C4'  DA A 197      15.357 209.008  67.857 
ATOM   4050  O4'  DA A 197      14.542 208.614  68.997 
ATOM   4051  C3'  DA A 197      15.644 210.489  68.102 
ATOM   4052  O3'  DA A 197      14.655 211.265  67.439 
ATOM   4053  C2'  DA A 197      15.474 210.671  69.610 
ATOM   4054  C1'  DA A 197      14.248 209.775  69.759 
ATOM   4055  N9   DA A 197      13.983 209.352  71.163 
ATOM   4056  C8   DA A 197      14.885 209.080  72.152 
ATOM   4057  N7   DA A 197      14.341 208.734  73.277 
ATOM   4058  C5   DA A 197      12.977 208.779  73.017 
ATOM   4059  C6   DA A 197      11.853 208.515  73.816 
ATOM   4060  N6   DA A 197      11.928 208.137  75.099 
ATOM   4061  N1   DA A 197      10.642 208.657  73.245 
ATOM   4062  C2   DA A 197      10.573 209.033  71.968 
ATOM   4063  N3   DA A 197      11.549 209.305  71.130 
ATOM   4064  C4   DA A 197      12.749 209.157  71.726 
ATOM   4065  P    DC A 198      15.093 212.620  66.707 
ATOM   4066  OP1  DC A 198      15.604 212.309  65.353 
ATOM   4067  OP2  DC A 198      16.004 213.386  67.585 
ATOM   4068  O5'  DC A 198      13.692 213.384  66.590 
ATOM   4069  C5'  DC A 198      12.482 212.611  66.474 
ATOM   4070  C4'  DC A 198      11.408 213.191  67.372 
ATOM   4071  O4'  DC A 198      11.454 212.641  68.721 
ATOM   4072  C3'  DC A 198      11.467 214.703  67.589 
ATOM   4073  O3'  DC A 198      10.141 215.212  67.653 
ATOM   4074  C2'  DC A 198      12.119 214.872  68.962 
ATOM   4075  C1'  DC A 198      11.394 213.716  69.645 
ATOM   4076  N1   DC A 198      12.036 213.273  70.913 
ATOM   4077  C2   DC A 198      11.207 212.825  71.939 
ATOM   4078  O2   DC A 198       9.984 212.815  71.756 
ATOM   4079  N3   DC A 198      11.773 212.417  73.104 
ATOM   4080  C4   DC A 198      13.103 212.443  73.263 
ATOM   4081  N4   DC A 198      13.606 212.034  74.417 
ATOM   4082  C5   DC A 198      13.973 212.900  72.220 
ATOM   4083  C6   DC A 198      13.388 213.305  71.064 
ATOM   4084  P    DA A 199       9.813 216.616  66.957 
ATOM   4085  OP1  DA A 199       9.550 216.405  65.516 
ATOM   4086  OP2  DA A 199      10.875 217.592  67.288 
ATOM   4087  O5'  DA A 199       8.456 217.027  67.698 
ATOM   4088  C5'  DA A 199       7.574 215.989  68.164 
ATOM   4089  C4'  DA A 199       7.075 216.319  69.557 
ATOM   4090  O4'  DA A 199       7.966 215.824  70.597 
ATOM   4091  C3'  DA A 199       6.929 217.807  69.875 
ATOM   4092  O3'  DA A 199       5.783 217.992  70.698 
ATOM   4093  C2'  DA A 199       8.174 218.153  70.692 
ATOM   4094  C1'  DA A 199       8.201 216.874  71.523 
ATOM   4095  N9   DA A 199       9.508 216.620  72.189 
ATOM   4096  C8   DA A 199      10.763 216.908  71.733 
ATOM   4097  N7   DA A 199      11.711 216.563  72.548 
ATOM   4098  C5   DA A 199      11.037 216.005  73.626 
ATOM   4099  C6   DA A 199      11.482 215.443  74.834 
ATOM   4100  N6   DA A 199      12.775 215.347  75.172 
ATOM   4101  N1   DA A 199      10.546 214.982  75.685 
ATOM   4102  C2   DA A 199       9.263 215.079  75.342 
ATOM   4103  N3   DA A 199       8.730 215.581  74.250 
ATOM   4104  C4   DA A 199       9.688 216.036  73.415 
ATOM   4105  P    DA A 200       4.845 219.265  70.449 
ATOM   4106  OP1  DA A 200       3.886 218.968  69.362 
ATOM   4107  OP2  DA A 200       5.683 220.470  70.264 
ATOM   4108  O5'  DA A 200       4.066 219.360  71.844 
ATOM   4109  C5'  DA A 200       3.822 218.154  72.591 
ATOM   4110  C4'  DA A 200       4.113 218.388  74.060 
ATOM   4111  O4'  DA A 200       5.508 218.137  74.397 
ATOM   4112  C3'  DA A 200       3.860 219.806  74.572 
ATOM   4113  O3'  DA A 200       3.345 219.733  75.895 
ATOM   4114  C2'  DA A 200       5.244 220.452  74.624 
ATOM   4115  C1'  DA A 200       5.988 219.232  75.161 
ATOM   4116  N9   DA A 200       7.465 219.306  74.987 
ATOM   4117  C8   DA A 200       8.171 219.871  73.964 
ATOM   4118  N7   DA A 200       9.458 219.775  74.099 
ATOM   4119  C5   DA A 200       9.619 219.097  75.299 
ATOM   4120  C6   DA A 200      10.758 218.681  76.007 
ATOM   4121  N6   DA A 200      12.012 218.898  75.585 
ATOM   4122  N1   DA A 200      10.563 218.030  77.170 
ATOM   4123  C2   DA A 200       9.315 217.817  77.584 
ATOM   4124  N3   DA A 200       8.180 218.157  77.012 
ATOM   4125  C4   DA A 200       8.404 218.806  75.851 
ATOM   4126  P    DC A 201       2.184 220.745  76.333 
ATOM   4127  OP1  DC A 201       0.872 220.209  75.906 
ATOM   4128  OP2  DC A 201       2.512 222.109  75.863 
ATOM   4129  O5'  DC A 201       2.297 220.684  77.928 
ATOM   4130  C5'  DC A 201       2.760 219.470  78.549 
ATOM   4131  C4'  DC A 201       3.753 219.796  79.647 
ATOM   4132  O4'  DC A 201       5.119 219.887  79.151 
ATOM   4133  C3'  DC A 201       3.534 221.126  80.369 
ATOM   4134  O3'  DC A 201       3.857 220.961  81.745 
ATOM   4135  C2'  DC A 201       4.551 222.079  79.742 
ATOM   4136  C1'  DC A 201       5.700 221.080  79.656 
ATOM   4137  N1   DC A 201       6.786 221.495  78.725 
ATOM   4138  C2   DC A 201       8.094 221.151  79.058 
ATOM   4139  O2   DC A 201       8.298 220.521  80.102 
ATOM   4140  N3   DC A 201       9.098 221.521  78.223 
ATOM   4141  C4   DC A 201       8.836 222.203  77.100 
ATOM   4142  N4   DC A 201       9.851 222.541  76.319 
ATOM   4143  C5   DC A 201       7.499 222.567  76.740 
ATOM   4144  C6   DC A 201       6.509 222.189  77.587 
ATOM   4145  P    DT A 202       2.947 221.681  82.848 
ATOM   4146  OP1  DT A 202       1.762 220.843  83.136 
ATOM   4147  OP2  DT A 202       2.672 223.074  82.431 
ATOM   4148  O5'  DT A 202       3.926 221.682  84.113 
ATOM   4149  C5'  DT A 202       4.893 220.624  84.249 
ATOM   4150  C4'  DT A 202       6.232 221.197  84.670 
ATOM   4151  O4'  DT A 202       7.049 221.596  83.531 
ATOM   4152  C3'  DT A 202       6.175 222.453  85.539 
ATOM   4153  O3'  DT A 202       7.225 222.398  86.498 
ATOM   4154  C2'  DT A 202       6.456 223.605  84.576 
ATOM   4155  C1'  DT A 202       7.548 222.902  83.774 
ATOM   4156  N1   DT A 202       7.831 223.541  82.459 
ATOM   4157  C2   DT A 202       9.132 223.512  82.018 
ATOM   4158  O2   DT A 202      10.036 222.995  82.650 
ATOM   4159  N3   DT A 202       9.356 224.116  80.794 
ATOM   4160  C4   DT A 202       8.410 224.728  79.998 
ATOM   4161  O4   DT A 202       8.732 225.235  78.921 
ATOM   4162  C5   DT A 202       7.076 224.708  80.547 
ATOM   4163  C7   DT A 202       5.986 225.354  79.743 
ATOM   4164  C6   DT A 202       6.829 224.129  81.733 
ATOM   4165  P    DT A 203       6.943 222.907  87.988 
ATOM   4166  OP1  DT A 203       6.313 221.820  88.773 
ATOM   4167  OP2  DT A 203       6.202 224.187  87.944 
ATOM   4168  O5'  DT A 203       8.429 223.164  88.521 
ATOM   4169  C5'  DT A 203       9.507 222.366  87.997 
ATOM   4170  C4'  DT A 203      10.703 223.246  87.693 
ATOM   4171  O4'  DT A 203      10.658 223.801  86.349 
ATOM   4172  C3'  DT A 203      10.873 224.470  88.592 
ATOM   4173  O3'  DT A 203      12.260 224.684  88.823 
ATOM   4174  C2'  DT A 203      10.334 225.636  87.764 
ATOM   4175  C1'  DT A 203      10.924 225.193  86.429 
ATOM   4176  N1   DT A 203      10.300 225.853  85.249 
ATOM   4177  C2   DT A 203      11.117 226.121  84.177 
ATOM   4178  O2   DT A 203      12.305 225.844  84.162 
ATOM   4179  N3   DT A 203      10.504 226.735  83.102 
ATOM   4180  C4   DT A 203       9.174 227.092  83.012 
ATOM   4181  O4   DT A 203       8.739 227.636  81.996 
ATOM   4182  C5   DT A 203       8.398 226.769  84.186 
ATOM   4183  C7   DT A 203       6.940 227.125  84.172 
ATOM   4184  C6   DT A 203       8.968 226.174  85.246 
ATOM   4185  P    DC A 204      12.744 225.143  90.278 
ATOM   4186  OP1  DC A 204      12.889 223.956  91.150 
ATOM   4187  OP2  DC A 204      11.853 226.212  90.782 
ATOM   4188  O5'  DC A 204      14.187 225.753  89.954 
ATOM   4189  C5'  DC A 204      14.938 225.219  88.847 
ATOM   4190  C4'  DC A 204      15.558 226.349  88.050 
ATOM   4191  O4'  DC A 204      14.668 226.850  87.011 
ATOM   4192  C3'  DC A 204      15.935 227.598  88.847 
ATOM   4193  O3'  DC A 204      17.141 228.136  88.318 
ATOM   4194  C2'  DC A 204      14.801 228.587  88.574 
ATOM   4195  C1'  DC A 204      14.640 228.267  87.091 
ATOM   4196  N1   DC A 204      13.350 228.738  86.513 
ATOM   4197  C2   DC A 204      13.353 229.177  85.192 
ATOM   4198  O2   DC A 204      14.415 229.159  84.559 
ATOM   4199  N3   DC A 204      12.187 229.611  84.647 
ATOM   4200  C4   DC A 204      11.058 229.615  85.366 
ATOM   4201  N4   DC A 204       9.946 230.047  84.789 
ATOM   4202  C5   DC A 204      11.034 229.167  86.727 
ATOM   4203  C6   DC A 204      12.209 228.738  87.253 
ATOM   4204  P    DA A 205      18.234 228.726  89.326 
ATOM   4205  OP1  DA A 205      19.077 227.624  89.845 
ATOM   4206  OP2  DA A 205      17.568 229.567  90.344 
ATOM   4207  O5'  DA A 205      19.099 229.651  88.349 
ATOM   4208  C5'  DA A 205      19.211 229.286  86.960 
ATOM   4209  C4'  DA A 205      19.042 230.513  86.087 
ATOM   4210  O4'  DA A 205      17.648 230.769  85.752 
ATOM   4211  C3'  DA A 205      19.525 231.831  86.691 
ATOM   4212  O3'  DA A 205      20.100 232.627  85.660 
ATOM   4213  C2'  DA A 205      18.252 232.521  87.182 
ATOM   4214  C1'  DA A 205      17.375 232.141  85.992 
ATOM   4215  N9   DA A 205      15.916 232.283  86.255 
ATOM   4216  C8   DA A 205      15.239 232.071  87.422 
ATOM   4217  N7   DA A 205      13.962 232.282  87.333 
ATOM   4218  C5   DA A 205      13.777 232.660  86.011 
ATOM   4219  C6   DA A 205      12.632 233.021  85.281 
ATOM   4220  N6   DA A 205      11.400 233.061  85.808 
ATOM   4221  N1   DA A 205      12.801 233.343  83.985 
ATOM   4222  C2   DA A 205      14.026 233.302  83.467 
ATOM   4223  N3   DA A 205      15.163 232.982  84.047 
ATOM   4224  C4   DA A 205      14.967 232.665  85.343 
ATOM   4225  P    DT A 206      21.418 233.478  85.982 
ATOM   4226  OP1  DT A 206      22.612 232.616  85.840 
ATOM   4227  OP2  DT A 206      21.261 234.160  87.286 
ATOM   4228  O5'  DT A 206      21.390 234.560  84.803 
ATOM   4229  C5'  DT A 206      20.795 234.202  83.542 
ATOM   4230  C4'  DT A 206      19.925 235.337  83.039 
ATOM   4231  O4'  DT A 206      18.559 235.251  83.537 
ATOM   4232  C3'  DT A 206      20.373 236.744  83.432 
ATOM   4233  O3'  DT A 206      20.111 237.630  82.351 
ATOM   4234  C2'  DT A 206      19.469 237.125  84.604 
ATOM   4235  C1'  DT A 206      18.185 236.525  84.038 
ATOM   4236  N1   DT A 206      17.116 236.326  85.057 
ATOM   4237  C2   DT A 206      15.818 236.503  84.645 
ATOM   4238  O2   DT A 206      15.521 236.809  83.503 
ATOM   4239  N3   DT A 206      14.856 236.311  85.617 
ATOM   4240  C4   DT A 206      15.079 235.965  86.934 
ATOM   4241  O4   DT A 206      14.136 235.820  87.714 
ATOM   4242  C5   DT A 206      16.475 235.802  87.271 
ATOM   4243  C7   DT A 206      16.806 235.425  88.686 
ATOM   4244  C6   DT A 206      17.430 235.983  86.346 
ATOM   4245  P    DC A 207      21.176 238.773  82.008 
ATOM   4246  OP1  DC A 207      22.246 238.213  81.151 
ATOM   4247  OP2  DC A 207      21.623 239.426  83.258 
ATOM   4248  O5'  DC A 207      20.284 239.793  81.158 
ATOM   4249  C5'  DC A 207      19.184 239.280  80.383 
ATOM   4250  C4'  DC A 207      17.968 240.168  80.556 
ATOM   4251  O4'  DC A 207      17.153 239.774  81.697 
ATOM   4252  C3'  DC A 207      18.255 241.649  80.802 
ATOM   4253  O3'  DC A 207      17.266 242.425  80.139 
ATOM   4254  C2'  DC A 207      18.085 241.831  82.310 
ATOM   4255  C1'  DC A 207      16.859 240.935  82.459 
ATOM   4256  N1   DC A 207      16.594 240.512  83.863 
ATOM   4257  C2   DC A 207      15.266 240.364  84.257 
ATOM   4258  O2   DC A 207      14.372 240.588  83.433 
ATOM   4259  N3   DC A 207      15.004 239.980  85.532 
ATOM   4260  C4   DC A 207      16.002 239.748  86.394 
ATOM   4261  N4   DC A 207      15.694 239.375  87.627 
ATOM   4262  C5   DC A 207      17.374 239.895  86.009 
ATOM   4263  C6   DC A 207      17.615 240.280  84.731 
ATOM   4264  P    DA A 208      17.704 243.780  79.406 
ATOM   4265  OP1  DA A 208      18.215 243.469  78.053 
ATOM   4266  OP2  DA A 208      18.615 244.546  80.285 
ATOM   4267  O5'  DA A 208      16.303 244.544  79.290 
ATOM   4268  C5'  DA A 208      15.093 243.771  79.174 
ATOM   4269  C4'  DA A 208      14.019 244.352  80.072 
ATOM   4270  O4'  DA A 208      14.065 243.801  81.420 
ATOM   4271  C3'  DA A 208      14.078 245.863  80.289 
ATOM   4272  O3'  DA A 208      12.752 246.372  80.353 
ATOM   4273  C2'  DA A 208      14.730 246.032  81.662 
ATOM   4274  C1'  DA A 208      14.005 244.877  82.345 
ATOM   4275  N9   DA A 208      14.647 244.433  83.613 
ATOM   4276  C8   DA A 208      15.976 244.401  83.926 
ATOM   4277  N7   DA A 208      16.225 243.960  85.120 
ATOM   4278  C5   DA A 208      14.969 243.678  85.640 
ATOM   4279  C6   DA A 208      14.549 243.175  86.882 
ATOM   4280  N6   DA A 208      15.392 242.851  87.872 
ATOM   4281  N1   DA A 208      13.226 243.016  87.071 
ATOM   4282  C2   DA A 208      12.393 243.339  86.083 
ATOM   4283  N3   DA A 208      12.666 243.815  84.888 
ATOM   4284  C4   DA A 208      13.997 243.965  84.725 
ATOM   4285  P    DA A 209      12.424 247.776  79.657 
ATOM   4286  OP1  DA A 209      12.161 247.566  78.216 
ATOM   4287  OP2  DA A 209      13.486 248.752  79.988 
ATOM   4288  O5'  DA A 209      11.067 248.187  80.397 
ATOM   4289  C5'  DA A 209      10.185 247.149  80.864 
ATOM   4290  C4'  DA A 209       9.686 247.480  82.257 
ATOM   4291  O4'  DA A 209      10.577 246.984  83.297 
ATOM   4292  C3'  DA A 209       9.540 248.968  82.575 
ATOM   4293  O3'  DA A 209       8.394 249.152  83.398 
ATOM   4294  C2'  DA A 209      10.785 249.313  83.391 
ATOM   4295  C1'  DA A 209      10.812 248.034  84.223 
ATOM   4296  N9   DA A 209      12.119 247.780  84.889 
ATOM   4297  C8   DA A 209      13.374 248.068  84.433 
ATOM   4298  N7   DA A 209      14.322 247.723  85.248 
ATOM   4299  C5   DA A 209      13.648 247.165  86.326 
ATOM   4300  C6   DA A 209      14.093 246.603  87.534 
ATOM   4301  N6   DA A 209      15.386 246.507  87.872 
ATOM   4302  N1   DA A 209      13.157 246.142  88.385 
ATOM   4303  C2   DA A 209      11.874 246.239  88.042 
ATOM   4304  N3   DA A 209      11.341 246.741  86.950 
ATOM   4305  C4   DA A 209      12.299 247.196  86.115 
ATOM   4306  P    DG A 210       7.456 250.425  83.149 
ATOM   4307  OP1  DG A 210       6.497 250.128  82.062 
ATOM   4308  OP2  DG A 210       8.294 251.630  82.964 
ATOM   4309  O5'  DG A 210       6.677 250.520  84.543 
ATOM   4310  C5'  DG A 210       6.433 249.314  85.291 
ATOM   4311  C4'  DG A 210       6.724 249.548  86.760 
ATOM   4312  O4'  DG A 210       8.119 249.297  87.097 
ATOM   4313  C3'  DG A 210       6.471 250.966  87.272 
ATOM   4314  O3'  DG A 210       5.956 250.893  88.595 
ATOM   4315  C2'  DG A 210       7.855 251.612  87.324 
ATOM   4316  C1'  DG A 210       8.599 250.392  87.861 
ATOM   4317  N9   DG A 210      10.076 250.466  87.687 
ATOM   4318  C8   DG A 210      10.806 251.031  86.664 
ATOM   4319  N7   DG A 210      12.104 250.927  86.813 
ATOM   4320  C5   DG A 210      12.245 250.245  88.020 
ATOM   4321  C6   DG A 210      13.418 249.839  88.709 
ATOM   4322  O6   DG A 210      14.592 250.000  88.390 
ATOM   4323  N1   DG A 210      13.105 249.173  89.902 
ATOM   4324  C2   DG A 210      11.828 248.931  90.368 
ATOM   4325  N2   DG A 210      11.742 248.278  91.530 
ATOM   4326  N3   DG A 210      10.728 249.312  89.722 
ATOM   4327  C4   DG A 210      11.014 249.960  88.562 
ATOM   4328  P    DA A 211       4.795 251.905  89.032 
ATOM   4329  OP1  DA A 211       3.483 251.369  88.606 
ATOM   4330  OP2  DA A 211       5.123 253.269  88.563 
ATOM   4331  O5'  DA A 211       4.908 251.844  90.628 
ATOM   4332  C5'  DA A 211       5.371 250.630  91.249 
ATOM   4333  C4'  DA A 211       6.364 250.957  92.347 
ATOM   4334  O4'  DA A 211       7.730 251.048  91.851 
ATOM   4335  C3'  DA A 211       6.145 252.286  93.069 
ATOM   4336  O3'  DA A 211       6.468 252.122  94.445 
ATOM   4337  C2'  DA A 211       7.162 253.239  92.442 
ATOM   4338  C1'  DA A 211       8.311 252.240  92.356 
ATOM   4339  N9   DA A 211       9.397 252.655  91.425 
ATOM   4340  C8   DA A 211       9.291 253.349  90.253 
ATOM   4341  N7   DA A 211      10.428 253.560  89.665 
ATOM   4342  C5   DA A 211      11.357 252.964  90.505 
ATOM   4343  C6   DA A 211      12.754 252.842  90.438 
ATOM   4344  N6   DA A 211      13.493 253.339  89.436 
ATOM   4345  N1   DA A 211      13.367 252.189  91.442 
ATOM   4346  C2   DA A 211      12.628 251.697  92.436 
ATOM   4347  N3   DA A 211      11.325 251.749  92.605 
ATOM   4348  C4   DA A 211      10.736 252.408  91.587 
ATOM   4349  P    DA A 212       5.558 252.841  95.548 
ATOM   4350  OP1  DA A 212       4.373 252.003  95.836 
ATOM   4351  OP2  DA A 212       5.283 254.234  95.131 
ATOM   4352  O5'  DA A 212       6.537 252.843  96.813 
ATOM   4353  C5'  DA A 212       7.504 251.784  96.948 
ATOM   4354  C4'  DA A 212       8.843 252.357  97.369 
ATOM   4355  O4'  DA A 212       9.660 252.756  96.231 
ATOM   4356  C3'  DA A 212       8.786 253.613  98.239 
ATOM   4357  O3'  DA A 212       9.836 253.558  99.198 
ATOM   4358  C2'  DA A 212       9.067 254.765  97.276 
ATOM   4359  C1'  DA A 212      10.159 254.062  96.474 
ATOM   4360  N9   DA A 212      10.442 254.701  95.159 
ATOM   4361  C8   DA A 212       9.571 255.326  94.314 
ATOM   4362  N7   DA A 212      10.124 255.786  93.235 
ATOM   4363  C5   DA A 212      11.462 255.443  93.373 
ATOM   4364  C6   DA A 212      12.583 255.650  92.552 
ATOM   4365  N6   DA A 212      12.528 256.286  91.373 
ATOM   4366  N1   DA A 212      13.766 255.181  92.989 
ATOM   4367  C2   DA A 212      13.813 254.549  94.161 
ATOM   4368  N3   DA A 212      12.839 254.298  95.008 
ATOM   4369  C4   DA A 212      11.667 254.779  94.548 
ATOM   4370  P    DA A 213       9.554 254.067 100.688 
ATOM   4371  OP1  DA A 213       8.924 252.980 101.473 
ATOM   4372  OP2  DA A 213       8.813 255.347 100.644 
ATOM   4373  O5'  DA A 213      11.040 254.324 101.221 
ATOM   4374  C5'  DA A 213      12.118 253.526 100.696 
ATOM   4375  C4'  DA A 213      13.314 254.406 100.393 
ATOM   4376  O4'  DA A 213      13.269 254.961  99.049 
ATOM   4377  C3'  DA A 213      13.484 255.631 101.292 
ATOM   4378  O3'  DA A 213      14.871 255.844 101.523 
ATOM   4379  C2'  DA A 213      12.945 256.797 100.463 
ATOM   4380  C1'  DA A 213      13.535 256.353  99.129 
ATOM   4381  N9   DA A 213      12.911 257.013  97.949 
ATOM   4382  C8   DA A 213      11.612 257.398  97.780 
ATOM   4383  N7   DA A 213      11.374 257.952  96.633 
ATOM   4384  C5   DA A 213      12.604 257.935  95.990 
ATOM   4385  C6   DA A 213      13.019 258.384  94.726 
ATOM   4386  N6   DA A 213      12.197 258.964  93.840 
ATOM   4387  N1   DA A 213      14.315 258.214  94.403 
ATOM   4388  C2   DA A 213      15.127 257.636  95.287 
ATOM   4389  N3   DA A 213      14.855 257.180  96.490 
ATOM   4390  C4   DA A 213      13.552 257.363  96.789 
ATOM   4391  P    DT A 214      15.355 256.303 102.978 
ATOM   4392  OP1  DT A 214      15.500 255.116 103.849 
ATOM   4393  OP2  DT A 214      14.464 257.372 103.482 
ATOM   4394  O5'  DT A 214      16.798 256.913 102.653 
ATOM   4395  C5'  DT A 214      17.549 256.379 101.547 
ATOM   4396  C4'  DT A 214      18.169 257.509 100.750 
ATOM   4397  O4'  DT A 214      17.279 258.011  99.711 
ATOM   4398  C3'  DT A 214      18.546 258.758 101.547 
ATOM   4399  O3'  DT A 214      19.752 259.296 101.018 
ATOM   4400  C2'  DT A 214      17.412 259.747 101.274 
ATOM   4401  C1'  DT A 214      17.251 259.427  99.791 
ATOM   4402  N1   DT A 214      15.961 259.898  99.213 
ATOM   4403  C2   DT A 214      15.981 260.328  97.909 
ATOM   4404  O2   DT A 214      16.991 260.337  97.228 
ATOM   4405  N3   DT A 214      14.766 260.757  97.408 
ATOM   4406  C4   DT A 214      13.566 260.790  98.087 
ATOM   4407  O4   DT A 214      12.543 261.197  97.532 
ATOM   4408  C5   DT A 214      13.646 260.319  99.449 
ATOM   4409  C7   DT A 214      12.384 260.322 100.261 
ATOM   4410  C6   DT A 214      14.814 259.896  99.962 
ATOM   4411  P    DA A 215      20.845 259.886 102.026 
ATOM   4412  OP1  DA A 215      21.688 258.785 102.545 
ATOM   4413  OP2  DA A 215      20.179 260.727 103.044 
ATOM   4414  O5'  DA A 215      21.710 260.811 101.049 
ATOM   4415  C5'  DA A 215      21.822 260.446  99.660 
ATOM   4416  C4'  DA A 215      21.653 261.673  98.786 
ATOM   4417  O4'  DA A 215      20.259 261.929  98.452 
ATOM   4418  C3'  DA A 215      22.136 262.992  99.391 
ATOM   4419  O3'  DA A 215      22.711 263.787  98.360 
ATOM   4420  C2'  DA A 215      20.863 263.681  99.882 
ATOM   4421  C1'  DA A 215      19.986 263.301  98.692 
ATOM   4422  N9   DA A 215      18.527 263.443  98.955 
ATOM   4423  C8   DA A 215      17.850 263.231 100.122 
ATOM   4424  N7   DA A 215      16.573 263.442 100.033 
ATOM   4425  C5   DA A 215      16.388 263.821  98.711 
ATOM   4426  C6   DA A 215      15.243 264.182  97.981 
ATOM   4427  N6   DA A 215      14.011 264.221  98.508 
ATOM   4428  N1   DA A 215      15.412 264.503  96.685 
ATOM   4429  C2   DA A 215      16.637 264.462  96.167 
ATOM   4430  N3   DA A 215      17.774 264.142  96.747 
ATOM   4431  C4   DA A 215      17.578 263.825  98.043 
ATOM   4432  P    DT A 216      24.029 264.638  98.682 
ATOM   4433  OP1  DT A 216      25.223 263.776  98.540 
ATOM   4434  OP2  DT A 216      23.872 265.320  99.985 
ATOM   4435  O5'  DT A 216      24.001 265.720  97.503 
ATOM   4436  C5'  DT A 216      23.406 265.362  96.242 
ATOM   4437  C4'  DT A 216      22.536 266.497  95.738 
ATOM   4438  O4'  DT A 216      21.170 266.411  96.237 
ATOM   4439  C3'  DT A 216      22.984 267.904  96.132 
ATOM   4440  O3'  DT A 216      22.722 268.790  95.051 
ATOM   4441  C2'  DT A 216      22.080 268.285  97.304 
ATOM   4442  C1'  DT A 216      20.796 267.685  96.738 
ATOM   4443  N1   DT A 216      19.727 267.486  97.757 
ATOM   4444  C2   DT A 216      18.429 267.664  97.345 
ATOM   4445  O2   DT A 216      18.132 267.970  96.203 
ATOM   4446  N3   DT A 216      17.467 267.472  98.317 
ATOM   4447  C4   DT A 216      17.690 267.125  99.634 
ATOM   4448  O4   DT A 216      16.747 266.981 100.413 
ATOM   4449  C5   DT A 216      19.086 266.962  99.971 
ATOM   4450  C7   DT A 216      19.417 266.585 101.386 
ATOM   4451  C6   DT A 216      20.041 267.143  99.046 
ATOM   4452  P    DC A 217      23.787 269.934  94.708 
ATOM   4453  OP1  DC A 217      24.857 269.373  93.851 
ATOM   4454  OP2  DC A 217      24.234 270.587  95.958 
ATOM   4455  O5'  DC A 217      22.895 270.954  93.858 
ATOM   4456  C5'  DC A 217      21.795 270.440  93.083 
ATOM   4457  C4'  DC A 217      20.579 271.328  93.256 
ATOM   4458  O4'  DC A 217      19.764 270.935  94.397 
ATOM   4459  C3'  DC A 217      20.866 272.809  93.502 
ATOM   4460  O3'  DC A 217      19.877 273.586  92.839 
ATOM   4461  C2'  DC A 217      20.696 272.992  95.010 
ATOM   4462  C1'  DC A 217      19.470 272.096  95.159 
ATOM   4463  N1   DC A 217      19.205 271.673  96.563 
ATOM   4464  C2   DC A 217      17.877 271.525  96.957 
ATOM   4465  O2   DC A 217      16.983 271.748  96.133 
ATOM   4466  N3   DC A 217      17.615 271.141  98.232 
ATOM   4467  C4   DC A 217      18.613 270.908  99.094 
ATOM   4468  N4   DC A 217      18.305 270.535 100.327 
ATOM   4469  C5   DC A 217      19.985 271.055  98.709 
ATOM   4470  C6   DC A 217      20.226 271.440  97.431 
ATOM   4471  P    DT A 218      20.315 274.940  92.106 
ATOM   4472  OP1  DT A 218      20.826 274.629  90.752 
ATOM   4473  OP2  DT A 218      21.226 275.706  92.985 
ATOM   4474  O5'  DT A 218      18.914 275.704  91.990 
ATOM   4475  C5'  DT A 218      17.704 274.931  91.874 
ATOM   4476  C4'  DT A 218      16.630 275.512  92.772 
ATOM   4477  O4'  DT A 218      16.676 274.962  94.120 
ATOM   4478  C3'  DT A 218      16.689 277.023  92.989 
ATOM   4479  O3'  DT A 218      15.363 277.532  93.053 
ATOM   4480  C2'  DT A 218      17.341 277.192  94.362 
ATOM   4481  C1'  DT A 218      16.616 276.037  95.045 
ATOM   4482  N1   DT A 218      17.258 275.593  96.313 
ATOM   4483  C2   DT A 218      16.427 275.154  97.316 
ATOM   4484  O2   DT A 218      15.213 275.118  97.202 
ATOM   4485  N3   DT A 218      17.057 274.752  98.476 
ATOM   4486  C4   DT A 218      18.417 274.751  98.711 
ATOM   4487  O4   DT A 218      18.866 274.367  99.794 
ATOM   4488  C5   DT A 218      19.207 275.228  97.601 
ATOM   4489  C7   DT A 218      20.698 275.261  97.773 
ATOM   4490  C6   DT A 218      18.621 275.626  96.461 
ATOM   4491  P    DC A 219      15.035 278.936  92.357 
ATOM   4492  OP1  DC A 219      14.772 278.726  90.916 
ATOM   4493  OP2  DC A 219      16.097 279.912  92.688 
ATOM   4494  O5'  DC A 219      13.678 279.347  93.097 
ATOM   4495  C5'  DC A 219      12.796 278.309  93.564 
ATOM   4496  C4'  DC A 219      12.297 278.640  94.957 
ATOM   4497  O4'  DC A 219      13.188 278.145  95.997 
ATOM   4498  C3'  DC A 219      12.151 280.128  95.275 
ATOM   4499  O3'  DC A 219      11.005 280.312  96.098 
ATOM   4500  C2'  DC A 219      13.396 280.474  96.091 
ATOM   4501  C1'  DC A 219      13.423 279.195  96.923 
ATOM   4502  N1   DC A 219      14.730 278.940  97.589 
ATOM   4503  C2   DC A 219      14.714 278.333  98.841 
ATOM   4504  O2   DC A 219      13.625 278.031  99.344 
ATOM   4505  N3   DC A 219      15.896 278.093  99.466 
ATOM   4506  C4   DC A 219      17.054 278.434  98.888 
ATOM   4507  N4   DC A 219      18.180 278.179  99.537 
ATOM   4508  C5   DC A 219      17.093 279.061  97.600 
ATOM   4509  C6   DC A 219      15.901 279.292  96.992 
ATOM   4510  P    DA A 220      10.067 281.585  95.849 
ATOM   4511  OP1  DA A 220       9.108 281.288  94.761 
ATOM   4512  OP2  DA A 220      10.905 282.790  95.664 
ATOM   4513  O5'  DA A 220       9.288 281.681  97.243 
ATOM   4514  C5'  DA A 220       9.044 280.474  97.991 
ATOM   4515  C4'  DA A 220       9.335 280.708  99.460 
ATOM   4516  O4'  DA A 220      10.730 280.457  99.797 
ATOM   4517  C3'  DA A 220       9.082 282.126  99.971 
ATOM   4518  O3'  DA A 220       8.567 282.053 101.295 
ATOM   4519  C2'  DA A 220      10.466 282.772 100.024 
ATOM   4520  C1'  DA A 220      11.210 281.553 100.561 
ATOM   4521  N9   DA A 220      12.687 281.627 100.387 
ATOM   4522  C8   DA A 220      13.393 282.191  99.364 
ATOM   4523  N7   DA A 220      14.680 282.096  99.499 
ATOM   4524  C5   DA A 220      14.841 281.417 100.699 
ATOM   4525  C6   DA A 220      15.980 281.001 101.407 
ATOM   4526  N6   DA A 220      17.234 281.218 100.985 
ATOM   4527  N1   DA A 220      15.785 280.351 102.569 
ATOM   4528  C2   DA A 220      14.537 280.137 102.984 
ATOM   4529  N3   DA A 220      13.402 280.477 102.412 
ATOM   4530  C4   DA A 220      13.626 281.127 101.251 
ATOM   4531  P    DG A 221       7.406 283.065 101.732 
ATOM   4532  OP1  DG A 221       6.094 282.529 101.306 
ATOM   4533  OP2  DG A 221       7.734 284.429 101.263 
ATOM   4534  O5'  DG A 221       7.519 283.004 103.328 
ATOM   4535  C5'  DG A 221       7.982 281.791 103.949 
ATOM   4536  C4'  DG A 221       8.975 282.117 105.047 
ATOM   4537  O4'  DG A 221      10.341 282.208 104.551 
ATOM   4538  C3'  DG A 221       8.756 283.446 105.769 
ATOM   4539  O3'  DG A 221       9.079 283.282 107.145 
ATOM   4540  C2'  DG A 221       9.773 284.399 105.142 
ATOM   4541  C1'  DG A 221      10.922 283.400 105.056 
ATOM   4542  N9   DG A 221      12.008 283.815 104.125 
ATOM   4543  C8   DG A 221      11.921 284.515 102.941 
ATOM   4544  N7   DG A 221      13.076 284.721 102.356 
ATOM   4545  C5   DG A 221      13.993 284.117 103.214 
ATOM   4546  C6   DG A 221      15.406 284.012 103.114 
ATOM   4547  O6   DG A 221      16.149 284.438 102.234 
ATOM   4548  N1   DG A 221      15.945 283.317 104.205 
ATOM   4549  C2   DG A 221      15.217 282.791 105.254 
ATOM   4550  N2   DG A 221      15.919 282.161 106.199 
ATOM   4551  N3   DG A 221      13.891 282.889 105.346 
ATOM   4552  C4   DG A 221      13.353 283.562 104.296 
ATOM   4553  P    DG A 222       8.169 284.001 108.248 
ATOM   4554  OP1  DG A 222       6.984 283.164 108.535 
ATOM   4555  OP2  DG A 222       7.894 285.394 107.831 
ATOM   4556  O5'  DG A 222       9.148 284.003 109.513 
ATOM   4557  C5'  DG A 222      10.115 282.945 109.648 
ATOM   4558  C4'  DG A 222      11.454 283.518 110.069 
ATOM   4559  O4'  DG A 222      12.271 283.916 108.931 
ATOM   4560  C3'  DG A 222      11.397 284.773 110.939 
ATOM   4561  O3'  DG A 222      12.447 284.718 111.898 
ATOM   4562  C2'  DG A 222      11.678 285.925 109.976 
ATOM   4563  C1'  DG A 222      12.770 285.223 109.174 
ATOM   4564  N9   DG A 222      13.053 285.862 107.859 
ATOM   4565  C8   DG A 222      12.188 286.496 106.994 
ATOM   4566  N7   DG A 222      12.760 286.955 105.908 
ATOM   4567  C5   DG A 222      14.099 286.602 106.064 
ATOM   4568  C6   DG A 222      15.211 286.829 105.212 
ATOM   4569  O6   DG A 222      15.241 287.399 104.124 
ATOM   4570  N1   DG A 222      16.390 286.303 105.755 
ATOM   4571  C2   DG A 222      16.484 285.643 106.965 
ATOM   4572  N2   DG A 222      17.701 285.215 107.307 
ATOM   4573  N3   DG A 222      15.441 285.429 107.765 
ATOM   4574  C4   DG A 222      14.289 285.934 107.252 
ATOM   4575  P    DC A 223      12.165 285.227 113.388 
ATOM   4576  OP1  DC A 223      11.535 284.140 114.173 
ATOM   4577  OP2  DC A 223      11.424 286.507 113.344 
ATOM   4578  O5'  DC A 223      13.651 285.484 113.921 
ATOM   4579  C5'  DC A 223      14.729 284.686 113.396 
ATOM   4580  C4'  DC A 223      15.925 285.566 113.093 
ATOM   4581  O4'  DC A 223      15.880 286.121 111.748 
ATOM   4582  C3'  DC A 223      16.095 286.791 113.992 
ATOM   4583  O3'  DC A 223      17.482 287.004 114.223 
ATOM   4584  C2'  DC A 223      15.556 287.957 113.163 
ATOM   4585  C1'  DC A 223      16.146 287.513 111.829 
ATOM   4586  N1   DC A 223      15.522 288.173 110.649 
ATOM   4587  C2   DC A 223      16.337 288.452 109.555 
ATOM   4588  O2   DC A 223      17.533 288.143 109.608 
ATOM   4589  N3   DC A 223      15.788 289.055 108.468 
ATOM   4590  C4   DC A 223      14.487 289.374 108.450 
ATOM   4591  N4   DC A 223      13.998 289.959 107.369 
ATOM   4592  C5   DC A 223      13.632 289.096 109.566 
ATOM   4593  C6   DC A 223      14.200 288.494 110.641 
ATOM   4594  P    DT A 224      17.966 287.463 115.678 
ATOM   4595  OP1  DT A 224      18.111 286.276 116.549 
ATOM   4596  OP2  DT A 224      17.075 288.532 116.182 
ATOM   4597  O5'  DT A 224      19.409 288.073 115.353 
ATOM   4598  C5'  DT A 224      20.160 287.540 114.247 
ATOM   4599  C4'  DT A 224      20.780 288.670 113.450 
ATOM   4600  O4'  DT A 224      19.890 289.171 112.411 
ATOM   4601  C3'  DT A 224      21.157 289.918 114.247 
ATOM   4602  O3'  DT A 224      22.363 290.456 113.718 
ATOM   4603  C2'  DT A 224      20.023 290.908 113.974 
ATOM   4604  C1'  DT A 224      19.862 290.587 112.491 
ATOM   4605  N1   DT A 224      18.572 291.058 111.913 
ATOM   4606  C2   DT A 224      18.592 291.488 110.609 
ATOM   4607  O2   DT A 224      19.602 291.497 109.928 
ATOM   4608  N3   DT A 224      17.377 291.918 110.107 
ATOM   4609  C4   DT A 224      16.177 291.950 110.787 
ATOM   4610  O4   DT A 224      15.154 292.357 110.231 
ATOM   4611  C5   DT A 224      16.257 291.479 112.149 
ATOM   4612  C7   DT A 224      14.995 291.482 112.961 
ATOM   4613  C6   DT A 224      17.425 291.057 112.662 
ATOM   4614  P    DA A 225      23.456 291.047 114.726 
ATOM   4615  OP1  DA A 225      24.299 289.945 115.245 
ATOM   4616  OP2  DA A 225      22.790 291.887 115.744 
ATOM   4617  O5'  DA A 225      24.321 291.971 113.749 
ATOM   4618  C5'  DA A 225      24.433 291.606 112.360 
ATOM   4619  C4'  DA A 225      24.264 292.833 111.486 
ATOM   4620  O4'  DA A 225      22.870 293.090 111.152 
ATOM   4621  C3'  DA A 225      24.747 294.152 112.090 
ATOM   4622  O3'  DA A 225      25.322 294.947 111.060 
ATOM   4623  C2'  DA A 225      23.474 294.841 112.581 
ATOM   4624  C1'  DA A 225      22.597 294.462 111.392 
ATOM   4625  N9   DA A 225      21.138 294.604 111.655 
ATOM   4626  C8   DA A 225      20.461 294.391 112.822 
ATOM   4627  N7   DA A 225      19.184 294.602 112.733 
ATOM   4628  C5   DA A 225      18.999 294.981 111.411 
ATOM   4629  C6   DA A 225      17.854 295.342 110.681 
ATOM   4630  N6   DA A 225      16.622 295.381 111.208 
ATOM   4631  N1   DA A 225      18.023 295.663 109.385 
ATOM   4632  C2   DA A 225      19.248 295.622 108.867 
ATOM   4633  N3   DA A 225      20.385 295.302 109.447 
ATOM   4634  C4   DA A 225      20.189 294.986 110.743 
ATOM   4635  P    DA A 226      26.640 295.798 111.382 
ATOM   4636  OP1  DA A 226      27.834 294.936 111.240 
ATOM   4637  OP2  DA A 226      26.483 296.480 112.685 
ATOM   4638  O5'  DA A 226      26.612 296.880 110.203 
ATOM   4639  C5'  DA A 226      26.017 296.522 108.942 
ATOM   4640  C4'  DA A 226      25.147 297.657 108.438 
ATOM   4641  O4'  DA A 226      23.781 297.572 108.937 
ATOM   4642  C3'  DA A 226      25.595 299.064 108.832 
ATOM   4643  O3'  DA A 226      25.333 299.951 107.751 
ATOM   4644  C2'  DA A 226      24.691 299.445 110.004 
ATOM   4645  C1'  DA A 226      23.407 298.846 109.438 
ATOM   4646  N9   DA A 226      22.338 298.647 110.457 
ATOM   4647  C8   DA A 226      22.474 298.306 111.772 
ATOM   4648  N7   DA A 226      21.348 298.208 112.408 
ATOM   4649  C5   DA A 226      20.394 298.506 111.445 
ATOM   4650  C6   DA A 226      18.991 298.573 111.489 
ATOM   4651  N6   DA A 226      18.274 298.332 112.596 
ATOM   4652  N1   DA A 226      18.351 298.897 110.351 
ATOM   4653  C2   DA A 226      19.069 299.135 109.254 
ATOM   4654  N3   DA A 226      20.373 299.103 109.093 
ATOM   4655  C4   DA A 226      20.991 298.776 110.247 
ATOM   4656  P    DT A 227      26.398 301.094 107.408 
ATOM   4657  OP1  DT A 227      27.468 300.534 106.551 
ATOM   4658  OP2  DT A 227      26.845 301.747 108.658 
ATOM   4659  O5'  DT A 227      25.506 302.114 106.558 
ATOM   4660  C5'  DT A 227      24.406 301.600 105.783 
ATOM   4661  C4'  DT A 227      23.190 302.488 105.956 
ATOM   4662  O4'  DT A 227      22.375 302.095 107.097 
ATOM   4663  C3'  DT A 227      23.477 303.969 106.202 
ATOM   4664  O3'  DT A 227      22.488 304.746 105.539 
ATOM   4665  C2'  DT A 227      23.307 304.152 107.710 
ATOM   4666  C1'  DT A 227      22.081 303.256 107.859 
ATOM   4667  N1   DT A 227      21.816 302.833 109.263 
ATOM   4668  C2   DT A 227      20.502 302.691 109.636 
ATOM   4669  O2   DT A 227      19.570 302.895 108.875 
ATOM   4670  N3   DT A 227      20.294 302.299 110.944 
ATOM   4671  C4   DT A 227      21.270 302.042 111.886 
ATOM   4672  O4   DT A 227      20.962 301.697 113.028 
ATOM   4673  C5   DT A 227      22.618 302.218 111.401 
ATOM   4674  C7   DT A 227      23.741 301.959 112.362 
ATOM   4675  C6   DT A 227      22.848 302.599 110.133 
ATOM   4676  P    DG A 228      22.926 306.100 104.806 
ATOM   4677  OP1  DG A 228      23.437 305.790 103.452 
ATOM   4678  OP2  DG A 228      23.837 306.866 105.685 
ATOM   4679  O5'  DG A 228      21.525 306.864 104.690 
ATOM   4680  C5'  DG A 228      20.315 306.091 104.574 
ATOM   4681  C4'  DG A 228      19.241 306.672 105.472 
ATOM   4682  O4'  DG A 228      19.287 306.122 106.820 
ATOM   4683  C3'  DG A 228      19.300 308.184 105.689 
ATOM   4684  O3'  DG A 228      17.974 308.692 105.753 
ATOM   4685  C2'  DG A 228      19.952 308.353 107.062 
ATOM   4686  C1'  DG A 228      19.227 307.197 107.745 
ATOM   4687  N9   DG A 228      19.869 306.753 109.013 
ATOM   4688  C8   DG A 228      21.206 306.714 109.346 
ATOM   4689  N7   DG A 228      21.443 306.267 110.555 
ATOM   4690  C5   DG A 228      20.172 305.990 111.060 
ATOM   4691  C6   DG A 228      19.784 305.480 112.325 
ATOM   4692  O6   DG A 228      20.491 305.161 113.277 
ATOM   4693  N1   DG A 228      18.391 305.352 112.420 
ATOM   4694  C2   DG A 228      17.492 305.675 111.422 
ATOM   4695  N2   DG A 228      16.202 305.480 111.709 
ATOM   4696  N3   DG A 228      17.858 306.153 110.235 
ATOM   4697  C4   DG A 228      19.206 306.283 110.127 
ATOM   4698  P    DT A 229      17.646 310.096 105.057 
ATOM   4699  OP1  DT A 229      17.383 309.886 103.615 
ATOM   4700  OP2  DT A 229      18.708 311.073 105.388 
ATOM   4701  O5'  DT A 229      16.289 310.507 105.797 
ATOM   4702  C5'  DT A 229      15.407 309.469 106.264 
ATOM   4703  C4'  DT A 229      14.908 309.800 107.657 
ATOM   4704  O4'  DT A 229      15.798 309.305 108.697 
ATOM   4705  C3'  DT A 229      14.762 311.288 107.975 
ATOM   4706  O3'  DT A 229      13.616 311.472 108.798 
ATOM   4707  C2'  DT A 229      16.007 311.634 108.791 
ATOM   4708  C1'  DT A 229      16.034 310.355 109.623 
ATOM   4709  N1   DT A 229      17.341 310.101 110.289 
ATOM   4710  C2   DT A 229      17.308 309.500 111.524 
ATOM   4711  O2   DT A 229      16.271 309.178 112.077 
ATOM   4712  N3   DT A 229      18.540 309.281 112.111 
ATOM   4713  C4   DT A 229      19.770 309.605 111.577 
ATOM   4714  O4   DT A 229      20.807 309.359 112.197 
ATOM   4715  C5   DT A 229      19.702 310.231 110.277 
ATOM   4716  C7   DT A 229      20.998 310.616 109.625 
ATOM   4717  C6   DT A 229      18.519 310.456 109.684 
ATOM   4718  P    DC A 230      12.678 312.745 108.548 
ATOM   4719  OP1  DC A 230      11.719 312.449 107.461 
ATOM   4720  OP2  DC A 230      13.516 313.950 108.364 
ATOM   4721  O5'  DC A 230      11.899 312.841 109.943 
ATOM   4722  C5'  DC A 230      11.655 311.635 110.691 
ATOM   4723  C4'  DC A 230      11.946 311.868 112.160 
ATOM   4724  O4'  DC A 230      13.341 311.618 112.497 
ATOM   4725  C3'  DC A 230      11.693 313.286 112.671 
ATOM   4726  O3'  DC A 230      11.178 313.214 113.995 
ATOM   4727  C2'  DC A 230      13.077 313.932 112.724 
ATOM   4728  C1'  DC A 230      13.821 312.713 113.261 
ATOM   4729  N1   DC A 230      15.298 312.787 113.087 
ATOM   4730  C2   DC A 230      16.098 312.218 114.076 
ATOM   4731  O2   DC A 230      15.554 311.681 115.047 
ATOM   4732  N3   DC A 230      17.447 312.276 113.936 
ATOM   4733  C4   DC A 230      17.998 312.867 112.868 
ATOM   4734  N4   DC A 230      19.319 312.898 112.777 
ATOM   4735  C5   DC A 230      17.194 313.459 111.840 
ATOM   4736  C6   DC A 230      15.847 313.391 111.999 
ATOM   4737  P    DG A 231      10.017 314.225 114.432 
ATOM   4738  OP1  DG A 231       8.705 313.689 114.006 
ATOM   4739  OP2  DG A 231      10.345 315.589 113.963 
ATOM   4740  O5'  DG A 231      10.130 314.165 116.028 
ATOM   4741  C5'  DG A 231      10.593 312.951 116.649 
ATOM   4742  C4'  DG A 231      11.586 313.277 117.747 
ATOM   4743  O4'  DG A 231      12.952 313.368 117.251 
ATOM   4744  C3'  DG A 231      11.367 314.606 118.469 
ATOM   4745  O3'  DG A 231      11.690 314.442 119.845 
ATOM   4746  C2'  DG A 231      12.384 315.560 117.842 
ATOM   4747  C1'  DG A 231      13.533 314.560 117.756 
ATOM   4748  N9   DG A 231      14.619 314.976 116.825 
ATOM   4749  C8   DG A 231      14.532 315.675 115.641 
ATOM   4750  N7   DG A 231      15.687 315.881 115.056 
ATOM   4751  C5   DG A 231      16.604 315.277 115.914 
ATOM   4752  C6   DG A 231      18.017 315.172 115.814 
ATOM   4753  O6   DG A 231      18.760 315.598 114.934 
ATOM   4754  N1   DG A 231      18.556 314.477 116.905 
ATOM   4755  C2   DG A 231      17.828 313.951 117.954 
ATOM   4756  N2   DG A 231      18.530 313.321 118.899 
ATOM   4757  N3   DG A 231      16.502 314.049 118.046 
ATOM   4758  C4   DG A 231      15.964 314.722 116.996 
ATOM   4759  P    DT A 232      10.780 315.162 120.947 
ATOM   4760  OP1  DT A 232       9.595 314.324 121.235 
ATOM   4761  OP2  DT A 232      10.505 316.554 120.531 
ATOM   4762  O5'  DT A 232      11.759 315.163 122.213 
ATOM   4763  C5'  DT A 232      12.726 314.105 122.348 
ATOM   4764  C4'  DT A 232      14.065 314.678 122.769 
ATOM   4765  O4'  DT A 232      14.882 315.077 121.631 
ATOM   4766  C3'  DT A 232      14.008 315.933 123.639 
ATOM   4767  O3'  DT A 232      15.058 315.878 124.597 
ATOM   4768  C2'  DT A 232      14.289 317.085 122.676 
ATOM   4769  C1'  DT A 232      15.381 316.383 121.874 
ATOM   4770  N1   DT A 232      15.664 317.022 120.559 
ATOM   4771  C2   DT A 232      16.965 316.993 120.117 
ATOM   4772  O2   DT A 232      17.869 316.475 120.750 
ATOM   4773  N3   DT A 232      17.189 317.596 118.894 
ATOM   4774  C4   DT A 232      16.243 318.209 118.098 
ATOM   4775  O4   DT A 232      16.565 318.715 117.021 
ATOM   4776  C5   DT A 232      14.908 318.188 118.647 
ATOM   4777  C7   DT A 232      13.819 318.835 117.842 
ATOM   4778  C6   DT A 232      14.662 317.610 119.832 
ATOM   4779  P    DC A 233      14.776 316.387 126.088 
ATOM   4780  OP1  DC A 233      14.146 315.300 126.872 
ATOM   4781  OP2  DC A 233      14.035 317.667 126.044 
ATOM   4782  O5'  DC A 233      16.262 316.644 126.621 
ATOM   4783  C5'  DC A 233      17.340 315.846 126.096 
ATOM   4784  C4'  DC A 233      18.536 316.726 125.793 
ATOM   4785  O4'  DC A 233      18.491 317.281 124.448 
ATOM   4786  C3'  DC A 233      18.706 317.951 126.692 
ATOM   4787  O3'  DC A 233      20.093 318.164 126.923 
ATOM   4788  C2'  DC A 233      18.167 319.117 125.863 
ATOM   4789  C1'  DC A 233      18.757 318.673 124.529 
ATOM   4790  N1   DC A 233      18.133 319.333 123.348 
ATOM   4791  C2   DC A 233      18.948 319.612 122.255 
ATOM   4792  O2   DC A 233      20.144 319.303 122.308 
ATOM   4793  N3   DC A 233      18.399 320.215 121.168 
ATOM   4794  C4   DC A 233      17.098 320.534 121.150 
ATOM   4795  N4   DC A 233      16.609 321.120 120.068 
ATOM   4796  C5   DC A 233      16.243 320.256 122.266 
ATOM   4797  C6   DC A 233      16.811 319.654 123.341 
ATOM   4798  P    DT A 234      20.577 318.623 128.378 
ATOM   4799  OP1  DT A 234      20.722 317.436 129.249 
ATOM   4800  OP2  DT A 234      19.686 319.693 128.882 
ATOM   4801  O5'  DT A 234      22.019 319.234 128.053 
ATOM   4802  C5'  DT A 234      22.771 318.700 126.947 
ATOM   4803  C4'  DT A 234      23.391 319.830 126.150 
ATOM   4804  O4'  DT A 234      22.501 320.331 125.111 
ATOM   4805  C3'  DT A 234      23.768 321.079 126.946 
ATOM   4806  O3'  DT A 234      24.974 321.616 126.418 
ATOM   4807  C2'  DT A 234      22.634 322.068 126.674 
ATOM   4808  C1'  DT A 234      22.473 321.748 125.191 
ATOM   4809  N1   DT A 234      21.183 322.218 124.613 
ATOM   4810  C2   DT A 234      21.202 322.648 123.309 
ATOM   4811  O2   DT A 234      22.213 322.657 122.628 
ATOM   4812  N3   DT A 234      19.988 323.078 122.807 
ATOM   4813  C4   DT A 234      18.788 323.111 123.487 
ATOM   4814  O4   DT A 234      17.765 323.517 122.931 
ATOM   4815  C5   DT A 234      18.868 322.640 124.849 
ATOM   4816  C7   DT A 234      17.606 322.642 125.660 
ATOM   4817  C6   DT A 234      20.036 322.217 125.362 
ATOM   4818  P    DG A 235      26.067 322.207 127.426 
ATOM   4819  OP1  DG A 235      26.910 321.105 127.944 
ATOM   4820  OP2  DG A 235      25.401 323.048 128.444 
ATOM   4821  O5'  DG A 235      26.932 323.132 126.448 
ATOM   4822  C5'  DG A 235      27.044 322.766 125.060 
ATOM   4823  C4'  DG A 235      26.875 323.993 124.186 
ATOM   4824  O4'  DG A 235      25.481 324.250 123.852 
ATOM   4825  C3'  DG A 235      27.358 325.312 124.790 
ATOM   4826  O3'  DG A 235      27.933 326.107 123.760 
ATOM   4827  C2'  DG A 235      26.085 326.002 125.281 
ATOM   4828  C1'  DG A 235      25.208 325.622 124.092 
ATOM   4829  N9   DG A 235      23.749 325.764 124.355 
ATOM   4830  C8   DG A 235      23.050 325.555 125.523 
ATOM   4831  N7   DG A 235      21.761 325.770 125.420 
ATOM   4832  C5   DG A 235      21.594 326.149 124.089 
ATOM   4833  C6   DG A 235      20.418 326.509 123.381 
ATOM   4834  O6   DG A 235      19.261 326.568 123.791 
ATOM   4835  N1   DG A 235      20.700 326.824 122.044 
ATOM   4836  C2   DG A 235      21.954 326.795 121.468 
ATOM   4837  N2   DG A 235      22.014 327.130 120.177 
ATOM   4838  N3   DG A 235      23.058 326.457 122.133 
ATOM   4839  C4   DG A 235      22.801 326.149 123.430 
ATOM   4840  P    DT A 236      29.251 326.958 124.082 
ATOM   4841  OP1  DT A 236      30.445 326.096 123.940 
ATOM   4842  OP2  DT A 236      29.094 327.640 125.385 
ATOM   4843  O5'  DT A 236      29.223 328.040 122.903 
ATOM   4844  C5'  DT A 236      28.628 327.682 121.642 
ATOM   4845  C4'  DT A 236      27.758 328.817 121.138 
ATOM   4846  O4'  DT A 236      26.392 328.732 121.637 
ATOM   4847  C3'  DT A 236      28.206 330.224 121.532 
ATOM   4848  O3'  DT A 236      27.944 331.111 120.451 
ATOM   4849  C2'  DT A 236      27.302 330.606 122.704 
ATOM   4850  C1'  DT A 236      26.018 330.006 122.138 
ATOM   4851  N1   DT A 236      24.949 329.807 123.157 
ATOM   4852  C2   DT A 236      23.651 329.984 122.745 
ATOM   4853  O2   DT A 236      23.354 330.290 121.603 
ATOM   4854  N3   DT A 236      22.689 329.792 123.717 
ATOM   4855  C4   DT A 236      22.912 329.445 125.034 
ATOM   4856  O4   DT A 236      21.969 329.301 125.813 
ATOM   4857  C5   DT A 236      24.308 329.282 125.371 
ATOM   4858  C7   DT A 236      24.639 328.905 126.786 
ATOM   4859  C6   DT A 236      25.263 329.463 124.446 
ATOM   4860  P    DA A 237      29.009 332.254 120.108 
ATOM   4861  OP1  DA A 237      30.079 331.694 119.250 
ATOM   4862  OP2  DA A 237      29.456 332.907 121.358 
ATOM   4863  O5'  DA A 237      28.117 333.274 119.258 
ATOM   4864  C5'  DA A 237      27.017 332.760 118.483 
ATOM   4865  C4'  DA A 237      25.801 333.648 118.656 
ATOM   4866  O4'  DA A 237      24.986 333.255 119.797 
ATOM   4867  C3'  DA A 237      26.088 335.129 118.902 
ATOM   4868  O3'  DA A 237      25.099 335.906 118.239 
ATOM   4869  C2'  DA A 237      25.918 335.312 120.410 
ATOM   4870  C1'  DA A 237      24.692 334.416 120.559 
ATOM   4871  N9   DA A 237      24.427 333.993 121.963 
ATOM   4872  C8   DA A 237      25.329 333.721 122.952 
ATOM   4873  N7   DA A 237      24.785 333.375 124.077 
ATOM   4874  C5   DA A 237      23.421 333.420 123.817 
ATOM   4875  C6   DA A 237      22.297 333.156 124.616 
ATOM   4876  N6   DA A 237      22.372 332.777 125.899 
ATOM   4877  N1   DA A 237      21.086 333.298 124.044 
ATOM   4878  C2   DA A 237      21.017 333.674 122.768 
ATOM   4879  N3   DA A 237      21.992 333.946 121.929 
ATOM   4880  C4   DA A 237      23.193 333.798 122.526 
ATOM   4881  P    DT A 238      25.537 337.261 117.506 
ATOM   4882  OP1  DT A 238      26.048 336.950 116.152 
ATOM   4883  OP2  DT A 238      26.448 338.026 118.385 
ATOM   4884  O5'  DT A 238      24.136 338.025 117.390 
ATOM   4885  C5'  DT A 238      22.926 337.251 117.274 
ATOM   4886  C4'  DT A 238      21.852 337.832 118.172 
ATOM   4887  O4'  DT A 238      21.898 337.282 119.520 
ATOM   4888  C3'  DT A 238      21.911 339.344 118.389 
ATOM   4889  O3'  DT A 238      20.585 339.852 118.453 
ATOM   4890  C2'  DT A 238      22.563 339.513 119.762 
ATOM   4891  C1'  DT A 238      21.838 338.357 120.445 
ATOM   4892  N1   DT A 238      22.480 337.913 121.713 
ATOM   4893  C2   DT A 238      21.649 337.475 122.716 
ATOM   4894  O2   DT A 238      20.435 337.439 122.602 
ATOM   4895  N3   DT A 238      22.279 337.072 123.876 
ATOM   4896  C4   DT A 238      23.639 337.072 124.111 
ATOM   4897  O4   DT A 238      24.088 336.687 125.194 
ATOM   4898  C5   DT A 238      24.429 337.549 123.001 
ATOM   4899  C7   DT A 238      25.920 337.581 123.173 
ATOM   4900  C6   DT A 238      23.843 337.947 121.861 
ATOM   4901  P    DA A 239      20.257 341.257 117.757 
ATOM   4902  OP1  DA A 239      19.994 341.046 116.315 
ATOM   4903  OP2  DA A 239      21.319 342.233 118.088 
ATOM   4904  O5'  DA A 239      18.900 341.667 118.497 
ATOM   4905  C5'  DA A 239      18.018 340.629 118.964 
ATOM   4906  C4'  DA A 239      17.519 340.960 120.357 
ATOM   4907  O4'  DA A 239      18.409 340.465 121.397 
ATOM   4908  C3'  DA A 239      17.373 342.448 120.675 
ATOM   4909  O3'  DA A 239      16.227 342.632 121.497 
ATOM   4910  C2'  DA A 239      18.618 342.794 121.491 
ATOM   4911  C1'  DA A 239      18.645 341.515 122.323 
ATOM   4912  N9   DA A 239      19.952 341.261 122.989 
ATOM   4913  C8   DA A 239      21.207 341.548 122.533 
ATOM   4914  N7   DA A 239      22.155 341.204 123.348 
ATOM   4915  C5   DA A 239      21.481 340.645 124.426 
ATOM   4916  C6   DA A 239      21.926 340.083 125.634 
ATOM   4917  N6   DA A 239      23.219 339.988 125.972 
ATOM   4918  N1   DA A 239      20.990 339.622 126.484 
ATOM   4919  C2   DA A 239      19.707 339.720 126.142 
ATOM   4920  N3   DA A 239      19.174 340.222 125.049 
ATOM   4921  C4   DA A 239      20.132 340.677 124.215 
ATOM   4922  P    DG A 240      15.289 343.905 121.248 
ATOM   4923  OP1  DG A 240      14.330 343.609 120.161 
ATOM   4924  OP2  DG A 240      16.127 345.110 121.064 
ATOM   4925  O5'  DG A 240      14.510 344.001 122.643 
ATOM   4926  C5'  DG A 240      14.266 342.795 123.391 
ATOM   4927  C4'  DG A 240      14.557 343.029 124.860 
ATOM   4928  O4'  DG A 240      15.952 342.778 125.197 
ATOM   4929  C3'  DG A 240      14.304 344.447 125.371 
ATOM   4930  O3'  DG A 240      13.789 344.374 126.695 
ATOM   4931  C2'  DG A 240      15.688 345.092 125.424 
ATOM   4932  C1'  DG A 240      16.432 343.873 125.961 
ATOM   4933  N9   DG A 240      17.909 343.947 125.787 
ATOM   4934  C8   DG A 240      18.639 344.512 124.764 
ATOM   4935  N7   DG A 240      19.937 344.407 124.913 
ATOM   4936  C5   DG A 240      20.078 343.726 126.120 
ATOM   4937  C6   DG A 240      21.251 343.320 126.809 
ATOM   4938  O6   DG A 240      22.425 343.480 126.489 
ATOM   4939  N1   DG A 240      20.938 342.654 128.002 
ATOM   4940  C2   DG A 240      19.661 342.412 128.468 
ATOM   4941  N2   DG A 240      19.575 341.759 129.630 
ATOM   4942  N3   DG A 240      18.561 342.792 127.821 
ATOM   4943  C4   DG A 240      18.847 343.440 126.662 
ATOM   4944  P    DT A 241      12.628 345.386 127.132 
ATOM   4945  OP1  DT A 241      11.316 344.849 126.706 
ATOM   4946  OP2  DT A 241      12.956 346.750 126.663 
ATOM   4947  O5'  DT A 241      12.741 345.325 128.728 
ATOM   4948  C5'  DT A 241      13.204 344.111 129.349 
ATOM   4949  C4'  DT A 241      14.197 344.437 130.447 
ATOM   4950  O4'  DT A 241      15.563 344.528 129.951 
ATOM   4951  C3'  DT A 241      13.978 345.766 131.169 
ATOM   4952  O3'  DT A 241      14.301 345.602 132.545 
ATOM   4953  C2'  DT A 241      14.995 346.720 130.542 
ATOM   4954  C1'  DT A 241      16.144 345.721 130.456 
ATOM   4955  N1   DT A 241      17.230 346.136 129.525 
ATOM   4956  C2   DT A 241      18.515 345.789 129.867 
ATOM   4957  O2   DT A 241      18.786 345.169 130.881 
ATOM   4958  N3   DT A 241      19.496 346.191 128.981 
ATOM   4959  C4   DT A 241      19.301 346.894 127.810 
ATOM   4960  O4   DT A 241      20.259 347.199 127.096 
ATOM   4961  C5   DT A 241      17.920 347.213 127.535 
ATOM   4962  C7   DT A 241      17.619 347.977 126.280 
ATOM   4963  C6   DT A 241      16.946 346.834 128.380 
ATOM   4964  P    DG A 242      13.391 346.322 133.647 
ATOM   4965  OP1  DG A 242      12.206 345.484 133.935 
ATOM   4966  OP2  DG A 242      13.116 347.715 133.231 
ATOM   4967  O5'  DG A 242      14.370 346.323 134.913 
ATOM   4968  C5'  DG A 242      15.337 345.265 135.048 
ATOM   4969  C4'  DG A 242      16.676 345.838 135.469 
ATOM   4970  O4'  DG A 242      17.493 346.237 134.331 
ATOM   4971  C3'  DG A 242      16.619 347.093 136.339 
ATOM   4972  O3'  DG A 242      17.669 347.038 137.297 
ATOM   4973  C2'  DG A 242      16.900 348.246 135.376 
ATOM   4974  C1'  DG A 242      17.992 347.543 134.574 
ATOM   4975  N9   DG A 242      18.275 348.182 133.259 
ATOM   4976  C8   DG A 242      17.410 348.816 132.394 
ATOM   4977  N7   DG A 242      17.982 349.276 131.308 
ATOM   4978  C5   DG A 242      19.321 348.922 131.464 
ATOM   4979  C6   DG A 242      20.432 349.149 130.612 
ATOM   4980  O6   DG A 242      20.463 349.719 129.524 
ATOM   4981  N1   DG A 242      21.612 348.623 131.155 
ATOM   4982  C2   DG A 242      21.706 347.963 132.365 
ATOM   4983  N2   DG A 242      22.923 347.535 132.707 
ATOM   4984  N3   DG A 242      20.663 347.749 133.165 
ATOM   4985  C4   DG A 242      19.511 348.254 132.651 
ATOM   4986  P    DT A 243      17.387 347.547 138.788 
ATOM   4987  OP1  DT A 243      16.757 346.460 139.572 
ATOM   4988  OP2  DT A 243      16.646 348.828 138.744 
ATOM   4989  O5'  DT A 243      18.873 347.805 139.321 
ATOM   4990  C5'  DT A 243      19.951 347.006 138.796 
ATOM   4991  C4'  DT A 243      21.147 347.886 138.493 
ATOM   4992  O4'  DT A 243      21.102 348.442 137.148 
ATOM   4993  C3'  DT A 243      21.317 349.111 139.392 
ATOM   4994  O3'  DT A 243      22.704 349.324 139.623 
ATOM   4995  C2'  DT A 243      20.778 350.277 138.563 
ATOM   4996  C1'  DT A 243      21.368 349.833 137.229 
ATOM   4997  N1   DT A 243      20.744 350.494 136.048 
ATOM   4998  C2   DT A 243      21.561 350.762 134.977 
ATOM   4999  O2   DT A 243      22.749 350.485 134.962 
ATOM   5000  N3   DT A 243      20.948 351.375 133.902 
ATOM   5001  C4   DT A 243      19.618 351.732 133.812 
ATOM   5002  O4   DT A 243      19.183 352.277 132.796 
ATOM   5003  C5   DT A 243      18.842 351.410 134.986 
ATOM   5004  C7   DT A 243      17.384 351.765 134.971 
ATOM   5005  C6   DT A 243      19.412 350.814 136.046 
ATOM   5006  P    DA A 244      23.188 349.784 141.078 
ATOM   5007  OP1  DA A 244      23.333 348.596 141.949 
ATOM   5008  OP2  DA A 244      22.297 350.853 141.582 
ATOM   5009  O5'  DA A 244      24.630 350.394 140.753 
ATOM   5010  C5'  DA A 244      25.382 349.860 139.647 
ATOM   5011  C4'  DA A 244      26.002 350.990 138.850 
ATOM   5012  O4'  DA A 244      25.112 351.491 137.811 
ATOM   5013  C3'  DA A 244      26.379 352.239 139.646 
ATOM   5014  O3'  DA A 244      27.585 352.777 139.118 
ATOM   5015  C2'  DA A 244      25.245 353.228 139.374 
ATOM   5016  C1'  DA A 244      25.084 352.908 137.891 
ATOM   5017  N9   DA A 244      23.794 353.378 137.313 
ATOM   5018  C8   DA A 244      22.569 353.443 137.913 
ATOM   5019  N7   DA A 244      21.632 353.902 137.144 
ATOM   5020  C5   DA A 244      22.280 354.162 135.944 
ATOM   5021  C6   DA A 244      21.830 354.668 134.714 
ATOM   5022  N6   DA A 244      20.558 355.021 134.480 
ATOM   5023  N1   DA A 244      22.739 354.801 133.729 
ATOM   5024  C2   DA A 244      24.000 354.448 133.968 
ATOM   5025  N3   DA A 244      24.535 353.967 135.068 
ATOM   5026  C4   DA A 244      23.605 353.844 136.038 
ATOM   5027  P    DT A 245      28.678 353.367 140.126 
ATOM   5028  OP1  DT A 245      29.521 352.265 140.644 
ATOM   5029  OP2  DT A 245      28.012 354.208 141.144 
ATOM   5030  O5'  DT A 245      29.543 354.292 139.148 
ATOM   5031  C5'  DT A 245      29.655 353.927 137.760 
ATOM   5032  C4'  DT A 245      29.486 355.154 136.886 
ATOM   5033  O4'  DT A 245      28.092 355.410 136.552 
ATOM   5034  C3'  DT A 245      29.969 356.472 137.490 
ATOM   5035  O3'  DT A 245      30.544 357.267 136.460 
ATOM   5036  C2'  DT A 245      28.696 357.162 137.981 
ATOM   5037  C1'  DT A 245      27.819 356.782 136.792 
ATOM   5038  N1   DT A 245      26.360 356.924 137.054 
ATOM   5039  C2   DT A 245      25.571 357.320 136.001 
ATOM   5040  O2   DT A 245      26.014 357.551 134.890 
ATOM   5041  N3   DT A 245      24.223 357.441 136.283 
ATOM   5042  C4   DT A 245      23.617 357.205 137.500 
ATOM   5043  O4   DT A 245      22.400 357.348 137.630 
ATOM   5044  C5   DT A 245      24.527 356.795 138.542 
ATOM   5045  C7   DT A 245      23.948 356.518 139.899 
ATOM   5046  C6   DT A 245      25.841 356.669 138.297 
ATOM   5047  P    DG A 246      31.862 358.118 136.782 
ATOM   5048  OP1  DG A 246      33.056 357.257 136.640 
ATOM   5049  OP2  DG A 246      31.705 358.801 138.085 
ATOM   5050  O5'  DG A 246      31.834 359.200 135.603 
ATOM   5051  C5'  DG A 246      31.239 358.842 134.342 
ATOM   5052  C4'  DG A 246      30.368 359.977 133.838 
ATOM   5053  O4'  DG A 246      29.003 359.892 134.337 
ATOM   5054  C3'  DG A 246      30.817 361.385 134.232 
ATOM   5055  O3'  DG A 246      30.555 362.271 133.150 
ATOM   5056  C2'  DG A 246      29.913 361.766 135.404 
ATOM   5057  C1'  DG A 246      28.629 361.166 134.838 
ATOM   5058  N9   DG A 246      27.560 360.967 135.857 
ATOM   5059  C8   DG A 246      27.679 360.624 137.186 
ATOM   5060  N7   DG A 246      26.532 360.529 137.817 
ATOM   5061  C5   DG A 246      25.589 360.830 136.835 
ATOM   5062  C6   DG A 246      24.173 360.889 136.915 
ATOM   5063  O6   DG A 246      23.449 360.683 137.886 
ATOM   5064  N1   DG A 246      23.604 361.233 135.682 
ATOM   5065  C2   DG A 246      24.311 361.488 134.522 
ATOM   5066  N2   DG A 246      23.581 361.800 133.449 
ATOM   5067  N3   DG A 246      25.639 361.432 134.447 
ATOM   5068  C4   DG A 246      26.206 361.099 135.636 
ATOM   5069  P    DC A 247      31.620 363.414 132.808 
ATOM   5070  OP1  DC A 247      32.690 362.854 131.950 
ATOM   5071  OP2  DC A 247      32.067 364.067 134.058 
ATOM   5072  O5'  DC A 247      30.728 364.434 131.958 
ATOM   5073  C5'  DC A 247      29.628 363.921 131.183 
ATOM   5074  C4'  DC A 247      28.412 364.808 131.356 
ATOM   5075  O4'  DC A 247      27.597 364.415 132.497 
ATOM   5076  C3'  DC A 247      28.699 366.290 131.602 
ATOM   5077  O3'  DC A 247      27.710 367.066 130.939 
ATOM   5078  C2'  DC A 247      28.529 366.472 133.110 
ATOM   5079  C1'  DC A 247      27.303 365.576 133.259 
ATOM   5080  N1   DC A 247      27.038 365.153 134.663 
ATOM   5081  C2   DC A 247      25.710 365.005 135.057 
ATOM   5082  O2   DC A 247      24.816 365.228 134.233 
ATOM   5083  N3   DC A 247      25.448 364.621 136.332 
ATOM   5084  C4   DC A 247      26.446 364.389 137.194 
ATOM   5085  N4   DC A 247      26.138 364.016 138.427 
ATOM   5086  C5   DC A 247      27.818 364.536 136.809 
ATOM   5087  C6   DC A 247      28.059 364.921 135.530 
ATOM   5088  P    DC A 248      28.148 368.421 130.206 
ATOM   5089  OP1  DC A 248      28.659 368.110 128.852 
ATOM   5090  OP2  DC A 248      29.059 369.187 131.084 
ATOM   5091  O5'  DC A 248      26.747 369.185 130.090 
ATOM   5092  C5'  DC A 248      25.537 368.412 129.974 
ATOM   5093  C4'  DC A 248      24.463 368.992 130.872 
ATOM   5094  O4'  DC A 248      24.509 368.442 132.220 
ATOM   5095  C3'  DC A 248      24.522 370.504 131.089 
ATOM   5096  O3'  DC A 248      23.196 371.013 131.153 
ATOM   5097  C2'  DC A 248      25.174 370.673 132.462 
ATOM   5098  C1'  DC A 248      24.449 369.517 133.145 
ATOM   5099  N1   DC A 248      25.091 369.073 134.413 
ATOM   5100  C2   DC A 248      24.262 368.626 135.439 
ATOM   5101  O2   DC A 248      23.039 368.616 135.256 
ATOM   5102  N3   DC A 248      24.828 368.218 136.604 
ATOM   5103  C4   DC A 248      26.158 368.244 136.762 
ATOM   5104  N4   DC A 248      26.661 367.835 137.917 
ATOM   5105  C5   DC A 248      27.028 368.701 135.720 
ATOM   5106  C6   DC A 248      26.443 369.106 134.564 
ATOM   5107  P    DG A 249      22.868 372.417 130.456 
ATOM   5108  OP1  DG A 249      22.605 372.206 129.015 
ATOM   5109  OP2  DG A 249      23.930 373.393 130.787 
ATOM   5110  O5'  DG A 249      21.511 372.828 131.197 
ATOM   5111  C5'  DG A 249      20.629 371.789 131.664 
ATOM   5112  C4'  DG A 249      20.130 372.120 133.057 
ATOM   5113  O4'  DG A 249      21.020 371.625 134.097 
ATOM   5114  C3'  DG A 249      19.984 373.608 133.374 
ATOM   5115  O3'  DG A 249      18.838 373.792 134.197 
ATOM   5116  C2'  DG A 249      21.229 373.954 134.191 
ATOM   5117  C1'  DG A 249      21.256 372.675 135.022 
ATOM   5118  N9   DG A 249      22.563 372.421 135.689 
ATOM   5119  C8   DG A 249      23.837 372.704 135.244 
ATOM   5120  N7   DG A 249      24.785 372.350 136.078 
ATOM   5121  C5   DG A 249      24.090 371.793 137.151 
ATOM   5122  C6   DG A 249      24.574 371.232 138.361 
ATOM   5123  O6   DG A 249      25.735 371.109 138.742 
ATOM   5124  N1   DG A 249      23.524 370.783 139.174 
ATOM   5125  C2   DG A 249      22.182 370.865 138.859 
ATOM   5126  N2   DG A 249      21.335 370.379 139.769 
ATOM   5127  N3   DG A 249      21.728 371.391 137.723 
ATOM   5128  C4   DG A 249      22.735 371.832 136.923 
ATOM   5129  P    DT A 250      17.900 375.065 133.948 
ATOM   5130  OP1  DT A 250      16.941 374.769 132.861 
ATOM   5131  OP2  DT A 250      18.738 376.270 133.764 
ATOM   5132  O5'  DT A 250      17.121 375.161 135.343 
ATOM   5133  C5'  DT A 250      16.877 373.955 136.091 
ATOM   5134  C4'  DT A 250      17.168 374.189 137.560 
ATOM   5135  O4'  DT A 250      18.563 373.938 137.897 
ATOM   5136  C3'  DT A 250      16.915 375.607 138.071 
ATOM   5137  O3'  DT A 250      16.400 375.534 139.395 
ATOM   5138  C2'  DT A 250      18.299 376.253 138.123 
ATOM   5139  C1'  DT A 250      19.043 375.033 138.661 
ATOM   5140  N1   DT A 250      20.520 375.107 138.487 
ATOM   5141  C2   DT A 250      21.295 374.541 139.471 
ATOM   5142  O2   DT A 250      20.825 373.996 140.454 
ATOM   5143  N3   DT A 250      22.660 374.630 139.275 
ATOM   5144  C4   DT A 250      23.297 375.222 138.204 
ATOM   5145  O4   DT A 250      24.528 375.240 138.138 
ATOM   5146  C5   DT A 250      22.400 375.788 137.224 
ATOM   5147  C7   DT A 250      23.011 376.453 136.026 
ATOM   5148  C6   DT A 250      21.069 375.716 137.389 
ATOM   5149  P    DT A 251      15.239 376.546 139.832 
ATOM   5150  OP1  DT A 251      13.927 376.010 139.406 
ATOM   5151  OP2  DT A 251      15.567 377.910 139.363 
ATOM   5152  O5'  DT A 251      15.352 376.485 141.428 
ATOM   5153  C5'  DT A 251      15.815 375.271 142.049 
ATOM   5154  C4'  DT A 251      16.808 375.597 143.147 
ATOM   5155  O4'  DT A 251      18.174 375.688 142.651 
ATOM   5156  C3'  DT A 251      16.589 376.927 143.869 
ATOM   5157  O3'  DT A 251      16.912 376.762 145.245 
ATOM   5158  C2'  DT A 251      17.606 377.880 143.242 
ATOM   5159  C1'  DT A 251      18.755 376.881 143.156 
ATOM   5160  N1   DT A 251      19.841 377.296 142.225 
ATOM   5161  C2   DT A 251      21.126 376.949 142.567 
ATOM   5162  O2   DT A 251      21.397 376.329 143.581 
ATOM   5163  N3   DT A 251      22.107 377.352 141.681 
ATOM   5164  C4   DT A 251      21.912 378.054 140.510 
ATOM   5165  O4   DT A 251      22.870 378.359 139.796 
ATOM   5166  C5   DT A 251      20.531 378.373 140.235 
ATOM   5167  C7   DT A 251      20.230 379.137 138.980 
ATOM   5168  C6   DT A 251      19.557 377.994 141.080 
ATOM   5169  P    DA A 252      16.002 377.482 146.347 
ATOM   5170  OP1  DA A 252      14.817 376.644 146.635 
ATOM   5171  OP2  DA A 252      15.727 378.875 145.931 
ATOM   5172  O5'  DA A 252      16.981 377.483 147.613 
ATOM   5173  C5'  DA A 252      17.948 376.425 147.748 
ATOM   5174  C4'  DA A 252      19.287 376.998 148.169 
ATOM   5175  O4'  DA A 252      20.104 377.397 147.031 
ATOM   5176  C3'  DA A 252      19.230 378.254 149.039 
ATOM   5177  O3'  DA A 252      20.280 378.199 149.997 
ATOM   5178  C2'  DA A 252      19.511 379.406 148.076 
ATOM   5179  C1'  DA A 252      20.603 378.703 147.274 
ATOM   5180  N9   DA A 252      20.886 379.342 145.959 
ATOM   5181  C8   DA A 252      20.015 379.966 145.114 
ATOM   5182  N7   DA A 252      20.568 380.427 144.034 
ATOM   5183  C5   DA A 252      21.906 380.083 144.172 
ATOM   5184  C6   DA A 252      23.027 380.291 143.352 
ATOM   5185  N6   DA A 252      22.972 380.927 142.173 
ATOM   5186  N1   DA A 252      24.210 379.821 143.789 
ATOM   5187  C2   DA A 252      24.257 379.190 144.961 
ATOM   5188  N3   DA A 252      23.283 378.938 145.808 
ATOM   5189  C4   DA A 252      22.111 379.419 145.348 
ATOM   5190  P    DA A 253      19.998 378.707 151.488 
ATOM   5191  OP1  DA A 253      19.368 377.621 152.272 
ATOM   5192  OP2  DA A 253      19.257 379.988 151.444 
ATOM   5193  O5'  DA A 253      21.484 378.965 152.021 
ATOM   5194  C5'  DA A 253      22.562 378.167 151.496 
ATOM   5195  C4'  DA A 253      23.758 379.047 151.193 
ATOM   5196  O4'  DA A 253      23.713 379.602 149.848 
ATOM   5197  C3'  DA A 253      23.928 380.271 152.092 
ATOM   5198  O3'  DA A 253      25.315 380.484 152.323 
ATOM   5199  C2'  DA A 253      23.389 381.437 151.263 
ATOM   5200  C1'  DA A 253      23.979 380.993 149.929 
ATOM   5201  N9   DA A 253      23.355 381.654 148.748 
ATOM   5202  C8   DA A 253      22.056 382.038 148.579 
ATOM   5203  N7   DA A 253      21.818 382.593 147.432 
ATOM   5204  C5   DA A 253      23.048 382.576 146.790 
ATOM   5205  C6   DA A 253      23.463 383.024 145.525 
ATOM   5206  N6   DA A 253      22.641 383.605 144.639 
ATOM   5207  N1   DA A 253      24.759 382.855 145.203 
ATOM   5208  C2   DA A 253      25.571 382.277 146.087 
ATOM   5209  N3   DA A 253      25.299 381.821 147.290 
ATOM   5210  C4   DA A 253      23.996 382.003 147.589 
ATOM   5211  P    DC A 254      25.799 380.944 153.778 
ATOM   5212  OP1  DC A 254      25.944 379.756 154.649 
ATOM   5213  OP2  DC A 254      24.908 382.013 154.282 
ATOM   5214  O5'  DC A 254      27.241 381.554 153.453 
ATOM   5215  C5'  DC A 254      27.993 381.020 152.347 
ATOM   5216  C4'  DC A 254      28.613 382.150 151.549 
ATOM   5217  O4'  DC A 254      27.723 382.651 150.511 
ATOM   5218  C3'  DC A 254      28.990 383.399 152.346 
ATOM   5219  O3'  DC A 254      30.196 383.937 151.818 
ATOM   5220  C2'  DC A 254      27.856 384.388 152.074 
ATOM   5221  C1'  DC A 254      27.695 384.068 150.591 
ATOM   5222  N1   DC A 254      26.405 384.538 150.013 
ATOM   5223  C2   DC A 254      26.408 384.978 148.691 
ATOM   5224  O2   DC A 254      27.470 384.959 148.059 
ATOM   5225  N3   DC A 254      25.242 385.411 148.147 
ATOM   5226  C4   DC A 254      24.113 385.416 148.866 
ATOM   5227  N4   DC A 254      23.001 385.848 148.289 
ATOM   5228  C5   DC A 254      24.089 384.968 150.227 
ATOM   5229  C6   DC A 254      25.264 384.539 150.753 
ATOM   5230  P    DA A 255      31.289 384.527 152.826 
ATOM   5231  OP1  DA A 255      32.132 383.425 153.344 
ATOM   5232  OP2  DA A 255      30.623 385.368 153.844 
ATOM   5233  O5'  DA A 255      32.154 385.452 151.848 
ATOM   5234  C5'  DA A 255      32.266 385.087 150.460 
ATOM   5235  C4'  DA A 255      32.097 386.314 149.586 
ATOM   5236  O4'  DA A 255      30.703 386.570 149.252 
ATOM   5237  C3'  DA A 255      32.580 387.632 150.190 
ATOM   5238  O3'  DA A 255      33.155 388.427 149.160 
ATOM   5239  C2'  DA A 255      31.307 388.322 150.681 
ATOM   5240  C1'  DA A 255      30.430 387.942 149.492 
ATOM   5241  N9   DA A 255      28.971 388.084 149.754 
ATOM   5242  C8   DA A 255      28.294 387.872 150.922 
ATOM   5243  N7   DA A 255      27.017 388.082 150.833 
ATOM   5244  C5   DA A 255      26.832 388.461 149.511 
ATOM   5245  C6   DA A 255      25.687 388.822 148.781 
ATOM   5246  N6   DA A 255      24.455 388.861 149.307 
ATOM   5247  N1   DA A 255      25.856 389.143 147.485 
ATOM   5248  C2   DA A 255      27.081 389.102 146.967 
ATOM   5249  N3   DA A 255      28.218 388.783 147.547 
ATOM   5250  C4   DA A 255      28.022 388.466 148.843 
ATOM   5251  P    DA A 256      34.473 389.279 149.482 
ATOM   5252  OP1  DA A 256      35.667 388.417 149.340 
ATOM   5253  OP2  DA A 256      34.316 389.961 150.785 
ATOM   5254  O5'  DA A 256      34.445 390.361 148.303 
ATOM   5255  C5'  DA A 256      33.850 390.003 147.042 
ATOM   5256  C4'  DA A 256      32.979 391.138 146.538 
ATOM   5257  O4'  DA A 256      31.614 391.052 147.037 
ATOM   5258  C3'  DA A 256      33.428 392.545 146.932 
ATOM   5259  O3'  DA A 256      33.166 393.431 145.850 
ATOM   5260  C2'  DA A 256      32.524 392.926 148.104 
ATOM   5261  C1'  DA A 256      31.240 392.326 147.538 
ATOM   5262  N9   DA A 256      30.171 392.127 148.557 
ATOM   5263  C8   DA A 256      30.307 391.787 149.872 
ATOM   5264  N7   DA A 256      29.181 391.689 150.508 
ATOM   5265  C5   DA A 256      28.227 391.986 149.545 
ATOM   5266  C6   DA A 256      26.824 392.053 149.589 
ATOM   5267  N6   DA A 256      26.107 391.813 150.696 
ATOM   5268  N1   DA A 256      26.183 392.378 148.451 
ATOM   5269  C2   DA A 256      26.902 392.615 147.354 
ATOM   5270  N3   DA A 256      28.206 392.583 147.193 
ATOM   5271  C4   DA A 256      28.824 392.257 148.347 
ATOM   5272  P    DC A 257      34.231 394.574 145.508 
ATOM   5273  OP1  DC A 257      35.301 394.014 144.650 
ATOM   5274  OP2  DC A 257      34.678 395.227 146.758 
ATOM   5275  O5'  DC A 257      33.339 395.594 144.658 
ATOM   5276  C5'  DC A 257      32.239 395.081 143.883 
ATOM   5277  C4'  DC A 257      31.023 395.969 144.056 
ATOM   5278  O4'  DC A 257      30.208 395.575 145.197 
ATOM   5279  C3'  DC A 257      31.310 397.450 144.302 
ATOM   5280  O3'  DC A 257      30.321 398.226 143.639 
ATOM   5281  C2'  DC A 257      31.140 397.632 145.810 
ATOM   5282  C1'  DC A 257      29.914 396.736 145.959 
ATOM   5283  N1   DC A 257      29.649 396.313 147.362 
ATOM   5284  C2   DC A 257      28.321 396.165 147.757 
ATOM   5285  O2   DC A 257      27.427 396.389 146.933 
ATOM   5286  N3   DC A 257      28.059 395.781 149.032 
ATOM   5287  C4   DC A 257      29.057 395.549 149.894 
ATOM   5288  N4   DC A 257      28.749 395.176 151.127 
ATOM   5289  C5   DC A 257      30.429 395.696 149.509 
ATOM   5290  C6   DC A 257      30.670 396.081 148.230 
ATOM   5291  P    DA A 258      30.759 399.581 142.906 
ATOM   5292  OP1  DA A 258      31.270 399.270 141.552 
ATOM   5293  OP2  DA A 258      31.670 400.347 143.784 
ATOM   5294  O5'  DA A 258      29.358 400.345 142.789 
ATOM   5295  C5'  DA A 258      28.148 399.572 142.674 
ATOM   5296  C4'  DA A 258      27.074 400.152 143.572 
ATOM   5297  O4'  DA A 258      27.120 399.602 144.920 
ATOM   5298  C3'  DA A 258      27.133 401.664 143.789 
ATOM   5299  O3'  DA A 258      25.807 402.173 143.853 
ATOM   5300  C2'  DA A 258      27.785 401.833 145.162 
ATOM   5301  C1'  DA A 258      27.060 400.678 145.845 
ATOM   5302  N9   DA A 258      27.702 400.234 147.113 
ATOM   5303  C8   DA A 258      29.031 400.202 147.425 
ATOM   5304  N7   DA A 258      29.280 399.761 148.620 
ATOM   5305  C5   DA A 258      28.024 399.479 149.139 
ATOM   5306  C6   DA A 258      27.604 398.976 150.382 
ATOM   5307  N6   DA A 258      28.447 398.652 151.372 
ATOM   5308  N1   DA A 258      26.281 398.817 150.570 
ATOM   5309  C2   DA A 258      25.448 399.140 149.583 
ATOM   5310  N3   DA A 258      25.721 399.616 148.388 
ATOM   5311  C4   DA A 258      27.052 399.766 148.225 
ATOM   5312  P    DA A 259      25.479 403.577 143.156 
ATOM   5313  OP1  DA A 259      25.216 403.366 141.715 
ATOM   5314  OP2  DA A 259      26.541 404.553 143.487 
ATOM   5315  O5'  DA A 259      24.122 403.988 143.897 
ATOM   5316  C5'  DA A 259      23.240 402.950 144.364 
ATOM   5317  C4'  DA A 259      22.741 403.281 145.757 
ATOM   5318  O4'  DA A 259      23.631 402.785 146.797 
ATOM   5319  C3'  DA A 259      22.595 404.768 146.074 
ATOM   5320  O3'  DA A 259      21.449 404.953 146.897 
ATOM   5321  C2'  DA A 259      23.840 405.114 146.891 
ATOM   5322  C1'  DA A 259      23.867 403.835 147.722 
ATOM   5323  N9   DA A 259      25.174 403.581 148.388 
ATOM   5324  C8   DA A 259      26.429 403.869 147.932 
ATOM   5325  N7   DA A 259      27.377 403.524 148.748 
ATOM   5326  C5   DA A 259      26.702 402.966 149.826 
ATOM   5327  C6   DA A 259      27.148 402.404 151.034 
ATOM   5328  N6   DA A 259      28.441 402.308 151.372 
ATOM   5329  N1   DA A 259      26.212 401.943 151.884 
ATOM   5330  C2   DA A 259      24.929 402.040 151.542 
ATOM   5331  N3   DA A 259      24.396 402.542 150.449 
ATOM   5332  C4   DA A 259      25.354 402.997 149.615 
ATOM   5333  P    DG A 260      20.511 406.226 146.648 
ATOM   5334  OP1  DG A 260      19.552 405.929 145.561 
ATOM   5335  OP2  DG A 260      21.349 407.431 146.464 
ATOM   5336  O5'  DG A 260      19.732 406.321 148.043 
ATOM   5337  C5'  DG A 260      19.488 405.115 148.791 
ATOM   5338  C4'  DG A 260      19.779 405.349 150.260 
ATOM   5339  O4'  DG A 260      21.174 405.098 150.597 
ATOM   5340  C3'  DG A 260      19.526 406.767 150.771 
ATOM   5341  O3'  DG A 260      19.011 406.694 152.095 
ATOM   5342  C2'  DG A 260      20.910 407.413 150.823 
ATOM   5343  C1'  DG A 260      21.654 406.193 151.361 
ATOM   5344  N9   DG A 260      23.131 406.267 151.187 
ATOM   5345  C8   DG A 260      23.861 406.832 150.163 
ATOM   5346  N7   DG A 260      25.159 406.728 150.313 
ATOM   5347  C5   DG A 260      25.300 406.046 151.520 
ATOM   5348  C6   DG A 260      26.473 405.640 152.209 
ATOM   5349  O6   DG A 260      27.647 405.801 151.889 
ATOM   5350  N1   DG A 260      26.160 404.974 153.402 
ATOM   5351  C2   DG A 260      24.883 404.732 153.868 
ATOM   5352  N2   DG A 260      24.797 404.079 155.030 
ATOM   5353  N3   DG A 260      23.783 405.113 153.221 
ATOM   5354  C4   DG A 260      24.069 405.761 152.062 
ATOM   5355  P    DC A 261      17.850 407.706 152.532 
ATOM   5356  OP1  DC A 261      16.538 407.170 152.106 
ATOM   5357  OP2  DC A 261      18.178 409.070 152.063 
ATOM   5358  O5'  DC A 261      17.963 407.645 154.128 
ATOM   5359  C5'  DC A 261      18.426 406.431 154.749 
ATOM   5360  C4'  DC A 261      19.419 406.757 155.847 
ATOM   5361  O4'  DC A 261      20.785 406.848 155.351 
ATOM   5362  C3'  DC A 261      19.200 408.087 156.569 
ATOM   5363  O3'  DC A 261      19.523 407.923 157.944 
ATOM   5364  C2'  DC A 261      20.217 409.040 155.942 
ATOM   5365  C1'  DC A 261      21.366 408.041 155.856 
ATOM   5366  N1   DC A 261      22.452 408.456 154.925 
ATOM   5367  C2   DC A 261      23.760 408.112 155.258 
ATOM   5368  O2   DC A 261      23.964 407.482 156.302 
ATOM   5369  N3   DC A 261      24.764 408.482 154.423 
ATOM   5370  C4   DC A 261      24.502 409.164 153.300 
ATOM   5371  N4   DC A 261      25.517 409.502 152.518 
ATOM   5372  C5   DC A 261      23.165 409.528 152.939 
ATOM   5373  C6   DC A 261      22.175 409.150 153.787 
ATOM   5374  P    DA A 262      18.613 408.642 159.047 
ATOM   5375  OP1  DA A 262      17.428 407.804 159.335 
ATOM   5376  OP2  DA A 262      18.338 410.035 158.631 
ATOM   5377  O5'  DA A 262      19.592 408.643 160.312 
ATOM   5378  C5'  DA A 262      20.559 407.585 160.448 
ATOM   5379  C4'  DA A 262      21.898 408.158 160.869 
ATOM   5380  O4'  DA A 262      22.715 408.557 159.731 
ATOM   5381  C3'  DA A 262      21.841 409.414 161.739 
ATOM   5382  O3'  DA A 262      22.891 409.359 162.697 
ATOM   5383  C2'  DA A 262      22.122 410.566 160.775 
ATOM   5384  C1'  DA A 262      23.214 409.863 159.974 
ATOM   5385  N9   DA A 262      23.497 410.502 158.659 
ATOM   5386  C8   DA A 262      22.626 411.127 157.813 
ATOM   5387  N7   DA A 262      23.179 411.587 156.734 
ATOM   5388  C5   DA A 262      24.517 411.243 156.872 
ATOM   5389  C6   DA A 262      25.638 411.451 156.052 
ATOM   5390  N6   DA A 262      25.583 412.087 154.873 
ATOM   5391  N1   DA A 262      26.821 410.981 156.489 
ATOM   5392  C2   DA A 262      26.868 410.350 157.661 
ATOM   5393  N3   DA A 262      25.894 410.099 158.508 
ATOM   5394  C4   DA A 262      24.722 410.579 158.048 
ATOM   5395  P    DT A 263      22.609 409.868 164.188 
ATOM   5396  OP1  DT A 263      21.979 408.781 164.972 
ATOM   5397  OP2  DT A 263      21.868 411.148 164.144 
ATOM   5398  O5'  DT A 263      24.095 410.125 164.721 
ATOM   5399  C5'  DT A 263      25.173 409.327 164.196 
ATOM   5400  C4'  DT A 263      26.369 410.207 163.893 
ATOM   5401  O4'  DT A 263      26.324 410.762 162.548 
ATOM   5402  C3'  DT A 263      26.539 411.431 164.792 
ATOM   5403  O3'  DT A 263      27.926 411.645 165.023 
ATOM   5404  C2'  DT A 263      26.000 412.597 163.963 
ATOM   5405  C1'  DT A 263      26.590 412.154 162.629 
ATOM   5406  N1   DT A 263      25.966 412.814 161.448 
ATOM   5407  C2   DT A 263      26.783 413.082 160.377 
ATOM   5408  O2   DT A 263      27.971 412.805 160.362 
ATOM   5409  N3   DT A 263      26.170 413.696 159.302 
ATOM   5410  C4   DT A 263      24.840 414.053 159.212 
ATOM   5411  O4   DT A 263      24.405 414.597 158.196 
ATOM   5412  C5   DT A 263      24.064 413.730 160.386 
ATOM   5413  C7   DT A 263      22.606 414.086 160.371 
ATOM   5414  C6   DT A 263      24.634 413.135 161.446 
ATOM   5415  P    DT A 264      28.410 412.104 166.478 
ATOM   5416  OP1  DT A 264      28.555 410.917 167.349 
ATOM   5417  OP2  DT A 264      27.519 413.173 166.982 
ATOM   5418  O5'  DT A 264      29.852 412.714 166.153 
ATOM   5419  C5'  DT A 264      30.604 412.180 165.047 
ATOM   5420  C4'  DT A 264      31.224 413.310 164.249 
ATOM   5421  O4'  DT A 264      30.334 413.811 163.211 
ATOM   5422  C3'  DT A 264      31.601 414.559 165.046 
ATOM   5423  O3'  DT A 264      32.807 415.097 164.518 
ATOM   5424  C2'  DT A 264      30.467 415.548 164.773 
ATOM   5425  C1'  DT A 264      30.306 415.228 163.291 
ATOM   5426  N1   DT A 264      29.016 415.699 162.713 
ATOM   5427  C2   DT A 264      29.035 416.129 161.408 
ATOM   5428  O2   DT A 264      30.046 416.138 160.727 
ATOM   5429  N3   DT A 264      27.821 416.558 160.907 
ATOM   5430  C4   DT A 264      26.621 416.591 161.587 
ATOM   5431  O4   DT A 264      25.598 416.997 161.031 
ATOM   5432  C5   DT A 264      26.701 416.120 162.949 
ATOM   5433  C7   DT A 264      25.439 416.123 163.760 
ATOM   5434  C6   DT A 264      27.869 415.697 163.462 
ATOM   5435  P    DC A 265      33.900 415.687 165.526 
ATOM   5436  OP1  DC A 265      34.743 414.585 166.044 
ATOM   5437  OP2  DC A 265      33.234 416.528 166.544 
ATOM   5438  O5'  DC A 265      34.765 416.612 164.548 
ATOM   5439  C5'  DC A 265      34.877 416.247 163.160 
ATOM   5440  C4'  DC A 265      34.708 417.474 162.286 
ATOM   5441  O4'  DC A 265      33.314 417.730 161.952 
ATOM   5442  C3'  DC A 265      35.191 418.792 162.890 
ATOM   5443  O3'  DC A 265      35.766 419.588 161.860 
ATOM   5444  C2'  DC A 265      33.918 419.482 163.381 
ATOM   5445  C1'  DC A 265      33.041 419.102 162.192 
ATOM   5446  N1   DC A 265      31.582 419.244 162.454 
ATOM   5447  C2   DC A 265      30.768 419.645 161.398 
ATOM   5448  O2   DC A 265      31.285 419.863 160.296 
ATOM   5449  N3   DC A 265      29.435 419.781 161.617 
ATOM   5450  C4   DC A 265      28.914 419.535 162.824 
ATOM   5451  N4   DC A 265      27.607 419.682 162.987 
ATOM   5452  C5   DC A 265      29.733 419.122 163.925 
ATOM   5453  C6   DC A 265      31.062 418.993 163.686 
ATOM   5454  P    DT A 266      37.084 420.439 162.182 
ATOM   5455  OP1  DT A 266      38.278 419.577 162.039 
ATOM   5456  OP2  DT A 266      36.927 421.121 163.485 
ATOM   5457  O5'  DT A 266      37.056 421.521 161.003 
ATOM   5458  C5'  DT A 266      36.461 421.163 159.742 
ATOM   5459  C4'  DT A 266      35.590 422.298 159.238 
ATOM   5460  O4'  DT A 266      34.225 422.212 159.737 
ATOM   5461  C3'  DT A 266      36.039 423.705 159.632 
ATOM   5462  O3'  DT A 266      35.777 424.591 158.550 
ATOM   5463  C2'  DT A 266      35.135 424.086 160.804 
ATOM   5464  C1'  DT A 266      33.851 423.486 160.238 
ATOM   5465  N1   DT A 266      32.782 423.287 161.257 
ATOM   5466  C2   DT A 266      31.484 423.465 160.845 
ATOM   5467  O2   DT A 266      31.187 423.771 159.703 
ATOM   5468  N3   DT A 266      30.522 423.272 161.817 
ATOM   5469  C4   DT A 266      30.745 422.926 163.134 
ATOM   5470  O4   DT A 266      29.802 422.782 163.913 
ATOM   5471  C5   DT A 266      32.140 422.763 163.471 
ATOM   5472  C7   DT A 266      32.472 422.386 164.885 
ATOM   5473  C6   DT A 266      33.096 422.944 162.546 
ATOM   5474  P    DA A 267      36.842 425.734 158.208 
ATOM   5475  OP1  DA A 267      37.912 425.174 157.350 
ATOM   5476  OP2  DA A 267      37.289 426.388 159.458 
ATOM   5477  O5'  DA A 267      35.950 426.755 157.358 
ATOM   5478  C5'  DA A 267      34.850 426.241 156.583 
ATOM   5479  C4'  DA A 267      33.634 427.129 156.756 
ATOM   5480  O4'  DA A 267      32.819 426.735 157.897 
ATOM   5481  C3'  DA A 267      33.921 428.610 157.002 
ATOM   5482  O3'  DA A 267      32.932 429.387 156.339 
ATOM   5483  C2'  DA A 267      33.751 428.792 158.510 
ATOM   5484  C1'  DA A 267      32.525 427.896 158.659 
ATOM   5485  N9   DA A 267      32.260 427.473 160.062 
ATOM   5486  C8   DA A 267      33.162 427.202 161.051 
ATOM   5487  N7   DA A 267      32.618 426.856 162.177 
ATOM   5488  C5   DA A 267      31.254 426.900 161.917 
ATOM   5489  C6   DA A 267      30.130 426.637 162.716 
ATOM   5490  N6   DA A 267      30.205 426.258 163.999 
ATOM   5491  N1   DA A 267      28.919 426.778 162.144 
ATOM   5492  C2   DA A 267      28.850 427.155 160.868 
ATOM   5493  N3   DA A 267      29.825 427.427 160.029 
ATOM   5494  C4   DA A 267      31.026 427.278 160.625 
ATOM   5495  P    DT A 268      33.370 430.741 155.606 
ATOM   5496  OP1  DT A 268      33.881 430.430 154.252 
ATOM   5497  OP2  DT A 268      34.281 431.507 156.484 
ATOM   5498  O5'  DT A 268      31.969 431.505 155.489 
ATOM   5499  C5'  DT A 268      30.759 430.732 155.374 
ATOM   5500  C4'  DT A 268      29.685 431.313 156.272 
ATOM   5501  O4'  DT A 268      29.731 430.763 157.620 
ATOM   5502  C3'  DT A 268      29.744 432.824 156.489 
ATOM   5503  O3'  DT A 268      28.418 433.333 156.553 
ATOM   5504  C2'  DT A 268      30.396 432.993 157.862 
ATOM   5505  C1'  DT A 268      29.671 431.838 158.545 
ATOM   5506  N1   DT A 268      30.313 431.394 159.813 
ATOM   5507  C2   DT A 268      29.482 430.955 160.815 
ATOM   5508  O2   DT A 268      28.268 430.919 160.702 
ATOM   5509  N3   DT A 268      30.112 430.553 161.976 
ATOM   5510  C4   DT A 268      31.472 430.552 162.211 
ATOM   5511  O4   DT A 268      31.921 430.168 163.293 
ATOM   5512  C5   DT A 268      32.262 431.029 161.101 
ATOM   5513  C7   DT A 268      33.753 431.062 161.273 
ATOM   5514  C6   DT A 268      31.676 431.427 159.961 
ATOM   5515  P    DT A 269      28.090 434.737 155.856 
ATOM   5516  OP1  DT A 269      27.827 434.527 154.415 
ATOM   5517  OP2  DT A 269      29.152 435.713 156.187 
ATOM   5518  O5'  DT A 269      26.733 435.148 156.597 
ATOM   5519  C5'  DT A 269      25.851 434.110 157.064 
ATOM   5520  C4'  DT A 269      25.352 434.441 158.457 
ATOM   5521  O4'  DT A 269      26.242 433.945 159.497 
ATOM   5522  C3'  DT A 269      25.206 435.929 158.774 
ATOM   5523  O3'  DT A 269      24.060 436.113 159.597 
ATOM   5524  C2'  DT A 269      26.451 436.275 159.591 
ATOM   5525  C1'  DT A 269      26.478 434.995 160.422 
ATOM   5526  N1   DT A 269      27.785 434.741 161.088 
ATOM   5527  C2   DT A 269      27.752 434.141 162.324 
ATOM   5528  O2   DT A 269      26.715 433.818 162.876 
ATOM   5529  N3   DT A 269      28.984 433.922 162.911 
ATOM   5530  C4   DT A 269      30.214 434.245 162.377 
ATOM   5531  O4   DT A 269      31.251 434.000 162.997 
ATOM   5532  C5   DT A 269      30.146 434.872 161.077 
ATOM   5533  C7   DT A 269      31.442 435.257 160.425 
ATOM   5534  C6   DT A 269      28.963 435.097 160.484 
ATOM   5535  P    DG A 270      23.122 437.386 159.348 
ATOM   5536  OP1  DG A 270      22.163 437.089 158.261 
ATOM   5537  OP2  DG A 270      23.960 438.591 159.164 
ATOM   5538  O5'  DG A 270      22.343 437.481 160.743 
ATOM   5539  C5'  DG A 270      22.099 436.275 161.491 
ATOM   5540  C4'  DG A 270      22.390 436.509 162.960 
ATOM   5541  O4'  DG A 270      23.785 436.258 163.297 
ATOM   5542  C3'  DG A 270      22.137 437.927 163.471 
ATOM   5543  O3'  DG A 270      21.622 437.854 164.795 
ATOM   5544  C2'  DG A 270      23.521 438.573 163.523 
ATOM   5545  C1'  DG A 270      24.265 437.354 164.061 
ATOM   5546  N9   DG A 270      25.742 437.427 163.887 
ATOM   5547  C8   DG A 270      26.472 437.992 162.863 
ATOM   5548  N7   DG A 270      27.770 437.888 163.012 
ATOM   5549  C5   DG A 270      27.911 437.206 164.220 
ATOM   5550  C6   DG A 270      29.084 436.800 164.909 
ATOM   5551  O6   DG A 270      30.258 436.961 164.589 
ATOM   5552  N1   DG A 270      28.771 436.134 166.102 
ATOM   5553  C2   DG A 270      27.494 435.892 166.568 
ATOM   5554  N2   DG A 270      27.408 435.239 167.730 
ATOM   5555  N3   DG A 270      26.394 436.273 165.921 
ATOM   5556  C4   DG A 270      26.680 436.921 164.762 
ATOM   5557  P    DA A 271      20.461 438.866 165.232 
ATOM   5558  OP1  DA A 271      19.149 438.330 164.806 
ATOM   5559  OP2  DA A 271      20.789 440.230 164.763 
ATOM   5560  O5'  DA A 271      20.574 438.805 166.828 
ATOM   5561  C5'  DA A 271      21.037 437.592 167.449 
ATOM   5562  C4'  DA A 271      22.030 437.918 168.547 
ATOM   5563  O4'  DA A 271      23.396 438.009 168.051 
ATOM   5564  C3'  DA A 271      21.811 439.247 169.269 
ATOM   5565  O3'  DA A 271      22.134 439.083 170.644 
ATOM   5566  C2'  DA A 271      22.828 440.200 168.642 
ATOM   5567  C1'  DA A 271      23.977 439.201 168.556 
ATOM   5568  N9   DA A 271      25.063 439.616 167.625 
ATOM   5569  C8   DA A 271      24.957 440.310 166.453 
ATOM   5570  N7   DA A 271      26.094 440.521 165.865 
ATOM   5571  C5   DA A 271      27.023 439.926 166.705 
ATOM   5572  C6   DA A 271      28.420 439.803 166.638 
ATOM   5573  N6   DA A 271      29.159 440.300 165.636 
ATOM   5574  N1   DA A 271      29.033 439.150 167.642 
ATOM   5575  C2   DA A 271      28.294 438.658 168.635 
ATOM   5576  N3   DA A 271      26.991 438.710 168.804 
ATOM   5577  C4   DA A 271      26.402 439.369 167.786 
ATOM   5578  P    DT A 272      21.224 439.802 171.747 
ATOM   5579  OP1  DT A 272      20.039 438.964 172.035 
ATOM   5580  OP2  DT A 272      20.949 441.195 171.331 
ATOM   5581  O5'  DT A 272      22.203 439.804 173.012 
ATOM   5582  C5'  DT A 272      23.170 438.746 173.148 
ATOM   5583  C4'  DT A 272      24.509 439.318 173.569 
ATOM   5584  O4'  DT A 272      25.326 439.717 172.431 
ATOM   5585  C3'  DT A 272      24.452 440.574 174.439 
ATOM   5586  O3'  DT A 272      25.502 440.519 175.397 
ATOM   5587  C2'  DT A 272      24.733 441.726 173.475 
ATOM   5588  C1'  DT A 272      25.825 441.023 172.674 
ATOM   5589  N1   DT A 272      26.108 441.662 171.359 
ATOM   5590  C2   DT A 272      27.409 441.634 170.917 
ATOM   5591  O2   DT A 272      28.313 441.116 171.549 
ATOM   5592  N3   DT A 272      27.633 442.237 169.694 
ATOM   5593  C4   DT A 272      26.687 442.850 168.898 
ATOM   5594  O4   DT A 272      27.009 443.356 167.820 
ATOM   5595  C5   DT A 272      25.352 442.829 169.446 
ATOM   5596  C7   DT A 272      24.263 443.476 168.642 
ATOM   5597  C6   DT A 272      25.106 442.250 170.632 
ATOM   5598  P    DA A 273      25.220 441.028 176.888 
ATOM   5599  OP1  DA A 273      24.590 439.941 177.672 
ATOM   5600  OP2  DA A 273      24.479 442.308 176.844 
ATOM   5601  O5'  DA A 273      26.706 441.285 177.421 
ATOM   5602  C5'  DA A 273      27.784 440.487 176.896 
ATOM   5603  C4'  DA A 273      28.980 441.367 176.593 
ATOM   5604  O4'  DA A 273      28.935 441.922 175.248 
ATOM   5605  C3'  DA A 273      29.150 442.592 177.492 
ATOM   5606  O3'  DA A 273      30.537 442.805 177.723 
ATOM   5607  C2'  DA A 273      28.611 443.758 176.663 
ATOM   5608  C1'  DA A 273      29.201 443.314 175.329 
ATOM   5609  N9   DA A 273      28.577 443.974 174.148 
ATOM   5610  C8   DA A 273      27.278 444.359 173.979 
ATOM   5611  N7   DA A 273      27.040 444.913 172.832 
ATOM   5612  C5   DA A 273      28.270 444.897 172.190 
ATOM   5613  C6   DA A 273      28.685 445.345 170.925 
ATOM   5614  N6   DA A 273      27.863 445.925 170.039 
ATOM   5615  N1   DA A 273      29.981 445.175 170.603 
ATOM   5616  C2   DA A 273      30.793 444.597 171.487 
ATOM   5617  N3   DA A 273      30.521 444.141 172.690 
ATOM   5618  C4   DA A 273      29.218 444.324 172.989 
ATOM   5619  P    DA A 274      31.021 443.264 179.178 
ATOM   5620  OP1  DA A 274      31.166 442.077 180.049 
ATOM   5621  OP2  DA A 274      30.130 444.333 179.682 
ATOM   5622  O5'  DA A 274      32.463 443.874 178.853 
ATOM   5623  C5'  DA A 274      33.215 443.341 177.747 
ATOM   5624  C4'  DA A 274      33.835 444.470 176.949 
ATOM   5625  O4'  DA A 274      32.945 444.972 175.911 
ATOM   5626  C3'  DA A 274      34.212 445.719 177.746 
ATOM   5627  O3'  DA A 274      35.418 446.257 177.218 
ATOM   5628  C2'  DA A 274      33.078 446.708 177.473 
ATOM   5629  C1'  DA A 274      32.917 446.388 175.991 
ATOM   5630  N9   DA A 274      31.627 446.859 175.413 
ATOM   5631  C8   DA A 274      30.402 446.923 176.013 
ATOM   5632  N7   DA A 274      29.465 447.383 175.243 
ATOM   5633  C5   DA A 274      30.113 447.642 174.044 
ATOM   5634  C6   DA A 274      29.663 448.148 172.814 
ATOM   5635  N6   DA A 274      28.391 448.501 172.579 
ATOM   5636  N1   DA A 274      30.572 448.281 171.829 
ATOM   5637  C2   DA A 274      31.833 447.928 172.068 
ATOM   5638  N3   DA A 274      32.367 447.447 173.168 
ATOM   5639  C4   DA A 274      31.438 447.325 174.138 
ATOM   5640  P    DG A 275      36.511 446.847 178.226 
ATOM   5641  OP1  DG A 275      37.354 445.746 178.744 
ATOM   5642  OP2  DG A 275      35.845 447.688 179.244 
ATOM   5643  O5'  DG A 275      37.376 447.772 177.248 
ATOM   5644  C5'  DG A 275      37.488 447.407 175.860 
ATOM   5645  C4'  DG A 275      37.319 448.634 174.986 
ATOM   5646  O4'  DG A 275      35.925 448.890 174.652 
ATOM   5647  C3'  DG A 275      37.802 449.953 175.590 
ATOM   5648  O3'  DG A 275      38.377 450.748 174.560 
ATOM   5649  C2'  DG A 275      36.529 450.642 176.081 
ATOM   5650  C1'  DG A 275      35.652 450.262 174.892 
ATOM   5651  N9   DG A 275      34.193 450.404 175.154 
ATOM   5652  C8   DG A 275      33.494 450.196 176.323 
ATOM   5653  N7   DG A 275      32.205 450.411 176.220 
ATOM   5654  C5   DG A 275      32.038 450.790 174.889 
ATOM   5655  C6   DG A 275      30.862 451.150 174.181 
ATOM   5656  O6   DG A 275      29.705 451.209 174.590 
ATOM   5657  N1   DG A 275      31.144 451.465 172.844 
ATOM   5658  C2   DG A 275      32.398 451.436 172.267 
ATOM   5659  N2   DG A 275      32.458 451.771 170.977 
ATOM   5660  N3   DG A 275      33.502 451.097 172.932 
ATOM   5661  C4   DG A 275      33.245 450.789 174.230 
ATOM   5662  P    DG A 276      39.695 451.599 174.882 
ATOM   5663  OP1  DG A 276      40.889 450.737 174.739 
ATOM   5664  OP2  DG A 276      39.538 452.281 176.185 
ATOM   5665  O5'  DG A 276      39.667 452.681 173.703 
ATOM   5666  C5'  DG A 276      39.072 452.323 172.442 
ATOM   5667  C4'  DG A 276      38.201 453.458 171.938 
ATOM   5668  O4'  DG A 276      36.836 453.372 172.436 
ATOM   5669  C3'  DG A 276      38.650 454.865 172.332 
ATOM   5670  O3'  DG A 276      38.388 455.751 171.250 
ATOM   5671  C2'  DG A 276      37.746 455.246 173.504 
ATOM   5672  C1'  DG A 276      36.461 454.647 172.938 
ATOM   5673  N9   DG A 276      35.393 454.447 173.957 
ATOM   5674  C8   DG A 276      35.512 454.105 175.286 
ATOM   5675  N7   DG A 276      34.365 454.009 175.916 
ATOM   5676  C5   DG A 276      33.422 454.310 174.935 
ATOM   5677  C6   DG A 276      32.006 454.369 175.015 
ATOM   5678  O6   DG A 276      31.282 454.163 175.985 
ATOM   5679  N1   DG A 276      31.437 454.714 173.781 
ATOM   5680  C2   DG A 276      32.144 454.968 172.622 
ATOM   5681  N2   DG A 276      31.414 455.281 171.548 
ATOM   5682  N3   DG A 276      33.472 454.912 172.547 
ATOM   5683  C4   DG A 276      34.039 454.579 173.736 
ATOM   5684  P    DT A 277      39.453 456.895 170.908 
ATOM   5685  OP1  DT A 277      40.523 456.335 170.050 
ATOM   5686  OP2  DT A 277      39.900 457.548 172.158 
ATOM   5687  O5'  DT A 277      38.561 457.915 170.058 
ATOM   5688  C5'  DT A 277      37.461 457.401 169.283 
ATOM   5689  C4'  DT A 277      36.245 458.289 169.456 
ATOM   5690  O4'  DT A 277      35.430 457.896 170.597 
ATOM   5691  C3'  DT A 277      36.532 459.770 169.702 
ATOM   5692  O3'  DT A 277      35.543 460.547 169.038 
ATOM   5693  C2'  DT A 277      36.362 459.953 171.210 
ATOM   5694  C1'  DT A 277      35.136 459.057 171.359 
ATOM   5695  N1   DT A 277      34.871 458.634 172.762 
ATOM   5696  C2   DT A 277      33.557 458.492 173.135 
ATOM   5697  O2   DT A 277      32.625 458.696 172.375 
ATOM   5698  N3   DT A 277      33.349 458.100 174.444 
ATOM   5699  C4   DT A 277      34.325 457.843 175.386 
ATOM   5700  O4   DT A 277      34.017 457.498 176.528 
ATOM   5701  C5   DT A 277      35.673 458.019 174.900 
ATOM   5702  C7   DT A 277      36.796 457.760 175.862 
ATOM   5703  C6   DT A 277      35.903 458.400 173.633 
ATOM   5704  P    DA A 278      35.981 461.901 168.306 
ATOM   5705  OP1  DA A 278      36.492 461.590 166.952 
ATOM   5706  OP2  DA A 278      36.892 462.667 169.184 
ATOM   5707  O5'  DA A 278      34.580 462.665 168.189 
ATOM   5708  C5'  DA A 278      33.370 461.892 168.074 
ATOM   5709  C4'  DA A 278      32.296 462.473 168.972 
ATOM   5710  O4'  DA A 278      32.342 461.923 170.320 
ATOM   5711  C3'  DA A 278      32.355 463.984 169.189 
ATOM   5712  O3'  DA A 278      31.029 464.493 169.253 
ATOM   5713  C2'  DA A 278      33.007 464.154 170.562 
ATOM   5714  C1'  DA A 278      32.282 462.998 171.245 
ATOM   5715  N9   DA A 278      32.924 462.554 172.513 
ATOM   5716  C8   DA A 278      34.253 462.522 172.825 
ATOM   5717  N7   DA A 278      34.502 462.082 174.020 
ATOM   5718  C5   DA A 278      33.246 461.800 174.539 
ATOM   5719  C6   DA A 278      32.826 461.296 175.781 
ATOM   5720  N6   DA A 278      33.669 460.972 176.772 
ATOM   5721  N1   DA A 278      31.502 461.137 175.970 
ATOM   5722  C2   DA A 278      30.670 461.460 174.982 
ATOM   5723  N3   DA A 278      30.943 461.936 173.788 
ATOM   5724  C4   DA A 278      32.274 462.086 173.625 
ATOM   5725  P    DA A 279      30.701 465.897 168.556 
ATOM   5726  OP1  DA A 279      30.438 465.687 167.115 
ATOM   5727  OP2  DA A 279      31.763 466.874 168.887 
ATOM   5728  O5'  DA A 279      29.344 466.308 169.297 
ATOM   5729  C5'  DA A 279      28.462 465.270 169.764 
ATOM   5730  C4'  DA A 279      27.963 465.601 171.157 
ATOM   5731  O4'  DA A 279      28.853 465.106 172.197 
ATOM   5732  C3'  DA A 279      27.817 467.089 171.474 
ATOM   5733  O3'  DA A 279      26.671 467.273 172.297 
ATOM   5734  C2'  DA A 279      29.062 467.435 172.291 
ATOM   5735  C1'  DA A 279      29.089 466.156 173.122 
ATOM   5736  N9   DA A 279      30.396 465.901 173.788 
ATOM   5737  C8   DA A 279      31.651 466.189 173.332 
ATOM   5738  N7   DA A 279      32.599 465.844 174.148 
ATOM   5739  C5   DA A 279      31.924 465.286 175.226 
ATOM   5740  C6   DA A 279      32.370 464.724 176.434 
ATOM   5741  N6   DA A 279      33.663 464.628 176.772 
ATOM   5742  N1   DA A 279      31.434 464.263 177.284 
ATOM   5743  C2   DA A 279      30.151 464.360 176.942 
ATOM   5744  N3   DA A 279      29.618 464.862 175.849 
ATOM   5745  C4   DA A 279      30.576 465.317 175.015 
ATOM   5746  P    DC A 280      25.733 468.546 172.048 
ATOM   5747  OP1  DC A 280      24.774 468.249 170.961 
ATOM   5748  OP2  DC A 280      26.571 469.751 171.864 
ATOM   5749  O5'  DC A 280      24.954 468.642 173.443 
ATOM   5750  C5'  DC A 280      24.710 467.436 174.191 
ATOM   5751  C4'  DC A 280      25.001 467.669 175.660 
ATOM   5752  O4'  DC A 280      26.396 467.418 175.996 
ATOM   5753  C3'  DC A 280      24.748 469.087 176.171 
ATOM   5754  O3'  DC A 280      24.233 469.014 177.495 
ATOM   5755  C2'  DC A 280      26.132 469.733 176.223 
ATOM   5756  C1'  DC A 280      26.876 468.514 176.761 
ATOM   5757  N1   DC A 280      28.353 468.588 176.587 
ATOM   5758  C2   DC A 280      29.153 468.019 177.575 
ATOM   5759  O2   DC A 280      28.609 467.481 178.547 
ATOM   5760  N3   DC A 280      30.502 468.077 177.436 
ATOM   5761  C4   DC A 280      31.053 468.668 176.368 
ATOM   5762  N4   DC A 280      32.374 468.699 176.277 
ATOM   5763  C5   DC A 280      30.249 469.260 175.340 
ATOM   5764  C6   DC A 280      28.902 469.192 175.498 
ATOM   5765  P    DA A 281      23.072 470.026 177.932 
ATOM   5766  OP1  DA A 281      21.760 469.490 177.506 
ATOM   5767  OP2  DA A 281      23.400 471.390 177.463 
ATOM   5768  O5'  DA A 281      23.185 469.966 179.528 
ATOM   5769  C5'  DA A 281      23.648 468.752 180.149 
ATOM   5770  C4'  DA A 281      24.641 469.078 181.247 
ATOM   5771  O4'  DA A 281      26.007 469.169 180.751 
ATOM   5772  C3'  DA A 281      24.422 470.407 181.969 
ATOM   5773  O3'  DA A 281      24.745 470.243 183.344 
ATOM   5774  C2'  DA A 281      25.439 471.360 181.342 
ATOM   5775  C1'  DA A 281      26.588 470.361 181.256 
ATOM   5776  N9   DA A 281      27.674 470.776 180.325 
ATOM   5777  C8   DA A 281      27.568 471.470 179.153 
ATOM   5778  N7   DA A 281      28.705 471.682 178.564 
ATOM   5779  C5   DA A 281      29.634 471.086 179.405 
ATOM   5780  C6   DA A 281      31.031 470.964 179.338 
ATOM   5781  N6   DA A 281      31.770 471.461 178.336 
ATOM   5782  N1   DA A 281      31.644 470.310 180.342 
ATOM   5783  C2   DA A 281      30.905 469.818 181.335 
ATOM   5784  N3   DA A 281      29.602 469.870 181.504 
ATOM   5785  C4   DA A 281      29.013 470.529 180.486 
ATOM   5786  P    DA A 282      23.835 470.962 184.447 
ATOM   5787  OP1  DA A 282      22.650 470.125 184.735 
ATOM   5788  OP2  DA A 282      23.560 472.355 184.031 
ATOM   5789  O5'  DA A 282      24.813 470.964 185.712 
ATOM   5790  C5'  DA A 282      25.781 469.906 185.848 
ATOM   5791  C4'  DA A 282      27.120 470.479 186.269 
ATOM   5792  O4'  DA A 282      27.937 470.877 185.131 
ATOM   5793  C3'  DA A 282      27.063 471.734 187.139 
ATOM   5794  O3'  DA A 282      28.113 471.679 188.097 
ATOM   5795  C2'  DA A 282      27.344 472.886 186.175 
ATOM   5796  C1'  DA A 282      28.436 472.184 185.374 
ATOM   5797  N9   DA A 282      28.719 472.823 184.058 
ATOM   5798  C8   DA A 282      27.848 473.447 183.213 
ATOM   5799  N7   DA A 282      28.401 473.908 182.134 
ATOM   5800  C5   DA A 282      29.739 473.564 182.272 
ATOM   5801  C6   DA A 282      30.860 473.772 181.452 
ATOM   5802  N6   DA A 282      30.805 474.408 180.272 
ATOM   5803  N1   DA A 282      32.043 473.302 181.889 
ATOM   5804  C2   DA A 282      32.090 472.671 183.061 
ATOM   5805  N3   DA A 282      31.116 472.419 183.908 
ATOM   5806  C4   DA A 282      29.944 472.900 183.447 
ATOM   5807  P    DG A 283      27.831 472.188 189.588 
ATOM   5808  OP1  DG A 283      27.201 471.101 190.372 
ATOM   5809  OP2  DG A 283      27.090 473.468 189.544 
ATOM   5810  O5'  DG A 283      29.317 472.445 190.121 
ATOM   5811  C5'  DG A 283      30.395 471.647 189.596 
ATOM   5812  C4'  DG A 283      31.591 472.527 189.293 
ATOM   5813  O4'  DG A 283      31.546 473.082 187.948 
ATOM   5814  C3'  DG A 283      31.761 473.752 190.191 
ATOM   5815  O3'  DG A 283      33.148 473.965 190.423 
ATOM   5816  C2'  DG A 283      31.222 474.918 189.363 
ATOM   5817  C1'  DG A 283      31.812 474.474 188.029 
ATOM   5818  N9   DG A 283      31.188 475.134 186.848 
ATOM   5819  C8   DG A 283      29.882 475.529 186.661 
ATOM   5820  N7   DG A 283      29.654 476.088 185.497 
ATOM   5821  C5   DG A 283      30.899 476.062 184.868 
ATOM   5822  C6   DG A 283      31.283 476.526 183.584 
ATOM   5823  O6   DG A 283      30.595 477.064 182.722 
ATOM   5824  N1   DG A 283      32.647 476.303 183.346 
ATOM   5825  C2   DG A 283      33.523 475.708 184.234 
ATOM   5826  N2   DG A 283      34.786 475.586 183.818 
ATOM   5827  N3   DG A 283      33.161 475.273 185.438 
ATOM   5828  C4   DG A 283      31.841 475.482 185.685 
ATOM   5829  P    DT A 284      33.632 474.424 191.878 
ATOM   5830  OP1  DT A 284      33.777 473.237 192.749 
ATOM   5831  OP2  DT A 284      32.741 475.494 192.382 
ATOM   5832  O5'  DT A 284      35.074 475.035 191.553 
ATOM   5833  C5'  DT A 284      35.826 474.501 190.447 
ATOM   5834  C4'  DT A 284      36.446 475.631 189.649 
ATOM   5835  O4'  DT A 284      35.556 476.132 188.610 
ATOM   5836  C3'  DT A 284      36.823 476.879 190.446 
ATOM   5837  O3'  DT A 284      38.029 477.417 189.917 
ATOM   5838  C2'  DT A 284      35.689 477.869 190.173 
ATOM   5839  C1'  DT A 284      35.528 477.548 188.691 
ATOM   5840  N1   DT A 284      34.238 478.019 188.112 
ATOM   5841  C2   DT A 284      34.257 478.449 186.808 
ATOM   5842  O2   DT A 284      35.268 478.458 186.127 
ATOM   5843  N3   DT A 284      33.043 478.879 186.307 
ATOM   5844  C4   DT A 284      31.843 478.911 186.987 
ATOM   5845  O4   DT A 284      30.820 479.318 186.431 
ATOM   5846  C5   DT A 284      31.923 478.440 188.349 
ATOM   5847  C7   DT A 284      30.661 478.443 189.160 
ATOM   5848  C6   DT A 284      33.091 478.018 188.862 
ATOM   5849  P    DC A 285      39.122 478.008 190.926 
ATOM   5850  OP1  DC A 285      39.965 476.906 191.444 
ATOM   5851  OP2  DC A 285      38.456 478.849 191.944 
ATOM   5852  O5'  DC A 285      39.987 478.932 189.948 
ATOM   5853  C5'  DC A 285      40.099 478.567 188.560 
ATOM   5854  C4'  DC A 285      39.930 479.794 187.686 
ATOM   5855  O4'  DC A 285      38.536 480.051 187.352 
ATOM   5856  C3'  DC A 285      40.413 481.113 188.290 
ATOM   5857  O3'  DC A 285      40.988 481.908 187.260 
ATOM   5858  C2'  DC A 285      39.140 481.802 188.781 
ATOM   5859  C1'  DC A 285      38.263 481.423 187.592 
ATOM   5860  N1   DC A 285      36.804 481.565 187.854 
ATOM   5861  C2   DC A 285      35.990 481.965 186.798 
ATOM   5862  O2   DC A 285      36.507 482.183 185.696 
ATOM   5863  N3   DC A 285      34.657 482.101 187.017 
ATOM   5864  C4   DC A 285      34.136 481.855 188.224 
ATOM   5865  N4   DC A 285      32.829 482.002 188.387 
ATOM   5866  C5   DC A 285      34.955 481.443 189.325 
ATOM   5867  C6   DC A 285      36.284 481.313 189.086 
ATOM   5868  P    DG A 286      42.306 482.759 187.582 
ATOM   5869  OP1  DG A 286      43.500 481.897 187.439 
ATOM   5870  OP2  DG A 286      42.149 483.441 188.885 
ATOM   5871  O5'  DG A 286      42.278 483.841 186.403 
ATOM   5872  C5'  DG A 286      41.683 483.483 185.142 
ATOM   5873  C4'  DG A 286      40.812 484.618 184.638 
ATOM   5874  O4'  DG A 286      39.447 484.533 185.136 
ATOM   5875  C3'  DG A 286      41.261 486.025 185.032 
ATOM   5876  O3'  DG A 286      40.999 486.912 183.950 
ATOM   5877  C2'  DG A 286      40.357 486.407 186.204 
ATOM   5878  C1'  DG A 286      39.072 485.807 185.638 
ATOM   5879  N9   DG A 286      38.004 485.608 186.657 
ATOM   5880  C8   DG A 286      38.123 485.265 187.986 
ATOM   5881  N7   DG A 286      36.976 485.169 188.616 
ATOM   5882  C5   DG A 286      36.033 485.471 187.635 
ATOM   5883  C6   DG A 286      34.617 485.529 187.715 
ATOM   5884  O6   DG A 286      33.893 485.324 188.685 
ATOM   5885  N1   DG A 286      34.048 485.874 186.481 
ATOM   5886  C2   DG A 286      34.755 486.128 185.322 
ATOM   5887  N2   DG A 286      34.025 486.441 184.248 
ATOM   5888  N3   DG A 286      36.083 486.072 185.247 
ATOM   5889  C4   DG A 286      36.650 485.740 186.436 
ATOM   5890  P    DA A 287      42.064 488.055 183.608 
ATOM   5891  OP1  DA A 287      43.134 487.495 182.750 
ATOM   5892  OP2  DA A 287      42.511 488.708 184.858 
ATOM   5893  O5'  DA A 287      41.172 489.075 182.758 
ATOM   5894  C5'  DA A 287      40.072 488.561 181.982 
ATOM   5895  C4'  DA A 287      38.856 489.449 182.156 
ATOM   5896  O4'  DA A 287      38.041 489.056 183.297 
ATOM   5897  C3'  DA A 287      39.143 490.930 182.402 
ATOM   5898  O3'  DA A 287      38.154 491.707 181.738 
ATOM   5899  C2'  DA A 287      38.973 491.113 183.910 
ATOM   5900  C1'  DA A 287      37.747 490.217 184.059 
ATOM   5901  N9   DA A 287      37.482 489.794 185.462 
ATOM   5902  C8   DA A 287      38.384 489.522 186.451 
ATOM   5903  N7   DA A 287      37.840 489.176 187.577 
ATOM   5904  C5   DA A 287      36.476 489.221 187.317 
ATOM   5905  C6   DA A 287      35.352 488.957 188.116 
ATOM   5906  N6   DA A 287      35.427 488.578 189.399 
ATOM   5907  N1   DA A 287      34.141 489.098 187.544 
ATOM   5908  C2   DA A 287      34.072 489.475 186.268 
ATOM   5909  N3   DA A 287      35.047 489.747 185.429 
ATOM   5910  C4   DA A 287      36.248 489.598 186.025 
ATOM   5911  P    DT A 288      38.592 493.061 181.006 
ATOM   5912  OP1  DT A 288      39.103 492.751 179.652 
ATOM   5913  OP2  DT A 288      39.503 493.827 181.884 
ATOM   5914  O5'  DT A 288      37.191 493.826 180.889 
ATOM   5915  C5'  DT A 288      35.981 493.052 180.774 
ATOM   5916  C4'  DT A 288      34.907 493.633 181.672 
ATOM   5917  O4'  DT A 288      34.953 493.083 183.020 
ATOM   5918  C3'  DT A 288      34.966 495.145 181.889 
ATOM   5919  O3'  DT A 288      33.640 495.653 181.953 
ATOM   5920  C2'  DT A 288      35.618 495.314 183.261 
ATOM   5921  C1'  DT A 288      34.893 494.158 183.945 
ATOM   5922  N1   DT A 288      35.535 493.714 185.213 
ATOM   5923  C2   DT A 288      34.704 493.276 186.215 
ATOM   5924  O2   DT A 288      33.490 493.239 186.102 
ATOM   5925  N3   DT A 288      35.334 492.873 187.376 
ATOM   5926  C4   DT A 288      36.694 492.872 187.611 
ATOM   5927  O4   DT A 288      37.143 492.488 188.693 
ATOM   5928  C5   DT A 288      37.484 493.350 186.501 
ATOM   5929  C7   DT A 288      38.975 493.382 186.673 
ATOM   5930  C6   DT A 288      36.898 493.748 185.361 
ATOM   5931  P    DG A 289      33.312 497.057 181.256 
ATOM   5932  OP1  DG A 289      33.049 496.847 179.815 
ATOM   5933  OP2  DG A 289      34.374 498.034 181.587 
ATOM   5934  O5'  DG A 289      31.955 497.468 181.997 
ATOM   5935  C5'  DG A 289      31.073 496.430 182.464 
ATOM   5936  C4'  DG A 289      30.574 496.761 183.857 
ATOM   5937  O4'  DG A 289      31.464 496.266 184.897 
ATOM   5938  C3'  DG A 289      30.428 498.249 184.174 
ATOM   5939  O3'  DG A 289      29.282 498.433 184.997 
ATOM   5940  C2'  DG A 289      31.673 498.595 184.991 
ATOM   5941  C1'  DG A 289      31.700 497.316 185.822 
ATOM   5942  N9   DG A 289      33.007 497.062 186.488 
ATOM   5943  C8   DG A 289      34.281 497.345 186.044 
ATOM   5944  N7   DG A 289      35.229 496.991 186.878 
ATOM   5945  C5   DG A 289      34.534 496.434 187.951 
ATOM   5946  C6   DG A 289      35.018 495.873 189.161 
ATOM   5947  O6   DG A 289      36.179 495.750 189.541 
ATOM   5948  N1   DG A 289      33.968 495.424 189.974 
ATOM   5949  C2   DG A 289      32.626 495.506 189.659 
ATOM   5950  N2   DG A 289      31.779 495.019 190.569 
ATOM   5951  N3   DG A 289      32.172 496.032 188.522 
ATOM   5952  C4   DG A 289      33.179 496.472 187.723 
ATOM   5953  P    DG A 290      28.344 499.706 184.748 
ATOM   5954  OP1  DG A 290      27.385 499.410 183.661 
ATOM   5955  OP2  DG A 290      29.182 500.911 184.564 
ATOM   5956  O5'  DG A 290      27.565 499.802 186.143 
ATOM   5957  C5'  DG A 290      27.321 498.596 186.891 
ATOM   5958  C4'  DG A 290      27.612 498.829 188.360 
ATOM   5959  O4'  DG A 290      29.007 498.579 188.696 
ATOM   5960  C3'  DG A 290      27.359 500.247 188.871 
ATOM   5961  O3'  DG A 290      26.844 500.175 190.195 
ATOM   5962  C2'  DG A 290      28.743 500.893 188.923 
ATOM   5963  C1'  DG A 290      29.487 499.674 189.461 
ATOM   5964  N9   DG A 290      30.964 499.748 189.287 
ATOM   5965  C8   DG A 290      31.694 500.313 188.263 
ATOM   5966  N7   DG A 290      32.992 500.208 188.412 
ATOM   5967  C5   DG A 290      33.133 499.527 189.620 
ATOM   5968  C6   DG A 290      34.306 499.120 190.309 
ATOM   5969  O6   DG A 290      35.480 499.281 189.989 
ATOM   5970  N1   DG A 290      33.993 498.455 191.502 
ATOM   5971  C2   DG A 290      32.716 498.212 191.968 
ATOM   5972  N2   DG A 290      32.630 497.560 193.130 
ATOM   5973  N3   DG A 290      31.616 498.593 191.321 
ATOM   5974  C4   DG A 290      31.902 499.241 190.161 
ATOM   5975  P    DA A 291      25.683 501.186 190.632 
ATOM   5976  OP1  DA A 291      24.371 500.650 190.206 
ATOM   5977  OP2  DA A 291      26.011 502.550 190.163 
ATOM   5978  O5'  DA A 291      25.796 501.126 192.227 
ATOM   5979  C5'  DA A 291      26.259 499.912 192.849 
ATOM   5980  C4'  DA A 291      27.252 500.238 193.947 
ATOM   5981  O4'  DA A 291      28.618 500.329 193.451 
ATOM   5982  C3'  DA A 291      27.033 501.567 194.669 
ATOM   5983  O3'  DA A 291      27.356 501.403 196.044 
ATOM   5984  C2'  DA A 291      28.050 502.521 194.042 
ATOM   5985  C1'  DA A 291      29.199 501.521 193.956 
ATOM   5986  N9   DA A 291      30.285 501.937 193.025 
ATOM   5987  C8   DA A 291      30.179 502.630 191.853 
ATOM   5988  N7   DA A 291      31.316 502.842 191.264 
ATOM   5989  C5   DA A 291      32.245 502.246 192.105 
ATOM   5990  C6   DA A 291      33.642 502.124 192.038 
ATOM   5991  N6   DA A 291      34.381 502.621 191.036 
ATOM   5992  N1   DA A 291      34.255 501.470 193.042 
ATOM   5993  C2   DA A 291      33.516 500.978 194.035 
ATOM   5994  N3   DA A 291      32.213 501.030 194.204 
ATOM   5995  C4   DA A 291      31.624 501.689 193.186 
ATOM   5996  P    DT A 292      26.446 502.123 197.147 
ATOM   5997  OP1  DT A 292      25.261 501.285 197.435 
ATOM   5998  OP2  DT A 292      26.171 503.515 196.731 
ATOM   5999  O5'  DT A 292      27.424 502.124 198.412 
ATOM   6000  C5'  DT A 292      28.392 501.066 198.548 
ATOM   6001  C4'  DT A 292      29.731 501.639 198.969 
ATOM   6002  O4'  DT A 292      30.548 502.038 197.831 
ATOM   6003  C3'  DT A 292      29.674 502.894 199.839 
ATOM   6004  O3'  DT A 292      30.724 502.839 200.797 
ATOM   6005  C2'  DT A 292      29.955 504.047 198.875 
ATOM   6006  C1'  DT A 292      31.047 503.344 198.074 
ATOM   6007  N1   DT A 292      31.330 503.983 196.758 
ATOM   6008  C2   DT A 292      32.631 503.954 196.317 
ATOM   6009  O2   DT A 292      33.535 503.437 196.949 
ATOM   6010  N3   DT A 292      32.855 504.557 195.094 
ATOM   6011  C4   DT A 292      31.909 505.170 194.298 
ATOM   6012  O4   DT A 292      32.231 505.676 193.220 
ATOM   6013  C5   DT A 292      30.574 505.149 194.846 
ATOM   6014  C7   DT A 292      29.485 505.796 194.042 
ATOM   6015  C6   DT A 292      30.328 504.571 196.032 
ATOM   6016  P    DT A 293      30.442 503.348 202.288 
ATOM   6017  OP1  DT A 293      29.812 502.261 203.072 
ATOM   6018  OP2  DT A 293      29.701 504.628 202.243 
ATOM   6019  O5'  DT A 293      31.928 503.605 202.821 
ATOM   6020  C5'  DT A 293      33.006 502.807 202.296 
ATOM   6021  C4'  DT A 293      34.202 503.687 201.993 
ATOM   6022  O4'  DT A 293      34.157 504.242 200.648 
ATOM   6023  C3'  DT A 293      34.372 504.912 202.891 
ATOM   6024  O3'  DT A 293      35.759 505.125 203.122 
ATOM   6025  C2'  DT A 293      33.833 506.078 202.063 
ATOM   6026  C1'  DT A 293      34.423 505.634 200.729 
ATOM   6027  N1   DT A 293      33.799 506.294 199.548 
ATOM   6028  C2   DT A 293      34.616 506.563 198.477 
ATOM   6029  O2   DT A 293      35.804 506.285 198.462 
ATOM   6030  N3   DT A 293      34.003 507.176 197.401 
ATOM   6031  C4   DT A 293      32.673 507.533 197.312 
ATOM   6032  O4   DT A 293      32.238 508.078 196.296 
ATOM   6033  C5   DT A 293      31.897 507.211 198.486 
ATOM   6034  C7   DT A 293      30.439 507.566 198.471 
ATOM   6035  C6   DT A 293      32.467 506.615 199.545 
ATOM   6036  P    DC A 294      36.243 505.584 204.578 
ATOM   6037  OP1  DC A 294      36.388 504.397 205.449 
ATOM   6038  OP2  DC A 294      35.352 506.654 205.081 
ATOM   6039  O5'  DC A 294      37.685 506.195 204.253 
ATOM   6040  C5'  DC A 294      38.437 505.661 203.147 
ATOM   6041  C4'  DC A 294      39.057 506.791 202.349 
ATOM   6042  O4'  DC A 294      38.167 507.292 201.310 
ATOM   6043  C3'  DC A 294      39.434 508.040 203.146 
ATOM   6044  O3'  DC A 294      40.640 508.577 202.617 
ATOM   6045  C2'  DC A 294      38.300 509.029 202.873 
ATOM   6046  C1'  DC A 294      38.139 508.709 201.391 
ATOM   6047  N1   DC A 294      36.849 509.179 200.812 
ATOM   6048  C2   DC A 294      36.852 509.619 199.491 
ATOM   6049  O2   DC A 294      37.914 509.600 198.859 
ATOM   6050  N3   DC A 294      35.686 510.052 198.947 
ATOM   6051  C4   DC A 294      34.557 510.056 199.665 
ATOM   6052  N4   DC A 294      33.445 510.488 199.089 
ATOM   6053  C5   DC A 294      34.533 509.609 201.026 
ATOM   6054  C6   DC A 294      35.708 509.180 201.553 
ATOM   6055  P    DC A 295      41.733 509.168 203.626 
ATOM   6056  OP1  DC A 295      42.576 508.066 204.144 
ATOM   6057  OP2  DC A 295      41.067 510.009 204.644 
ATOM   6058  O5'  DC A 295      42.598 510.093 202.648 
ATOM   6059  C5'  DC A 295      42.710 509.728 201.260 
ATOM   6060  C4'  DC A 295      42.541 510.954 200.386 
ATOM   6061  O4'  DC A 295      41.147 511.211 200.052 
ATOM   6062  C3'  DC A 295      43.024 512.273 200.990 
ATOM   6063  O3'  DC A 295      43.599 513.068 199.960 
ATOM   6064  C2'  DC A 295      41.751 512.963 201.481 
ATOM   6065  C1'  DC A 295      40.874 512.583 200.292 
ATOM   6066  N1   DC A 295      39.415 512.725 200.554 
ATOM   6067  C2   DC A 295      38.601 513.125 199.498 
ATOM   6068  O2   DC A 295      39.118 513.344 198.395 
ATOM   6069  N3   DC A 295      37.268 513.261 199.717 
ATOM   6070  C4   DC A 295      36.747 513.015 200.924 
ATOM   6071  N4   DC A 295      35.440 513.162 201.087 
ATOM   6072  C5   DC A 295      37.566 512.603 202.025 
ATOM   6073  C6   DC A 295      38.895 512.473 201.786 
ATOM   6074  P    DT A 296      44.917 513.919 200.282 
ATOM   6075  OP1  DT A 296      46.111 513.057 200.139 
ATOM   6076  OP2  DT A 296      44.760 514.601 201.585 
ATOM   6077  O5'  DT A 296      44.889 515.001 199.103 
ATOM   6078  C5'  DT A 296      44.294 514.643 197.842 
ATOM   6079  C4'  DT A 296      43.423 515.778 197.338 
ATOM   6080  O4'  DT A 296      42.058 515.693 197.836 
ATOM   6081  C3'  DT A 296      43.872 517.185 197.732 
ATOM   6082  O3'  DT A 296      43.610 518.072 196.650 
ATOM   6083  C2'  DT A 296      42.968 517.567 198.903 
ATOM   6084  C1'  DT A 296      41.683 516.967 198.338 
ATOM   6085  N1   DT A 296      40.615 516.768 199.357 
ATOM   6086  C2   DT A 296      39.317 516.945 198.944 
ATOM   6087  O2   DT A 296      39.020 517.251 197.803 
ATOM   6088  N3   DT A 296      38.355 516.753 199.916 
ATOM   6089  C4   DT A 296      38.578 516.406 201.234 
ATOM   6090  O4   DT A 296      37.635 516.262 202.013 
ATOM   6091  C5   DT A 296      39.973 516.243 201.571 
ATOM   6092  C7   DT A 296      40.305 515.866 202.985 
ATOM   6093  C6   DT A 296      40.929 516.424 200.645 
ATOM   6094  P    DC A 297      44.675 519.215 196.308 
ATOM   6095  OP1  DC A 297      45.745 518.655 195.450 
ATOM   6096  OP2  DC A 297      45.122 519.868 197.558 
ATOM   6097  O5'  DC A 297      43.783 520.235 195.458 
ATOM   6098  C5'  DC A 297      42.683 519.721 194.682 
ATOM   6099  C4'  DC A 297      41.467 520.609 194.856 
ATOM   6100  O4'  DC A 297      40.652 520.216 195.997 
ATOM   6101  C3'  DC A 297      41.754 522.090 195.102 
ATOM   6102  O3'  DC A 297      40.765 522.867 194.438 
ATOM   6103  C2'  DC A 297      41.584 522.273 196.610 
ATOM   6104  C1'  DC A 297      40.358 521.377 196.759 
ATOM   6105  N1   DC A 297      40.093 520.954 198.162 
ATOM   6106  C2   DC A 297      38.765 520.806 198.556 
ATOM   6107  O2   DC A 297      37.871 521.029 197.733 
ATOM   6108  N3   DC A 297      38.503 520.422 199.831 
ATOM   6109  C4   DC A 297      39.501 520.190 200.694 
ATOM   6110  N4   DC A 297      39.193 519.817 201.927 
ATOM   6111  C5   DC A 297      40.873 520.336 200.309 
ATOM   6112  C6   DC A 297      41.114 520.721 199.030 
ATOM   6113  P    DT A 298      41.203 524.222 193.706 
ATOM   6114  OP1  DT A 298      41.714 523.911 192.352 
ATOM   6115  OP2  DT A 298      42.114 524.987 194.584 
ATOM   6116  O5'  DT A 298      39.802 524.986 193.589 
ATOM   6117  C5'  DT A 298      38.592 524.212 193.474 
ATOM   6118  C4'  DT A 298      37.518 524.793 194.372 
ATOM   6119  O4'  DT A 298      37.564 524.243 195.720 
ATOM   6120  C3'  DT A 298      37.577 526.305 194.589 
ATOM   6121  O3'  DT A 298      36.251 526.813 194.653 
ATOM   6122  C2'  DT A 298      38.229 526.474 195.961 
ATOM   6123  C1'  DT A 298      37.504 525.318 196.645 
ATOM   6124  N1   DT A 298      38.146 524.874 197.913 
ATOM   6125  C2   DT A 298      37.315 524.436 198.915 
ATOM   6126  O2   DT A 298      36.101 524.400 198.802 
ATOM   6127  N3   DT A 298      37.945 524.033 200.076 
ATOM   6128  C4   DT A 298      39.305 524.033 200.311 
ATOM   6129  O4   DT A 298      39.754 523.648 201.393 
ATOM   6130  C5   DT A 298      40.095 524.510 199.201 
ATOM   6131  C7   DT A 298      41.586 524.542 199.373 
ATOM   6132  C6   DT A 298      39.509 524.908 198.061 
ATOM   6133  P    DC A 299      35.923 528.218 193.956 
ATOM   6134  OP1  DC A 299      35.660 528.007 192.515 
ATOM   6135  OP2  DC A 299      36.985 529.194 194.287 
ATOM   6136  O5'  DC A 299      34.566 528.628 194.697 
ATOM   6137  C5'  DC A 299      33.684 527.590 195.164 
ATOM   6138  C4'  DC A 299      33.185 527.921 196.556 
ATOM   6139  O4'  DC A 299      34.075 527.426 197.597 
ATOM   6140  C3'  DC A 299      33.039 529.409 196.874 
ATOM   6141  O3'  DC A 299      31.893 529.593 197.697 
ATOM   6142  C2'  DC A 299      34.284 529.755 197.691 
ATOM   6143  C1'  DC A 299      34.311 528.476 198.522 
ATOM   6144  N1   DC A 299      35.618 528.222 199.188 
ATOM   6145  C2   DC A 299      35.601 527.614 200.441 
ATOM   6146  O2   DC A 299      34.513 527.313 200.944 
ATOM   6147  N3   DC A 299      36.784 527.374 201.066 
ATOM   6148  C4   DC A 299      37.942 527.715 200.487
[truncated: 415,700 more chars]
