# Supplementary material for: Characterization of lncRNA-protein interactions associated with Prostate cancer and Androgen receptors by molecular docking simulations
Source: Biochem Biophys Rep. 2025 Mar 9;42:101959. doi: 10.1016/j.bbrep.2025.101959 (PMC11929892; doi:10.1016/j.bbrep.2025.101959)
Supplement: Multimedia component 59 [file mmc59.zip › bbrep_00101959_model_48_mmc59.pdb]

REMARK Number:    48
REMARK Ligand:     lig_628dcb8434e2f.pdb
REMARK Contact:     0     0     0
REMARK Score:  -154.14
REMARK RMSD:    816.88
MODEL       48
ATOM      1  N   ALA A  24      30.357  -5.473 -24.875 
ATOM      2  CA  ALA A  24      30.515  -4.000 -24.871 
ATOM      3  CB  ALA A  24      29.364  -3.347 -25.653 
ATOM      4  C   ALA A  24      30.496  -3.471 -23.474 
ATOM      5  O   ALA A  24      31.409  -3.720 -22.690 
ATOM      6  N   GLN A  25      29.435  -2.716 -23.129 
ATOM      7  CA  GLN A  25      29.334  -2.167 -21.810 
ATOM      8  CB  GLN A  25      28.209  -1.135 -21.640 
ATOM      9  CG  GLN A  25      28.449   0.131 -22.464 
ATOM     10  CD  GLN A  25      27.291   1.085 -22.227 
ATOM     11  OE1 GLN A  25      26.895   1.324 -21.089 
ATOM     12  NE2 GLN A  25      26.734   1.652 -23.331 
ATOM     13  C   GLN A  25      29.084  -3.296 -20.876 
ATOM     14  O   GLN A  25      28.668  -4.376 -21.290 
ATOM     15  N   ASP A  26      29.382  -3.075 -19.584 
ATOM     16  CA  ASP A  26      29.211  -4.105 -18.606 
ATOM     17  CB  ASP A  26      30.274  -4.043 -17.495 
ATOM     18  CG  ASP A  26      30.054  -5.171 -16.494 
ATOM     19  OD1 ASP A  26      28.986  -5.191 -15.826 
ATOM     20  OD2 ASP A  26      30.966  -6.032 -16.381 
ATOM     21  C   ASP A  26      27.866  -3.939 -17.988 
ATOM     22  O   ASP A  26      27.612  -2.985 -17.253 
ATOM     23  N   ASN A  27      26.945  -4.872 -18.288 
ATOM     24  CA  ASN A  27      25.662  -4.773 -17.669 
ATOM     25  CB  ASN A  27      24.503  -4.752 -18.683 
ATOM     26  CG  ASN A  27      24.583  -3.452 -19.471 
ATOM     27  OD1 ASN A  27      24.658  -2.366 -18.897 
ATOM     28  ND2 ASN A  27      24.568  -3.560 -20.827 
ATOM     29  C   ASN A  27      25.467  -5.984 -16.812 
ATOM     30  O   ASN A  27      24.473  -6.696 -16.949 
ATOM     31  N   SER A  28      26.402  -6.226 -15.873 
ATOM     32  CA  SER A  28      26.317  -7.361 -15.002 
ATOM     33  CB  SER A  28      27.559  -7.517 -14.112 
ATOM     34  OG  SER A  28      28.707  -7.731 -14.919 
ATOM     35  C   SER A  28      25.149  -7.145 -14.100 
ATOM     36  O   SER A  28      24.492  -8.089 -13.668 
ATOM     37  N   ARG A  29      24.868  -5.864 -13.806 
ATOM     38  CA  ARG A  29      23.821  -5.471 -12.913 
ATOM     39  CB  ARG A  29      23.787  -3.948 -12.704 
ATOM     40  CG  ARG A  29      25.152  -3.369 -12.324 
ATOM     41  CD  ARG A  29      25.113  -1.897 -11.913 
ATOM     42  NE  ARG A  29      26.512  -1.383 -11.942 
ATOM     43  CZ  ARG A  29      27.390  -1.720 -10.952 
ATOM     44  NH1 ARG A  29      27.024  -2.618  -9.991 
ATOM     45  NH2 ARG A  29      28.642  -1.178 -10.929 
ATOM     46  C   ARG A  29      22.506  -5.884 -13.504 
ATOM     47  O   ARG A  29      21.579  -6.255 -12.784 
ATOM     48  N   TYR A  30      22.378  -5.784 -14.840 
ATOM     49  CA  TYR A  30      21.164  -6.163 -15.505 
ATOM     50  CB  TYR A  30      21.186  -5.817 -17.003 
ATOM     51  CG  TYR A  30      19.900  -6.271 -17.606 
ATOM     52  CD1 TYR A  30      18.727  -5.600 -17.348 
ATOM     53  CD2 TYR A  30      19.876  -7.357 -18.449 
ATOM     54  CE1 TYR A  30      17.543  -6.018 -17.911 
ATOM     55  CE2 TYR A  30      18.698  -7.778 -19.016 
ATOM     56  CZ  TYR A  30      17.529  -7.109 -18.746 
ATOM     57  OH  TYR A  30      16.316  -7.539 -19.327 
ATOM     58  C   TYR A  30      20.959  -7.638 -15.363 
ATOM     59  O   TYR A  30      19.855  -8.092 -15.068 
ATOM     60  N   THR A  31      22.033  -8.431 -15.551 
ATOM     61  CA  THR A  31      21.926  -9.861 -15.473 
ATOM     62  CB  THR A  31      23.230 -10.559 -15.736 
ATOM     63  OG1 THR A  31      23.715 -10.225 -17.028 
ATOM     64  CG2 THR A  31      23.003 -12.080 -15.628 
ATOM     65  C   THR A  31      21.490 -10.229 -14.091 
ATOM     66  O   THR A  31      20.646 -11.105 -13.907 
ATOM     67  N   HIS A  32      22.064  -9.557 -13.079 
ATOM     68  CA  HIS A  32      21.744  -9.842 -11.711 
ATOM     69  ND1 HIS A  32      22.771 -10.826  -8.882 
ATOM     70  CG  HIS A  32      22.450  -9.554  -9.301 
ATOM     71  CB  HIS A  32      22.623  -9.069 -10.710 
ATOM     72  NE2 HIS A  32      22.010  -9.743  -7.096 
ATOM     73  CD2 HIS A  32      21.986  -8.905  -8.198 
ATOM     74  CE1 HIS A  32      22.488 -10.885  -7.556 
ATOM     75  C   HIS A  32      20.311  -9.481 -11.477 
ATOM     76  O   HIS A  32      19.604 -10.145 -10.722 
ATOM     77  N   PHE A  33      19.841  -8.406 -12.133 
ATOM     78  CA  PHE A  33      18.494  -7.942 -11.975 
ATOM     79  CB  PHE A  33      18.233  -6.698 -12.850 
ATOM     80  CG  PHE A  33      16.831  -6.221 -12.683 
ATOM     81  CD1 PHE A  33      15.822  -6.729 -13.471 
ATOM     82  CD2 PHE A  33      16.525  -5.261 -11.749 
ATOM     83  CE1 PHE A  33      14.528  -6.288 -13.327 
ATOM     84  CE2 PHE A  33      15.232  -4.815 -11.599 
ATOM     85  CZ  PHE A  33      14.232  -5.330 -12.388 
ATOM     86  C   PHE A  33      17.577  -9.044 -12.410 
ATOM     87  O   PHE A  33      16.584  -9.337 -11.745 
ATOM     88  N   LEU A  34      17.891  -9.694 -13.546 
ATOM     89  CA  LEU A  34      17.052 -10.740 -14.056 
ATOM     90  CB  LEU A  34      17.509 -11.262 -15.429 
ATOM     91  CG  LEU A  34      17.352 -10.227 -16.561 
ATOM     92  CD1 LEU A  34      17.815 -10.799 -17.911 
ATOM     93  CD2 LEU A  34      15.914  -9.684 -16.622 
ATOM     94  C   LEU A  34      17.034 -11.895 -13.105 
ATOM     95  O   LEU A  34      15.977 -12.463 -12.835 
ATOM     96  N   THR A  35      18.201 -12.276 -12.555 
ATOM     97  CA  THR A  35      18.222 -13.429 -11.706 
ATOM     98  CB  THR A  35      19.611 -13.827 -11.277 
ATOM     99  OG1 THR A  35      19.582 -15.110 -10.672 
ATOM    100  CG2 THR A  35      20.183 -12.793 -10.291 
ATOM    101  C   THR A  35      17.370 -13.183 -10.496 
ATOM    102  O   THR A  35      16.600 -14.054 -10.093 
ATOM    103  N   GLN A  36      17.510 -12.004  -9.861 
ATOM    104  CA  GLN A  36      16.760 -11.714  -8.673 
ATOM    105  CB  GLN A  36      17.330 -10.515  -7.900 
ATOM    106  CG  GLN A  36      18.719 -10.776  -7.318 
ATOM    107  CD  GLN A  36      19.161  -9.521  -6.583 
ATOM    108  OE1 GLN A  36      18.999  -8.403  -7.076 
ATOM    109  NE2 GLN A  36      19.727  -9.702  -5.360 
ATOM    110  C   GLN A  36      15.306 -11.414  -8.928 
ATOM    111  O   GLN A  36      14.428 -11.820  -8.172 
ATOM    112  N   HIS A  37      15.041 -10.560  -9.926 
ATOM    113  CA  HIS A  37      13.739 -10.030 -10.232 
ATOM    114  ND1 HIS A  37      13.488  -7.875  -7.943 
ATOM    115  CG  HIS A  37      14.262  -7.931  -9.081 
ATOM    116  CB  HIS A  37      13.787  -8.508 -10.384 
ATOM    117  NE2 HIS A  37      15.483  -7.062  -7.395 
ATOM    118  CD2 HIS A  37      15.476  -7.429  -8.730 
ATOM    119  CE1 HIS A  37      14.268  -7.348  -6.966 
ATOM    120  C   HIS A  37      12.906 -10.649 -11.327 
ATOM    121  O   HIS A  37      11.752 -10.256 -11.466 
ATOM    122  N   TYR A  38      13.434 -11.530 -12.202 
ATOM    123  CA  TYR A  38      12.632 -11.883 -13.350 
ATOM    124  CB  TYR A  38      13.334 -11.414 -14.642 
ATOM    125  CG  TYR A  38      12.655 -11.872 -15.887 
ATOM    126  CD1 TYR A  38      11.465 -11.319 -16.304 
ATOM    127  CD2 TYR A  38      13.246 -12.841 -16.668 
ATOM    128  CE1 TYR A  38      10.868 -11.746 -17.467 
ATOM    129  CE2 TYR A  38      12.653 -13.271 -17.830 
ATOM    130  CZ  TYR A  38      11.459 -12.724 -18.231 
ATOM    131  OH  TYR A  38      10.848 -13.164 -19.425 
ATOM    132  C   TYR A  38      12.379 -13.364 -13.432 
ATOM    133  O   TYR A  38      13.285 -14.174 -13.250 
ATOM    134  N   ASP A  39      11.102 -13.741 -13.690 
ATOM    135  CA  ASP A  39      10.698 -15.112 -13.886 
ATOM    136  CB  ASP A  39      10.028 -15.729 -12.643 
ATOM    137  CG  ASP A  39       9.940 -17.238 -12.841 
ATOM    138  OD1 ASP A  39      10.562 -17.742 -13.815 
ATOM    139  OD2 ASP A  39       9.249 -17.904 -12.025 
ATOM    140  C   ASP A  39       9.669 -15.081 -14.984 
ATOM    141  O   ASP A  39       8.529 -14.682 -14.754 
ATOM    142  N   ALA A  40      10.037 -15.519 -16.207 
ATOM    143  CA  ALA A  40       9.168 -15.355 -17.343 
ATOM    144  CB  ALA A  40       9.809 -15.843 -18.652 
ATOM    145  C   ALA A  40       7.861 -16.082 -17.196 
ATOM    146  O   ALA A  40       6.812 -15.469 -17.390 
ATOM    147  N   LYS A  41       7.868 -17.386 -16.837 
ATOM    148  CA  LYS A  41       6.612 -18.091 -16.756 
ATOM    149  CB  LYS A  41       6.394 -19.072 -17.922 
ATOM    150  CG  LYS A  41       6.320 -18.394 -19.293 
ATOM    151  CD  LYS A  41       6.383 -19.380 -20.462 
ATOM    152  CE  LYS A  41       6.315 -18.723 -21.842 
ATOM    153  NZ  LYS A  41       6.395 -19.761 -22.893 
ATOM    154  C   LYS A  41       6.607 -18.900 -15.492 
ATOM    155  O   LYS A  41       6.979 -20.072 -15.469 
ATOM    156  N   PRO A  42       6.164 -18.261 -14.447 
ATOM    157  CA  PRO A  42       6.146 -18.766 -13.096 
ATOM    158  CD  PRO A  42       5.459 -16.998 -14.579 
ATOM    159  CB  PRO A  42       5.693 -17.583 -12.242 
ATOM    160  CG  PRO A  42       4.817 -16.760 -13.203 
ATOM    161  C   PRO A  42       5.350 -19.982 -12.740 
ATOM    162  O   PRO A  42       5.866 -20.776 -11.954 
ATOM    163  N   GLN A  43       4.106 -20.125 -13.253 
ATOM    164  CA  GLN A  43       3.233 -21.210 -12.882 
ATOM    165  CB  GLN A  43       3.921 -22.559 -12.575 
ATOM    166  CG  GLN A  43       2.969 -23.746 -12.437 
ATOM    167  CD  GLN A  43       2.653 -24.258 -13.835 
ATOM    168  OE1 GLN A  43       2.011 -23.577 -14.631 
ATOM    169  NE2 GLN A  43       3.125 -25.496 -14.144 
ATOM    170  C   GLN A  43       2.428 -20.772 -11.677 
ATOM    171  O   GLN A  43       1.781 -19.726 -11.696 
ATOM    172  N   GLY A  44       2.476 -21.564 -10.580 
ATOM    173  CA  GLY A  44       1.617 -21.423  -9.423 
ATOM    174  C   GLY A  44       1.682 -20.099  -8.711 
ATOM    175  O   GLY A  44       0.636 -19.515  -8.436 
ATOM    176  N   ARG A  45       2.881 -19.573  -8.391 
ATOM    177  CA  ARG A  45       2.966 -18.320  -7.681 
ATOM    178  CB  ARG A  45       2.277 -17.177  -8.444 
ATOM    179  CG  ARG A  45       2.951 -16.883  -9.786 
ATOM    180  CD  ARG A  45       2.084 -16.065 -10.743 
ATOM    181  NE  ARG A  45       2.134 -14.640 -10.313 
ATOM    182  CZ  ARG A  45       1.083 -13.819 -10.595 
ATOM    183  NH1 ARG A  45      -0.026 -14.325 -11.205 
ATOM    184  NH2 ARG A  45       1.132 -12.493 -10.270 
ATOM    185  C   ARG A  45       2.353 -18.422  -6.307 
ATOM    186  O   ARG A  45       1.777 -17.453  -5.809 
ATOM    187  N   ASP A  46       2.452 -19.607  -5.663 
ATOM    188  CA  ASP A  46       1.984 -19.790  -4.311 
ATOM    189  CB  ASP A  46       1.250 -21.127  -4.079 
ATOM    190  CG  ASP A  46       2.197 -22.277  -4.390 
ATOM    191  OD1 ASP A  46       3.256 -22.021  -5.022 
ATOM    192  OD2 ASP A  46       1.866 -23.431  -4.005 
ATOM    193  C   ASP A  46       3.161 -19.699  -3.376 
ATOM    194  O   ASP A  46       4.259 -19.317  -3.777 
ATOM    195  N   ASP A  47       2.954 -20.056  -2.089 
ATOM    196  CA  ASP A  47       3.986 -19.963  -1.086 
ATOM    197  CB  ASP A  47       3.505 -20.399   0.311 
ATOM    198  CG  ASP A  47       2.512 -19.366   0.829 
ATOM    199  OD1 ASP A  47       2.392 -18.285   0.192 
ATOM    200  OD2 ASP A  47       1.859 -19.643   1.870 
ATOM    201  C   ASP A  47       5.122 -20.868  -1.453 
ATOM    202  O   ASP A  47       6.290 -20.503  -1.321 
ATOM    203  N   ARG A  48       4.797 -22.077  -1.942 
ATOM    204  CA  ARG A  48       5.781 -23.061  -2.293 
ATOM    205  CB  ARG A  48       5.140 -24.351  -2.823 
ATOM    206  CG  ARG A  48       6.146 -25.430  -3.211 
ATOM    207  CD  ARG A  48       5.521 -26.560  -4.029 
ATOM    208  NE  ARG A  48       5.134 -25.982  -5.348 
ATOM    209  CZ  ARG A  48       4.541 -26.764  -6.297 
ATOM    210  NH1 ARG A  48       4.304 -28.084  -6.046 
ATOM    211  NH2 ARG A  48       4.179 -26.221  -7.497 
ATOM    212  C   ARG A  48       6.632 -22.511  -3.395 
ATOM    213  O   ARG A  48       7.843 -22.722  -3.421 
ATOM    214  N   TYR A  49       6.004 -21.778  -4.332 
ATOM    215  CA  TYR A  49       6.690 -21.207  -5.452 
ATOM    216  CB  TYR A  49       5.716 -20.385  -6.317 
ATOM    217  CG  TYR A  49       6.455 -19.484  -7.246 
ATOM    218  CD1 TYR A  49       6.995 -19.944  -8.423 
ATOM    219  CD2 TYR A  49       6.580 -18.149  -6.930 
ATOM    220  CE1 TYR A  49       7.662 -19.084  -9.266 
ATOM    221  CE2 TYR A  49       7.244 -17.287  -7.767 
ATOM    222  CZ  TYR A  49       7.787 -17.755  -8.938 
ATOM    223  OH  TYR A  49       8.468 -16.868  -9.798 
ATOM    224  C   TYR A  49       7.763 -20.299  -4.937 
ATOM    225  O   TYR A  49       8.907 -20.361  -5.387 
ATOM    226  N   CYS A  50       7.427 -19.442  -3.956 
ATOM    227  CA  CYS A  50       8.387 -18.513  -3.432 
ATOM    228  CB  CYS A  50       7.789 -17.543  -2.401 
ATOM    229  SG  CYS A  50       6.919 -16.168  -3.203 
ATOM    230  C   CYS A  50       9.521 -19.233  -2.772 
ATOM    231  O   CYS A  50      10.680 -18.874  -2.966 
ATOM    232  N   GLU A  51       9.232 -20.282  -1.984 
ATOM    233  CA  GLU A  51      10.291 -20.937  -1.274 
ATOM    234  CB  GLU A  51       9.814 -22.052  -0.328 
ATOM    235  CG  GLU A  51       9.046 -21.500   0.875 
ATOM    236  CD  GLU A  51       8.647 -22.660   1.776 
ATOM    237  OE1 GLU A  51       8.797 -23.834   1.341 
ATOM    238  OE2 GLU A  51       8.191 -22.384   2.918 
ATOM    239  C   GLU A  51      11.271 -21.539  -2.238 
ATOM    240  O   GLU A  51      12.477 -21.471  -2.014 
ATOM    241  N   SER A  52      10.782 -22.163  -3.323 
ATOM    242  CA  SER A  52      11.648 -22.819  -4.266 
ATOM    243  CB  SER A  52      10.871 -23.670  -5.287 
ATOM    244  OG  SER A  52      11.770 -24.296  -6.189 
ATOM    245  C   SER A  52      12.484 -21.840  -5.041 
ATOM    246  O   SER A  52      13.695 -22.015  -5.173 
ATOM    247  N   ILE A  53      11.853 -20.774  -5.572 
ATOM    248  CA  ILE A  53      12.510 -19.830  -6.436 
ATOM    249  CB  ILE A  53      11.569 -18.839  -7.063 
ATOM    250  CG1 ILE A  53      12.268 -18.100  -8.213 
ATOM    251  CG2 ILE A  53      11.022 -17.910  -5.967 
ATOM    252  CD1 ILE A  53      11.307 -17.285  -9.080 
ATOM    253  C   ILE A  53      13.564 -19.071  -5.697 
ATOM    254  O   ILE A  53      14.625 -18.777  -6.243 
ATOM    255  N   MET A  54      13.288 -18.724  -4.431 
ATOM    256  CA  MET A  54      14.208 -17.931  -3.681 
ATOM    257  CB  MET A  54      13.657 -17.630  -2.278 
ATOM    258  CG  MET A  54      14.129 -16.292  -1.716 
ATOM    259  SD  MET A  54      13.400 -14.851  -2.557 
ATOM    260  CE  MET A  54      13.965 -13.641  -1.327 
ATOM    261  C   MET A  54      15.482 -18.715  -3.574 
ATOM    262  O   MET A  54      16.577 -18.162  -3.661 
ATOM    263  N   ARG A  55      15.360 -20.040  -3.377 
ATOM    264  CA  ARG A  55      16.487 -20.926  -3.259 
ATOM    265  CB  ARG A  55      16.035 -22.353  -2.921 
ATOM    266  CG  ARG A  55      15.198 -22.413  -1.641 
ATOM    267  CD  ARG A  55      14.502 -23.757  -1.423 
ATOM    268  NE  ARG A  55      15.339 -24.566  -0.498 
ATOM    269  CZ  ARG A  55      15.110 -25.907  -0.399 
ATOM    270  NH1 ARG A  55      14.168 -26.490  -1.198 
ATOM    271  NH2 ARG A  55      15.823 -26.659   0.486 
ATOM    272  C   ARG A  55      17.249 -20.983  -4.555 
ATOM    273  O   ARG A  55      18.476 -20.907  -4.565 
ATOM    274  N   ARG A  56      16.538 -21.101  -5.694 
ATOM    275  CA  ARG A  56      17.186 -21.258  -6.971 
ATOM    276  CB  ARG A  56      16.203 -21.454  -8.140 
ATOM    277  CG  ARG A  56      15.409 -22.759  -8.083 
ATOM    278  CD  ARG A  56      14.767 -23.128  -9.423 
ATOM    279  NE  ARG A  56      13.877 -22.004  -9.821 
ATOM    280  CZ  ARG A  56      12.561 -22.008  -9.459 
ATOM    281  NH1 ARG A  56      12.047 -23.057  -8.752 
ATOM    282  NH2 ARG A  56      11.757 -20.960  -9.804 
ATOM    283  C   ARG A  56      17.993 -20.038  -7.297 
ATOM    284  O   ARG A  56      19.094 -20.132  -7.842 
ATOM    285  N   ARG A  57      17.434 -18.858  -6.981 
ATOM    286  CA  ARG A  57      17.989 -17.566  -7.272 
ATOM    287  CB  ARG A  57      16.981 -16.432  -7.028 
ATOM    288  CG  ARG A  57      15.720 -16.618  -7.872 
ATOM    289  CD  ARG A  57      16.007 -16.749  -9.368 
ATOM    290  NE  ARG A  57      14.774 -17.286 -10.009 
ATOM    291  CZ  ARG A  57      14.462 -16.937 -11.292 
ATOM    292  NH1 ARG A  57      15.255 -16.058 -11.970 
ATOM    293  NH2 ARG A  57      13.356 -17.462 -11.896 
ATOM    294  C   ARG A  57      19.215 -17.308  -6.446 
ATOM    295  O   ARG A  57      20.047 -16.489  -6.833 
ATOM    296  N   GLY A  58      19.345 -17.952  -5.266 
ATOM    297  CA  GLY A  58      20.518 -17.749  -4.452 
ATOM    298  C   GLY A  58      20.249 -16.676  -3.435 
ATOM    299  O   GLY A  58      21.171 -16.056  -2.910 
ATOM    300  N   LEU A  59      18.957 -16.404  -3.197 
ATOM    301  CA  LEU A  59      18.390 -15.442  -2.291 
ATOM    302  CB  LEU A  59      16.997 -14.993  -2.748 
ATOM    303  CG  LEU A  59      17.057 -14.335  -4.141 
ATOM    304  CD1 LEU A  59      15.690 -13.786  -4.573 
ATOM    305  CD2 LEU A  59      18.175 -13.282  -4.214 
ATOM    306  C   LEU A  59      18.342 -15.875  -0.842 
ATOM    307  O   LEU A  59      17.877 -15.107  -0.005 
ATOM    308  N   THR A  60      18.628 -17.158  -0.543 
ATOM    309  CA  THR A  60      18.521 -17.780   0.758 
ATOM    310  CB  THR A  60      18.422 -19.273   0.655 
ATOM    311  OG1 THR A  60      19.592 -19.810   0.057 
ATOM    312  CG2 THR A  60      17.192 -19.608  -0.204 
ATOM    313  C   THR A  60      19.582 -17.448   1.776 
ATOM    314  O   THR A  60      19.306 -17.592   2.964 
ATOM    315  N   SER A  61      20.833 -17.093   1.412 
ATOM    316  CA  SER A  61      21.758 -16.859   2.493 
ATOM    317  CB  SER A  61      22.957 -17.826   2.485 
ATOM    318  OG  SER A  61      22.517 -19.158   2.702 
ATOM    319  C   SER A  61      22.320 -15.475   2.407 
ATOM    320  O   SER A  61      23.186 -15.209   1.575 
ATOM    321  N   PRO A  62      21.889 -14.572   3.254 
ATOM    322  CA  PRO A  62      20.832 -14.844   4.197 
ATOM    323  CD  PRO A  62      22.847 -13.617   3.787 
ATOM    324  CB  PRO A  62      20.985 -13.822   5.320 
ATOM    325  CG  PRO A  62      22.467 -13.428   5.263 
ATOM    326  C   PRO A  62      19.514 -14.718   3.499 
ATOM    327  O   PRO A  62      19.488 -14.279   2.350 
ATOM    328  N   CYS A  63      18.409 -15.091   4.176 
ATOM    329  CA  CYS A  63      17.107 -15.029   3.577 
ATOM    330  CB  CYS A  63      15.980 -15.525   4.508 
ATOM    331  SG  CYS A  63      16.264 -17.191   5.180 
ATOM    332  C   CYS A  63      16.811 -13.590   3.286 
ATOM    333  O   CYS A  63      16.979 -12.728   4.148 
ATOM    334  N   LYS A  64      16.363 -13.286   2.050 
ATOM    335  CA  LYS A  64      16.024 -11.933   1.733 
ATOM    336  CB  LYS A  64      15.958 -11.675   0.217 
ATOM    337  CG  LYS A  64      15.947 -10.196  -0.175 
ATOM    338  CD  LYS A  64      16.188  -9.974  -1.671 
ATOM    339  CE  LYS A  64      16.192  -8.501  -2.084 
ATOM    340  NZ  LYS A  64      16.367  -8.389  -3.549 
ATOM    341  C   LYS A  64      14.671 -11.685   2.334 
ATOM    342  O   LYS A  64      13.782 -12.531   2.250 
ATOM    343  N   ASP A  65      14.485 -10.514   2.975 
ATOM    344  CA  ASP A  65      13.252 -10.245   3.660 
ATOM    345  CB  ASP A  65      13.310  -8.967   4.522 
ATOM    346  CG  ASP A  65      13.625  -7.757   3.647 
ATOM    347  OD1 ASP A  65      14.224  -7.939   2.553 
ATOM    348  OD2 ASP A  65      13.278  -6.626   4.077 
ATOM    349  C   ASP A  65      12.107 -10.144   2.699 
ATOM    350  O   ASP A  65      11.037 -10.700   2.946 
ATOM    351  N   ILE A  66      12.280  -9.419   1.579 
ATOM    352  CA  ILE A  66      11.198  -9.300   0.645 
ATOM    353  CB  ILE A  66      10.432  -8.019   0.848 
ATOM    354  CG1 ILE A  66       9.083  -8.013   0.109 
ATOM    355  CG2 ILE A  66      11.366  -6.859   0.468 
ATOM    356  CD1 ILE A  66       9.205  -8.016  -1.410 
ATOM    357  C   ILE A  66      11.805  -9.311  -0.725 
ATOM    358  O   ILE A  66      12.863  -8.720  -0.940 
ATOM    359  N   ASN A  67      11.179 -10.019  -1.688 
ATOM    360  CA  ASN A  67      11.720 -10.015  -3.017 
ATOM    361  CB  ASN A  67      12.741 -11.139  -3.259 
ATOM    362  CG  ASN A  67      13.477 -10.847  -4.558 
ATOM    363  OD1 ASN A  67      14.272  -9.911  -4.638 
ATOM    364  ND2 ASN A  67      13.214 -11.676  -5.603 
ATOM    365  C   ASN A  67      10.584 -10.205  -3.973 
ATOM    366  O   ASN A  67       9.740 -11.082  -3.786 
ATOM    367  N   THR A  68      10.556  -9.392  -5.048 
ATOM    368  CA  THR A  68       9.471  -9.467  -5.982 
ATOM    369  CB  THR A  68       8.762  -8.158  -6.145 
ATOM    370  OG1 THR A  68       8.269  -7.721  -4.886 
ATOM    371  CG2 THR A  68       7.598  -8.348  -7.130 
ATOM    372  C   THR A  68       9.996  -9.879  -7.324 
ATOM    373  O   THR A  68      11.059  -9.439  -7.762 
ATOM    374  N   PHE A  69       9.236 -10.761  -8.006 
ATOM    375  CA  PHE A  69       9.601 -11.241  -9.309 
ATOM    376  CB  PHE A  69       9.527 -12.774  -9.435 
ATOM    377  CG  PHE A  69      10.543 -13.384  -8.526 
ATOM    378  CD1 PHE A  69      11.831 -13.609  -8.956 
ATOM    379  CD2 PHE A  69      10.207 -13.734  -7.237 
ATOM    380  CE1 PHE A  69      12.768 -14.171  -8.120 
ATOM    381  CE2 PHE A  69      11.140 -14.295  -6.395 
ATOM    382  CZ  PHE A  69      12.423 -14.515  -6.835 
ATOM    383  C   PHE A  69       8.608 -10.690 -10.287 
ATOM    384  O   PHE A  69       7.415 -10.605 -10.001 
ATOM    385  N   ILE A  70       9.099 -10.300 -11.480 
ATOM    386  CA  ILE A  70       8.279  -9.766 -12.530 
ATOM    387  CB  ILE A  70       8.894  -8.585 -13.228 
ATOM    388  CG1 ILE A  70       9.137  -7.438 -12.235 
ATOM    389  CG2 ILE A  70       7.982  -8.201 -14.407 
ATOM    390  CD1 ILE A  70      10.026  -6.325 -12.786 
ATOM    391  C   ILE A  70       8.146 -10.852 -13.550 
ATOM    392  O   ILE A  70       9.106 -11.572 -13.824 
ATOM    393  N   HIS A  71       6.934 -11.011 -14.122 
ATOM    394  CA  HIS A  71       6.704 -12.056 -15.078 
ATOM    395  ND1 HIS A  71       6.623 -14.322 -12.875 
ATOM    396  CG  HIS A  71       5.646 -13.442 -13.288 
ATOM    397  CB  HIS A  71       5.509 -12.942 -14.696 
ATOM    398  NE2 HIS A  71       5.416 -13.823 -11.074 
ATOM    399  CD2 HIS A  71       4.918 -13.148 -12.176 
ATOM    400  CE1 HIS A  71       6.439 -14.514 -11.544 
ATOM    401  C   HIS A  71       6.415 -11.410 -16.399 
ATOM    402  O   HIS A  71       6.310 -10.188 -16.486 
ATOM    403  N   GLY A  72       6.286 -12.218 -17.476 
ATOM    404  CA  GLY A  72       6.017 -11.656 -18.772 
ATOM    405  C   GLY A  72       7.295 -11.593 -19.560 
ATOM    406  O   GLY A  72       8.294 -12.209 -19.193 
ATOM    407  N   ASN A  73       7.269 -10.867 -20.702 
ATOM    408  CA  ASN A  73       8.405 -10.782 -21.584 
ATOM    409  CB  ASN A  73       8.034 -10.508 -23.057 
ATOM    410  CG  ASN A  73       7.346  -9.151 -23.163 
ATOM    411  OD1 ASN A  73       7.968  -8.146 -23.502 
ATOM    412  ND2 ASN A  73       6.017  -9.119 -22.872 
ATOM    413  C   ASN A  73       9.371  -9.723 -21.133 
ATOM    414  O   ASN A  73       8.994  -8.716 -20.538 
ATOM    415  N   LYS A  74      10.668  -9.952 -21.434 
ATOM    416  CA  LYS A  74      11.764  -9.101 -21.052 
ATOM    417  CB  LYS A  74      13.152  -9.709 -21.329 
ATOM    418  CG  LYS A  74      13.502 -10.903 -20.438 
ATOM    419  CD  LYS A  74      14.866 -11.514 -20.762 
ATOM    420  CE  LYS A  74      14.989 -11.999 -22.206 
ATOM    421  NZ  LYS A  74      16.380 -12.427 -22.480 
ATOM    422  C   LYS A  74      11.726  -7.769 -21.741 
ATOM    423  O   LYS A  74      12.108  -6.759 -21.152 
ATOM    424  N   ARG A  75      11.268  -7.726 -23.005 
ATOM    425  CA  ARG A  75      11.336  -6.518 -23.783 
ATOM    426  CB  ARG A  75      10.706  -6.680 -25.174 
ATOM    427  CG  ARG A  75      11.275  -7.856 -25.964 
ATOM    428  CD  ARG A  75      10.777  -7.928 -27.407 
ATOM    429  NE  ARG A  75       9.288  -7.909 -27.372 
ATOM    430  CZ  ARG A  75       8.587  -9.047 -27.093 
ATOM    431  NH1 ARG A  75       9.247 -10.192 -26.754 
ATOM    432  NH2 ARG A  75       7.223  -9.036 -27.147 
ATOM    433  C   ARG A  75      10.568  -5.434 -23.096 
ATOM    434  O   ARG A  75      11.000  -4.283 -23.058 
ATOM    435  N   SER A  76       9.396  -5.775 -22.533 
ATOM    436  CA  SER A  76       8.562  -4.791 -21.905 
ATOM    437  CB  SER A  76       7.236  -5.385 -21.396 
ATOM    438  OG  SER A  76       6.471  -5.878 -22.487 
ATOM    439  C   SER A  76       9.281  -4.196 -20.730 
ATOM    440  O   SER A  76       9.132  -3.009 -20.441 
ATOM    441  N   ILE A  77      10.063  -5.017 -20.003 
ATOM    442  CA  ILE A  77      10.777  -4.552 -18.848 
ATOM    443  CB  ILE A  77      11.426  -5.664 -18.076 
ATOM    444  CG1 ILE A  77      10.357  -6.647 -17.572 
ATOM    445  CG2 ILE A  77      12.260  -5.039 -16.946 
ATOM    446  CD1 ILE A  77      10.932  -7.947 -17.010 
ATOM    447  C   ILE A  77      11.850  -3.586 -19.254 
ATOM    448  O   ILE A  77      12.029  -2.547 -18.626 
ATOM    449  N   LYS A  78      12.600  -3.902 -20.324 
ATOM    450  CA  LYS A  78      13.670  -3.048 -20.763 
ATOM    451  CB  LYS A  78      14.457  -3.613 -21.957 
ATOM    452  CG  LYS A  78      15.314  -4.836 -21.619 
ATOM    453  CD  LYS A  78      15.896  -5.526 -22.854 
ATOM    454  CE  LYS A  78      16.828  -6.696 -22.531 
ATOM    455  NZ  LYS A  78      16.037  -7.912 -22.246 
ATOM    456  C   LYS A  78      13.105  -1.727 -21.186 
ATOM    457  O   LYS A  78      13.736  -0.686 -21.012 
ATOM    458  N   ALA A  79      11.881  -1.748 -21.741 
ATOM    459  CA  ALA A  79      11.200  -0.603 -22.284 
ATOM    460  CB  ALA A  79       9.821  -0.951 -22.871 
ATOM    461  C   ALA A  79      10.987   0.445 -21.231 
ATOM    462  O   ALA A  79      10.878   1.630 -21.545 
ATOM    463  N   ILE A  80      10.868   0.044 -19.956 
ATOM    464  CA  ILE A  80      10.626   1.016 -18.927 
ATOM    465  CB  ILE A  80      10.255   0.446 -17.581 
ATOM    466  CG1 ILE A  80      11.316  -0.473 -16.984 
ATOM    467  CG2 ILE A  80       8.892  -0.240 -17.747 
ATOM    468  CD1 ILE A  80      10.900  -1.026 -15.623 
ATOM    469  C   ILE A  80      11.745   2.022 -18.874 
ATOM    470  O   ILE A  80      11.546   3.160 -18.452 
ATOM    471  N   CYS A  81      12.966   1.624 -19.275 
ATOM    472  CA  CYS A  81      14.117   2.486 -19.280 
ATOM    473  CB  CYS A  81      15.428   1.734 -19.567 
ATOM    474  SG  CYS A  81      15.754   0.459 -18.312 
ATOM    475  C   CYS A  81      13.959   3.596 -20.289 
ATOM    476  O   CYS A  81      14.689   4.586 -20.237 
ATOM    477  N   GLU A  82      13.062   3.434 -21.284 
ATOM    478  CA  GLU A  82      12.862   4.454 -22.277 
ATOM    479  CB  GLU A  82      12.970   3.920 -23.715 
ATOM    480  CG  GLU A  82      11.961   2.809 -24.013 
ATOM    481  CD  GLU A  82      12.156   2.352 -25.452 
ATOM    482  OE1 GLU A  82      12.213   3.228 -26.356 
ATOM    483  OE2 GLU A  82      12.249   1.114 -25.666 
ATOM    484  C   GLU A  82      11.484   5.028 -22.107 
ATOM    485  O   GLU A  82      10.696   4.562 -21.287 
ATOM    486  N   ASN A  83      11.173   6.085 -22.884 
ATOM    487  CA  ASN A  83       9.911   6.767 -22.808 
ATOM    488  CB  ASN A  83       9.851   8.042 -23.664 
ATOM    489  CG  ASN A  83      10.676   9.103 -22.944 
ATOM    490  OD1 ASN A  83      10.664   9.185 -21.715 
ATOM    491  ND2 ASN A  83      11.416   9.938 -23.723 
ATOM    492  C   ASN A  83       8.817   5.839 -23.229 
ATOM    493  O   ASN A  83       7.665   6.001 -22.831 
ATOM    494  N   LYS A  84       9.156   4.826 -24.043 
ATOM    495  CA  LYS A  84       8.180   3.925 -24.580 
ATOM    496  CB  LYS A  84       8.857   2.817 -25.416 
ATOM    497  CG  LYS A  84       7.921   1.834 -26.122 
ATOM    498  CD  LYS A  84       7.153   0.911 -25.178 
ATOM    499  CE  LYS A  84       6.396  -0.197 -25.909 
ATOM    500  NZ  LYS A  84       7.357  -1.190 -26.441 
ATOM    501  C   LYS A  84       7.386   3.298 -23.466 
ATOM    502  O   LYS A  84       6.161   3.232 -23.563 
ATOM    503  N   ASN A  85       8.029   2.807 -22.383 
ATOM    504  CA  ASN A  85       7.206   2.217 -21.358 
ATOM    505  CB  ASN A  85       7.343   0.680 -21.318 
ATOM    506  CG  ASN A  85       6.232   0.074 -20.468 
ATOM    507  OD1 ASN A  85       5.067   0.455 -20.576 
ATOM    508  ND2 ASN A  85       6.604  -0.897 -19.592 
ATOM    509  C   ASN A  85       7.600   2.737 -20.000 
ATOM    510  O   ASN A  85       7.516   2.004 -19.015 
ATOM    511  N   GLY A  86       7.987   4.025 -19.869 
ATOM    512  CA  GLY A  86       8.358   4.440 -18.541 
ATOM    513  C   GLY A  86       8.406   5.935 -18.432 
ATOM    514  O   GLY A  86       8.529   6.651 -19.426 
ATOM    515  N   ASN A  87       8.313   6.432 -17.176 
ATOM    516  CA  ASN A  87       8.388   7.834 -16.866 
ATOM    517  CB  ASN A  87       7.070   8.434 -16.338 
ATOM    518  CG  ASN A  87       6.033   8.383 -17.450 
ATOM    519  OD1 ASN A  87       5.564   7.312 -17.828 
ATOM    520  ND2 ASN A  87       5.650   9.574 -17.983 
ATOM    521  C   ASN A  87       9.381   7.966 -15.753 
ATOM    522  O   ASN A  87       9.660   7.005 -15.039 
ATOM    523  N   PRO A  88       9.943   9.130 -15.590 
ATOM    524  CA  PRO A  88      10.890   9.367 -14.542 
ATOM    525  CD  PRO A  88       9.915  10.189 -16.582 
ATOM    526  CB  PRO A  88      11.522  10.727 -14.851 
ATOM    527  CG  PRO A  88      10.555  11.384 -15.857 
ATOM    528  C   PRO A  88      10.168   9.304 -13.236 
ATOM    529  O   PRO A  88       9.050   9.812 -13.144 
ATOM    530  N   HIS A  89      10.804   8.706 -12.212 
ATOM    531  CA  HIS A  89      10.210   8.527 -10.923 
ATOM    532  ND1 HIS A  89       7.895   6.729  -9.424 
ATOM    533  CG  HIS A  89       9.268   6.743  -9.344 
ATOM    534  CB  HIS A  89      10.169   7.046 -10.506 
ATOM    535  NE2 HIS A  89       8.415   6.182  -7.333 
ATOM    536  CD2 HIS A  89       9.569   6.408  -8.061 
ATOM    537  CE1 HIS A  89       7.434   6.387  -8.195 
ATOM    538  C   HIS A  89      11.094   9.291 -10.006 
ATOM    539  O   HIS A  89      12.249   9.524 -10.348 
ATOM    540  N   ARG A  90      10.614   9.570  -8.777 
ATOM    541  CA  ARG A  90      11.134  10.633  -7.973 
ATOM    542  CB  ARG A  90      10.638  10.532  -6.524 
ATOM    543  CG  ARG A  90       9.118  10.621  -6.401 
ATOM    544  CD  ARG A  90       8.581  12.052  -6.436 
ATOM    545  NE  ARG A  90       7.099  11.972  -6.308 
ATOM    546  CZ  ARG A  90       6.398  13.027  -5.801 
ATOM    547  NH1 ARG A  90       7.050  14.164  -5.418 
ATOM    548  NH2 ARG A  90       5.043  12.938  -5.660 
ATOM    549  C   ARG A  90      12.627  10.723  -7.915 
ATOM    550  O   ARG A  90      13.186  11.625  -8.535 
ATOM    551  N   GLU A  91      13.353   9.801  -7.262 
ATOM    552  CA  GLU A  91      14.755  10.115  -7.224 
ATOM    553  CB  GLU A  91      15.367  10.061  -5.812 
ATOM    554  CG  GLU A  91      14.958  11.232  -4.914 
ATOM    555  CD  GLU A  91      13.537  11.000  -4.427 
ATOM    556  OE1 GLU A  91      13.280   9.918  -3.836 
ATOM    557  OE2 GLU A  91      12.688  11.907  -4.644 
ATOM    558  C   GLU A  91      15.504   9.143  -8.074 
ATOM    559  O   GLU A  91      15.859   8.056  -7.623 
ATOM    560  N   ASN A  92      15.780   9.542  -9.330 
ATOM    561  CA  ASN A  92      16.570   8.776 -10.253 
ATOM    562  CB  ASN A  92      18.015   8.583  -9.762 
ATOM    563  CG  ASN A  92      18.669   9.953  -9.678 
ATOM    564  OD1 ASN A  92      18.547  10.766 -10.593 
ATOM    565  ND2 ASN A  92      19.371  10.227  -8.547 
ATOM    566  C   ASN A  92      15.991   7.412 -10.460 
ATOM    567  O   ASN A  92      16.733   6.456 -10.678 
ATOM    568  N   LEU A  93      14.653   7.283 -10.421 
ATOM    569  CA  LEU A  93      14.046   5.998 -10.644 
ATOM    570  CB  LEU A  93      13.196   5.499  -9.462 
ATOM    571  CG  LEU A  93      14.013   5.127  -8.208 
ATOM    572  CD1 LEU A  93      13.097   4.644  -7.072 
ATOM    573  CD2 LEU A  93      15.107   4.099  -8.543 
ATOM    574  C   LEU A  93      13.141   6.137 -11.825 
ATOM    575  O   LEU A  93      12.979   7.226 -12.373 
ATOM    576  N   ARG A  94      12.563   5.007 -12.286 
ATOM    577  CA  ARG A  94      11.651   5.047 -13.395 
ATOM    578  CB  ARG A  94      12.264   4.533 -14.706 
ATOM    579  CG  ARG A  94      13.421   5.410 -15.185 
ATOM    580  CD  ARG A  94      13.981   5.008 -16.550 
ATOM    581  NE  ARG A  94      12.929   5.315 -17.557 
ATOM    582  CZ  ARG A  94      12.803   6.585 -18.040 
ATOM    583  NH1 ARG A  94      13.625   7.577 -17.590 
ATOM    584  NH2 ARG A  94      11.843   6.868 -18.966 
ATOM    585  C   ARG A  94      10.481   4.169 -13.054 
ATOM    586  O   ARG A  94      10.637   3.137 -12.403 
ATOM    587  N   ILE A  95       9.268   4.577 -13.488 
ATOM    588  CA  ILE A  95       8.059   3.839 -13.228 
ATOM    589  CB  ILE A  95       7.025   4.653 -12.501 
ATOM    590  CG1 ILE A  95       5.820   3.791 -12.084 
ATOM    591  CG2 ILE A  95       6.656   5.846 -13.397 
ATOM    592  CD1 ILE A  95       6.118   2.807 -10.956 
ATOM    593  C   ILE A  95       7.471   3.433 -14.552 
ATOM    594  O   ILE A  95       7.417   4.230 -15.487 
ATOM    595  N   SER A  96       7.017   2.167 -14.668 
ATOM    596  CA  SER A  96       6.520   1.669 -15.924 
ATOM    597  CB  SER A  96       6.521   0.132 -16.021 
ATOM    598  OG  SER A  96       5.638  -0.423 -15.057 
ATOM    599  C   SER A  96       5.122   2.137 -16.200 
ATOM    600  O   SER A  96       4.324   2.355 -15.289 
ATOM    601  N   LYS A  97       4.824   2.366 -17.497 
ATOM    602  CA  LYS A  97       3.513   2.735 -17.955 
ATOM    603  CB  LYS A  97       3.499   3.283 -19.390 
ATOM    604  CG  LYS A  97       4.096   4.687 -19.504 
ATOM    605  CD  LYS A  97       4.273   5.153 -20.949 
ATOM    606  CE  LYS A  97       4.718   6.611 -21.063 
ATOM    607  NZ  LYS A  97       6.152   6.728 -20.709 
ATOM    608  C   LYS A  97       2.610   1.543 -17.924 
ATOM    609  O   LYS A  97       1.429   1.655 -17.600 
ATOM    610  N   SER A  98       3.157   0.372 -18.304 
ATOM    611  CA  SER A  98       2.430  -0.864 -18.402 
ATOM    612  CB  SER A  98       3.113  -1.826 -19.387 
ATOM    613  OG  SER A  98       2.438  -3.069 -19.433 
ATOM    614  C   SER A  98       2.391  -1.529 -17.062 
ATOM    615  O   SER A  98       3.191  -1.233 -16.178 
ATOM    616  N   SER A  99       1.438  -2.468 -16.892 
ATOM    617  CA  SER A  99       1.316  -3.181 -15.654 
ATOM    618  CB  SER A  99      -0.138  -3.329 -15.182 
ATOM    619  OG  SER A  99      -0.171  -4.036 -13.953 
ATOM    620  C   SER A  99       1.866  -4.551 -15.901 
ATOM    621  O   SER A  99       1.756  -5.075 -17.006 
ATOM    622  N   PHE A 100       2.499  -5.160 -14.875 
ATOM    623  CA  PHE A 100       3.096  -6.452 -15.063 
ATOM    624  CB  PHE A 100       4.625  -6.462 -14.858 
ATOM    625  CG  PHE A 100       5.327  -5.637 -15.887 
ATOM    626  CD1 PHE A 100       5.439  -4.271 -15.743 
ATOM    627  CD2 PHE A 100       5.897  -6.234 -16.988 
ATOM    628  CE1 PHE A 100       6.097  -3.516 -16.687 
ATOM    629  CE2 PHE A 100       6.556  -5.484 -17.934 
ATOM    630  CZ  PHE A 100       6.657  -4.121 -17.787 
ATOM    631  C   PHE A 100       2.572  -7.384 -14.016 
ATOM    632  O   PHE A 100       2.195  -6.966 -12.922 
ATOM    633  N   GLN A 101       2.513  -8.691 -14.344 
ATOM    634  CA  GLN A 101       2.171  -9.658 -13.345 
ATOM    635  CB  GLN A 101       1.839 -11.052 -13.904 
ATOM    636  CG  GLN A 101       0.489 -11.131 -14.617 
ATOM    637  CD  GLN A 101      -0.593 -11.194 -13.547 
ATOM    638  OE1 GLN A 101      -0.366 -11.697 -12.449 
ATOM    639  NE2 GLN A 101      -1.804 -10.667 -13.873 
ATOM    640  C   GLN A 101       3.394  -9.793 -12.496 
ATOM    641  O   GLN A 101       4.508  -9.873 -13.015 
ATOM    642  N   VAL A 102       3.218  -9.802 -11.161 
ATOM    643  CA  VAL A 102       4.354  -9.886 -10.293 
ATOM    644  CB  VAL A 102       4.759  -8.562  -9.714 
ATOM    645  CG1 VAL A 102       5.195  -7.637 -10.861 
ATOM    646  CG2 VAL A 102       3.584  -8.007  -8.887 
ATOM    647  C   VAL A 102       4.011 -10.774  -9.139 
ATOM    648  O   VAL A 102       2.841 -11.025  -8.854 
ATOM    649  N   THR A 103       5.050 -11.314  -8.467 
ATOM    650  CA  THR A 103       4.829 -12.120  -7.304 
ATOM    651  CB  THR A 103       5.112 -13.577  -7.530 
ATOM    652  OG1 THR A 103       4.295 -14.080  -8.577 
ATOM    653  CG2 THR A 103       4.826 -14.343  -6.226 
ATOM    654  C   THR A 103       5.781 -11.637  -6.255 
ATOM    655  O   THR A 103       6.988 -11.574  -6.489 
ATOM    656  N   THR A 104       5.262 -11.297  -5.057 
ATOM    657  CA  THR A 104       6.109 -10.812  -4.005 
ATOM    658  CB  THR A 104       5.546  -9.614  -3.295 
ATOM    659  OG1 THR A 104       5.356  -8.546  -4.210 
ATOM    660  CG2 THR A 104       6.514  -9.193  -2.176 
ATOM    661  C   THR A 104       6.242 -11.896  -2.986 
ATOM    662  O   THR A 104       5.251 -12.502  -2.581 
ATOM    663  N   CYS A 105       7.490 -12.172  -2.555 
ATOM    664  CA  CYS A 105       7.738 -13.200  -1.586 
ATOM    665  CB  CYS A 105       8.849 -14.165  -2.029 
ATOM    666  SG  CYS A 105       8.448 -14.908  -3.639 
ATOM    667  C   CYS A 105       8.189 -12.511  -0.339 
ATOM    668  O   CYS A 105       9.178 -11.779  -0.349 
ATOM    669  N   LYS A 106       7.459 -12.730   0.774 
ATOM    670  CA  LYS A 106       7.781 -12.086   2.014 
ATOM    671  CB  LYS A 106       6.585 -11.338   2.628 
ATOM    672  CG  LYS A 106       6.127 -10.139   1.793 
ATOM    673  CD  LYS A 106       4.735  -9.634   2.178 
ATOM    674  CE  LYS A 106       4.309  -8.374   1.425 
ATOM    675  NZ  LYS A 106       5.014  -7.194   1.974 
ATOM    676  C   LYS A 106       8.204 -13.134   2.988 
ATOM    677  O   LYS A 106       7.514 -14.131   3.203 
ATOM    678  N   LEU A 107       9.370 -12.908   3.618 
ATOM    679  CA  LEU A 107       9.910 -13.866   4.533 
ATOM    680  CB  LEU A 107      11.381 -13.570   4.883 
ATOM    681  CG  LEU A 107      12.026 -14.570   5.857 
ATOM    682  CD1 LEU A 107      12.138 -15.973   5.238 
ATOM    683  CD2 LEU A 107      13.375 -14.044   6.370 
ATOM    684  C   LEU A 107       9.105 -13.824   5.787 
ATOM    685  O   LEU A 107       8.661 -12.764   6.225 
ATOM    686  N   HIS A 108       8.855 -15.005   6.380 
ATOM    687  CA  HIS A 108       8.191 -15.020   7.648 
ATOM    688  ND1 HIS A 108       6.503 -17.160   5.722 
ATOM    689  CG  HIS A 108       6.507 -16.861   7.063 
ATOM    690  CB  HIS A 108       6.725 -15.489   7.618 
ATOM    691  NE2 HIS A 108       6.076 -19.059   6.793 
ATOM    692  CD2 HIS A 108       6.247 -18.033   7.703 
ATOM    693  CE1 HIS A 108       6.239 -18.488   5.615 
ATOM    694  C   HIS A 108       8.993 -15.906   8.534 
ATOM    695  O   HIS A 108       9.644 -16.843   8.076 
ATOM    696  N   GLY A 109       8.958 -15.620   9.846 
ATOM    697  CA  GLY A 109       9.793 -16.334  10.759 
ATOM    698  C   GLY A 109      10.861 -15.362  11.144 
ATOM    699  O   GLY A 109      11.206 -14.465  10.376 
ATOM    700  N   GLY A 110      11.378 -15.513  12.376 
ATOM    701  CA  GLY A 110      12.344 -14.642  12.983 
ATOM    702  C   GLY A 110      13.717 -14.700  12.379 
ATOM    703  O   GLY A 110      14.419 -13.689  12.376 
ATOM    704  N   SER A 111      14.166 -15.876  11.892 
ATOM    705  CA  SER A 111      15.555 -15.993  11.521 
ATOM    706  CB  SER A 111      16.129 -17.404  11.740 
ATOM    707  OG  SER A 111      17.494 -17.439  11.353 
ATOM    708  C   SER A 111      15.827 -15.629  10.092 
ATOM    709  O   SER A 111      15.060 -15.888   9.167 
ATOM    710  N   PRO A 112      16.953 -14.967   9.967 
ATOM    711  CA  PRO A 112      17.492 -14.571   8.686 
ATOM    712  CD  PRO A 112      17.334 -14.031  11.015 
ATOM    713  CB  PRO A 112      18.504 -13.462   8.973 
ATOM    714  CG  PRO A 112      18.025 -12.860  10.301 
ATOM    715  C   PRO A 112      18.112 -15.709   7.930 
ATOM    716  O   PRO A 112      18.498 -15.507   6.778 
ATOM    717  N   TRP A 113      18.254 -16.900   8.543 
ATOM    718  CA  TRP A 113      18.952 -17.947   7.848 
ATOM    719  CB  TRP A 113      20.140 -18.493   8.653 
ATOM    720  CG  TRP A 113      21.239 -17.473   8.801 
ATOM    721  CD2 TRP A 113      22.171 -17.157   7.757 
ATOM    722  CD1 TRP A 113      21.549 -16.668   9.857 
ATOM    723  NE1 TRP A 113      22.625 -15.874   9.541 
ATOM    724  CE2 TRP A 113      23.017 -16.164   8.250 
ATOM    725  CE3 TRP A 113      22.310 -17.654   6.495 
ATOM    726  CZ2 TRP A 113      24.022 -15.652   7.480 
ATOM    727  CZ3 TRP A 113      23.322 -17.137   5.721 
ATOM    728  CH2 TRP A 113      24.162 -16.156   6.206 
ATOM    729  C   TRP A 113      18.019 -19.078   7.526 
ATOM    730  O   TRP A 113      16.980 -19.259   8.157 
ATOM    731  N   PRO A 114      18.387 -19.844   6.525 
ATOM    732  CA  PRO A 114      17.605 -20.941   6.018 
ATOM    733  CD  PRO A 114      19.726 -19.807   5.959 
ATOM    734  CB  PRO A 114      18.412 -21.510   4.849 
ATOM    735  CG  PRO A 114      19.865 -21.131   5.190 
ATOM    736  C   PRO A 114      17.349 -21.963   7.077 
ATOM    737  O   PRO A 114      18.132 -22.055   8.021 
ATOM    738  N   PRO A 115      16.287 -22.717   6.949 
ATOM    739  CA  PRO A 115      15.417 -22.592   5.810 
ATOM    740  CD  PRO A 115      16.308 -24.080   7.460 
ATOM    741  CB  PRO A 115      14.554 -23.850   5.796 
ATOM    742  CG  PRO A 115      15.436 -24.898   6.494 
ATOM    743  C   PRO A 115      14.624 -21.326   5.826 
ATOM    744  O   PRO A 115      14.324 -20.822   6.907 
ATOM    745  N   CYS A 116      14.262 -20.805   4.637 
ATOM    746  CA  CYS A 116      13.552 -19.559   4.576 
ATOM    747  CB  CYS A 116      14.136 -18.609   3.509 
ATOM    748  SG  CYS A 116      15.947 -18.432   3.606 
ATOM    749  C   CYS A 116      12.141 -19.851   4.153 
ATOM    750  O   CYS A 116      11.913 -20.416   3.083 
ATOM    751  N   GLN A 117      11.145 -19.461   4.980 
ATOM    752  CA  GLN A 117       9.776 -19.689   4.605 
ATOM    753  CB  GLN A 117       8.829 -20.057   5.761 
ATOM    754  CG  GLN A 117       9.262 -21.272   6.578 
ATOM    755  CD  GLN A 117       9.944 -20.724   7.818 
ATOM    756  OE1 GLN A 117      10.525 -19.641   7.791 
ATOM    757  NE2 GLN A 117       9.847 -21.480   8.943 
ATOM    758  C   GLN A 117       9.264 -18.399   4.045 
ATOM    759  O   GLN A 117       9.593 -17.322   4.542 
ATOM    760  N   TYR A 118       8.444 -18.476   2.979 
ATOM    761  CA  TYR A 118       7.961 -17.279   2.352 
ATOM    762  CB  TYR A 118       8.554 -17.047   0.952 
ATOM    763  CG  TYR A 118      10.003 -16.728   1.079 
ATOM    764  CD1 TYR A 118      10.406 -15.445   1.371 
ATOM    765  CD2 TYR A 118      10.958 -17.702   0.895 
ATOM    766  CE1 TYR A 118      11.740 -15.138   1.486 
ATOM    767  CE2 TYR A 118      12.294 -17.401   1.008 
ATOM    768  CZ  TYR A 118      12.686 -16.117   1.304 
ATOM    769  OH  TYR A 118      14.057 -15.806   1.420 
ATOM    770  C   TYR A 118       6.480 -17.356   2.150 
ATOM    771  O   TYR A 118       5.907 -18.436   2.018 
ATOM    772  N   ARG A 119       5.827 -16.174   2.139 
ATOM    773  CA  ARG A 119       4.427 -16.059   1.843 
ATOM    774  CB  ARG A 119       3.652 -15.202   2.858 
ATOM    775  CG  ARG A 119       3.673 -15.788   4.269 
ATOM    776  CD  ARG A 119       2.594 -16.840   4.518 
ATOM    777  NE  ARG A 119       2.885 -17.449   5.844 
ATOM    778  CZ  ARG A 119       1.863 -17.879   6.638 
ATOM    779  NH1 ARG A 119       0.571 -17.731   6.223 
ATOM    780  NH2 ARG A 119       2.135 -18.448   7.848 
ATOM    781  C   ARG A 119       4.365 -15.344   0.526 
ATOM    782  O   ARG A 119       5.061 -14.349   0.325 
ATOM    783  N   ALA A 120       3.524 -15.828  -0.411 
ATOM    784  CA  ALA A 120       3.516 -15.241  -1.722 
ATOM    785  CB  ALA A 120       3.540 -16.279  -2.857 
ATOM    786  C   ALA A 120       2.290 -14.411  -1.918 
ATOM    787  O   ALA A 120       1.191 -14.774  -1.498 
ATOM    788  N   THR A 121       2.473 -13.235  -2.553 
ATOM    789  CA  THR A 121       1.362 -12.387  -2.858 
ATOM    790  CB  THR A 121       1.414 -11.077  -2.132 
ATOM    791  OG1 THR A 121       1.493 -11.279  -0.729 
ATOM    792  CG2 THR A 121       0.136 -10.304  -2.467 
ATOM    793  C   THR A 121       1.454 -12.058  -4.319 
ATOM    794  O   THR A 121       2.368 -11.355  -4.746 
ATOM    795  N   ALA A 122       0.503 -12.561  -5.131 
ATOM    796  CA  ALA A 122       0.506 -12.258  -6.535 
ATOM    797  CB  ALA A 122      -0.363 -13.214  -7.372 
ATOM    798  C   ALA A 122      -0.051 -10.879  -6.695 
ATOM    799  O   ALA A 122      -0.797 -10.403  -5.841 
ATOM    800  N   GLY A 123       0.311 -10.190  -7.800 
ATOM    801  CA  GLY A 123      -0.202  -8.866  -8.009 
ATOM    802  C   GLY A 123      -0.066  -8.514  -9.455 
ATOM    803  O   GLY A 123       0.601  -9.210 -10.221 
ATOM    804  N   PHE A 124      -0.738  -7.418  -9.864 
ATOM    805  CA  PHE A 124      -0.677  -6.940 -11.215 
ATOM    806  CB  PHE A 124      -1.952  -7.333 -11.988 
ATOM    807  CG  PHE A 124      -1.880  -6.953 -13.427 
ATOM    808  CD1 PHE A 124      -1.110  -7.677 -14.309 
ATOM    809  CD2 PHE A 124      -2.620  -5.893 -13.902 
ATOM    810  CE1 PHE A 124      -1.058  -7.330 -15.640 
ATOM    811  CE2 PHE A 124      -2.573  -5.544 -15.231 
ATOM    812  CZ  PHE A 124      -1.789  -6.263 -16.103 
ATOM    813  C   PHE A 124      -0.614  -5.444 -11.112 
ATOM    814  O   PHE A 124      -1.586  -4.807 -10.707 
ATOM    815  N   ARG A 125       0.538  -4.838 -11.470 
ATOM    816  CA  ARG A 125       0.653  -3.408 -11.368 
ATOM    817  CB  ARG A 125       0.731  -2.905  -9.919 
ATOM    818  CG  ARG A 125       1.922  -3.477  -9.148 
ATOM    819  CD  ARG A 125       2.201  -2.737  -7.841 
ATOM    820  NE  ARG A 125       2.654  -1.368  -8.212 
ATOM    821  CZ  ARG A 125       2.539  -0.343  -7.320 
ATOM    822  NH1 ARG A 125       2.021  -0.575  -6.078 
ATOM    823  NH2 ARG A 125       2.940   0.912  -7.672 
ATOM    824  C   ARG A 125       1.930  -2.974 -12.029 
ATOM    825  O   ARG A 125       2.704  -3.796 -12.517 
ATOM    826  N   ASN A 126       2.164  -1.643 -12.058 
ATOM    827  CA  ASN A 126       3.348  -1.060 -12.631 
ATOM    828  CB  ASN A 126       3.319   0.475 -12.733 
ATOM    829  CG  ASN A 126       2.288   0.920 -13.750 
ATOM    830  OD1 ASN A 126       1.798   0.128 -14.551 
ATOM    831  ND2 ASN A 126       1.954   2.238 -13.724 
ATOM    832  C   ASN A 126       4.475  -1.326 -11.687 
ATOM    833  O   ASN A 126       4.252  -1.649 -10.522 
ATOM    834  N   VAL A 127       5.728  -1.187 -12.170 
ATOM    835  CA  VAL A 127       6.853  -1.442 -11.318 
ATOM    836  CB  VAL A 127       7.620  -2.670 -11.710 
ATOM    837  CG1 VAL A 127       6.692  -3.888 -11.560 
ATOM    838  CG2 VAL A 127       8.164  -2.479 -13.137 
ATOM    839  C   VAL A 127       7.801  -0.286 -11.389 
ATOM    840  O   VAL A 127       7.791   0.482 -12.349 
ATOM    841  N   VAL A 128       8.640  -0.129 -10.338 
ATOM    842  CA  VAL A 128       9.608   0.932 -10.290 
ATOM    843  CB  VAL A 128       9.558   1.739  -9.024 
ATOM    844  CG1 VAL A 128      10.684   2.788  -9.058 
ATOM    845  CG2 VAL A 128       8.156   2.343  -8.876 
ATOM    846  C   VAL A 128      10.968   0.306 -10.332 
ATOM    847  O   VAL A 128      11.242  -0.659  -9.620 
ATOM    848  N   VAL A 129      11.864   0.853 -11.180 
ATOM    849  CA  VAL A 129      13.192   0.316 -11.293 
ATOM    850  CB  VAL A 129      13.377  -0.597 -12.470 
ATOM    851  CG1 VAL A 129      12.475  -1.829 -12.285 
ATOM    852  CG2 VAL A 129      13.103   0.196 -13.761 
ATOM    853  C   VAL A 129      14.143   1.454 -11.487 
ATOM    854  O   VAL A 129      13.740   2.610 -11.599 
ATOM    855  N   ALA A 130      15.453   1.141 -11.469 
ATOM    856  CA  ALA A 130      16.471   2.102 -11.776 
ATOM    857  CB  ALA A 130      17.570   2.201 -10.704 
ATOM    858  C   ALA A 130      17.107   1.586 -13.029 
ATOM    859  O   ALA A 130      17.251   0.376 -13.195 
ATOM    860  N   CYS A 131      17.489   2.483 -13.964 
ATOM    861  CA  CYS A 131      18.044   1.992 -15.195 
ATOM    862  CB  CYS A 131      17.222   2.356 -16.450 
ATOM    863  SG  CYS A 131      15.649   1.450 -16.538 
ATOM    864  C   CYS A 131      19.424   2.528 -15.408 
ATOM    865  O   CYS A 131      19.772   3.615 -14.946 
ATOM    866  N   GLU A 132      20.255   1.724 -16.108 
ATOM    867  CA  GLU A 132      21.592   2.093 -16.475 
ATOM    868  CB  GLU A 132      22.653   1.496 -15.531 
ATOM    869  CG  GLU A 132      24.095   1.876 -15.875 
ATOM    870  CD  GLU A 132      25.017   1.153 -14.901 
ATOM    871  OE1 GLU A 132      24.867  -0.090 -14.759 
ATOM    872  OE2 GLU A 132      25.883   1.833 -14.288 
ATOM    873  C   GLU A 132      21.835   1.497 -17.828 
ATOM    874  O   GLU A 132      21.581   0.315 -18.054 
ATOM    875  N   ASN A 133      22.341   2.307 -18.771 
ATOM    876  CA  ASN A 133      22.633   1.807 -20.081 
ATOM    877  CB  ASN A 133      23.666   0.669 -20.045 
ATOM    878  CG  ASN A 133      24.142   0.395 -21.460 
ATOM    879  OD1 ASN A 133      23.716   1.047 -22.412 
ATOM    880  ND2 ASN A 133      25.042  -0.612 -21.602 
ATOM    881  C   ASN A 133      21.369   1.284 -20.700 
ATOM    882  O   ASN A 133      21.405   0.415 -21.569 
ATOM    883  N   GLY A 134      20.206   1.809 -20.274 
ATOM    884  CA  GLY A 134      18.973   1.431 -20.908 
ATOM    885  C   GLY A 134      18.488   0.100 -20.407 
ATOM    886  O   GLY A 134      17.601  -0.497 -21.016 
ATOM    887  N   LEU A 135      19.052  -0.410 -19.291 
ATOM    888  CA  LEU A 135      18.626  -1.689 -18.777 
ATOM    889  CB  LEU A 135      19.722  -2.763 -18.865 
ATOM    890  CG  LEU A 135      20.118  -3.122 -20.306 
ATOM    891  CD1 LEU A 135      21.217  -4.195 -20.327 
ATOM    892  CD2 LEU A 135      18.890  -3.538 -21.130 
ATOM    893  C   LEU A 135      18.301  -1.547 -17.317 
ATOM    894  O   LEU A 135      18.890  -0.715 -16.629 
ATOM    895  N   PRO A 136      17.352  -2.313 -16.825 
ATOM    896  CA  PRO A 136      17.021  -2.252 -15.420 
ATOM    897  CD  PRO A 136      16.196  -2.669 -17.633 
ATOM    898  CB  PRO A 136      15.657  -2.921 -15.271 
ATOM    899  CG  PRO A 136      15.011  -2.730 -16.653 
ATOM    900  C   PRO A 136      18.077  -2.865 -14.544 
ATOM    901  O   PRO A 136      18.366  -4.050 -14.698 
ATOM    902  N   VAL A 137      18.700  -2.052 -13.670 
ATOM    903  CA  VAL A 137      19.685  -2.428 -12.695 
ATOM    904  CB  VAL A 137      20.708  -1.352 -12.497 
ATOM    905  CG1 VAL A 137      21.444  -1.158 -13.835 
ATOM    906  CG2 VAL A 137      20.006  -0.082 -11.995 
ATOM    907  C   VAL A 137      19.111  -2.788 -11.354 
ATOM    908  O   VAL A 137      19.737  -3.522 -10.593 
ATOM    909  N   HIS A 138      17.948  -2.222 -10.978 
ATOM    910  CA  HIS A 138      17.482  -2.425  -9.634 
ATOM    911  ND1 HIS A 138      17.868  -2.477  -6.392 
ATOM    912  CG  HIS A 138      17.517  -1.474  -7.267 
ATOM    913  CB  HIS A 138      18.027  -1.352  -8.671 
ATOM    914  NE2 HIS A 138      16.458  -1.147  -5.302 
ATOM    915  CD2 HIS A 138      16.654  -0.671  -6.586 
ATOM    916  CE1 HIS A 138      17.208  -2.233  -5.232 
ATOM    917  C   HIS A 138      15.989  -2.347  -9.596 
ATOM    918  O   HIS A 138      15.368  -1.672 -10.416 
ATOM    919  N   LEU A 139      15.380  -3.059  -8.624 
ATOM    920  CA  LEU A 139      13.959  -3.022  -8.464 
ATOM    921  CB  LEU A 139      13.328  -4.424  -8.387 
ATOM    922  CG  LEU A 139      11.796  -4.427  -8.219 
ATOM    923  CD1 LEU A 139      11.097  -3.859  -9.466 
ATOM    924  CD2 LEU A 139      11.275  -5.821  -7.830 
ATOM    925  C   LEU A 139      13.692  -2.338  -7.155 
ATOM    926  O   LEU A 139      14.328  -2.642  -6.146 
ATOM    927  N   ASP A 140      12.744  -1.377  -7.146 
ATOM    928  CA  ASP A 140      12.392  -0.683  -5.938 
ATOM    929  CB  ASP A 140      11.787   0.709  -6.222 
ATOM    930  CG  ASP A 140      11.444   1.439  -4.927 
ATOM    931  OD1 ASP A 140      10.721   0.858  -4.076 
ATOM    932  OD2 ASP A 140      11.902   2.602  -4.774 
ATOM    933  C   ASP A 140      11.357  -1.523  -5.257 
ATOM    934  O   ASP A 140      10.230  -1.654  -5.728 
ATOM    935  N   GLN A 141      11.749  -2.130  -4.123 
ATOM    936  CA  GLN A 141      10.948  -3.011  -3.316 
ATOM    937  CB  GLN A 141      11.779  -3.783  -2.278 
ATOM    938  CG  GLN A 141      12.762  -4.776  -2.905 
ATOM    939  CD  GLN A 141      11.952  -5.908  -3.523 
ATOM    940  OE1 GLN A 141      12.497  -6.786  -4.190 
ATOM    941  NE2 GLN A 141      10.610  -5.884  -3.303 
ATOM    942  C   GLN A 141       9.851  -2.293  -2.576 
ATOM    943  O   GLN A 141       8.819  -2.893  -2.282 
ATOM    944  N   SER A 142      10.034  -0.997  -2.253 
ATOM    945  CA  SER A 142       9.150  -0.301  -1.351 
ATOM    946  CB  SER A 142       9.491   1.193  -1.188 
ATOM    947  OG  SER A 142       9.124   1.919  -2.352 
ATOM    948  C   SER A 142       7.710  -0.375  -1.771 
ATOM    949  O   SER A 142       6.824  -0.464  -0.923 
ATOM    950  N   ILE A 143       7.420  -0.350  -3.080 
ATOM    951  CA  ILE A 143       6.051  -0.356  -3.517 
ATOM    952  CB  ILE A 143       5.929  -0.210  -5.009 
ATOM    953  CG1 ILE A 143       6.581  -1.395  -5.742 
ATOM    954  CG2 ILE A 143       6.534   1.151  -5.388 
ATOM    955  CD1 ILE A 143       6.281  -1.418  -7.241 
ATOM    956  C   ILE A 143       5.389  -1.633  -3.085 
ATOM    957  O   ILE A 143       4.203  -1.660  -2.760 
ATOM    958  N   PHE A 144       6.139  -2.743  -3.129 
ATOM    959  CA  PHE A 144       5.663  -4.054  -2.785 
ATOM    960  CB  PHE A 144       6.569  -5.164  -3.332 
ATOM    961  CG  PHE A 144       6.507  -4.997  -4.812 
ATOM    962  CD1 PHE A 144       5.397  -5.403  -5.519 
ATOM    963  CD2 PHE A 144       7.560  -4.429  -5.496 
ATOM    964  CE1 PHE A 144       5.340  -5.244  -6.884 
ATOM    965  CE2 PHE A 144       7.507  -4.271  -6.860 
ATOM    966  CZ  PHE A 144       6.396  -4.677  -7.557 
ATOM    967  C   PHE A 144       5.482  -4.230  -1.309 
ATOM    968  O   PHE A 144       4.699  -5.077  -0.876 
ATOM    969  N   ARG A 145       6.264  -3.500  -0.495 
ATOM    970  CA  ARG A 145       6.177  -3.640   0.929 
ATOM    971  CB  ARG A 145       7.187  -2.736   1.646 
ATOM    972  CG  ARG A 145       8.616  -2.950   1.149 
ATOM    973  CD  ARG A 145       9.671  -2.223   1.979 
ATOM    974  NE  ARG A 145       9.994  -3.112   3.127 
ATOM    975  CZ  ARG A 145      10.901  -4.116   2.955 
ATOM    976  NH1 ARG A 145      11.537  -4.250   1.755 
ATOM    977  NH2 ARG A 145      11.162  -4.987   3.973 
ATOM    978  C   ARG A 145       4.810  -3.223   1.343 
ATOM    979  O   ARG A 145       4.160  -3.893   2.145 
ATOM    980  N   ARG A 146       4.339  -2.101   0.769 
ATOM    981  CA  ARG A 146       3.061  -1.554   1.109 
ATOM    982  CB  ARG A 146       2.944  -0.061   0.750 
ATOM    983  CG  ARG A 146       4.017   0.799   1.422 
ATOM    984  CD  ARG A 146       3.933   2.291   1.088 
ATOM    985  NE  ARG A 146       5.205   2.914   1.552 
ATOM    986  CZ  ARG A 146       6.283   2.930   0.714 
ATOM    987  NH1 ARG A 146       6.168   2.412  -0.544 
ATOM    988  NH2 ARG A 146       7.470   3.456   1.131 
ATOM    989  C   ARG A 146       2.016  -2.301   0.298 
ATOM    990  O   ARG A 146       1.257  -1.625  -0.446 
ATOM    991  OXT ARG A 146       1.959  -3.554   0.415 
TER
HEADER lig_48.pdb
ATOM      1  P    DC A   1     343.039 337.854-354.183 
ATOM      2  OP1  DC A   1     343.757 339.049-353.686 
ATOM      3  OP2  DC A   1     343.198 336.621-353.381 
ATOM      4  O5'  DC A   1     341.483 338.192-354.347 
ATOM      5  C5'  DC A   1     341.024 338.792-355.572 
ATOM      6  C4'  DC A   1     339.742 338.124-356.028 
ATOM      7  O4'  DC A   1     339.990 336.959-356.866 
ATOM      8  C3'  DC A   1     338.837 337.592-354.917 
ATOM      9  O3'  DC A   1     337.480 337.793-355.292 
ATOM     10  C2'  DC A   1     339.113 336.090-354.878 
ATOM     11  C1'  DC A   1     339.194 335.886-356.388 
ATOM     12  N1   DC A   1     339.850 334.610-356.786 
ATOM     13  C2   DC A   1     339.381 333.966-357.928 
ATOM     14  O2   DC A   1     338.448 334.476-358.559 
ATOM     15  N3   DC A   1     339.966 332.801-358.307 
ATOM     16  C4   DC A   1     340.975 332.281-357.596 
ATOM     17  N4   DC A   1     341.512 331.143-358.008 
ATOM     18  C5   DC A   1     341.472 332.926-356.418 
ATOM     19  C6   DC A   1     340.874 334.090-356.055 
ATOM     20  P    DA A   2     336.424 338.247-354.178 
ATOM     21  OP1  DA A   2     336.484 339.716-354.009 
ATOM     22  OP2  DA A   2     336.622 337.444-352.951 
ATOM     23  O5'  DA A   2     335.041 337.840-354.869 
ATOM     24  C5'  DA A   2     334.945 337.859-356.305 
ATOM     25  C4'  DA A   2     334.221 336.619-356.793 
ATOM     26  O4'  DA A   2     335.125 335.499-357.016 
ATOM     27  C3'  DA A   2     333.160 336.054-355.849 
ATOM     28  O3'  DA A   2     332.073 335.559-356.621 
ATOM     29  C2'  DA A   2     333.844 334.874-355.160 
ATOM     30  C1'  DA A   2     334.575 334.349-356.392 
ATOM     31  N9   DA A   2     335.692 333.417-356.074 
ATOM     32  C8   DA A   2     336.539 333.441-355.004 
ATOM     33  N7   DA A   2     337.416 332.485-355.006 
ATOM     34  C5   DA A   2     337.131 331.773-356.164 
ATOM     35  C6   DA A   2     337.712 330.633-356.741 
ATOM     36  N6   DA A   2     338.752 329.979-356.203 
ATOM     37  N1   DA A   2     337.185 330.186-357.896 
ATOM     38  C2   DA A   2     336.153 330.840-358.426 
ATOM     39  N3   DA A   2     335.530 331.910-357.980 
ATOM     40  C4   DA A   2     336.077 332.336-356.824 
ATOM     41  P    DT A   3     330.579 335.788-356.095 
ATOM     42  OP1  DT A   3     330.113 337.134-356.497 
ATOM     43  OP2  DT A   3     330.510 335.483-354.649 
ATOM     44  O5'  DT A   3     329.779 334.674-356.918 
ATOM     45  C5'  DT A   3     330.261 334.286-358.219 
ATOM     46  C4'  DT A   3     330.207 332.778-358.364 
ATOM     47  O4'  DT A   3     331.420 332.131-357.887 
ATOM     48  C3'  DT A   3     329.088 332.076-357.596 
ATOM     49  O3'  DT A   3     328.605 330.989-358.377 
ATOM     50  C2'  DT A   3     329.769 331.512-356.349 
ATOM     51  C1'  DT A   3     331.050 331.055-357.038 
ATOM     52  N1   DT A   3     332.177 330.797-356.099 
ATOM     53  C2   DT A   3     333.039 329.777-356.421 
ATOM     54  O2   DT A   3     332.915 329.095-357.424 
ATOM     55  N3   DT A   3     334.070 329.566-355.526 
ATOM     56  C4   DT A   3     334.304 330.275-354.365 
ATOM     57  O4   DT A   3     335.262 329.995-353.643 
ATOM     58  C5   DT A   3     333.346 331.326-354.113 
ATOM     59  C7   DT A   3     333.528 332.146-352.870 
ATOM     60  C6   DT A   3     332.333 331.552-354.966 
ATOM     61  P    DG A   4     327.033 330.689-358.402 
ATOM     62  OP1  DG A   4     326.377 331.561-359.401 
ATOM     63  OP2  DG A   4     326.493 330.759-357.025 
ATOM     64  O5'  DG A   4     327.010 329.172-358.911 
ATOM     65  C5'  DG A   4     328.060 328.712-359.781 
ATOM     66  C4'  DG A   4     328.533 327.341-359.341 
ATOM     67  O4'  DG A   4     329.593 327.412-358.344 
ATOM     68  C3'  DG A   4     327.475 326.448-358.692 
ATOM     69  O3'  DG A   4     327.701 325.102-359.090 
ATOM     70  C2'  DG A   4     327.743 326.562-357.190 
ATOM     71  C1'  DG A   4     329.265 326.532-357.280 
ATOM     72  N9   DG A   4     329.947 327.022-356.049 
ATOM     73  C8   DG A   4     329.559 328.015-355.174 
ATOM     74  N7   DG A   4     330.390 328.203-354.179 
ATOM     75  C5   DG A   4     331.400 327.270-354.409 
ATOM     76  C6   DG A   4     332.578 326.997-353.666 
ATOM     77  O6   DG A   4     332.980 327.531-352.637 
ATOM     78  N1   DG A   4     333.326 325.968-354.254 
ATOM     79  C2   DG A   4     332.981 325.291-355.409 
ATOM     80  N2   DG A   4     333.831 324.341-355.807 
ATOM     81  N3   DG A   4     331.876 325.549-356.104 
ATOM     82  C4   DG A   4     331.139 326.544-355.547 
ATOM     83  P    DA A   5     326.442 324.168-359.416 
ATOM     84  OP1  DA A   5     326.003 324.397-360.811 
ATOM     85  OP2  DA A   5     325.408 324.348-358.373 
ATOM     86  O5'  DA A   5     327.088 322.710-359.287 
ATOM     87  C5'  DA A   5     328.483 322.536-359.595 
ATOM     88  C4'  DA A   5     329.138 321.654-358.550 
ATOM     89  O4'  DA A   5     329.638 322.416-357.414 
ATOM     90  C3'  DA A   5     328.238 320.594-357.915 
ATOM     91  O3'  DA A   5     329.004 319.417-357.686 
ATOM     92  C2'  DA A   5     327.840 321.184-356.563 
ATOM     93  C1'  DA A   5     329.202 321.781-356.222 
ATOM     94  N9   DA A   5     329.154 322.806-355.143 
ATOM     95  C8   DA A   5     328.166 323.712-354.876 
ATOM     96  N7   DA A   5     328.417 324.477-353.860 
ATOM     97  C5   DA A   5     329.662 324.051-353.420 
ATOM     98  C6   DA A   5     330.488 324.471-352.363 
ATOM     99  N6   DA A   5     330.165 325.462-351.520 
ATOM    100  N1   DA A   5     331.662 323.832-352.204 
ATOM    101  C2   DA A   5     331.977 322.849-353.045 
ATOM    102  N3   DA A   5     331.291 322.372-354.061 
ATOM    103  C4   DA A   5     330.121 323.028-354.198 
ATOM    104  P    DA A   6     328.330 317.989-357.951 
ATOM    105  OP1  DA A   6     328.433 317.650-359.387 
ATOM    106  OP2  DA A   6     326.967 317.970-357.376 
ATOM    107  O5'  DA A   6     329.285 317.027-357.100 
ATOM    108  C5'  DA A   6     330.668 317.388-356.931 
ATOM    109  C4'  DA A   6     331.091 317.162-355.492 
ATOM    110  O4'  DA A   6     330.840 318.324-354.651 
ATOM    111  C3'  DA A   6     330.385 316.019-354.763 
ATOM    112  O3'  DA A   6     331.318 315.377-353.902 
ATOM    113  C2'  DA A   6     329.323 316.705-353.905 
ATOM    114  C1'  DA A   6     330.184 317.888-353.470 
ATOM    115  N9   DA A   6     329.400 319.032-352.927 
ATOM    116  C8   DA A   6     328.163 319.468-353.305 
ATOM    117  N7   DA A   6     327.742 320.497-352.638 
ATOM    118  C5   DA A   6     328.775 320.765-351.750 
ATOM    119  C6   DA A   6     328.943 321.746-350.759 
ATOM    120  N6   DA A   6     328.025 322.684-350.485 
ATOM    121  N1   DA A   6     330.091 321.728-350.058 
ATOM    122  C2   DA A   6     330.999 320.793-350.336 
ATOM    123  N3   DA A   6     330.954 319.832-351.232 
ATOM    124  C4   DA A   6     329.795 319.872-351.920 
ATOM    125  P    DG A   7     331.276 313.783-353.764 
ATOM    126  OP1  DG A   7     332.039 313.169-354.874 
ATOM    127  OP2  DG A   7     329.874 313.335-353.614 
ATOM    128  O5'  DG A   7     332.060 313.565-352.386 
ATOM    129  C5'  DG A   7     333.079 314.508-352.006 
ATOM    130  C4'  DG A   7     332.944 314.853-350.537 
ATOM    131  O4'  DG A   7     332.037 315.970-350.310 
ATOM    132  C3'  DG A   7     332.395 313.744-349.640 
ATOM    133  O3'  DG A   7     333.056 313.798-348.382 
ATOM    134  C2'  DG A   7     330.924 314.108-349.431 
ATOM    135  C1'  DG A   7     331.135 315.611-349.274 
ATOM    136  N9   DG A   7     329.891 316.411-349.446 
ATOM    137  C8   DG A   7     328.818 316.185-350.281 
ATOM    138  N7   DG A   7     327.871 317.088-350.191 
ATOM    139  C5   DG A   7     328.351 317.974-349.228 
ATOM    140  C6   DG A   7     327.767 319.157-348.704 
ATOM    141  O6   DG A   7     326.689 319.674-348.986 
ATOM    142  N1   DG A   7     328.595 319.754-347.742 
ATOM    143  C2   DG A   7     329.826 319.271-347.341 
ATOM    144  N2   DG A   7     330.461 319.987-346.411 
ATOM    145  N3   DG A   7     330.372 318.162-347.835 
ATOM    146  C4   DG A   7     329.582 317.571-348.768 
ATOM    147  P    DA A   8     333.454 312.428-347.655 
ATOM    148  OP1  DA A   8     334.743 311.938-348.193 
ATOM    149  OP2  DA A   8     332.319 311.482-347.725 
ATOM    150  O5'  DA A   8     333.653 312.919-346.145 
ATOM    151  C5'  DA A   8     334.096 314.267-345.901 
ATOM    152  C4'  DA A   8     333.291 314.881-344.773 
ATOM    153  O4'  DA A   8     332.073 315.526-345.247 
ATOM    154  C3'  DA A   8     332.799 313.910-343.701 
ATOM    155  O3'  DA A   8     332.856 314.555-342.434 
ATOM    156  C2'  DA A   8     331.333 313.656-344.051 
ATOM    157  C1'  DA A   8     330.992 315.092-344.436 
ATOM    158  N9   DA A   8     329.739 315.217-345.231 
ATOM    159  C8   DA A   8     329.230 314.352-346.156 
ATOM    160  N7   DA A   8     328.110 314.742-346.681 
ATOM    161  C5   DA A   8     327.856 315.957-346.059 
ATOM    162  C6   DA A   8     326.807 316.883-346.183 
ATOM    163  N6   DA A   8     325.769 316.719-347.016 
ATOM    164  N1   DA A   8     326.862 317.988-345.416 
ATOM    165  C2   DA A   8     327.895 318.145-344.591 
ATOM    166  N3   DA A   8     328.926 317.355-344.390 
ATOM    167  C4   DA A   8     328.846 316.256-345.169 
ATOM    168  P    DA A   9     333.333 313.715-341.157 
ATOM    169  OP1  DA A   9     334.811 313.698-341.097 
ATOM    170  OP2  DA A   9     332.667 312.393-341.157 
ATOM    171  O5'  DA A   9     332.755 314.607-339.960 
ATOM    172  C5'  DA A   9     332.629 316.029-340.148 
ATOM    173  C4'  DA A   9     331.296 316.506-339.605 
ATOM    174  O4'  DA A   9     330.234 316.432-340.598 
ATOM    175  C3'  DA A   9     330.744 315.723-338.414 
ATOM    176  O3'  DA A   9     330.094 316.628-337.530 
ATOM    177  C2'  DA A   9     329.691 314.793-339.017 
ATOM    178  C1'  DA A   9     329.109 315.801-340.004 
ATOM    179  N9   DA A   9     328.301 315.179-341.089 
ATOM    180  C8   DA A   9     328.493 313.977-341.707 
ATOM    181  N7   DA A   9     327.612 313.709-342.621 
ATOM    182  C5   DA A   9     326.773 314.815-342.610 
ATOM    183  C6   DA A   9     325.630 315.145-343.358 
ATOM    184  N6   DA A   9     325.114 314.353-344.307 
ATOM    185  N1   DA A   9     325.036 316.324-343.092 
ATOM    186  C2   DA A   9     325.555 317.107-342.148 
ATOM    187  N3   DA A   9     326.610 316.906-341.390 
ATOM    188  C4   DA A   9     327.187 315.720-341.674 
ATOM    189  P    DA A  10     330.256 316.422-335.951 
ATOM    190  OP1  DA A  10     331.517 317.049-335.496 
ATOM    191  OP2  DA A  10     330.086 314.991-335.617 
ATOM    192  O5'  DA A  10     329.009 317.255-335.394 
ATOM    193  C5'  DA A  10     328.538 318.392-336.142 
ATOM    194  C4'  DA A  10     327.023 318.380-336.204 
ATOM    195  O4'  DA A  10     326.520 317.614-337.336 
ATOM    196  C3'  DA A  10     326.313 317.766-334.999 
ATOM    197  O3'  DA A  10     325.123 318.500-334.742 
ATOM    198  C2'  DA A  10     325.926 316.358-335.453 
ATOM    199  C1'  DA A  10     325.505 316.739-336.869 
ATOM    200  N9   DA A  10     325.426 315.581-337.803 
ATOM    201  C8   DA A  10     326.206 314.461-337.832 
ATOM    202  N7   DA A  10     325.888 313.625-338.771 
ATOM    203  C5   DA A  10     324.819 314.234-339.414 
ATOM    204  C6   DA A  10     324.026 313.849-340.507 
ATOM    205  N6   DA A  10     324.197 312.701-341.177 
ATOM    206  N1   DA A  10     323.045 314.689-340.888 
ATOM    207  C2   DA A  10     322.879 315.828-340.218 
ATOM    208  N3   DA A  10     323.553 316.292-339.189 
ATOM    209  C4   DA A  10     324.529 315.432-338.827 
ATOM    210  P    DG A  11     324.701 318.788-333.224 
ATOM    211  OP1  DG A  11     325.419 319.983-332.728 
ATOM    212  OP2  DG A  11     324.859 317.555-332.423 
ATOM    213  O5'  DG A  11     323.145 319.126-333.388 
ATOM    214  C5'  DG A  11     322.686 319.726-334.614 
ATOM    215  C4'  DG A  11     321.404 319.058-335.070 
ATOM    216  O4'  DG A  11     321.652 317.893-335.908 
ATOM    217  C3'  DG A  11     320.499 318.526-333.958 
ATOM    218  O3'  DG A  11     319.142 318.727-334.334 
ATOM    219  C2'  DG A  11     320.775 317.024-333.920 
ATOM    220  C1'  DG A  11     320.855 316.820-335.429 
ATOM    221  N9   DG A  11     321.512 315.544-335.828 
ATOM    222  C8   DG A  11     322.550 314.871-335.220 
ATOM    223  N7   DG A  11     322.897 313.763-335.827 
ATOM    224  C5   DG A  11     322.027 313.696-336.914 
ATOM    225  C6   DG A  11     321.919 312.719-337.939 
ATOM    226  O6   DG A  11     322.579 311.695-338.100 
ATOM    227  N1   DG A  11     320.899 313.039-338.845 
ATOM    228  C2   DG A  11     320.091 314.157-338.772 
ATOM    229  N2   DG A  11     319.175 314.283-339.736 
ATOM    230  N3   DG A  11     320.194 315.073-337.811 
ATOM    231  C4   DG A  11     321.178 314.777-336.923 
ATOM    232  P    DA A  12     318.086 319.181-333.220 
ATOM    233  OP1  DA A  12     318.145 320.650-333.050 
ATOM    234  OP2  DA A  12     318.284 318.378-331.993 
ATOM    235  O5'  DA A  12     316.702 318.774-333.910 
ATOM    236  C5'  DA A  12     316.607 318.793-335.347 
ATOM    237  C4'  DA A  12     315.883 317.553-335.835 
ATOM    238  O4'  DA A  12     316.787 316.433-336.058 
ATOM    239  C3'  DA A  12     314.822 316.988-334.891 
ATOM    240  O3'  DA A  12     313.735 316.492-335.663 
ATOM    241  C2'  DA A  12     315.506 315.808-334.201 
ATOM    242  C1'  DA A  12     316.237 315.283-335.434 
ATOM    243  N9   DA A  12     317.354 314.351-335.116 
ATOM    244  C8   DA A  12     318.201 314.375-334.046 
ATOM    245  N7   DA A  12     319.078 313.419-334.048 
ATOM    246  C5   DA A  12     318.793 312.707-335.205 
ATOM    247  C6   DA A  12     319.374 311.567-335.783 
ATOM    248  N6   DA A  12     320.414 310.913-335.244 
ATOM    249  N1   DA A  12     318.847 311.120-336.938 
ATOM    250  C2   DA A  12     317.814 311.774-337.468 
ATOM    251  N3   DA A  12     317.192 312.844-337.022 
ATOM    252  C4   DA A  12     317.739 313.270-335.866 
ATOM    253  P    DC A  13     312.241 316.722-335.137 
ATOM    254  OP1  DC A  13     311.774 318.068-335.539 
ATOM    255  OP2  DC A  13     312.172 316.417-333.690 
ATOM    256  O5'  DC A  13     311.441 315.607-335.960 
ATOM    257  C5'  DC A  13     311.923 315.220-337.261 
ATOM    258  C4'  DC A  13     311.869 313.712-337.406 
ATOM    259  O4'  DC A  13     313.082 313.065-336.928 
ATOM    260  C3'  DC A  13     310.750 313.009-336.638 
ATOM    261  O3'  DC A  13     310.267 311.923-337.419 
ATOM    262  C2'  DC A  13     311.430 312.446-335.391 
ATOM    263  C1'  DC A  13     312.711 311.989-336.080 
ATOM    264  N1   DC A  13     313.839 311.731-335.140 
ATOM    265  C2   DC A  13     314.721 310.700-335.452 
ATOM    266  O2   DC A  13     314.535 310.048-336.487 
ATOM    267  N3   DC A  13     315.755 310.448-334.608 
ATOM    268  C4   DC A  13     315.921 311.178-333.498 
ATOM    269  N4   DC A  13     316.944 310.894-332.706 
ATOM    270  C5   DC A  13     315.024 312.242-333.158 
ATOM    271  C6   DC A  13     313.998 312.477-334.014 
ATOM    272  P    DG A  14     308.695 311.623-337.443 
ATOM    273  OP1  DG A  14     308.039 312.494-338.443 
ATOM    274  OP2  DG A  14     308.155 311.693-336.067 
ATOM    275  O5'  DG A  14     308.671 310.106-337.953 
ATOM    276  C5'  DG A  14     309.722 309.646-338.823 
ATOM    277  C4'  DG A  14     310.195 308.275-338.383 
ATOM    278  O4'  DG A  14     311.255 308.345-337.386 
ATOM    279  C3'  DG A  14     309.137 307.382-337.733 
ATOM    280  O3'  DG A  14     309.362 306.035-338.132 
ATOM    281  C2'  DG A  14     309.404 307.496-336.232 
ATOM    282  C1'  DG A  14     310.927 307.466-336.321 
ATOM    283  N9   DG A  14     311.609 307.956-335.090 
ATOM    284  C8   DG A  14     311.221 308.949-334.216 
ATOM    285  N7   DG A  14     312.052 309.137-333.221 
ATOM    286  C5   DG A  14     313.062 308.204-333.451 
ATOM    287  C6   DG A  14     314.240 307.931-332.708 
ATOM    288  O6   DG A  14     314.642 308.465-331.678 
ATOM    289  N1   DG A  14     314.988 306.902-333.296 
ATOM    290  C2   DG A  14     314.643 306.225-334.450 
ATOM    291  N2   DG A  14     315.492 305.275-334.848 
ATOM    292  N3   DG A  14     313.538 306.483-335.146 
ATOM    293  C4   DG A  14     312.800 307.478-334.589 
ATOM    294  P    DT A  15     308.104 305.102-338.457 
ATOM    295  OP1  DT A  15     307.664 305.330-339.853 
ATOM    296  OP2  DT A  15     307.070 305.281-337.414 
ATOM    297  O5'  DT A  15     308.749 303.644-338.328 
ATOM    298  C5'  DT A  15     310.145 303.469-338.636 
ATOM    299  C4'  DT A  15     310.800 302.588-337.592 
ATOM    300  O4'  DT A  15     311.300 303.350-336.456 
ATOM    301  C3'  DT A  15     309.900 301.528-336.957 
ATOM    302  O3'  DT A  15     310.666 300.351-336.728 
ATOM    303  C2'  DT A  15     309.502 302.118-335.604 
ATOM    304  C1'  DT A  15     310.864 302.715-335.264 
ATOM    305  N1   DT A  15     310.815 303.740-334.185 
ATOM    306  C2   DT A  15     311.892 303.803-333.333 
ATOM    307  O2   DT A  15     312.859 303.068-333.430 
ATOM    308  N3   DT A  15     311.811 304.766-332.345 
ATOM    309  C4   DT A  15     310.768 305.648-332.145 
ATOM    310  O4   DT A  15     310.809 306.466-331.224 
ATOM    311  C5   DT A  15     309.685 305.504-333.088 
ATOM    312  C7   DT A  15     308.510 306.426-332.940 
ATOM    313  C6   DT A  15     309.737 304.577-334.058 
ATOM    314  P    DG A  16     309.991 298.923-336.992 
ATOM    315  OP1  DG A  16     310.095 298.584-338.429 
ATOM    316  OP2  DG A  16     308.629 298.904-336.417 
ATOM    317  O5'  DG A  16     310.947 297.961-336.141 
ATOM    318  C5'  DG A  16     312.330 298.322-335.973 
ATOM    319  C4'  DG A  16     312.753 298.096-334.534 
ATOM    320  O4'  DG A  16     312.501 299.258-333.693 
ATOM    321  C3'  DG A  16     312.047 296.953-333.805 
ATOM    322  O3'  DG A  16     312.979 296.311-332.944 
ATOM    323  C2'  DG A  16     310.984 297.639-332.947 
ATOM    324  C1'  DG A  16     311.845 298.822-332.512 
ATOM    325  N9   DG A  16     311.061 299.966-331.968 
ATOM    326  C8   DG A  16     309.814 300.419-332.337 
ATOM    327  N7   DG A  16     309.401 301.460-331.654 
ATOM    328  C5   DG A  16     310.449 301.713-330.771 
ATOM    329  C6   DG A  16     310.586 302.718-329.778 
ATOM    330  O6   DG A  16     309.796 303.606-329.469 
ATOM    331  N1   DG A  16     311.812 302.612-329.107 
ATOM    332  C2   DG A  16     312.780 301.660-329.363 
ATOM    333  N2   DG A  16     313.882 301.730-328.613 
ATOM    334  N3   DG A  16     312.652 300.718-330.295 
ATOM    335  C4   DG A  16     311.467 300.807-330.954 
ATOM    336  P    DC A  17     312.938 294.717-332.805 
ATOM    337  OP1  DC A  17     313.701 294.103-333.915 
ATOM    338  OP2  DC A  17     311.536 294.269-332.656 
ATOM    339  O5'  DC A  17     313.721 294.499-331.428 
ATOM    340  C5'  DC A  17     314.741 295.442-331.048 
ATOM    341  C4'  DC A  17     314.606 295.787-329.578 
ATOM    342  O4'  DC A  17     313.699 296.904-329.351 
ATOM    343  C3'  DC A  17     314.056 294.678-328.682 
ATOM    344  O3'  DC A  17     314.718 294.732-327.424 
ATOM    345  C2'  DC A  17     312.586 295.042-328.473 
ATOM    346  C1'  DC A  17     312.797 296.545-328.316 
ATOM    347  N1   DC A  17     311.553 297.345-328.488 
ATOM    348  C2   DC A  17     311.407 298.495-327.716 
ATOM    349  O2   DC A  17     312.309 298.801-326.927 
ATOM    350  N3   DC A  17     310.280 299.237-327.857 
ATOM    351  C4   DC A  17     309.326 298.872-328.723 
ATOM    352  N4   DC A  17     308.245 299.630-328.825 
ATOM    353  C5   DC A  17     309.456 297.693-329.527 
ATOM    354  C6   DC A  17     310.589 296.964-329.370 
ATOM    355  P    DG A  18     315.116 293.362-326.697 
ATOM    356  OP1  DG A  18     316.405 292.872-327.234 
ATOM    357  OP2  DG A  18     313.981 292.416-326.767 
ATOM    358  O5'  DG A  18     315.315 293.852-325.187 
ATOM    359  C5'  DG A  18     315.758 295.201-324.942 
ATOM    360  C4'  DG A  18     314.952 295.815-323.815 
ATOM    361  O4'  DG A  18     313.735 296.460-324.289 
ATOM    362  C3'  DG A  18     314.461 294.844-322.742 
ATOM    363  O3'  DG A  18     314.518 295.489-321.476 
ATOM    364  C2'  DG A  18     312.994 294.590-323.092 
ATOM    365  C1'  DG A  18     312.654 296.026-323.478 
ATOM    366  N9   DG A  18     311.400 296.151-324.272 
ATOM    367  C8   DG A  18     310.871 295.289-325.209 
ATOM    368  N7   DG A  18     309.740 295.697-325.731 
ATOM    369  C5   DG A  18     309.502 296.915-325.095 
ATOM    370  C6   DG A  18     308.427 297.828-325.246 
ATOM    371  O6   DG A  18     307.448 297.750-325.982 
ATOM    372  N1   DG A  18     308.579 298.941-324.406 
ATOM    373  C2   DG A  18     309.632 299.144-323.537 
ATOM    374  N2   DG A  18     309.594 300.271-322.822 
ATOM    375  N3   DG A  18     310.641 298.286-323.397 
ATOM    376  C4   DG A  18     310.509 297.201-324.204 
ATOM    377  P    DG A  19     314.994 294.649-320.198 
ATOM    378  OP1  DG A  19     316.473 294.632-320.138 
ATOM    379  OP2  DG A  19     314.329 293.327-320.198 
ATOM    380  O5'  DG A  19     314.417 295.540-319.002 
ATOM    381  C5'  DG A  19     314.290 296.962-319.189 
ATOM    382  C4'  DG A  19     312.958 297.440-318.647 
ATOM    383  O4'  DG A  19     311.896 297.366-319.639 
ATOM    384  C3'  DG A  19     312.406 296.657-317.456 
ATOM    385  O3'  DG A  19     311.756 297.562-316.572 
ATOM    386  C2'  DG A  19     311.353 295.727-318.059 
ATOM    387  C1'  DG A  19     310.771 296.735-319.046 
ATOM    388  N9   DG A  19     309.963 296.113-320.130 
ATOM    389  C8   DG A  19     310.141 294.903-320.765 
ATOM    390  N7   DG A  19     309.244 294.646-321.687 
ATOM    391  C5   DG A  19     308.413 295.764-321.660 
ATOM    392  C6   DG A  19     307.262 296.066-322.433 
ATOM    393  O6   DG A  19     306.730 295.397-323.315 
ATOM    394  N1   DG A  19     306.720 297.311-322.081 
ATOM    395  C2   DG A  19     307.224 298.153-321.111 
ATOM    396  N2   DG A  19     306.563 299.297-320.925 
ATOM    397  N3   DG A  19     308.305 297.869-320.386 
ATOM    398  C4   DG A  19     308.842 296.665-320.714 
ATOM    399  P    DA A  20     311.918 297.356-314.992 
ATOM    400  OP1  DA A  20     313.179 297.983-314.538 
ATOM    401  OP2  DA A  20     311.747 295.925-314.659 
ATOM    402  O5'  DA A  20     310.670 298.189-314.435 
ATOM    403  C5'  DA A  20     310.199 299.326-315.184 
ATOM    404  C4'  DA A  20     308.685 299.314-315.246 
ATOM    405  O4'  DA A  20     308.182 298.548-316.378 
ATOM    406  C3'  DA A  20     307.975 298.700-314.040 
ATOM    407  O3'  DA A  20     306.784 299.434-313.783 
ATOM    408  C2'  DA A  20     307.588 297.292-314.494 
ATOM    409  C1'  DA A  20     307.167 297.673-315.911 
ATOM    410  N9   DA A  20     307.088 296.515-316.845 
ATOM    411  C8   DA A  20     307.868 295.395-316.874 
ATOM    412  N7   DA A  20     307.550 294.559-317.813 
ATOM    413  C5   DA A  20     306.480 295.168-318.456 
ATOM    414  C6   DA A  20     305.687 294.782-319.548 
ATOM    415  N6   DA A  20     305.858 293.635-320.219 
ATOM    416  N1   DA A  20     304.706 295.622-319.929 
ATOM    417  C2   DA A  20     304.541 296.762-319.260 
ATOM    418  N3   DA A  20     305.215 297.226-318.230 
ATOM    419  C4   DA A  20     306.190 296.366-317.869 
ATOM    420  P    DT A  21     306.363 299.722-312.266 
ATOM    421  OP1  DT A  21     307.081 300.917-311.769 
ATOM    422  OP2  DT A  21     306.521 298.489-311.465 
ATOM    423  O5'  DT A  21     304.806 300.059-312.430 
ATOM    424  C5'  DT A  21     304.348 300.660-313.656 
ATOM    425  C4'  DT A  21     303.065 299.992-314.112 
ATOM    426  O4'  DT A  21     303.314 298.827-314.949 
ATOM    427  C3'  DT A  21     302.161 299.460-313.000 
ATOM    428  O3'  DT A  21     300.803 299.661-313.376 
ATOM    429  C2'  DT A  21     302.437 297.958-312.962 
ATOM    430  C1'  DT A  21     302.517 297.754-314.471 
ATOM    431  N1   DT A  21     303.174 296.477-314.869 
ATOM    432  C2   DT A  21     302.700 295.855-315.998 
ATOM    433  O2   DT A  21     301.784 296.302-316.667 
ATOM    434  N3   DT A  21     303.332 294.674-316.336 
ATOM    435  C4   DT A  21     304.374 294.080-315.654 
ATOM    436  O4   DT A  21     304.860 293.020-316.053 
ATOM    437  C5   DT A  21     304.803 294.807-314.482 
ATOM    438  C7   DT A  21     305.932 294.229-313.681 
ATOM    439  C6   DT A  21     304.205 295.957-314.131 
ATOM    440  P    DC A  22     299.748 300.115-312.261 
ATOM    441  OP1  DC A  22     299.807 301.584-312.092 
ATOM    442  OP2  DC A  22     299.946 299.311-311.035 
ATOM    443  O5'  DC A  22     298.364 299.708-312.952 
ATOM    444  C5'  DC A  22     298.269 299.727-314.389 
ATOM    445  C4'  DC A  22     297.544 298.487-314.877 
ATOM    446  O4'  DC A  22     298.448 297.367-315.100 
ATOM    447  C3'  DC A  22     296.484 297.922-313.932 
ATOM    448  O3'  DC A  22     295.396 297.426-314.705 
ATOM    449  C2'  DC A  22     297.168 296.742-313.243 
ATOM    450  C1'  DC A  22     297.898 296.217-314.475 
ATOM    451  N1   DC A  22     299.016 295.284-314.158 
ATOM    452  C2   DC A  22     299.259 294.238-315.043 
ATOM    453  O2   DC A  22     298.545 294.128-316.047 
ATOM    454  N3   DC A  22     300.273 293.376-314.772 
ATOM    455  C4   DC A  22     301.024 293.531-313.673 
ATOM    456  N4   DC A  22     302.000 292.664-313.452 
ATOM    457  C5   DC A  22     300.789 294.600-312.749 
ATOM    458  C6   DC A  22     299.771 295.450-313.039 
ATOM    459  P    DC A  23     293.902 297.656-314.178 
ATOM    460  OP1  DC A  23     293.436 299.002-314.580 
ATOM    461  OP2  DC A  23     293.833 297.351-312.732 
ATOM    462  O5'  DC A  23     293.103 296.541-315.001 
ATOM    463  C5'  DC A  23     293.585 296.154-316.302 
ATOM    464  C4'  DC A  23     293.531 294.646-316.448 
ATOM    465  O4'  DC A  23     294.744 293.999-315.970 
ATOM    466  C3'  DC A  23     292.412 293.943-315.680 
ATOM    467  O3'  DC A  23     291.929 292.857-316.461 
ATOM    468  C2'  DC A  23     293.092 293.380-314.432 
ATOM    469  C1'  DC A  23     294.373 292.923-315.122 
ATOM    470  N1   DC A  23     295.500 292.665-314.182 
ATOM    471  C2   DC A  23     296.383 291.634-314.494 
ATOM    472  O2   DC A  23     296.197 290.982-315.528 
ATOM    473  N3   DC A  23     297.417 291.382-313.650 
ATOM    474  C4   DC A  23     297.583 292.111-312.539 
ATOM    475  N4   DC A  23     298.606 291.828-311.748 
ATOM    476  C5   DC A  23     296.686 293.176-312.200 
ATOM    477  C6   DC A  23     295.660 293.411-313.056 
ATOM    478  P    DT A  24     290.357 292.556-316.485 
ATOM    479  OP1  DT A  24     289.701 293.428-317.485 
ATOM    480  OP2  DT A  24     289.817 292.627-315.109 
ATOM    481  O5'  DT A  24     290.333 291.040-316.994 
ATOM    482  C5'  DT A  24     291.384 290.579-317.865 
ATOM    483  C4'  DT A  24     291.857 289.208-317.424 
ATOM    484  O4'  DT A  24     292.916 289.279-316.428 
ATOM    485  C3'  DT A  24     290.799 288.316-316.775 
ATOM    486  O3'  DT A  24     291.024 286.969-317.174 
ATOM    487  C2'  DT A  24     291.066 288.430-315.273 
ATOM    488  C1'  DT A  24     292.589 288.400-315.363 
ATOM    489  N1   DT A  24     293.271 288.890-314.132 
ATOM    490  C2   DT A  24     294.456 288.287-313.792 
ATOM    491  O2   DT A  24     294.955 287.388-314.446 
ATOM    492  N3   DT A  24     295.059 288.767-312.644 
ATOM    493  C4   DT A  24     294.584 289.776-311.831 
ATOM    494  O4   DT A  24     295.213 290.120-310.828 
ATOM    495  C5   DT A  24     293.333 290.347-312.270 
ATOM    496  C7   DT A  24     292.745 291.451-311.442 
ATOM    497  C6   DT A  24     292.726 289.899-313.382 
ATOM    498  P    DG A  25     289.765 286.036-317.499 
ATOM    499  OP1  DG A  25     289.326 286.264-318.895 
ATOM    500  OP2  DG A  25     288.732 286.215-316.456 
ATOM    501  O5'  DG A  25     290.411 284.578-317.370 
ATOM    502  C5'  DG A  25     291.807 284.403-317.678 
ATOM    503  C4'  DG A  25     292.462 283.521-316.633 
ATOM    504  O4'  DG A  25     292.962 284.284-315.497 
ATOM    505  C3'  DG A  25     291.562 282.462-315.998 
ATOM    506  O3'  DG A  25     292.328 281.284-315.769 
ATOM    507  C2'  DG A  25     291.163 283.052-314.646 
ATOM    508  C1'  DG A  25     292.526 283.649-314.305 
ATOM    509  N9   DG A  25     292.477 284.674-313.227 
ATOM    510  C8   DG A  25     291.491 285.594-312.942 
ATOM    511  N7   DG A  25     291.757 286.362-311.914 
ATOM    512  C5   DG A  25     293.008 285.920-311.485 
ATOM    513  C6   DG A  25     293.817 286.368-310.410 
ATOM    514  O6   DG A  25     293.593 287.264-309.599 
ATOM    515  N1   DG A  25     295.014 285.641-310.330 
ATOM    516  C2   DG A  25     295.380 284.616-311.180 
ATOM    517  N2   DG A  25     296.563 284.048-310.937 
ATOM    518  N3   DG A  25     294.620 284.196-312.190 
ATOM    519  C4   DG A  25     293.456 284.890-312.280 
ATOM    520  P    DC A  26     291.653 279.857-316.034 
ATOM    521  OP1  DC A  26     291.757 279.518-317.471 
ATOM    522  OP2  DC A  26     290.290 279.838-315.459 
ATOM    523  O5'  DC A  26     292.608 278.895-315.183 
ATOM    524  C5'  DC A  26     293.991 279.256-315.014 
ATOM    525  C4'  DC A  26     294.415 279.030-313.576 
ATOM    526  O4'  DC A  26     294.163 280.191-312.734 
ATOM    527  C3'  DC A  26     293.709 277.887-312.847 
ATOM    528  O3'  DC A  26     294.641 277.245-311.985 
ATOM    529  C2'  DC A  26     292.646 278.573-311.988 
ATOM    530  C1'  DC A  26     293.507 279.756-311.553 
ATOM    531  N1   DC A  26     292.723 280.900-311.010 
ATOM    532  C2   DC A  26     293.292 281.645-309.981 
ATOM    533  O2   DC A  26     294.413 281.330-309.565 
ATOM    534  N3   DC A  26     292.592 282.692-309.471 
ATOM    535  C4   DC A  26     291.381 283.001-309.950 
ATOM    536  N4   DC A  26     290.739 284.031-309.419 
ATOM    537  C5   DC A  26     290.778 282.246-311.007 
ATOM    538  C6   DC A  26     291.492 281.204-311.503 
ATOM    539  P    DT A  27     294.599 275.651-311.847 
ATOM    540  OP1  DT A  27     295.362 275.037-312.957 
ATOM    541  OP2  DT A  27     293.197 275.203-311.697 
ATOM    542  O5'  DT A  27     295.383 275.433-310.469 
ATOM    543  C5'  DT A  27     296.403 276.376-310.089 
ATOM    544  C4'  DT A  27     296.268 276.721-308.620 
ATOM    545  O4'  DT A  27     295.361 277.838-308.393 
ATOM    546  C3'  DT A  27     295.718 275.612-307.723 
ATOM    547  O3'  DT A  27     296.380 275.666-306.466 
ATOM    548  C2'  DT A  27     294.248 275.976-307.514 
ATOM    549  C1'  DT A  27     294.459 277.478-307.357 
ATOM    550  N1   DT A  27     293.214 278.279-307.530 
ATOM    551  C2   DT A  27     293.086 279.410-306.761 
ATOM    552  O2   DT A  27     293.936 279.770-305.964 
ATOM    553  N3   DT A  27     291.920 280.126-306.947 
ATOM    554  C4   DT A  27     290.896 279.811-307.818 
ATOM    555  O4   DT A  27     289.898 280.530-307.897 
ATOM    556  C5   DT A  27     291.122 278.607-308.581 
ATOM    557  C7   DT A  27     290.056 278.191-309.553 
ATOM    558  C6   DT A  27     292.247 277.891-308.420 
ATOM    559  P    DG A  28     296.778 274.296-305.739 
ATOM    560  OP1  DG A  28     298.067 273.805-306.276 
ATOM    561  OP2  DG A  28     295.643 273.350-305.808 
ATOM    562  O5'  DG A  28     296.977 274.786-304.228 
ATOM    563  C5'  DG A  28     297.420 276.135-303.984 
ATOM    564  C4'  DG A  28     296.614 276.749-302.856 
ATOM    565  O4'  DG A  28     295.397 277.394-303.330 
ATOM    566  C3'  DG A  28     296.123 275.778-301.784 
ATOM    567  O3'  DG A  28     296.180 276.422-300.517 
ATOM    568  C2'  DG A  28     294.656 275.523-302.134 
ATOM    569  C1'  DG A  28     294.316 276.960-302.519 
ATOM    570  N9   DG A  28     293.062 277.085-303.314 
ATOM    571  C8   DG A  28     292.533 276.223-304.250 
ATOM    572  N7   DG A  28     291.402 276.630-304.773 
ATOM    573  C5   DG A  28     291.164 277.849-304.137 
ATOM    574  C6   DG A  28     290.089 278.762-304.287 
ATOM    575  O6   DG A  28     289.109 278.684-305.024 
ATOM    576  N1   DG A  28     290.241 279.875-303.448 
ATOM    577  C2   DG A  28     291.294 280.077-302.578 
ATOM    578  N2   DG A  28     291.256 281.205-301.863 
ATOM    579  N3   DG A  28     292.303 279.220-302.439 
ATOM    580  C4   DG A  28     292.170 278.135-303.245 
ATOM    581  P    DG A  29     296.656 275.583-299.240 
ATOM    582  OP1  DG A  29     298.135 275.566-299.180 
ATOM    583  OP2  DG A  29     295.991 274.261-299.240 
ATOM    584  O5'  DG A  29     296.079 276.474-298.043 
ATOM    585  C5'  DG A  29     295.952 277.896-298.231 
ATOM    586  C4'  DG A  29     294.620 278.374-297.688 
ATOM    587  O4'  DG A  29     293.557 278.299-298.681 
ATOM    588  C3'  DG A  29     294.067 277.591-296.497 
ATOM    589  O3'  DG A  29     293.417 278.496-295.613 
ATOM    590  C2'  DG A  29     293.015 276.661-297.100 
ATOM    591  C1'  DG A  29     292.433 277.669-298.087 
ATOM    592  N9   DG A  29     291.624 277.047-299.172 
ATOM    593  C8   DG A  29     291.802 275.836-299.807 
ATOM    594  N7   DG A  29     290.906 275.579-300.728 
ATOM    595  C5   DG A  29     290.074 276.698-300.702 
ATOM    596  C6   DG A  29     288.924 277.000-301.475 
ATOM    597  O6   DG A  29     288.392 276.331-302.357 
ATOM    598  N1   DG A  29     288.381 278.244-301.123 
ATOM    599  C2   DG A  29     288.886 279.086-300.152 
ATOM    600  N2   DG A  29     288.224 280.231-299.967 
ATOM    601  N3   DG A  29     289.967 278.803-299.427 
ATOM    602  C4   DG A  29     290.504 277.599-299.756 
ATOM    603  P    DT A  30     293.580 278.290-294.034 
ATOM    604  OP1  DT A  30     294.841 278.917-293.579 
ATOM    605  OP2  DT A  30     293.409 276.859-293.701 
ATOM    606  O5'  DT A  30     292.332 279.123-293.477 
ATOM    607  C5'  DT A  30     291.861 280.260-294.225 
ATOM    608  C4'  DT A  30     290.347 280.248-294.287 
ATOM    609  O4'  DT A  30     289.844 279.482-295.420 
ATOM    610  C3'  DT A  30     289.636 279.633-293.082 
ATOM    611  O3'  DT A  30     288.446 280.368-292.825 
ATOM    612  C2'  DT A  30     289.250 278.226-293.536 
ATOM    613  C1'  DT A  30     288.829 278.607-294.952 
ATOM    614  N1   DT A  30     288.750 277.449-295.886 
ATOM    615  C2   DT A  30     287.773 277.490-296.852 
ATOM    616  O2   DT A  30     286.991 278.418-296.966 
ATOM    617  N3   DT A  30     287.730 276.399-297.698 
ATOM    618  C4   DT A  30     288.562 275.299-297.660 
ATOM    619  O4   DT A  30     288.428 274.382-298.472 
ATOM    620  C5   DT A  30     289.555 275.348-296.612 
ATOM    621  C7   DT A  30     290.502 274.189-296.499 
ATOM    622  C6   DT A  30     289.619 276.396-295.775 
ATOM    623  P    DA A  31     288.024 280.656-291.307 
ATOM    624  OP1  DA A  31     288.743 281.851-290.811 
ATOM    625  OP2  DA A  31     288.183 279.423-290.506 
ATOM    626  O5'  DA A  31     286.468 280.993-291.472 
ATOM    627  C5'  DA A  31     286.009 281.594-292.697 
ATOM    628  C4'  DA A  31     284.727 280.926-293.153 
ATOM    629  O4'  DA A  31     284.975 279.761-293.991 
ATOM    630  C3'  DA A  31     283.823 280.394-292.042 
ATOM    631  O3'  DA A  31     282.465 280.595-292.417 
ATOM    632  C2'  DA A  31     284.098 278.891-292.003 
ATOM    633  C1'  DA A  31     284.179 278.688-293.513 
ATOM    634  N9   DA A  31     284.836 277.411-293.911 
ATOM    635  C8   DA A  31     285.866 276.759-293.295 
ATOM    636  N7   DA A  31     286.219 275.660-293.886 
ATOM    637  C5   DA A  31     285.362 275.575-294.975 
ATOM    638  C6   DA A  31     285.227 274.628-296.002 
ATOM    639  N6   DA A  31     285.993 273.532-296.104 
ATOM    640  N1   DA A  31     284.272 274.847-296.925 
ATOM    641  C2   DA A  31     283.514 275.937-296.819 
ATOM    642  N3   DA A  31     283.547 276.886-295.909 
ATOM    643  C4   DA A  31     284.511 276.642-294.998 
ATOM    644  P    DG A  32     281.410 281.049-291.303 
ATOM    645  OP1  DG A  32     281.469 282.518-291.134 
ATOM    646  OP2  DG A  32     281.608 280.245-290.076 
ATOM    647  O5'  DG A  32     280.026 280.642-291.994 
ATOM    648  C5'  DG A  32     279.930 280.660-293.430 
ATOM    649  C4'  DG A  32     279.206 279.421-293.918 
ATOM    650  O4'  DG A  32     280.110 278.301-294.141 
ATOM    651  C3'  DG A  32     278.145 278.856-292.974 
ATOM    652  O3'  DG A  32     277.058 278.360-293.746 
ATOM    653  C2'  DG A  32     278.829 277.676-292.285 
ATOM    654  C1'  DG A  32     279.560 277.151-293.517 
ATOM    655  N9   DG A  32     280.678 276.218-293.199 
ATOM    656  C8   DG A  32     281.541 276.227-292.125 
ATOM    657  N7   DG A  32     282.421 275.257-292.141 
ATOM    658  C5   DG A  32     282.121 274.555-293.307 
ATOM    659  C6   DG A  32     282.731 273.401-293.863 
ATOM    660  O6   DG A  32     283.680 272.750-293.433 
ATOM    661  N1   DG A  32     282.110 273.018-295.060 
ATOM    662  C2   DG A  32     281.039 273.667-295.643 
ATOM    663  N2   DG A  32     280.591 273.145-296.788 
ATOM    664  N3   DG A  32     280.467 274.750-295.122 
ATOM    665  C4   DG A  32     281.058 275.133-293.960 
ATOM    666  P    DG A  33     275.564 278.590-293.220 
ATOM    667  OP1  DG A  33     275.098 279.936-293.622 
ATOM    668  OP2  DG A  33     275.495 278.284-291.774 
ATOM    669  O5'  DG A  33     274.765 277.475-294.043 
ATOM    670  C5'  DG A  33     275.246 277.088-295.344 
ATOM    671  C4'  DG A  33     275.192 275.580-295.489 
ATOM    672  O4'  DG A  33     276.406 274.933-295.012 
ATOM    673  C3'  DG A  33     274.073 274.877-294.721 
ATOM    674  O3'  DG A  33     273.590 273.791-295.502 
ATOM    675  C2'  DG A  33     274.754 274.314-293.474 
ATOM    676  C1'  DG A  33     276.035 273.857-294.163 
ATOM    677  N9   DG A  33     277.162 273.599-293.223 
ATOM    678  C8   DG A  33     277.480 274.243-292.048 
ATOM    679  N7   DG A  33     278.546 273.768-291.451 
ATOM    680  C5   DG A  33     278.963 272.735-292.290 
ATOM    681  C6   DG A  33     280.066 271.850-292.170 
ATOM    682  O6   DG A  33     280.916 271.793-291.286 
ATOM    683  N1   DG A  33     280.121 270.952-293.246 
ATOM    684  C2   DG A  33     279.226 270.916-294.298 
ATOM    685  N2   DG A  33     279.452 269.982-295.227 
ATOM    686  N3   DG A  33     278.192 271.746-294.410 
ATOM    687  C4   DG A  33     278.125 272.624-293.374 
ATOM    688  P    DA A  34     272.018 273.490-295.526 
ATOM    689  OP1  DA A  34     271.362 274.362-296.526 
ATOM    690  OP2  DA A  34     271.479 273.561-294.150 
ATOM    691  O5'  DA A  34     271.995 271.974-296.036 
ATOM    692  C5'  DA A  34     273.045 271.513-296.906 
ATOM    693  C4'  DA A  34     273.518 270.142-296.466 
ATOM    694  O4'  DA A  34     274.578 270.213-295.469 
ATOM    695  C3'  DA A  34     272.461 269.250-295.817 
ATOM    696  O3'  DA A  34     272.686 267.903-296.215 
ATOM    697  C2'  DA A  34     272.728 269.363-294.315 
ATOM    698  C1'  DA A  34     274.251 269.334-294.404 
ATOM    699  N9   DA A  34     274.932 269.824-293.174 
ATOM    700  C8   DA A  34     274.532 270.811-292.318 
ATOM    701  N7   DA A  34     275.346 271.007-291.328 
ATOM    702  C5   DA A  34     276.361 270.085-291.540 
ATOM    703  C6   DA A  34     277.535 269.789-290.829 
ATOM    704  N6   DA A  34     277.902 270.424-289.707 
ATOM    705  N1   DA A  34     278.324 268.811-291.315 
ATOM    706  C2   DA A  34     277.955 268.185-292.431 
ATOM    707  N3   DA A  34     276.888 268.373-293.176 
ATOM    708  C4   DA A  34     276.116 269.355-292.667 
ATOM    709  P    DG A  35     271.427 266.970-296.541 
ATOM    710  OP1  DG A  35     270.988 267.198-297.936 
ATOM    711  OP2  DG A  35     270.394 267.149-295.498 
ATOM    712  O5'  DG A  35     272.073 265.512-296.412 
ATOM    713  C5'  DG A  35     273.469 265.337-296.719 
ATOM    714  C4'  DG A  35     274.123 264.455-295.675 
ATOM    715  O4'  DG A  35     274.623 265.218-294.539 
ATOM    716  C3'  DG A  35     273.224 263.395-295.040 
ATOM    717  O3'  DG A  35     273.990 262.218-294.811 
ATOM    718  C2'  DG A  35     272.825 263.985-293.688 
ATOM    719  C1'  DG A  35     274.187 264.583-293.347 
ATOM    720  N9   DG A  35     274.139 265.608-292.268 
ATOM    721  C8   DG A  35     273.153 266.527-291.984 
ATOM    722  N7   DG A  35     273.419 267.296-290.955 
ATOM    723  C5   DG A  35     274.670 266.854-290.527 
ATOM    724  C6   DG A  35     275.479 267.302-289.451 
ATOM    725  O6   DG A  35     275.255 268.198-288.641 
ATOM    726  N1   DG A  35     276.676 266.575-289.372 
ATOM    727  C2   DG A  35     277.041 265.550-290.221 
ATOM    728  N2   DG A  35     278.225 264.982-289.979 
ATOM    729  N3   DG A  35     276.281 265.130-291.231 
ATOM    730  C4   DG A  35     275.118 265.824-291.321 
ATOM    731  P    DA A  36     273.315 260.790-295.075 
ATOM    732  OP1  DA A  36     273.418 260.452-296.512 
ATOM    733  OP2  DA A  36     271.952 260.772-294.501 
ATOM    734  O5'  DA A  36     274.270 259.828-294.224 
ATOM    735  C5'  DA A  36     275.653 260.190-294.056 
ATOM    736  C4'  DA A  36     276.076 259.964-292.617 
ATOM    737  O4'  DA A  36     275.825 261.125-291.776 
ATOM    738  C3'  DA A  36     275.370 258.821-291.888 
ATOM    739  O3'  DA A  36     276.303 258.178-291.027 
ATOM    740  C2'  DA A  36     274.308 259.507-291.030 
ATOM    741  C1'  DA A  36     275.169 260.690-290.595 
ATOM    742  N9   DA A  36     274.385 261.834-290.052 
ATOM    743  C8   DA A  36     273.148 262.269-290.430 
ATOM    744  N7   DA A  36     272.727 263.298-289.763 
ATOM    745  C5   DA A  36     273.760 263.566-288.875 
ATOM    746  C6   DA A  36     273.928 264.548-287.884 
ATOM    747  N6   DA A  36     273.011 265.486-287.610 
ATOM    748  N1   DA A  36     275.076 264.529-287.182 
ATOM    749  C2   DA A  36     275.984 263.595-287.461 
ATOM    750  N3   DA A  36     275.939 262.634-288.357 
ATOM    751  C4   DA A  36     274.780 262.674-289.045 
ATOM    752  P    DA A  37     276.261 256.585-290.888 
ATOM    753  OP1  DA A  37     277.024 255.971-291.999 
ATOM    754  OP2  DA A  37     274.859 256.137-290.739 
ATOM    755  O5'  DA A  37     277.045 256.367-289.511 
ATOM    756  C5'  DA A  37     278.064 257.310-289.131 
ATOM    757  C4'  DA A  37     277.930 257.655-287.661 
ATOM    758  O4'  DA A  37     277.022 258.771-287.435 
ATOM    759  C3'  DA A  37     277.380 256.546-286.765 
ATOM    760  O3'  DA A  37     278.041 256.600-285.507 
ATOM    761  C2'  DA A  37     275.910 256.910-286.556 
ATOM    762  C1'  DA A  37     276.121 258.412-286.399 
ATOM    763  N9   DA A  37     274.876 259.213-286.571 
ATOM    764  C8   DA A  37     273.822 258.972-287.405 
ATOM    765  N7   DA A  37     272.877 259.858-287.325 
ATOM    766  C5   DA A  37     273.338 260.753-286.369 
ATOM    767  C6   DA A  37     272.789 261.928-285.830 
ATOM    768  N6   DA A  37     271.599 262.425-286.195 
ATOM    769  N1   DA A  37     273.510 262.575-284.896 
ATOM    770  C2   DA A  37     274.693 262.077-284.536 
ATOM    771  N3   DA A  37     275.303 260.996-284.968 
ATOM    772  C4   DA A  37     274.561 260.366-285.902 
ATOM    773  P    DC A  38     278.440 255.230-284.780 
ATOM    774  OP1  DC A  38     279.729 254.739-285.318 
ATOM    775  OP2  DC A  38     277.305 254.284-284.850 
ATOM    776  O5'  DC A  38     278.638 255.720-283.270 
ATOM    777  C5'  DC A  38     279.082 257.069-283.026 
ATOM    778  C4'  DC A  38     278.276 257.683-281.898 
ATOM    779  O4'  DC A  38     277.059 258.328-282.372 
ATOM    780  C3'  DC A  38     277.784 256.711-280.825 
ATOM    781  O3'  DC A  38     277.842 257.356-279.559 
ATOM    782  C2'  DC A  38     276.318 256.457-281.175 
ATOM    783  C1'  DC A  38     275.977 257.894-281.561 
ATOM    784  N1   DC A  38     274.724 258.019-282.355 
ATOM    785  C2   DC A  38     273.940 259.153-282.156 
ATOM    786  O2   DC A  38     274.314 260.001-281.337 
ATOM    787  N3   DC A  38     272.793 259.286-282.870 
ATOM    788  C4   DC A  38     272.422 258.345-283.749 
ATOM    789  N4   DC A  38     271.295 258.522-284.421 
ATOM    790  C5   DC A  38     273.214 257.171-283.968 
ATOM    791  C6   DC A  38     274.357 257.057-283.244 
ATOM    792  P    DC A  39     278.318 256.516-278.281 
ATOM    793  OP1  DC A  39     279.797 256.500-278.222 
ATOM    794  OP2  DC A  39     277.653 255.195-278.281 
ATOM    795  O5'  DC A  39     277.741 257.408-277.085 
ATOM    796  C5'  DC A  39     277.614 258.830-277.273 
ATOM    797  C4'  DC A  39     276.281 259.308-276.730 
ATOM    798  O4'  DC A  39     275.219 259.233-277.723 
ATOM    799  C3'  DC A  39     275.729 258.525-275.539 
ATOM    800  O3'  DC A  39     275.079 259.430-274.655 
ATOM    801  C2'  DC A  39     274.676 257.595-276.142 
ATOM    802  C1'  DC A  39     274.095 258.602-277.129 
ATOM    803  N1   DC A  39     273.286 257.981-278.214 
ATOM    804  C2   DC A  39     272.182 258.685-278.686 
ATOM    805  O2   DC A  39     271.920 259.788-278.190 
ATOM    806  N3   DC A  39     271.431 258.134-279.675 
ATOM    807  C4   DC A  39     271.747 256.938-280.185 
ATOM    808  N4   DC A  39     270.984 256.444-281.148 
ATOM    809  C5   DC A  39     272.878 256.197-279.713 
ATOM    810  C6   DC A  39     273.616 256.764-278.724 
ATOM    811  P    DT A  40     275.242 259.224-273.076 
ATOM    812  OP1  DT A  40     276.502 259.851-272.621 
ATOM    813  OP2  DT A  40     275.071 257.793-272.742 
ATOM    814  O5'  DT A  40     273.994 260.057-272.519 
ATOM    815  C5'  DT A  40     273.523 261.194-273.267 
ATOM    816  C4'  DT A  40     272.009 261.182-273.329 
ATOM    817  O4'  DT A  40     271.505 260.416-274.461 
ATOM    818  C3'  DT A  40     271.298 260.567-272.123 
ATOM    819  O3'  DT A  40     270.108 261.302-271.867 
ATOM    820  C2'  DT A  40     270.912 259.160-272.578 
ATOM    821  C1'  DT A  40     270.490 259.541-273.994 
ATOM    822  N1   DT A  40     270.412 258.383-274.928 
ATOM    823  C2   DT A  40     269.435 258.424-275.894 
ATOM    824  O2   DT A  40     268.653 259.351-276.007 
ATOM    825  N3   DT A  40     269.392 257.333-276.740 
ATOM    826  C4   DT A  40     270.224 256.233-276.701 
ATOM    827  O4   DT A  40     270.089 255.316-277.514 
ATOM    828  C5   DT A  40     271.217 256.281-275.654 
ATOM    829  C7   DT A  40     272.164 255.123-275.541 
ATOM    830  C6   DT A  40     271.281 257.330-274.816 
ATOM    831  P    DA A  41     269.686 261.590-270.349 
ATOM    832  OP1  DA A  41     270.405 262.785-269.853 
ATOM    833  OP2  DA A  41     269.845 260.357-269.548 
ATOM    834  O5'  DA A  41     268.130 261.927-270.513 
ATOM    835  C5'  DA A  41     267.671 262.528-271.739 
ATOM    836  C4'  DA A  41     266.389 261.859-272.195 
ATOM    837  O4'  DA A  41     266.637 260.695-273.033 
ATOM    838  C3'  DA A  41     265.484 261.328-271.083 
ATOM    839  O3'  DA A  41     264.127 261.529-271.459 
ATOM    840  C2'  DA A  41     265.760 259.825-271.045 
ATOM    841  C1'  DA A  41     265.841 259.621-272.554 
ATOM    842  N9   DA A  41     266.497 258.345-272.952 
ATOM    843  C8   DA A  41     267.528 257.693-272.336 
ATOM    844  N7   DA A  41     267.880 256.594-272.928 
ATOM    845  C5   DA A  41     267.024 256.508-274.016 
ATOM    846  C6   DA A  41     266.889 255.561-275.044 
ATOM    847  N6   DA A  41     267.655 254.466-275.146 
ATOM    848  N1   DA A  41     265.934 255.781-275.967 
ATOM    849  C2   DA A  41     265.175 256.871-275.861 
ATOM    850  N3   DA A  41     265.209 257.820-274.950 
ATOM    851  C4   DA A  41     266.172 257.576-274.039 
ATOM    852  P    DG A  42     263.072 261.983-270.344 
ATOM    853  OP1  DG A  42     263.131 263.452-270.175 
ATOM    854  OP2  DG A  42     263.269 261.179-269.118 
ATOM    855  O5'  DG A  42     261.688 261.576-271.035 
ATOM    856  C5'  DG A  42     261.592 261.594-272.472 
ATOM    857  C4'  DG A  42     260.868 260.355-272.960 
ATOM    858  O4'  DG A  42     261.772 259.235-273.183 
ATOM    859  C3'  DG A  42     259.807 259.789-272.016 
ATOM    860  O3'  DG A  42     258.720 259.294-272.788 
ATOM    861  C2'  DG A  42     260.491 258.609-271.326 
ATOM    862  C1'  DG A  42     261.222 258.085-272.558 
ATOM    863  N9   DG A  42     262.339 257.152-272.241 
ATOM    864  C8   DG A  42     263.203 257.161-271.167 
ATOM    865  N7   DG A  42     264.083 256.190-271.183 
ATOM    866  C5   DG A  42     263.782 255.488-272.349 
ATOM    867  C6   DG A  42     264.393 254.334-272.904 
ATOM    868  O6   DG A  42     265.342 253.684-272.475 
ATOM    869  N1   DG A  42     263.772 253.952-274.102 
ATOM    870  C2   DG A  42     262.701 254.601-274.685 
ATOM    871  N2   DG A  42     262.253 254.079-275.829 
ATOM    872  N3   DG A  42     262.129 255.684-274.163 
ATOM    873  C4   DG A  42     262.720 256.067-273.002 
ATOM    874  P    DA A  43     257.226 259.523-272.262 
ATOM    875  OP1  DA A  43     256.760 260.870-272.664 
ATOM    876  OP2  DA A  43     257.157 259.218-270.815 
ATOM    877  O5'  DA A  43     256.427 258.409-273.084 
ATOM    878  C5'  DA A  43     256.908 258.022-274.386 
ATOM    879  C4'  DA A  43     256.854 256.514-274.531 
ATOM    880  O4'  DA A  43     258.067 255.866-274.053 
ATOM    881  C3'  DA A  43     255.735 255.811-273.763 
ATOM    882  O3'  DA A  43     255.252 254.725-274.544 
ATOM    883  C2'  DA A  43     256.416 255.248-272.516 
ATOM    884  C1'  DA A  43     257.697 254.791-273.205 
ATOM    885  N9   DA A  43     258.824 254.533-272.265 
ATOM    886  C8   DA A  43     259.125 255.183-271.103 
ATOM    887  N7   DA A  43     260.177 254.722-270.502 
ATOM    888  C5   DA A  43     260.608 253.690-271.324 
ATOM    889  C6   DA A  43     261.690 252.798-271.237 
ATOM    890  N6   DA A  43     262.576 252.805-270.231 
ATOM    891  N1   DA A  43     261.827 251.895-272.225 
ATOM    892  C2   DA A  43     260.944 251.892-273.223 
ATOM    893  N3   DA A  43     259.901 252.672-273.409 
ATOM    894  C4   DA A  43     259.785 253.567-272.406 
ATOM    895  P    DG A  44     253.680 254.424-274.568 
ATOM    896  OP1  DG A  44     253.024 255.296-275.568 
ATOM    897  OP2  DG A  44     253.141 254.494-273.192 
ATOM    898  O5'  DG A  44     253.657 252.908-275.078 
ATOM    899  C5'  DG A  44     254.707 252.447-275.948 
ATOM    900  C4'  DG A  44     255.180 251.076-275.507 
ATOM    901  O4'  DG A  44     256.240 251.147-274.511 
ATOM    902  C3'  DG A  44     254.122 250.184-274.858 
ATOM    903  O3'  DG A  44     254.348 248.837-275.257 
ATOM    904  C2'  DG A  44     254.390 250.297-273.357 
ATOM    905  C1'  DG A  44     255.912 250.268-273.446 
ATOM    906  N9   DG A  44     256.594 250.758-272.215 
ATOM    907  C8   DG A  44     256.206 251.750-271.341 
ATOM    908  N7   DG A  44     257.037 251.939-270.346 
ATOM    909  C5   DG A  44     258.047 251.005-270.575 
ATOM    910  C6   DG A  44     259.225 250.733-269.833 
ATOM    911  O6   DG A  44     259.627 251.267-268.803 
ATOM    912  N1   DG A  44     259.973 249.703-270.421 
ATOM    913  C2   DG A  44     259.628 249.027-271.575 
ATOM    914  N2   DG A  44     260.478 248.076-271.973 
ATOM    915  N3   DG A  44     258.523 249.284-272.271 
ATOM    916  C4   DG A  44     257.786 250.280-271.714 
ATOM    917  P    DT A  45     253.089 247.904-275.582 
ATOM    918  OP1  DT A  45     252.650 248.132-276.978 
ATOM    919  OP2  DT A  45     252.055 248.083-274.539 
ATOM    920  O5'  DT A  45     253.735 246.445-275.453 
ATOM    921  C5'  DT A  45     255.131 246.271-275.761 
ATOM    922  C4'  DT A  45     255.785 245.389-274.717 
ATOM    923  O4'  DT A  45     256.285 246.152-273.581 
ATOM    924  C3'  DT A  45     254.885 244.329-274.082 
ATOM    925  O3'  DT A  45     255.651 243.152-273.853 
ATOM    926  C2'  DT A  45     254.487 244.919-272.729 
ATOM    927  C1'  DT A  45     255.849 245.517-272.388 
ATOM    928  N1   DT A  45     255.801 246.542-271.310 
ATOM    929  C2   DT A  45     256.877 246.605-270.458 
ATOM    930  O2   DT A  45     257.844 245.870-270.555 
ATOM    931  N3   DT A  45     256.796 247.568-269.470 
ATOM    932  C4   DT A  45     255.754 248.449-269.270 
ATOM    933  O4   DT A  45     255.795 249.268-268.349 
ATOM    934  C5   DT A  45     254.670 248.305-270.213 
ATOM    935  C7   DT A  45     253.495 249.227-270.064 
ATOM    936  C6   DT A  45     254.722 247.379-271.183 
ATOM    937  P    DT A  46     254.977 241.724-274.117 
ATOM    938  OP1  DT A  46     255.080 241.385-275.554 
ATOM    939  OP2  DT A  46     253.614 241.706-273.542 
ATOM    940  O5'  DT A  46     255.932 240.762-273.266 
ATOM    941  C5'  DT A  46     257.315 241.124-273.098 
ATOM    942  C4'  DT A  46     257.738 240.898-271.659 
ATOM    943  O4'  DT A  46     257.487 242.059-270.818 
ATOM    944  C3'  DT A  46     257.032 239.755-270.930 
ATOM    945  O3'  DT A  46     257.965 239.112-270.069 
ATOM    946  C2'  DT A  46     255.970 240.440-270.071 
ATOM    947  C1'  DT A  46     256.831 241.623-269.637 
ATOM    948  N1   DT A  46     256.047 242.768-269.093 
ATOM    949  C2   DT A  46     256.622 243.493-268.078 
ATOM    950  O2   DT A  46     257.722 243.238-267.622 
ATOM    951  N3   DT A  46     255.865 244.545-267.600 
ATOM    952  C4   DT A  46     254.613 244.922-268.042 
ATOM    953  O4   DT A  46     254.032 245.883-267.535 
ATOM    954  C5   DT A  46     254.094 244.099-269.109 
ATOM    955  C7   DT A  46     252.735 244.441-269.649 
ATOM    956  C6   DT A  46     254.807 243.070-269.593 
ATOM    957  P    DG A  47     257.923 237.519-269.930 
ATOM    958  OP1  DG A  47     258.686 236.905-271.040 
ATOM    959  OP2  DG A  47     256.521 237.070-269.780 
ATOM    960  O5'  DG A  47     258.707 237.301-268.552 
ATOM    961  C5'  DG A  47     259.726 238.244-268.173 
ATOM    962  C4'  DG A  47     259.591 238.589-266.703 
ATOM    963  O4'  DG A  47     258.684 239.705-266.476 
ATOM    964  C3'  DG A  47     259.042 237.479-265.807 
ATOM    965  O3'  DG A  47     259.703 237.534-264.549 
ATOM    966  C2'  DG A  47     257.571 237.844-265.598 
ATOM    967  C1'  DG A  47     257.782 239.346-265.441 
ATOM    968  N9   DG A  47     256.538 240.147-265.613 
ATOM    969  C8   DG A  47     255.465 239.920-266.447 
ATOM    970  N7   DG A  47     254.518 240.823-266.357 
ATOM    971  C5   DG A  47     254.998 241.710-265.395 
ATOM    972  C6   DG A  47     254.414 242.893-264.870 
ATOM    973  O6   DG A  47     253.336 243.409-265.152 
ATOM    974  N1   DG A  47     255.242 243.489-263.909 
ATOM    975  C2   DG A  47     256.473 243.007-263.508 
ATOM    976  N2   DG A  47     257.108 243.723-262.577 
ATOM    977  N3   DG A  47     257.019 241.898-264.001 
ATOM    978  C4   DG A  47     256.229 241.306-264.934 
ATOM    979  P    DG A  48     260.101 236.164-263.822 
ATOM    980  OP1  DG A  48     261.390 235.673-264.359 
ATOM    981  OP2  DG A  48     258.966 235.217-263.891 
ATOM    982  O5'  DG A  48     260.300 236.654-262.312 
ATOM    983  C5'  DG A  48     260.743 238.003-262.067 
ATOM    984  C4'  DG A  48     259.938 238.617-260.940 
ATOM    985  O4'  DG A  48     258.720 239.261-261.414 
ATOM    986  C3'  DG A  48     259.446 237.645-259.867 
ATOM    987  O3'  DG A  48     259.503 238.290-258.601 
ATOM    988  C2'  DG A  48     257.980 237.391-260.217 
ATOM    989  C1'  DG A  48     257.639 238.828-260.603 
ATOM    990  N9   DG A  48     256.386 238.953-261.397 
ATOM    991  C8   DG A  48     255.857 238.091-262.333 
ATOM    992  N7   DG A  48     254.726 238.498-262.856 
ATOM    993  C5   DG A  48     254.488 239.716-262.220 
ATOM    994  C6   DG A  48     253.412 240.629-262.371 
ATOM    995  O6   DG A  48     252.433 240.551-263.107 
ATOM    996  N1   DG A  48     253.564 241.742-261.531 
ATOM    997  C2   DG A  48     254.618 241.945-260.662 
ATOM    998  N2   DG A  48     254.580 243.072-259.946 
ATOM    999  N3   DG A  48     255.627 241.087-260.522 
ATOM   1000  C4   DG A  48     255.494 240.003-261.329 
ATOM   1001  P    DG A  49     259.980 237.450-257.323 
ATOM   1002  OP1  DG A  49     261.458 237.434-257.263 
ATOM   1003  OP2  DG A  49     259.314 236.129-257.323 
ATOM   1004  O5'  DG A  49     259.402 238.342-256.127 
ATOM   1005  C5'  DG A  49     259.276 239.764-256.314 
ATOM   1006  C4'  DG A  49     257.943 240.242-255.772 
ATOM   1007  O4'  DG A  49     256.881 240.167-256.764 
ATOM   1008  C3'  DG A  49     257.391 239.459-254.581 
ATOM   1009  O3'  DG A  49     256.741 240.364-253.696 
ATOM   1010  C2'  DG A  49     256.338 238.529-255.184 
ATOM   1011  C1'  DG A  49     255.756 239.536-256.170 
ATOM   1012  N9   DG A  49     254.948 238.915-257.255 
ATOM   1013  C8   DG A  49     255.126 237.704-257.890 
ATOM   1014  N7   DG A  49     254.229 237.447-258.811 
ATOM   1015  C5   DG A  49     253.398 238.566-258.785 
ATOM   1016  C6   DG A  49     252.247 238.867-259.558 
ATOM   1017  O6   DG A  49     251.716 238.199-260.440 
ATOM   1018  N1   DG A  49     251.705 240.112-259.206 
ATOM   1019  C2   DG A  49     252.210 240.954-258.235 
ATOM   1020  N2   DG A  49     251.548 242.099-258.050 
ATOM   1021  N3   DG A  49     253.291 240.671-257.510 
ATOM   1022  C4   DG A  49     253.828 239.467-257.839 
ATOM   1023  P    DA A  50     256.903 240.158-252.117 
ATOM   1024  OP1  DA A  50     258.164 240.784-251.663 
ATOM   1025  OP2  DA A  50     256.733 238.726-251.784 
ATOM   1026  O5'  DA A  50     255.656 240.991-251.560 
ATOM   1027  C5'  DA A  50     255.185 242.127-252.309 
ATOM   1028  C4'  DA A  50     253.671 242.116-252.371 
ATOM   1029  O4'  DA A  50     253.167 241.350-253.503 
ATOM   1030  C3'  DA A  50     252.960 241.501-251.165 
ATOM   1031  O3'  DA A  50     251.770 242.236-250.908 
ATOM   1032  C2'  DA A  50     252.573 240.094-251.619 
ATOM   1033  C1'  DA A  50     252.152 240.475-253.036 
ATOM   1034  N9   DA A  50     252.073 239.317-253.970 
ATOM   1035  C8   DA A  50     252.853 238.197-253.999 
ATOM   1036  N7   DA A  50     252.535 237.361-254.938 
ATOM   1037  C5   DA A  50     251.466 237.969-255.581 
ATOM   1038  C6   DA A  50     250.673 237.584-256.673 
ATOM   1039  N6   DA A  50     250.844 236.436-257.344 
ATOM   1040  N1   DA A  50     249.692 238.424-257.054 
ATOM   1041  C2   DA A  50     249.526 239.564-256.384 
ATOM   1042  N3   DA A  50     250.200 240.027-255.355 
ATOM   1043  C4   DA A  50     251.176 239.168-254.994 
ATOM   1044  P    DA A  51     251.348 242.524-249.391 
ATOM   1045  OP1  DA A  51     252.066 243.718-248.894 
ATOM   1046  OP2  DA A  51     251.507 241.290-248.589 
ATOM   1047  O5'  DA A  51     249.792 242.861-249.555 
ATOM   1048  C5'  DA A  51     249.333 243.461-250.781 
ATOM   1049  C4'  DA A  51     248.051 242.793-251.237 
ATOM   1050  O4'  DA A  51     248.299 241.628-252.074 
ATOM   1051  C3'  DA A  51     247.146 242.262-250.125 
ATOM   1052  O3'  DA A  51     245.789 242.462-250.500 
ATOM   1053  C2'  DA A  51     247.422 240.759-250.086 
ATOM   1054  C1'  DA A  51     247.502 240.555-251.596 
ATOM   1055  N9   DA A  51     248.159 239.279-251.994 
ATOM   1056  C8   DA A  51     249.189 238.627-251.378 
ATOM   1057  N7   DA A  51     249.542 237.528-251.970 
ATOM   1058  C5   DA A  51     248.685 237.442-253.058 
ATOM   1059  C6   DA A  51     248.551 236.495-254.086 
ATOM   1060  N6   DA A  51     249.317 235.400-254.188 
ATOM   1061  N1   DA A  51     247.596 236.715-255.008 
ATOM   1062  C2   DA A  51     246.837 237.805-254.902 
ATOM   1063  N3   DA A  51     246.871 238.754-253.992 
ATOM   1064  C4   DA A  51     247.834 238.510-253.081 
ATOM   1065  P    DG A  52     244.733 242.916-249.386 
ATOM   1066  OP1  DG A  52     244.793 244.385-249.217 
ATOM   1067  OP2  DG A  52     244.931 242.113-248.160 
ATOM   1068  O5'  DG A  52     243.349 242.509-250.077 
ATOM   1069  C5'  DG A  52     243.254 242.528-251.514 
ATOM   1070  C4'  DG A  52     242.530 241.288-252.001 
ATOM   1071  O4'  DG A  52     243.434 240.168-252.225 
ATOM   1072  C3'  DG A  52     241.469 240.723-251.057 
ATOM   1073  O3'  DG A  52     240.382 240.228-251.829 
ATOM   1074  C2'  DG A  52     242.153 239.543-250.368 
ATOM   1075  C1'  DG A  52     242.884 239.019-251.600 
ATOM   1076  N9   DG A  52     244.001 238.086-251.283 
ATOM   1077  C8   DG A  52     244.865 238.094-250.209 
ATOM   1078  N7   DG A  52     245.745 237.124-250.224 
ATOM   1079  C5   DG A  52     245.444 236.422-251.390 
ATOM   1080  C6   DG A  52     246.055 235.268-251.946 
ATOM   1081  O6   DG A  52     247.004 234.617-251.516 
ATOM   1082  N1   DG A  52     245.434 234.886-253.143 
ATOM   1083  C2   DG A  52     244.363 235.534-253.727 
ATOM   1084  N2   DG A  52     243.914 235.013-254.871 
ATOM   1085  N3   DG A  52     243.790 236.618-253.205 
ATOM   1086  C4   DG A  52     244.381 237.001-252.043 
ATOM   1087  P    DA A  53     238.888 240.457-251.303 
ATOM   1088  OP1  DA A  53     238.422 241.804-251.705 
ATOM   1089  OP2  DA A  53     238.819 240.152-249.857 
ATOM   1090  O5'  DA A  53     238.088 239.343-252.126 
ATOM   1091  C5'  DA A  53     238.570 238.956-253.427 
ATOM   1092  C4'  DA A  53     238.516 237.448-253.573 
ATOM   1093  O4'  DA A  53     239.729 236.800-253.095 
ATOM   1094  C3'  DA A  53     237.397 236.745-252.805 
ATOM   1095  O3'  DA A  53     236.914 235.659-253.585 
ATOM   1096  C2'  DA A  53     238.077 236.181-251.557 
ATOM   1097  C1'  DA A  53     239.359 235.724-252.247 
ATOM   1098  N9   DA A  53     240.486 235.467-251.307 
ATOM   1099  C8   DA A  53     240.787 236.116-250.144 
ATOM   1100  N7   DA A  53     241.839 235.656-249.543 
ATOM   1101  C5   DA A  53     242.270 234.624-250.365 
ATOM   1102  C6   DA A  53     243.351 233.732-250.279 
ATOM   1103  N6   DA A  53     244.238 233.739-249.273 
ATOM   1104  N1   DA A  53     243.489 232.828-251.267 
ATOM   1105  C2   DA A  53     242.606 232.826-252.264 
ATOM   1106  N3   DA A  53     241.562 233.605-252.450 
ATOM   1107  C4   DA A  53     241.447 234.500-251.448 
ATOM   1108  P    DC A  54     235.342 235.358-253.610 
ATOM   1109  OP1  DC A  54     234.686 236.230-254.610 
ATOM   1110  OP2  DC A  54     234.802 235.428-252.234 
ATOM   1111  O5'  DC A  54     235.318 233.842-254.119 
ATOM   1112  C5'  DC A  54     236.369 233.381-254.990 
ATOM   1113  C4'  DC A  54     236.842 232.010-254.549 
ATOM   1114  O4'  DC A  54     237.902 232.081-253.552 
ATOM   1115  C3'  DC A  54     235.784 231.118-253.900 
ATOM   1116  O3'  DC A  54     236.009 229.771-254.298 
ATOM   1117  C2'  DC A  54     236.052 231.231-252.398 
ATOM   1118  C1'  DC A  54     237.574 231.201-252.488 
ATOM   1119  N1   DC A  54     238.256 231.692-251.257 
ATOM   1120  C2   DC A  54     239.459 231.090-250.898 
ATOM   1121  O2   DC A  54     239.908 230.184-251.609 
ATOM   1122  N3   DC A  54     240.095 231.522-249.779 
ATOM   1123  C4   DC A  54     239.576 232.508-249.036 
ATOM   1124  N4   DC A  54     240.235 232.894-247.954 
ATOM   1125  C5   DC A  54     238.339 233.139-249.387 
ATOM   1126  C6   DC A  54     237.718 232.693-250.509 
ATOM   1127  P    DG A  55     234.751 228.837-254.624 
ATOM   1128  OP1  DG A  55     234.311 229.066-256.020 
ATOM   1129  OP2  DG A  55     233.717 229.017-253.581 
ATOM   1130  O5'  DG A  55     235.396 227.379-254.495 
ATOM   1131  C5'  DG A  55     236.792 227.205-254.803 
ATOM   1132  C4'  DG A  55     237.447 226.323-253.758 
ATOM   1133  O4'  DG A  55     237.947 227.085-252.622 
ATOM   1134  C3'  DG A  55     236.547 225.263-253.123 
ATOM   1135  O3'  DG A  55     237.313 224.086-252.894 
ATOM   1136  C2'  DG A  55     236.149 225.853-251.771 
ATOM   1137  C1'  DG A  55     237.511 226.451-251.430 
ATOM   1138  N9   DG A  55     237.462 227.476-250.352 
ATOM   1139  C8   DG A  55     236.476 228.395-250.067 
ATOM   1140  N7   DG A  55     236.743 229.163-249.039 
ATOM   1141  C5   DG A  55     237.993 228.721-248.610 
ATOM   1142  C6   DG A  55     238.803 229.170-247.535 
ATOM   1143  O6   DG A  55     238.578 230.066-246.724 
ATOM   1144  N1   DG A  55     239.999 228.443-247.455 
ATOM   1145  C2   DG A  55     240.365 227.417-248.304 
ATOM   1146  N2   DG A  55     241.548 226.850-248.062 
ATOM   1147  N3   DG A  55     239.605 226.997-249.315 
ATOM   1148  C4   DG A  55     238.442 227.692-249.404 
ATOM   1149  P    DT A  56     236.639 222.658-253.159 
ATOM   1150  OP1  DT A  56     236.742 222.319-254.596 
ATOM   1151  OP2  DT A  56     235.276 222.639-252.584 
ATOM   1152  O5'  DT A  56     237.594 221.696-252.308 
ATOM   1153  C5'  DT A  56     238.977 222.058-252.139 
ATOM   1154  C4'  DT A  56     239.400 221.832-250.701 
ATOM   1155  O4'  DT A  56     239.148 222.993-249.859 
ATOM   1156  C3'  DT A  56     238.694 220.689-249.971 
ATOM   1157  O3'  DT A  56     239.626 220.046-249.110 
ATOM   1158  C2'  DT A  56     237.632 221.374-249.113 
ATOM   1159  C1'  DT A  56     238.492 222.557-248.678 
ATOM   1160  N1   DT A  56     237.708 223.701-248.135 
ATOM   1161  C2   DT A  56     238.283 224.427-247.120 
ATOM   1162  O2   DT A  56     239.384 224.172-246.663 
ATOM   1163  N3   DT A  56     237.527 225.479-246.641 
ATOM   1164  C4   DT A  56     236.275 225.856-247.083 
ATOM   1165  O4   DT A  56     235.694 226.817-246.577 
ATOM   1166  C5   DT A  56     235.755 225.033-248.151 
ATOM   1167  C7   DT A  56     234.397 225.375-248.691 
ATOM   1168  C6   DT A  56     236.469 224.004-248.635 
ATOM   1169  P    DC A  57     239.585 218.453-248.972 
ATOM   1170  OP1  DC A  57     240.348 217.838-250.082 
ATOM   1171  OP2  DC A  57     238.183 218.004-248.822 
ATOM   1172  O5'  DC A  57     240.368 218.234-247.594 
ATOM   1173  C5'  DC A  57     241.388 219.178-247.214 
ATOM   1174  C4'  DC A  57     241.253 219.523-245.745 
ATOM   1175  O4'  DC A  57     240.346 220.639-245.518 
ATOM   1176  C3'  DC A  57     240.703 218.413-244.848 
ATOM   1177  O3'  DC A  57     241.365 218.467-243.591 
ATOM   1178  C2'  DC A  57     239.233 218.777-244.639 
ATOM   1179  C1'  DC A  57     239.444 220.280-244.482 
ATOM   1180  N1   DC A  57     238.200 221.081-244.655 
ATOM   1181  C2   DC A  57     238.054 222.230-243.882 
ATOM   1182  O2   DC A  57     238.956 222.536-243.093 
ATOM   1183  N3   DC A  57     236.927 222.973-244.024 
ATOM   1184  C4   DC A  57     235.973 222.607-244.890 
ATOM   1185  N4   DC A  57     234.892 223.365-244.992 
ATOM   1186  C5   DC A  57     236.103 221.428-245.693 
ATOM   1187  C6   DC A  57     237.237 220.699-245.536 
ATOM   1188  P    DA A  58     241.763 217.098-242.864 
ATOM   1189  OP1  DA A  58     243.052 216.607-243.401 
ATOM   1190  OP2  DA A  58     240.628 216.151-242.933 
ATOM   1191  O5'  DA A  58     241.962 217.588-241.353 
ATOM   1192  C5'  DA A  58     242.405 218.936-241.109 
ATOM   1193  C4'  DA A  58     241.599 219.551-239.981 
ATOM   1194  O4'  DA A  58     240.382 220.195-240.455 
ATOM   1195  C3'  DA A  58     241.108 218.579-238.909 
ATOM   1196  O3'  DA A  58     241.165 219.224-237.642 
ATOM   1197  C2'  DA A  58     239.641 218.325-239.259 
ATOM   1198  C1'  DA A  58     239.301 219.762-239.644 
ATOM   1199  N9   DA A  58     238.048 219.887-240.439 
ATOM   1200  C8   DA A  58     237.539 219.021-241.364 
ATOM   1201  N7   DA A  58     236.418 219.412-241.889 
ATOM   1202  C5   DA A  58     236.164 220.626-241.267 
ATOM   1203  C6   DA A  58     235.115 221.552-241.391 
ATOM   1204  N6   DA A  58     234.078 221.388-242.224 
ATOM   1205  N1   DA A  58     235.171 222.657-240.624 
ATOM   1206  C2   DA A  58     236.204 222.815-239.799 
ATOM   1207  N3   DA A  58     237.235 222.024-239.598 
ATOM   1208  C4   DA A  58     237.155 220.926-240.377 
ATOM   1209  P    DC A  59     241.641 218.384-236.365 
ATOM   1210  OP1  DC A  59     243.120 218.368-236.305 
ATOM   1211  OP2  DC A  59     240.976 217.063-236.365 
ATOM   1212  O5'  DC A  59     241.064 219.276-235.168 
ATOM   1213  C5'  DC A  59     240.937 220.698-235.356 
ATOM   1214  C4'  DC A  59     239.605 221.176-234.813 
ATOM   1215  O4'  DC A  59     238.543 221.101-235.806 
ATOM   1216  C3'  DC A  59     239.053 220.392-233.622 
ATOM   1217  O3'  DC A  59     238.403 221.298-232.738 
ATOM   1218  C2'  DC A  59     238.000 219.463-234.225 
ATOM   1219  C1'  DC A  59     237.418 220.470-235.212 
ATOM   1220  N1   DC A  59     236.610 219.848-236.297 
ATOM   1221  C2   DC A  59     235.505 220.553-236.769 
ATOM   1222  O2   DC A  59     235.244 221.655-236.273 
ATOM   1223  N3   DC A  59     234.754 220.002-237.758 
ATOM   1224  C4   DC A  59     235.070 218.806-238.268 
ATOM   1225  N4   DC A  59     234.307 218.311-239.231 
ATOM   1226  C5   DC A  59     236.202 218.065-237.796 
ATOM   1227  C6   DC A  59     236.940 218.631-236.808 
ATOM   1228  P    DT A  60     238.565 221.091-231.159 
ATOM   1229  OP1  DT A  60     239.826 221.718-230.704 
ATOM   1230  OP2  DT A  60     238.395 219.660-230.826 
ATOM   1231  O5'  DT A  60     237.317 221.925-230.602 
ATOM   1232  C5'  DT A  60     236.847 223.061-231.350 
ATOM   1233  C4'  DT A  60     235.332 223.049-231.412 
ATOM   1234  O4'  DT A  60     234.829 222.284-232.544 
ATOM   1235  C3'  DT A  60     234.622 222.435-230.207 
ATOM   1236  O3'  DT A  60     233.431 223.170-229.950 
ATOM   1237  C2'  DT A  60     234.235 221.027-230.661 
ATOM   1238  C1'  DT A  60     233.814 221.408-232.077 
ATOM   1239  N1   DT A  60     233.735 220.251-233.011 
ATOM   1240  C2   DT A  60     232.758 220.291-233.977 
ATOM   1241  O2   DT A  60     231.977 221.219-234.091 
ATOM   1242  N3   DT A  60     232.716 219.200-234.823 
ATOM   1243  C4   DT A  60     233.548 218.101-234.785 
ATOM   1244  O4   DT A  60     233.413 217.183-235.597 
ATOM   1245  C5   DT A  60     234.540 218.149-233.737 
ATOM   1246  C7   DT A  60     235.488 216.991-233.624 
ATOM   1247  C6   DT A  60     234.604 219.198-232.900 
ATOM   1248  P    DG A  61     233.010 223.457-228.432 
ATOM   1249  OP1  DG A  61     233.728 224.652-227.936 
ATOM   1250  OP2  DG A  61     233.168 222.224-227.631 
ATOM   1251  O5'  DG A  61     231.454 223.795-228.597 
ATOM   1252  C5'  DG A  61     230.995 224.395-229.822 
ATOM   1253  C4'  DG A  61     229.712 223.727-230.278 
ATOM   1254  O4'  DG A  61     229.961 222.562-231.116 
ATOM   1255  C3'  DG A  61     228.808 223.196-229.167 
ATOM   1256  O3'  DG A  61     227.450 223.396-229.542 
ATOM   1257  C2'  DG A  61     229.084 221.693-229.128 
ATOM   1258  C1'  DG A  61     229.164 221.489-230.638 
ATOM   1259  N9   DG A  61     229.821 220.213-231.036 
ATOM   1260  C8   DG A  61     230.859 219.540-230.428 
ATOM   1261  N7   DG A  61     231.206 218.432-231.036 
ATOM   1262  C5   DG A  61     230.336 218.365-232.122 
ATOM   1263  C6   DG A  61     230.228 217.388-233.147 
ATOM   1264  O6   DG A  61     230.888 216.365-233.308 
ATOM   1265  N1   DG A  61     229.208 217.709-234.053 
ATOM   1266  C2   DG A  61     228.400 218.826-233.981 
ATOM   1267  N2   DG A  61     227.484 218.952-234.944 
ATOM   1268  N3   DG A  61     228.503 219.742-233.019 
ATOM   1269  C4   DG A  61     229.487 219.446-232.132 
ATOM   1270  P    DA A  62     226.395 223.850-228.428 
ATOM   1271  OP1  DA A  62     226.454 225.319-228.259 
ATOM   1272  OP2  DA A  62     226.593 223.047-227.201 
ATOM   1273  O5'  DA A  62     225.011 223.443-229.118 
ATOM   1274  C5'  DA A  62     224.916 223.462-230.555 
ATOM   1275  C4'  DA A  62     224.191 222.222-231.043 
ATOM   1276  O4'  DA A  62     225.095 221.102-231.266 
ATOM   1277  C3'  DA A  62     223.131 221.657-230.099 
ATOM   1278  O3'  DA A  62     222.043 221.162-230.871 
ATOM   1279  C2'  DA A  62     223.815 220.477-229.410 
ATOM   1280  C1'  DA A  62     224.546 219.953-230.642 
ATOM   1281  N9   DA A  62     225.663 219.020-230.324 
ATOM   1282  C8   DA A  62     226.510 219.044-229.254 
ATOM   1283  N7   DA A  62     227.387 218.088-229.256 
ATOM   1284  C5   DA A  62     227.102 217.377-230.413 
ATOM   1285  C6   DA A  62     227.683 216.236-230.991 
ATOM   1286  N6   DA A  62     228.723 215.582-230.453 
ATOM   1287  N1   DA A  62     227.155 215.789-232.146 
ATOM   1288  C2   DA A  62     226.123 216.443-232.676 
ATOM   1289  N3   DA A  62     225.501 217.513-232.230 
ATOM   1290  C4   DA A  62     226.048 217.939-231.074 
ATOM   1291  P    DT A  63     220.550 221.391-230.345 
ATOM   1292  OP1  DT A  63     220.083 222.738-230.747 
ATOM   1293  OP2  DT A  63     220.480 221.086-228.898 
ATOM   1294  O5'  DT A  63     219.750 220.277-231.168 
ATOM   1295  C5'  DT A  63     220.232 219.889-232.469 
ATOM   1296  C4'  DT A  63     220.178 218.381-232.614 
ATOM   1297  O4'  DT A  63     221.391 217.734-232.137 
ATOM   1298  C3'  DT A  63     219.059 217.679-231.846 
ATOM   1299  O3'  DT A  63     218.576 216.593-232.627 
ATOM   1300  C2'  DT A  63     219.739 217.115-230.599 
ATOM   1301  C1'  DT A  63     221.020 216.658-231.288 
ATOM   1302  N1   DT A  63     222.147 216.400-230.348 
ATOM   1303  C2   DT A  63     223.009 215.380-230.670 
ATOM   1304  O2   DT A  63     222.885 214.698-231.673 
ATOM   1305  N3   DT A  63     224.041 215.170-229.776 
ATOM   1306  C4   DT A  63     224.275 215.878-228.615 
ATOM   1307  O4   DT A  63     225.233 215.598-227.892 
ATOM   1308  C5   DT A  63     223.316 216.929-228.363 
ATOM   1309  C7   DT A  63     223.498 217.749-227.120 
ATOM   1310  C6   DT A  63     222.304 217.155-229.216 
ATOM   1311  P    DT A  64     217.004 216.292-232.651 
ATOM   1312  OP1  DT A  64     216.348 217.164-233.651 
ATOM   1313  OP2  DT A  64     216.464 216.362-231.275 
ATOM   1314  O5'  DT A  64     216.980 214.775-233.161 
ATOM   1315  C5'  DT A  64     218.031 214.315-234.031 
ATOM   1316  C4'  DT A  64     218.504 212.944-233.591 
ATOM   1317  O4'  DT A  64     219.563 213.015-232.594 
ATOM   1318  C3'  DT A  64     217.446 212.051-232.941 
ATOM   1319  O3'  DT A  64     217.671 210.705-233.340 
ATOM   1320  C2'  DT A  64     217.713 212.165-231.440 
ATOM   1321  C1'  DT A  64     219.236 212.135-231.529 
ATOM   1322  N1   DT A  64     219.918 212.626-230.299 
ATOM   1323  C2   DT A  64     221.103 212.022-229.958 
ATOM   1324  O2   DT A  64     221.602 211.123-230.613 
ATOM   1325  N3   DT A  64     221.706 212.502-228.811 
ATOM   1326  C4   DT A  64     221.231 213.511-227.998 
ATOM   1327  O4   DT A  64     221.860 213.855-226.994 
ATOM   1328  C5   DT A  64     219.980 214.082-228.437 
ATOM   1329  C7   DT A  64     219.392 215.187-227.608 
ATOM   1330  C6   DT A  64     219.373 213.634-229.548 
ATOM   1331  P    DA A  65     216.413 209.771-233.666 
ATOM   1332  OP1  DA A  65     215.973 210.000-235.061 
ATOM   1333  OP2  DA A  65     215.379 209.951-232.623 
ATOM   1334  O5'  DA A  65     217.058 208.313-233.537 
ATOM   1335  C5'  DA A  65     218.454 208.139-233.844 
ATOM   1336  C4'  DA A  65     219.109 207.257-232.800 
ATOM   1337  O4'  DA A  65     219.609 208.019-231.664 
ATOM   1338  C3'  DA A  65     218.209 206.197-232.165 
ATOM   1339  O3'  DA A  65     218.975 205.020-231.936 
ATOM   1340  C2'  DA A  65     217.811 206.787-230.812 
ATOM   1341  C1'  DA A  65     219.173 207.384-230.472 
ATOM   1342  N9   DA A  65     219.124 208.410-229.393 
ATOM   1343  C8   DA A  65     218.136 209.315-229.126 
ATOM   1344  N7   DA A  65     218.388 210.080-228.110 
ATOM   1345  C5   DA A  65     219.633 209.654-227.669 
ATOM   1346  C6   DA A  65     220.459 210.074-226.613 
ATOM   1347  N6   DA A  65     220.136 211.065-225.770 
ATOM   1348  N1   DA A  65     221.632 209.435-226.454 
ATOM   1349  C2   DA A  65     221.948 208.452-227.294 
ATOM   1350  N3   DA A  65     221.262 207.975-228.311 
ATOM   1351  C4   DA A  65     220.092 208.631-228.448 
ATOM   1352  P    DT A  66     218.300 203.592-232.200 
ATOM   1353  OP1  DT A  66     218.404 203.253-233.637 
ATOM   1354  OP2  DT A  66     216.937 203.573-231.625 
ATOM   1355  O5'  DT A  66     219.255 202.630-231.349 
ATOM   1356  C5'  DT A  66     220.638 202.991-231.181 
ATOM   1357  C4'  DT A  66     221.062 202.765-229.742 
ATOM   1358  O4'  DT A  66     220.810 203.927-228.901 
ATOM   1359  C3'  DT A  66     220.356 201.622-229.013 
ATOM   1360  O3'  DT A  66     221.288 200.980-228.152 
ATOM   1361  C2'  DT A  66     219.293 202.308-228.155 
ATOM   1362  C1'  DT A  66     220.154 203.491-227.720 
ATOM   1363  N1   DT A  66     219.370 204.635-227.177 
ATOM   1364  C2   DT A  66     219.945 205.361-226.162 
ATOM   1365  O2   DT A  66     221.045 205.105-225.705 
ATOM   1366  N3   DT A  66     219.189 206.413-225.683 
ATOM   1367  C4   DT A  66     217.936 206.790-226.125 
ATOM   1368  O4   DT A  66     217.356 207.751-225.618 
ATOM   1369  C5   DT A  66     217.417 205.967-227.193 
ATOM   1370  C7   DT A  66     216.059 206.308-227.732 
ATOM   1371  C6   DT A  66     218.131 204.938-227.676 
ATOM   1372  P    DG A  67     221.246 199.387-228.013 
ATOM   1373  OP1  DG A  67     222.010 198.772-229.124 
ATOM   1374  OP2  DG A  67     219.844 198.938-227.864 
ATOM   1375  O5'  DG A  67     222.030 199.168-226.636 
ATOM   1376  C5'  DG A  67     223.050 200.111-226.256 
ATOM   1377  C4'  DG A  67     222.915 200.456-224.786 
ATOM   1378  O4'  DG A  67     222.008 201.573-224.560 
ATOM   1379  C3'  DG A  67     222.365 199.347-223.890 
ATOM   1380  O3'  DG A  67     223.027 199.401-222.632 
ATOM   1381  C2'  DG A  67     220.895 199.711-223.681 
ATOM   1382  C1'  DG A  67     221.106 201.214-223.524 
ATOM   1383  N9   DG A  67     219.861 202.014-223.696 
ATOM   1384  C8   DG A  67     218.788 201.788-224.530 
ATOM   1385  N7   DG A  67     217.842 202.691-224.440 
ATOM   1386  C5   DG A  67     218.322 203.577-223.478 
ATOM   1387  C6   DG A  67     217.737 204.760-222.953 
ATOM   1388  O6   DG A  67     216.659 205.277-223.235 
ATOM   1389  N1   DG A  67     218.566 205.357-221.992 
ATOM   1390  C2   DG A  67     219.796 204.874-221.591 
ATOM   1391  N2   DG A  67     220.432 205.590-220.661 
ATOM   1392  N3   DG A  67     220.343 203.766-222.084 
ATOM   1393  C4   DG A  67     219.553 203.174-223.017 
ATOM   1394  P    DT A  68     223.425 198.031-221.905 
ATOM   1395  OP1  DT A  68     224.714 197.541-222.443 
ATOM   1396  OP2  DT A  68     222.290 197.085-221.975 
ATOM   1397  O5'  DT A  68     223.624 198.522-220.395 
ATOM   1398  C5'  DT A  68     224.067 199.870-220.150 
ATOM   1399  C4'  DT A  68     223.261 200.485-219.023 
ATOM   1400  O4'  DT A  68     222.044 201.129-219.497 
ATOM   1401  C3'  DT A  68     222.770 199.513-217.950 
ATOM   1402  O3'  DT A  68     222.827 200.158-216.684 
ATOM   1403  C2'  DT A  68     221.303 199.259-218.300 
ATOM   1404  C1'  DT A  68     220.963 200.695-218.686 
ATOM   1405  N1   DT A  68     219.709 200.821-219.480 
ATOM   1406  C2   DT A  68     218.947 201.945-219.273 
ATOM   1407  O2   DT A  68     219.256 202.819-218.481 
ATOM   1408  N3   DT A  68     217.792 202.027-220.025 
ATOM   1409  C4   DT A  68     217.348 201.100-220.946 
ATOM   1410  O4   DT A  68     216.295 201.282-221.562 
ATOM   1411  C5   DT A  68     218.215 199.955-221.094 
ATOM   1412  C7   DT A  68     217.805 198.896-222.077 
ATOM   1413  C6   DT A  68     219.343 199.849-220.375 
ATOM   1414  P    DC A  69     223.303 199.318-215.406 
ATOM   1415  OP1  DC A  69     224.782 199.301-215.347 
ATOM   1416  OP2  DC A  69     222.638 197.996-215.406 
ATOM   1417  O5'  DC A  69     222.726 200.210-214.210 
ATOM   1418  C5'  DC A  69     222.599 201.632-214.397 
ATOM   1419  C4'  DC A  69     221.267 202.109-213.855 
ATOM   1420  O4'  DC A  69     220.204 202.035-214.847 
ATOM   1421  C3'  DC A  69     220.714 201.326-212.664 
ATOM   1422  O3'  DC A  69     220.064 202.231-211.780 
ATOM   1423  C2'  DC A  69     219.662 200.396-213.267 
ATOM   1424  C1'  DC A  69     219.080 201.404-214.254 
ATOM   1425  N1   DC A  69     218.271 200.782-215.339 
ATOM   1426  C2   DC A  69     217.167 201.487-215.810 
ATOM   1427  O2   DC A  69     216.906 202.589-215.315 
ATOM   1428  N3   DC A  69     216.416 200.936-216.800 
ATOM   1429  C4   DC A  69     216.732 199.740-217.310 
ATOM   1430  N4   DC A  69     215.969 199.245-218.273 
ATOM   1431  C5   DC A  69     217.864 198.999-216.838 
ATOM   1432  C6   DC A  69     218.601 199.565-215.849 
ATOM   1433  P    DT A  70     220.227 202.025-210.200 
ATOM   1434  OP1  DT A  70     221.488 202.652-209.746 
ATOM   1435  OP2  DT A  70     220.056 200.594-209.867 
ATOM   1436  O5'  DT A  70     218.979 202.859-209.644 
ATOM   1437  C5'  DT A  70     218.508 203.995-210.392 
ATOM   1438  C4'  DT A  70     216.994 203.983-210.454 
ATOM   1439  O4'  DT A  70     216.491 203.217-211.586 
ATOM   1440  C3'  DT A  70     216.283 203.369-209.248 
ATOM   1441  O3'  DT A  70     215.093 204.103-208.992 
ATOM   1442  C2'  DT A  70     215.897 201.961-209.703 
ATOM   1443  C1'  DT A  70     215.476 202.342-211.119 
ATOM   1444  N1   DT A  70     215.397 201.184-212.053 
ATOM   1445  C2   DT A  70     214.420 201.225-213.019 
ATOM   1446  O2   DT A  70     213.638 202.153-213.132 
ATOM   1447  N3   DT A  70     214.377 200.134-213.865 
ATOM   1448  C4   DT A  70     215.210 199.035-213.826 
ATOM   1449  O4   DT A  70     215.075 198.117-214.639 
ATOM   1450  C5   DT A  70     216.202 199.083-212.779 
ATOM   1451  C7   DT A  70     217.149 197.925-212.665 
ATOM   1452  C6   DT A  70     216.266 200.131-211.941 
ATOM   1453  P    DG A  71     214.671 204.391-207.474 
ATOM   1454  OP1  DG A  71     215.390 205.586-206.977 
ATOM   1455  OP2  DG A  71     214.830 203.158-206.673 
ATOM   1456  O5'  DG A  71     213.115 204.729-207.638 
ATOM   1457  C5'  DG A  71     212.656 205.329-208.864 
ATOM   1458  C4'  DG A  71     211.374 204.661-209.320 
ATOM   1459  O4'  DG A  71     211.622 203.496-210.157 
ATOM   1460  C3'  DG A  71     210.470 204.129-208.208 
ATOM   1461  O3'  DG A  71     209.112 204.330-208.584 
ATOM   1462  C2'  DG A  71     210.745 202.627-208.170 
ATOM   1463  C1'  DG A  71     210.826 202.423-209.679 
ATOM   1464  N9   DG A  71     211.483 201.147-210.077 
ATOM   1465  C8   DG A  71     212.521 200.474-209.470 
ATOM   1466  N7   DG A  71     212.868 199.366-210.077 
ATOM   1467  C5   DG A  71     211.998 199.299-211.164 
ATOM   1468  C6   DG A  71     211.889 198.322-212.188 
ATOM   1469  O6   DG A  71     212.550 197.298-212.350 
ATOM   1470  N1   DG A  71     210.869 198.642-213.095 
ATOM   1471  C2   DG A  71     210.061 199.760-213.022 
ATOM   1472  N2   DG A  71     209.146 199.886-213.986 
ATOM   1473  N3   DG A  71     210.165 200.676-212.061 
ATOM   1474  C4   DG A  71     211.149 200.380-211.173 
ATOM   1475  P    DG A  72     208.057 204.784-207.469 
ATOM   1476  OP1  DG A  72     208.116 206.253-207.300 
ATOM   1477  OP2  DG A  72     208.255 203.981-206.243 
ATOM   1478  O5'  DG A  72     206.673 204.377-208.160 
ATOM   1479  C5'  DG A  72     206.577 204.396-209.597 
ATOM   1480  C4'  DG A  72     205.853 203.156-210.085 
ATOM   1481  O4'  DG A  72     206.757 202.036-210.308 
ATOM   1482  C3'  DG A  72     204.792 202.591-209.140 
ATOM   1483  O3'  DG A  72     203.705 202.096-209.913 
ATOM   1484  C2'  DG A  72     205.476 201.411-208.451 
ATOM   1485  C1'  DG A  72     206.207 200.886-209.683 
ATOM   1486  N9   DG A  72     207.325 199.954-209.366 
ATOM   1487  C8   DG A  72     208.188 199.962-208.292 
ATOM   1488  N7   DG A  72     209.069 198.992-208.307 
ATOM   1489  C5   DG A  72     208.768 198.290-209.473 
ATOM   1490  C6   DG A  72     209.378 197.136-210.029 
ATOM   1491  O6   DG A  72     210.327 196.485-209.599 
ATOM   1492  N1   DG A  72     208.757 196.754-211.226 
ATOM   1493  C2   DG A  72     207.686 197.402-211.810 
ATOM   1494  N2   DG A  72     207.238 196.880-212.954 
ATOM   1495  N3   DG A  72     207.114 198.486-211.288 
ATOM   1496  C4   DG A  72     207.705 198.869-210.127 
ATOM   1497  P    DT A  73     202.211 202.325-209.386 
ATOM   1498  OP1  DT A  73     201.745 203.671-209.789 
ATOM   1499  OP2  DT A  73     202.142 202.020-207.940 
ATOM   1500  O5'  DT A  73     201.412 201.210-210.209 
ATOM   1501  C5'  DT A  73     201.893 200.823-211.511 
ATOM   1502  C4'  DT A  73     201.839 199.315-211.656 
ATOM   1503  O4'  DT A  73     203.053 198.668-211.178 
ATOM   1504  C3'  DT A  73     200.720 198.613-210.888 
ATOM   1505  O3'  DT A  73     200.237 197.526-211.669 
ATOM   1506  C2'  DT A  73     201.401 198.049-209.641 
ATOM   1507  C1'  DT A  73     202.682 197.592-210.330 
ATOM   1508  N1   DT A  73     203.809 197.334-209.390 
ATOM   1509  C2   DT A  73     204.671 196.314-209.712 
ATOM   1510  O2   DT A  73     204.547 195.632-210.715 
ATOM   1511  N3   DT A  73     205.702 196.103-208.818 
ATOM   1512  C4   DT A  73     205.937 196.812-207.657 
ATOM   1513  O4   DT A  73     206.894 196.532-206.934 
ATOM   1514  C5   DT A  73     204.978 197.863-207.405 
ATOM   1515  C7   DT A  73     205.160 198.683-206.161 
ATOM   1516  C6   DT A  73     203.966 198.089-208.257 
ATOM   1517  P    DC A  74     198.666 197.226-211.693 
ATOM   1518  OP1  DC A  74     198.010 198.098-212.693 
ATOM   1519  OP2  DC A  74     198.126 197.296-210.317 
ATOM   1520  O5'  DC A  74     198.642 195.709-212.203 
ATOM   1521  C5'  DC A  74     199.692 195.249-213.073 
ATOM   1522  C4'  DC A  74     200.165 193.878-212.632 
ATOM   1523  O4'  DC A  74     201.225 193.949-211.636 
ATOM   1524  C3'  DC A  74     199.108 192.985-211.983 
ATOM   1525  O3'  DC A  74     199.333 191.638-212.382 
ATOM   1526  C2'  DC A  74     199.375 193.099-210.482 
ATOM   1527  C1'  DC A  74     200.898 193.069-210.571 
ATOM   1528  N1   DC A  74     201.579 193.559-209.340 
ATOM   1529  C2   DC A  74     202.783 192.958-208.981 
ATOM   1530  O2   DC A  74     203.231 192.051-209.692 
ATOM   1531  N3   DC A  74     203.419 193.390-207.862 
ATOM   1532  C4   DC A  74     202.899 194.375-207.119 
ATOM   1533  N4   DC A  74     203.558 194.761-206.037 
ATOM   1534  C5   DC A  74     201.662 195.007-207.471 
ATOM   1535  C6   DC A  74     201.042 194.561-208.592 
ATOM   1536  P    DA A  75     198.074 190.705-212.707 
ATOM   1537  OP1  DA A  75     197.635 190.934-214.103 
ATOM   1538  OP2  DA A  75     197.041 190.884-211.664 
ATOM   1539  O5'  DA A  75     198.720 189.247-212.578 
ATOM   1540  C5'  DA A  75     200.116 189.072-212.886 
ATOM   1541  C4'  DA A  75     200.770 188.191-211.842 
ATOM   1542  O4'  DA A  75     201.271 188.953-210.706 
ATOM   1543  C3'  DA A  75     199.871 187.131-211.207 
ATOM   1544  O3'  DA A  75     200.637 185.954-210.977 
ATOM   1545  C2'  DA A  75     199.472 187.721-209.854 
ATOM   1546  C1'  DA A  75     200.834 188.318-209.513 
ATOM   1547  N9   DA A  75     200.786 189.343-208.435 
ATOM   1548  C8   DA A  75     199.798 190.249-208.168 
ATOM   1549  N7   DA A  75     200.050 191.014-207.151 
ATOM   1550  C5   DA A  75     201.295 190.588-206.711 
ATOM   1551  C6   DA A  75     202.121 191.008-205.655 
ATOM   1552  N6   DA A  75     201.798 191.999-204.812 
ATOM   1553  N1   DA A  75     203.294 190.369-205.496 
ATOM   1554  C2   DA A  75     203.610 189.386-206.336 
ATOM   1555  N3   DA A  75     202.924 188.909-207.352 
ATOM   1556  C4   DA A  75     201.753 189.565-207.489 
ATOM   1557  P    DG A  76     199.962 184.526-211.242 
ATOM   1558  OP1  DG A  76     200.065 184.187-212.679 
ATOM   1559  OP2  DG A  76     198.599 184.507-210.667 
ATOM   1560  O5'  DG A  76     200.917 183.564-210.391 
ATOM   1561  C5'  DG A  76     202.300 183.925-210.222 
ATOM   1562  C4'  DG A  76     202.724 183.699-208.784 
ATOM   1563  O4'  DG A  76     202.472 184.861-207.942 
ATOM   1564  C3'  DG A  76     202.018 182.556-208.055 
ATOM   1565  O3'  DG A  76     202.950 181.914-207.194 
ATOM   1566  C2'  DG A  76     200.955 183.242-207.196 
ATOM   1567  C1'  DG A  76     201.816 184.425-206.762 
ATOM   1568  N9   DG A  76     201.032 185.569-206.218 
ATOM   1569  C8   DG A  76     199.784 186.022-206.587 
ATOM   1570  N7   DG A  76     199.372 187.064-205.904 
ATOM   1571  C5   DG A  76     200.420 187.316-205.021 
ATOM   1572  C6   DG A  76     200.557 188.321-204.027 
ATOM   1573  O6   DG A  76     199.767 189.209-203.719 
ATOM   1574  N1   DG A  76     201.783 188.215-203.357 
ATOM   1575  C2   DG A  76     202.751 187.263-203.613 
ATOM   1576  N2   DG A  76     203.853 187.333-202.862 
ATOM   1577  N3   DG A  76     202.622 186.321-204.545 
ATOM   1578  C4   DG A  76     201.438 186.410-205.204 
ATOM   1579  P    DT A  77     202.908 180.320-207.055 
ATOM   1580  OP1  DT A  77     203.671 179.706-208.165 
ATOM   1581  OP2  DT A  77     201.506 179.872-206.905 
ATOM   1582  O5'  DT A  77     203.692 180.102-205.677 
ATOM   1583  C5'  DT A  77     204.711 181.045-205.298 
ATOM   1584  C4'  DT A  77     204.577 181.390-203.828 
ATOM   1585  O4'  DT A  77     203.669 182.507-203.601 
ATOM   1586  C3'  DT A  77     204.027 180.281-202.932 
ATOM   1587  O3'  DT A  77     204.688 180.335-201.674 
ATOM   1588  C2'  DT A  77     202.557 180.645-202.722 
ATOM   1589  C1'  DT A  77     202.768 182.148-202.566 
ATOM   1590  N1   DT A  77     201.523 182.948-202.738 
ATOM   1591  C2   DT A  77     201.395 184.079-201.969 
ATOM   1592  O2   DT A  77     202.245 184.439-201.172 
ATOM   1593  N3   DT A  77     200.228 184.795-202.155 
ATOM   1594  C4   DT A  77     199.205 184.480-203.026 
ATOM   1595  O4   DT A  77     198.207 185.199-203.105 
ATOM   1596  C5   DT A  77     199.430 183.276-203.789 
ATOM   1597  C7   DT A  77     198.365 182.860-204.761 
ATOM   1598  C6   DT A  77     200.556 182.561-203.628 
ATOM   1599  P    DG A  78     205.087 178.965-200.947 
ATOM   1600  OP1  DG A  78     206.376 178.475-201.484 
ATOM   1601  OP2  DG A  78     203.952 178.019-201.016 
ATOM   1602  O5'  DG A  78     205.285 179.455-199.436 
ATOM   1603  C5'  DG A  78     205.729 180.804-199.192 
ATOM   1604  C4'  DG A  78     204.923 181.418-198.064 
ATOM   1605  O4'  DG A  78     203.706 182.063-198.538 
ATOM   1606  C3'  DG A  78     204.431 180.447-196.992 
ATOM   1607  O3'  DG A  78     204.489 181.092-195.725 
ATOM   1608  C2'  DG A  78     202.965 180.193-197.342 
ATOM   1609  C1'  DG A  78     202.624 181.629-197.728 
ATOM   1610  N9   DG A  78     201.371 181.754-198.522 
ATOM   1611  C8   DG A  78     200.842 180.892-199.458 
ATOM   1612  N7   DG A  78     199.711 181.300-199.981 
ATOM   1613  C5   DG A  78     199.473 182.518-199.345 
ATOM   1614  C6   DG A  78     198.397 183.431-199.496 
ATOM   1615  O6   DG A  78     197.418 183.353-200.232 
ATOM   1616  N1   DG A  78     198.549 184.544-198.656 
ATOM   1617  C2   DG A  78     199.603 184.747-197.786 
ATOM   1618  N2   DG A  78     199.565 185.874-197.071 
ATOM   1619  N3   DG A  78     200.612 183.889-197.647 
ATOM   1620  C4   DG A  78     200.479 182.804-198.453 
ATOM   1621  P    DA A  79     204.965 180.252-194.448 
ATOM   1622  OP1  DA A  79     206.444 180.235-194.388 
ATOM   1623  OP2  DA A  79     204.300 178.930-194.448 
ATOM   1624  O5'  DA A  79     204.388 181.144-193.251 
ATOM   1625  C5'  DA A  79     204.261 182.566-193.439 
ATOM   1626  C4'  DA A  79     202.929 183.043-192.896 
ATOM   1627  O4'  DA A  79     201.866 182.969-193.889 
ATOM   1628  C3'  DA A  79     202.376 182.260-191.706 
ATOM   1629  O3'  DA A  79     201.726 183.165-190.821 
ATOM   1630  C2'  DA A  79     201.323 181.330-192.308 
ATOM   1631  C1'  DA A  79     200.742 182.338-193.295 
ATOM   1632  N9   DA A  79     199.933 181.716-194.380 
ATOM   1633  C8   DA A  79     200.125 180.514-194.998 
ATOM   1634  N7   DA A  79     199.244 180.246-195.912 
ATOM   1635  C5   DA A  79     198.405 181.352-195.901 
ATOM   1636  C6   DA A  79     197.263 181.682-196.649 
ATOM   1637  N6   DA A  79     196.746 180.890-197.598 
ATOM   1638  N1   DA A  79     196.669 182.861-196.384 
ATOM   1639  C2   DA A  79     197.187 183.644-195.440 
ATOM   1640  N3   DA A  79     198.243 183.443-194.681 
ATOM   1641  C4   DA A  79     198.819 182.257-194.966 
ATOM   1642  P    DA A  80     201.889 182.959-189.242 
ATOM   1643  OP1  DA A  80     203.149 183.586-188.788 
ATOM   1644  OP2  DA A  80     201.718 181.528-188.909 
ATOM   1645  O5'  DA A  80     200.641 183.792-188.685 
ATOM   1646  C5'  DA A  80     200.170 184.929-189.434 
ATOM   1647  C4'  DA A  80     198.656 184.917-189.496 
ATOM   1648  O4'  DA A  80     198.152 184.151-190.628 
ATOM   1649  C3'  DA A  80     197.945 184.303-188.290 
ATOM   1650  O3'  DA A  80     196.755 185.037-188.033 
ATOM   1651  C2'  DA A  80     197.559 182.895-188.744 
ATOM   1652  C1'  DA A  80     197.137 183.276-190.161 
ATOM   1653  N9   DA A  80     197.059 182.118-191.095 
ATOM   1654  C8   DA A  80     197.838 180.998-191.124 
ATOM   1655  N7   DA A  80     197.520 180.162-192.063 
ATOM   1656  C5   DA A  80     196.451 180.771-192.705 
ATOM   1657  C6   DA A  80     195.658 180.386-193.798 
ATOM   1658  N6   DA A  80     195.829 179.238-194.469 
ATOM   1659  N1   DA A  80     194.677 181.225-194.179 
ATOM   1660  C2   DA A  80     194.511 182.365-193.509 
ATOM   1661  N3   DA A  80     195.185 182.829-192.480 
ATOM   1662  C4   DA A  80     196.161 181.969-192.119 
ATOM   1663  P    DG A  81     196.333 185.325-186.516 
ATOM   1664  OP1  DG A  81     197.052 186.520-186.019 
ATOM   1665  OP2  DG A  81     196.492 184.092-185.714 
ATOM   1666  O5'  DG A  81     194.777 185.662-186.680 
ATOM   1667  C5'  DG A  81     194.318 186.263-187.905 
ATOM   1668  C4'  DG A  81     193.036 185.595-188.361 
ATOM   1669  O4'  DG A  81     193.284 184.430-189.199 
ATOM   1670  C3'  DG A  81     192.131 185.063-187.250 
ATOM   1671  O3'  DG A  81     190.774 185.264-187.625 
ATOM   1672  C2'  DG A  81     192.407 183.561-187.211 
ATOM   1673  C1'  DG A  81     192.488 183.357-188.721 
ATOM   1674  N9   DG A  81     193.144 182.080-189.119 
ATOM   1675  C8   DG A  81     194.183 181.408-188.511 
ATOM   1676  N7   DG A  81     194.530 180.300-189.119 
ATOM   1677  C5   DG A  81     193.660 180.233-190.206 
ATOM   1678  C6   DG A  81     193.551 179.256-191.230 
ATOM   1679  O6   DG A  81     194.211 178.232-191.391 
ATOM   1680  N1   DG A  81     192.531 179.576-192.137 
ATOM   1681  C2   DG A  81     191.723 180.694-192.064 
ATOM   1682  N2   DG A  81     190.807 180.820-193.027 
ATOM   1683  N3   DG A  81     191.827 181.610-191.103 
ATOM   1684  C4   DG A  81     192.810 181.314-190.215 
ATOM   1685  P    DA A  82     189.719 185.718-186.511 
ATOM   1686  OP1  DA A  82     189.778 187.187-186.342 
ATOM   1687  OP2  DA A  82     189.916 184.915-185.284 
ATOM   1688  O5'  DA A  82     188.335 185.311-187.202 
ATOM   1689  C5'  DA A  82     188.239 185.330-188.639 
ATOM   1690  C4'  DA A  82     187.515 184.090-189.126 
ATOM   1691  O4'  DA A  82     188.419 182.970-189.349 
ATOM   1692  C3'  DA A  82     186.454 183.525-188.182 
ATOM   1693  O3'  DA A  82     185.367 183.029-188.954 
ATOM   1694  C2'  DA A  82     187.138 182.345-187.493 
ATOM   1695  C1'  DA A  82     187.869 181.820-188.725 
ATOM   1696  N9   DA A  82     188.986 180.888-188.408 
ATOM   1697  C8   DA A  82     189.833 180.912-187.337 
ATOM   1698  N7   DA A  82     190.710 179.956-187.339 
ATOM   1699  C5   DA A  82     190.425 179.244-188.497 
ATOM   1700  C6   DA A  82     191.006 178.104-189.074 
ATOM   1701  N6   DA A  82     192.046 177.450-188.536 
ATOM   1702  N1   DA A  82     190.479 177.657-190.229 
ATOM   1703  C2   DA A  82     189.447 178.311-190.759 
ATOM   1704  N3   DA A  82     188.824 179.380-190.313 
ATOM   1705  C4   DA A  82     189.371 179.807-189.157 
ATOM   1706  P    DA A  83     183.873 183.259-188.428 
ATOM   1707  OP1  DA A  83     183.407 184.605-188.830 
ATOM   1708  OP2  DA A  83     183.804 182.954-186.982 
ATOM   1709  O5'  DA A  83     183.074 182.144-189.251 
ATOM   1710  C5'  DA A  83     183.555 181.757-190.552 
ATOM   1711  C4'  DA A  83     183.501 180.249-190.697 
ATOM   1712  O4'  DA A  83     184.714 179.602-190.220 
ATOM   1713  C3'  DA A  83     182.382 179.546-189.929 
ATOM   1714  O3'  DA A  83     181.899 178.460-190.710 
ATOM   1715  C2'  DA A  83     183.063 178.983-188.682 
ATOM   1716  C1'  DA A  83     184.344 178.526-189.371 
ATOM   1717  N9   DA A  83     185.471 178.268-188.432 
ATOM   1718  C8   DA A  83     185.772 178.918-187.269 
ATOM   1719  N7   DA A  83     186.824 178.457-186.668 
ATOM   1720  C5   DA A  83     187.255 177.426-187.490 
ATOM   1721  C6   DA A  83     188.337 176.534-187.404 
ATOM   1722  N6   DA A  83     189.223 176.541-186.398 
ATOM   1723  N1   DA A  83     188.475 175.630-188.392 
ATOM   1724  C2   DA A  83     187.591 175.628-189.389 
ATOM   1725  N3   DA A  83     186.548 176.407-189.575 
ATOM   1726  C4   DA A  83     186.432 177.302-188.573 
ATOM   1727  P    DT A  84     180.327 178.159-190.735 
ATOM   1728  OP1  DT A  84     179.671 179.031-191.734 
ATOM   1729  OP2  DT A  84     179.788 178.230-189.359 
ATOM   1730  O5'  DT A  84     180.304 176.643-191.244 
ATOM   1731  C5'  DT A  84     181.354 176.182-192.114 
ATOM   1732  C4'  DT A  84     181.827 174.812-191.674 
ATOM   1733  O4'  DT A  84     182.887 174.882-190.677 
ATOM   1734  C3'  DT A  84     180.769 173.919-191.025 
ATOM   1735  O3'  DT A  84     180.995 172.572-191.423 
ATOM   1736  C2'  DT A  84     181.037 174.033-189.523 
ATOM   1737  C1'  DT A  84     182.559 174.003-189.613 
ATOM   1738  N1   DT A  84     183.241 174.493-188.382 
ATOM   1739  C2   DT A  84     184.427 173.890-188.041 
ATOM   1740  O2   DT A  84     184.926 172.991-188.696 
ATOM   1741  N3   DT A  84     185.029 174.370-186.894 
ATOM   1742  C4   DT A  84     184.554 175.379-186.081 
ATOM   1743  O4   DT A  84     185.183 175.723-185.078 
ATOM   1744  C5   DT A  84     183.304 175.950-186.520 
ATOM   1745  C7   DT A  84     182.716 177.054-185.692 
ATOM   1746  C6   DT A  84     182.696 175.502-187.632 
ATOM   1747  P    DT A  85     179.736 171.639-191.749 
ATOM   1748  OP1  DT A  85     179.297 171.867-193.144 
ATOM   1749  OP2  DT A  85     178.702 171.818-190.706 
ATOM   1750  O5'  DT A  85     180.382 170.181-191.620 
ATOM   1751  C5'  DT A  85     181.778 170.006-191.928 
ATOM   1752  C4'  DT A  85     182.432 169.125-190.883 
ATOM   1753  O4'  DT A  85     182.932 169.887-189.747 
ATOM   1754  C3'  DT A  85     181.532 168.065-190.248 
ATOM   1755  O3'  DT A  85     182.298 166.888-190.019 
ATOM   1756  C2'  DT A  85     181.134 168.655-188.896 
ATOM   1757  C1'  DT A  85     182.496 169.252-188.555 
ATOM   1758  N1   DT A  85     182.448 170.277-187.476 
ATOM   1759  C2   DT A  85     183.524 170.340-186.625 
ATOM   1760  O2   DT A  85     184.491 169.605-186.722 
ATOM   1761  N3   DT A  85     183.444 171.303-185.636 
ATOM   1762  C4   DT A  85     182.401 172.185-185.436 
ATOM   1763  O4   DT A  85     182.442 173.003-184.515 
ATOM   1764  C5   DT A  85     181.318 172.041-186.379 
ATOM   1765  C7   DT A  85     180.142 172.963-186.231 
ATOM   1766  C6   DT A  85     181.369 171.114-187.350 
ATOM   1767  P    DT A  86     181.624 165.460-190.284 
ATOM   1768  OP1  DT A  86     181.727 165.121-191.720 
ATOM   1769  OP2  DT A  86     180.261 165.441-189.709 
ATOM   1770  O5'  DT A  86     182.579 164.498-189.433 
ATOM   1771  C5'  DT A  86     183.962 164.859-189.264 
ATOM   1772  C4'  DT A  86     184.385 164.633-187.825 
ATOM   1773  O4'  DT A  86     184.134 165.795-186.984 
ATOM   1774  C3'  DT A  86     183.679 163.490-187.096 
ATOM   1775  O3'  DT A  86     184.612 162.848-186.235 
ATOM   1776  C2'  DT A  86     182.617 164.176-186.238 
ATOM   1777  C1'  DT A  86     183.478 165.359-185.803 
ATOM   1778  N1   DT A  86     182.694 166.503-185.260 
ATOM   1779  C2   DT A  86     183.269 167.229-184.245 
ATOM   1780  O2   DT A  86     184.369 166.973-183.788 
ATOM   1781  N3   DT A  86     182.512 168.281-183.766 
ATOM   1782  C4   DT A  86     181.260 168.657-184.208 
ATOM   1783  O4   DT A  86     180.679 169.619-183.702 
ATOM   1784  C5   DT A  86     180.741 167.835-185.276 
ATOM   1785  C7   DT A  86     179.382 168.176-185.816 
ATOM   1786  C6   DT A  86     181.455 166.806-185.760 
ATOM   1787  P    DC A  87     184.570 161.254-186.097 
ATOM   1788  OP1  DC A  87     185.333 160.640-187.207 
ATOM   1789  OP2  DC A  87     183.168 160.806-185.947 
ATOM   1790  O5'  DC A  87     185.354 161.036-184.719 
ATOM   1791  C5'  DC A  87     186.373 161.979-184.339 
ATOM   1792  C4'  DC A  87     186.238 162.324-182.870 
ATOM   1793  O4'  DC A  87     185.331 163.441-182.643 
ATOM   1794  C3'  DC A  87     185.689 161.215-181.973 
ATOM   1795  O3'  DC A  87     186.350 161.269-180.715 
ATOM   1796  C2'  DC A  87     184.218 161.579-181.764 
ATOM   1797  C1'  DC A  87     184.429 163.082-181.607 
ATOM   1798  N1   DC A  87     183.185 163.882-181.779 
ATOM   1799  C2   DC A  87     183.040 165.032-181.007 
ATOM   1800  O2   DC A  87     183.942 165.338-180.218 
ATOM   1801  N3   DC A  87     181.912 165.774-181.149 
ATOM   1802  C4   DC A  87     180.959 165.409-182.015 
ATOM   1803  N4   DC A  87     179.877 166.167-182.117 
ATOM   1804  C5   DC A  87     181.088 164.230-182.818 
ATOM   1805  C6   DC A  87     182.222 163.501-182.661 
ATOM   1806  P    DC A  88     186.748 159.899-179.988 
ATOM   1807  OP1  DC A  88     188.037 159.409-180.526 
ATOM   1808  OP2  DC A  88     185.614 158.953-180.058 
ATOM   1809  O5'  DC A  88     186.947 160.389-178.478 
ATOM   1810  C5'  DC A  88     187.390 161.738-178.234 
ATOM   1811  C4'  DC A  88     186.585 162.352-177.106 
ATOM   1812  O4'  DC A  88     185.367 162.997-177.580 
ATOM   1813  C3'  DC A  88     186.093 161.381-176.034 
ATOM   1814  O3'  DC A  88     186.150 162.026-174.767 
ATOM   1815  C2'  DC A  88     184.627 161.127-176.384 
ATOM   1816  C1'  DC A  88     184.286 162.563-176.769 
ATOM   1817  N1   DC A  88     183.033 162.688-177.564 
ATOM   1818  C2   DC A  88     182.249 163.822-177.365 
ATOM   1819  O2   DC A  88     182.622 164.670-176.545 
ATOM   1820  N3   DC A  88     181.101 163.955-178.078 
ATOM   1821  C4   DC A  88     180.731 163.014-178.957 
ATOM   1822  N4   DC A  88     179.604 163.191-179.629 
ATOM   1823  C5   DC A  88     181.523 161.841-179.176 
ATOM   1824  C6   DC A  88     182.666 161.726-178.452 
ATOM   1825  P    DA A  89     186.627 161.186-173.490 
ATOM   1826  OP1  DA A  89     188.105 161.169-173.430 
ATOM   1827  OP2  DA A  89     185.962 159.864-173.490 
ATOM   1828  O5'  DA A  89     186.049 162.077-172.293 
ATOM   1829  C5'  DA A  89     185.923 163.499-172.481 
ATOM   1830  C4'  DA A  89     184.590 163.977-171.938 
ATOM   1831  O4'  DA A  89     183.528 163.902-172.931 
ATOM   1832  C3'  DA A  89     184.038 163.194-170.747 
ATOM   1833  O3'  DA A  89     183.388 164.099-169.863 
ATOM   1834  C2'  DA A  89     182.985 162.264-171.350 
ATOM   1835  C1'  DA A  89     182.404 163.272-172.337 
ATOM   1836  N9   DA A  89     181.595 162.650-173.422 
ATOM   1837  C8   DA A  89     181.787 161.448-174.040 
ATOM   1838  N7   DA A  89     180.906 161.180-174.954 
ATOM   1839  C5   DA A  89     180.067 162.286-174.943 
ATOM   1840  C6   DA A  89     178.925 162.616-175.691 
ATOM   1841  N6   DA A  89     178.408 161.824-176.640 
ATOM   1842  N1   DA A  89     178.330 163.795-175.425 
ATOM   1843  C2   DA A  89     178.849 164.578-174.481 
ATOM   1844  N3   DA A  89     179.904 164.377-173.723 
ATOM   1845  C4   DA A  89     180.481 163.191-174.007 
ATOM   1846  P    DG A  90     183.550 163.893-168.284 
ATOM   1847  OP1  DG A  90     184.811 164.520-167.829 
ATOM   1848  OP2  DG A  90     183.380 162.462-167.951 
ATOM   1849  O5'  DG A  90     182.303 164.726-167.727 
ATOM   1850  C5'  DG A  90     181.832 165.863-168.475 
ATOM   1851  C4'  DG A  90     180.318 165.851-168.537 
ATOM   1852  O4'  DG A  90     179.814 165.085-169.669 
ATOM   1853  C3'  DG A  90     179.607 165.236-167.332 
ATOM   1854  O3'  DG A  90     178.417 165.971-167.075 
ATOM   1855  C2'  DG A  90     179.220 163.829-167.786 
ATOM   1856  C1'  DG A  90     178.799 164.210-169.202 
ATOM   1857  N9   DG A  90     178.720 163.052-170.136 
ATOM   1858  C8   DG A  90     179.497 161.915-170.181 
ATOM   1859  N7   DG A  90     179.164 161.079-171.135 
ATOM   1860  C5   DG A  90     178.092 161.707-171.766 
ATOM   1861  C6   DG A  90     177.310 161.286-172.874 
ATOM   1862  O6   DG A  90     177.405 160.257-173.536 
ATOM   1863  N1   DG A  90     176.321 162.228-173.188 
ATOM   1864  C2   DG A  90     176.115 163.419-172.521 
ATOM   1865  N2   DG A  90     175.117 164.182-172.977 
ATOM   1866  N3   DG A  90     176.849 163.814-171.483 
ATOM   1867  C4   DG A  90     177.813 162.911-171.164 
ATOM   1868  P    DA A  91     177.995 166.259-165.557 
ATOM   1869  OP1  DA A  91     178.713 167.454-165.061 
ATOM   1870  OP2  DA A  91     178.154 165.026-164.756 
ATOM   1871  O5'  DA A  91     176.439 166.596-165.721 
ATOM   1872  C5'  DA A  91     175.980 167.197-166.947 
ATOM   1873  C4'  DA A  91     174.698 166.529-167.403 
ATOM   1874  O4'  DA A  91     174.946 165.364-168.241 
ATOM   1875  C3'  DA A  91     173.793 165.997-166.292 
ATOM   1876  O3'  DA A  91     172.436 166.198-166.667 
ATOM   1877  C2'  DA A  91     174.069 164.495-166.253 
ATOM   1878  C1'  DA A  91     174.149 164.291-167.762 
ATOM   1879  N9   DA A  91     174.806 163.014-168.161 
ATOM   1880  C8   DA A  91     175.836 162.362-167.545 
ATOM   1881  N7   DA A  91     176.189 161.263-168.136 
ATOM   1882  C5   DA A  91     175.332 161.178-169.224 
ATOM   1883  C6   DA A  91     175.198 160.231-170.252 
ATOM   1884  N6   DA A  91     175.964 159.135-170.354 
ATOM   1885  N1   DA A  91     174.243 160.450-171.175 
ATOM   1886  C2   DA A  91     173.484 161.540-171.069 
ATOM   1887  N3   DA A  91     173.518 162.489-170.159 
ATOM   1888  C4   DA A  91     174.481 162.245-169.248 
ATOM   1889  P    DA A  92     171.380 166.652-165.553 
ATOM   1890  OP1  DA A  92     171.440 168.121-165.383 
ATOM   1891  OP2  DA A  92     171.578 165.848-164.326 
ATOM   1892  O5'  DA A  92     169.996 166.245-166.243 
ATOM   1893  C5'  DA A  92     169.901 166.264-167.680 
ATOM   1894  C4'  DA A  92     169.177 165.024-168.168 
ATOM   1895  O4'  DA A  92     170.081 163.904-168.391 
ATOM   1896  C3'  DA A  92     168.116 164.459-167.224 
ATOM   1897  O3'  DA A  92     167.029 163.963-167.996 
ATOM   1898  C2'  DA A  92     168.800 163.279-166.534 
ATOM   1899  C1'  DA A  92     169.531 162.754-167.767 
ATOM   1900  N9   DA A  92     170.648 161.821-167.449 
ATOM   1901  C8   DA A  92     171.495 161.846-166.379 
ATOM   1902  N7   DA A  92     172.372 160.890-166.381 
ATOM   1903  C5   DA A  92     172.087 160.178-167.538 
ATOM   1904  C6   DA A  92     172.668 159.037-168.116 
ATOM   1905  N6   DA A  92     173.708 158.383-167.577 
ATOM   1906  N1   DA A  92     172.141 158.590-169.271 
ATOM   1907  C2   DA A  92     171.108 159.245-169.801 
ATOM   1908  N3   DA A  92     170.486 160.314-169.355 
ATOM   1909  C4   DA A  92     171.033 160.740-168.199 
ATOM   1910  P    DG A  93     165.535 164.193-167.470 
ATOM   1911  OP1  DG A  93     165.069 165.539-167.872 
ATOM   1912  OP2  DG A  93     165.466 163.887-166.023 
ATOM   1913  O5'  DG A  93     164.735 163.078-168.293 
ATOM   1914  C5'  DG A  93     165.217 162.691-169.594 
ATOM   1915  C4'  DG A  93     165.163 161.183-169.739 
ATOM   1916  O4'  DG A  93     166.376 160.536-169.261 
ATOM   1917  C3'  DG A  93     164.044 160.480-168.971 
ATOM   1918  O3'  DG A  93     163.561 159.394-169.752 
ATOM   1919  C2'  DG A  93     164.724 159.917-167.724 
ATOM   1920  C1'  DG A  93     166.006 159.460-168.413 
ATOM   1921  N9   DG A  93     167.133 159.202-167.473 
ATOM   1922  C8   DG A  93     167.451 159.846-166.298 
ATOM   1923  N7   DG A  93     168.517 159.371-165.700 
ATOM   1924  C5   DG A  93     168.934 158.338-166.540 
ATOM   1925  C6   DG A  93     170.037 157.453-166.420 
ATOM   1926  O6   DG A  93     170.887 157.397-165.536 
ATOM   1927  N1   DG A  93     170.091 156.555-167.496 
ATOM   1928  C2   DG A  93     169.196 156.519-168.548 
ATOM   1929  N2   DG A  93     169.422 155.585-169.477 
ATOM   1930  N3   DG A  93     168.163 157.349-168.659 
ATOM   1931  C4   DG A  93     168.095 158.227-167.624 
ATOM   1932  P    DA A  94     161.989 159.093-169.776 
ATOM   1933  OP1  DA A  94     161.333 159.965-170.776 
ATOM   1934  OP2  DA A  94     161.449 159.164-168.400 
ATOM   1935  O5'  DA A  94     161.965 157.577-170.286 
ATOM   1936  C5'  DA A  94     163.016 157.116-171.156 
ATOM   1937  C4'  DA A  94     163.489 155.745-170.716 
ATOM   1938  O4'  DA A  94     164.549 155.816-169.719 
ATOM   1939  C3'  DA A  94     162.431 154.853-170.066 
ATOM   1940  O3'  DA A  94     162.656 153.506-170.465 
ATOM   1941  C2'  DA A  94     162.699 154.967-168.565 
ATOM   1942  C1'  DA A  94     164.221 154.937-168.654 
ATOM   1943  N9   DA A  94     164.903 155.427-167.423 
ATOM   1944  C8   DA A  94     164.503 156.414-166.568 
ATOM   1945  N7   DA A  94     165.316 156.610-165.578 
ATOM   1946  C5   DA A  94     166.332 155.688-165.789 
ATOM   1947  C6   DA A  94     167.506 155.392-165.079 
ATOM   1948  N6   DA A  94     167.873 156.027-163.957 
ATOM   1949  N1   DA A  94     168.295 154.415-165.565 
ATOM   1950  C2   DA A  94     167.925 153.788-166.681 
ATOM   1951  N3   DA A  94     166.859 153.976-167.425 
ATOM   1952  C4   DA A  94     166.087 154.958-166.917 
ATOM   1953  P    DG A  95     161.398 152.573-170.790 
ATOM   1954  OP1  DG A  95     160.958 152.801-172.186 
ATOM   1955  OP2  DG A  95     160.364 152.752-169.747 
ATOM   1956  O5'  DG A  95     162.043 151.115-170.661 
ATOM   1957  C5'  DG A  95     163.439 150.940-170.969 
ATOM   1958  C4'  DG A  95     164.094 150.058-169.925 
ATOM   1959  O4'  DG A  95     164.594 150.821-168.789 
ATOM   1960  C3'  DG A  95     163.194 148.999-169.290 
ATOM   1961  O3'  DG A  95     163.960 147.821-169.061 
ATOM   1962  C2'  DG A  95     162.796 149.589-167.937 
ATOM   1963  C1'  DG A  95     164.158 150.186-167.597 
ATOM   1964  N9   DG A  95     164.109 151.211-166.518 
ATOM   1965  C8   DG A  95     163.123 152.130-166.234 
ATOM   1966  N7   DG A  95     163.390 152.899-165.205 
ATOM   1967  C5   DG A  95     164.641 152.457-164.777 
ATOM   1968  C6   DG A  95     165.450 152.905-163.701 
ATOM   1969  O6   DG A  95     165.226 153.801-162.891 
ATOM   1970  N1   DG A  95     166.646 152.178-163.622 
ATOM   1971  C2   DG A  95     167.012 151.153-164.471 
ATOM   1972  N2   DG A  95     168.195 150.585-164.229 
ATOM   1973  N3   DG A  95     166.252 150.733-165.481 
ATOM   1974  C4   DG A  95     165.089 151.427-165.571 
ATOM   1975  P    DG A  96     163.286 146.394-169.325 
ATOM   1976  OP1  DG A  96     163.389 146.055-170.762 
ATOM   1977  OP2  DG A  96     161.923 146.375-168.750 
ATOM   1978  O5'  DG A  96     164.241 145.431-168.474 
ATOM   1979  C5'  DG A  96     165.624 145.793-168.306 
ATOM   1980  C4'  DG A  96     166.047 145.567-166.867 
ATOM   1981  O4'  DG A  96     165.795 146.728-166.026 
ATOM   1982  C3'  DG A  96     165.341 144.424-166.138 
ATOM   1983  O3'  DG A  96     166.274 143.782-165.277 
ATOM   1984  C2'  DG A  96     164.279 145.110-165.280 
ATOM   1985  C1'  DG A  96     165.139 146.293-164.845 
ATOM   1986  N9   DG A  96     164.356 147.437-164.301 
ATOM   1987  C8   DG A  96     163.108 147.890-164.670 
ATOM   1988  N7   DG A  96     162.695 148.931-163.987 
ATOM   1989  C5   DG A  96     163.744 149.184-163.104 
ATOM   1990  C6   DG A  96     163.880 150.189-162.111 
ATOM   1991  O6   DG A  96     163.090 151.077-161.802 
ATOM   1992  N1   DG A  96     165.106 150.083-161.440 
ATOM   1993  C2   DG A  96     166.074 149.131-161.696 
ATOM   1994  N2   DG A  96     167.176 149.200-160.946 
ATOM   1995  N3   DG A  96     165.946 148.189-162.628 
ATOM   1996  C4   DG A  96     164.761 148.278-163.287 
ATOM   1997  P    DT A  97     166.232 142.188-165.138 
ATOM   1998  OP1  DT A  97     166.995 141.574-166.248 
ATOM   1999  OP2  DT A  97     164.830 141.740-164.989 
ATOM   2000  O5'  DT A  97     167.015 141.970-163.761 
ATOM   2001  C5'  DT A  97     168.035 142.913-163.381 
ATOM   2002  C4'  DT A  97     167.900 143.258-161.911 
ATOM   2003  O4'  DT A  97     166.993 144.375-161.684 
ATOM   2004  C3'  DT A  97     167.350 142.149-161.015 
ATOM   2005  O3'  DT A  97     168.012 142.203-159.757 
ATOM   2006  C2'  DT A  97     165.880 142.513-160.806 
ATOM   2007  C1'  DT A  97     166.091 144.015-160.649 
ATOM   2008  N1   DT A  97     164.847 144.816-160.821 
ATOM   2009  C2   DT A  97     164.719 145.947-160.052 
ATOM   2010  O2   DT A  97     165.568 146.307-159.255 
ATOM   2011  N3   DT A  97     163.552 146.663-160.238 
ATOM   2012  C4   DT A  97     162.529 146.348-161.109 
ATOM   2013  O4   DT A  97     161.531 147.067-161.188 
ATOM   2014  C5   DT A  97     162.754 145.144-161.872 
ATOM   2015  C7   DT A  97     161.689 144.728-162.844 
ATOM   2016  C6   DT A  97     163.879 144.428-161.711 
ATOM   2017  P    DT A  98     168.410 140.833-159.030 
ATOM   2018  OP1  DT A  98     169.699 140.342-159.567 
ATOM   2019  OP2  DT A  98     167.275 139.887-159.100 
ATOM   2020  O5'  DT A  98     168.609 141.323-157.520 
ATOM   2021  C5'  DT A  98     169.052 142.672-157.275 
ATOM   2022  C4'  DT A  98     168.246 143.286-156.148 
ATOM   2023  O4'  DT A  98     167.029 143.931-156.622 
ATOM   2024  C3'  DT A  98     167.755 142.314-155.075 
ATOM   2025  O3'  DT A  98     167.812 142.959-153.809 
ATOM   2026  C2'  DT A  98     166.288 142.060-155.425 
ATOM   2027  C1'  DT A  98     165.948 143.497-155.811 
ATOM   2028  N1   DT A  98     164.695 143.622-156.605 
ATOM   2029  C2   DT A  98     163.932 144.747-156.398 
ATOM   2030  O2   DT A  98     164.241 145.621-155.605 
ATOM   2031  N3   DT A  98     162.777 144.828-157.150 
ATOM   2032  C4   DT A  98     162.333 143.901-158.071 
ATOM   2033  O4   DT A  98     161.280 144.084-158.686 
ATOM   2034  C5   DT A  98     163.200 142.756-158.219 
ATOM   2035  C7   DT A  98     162.790 141.698-159.202 
ATOM   2036  C6   DT A  98     164.328 142.651-157.500 
ATOM   2037  P    DC A  99     168.288 142.120-152.531 
ATOM   2038  OP1  DC A  99     169.767 142.103-152.472 
ATOM   2039  OP2  DC A  99     167.623 140.798-152.531 
ATOM   2040  O5'  DC A  99     167.711 143.011-151.335 
ATOM   2041  C5'  DC A  99     167.584 144.433-151.522 
ATOM   2042  C4'  DC A  99     166.252 144.911-150.980 
ATOM   2043  O4'  DC A  99     165.190 144.836-151.972 
ATOM   2044  C3'  DC A  99     165.700 144.128-149.789 
ATOM   2045  O3'  DC A  99     165.050 145.033-148.905 
ATOM   2046  C2'  DC A  99     164.647 143.198-150.392 
ATOM   2047  C1'  DC A  99     164.065 144.206-151.379 
ATOM   2048  N1   DC A  99     163.257 143.584-152.463 
ATOM   2049  C2   DC A  99     162.152 144.288-152.935 
ATOM   2050  O2   DC A  99     161.891 145.391-152.440 
ATOM   2051  N3   DC A  99     161.401 143.737-153.925 
ATOM   2052  C4   DC A  99     161.717 142.541-154.435 
ATOM   2053  N4   DC A  99     160.954 142.047-155.398 
ATOM   2054  C5   DC A  99     162.849 141.800-153.963 
ATOM   2055  C6   DC A  99     163.587 142.367-152.974 
ATOM   2056  P    DC A 100     165.212 144.827-147.325 
ATOM   2057  OP1  DC A 100     166.473 145.454-146.871 
ATOM   2058  OP2  DC A 100     165.042 143.396-146.992 
ATOM   2059  O5'  DC A 100     163.964 145.660-146.768 
ATOM   2060  C5'  DC A 100     163.494 146.797-147.517 
ATOM   2061  C4'  DC A 100     161.979 146.785-147.579 
ATOM   2062  O4'  DC A 100     161.476 146.019-148.711 
ATOM   2063  C3'  DC A 100     161.269 146.170-146.373 
ATOM   2064  O3'  DC A 100     160.078 146.905-146.116 
ATOM   2065  C2'  DC A 100     160.882 144.763-146.827 
ATOM   2066  C1'  DC A 100     160.461 145.144-148.244 
ATOM   2067  N1   DC A 100     160.382 143.986-149.178 
ATOM   2068  C2   DC A 100     159.397 144.012-150.162 
ATOM   2069  O2   DC A 100     158.637 144.985-150.220 
ATOM   2070  N3   DC A 100     159.308 142.965-151.023 
ATOM   2071  C4   DC A 100     160.151 141.929-150.927 
ATOM   2072  N4   DC A 100     160.024 140.933-151.790 
ATOM   2073  C5   DC A 100     161.171 141.883-149.921 
ATOM   2074  C6   DC A 100     161.243 142.938-149.070 
ATOM   2075  P    DT A 101     159.657 147.193-144.599 
ATOM   2076  OP1  DT A 101     160.375 148.388-144.102 
ATOM   2077  OP2  DT A 101     159.815 145.960-143.798 
ATOM   2078  O5'  DT A 101     158.101 147.530-144.763 
ATOM   2079  C5'  DT A 101     157.642 148.131-145.989 
ATOM   2080  C4'  DT A 101     156.359 147.462-146.445 
ATOM   2081  O4'  DT A 101     156.608 146.298-147.282 
ATOM   2082  C3'  DT A 101     155.455 146.931-145.333 
ATOM   2083  O3'  DT A 101     154.098 147.132-145.709 
ATOM   2084  C2'  DT A 101     155.731 145.428-145.295 
ATOM   2085  C1'  DT A 101     155.811 145.224-146.804 
ATOM   2086  N1   DT A 101     156.468 143.948-147.202 
ATOM   2087  C2   DT A 101     155.994 143.326-148.331 
ATOM   2088  O2   DT A 101     155.078 143.773-149.000 
ATOM   2089  N3   DT A 101     156.626 142.145-148.669 
ATOM   2090  C4   DT A 101     157.668 141.551-147.987 
ATOM   2091  O4   DT A 101     158.154 140.491-148.386 
ATOM   2092  C5   DT A 101     158.097 142.278-146.815 
ATOM   2093  C7   DT A 101     159.226 141.700-146.014 
ATOM   2094  C6   DT A 101     157.499 143.428-146.464 
ATOM   2095  P    DC A 102     153.042 147.586-144.594 
ATOM   2096  OP1  DC A 102     153.101 149.055-144.425 
ATOM   2097  OP2  DC A 102     153.240 146.782-143.368 
ATOM   2098  O5'  DC A 102     151.658 147.179-145.285 
ATOM   2099  C5'  DC A 102     151.563 147.197-146.722 
ATOM   2100  C4'  DC A 102     150.838 145.958-147.210 
ATOM   2101  O4'  DC A 102     151.742 144.838-147.433 
ATOM   2102  C3'  DC A 102     149.778 145.392-146.265 
ATOM   2103  O3'  DC A 102     148.690 144.897-147.038 
ATOM   2104  C2'  DC A 102     150.462 144.213-145.576 
ATOM   2105  C1'  DC A 102     151.193 143.688-146.808 
ATOM   2106  N1   DC A 102     152.310 142.755-146.491 
ATOM   2107  C2   DC A 102     152.553 141.709-147.376 
ATOM   2108  O2   DC A 102     151.839 141.599-148.380 
ATOM   2109  N3   DC A 102     153.567 140.847-147.105 
ATOM   2110  C4   DC A 102     154.318 141.001-146.006 
ATOM   2111  N4   DC A 102     155.294 140.134-145.785 
ATOM   2112  C5   DC A 102     154.083 142.071-145.082 
ATOM   2113  C6   DC A 102     153.065 142.921-145.372 
ATOM   2114  P    DC A 103     147.197 145.126-146.511 
ATOM   2115  OP1  DC A 103     146.730 146.473-146.913 
ATOM   2116  OP2  DC A 103     147.128 144.821-145.065 
ATOM   2117  O5'  DC A 103     146.397 144.012-147.334 
ATOM   2118  C5'  DC A 103     146.879 143.625-148.635 
ATOM   2119  C4'  DC A 103     146.825 142.117-148.781 
ATOM   2120  O4'  DC A 103     148.038 141.470-148.303 
ATOM   2121  C3'  DC A 103     145.706 141.414-148.013 
ATOM   2122  O3'  DC A 103     145.223 140.328-148.794 
ATOM   2123  C2'  DC A 103     146.386 140.851-146.765 
ATOM   2124  C1'  DC A 103     147.667 140.394-147.455 
ATOM   2125  N1   DC A 103     148.794 140.136-146.515 
ATOM   2126  C2   DC A 103     149.677 139.105-146.827 
ATOM   2127  O2   DC A 103     149.491 138.453-147.861 
ATOM   2128  N3   DC A 103     150.711 138.853-145.983 
ATOM   2129  C4   DC A 103     150.877 139.582-144.872 
ATOM   2130  N4   DC A 103     151.900 139.298-144.081 
ATOM   2131  C5   DC A 103     149.980 140.647-144.533 
ATOM   2132  C6   DC A 103     148.954 140.882-145.389 
ATOM   2133  P    DC A 104     143.651 140.027-148.818 
ATOM   2134  OP1  DC A 104     142.995 140.899-149.818 
ATOM   2135  OP2  DC A 104     143.111 140.098-147.442 
ATOM   2136  O5'  DC A 104     143.627 138.511-149.328 
ATOM   2137  C5'  DC A 104     144.678 138.050-150.198 
ATOM   2138  C4'  DC A 104     145.151 136.679-149.757 
ATOM   2139  O4'  DC A 104     146.211 136.750-148.761 
ATOM   2140  C3'  DC A 104     144.093 135.787-149.108 
ATOM   2141  O3'  DC A 104     144.318 134.440-149.507 
ATOM   2142  C2'  DC A 104     144.360 135.900-147.607 
ATOM   2143  C1'  DC A 104     145.883 135.871-147.696 
ATOM   2144  N1   DC A 104     146.565 136.361-146.465 
ATOM   2145  C2   DC A 104     147.768 135.759-146.106 
ATOM   2146  O2   DC A 104     148.216 134.853-146.817 
ATOM   2147  N3   DC A 104     148.404 136.191-144.987 
ATOM   2148  C4   DC A 104     147.885 137.177-144.244 
ATOM   2149  N4   DC A 104     148.543 137.563-143.162 
ATOM   2150  C5   DC A 104     146.648 137.808-144.596 
ATOM   2151  C6   DC A 104     146.027 137.362-145.717 
ATOM   2152  P    DC A 105     143.060 133.507-149.832 
ATOM   2153  OP1  DC A 105     142.620 133.735-151.228 
ATOM   2154  OP2  DC A 105     142.026 133.686-148.789 
ATOM   2155  O5'  DC A 105     143.705 132.049-149.703 
ATOM   2156  C5'  DC A 105     145.101 131.874-150.011 
ATOM   2157  C4'  DC A 105     145.756 130.992-148.966 
ATOM   2158  O4'  DC A 105     146.256 131.755-147.830 
ATOM   2159  C3'  DC A 105     144.856 129.932-148.331 
ATOM   2160  O3'  DC A 105     145.622 128.755-148.102 
ATOM   2161  C2'  DC A 105     144.458 130.522-146.979 
ATOM   2162  C1'  DC A 105     145.820 131.120-146.638 
ATOM   2163  N1   DC A 105     145.771 132.145-145.560 
ATOM   2164  C2   DC A 105     146.854 132.223-144.688 
ATOM   2165  O2   DC A 105     147.803 131.444-144.844 
ATOM   2166  N3   DC A 105     146.829 133.150-143.697 
ATOM   2167  C4   DC A 105     145.784 133.975-143.561 
ATOM   2168  N4   DC A 105     145.806 134.863-142.578 
ATOM   2169  C5   DC A 105     144.659 133.911-144.446 
ATOM   2170  C6   DC A 105     144.703 132.977-145.429 
ATOM   2171  P    DG A 106     144.947 127.327-148.367 
ATOM   2172  OP1  DG A 106     145.051 126.988-149.804 
ATOM   2173  OP2  DG A 106     143.585 127.309-147.792 
ATOM   2174  O5'  DG A 106     145.902 126.365-147.516 
ATOM   2175  C5'  DG A 106     147.285 126.727-147.347 
ATOM   2176  C4'  DG A 106     147.709 126.501-145.909 
ATOM   2177  O4'  DG A 106     147.457 127.662-145.067 
ATOM   2178  C3'  DG A 106     147.003 125.358-145.180 
ATOM   2179  O3'  DG A 106     147.935 124.715-144.318 
ATOM   2180  C2'  DG A 106     145.940 126.044-144.321 
ATOM   2181  C1'  DG A 106     146.801 127.226-143.886 
ATOM   2182  N9   DG A 106     146.017 128.371-143.343 
ATOM   2183  C8   DG A 106     144.770 128.824-143.712 
ATOM   2184  N7   DG A 106     144.357 129.865-143.029 
ATOM   2185  C5   DG A 106     145.405 130.118-142.146 
ATOM   2186  C6   DG A 106     145.542 131.123-141.152 
ATOM   2187  O6   DG A 106     144.752 132.011-140.844 
ATOM   2188  N1   DG A 106     146.768 131.017-140.482 
ATOM   2189  C2   DG A 106     147.736 130.065-140.738 
ATOM   2190  N2   DG A 106     148.838 130.134-139.987 
ATOM   2191  N3   DG A 106     147.608 129.123-141.670 
ATOM   2192  C4   DG A 106     146.423 129.212-142.329 
ATOM   2193  P    DG A 107     147.893 123.122-144.180 
ATOM   2194  OP1  DG A 107     148.657 122.508-145.290 
ATOM   2195  OP2  DG A 107     146.491 122.673-144.030 
ATOM   2196  O5'  DG A 107     148.677 122.904-142.802 
ATOM   2197  C5'  DG A 107     149.697 123.847-142.422 
ATOM   2198  C4'  DG A 107     149.562 124.192-140.953 
ATOM   2199  O4'  DG A 107     148.655 125.308-140.726 
ATOM   2200  C3'  DG A 107     149.012 123.083-140.057 
ATOM   2201  O3'  DG A 107     149.674 123.137-138.799 
ATOM   2202  C2'  DG A 107     147.542 123.447-139.847 
ATOM   2203  C1'  DG A 107     147.753 124.949-139.690 
ATOM   2204  N9   DG A 107     146.508 125.750-139.863 
ATOM   2205  C8   DG A 107     145.435 125.523-140.697 
ATOM   2206  N7   DG A 107     144.489 126.426-140.607 
ATOM   2207  C5   DG A 107     144.969 127.313-139.645 
ATOM   2208  C6   DG A 107     144.385 128.496-139.120 
ATOM   2209  O6   DG A 107     143.306 129.012-139.402 
ATOM   2210  N1   DG A 107     145.213 129.092-138.159 
ATOM   2211  C2   DG A 107     146.443 128.610-137.758 
ATOM   2212  N2   DG A 107     147.079 129.326-136.827 
ATOM   2213  N3   DG A 107     146.990 127.501-138.251 
ATOM   2214  C4   DG A 107     146.200 126.909-139.184 
ATOM   2215  P    DG A 108     150.072 121.767-138.072 
ATOM   2216  OP1  DG A 108     151.361 121.276-138.609 
ATOM   2217  OP2  DG A 108     148.937 120.821-138.141 
ATOM   2218  O5'  DG A 108     150.271 122.257-136.561 
ATOM   2219  C5'  DG A 108     150.714 123.606-136.317 
ATOM   2220  C4'  DG A 108     149.908 124.220-135.189 
ATOM   2221  O4'  DG A 108     148.691 124.864-135.663 
ATOM   2222  C3'  DG A 108     149.417 123.248-134.117 
ATOM   2223  O3'  DG A 108     149.474 123.893-132.850 
ATOM   2224  C2'  DG A 108     147.950 122.994-134.467 
ATOM   2225  C1'  DG A 108     147.610 124.431-134.852 
ATOM   2226  N9   DG A 108     146.356 124.556-135.647 
ATOM   2227  C8   DG A 108     145.827 123.694-136.583 
ATOM   2228  N7   DG A 108     144.696 124.101-137.106 
ATOM   2229  C5   DG A 108     144.458 125.319-136.470 
ATOM   2230  C6   DG A 108     143.383 126.233-136.620 
ATOM   2231  O6   DG A 108     142.403 126.155-137.357 
ATOM   2232  N1   DG A 108     143.535 127.345-135.781 
ATOM   2233  C2   DG A 108     144.588 127.548-134.911 
ATOM   2234  N2   DG A 108     144.550 128.675-134.196 
ATOM   2235  N3   DG A 108     145.597 126.690-134.772 
ATOM   2236  C4   DG A 108     145.464 125.606-135.578 
ATOM   2237  P    DC A 109     149.950 123.053-131.573 
ATOM   2238  OP1  DC A 109     151.429 123.037-131.513 
ATOM   2239  OP2  DC A 109     149.285 121.732-131.573 
ATOM   2240  O5'  DC A 109     149.373 123.945-130.376 
ATOM   2241  C5'  DC A 109     149.246 125.367-130.564 
ATOM   2242  C4'  DC A 109     147.914 125.845-130.021 
ATOM   2243  O4'  DC A 109     146.851 125.770-131.014 
ATOM   2244  C3'  DC A 109     147.362 125.062-128.831 
ATOM   2245  O3'  DC A 109     146.711 125.967-127.946 
ATOM   2246  C2'  DC A 109     146.309 124.132-129.433 
ATOM   2247  C1'  DC A 109     145.727 125.139-130.420 
ATOM   2248  N1   DC A 109     144.918 124.518-131.505 
ATOM   2249  C2   DC A 109     143.814 125.222-131.977 
ATOM   2250  O2   DC A 109     143.553 126.325-131.481 
ATOM   2251  N3   DC A 109     143.063 124.671-132.966 
ATOM   2252  C4   DC A 109     143.379 123.475-133.477 
ATOM   2253  N4   DC A 109     142.616 122.981-134.439 
ATOM   2254  C5   DC A 109     144.511 122.734-133.004 
ATOM   2255  C6   DC A 109     145.248 123.301-132.016 
ATOM   2256  P    DA A 110     146.874 125.761-126.367 
ATOM   2257  OP1  DA A 110     148.135 126.388-125.912 
ATOM   2258  OP2  DA A 110     146.703 124.329-126.034 
ATOM   2259  O5'  DA A 110     145.626 126.594-125.810 
ATOM   2260  C5'  DA A 110     145.155 127.731-126.558 
ATOM   2261  C4'  DA A 110     143.641 127.719-126.620 
ATOM   2262  O4'  DA A 110     143.138 126.953-127.753 
ATOM   2263  C3'  DA A 110     142.930 127.104-125.415 
ATOM   2264  O3'  DA A 110     141.740 127.839-125.158 
ATOM   2265  C2'  DA A 110     142.544 125.697-125.869 
ATOM   2266  C1'  DA A 110     142.123 126.078-127.285 
ATOM   2267  N9   DA A 110     142.044 124.920-128.219 
ATOM   2268  C8   DA A 110     142.824 123.800-128.249 
ATOM   2269  N7   DA A 110     142.505 122.964-129.188 
ATOM   2270  C5   DA A 110     141.436 123.572-129.830 
ATOM   2271  C6   DA A 110     140.643 123.187-130.923 
ATOM   2272  N6   DA A 110     140.814 122.039-131.594 
ATOM   2273  N1   DA A 110     139.662 124.027-131.304 
ATOM   2274  C2   DA A 110     139.497 125.167-130.634 
ATOM   2275  N3   DA A 110     140.171 125.630-129.605 
ATOM   2276  C4   DA A 110     141.146 124.771-129.244 
ATOM   2277  P    DG A 111     141.318 128.127-123.641 
ATOM   2278  OP1  DG A 111     142.037 129.322-123.144 
ATOM   2279  OP2  DG A 111     141.477 126.893-122.839 
ATOM   2280  O5'  DG A 111     139.762 128.464-123.805 
ATOM   2281  C5'  DG A 111     139.303 129.065-125.030 
ATOM   2282  C4'  DG A 111     138.021 128.396-125.486 
ATOM   2283  O4'  DG A 111     138.270 127.231-126.324 
ATOM   2284  C3'  DG A 111     137.117 127.865-124.375 
ATOM   2285  O3'  DG A 111     135.759 128.065-124.750 
ATOM   2286  C2'  DG A 111     137.392 126.362-124.336 
ATOM   2287  C1'  DG A 111     137.473 126.158-125.846 
ATOM   2288  N9   DG A 111     138.130 124.882-126.244 
ATOM   2289  C8   DG A 111     139.168 124.210-125.636 
ATOM   2290  N7   DG A 111     139.515 123.102-126.244 
ATOM   2291  C5   DG A 111     138.645 123.034-127.331 
ATOM   2292  C6   DG A 111     138.536 122.057-128.355 
ATOM   2293  O6   DG A 111     139.197 121.034-128.516 
ATOM   2294  N1   DG A 111     137.516 122.378-129.261 
ATOM   2295  C2   DG A 111     136.708 123.495-129.189 
ATOM   2296  N2   DG A 111     135.793 123.621-130.152 
ATOM   2297  N3   DG A 111     136.812 124.412-128.227 
ATOM   2298  C4   DG A 111     137.796 124.115-127.340 
ATOM   2299  P    DA A 112     134.704 128.520-123.636 
ATOM   2300  OP1  DA A 112     134.763 129.989-123.467 
ATOM   2301  OP2  DA A 112     134.902 127.716-122.409 
ATOM   2302  O5'  DA A 112     133.320 128.113-124.327 
ATOM   2303  C5'  DA A 112     133.224 128.131-125.763 
ATOM   2304  C4'  DA A 112     132.500 126.892-126.251 
ATOM   2305  O4'  DA A 112     133.404 125.772-126.474 
ATOM   2306  C3'  DA A 112     131.439 126.326-125.307 
ATOM   2307  O3'  DA A 112     130.352 125.831-126.079 
ATOM   2308  C2'  DA A 112     132.123 125.146-124.618 
ATOM   2309  C1'  DA A 112     132.854 124.622-125.850 
ATOM   2310  N9   DA A 112     133.972 123.689-125.532 
ATOM   2311  C8   DA A 112     134.818 123.713-124.462 
ATOM   2312  N7   DA A 112     135.696 122.758-124.464 
ATOM   2313  C5   DA A 112     135.411 122.046-125.622 
ATOM   2314  C6   DA A 112     135.992 120.905-126.199 
ATOM   2315  N6   DA A 112     137.031 120.251-125.661 
ATOM   2316  N1   DA A 112     135.464 120.458-127.354 
ATOM   2317  C2   DA A 112     134.432 121.113-127.884 
ATOM   2318  N3   DA A 112     133.809 122.182-127.438 
ATOM   2319  C4   DA A 112     134.356 122.608-126.282 
ATOM   2320  P    DA A 113     128.858 126.060-125.553 
ATOM   2321  OP1  DA A 113     128.392 127.407-125.955 
ATOM   2322  OP2  DA A 113     128.789 125.755-124.107 
ATOM   2323  O5'  DA A 113     128.059 124.946-126.376 
ATOM   2324  C5'  DA A 113     128.540 124.559-127.677 
ATOM   2325  C4'  DA A 113     128.487 123.051-127.822 
ATOM   2326  O4'  DA A 113     129.700 122.403-127.345 
ATOM   2327  C3'  DA A 113     127.367 122.348-127.054 
ATOM   2328  O3'  DA A 113     126.885 121.262-127.835 
ATOM   2329  C2'  DA A 113     128.048 121.784-125.807 
ATOM   2330  C1'  DA A 113     129.329 121.328-126.496 
ATOM   2331  N9   DA A 113     130.456 121.070-125.557 
ATOM   2332  C8   DA A 113     130.757 121.720-124.394 
ATOM   2333  N7   DA A 113     131.809 121.259-123.793 
ATOM   2334  C5   DA A 113     132.240 120.227-124.615 
ATOM   2335  C6   DA A 113     133.322 119.335-124.528 
ATOM   2336  N6   DA A 113     134.208 119.342-123.523 
ATOM   2337  N1   DA A 113     133.460 118.431-125.517 
ATOM   2338  C2   DA A 113     132.576 118.429-126.514 
ATOM   2339  N3   DA A 113     131.533 119.208-126.700 
ATOM   2340  C4   DA A 113     131.417 120.104-125.698 
ATOM   2341  P    DG A 114     125.313 120.961-127.859 
ATOM   2342  OP1  DG A 114     124.657 121.833-128.859 
ATOM   2343  OP2  DG A 114     124.773 121.031-126.483 
ATOM   2344  O5'  DG A 114     125.289 119.445-128.369 
ATOM   2345  C5'  DG A 114     126.339 118.984-129.239 
ATOM   2346  C4'  DG A 114     126.812 117.613-128.799 
ATOM   2347  O4'  DG A 114     127.872 117.684-127.802 
ATOM   2348  C3'  DG A 114     125.755 116.721-128.150 
ATOM   2349  O3'  DG A 114     125.980 115.374-128.548 
ATOM   2350  C2'  DG A 114     126.022 116.834-126.648 
ATOM   2351  C1'  DG A 114     127.545 116.805-126.737 
ATOM   2352  N9   DG A 114     128.226 117.295-125.507 
ATOM   2353  C8   DG A 114     127.839 118.287-124.632 
ATOM   2354  N7   DG A 114     128.670 118.476-123.637 
ATOM   2355  C5   DG A 114     129.679 117.542-123.867 
ATOM   2356  C6   DG A 114     130.858 117.270-123.124 
ATOM   2357  O6   DG A 114     131.260 117.804-122.095 
ATOM   2358  N1   DG A 114     131.605 116.240-123.712 
ATOM   2359  C2   DG A 114     131.260 115.564-124.866 
ATOM   2360  N2   DG A 114     132.110 114.613-125.265 
ATOM   2361  N3   DG A 114     130.155 115.821-125.562 
ATOM   2362  C4   DG A 114     129.418 116.817-125.005 
ATOM   2363  P    DA A 115     124.721 114.441-128.874 
ATOM   2364  OP1  DA A 115     124.282 114.669-130.269 
ATOM   2365  OP2  DA A 115     123.688 114.620-127.831 
ATOM   2366  O5'  DA A 115     125.367 112.982-128.745 
ATOM   2367  C5'  DA A 115     126.763 112.808-129.052 
ATOM   2368  C4'  DA A 115     127.418 111.926-128.008 
ATOM   2369  O4'  DA A 115     127.918 112.689-126.872 
ATOM   2370  C3'  DA A 115     126.518 110.866-127.373 
ATOM   2371  O3'  DA A 115     127.284 109.689-127.144 
ATOM   2372  C2'  DA A 115     126.119 111.456-126.021 
ATOM   2373  C1'  DA A 115     127.481 112.054-125.680 
ATOM   2374  N9   DA A 115     127.433 113.079-124.601 
ATOM   2375  C8   DA A 115     126.445 113.984-124.334 
ATOM   2376  N7   DA A 115     126.697 114.750-123.318 
ATOM   2377  C5   DA A 115     127.942 114.323-122.877 
ATOM   2378  C6   DA A 115     128.768 114.743-121.821 
ATOM   2379  N6   DA A 115     128.445 115.734-120.978 
ATOM   2380  N1   DA A 115     129.941 114.104-121.662 
ATOM   2381  C2   DA A 115     130.257 113.121-122.503 
ATOM   2382  N3   DA A 115     129.571 112.644-123.519 
ATOM   2383  C4   DA A 115     128.401 113.301-123.656 
ATOM   2384  P    DA A 116     126.609 108.261-127.408 
ATOM   2385  OP1  DA A 116     126.712 107.922-128.845 
ATOM   2386  OP2  DA A 116     125.246 108.243-126.834 
ATOM   2387  O5'  DA A 116     127.564 107.299-126.557 
ATOM   2388  C5'  DA A 116     128.947 107.661-126.389 
ATOM   2389  C4'  DA A 116     129.371 107.435-124.950 
ATOM   2390  O4'  DA A 116     129.119 108.596-124.109 
ATOM   2391  C3'  DA A 116     128.665 106.292-124.221 
ATOM   2392  O3'  DA A 116     129.597 105.649-123.360 
ATOM   2393  C2'  DA A 116     127.602 106.977-123.363 
ATOM   2394  C1'  DA A 116     128.463 108.160-122.928 
ATOM   2395  N9   DA A 116     127.679 109.305-122.385 
ATOM   2396  C8   DA A 116     126.442 109.740-122.763 
ATOM   2397  N7   DA A 116     126.021 110.769-122.096 
ATOM   2398  C5   DA A 116     127.054 111.037-121.208 
ATOM   2399  C6   DA A 116     127.222 112.019-120.217 
ATOM   2400  N6   DA A 116     126.305 112.957-119.943 
ATOM   2401  N1   DA A 116     128.371 112.000-119.516 
ATOM   2402  C2   DA A 116     129.279 111.066-119.794 
ATOM   2403  N3   DA A 116     129.233 110.105-120.690 
ATOM   2404  C4   DA A 116     128.074 110.145-121.378 
ATOM   2405  P    DA A 117     129.555 104.056-123.222 
ATOM   2406  OP1  DA A 117     130.318 103.442-124.332 
ATOM   2407  OP2  DA A 117     128.153 103.607-123.072 
ATOM   2408  O5'  DA A 117     130.339 103.837-121.844 
ATOM   2409  C5'  DA A 117     131.358 104.781-121.464 
ATOM   2410  C4'  DA A 117     131.224 105.126-119.995 
ATOM   2411  O4'  DA A 117     130.316 106.242-119.768 
ATOM   2412  C3'  DA A 117     130.674 104.016-119.098 
ATOM   2413  O3'  DA A 117     131.335 104.071-117.840 
ATOM   2414  C2'  DA A 117     129.204 104.381-118.889 
ATOM   2415  C1'  DA A 117     129.415 105.883-118.732 
ATOM   2416  N9   DA A 117     128.170 106.684-118.904 
ATOM   2417  C8   DA A 117     127.116 106.443-119.738 
ATOM   2418  N7   DA A 117     126.171 107.329-119.659 
ATOM   2419  C5   DA A 117     126.632 108.224-118.702 
ATOM   2420  C6   DA A 117     126.083 109.399-118.163 
ATOM   2421  N6   DA A 117     124.893 109.896-118.528 
ATOM   2422  N1   DA A 117     126.804 110.046-117.229 
ATOM   2423  C2   DA A 117     127.987 109.548-116.869 
ATOM   2424  N3   DA A 117     128.598 108.466-117.301 
ATOM   2425  C4   DA A 117     127.855 107.836-118.235 
ATOM   2426  P    DT A 118     131.734 102.701-117.113 
ATOM   2427  OP1  DT A 118     133.023 102.210-117.651 
ATOM   2428  OP2  DT A 118     130.599 101.754-117.183 
ATOM   2429  O5'  DT A 118     131.932 103.191-115.603 
ATOM   2430  C5'  DT A 118     132.376 104.539-115.359 
ATOM   2431  C4'  DT A 118     131.570 105.154-114.231 
ATOM   2432  O4'  DT A 118     130.353 105.798-114.705 
ATOM   2433  C3'  DT A 118     131.079 104.182-113.158 
ATOM   2434  O3'  DT A 118     131.136 104.827-111.892 
ATOM   2435  C2'  DT A 118     129.612 103.928-113.508 
ATOM   2436  C1'  DT A 118     129.271 105.365-113.894 
ATOM   2437  N1   DT A 118     128.018 105.490-114.688 
ATOM   2438  C2   DT A 118     127.255 106.615-114.481 
ATOM   2439  O2   DT A 118     127.565 107.488-113.689 
ATOM   2440  N3   DT A 118     126.101 106.696-115.234 
ATOM   2441  C4   DT A 118     125.657 105.769-116.155 
ATOM   2442  O4   DT A 118     124.604 105.952-116.770 
ATOM   2443  C5   DT A 118     126.523 104.624-116.303 
ATOM   2444  C7   DT A 118     126.114 103.566-117.286 
ATOM   2445  C6   DT A 118     127.652 104.518-115.583 
ATOM   2446  P    DC A 119     131.612 103.987-110.614 
ATOM   2447  OP1  DC A 119     133.091 103.971-110.555 
ATOM   2448  OP2  DC A 119     130.947 102.666-110.615 
ATOM   2449  O5'  DC A 119     131.035 104.879-109.418 
ATOM   2450  C5'  DC A 119     130.908 106.301-109.606 
ATOM   2451  C4'  DC A 119     129.576 106.779-109.063 
ATOM   2452  O4'  DC A 119     128.513 106.704-110.056 
ATOM   2453  C3'  DC A 119     129.023 105.996-107.872 
ATOM   2454  O3'  DC A 119     128.373 106.901-106.988 
ATOM   2455  C2'  DC A 119     127.971 105.066-108.475 
ATOM   2456  C1'  DC A 119     127.389 106.073-109.462 
ATOM   2457  N1   DC A 119     126.580 105.451-110.547 
ATOM   2458  C2   DC A 119     125.476 106.156-111.019 
ATOM   2459  O2   DC A 119     125.214 107.258-110.523 
ATOM   2460  N3   DC A 119     124.725 105.605-112.008 
ATOM   2461  C4   DC A 119     125.041 104.409-112.518 
ATOM   2462  N4   DC A 119     124.278 103.915-113.481 
ATOM   2463  C5   DC A 119     126.172 103.668-112.046 
ATOM   2464  C6   DC A 119     126.910 104.234-111.058 
ATOM   2465  P    DA A 120     128.536 106.695-105.409 
ATOM   2466  OP1  DA A 120     129.797 107.321-104.954 
ATOM   2467  OP2  DA A 120     128.365 105.263-105.075 
ATOM   2468  O5'  DA A 120     127.288 107.528-104.852 
ATOM   2469  C5'  DA A 120     126.817 108.664-105.600 
ATOM   2470  C4'  DA A 120     125.303 108.653-105.662 
ATOM   2471  O4'  DA A 120     124.799 107.887-106.794 
ATOM   2472  C3'  DA A 120     124.592 108.038-104.456 
ATOM   2473  O3'  DA A 120     123.402 108.773-104.200 
ATOM   2474  C2'  DA A 120     124.206 106.630-104.911 
ATOM   2475  C1'  DA A 120     123.785 107.011-106.327 
ATOM   2476  N9   DA A 120     123.706 105.854-107.261 
ATOM   2477  C8   DA A 120     124.485 104.734-107.290 
ATOM   2478  N7   DA A 120     124.167 103.897-108.229 
ATOM   2479  C5   DA A 120     123.098 104.506-108.872 
ATOM   2480  C6   DA A 120     122.305 104.121-109.965 
ATOM   2481  N6   DA A 120     122.476 102.973-110.635 
ATOM   2482  N1   DA A 120     121.324 104.961-110.346 
ATOM   2483  C2   DA A 120     121.158 106.101-109.676 
ATOM   2484  N3   DA A 120     121.832 106.564-108.647 
ATOM   2485  C4   DA A 120     122.808 105.705-108.285 
ATOM   2486  P    DC A 121     122.980 109.061-102.682 
ATOM   2487  OP1  DC A 121     123.699 110.255-102.186 
ATOM   2488  OP2  DC A 121     123.139 107.827-101.881 
ATOM   2489  O5'  DC A 121     121.424 109.398-102.846 
ATOM   2490  C5'  DC A 121     120.965 109.998-104.072 
ATOM   2491  C4'  DC A 121     119.683 109.330-104.528 
ATOM   2492  O4'  DC A 121     119.931 108.165-105.366 
ATOM   2493  C3'  DC A 121     118.778 108.799-103.416 
ATOM   2494  O3'  DC A 121     117.421 108.999-103.792 
ATOM   2495  C2'  DC A 121     119.054 107.296-103.378 
ATOM   2496  C1'  DC A 121     119.135 107.092-104.887 
ATOM   2497  N1   DC A 121     119.791 105.816-105.285 
ATOM   2498  C2   DC A 121     119.322 105.173-106.428 
ATOM   2499  O2   DC A 121     118.389 105.682-107.059 
ATOM   2500  N3   DC A 121     119.907 104.007-106.807 
ATOM   2501  C4   DC A 121     120.916 103.487-106.096 
ATOM   2502  N4   DC A 121     121.453 102.349-106.507 
ATOM   2503  C5   DC A 121     121.413 104.132-104.918 
ATOM   2504  C6   DC A 121     120.816 105.296-104.555 
ATOM   2505  P    DC A 122     116.366 109.453-102.678 
ATOM   2506  OP1  DC A 122     116.425 110.922-102.508 
ATOM   2507  OP2  DC A 122     116.563 108.650-101.451 
ATOM   2508  O5'  DC A 122     114.982 109.046-103.368 
ATOM   2509  C5'  DC A 122     114.886 109.065-104.805 
ATOM   2510  C4'  DC A 122     114.162 107.825-105.293 
ATOM   2511  O4'  DC A 122     115.066 106.705-105.516 
ATOM   2512  C3'  DC A 122     113.101 107.260-104.349 
ATOM   2513  O3'  DC A 122     112.014 106.765-105.121 
ATOM   2514  C2'  DC A 122     113.785 106.080-103.659 
ATOM   2515  C1'  DC A 122     114.516 105.556-104.891 
ATOM   2516  N1   DC A 122     115.633 104.623-104.574 
ATOM   2517  C2   DC A 122     115.877 103.577-105.460 
ATOM   2518  O2   DC A 122     115.163 103.466-106.463 
ATOM   2519  N3   DC A 122     116.890 102.714-105.188 
ATOM   2520  C4   DC A 122     117.641 102.869-104.089 
ATOM   2521  N4   DC A 122     118.618 102.002-103.869 
ATOM   2522  C5   DC A 122     117.407 103.938-103.165 
ATOM   2523  C6   DC A 122     116.389 104.788-103.455 
ATOM   2524  P    DA A 123     110.520 106.994-104.595 
ATOM   2525  OP1  DA A 123     110.054 108.341-104.997 
ATOM   2526  OP2  DA A 123     110.451 106.689-103.148 
ATOM   2527  O5'  DA A 123     109.721 105.880-105.417 
ATOM   2528  C5'  DA A 123     110.202 105.493-106.719 
ATOM   2529  C4'  DA A 123     110.148 103.985-106.864 
ATOM   2530  O4'  DA A 123     111.362 103.337-106.386 
ATOM   2531  C3'  DA A 123     109.029 103.282-106.096 
ATOM   2532  O3'  DA A 123     108.546 102.196-106.877 
ATOM   2533  C2'  DA A 123     109.710 102.718-104.849 
ATOM   2534  C1'  DA A 123     110.991 102.261-105.538 
ATOM   2535  N9   DA A 123     112.118 102.003-104.598 
ATOM   2536  C8   DA A 123     112.419 102.653-103.436 
ATOM   2537  N7   DA A 123     113.471 102.193-102.835 
ATOM   2538  C5   DA A 123     113.902 101.161-103.657 
ATOM   2539  C6   DA A 123     114.984 100.269-103.570 
ATOM   2540  N6   DA A 123     115.870 100.276-102.564 
ATOM   2541  N1   DA A 123     115.122  99.365-104.558 
ATOM   2542  C2   DA A 123     114.238  99.363-105.556 
ATOM   2543  N3   DA A 123     113.195 100.142-105.742 
ATOM   2544  C4   DA A 123     113.079 101.037-104.739 
ATOM   2545  P    DT A 124     106.974 101.895-106.901 
ATOM   2546  OP1  DT A 124     106.318 102.767-107.901 
ATOM   2547  OP2  DT A 124     106.435 101.965-105.525 
ATOM   2548  O5'  DT A 124     106.951 100.378-107.411 
ATOM   2549  C5'  DT A 124     108.001  99.918-108.281 
ATOM   2550  C4'  DT A 124     108.474  98.547-107.840 
ATOM   2551  O4'  DT A 124     109.534  98.618-106.844 
ATOM   2552  C3'  DT A 124     107.417  97.655-107.191 
ATOM   2553  O3'  DT A 124     107.642  96.308-107.590 
ATOM   2554  C2'  DT A 124     107.684  97.768-105.690 
ATOM   2555  C1'  DT A 124     109.206  97.738-105.779 
ATOM   2556  N1   DT A 124     109.888  98.229-104.548 
ATOM   2557  C2   DT A 124     111.074  97.625-104.208 
ATOM   2558  O2   DT A 124     111.573  96.726-104.863 
ATOM   2559  N3   DT A 124     111.676  98.105-103.060 
ATOM   2560  C4   DT A 124     111.201  99.114-102.247 
ATOM   2561  O4   DT A 124     111.830  99.458-101.244 
ATOM   2562  C5   DT A 124     109.951  99.685-102.687 
ATOM   2563  C7   DT A 124     109.363 100.790-101.858 
ATOM   2564  C6   DT A 124     109.343  99.237-103.798 
ATOM   2565  P    DT A 125     106.383  95.374-107.915 
ATOM   2566  OP1  DT A 125     105.944  95.603-109.311 
ATOM   2567  OP2  DT A 125     105.349  95.554-106.872 
ATOM   2568  O5'  DT A 125     107.029  93.916-107.786 
ATOM   2569  C5'  DT A 125     108.425  93.742-108.094 
ATOM   2570  C4'  DT A 125     109.079  92.860-107.050 
ATOM   2571  O4'  DT A 125     109.579  93.622-105.914 
ATOM   2572  C3'  DT A 125     108.179  91.800-106.415 
ATOM   2573  O3'  DT A 125     108.945  90.623-106.186 
ATOM   2574  C2'  DT A 125     107.781  92.390-105.062 
ATOM   2575  C1'  DT A 125     109.143  92.988-104.721 
ATOM   2576  N1   DT A 125     109.095  94.013-103.643 
ATOM   2577  C2   DT A 125     110.171  94.076-102.791 
ATOM   2578  O2   DT A 125     111.138  93.341-102.888 
ATOM   2579  N3   DT A 125     110.091  95.039-101.803 
ATOM   2580  C4   DT A 125     109.048  95.920-101.603 
ATOM   2581  O4   DT A 125     109.089  96.739-100.682 
ATOM   2582  C5   DT A 125     107.965  95.776-102.546 
ATOM   2583  C7   DT A 125     106.789  96.698-102.398 
ATOM   2584  C6   DT A 125     108.016  94.849-103.516 
ATOM   2585  P    DC A 126     108.271  89.195-106.450 
ATOM   2586  OP1  DC A 126     108.374  88.856-107.887 
ATOM   2587  OP2  DC A 126     106.908  89.176-105.875 
ATOM   2588  O5'  DC A 126     109.226  88.233-105.599 
ATOM   2589  C5'  DC A 126     110.609  88.594-105.431 
ATOM   2590  C4'  DC A 126     111.032  88.368-103.992 
ATOM   2591  O4'  DC A 126     110.781  89.530-103.151 
ATOM   2592  C3'  DC A 126     110.326  87.226-103.263 
ATOM   2593  O3'  DC A 126     111.259  86.583-102.402 
ATOM   2594  C2'  DC A 126     109.264  87.911-102.404 
ATOM   2595  C1'  DC A 126     110.125  89.094-101.970 
ATOM   2596  N1   DC A 126     109.341  90.238-101.426 
ATOM   2597  C2   DC A 126     109.910  90.984-100.397 
ATOM   2598  O2   DC A 126     111.030  90.669 -99.982 
ATOM   2599  N3   DC A 126     109.210  92.031 -99.888 
ATOM   2600  C4   DC A 126     107.998  92.339-100.366 
ATOM   2601  N4   DC A 126     107.357  93.369 -99.836 
ATOM   2602  C5   DC A 126     107.396  91.585-101.424 
ATOM   2603  C6   DC A 126     108.110  90.542-101.919 
ATOM   2604  P    DC A 127     111.217  84.990-102.263 
ATOM   2605  OP1  DC A 127     111.980  84.375-103.373 
ATOM   2606  OP2  DC A 127     109.815  84.541-102.114 
ATOM   2607  O5'  DC A 127     112.001  84.771-100.886 
ATOM   2608  C5'  DC A 127     113.020  85.715-100.506 
ATOM   2609  C4'  DC A 127     112.885  86.059 -99.036 
ATOM   2610  O4'  DC A 127     111.978  87.176 -98.809 
ATOM   2611  C3'  DC A 127     112.336  84.950 -98.140 
ATOM   2612  O3'  DC A 127     112.997  85.004 -96.882 
ATOM   2613  C2'  DC A 127     110.865  85.314 -97.931 
ATOM   2614  C1'  DC A 127     111.076  86.817 -97.774 
ATOM   2615  N1   DC A 127     109.832  87.617 -97.946 
ATOM   2616  C2   DC A 127     109.687  88.767 -97.174 
ATOM   2617  O2   DC A 127     110.589  89.073 -96.385 
ATOM   2618  N3   DC A 127     108.559  89.510 -97.315 
ATOM   2619  C4   DC A 127     107.606  89.144 -98.181 
ATOM   2620  N4   DC A 127     106.524  89.902 -98.283 
ATOM   2621  C5   DC A 127     107.735  87.965 -98.985 
ATOM   2622  C6   DC A 127     108.869  87.236 -98.828 
ATOM   2623  P    DA A 128     113.395  83.634 -96.155 
ATOM   2624  OP1  DA A 128     114.685  83.144 -96.692 
ATOM   2625  OP2  DA A 128     112.261  82.688 -96.224 
ATOM   2626  O5'  DA A 128     113.594  84.125 -94.645 
ATOM   2627  C5'  DA A 128     114.037  85.473 -94.400 
ATOM   2628  C4'  DA A 128     113.232  86.088 -93.273 
ATOM   2629  O4'  DA A 128     112.014  86.732 -93.747 
ATOM   2630  C3'  DA A 128     112.740  85.116 -92.200 
ATOM   2631  O3'  DA A 128     112.797  85.761 -90.934 
ATOM   2632  C2'  DA A 128     111.274  84.862 -92.550 
ATOM   2633  C1'  DA A 128     110.933  86.299 -92.936 
ATOM   2634  N9   DA A 128     109.680  86.424 -93.730 
ATOM   2635  C8   DA A 128     109.171  85.558 -94.655 
ATOM   2636  N7   DA A 128     108.051  85.949 -95.180 
ATOM   2637  C5   DA A 128     107.797  87.163 -94.559 
ATOM   2638  C6   DA A 128     106.748  88.089 -94.682 
ATOM   2639  N6   DA A 128     105.710  87.925 -95.516 
ATOM   2640  N1   DA A 128     106.803  89.194 -93.915 
ATOM   2641  C2   DA A 128     107.837  89.352 -93.090 
ATOM   2642  N3   DA A 128     108.867  88.561 -92.890 
ATOM   2643  C4   DA A 128     108.788  87.463 -93.669 
ATOM   2644  P    DG A 129     113.274  84.921 -89.656 
ATOM   2645  OP1  DG A 129     114.752  84.905 -89.596 
ATOM   2646  OP2  DG A 129     112.609  83.599 -89.656 
ATOM   2647  O5'  DG A 129     112.696  85.813 -88.460 
ATOM   2648  C5'  DG A 129     112.570  87.235 -88.647 
ATOM   2649  C4'  DG A 129     111.237  87.713 -88.105 
ATOM   2650  O4'  DG A 129     110.175  87.638 -89.097 
ATOM   2651  C3'  DG A 129     110.685  86.929 -86.914 
ATOM   2652  O3'  DG A 129     110.035  87.835 -86.029 
ATOM   2653  C2'  DG A 129     109.632  86.000 -87.517 
ATOM   2654  C1'  DG A 129     109.051  87.007 -88.503 
ATOM   2655  N9   DG A 129     108.242  86.385 -89.588 
ATOM   2656  C8   DG A 129     108.420  85.175 -90.223 
ATOM   2657  N7   DG A 129     107.523  84.918 -91.144 
ATOM   2658  C5   DG A 129     106.692  86.037 -91.118 
ATOM   2659  C6   DG A 129     105.541  86.338 -91.891 
ATOM   2660  O6   DG A 129     105.010  85.670 -92.773 
ATOM   2661  N1   DG A 129     104.999  87.583 -91.539 
ATOM   2662  C2   DG A 129     105.504  88.425 -90.568 
ATOM   2663  N2   DG A 129     104.842  89.570 -90.383 
ATOM   2664  N3   DG A 129     106.585  88.141 -89.843 
ATOM   2665  C4   DG A 129     107.122  86.938 -90.172 
ATOM   2666  P    DC A 130     110.197  87.628 -84.450 
ATOM   2667  OP1  DC A 130     111.458  88.255 -83.996 
ATOM   2668  OP2  DC A 130     110.027  86.197 -84.117 
ATOM   2669  O5'  DC A 130     108.950  88.462 -83.893 
ATOM   2670  C5'  DC A 130     108.479  89.598 -84.642 
ATOM   2671  C4'  DC A 130     106.965  89.586 -84.704 
ATOM   2672  O4'  DC A 130     106.461  88.821 -85.836 
ATOM   2673  C3'  DC A 130     106.254  88.972 -83.498 
ATOM   2674  O3'  DC A 130     105.064  89.707 -83.241 
ATOM   2675  C2'  DC A 130     105.867  87.564 -83.952 
ATOM   2676  C1'  DC A 130     105.446  87.945 -85.369 
ATOM   2677  N1   DC A 130     105.367  86.787 -86.303 
ATOM   2678  C2   DC A 130     104.383  86.814 -87.287 
ATOM   2679  O2   DC A 130     103.623  87.787 -87.345 
ATOM   2680  N3   DC A 130     104.294  85.767 -88.148 
ATOM   2681  C4   DC A 130     105.137  84.731 -88.052 
ATOM   2682  N4   DC A 130     105.010  83.735 -88.915 
ATOM   2683  C5   DC A 130     106.156  84.684 -87.046 
ATOM   2684  C6   DC A 130     106.228  85.740 -86.195 
ATOM   2685  P    DT A 131     104.642  89.994 -81.724 
ATOM   2686  OP1  DT A 131     105.360  91.189 -81.227 
ATOM   2687  OP2  DT A 131     104.801  88.761 -80.922 
ATOM   2688  O5'  DT A 131     103.086  90.332 -81.888 
ATOM   2689  C5'  DT A 131     102.627  90.932 -83.114 
ATOM   2690  C4'  DT A 131     101.345  90.264 -83.570 
ATOM   2691  O4'  DT A 131     101.593  89.099 -84.407 
ATOM   2692  C3'  DT A 131     100.440  89.733 -82.458 
ATOM   2693  O3'  DT A 131      99.083  89.933 -82.834 
ATOM   2694  C2'  DT A 131     100.716  88.230 -82.419 
ATOM   2695  C1'  DT A 131     100.796  88.026 -83.929 
ATOM   2696  N1   DT A 131     101.453  86.750 -84.327 
ATOM   2697  C2   DT A 131     100.979  86.127 -85.456 
ATOM   2698  O2   DT A 131     100.063  86.574 -86.125 
ATOM   2699  N3   DT A 131     101.611  84.946 -85.794 
ATOM   2700  C4   DT A 131     102.653  84.352 -85.112 
ATOM   2701  O4   DT A 131     103.139  83.292 -85.511 
ATOM   2702  C5   DT A 131     103.082  85.079 -83.940 
ATOM   2703  C7   DT A 131     104.212  84.501 -83.139 
ATOM   2704  C6   DT A 131     102.485  86.230 -83.589 
ATOM   2705  P    DG A 132      98.027  90.387 -81.719 
ATOM   2706  OP1  DG A 132      98.087  91.856 -81.550 
ATOM   2707  OP2  DG A 132      98.225  89.584 -80.493 
ATOM   2708  O5'  DG A 132      96.643  89.980 -82.410 
ATOM   2709  C5'  DG A 132      96.548  89.999 -83.847 
ATOM   2710  C4'  DG A 132      95.824  88.759 -84.334 
ATOM   2711  O4'  DG A 132      96.728  87.639 -84.558 
ATOM   2712  C3'  DG A 132      94.763  88.194 -83.390 
ATOM   2713  O3'  DG A 132      93.676  87.699 -84.163 
ATOM   2714  C2'  DG A 132      95.447  87.014 -82.701 
ATOM   2715  C1'  DG A 132      96.178  86.489 -83.933 
ATOM   2716  N9   DG A 132      97.295  85.557 -83.616 
ATOM   2717  C8   DG A 132      98.159  85.565 -82.542 
ATOM   2718  N7   DG A 132      99.039  84.595 -82.557 
ATOM   2719  C5   DG A 132      98.738  83.893 -83.723 
ATOM   2720  C6   DG A 132      99.349  82.739 -84.279 
ATOM   2721  O6   DG A 132     100.298  82.088 -83.849 
ATOM   2722  N1   DG A 132      98.728  82.357 -85.476 
ATOM   2723  C2   DG A 132      97.657  83.005 -86.060 
ATOM   2724  N2   DG A 132      97.208  82.484 -87.204 
ATOM   2725  N3   DG A 132      97.085  84.089 -85.538 
ATOM   2726  C4   DG A 132      97.675  84.472 -84.376 
ATOM   2727  P    DA A 133      92.182  87.928 -83.636 
ATOM   2728  OP1  DA A 133      91.716  89.274 -84.038 
ATOM   2729  OP2  DA A 133      92.113  87.623 -82.190 
ATOM   2730  O5'  DA A 133      91.382  86.814 -84.459 
ATOM   2731  C5'  DA A 133      91.864  86.426 -85.760 
ATOM   2732  C4'  DA A 133      91.810  84.918 -85.906 
ATOM   2733  O4'  DA A 133      93.023  84.271 -85.428 
ATOM   2734  C3'  DA A 133      90.691  84.216 -85.138 
ATOM   2735  O3'  DA A 133      90.208  83.129 -85.918 
ATOM   2736  C2'  DA A 133      91.372  83.652 -83.890 
ATOM   2737  C1'  DA A 133      92.653  83.195 -84.580 
ATOM   2738  N9   DA A 133      93.780  82.937 -83.640 
ATOM   2739  C8   DA A 133      94.081  83.587 -82.477 
ATOM   2740  N7   DA A 133      95.133  83.127 -81.876 
ATOM   2741  C5   DA A 133      95.564  82.095 -82.698 
ATOM   2742  C6   DA A 133      96.645  81.203 -82.612 
ATOM   2743  N6   DA A 133      97.532  81.210 -81.606 
ATOM   2744  N1   DA A 133      96.783  80.299 -83.600 
ATOM   2745  C2   DA A 133      95.900  80.297 -84.597 
ATOM   2746  N3   DA A 133      94.857  81.076 -84.783 
ATOM   2747  C4   DA A 133      94.741  81.971 -83.781 
ATOM   2748  P    DT A 134      88.636  82.829 -85.943 
ATOM   2749  OP1  DT A 134      87.980  83.701 -86.943 
ATOM   2750  OP2  DT A 134      88.096  82.899 -84.567 
ATOM   2751  O5'  DT A 134      88.612  81.312 -86.452 
ATOM   2752  C5'  DT A 134      89.663  80.852 -87.323 
ATOM   2753  C4'  DT A 134      90.136  79.481 -86.882 
ATOM   2754  O4'  DT A 134      91.196  79.552 -85.885 
ATOM   2755  C3'  DT A 134      89.078  78.588 -86.233 
ATOM   2756  O3'  DT A 134      89.303  77.242 -86.632 
ATOM   2757  C2'  DT A 134      89.346  78.702 -84.731 
ATOM   2758  C1'  DT A 134      90.868  78.672 -84.821 
ATOM   2759  N1   DT A 134      91.550  79.162 -83.590 
ATOM   2760  C2   DT A 134      92.736  78.559 -83.250 
ATOM   2761  O2   DT A 134      93.235  77.660 -83.904 
ATOM   2762  N3   DT A 134      93.338  79.039 -82.102 
ATOM   2763  C4   DT A 134      92.863  80.048 -81.289 
ATOM   2764  O4   DT A 134      93.492  80.392 -80.286 
ATOM   2765  C5   DT A 134      91.613  80.619 -81.728 
ATOM   2766  C7   DT A 134      91.025  81.724 -80.900 
ATOM   2767  C6   DT A 134      91.005  80.171 -82.840 
ATOM   2768  P    DG A 135      88.045  76.308 -86.957 
ATOM   2769  OP1  DG A 135      87.606  76.537 -88.353 
ATOM   2770  OP2  DG A 135      87.011  76.488 -85.914 
ATOM   2771  O5'  DG A 135      88.691  74.850 -86.828 
ATOM   2772  C5'  DG A 135      90.086  74.676 -87.136 
ATOM   2773  C4'  DG A 135      90.741  73.794 -86.091 
ATOM   2774  O4'  DG A 135      91.241  74.556 -84.955 
ATOM   2775  C3'  DG A 135      89.841  72.734 -85.456 
ATOM   2776  O3'  DG A 135      90.607  71.557 -85.227 
ATOM   2777  C2'  DG A 135      89.443  73.324 -84.104 
ATOM   2778  C1'  DG A 135      90.805  73.921 -83.763 
ATOM   2779  N9   DG A 135      90.756  74.946 -82.685 
ATOM   2780  C8   DG A 135      89.770  75.866 -82.400 
ATOM   2781  N7   DG A 135      90.037  76.634 -81.372 
ATOM   2782  C5   DG A 135      91.288  76.192 -80.943 
ATOM   2783  C6   DG A 135      92.097  76.641 -79.868 
ATOM   2784  O6   DG A 135      91.873  77.536 -79.057 
ATOM   2785  N1   DG A 135      93.293  75.913 -79.788 
ATOM   2786  C2   DG A 135      93.659  74.888 -80.638 
ATOM   2787  N2   DG A 135      94.842  74.321 -80.395 
ATOM   2788  N3   DG A 135      92.899  74.468 -81.648 
ATOM   2789  C4   DG A 135      91.736  75.163 -81.738 
ATOM   2790  P    DT A 136      89.933  70.129 -85.492 
ATOM   2791  OP1  DT A 136      90.036  69.790 -86.929 
ATOM   2792  OP2  DT A 136      88.570  70.110 -84.917 
ATOM   2793  O5'  DT A 136      90.888  69.167 -84.641 
ATOM   2794  C5'  DT A 136      92.271  69.528 -84.472 
ATOM   2795  C4'  DT A 136      92.694  69.302 -83.034 
ATOM   2796  O4'  DT A 136      92.442  70.464 -82.192 
ATOM   2797  C3'  DT A 136      91.988  68.159 -82.305 
ATOM   2798  O3'  DT A 136      92.921  67.517 -81.443 
ATOM   2799  C2'  DT A 136      90.926  68.845 -81.446 
ATOM   2800  C1'  DT A 136      91.786  70.028 -81.011 
ATOM   2801  N1   DT A 136      91.003  71.172 -80.468 
ATOM   2802  C2   DT A 136      91.577  71.898 -79.453 
ATOM   2803  O2   DT A 136      92.678  71.642 -78.996 
ATOM   2804  N3   DT A 136      90.821  72.950 -78.974 
ATOM   2805  C4   DT A 136      89.569  73.327 -79.416 
ATOM   2806  O4   DT A 136      88.988  74.288 -78.910 
ATOM   2807  C5   DT A 136      89.049  72.504 -80.484 
ATOM   2808  C7   DT A 136      87.691  72.845 -81.024 
ATOM   2809  C6   DT A 136      89.763  71.475 -80.968 
ATOM   2810  P    DC A 137      92.879  65.924 -81.305 
ATOM   2811  OP1  DC A 137      93.642  65.309 -82.415 
ATOM   2812  OP2  DC A 137      91.477  65.475 -81.155 
ATOM   2813  O5'  DC A 137      93.662  65.705 -79.927 
ATOM   2814  C5'  DC A 137      94.682  66.648 -79.547 
ATOM   2815  C4'  DC A 137      94.547  66.993 -78.078 
ATOM   2816  O4'  DC A 137      93.640  68.110 -77.851 
ATOM   2817  C3'  DC A 137      93.997  65.884 -77.181 
ATOM   2818  O3'  DC A 137      94.659  65.938 -75.924 
ATOM   2819  C2'  DC A 137      92.527  66.248 -76.972 
ATOM   2820  C1'  DC A 137      92.738  67.751 -76.815 
ATOM   2821  N1   DC A 137      91.494  68.551 -76.988 
ATOM   2822  C2   DC A 137      91.348  69.701 -76.215 
ATOM   2823  O2   DC A 137      92.250  70.007 -75.427 
ATOM   2824  N3   DC A 137      90.221  70.444 -76.357 
ATOM   2825  C4   DC A 137      89.268  70.078 -77.223 
ATOM   2826  N4   DC A 137      88.186  70.836 -77.325 
ATOM   2827  C5   DC A 137      89.397  68.899 -78.026 
ATOM   2828  C6   DC A 137      90.531  68.170 -77.869 
ATOM   2829  P    DA A 138      95.057  64.568 -75.197 
ATOM   2830  OP1  DA A 138      96.346  64.078 -75.734 
ATOM   2831  OP2  DA A 138      93.922  63.622 -75.266 
ATOM   2832  O5'  DA A 138      95.256  65.059 -73.686 
ATOM   2833  C5'  DA A 138      95.699  66.407 -73.442 
ATOM   2834  C4'  DA A 138      94.893  67.022 -72.314 
ATOM   2835  O4'  DA A 138      93.676  67.666 -72.788 
ATOM   2836  C3'  DA A 138      94.402  66.050 -71.242 
ATOM   2837  O3'  DA A 138      94.459  66.695 -69.975 
ATOM   2838  C2'  DA A 138      92.936  65.796 -71.592 
ATOM   2839  C1'  DA A 138      92.595  67.232 -71.977 
ATOM   2840  N9   DA A 138      91.342  67.358 -72.772 
ATOM   2841  C8   DA A 138      90.833  66.492 -73.697 
ATOM   2842  N7   DA A 138      89.712  66.882 -74.222 
ATOM   2843  C5   DA A 138      89.458  68.097 -73.600 
ATOM   2844  C6   DA A 138      88.409  69.023 -73.724 
ATOM   2845  N6   DA A 138      87.372  68.859 -74.557 
ATOM   2846  N1   DA A 138      88.465  70.128 -72.957 
ATOM   2847  C2   DA A 138      89.498  70.285 -72.132 
ATOM   2848  N3   DA A 138      90.529  69.495 -71.931 
ATOM   2849  C4   DA A 138      90.449  68.397 -72.710 
ATOM   2850  P    DC A 139      94.936  65.855 -68.698 
ATOM   2851  OP1  DC A 139      96.414  65.838 -68.638 
ATOM   2852  OP2  DC A 139      94.270  64.533 -68.698 
ATOM   2853  O5'  DC A 139      94.358  66.747 -67.501 
ATOM   2854  C5'  DC A 139      94.231  68.169 -67.689 
ATOM   2855  C4'  DC A 139      92.899  68.646 -67.146 
ATOM   2856  O4'  DC A 139      91.837  68.572 -68.139 
ATOM   2857  C3'  DC A 139      92.347  67.863 -65.955 
ATOM   2858  O3'  DC A 139      91.697  68.768 -65.071 
ATOM   2859  C2'  DC A 139      91.294  66.933 -66.558 
ATOM   2860  C1'  DC A 139      90.712  67.941 -67.545 
ATOM   2861  N1   DC A 139      89.904  67.319 -68.630 
ATOM   2862  C2   DC A 139      88.799  68.024 -69.102 
ATOM   2863  O2   DC A 139      88.538  69.126 -68.606 
ATOM   2864  N3   DC A 139      88.048  67.473 -70.091 
ATOM   2865  C4   DC A 139      88.364  66.277 -70.601 
ATOM   2866  N4   DC A 139      87.601  65.782 -71.564 
ATOM   2867  C5   DC A 139      89.496  65.536 -70.129 
ATOM   2868  C6   DC A 139      90.234  66.102 -69.141 
ATOM   2869  P    DC A 140      91.859  68.562 -63.492 
ATOM   2870  OP1  DC A 140      93.120  69.189 -63.037 
ATOM   2871  OP2  DC A 140      91.689  67.131 -63.159 
ATOM   2872  O5'  DC A 140      90.611  69.396 -62.935 
ATOM   2873  C5'  DC A 140      90.141  70.532 -63.683 
ATOM   2874  C4'  DC A 140      88.626  70.520 -63.745 
ATOM   2875  O4'  DC A 140      88.123  69.754 -64.878 
ATOM   2876  C3'  DC A 140      87.916  69.906 -62.540 
ATOM   2877  O3'  DC A 140      86.726  70.640 -62.283 
ATOM   2878  C2'  DC A 140      87.529  68.498 -62.994 
ATOM   2879  C1'  DC A 140      87.108  68.879 -64.410 
ATOM   2880  N1   DC A 140      87.029  67.721 -65.344 
ATOM   2881  C2   DC A 140      86.044  67.747 -66.329 
ATOM   2882  O2   DC A 140      85.285  68.721 -66.387 
ATOM   2883  N3   DC A 140      85.955  66.701 -67.190 
ATOM   2884  C4   DC A 140      86.798  65.665 -67.094 
ATOM   2885  N4   DC A 140      86.671  64.669 -67.956 
ATOM   2886  C5   DC A 140      87.818  65.618 -66.088 
ATOM   2887  C6   DC A 140      87.890  66.674 -65.237 
ATOM   2888  P    DC A 141      86.304  70.928 -60.765 
ATOM   2889  OP1  DC A 141      87.022  72.123 -60.269 
ATOM   2890  OP2  DC A 141      86.462  69.695 -59.964 
ATOM   2891  O5'  DC A 141      84.748  71.266 -60.930 
ATOM   2892  C5'  DC A 141      84.289  71.866 -62.155 
ATOM   2893  C4'  DC A 141      83.007  71.198 -62.611 
ATOM   2894  O4'  DC A 141      83.255  70.033 -63.449 
ATOM   2895  C3'  DC A 141      82.102  70.666 -61.500 
ATOM   2896  O3'  DC A 141      80.745  70.867 -61.875 
ATOM   2897  C2'  DC A 141      82.378  69.164 -61.461 
ATOM   2898  C1'  DC A 141      82.458  68.960 -62.971 
ATOM   2899  N1   DC A 141      83.115  67.684 -63.369 
ATOM   2900  C2   DC A 141      82.646  67.040 -64.511 
ATOM   2901  O2   DC A 141      81.713  67.550 -65.142 
ATOM   2902  N3   DC A 141      83.231  65.875 -64.890 
ATOM   2903  C4   DC A 141      84.240  65.355 -64.179 
ATOM   2904  N4   DC A 141      84.777  64.217 -64.590 
ATOM   2905  C5   DC A 141      84.737  66.000 -63.001 
ATOM   2906  C6   DC A 141      84.139  67.163 -62.638 
ATOM   2907  P    DC A 142      79.689  71.321 -60.761 
ATOM   2908  OP1  DC A 142      79.748  72.790 -60.592 
ATOM   2909  OP2  DC A 142      79.887  70.518 -59.534 
ATOM   2910  O5'  DC A 142      78.305  70.914 -61.451 
ATOM   2911  C5'  DC A 142      78.210  70.933 -62.888 
ATOM   2912  C4'  DC A 142      77.485  69.693 -63.376 
ATOM   2913  O4'  DC A 142      78.389  68.573 -63.599 
ATOM   2914  C3'  DC A 142      76.425  69.128 -62.432 
ATOM   2915  O3'  DC A 142      75.337  68.633 -63.204 
ATOM   2916  C2'  DC A 142      77.109  67.948 -61.743 
ATOM   2917  C1'  DC A 142      77.840  67.423 -62.975 
ATOM   2918  N1   DC A 142      78.957  66.491 -62.657 
ATOM   2919  C2   DC A 142      79.200  65.444 -63.543 
ATOM   2920  O2   DC A 142      78.486  65.334 -64.546 
ATOM   2921  N3   DC A 142      80.214  64.582 -63.271 
ATOM   2922  C4   DC A 142      80.965  64.737 -62.172 
ATOM   2923  N4   DC A 142      81.941  63.870 -61.952 
ATOM   2924  C5   DC A 142      80.730  65.806 -61.249 
ATOM   2925  C6   DC A 142      79.712  66.656 -61.538 
ATOM   2926  P    DA A 143      73.844  68.862 -62.678 
ATOM   2927  OP1  DA A 143      73.377  70.208 -63.080 
ATOM   2928  OP2  DA A 143      73.775  68.557 -61.232 
ATOM   2929  O5'  DA A 143      73.044  67.747 -63.501 
ATOM   2930  C5'  DA A 143      73.526  67.360 -64.802 
ATOM   2931  C4'  DA A 143      73.472  65.852 -64.947 
ATOM   2932  O4'  DA A 143      74.685  65.205 -64.470 
ATOM   2933  C3'  DA A 143      72.353  65.149 -64.179 
ATOM   2934  O3'  DA A 143      71.870  64.063 -64.960 
ATOM   2935  C2'  DA A 143      73.033  64.586 -62.932 
ATOM   2936  C1'  DA A 143      74.314  64.129 -63.621 
ATOM   2937  N9   DA A 143      75.441  63.871 -62.681 
ATOM   2938  C8   DA A 143      75.743  64.521 -61.519 
ATOM   2939  N7   DA A 143      76.795  64.060 -60.918 
ATOM   2940  C5   DA A 143      77.226  63.029 -61.740 
ATOM   2941  C6   DA A 143      78.307  62.137 -61.653 
ATOM   2942  N6   DA A 143      79.194  62.144 -60.648 
ATOM   2943  N1   DA A 143      78.445  61.233 -62.642 
ATOM   2944  C2   DA A 143      77.562  61.231 -63.639 
ATOM   2945  N3   DA A 143      76.518  62.010 -63.825 
ATOM   2946  C4   DA A 143      76.402  62.905 -62.822 
ATOM   2947  P    DG A 144      70.298  63.763 -64.984 
ATOM   2948  OP1  DG A 144      69.642  64.634 -65.984 
ATOM   2949  OP2  DG A 144      69.758  63.833 -63.608 
ATOM   2950  O5'  DG A 144      70.274  62.246 -65.494 
ATOM   2951  C5'  DG A 144      71.325  61.786 -66.364 
ATOM   2952  C4'  DG A 144      71.798  60.415 -65.924 
ATOM   2953  O4'  DG A 144      72.858  60.485 -64.927 
ATOM   2954  C3'  DG A 144      70.740  59.522 -65.275 
ATOM   2955  O3'  DG A 144      70.965  58.175 -65.673 
ATOM   2956  C2'  DG A 144      71.007  59.636 -63.773 
ATOM   2957  C1'  DG A 144      72.530  59.606 -63.862 
ATOM   2958  N9   DG A 144      73.212  60.096 -62.632 
ATOM   2959  C8   DG A 144      72.824  61.089 -61.757 
ATOM   2960  N7   DG A 144      73.655  61.277 -60.762 
ATOM   2961  C5   DG A 144      74.665  60.344 -60.992 
ATOM   2962  C6   DG A 144      75.843  60.071 -60.249 
ATOM   2963  O6   DG A 144      76.245  60.605 -59.220 
ATOM   2964  N1   DG A 144      76.591  59.042 -60.837 
ATOM   2965  C2   DG A 144      76.246  58.365 -61.991 
ATOM   2966  N2   DG A 144      77.095  57.415 -62.390 
ATOM   2967  N3   DG A 144      75.141  58.623 -62.687 
ATOM   2968  C4   DG A 144      74.403  59.618 -62.130 
ATOM   2969  P    DA A 145      69.707  57.242 -65.999 
ATOM   2970  OP1  DA A 145      69.267  57.471 -67.394 
ATOM   2971  OP2  DA A 145      68.673  57.421 -64.956 
ATOM   2972  O5'  DA A 145      70.352  55.784 -65.870 
ATOM   2973  C5'  DA A 145      71.748  55.609 -66.177 
ATOM   2974  C4'  DA A 145      72.403  54.728 -65.133 
ATOM   2975  O4'  DA A 145      72.903  55.490 -63.997 
ATOM   2976  C3'  DA A 145      71.503  53.668 -64.498 
ATOM   2977  O3'  DA A 145      72.269  52.491 -64.269 
ATOM   2978  C2'  DA A 145      71.105  54.258 -63.146 
ATOM   2979  C1'  DA A 145      72.467  54.855 -62.805 
ATOM   2980  N9   DA A 145      72.418  55.880 -61.726 
ATOM   2981  C8   DA A 145      71.431  56.786 -61.459 
ATOM   2982  N7   DA A 145      71.682  57.551 -60.443 
ATOM   2983  C5   DA A 145      72.927  57.125 -60.002 
ATOM   2984  C6   DA A 145      73.753  57.545 -58.946 
ATOM   2985  N6   DA A 145      73.430  58.536 -58.103 
ATOM   2986  N1   DA A 145      74.926  56.906 -58.787 
ATOM   2987  C2   DA A 145      75.242  55.923 -59.628 
ATOM   2988  N3   DA A 145      74.556  55.446 -60.644 
ATOM   2989  C4   DA A 145      73.386  56.102 -60.781 
ATOM   2990  P    DG A 146      71.594  51.063 -64.533 
ATOM   2991  OP1  DG A 146      71.698  50.724 -65.970 
ATOM   2992  OP2  DG A 146      70.232  51.044 -63.958 
ATOM   2993  O5'  DG A 146      72.550  50.101 -63.682 
ATOM   2994  C5'  DG A 146      73.932  50.462 -63.514 
ATOM   2995  C4'  DG A 146      74.356  50.236 -62.075 
ATOM   2996  O4'  DG A 146      74.104  51.398 -61.234 
ATOM   2997  C3'  DG A 146      73.650  49.093 -61.346 
ATOM   2998  O3'  DG A 146      74.582  48.451 -60.485 
ATOM   2999  C2'  DG A 146      72.587  49.779 -60.488 
ATOM   3000  C1'  DG A 146      73.448  50.962 -60.053 
ATOM   3001  N9   DG A 146      72.664  52.106 -59.510 
ATOM   3002  C8   DG A 146      71.417  52.559 -59.878 
ATOM   3003  N7   DG A 146      71.004  53.600 -59.195 
ATOM   3004  C5   DG A 146      72.052  53.853 -58.312 
ATOM   3005  C6   DG A 146      72.189  54.858 -57.319 
ATOM   3006  O6   DG A 146      71.399  55.746 -57.010 
ATOM   3007  N1   DG A 146      73.415  54.752 -56.648 
ATOM   3008  C2   DG A 146      74.383  53.800 -56.904 
ATOM   3009  N2   DG A 146      75.485  53.870 -56.154 
ATOM   3010  N3   DG A 146      74.255  52.858 -57.836 
ATOM   3011  C4   DG A 146      73.070  52.947 -58.496 
ATOM   3012  P    DA A 147      74.540  46.857 -60.346 
ATOM   3013  OP1  DA A 147      75.304  46.243 -61.457 
ATOM   3014  OP2  DA A 147      73.139  46.409 -60.197 
ATOM   3015  O5'  DA A 147      75.324  46.639 -58.969 
ATOM   3016  C5'  DA A 147      76.344  47.582 -58.589 
ATOM   3017  C4'  DA A 147      76.209  47.927 -57.119 
ATOM   3018  O4'  DA A 147      75.302  49.044 -56.893 
ATOM   3019  C3'  DA A 147      75.659  46.818 -56.223 
ATOM   3020  O3'  DA A 147      76.321  46.872 -54.965 
ATOM   3021  C2'  DA A 147      74.189  47.182 -56.014 
ATOM   3022  C1'  DA A 147      74.400  48.685 -55.857 
ATOM   3023  N9   DA A 147      73.156  49.485 -56.029 
ATOM   3024  C8   DA A 147      72.101  49.245 -56.863 
ATOM   3025  N7   DA A 147      71.157  50.131 -56.783 
ATOM   3026  C5   DA A 147      71.618  51.026 -55.827 
ATOM   3027  C6   DA A 147      71.068  52.200 -55.287 
ATOM   3028  N6   DA A 147      69.878  52.697 -55.653 
ATOM   3029  N1   DA A 147      71.790  52.848 -54.354 
ATOM   3030  C2   DA A 147      72.972  52.350 -53.994 
ATOM   3031  N3   DA A 147      73.583  51.268 -54.426 
ATOM   3032  C4   DA A 147      72.840  50.638 -55.360 
ATOM   3033  P    DG A 148      76.719  45.502 -54.238 
ATOM   3034  OP1  DG A 148      78.008  45.012 -54.776 
ATOM   3035  OP2  DG A 148      75.584  44.556 -54.308 
ATOM   3036  O5'  DG A 148      76.918  45.992 -52.728 
ATOM   3037  C5'  DG A 148      77.361  47.341 -52.484 
ATOM   3038  C4'  DG A 148      76.555  47.955 -51.356 
ATOM   3039  O4'  DG A 148      75.338  48.600 -51.830 
ATOM   3040  C3'  DG A 148      76.064  46.984 -50.283 
ATOM   3041  O3'  DG A 148      76.121  47.629 -49.017 
ATOM   3042  C2'  DG A 148      74.597  46.730 -50.633 
ATOM   3043  C1'  DG A 148      74.257  48.166 -51.019 
ATOM   3044  N9   DG A 148      73.003  48.291 -51.813 
ATOM   3045  C8   DG A 148      72.474  47.429 -52.750 
ATOM   3046  N7   DG A 148      71.343  47.837 -53.272 
ATOM   3047  C5   DG A 148      71.105  49.055 -52.637 
ATOM   3048  C6   DG A 148      70.030  49.968 -52.787 
ATOM   3049  O6   DG A 148      69.050  49.890 -53.523 
ATOM   3050  N1   DG A 148      70.182  51.081 -51.948 
ATOM   3051  C2   DG A 148      71.235  51.284 -51.078 
ATOM   3052  N2   DG A 148      71.197  52.411 -50.363 
ATOM   3053  N3   DG A 148      72.244  50.426 -50.938 
ATOM   3054  C4   DG A 148      72.111  49.341 -51.745 
ATOM   3055  P    DA A 149      76.597  46.789 -47.739 
ATOM   3056  OP1  DA A 149      78.076  46.772 -47.680 
ATOM   3057  OP2  DA A 149      75.932  45.467 -47.739 
ATOM   3058  O5'  DA A 149      76.020  47.680 -46.543 
ATOM   3059  C5'  DA A 149      75.893  49.102 -46.730 
ATOM   3060  C4'  DA A 149      74.561  49.580 -46.188 
ATOM   3061  O4'  DA A 149      73.499  49.506 -47.180 
ATOM   3062  C3'  DA A 149      74.009  48.797 -44.997 
ATOM   3063  O3'  DA A 149      73.359  49.702 -44.113 
ATOM   3064  C2'  DA A 149      72.956  47.867 -45.600 
ATOM   3065  C1'  DA A 149      72.374  48.875 -46.587 
ATOM   3066  N9   DA A 149      71.565  48.253 -47.672 
ATOM   3067  C8   DA A 149      71.757  47.051 -48.290 
ATOM   3068  N7   DA A 149      70.877  46.783 -49.204 
ATOM   3069  C5   DA A 149      70.038  47.889 -49.193 
ATOM   3070  C6   DA A 149      68.895  48.219 -49.940 
ATOM   3071  N6   DA A 149      68.378  47.427 -50.890 
ATOM   3072  N1   DA A 149      68.301  49.398 -49.675 
ATOM   3073  C2   DA A 149      68.819  50.181 -48.731 
ATOM   3074  N3   DA A 149      69.875  49.980 -47.973 
ATOM   3075  C4   DA A 149      70.451  48.794 -48.257 
ATOM   3076  P    DG A 150      73.521  49.496 -42.533 
ATOM   3077  OP1  DG A 150      74.782  50.123 -42.079 
ATOM   3078  OP2  DG A 150      73.350  48.065 -42.200 
ATOM   3079  O5'  DG A 150      72.273  50.329 -41.977 
ATOM   3080  C5'  DG A 150      71.802  51.466 -42.725 
ATOM   3081  C4'  DG A 150      70.288  51.454 -42.787 
ATOM   3082  O4'  DG A 150      69.785  50.688 -43.919 
ATOM   3083  C3'  DG A 150      69.577  50.840 -41.581 
ATOM   3084  O3'  DG A 150      68.387  51.574 -41.325 
ATOM   3085  C2'  DG A 150      69.191  49.432 -42.036 
ATOM   3086  C1'  DG A 150      68.770  49.813 -43.452 
ATOM   3087  N9   DG A 150      68.691  48.655 -44.386 
ATOM   3088  C8   DG A 150      69.467  47.518 -44.431 
ATOM   3089  N7   DG A 150      69.135  46.682 -45.385 
ATOM   3090  C5   DG A 150      68.063  47.310 -46.016 
ATOM   3091  C6   DG A 150      67.281  46.889 -47.123 
ATOM   3092  O6   DG A 150      67.375  45.860 -47.785 
ATOM   3093  N1   DG A 150      66.291  47.831 -47.438 
ATOM   3094  C2   DG A 150      66.085  49.023 -46.771 
ATOM   3095  N2   DG A 150      65.088  49.785 -47.227 
ATOM   3096  N3   DG A 150      66.820  49.417 -45.733 
ATOM   3097  C4   DG A 150      67.784  48.514 -45.414 
ATOM   3098  P    DT A 151      67.965  51.862 -39.807 
ATOM   3099  OP1  DT A 151      68.684  53.057 -39.310 
ATOM   3100  OP2  DT A 151      68.124  50.629 -39.006 
ATOM   3101  O5'  DT A 151      66.409  52.199 -39.971 
ATOM   3102  C5'  DT A 151      65.950  52.800 -41.197 
ATOM   3103  C4'  DT A 151      64.668  52.132 -41.653 
ATOM   3104  O4'  DT A 151      64.917  50.967 -42.490 
ATOM   3105  C3'  DT A 151      63.764  51.600 -40.541 
ATOM   3106  O3'  DT A 151      62.406  51.801 -40.917 
ATOM   3107  C2'  DT A 151      64.039  50.098 -40.503 
ATOM   3108  C1'  DT A 151      64.120  49.894 -42.012 
ATOM   3109  N1   DT A 151      64.777  48.617 -42.410 
ATOM   3110  C2   DT A 151      64.303  47.995 -43.539 
ATOM   3111  O2   DT A 151      63.387  48.442 -44.208 
ATOM   3112  N3   DT A 151      64.935  46.814 -43.877 
ATOM   3113  C4   DT A 151      65.977  46.220 -43.195 
ATOM   3114  O4   DT A 151      66.463  45.160 -43.594 
ATOM   3115  C5   DT A 151      66.406  46.947 -42.023 
ATOM   3116  C7   DT A 151      67.535  46.369 -41.222 
ATOM   3117  C6   DT A 151      65.808  48.097 -41.672 
ATOM   3118  P    DT A 152      61.351  52.255 -39.802 
ATOM   3119  OP1  DT A 152      61.410  53.724 -39.633 
ATOM   3120  OP2  DT A 152      61.549  51.452 -38.576 
ATOM   3121  O5'  DT A 152      59.967  51.848 -40.493 
ATOM   3122  C5'  DT A 152      59.872  51.867 -41.930 
ATOM   3123  C4'  DT A 152      59.147  50.627 -42.418 
ATOM   3124  O4'  DT A 152      60.051  49.507 -42.641 
ATOM   3125  C3'  DT A 152      58.087  50.062 -41.474 
ATOM   3126  O3'  DT A 152      56.999  49.566 -42.246 
ATOM   3127  C2'  DT A 152      58.770  48.882 -40.784 
ATOM   3128  C1'  DT A 152      59.501  48.357 -42.016 
ATOM   3129  N1   DT A 152      60.619  47.425 -41.699 
ATOM   3130  C2   DT A 152      60.846  46.397 -42.583 
ATOM   3131  O2   DT A 152      60.181  46.230 -43.590 
ATOM   3132  N3   DT A 152      61.889  45.553 -42.254 
ATOM   3133  C4   DT A 152      62.702  45.650 -41.144 
ATOM   3134  O4   DT A 152      63.607  44.832 -40.956 
ATOM   3135  C5   DT A 152      62.386  46.759 -40.277 
ATOM   3136  C7   DT A 152      63.223  46.937 -39.044 
ATOM   3137  C6   DT A 152      61.377  47.595 -40.571 
ATOM   3138  P    DC A 153      55.505  49.796 -41.719 
ATOM   3139  OP1  DC A 153      55.039  51.142 -42.122 
ATOM   3140  OP2  DC A 153      55.436  49.491 -40.273 
ATOM   3141  O5'  DC A 153      54.706  48.681 -42.542 
ATOM   3142  C5'  DC A 153      55.187  48.294 -43.844 
ATOM   3143  C4'  DC A 153      55.134  46.786 -43.989 
ATOM   3144  O4'  DC A 153      56.347  46.139 -43.511 
ATOM   3145  C3'  DC A 153      54.015  46.083 -43.221 
ATOM   3146  O3'  DC A 153      53.532  44.997 -44.002 
ATOM   3147  C2'  DC A 153      54.695  45.520 -41.974 
ATOM   3148  C1'  DC A 153      55.976  45.063 -42.663 
ATOM   3149  N1   DC A 153      57.103  44.805 -41.723 
ATOM   3150  C2   DC A 153      57.985  43.774 -42.035 
ATOM   3151  O2   DC A 153      57.800  43.122 -43.070 
ATOM   3152  N3   DC A 153      59.019  43.522 -41.191 
ATOM   3153  C4   DC A 153      59.186  44.251 -40.081 
ATOM   3154  N4   DC A 153      60.209  43.968 -39.289 
ATOM   3155  C5   DC A 153      58.289  45.316 -39.741 
ATOM   3156  C6   DC A 153      57.263  45.551 -40.597 
ATOM   3157  P    DC A 154      51.960  44.696 -44.026 
ATOM   3158  OP1  DC A 154      51.304  45.568 -45.026 
ATOM   3159  OP2  DC A 154      51.420  44.767 -42.650 
ATOM   3160  O5'  DC A 154      51.936  43.180 -44.536 
ATOM   3161  C5'  DC A 154      52.986  42.719 -45.406 
ATOM   3162  C4'  DC A 154      53.459  41.349 -44.965 
ATOM   3163  O4'  DC A 154      54.519  41.419 -43.969 
ATOM   3164  C3'  DC A 154      52.402  40.456 -44.316 
ATOM   3165  O3'  DC A 154      52.627  39.109 -44.715 
ATOM   3166  C2'  DC A 154      52.669  40.570 -42.815 
ATOM   3167  C1'  DC A 154      54.192  40.540 -42.904 
ATOM   3168  N1   DC A 154      54.873  41.030 -41.673 
ATOM   3169  C2   DC A 154      56.077  40.428 -41.314 
ATOM   3170  O2   DC A 154      56.525  39.522 -42.025 
ATOM   3171  N3   DC A 154      56.713  40.861 -40.195 
ATOM   3172  C4   DC A 154      56.194  41.846 -39.452 
ATOM   3173  N4   DC A 154      56.852  42.232 -38.370 
ATOM   3174  C5   DC A 154      54.957  42.478 -39.804 
ATOM   3175  C6   DC A 154      54.336  42.031 -40.925 
ATOM   3176  P    DA A 155      51.368  38.176 -45.040 
ATOM   3177  OP1  DA A 155      50.929  38.404 -46.436 
ATOM   3178  OP2  DA A 155      50.335  38.355 -43.997 
ATOM   3179  O5'  DA A 155      52.014  36.718 -44.911 
ATOM   3180  C5'  DA A 155      53.410  36.543 -45.219 
ATOM   3181  C4'  DA A 155      54.065  35.662 -44.175 
ATOM   3182  O4'  DA A 155      54.565  36.424 -43.039 
ATOM   3183  C3'  DA A 155      53.165  34.602 -43.540 
ATOM   3184  O3'  DA A 155      53.931  33.424 -43.311 
ATOM   3185  C2'  DA A 155      52.766  35.192 -42.187 
ATOM   3186  C1'  DA A 155      54.129  35.789 -41.846 
ATOM   3187  N9   DA A 155      54.080  36.814 -40.768 
ATOM   3188  C8   DA A 155      53.092  37.720 -40.501 
ATOM   3189  N7   DA A 155      53.344  38.485 -39.485 
ATOM   3190  C5   DA A 155      54.589  38.059 -39.044 
ATOM   3191  C6   DA A 155      55.415  38.479 -37.988 
ATOM   3192  N6   DA A 155      55.092  39.470 -37.145 
ATOM   3193  N1   DA A 155      56.588  37.840 -37.829 
ATOM   3194  C2   DA A 155      56.904  36.857 -38.669 
ATOM   3195  N3   DA A 155      56.218  36.380 -39.686 
ATOM   3196  C4   DA A 155      55.048  37.036 -39.822 
ATOM   3197  P    DA A 156      53.256  31.997 -43.575 
ATOM   3198  OP1  DA A 156      53.360  31.658 -45.012 
ATOM   3199  OP2  DA A 156      51.893  31.978 -43.000 
ATOM   3200  O5'  DA A 156      54.211  31.035 -42.724 
ATOM   3201  C5'  DA A 156      55.594  31.396 -42.555 
ATOM   3202  C4'  DA A 156      56.018  31.170 -41.117 
ATOM   3203  O4'  DA A 156      55.766  32.331 -40.275 
ATOM   3204  C3'  DA A 156      55.312  30.027 -40.388 
ATOM   3205  O3'  DA A 156      56.244  29.385 -39.527 
ATOM   3206  C2'  DA A 156      54.249  30.713 -39.529 
ATOM   3207  C1'  DA A 156      55.110  31.896 -39.095 
ATOM   3208  N9   DA A 156      54.326  33.040 -38.551 
ATOM   3209  C8   DA A 156      53.089  33.475 -38.930 
ATOM   3210  N7   DA A 156      52.668  34.505 -38.262 
ATOM   3211  C5   DA A 156      53.702  34.773 -37.375 
ATOM   3212  C6   DA A 156      53.869  35.754 -36.384 
ATOM   3213  N6   DA A 156      52.952  36.692 -36.109 
ATOM   3214  N1   DA A 156      55.018  35.736 -35.682 
ATOM   3215  C2   DA A 156      55.926  34.801 -35.960 
ATOM   3216  N3   DA A 156      55.880  33.840 -36.856 
ATOM   3217  C4   DA A 156      54.721  33.880 -37.544 
ATOM   3218  P    DC A 157      56.202  27.791 -39.388 
ATOM   3219  OP1  DC A 157      56.965  27.177 -40.498 
ATOM   3220  OP2  DC A 157      54.800  27.343 -39.238 
ATOM   3221  O5'  DC A 157      56.986  27.573 -38.010 
ATOM   3222  C5'  DC A 157      58.005  28.516 -37.631 
ATOM   3223  C4'  DC A 157      57.871  28.861 -36.161 
ATOM   3224  O4'  DC A 157      56.963  29.978 -35.934 
ATOM   3225  C3'  DC A 157      57.321  27.752 -35.265 
ATOM   3226  O3'  DC A 157      57.982  27.806 -34.007 
ATOM   3227  C2'  DC A 157      55.851  28.116 -35.055 
ATOM   3228  C1'  DC A 157      56.062  29.618 -34.899 
ATOM   3229  N1   DC A 157      54.817  30.419 -35.071 
ATOM   3230  C2   DC A 157      54.672  31.569 -34.298 
ATOM   3231  O2   DC A 157      55.574  31.875 -33.510 
ATOM   3232  N3   DC A 157      53.545  32.311 -34.440 
ATOM   3233  C4   DC A 157      52.591  31.946 -35.306 
ATOM   3234  N4   DC A 157      51.510  32.704 -35.408 
ATOM   3235  C5   DC A 157      52.720  30.767 -36.109 
ATOM   3236  C6   DC A 157      53.854  30.038 -35.953 
ATOM   3237  P    DA A 158      58.381  26.436 -33.280 
ATOM   3238  OP1  DA A 158      59.670  25.945 -33.817 
ATOM   3239  OP2  DA A 158      57.246  25.490 -33.349 
ATOM   3240  O5'  DA A 158      58.579  26.926 -31.769 
ATOM   3241  C5'  DA A 158      59.023  28.275 -31.525 
ATOM   3242  C4'  DA A 158      58.217  28.889 -30.398 
ATOM   3243  O4'  DA A 158      57.000  29.534 -30.872 
ATOM   3244  C3'  DA A 158      57.726  27.918 -29.325 
ATOM   3245  O3'  DA A 158      57.783  28.562 -28.058 
ATOM   3246  C2'  DA A 158      56.259  27.664 -29.675 
ATOM   3247  C1'  DA A 158      55.918  29.100 -30.061 
ATOM   3248  N9   DA A 158      54.665  29.225 -30.855 
ATOM   3249  C8   DA A 158      54.156  28.360 -31.780 
ATOM   3250  N7   DA A 158      53.036  28.750 -32.305 
ATOM   3251  C5   DA A 158      52.782  29.965 -31.684 
ATOM   3252  C6   DA A 158      51.733  30.891 -31.807 
ATOM   3253  N6   DA A 158      50.695  30.727 -32.640 
ATOM   3254  N1   DA A 158      51.789  31.996 -31.040 
ATOM   3255  C2   DA A 158      52.822  32.153 -30.215 
ATOM   3256  N3   DA A 158      53.853  31.363 -30.014 
ATOM   3257  C4   DA A 158      53.773  30.264 -30.794 
ATOM   3258  P    DC A 159      58.259  27.723 -26.781 
ATOM   3259  OP1  DC A 159      59.738  27.706 -26.721 
ATOM   3260  OP2  DC A 159      57.594  26.401 -26.781 
ATOM   3261  O5'  DC A 159      57.682  28.614 -25.584 
ATOM   3262  C5'  DC A 159      57.555  30.036 -25.772 
ATOM   3263  C4'  DC A 159      56.223  30.514 -25.229 
ATOM   3264  O4'  DC A 159      55.160  30.439 -26.222 
ATOM   3265  C3'  DC A 159      55.670  29.731 -24.039 
ATOM   3266  O3'  DC A 159      55.020  30.636 -23.154 
ATOM   3267  C2'  DC A 159      54.618  28.801 -24.641 
ATOM   3268  C1'  DC A 159      54.036  29.809 -25.628 
ATOM   3269  N1   DC A 159      53.227  29.187 -26.713 
ATOM   3270  C2   DC A 159      52.123  29.891 -27.185 
ATOM   3271  O2   DC A 159      51.862  30.994 -26.690 
ATOM   3272  N3   DC A 159      51.372  29.340 -28.174 
ATOM   3273  C4   DC A 159      51.688  28.144 -28.685 
ATOM   3274  N4   DC A 159      50.925  27.650 -29.647 
ATOM   3275  C5   DC A 159      52.819  27.403 -28.213 
ATOM   3276  C6   DC A 159      53.557  27.970 -27.224 
ATOM   3277  P    DA A 160      55.183  30.430 -21.575 
ATOM   3278  OP1  DA A 160      56.444  31.057 -21.121 
ATOM   3279  OP2  DA A 160      55.012  28.999 -21.242 
ATOM   3280  O5'  DA A 160      53.935  31.263 -21.018 
ATOM   3281  C5'  DA A 160      53.464  32.400 -21.767 
ATOM   3282  C4'  DA A 160      51.950  32.388 -21.829 
ATOM   3283  O4'  DA A 160      51.447  31.622 -22.961 
ATOM   3284  C3'  DA A 160      51.239  31.773 -20.623 
ATOM   3285  O3'  DA A 160      50.049  32.508 -20.366 
ATOM   3286  C2'  DA A 160      50.853  30.366 -21.077 
ATOM   3287  C1'  DA A 160      50.432  30.747 -22.494 
ATOM   3288  N9   DA A 160      50.353  29.589 -23.428 
ATOM   3289  C8   DA A 160      51.132  28.469 -23.457 
ATOM   3290  N7   DA A 160      50.814  27.633 -24.396 
ATOM   3291  C5   DA A 160      49.745  28.242 -25.038 
ATOM   3292  C6   DA A 160      48.952  27.856 -26.131 
ATOM   3293  N6   DA A 160      49.123  26.709 -26.802 
ATOM   3294  N1   DA A 160      47.971  28.696 -26.512 
ATOM   3295  C2   DA A 160      47.806  29.836 -25.842 
ATOM   3296  N3   DA A 160      48.479  30.300 -24.813 
ATOM   3297  C4   DA A 160      49.455  29.440 -24.452 
ATOM   3298  P    DC A 161      49.627  32.796 -18.849 
ATOM   3299  OP1  DC A 161      50.346  33.991 -18.352 
ATOM   3300  OP2  DC A 161      49.786  31.563 -18.047 
ATOM   3301  O5'  DC A 161      48.071  33.133 -19.013 
ATOM   3302  C5'  DC A 161      47.612  33.734 -20.238 
ATOM   3303  C4'  DC A 161      46.330  33.066 -20.694 
ATOM   3304  O4'  DC A 161      46.578  31.901 -21.532 
ATOM   3305  C3'  DC A 161      45.426  32.534 -19.583 
ATOM   3306  O3'  DC A 161      44.068  32.735 -19.958 
ATOM   3307  C2'  DC A 161      45.701  31.031 -19.544 
ATOM   3308  C1'  DC A 161      45.782  30.828 -21.054 
ATOM   3309  N1   DC A 161      46.438  29.551 -21.452 
ATOM   3310  C2   DC A 161      45.969  28.908 -22.594 
ATOM   3311  O2   DC A 161      45.037  29.418 -23.225 
ATOM   3312  N3   DC A 161      46.554  27.743 -22.973 
ATOM   3313  C4   DC A 161      47.563  27.223 -22.262 
ATOM   3314  N4   DC A 161      48.100  26.084 -22.674 
ATOM   3315  C5   DC A 161      48.061  27.868 -21.084 
ATOM   3316  C6   DC A 161      47.463  29.031 -20.721 
ATOM   3317  P    DA A 162      43.013  33.189 -18.844 
ATOM   3318  OP1  DA A 162      43.072  34.658 -18.675 
ATOM   3319  OP2  DA A 162      43.211  32.385 -17.618 
ATOM   3320  O5'  DA A 162      41.629  32.782 -19.535 
ATOM   3321  C5'  DA A 162      41.533  32.801 -20.972 
ATOM   3322  C4'  DA A 162      40.809  31.561 -21.459 
ATOM   3323  O4'  DA A 162      41.713  30.441 -21.682 
ATOM   3324  C3'  DA A 162      39.748  30.996 -20.515 
ATOM   3325  O3'  DA A 162      38.661  30.500 -21.287 
ATOM   3326  C2'  DA A 162      40.432  29.816 -19.826 
ATOM   3327  C1'  DA A 162      41.163  29.291 -21.058 
ATOM   3328  N9   DA A 162      42.280  28.358 -20.741 
ATOM   3329  C8   DA A 162      43.127  28.383 -19.670 
ATOM   3330  N7   DA A 162      44.004  27.427 -19.672 
ATOM   3331  C5   DA A 162      43.720  26.715 -20.830 
ATOM   3332  C6   DA A 162      44.300  25.574 -21.407 
ATOM   3333  N6   DA A 162      45.340  24.920 -20.869 
ATOM   3334  N1   DA A 162      43.773  25.127 -22.562 
ATOM   3335  C2   DA A 162      42.741  25.782 -23.092 
ATOM   3336  N3   DA A 162      42.118  26.851 -22.646 
ATOM   3337  C4   DA A 162      42.665  27.277 -21.490 
ATOM   3338  P    DT A 163      37.167  30.730 -20.761 
ATOM   3339  OP1  DT A 163      36.701  32.076 -21.163 
ATOM   3340  OP2  DT A 163      37.098  30.424 -19.315 
ATOM   3341  O5'  DT A 163      36.368  29.615 -21.584 
ATOM   3342  C5'  DT A 163      36.849  29.228 -22.885 
ATOM   3343  C4'  DT A 163      36.795  27.720 -23.030 
ATOM   3344  O4'  DT A 163      38.009  27.073 -22.553 
ATOM   3345  C3'  DT A 163      35.676  27.017 -22.262 
ATOM   3346  O3'  DT A 163      35.193  25.931 -23.043 
ATOM   3347  C2'  DT A 163      36.357  26.454 -21.015 
ATOM   3348  C1'  DT A 163      37.638  25.997 -21.704 
ATOM   3349  N1   DT A 163      38.765  25.739 -20.765 
ATOM   3350  C2   DT A 163      39.627  24.719 -21.087 
ATOM   3351  O2   DT A 163      39.503  24.036 -22.090 
ATOM   3352  N3   DT A 163      40.658  24.508 -20.192 
ATOM   3353  C4   DT A 163      40.893  25.217 -19.032 
ATOM   3354  O4   DT A 163      41.850  24.937 -18.309 
ATOM   3355  C5   DT A 163      39.934  26.267 -18.779 
ATOM   3356  C7   DT A 163      40.116  27.087 -17.536 
ATOM   3357  C6   DT A 163      38.921  26.493 -19.632 
ATOM   3358  P    DT A 164      33.621  25.630 -23.068 
ATOM   3359  OP1  DT A 164      32.965  26.502 -24.067 
ATOM   3360  OP2  DT A 164      33.082  25.701 -21.692 
ATOM   3361  O5'  DT A 164      33.598  24.114 -23.577 
ATOM   3362  C5'  DT A 164      34.648  23.653 -24.447 
ATOM   3363  C4'  DT A 164      35.121  22.282 -24.007 
ATOM   3364  O4'  DT A 164      36.181  22.353 -23.010 
ATOM   3365  C3'  DT A 164      34.064  21.390 -23.358 
ATOM   3366  O3'  DT A 164      34.289  20.043 -23.756 
ATOM   3367  C2'  DT A 164      34.331  21.503 -21.856 
ATOM   3368  C1'  DT A 164      35.853  21.474 -21.946 
ATOM   3369  N1   DT A 164      36.535  21.964 -20.715 
ATOM   3370  C2   DT A 164      37.721  21.361 -20.374 
ATOM   3371  O2   DT A 164      38.220  20.462 -21.029 
ATOM   3372  N3   DT A 164      38.323  21.841 -19.227 
ATOM   3373  C4   DT A 164      37.848  22.850 -18.414 
ATOM   3374  O4   DT A 164      38.477  23.193 -17.411 
ATOM   3375  C5   DT A 164      36.598  23.421 -18.853 
ATOM   3376  C7   DT A 164      36.010  24.525 -18.025 
ATOM   3377  C6   DT A 164      35.990  22.973 -19.965 
ATOM   3378  P    DA A 165      33.030  19.110 -24.082 
ATOM   3379  OP1  DA A 165      32.591  19.338 -25.477 
ATOM   3380  OP2  DA A 165      31.996  19.289 -23.039 
ATOM   3381  O5'  DA A 165      33.676  17.652 -23.953 
ATOM   3382  C5'  DA A 165      35.072  17.477 -24.261 
ATOM   3383  C4'  DA A 165      35.726  16.595 -23.216 
ATOM   3384  O4'  DA A 165      36.226  17.358 -22.080 
ATOM   3385  C3'  DA A 165      34.827  15.535 -22.581 
ATOM   3386  O3'  DA A 165      35.593  14.358 -22.352 
ATOM   3387  C2'  DA A 165      34.428  16.125 -21.229 
ATOM   3388  C1'  DA A 165      35.790  16.723 -20.888 
ATOM   3389  N9   DA A 165      35.742  17.748 -19.810 
ATOM   3390  C8   DA A 165      34.754  18.653 -19.542 
ATOM   3391  N7   DA A 165      35.006  19.419 -18.526 
ATOM   3392  C5   DA A 165      36.251  18.993 -18.086 
ATOM   3393  C6   DA A 165      37.076  19.412 -17.029 
ATOM   3394  N6   DA A 165      36.754  20.404 -16.186 
ATOM   3395  N1   DA A 165      38.250  18.774 -16.870 
ATOM   3396  C2   DA A 165      38.566  17.790 -17.711 
ATOM   3397  N3   DA A 165      37.879  17.314 -18.727 
ATOM   3398  C4   DA A 165      36.709  17.970 -18.864 
ATOM   3399  P    DT A 166      34.918  12.931 -22.617 
ATOM   3400  OP1  DT A 166      35.021  12.592 -24.054 
ATOM   3401  OP2  DT A 166      33.555  12.912 -22.042 
ATOM   3402  O5'  DT A 166      35.873  11.968 -21.766 
ATOM   3403  C5'  DT A 166      37.256  12.330 -21.597 
ATOM   3404  C4'  DT A 166      37.679  12.104 -20.158 
ATOM   3405  O4'  DT A 166      37.428  13.265 -19.317 
ATOM   3406  C3'  DT A 166      36.973  10.961 -19.429 
ATOM   3407  O3'  DT A 166      37.906  10.318 -18.568 
ATOM   3408  C2'  DT A 166      35.911  11.647 -18.571 
ATOM   3409  C1'  DT A 166      36.772  12.830 -18.136 
ATOM   3410  N1   DT A 166      35.988  13.974 -17.593 
ATOM   3411  C2   DT A 166      36.563  14.699 -16.578 
ATOM   3412  O2   DT A 166      37.663  14.444 -16.121 
ATOM   3413  N3   DT A 166      35.806  15.751 -16.099 
ATOM   3414  C4   DT A 166      34.554  16.128 -16.541 
ATOM   3415  O4   DT A 166      33.973  17.090 -16.035 
ATOM   3416  C5   DT A 166      34.035  15.305 -17.609 
ATOM   3417  C7   DT A 166      32.676  15.647 -18.149 
ATOM   3418  C6   DT A 166      34.749  14.276 -18.093 
ATOM   3419  P    DA A 167      37.864   8.725 -18.430 
ATOM   3420  OP1  DA A 167      38.627   8.111 -19.540 
ATOM   3421  OP2  DA A 167      36.462   8.277 -18.280 
ATOM   3422  O5'  DA A 167      38.648   8.507 -17.052 
ATOM   3423  C5'  DA A 167      39.667   9.450 -16.672 
ATOM   3424  C4'  DA A 167      39.532   9.795 -15.203 
ATOM   3425  O4'  DA A 167      38.625  10.911 -14.976 
ATOM   3426  C3'  DA A 167      38.983   8.686 -14.306 
ATOM   3427  O3'  DA A 167      39.644   8.740 -13.049 
ATOM   3428  C2'  DA A 167      37.513   9.050 -14.097 
ATOM   3429  C1'  DA A 167      37.723  10.552 -13.940 
ATOM   3430  N9   DA A 167      36.479  11.353 -14.112 
ATOM   3431  C8   DA A 167      35.424  11.112 -14.946 
ATOM   3432  N7   DA A 167      34.480  11.998 -14.867 
ATOM   3433  C5   DA A 167      34.941  12.893 -13.910 
ATOM   3434  C6   DA A 167      34.392  14.068 -13.371 
ATOM   3435  N6   DA A 167      33.202  14.565 -13.736 
ATOM   3436  N1   DA A 167      35.113  14.715 -12.437 
ATOM   3437  C2   DA A 167      36.296  14.217 -12.077 
ATOM   3438  N3   DA A 167      36.906  13.136 -12.510 
ATOM   3439  C4   DA A 167      36.163  12.506 -13.443 
ATOM   3440  P    DG A 168      40.042   7.370 -12.322 
ATOM   3441  OP1  DG A 168      41.332   6.879 -12.859 
ATOM   3442  OP2  DG A 168      38.908   6.424 -12.391 
ATOM   3443  O5'  DG A 168      40.241   7.860 -10.811 
ATOM   3444  C5'  DG A 168      40.684   9.209 -10.567 
ATOM   3445  C4'  DG A 168      39.879   9.823  -9.439 
ATOM   3446  O4'  DG A 168      38.661  10.468  -9.913 
ATOM   3447  C3'  DG A 168      39.387   8.851  -8.367 
ATOM   3448  O3'  DG A 168      39.445   9.496  -7.100 
ATOM   3449  C2'  DG A 168      37.921   8.597  -8.717 
ATOM   3450  C1'  DG A 168      37.580  10.034  -9.102 
ATOM   3451  N9   DG A 168      36.327  10.159  -9.897 
ATOM   3452  C8   DG A 168      35.798   9.297 -10.833 
ATOM   3453  N7   DG A 168      34.667   9.704 -11.355 
ATOM   3454  C5   DG A 168      34.429  10.922 -10.720 
ATOM   3455  C6   DG A 168      33.353  11.836 -10.870 
ATOM   3456  O6   DG A 168      32.374  11.758 -11.606 
ATOM   3457  N1   DG A 168      33.505  12.948 -10.031 
ATOM   3458  C2   DG A 168      34.559  13.151  -9.161 
ATOM   3459  N2   DG A 168      34.521  14.279  -8.446 
ATOM   3460  N3   DG A 168      35.568  12.293  -9.022 
ATOM   3461  C4   DG A 168      35.435  11.209  -9.828 
ATOM   3462  P    DA A 169      39.921   8.657  -5.823 
ATOM   3463  OP1  DA A 169      41.399   8.640  -5.763 
ATOM   3464  OP2  DA A 169      39.256   7.335  -5.823 
ATOM   3465  O5'  DA A 169      39.343   9.548  -4.626 
ATOM   3466  C5'  DA A 169      39.217  10.970  -4.814 
ATOM   3467  C4'  DA A 169      37.884  11.448  -4.271 
ATOM   3468  O4'  DA A 169      36.822  11.373  -5.264 
ATOM   3469  C3'  DA A 169      37.332  10.665  -3.080 
ATOM   3470  O3'  DA A 169      36.682  11.570  -2.196 
ATOM   3471  C2'  DA A 169      36.279   9.735  -3.683 
ATOM   3472  C1'  DA A 169      35.698  10.742  -4.670 
ATOM   3473  N9   DA A 169      34.889  10.121  -5.755 
ATOM   3474  C8   DA A 169      35.081   8.918  -6.373 
ATOM   3475  N7   DA A 169      34.200   8.651  -7.287 
ATOM   3476  C5   DA A 169      33.361   9.757  -7.276 
ATOM   3477  C6   DA A 169      32.219  10.087  -8.024 
ATOM   3478  N6   DA A 169      31.702   9.294  -8.973 
ATOM   3479  N1   DA A 169      31.624  11.265  -7.758 
ATOM   3480  C2   DA A 169      32.143  12.049  -6.814 
ATOM   3481  N3   DA A 169      33.198  11.848  -6.056 
ATOM   3482  C4   DA A 169      33.775  10.662  -6.340 
ATOM   3483  P    DT A 170      36.844  11.364  -0.617 
ATOM   3484  OP1  DT A 170      38.105  11.991  -0.162 
ATOM   3485  OP2  DT A 170      36.674   9.933  -0.284 
ATOM   3486  O5'  DT A 170      35.597  12.197  -0.060 
ATOM   3487  C5'  DT A 170      35.126  13.334  -0.808 
ATOM   3488  C4'  DT A 170      33.612  13.322  -0.870 
ATOM   3489  O4'  DT A 170      33.108  12.556  -2.002 
ATOM   3490  C3'  DT A 170      32.901  12.707   0.335 
ATOM   3491  O3'  DT A 170      31.711  13.442   0.592 
ATOM   3492  C2'  DT A 170      32.514  11.300  -0.119 
ATOM   3493  C1'  DT A 170      32.093  11.681  -1.535 
ATOM   3494  N1   DT A 170      32.015  10.523  -2.469 
ATOM   3495  C2   DT A 170      31.038  10.564  -3.435 
ATOM   3496  O2   DT A 170      30.256  11.492  -3.549 
ATOM   3497  N3   DT A 170      30.995   9.473  -4.281 
ATOM   3498  C4   DT A 170      31.827   8.373  -4.243 
ATOM   3499  O4   DT A 170      31.692   7.456  -5.055 
ATOM   3500  C5   DT A 170      32.820   8.421  -3.195 
ATOM   3501  C7   DT A 170      33.767   7.263  -3.082 
ATOM   3502  C6   DT A 170      32.883   9.470  -2.358 
ATOM   3503  P    DT A 171      31.289  13.730   2.110 
ATOM   3504  OP1  DT A 171      32.007  14.925   2.606 
ATOM   3505  OP2  DT A 171      31.448  12.497   2.911 
ATOM   3506  O5'  DT A 171      29.733  14.067   1.946 
ATOM   3507  C5'  DT A 171      29.274  14.668   0.720 
ATOM   3508  C4'  DT A 171      27.992  13.999   0.264 
ATOM   3509  O4'  DT A 171      28.240  12.835  -0.574 
ATOM   3510  C3'  DT A 171      27.087  13.468   1.375 
ATOM   3511  O3'  DT A 171      25.730  13.669   1.000 
ATOM   3512  C2'  DT A 171      27.363  11.965   1.414 
ATOM   3513  C1'  DT A 171      27.444  11.761  -0.095 
ATOM   3514  N1   DT A 171      28.100  10.485  -0.494 
ATOM   3515  C2   DT A 171      27.626   9.863  -1.623 
ATOM   3516  O2   DT A 171      26.710  10.310  -2.291 
ATOM   3517  N3   DT A 171      28.258   8.681  -1.960 
ATOM   3518  C4   DT A 171      29.300   8.088  -1.278 
ATOM   3519  O4   DT A 171      29.786   7.027  -1.677 
ATOM   3520  C5   DT A 171      29.729   8.814  -0.107 
ATOM   3521  C7   DT A 171      30.859   8.237   0.694 
ATOM   3522  C6   DT A 171      29.132   9.965   0.245 
ATOM   3523  P    DA A 172      24.674  14.123   2.114 
ATOM   3524  OP1  DA A 172      24.734  15.592   2.283 
ATOM   3525  OP2  DA A 172      24.872  13.319   3.341 
ATOM   3526  O5'  DA A 172      23.291  13.716   1.424 
ATOM   3527  C5'  DA A 172      23.195  13.734  -0.013 
ATOM   3528  C4'  DA A 172      22.471  12.495  -0.501 
ATOM   3529  O4'  DA A 172      23.375  11.375  -0.724 
ATOM   3530  C3'  DA A 172      21.410  11.929   0.443 
ATOM   3531  O3'  DA A 172      20.323  11.434  -0.329 
ATOM   3532  C2'  DA A 172      22.094  10.750   1.133 
ATOM   3533  C1'  DA A 172      22.825  10.225  -0.100 
ATOM   3534  N9   DA A 172      23.942   9.292   0.218 
ATOM   3535  C8   DA A 172      24.789   9.316   1.288 
ATOM   3536  N7   DA A 172      25.666   8.361   1.286 
ATOM   3537  C5   DA A 172      25.381   7.649   0.129 
ATOM   3538  C6   DA A 172      25.962   6.508  -0.449 
ATOM   3539  N6   DA A 172      27.002   5.854   0.090 
ATOM   3540  N1   DA A 172      25.435   6.061  -1.604 
ATOM   3541  C2   DA A 172      24.403   6.716  -2.134 
ATOM   3542  N3   DA A 172      23.780   7.785  -1.688 
ATOM   3543  C4   DA A 172      24.327   8.211  -0.532 
ATOM   3544  P    DC A 173      18.829  11.663   0.197 
ATOM   3545  OP1  DC A 173      18.363  13.010  -0.205 
ATOM   3546  OP2  DC A 173      18.760  11.358   1.644 
ATOM   3547  O5'  DC A 173      18.029  10.549  -0.626 
ATOM   3548  C5'  DC A 173      18.511  10.162  -1.927 
ATOM   3549  C4'  DC A 173      18.457   8.654  -2.072 
ATOM   3550  O4'  DC A 173      19.670   8.006  -1.594 
ATOM   3551  C3'  DC A 173      17.338   7.951  -1.304 
ATOM   3552  O3'  DC A 173      16.855   6.865  -2.085 
ATOM   3553  C2'  DC A 173      18.019   7.388  -0.057 
ATOM   3554  C1'  DC A 173      19.300   6.931  -0.746 
ATOM   3555  N1   DC A 173      20.427   6.673   0.194 
ATOM   3556  C2   DC A 173      21.309   5.642  -0.118 
ATOM   3557  O2   DC A 173      21.123   4.990  -1.153 
ATOM   3558  N3   DC A 173      22.343   5.390   0.726 
ATOM   3559  C4   DC A 173      22.509   6.119   1.836 
ATOM   3560  N4   DC A 173      23.532   5.835   2.628 
ATOM   3561  C5   DC A 173      21.612   7.184   2.176 
ATOM   3562  C6   DC A 173      20.586   7.419   1.320 
ATOM   3563  P    DT A 174      15.283   6.564  -2.109 
ATOM   3564  OP1  DT A 174      14.627   7.436  -3.109 
ATOM   3565  OP2  DT A 174      14.743   6.634  -0.733 
ATOM   3566  O5'  DT A 174      15.260   5.048  -2.619 
ATOM   3567  C5'  DT A 174      16.310   4.587  -3.489 
ATOM   3568  C4'  DT A 174      16.783   3.216  -3.049 
ATOM   3569  O4'  DT A 174      17.843   3.287  -2.052 
ATOM   3570  C3'  DT A 174      15.725   2.324  -2.399 
ATOM   3571  O3'  DT A 174      15.950   0.977  -2.798 
ATOM   3572  C2'  DT A 174      15.993   2.437  -0.898 
ATOM   3573  C1'  DT A 174      17.515   2.408  -0.987 
ATOM   3574  N1   DT A 174      18.197   2.898   0.244 
ATOM   3575  C2   DT A 174      19.383   2.294   0.584 
ATOM   3576  O2   DT A 174      19.882   1.396  -0.071 
ATOM   3577  N3   DT A 174      19.985   2.775   1.732 
ATOM   3578  C4   DT A 174      19.510   3.783   2.544 
ATOM   3579  O4   DT A 174      20.139   4.127   3.548 
ATOM   3580  C5   DT A 174      18.260   4.355   2.105 
ATOM   3581  C7   DT A 174      17.672   5.459   2.934 
ATOM   3582  C6   DT A 174      17.652   3.907   0.994 
ATOM   3583  P    DC A 175      14.692   0.044  -3.123 
ATOM   3584  OP1  DC A 175      14.253   0.272  -4.519 
ATOM   3585  OP2  DC A 175      13.658   0.223  -2.080 
ATOM   3586  O5'  DC A 175      15.338  -1.414  -2.994 
ATOM   3587  C5'  DC A 175      16.733  -1.589  -3.302 
ATOM   3588  C4'  DC A 175      17.388  -2.471  -2.258 
ATOM   3589  O4'  DC A 175      17.888  -1.708  -1.122 
ATOM   3590  C3'  DC A 175      16.488  -3.531  -1.623 
ATOM   3591  O3'  DC A 175      17.254  -4.708  -1.394 
ATOM   3592  C2'  DC A 175      16.090  -2.941  -0.270 
ATOM   3593  C1'  DC A 175      17.452  -2.343   0.070 
ATOM   3594  N1   DC A 175      17.403  -1.318   1.149 
ATOM   3595  C2   DC A 175      18.487  -1.240   2.021 
ATOM   3596  O2   DC A 175      19.435  -2.019   1.864 
ATOM   3597  N3   DC A 175      18.461  -0.313   3.012 
ATOM   3598  C4   DC A 175      17.416   0.511   3.148 
ATOM   3599  N4   DC A 175      17.439   1.400   4.130 
ATOM   3600  C5   DC A 175      16.291   0.448   2.262 
ATOM   3601  C6   DC A 175      16.335  -0.486   1.279 
ATOM   3602  P    DA A 176      16.580  -6.136  -1.658 
ATOM   3603  OP1  DA A 176      16.683  -6.475  -3.095 
ATOM   3604  OP2  DA A 176      15.217  -6.154  -1.083 
ATOM   3605  O5'  DA A 176      17.535  -7.098  -0.807 
ATOM   3606  C5'  DA A 176      18.918  -6.736  -0.639 
ATOM   3607  C4'  DA A 176      19.341  -6.962   0.800 
ATOM   3608  O4'  DA A 176      19.090  -5.801   1.641 
ATOM   3609  C3'  DA A 176      18.635  -8.105   1.529 
ATOM   3610  O3'  DA A 176      19.568  -8.748   2.390 
ATOM   3611  C2'  DA A 176      17.573  -7.419   2.387 
ATOM   3612  C1'  DA A 176      18.433  -6.237   2.822 
ATOM   3613  N9   DA A 176      17.650  -5.092   3.366 
ATOM   3614  C8   DA A 176      16.413  -4.657   2.987 
ATOM   3615  N7   DA A 176      15.991  -3.628   3.655 
ATOM   3616  C5   DA A 176      17.025  -3.360   4.542 
ATOM   3617  C6   DA A 176      17.193  -2.378   5.533 
ATOM   3618  N6   DA A 176      16.275  -1.440   5.808 
ATOM   3619  N1   DA A 176      18.341  -2.397   6.235 
ATOM   3620  C2   DA A 176      19.249  -3.331   5.957 
ATOM   3621  N3   DA A 176      19.204  -4.292   5.061 
ATOM   3622  C4   DA A 176      18.045  -4.252   4.372 
ATOM   3623  P    DG A 177      19.526 -10.341   2.529 
ATOM   3624  OP1  DG A 177      20.289 -10.955   1.419 
ATOM   3625  OP2  DG A 177      18.124 -10.790   2.678 
ATOM   3626  O5'  DG A 177      20.310 -10.559   3.906 
ATOM   3627  C5'  DG A 177      21.329  -9.616   4.286 
ATOM   3628  C4'  DG A 177      21.194  -9.271   5.756 
ATOM   3629  O4'  DG A 177      20.287  -8.155   5.983 
ATOM   3630  C3'  DG A 177      20.644 -10.381   6.652 
ATOM   3631  O3'  DG A 177      21.306 -10.326   7.910 
ATOM   3632  C2'  DG A 177      19.174 -10.016   6.861 
ATOM   3633  C1'  DG A 177      19.385  -8.514   7.018 
ATOM   3634  N9   DG A 177      18.141  -7.713   6.846 
ATOM   3635  C8   DG A 177      17.068  -7.940   6.012 
ATOM   3636  N7   DG A 177      16.121  -7.037   6.102 
ATOM   3637  C5   DG A 177      16.601  -6.150   7.064 
ATOM   3638  C6   DG A 177      16.017  -4.967   7.589 
ATOM   3639  O6   DG A 177      14.939  -4.451   7.307 
ATOM   3640  N1   DG A 177      16.845  -4.371   8.550 
ATOM   3641  C2   DG A 177      18.076  -4.853   8.951 
ATOM   3642  N2   DG A 177      18.711  -4.137   9.882 
ATOM   3643  N3   DG A 177      18.622  -5.962   8.458 
ATOM   3644  C4   DG A 177      17.832  -6.554   7.525 
ATOM   3645  P    DA A 178      21.704 -11.696   8.637 
ATOM   3646  OP1  DA A 178      22.993 -12.187   8.100 
ATOM   3647  OP2  DA A 178      20.569 -12.642   8.567 
ATOM   3648  O5'  DA A 178      21.903 -11.206  10.147 
ATOM   3649  C5'  DA A 178      22.346  -9.857  10.392 
ATOM   3650  C4'  DA A 178      21.541  -9.243  11.519 
ATOM   3651  O4'  DA A 178      20.323  -8.599  11.045 
ATOM   3652  C3'  DA A 178      21.049 -10.215  12.592 
ATOM   3653  O3'  DA A 178      21.106  -9.570  13.858 
ATOM   3654  C2'  DA A 178      19.583 -10.469  12.242 
ATOM   3655  C1'  DA A 178      19.242  -9.032  11.856 
ATOM   3656  N9   DA A 178      17.989  -8.907  11.062 
ATOM   3657  C8   DA A 178      17.480  -9.773  10.137 
ATOM   3658  N7   DA A 178      16.360  -9.382   9.611 
ATOM   3659  C5   DA A 178      16.106  -8.168  10.233 
ATOM   3660  C6   DA A 178      15.057  -7.242  10.109 
ATOM   3661  N6   DA A 178      14.019  -7.406   9.276 
ATOM   3662  N1   DA A 178      15.112  -6.137  10.877 
ATOM   3663  C2   DA A 178      16.145  -5.979  11.702 
ATOM   3664  N3   DA A 178      17.176  -6.770  11.902 
ATOM   3665  C4   DA A 178      17.096  -7.868  11.123 
ATOM   3666  P    DA A 179      21.583 -10.410  15.136 
ATOM   3667  OP1  DA A 179      23.061 -10.426  15.195 
ATOM   3668  OP2  DA A 179      20.917 -11.731  15.136 
ATOM   3669  O5'  DA A 179      21.005  -9.518  16.332 
ATOM   3670  C5'  DA A 179      20.878  -8.096  16.145 
ATOM   3671  C4'  DA A 179      19.546  -7.618  16.687 
ATOM   3672  O4'  DA A 179      18.484  -7.693  15.695 
ATOM   3673  C3'  DA A 179      18.994  -8.401  17.878 
ATOM   3674  O3'  DA A 179      18.344  -7.496  18.762 
ATOM   3675  C2'  DA A 179      17.941  -9.331  17.275 
ATOM   3676  C1'  DA A 179      17.359  -8.324  16.288 
ATOM   3677  N9   DA A 179      16.551  -8.945  15.204 
ATOM   3678  C8   DA A 179      16.743 -10.148  14.585 
ATOM   3679  N7   DA A 179      15.862 -10.415  13.671 
ATOM   3680  C5   DA A 179      15.023  -9.309  13.682 
ATOM   3681  C6   DA A 179      13.880  -8.979  12.935 
ATOM   3682  N6   DA A 179      13.364  -9.772  11.985 
ATOM   3683  N1   DA A 179      13.286  -7.801  13.200 
ATOM   3684  C2   DA A 179      13.805  -7.018  14.144 
ATOM   3685  N3   DA A 179      14.860  -7.218  14.903 
ATOM   3686  C4   DA A 179      15.437  -8.404  14.618 
ATOM   3687  P    DG A 180      18.506  -7.702  20.342 
ATOM   3688  OP1  DG A 180      19.767  -7.076  20.796 
ATOM   3689  OP2  DG A 180      18.336  -9.134  20.675 
ATOM   3690  O5'  DG A 180      17.258  -6.869  20.899 
ATOM   3691  C5'  DG A 180      16.788  -5.732  20.150 
ATOM   3692  C4'  DG A 180      15.273  -5.744  20.088 
ATOM   3693  O4'  DG A 180      14.770  -6.510  18.956 
ATOM   3694  C3'  DG A 180      14.563  -6.359  21.294 
ATOM   3695  O3'  DG A 180      13.373  -5.624  21.551 
ATOM   3696  C2'  DG A 180      14.176  -7.766  20.839 
ATOM   3697  C1'  DG A 180      13.755  -7.385  19.423 
ATOM   3698  N9   DG A 180      13.676  -8.543  18.489 
ATOM   3699  C8   DG A 180      14.453  -9.681  18.444 
ATOM   3700  N7   DG A 180      14.120 -10.516  17.490 
ATOM   3701  C5   DG A 180      13.048  -9.888  16.859 
ATOM   3702  C6   DG A 180      12.266 -10.309  15.752 
ATOM   3703  O6   DG A 180      12.361 -11.339  15.090 
ATOM   3704  N1   DG A 180      11.277  -9.367  15.437 
ATOM   3705  C2   DG A 180      11.071  -8.176  16.104 
ATOM   3706  N2   DG A 180      10.073  -7.413  15.648 
ATOM   3707  N3   DG A 180      11.805  -7.781  17.142 
ATOM   3708  C4   DG A 180      12.769  -8.684  17.461 
ATOM   3709  P    DC A 181      12.951  -5.336  23.068 
ATOM   3710  OP1  DC A 181      13.669  -4.142  23.565 
ATOM   3711  OP2  DC A 181      13.109  -6.570  23.869 
ATOM   3712  O5'  DC A 181      11.395  -4.999  22.904 
ATOM   3713  C5'  DC A 181      10.936  -4.398  21.678 
ATOM   3714  C4'  DC A 181       9.654  -5.067  21.222 
ATOM   3715  O4'  DC A 181       9.902  -6.232  20.385 
ATOM   3716  C3'  DC A 181       8.749  -5.598  22.334 
ATOM   3717  O3'  DC A 181       7.392  -5.398  21.958 
ATOM   3718  C2'  DC A 181       9.025  -7.101  22.372 
ATOM   3719  C1'  DC A 181       9.105  -7.305  20.863 
ATOM   3720  N1   DC A 181       9.762  -8.581  20.465 
ATOM   3721  C2   DC A 181       9.293  -9.224  19.323 
ATOM   3722  O2   DC A 181       8.360  -8.714  18.692 
ATOM   3723  N3   DC A 181       9.878 -10.389  18.943 
ATOM   3724  C4   DC A 181      10.887 -10.910  19.654 
ATOM   3725  N4   DC A 181      11.424 -12.048  19.243 
ATOM   3726  C5   DC A 181      11.384 -10.265  20.832 
ATOM   3727  C6   DC A 181      10.786  -9.101  21.195 
ATOM   3728  P    DA A 182       6.336  -4.944  23.073 
ATOM   3729  OP1  DA A 182       6.395  -3.475  23.242 
ATOM   3730  OP2  DA A 182       6.534  -5.747  24.299 
ATOM   3731  O5'  DA A 182       4.952  -5.351  22.382 
ATOM   3732  C5'  DA A 182       4.857  -5.332  20.945 
ATOM   3733  C4'  DA A 182       4.132  -6.572  20.457 
ATOM   3734  O4'  DA A 182       5.036  -7.692  20.234 
ATOM   3735  C3'  DA A 182       3.072  -7.137  21.402 
ATOM   3736  O3'  DA A 182       1.985  -7.632  20.629 
ATOM   3737  C2'  DA A 182       3.756  -8.317  22.091 
ATOM   3738  C1'  DA A 182       4.487  -8.841  20.859 
ATOM   3739  N9   DA A 182       5.604  -9.774  21.176 
ATOM   3740  C8   DA A 182       6.451  -9.750  22.247 
ATOM   3741  N7   DA A 182       7.328 -10.705  22.245 
ATOM   3742  C5   DA A 182       7.043 -11.417  21.087 
ATOM   3743  C6   DA A 182       7.624 -12.558  20.509 
ATOM   3744  N6   DA A 182       8.664 -13.212  21.048 
ATOM   3745  N1   DA A 182       7.097 -13.005  19.355 
ATOM   3746  C2   DA A 182       6.064 -12.350  18.825 
ATOM   3747  N3   DA A 182       5.442 -11.281  19.270 
ATOM   3748  C4   DA A 182       5.989 -10.855  20.426 
ATOM   3749  P    DG A 183       0.491  -7.403  21.156 
ATOM   3750  OP1  DG A 183       0.024  -6.056  20.754 
ATOM   3751  OP2  DG A 183       0.422  -7.708  22.602 
ATOM   3752  O5'  DG A 183      -0.309  -8.517  20.333 
ATOM   3753  C5'  DG A 183       0.173  -8.904  19.032 
ATOM   3754  C4'  DG A 183       0.119 -10.412  18.886 
ATOM   3755  O4'  DG A 183       1.332 -11.060  19.364 
ATOM   3756  C3'  DG A 183      -1.000 -11.115  19.654 
ATOM   3757  O3'  DG A 183      -1.483 -12.201  18.873 
ATOM   3758  C2'  DG A 183      -0.320 -11.679  20.902 
ATOM   3759  C1'  DG A 183       0.961 -12.136  20.212 
ATOM   3760  N9   DG A 183       2.088 -12.393  21.152 
ATOM   3761  C8   DG A 183       2.407 -11.749  22.327 
ATOM   3762  N7   DG A 183       3.473 -12.224  22.925 
ATOM   3763  C5   DG A 183       3.890 -13.257  22.086 
ATOM   3764  C6   DG A 183       4.992 -14.142  22.205 
ATOM   3765  O6   DG A 183       5.843 -14.199  23.089 
ATOM   3766  N1   DG A 183       5.047 -15.040  21.130 
ATOM   3767  C2   DG A 183       4.152 -15.077  20.077 
ATOM   3768  N2   DG A 183       4.378 -16.010  19.149 
ATOM   3769  N3   DG A 183       3.119 -14.246  19.966 
ATOM   3770  C4   DG A 183       3.051 -13.368  21.001 
ATOM   3771  P    DA A 184      -3.055 -12.502  18.849 
ATOM   3772  OP1  DA A 184      -3.711 -11.630  17.849 
ATOM   3773  OP2  DA A 184      -3.595 -12.432  20.225 
ATOM   3774  O5'  DA A 184      -3.079 -14.018  18.339 
ATOM   3775  C5'  DA A 184      -2.028 -14.479  17.469 
ATOM   3776  C4'  DA A 184      -1.555 -15.850  17.910 
ATOM   3777  O4'  DA A 184      -0.495 -15.779  18.906 
ATOM   3778  C3'  DA A 184      -2.613 -16.742  18.559 
ATOM   3779  O3'  DA A 184      -2.388 -18.089  18.160 
ATOM   3780  C2'  DA A 184      -2.346 -16.629  20.060 
ATOM   3781  C1'  DA A 184      -0.823 -16.658  19.971 
ATOM   3782  N9   DA A 184      -0.141 -16.168  21.202 
ATOM   3783  C8   DA A 184      -0.542 -15.181  22.057 
ATOM   3784  N7   DA A 184       0.272 -14.985  23.048 
ATOM   3785  C5   DA A 184       1.287 -15.907  22.836 
ATOM   3786  C6   DA A 184       2.462 -16.203  23.546 
ATOM   3787  N6   DA A 184       2.828 -15.568  24.669 
ATOM   3788  N1   DA A 184       3.250 -17.181  23.060 
ATOM   3789  C2   DA A 184       2.881 -17.808  21.945 
ATOM   3790  N3   DA A 184       1.814 -17.620  21.200 
ATOM   3791  C4   DA A 184       1.042 -16.637  21.708 
ATOM   3792  P    DA A 185      -3.646 -19.022  17.835 
ATOM   3793  OP1  DA A 185      -4.086 -18.794  16.439 
ATOM   3794  OP2  DA A 185      -4.680 -18.843  18.878 
ATOM   3795  O5'  DA A 185      -3.001 -20.481  17.964 
ATOM   3796  C5'  DA A 185      -1.605 -20.655  17.656 
ATOM   3797  C4'  DA A 185      -0.950 -21.537  18.701 
ATOM   3798  O4'  DA A 185      -0.450 -20.774  19.837 
ATOM   3799  C3'  DA A 185      -1.850 -22.597  19.336 
ATOM   3800  O3'  DA A 185      -1.084 -23.774  19.565 
ATOM   3801  C2'  DA A 185      -2.248 -22.007  20.688 
ATOM   3802  C1'  DA A 185      -0.886 -21.409  21.029 
ATOM   3803  N9   DA A 185      -0.935 -20.384  22.107 
ATOM   3804  C8   DA A 185      -1.922 -19.479  22.374 
ATOM   3805  N7   DA A 185      -1.671 -18.713  23.391 
ATOM   3806  C5   DA A 185      -0.426 -19.140  23.831 
ATOM   3807  C6   DA A 185       0.400 -18.720  24.887 
ATOM   3808  N6   DA A 185       0.077 -17.729  25.731 
ATOM   3809  N1   DA A 185       1.573 -19.359  25.046 
ATOM   3810  C2   DA A 185       1.889 -20.342  24.206 
ATOM   3811  N3   DA A 185       1.203 -20.819  23.190 
ATOM   3812  C4   DA A 185       0.033 -20.162  23.053 
ATOM   3813  P    DC A 186      -1.759 -25.202  19.300 
ATOM   3814  OP1  DC A 186      -1.655 -25.541  17.863 
ATOM   3815  OP2  DC A 186      -3.121 -25.220  19.875 
ATOM   3816  O5'  DC A 186      -0.803 -26.164  20.151 
ATOM   3817  C5'  DC A 186       0.579 -25.802  20.320 
ATOM   3818  C4'  DC A 186       1.003 -26.028  21.758 
ATOM   3819  O4'  DC A 186       0.751 -24.867  22.600 
ATOM   3820  C3'  DC A 186       0.297 -27.171  22.487 
ATOM   3821  O3'  DC A 186       1.229 -27.814  23.348 
ATOM   3822  C2'  DC A 186      -0.766 -26.486  23.346 
ATOM   3823  C1'  DC A 186       0.095 -25.303  23.781 
ATOM   3824  N1   DC A 186      -0.689 -24.159  24.324 
ATOM   3825  C2   DC A 186      -0.120 -23.413  25.353 
ATOM   3826  O2   DC A 186       1.001 -23.728  25.769 
ATOM   3827  N3   DC A 186      -0.820 -22.366  25.863 
ATOM   3828  C4   DC A 186      -2.031 -22.058  25.384 
ATOM   3829  N4   DC A 186      -2.672 -21.028  25.915 
ATOM   3830  C5   DC A 186      -2.634 -22.812  24.327 
ATOM   3831  C6   DC A 186      -1.920 -23.855  23.831 
ATOM   3832  P    DA A 187       1.188 -29.407  23.487 
ATOM   3833  OP1  DA A 187       1.951 -30.022  22.377 
ATOM   3834  OP2  DA A 187      -0.214 -29.856  23.637 
ATOM   3835  O5'  DA A 187       1.971 -29.626  24.865 
ATOM   3836  C5'  DA A 187       2.991 -28.682  25.244 
ATOM   3837  C4'  DA A 187       2.856 -28.337  26.714 
ATOM   3838  O4'  DA A 187       1.949 -27.221  26.941 
ATOM   3839  C3'  DA A 187       2.306 -29.447  27.610 
ATOM   3840  O3'  DA A 187       2.968 -29.393  28.868 
ATOM   3841  C2'  DA A 187       0.836 -29.082  27.820 
ATOM   3842  C1'  DA A 187       1.047 -27.580  27.977 
ATOM   3843  N9   DA A 187      -0.197 -26.779  27.804 
ATOM   3844  C8   DA A 187      -1.252 -27.020  26.970 
ATOM   3845  N7   DA A 187      -2.196 -26.134  27.050 
ATOM   3846  C5   DA A 187      -1.735 -25.239  28.007 
ATOM   3847  C6   DA A 187      -2.285 -24.064  28.546 
ATOM   3848  N6   DA A 187      -3.475 -23.567  28.181 
ATOM   3849  N1   DA A 187      -1.563 -23.417  29.480 
ATOM   3850  C2   DA A 187      -0.381 -23.915  29.839 
ATOM   3851  N3   DA A 187       0.230 -24.997  29.407 
ATOM   3852  C4   DA A 187      -0.513 -25.627  28.474 
ATOM   3853  P    DG A 188       3.366 -30.762  29.595 
ATOM   3854  OP1  DG A 188       4.655 -31.253  29.058 
ATOM   3855  OP2  DG A 188       2.231 -31.709  29.526 
ATOM   3856  O5'  DG A 188       3.565 -30.272  31.106 
ATOM   3857  C5'  DG A 188       4.008 -28.924  31.350 
ATOM   3858  C4'  DG A 188       3.202 -28.309  32.478 
ATOM   3859  O4'  DG A 188       1.985 -27.665  32.004 
ATOM   3860  C3'  DG A 188       2.711 -29.281  33.550 
ATOM   3861  O3'  DG A 188       2.768 -28.636  34.817 
ATOM   3862  C2'  DG A 188       1.244 -29.535  33.200 
ATOM   3863  C1'  DG A 188       0.904 -28.098  32.815 
ATOM   3864  N9   DG A 188      -0.350 -27.973  32.020 
ATOM   3865  C8   DG A 188      -0.879 -28.835  31.084 
ATOM   3866  N7   DG A 188      -2.010 -28.428  30.561 
ATOM   3867  C5   DG A 188      -2.248 -27.210  31.197 
ATOM   3868  C6   DG A 188      -3.323 -26.297  31.047 
ATOM   3869  O6   DG A 188      -4.303 -26.375  30.310 
ATOM   3870  N1   DG A 188      -3.171 -25.184  31.886 
ATOM   3871  C2   DG A 188      -2.118 -24.981  32.756 
ATOM   3872  N2   DG A 188      -2.156 -23.854  33.471 
ATOM   3873  N3   DG A 188      -1.109 -25.839  32.895 
ATOM   3874  C4   DG A 188      -1.242 -26.923  32.089 
ATOM   3875  P    DA A 189       3.244 -29.476  36.094 
ATOM   3876  OP1  DA A 189       4.723 -29.492  36.154 
ATOM   3877  OP2  DA A 189       2.579 -30.797  36.094 
ATOM   3878  O5'  DA A 189       2.667 -28.584  37.291 
ATOM   3879  C5'  DA A 189       2.540 -27.162  37.103 
ATOM   3880  C4'  DA A 189       1.208 -26.684  37.646 
ATOM   3881  O4'  DA A 189       0.146 -26.759  36.653 
ATOM   3882  C3'  DA A 189       0.656 -27.468  38.836 
ATOM   3883  O3'  DA A 189       0.006 -26.562  39.721 
ATOM   3884  C2'  DA A 189      -0.397 -28.397  38.234 
ATOM   3885  C1'  DA A 189      -0.979 -27.390  37.247 
ATOM   3886  N9   DA A 189      -1.787 -28.012  36.162 
ATOM   3887  C8   DA A 189      -1.596 -29.214  35.544 
ATOM   3888  N7   DA A 189      -2.476 -29.481  34.630 
ATOM   3889  C5   DA A 189      -3.315 -28.375  34.641 
ATOM   3890  C6   DA A 189      -4.458 -28.045  33.893 
ATOM   3891  N6   DA A 189      -4.975 -28.838  32.944 
ATOM   3892  N1   DA A 189      -5.052 -26.867  34.158 
ATOM   3893  C2   DA A 189      -4.534 -26.084  35.102 
ATOM   3894  N3   DA A 189      -3.478 -26.285  35.861 
ATOM   3895  C4   DA A 189      -2.902 -27.470  35.576 
ATOM   3896  P    DG A 190       0.168 -26.769  41.300 
ATOM   3897  OP1  DG A 190       1.429 -26.142  41.755 
ATOM   3898  OP2  DG A 190      -0.003 -28.200  41.633 
ATOM   3899  O5'  DG A 190      -1.080 -25.935  41.857 
ATOM   3900  C5'  DG A 190      -1.551 -24.799  41.109 
ATOM   3901  C4'  DG A 190      -3.065 -24.811  41.047 
ATOM   3902  O4'  DG A 190      -3.568 -25.576  39.914 
ATOM   3903  C3'  DG A 190      -3.776 -25.425  42.252 
ATOM   3904  O3'  DG A 190      -4.966 -24.690  42.509 
ATOM   3905  C2'  DG A 190      -4.162 -26.833  41.798 
ATOM   3906  C1'  DG A 190      -4.583 -26.452  40.381 
ATOM   3907  N9   DG A 190      -4.662 -27.609  39.448 
ATOM   3908  C8   DG A 190      -3.886 -28.747  39.403 
ATOM   3909  N7   DG A 190      -4.218 -29.582  38.449 
ATOM   3910  C5   DG A 190      -5.290 -28.954  37.817 
ATOM   3911  C6   DG A 190      -6.072 -29.375  36.710 
ATOM   3912  O6   DG A 190      -5.977 -30.405  36.048 
ATOM   3913  N1   DG A 190      -7.062 -28.433  36.395 
ATOM   3914  C2   DG A 190      -7.268 -27.242  37.062 
ATOM   3915  N2   DG A 190      -8.265 -26.480  36.606 
ATOM   3916  N3   DG A 190      -6.533 -26.848  38.101 
ATOM   3917  C4   DG A 190      -5.569 -27.750  38.419 
ATOM   3918  P    DT A 191      -5.387 -24.403  44.026 
ATOM   3919  OP1  DT A 191      -4.669 -23.208  44.523 
ATOM   3920  OP2  DT A 191      -5.229 -25.636  44.828 
ATOM   3921  O5'  DT A 191      -6.944 -24.065  43.862 
ATOM   3922  C5'  DT A 191      -7.403 -23.465  42.637 
ATOM   3923  C4'  DT A 191      -8.685 -24.133  42.181 
ATOM   3924  O4'  DT A 191      -8.436 -25.298  41.343 
ATOM   3925  C3'  DT A 191      -9.589 -24.664  43.292 
ATOM   3926  O3'  DT A 191     -10.947 -24.464  42.917 
ATOM   3927  C2'  DT A 191      -9.313 -26.167  43.331 
ATOM   3928  C1'  DT A 191      -9.233 -26.371  41.821 
ATOM   3929  N1   DT A 191      -8.576 -27.647  41.423 
ATOM   3930  C2   DT A 191      -9.050 -28.270  40.294 
ATOM   3931  O2   DT A 191      -9.966 -27.823  39.625 
ATOM   3932  N3   DT A 191      -8.418 -29.451  39.956 
ATOM   3933  C4   DT A 191      -7.376 -30.044  40.639 
ATOM   3934  O4   DT A 191      -6.890 -31.105  40.239 
ATOM   3935  C5   DT A 191      -6.947 -29.318  41.810 
ATOM   3936  C7   DT A 191      -5.818 -29.895  42.611 
ATOM   3937  C6   DT A 191      -7.545 -28.167  42.162 
ATOM   3938  P    DG A 192     -12.002 -24.010  44.031 
ATOM   3939  OP1  DG A 192     -11.943 -22.541  44.200 
ATOM   3940  OP2  DG A 192     -11.804 -24.813  45.258 
ATOM   3941  O5'  DG A 192     -13.386 -24.417  43.340 
ATOM   3942  C5'  DG A 192     -13.481 -24.398  41.904 
ATOM   3943  C4'  DG A 192     -14.206 -25.638  41.416 
ATOM   3944  O4'  DG A 192     -13.302 -26.758  41.193 
ATOM   3945  C3'  DG A 192     -15.266 -26.203  42.360 
ATOM   3946  O3'  DG A 192     -16.354 -26.698  41.588 
ATOM   3947  C2'  DG A 192     -14.583 -27.383  43.049 
ATOM   3948  C1'  DG A 192     -13.852 -27.907  41.817 
ATOM   3949  N9   DG A 192     -12.734 -28.840  42.135 
ATOM   3950  C8   DG A 192     -11.871 -28.832  43.209 
ATOM   3951  N7   DG A 192     -10.990 -29.802  43.193 
ATOM   3952  C5   DG A 192     -11.291 -30.504  42.027 
ATOM   3953  C6   DG A 192     -10.681 -31.658  41.471 
ATOM   3954  O6   DG A 192      -9.732 -32.309  41.901 
ATOM   3955  N1   DG A 192     -11.302 -32.040  40.274 
ATOM   3956  C2   DG A 192     -12.372 -31.392  39.690 
ATOM   3957  N2   DG A 192     -12.821 -31.913  38.546 
ATOM   3958  N3   DG A 192     -12.945 -30.308  40.212 
ATOM   3959  C4   DG A 192     -12.354 -29.925  41.374 
ATOM   3960  P    DA A 193     -17.848 -26.469  42.114 
ATOM   3961  OP1  DA A 193     -18.314 -25.122  41.712 
ATOM   3962  OP2  DA A 193     -17.917 -26.774  43.560 
ATOM   3963  O5'  DA A 193     -18.647 -27.583  41.291 
ATOM   3964  C5'  DA A 193     -18.166 -27.970  39.990 
ATOM   3965  C4'  DA A 193     -18.219 -29.479  39.845 
ATOM   3966  O4'  DA A 193     -17.006 -30.126  40.322 
ATOM   3967  C3'  DA A 193     -19.338 -30.181  40.613 
ATOM   3968  O3'  DA A 193     -19.821 -31.267  39.832 
ATOM   3969  C2'  DA A 193     -18.658 -30.745  41.860 
ATOM   3970  C1'  DA A 193     -17.377 -31.202  41.171 
ATOM   3971  N9   DA A 193     -16.250 -31.460  42.110 
ATOM   3972  C8   DA A 193     -15.949 -30.810  43.273 
ATOM   3973  N7   DA A 193     -14.897 -31.270  43.874 
ATOM   3974  C5   DA A 193     -14.466 -32.302  43.052 
ATOM   3975  C6   DA A 193     -13.384 -33.194  43.139 
ATOM   3976  N6   DA A 193     -12.497 -33.187  44.144 
ATOM   3977  N1   DA A 193     -13.246 -34.098  42.150 
ATOM   3978  C2   DA A 193     -14.130 -34.100  41.153 
ATOM   3979  N3   DA A 193     -15.173 -33.321  40.967 
ATOM   3980  C4   DA A 193     -15.289 -32.426  41.969 
ATOM   3981  P    DT A 194     -21.393 -31.568  39.808 
ATOM   3982  OP1  DT A 194     -22.049 -30.696  38.808 
ATOM   3983  OP2  DT A 194     -21.933 -31.498  41.184 
ATOM   3984  O5'  DT A 194     -21.417 -33.085  39.298 
ATOM   3985  C5'  DT A 194     -20.366 -33.545  38.428 
ATOM   3986  C4'  DT A 194     -19.893 -34.916  38.868 
ATOM   3987  O4'  DT A 194     -18.834 -34.845  39.865 
ATOM   3988  C3'  DT A 194     -20.951 -35.808  39.517 
ATOM   3989  O3'  DT A 194     -20.726 -37.155  39.119 
ATOM   3990  C2'  DT A 194     -20.684 -35.695  41.019 
ATOM   3991  C1'  DT A 194     -19.161 -35.725  40.929 
ATOM   3992  N1   DT A 194     -18.480 -35.234  42.160 
ATOM   3993  C2   DT A 194     -17.294 -35.838  42.501 
ATOM   3994  O2   DT A 194     -16.795 -36.737  41.846 
ATOM   3995  N3   DT A 194     -16.691 -35.358  43.648 
ATOM   3996  C4   DT A 194     -17.166 -34.349  44.461 
ATOM   3997  O4   DT A 194     -16.537 -34.005  45.464 
ATOM   3998  C5   DT A 194     -18.417 -33.778  44.022 
ATOM   3999  C7   DT A 194     -19.005 -32.673  44.850 
ATOM   4000  C6   DT A 194     -19.024 -34.226  42.910 
ATOM   4001  P    DG A 195     -21.985 -38.089  38.793 
ATOM   4002  OP1  DG A 195     -22.424 -37.860  37.398 
ATOM   4003  OP2  DG A 195     -23.018 -37.909  39.836 
ATOM   4004  O5'  DG A 195     -21.339 -39.547  38.922 
ATOM   4005  C5'  DG A 195     -19.943 -39.721  38.614 
ATOM   4006  C4'  DG A 195     -19.288 -40.603  39.659 
ATOM   4007  O4'  DG A 195     -18.788 -39.841  40.795 
ATOM   4008  C3'  DG A 195     -20.188 -41.663  40.294 
ATOM   4009  O3'  DG A 195     -19.422 -42.840  40.523 
ATOM   4010  C2'  DG A 195     -20.587 -41.073  41.646 
ATOM   4011  C1'  DG A 195     -19.224 -40.476  41.987 
ATOM   4012  N9   DG A 195     -19.273 -39.450  43.066 
ATOM   4013  C8   DG A 195     -20.259 -38.531  43.350 
ATOM   4014  N7   DG A 195     -19.993 -37.763  44.379 
ATOM   4015  C5   DG A 195     -18.742 -38.205  44.807 
ATOM   4016  C6   DG A 195     -17.933 -37.756  45.882 
ATOM   4017  O6   DG A 195     -18.157 -36.860  46.693 
ATOM   4018  N1   DG A 195     -16.736 -38.483  45.962 
ATOM   4019  C2   DG A 195     -16.370 -39.509  45.113 
ATOM   4020  N2   DG A 195     -15.187 -40.076  45.355 
ATOM   4021  N3   DG A 195     -17.130 -39.929  44.103 
ATOM   4022  C4   DG A 195     -18.294 -39.234  44.013 
ATOM   4023  P    DA A 196     -20.097 -44.268  40.259 
ATOM   4024  OP1  DA A 196     -19.993 -44.607  38.822 
ATOM   4025  OP2  DA A 196     -21.460 -44.287  40.833 
ATOM   4026  O5'  DA A 196     -19.142 -45.230  41.110 
ATOM   4027  C5'  DA A 196     -17.759 -44.869  41.278 
ATOM   4028  C4'  DA A 196     -17.335 -45.095  42.717 
ATOM   4029  O4'  DA A 196     -17.587 -43.933  43.558 
ATOM   4030  C3'  DA A 196     -18.041 -46.237  43.446 
ATOM   4031  O3'  DA A 196     -17.109 -46.880  44.307 
ATOM   4032  C2'  DA A 196     -19.104 -45.552  44.304 
ATOM   4033  C1'  DA A 196     -18.243 -44.369  44.739 
ATOM   4034  N9   DA A 196     -19.027 -43.225  45.282 
ATOM   4035  C8   DA A 196     -20.264 -42.789  44.904 
ATOM   4036  N7   DA A 196     -20.685 -41.760  45.571 
ATOM   4037  C5   DA A 196     -19.651 -41.492  46.459 
ATOM   4038  C6   DA A 196     -19.484 -40.511  47.450 
ATOM   4039  N6   DA A 196     -20.401 -39.572  47.724 
ATOM   4040  N1   DA A 196     -18.335 -40.529  48.151 
ATOM   4041  C2   DA A 196     -17.427 -41.464  47.873 
ATOM   4042  N3   DA A 196     -17.472 -42.425  46.977 
ATOM   4043  C4   DA A 196     -18.632 -42.385  46.289 
ATOM   4044  P    DA A 197     -17.151 -48.473  44.445 
ATOM   4045  OP1  DA A 197     -16.388 -49.088  43.335 
ATOM   4046  OP2  DA A 197     -18.553 -48.922  44.595 
ATOM   4047  O5'  DA A 197     -16.367 -48.692  45.823 
ATOM   4048  C5'  DA A 197     -15.347 -47.748  46.203 
ATOM   4049  C4'  DA A 197     -15.482 -47.404  47.672 
ATOM   4050  O4'  DA A 197     -16.389 -46.287  47.899 
ATOM   4051  C3'  DA A 197     -16.032 -48.513  48.569 
ATOM   4052  O3'  DA A 197     -15.370 -48.459  49.827 
ATOM   4053  C2'  DA A 197     -17.502 -48.149  48.778 
ATOM   4054  C1'  DA A 197     -17.291 -46.646  48.935 
ATOM   4055  N9   DA A 197     -18.536 -45.846  48.763 
ATOM   4056  C8   DA A 197     -19.590 -46.086  47.929 
ATOM   4057  N7   DA A 197     -20.535 -45.200  48.008 
ATOM   4058  C5   DA A 197     -20.074 -44.305  48.965 
ATOM   4059  C6   DA A 197     -20.623 -43.131  49.504 
ATOM   4060  N6   DA A 197     -21.813 -42.634  49.139 
ATOM   4061  N1   DA A 197     -19.901 -42.483  50.438 
ATOM   4062  C2   DA A 197     -18.719 -42.981  50.798 
ATOM   4063  N3   DA A 197     -18.108 -44.063  50.366 
ATOM   4064  C4   DA A 197     -18.851 -44.693  49.432 
ATOM   4065  P    DC A 198     -14.972 -49.829  50.554 
ATOM   4066  OP1  DC A 198     -13.683 -50.319  50.016 
ATOM   4067  OP2  DC A 198     -16.107 -50.775  50.484 
ATOM   4068  O5'  DC A 198     -14.773 -49.338  52.064 
ATOM   4069  C5'  DC A 198     -14.330 -47.990  52.308 
ATOM   4070  C4'  DC A 198     -15.136 -47.375  53.436 
ATOM   4071  O4'  DC A 198     -16.353 -46.731  52.962 
ATOM   4072  C3'  DC A 198     -15.627 -48.347  54.509 
ATOM   4073  O3'  DC A 198     -15.570 -47.702  55.775 
ATOM   4074  C2'  DC A 198     -17.094 -48.601  54.159 
ATOM   4075  C1'  DC A 198     -17.434 -47.165  53.773 
ATOM   4076  N1   DC A 198     -18.688 -47.039  52.979 
ATOM   4077  C2   DC A 198     -19.472 -45.905  53.177 
ATOM   4078  O2   DC A 198     -19.098 -45.058  53.997 
ATOM   4079  N3   DC A 198     -20.619 -45.772  52.464 
ATOM   4080  C4   DC A 198     -20.989 -46.713  51.585 
ATOM   4081  N4   DC A 198     -22.117 -46.537  50.913 
ATOM   4082  C5   DC A 198     -20.197 -47.887  51.366 
ATOM   4083  C6   DC A 198     -19.055 -48.001  52.090 
ATOM   4084  P    DA A 199     -15.094 -48.542  57.053 
ATOM   4085  OP1  DA A 199     -13.615 -48.559  57.112 
ATOM   4086  OP2  DA A 199     -15.759 -49.864  57.052 
ATOM   4087  O5'  DA A 199     -15.671 -47.650  58.249 
ATOM   4088  C5'  DA A 199     -15.798 -46.228  58.061 
ATOM   4089  C4'  DA A 199     -17.130 -45.750  58.604 
ATOM   4090  O4'  DA A 199     -18.193 -45.825  57.611 
ATOM   4091  C3'  DA A 199     -17.683 -46.534  59.795 
ATOM   4092  O3'  DA A 199     -18.333 -45.629  60.679 
ATOM   4093  C2'  DA A 199     -18.735 -47.463  59.192 
ATOM   4094  C1'  DA A 199     -19.317 -46.456  58.205 
ATOM   4095  N9   DA A 199     -20.126 -47.078  57.120 
ATOM   4096  C8   DA A 199     -19.934 -48.280  56.502 
ATOM   4097  N7   DA A 199     -20.814 -48.548  55.588 
ATOM   4098  C5   DA A 199     -21.653 -47.442  55.599 
ATOM   4099  C6   DA A 199     -22.796 -47.111  54.851 
ATOM   4100  N6   DA A 199     -23.313 -47.904  53.902 
ATOM   4101  N1   DA A 199     -23.390 -45.933  55.117 
ATOM   4102  C2   DA A 199     -22.872 -45.150  56.061 
ATOM   4103  N3   DA A 199     -21.816 -45.351  56.819 
ATOM   4104  C4   DA A 199     -21.240 -46.537  56.535 
ATOM   4105  P    DA A 200     -18.170 -45.835  62.258 
ATOM   4106  OP1  DA A 200     -16.909 -45.208  62.713 
ATOM   4107  OP2  DA A 200     -18.341 -47.266  62.592 
ATOM   4108  O5'  DA A 200     -19.418 -45.001  62.815 
ATOM   4109  C5'  DA A 200     -19.889 -43.865  62.067 
ATOM   4110  C4'  DA A 200     -21.403 -43.877  62.005 
ATOM   4111  O4'  DA A 200     -21.906 -44.643  60.873 
ATOM   4112  C3'  DA A 200     -22.114 -44.491  63.211 
ATOM   4113  O3'  DA A 200     -23.304 -43.756  63.467 
ATOM   4114  C2'  DA A 200     -22.500 -45.899  62.756 
ATOM   4115  C1'  DA A 200     -22.921 -45.518  61.340 
ATOM   4116  N9   DA A 200     -23.000 -46.676  60.406 
ATOM   4117  C8   DA A 200     -22.221 -47.796  60.377 
ATOM   4118  N7   DA A 200     -22.539 -48.632  59.438 
ATOM   4119  C5   DA A 200     -23.608 -48.023  58.795 
ATOM   4120  C6   DA A 200     -24.401 -48.408  57.702 
ATOM   4121  N6   DA A 200     -24.230 -49.556  57.032 
ATOM   4122  N1   DA A 200     -25.382 -47.568  57.321 
ATOM   4123  C2   DA A 200     -25.547 -46.429  57.991 
ATOM   4124  N3   DA A 200     -24.874 -45.965  59.020 
ATOM   4125  C4   DA A 200     -23.898 -46.825  59.382 
ATOM   4126  P    DC A 201     -23.726 -43.469  64.985 
ATOM   4127  OP1  DC A 201     -23.007 -42.274  65.481 
ATOM   4128  OP2  DC A 201     -23.567 -44.702  65.786 
ATOM   4129  O5'  DC A 201     -25.282 -43.131  64.821 
ATOM   4130  C5'  DC A 201     -25.741 -42.531  63.595 
ATOM   4131  C4'  DC A 201     -27.023 -43.199  63.139 
ATOM   4132  O4'  DC A 201     -26.775 -44.364  62.301 
ATOM   4133  C3'  DC A 201     -27.927 -43.731  64.251 
ATOM   4134  O3'  DC A 201     -29.285 -43.530  63.875 
ATOM   4135  C2'  DC A 201     -27.652 -45.233  64.289 
ATOM   4136  C1'  DC A 201     -27.571 -45.437  62.780 
ATOM   4137  N1   DC A 201     -26.914 -46.713  62.382 
ATOM   4138  C2   DC A 201     -27.384 -47.357  61.239 
ATOM   4139  O2   DC A 201     -28.316 -46.847  60.608 
ATOM   4140  N3   DC A 201     -26.799 -48.522  60.860 
ATOM   4141  C4   DC A 201     -25.789 -49.042  61.571 
ATOM   4142  N4   DC A 201     -25.253 -50.180  61.160 
ATOM   4143  C5   DC A 201     -25.292 -48.397  62.749 
ATOM   4144  C6   DC A 201     -25.890 -47.233  63.112 
ATOM   4145  P    DT A 202     -30.340 -43.076  64.989 
ATOM   4146  OP1  DT A 202     -30.281 -41.607  65.159 
ATOM   4147  OP2  DT A 202     -30.142 -43.879  66.216 
ATOM   4148  O5'  DT A 202     -31.724 -43.483  64.299 
ATOM   4149  C5'  DT A 202     -31.820 -43.464  62.862 
ATOM   4150  C4'  DT A 202     -32.544 -44.704  62.374 
ATOM   4151  O4'  DT A 202     -31.640 -45.824  62.151 
ATOM   4152  C3'  DT A 202     -33.605 -45.269  63.318 
ATOM   4153  O3'  DT A 202     -34.692 -45.764  62.546 
ATOM   4154  C2'  DT A 202     -32.921 -46.449  64.008 
ATOM   4155  C1'  DT A 202     -32.190 -46.974  62.775 
ATOM   4156  N1   DT A 202     -31.073 -47.906  63.093 
ATOM   4157  C2   DT A 202     -30.846 -48.933  62.209 
ATOM   4158  O2   DT A 202     -31.510 -49.101  61.202 
ATOM   4159  N3   DT A 202     -29.802 -49.778  62.538 
ATOM   4160  C4   DT A 202     -28.989 -49.681  63.648 
ATOM   4161  O4   DT A 202     -28.085 -50.498  63.835 
ATOM   4162  C5   DT A 202     -29.306 -48.572  64.515 
ATOM   4163  C7   DT A 202     -28.468 -48.394  65.748 
ATOM   4164  C6   DT A 202     -30.314 -47.736  64.221 
ATOM   4165  P    DT A 203     -36.186 -45.535  63.072 
ATOM   4166  OP1  DT A 203     -36.652 -44.189  62.670 
ATOM   4167  OP2  DT A 203     -36.255 -45.840  64.519 
ATOM   4168  O5'  DT A 203     -36.985 -46.650  62.250 
ATOM   4169  C5'  DT A 203     -36.504 -47.037  60.948 
ATOM   4170  C4'  DT A 203     -36.558 -48.545  60.803 
ATOM   4171  O4'  DT A 203     -35.344 -49.192  61.281 
ATOM   4172  C3'  DT A 203     -37.677 -49.247  61.571 
ATOM   4173  O3'  DT A 203     -38.160 -50.334  60.790 
ATOM   4174  C2'  DT A 203     -36.996 -49.811  62.818 
ATOM   4175  C1'  DT A 203     -35.715 -50.268  62.129 
ATOM   4176  N1   DT A 203     -34.588 -50.526  63.069 
ATOM   4177  C2   DT A 203     -33.726 -51.546  62.747 
ATOM   4178  O2   DT A 203     -33.850 -52.228  61.744 
ATOM   4179  N3   DT A 203     -32.695 -51.757  63.641 
ATOM   4180  C4   DT A 203     -32.460 -51.048  64.802 
ATOM   4181  O4   DT A 203     -31.503 -51.328  65.525 
ATOM   4182  C5   DT A 203     -33.419 -49.997  65.054 
ATOM   4183  C7   DT A 203     -33.237 -49.177  66.297 
ATOM   4184  C6   DT A 203     -34.431 -49.771  64.201 
ATOM   4185  P    DC A 204     -39.732 -50.634  60.766 
ATOM   4186  OP1  DC A 204     -40.388 -49.762  59.766 
ATOM   4187  OP2  DC A 204     -40.271 -50.564  62.142 
ATOM   4188  O5'  DC A 204     -39.755 -52.151  60.256 
ATOM   4189  C5'  DC A 204     -38.705 -52.611  59.386 
ATOM   4190  C4'  DC A 204     -38.232 -53.982  59.826 
ATOM   4191  O4'  DC A 204     -37.172 -53.911  60.823 
ATOM   4192  C3'  DC A 204     -39.289 -54.875  60.476 
ATOM   4193  O3'  DC A 204     -39.064 -56.222  60.077 
ATOM   4194  C2'  DC A 204     -39.022 -54.761  61.977 
ATOM   4195  C1'  DC A 204     -37.500 -54.791  61.888 
ATOM   4196  N1   DC A 204     -36.818 -54.301  63.119 
ATOM   4197  C2   DC A 204     -35.614 -54.902  63.478 
ATOM   4198  O2   DC A 204     -35.166 -55.809  62.767 
ATOM   4199  N3   DC A 204     -34.978 -54.470  64.596 
ATOM   4200  C4   DC A 204     -35.498 -53.485  65.340 
ATOM   4201  N4   DC A 204     -34.839 -53.099  66.422 
ATOM   4202  C5   DC A 204     -36.735 -52.853  64.988 
ATOM   4203  C6   DC A 204     -37.355 -53.299  63.867 
ATOM   4204  P    DA A 205     -40.323 -57.155  59.752 
ATOM   4205  OP1  DA A 205     -40.762 -56.926  58.356 
ATOM   4206  OP2  DA A 205     -41.356 -56.975  60.795 
ATOM   4207  O5'  DA A 205     -39.677 -58.613  59.881 
ATOM   4208  C5'  DA A 205     -38.281 -58.787  59.573 
ATOM   4209  C4'  DA A 205     -37.627 -59.669  60.617 
ATOM   4210  O4'  DA A 205     -37.127 -58.907  61.753 
ATOM   4211  C3'  DA A 205     -38.526 -60.729  61.252 
ATOM   4212  O3'  DA A 205     -37.760 -61.906  61.481 
ATOM   4213  C2'  DA A 205     -38.925 -60.139  62.605 
ATOM   4214  C1'  DA A 205     -37.563 -59.542  62.946 
ATOM   4215  N9   DA A 205     -37.611 -58.517  64.024 
ATOM   4216  C8   DA A 205     -38.599 -57.611  64.291 
ATOM   4217  N7   DA A 205     -38.347 -56.846  65.307 
ATOM   4218  C5   DA A 205     -37.102 -57.272  65.748 
ATOM   4219  C6   DA A 205     -36.277 -56.852  66.804 
ATOM   4220  N6   DA A 205     -36.599 -55.861  67.647 
ATOM   4221  N1   DA A 205     -35.103 -57.491  66.963 
ATOM   4222  C2   DA A 205     -34.787 -58.474  66.123 
ATOM   4223  N3   DA A 205     -35.474 -58.951  65.106 
ATOM   4224  C4   DA A 205     -36.644 -58.295  64.969 
ATOM   4225  P    DT A 206     -38.435 -63.334  61.217 
ATOM   4226  OP1  DT A 206     -38.332 -63.673  59.780 
ATOM   4227  OP2  DT A 206     -39.798 -63.353  61.792 
ATOM   4228  O5'  DT A 206     -37.480 -64.296  62.068 
ATOM   4229  C5'  DT A 206     -36.097 -63.935  62.236 
ATOM   4230  C4'  DT A 206     -35.674 -64.161  63.675 
ATOM   4231  O4'  DT A 206     -35.925 -62.999  64.516 
ATOM   4232  C3'  DT A 206     -36.380 -65.304  64.404 
ATOM   4233  O3'  DT A 206     -35.447 -65.946  65.265 
ATOM   4234  C2'  DT A 206     -37.442 -64.618  65.263 
ATOM   4235  C1'  DT A 206     -36.581 -63.435  65.697 
ATOM   4236  N1   DT A 206     -37.365 -62.291  66.241 
ATOM   4237  C2   DT A 206     -36.790 -61.565  67.256 
ATOM   4238  O2   DT A 206     -35.690 -61.821  67.712 
ATOM   4239  N3   DT A 206     -37.547 -60.513  67.734 
ATOM   4240  C4   DT A 206     -38.799 -60.137  67.292 
ATOM   4241  O4   DT A 206     -39.380 -59.175  67.799 
ATOM   4242  C5   DT A 206     -39.318 -60.959  66.225 
ATOM   4243  C7   DT A 206     -40.677 -60.618  65.685 
ATOM   4244  C6   DT A 206     -38.604 -61.988  65.741 
ATOM   4245  P    DC A 207     -35.489 -67.540  65.404 
ATOM   4246  OP1  DC A 207     -34.726 -68.154  64.294 
ATOM   4247  OP2  DC A 207     -36.891 -67.988  65.553 
ATOM   4248  O5'  DC A 207     -34.705 -67.758  66.781 
ATOM   4249  C5'  DC A 207     -33.686 -66.815  67.161 
ATOM   4250  C4'  DC A 207     -33.820 -66.470  68.631 
ATOM   4251  O4'  DC A 207     -34.728 -65.353  68.858 
ATOM   4252  C3'  DC A 207     -34.370 -67.579  69.527 
ATOM   4253  O3'  DC A 207     -33.709 -67.525  70.785 
ATOM   4254  C2'  DC A 207     -35.840 -67.215  69.736 
ATOM   4255  C1'  DC A 207     -35.630 -65.712  69.893 
ATOM   4256  N1   DC A 207     -36.874 -64.912  69.721 
ATOM   4257  C2   DC A 207     -37.019 -63.762  70.493 
ATOM   4258  O2   DC A 207     -36.117 -63.456  71.282 
ATOM   4259  N3   DC A 207     -38.146 -63.020  70.352 
ATOM   4260  C4   DC A 207     -39.100 -63.385  69.486 
ATOM   4261  N4   DC A 207     -40.181 -62.627  69.384 
ATOM   4262  C5   DC A 207     -38.971 -64.564  68.682 
ATOM   4263  C6   DC A 207     -37.837 -65.293  68.839 
ATOM   4264  P    DA A 208     -33.311 -68.895  71.512 
ATOM   4265  OP1  DA A 208     -32.021 -69.385  70.975 
ATOM   4266  OP2  DA A 208     -34.445 -69.841  71.443 
ATOM   4267  O5'  DA A 208     -33.112 -68.405  73.022 
ATOM   4268  C5'  DA A 208     -32.668 -67.056  73.267 
ATOM   4269  C4'  DA A 208     -33.474 -66.442  74.394 
ATOM   4270  O4'  DA A 208     -34.692 -65.797  73.920 
ATOM   4271  C3'  DA A 208     -33.966 -67.413  75.467 
ATOM   4272  O3'  DA A 208     -33.908 -66.768  76.733 
ATOM   4273  C2'  DA A 208     -35.432 -67.667  75.117 
ATOM   4274  C1'  DA A 208     -35.773 -66.231  74.731 
ATOM   4275  N9   DA A 208     -37.026 -66.106  73.937 
ATOM   4276  C8   DA A 208     -37.535 -66.971  73.012 
ATOM   4277  N7   DA A 208     -38.655 -66.581  72.487 
ATOM   4278  C5   DA A 208     -38.909 -65.366  73.108 
ATOM   4279  C6   DA A 208     -39.958 -64.440  72.985 
ATOM   4280  N6   DA A 208     -40.996 -64.604  72.151 
ATOM   4281  N1   DA A 208     -39.903 -63.335  73.752 
ATOM   4282  C2   DA A 208     -38.869 -63.178  74.577 
ATOM   4283  N3   DA A 208     -37.839 -63.968  74.777 
ATOM   4284  C4   DA A 208     -37.918 -65.067  73.998 
ATOM   4285  P    DA A 209     -33.432 -67.608  78.011 
ATOM   4286  OP1  DA A 209     -31.954 -67.625  78.071 
ATOM   4287  OP2  DA A 209     -34.097 -68.930  78.011 
ATOM   4288  O5'  DA A 209     -34.010 -66.716  79.207 
ATOM   4289  C5'  DA A 209     -34.136 -65.294  79.020 
ATOM   4290  C4'  DA A 209     -35.469 -64.817  79.562 
ATOM   4291  O4'  DA A 209     -36.531 -64.891  78.570 
ATOM   4292  C3'  DA A 209     -36.021 -65.600  80.753 
ATOM   4293  O3'  DA A 209     -36.671 -64.695  81.637 
ATOM   4294  C2'  DA A 209     -37.074 -66.530  80.150 
ATOM   4295  C1'  DA A 209     -37.655 -65.522  79.163 
ATOM   4296  N9   DA A 209     -38.464 -66.144  78.079 
ATOM   4297  C8   DA A 209     -38.272 -67.346  77.460 
ATOM   4298  N7   DA A 209     -39.153 -67.614  76.546 
ATOM   4299  C5   DA A 209     -39.992 -66.508  76.558 
ATOM   4300  C6   DA A 209     -41.134 -66.178  75.810 
ATOM   4301  N6   DA A 209     -41.651 -66.970  74.860 
ATOM   4302  N1   DA A 209     -41.729 -64.999  76.075 
ATOM   4303  C2   DA A 209     -41.210 -64.216  77.019 
ATOM   4304  N3   DA A 209     -40.155 -64.417  77.778 
ATOM   4305  C4   DA A 209     -39.578 -65.603  77.493 
ATOM   4306  P    DG A 210     -36.509 -64.901  83.217 
ATOM   4307  OP1  DG A 210     -35.248 -64.274  83.671 
ATOM   4308  OP2  DG A 210     -36.679 -66.332  83.550 
ATOM   4309  O5'  DG A 210     -37.756 -64.068  83.774 
ATOM   4310  C5'  DG A 210     -38.227 -62.931  83.025 
ATOM   4311  C4'  DG A 210     -39.741 -62.943  82.963 
ATOM   4312  O4'  DG A 210     -40.245 -63.709  81.831 
ATOM   4313  C3'  DG A 210     -40.452 -63.557  84.169 
ATOM   4314  O3'  DG A 210     -41.642 -62.823  84.426 
ATOM   4315  C2'  DG A 210     -40.839 -64.965  83.715 
ATOM   4316  C1'  DG A 210     -41.260 -64.584  82.298 
ATOM   4317  N9   DG A 210     -41.338 -65.742  81.364 
ATOM   4318  C8   DG A 210     -40.562 -66.879  81.320 
ATOM   4319  N7   DG A 210     -40.894 -67.715  80.365 
ATOM   4320  C5   DG A 210     -41.967 -67.087  79.734 
ATOM   4321  C6   DG A 210     -42.749 -67.508  78.627 
ATOM   4322  O6   DG A 210     -42.654 -68.537  77.965 
ATOM   4323  N1   DG A 210     -43.738 -66.566  78.312 
ATOM   4324  C2   DG A 210     -43.944 -65.374  78.979 
ATOM   4325  N2   DG A 210     -44.941 -64.612  78.523 
ATOM   4326  N3   DG A 210     -43.210 -64.980  80.017 
ATOM   4327  C4   DG A 210     -42.246 -65.883  80.336 
ATOM   4328  P    DA A 211     -42.064 -62.535  85.943 
ATOM   4329  OP1  DA A 211     -41.346 -61.340  86.440 
ATOM   4330  OP2  DA A 211     -41.905 -63.768  86.744 
ATOM   4331  O5'  DA A 211     -43.620 -62.198  85.779 
ATOM   4332  C5'  DA A 211     -44.079 -61.597  84.553 
ATOM   4333  C4'  DA A 211     -45.361 -62.265  84.097 
ATOM   4334  O4'  DA A 211     -45.113 -63.430  83.260 
ATOM   4335  C3'  DA A 211     -46.266 -62.797  85.209 
ATOM   4336  O3'  DA A 211     -47.623 -62.596  84.833 
ATOM   4337  C2'  DA A 211     -45.990 -64.299  85.248 
ATOM   4338  C1'  DA A 211     -45.909 -64.503  83.738 
ATOM   4339  N9   DA A 211     -45.253 -65.780  83.340 
ATOM   4340  C8   DA A 211     -44.222 -66.431  83.956 
ATOM   4341  N7   DA A 211     -43.870 -67.531  83.364 
ATOM   4342  C5   DA A 211     -44.727 -67.616  82.276 
ATOM   4343  C6   DA A 211     -44.861 -68.563  81.248 
ATOM   4344  N6   DA A 211     -44.095 -69.658  81.146 
ATOM   4345  N1   DA A 211     -45.816 -68.344  80.326 
ATOM   4346  C2   DA A 211     -46.575 -67.254  80.432 
ATOM   4347  N3   DA A 211     -46.541 -66.305  81.342 
ATOM   4348  C4   DA A 211     -45.578 -66.548  82.253 
ATOM   4349  P    DA A 212     -48.679 -62.142  85.948 
ATOM   4350  OP1  DA A 212     -48.619 -60.673  86.117 
ATOM   4351  OP2  DA A 212     -48.481 -62.945  87.174 
ATOM   4352  O5'  DA A 212     -50.062 -62.549  85.257 
ATOM   4353  C5'  DA A 212     -50.158 -62.530  83.820 
ATOM   4354  C4'  DA A 212     -50.882 -63.770  83.333 
ATOM   4355  O4'  DA A 212     -49.978 -64.890  83.109 
ATOM   4356  C3'  DA A 212     -51.943 -64.335  84.277 
ATOM   4357  O3'  DA A 212     -53.030 -64.831  83.504 
ATOM   4358  C2'  DA A 212     -51.259 -65.515  84.966 
ATOM   4359  C1'  DA A 212     -50.528 -66.040  83.734 
ATOM   4360  N9   DA A 212     -49.411 -66.972  84.051 
ATOM   4361  C8   DA A 212     -48.564 -66.948  85.122 
ATOM   4362  N7   DA A 212     -47.687 -67.904  85.120 
ATOM   4363  C5   DA A 212     -47.972 -68.616  83.962 
ATOM   4364  C6   DA A 212     -47.391 -69.756  83.384 
ATOM   4365  N6   DA A 212     -46.351 -70.410  83.923 
ATOM   4366  N1   DA A 212     -47.918 -70.203  82.230 
ATOM   4367  C2   DA A 212     -48.950 -69.549  81.700 
ATOM   4368  N3   DA A 212     -49.573 -68.480  82.145 
ATOM   4369  C4   DA A 212     -49.026 -68.053  83.302 
ATOM   4370  P    DA A 213     -54.524 -64.601  84.031 
ATOM   4371  OP1  DA A 213     -54.990 -63.255  83.629 
ATOM   4372  OP2  DA A 213     -54.593 -64.906  85.477 
ATOM   4373  O5'  DA A 213     -55.324 -65.716  83.208 
ATOM   4374  C5'  DA A 213     -54.842 -66.103  81.907 
ATOM   4375  C4'  DA A 213     -54.896 -67.611  81.761 
ATOM   4376  O4'  DA A 213     -53.683 -68.258  82.239 
ATOM   4377  C3'  DA A 213     -56.015 -68.314  82.529 
ATOM   4378  O3'  DA A 213     -56.498 -69.400  81.748 
ATOM   4379  C2'  DA A 213     -55.334 -68.877  83.777 
ATOM   4380  C1'  DA A 213     -54.053 -69.334  83.087 
ATOM   4381  N9   DA A 213     -52.926 -69.592  84.027 
ATOM   4382  C8   DA A 213     -52.625 -68.942  85.190 
ATOM   4383  N7   DA A 213     -51.573 -69.403  85.791 
ATOM   4384  C5   DA A 213     -51.142 -70.434  84.969 
ATOM   4385  C6   DA A 213     -50.060 -71.326  85.055 
ATOM   4386  N6   DA A 213     -49.174 -71.319  86.061 
ATOM   4387  N1   DA A 213     -49.923 -72.230  84.067 
ATOM   4388  C2   DA A 213     -50.806 -72.232  83.070 
ATOM   4389  N3   DA A 213     -51.849 -71.453  82.883 
ATOM   4390  C4   DA A 213     -51.965 -70.558  83.886 
ATOM   4391  P    DT A 214     -58.070 -69.701  81.724 
ATOM   4392  OP1  DT A 214     -58.726 -68.829  80.724 
ATOM   4393  OP2  DT A 214     -58.610 -69.630  83.100 
ATOM   4394  O5'  DT A 214     -58.093 -71.217  81.215 
ATOM   4395  C5'  DT A 214     -57.043 -71.677  80.344 
ATOM   4396  C4'  DT A 214     -56.570 -73.048  80.785 
ATOM   4397  O4'  DT A 214     -55.510 -72.978  81.781 
ATOM   4398  C3'  DT A 214     -57.628 -73.941  81.434 
ATOM   4399  O3'  DT A 214     -57.403 -75.288  81.035 
ATOM   4400  C2'  DT A 214     -57.360 -73.827  82.936 
ATOM   4401  C1'  DT A 214     -55.838 -73.857  82.846 
ATOM   4402  N1   DT A 214     -55.156 -73.367  84.077 
ATOM   4403  C2   DT A 214     -53.970 -73.970  84.417 
ATOM   4404  O2   DT A 214     -53.471 -74.869  83.763 
ATOM   4405  N3   DT A 214     -53.368 -73.490  85.565 
ATOM   4406  C4   DT A 214     -53.843 -72.481  86.378 
ATOM   4407  O4   DT A 214     -53.214 -72.137  87.381 
ATOM   4408  C5   DT A 214     -55.093 -71.910  85.939 
ATOM   4409  C7   DT A 214     -55.681 -70.806  86.767 
ATOM   4410  C6   DT A 214     -55.701 -72.358  84.827 
ATOM   4411  P    DA A 215     -58.661 -76.221  80.710 
ATOM   4412  OP1  DA A 215     -59.100 -75.993  79.314 
ATOM   4413  OP2  DA A 215     -59.695 -76.042  81.753 
ATOM   4414  O5'  DA A 215     -58.015 -77.679  80.839 
ATOM   4415  C5'  DA A 215     -56.620 -77.854  80.531 
ATOM   4416  C4'  DA A 215     -55.965 -78.735  81.576 
ATOM   4417  O4'  DA A 215     -55.465 -77.973  82.712 
ATOM   4418  C3'  DA A 215     -56.865 -79.795  82.211 
ATOM   4419  O3'  DA A 215     -56.099 -80.972  82.440 
ATOM   4420  C2'  DA A 215     -57.263 -79.205  83.563 
ATOM   4421  C1'  DA A 215     -55.901 -78.608  83.904 
ATOM   4422  N9   DA A 215     -55.949 -77.583  84.982 
ATOM   4423  C8   DA A 215     -56.937 -76.677  85.249 
ATOM   4424  N7   DA A 215     -56.686 -75.912  86.266 
ATOM   4425  C5   DA A 215     -55.441 -76.338  86.706 
ATOM   4426  C6   DA A 215     -54.615 -75.918  87.762 
ATOM   4427  N6   DA A 215     -54.938 -74.927  88.606 
ATOM   4428  N1   DA A 215     -53.441 -76.557  87.921 
ATOM   4429  C2   DA A 215     -53.126 -77.540  87.081 
ATOM   4430  N3   DA A 215     -53.812 -78.017  86.065 
ATOM   4431  C4   DA A 215     -54.982 -77.361  85.928 
ATOM   4432  P    DT A 216     -56.773 -82.400  82.175 
ATOM   4433  OP1  DT A 216     -56.670 -82.739  80.738 
ATOM   4434  OP2  DT A 216     -58.136 -82.419  82.750 
ATOM   4435  O5'  DT A 216     -55.818 -83.362  83.026 
ATOM   4436  C5'  DT A 216     -54.435 -83.001  83.195 
ATOM   4437  C4'  DT A 216     -54.012 -83.227  84.633 
ATOM   4438  O4'  DT A 216     -54.263 -82.065  85.475 
ATOM   4439  C3'  DT A 216     -54.718 -84.370  85.362 
ATOM   4440  O3'  DT A 216     -53.785 -85.012  86.224 
ATOM   4441  C2'  DT A 216     -55.780 -83.684  86.221 
ATOM   4442  C1'  DT A 216     -54.919 -82.501  86.656 
ATOM   4443  N1   DT A 216     -55.703 -81.357  87.199 
ATOM   4444  C2   DT A 216     -55.129 -80.631  88.214 
ATOM   4445  O2   DT A 216     -54.028 -80.887  88.671 
ATOM   4446  N3   DT A 216     -55.885 -79.579  88.693 
ATOM   4447  C4   DT A 216     -57.137 -79.203  88.251 
ATOM   4448  O4   DT A 216     -57.718 -78.241  88.757 
ATOM   4449  C5   DT A 216     -57.657 -80.025  87.183 
ATOM   4450  C7   DT A 216     -59.015 -79.684  86.643 
ATOM   4451  C6   DT A 216     -56.943 -81.054  86.699 
ATOM   4452  P    DC A 217     -53.827 -86.606  86.362 
ATOM   4453  OP1  DC A 217     -53.064 -87.220  85.252 
ATOM   4454  OP2  DC A 217     -55.229 -87.054  86.512 
ATOM   4455  O5'  DC A 217     -53.043 -86.824  87.740 
ATOM   4456  C5'  DC A 217     -52.024 -85.881  88.120 
ATOM   4457  C4'  DC A 217     -52.159 -85.536  89.589 
ATOM   4458  O4'  DC A 217     -53.066 -84.419  89.816 
ATOM   4459  C3'  DC A 217     -52.709 -86.645  90.486 
ATOM   4460  O3'  DC A 217     -52.047 -86.591  91.743 
ATOM   4461  C2'  DC A 217     -54.179 -86.281  90.695 
ATOM   4462  C1'  DC A 217     -53.968 -84.778  90.852 
ATOM   4463  N1   DC A 217     -55.212 -83.978  90.679 
ATOM   4464  C2   DC A 217     -55.357 -82.828  91.452 
ATOM   4465  O2   DC A 217     -54.456 -82.522  92.240 
ATOM   4466  N3   DC A 217     -56.485 -82.086  91.310 
ATOM   4467  C4   DC A 217     -57.438 -82.451  90.444 
ATOM   4468  N4   DC A 217     -58.520 -81.693  90.342 
ATOM   4469  C5   DC A 217     -57.309 -83.630  89.641 
ATOM   4470  C6   DC A 217     -56.175 -84.359  89.798 
ATOM   4471  P    DT A 218     -51.649 -87.961  92.470 
ATOM   4472  OP1  DT A 218     -50.360 -88.451  91.933 
ATOM   4473  OP2  DT A 218     -52.784 -88.907  92.401 
ATOM   4474  O5'  DT A 218     -51.450 -87.471  93.981 
ATOM   4475  C5'  DT A 218     -51.007 -86.122  94.225 
ATOM   4476  C4'  DT A 218     -51.812 -85.508  95.353 
ATOM   4477  O4'  DT A 218     -53.030 -84.863  94.879 
ATOM   4478  C3'  DT A 218     -52.304 -86.479  96.425 
ATOM   4479  O3'  DT A 218     -52.247 -85.834  97.692 
ATOM   4480  C2'  DT A 218     -53.770 -86.733  96.075 
ATOM   4481  C1'  DT A 218     -54.111 -85.297  95.690 
ATOM   4482  N1   DT A 218     -55.364 -85.172  94.895 
ATOM   4483  C2   DT A 218     -56.127 -84.047  95.103 
ATOM   4484  O2   DT A 218     -55.817 -83.173  95.895 
ATOM   4485  N3   DT A 218     -57.282 -83.966  94.350 
ATOM   4486  C4   DT A 218     -57.726 -84.893  93.429 
ATOM   4487  O4   DT A 218     -58.779 -84.710  92.814 
ATOM   4488  C5   DT A 218     -56.859 -86.037  93.281 
ATOM   4489  C7   DT A 218     -57.269 -87.096  92.298 
ATOM   4490  C6   DT A 218     -55.731 -86.143  94.000 
ATOM   4491  P    DC A 219     -51.770 -86.674  98.969 
ATOM   4492  OP1  DC A 219     -50.292 -86.691  99.029 
ATOM   4493  OP2  DC A 219     -52.436 -87.996  98.969 
ATOM   4494  O5'  DC A 219     -52.348 -85.783 100.166 
ATOM   4495  C5'  DC A 219     -52.474 -84.361  99.978 
ATOM   4496  C4'  DC A 219     -53.807 -83.883 100.521 
ATOM   4497  O4'  DC A 219     -54.869 -83.958  99.528 
ATOM   4498  C3'  DC A 219     -54.359 -84.666 101.712 
ATOM   4499  O3'  DC A 219     -55.009 -83.761 102.596 
ATOM   4500  C2'  DC A 219     -55.412 -85.596 101.109 
ATOM   4501  C1'  DC A 219     -55.994 -84.588 100.122 
ATOM   4502  N1   DC A 219     -56.802 -85.210  99.037 
ATOM   4503  C2   DC A 219     -57.907 -84.506  98.565 
ATOM   4504  O2   DC A 219     -58.168 -83.403  99.061 
ATOM   4505  N3   DC A 219     -58.658 -85.056  97.576 
ATOM   4506  C4   DC A 219     -58.342 -86.252  97.066 
ATOM   4507  N4   DC A 219     -59.104 -86.747  96.103 
ATOM   4508  C5   DC A 219     -57.210 -86.994  97.538 
ATOM   4509  C6   DC A 219     -56.472 -86.427  98.526 
ATOM   4510  P    DA A 220     -54.847 -83.967 104.175 
ATOM   4511  OP1  DA A 220     -53.586 -83.340 104.630 
ATOM   4512  OP2  DA A 220     -55.017 -85.398 104.508 
ATOM   4513  O5'  DA A 220     -56.094 -83.134 104.732 
ATOM   4514  C5'  DA A 220     -56.565 -81.997 103.984 
ATOM   4515  C4'  DA A 220     -58.080 -82.009 103.922 
ATOM   4516  O4'  DA A 220     -58.583 -82.775 102.789 
ATOM   4517  C3'  DA A 220     -58.790 -82.624 105.127 
ATOM   4518  O3'  DA A 220     -59.980 -81.889 105.384 
ATOM   4519  C2'  DA A 220     -59.177 -84.031 104.673 
ATOM   4520  C1'  DA A 220     -59.598 -83.650 103.257 
ATOM   4521  N9   DA A 220     -59.677 -84.808 102.323 
ATOM   4522  C8   DA A 220     -58.897 -85.928 102.293 
ATOM   4523  N7   DA A 220     -59.215 -86.764 101.354 
ATOM   4524  C5   DA A 220     -60.284 -86.155 100.712 
ATOM   4525  C6   DA A 220     -61.077 -86.541  99.619 
ATOM   4526  N6   DA A 220     -60.906 -87.688  98.948 
ATOM   4527  N1   DA A 220     -62.058 -85.701  99.238 
ATOM   4528  C2   DA A 220     -62.224 -84.561  99.908 
ATOM   4529  N3   DA A 220     -61.550 -84.097 100.937 
ATOM   4530  C4   DA A 220     -60.574 -84.957 101.299 
ATOM   4531  P    DG A 221     -60.402 -81.601 106.902 
ATOM   4532  OP1  DG A 221     -59.684 -80.406 107.398 
ATOM   4533  OP2  DG A 221     -60.243 -82.834 107.703 
ATOM   4534  O5'  DG A 221     -61.958 -81.264 106.737 
ATOM   4535  C5'  DG A 221     -62.417 -80.663 105.512 
ATOM   4536  C4'  DG A 221     -63.699 -81.331 105.056 
ATOM   4537  O4'  DG A 221     -63.451 -82.496 104.218 
ATOM   4538  C3'  DG A 221     -64.604 -81.863 106.167 
ATOM   4539  O3'  DG A 221     -65.961 -81.662 105.792 
ATOM   4540  C2'  DG A 221     -64.328 -83.365 106.206 
ATOM   4541  C1'  DG A 221     -64.248 -83.569 104.696 
ATOM   4542  N9   DG A 221     -63.591 -84.846 104.298 
ATOM   4543  C8   DG A 221     -62.553 -85.518 104.906 
ATOM   4544  N7   DG A 221     -62.206 -86.626 104.298 
ATOM   4545  C5   DG A 221     -63.076 -86.693 103.212 
ATOM   4546  C6   DG A 221     -63.184 -87.671 102.187 
ATOM   4547  O6   DG A 221     -62.524 -88.694 102.026 
ATOM   4548  N1   DG A 221     -64.204 -87.350 101.281 
ATOM   4549  C2   DG A 221     -65.012 -86.233 101.353 
ATOM   4550  N2   DG A 221     -65.928 -86.106 100.390 
ATOM   4551  N3   DG A 221     -64.909 -85.316 102.315 
ATOM   4552  C4   DG A 221     -63.925 -85.612 103.202 
ATOM   4553  P    DG A 222     -67.017 -81.208 106.906 
ATOM   4554  OP1  DG A 222     -66.958 -79.739 107.075 
ATOM   4555  OP2  DG A 222     -66.819 -82.012 108.133 
ATOM   4556  O5'  DG A 222     -68.401 -81.615 106.216 
ATOM   4557  C5'  DG A 222     -68.496 -81.596 104.779 
ATOM   4558  C4'  DG A 222     -69.220 -82.836 104.291 
ATOM   4559  O4'  DG A 222     -68.316 -83.956 104.068 
ATOM   4560  C3'  DG A 222     -70.281 -83.401 105.235 
ATOM   4561  O3'  DG A 222     -71.368 -83.897 104.463 
ATOM   4562  C2'  DG A 222     -69.597 -84.581 105.924 
ATOM   4563  C1'  DG A 222     -68.866 -85.106 104.692 
ATOM   4564  N9   DG A 222     -67.749 -86.039 105.010 
ATOM   4565  C8   DG A 222     -66.886 -86.030 106.084 
ATOM   4566  N7   DG A 222     -66.005 -87.000 106.068 
ATOM   4567  C5   DG A 222     -66.306 -87.702 104.902 
ATOM   4568  C6   DG A 222     -65.695 -88.856 104.346 
ATOM   4569  O6   DG A 222     -64.747 -89.507 104.776 
ATOM   4570  N1   DG A 222     -66.316 -89.239 103.149 
ATOM   4571  C2   DG A 222     -67.387 -88.590 102.566 
ATOM   4572  N2   DG A 222     -67.836 -89.112 101.421 
ATOM   4573  N3   DG A 222     -67.960 -87.507 103.087 
ATOM   4574  C4   DG A 222     -67.369 -87.124 104.249 
ATOM   4575  P    DC A 223     -72.862 -83.667 104.989 
ATOM   4576  OP1  DC A 223     -73.329 -82.321 104.587 
ATOM   4577  OP2  DC A 223     -72.931 -83.972 106.435 
ATOM   4578  O5'  DC A 223     -73.662 -84.782 104.166 
ATOM   4579  C5'  DC A 223     -73.180 -85.169 102.865 
ATOM   4580  C4'  DC A 223     -73.234 -86.677 102.720 
ATOM   4581  O4'  DC A 223     -72.021 -87.324 103.197 
ATOM   4582  C3'  DC A 223     -74.353 -87.380 103.488 
ATOM   4583  O3'  DC A 223     -74.836 -88.466 102.707 
ATOM   4584  C2'  DC A 223     -73.673 -87.943 104.735 
ATOM   4585  C1'  DC A 223     -72.392 -88.400 104.046 
ATOM   4586  N1   DC A 223     -71.265 -88.658 104.986 
ATOM   4587  C2   DC A 223     -70.382 -89.689 104.673 
ATOM   4588  O2   DC A 223     -70.568 -90.341 103.639 
ATOM   4589  N3   DC A 223     -69.348 -89.941 105.518 
ATOM   4590  C4   DC A 223     -69.182 -89.212 106.628 
ATOM   4591  N4   DC A 223     -68.159 -89.496 107.419 
ATOM   4592  C5   DC A 223     -70.079 -88.147 106.968 
ATOM   4593  C6   DC A 223     -71.105 -87.912 106.112 
ATOM   4594  P    DT A 224     -76.408 -88.767 102.683 
ATOM   4595  OP1  DT A 224     -77.064 -87.895 101.683 
ATOM   4596  OP2  DT A 224     -76.948 -88.696 104.059 
ATOM   4597  O5'  DT A 224     -76.432 -90.283 102.173 
ATOM   4598  C5'  DT A 224     -75.381 -90.744 101.303 
ATOM   4599  C4'  DT A 224     -74.908 -92.115 101.743 
ATOM   4600  O4'  DT A 224     -73.848 -92.044 102.740 
ATOM   4601  C3'  DT A 224     -75.966 -93.007 102.392 
ATOM   4602  O3'  DT A 224     -75.741 -94.354 101.994 
ATOM   4603  C2'  DT A 224     -75.699 -92.893 103.894 
ATOM   4604  C1'  DT A 224     -74.176 -92.923 103.805 
ATOM   4605  N1   DT A 224     -73.494 -92.433 105.035 
ATOM   4606  C2   DT A 224     -72.308 -93.036 105.376 
ATOM   4607  O2   DT A 224     -71.809 -93.935 104.721 
ATOM   4608  N3   DT A 224     -71.706 -92.556 106.523 
ATOM   4609  C4   DT A 224     -72.181 -91.547 107.336 
ATOM   4610  O4   DT A 224     -71.552 -91.203 108.340 
ATOM   4611  C5   DT A 224     -73.432 -90.976 106.897 
ATOM   4612  C7   DT A 224     -74.019 -89.872 107.725 
ATOM   4613  C6   DT A 224     -74.039 -91.424 105.786 
ATOM   4614  P    DA A 225     -76.999 -95.287 101.668 
ATOM   4615  OP1  DA A 225     -77.439 -95.059 100.273 
ATOM   4616  OP2  DA A 225     -78.033 -95.108 102.711 
ATOM   4617  O5'  DA A 225     -76.354 -96.745 101.797 
ATOM   4618  C5'  DA A 225     -74.958 -96.920 101.490 
ATOM   4619  C4'  DA A 225     -74.303 -97.802 102.534 
ATOM   4620  O4'  DA A 225     -73.803 -97.039 103.670 
ATOM   4621  C3'  DA A 225     -75.203 -98.861 103.169 
ATOM   4622  O3'  DA A 225     -74.437-100.039 103.398 
ATOM   4623  C2'  DA A 225     -75.601 -98.271 104.521 
ATOM   4624  C1'  DA A 225     -74.239 -97.674 104.862 
ATOM   4625  N9   DA A 225     -74.288 -96.649 105.941 
ATOM   4626  C8   DA A 225     -75.275 -95.743 106.208 
ATOM   4627  N7   DA A 225     -75.024 -94.978 107.224 
ATOM   4628  C5   DA A 225     -73.779 -95.404 107.665 
ATOM   4629  C6   DA A 225     -72.953 -94.985 108.721 
ATOM   4630  N6   DA A 225     -73.276 -93.993 109.564 
ATOM   4631  N1   DA A 225     -71.780 -95.623 108.880 
ATOM   4632  C2   DA A 225     -71.464 -96.606 108.039 
ATOM   4633  N3   DA A 225     -72.150 -97.083 107.023 
ATOM   4634  C4   DA A 225     -73.320 -96.427 106.886 
ATOM   4635  P    DA A 226     -75.112-101.466 103.134 
ATOM   4636  OP1  DA A 226     -75.008-101.805 101.697 
ATOM   4637  OP2  DA A 226     -76.474-101.485 103.709 
ATOM   4638  O5'  DA A 226     -74.156-102.428 103.985 
ATOM   4639  C5'  DA A 226     -72.773-102.067 104.153 
ATOM   4640  C4'  DA A 226     -72.350-102.293 105.592 
ATOM   4641  O4'  DA A 226     -72.602-101.132 106.433 
ATOM   4642  C3'  DA A 226     -73.056-103.436 106.321 
ATOM   4643  O3'  DA A 226     -72.124-104.078 107.182 
ATOM   4644  C2'  DA A 226     -74.119-102.750 107.179 
ATOM   4645  C1'  DA A 226     -73.258-101.567 107.614 
ATOM   4646  N9   DA A 226     -74.042-100.423 108.157 
ATOM   4647  C8   DA A 226     -75.279 -99.988 107.779 
ATOM   4648  N7   DA A 226     -75.700 -98.958 108.446 
ATOM   4649  C5   DA A 226     -74.666 -98.691 109.334 
ATOM   4650  C6   DA A 226     -74.499 -97.709 110.325 
ATOM   4651  N6   DA A 226     -75.416 -96.771 110.600 
ATOM   4652  N1   DA A 226     -73.350 -97.727 111.027 
ATOM   4653  C2   DA A 226     -72.442 -98.662 110.748 
ATOM   4654  N3   DA A 226     -72.487 -99.623 109.853 
ATOM   4655  C4   DA A 226     -73.646 -99.583 109.164 
ATOM   4656  P    DT A 227     -72.165-105.672 107.321 
ATOM   4657  OP1  DT A 227     -71.402-106.286 106.210 
ATOM   4658  OP2  DT A 227     -73.567-106.120 107.470 
ATOM   4659  O5'  DT A 227     -71.382-105.890 108.698 
ATOM   4660  C5'  DT A 227     -70.362-104.947 109.078 
ATOM   4661  C4'  DT A 227     -70.497-104.602 110.548 
ATOM   4662  O4'  DT A 227     -71.404-103.485 110.774 
ATOM   4663  C3'  DT A 227     -71.047-105.711 111.444 
ATOM   4664  O3'  DT A 227     -70.385-105.657 112.702 
ATOM   4665  C2'  DT A 227     -72.517-105.347 111.653 
ATOM   4666  C1'  DT A 227     -72.306-103.845 111.810 
ATOM   4667  N1   DT A 227     -73.550-103.044 111.638 
ATOM   4668  C2   DT A 227     -73.678-101.913 112.407 
ATOM   4669  O2   DT A 227     -72.829-101.553 113.204 
ATOM   4670  N3   DT A 227     -74.845-101.197 112.221 
ATOM   4671  C4   DT A 227     -75.869-101.512 111.350 
ATOM   4672  O4   DT A 227     -76.866-100.793 111.270 
ATOM   4673  C5   DT A 227     -75.643-102.716 110.587 
ATOM   4674  C7   DT A 227     -76.709-103.132 109.614 
ATOM   4675  C6   DT A 227     -74.518-103.432 110.748 
ATOM   4676  P    DG A 228     -69.987-107.027 113.429 
ATOM   4677  OP1  DG A 228     -68.698-107.518 112.891 
ATOM   4678  OP2  DG A 228     -71.122-107.973 113.359 
ATOM   4679  O5'  DG A 228     -69.788-106.537 114.939 
ATOM   4680  C5'  DG A 228     -69.345-105.188 115.183 
ATOM   4681  C4'  DG A 228     -70.151-104.574 116.311 
ATOM   4682  O4'  DG A 228     -71.368-103.929 115.837 
ATOM   4683  C3'  DG A 228     -70.642-105.545 117.384 
ATOM   4684  O3'  DG A 228     -70.585-104.901 118.650 
ATOM   4685  C2'  DG A 228     -72.109-105.800 117.034 
ATOM   4686  C1'  DG A 228     -72.449-104.363 116.648 
ATOM   4687  N9   DG A 228     -73.703-104.238 115.854 
ATOM   4688  C8   DG A 228     -74.232-105.100 114.917 
ATOM   4689  N7   DG A 228     -75.363-104.693 114.395 
ATOM   4690  C5   DG A 228     -75.601-103.475 115.030 
ATOM   4691  C6   DG A 228     -76.676-102.561 114.880 
ATOM   4692  O6   DG A 228     -77.655-102.639 114.144 
ATOM   4693  N1   DG A 228     -76.524-101.448 115.719 
ATOM   4694  C2   DG A 228     -75.471-101.246 116.589 
ATOM   4695  N2   DG A 228     -75.509-100.118 117.304 
ATOM   4696  N3   DG A 228     -74.462-102.103 116.729 
ATOM   4697  C4   DG A 228     -74.594-103.188 115.922 
ATOM   4698  P    DT A 229     -70.109-105.740 119.928 
ATOM   4699  OP1  DT A 229     -68.630-105.757 119.987 
ATOM   4700  OP2  DT A 229     -70.774-107.062 119.928 
ATOM   4701  O5'  DT A 229     -70.686-104.849 121.124 
ATOM   4702  C5'  DT A 229     -70.813-103.427 120.936 
ATOM   4703  C4'  DT A 229     -72.145-102.949 121.479 
ATOM   4704  O4'  DT A 229     -73.207-103.024 120.486 
ATOM   4705  C3'  DT A 229     -72.697-103.732 122.670 
ATOM   4706  O3'  DT A 229     -73.347-102.827 123.554 
ATOM   4707  C2'  DT A 229     -73.750-104.662 122.067 
ATOM   4708  C1'  DT A 229     -74.332-103.654 121.080 
ATOM   4709  N1   DT A 229     -75.140-104.276 119.995 
ATOM   4710  C2   DT A 229     -76.227-103.568 119.541 
ATOM   4711  O2   DT A 229     -76.541-102.478 119.984 
ATOM   4712  N3   DT A 229     -76.953-104.177 118.535 
ATOM   4713  C4   DT A 229     -76.688-105.404 117.961 
ATOM   4714  O4   DT A 229     -77.411-105.847 117.066 
ATOM   4715  C5   DT A 229     -75.528-106.071 118.505 
ATOM   4716  C7   DT A 229     -75.169-107.412 117.937 
ATOM   4717  C6   DT A 229     -74.804-105.503 119.483 
ATOM   4718  P    DC A 230     -73.185-103.033 125.134 
ATOM   4719  OP1  DC A 230     -71.924-102.406 125.588 
ATOM   4720  OP2  DC A 230     -73.355-104.464 125.467 
ATOM   4721  O5'  DC A 230     -74.433-102.200 125.690 
ATOM   4722  C5'  DC A 230     -74.904-101.063 124.942 
ATOM   4723  C4'  DC A 230     -76.418-101.075 124.880 
ATOM   4724  O4'  DC A 230     -76.921-101.841 123.748 
ATOM   4725  C3'  DC A 230     -77.128-101.690 126.086 
ATOM   4726  O3'  DC A 230     -78.319-100.955 126.342 
ATOM   4727  C2'  DC A 230     -77.515-103.097 125.631 
ATOM   4728  C1'  DC A 230     -77.936-102.716 124.215 
ATOM   4729  N1   DC A 230     -78.015-103.874 123.281 
ATOM   4730  C2   DC A 230     -79.000-103.848 122.297 
ATOM   4731  O2   DC A 230     -79.760-102.875 122.239 
ATOM   4732  N3   DC A 230     -79.089-104.895 121.436 
ATOM   4733  C4   DC A 230     -78.246-105.931 121.532 
ATOM   4734  N4   DC A 230     -78.373-106.927 120.669 
ATOM   4735  C5   DC A 230     -77.226-105.977 122.538 
ATOM   4736  C6   DC A 230     -77.154-104.922 123.389 
ATOM   4737  P    DG A 231     -78.740-100.667 127.860 
ATOM   4738  OP1  DG A 231     -78.022 -99.472 128.357 
ATOM   4739  OP2  DG A 231     -78.582-101.900 128.661 
ATOM   4740  O5'  DG A 231     -80.297-100.330 127.696 
ATOM   4741  C5'  DG A 231     -80.755 -99.729 126.470 
ATOM   4742  C4'  DG A 231     -82.038-100.397 126.014 
ATOM   4743  O4'  DG A 231     -81.789-101.562 125.177 
ATOM   4744  C3'  DG A 231     -82.942-100.929 127.126 
ATOM   4745  O3'  DG A 231     -84.300-100.728 126.750 
ATOM   4746  C2'  DG A 231     -82.666-102.432 127.164 
ATOM   4747  C1'  DG A 231     -82.586-102.635 125.655 
ATOM   4748  N9   DG A 231     -81.929-103.912 125.257 
ATOM   4749  C8   DG A 231     -80.891-104.584 125.864 
ATOM   4750  N7   DG A 231     -80.544-105.692 125.257 
ATOM   4751  C5   DG A 231     -81.414-105.760 124.170 
ATOM   4752  C6   DG A 231     -81.523-106.737 123.146 
ATOM   4753  O6   DG A 231     -80.862-107.760 122.984 
ATOM   4754  N1   DG A 231     -82.542-106.416 122.239 
ATOM   4755  C2   DG A 231     -83.351-105.299 122.312 
ATOM   4756  N2   DG A 231     -84.266-105.173 121.348 
ATOM   4757  N3   DG A 231     -83.247-104.382 123.273 
ATOM   4758  C4   DG A 231     -82.263-104.678 124.161 
ATOM   4759  P    DT A 232     -85.355-100.274 127.865 
ATOM   4760  OP1  DT A 232     -85.296 -98.805 128.034 
ATOM   4761  OP2  DT A 232     -85.157-101.078 129.091 
ATOM   4762  O5'  DT A 232     -86.739-100.681 127.174 
ATOM   4763  C5'  DT A 232     -86.834-100.663 125.737 
ATOM   4764  C4'  DT A 232     -87.559-101.902 125.249 
ATOM   4765  O4'  DT A 232     -86.655-103.022 125.026 
ATOM   4766  C3'  DT A 232     -88.619-102.467 126.193 
ATOM   4767  O3'  DT A 232     -89.707-102.963 125.421 
ATOM   4768  C2'  DT A 232     -87.935-103.647 126.883 
ATOM   4769  C1'  DT A 232     -87.204-104.172 125.651 
ATOM   4770  N1   DT A 232     -86.087-105.105 125.968 
ATOM   4771  C2   DT A 232     -85.860-106.132 125.084 
ATOM   4772  O2   DT A 232     -86.525-106.299 124.077 
ATOM   4773  N3   DT A 232     -84.816-106.976 125.413 
ATOM   4774  C4   DT A 232     -84.004-106.879 126.523 
ATOM   4775  O4   DT A 232     -83.099-107.697 126.711 
ATOM   4776  C5   DT A 232     -84.320-105.770 127.390 
ATOM   4777  C7   DT A 232     -83.482-105.593 128.623 
ATOM   4778  C6   DT A 232     -85.328-104.934 127.096 
ATOM   4779  P    DC A 233     -91.201-102.734 125.947 
ATOM   4780  OP1  DC A 233     -91.667-101.387 125.545 
ATOM   4781  OP2  DC A 233     -91.270-103.039 127.394 
ATOM   4782  O5'  DC A 233     -92.000-103.848 125.125 
ATOM   4783  C5'  DC A 233     -91.519-104.235 123.823 
ATOM   4784  C4'  DC A 233     -91.572-105.743 123.678 
ATOM   4785  O4'  DC A 233     -90.359-106.390 124.156 
ATOM   4786  C3'  DC A 233     -92.691-106.446 124.446 
ATOM   4787  O3'  DC A 233     -93.174-107.532 123.665 
ATOM   4788  C2'  DC A 233     -92.011-107.009 125.693 
ATOM   4789  C1'  DC A 233     -90.730-107.466 125.004 
ATOM   4790  N1   DC A 233     -89.603-107.724 125.944 
ATOM   4791  C2   DC A 233     -88.720-108.755 125.632 
ATOM   4792  O2   DC A 233     -88.906-109.407 124.597 
ATOM   4793  N3   DC A 233     -87.686-109.007 126.476 
ATOM   4794  C4   DC A 233     -87.520-108.278 127.586 
ATOM   4795  N4   DC A 233     -86.497-108.562 128.378 
ATOM   4796  C5   DC A 233     -88.417-107.213 127.926 
ATOM   4797  C6   DC A 233     -89.443-106.978 127.070 
ATOM   4798  P    DT A 234     -94.746-107.833 123.641 
ATOM   4799  OP1  DT A 234     -95.402-106.961 122.641 
ATOM   4800  OP2  DT A 234     -95.286-107.762 125.017 
ATOM   4801  O5'  DT A 234     -94.770-109.349 123.131 
ATOM   4802  C5'  DT A 234     -93.719-109.810 122.261 
ATOM   4803  C4'  DT A 234     -93.246-111.181 122.702 
ATOM   4804  O4'  DT A 234     -92.187-111.110 123.698 
ATOM   4805  C3'  DT A 234     -94.304-112.073 123.351 
ATOM   4806  O3'  DT A 234     -94.079-113.420 122.952 
ATOM   4807  C2'  DT A 234     -94.037-111.960 124.852 
ATOM   4808  C1'  DT A 234     -92.514-111.989 124.763 
ATOM   4809  N1   DT A 234     -91.833-111.499 125.994 
ATOM   4810  C2   DT A 234     -90.647-112.103 126.334 
ATOM   4811  O2   DT A 234     -90.148-113.001 125.680 
ATOM   4812  N3   DT A 234     -90.044-111.622 127.482 
ATOM   4813  C4   DT A 234     -90.519-110.613 128.295 
ATOM   4814  O4   DT A 234     -89.890-110.270 129.298 
ATOM   4815  C5   DT A 234     -91.770-110.042 127.855 
ATOM   4816  C7   DT A 234     -92.358-108.938 128.684 
ATOM   4817  C6   DT A 234     -92.377-110.490 126.744 
ATOM   4818  P    DG A 235     -95.338-114.353 122.627 
ATOM   4819  OP1  DG A 235     -95.777-114.125 121.231 
ATOM   4820  OP2  DG A 235     -96.371-114.174 123.670 
ATOM   4821  O5'  DG A 235     -94.692-115.811 122.756 
ATOM   4822  C5'  DG A 235     -93.296-115.986 122.448 
ATOM   4823  C4'  DG A 235     -92.641-116.868 123.492 
ATOM   4824  O4'  DG A 235     -92.141-116.105 124.628 
ATOM   4825  C3'  DG A 235     -93.541-117.928 124.127 
ATOM   4826  O3'  DG A 235     -92.775-119.105 124.356 
ATOM   4827  C2'  DG A 235     -93.940-117.338 125.480 
ATOM   4828  C1'  DG A 235     -92.577-116.740 125.821 
ATOM   4829  N9   DG A 235     -92.626-115.715 126.899 
ATOM   4830  C8   DG A 235     -93.612-114.796 127.184 
ATOM   4831  N7   DG A 235     -93.346-114.027 128.212 
ATOM   4832  C5   DG A 235     -92.095-114.469 128.640 
ATOM   4833  C6   DG A 235     -91.286-114.021 129.716 
ATOM   4834  O6   DG A 235     -91.510-113.125 130.526 
ATOM   4835  N1   DG A 235     -90.089-114.748 129.796 
ATOM   4836  C2   DG A 235     -89.723-115.773 128.946 
ATOM   4837  N2   DG A 235     -88.540-116.341 129.188 
ATOM   4838  N3   DG A 235     -90.483-116.193 127.936 
ATOM   4839  C4   DG A 235     -91.647-115.499 127.846 
ATOM   4840  P    DT A 236     -93.450-120.533 124.092 
ATOM   4841  OP1  DT A 236     -93.346-120.872 122.655 
ATOM   4842  OP2  DT A 236     -94.813-120.551 124.667 
ATOM   4843  O5'  DT A 236     -92.495-121.495 124.943 
ATOM   4844  C5'  DT A 236     -91.112-121.133 125.112 
ATOM   4845  C4'  DT A 236     -90.688-121.359 126.550 
ATOM   4846  O4'  DT A 236     -90.940-120.198 127.391 
ATOM   4847  C3'  DT A 236     -91.394-122.502 127.279 
ATOM   4848  O3'  DT A 236     -90.462-123.145 128.140 
ATOM   4849  C2'  DT A 236     -92.457-121.816 128.138 
ATOM   4850  C1'  DT A 236     -91.596-120.633 128.572 
ATOM   4851  N1   DT A 236     -92.380-119.489 129.116 
ATOM   4852  C2   DT A 236     -91.805-118.764 130.131 
ATOM   4853  O2   DT A 236     -90.705-119.019 130.587 
ATOM   4854  N3   DT A 236     -92.561-117.712 130.609 
ATOM   4855  C4   DT A 236     -93.814-117.335 130.167 
ATOM   4856  O4   DT A 236     -94.394-116.373 130.674 
ATOM   4857  C5   DT A 236     -94.333-118.158 129.100 
ATOM   4858  C7   DT A 236     -95.691-117.816 128.560 
ATOM   4859  C6   DT A 236     -93.619-119.187 128.616 
ATOM   4860  P    DA A 237     -90.504-124.738 128.279 
ATOM   4861  OP1  DA A 237     -89.741-125.352 127.169 
ATOM   4862  OP2  DA A 237     -91.906-125.186 128.429 
ATOM   4863  O5'  DA A 237     -89.720-124.956 129.657 
ATOM   4864  C5'  DA A 237     -88.700-124.013 130.036 
ATOM   4865  C4'  DA A 237     -88.835-123.668 131.506 
ATOM   4866  O4'  DA A 237     -89.742-122.552 131.733 
ATOM   4867  C3'  DA A 237     -89.385-124.777 132.402 
ATOM   4868  O3'  DA A 237     -88.723-124.723 133.660 
ATOM   4869  C2'  DA A 237     -90.855-124.413 132.612 
ATOM   4870  C1'  DA A 237     -90.644-122.911 132.768 
ATOM   4871  N9   DA A 237     -91.889-122.110 132.596 
ATOM   4872  C8   DA A 237     -92.943-122.351 131.762 
ATOM   4873  N7   DA A 237     -93.887-121.465 131.842 
ATOM   4874  C5   DA A 237     -93.427-120.570 132.798 
ATOM   4875  C6   DA A 237     -93.976-119.395 133.338 
ATOM   4876  N6   DA A 237     -95.166-118.898 132.973 
ATOM   4877  N1   DA A 237     -93.254-118.748 134.272 
ATOM   4878  C2   DA A 237     -92.072-119.246 134.631 
ATOM   4879  N3   DA A 237     -91.461-120.327 134.199 
ATOM   4880  C4   DA A 237     -92.204-120.957 133.266 
ATOM   4881  P    DT A 238     -88.325-126.093 134.387 
ATOM   4882  OP1  DT A 238     -87.036-126.584 133.850 
ATOM   4883  OP2  DT A 238     -89.460-127.039 134.318 
ATOM   4884  O5'  DT A 238     -88.126-125.603 135.898 
ATOM   4885  C5'  DT A 238     -87.683-124.254 136.142 
ATOM   4886  C4'  DT A 238     -88.489-123.640 137.269 
ATOM   4887  O4'  DT A 238     -89.706-122.995 136.795 
ATOM   4888  C3'  DT A 238     -88.980-124.612 138.342 
ATOM   4889  O3'  DT A 238     -88.923-123.967 139.608 
ATOM   4890  C2'  DT A 238     -90.447-124.866 137.992 
ATOM   4891  C1'  DT A 238     -90.787-123.429 137.606 
ATOM   4892  N1   DT A 238     -92.041-123.304 136.812 
ATOM   4893  C2   DT A 238     -92.803-122.179 137.020 
ATOM   4894  O2   DT A 238     -92.494-121.305 137.812 
ATOM   4895  N3   DT A 238     -93.958-122.098 136.267 
ATOM   4896  C4   DT A 238     -94.402-123.025 135.346 
ATOM   4897  O4   DT A 238     -95.455-122.842 134.731 
ATOM   4898  C5   DT A 238     -93.536-124.170 135.198 
ATOM   4899  C7   DT A 238     -93.945-125.228 134.215 
ATOM   4900  C6   DT A 238     -92.407-124.275 135.917 
ATOM   4901  P    DA A 239     -88.447-124.807 140.886 
ATOM   4902  OP1  DA A 239     -86.968-124.823 140.946 
ATOM   4903  OP2  DA A 239     -89.112-126.128 140.886 
ATOM   4904  O5'  DA A 239     -89.024-123.915 142.083 
ATOM   4905  C5'  DA A 239     -89.151-122.493 141.895 
ATOM   4906  C4'  DA A 239     -90.483-122.015 142.438 
ATOM   4907  O4'  DA A 239     -91.546-122.090 141.445 
ATOM   4908  C3'  DA A 239     -91.036-122.798 143.628 
ATOM   4909  O3'  DA A 239     -91.686-121.893 144.513 
ATOM   4910  C2'  DA A 239     -92.088-123.728 143.026 
ATOM   4911  C1'  DA A 239     -92.670-122.721 142.039 
ATOM   4912  N9   DA A 239     -93.479-123.342 140.954 
ATOM   4913  C8   DA A 239     -93.287-124.545 140.336 
ATOM   4914  N7   DA A 239     -94.167-124.812 139.422 
ATOM   4915  C5   DA A 239     -95.006-123.706 139.433 
ATOM   4916  C6   DA A 239     -96.149-123.376 138.685 
ATOM   4917  N6   DA A 239     -96.666-124.169 137.736 
ATOM   4918  N1   DA A 239     -96.743-122.198 138.950 
ATOM   4919  C2   DA A 239     -96.225-121.414 139.894 
ATOM   4920  N3   DA A 239     -95.169-121.615 140.653 
ATOM   4921  C4   DA A 239     -94.593-122.801 140.368 
ATOM   4922  P    DG A 240     -91.523-122.099 146.092 
ATOM   4923  OP1  DG A 240     -90.262-121.472 146.546 
ATOM   4924  OP2  DG A 240     -91.694-123.530 146.425 
ATOM   4925  O5'  DG A 240     -92.771-121.266 146.649 
ATOM   4926  C5'  DG A 240     -93.242-120.129 145.900 
ATOM   4927  C4'  DG A 240     -94.756-120.141 145.838 
ATOM   4928  O4'  DG A 240     -95.259-120.907 144.706 
ATOM   4929  C3'  DG A 240     -95.467-120.756 147.044 
ATOM   4930  O3'  DG A 240     -96.657-120.021 147.301 
ATOM   4931  C2'  DG A 240     -95.853-122.163 146.590 
ATOM   4932  C1'  DG A 240     -96.274-121.782 145.173 
ATOM   4933  N9   DG A 240     -96.353-122.940 144.239 
ATOM   4934  C8   DG A 240     -95.577-124.078 144.195 
ATOM   4935  N7   DG A 240     -95.909-124.913 143.240 
ATOM   4936  C5   DG A 240     -96.982-124.285 142.609 
ATOM   4937  C6   DG A 240     -97.764-124.706 141.502 
ATOM   4938  O6   DG A 240     -97.669-125.736 140.840 
ATOM   4939  N1   DG A 240     -98.753-123.764 141.187 
ATOM   4940  C2   DG A 240     -98.959-122.573 141.854 
ATOM   4941  N2   DG A 240     -99.956-121.810 141.398 
ATOM   4942  N3   DG A 240     -98.225-122.178 142.893 
ATOM   4943  C4   DG A 240     -97.260-123.081 143.211 
ATOM   4944  P    DT A 241     -97.079-119.733 148.818 
ATOM   4945  OP1  DT A 241     -96.360-118.538 149.315 
ATOM   4946  OP2  DT A 241     -96.920-120.966 149.620 
ATOM   4947  O5'  DT A 241     -98.635-119.396 148.654 
ATOM   4948  C5'  DT A 241     -99.094-118.795 147.429 
ATOM   4949  C4'  DT A 241    -100.376-119.464 146.973 
ATOM   4950  O4'  DT A 241    -100.128-120.628 146.135 
ATOM   4951  C3'  DT A 241    -101.280-119.995 148.084 
ATOM   4952  O3'  DT A 241    -102.638-119.794 147.709 
ATOM   4953  C2'  DT A 241    -101.005-121.498 148.123 
ATOM   4954  C1'  DT A 241    -100.924-121.702 146.613 
ATOM   4955  N1   DT A 241    -100.267-122.978 146.215 
ATOM   4956  C2   DT A 241    -100.741-123.600 145.086 
ATOM   4957  O2   DT A 241    -101.657-123.153 144.417 
ATOM   4958  N3   DT A 241    -100.109-124.782 144.748 
ATOM   4959  C4   DT A 241     -99.067-125.375 145.430 
ATOM   4960  O4   DT A 241     -98.581-126.436 145.031 
ATOM   4961  C5   DT A 241     -98.639-124.649 146.602 
ATOM   4962  C7   DT A 241     -97.509-125.226 147.403 
ATOM   4963  C6   DT A 241     -99.236-123.498 146.953 
ATOM   4964  P    DG A 242    -103.693-119.340 148.823 
ATOM   4965  OP1  DG A 242    -103.634-117.871 148.992 
ATOM   4966  OP2  DG A 242    -103.495-120.144 150.049 
ATOM   4967  O5'  DG A 242    -105.077-119.747 148.132 
ATOM   4968  C5'  DG A 242    -105.173-119.729 146.695 
ATOM   4969  C4'  DG A 242    -105.897-120.968 146.208 
ATOM   4970  O4'  DG A 242    -104.993-122.088 145.985 
ATOM   4971  C3'  DG A 242    -106.958-121.534 147.152 
ATOM   4972  O3'  DG A 242    -108.045-122.029 146.380 
ATOM   4973  C2'  DG A 242    -106.274-122.714 147.841 
ATOM   4974  C1'  DG A 242    -105.543-123.238 146.609 
ATOM   4975  N9   DG A 242    -104.426-124.171 146.926 
ATOM   4976  C8   DG A 242    -103.562-124.162 148.000 
ATOM   4977  N7   DG A 242    -102.682-125.133 147.985 
ATOM   4978  C5   DG A 242    -102.982-125.835 146.819 
ATOM   4979  C6   DG A 242    -102.372-126.989 146.263 
ATOM   4980  O6   DG A 242    -101.423-127.639 146.693 
ATOM   4981  N1   DG A 242    -102.993-127.371 145.066 
ATOM   4982  C2   DG A 242    -104.064-126.722 144.482 
ATOM   4983  N2   DG A 242    -104.512-127.244 143.338 
ATOM   4984  N3   DG A 242    -104.636-125.639 145.004 
ATOM   4985  C4   DG A 242    -104.045-125.256 146.166 
ATOM   4986  P    DT A 243    -109.539-121.800 146.906 
ATOM   4987  OP1  DT A 243    -110.005-120.453 146.504 
ATOM   4988  OP2  DT A 243    -109.608-122.105 148.352 
ATOM   4989  O5'  DT A 243    -110.338-122.914 146.083 
ATOM   4990  C5'  DT A 243    -109.857-123.301 144.782 
ATOM   4991  C4'  DT A 243    -109.911-124.809 144.637 
ATOM   4992  O4'  DT A 243    -108.697-125.457 145.114 
ATOM   4993  C3'  DT A 243    -111.030-125.512 145.405 
ATOM   4994  O3'  DT A 243    -111.513-126.598 144.624 
ATOM   4995  C2'  DT A 243    -110.349-126.075 146.652 
ATOM   4996  C1'  DT A 243    -109.068-126.532 145.962 
ATOM   4997  N1   DT A 243    -107.941-126.790 146.902 
ATOM   4998  C2   DT A 243    -107.079-127.810 146.580 
ATOM   4999  O2   DT A 243    -107.203-128.493 145.577 
ATOM   5000  N3   DT A 243    -106.048-128.021 147.475 
ATOM   5001  C4   DT A 243    -105.813-127.312 148.635 
ATOM   5002  O4   DT A 243    -104.856-127.593 149.358 
ATOM   5003  C5   DT A 243    -106.772-126.262 148.888 
ATOM   5004  C7   DT A 243    -106.590-125.442 150.131 
ATOM   5005  C6   DT A 243    -107.784-126.036 148.035 
ATOM   5006  P    DA A 244    -113.085-126.899 144.599 
ATOM   5007  OP1  DA A 244    -113.741-126.027 143.600 
ATOM   5008  OP2  DA A 244    -113.624-126.829 145.975 
ATOM   5009  O5'  DA A 244    -113.108-128.415 144.090 
ATOM   5010  C5'  DA A 244    -112.058-128.876 143.219 
ATOM   5011  C4'  DA A 244    -111.585-130.247 143.660 
ATOM   5012  O4'  DA A 244    -110.525-130.176 144.657 
ATOM   5013  C3'  DA A 244    -112.642-131.139 144.309 
ATOM   5014  O3'  DA A 244    -112.417-132.486 143.911 
ATOM   5015  C2'  DA A 244    -112.375-131.026 145.811 
ATOM   5016  C1'  DA A 244    -110.852-131.055 145.721 
ATOM   5017  N9   DA A 244    -110.171-130.565 146.952 
ATOM   5018  C8   DA A 244    -110.571-129.578 147.808 
ATOM   5019  N7   DA A 244    -109.757-129.382 148.798 
ATOM   5020  C5   DA A 244    -108.742-130.304 148.586 
ATOM   5021  C6   DA A 244    -107.568-130.600 149.297 
ATOM   5022  N6   DA A 244    -107.201-129.965 150.419 
ATOM   5023  N1   DA A 244    -106.779-131.578 148.810 
ATOM   5024  C2   DA A 244    -107.148-132.204 147.695 
ATOM   5025  N3   DA A 244    -108.215-132.017 146.950 
ATOM   5026  C4   DA A 244    -108.987-131.034 147.458 
ATOM   5027  P    DT A 245    -113.676-133.419 143.585 
ATOM   5028  OP1  DT A 245    -114.115-133.191 142.189 
ATOM   5029  OP2  DT A 245    -114.709-133.240 144.628 
ATOM   5030  O5'  DT A 245    -113.030-134.878 143.714 
ATOM   5031  C5'  DT A 245    -111.634-135.052 143.406 
ATOM   5032  C4'  DT A 245    -110.980-135.934 144.451 
ATOM   5033  O4'  DT A 245    -110.480-135.171 145.587 
ATOM   5034  C3'  DT A 245    -111.879-136.994 145.086 
ATOM   5035  O3'  DT A 245    -111.113-138.171 145.315 
ATOM   5036  C2'  DT A 245    -112.278-136.404 146.438 
ATOM   5037  C1'  DT A 245    -110.916-135.806 146.779 
ATOM   5038  N1   DT A 245    -110.964-134.781 147.857 
ATOM   5039  C2   DT A 245    -109.887-134.718 148.709 
ATOM   5040  O2   DT A 245    -108.921-135.453 148.612 
ATOM   5041  N3   DT A 245    -109.968-133.755 149.698 
ATOM   5042  C4   DT A 245    -111.011-132.874 149.898 
ATOM   5043  O4   DT A 245    -110.970-132.055 150.819 
ATOM   5044  C5   DT A 245    -112.094-133.018 148.955 
ATOM   5045  C7   DT A 245    -113.269-132.096 149.103 
ATOM   5046  C6   DT A 245    -112.043-133.945 147.984 
ATOM   5047  P    DG A 246    -111.788-139.599 145.050 
ATOM   5048  OP1  DG A 246    -111.685-139.938 143.613 
ATOM   5049  OP2  DG A 246    -113.151-139.617 145.625 
ATOM   5050  O5'  DG A 246    -110.833-140.561 145.901 
ATOM   5051  C5'  DG A 246    -109.450-140.199 146.070 
ATOM   5052  C4'  DG A 246    -109.027-140.425 147.509 
ATOM   5053  O4'  DG A 246    -109.278-139.264 148.350 
ATOM   5054  C3'  DG A 246    -109.733-141.568 148.238 
ATOM   5055  O3'  DG A 246    -108.800-142.211 149.099 
ATOM   5056  C2'  DG A 246    -110.795-140.883 149.096 
ATOM   5057  C1'  DG A 246    -109.934-139.700 149.531 
ATOM   5058  N9   DG A 246    -110.718-138.555 150.074 
ATOM   5059  C8   DG A 246    -111.966-138.102 149.706 
ATOM   5060  N7   DG A 246    -112.378-137.061 150.388 
ATOM   5061  C5   DG A 246    -111.330-136.808 151.271 
ATOM   5062  C6   DG A 246    -111.193-135.803 152.265 
ATOM   5063  O6   DG A 246    -111.983-134.915 152.573 
ATOM   5064  N1   DG A 246    -109.967-135.909 152.935 
ATOM   5065  C2   DG A 246    -109.000-136.861 152.679 
ATOM   5066  N2   DG A 246    -107.897-136.792 153.430 
ATOM   5067  N3   DG A 246    -109.128-137.803 151.747 
ATOM   5068  C4   DG A 246    -110.312-137.714 151.088 
ATOM   5069  P    DC A 247    -108.842-143.804 149.237 
ATOM   5070  OP1  DC A 247    -108.079-144.418 148.127 
ATOM   5071  OP2  DC A 247    -110.244-144.253 149.387 
ATOM   5072  O5'  DC A 247    -108.058-144.023 150.615 
ATOM   5073  C5'  DC A 247    -107.039-143.079 150.995 
ATOM   5074  C4'  DC A 247    -107.173-142.734 152.464 
ATOM   5075  O4'  DC A 247    -108.081-141.618 152.691 
ATOM   5076  C3'  DC A 247    -107.723-143.844 153.361 
ATOM   5077  O3'  DC A 247    -107.062-143.789 154.618 
ATOM   5078  C2'  DC A 247    -109.193-143.479 153.570 
ATOM   5079  C1'  DC A 247    -108.982-141.977 153.727 
ATOM   5080  N1   DC A 247    -110.227-141.176 153.555 
ATOM   5081  C2   DC A 247    -110.372-140.027 154.327 
ATOM   5082  O2   DC A 247    -109.470-139.721 155.116 
ATOM   5083  N3   DC A 247    -111.499-139.284 154.185 
ATOM   5084  C4   DC A 247    -112.453-139.650 153.319 
ATOM   5085  N4   DC A 247    -113.534-138.892 153.217 
ATOM   5086  C5   DC A 247    -112.324-140.829 152.516 
ATOM   5087  C6   DC A 247    -111.190-141.558 152.673 
ATOM   5088  P    DC A 248    -106.663-145.159 155.345 
ATOM   5089  OP1  DC A 248    -105.374-145.650 154.808 
ATOM   5090  OP2  DC A 248    -107.798-146.106 155.276 
ATOM   5091  O5'  DC A 248    -106.465-144.669 156.856 
ATOM   5092  C5'  DC A 248    -106.021-143.320 157.100 
ATOM   5093  C4'  DC A 248    -106.827-142.706 158.228 
ATOM   5094  O4'  DC A 248    -108.045-142.062 157.754 
ATOM   5095  C3'  DC A 248    -107.319-143.678 159.300 
ATOM   5096  O3'  DC A 248    -107.261-143.033 160.567 
ATOM   5097  C2'  DC A 248    -108.785-143.932 158.950 
ATOM   5098  C1'  DC A 248    -109.126-142.495 158.565 
ATOM   5099  N1   DC A 248    -110.379-142.370 157.770 
ATOM   5100  C2   DC A 248    -111.163-141.236 157.969 
ATOM   5101  O2   DC A 248    -110.789-140.389 158.789 
ATOM   5102  N3   DC A 248    -112.311-141.103 157.256 
ATOM   5103  C4   DC A 248    -112.681-142.044 156.377 
ATOM   5104  N4   DC A 248    -113.808-141.868 155.705 
ATOM   5105  C5   DC A 248    -111.889-143.218 156.158 
ATOM   5106  C6   DC A 248    -110.746-143.332 156.882 
ATOM   5107  P    DG A 249    -106.785-143.873 161.844 
ATOM   5108  OP1  DG A 249    -105.306-143.889 161.904 
ATOM   5109  OP2  DG A 249    -107.450-145.194 161.844 
ATOM   5110  O5'  DG A 249    -107.362-142.981 163.041 
ATOM   5111  C5'  DG A 249    -107.489-141.559 162.853 
ATOM   5112  C4'  DG A 249    -108.822-141.081 163.396 
ATOM   5113  O4'  DG A 249    -109.884-141.156 162.403 
ATOM   5114  C3'  DG A 249    -109.374-141.864 164.587 
ATOM   5115  O3'  DG A 249    -110.024-140.959 165.471 
ATOM   5116  C2'  DG A 249    -110.427-142.794 163.984 
ATOM   5117  C1'  DG A 249    -111.008-141.787 162.997 
ATOM   5118  N9   DG A 249    -111.817-142.408 161.912 
ATOM   5119  C8   DG A 249    -111.639-143.619 161.278 
ATOM   5120  N7   DG A 249    -112.535-143.876 160.356 
ATOM   5121  C5   DG A 249    -113.367-142.757 160.382 
ATOM   5122  C6   DG A 249    -114.518-142.456 159.609 
ATOM   5123  O6   DG A 249    -115.049-143.124 158.728 
ATOM   5124  N1   DG A 249    -115.060-141.211 159.961 
ATOM   5125  C2   DG A 249    -114.555-140.369 160.932 
ATOM   5126  N2   DG A 249    -115.217-139.224 161.118 
ATOM   5127  N3   DG A 249    -113.474-140.652 161.657 
ATOM   5128  C4   DG A 249    -112.937-141.856 161.328 
ATOM   5129  P    DT A 250    -109.862-141.165 167.050 
ATOM   5130  OP1  DT A 250    -108.601-140.539 167.505 
ATOM   5131  OP2  DT A 250    -110.032-142.597 167.383 
ATOM   5132  O5'  DT A 250    -111.109-140.332 167.607 
ATOM   5133  C5'  DT A 250    -111.580-139.196 166.859 
ATOM   5134  C4'  DT A 250    -113.094-139.207 166.797 
ATOM   5135  O4'  DT A 250    -113.598-139.973 165.665 
ATOM   5136  C3'  DT A 250    -113.805-139.822 168.002 
ATOM   5137  O3'  DT A 250    -114.995-139.087 168.259 
ATOM   5138  C2'  DT A 250    -114.191-141.229 167.548 
ATOM   5139  C1'  DT A 250    -114.613-140.848 166.132 
ATOM   5140  N1   DT A 250    -114.691-142.006 165.198 
ATOM   5141  C2   DT A 250    -115.668-141.966 164.232 
ATOM   5142  O2   DT A 250    -116.450-141.038 164.118 
ATOM   5143  N3   DT A 250    -115.711-143.057 163.386 
ATOM   5144  C4   DT A 250    -114.879-144.156 163.424 
ATOM   5145  O4   DT A 250    -115.014-145.074 162.612 
ATOM   5146  C5   DT A 250    -113.886-144.108 164.472 
ATOM   5147  C7   DT A 250    -112.939-145.266 164.585 
ATOM   5148  C6   DT A 250    -113.822-143.059 165.309 
ATOM   5149  P    DT A 251    -115.417-138.799 169.777 
ATOM   5150  OP1  DT A 251    -114.698-137.605 170.273 
ATOM   5151  OP2  DT A 251    -115.258-140.033 170.578 
ATOM   5152  O5'  DT A 251    -116.973-138.462 169.613 
ATOM   5153  C5'  DT A 251    -117.432-137.862 168.387 
ATOM   5154  C4'  DT A 251    -118.714-138.530 167.931 
ATOM   5155  O4'  DT A 251    -118.466-139.695 167.093 
ATOM   5156  C3'  DT A 251    -119.619-139.061 169.042 
ATOM   5157  O3'  DT A 251    -120.976-138.861 168.667 
ATOM   5158  C2'  DT A 251    -119.343-140.564 169.081 
ATOM   5159  C1'  DT A 251    -119.262-140.768 167.571 
ATOM   5160  N1   DT A 251    -118.606-142.044 167.173 
ATOM   5161  C2   DT A 251    -119.080-142.666 166.044 
ATOM   5162  O2   DT A 251    -119.996-142.220 165.376 
ATOM   5163  N3   DT A 251    -118.447-143.848 165.706 
ATOM   5164  C4   DT A 251    -117.406-144.441 166.389 
ATOM   5165  O4   DT A 251    -116.920-145.502 165.990 
ATOM   5166  C5   DT A 251    -116.977-143.715 167.560 
ATOM   5167  C7   DT A 251    -115.847-144.292 168.361 
ATOM   5168  C6   DT A 251    -117.574-142.564 167.912 
ATOM   5169  P    DA A 252    -122.031-138.407 169.781 
ATOM   5170  OP1  DA A 252    -121.972-136.938 169.950 
ATOM   5171  OP2  DA A 252    -121.834-139.210 171.008 
ATOM   5172  O5'  DA A 252    -123.415-138.814 169.091 
ATOM   5173  C5'  DA A 252    -123.511-138.795 167.654 
ATOM   5174  C4'  DA A 252    -124.235-140.035 167.166 
ATOM   5175  O4'  DA A 252    -123.331-141.155 166.943 
ATOM   5176  C3'  DA A 252    -125.296-140.600 168.110 
ATOM   5177  O3'  DA A 252    -126.383-141.095 167.338 
ATOM   5178  C2'  DA A 252    -124.612-141.780 168.800 
ATOM   5179  C1'  DA A 252    -123.881-142.304 167.567 
ATOM   5180  N9   DA A 252    -122.764-143.237 167.885 
ATOM   5181  C8   DA A 252    -121.917-143.213 168.955 
ATOM   5182  N7   DA A 252    -121.040-144.168 168.953 
ATOM   5183  C5   DA A 252    -121.325-144.880 167.796 
ATOM   5184  C6   DA A 252    -120.744-146.021 167.218 
ATOM   5185  N6   DA A 252    -119.704-146.675 167.757 
ATOM   5186  N1   DA A 252    -121.271-146.468 166.063 
ATOM   5187  C2   DA A 252    -122.303-145.813 165.533 
ATOM   5188  N3   DA A 252    -122.926-144.744 165.979 
ATOM   5189  C4   DA A 252    -122.379-144.318 167.135 
ATOM   5190  P    DA A 253    -127.877-140.866 167.864 
ATOM   5191  OP1  DA A 253    -128.343-139.519 167.462 
ATOM   5192  OP2  DA A 253    -127.946-141.171 169.311 
ATOM   5193  O5'  DA A 253    -128.677-141.980 167.041 
ATOM   5194  C5'  DA A 253    -128.195-142.367 165.740 
ATOM   5195  C4'  DA A 253    -128.249-143.875 165.595 
ATOM   5196  O4'  DA A 253    -127.036-144.523 166.072 
ATOM   5197  C3'  DA A 253    -129.368-144.578 166.363 
ATOM   5198  O3'  DA A 253    -129.851-145.664 165.582 
ATOM   5199  C2'  DA A 253    -128.687-145.142 167.610 
ATOM   5200  C1'  DA A 253    -127.406-145.599 166.921 
ATOM   5201  N9   DA A 253    -126.279-145.856 167.861 
ATOM   5202  C8   DA A 253    -125.978-145.207 169.023 
ATOM   5203  N7   DA A 253    -124.926-145.667 169.624 
ATOM   5204  C5   DA A 253    -124.495-146.699 168.802 
ATOM   5205  C6   DA A 253    -123.413-147.591 168.889 
ATOM   5206  N6   DA A 253    -122.527-147.584 169.895 
ATOM   5207  N1   DA A 253    -123.275-148.495 167.901 
ATOM   5208  C2   DA A 253    -124.159-148.497 166.903 
ATOM   5209  N3   DA A 253    -125.202-147.718 166.717 
ATOM   5210  C4   DA A 253    -125.318-146.823 167.720 
ATOM   5211  P    DC A 254    -131.423-145.965 165.558 
ATOM   5212  OP1  DC A 254    -132.079-145.093 164.558 
ATOM   5213  OP2  DC A 254    -131.962-145.895 166.934 
ATOM   5214  O5'  DC A 254    -131.446-147.482 165.048 
ATOM   5215  C5'  DC A 254    -130.396-147.942 164.178 
ATOM   5216  C4'  DC A 254    -129.923-149.313 164.618 
ATOM   5217  O4'  DC A 254    -128.863-149.242 165.615 
ATOM   5218  C3'  DC A 254    -130.981-150.205 165.268 
ATOM   5219  O3'  DC A 254    -130.755-151.552 164.869 
ATOM   5220  C2'  DC A 254    -130.713-150.092 166.769 
ATOM   5221  C1'  DC A 254    -129.191-150.122 166.680 
ATOM   5222  N1   DC A 254    -128.509-149.631 167.911 
ATOM   5223  C2   DC A 254    -127.306-150.233 168.270 
ATOM   5224  O2   DC A 254    -126.857-151.139 167.559 
ATOM   5225  N3   DC A 254    -126.670-149.801 169.388 
ATOM   5226  C4   DC A 254    -127.189-148.815 170.132 
ATOM   5227  N4   DC A 254    -126.530-148.429 171.214 
ATOM   5228  C5   DC A 254    -128.426-148.184 169.780 
ATOM   5229  C6   DC A 254    -129.046-148.630 168.659 
ATOM   5230  P    DA A 255    -132.014-152.486 164.544 
ATOM   5231  OP1  DA A 255    -132.453-152.257 163.148 
ATOM   5232  OP2  DA A 255    -133.048-152.306 165.586 
ATOM   5233  O5'  DA A 255    -131.368-153.944 164.673 
ATOM   5234  C5'  DA A 255    -129.972-154.118 164.365 
ATOM   5235  C4'  DA A 255    -129.318-155.000 165.409 
ATOM   5236  O4'  DA A 255    -128.818-154.238 166.545 
ATOM   5237  C3'  DA A 255    -130.218-156.060 166.044 
ATOM   5238  O3'  DA A 255    -129.452-157.237 166.273 
ATOM   5239  C2'  DA A 255    -130.616-155.470 167.397 
ATOM   5240  C1'  DA A 255    -129.254-154.872 167.737 
ATOM   5241  N9   DA A 255    -129.302-153.847 168.816 
ATOM   5242  C8   DA A 255    -130.290-152.942 169.083 
ATOM   5243  N7   DA A 255    -130.039-152.176 170.099 
ATOM   5244  C5   DA A 255    -128.794-152.603 170.540 
ATOM   5245  C6   DA A 255    -127.968-152.183 171.596 
ATOM   5246  N6   DA A 255    -128.291-151.192 172.439 
ATOM   5247  N1   DA A 255    -126.794-152.822 171.755 
ATOM   5248  C2   DA A 255    -126.479-153.805 170.915 
ATOM   5249  N3   DA A 255    -127.165-154.282 169.898 
ATOM   5250  C4   DA A 255    -128.335-153.625 169.761 
ATOM   5251  P    DA A 256    -130.126-158.665 166.009 
ATOM   5252  OP1  DA A 256    -130.023-159.004 164.572 
ATOM   5253  OP2  DA A 256    -131.489-158.684 166.584 
ATOM   5254  O5'  DA A 256    -129.171-159.627 166.860 
ATOM   5255  C5'  DA A 256    -127.788-159.265 167.028 
ATOM   5256  C4'  DA A 256    -127.365-159.491 168.467 
ATOM   5257  O4'  DA A 256    -127.616-158.330 169.308 
ATOM   5258  C3'  DA A 256    -128.071-160.634 169.196 
ATOM   5259  O3'  DA A 256    -127.138-161.277 170.057 
ATOM   5260  C2'  DA A 256    -129.133-159.949 170.054 
ATOM   5261  C1'  DA A 256    -128.272-158.766 170.489 
ATOM   5262  N9   DA A 256    -129.056-157.622 171.033 
ATOM   5263  C8   DA A 256    -130.293-157.186 170.654 
ATOM   5264  N7   DA A 256    -130.714-156.157 171.322 
ATOM   5265  C5   DA A 256    -129.681-155.889 172.209 
ATOM   5266  C6   DA A 256    -129.513-154.908 173.200 
ATOM   5267  N6   DA A 256    -130.431-153.969 173.475 
ATOM   5268  N1   DA A 256    -128.365-154.926 173.902 
ATOM   5269  C2   DA A 256    -127.457-155.861 173.624 
ATOM   5270  N3   DA A 256    -127.502-156.821 172.728 
ATOM   5271  C4   DA A 256    -128.661-156.782 172.039 
ATOM   5272  P    DC A 257    -127.180-162.870 170.196 
ATOM   5273  OP1  DC A 257    -126.417-163.485 169.086 
ATOM   5274  OP2  DC A 257    -128.582-163.319 170.345 
ATOM   5275  O5'  DC A 257    -126.396-163.089 171.573 
ATOM   5276  C5'  DC A 257    -125.377-162.145 171.953 
ATOM   5277  C4'  DC A 257    -125.512-161.800 173.423 
ATOM   5278  O4'  DC A 257    -126.419-160.684 173.650 
ATOM   5279  C3'  DC A 257    -126.061-162.910 174.319 
ATOM   5280  O3'  DC A 257    -125.400-162.856 175.577 
ATOM   5281  C2'  DC A 257    -127.532-162.546 174.528 
ATOM   5282  C1'  DC A 257    -127.321-161.043 174.685 
ATOM   5283  N1   DC A 257    -128.565-160.243 174.513 
ATOM   5284  C2   DC A 257    -128.710-159.093 175.285 
ATOM   5285  O2   DC A 257    -127.809-158.787 176.074 
ATOM   5286  N3   DC A 257    -129.838-158.350 175.143 
ATOM   5287  C4   DC A 257    -130.791-158.716 174.278 
ATOM   5288  N4   DC A 257    -131.873-157.958 174.176 
ATOM   5289  C5   DC A 257    -130.662-159.895 173.474 
ATOM   5290  C6   DC A 257    -129.528-160.624 173.631 
ATOM   5291  P    DA A 258    -125.002-164.225 176.304 
ATOM   5292  OP1  DA A 258    -123.713-164.716 175.766 
ATOM   5293  OP2  DA A 258    -126.137-165.172 176.234 
ATOM   5294  O5'  DA A 258    -124.803-163.735 177.814 
ATOM   5295  C5'  DA A 258    -124.360-162.387 178.059 
ATOM   5296  C4'  DA A 258    -125.165-161.772 179.186 
ATOM   5297  O4'  DA A 258    -126.383-161.128 178.712 
ATOM   5298  C3'  DA A 258    -125.657-162.744 180.259 
ATOM   5299  O3'  DA A 258    -125.600-162.099 181.525 
ATOM   5300  C2'  DA A 258    -127.123-162.998 179.909 
ATOM   5301  C1'  DA A 258    -127.464-161.561 179.523 
ATOM   5302  N9   DA A 258    -128.717-161.436 178.729 
ATOM   5303  C8   DA A 258    -129.226-162.302 177.804 
ATOM   5304  N7   DA A 258    -130.346-161.911 177.278 
ATOM   5305  C5   DA A 258    -130.600-160.697 177.900 
ATOM   5306  C6   DA A 258    -131.649-159.771 177.776 
ATOM   5307  N6   DA A 258    -132.687-159.935 176.943 
ATOM   5308  N1   DA A 258    -131.594-158.666 178.544 
ATOM   5309  C2   DA A 258    -130.561-158.508 179.369 
ATOM   5310  N3   DA A 258    -129.530-159.299 179.569 
ATOM   5311  C4   DA A 258    -129.610-160.397 178.790 
ATOM   5312  P    DA A 259    -125.123-162.939 182.803 
ATOM   5313  OP1  DA A 259    -123.645-162.955 182.862 
ATOM   5314  OP2  DA A 259    -125.789-164.260 182.803 
ATOM   5315  O5'  DA A 259    -125.701-162.047 183.999 
ATOM   5316  C5'  DA A 259    -125.827-160.625 183.812 
ATOM   5317  C4'  DA A 259    -127.160-160.147 184.354 
ATOM   5318  O4'  DA A 259    -128.222-160.222 183.362 
ATOM   5319  C3'  DA A 259    -127.712-160.931 185.545 
ATOM   5320  O3'  DA A 259    -128.362-160.025 186.429 
ATOM   5321  C2'  DA A 259    -128.765-161.860 184.942 
ATOM   5322  C1'  DA A 259    -129.347-160.853 183.955 
ATOM   5323  N9   DA A 259    -130.155-161.475 182.871 
ATOM   5324  C8   DA A 259    -129.963-162.677 182.252 
ATOM   5325  N7   DA A 259    -130.844-162.944 181.338 
ATOM   5326  C5   DA A 259    -131.683-161.838 181.349 
ATOM   5327  C6   DA A 259    -132.825-161.508 180.602 
ATOM   5328  N6   DA A 259    -133.342-162.301 179.652 
ATOM   5329  N1   DA A 259    -133.420-160.330 180.867 
ATOM   5330  C2   DA A 259    -132.901-159.547 181.811 
ATOM   5331  N3   DA A 259    -131.846-159.748 182.570 
ATOM   5332  C4   DA A 259    -131.269-160.934 182.285 
ATOM   5333  P    DG A 260    -128.200-160.232 188.009 
ATOM   5334  OP1  DG A 260    -126.939-159.605 188.463 
ATOM   5335  OP2  DG A 260    -128.370-161.663 188.342 
ATOM   5336  O5'  DG A 260    -129.447-159.398 188.566 
ATOM   5337  C5'  DG A 260    -129.918-158.262 187.817 
ATOM   5338  C4'  DG A 260    -131.432-158.274 187.755 
ATOM   5339  O4'  DG A 260    -131.936-159.039 186.623 
ATOM   5340  C3'  DG A 260    -132.143-158.888 188.961 
ATOM   5341  O3'  DG A 260    -133.333-158.153 189.218 
ATOM   5342  C2'  DG A 260    -132.530-160.296 188.506 
ATOM   5343  C1'  DG A 260    -132.951-159.915 187.090 
ATOM   5344  N9   DG A 260    -133.030-161.072 186.156 
ATOM   5345  C8   DG A 260    -132.253-162.210 186.111 
ATOM   5346  N7   DG A 260    -132.586-163.046 185.157 
ATOM   5347  C5   DG A 260    -133.658-162.418 184.526 
ATOM   5348  C6   DG A 260    -134.440-162.838 183.419 
ATOM   5349  O6   DG A 260    -134.345-163.868 182.757 
ATOM   5350  N1   DG A 260    -135.429-161.897 183.104 
ATOM   5351  C2   DG A 260    -135.635-160.705 183.771 
ATOM   5352  N2   DG A 260    -136.633-159.943 183.315 
ATOM   5353  N3   DG A 260    -134.901-160.311 184.809 
ATOM   5354  C4   DG A 260    -133.937-161.213 185.128 
ATOM   5355  P    DC A 261    -133.755-157.866 190.735 
ATOM   5356  OP1  DC A 261    -133.037-156.671 191.232 
ATOM   5357  OP2  DC A 261    -133.596-159.099 191.536 
ATOM   5358  O5'  DC A 261    -135.311-157.528 190.571 
ATOM   5359  C5'  DC A 261    -135.770-156.928 189.345 
ATOM   5360  C4'  DC A 261    -137.052-157.596 188.889 
ATOM   5361  O4'  DC A 261    -136.804-158.761 188.052 
ATOM   5362  C3'  DC A 261    -137.957-158.127 190.001 
ATOM   5363  O3'  DC A 261    -139.314-157.927 189.625 
ATOM   5364  C2'  DC A 261    -137.681-159.630 190.039 
ATOM   5365  C1'  DC A 261    -137.601-159.834 188.530 
ATOM   5366  N1   DC A 261    -136.944-161.110 188.132 
ATOM   5367  C2   DC A 261    -137.413-161.754 186.990 
ATOM   5368  O2   DC A 261    -138.346-161.244 186.359 
ATOM   5369  N3   DC A 261    -136.828-162.919 186.610 
ATOM   5370  C4   DC A 261    -135.819-163.439 187.321 
ATOM   5371  N4   DC A 261    -135.282-164.577 186.910 
ATOM   5372  C5   DC A 261    -135.322-162.794 188.499 
ATOM   5373  C6   DC A 261    -135.920-161.630 188.862 
ATOM   5374  P    DA A 262    -140.370-157.473 190.740 
ATOM   5375  OP1  DA A 262    -140.311-156.004 190.909 
ATOM   5376  OP2  DA A 262    -140.172-158.276 191.966 
ATOM   5377  O5'  DA A 262    -141.754-157.880 190.049 
ATOM   5378  C5'  DA A 262    -141.849-157.861 188.612 
ATOM   5379  C4'  DA A 262    -142.573-159.101 188.124 
ATOM   5380  O4'  DA A 262    -141.669-160.221 187.901 
ATOM   5381  C3'  DA A 262    -143.634-159.666 189.069 
ATOM   5382  O3'  DA A 262    -144.721-160.161 188.296 
ATOM   5383  C2'  DA A 262    -142.950-160.846 189.758 
ATOM   5384  C1'  DA A 262    -142.219-161.370 188.526 
ATOM   5385  N9   DA A 262    -141.102-162.303 188.843 
ATOM   5386  C8   DA A 262    -140.255-162.279 189.914 
ATOM   5387  N7   DA A 262    -139.378-163.235 189.912 
ATOM   5388  C5   DA A 262    -139.663-163.946 188.754 
ATOM   5389  C6   DA A 262    -139.082-165.087 188.176 
ATOM   5390  N6   DA A 262    -138.042-165.741 188.715 
ATOM   5391  N1   DA A 262    -139.609-165.534 187.021 
ATOM   5392  C2   DA A 262    -140.642-164.880 186.492 
ATOM   5393  N3   DA A 262    -141.264-163.810 186.937 
ATOM   5394  C4   DA A 262    -140.717-163.384 188.093 
ATOM   5395  P    DT A 263    -146.215-159.932 188.823 
ATOM   5396  OP1  DT A 263    -146.681-158.585 188.421 
ATOM   5397  OP2  DT A 263    -146.284-160.237 190.269 
ATOM   5398  O5'  DT A 263    -147.015-161.046 188.000 
ATOM   5399  C5'  DT A 263    -146.533-161.434 186.699 
ATOM   5400  C4'  DT A 263    -146.587-162.942 186.553 
ATOM   5401  O4'  DT A 263    -145.374-163.589 187.031 
ATOM   5402  C3'  DT A 263    -147.706-163.644 187.321 
ATOM   5403  O3'  DT A 263    -148.189-164.730 186.540 
ATOM   5404  C2'  DT A 263    -147.026-164.208 188.568 
ATOM   5405  C1'  DT A 263    -145.744-164.665 187.879 
ATOM   5406  N1   DT A 263    -144.617-164.923 188.819 
ATOM   5407  C2   DT A 263    -143.756-165.943 188.497 
ATOM   5408  O2   DT A 263    -143.880-166.625 187.494 
ATOM   5409  N3   DT A 263    -142.724-166.153 189.391 
ATOM   5410  C4   DT A 263    -142.490-165.445 190.552 
ATOM   5411  O4   DT A 263    -141.532-165.725 191.275 
ATOM   5412  C5   DT A 263    -143.448-164.394 190.804 
ATOM   5413  C7   DT A 263    -143.267-163.574 192.048 
ATOM   5414  C6   DT A 263    -144.461-164.168 189.952 
ATOM   5415  P    DT A 264    -149.761-165.031 186.516 
ATOM   5416  OP1  DT A 264    -150.417-164.159 185.516 
ATOM   5417  OP2  DT A 264    -150.301-164.961 187.892 
ATOM   5418  O5'  DT A 264    -149.785-166.548 186.006 
ATOM   5419  C5'  DT A 264    -148.734-167.008 185.136 
ATOM   5420  C4'  DT A 264    -148.261-168.379 185.577 
ATOM   5421  O4'  DT A 264    -147.201-168.308 186.573 
ATOM   5422  C3'  DT A 264    -149.319-169.272 186.226 
ATOM   5423  O3'  DT A 264    -149.094-170.618 185.827 
ATOM   5424  C2'  DT A 264    -149.051-169.158 187.727 
ATOM   5425  C1'  DT A 264    -147.529-169.188 187.638 
ATOM   5426  N1   DT A 264    -146.847-168.698 188.869 
ATOM   5427  C2   DT A 264    -145.661-169.301 189.209 
ATOM   5428  O2   DT A 264    -145.162-170.200 188.555 
ATOM   5429  N3   DT A 264    -145.059-168.821 190.357 
ATOM   5430  C4   DT A 264    -145.534-167.812 191.170 
ATOM   5431  O4   DT A 264    -144.905-167.468 192.173 
ATOM   5432  C5   DT A 264    -146.785-167.241 190.731 
ATOM   5433  C7   DT A 264    -147.372-166.136 191.559 
ATOM   5434  C6   DT A 264    -147.392-167.689 189.619 
ATOM   5435  P    DC A 265    -150.352-171.552 185.502 
ATOM   5436  OP1  DC A 265    -150.792-171.323 184.106 
ATOM   5437  OP2  DC A 265    -151.386-171.372 186.545 
ATOM   5438  O5'  DC A 265    -149.707-173.010 185.631 
ATOM   5439  C5'  DC A 265    -148.311-173.184 185.323 
ATOM   5440  C4'  DC A 265    -147.656-174.066 186.367 
ATOM   5441  O4'  DC A 265    -147.156-173.304 187.503 
ATOM   5442  C3'  DC A 265    -148.556-175.126 187.002 
ATOM   5443  O3'  DC A 265    -147.790-176.303 187.232 
ATOM   5444  C2'  DC A 265    -148.954-174.536 188.355 
ATOM   5445  C1'  DC A 265    -147.592-173.939 188.696 
ATOM   5446  N1   DC A 265    -147.641-172.913 189.774 
ATOM   5447  C2   DC A 265    -146.557-172.836 190.646 
ATOM   5448  O2   DC A 265    -145.609-173.614 190.490 
ATOM   5449  N3   DC A 265    -146.583-171.908 191.637 
ATOM   5450  C4   DC A 265    -147.628-171.084 191.773 
ATOM   5451  N4   DC A 265    -147.605-170.196 192.756 
ATOM   5452  C5   DC A 265    -148.753-171.147 190.888 
ATOM   5453  C6   DC A 265    -148.709-172.081 189.905 
ATOM   5454  P    DT A 266    -148.464-177.731 186.967 
ATOM   5455  OP1  DT A 266    -148.361-178.070 185.530 
ATOM   5456  OP2  DT A 266    -149.827-177.750 187.542 
ATOM   5457  O5'  DT A 266    -147.509-178.693 187.818 
ATOM   5458  C5'  DT A 266    -146.126-178.332 187.987 
ATOM   5459  C4'  DT A 266    -145.703-178.558 189.425 
ATOM   5460  O4'  DT A 266    -145.955-177.396 190.267 
ATOM   5461  C3'  DT A 266    -146.409-179.701 190.154 
ATOM   5462  O3'  DT A 266    -145.477-180.343 191.015 
ATOM   5463  C2'  DT A 266    -147.471-179.015 191.013 
ATOM   5464  C1'  DT A 266    -146.611-177.832 191.447 
ATOM   5465  N1   DT A 266    -147.395-176.688 191.991 
ATOM   5466  C2   DT A 266    -146.820-175.962 193.006 
ATOM   5467  O2   DT A 266    -145.719-176.218 193.463 
ATOM   5468  N3   DT A 266    -147.576-174.910 193.485 
ATOM   5469  C4   DT A 266    -148.828-174.533 193.042 
ATOM   5470  O4   DT A 266    -149.409-173.572 193.549 
ATOM   5471  C5   DT A 266    -149.348-175.356 191.975 
ATOM   5472  C7   DT A 266    -150.706-175.015 191.435 
ATOM   5473  C6   DT A 266    -148.634-176.385 191.491 
ATOM   5474  P    DA A 267    -145.518-181.936 191.154 
ATOM   5475  OP1  DA A 267    -144.755-182.551 190.044 
ATOM   5476  OP2  DA A 267    -146.920-182.385 191.304 
ATOM   5477  O5'  DA A 267    -144.735-182.155 192.532 
ATOM   5478  C5'  DA A 267    -143.715-181.212 192.911 
ATOM   5479  C4'  DA A 267    -143.850-180.867 194.381 
ATOM   5480  O4'  DA A 267    -144.757-179.750 194.608 
ATOM   5481  C3'  DA A 267    -144.400-181.976 195.277 
ATOM   5482  O3'  DA A 267    -143.738-181.922 196.535 
ATOM   5483  C2'  DA A 267    -145.870-181.612 195.487 
ATOM   5484  C1'  DA A 267    -145.659-180.109 195.643 
ATOM   5485  N9   DA A 267    -146.903-179.309 195.471 
ATOM   5486  C8   DA A 267    -147.958-179.549 194.637 
ATOM   5487  N7   DA A 267    -148.902-178.663 194.717 
ATOM   5488  C5   DA A 267    -148.441-177.768 195.673 
ATOM   5489  C6   DA A 267    -148.991-176.594 196.213 
ATOM   5490  N6   DA A 267    -150.180-176.097 195.848 
ATOM   5491  N1   DA A 267    -148.269-175.946 197.147 
ATOM   5492  C2   DA A 267    -147.087-176.444 197.506 
ATOM   5493  N3   DA A 267    -146.476-177.526 197.074 
ATOM   5494  C4   DA A 267    -147.219-178.156 196.141 
ATOM   5495  P    DT A 268    -143.340-183.292 197.262 
ATOM   5496  OP1  DT A 268    -142.051-183.782 196.725 
ATOM   5497  OP2  DT A 268    -144.475-184.238 197.193 
ATOM   5498  O5'  DT A 268    -143.141-182.801 198.773 
ATOM   5499  C5'  DT A 268    -142.698-181.453 199.017 
ATOM   5500  C4'  DT A 268    -143.504-180.838 200.145 
ATOM   5501  O4'  DT A 268    -144.721-180.194 199.671 
ATOM   5502  C3'  DT A 268    -143.995-181.810 201.217 
ATOM   5503  O3'  DT A 268    -143.938-181.165 202.484 
ATOM   5504  C2'  DT A 268    -145.462-182.064 200.867 
ATOM   5505  C1'  DT A 268    -145.802-180.628 200.481 
ATOM   5506  N1   DT A 268    -147.055-180.502 199.687 
ATOM   5507  C2   DT A 268    -147.818-179.378 199.895 
ATOM   5508  O2   DT A 268    -147.509-178.504 200.687 
ATOM   5509  N3   DT A 268    -148.973-179.296 199.142 
ATOM   5510  C4   DT A 268    -149.417-180.223 198.221 
ATOM   5511  O4   DT A 268    -150.470-180.041 197.606 
ATOM   5512  C5   DT A 268    -148.550-181.368 198.073 
ATOM   5513  C7   DT A 268    -148.960-182.427 197.090 
ATOM   5514  C6   DT A 268    -147.422-181.474 198.792 
ATOM   5515  P    DT A 269    -143.462-182.005 203.761 
ATOM   5516  OP1  DT A 269    -141.983-182.022 203.821 
ATOM   5517  OP2  DT A 269    -144.127-183.327 203.761 
ATOM   5518  O5'  DT A 269    -144.039-181.113 204.958 
ATOM   5519  C5'  DT A 269    -144.166-179.691 204.770 
ATOM   5520  C4'  DT A 269    -145.498-179.214 205.313 
ATOM   5521  O4'  DT A 269    -146.560-179.288 204.320 
ATOM   5522  C3'  DT A 269    -146.050-179.997 206.503 
ATOM   5523  O3'  DT A 269    -146.700-179.092 207.388 
ATOM   5524  C2'  DT A 269    -147.103-180.927 205.901 
ATOM   5525  C1'  DT A 269    -147.685-179.919 204.914 
ATOM   5526  N1   DT A 269    -148.493-180.541 203.829 
ATOM   5527  C2   DT A 269    -149.580-179.833 203.374 
ATOM   5528  O2   DT A 269    -149.894-178.743 203.818 
ATOM   5529  N3   DT A 269    -150.306-180.442 202.368 
ATOM   5530  C4   DT A 269    -150.041-181.669 201.795 
ATOM   5531  O4   DT A 269    -150.764-182.111 200.900 
ATOM   5532  C5   DT A 269    -148.881-182.335 202.339 
ATOM   5533  C7   DT A 269    -148.522-183.677 201.770 
ATOM   5534  C6   DT A 269    -148.157-181.767 203.316 
ATOM   5535  P    DG A 270    -146.538-179.298 208.967 
ATOM   5536  OP1  DG A 270    -145.277-178.671 209.422 
ATOM   5537  OP2  DG A 270    -146.708-180.729 209.300 
ATOM   5538  O5'  DG A 270    -147.786-178.464 209.524 
ATOM   5539  C5'  DG A 270    -148.257-177.328 208.776 
ATOM   5540  C4'  DG A 270    -149.771-177.340 208.714 
ATOM   5541  O4'  DG A 270    -150.274-178.106 207.581 
ATOM   5542  C3'  DG A 270    -150.481-177.954 209.919 
ATOM   5543  O3'  DG A 270    -151.672-177.220 210.176 
ATOM   5544  C2'  DG A 270    -150.868-179.362 209.465 
ATOM   5545  C1'  DG A 270    -151.289-178.981 208.048 
ATOM   5546  N9   DG A 270    -151.368-180.139 207.115 
ATOM   5547  C8   DG A 270    -150.592-181.276 207.070 
ATOM   5548  N7   DG A 270    -150.924-182.112 206.116 
ATOM   5549  C5   DG A 270    -151.996-181.484 205.484 
ATOM   5550  C6   DG A 270    -152.778-181.904 204.377 
ATOM   5551  O6   DG A 270    -152.683-182.934 203.715 
ATOM   5552  N1   DG A 270    -153.767-180.963 204.062 
ATOM   5553  C2   DG A 270    -153.974-179.771 204.729 
ATOM   5554  N2   DG A 270    -154.971-179.009 204.273 
ATOM   5555  N3   DG A 270    -153.239-179.377 205.768 
ATOM   5556  C4   DG A 270    -152.275-180.280 206.086 
ATOM   5557  P    DA A 271    -152.093-176.932 211.693 
ATOM   5558  OP1  DA A 271    -151.375-175.737 212.190 
ATOM   5559  OP2  DA A 271    -151.935-178.165 212.495 
ATOM   5560  O5'  DA A 271    -153.649-176.594 211.529 
ATOM   5561  C5'  DA A 271    -154.108-175.994 210.304 
ATOM   5562  C4'  DA A 271    -155.391-176.662 209.848 
ATOM   5563  O4'  DA A 271    -155.142-177.827 209.010 
ATOM   5564  C3'  DA A 271    -156.295-177.194 210.959 
ATOM   5565  O3'  DA A 271    -157.653-176.993 210.584 
ATOM   5566  C2'  DA A 271    -156.019-178.696 210.998 
ATOM   5567  C1'  DA A 271    -155.939-178.900 209.488 
ATOM   5568  N9   DA A 271    -155.282-180.176 209.090 
ATOM   5569  C8   DA A 271    -154.252-180.828 209.706 
ATOM   5570  N7   DA A 271    -153.899-181.928 209.115 
ATOM   5571  C5   DA A 271    -154.756-182.013 208.026 
ATOM   5572  C6   DA A 271    -154.891-182.960 206.999 
ATOM   5573  N6   DA A 271    -154.124-184.055 206.897 
ATOM   5574  N1   DA A 271    -155.846-182.741 206.076 
ATOM   5575  C2   DA A 271    -156.604-181.651 206.182 
ATOM   5576  N3   DA A 271    -156.571-180.702 207.092 
ATOM   5577  C4   DA A 271    -155.607-180.945 208.003 
ATOM   5578  P    DT A 272    -158.708-176.539 211.698 
ATOM   5579  OP1  DT A 272    -158.649-175.070 211.867 
ATOM   5580  OP2  DT A 272    -158.510-177.342 212.925 
ATOM   5581  O5'  DT A 272    -160.092-176.946 211.007 
ATOM   5582  C5'  DT A 272    -160.187-176.927 209.571 
ATOM   5583  C4'  DT A 272    -160.912-178.167 209.083 
ATOM   5584  O4'  DT A 272    -160.008-179.287 208.860 
ATOM   5585  C3'  DT A 272    -161.972-178.732 210.027 
ATOM   5586  O3'  DT A 272    -163.060-179.227 209.255 
ATOM   5587  C2'  DT A 272    -161.288-179.912 210.716 
ATOM   5588  C1'  DT A 272    -160.557-180.437 209.484 
ATOM   5589  N1   DT A 272    -159.440-181.369 209.802 
ATOM   5590  C2   DT A 272    -159.213-182.396 208.918 
ATOM   5591  O2   DT A 272    -159.878-182.564 207.910 
ATOM   5592  N3   DT A 272    -158.169-183.241 209.246 
ATOM   5593  C4   DT A 272    -157.357-183.144 210.357 
ATOM   5594  O4   DT A 272    -156.452-183.962 210.544 
ATOM   5595  C5   DT A 272    -157.673-182.035 211.224 
ATOM   5596  C7   DT A 272    -156.835-181.857 212.456 
ATOM   5597  C6   DT A 272    -158.681-181.199 210.930 
ATOM   5598  P    DA A 273    -164.554-178.998 209.781 
ATOM   5599  OP1  DA A 273    -165.020-177.652 209.379 
ATOM   5600  OP2  DA A 273    -164.623-179.303 211.227 
ATOM   5601  O5'  DA A 273    -165.353-180.113 208.958 
ATOM   5602  C5'  DA A 273    -164.871-180.500 207.657 
ATOM   5603  C4'  DA A 273    -164.925-182.008 207.512 
ATOM   5604  O4'  DA A 273    -163.712-182.655 207.989 
ATOM   5605  C3'  DA A 273    -166.044-182.711 208.280 
ATOM   5606  O3'  DA A 273    -166.527-183.797 207.499 
ATOM   5607  C2'  DA A 273    -165.364-183.274 209.527 
ATOM   5608  C1'  DA A 273    -164.083-183.731 208.838 
ATOM   5609  N9   DA A 273    -162.956-183.989 209.777 
ATOM   5610  C8   DA A 273    -162.654-183.339 210.940 
ATOM   5611  N7   DA A 273    -161.603-183.800 211.541 
ATOM   5612  C5   DA A 273    -161.171-184.831 210.719 
ATOM   5613  C6   DA A 273    -160.090-185.723 210.805 
ATOM   5614  N6   DA A 273    -159.203-185.716 211.811 
ATOM   5615  N1   DA A 273    -159.952-186.627 209.817 
ATOM   5616  C2   DA A 273    -160.836-186.629 208.820 
ATOM   5617  N3   DA A 273    -161.879-185.850 208.634 
ATOM   5618  C4   DA A 273    -161.995-184.955 209.636 
ATOM   5619  P    DA A 274    -168.099-184.097 207.474 
ATOM   5620  OP1  DA A 274    -168.755-183.225 206.475 
ATOM   5621  OP2  DA A 274    -168.639-184.027 208.851 
ATOM   5622  O5'  DA A 274    -168.123-185.614 206.965 
ATOM   5623  C5'  DA A 274    -167.072-186.074 206.095 
ATOM   5624  C4'  DA A 274    -166.599-187.445 206.535 
ATOM   5625  O4'  DA A 274    -165.540-187.374 207.532 
ATOM   5626  C3'  DA A 274    -167.657-188.338 207.184 
ATOM   5627  O3'  DA A 274    -167.432-189.685 206.786 
ATOM   5628  C2'  DA A 274    -167.390-188.224 208.686 
ATOM   5629  C1'  DA A 274    -165.867-188.254 208.596 
ATOM   5630  N9   DA A 274    -165.185-187.764 209.827 
ATOM   5631  C8   DA A 274    -165.586-186.777 210.683 
ATOM   5632  N7   DA A 274    -164.772-186.580 211.673 
ATOM   5633  C5   DA A 274    -163.757-187.503 211.461 
ATOM   5634  C6   DA A 274    -162.582-187.798 212.172 
ATOM   5635  N6   DA A 274    -162.216-187.163 213.294 
ATOM   5636  N1   DA A 274    -161.794-188.776 211.686 
ATOM   5637  C2   DA A 274    -162.163-189.403 210.570 
ATOM   5638  N3   DA A 274    -163.230-189.215 209.825 
ATOM   5639  C4   DA A 274    -164.002-188.232 210.333 
ATOM   5640  P    DG A 275    -168.691-190.618 206.460 
ATOM   5641  OP1  DG A 275    -169.130-190.389 205.065 
ATOM   5642  OP2  DG A 275    -169.724-190.439 207.503 
ATOM   5643  O5'  DG A 275    -168.045-192.076 206.589 
ATOM   5644  C5'  DG A 275    -166.649-192.251 206.281 
ATOM   5645  C4'  DG A 275    -165.994-193.132 207.326 
ATOM   5646  O4'  DG A 275    -165.494-192.370 208.462 
ATOM   5647  C3'  DG A 275    -166.894-194.192 207.961 
ATOM   5648  O3'  DG A 275    -166.128-195.369 208.190 
ATOM   5649  C2'  DG A 275    -167.292-193.602 209.313 
ATOM   5650  C1'  DG A 275    -165.930-193.005 209.654 
ATOM   5651  N9   DG A 275    -165.979-191.980 210.733 
ATOM   5652  C8   DG A 275    -166.965-191.060 211.017 
ATOM   5653  N7   DG A 275    -166.699-190.292 212.046 
ATOM   5654  C5   DG A 275    -165.448-190.734 212.474 
ATOM   5655  C6   DG A 275    -164.639-190.286 213.549 
ATOM   5656  O6   DG A 275    -164.863-189.390 214.360 
ATOM   5657  N1   DG A 275    -163.442-191.013 213.629 
ATOM   5658  C2   DG A 275    -163.076-192.038 212.780 
ATOM   5659  N2   DG A 275    -161.893-192.606 213.022 
ATOM   5660  N3   DG A 275    -163.836-192.458 211.770 
ATOM   5661  C4   DG A 275    -165.000-191.764 211.680 
ATOM   5662  P    DG A 276    -166.803-196.797 207.926 
ATOM   5663  OP1  DG A 276    -166.699-197.136 206.489 
ATOM   5664  OP2  DG A 276    -168.166-196.816 208.500 
ATOM   5665  O5'  DG A 276    -165.848-197.759 208.777 
ATOM   5666  C5'  DG A 276    -164.465-197.398 208.945 
ATOM   5667  C4'  DG A 276    -164.041-197.624 210.384 
ATOM   5668  O4'  DG A 276    -164.293-196.462 211.225 
ATOM   5669  C3'  DG A 276    -164.747-198.767 211.113 
ATOM   5670  O3'  DG A 276    -163.815-199.409 211.974 
ATOM   5671  C2'  DG A 276    -165.810-198.081 211.971 
ATOM   5672  C1'  DG A 276    -164.949-196.898 212.406 
ATOM   5673  N9   DG A 276    -165.733-195.754 212.949 
ATOM   5674  C8   DG A 276    -166.980-195.301 212.581 
ATOM   5675  N7   DG A 276    -167.393-194.259 213.263 
ATOM   5676  C5   DG A 276    -166.345-194.007 214.147 
ATOM   5677  C6   DG A 276    -166.208-193.002 215.140 
ATOM   5678  O6   DG A 276    -166.998-192.114 215.448 
ATOM   5679  N1   DG A 276    -164.982-193.108 215.811 
ATOM   5680  C2   DG A 276    -164.014-194.060 215.555 
ATOM   5681  N2   DG A 276    -162.912-193.990 216.305 
ATOM   5682  N3   DG A 276    -164.142-195.002 214.623 
ATOM   5683  C4   DG A 276    -165.327-194.913 213.963 
ATOM   5684  P    DT A 277    -163.857-201.003 212.112 
ATOM   5685  OP1  DT A 277    -163.093-201.617 211.002 
ATOM   5686  OP2  DT A 277    -165.259-201.451 212.262 
ATOM   5687  O5'  DT A 277    -163.073-201.221 213.490 
ATOM   5688  C5'  DT A 277    -162.053-200.278 213.870 
ATOM   5689  C4'  DT A 277    -162.188-199.933 215.339 
ATOM   5690  O4'  DT A 277    -163.095-198.816 215.566 
ATOM   5691  C3'  DT A 277    -162.738-201.042 216.236 
ATOM   5692  O3'  DT A 277    -162.076-200.988 217.494 
ATOM   5693  C2'  DT A 277    -164.208-200.678 216.445 
ATOM   5694  C1'  DT A 277    -163.997-199.175 216.602 
ATOM   5695  N1   DT A 277    -165.242-198.375 216.430 
ATOM   5696  C2   DT A 277    -165.370-197.244 217.198 
ATOM   5697  O2   DT A 277    -164.520-196.884 217.996 
ATOM   5698  N3   DT A 277    -166.536-196.528 217.012 
ATOM   5699  C4   DT A 277    -167.560-196.843 216.142 
ATOM   5700  O4   DT A 277    -168.558-196.124 216.062 
ATOM   5701  C5   DT A 277    -167.334-198.047 215.378 
ATOM   5702  C7   DT A 277    -168.400-198.463 214.406 
ATOM   5703  C6   DT A 277    -166.209-198.762 215.540 
ATOM   5704  P    DA A 278    -161.678-202.358 218.221 
ATOM   5705  OP1  DA A 278    -160.389-202.848 217.683 
ATOM   5706  OP2  DA A 278    -162.813-203.304 218.151 
ATOM   5707  O5'  DA A 278    -161.479-201.868 219.731 
ATOM   5708  C5'  DA A 278    -161.036-200.519 219.975 
ATOM   5709  C4'  DA A 278    -161.842-199.905 221.103 
ATOM   5710  O4'  DA A 278    -163.059-199.260 220.629 
ATOM   5711  C3'  DA A 278    -162.333-200.876 222.176 
ATOM   5712  O3'  DA A 278    -162.276-200.231 223.442 
ATOM   5713  C2'  DA A 278    -163.800-201.130 221.826 
ATOM   5714  C1'  DA A 278    -164.140-199.694 221.440 
ATOM   5715  N9   DA A 278    -165.394-199.569 220.645 
ATOM   5716  C8   DA A 278    -165.903-200.434 219.720 
ATOM   5717  N7   DA A 278    -167.023-200.044 219.195 
ATOM   5718  C5   DA A 278    -167.277-198.829 219.817 
ATOM   5719  C6   DA A 278    -168.326-197.903 219.693 
ATOM   5720  N6   DA A 278    -169.363-198.067 218.860 
ATOM   5721  N1   DA A 278    -168.270-196.798 220.460 
ATOM   5722  C2   DA A 278    -167.237-196.641 221.285 
ATOM   5723  N3   DA A 278    -166.206-197.431 221.486 
ATOM   5724  C4   DA A 278    -166.286-198.530 220.707 
ATOM   5725  P    DA A 279    -161.800-201.071 224.719 
ATOM   5726  OP1  DA A 279    -160.321-201.088 224.779 
ATOM   5727  OP2  DA A 279    -162.465-202.393 224.719 
ATOM   5728  O5'  DA A 279    -162.377-200.180 225.916 
ATOM   5729  C5'  DA A 279    -162.504-198.757 225.728 
ATOM   5730  C4'  DA A 279    -163.836-198.280 226.271 
ATOM   5731  O4'  DA A 279    -164.899-198.354 225.278 
ATOM   5732  C3'  DA A 279    -164.389-199.063 227.462 
ATOM   5733  O3'  DA A 279    -165.039-198.158 228.346 
ATOM   5734  C2'  DA A 279    -165.441-199.993 226.859 
ATOM   5735  C1'  DA A 279    -166.023-198.985 225.872 
ATOM   5736  N9   DA A 279    -166.832-199.607 224.787 
ATOM   5737  C8   DA A 279    -166.640-200.809 224.169 
ATOM   5738  N7   DA A 279    -167.520-201.077 223.255 
ATOM   5739  C5   DA A 279    -168.359-199.971 223.266 
ATOM   5740  C6   DA A 279    -169.502-199.641 222.518 
ATOM   5741  N6   DA A 279    -170.019-200.433 221.569 
ATOM   5742  N1   DA A 279    -170.096-198.462 222.784 
ATOM   5743  C2   DA A 279    -169.578-197.679 223.728 
ATOM   5744  N3   DA A 279    -168.522-197.880 224.486 
ATOM   5745  C4   DA A 279    -167.946-199.066 224.202 
ATOM   5746  P    DC A 280    -164.876-198.364 229.925 
ATOM   5747  OP1  DC A 280    -163.615-197.737 230.380 
ATOM   5748  OP2  DC A 280    -165.047-199.795 230.259 
ATOM   5749  O5'  DC A 280    -166.124-197.531 230.482 
ATOM   5750  C5'  DC A 280    -166.595-196.394 229.734 
ATOM   5751  C4'  DC A 280    -168.109-196.406 229.672 
ATOM   5752  O4'  DC A 280    -168.612-197.172 228.540 
ATOM   5753  C3'  DC A 280    -168.820-197.020 230.878 
ATOM   5754  O3'  DC A 280    -170.010-196.286 231.134 
ATOM   5755  C2'  DC A 280    -169.206-198.428 230.423 
ATOM   5756  C1'  DC A 280    -169.627-198.047 229.007 
ATOM   5757  N1   DC A 280    -169.706-199.205 228.073 
ATOM   5758  C2   DC A 280    -170.691-199.179 227.088 
ATOM   5759  O2   DC A 280    -171.451-198.205 227.030 
ATOM   5760  N3   DC A 280    -170.780-200.225 226.227 
ATOM   5761  C4   DC A 280    -169.937-201.262 226.324 
ATOM   5762  N4   DC A 280    -170.064-202.258 225.461 
ATOM   5763  C5   DC A 280    -168.917-201.308 227.330 
ATOM   5764  C6   DC A 280    -168.845-200.253 228.181 
ATOM   5765  P    DA A 281    -170.432-195.998 232.652 
ATOM   5766  OP1  DA A 281    -169.713-194.803 233.148 
ATOM   5767  OP2  DA A 281    -170.273-197.231 233.453 
ATOM   5768  O5'  DA A 281    -171.988-195.661 232.488 
ATOM   5769  C5'  DA A 281    -172.447-195.060 231.262 
ATOM   5770  C4'  DA A 281    -173.729-195.728 230.806 
ATOM   5771  O4'  DA A 281    -173.481-196.893 229.968 
ATOM   5772  C3'  DA A 281    -174.633-196.260 231.918 
ATOM   5773  O3'  DA A 281    -175.991-196.059 231.542 
ATOM   5774  C2'  DA A 281    -174.358-197.762 231.956 
ATOM   5775  C1'  DA A 281    -174.277-197.966 230.447 
ATOM   5776  N9   DA A 281    -173.620-199.243 230.048 
ATOM   5777  C8   DA A 281    -172.590-199.895 230.664 
ATOM   5778  N7   DA A 281    -172.237-200.994 230.073 
ATOM   5779  C5   DA A 281    -173.094-201.079 228.985 
ATOM   5780  C6   DA A 281    -173.229-202.026 227.957 
ATOM   5781  N6   DA A 281    -172.463-203.121 227.855 
ATOM   5782  N1   DA A 281    -174.184-201.807 227.034 
ATOM   5783  C2   DA A 281    -174.942-200.717 227.140 
ATOM   5784  N3   DA A 281    -174.909-199.768 228.051 
ATOM   5785  C4   DA A 281    -173.945-200.012 228.962 
ATOM   5786  P    DA A 282    -177.046-195.605 232.656 
ATOM   5787  OP1  DA A 282    -176.987-194.136 232.826 
ATOM   5788  OP2  DA A 282    -176.848-196.408 233.883 
ATOM   5789  O5'  DA A 282    -178.430-196.012 231.966 
ATOM   5790  C5'  DA A 282    -178.526-195.993 230.529 
ATOM   5791  C4'  DA A 282    -179.250-197.233 230.041 
ATOM   5792  O4'  DA A 282    -178.346-198.353 229.818 
ATOM   5793  C3'  DA A 282    -180.311-197.798 230.985 
ATOM   5794  O3'  DA A 282    -181.398-198.294 230.213 
ATOM   5795  C2'  DA A 282    -179.627-198.978 231.675 
ATOM   5796  C1'  DA A 282    -178.896-199.503 230.442 
ATOM   5797  N9   DA A 282    -177.778-200.435 230.760 
ATOM   5798  C8   DA A 282    -176.932-200.411 231.830 
ATOM   5799  N7   DA A 282    -176.055-201.367 231.828 
ATOM   5800  C5   DA A 282    -176.339-202.079 230.671 
ATOM   5801  C6   DA A 282    -175.758-203.219 230.093 
ATOM   5802  N6   DA A 282    -174.719-203.873 230.632 
ATOM   5803  N1   DA A 282    -176.286-203.666 228.938 
ATOM   5804  C2   DA A 282    -177.318-203.012 228.408 
ATOM   5805  N3   DA A 282    -177.941-201.943 228.854 
ATOM   5806  C4   DA A 282    -177.394-201.517 230.010 
ATOM   5807  P    DG A 283    -182.892-198.064 230.739 
ATOM   5808  OP1  DG A 283    -183.358-196.718 230.337 
ATOM   5809  OP2  DG A 283    -182.961-198.369 232.186 
ATOM   5810  O5'  DG A 283    -183.691-199.179 229.916 
ATOM   5811  C5'  DG A 283    -183.210-199.566 228.615 
ATOM   5812  C4'  DG A 283    -183.264-201.074 228.470 
ATOM   5813  O4'  DG A 283    -182.050-201.721 228.948 
ATOM   5814  C3'  DG A 283    -184.383-201.777 229.238 
ATOM   5815  O3'  DG A 283    -184.866-202.863 228.457 
ATOM   5816  C2'  DG A 283    -183.702-202.340 230.485 
ATOM   5817  C1'  DG A 283    -182.421-202.797 229.796 
ATOM   5818  N9   DG A 283    -181.294-203.055 230.736 
ATOM   5819  C8   DG A 283    -180.976-202.411 231.911 
ATOM   5820  N7   DG A 283    -179.910-202.886 232.509 
ATOM   5821  C5   DG A 283    -179.493-203.919 231.670 
ATOM   5822  C6   DG A 283    -178.390-204.804 231.789 
ATOM   5823  O6   DG A 283    -177.540-204.860 232.673 
ATOM   5824  N1   DG A 283    -178.335-205.702 230.714 
ATOM   5825  C2   DG A 283    -179.230-205.738 229.661 
ATOM   5826  N2   DG A 283    -179.004-206.672 228.732 
ATOM   5827  N3   DG A 283    -180.264-204.907 229.550 
ATOM   5828  C4   DG A 283    -180.331-204.030 230.585 
ATOM   5829  P    DT A 284    -186.437-203.164 228.433 
ATOM   5830  OP1  DT A 284    -187.094-202.292 227.433 
ATOM   5831  OP2  DT A 284    -186.977-203.093 229.809 
ATOM   5832  O5'  DT A 284    -186.461-204.680 227.923 
ATOM   5833  C5'  DT A 284    -185.411-205.141 227.053 
ATOM   5834  C4'  DT A 284    -184.938-206.511 227.493 
ATOM   5835  O4'  DT A 284    -183.878-206.441 228.490 
ATOM   5836  C3'  DT A 284    -185.995-207.404 228.143 
ATOM   5837  O3'  DT A 284    -185.770-208.751 227.744 
ATOM   5838  C2'  DT A 284    -185.728-207.290 229.644 
ATOM   5839  C1'  DT A 284    -184.205-207.320 229.555 
ATOM   5840  N1   DT A 284    -183.524-206.830 230.786 
ATOM   5841  C2   DT A 284    -182.338-207.433 231.126 
ATOM   5842  O2   DT A 284    -181.839-208.332 230.471 
ATOM   5843  N3   DT A 284    -181.736-206.953 232.274 
ATOM   5844  C4   DT A 284    -182.210-205.944 233.087 
ATOM   5845  O4   DT A 284    -181.582-205.600 234.090 
ATOM   5846  C5   DT A 284    -183.461-205.373 232.647 
ATOM   5847  C7   DT A 284    -184.049-204.269 233.476 
ATOM   5848  C6   DT A 284    -184.069-205.821 231.536 
ATOM   5849  P    DC A 285    -187.029-209.684 227.419 
ATOM   5850  OP1  DC A 285    -187.468-209.456 226.023 
ATOM   5851  OP2  DC A 285    -188.062-209.505 228.462 
ATOM   5852  O5'  DC A 285    -186.383-211.142 227.548 
ATOM   5853  C5'  DC A 285    -184.987-211.317 227.240 
ATOM   5854  C4'  DC A 285    -184.333-212.198 228.284 
ATOM   5855  O4'  DC A 285    -183.832-211.436 229.420 
ATOM   5856  C3'  DC A 285    -185.232-213.258 228.919 
ATOM   5857  O3'  DC A 285    -184.466-214.435 229.148 
ATOM   5858  C2'  DC A 285    -185.631-212.668 230.272 
ATOM   5859  C1'  DC A 285    -184.269-212.071 230.613 
ATOM   5860  N1   DC A 285    -184.317-211.046 231.691 
ATOM   5861  C2   DC A 285    -183.234-210.968 232.563 
ATOM   5862  O2   DC A 285    -182.285-211.746 232.406 
ATOM   5863  N3   DC A 285    -183.259-210.040 233.554 
ATOM   5864  C4   DC A 285    -184.305-209.216 233.690 
ATOM   5865  N4   DC A 285    -184.282-208.328 234.673 
ATOM   5866  C5   DC A 285    -185.430-209.279 232.804 
ATOM   5867  C6   DC A 285    -185.385-210.213 231.821 
ATOM   5868  P    DG A 286    -185.141-215.863 228.884 
ATOM   5869  OP1  DG A 286    -185.038-216.202 227.447 
ATOM   5870  OP2  DG A 286    -186.504-215.882 229.459 
ATOM   5871  O5'  DG A 286    -184.186-216.825 229.735 
ATOM   5872  C5'  DG A 286    -182.803-216.464 229.903 
ATOM   5873  C4'  DG A 286    -182.380-216.690 231.342 
ATOM   5874  O4'  DG A 286    -182.631-215.528 232.183 
ATOM   5875  C3'  DG A 286    -183.086-217.833 232.071 
ATOM   5876  O3'  DG A 286    -182.153-218.475 232.932 
ATOM   5877  C2'  DG A 286    -184.148-217.147 232.930 
ATOM   5878  C1'  DG A 286    -183.287-215.964 233.364 
ATOM   5879  N9   DG A 286    -184.071-214.820 233.908 
ATOM   5880  C8   DG A 286    -185.319-214.367 233.539 
ATOM   5881  N7   DG A 286    -185.731-213.326 234.222 
ATOM   5882  C5   DG A 286    -184.683-213.073 235.105 
ATOM   5883  C6   DG A 286    -184.546-212.068 236.098 
ATOM   5884  O6   DG A 286    -185.336-211.180 236.407 
ATOM   5885  N1   DG A 286    -183.320-212.174 236.769 
ATOM   5886  C2   DG A 286    -182.353-213.126 236.513 
ATOM   5887  N2   DG A 286    -181.250-213.056 237.263 
ATOM   5888  N3   DG A 286    -182.481-214.068 235.581 
ATOM   5889  C4   DG A 286    -183.665-213.979 234.922 
ATOM   5890  P    DA A 287    -182.195-220.069 233.071 
ATOM   5891  OP1  DA A 287    -181.432-220.683 231.961 
ATOM   5892  OP2  DA A 287    -183.597-220.517 233.220 
ATOM   5893  O5'  DA A 287    -181.411-220.287 234.448 
ATOM   5894  C5'  DA A 287    -180.392-219.344 234.828 
ATOM   5895  C4'  DA A 287    -180.526-218.999 236.298 
ATOM   5896  O4'  DA A 287    -181.434-217.882 236.525 
ATOM   5897  C3'  DA A 287    -181.076-220.108 237.194 
ATOM   5898  O3'  DA A 287    -180.415-220.054 238.452 
ATOM   5899  C2'  DA A 287    -182.546-219.744 237.403 
ATOM   5900  C1'  DA A 287    -182.335-218.241 237.560 
ATOM   5901  N9   DA A 287    -183.580-217.441 237.388 
ATOM   5902  C8   DA A 287    -184.634-217.682 236.554 
ATOM   5903  N7   DA A 287    -185.579-216.795 236.634 
ATOM   5904  C5   DA A 287    -185.118-215.901 237.590 
ATOM   5905  C6   DA A 287    -185.667-214.726 238.130 
ATOM   5906  N6   DA A 287    -186.857-214.229 237.765 
ATOM   5907  N1   DA A 287    -184.946-214.078 239.064 
ATOM   5908  C2   DA A 287    -183.763-214.576 239.423 
ATOM   5909  N3   DA A 287    -183.153-215.658 238.991 
ATOM   5910  C4   DA A 287    -183.895-216.288 238.058 
ATOM   5911  P    DT A 288    -180.016-221.424 239.179 
ATOM   5912  OP1  DT A 288    -178.727-221.914 238.642 
ATOM   5913  OP2  DT A 288    -181.151-222.370 239.109 
ATOM   5914  O5'  DT A 288    -179.818-220.934 240.689 
ATOM   5915  C5'  DT A 288    -179.374-219.585 240.934 
ATOM   5916  C4'  DT A 288    -180.180-218.971 242.061 
ATOM   5917  O4'  DT A 288    -181.397-218.326 241.587 
ATOM   5918  C3'  DT A 288    -180.672-219.942 243.134 
ATOM   5919  O3'  DT A 288    -180.614-219.297 244.400 
ATOM   5920  C2'  DT A 288    -182.138-220.196 242.784 
ATOM   5921  C1'  DT A 288    -182.479-218.760 242.398 
ATOM   5922  N1   DT A 288    -183.732-218.635 241.604 
ATOM   5923  C2   DT A 288    -184.495-217.510 241.811 
ATOM   5924  O2   DT A 288    -184.185-216.636 242.604 
ATOM   5925  N3   DT A 288    -185.649-217.429 241.059 
ATOM   5926  C4   DT A 288    -186.093-218.356 240.138 
ATOM   5927  O4   DT A 288    -187.146-218.173 239.523 
ATOM   5928  C5   DT A 288    -185.227-219.501 239.990 
ATOM   5929  C7   DT A 288    -185.636-220.559 239.007 
ATOM   5930  C6   DT A 288    -184.098-219.606 240.709 
ATOM   5931  P    DG A 289    -180.138-220.137 245.678 
ATOM   5932  OP1  DG A 289    -178.659-220.154 245.738 
ATOM   5933  OP2  DG A 289    -180.803-221.459 245.678 
ATOM   5934  O5'  DG A 289    -180.715-219.246 246.874 
ATOM   5935  C5'  DG A 289    -180.842-217.824 246.687 
ATOM   5936  C4'  DG A 289    -182.174-217.346 247.229 
ATOM   5937  O4'  DG A 289    -183.237-217.421 246.237 
ATOM   5938  C3'  DG A 289    -182.727-218.129 248.420 
ATOM   5939  O3'  DG A 289    -183.377-217.224 249.304 
ATOM   5940  C2'  DG A 289    -183.780-219.059 247.817 
ATOM   5941  C1'  DG A 289    -184.361-218.051 246.830 
ATOM   5942  N9   DG A 289    -185.170-218.673 245.746 
ATOM   5943  C8   DG A 289    -184.992-219.883 245.111 
ATOM   5944  N7   DG A 289    -185.888-220.141 244.189 
ATOM   5945  C5   DG A 289    -186.720-219.022 244.216 
ATOM   5946  C6   DG A 289    -187.871-218.720 243.443 
ATOM   5947  O6   DG A 289    -188.402-219.389 242.561 
ATOM   5948  N1   DG A 289    -188.413-217.476 243.795 
ATOM   5949  C2   DG A 289    -187.908-216.634 244.766 
ATOM   5950  N2   DG A 289    -188.570-215.489 244.951 
ATOM   5951  N3   DG A 289    -186.827-216.917 245.490 
ATOM   5952  C4   DG A 289    -186.290-218.121 245.162 
ATOM   5953  P    DG A 290    -183.214-217.430 250.884 
ATOM   5954  OP1  DG A 290    -181.954-216.803 251.338 
ATOM   5955  OP2  DG A 290    -183.385-218.861 251.217 
ATOM   5956  O5'  DG A 290    -184.462-216.597 251.441 
ATOM   5957  C5'  DG A 290    -184.933-215.460 250.692 
ATOM   5958  C4'  DG A 290    -186.447-215.472 250.630 
ATOM   5959  O4'  DG A 290    -186.951-216.238 249.498 
ATOM   5960  C3'  DG A 290    -187.158-216.087 251.836 
ATOM   5961  O3'  DG A 290    -188.348-215.352 252.093 
ATOM   5962  C2'  DG A 290    -187.544-217.494 251.382 
ATOM   5963  C1'  DG A 290    -187.965-217.113 249.965 
ATOM   5964  N9   DG A 290    -188.044-218.271 249.031 
ATOM   5965  C8   DG A 290    -187.268-219.408 248.987 
ATOM   5966  N7   DG A 290    -187.600-220.244 248.032 
ATOM   5967  C5   DG A 290    -188.673-219.616 247.401 
ATOM   5968  C6   DG A 290    -189.455-220.037 246.294 
ATOM   5969  O6   DG A 290    -189.360-221.066 245.632 
ATOM   5970  N1   DG A 290    -190.444-219.095 245.979 
ATOM   5971  C2   DG A 290    -190.650-217.904 246.646 
ATOM   5972  N2   DG A 290    -191.647-217.141 246.190 
ATOM   5973  N3   DG A 290    -189.916-217.509 247.684 
ATOM   5974  C4   DG A 290    -188.952-218.412 248.003 
ATOM   5975  P    DA A 291    -188.770-215.064 253.610 
ATOM   5976  OP1  DA A 291    -188.051-213.869 254.107 
ATOM   5977  OP2  DA A 291    -188.611-216.297 254.411 
ATOM   5978  O5'  DA A 291    -190.326-214.727 253.446 
ATOM   5979  C5'  DA A 291    -190.785-214.126 252.220 
ATOM   5980  C4'  DA A 291    -192.067-214.794 251.764 
ATOM   5981  O4'  DA A 291    -191.819-215.959 250.927 
ATOM   5982  C3'  DA A 291    -192.972-215.326 252.876 
ATOM   5983  O3'  DA A 291    -194.329-215.125 252.500 
ATOM   5984  C2'  DA A 291    -192.696-216.828 252.914 
ATOM   5985  C1'  DA A 291    -192.615-217.032 251.405 
ATOM   5986  N9   DA A 291    -191.959-218.309 251.007 
ATOM   5987  C8   DA A 291    -190.928-218.961 251.623 
ATOM   5988  N7   DA A 291    -190.576-220.060 251.031 
ATOM   5989  C5   DA A 291    -191.432-220.145 249.943 
ATOM   5990  C6   DA A 291    -191.567-221.092 248.915 
ATOM   5991  N6   DA A 291    -190.801-222.188 248.813 
ATOM   5992  N1   DA A 291    -192.522-220.873 247.993 
ATOM   5993  C2   DA A 291    -193.281-219.783 248.098 
ATOM   5994  N3   DA A 291    -193.247-218.834 249.009 
ATOM   5995  C4   DA A 291    -192.284-219.078 249.920 
ATOM   5996  P    DT A 292    -195.384-214.671 253.615 
ATOM   5997  OP1  DT A 292    -195.325-213.202 253.784 
ATOM   5998  OP2  DT A 292    -195.187-215.475 254.841 
ATOM   5999  O5'  DT A 292    -196.768-215.078 252.924 
ATOM   6000  C5'  DT A 292    -196.864-215.059 251.487 
ATOM   6001  C4'  DT A 292    -197.588-216.299 250.999 
ATOM   6002  O4'  DT A 292    -196.684-217.419 250.776 
ATOM   6003  C3'  DT A 292    -198.649-216.864 251.944 
ATOM   6004  O3'  DT A 292    -199.736-217.360 251.171 
ATOM   6005  C2'  DT A 292    -197.965-218.044 252.633 
ATOM   6006  C1'  DT A 292    -197.234-218.569 251.401 
ATOM   6007  N1   DT A 292    -196.117-219.502 251.718 
ATOM   6008  C2   DT A 292    -195.890-220.529 250.834 
ATOM   6009  O2   DT A 292    -196.554-220.696 249.827 
ATOM   6010  N3   DT A 292    -194.846-221.373 251.163 
ATOM   6011  C4   DT A 292    -194.033-221.276 252.273 
ATOM   6012  O4   DT A 292    -193.129-222.094 252.461 
ATOM   6013  C5   DT A 292    -194.350-220.167 253.141 
ATOM   6014  C7   DT A 292    -193.512-219.990 254.373 
ATOM   6015  C6   DT A 292    -195.358-219.331 252.847 
ATOM   6016  P    DT A 293    -201.230-217.130 251.698 
ATOM   6017  OP1  DT A 293    -201.696-215.784 251.296 
ATOM   6018  OP2  DT A 293    -201.299-217.436 253.144 
ATOM   6019  O5'  DT A 293    -202.029-218.245 250.875 
ATOM   6020  C5'  DT A 293    -201.548-218.632 249.574 
ATOM   6021  C4'  DT A 293    -201.602-220.140 249.428 
ATOM   6022  O4'  DT A 293    -200.389-220.787 249.906 
ATOM   6023  C3'  DT A 293    -202.721-220.843 250.196 
ATOM   6024  O3'  DT A 293    -203.204-221.929 249.415 
ATOM   6025  C2'  DT A 293    -202.040-221.406 251.444 
ATOM   6026  C1'  DT A 293    -200.759-221.863 250.754 
ATOM   6027  N1   DT A 293    -199.632-222.121 251.694 
ATOM   6028  C2   DT A 293    -198.770-223.141 251.372 
ATOM   6029  O2   DT A 293    -198.894-223.824 250.369 
ATOM   6030  N3   DT A 293    -197.739-223.352 252.267 
ATOM   6031  C4   DT A 293    -197.505-222.643 253.427 
ATOM   6032  O4   DT A 293    -196.547-222.923 254.150 
ATOM   6033  C5   DT A 293    -198.463-221.593 253.679 
ATOM   6034  C7   DT A 293    -198.281-220.773 254.923 
ATOM   6035  C6   DT A 293    -199.476-221.367 252.827 
ATOM   6036  P    DC A 294    -204.776-222.230 249.391 
ATOM   6037  OP1  DC A 294    -205.432-221.358 248.391 
ATOM   6038  OP2  DC A 294    -205.315-222.159 250.767 
ATOM   6039  O5'  DC A 294    -204.799-223.746 248.882 
ATOM   6040  C5'  DC A 294    -203.749-224.207 248.011 
ATOM   6041  C4'  DC A 294    -203.276-225.578 248.452 
ATOM   6042  O4'  DC A 294    -202.216-225.507 249.448 
ATOM   6043  C3'  DC A 294    -204.334-226.470 249.101 
ATOM   6044  O3'  DC A 294    -204.108-227.817 248.702 
ATOM   6045  C2'  DC A 294    -204.066-226.356 250.603 
ATOM   6046  C1'  DC A 294    -202.544-226.386 250.513 
ATOM   6047  N1   DC A 294    -201.862-225.896 251.744 
ATOM   6048  C2   DC A 294    -200.659-226.498 252.103 
ATOM   6049  O2   DC A 294    -200.210-227.404 251.392 
ATOM   6050  N3   DC A 294    -200.023-226.065 253.222 
ATOM   6051  C4   DC A 294    -200.542-225.080 253.965 
ATOM   6052  N4   DC A 294    -199.883-224.694 255.047 
ATOM   6053  C5   DC A 294    -201.779-224.448 253.613 
ATOM   6054  C6   DC A 294    -202.399-224.895 252.492 
ATOM   6055  P    DC A 295    -205.367-228.750 248.377 
ATOM   6056  OP1  DC A 295    -205.806-228.522 246.981 
ATOM   6057  OP2  DC A 295    -206.401-228.571 249.420 
ATOM   6058  O5'  DC A 295    -204.721-230.208 248.506 
ATOM   6059  C5'  DC A 295    -203.325-230.383 248.198 
ATOM   6060  C4'  DC A 295    -202.671-231.265 249.243 
ATOM   6061  O4'  DC A 295    -202.171-230.502 250.379 
ATOM   6062  C3'  DC A 295    -203.571-232.325 249.878 
ATOM   6063  O3'  DC A 295    -202.805-233.502 250.107 
ATOM   6064  C2'  DC A 295    -203.969-231.734 251.230 
ATOM   6065  C1'  DC A 295    -202.607-231.137 251.571 
ATOM   6066  N1   DC A 295    -202.655-230.112 252.649 
ATOM   6067  C2   DC A 295    -201.572-230.034 253.521 
ATOM   6068  O2   DC A 295    -200.623-230.813 253.365 
ATOM   6069  N3   DC A 295    -201.598-229.107 254.512 
ATOM   6070  C4   DC A 295    -202.643-228.282 254.648 
ATOM   6071  N4   DC A 295    -202.620-227.394 255.631 
ATOM   6072  C5   DC A 295    -203.768-228.345 253.763 
ATOM   6073  C6   DC A 295    -203.724-229.279 252.780 
ATOM   6074  P    DT A 296    -203.479-234.929 249.842 
ATOM   6075  OP1  DT A 296    -203.376-235.268 248.405 
ATOM   6076  OP2  DT A 296    -204.842-234.948 250.417 
ATOM   6077  O5'  DT A 296    -202.524-235.892 250.693 
ATOM   6078  C5'  DT A 296    -201.141-235.530 250.862 
ATOM   6079  C4'  DT A 296    -200.718-235.756 252.300 
ATOM   6080  O4'  DT A 296    -200.969-234.595 253.142 
ATOM   6081  C3'  DT A 296    -201.424-236.899 253.029 
ATOM   6082  O3'  DT A 296    -200.491-237.541 253.891 
ATOM   6083  C2'  DT A 296    -202.486-236.213 253.888 
ATOM   6084  C1'  DT A 296    -201.625-235.030 254.323 
ATOM   6085  N1   DT A 296    -202.409-233.886 254.866 
ATOM   6086  C2   DT A 296    -201.834-233.161 255.881 
ATOM   6087  O2   DT A 296    -200.734-233.416 256.338 
ATOM   6088  N3   DT A 296    -202.591-232.109 256.360 
ATOM   6089  C4   DT A 296    -203.843-231.732 255.918 
ATOM   6090  O4   DT A 296    -204.424-230.770 256.424 
ATOM   6091  C5   DT A 296    -204.362-232.555 254.850 
ATOM   6092  C7   DT A 296    -205.721-232.213 254.310 
ATOM   6093  C6   DT A 296    -203.648-233.584 254.366 
ATOM   6094  P    DC A 297    -200.533-239.135 254.029 
ATOM   6095  OP1  DC A 297    -199.770-239.749 252.919 
ATOM   6096  OP2  DC A 297    -201.935-239.583 254.179 
ATOM   6097  O5'  DC A 297    -199.749-239.353 255.407 
ATOM   6098  C5'  DC A 297    -198.730-238.410 255.787 
ATOM   6099  C4'  DC A 297    -198.865-238.065 257.256 
ATOM   6100  O4'  DC A 297    -199.772-236.948 257.483 
ATOM   6101  C3'  DC A 297    -199.414-239.174 258.153 
ATOM   6102  O3'  DC A 297    -198.753-239.120 259.410 
ATOM   6103  C2'  DC A 297    -200.885-238.810 258.362 
ATOM   6104  C1'  DC A 297    -200.674-237.308 258.519 
ATOM   6105  N1   DC A 297    -201.918-236.507 258.346 
ATOM   6106  C2   DC A 297    -202.063-235.357 259.119 
ATOM   6107  O2   DC A 297    -201.161-235.052 259.907 
ATOM   6108  N3   DC A 297    -203.191-234.615 258.977 
ATOM   6109  C4   DC A 297    -204.144-234.980 258.111 
ATOM   6110  N4   DC A 297    -205.226-234.222 258.009 
ATOM   6111  C5   DC A 297    -204.015-236.159 257.308 
ATOM   6112  C6   DC A 297    -202.881-236.888 257.464 
ATOM   6113  P    DT A 298    -198.355-240.490 260.137 
ATOM   6114  OP1  DT A 298    -197.066-240.981 259.600 
ATOM   6115  OP2  DT A 298    -199.489-241.436 260.068 
ATOM   6116  O5'  DT A 298    -198.156-240.000 261.648 
ATOM   6117  C5'  DT A 298    -197.713-238.651 261.892 
ATOM   6118  C4'  DT A 298    -198.518-238.037 263.020 
ATOM   6119  O4'  DT A 298    -199.736-237.392 262.546 
ATOM   6120  C3'  DT A 298    -199.010-239.009 264.092 
ATOM   6121  O3'  DT A 298    -198.953-238.364 265.359 
ATOM   6122  C2'  DT A 298    -200.476-239.263 263.742 
ATOM   6123  C1'  DT A 298    -200.817-237.826 263.357 
ATOM   6124  N1   DT A 298    -202.070-237.701 262.562 
ATOM   6125  C2   DT A 298    -202.833-236.576 262.770 
ATOM   6126  O2   DT A 298    -202.523-235.702 263.562 
ATOM   6127  N3   DT A 298    -203.987-236.495 262.017 
ATOM   6128  C4   DT A 298    -204.431-237.422 261.096 
ATOM   6129  O4   DT A 298    -205.485-237.239 260.481 
ATOM   6130  C5   DT A 298    -203.565-238.567 260.948 
ATOM   6131  C7   DT A 298    -203.975-239.625 259.965 
ATOM   6132  C6   DT A 298    -202.436-238.672 261.667 
ATOM   6133  P    DC A 299    -198.476-239.203 266.636 
ATOM   6134  OP1  DC A 299    -196.998-239.220 266.696 
ATOM   6135  OP2  DC A 299    -199.141-240.525 266.636 
ATOM   6136  O5'  DC A 299    -199.054-238.312 267.833 
ATOM   6137  C5'  DC A 299    -199.180-236.890 267.645 
ATOM   6138  C4'  DC A 299    -200.513-236.412 268.188 
ATOM   6139  O4'  DC A 299    -201.575-236.487 267.195 
ATOM   6140  C3'  DC A 299    -201.065-237.195 269.379 
ATOM   6141  O3'  DC A 299    -201.715-236.290 270.263 
ATOM   6142  C2'  DC A 299    -202.118-238.125 268.776 
ATOM   6143  C1'  DC A 299    -202.699-237.117 267.789 
ATOM   6144  N1   DC A 299    -203.508-237.739 266.704 
ATOM   6145  C2   DC A 299    -204.613-237.035 266.232 
ATOM   6146  O2   DC A 299    -204.874-235.932 266.728 
ATOM   6147  N3   DC A 299    -205.364-237.586 265.243 
ATOM   6148  C4   DC A 299    -205.047-238.782 264.733
[truncated: 415,700 more chars]
