# Supplementary material for: Characterization of lncRNA-protein interactions associated with Prostate cancer and Androgen receptors by molecular docking simulations
Source: Biochem Biophys Rep. 2025 Mar 9;42:101959. doi: 10.1016/j.bbrep.2025.101959 (PMC11929892; doi:10.1016/j.bbrep.2025.101959)
Supplement: Multimedia component 60 [file mmc60.zip › bbrep_00101959_model_49_mmc60.pdb]

REMARK Number:    49
REMARK Ligand:     lig_628dcb8434e2f.pdb
REMARK Contact:     0     0     0
REMARK Score:  -152.29
REMARK RMSD:    623.53
MODEL       49
ATOM      1  N   ALA A  24      30.357  -5.473 -24.875 
ATOM      2  CA  ALA A  24      30.515  -4.000 -24.871 
ATOM      3  CB  ALA A  24      29.364  -3.347 -25.653 
ATOM      4  C   ALA A  24      30.496  -3.471 -23.474 
ATOM      5  O   ALA A  24      31.409  -3.720 -22.690 
ATOM      6  N   GLN A  25      29.435  -2.716 -23.129 
ATOM      7  CA  GLN A  25      29.334  -2.167 -21.810 
ATOM      8  CB  GLN A  25      28.209  -1.135 -21.640 
ATOM      9  CG  GLN A  25      28.449   0.131 -22.464 
ATOM     10  CD  GLN A  25      27.291   1.085 -22.227 
ATOM     11  OE1 GLN A  25      26.895   1.324 -21.089 
ATOM     12  NE2 GLN A  25      26.734   1.652 -23.331 
ATOM     13  C   GLN A  25      29.084  -3.296 -20.876 
ATOM     14  O   GLN A  25      28.668  -4.376 -21.290 
ATOM     15  N   ASP A  26      29.382  -3.075 -19.584 
ATOM     16  CA  ASP A  26      29.211  -4.105 -18.606 
ATOM     17  CB  ASP A  26      30.274  -4.043 -17.495 
ATOM     18  CG  ASP A  26      30.054  -5.171 -16.494 
ATOM     19  OD1 ASP A  26      28.986  -5.191 -15.826 
ATOM     20  OD2 ASP A  26      30.966  -6.032 -16.381 
ATOM     21  C   ASP A  26      27.866  -3.939 -17.988 
ATOM     22  O   ASP A  26      27.612  -2.985 -17.253 
ATOM     23  N   ASN A  27      26.945  -4.872 -18.288 
ATOM     24  CA  ASN A  27      25.662  -4.773 -17.669 
ATOM     25  CB  ASN A  27      24.503  -4.752 -18.683 
ATOM     26  CG  ASN A  27      24.583  -3.452 -19.471 
ATOM     27  OD1 ASN A  27      24.658  -2.366 -18.897 
ATOM     28  ND2 ASN A  27      24.568  -3.560 -20.827 
ATOM     29  C   ASN A  27      25.467  -5.984 -16.812 
ATOM     30  O   ASN A  27      24.473  -6.696 -16.949 
ATOM     31  N   SER A  28      26.402  -6.226 -15.873 
ATOM     32  CA  SER A  28      26.317  -7.361 -15.002 
ATOM     33  CB  SER A  28      27.559  -7.517 -14.112 
ATOM     34  OG  SER A  28      28.707  -7.731 -14.919 
ATOM     35  C   SER A  28      25.149  -7.145 -14.100 
ATOM     36  O   SER A  28      24.492  -8.089 -13.668 
ATOM     37  N   ARG A  29      24.868  -5.864 -13.806 
ATOM     38  CA  ARG A  29      23.821  -5.471 -12.913 
ATOM     39  CB  ARG A  29      23.787  -3.948 -12.704 
ATOM     40  CG  ARG A  29      25.152  -3.369 -12.324 
ATOM     41  CD  ARG A  29      25.113  -1.897 -11.913 
ATOM     42  NE  ARG A  29      26.512  -1.383 -11.942 
ATOM     43  CZ  ARG A  29      27.390  -1.720 -10.952 
ATOM     44  NH1 ARG A  29      27.024  -2.618  -9.991 
ATOM     45  NH2 ARG A  29      28.642  -1.178 -10.929 
ATOM     46  C   ARG A  29      22.506  -5.884 -13.504 
ATOM     47  O   ARG A  29      21.579  -6.255 -12.784 
ATOM     48  N   TYR A  30      22.378  -5.784 -14.840 
ATOM     49  CA  TYR A  30      21.164  -6.163 -15.505 
ATOM     50  CB  TYR A  30      21.186  -5.817 -17.003 
ATOM     51  CG  TYR A  30      19.900  -6.271 -17.606 
ATOM     52  CD1 TYR A  30      18.727  -5.600 -17.348 
ATOM     53  CD2 TYR A  30      19.876  -7.357 -18.449 
ATOM     54  CE1 TYR A  30      17.543  -6.018 -17.911 
ATOM     55  CE2 TYR A  30      18.698  -7.778 -19.016 
ATOM     56  CZ  TYR A  30      17.529  -7.109 -18.746 
ATOM     57  OH  TYR A  30      16.316  -7.539 -19.327 
ATOM     58  C   TYR A  30      20.959  -7.638 -15.363 
ATOM     59  O   TYR A  30      19.855  -8.092 -15.068 
ATOM     60  N   THR A  31      22.033  -8.431 -15.551 
ATOM     61  CA  THR A  31      21.926  -9.861 -15.473 
ATOM     62  CB  THR A  31      23.230 -10.559 -15.736 
ATOM     63  OG1 THR A  31      23.715 -10.225 -17.028 
ATOM     64  CG2 THR A  31      23.003 -12.080 -15.628 
ATOM     65  C   THR A  31      21.490 -10.229 -14.091 
ATOM     66  O   THR A  31      20.646 -11.105 -13.907 
ATOM     67  N   HIS A  32      22.064  -9.557 -13.079 
ATOM     68  CA  HIS A  32      21.744  -9.842 -11.711 
ATOM     69  ND1 HIS A  32      22.771 -10.826  -8.882 
ATOM     70  CG  HIS A  32      22.450  -9.554  -9.301 
ATOM     71  CB  HIS A  32      22.623  -9.069 -10.710 
ATOM     72  NE2 HIS A  32      22.010  -9.743  -7.096 
ATOM     73  CD2 HIS A  32      21.986  -8.905  -8.198 
ATOM     74  CE1 HIS A  32      22.488 -10.885  -7.556 
ATOM     75  C   HIS A  32      20.311  -9.481 -11.477 
ATOM     76  O   HIS A  32      19.604 -10.145 -10.722 
ATOM     77  N   PHE A  33      19.841  -8.406 -12.133 
ATOM     78  CA  PHE A  33      18.494  -7.942 -11.975 
ATOM     79  CB  PHE A  33      18.233  -6.698 -12.850 
ATOM     80  CG  PHE A  33      16.831  -6.221 -12.683 
ATOM     81  CD1 PHE A  33      15.822  -6.729 -13.471 
ATOM     82  CD2 PHE A  33      16.525  -5.261 -11.749 
ATOM     83  CE1 PHE A  33      14.528  -6.288 -13.327 
ATOM     84  CE2 PHE A  33      15.232  -4.815 -11.599 
ATOM     85  CZ  PHE A  33      14.232  -5.330 -12.388 
ATOM     86  C   PHE A  33      17.577  -9.044 -12.410 
ATOM     87  O   PHE A  33      16.584  -9.337 -11.745 
ATOM     88  N   LEU A  34      17.891  -9.694 -13.546 
ATOM     89  CA  LEU A  34      17.052 -10.740 -14.056 
ATOM     90  CB  LEU A  34      17.509 -11.262 -15.429 
ATOM     91  CG  LEU A  34      17.352 -10.227 -16.561 
ATOM     92  CD1 LEU A  34      17.815 -10.799 -17.911 
ATOM     93  CD2 LEU A  34      15.914  -9.684 -16.622 
ATOM     94  C   LEU A  34      17.034 -11.895 -13.105 
ATOM     95  O   LEU A  34      15.977 -12.463 -12.835 
ATOM     96  N   THR A  35      18.201 -12.276 -12.555 
ATOM     97  CA  THR A  35      18.222 -13.429 -11.706 
ATOM     98  CB  THR A  35      19.611 -13.827 -11.277 
ATOM     99  OG1 THR A  35      19.582 -15.110 -10.672 
ATOM    100  CG2 THR A  35      20.183 -12.793 -10.291 
ATOM    101  C   THR A  35      17.370 -13.183 -10.496 
ATOM    102  O   THR A  35      16.600 -14.054 -10.093 
ATOM    103  N   GLN A  36      17.510 -12.004  -9.861 
ATOM    104  CA  GLN A  36      16.760 -11.714  -8.673 
ATOM    105  CB  GLN A  36      17.330 -10.515  -7.900 
ATOM    106  CG  GLN A  36      18.719 -10.776  -7.318 
ATOM    107  CD  GLN A  36      19.161  -9.521  -6.583 
ATOM    108  OE1 GLN A  36      18.999  -8.403  -7.076 
ATOM    109  NE2 GLN A  36      19.727  -9.702  -5.360 
ATOM    110  C   GLN A  36      15.306 -11.414  -8.928 
ATOM    111  O   GLN A  36      14.428 -11.820  -8.172 
ATOM    112  N   HIS A  37      15.041 -10.560  -9.926 
ATOM    113  CA  HIS A  37      13.739 -10.030 -10.232 
ATOM    114  ND1 HIS A  37      13.488  -7.875  -7.943 
ATOM    115  CG  HIS A  37      14.262  -7.931  -9.081 
ATOM    116  CB  HIS A  37      13.787  -8.508 -10.384 
ATOM    117  NE2 HIS A  37      15.483  -7.062  -7.395 
ATOM    118  CD2 HIS A  37      15.476  -7.429  -8.730 
ATOM    119  CE1 HIS A  37      14.268  -7.348  -6.966 
ATOM    120  C   HIS A  37      12.906 -10.649 -11.327 
ATOM    121  O   HIS A  37      11.752 -10.256 -11.466 
ATOM    122  N   TYR A  38      13.434 -11.530 -12.202 
ATOM    123  CA  TYR A  38      12.632 -11.883 -13.350 
ATOM    124  CB  TYR A  38      13.334 -11.414 -14.642 
ATOM    125  CG  TYR A  38      12.655 -11.872 -15.887 
ATOM    126  CD1 TYR A  38      11.465 -11.319 -16.304 
ATOM    127  CD2 TYR A  38      13.246 -12.841 -16.668 
ATOM    128  CE1 TYR A  38      10.868 -11.746 -17.467 
ATOM    129  CE2 TYR A  38      12.653 -13.271 -17.830 
ATOM    130  CZ  TYR A  38      11.459 -12.724 -18.231 
ATOM    131  OH  TYR A  38      10.848 -13.164 -19.425 
ATOM    132  C   TYR A  38      12.379 -13.364 -13.432 
ATOM    133  O   TYR A  38      13.285 -14.174 -13.250 
ATOM    134  N   ASP A  39      11.102 -13.741 -13.690 
ATOM    135  CA  ASP A  39      10.698 -15.112 -13.886 
ATOM    136  CB  ASP A  39      10.028 -15.729 -12.643 
ATOM    137  CG  ASP A  39       9.940 -17.238 -12.841 
ATOM    138  OD1 ASP A  39      10.562 -17.742 -13.815 
ATOM    139  OD2 ASP A  39       9.249 -17.904 -12.025 
ATOM    140  C   ASP A  39       9.669 -15.081 -14.984 
ATOM    141  O   ASP A  39       8.529 -14.682 -14.754 
ATOM    142  N   ALA A  40      10.037 -15.519 -16.207 
ATOM    143  CA  ALA A  40       9.168 -15.355 -17.343 
ATOM    144  CB  ALA A  40       9.809 -15.843 -18.652 
ATOM    145  C   ALA A  40       7.861 -16.082 -17.196 
ATOM    146  O   ALA A  40       6.812 -15.469 -17.390 
ATOM    147  N   LYS A  41       7.868 -17.386 -16.837 
ATOM    148  CA  LYS A  41       6.612 -18.091 -16.756 
ATOM    149  CB  LYS A  41       6.394 -19.072 -17.922 
ATOM    150  CG  LYS A  41       6.320 -18.394 -19.293 
ATOM    151  CD  LYS A  41       6.383 -19.380 -20.462 
ATOM    152  CE  LYS A  41       6.315 -18.723 -21.842 
ATOM    153  NZ  LYS A  41       6.395 -19.761 -22.893 
ATOM    154  C   LYS A  41       6.607 -18.900 -15.492 
ATOM    155  O   LYS A  41       6.979 -20.072 -15.469 
ATOM    156  N   PRO A  42       6.164 -18.261 -14.447 
ATOM    157  CA  PRO A  42       6.146 -18.766 -13.096 
ATOM    158  CD  PRO A  42       5.459 -16.998 -14.579 
ATOM    159  CB  PRO A  42       5.693 -17.583 -12.242 
ATOM    160  CG  PRO A  42       4.817 -16.760 -13.203 
ATOM    161  C   PRO A  42       5.350 -19.982 -12.740 
ATOM    162  O   PRO A  42       5.866 -20.776 -11.954 
ATOM    163  N   GLN A  43       4.106 -20.125 -13.253 
ATOM    164  CA  GLN A  43       3.233 -21.210 -12.882 
ATOM    165  CB  GLN A  43       3.921 -22.559 -12.575 
ATOM    166  CG  GLN A  43       2.969 -23.746 -12.437 
ATOM    167  CD  GLN A  43       2.653 -24.258 -13.835 
ATOM    168  OE1 GLN A  43       2.011 -23.577 -14.631 
ATOM    169  NE2 GLN A  43       3.125 -25.496 -14.144 
ATOM    170  C   GLN A  43       2.428 -20.772 -11.677 
ATOM    171  O   GLN A  43       1.781 -19.726 -11.696 
ATOM    172  N   GLY A  44       2.476 -21.564 -10.580 
ATOM    173  CA  GLY A  44       1.617 -21.423  -9.423 
ATOM    174  C   GLY A  44       1.682 -20.099  -8.711 
ATOM    175  O   GLY A  44       0.636 -19.515  -8.436 
ATOM    176  N   ARG A  45       2.881 -19.573  -8.391 
ATOM    177  CA  ARG A  45       2.966 -18.320  -7.681 
ATOM    178  CB  ARG A  45       2.277 -17.177  -8.444 
ATOM    179  CG  ARG A  45       2.951 -16.883  -9.786 
ATOM    180  CD  ARG A  45       2.084 -16.065 -10.743 
ATOM    181  NE  ARG A  45       2.134 -14.640 -10.313 
ATOM    182  CZ  ARG A  45       1.083 -13.819 -10.595 
ATOM    183  NH1 ARG A  45      -0.026 -14.325 -11.205 
ATOM    184  NH2 ARG A  45       1.132 -12.493 -10.270 
ATOM    185  C   ARG A  45       2.353 -18.422  -6.307 
ATOM    186  O   ARG A  45       1.777 -17.453  -5.809 
ATOM    187  N   ASP A  46       2.452 -19.607  -5.663 
ATOM    188  CA  ASP A  46       1.984 -19.790  -4.311 
ATOM    189  CB  ASP A  46       1.250 -21.127  -4.079 
ATOM    190  CG  ASP A  46       2.197 -22.277  -4.390 
ATOM    191  OD1 ASP A  46       3.256 -22.021  -5.022 
ATOM    192  OD2 ASP A  46       1.866 -23.431  -4.005 
ATOM    193  C   ASP A  46       3.161 -19.699  -3.376 
ATOM    194  O   ASP A  46       4.259 -19.317  -3.777 
ATOM    195  N   ASP A  47       2.954 -20.056  -2.089 
ATOM    196  CA  ASP A  47       3.986 -19.963  -1.086 
ATOM    197  CB  ASP A  47       3.505 -20.399   0.311 
ATOM    198  CG  ASP A  47       2.512 -19.366   0.829 
ATOM    199  OD1 ASP A  47       2.392 -18.285   0.192 
ATOM    200  OD2 ASP A  47       1.859 -19.643   1.870 
ATOM    201  C   ASP A  47       5.122 -20.868  -1.453 
ATOM    202  O   ASP A  47       6.290 -20.503  -1.321 
ATOM    203  N   ARG A  48       4.797 -22.077  -1.942 
ATOM    204  CA  ARG A  48       5.781 -23.061  -2.293 
ATOM    205  CB  ARG A  48       5.140 -24.351  -2.823 
ATOM    206  CG  ARG A  48       6.146 -25.430  -3.211 
ATOM    207  CD  ARG A  48       5.521 -26.560  -4.029 
ATOM    208  NE  ARG A  48       5.134 -25.982  -5.348 
ATOM    209  CZ  ARG A  48       4.541 -26.764  -6.297 
ATOM    210  NH1 ARG A  48       4.304 -28.084  -6.046 
ATOM    211  NH2 ARG A  48       4.179 -26.221  -7.497 
ATOM    212  C   ARG A  48       6.632 -22.511  -3.395 
ATOM    213  O   ARG A  48       7.843 -22.722  -3.421 
ATOM    214  N   TYR A  49       6.004 -21.778  -4.332 
ATOM    215  CA  TYR A  49       6.690 -21.207  -5.452 
ATOM    216  CB  TYR A  49       5.716 -20.385  -6.317 
ATOM    217  CG  TYR A  49       6.455 -19.484  -7.246 
ATOM    218  CD1 TYR A  49       6.995 -19.944  -8.423 
ATOM    219  CD2 TYR A  49       6.580 -18.149  -6.930 
ATOM    220  CE1 TYR A  49       7.662 -19.084  -9.266 
ATOM    221  CE2 TYR A  49       7.244 -17.287  -7.767 
ATOM    222  CZ  TYR A  49       7.787 -17.755  -8.938 
ATOM    223  OH  TYR A  49       8.468 -16.868  -9.798 
ATOM    224  C   TYR A  49       7.763 -20.299  -4.937 
ATOM    225  O   TYR A  49       8.907 -20.361  -5.387 
ATOM    226  N   CYS A  50       7.427 -19.442  -3.956 
ATOM    227  CA  CYS A  50       8.387 -18.513  -3.432 
ATOM    228  CB  CYS A  50       7.789 -17.543  -2.401 
ATOM    229  SG  CYS A  50       6.919 -16.168  -3.203 
ATOM    230  C   CYS A  50       9.521 -19.233  -2.772 
ATOM    231  O   CYS A  50      10.680 -18.874  -2.966 
ATOM    232  N   GLU A  51       9.232 -20.282  -1.984 
ATOM    233  CA  GLU A  51      10.291 -20.937  -1.274 
ATOM    234  CB  GLU A  51       9.814 -22.052  -0.328 
ATOM    235  CG  GLU A  51       9.046 -21.500   0.875 
ATOM    236  CD  GLU A  51       8.647 -22.660   1.776 
ATOM    237  OE1 GLU A  51       8.797 -23.834   1.341 
ATOM    238  OE2 GLU A  51       8.191 -22.384   2.918 
ATOM    239  C   GLU A  51      11.271 -21.539  -2.238 
ATOM    240  O   GLU A  51      12.477 -21.471  -2.014 
ATOM    241  N   SER A  52      10.782 -22.163  -3.323 
ATOM    242  CA  SER A  52      11.648 -22.819  -4.266 
ATOM    243  CB  SER A  52      10.871 -23.670  -5.287 
ATOM    244  OG  SER A  52      11.770 -24.296  -6.189 
ATOM    245  C   SER A  52      12.484 -21.840  -5.041 
ATOM    246  O   SER A  52      13.695 -22.015  -5.173 
ATOM    247  N   ILE A  53      11.853 -20.774  -5.572 
ATOM    248  CA  ILE A  53      12.510 -19.830  -6.436 
ATOM    249  CB  ILE A  53      11.569 -18.839  -7.063 
ATOM    250  CG1 ILE A  53      12.268 -18.100  -8.213 
ATOM    251  CG2 ILE A  53      11.022 -17.910  -5.967 
ATOM    252  CD1 ILE A  53      11.307 -17.285  -9.080 
ATOM    253  C   ILE A  53      13.564 -19.071  -5.697 
ATOM    254  O   ILE A  53      14.625 -18.777  -6.243 
ATOM    255  N   MET A  54      13.288 -18.724  -4.431 
ATOM    256  CA  MET A  54      14.208 -17.931  -3.681 
ATOM    257  CB  MET A  54      13.657 -17.630  -2.278 
ATOM    258  CG  MET A  54      14.129 -16.292  -1.716 
ATOM    259  SD  MET A  54      13.400 -14.851  -2.557 
ATOM    260  CE  MET A  54      13.965 -13.641  -1.327 
ATOM    261  C   MET A  54      15.482 -18.715  -3.574 
ATOM    262  O   MET A  54      16.577 -18.162  -3.661 
ATOM    263  N   ARG A  55      15.360 -20.040  -3.377 
ATOM    264  CA  ARG A  55      16.487 -20.926  -3.259 
ATOM    265  CB  ARG A  55      16.035 -22.353  -2.921 
ATOM    266  CG  ARG A  55      15.198 -22.413  -1.641 
ATOM    267  CD  ARG A  55      14.502 -23.757  -1.423 
ATOM    268  NE  ARG A  55      15.339 -24.566  -0.498 
ATOM    269  CZ  ARG A  55      15.110 -25.907  -0.399 
ATOM    270  NH1 ARG A  55      14.168 -26.490  -1.198 
ATOM    271  NH2 ARG A  55      15.823 -26.659   0.486 
ATOM    272  C   ARG A  55      17.249 -20.983  -4.555 
ATOM    273  O   ARG A  55      18.476 -20.907  -4.565 
ATOM    274  N   ARG A  56      16.538 -21.101  -5.694 
ATOM    275  CA  ARG A  56      17.186 -21.258  -6.971 
ATOM    276  CB  ARG A  56      16.203 -21.454  -8.140 
ATOM    277  CG  ARG A  56      15.409 -22.759  -8.083 
ATOM    278  CD  ARG A  56      14.767 -23.128  -9.423 
ATOM    279  NE  ARG A  56      13.877 -22.004  -9.821 
ATOM    280  CZ  ARG A  56      12.561 -22.008  -9.459 
ATOM    281  NH1 ARG A  56      12.047 -23.057  -8.752 
ATOM    282  NH2 ARG A  56      11.757 -20.960  -9.804 
ATOM    283  C   ARG A  56      17.993 -20.038  -7.297 
ATOM    284  O   ARG A  56      19.094 -20.132  -7.842 
ATOM    285  N   ARG A  57      17.434 -18.858  -6.981 
ATOM    286  CA  ARG A  57      17.989 -17.566  -7.272 
ATOM    287  CB  ARG A  57      16.981 -16.432  -7.028 
ATOM    288  CG  ARG A  57      15.720 -16.618  -7.872 
ATOM    289  CD  ARG A  57      16.007 -16.749  -9.368 
ATOM    290  NE  ARG A  57      14.774 -17.286 -10.009 
ATOM    291  CZ  ARG A  57      14.462 -16.937 -11.292 
ATOM    292  NH1 ARG A  57      15.255 -16.058 -11.970 
ATOM    293  NH2 ARG A  57      13.356 -17.462 -11.896 
ATOM    294  C   ARG A  57      19.215 -17.308  -6.446 
ATOM    295  O   ARG A  57      20.047 -16.489  -6.833 
ATOM    296  N   GLY A  58      19.345 -17.952  -5.266 
ATOM    297  CA  GLY A  58      20.518 -17.749  -4.452 
ATOM    298  C   GLY A  58      20.249 -16.676  -3.435 
ATOM    299  O   GLY A  58      21.171 -16.056  -2.910 
ATOM    300  N   LEU A  59      18.957 -16.404  -3.197 
ATOM    301  CA  LEU A  59      18.390 -15.442  -2.291 
ATOM    302  CB  LEU A  59      16.997 -14.993  -2.748 
ATOM    303  CG  LEU A  59      17.057 -14.335  -4.141 
ATOM    304  CD1 LEU A  59      15.690 -13.786  -4.573 
ATOM    305  CD2 LEU A  59      18.175 -13.282  -4.214 
ATOM    306  C   LEU A  59      18.342 -15.875  -0.842 
ATOM    307  O   LEU A  59      17.877 -15.107  -0.005 
ATOM    308  N   THR A  60      18.628 -17.158  -0.543 
ATOM    309  CA  THR A  60      18.521 -17.780   0.758 
ATOM    310  CB  THR A  60      18.422 -19.273   0.655 
ATOM    311  OG1 THR A  60      19.592 -19.810   0.057 
ATOM    312  CG2 THR A  60      17.192 -19.608  -0.204 
ATOM    313  C   THR A  60      19.582 -17.448   1.776 
ATOM    314  O   THR A  60      19.306 -17.592   2.964 
ATOM    315  N   SER A  61      20.833 -17.093   1.412 
ATOM    316  CA  SER A  61      21.758 -16.859   2.493 
ATOM    317  CB  SER A  61      22.957 -17.826   2.485 
ATOM    318  OG  SER A  61      22.517 -19.158   2.702 
ATOM    319  C   SER A  61      22.320 -15.475   2.407 
ATOM    320  O   SER A  61      23.186 -15.209   1.575 
ATOM    321  N   PRO A  62      21.889 -14.572   3.254 
ATOM    322  CA  PRO A  62      20.832 -14.844   4.197 
ATOM    323  CD  PRO A  62      22.847 -13.617   3.787 
ATOM    324  CB  PRO A  62      20.985 -13.822   5.320 
ATOM    325  CG  PRO A  62      22.467 -13.428   5.263 
ATOM    326  C   PRO A  62      19.514 -14.718   3.499 
ATOM    327  O   PRO A  62      19.488 -14.279   2.350 
ATOM    328  N   CYS A  63      18.409 -15.091   4.176 
ATOM    329  CA  CYS A  63      17.107 -15.029   3.577 
ATOM    330  CB  CYS A  63      15.980 -15.525   4.508 
ATOM    331  SG  CYS A  63      16.264 -17.191   5.180 
ATOM    332  C   CYS A  63      16.811 -13.590   3.286 
ATOM    333  O   CYS A  63      16.979 -12.728   4.148 
ATOM    334  N   LYS A  64      16.363 -13.286   2.050 
ATOM    335  CA  LYS A  64      16.024 -11.933   1.733 
ATOM    336  CB  LYS A  64      15.958 -11.675   0.217 
ATOM    337  CG  LYS A  64      15.947 -10.196  -0.175 
ATOM    338  CD  LYS A  64      16.188  -9.974  -1.671 
ATOM    339  CE  LYS A  64      16.192  -8.501  -2.084 
ATOM    340  NZ  LYS A  64      16.367  -8.389  -3.549 
ATOM    341  C   LYS A  64      14.671 -11.685   2.334 
ATOM    342  O   LYS A  64      13.782 -12.531   2.250 
ATOM    343  N   ASP A  65      14.485 -10.514   2.975 
ATOM    344  CA  ASP A  65      13.252 -10.245   3.660 
ATOM    345  CB  ASP A  65      13.310  -8.967   4.522 
ATOM    346  CG  ASP A  65      13.625  -7.757   3.647 
ATOM    347  OD1 ASP A  65      14.224  -7.939   2.553 
ATOM    348  OD2 ASP A  65      13.278  -6.626   4.077 
ATOM    349  C   ASP A  65      12.107 -10.144   2.699 
ATOM    350  O   ASP A  65      11.037 -10.700   2.946 
ATOM    351  N   ILE A  66      12.280  -9.419   1.579 
ATOM    352  CA  ILE A  66      11.198  -9.300   0.645 
ATOM    353  CB  ILE A  66      10.432  -8.019   0.848 
ATOM    354  CG1 ILE A  66       9.083  -8.013   0.109 
ATOM    355  CG2 ILE A  66      11.366  -6.859   0.468 
ATOM    356  CD1 ILE A  66       9.205  -8.016  -1.410 
ATOM    357  C   ILE A  66      11.805  -9.311  -0.725 
ATOM    358  O   ILE A  66      12.863  -8.720  -0.940 
ATOM    359  N   ASN A  67      11.179 -10.019  -1.688 
ATOM    360  CA  ASN A  67      11.720 -10.015  -3.017 
ATOM    361  CB  ASN A  67      12.741 -11.139  -3.259 
ATOM    362  CG  ASN A  67      13.477 -10.847  -4.558 
ATOM    363  OD1 ASN A  67      14.272  -9.911  -4.638 
ATOM    364  ND2 ASN A  67      13.214 -11.676  -5.603 
ATOM    365  C   ASN A  67      10.584 -10.205  -3.973 
ATOM    366  O   ASN A  67       9.740 -11.082  -3.786 
ATOM    367  N   THR A  68      10.556  -9.392  -5.048 
ATOM    368  CA  THR A  68       9.471  -9.467  -5.982 
ATOM    369  CB  THR A  68       8.762  -8.158  -6.145 
ATOM    370  OG1 THR A  68       8.269  -7.721  -4.886 
ATOM    371  CG2 THR A  68       7.598  -8.348  -7.130 
ATOM    372  C   THR A  68       9.996  -9.879  -7.324 
ATOM    373  O   THR A  68      11.059  -9.439  -7.762 
ATOM    374  N   PHE A  69       9.236 -10.761  -8.006 
ATOM    375  CA  PHE A  69       9.601 -11.241  -9.309 
ATOM    376  CB  PHE A  69       9.527 -12.774  -9.435 
ATOM    377  CG  PHE A  69      10.543 -13.384  -8.526 
ATOM    378  CD1 PHE A  69      11.831 -13.609  -8.956 
ATOM    379  CD2 PHE A  69      10.207 -13.734  -7.237 
ATOM    380  CE1 PHE A  69      12.768 -14.171  -8.120 
ATOM    381  CE2 PHE A  69      11.140 -14.295  -6.395 
ATOM    382  CZ  PHE A  69      12.423 -14.515  -6.835 
ATOM    383  C   PHE A  69       8.608 -10.690 -10.287 
ATOM    384  O   PHE A  69       7.415 -10.605 -10.001 
ATOM    385  N   ILE A  70       9.099 -10.300 -11.480 
ATOM    386  CA  ILE A  70       8.279  -9.766 -12.530 
ATOM    387  CB  ILE A  70       8.894  -8.585 -13.228 
ATOM    388  CG1 ILE A  70       9.137  -7.438 -12.235 
ATOM    389  CG2 ILE A  70       7.982  -8.201 -14.407 
ATOM    390  CD1 ILE A  70      10.026  -6.325 -12.786 
ATOM    391  C   ILE A  70       8.146 -10.852 -13.550 
ATOM    392  O   ILE A  70       9.106 -11.572 -13.824 
ATOM    393  N   HIS A  71       6.934 -11.011 -14.122 
ATOM    394  CA  HIS A  71       6.704 -12.056 -15.078 
ATOM    395  ND1 HIS A  71       6.623 -14.322 -12.875 
ATOM    396  CG  HIS A  71       5.646 -13.442 -13.288 
ATOM    397  CB  HIS A  71       5.509 -12.942 -14.696 
ATOM    398  NE2 HIS A  71       5.416 -13.823 -11.074 
ATOM    399  CD2 HIS A  71       4.918 -13.148 -12.176 
ATOM    400  CE1 HIS A  71       6.439 -14.514 -11.544 
ATOM    401  C   HIS A  71       6.415 -11.410 -16.399 
ATOM    402  O   HIS A  71       6.310 -10.188 -16.486 
ATOM    403  N   GLY A  72       6.286 -12.218 -17.476 
ATOM    404  CA  GLY A  72       6.017 -11.656 -18.772 
ATOM    405  C   GLY A  72       7.295 -11.593 -19.560 
ATOM    406  O   GLY A  72       8.294 -12.209 -19.193 
ATOM    407  N   ASN A  73       7.269 -10.867 -20.702 
ATOM    408  CA  ASN A  73       8.405 -10.782 -21.584 
ATOM    409  CB  ASN A  73       8.034 -10.508 -23.057 
ATOM    410  CG  ASN A  73       7.346  -9.151 -23.163 
ATOM    411  OD1 ASN A  73       7.968  -8.146 -23.502 
ATOM    412  ND2 ASN A  73       6.017  -9.119 -22.872 
ATOM    413  C   ASN A  73       9.371  -9.723 -21.133 
ATOM    414  O   ASN A  73       8.994  -8.716 -20.538 
ATOM    415  N   LYS A  74      10.668  -9.952 -21.434 
ATOM    416  CA  LYS A  74      11.764  -9.101 -21.052 
ATOM    417  CB  LYS A  74      13.152  -9.709 -21.329 
ATOM    418  CG  LYS A  74      13.502 -10.903 -20.438 
ATOM    419  CD  LYS A  74      14.866 -11.514 -20.762 
ATOM    420  CE  LYS A  74      14.989 -11.999 -22.206 
ATOM    421  NZ  LYS A  74      16.380 -12.427 -22.480 
ATOM    422  C   LYS A  74      11.726  -7.769 -21.741 
ATOM    423  O   LYS A  74      12.108  -6.759 -21.152 
ATOM    424  N   ARG A  75      11.268  -7.726 -23.005 
ATOM    425  CA  ARG A  75      11.336  -6.518 -23.783 
ATOM    426  CB  ARG A  75      10.706  -6.680 -25.174 
ATOM    427  CG  ARG A  75      11.275  -7.856 -25.964 
ATOM    428  CD  ARG A  75      10.777  -7.928 -27.407 
ATOM    429  NE  ARG A  75       9.288  -7.909 -27.372 
ATOM    430  CZ  ARG A  75       8.587  -9.047 -27.093 
ATOM    431  NH1 ARG A  75       9.247 -10.192 -26.754 
ATOM    432  NH2 ARG A  75       7.223  -9.036 -27.147 
ATOM    433  C   ARG A  75      10.568  -5.434 -23.096 
ATOM    434  O   ARG A  75      11.000  -4.283 -23.058 
ATOM    435  N   SER A  76       9.396  -5.775 -22.533 
ATOM    436  CA  SER A  76       8.562  -4.791 -21.905 
ATOM    437  CB  SER A  76       7.236  -5.385 -21.396 
ATOM    438  OG  SER A  76       6.471  -5.878 -22.487 
ATOM    439  C   SER A  76       9.281  -4.196 -20.730 
ATOM    440  O   SER A  76       9.132  -3.009 -20.441 
ATOM    441  N   ILE A  77      10.063  -5.017 -20.003 
ATOM    442  CA  ILE A  77      10.777  -4.552 -18.848 
ATOM    443  CB  ILE A  77      11.426  -5.664 -18.076 
ATOM    444  CG1 ILE A  77      10.357  -6.647 -17.572 
ATOM    445  CG2 ILE A  77      12.260  -5.039 -16.946 
ATOM    446  CD1 ILE A  77      10.932  -7.947 -17.010 
ATOM    447  C   ILE A  77      11.850  -3.586 -19.254 
ATOM    448  O   ILE A  77      12.029  -2.547 -18.626 
ATOM    449  N   LYS A  78      12.600  -3.902 -20.324 
ATOM    450  CA  LYS A  78      13.670  -3.048 -20.763 
ATOM    451  CB  LYS A  78      14.457  -3.613 -21.957 
ATOM    452  CG  LYS A  78      15.314  -4.836 -21.619 
ATOM    453  CD  LYS A  78      15.896  -5.526 -22.854 
ATOM    454  CE  LYS A  78      16.828  -6.696 -22.531 
ATOM    455  NZ  LYS A  78      16.037  -7.912 -22.246 
ATOM    456  C   LYS A  78      13.105  -1.727 -21.186 
ATOM    457  O   LYS A  78      13.736  -0.686 -21.012 
ATOM    458  N   ALA A  79      11.881  -1.748 -21.741 
ATOM    459  CA  ALA A  79      11.200  -0.603 -22.284 
ATOM    460  CB  ALA A  79       9.821  -0.951 -22.871 
ATOM    461  C   ALA A  79      10.987   0.445 -21.231 
ATOM    462  O   ALA A  79      10.878   1.630 -21.545 
ATOM    463  N   ILE A  80      10.868   0.044 -19.956 
ATOM    464  CA  ILE A  80      10.626   1.016 -18.927 
ATOM    465  CB  ILE A  80      10.255   0.446 -17.581 
ATOM    466  CG1 ILE A  80      11.316  -0.473 -16.984 
ATOM    467  CG2 ILE A  80       8.892  -0.240 -17.747 
ATOM    468  CD1 ILE A  80      10.900  -1.026 -15.623 
ATOM    469  C   ILE A  80      11.745   2.022 -18.874 
ATOM    470  O   ILE A  80      11.546   3.160 -18.452 
ATOM    471  N   CYS A  81      12.966   1.624 -19.275 
ATOM    472  CA  CYS A  81      14.117   2.486 -19.280 
ATOM    473  CB  CYS A  81      15.428   1.734 -19.567 
ATOM    474  SG  CYS A  81      15.754   0.459 -18.312 
ATOM    475  C   CYS A  81      13.959   3.596 -20.289 
ATOM    476  O   CYS A  81      14.689   4.586 -20.237 
ATOM    477  N   GLU A  82      13.062   3.434 -21.284 
ATOM    478  CA  GLU A  82      12.862   4.454 -22.277 
ATOM    479  CB  GLU A  82      12.970   3.920 -23.715 
ATOM    480  CG  GLU A  82      11.961   2.809 -24.013 
ATOM    481  CD  GLU A  82      12.156   2.352 -25.452 
ATOM    482  OE1 GLU A  82      12.213   3.228 -26.356 
ATOM    483  OE2 GLU A  82      12.249   1.114 -25.666 
ATOM    484  C   GLU A  82      11.484   5.028 -22.107 
ATOM    485  O   GLU A  82      10.696   4.562 -21.287 
ATOM    486  N   ASN A  83      11.173   6.085 -22.884 
ATOM    487  CA  ASN A  83       9.911   6.767 -22.808 
ATOM    488  CB  ASN A  83       9.851   8.042 -23.664 
ATOM    489  CG  ASN A  83      10.676   9.103 -22.944 
ATOM    490  OD1 ASN A  83      10.664   9.185 -21.715 
ATOM    491  ND2 ASN A  83      11.416   9.938 -23.723 
ATOM    492  C   ASN A  83       8.817   5.839 -23.229 
ATOM    493  O   ASN A  83       7.665   6.001 -22.831 
ATOM    494  N   LYS A  84       9.156   4.826 -24.043 
ATOM    495  CA  LYS A  84       8.180   3.925 -24.580 
ATOM    496  CB  LYS A  84       8.857   2.817 -25.416 
ATOM    497  CG  LYS A  84       7.921   1.834 -26.122 
ATOM    498  CD  LYS A  84       7.153   0.911 -25.178 
ATOM    499  CE  LYS A  84       6.396  -0.197 -25.909 
ATOM    500  NZ  LYS A  84       7.357  -1.190 -26.441 
ATOM    501  C   LYS A  84       7.386   3.298 -23.466 
ATOM    502  O   LYS A  84       6.161   3.232 -23.563 
ATOM    503  N   ASN A  85       8.029   2.807 -22.383 
ATOM    504  CA  ASN A  85       7.206   2.217 -21.358 
ATOM    505  CB  ASN A  85       7.343   0.680 -21.318 
ATOM    506  CG  ASN A  85       6.232   0.074 -20.468 
ATOM    507  OD1 ASN A  85       5.067   0.455 -20.576 
ATOM    508  ND2 ASN A  85       6.604  -0.897 -19.592 
ATOM    509  C   ASN A  85       7.600   2.737 -20.000 
ATOM    510  O   ASN A  85       7.516   2.004 -19.015 
ATOM    511  N   GLY A  86       7.987   4.025 -19.869 
ATOM    512  CA  GLY A  86       8.358   4.440 -18.541 
ATOM    513  C   GLY A  86       8.406   5.935 -18.432 
ATOM    514  O   GLY A  86       8.529   6.651 -19.426 
ATOM    515  N   ASN A  87       8.313   6.432 -17.176 
ATOM    516  CA  ASN A  87       8.388   7.834 -16.866 
ATOM    517  CB  ASN A  87       7.070   8.434 -16.338 
ATOM    518  CG  ASN A  87       6.033   8.383 -17.450 
ATOM    519  OD1 ASN A  87       5.564   7.312 -17.828 
ATOM    520  ND2 ASN A  87       5.650   9.574 -17.983 
ATOM    521  C   ASN A  87       9.381   7.966 -15.753 
ATOM    522  O   ASN A  87       9.660   7.005 -15.039 
ATOM    523  N   PRO A  88       9.943   9.130 -15.590 
ATOM    524  CA  PRO A  88      10.890   9.367 -14.542 
ATOM    525  CD  PRO A  88       9.915  10.189 -16.582 
ATOM    526  CB  PRO A  88      11.522  10.727 -14.851 
ATOM    527  CG  PRO A  88      10.555  11.384 -15.857 
ATOM    528  C   PRO A  88      10.168   9.304 -13.236 
ATOM    529  O   PRO A  88       9.050   9.812 -13.144 
ATOM    530  N   HIS A  89      10.804   8.706 -12.212 
ATOM    531  CA  HIS A  89      10.210   8.527 -10.923 
ATOM    532  ND1 HIS A  89       7.895   6.729  -9.424 
ATOM    533  CG  HIS A  89       9.268   6.743  -9.344 
ATOM    534  CB  HIS A  89      10.169   7.046 -10.506 
ATOM    535  NE2 HIS A  89       8.415   6.182  -7.333 
ATOM    536  CD2 HIS A  89       9.569   6.408  -8.061 
ATOM    537  CE1 HIS A  89       7.434   6.387  -8.195 
ATOM    538  C   HIS A  89      11.094   9.291 -10.006 
ATOM    539  O   HIS A  89      12.249   9.524 -10.348 
ATOM    540  N   ARG A  90      10.614   9.570  -8.777 
ATOM    541  CA  ARG A  90      11.134  10.633  -7.973 
ATOM    542  CB  ARG A  90      10.638  10.532  -6.524 
ATOM    543  CG  ARG A  90       9.118  10.621  -6.401 
ATOM    544  CD  ARG A  90       8.581  12.052  -6.436 
ATOM    545  NE  ARG A  90       7.099  11.972  -6.308 
ATOM    546  CZ  ARG A  90       6.398  13.027  -5.801 
ATOM    547  NH1 ARG A  90       7.050  14.164  -5.418 
ATOM    548  NH2 ARG A  90       5.043  12.938  -5.660 
ATOM    549  C   ARG A  90      12.627  10.723  -7.915 
ATOM    550  O   ARG A  90      13.186  11.625  -8.535 
ATOM    551  N   GLU A  91      13.353   9.801  -7.262 
ATOM    552  CA  GLU A  91      14.755  10.115  -7.224 
ATOM    553  CB  GLU A  91      15.367  10.061  -5.812 
ATOM    554  CG  GLU A  91      14.958  11.232  -4.914 
ATOM    555  CD  GLU A  91      13.537  11.000  -4.427 
ATOM    556  OE1 GLU A  91      13.280   9.918  -3.836 
ATOM    557  OE2 GLU A  91      12.688  11.907  -4.644 
ATOM    558  C   GLU A  91      15.504   9.143  -8.074 
ATOM    559  O   GLU A  91      15.859   8.056  -7.623 
ATOM    560  N   ASN A  92      15.780   9.542  -9.330 
ATOM    561  CA  ASN A  92      16.570   8.776 -10.253 
ATOM    562  CB  ASN A  92      18.015   8.583  -9.762 
ATOM    563  CG  ASN A  92      18.669   9.953  -9.678 
ATOM    564  OD1 ASN A  92      18.547  10.766 -10.593 
ATOM    565  ND2 ASN A  92      19.371  10.227  -8.547 
ATOM    566  C   ASN A  92      15.991   7.412 -10.460 
ATOM    567  O   ASN A  92      16.733   6.456 -10.678 
ATOM    568  N   LEU A  93      14.653   7.283 -10.421 
ATOM    569  CA  LEU A  93      14.046   5.998 -10.644 
ATOM    570  CB  LEU A  93      13.196   5.499  -9.462 
ATOM    571  CG  LEU A  93      14.013   5.127  -8.208 
ATOM    572  CD1 LEU A  93      13.097   4.644  -7.072 
ATOM    573  CD2 LEU A  93      15.107   4.099  -8.543 
ATOM    574  C   LEU A  93      13.141   6.137 -11.825 
ATOM    575  O   LEU A  93      12.979   7.226 -12.373 
ATOM    576  N   ARG A  94      12.563   5.007 -12.286 
ATOM    577  CA  ARG A  94      11.651   5.047 -13.395 
ATOM    578  CB  ARG A  94      12.264   4.533 -14.706 
ATOM    579  CG  ARG A  94      13.421   5.410 -15.185 
ATOM    580  CD  ARG A  94      13.981   5.008 -16.550 
ATOM    581  NE  ARG A  94      12.929   5.315 -17.557 
ATOM    582  CZ  ARG A  94      12.803   6.585 -18.040 
ATOM    583  NH1 ARG A  94      13.625   7.577 -17.590 
ATOM    584  NH2 ARG A  94      11.843   6.868 -18.966 
ATOM    585  C   ARG A  94      10.481   4.169 -13.054 
ATOM    586  O   ARG A  94      10.637   3.137 -12.403 
ATOM    587  N   ILE A  95       9.268   4.577 -13.488 
ATOM    588  CA  ILE A  95       8.059   3.839 -13.228 
ATOM    589  CB  ILE A  95       7.025   4.653 -12.501 
ATOM    590  CG1 ILE A  95       5.820   3.791 -12.084 
ATOM    591  CG2 ILE A  95       6.656   5.846 -13.397 
ATOM    592  CD1 ILE A  95       6.118   2.807 -10.956 
ATOM    593  C   ILE A  95       7.471   3.433 -14.552 
ATOM    594  O   ILE A  95       7.417   4.230 -15.487 
ATOM    595  N   SER A  96       7.017   2.167 -14.668 
ATOM    596  CA  SER A  96       6.520   1.669 -15.924 
ATOM    597  CB  SER A  96       6.521   0.132 -16.021 
ATOM    598  OG  SER A  96       5.638  -0.423 -15.057 
ATOM    599  C   SER A  96       5.122   2.137 -16.200 
ATOM    600  O   SER A  96       4.324   2.355 -15.289 
ATOM    601  N   LYS A  97       4.824   2.366 -17.497 
ATOM    602  CA  LYS A  97       3.513   2.735 -17.955 
ATOM    603  CB  LYS A  97       3.499   3.283 -19.390 
ATOM    604  CG  LYS A  97       4.096   4.687 -19.504 
ATOM    605  CD  LYS A  97       4.273   5.153 -20.949 
ATOM    606  CE  LYS A  97       4.718   6.611 -21.063 
ATOM    607  NZ  LYS A  97       6.152   6.728 -20.709 
ATOM    608  C   LYS A  97       2.610   1.543 -17.924 
ATOM    609  O   LYS A  97       1.429   1.655 -17.600 
ATOM    610  N   SER A  98       3.157   0.372 -18.304 
ATOM    611  CA  SER A  98       2.430  -0.864 -18.402 
ATOM    612  CB  SER A  98       3.113  -1.826 -19.387 
ATOM    613  OG  SER A  98       2.438  -3.069 -19.433 
ATOM    614  C   SER A  98       2.391  -1.529 -17.062 
ATOM    615  O   SER A  98       3.191  -1.233 -16.178 
ATOM    616  N   SER A  99       1.438  -2.468 -16.892 
ATOM    617  CA  SER A  99       1.316  -3.181 -15.654 
ATOM    618  CB  SER A  99      -0.138  -3.329 -15.182 
ATOM    619  OG  SER A  99      -0.171  -4.036 -13.953 
ATOM    620  C   SER A  99       1.866  -4.551 -15.901 
ATOM    621  O   SER A  99       1.756  -5.075 -17.006 
ATOM    622  N   PHE A 100       2.499  -5.160 -14.875 
ATOM    623  CA  PHE A 100       3.096  -6.452 -15.063 
ATOM    624  CB  PHE A 100       4.625  -6.462 -14.858 
ATOM    625  CG  PHE A 100       5.327  -5.637 -15.887 
ATOM    626  CD1 PHE A 100       5.439  -4.271 -15.743 
ATOM    627  CD2 PHE A 100       5.897  -6.234 -16.988 
ATOM    628  CE1 PHE A 100       6.097  -3.516 -16.687 
ATOM    629  CE2 PHE A 100       6.556  -5.484 -17.934 
ATOM    630  CZ  PHE A 100       6.657  -4.121 -17.787 
ATOM    631  C   PHE A 100       2.572  -7.384 -14.016 
ATOM    632  O   PHE A 100       2.195  -6.966 -12.922 
ATOM    633  N   GLN A 101       2.513  -8.691 -14.344 
ATOM    634  CA  GLN A 101       2.171  -9.658 -13.345 
ATOM    635  CB  GLN A 101       1.839 -11.052 -13.904 
ATOM    636  CG  GLN A 101       0.489 -11.131 -14.617 
ATOM    637  CD  GLN A 101      -0.593 -11.194 -13.547 
ATOM    638  OE1 GLN A 101      -0.366 -11.697 -12.449 
ATOM    639  NE2 GLN A 101      -1.804 -10.667 -13.873 
ATOM    640  C   GLN A 101       3.394  -9.793 -12.496 
ATOM    641  O   GLN A 101       4.508  -9.873 -13.015 
ATOM    642  N   VAL A 102       3.218  -9.802 -11.161 
ATOM    643  CA  VAL A 102       4.354  -9.886 -10.293 
ATOM    644  CB  VAL A 102       4.759  -8.562  -9.714 
ATOM    645  CG1 VAL A 102       5.195  -7.637 -10.861 
ATOM    646  CG2 VAL A 102       3.584  -8.007  -8.887 
ATOM    647  C   VAL A 102       4.011 -10.774  -9.139 
ATOM    648  O   VAL A 102       2.841 -11.025  -8.854 
ATOM    649  N   THR A 103       5.050 -11.314  -8.467 
ATOM    650  CA  THR A 103       4.829 -12.120  -7.304 
ATOM    651  CB  THR A 103       5.112 -13.577  -7.530 
ATOM    652  OG1 THR A 103       4.295 -14.080  -8.577 
ATOM    653  CG2 THR A 103       4.826 -14.343  -6.226 
ATOM    654  C   THR A 103       5.781 -11.637  -6.255 
ATOM    655  O   THR A 103       6.988 -11.574  -6.489 
ATOM    656  N   THR A 104       5.262 -11.297  -5.057 
ATOM    657  CA  THR A 104       6.109 -10.812  -4.005 
ATOM    658  CB  THR A 104       5.546  -9.614  -3.295 
ATOM    659  OG1 THR A 104       5.356  -8.546  -4.210 
ATOM    660  CG2 THR A 104       6.514  -9.193  -2.176 
ATOM    661  C   THR A 104       6.242 -11.896  -2.986 
ATOM    662  O   THR A 104       5.251 -12.502  -2.581 
ATOM    663  N   CYS A 105       7.490 -12.172  -2.555 
ATOM    664  CA  CYS A 105       7.738 -13.200  -1.586 
ATOM    665  CB  CYS A 105       8.849 -14.165  -2.029 
ATOM    666  SG  CYS A 105       8.448 -14.908  -3.639 
ATOM    667  C   CYS A 105       8.189 -12.511  -0.339 
ATOM    668  O   CYS A 105       9.178 -11.779  -0.349 
ATOM    669  N   LYS A 106       7.459 -12.730   0.774 
ATOM    670  CA  LYS A 106       7.781 -12.086   2.014 
ATOM    671  CB  LYS A 106       6.585 -11.338   2.628 
ATOM    672  CG  LYS A 106       6.127 -10.139   1.793 
ATOM    673  CD  LYS A 106       4.735  -9.634   2.178 
ATOM    674  CE  LYS A 106       4.309  -8.374   1.425 
ATOM    675  NZ  LYS A 106       5.014  -7.194   1.974 
ATOM    676  C   LYS A 106       8.204 -13.134   2.988 
ATOM    677  O   LYS A 106       7.514 -14.131   3.203 
ATOM    678  N   LEU A 107       9.370 -12.908   3.618 
ATOM    679  CA  LEU A 107       9.910 -13.866   4.533 
ATOM    680  CB  LEU A 107      11.381 -13.570   4.883 
ATOM    681  CG  LEU A 107      12.026 -14.570   5.857 
ATOM    682  CD1 LEU A 107      12.138 -15.973   5.238 
ATOM    683  CD2 LEU A 107      13.375 -14.044   6.370 
ATOM    684  C   LEU A 107       9.105 -13.824   5.787 
ATOM    685  O   LEU A 107       8.661 -12.764   6.225 
ATOM    686  N   HIS A 108       8.855 -15.005   6.380 
ATOM    687  CA  HIS A 108       8.191 -15.020   7.648 
ATOM    688  ND1 HIS A 108       6.503 -17.160   5.722 
ATOM    689  CG  HIS A 108       6.507 -16.861   7.063 
ATOM    690  CB  HIS A 108       6.725 -15.489   7.618 
ATOM    691  NE2 HIS A 108       6.076 -19.059   6.793 
ATOM    692  CD2 HIS A 108       6.247 -18.033   7.703 
ATOM    693  CE1 HIS A 108       6.239 -18.488   5.615 
ATOM    694  C   HIS A 108       8.993 -15.906   8.534 
ATOM    695  O   HIS A 108       9.644 -16.843   8.076 
ATOM    696  N   GLY A 109       8.958 -15.620   9.846 
ATOM    697  CA  GLY A 109       9.793 -16.334  10.759 
ATOM    698  C   GLY A 109      10.861 -15.362  11.144 
ATOM    699  O   GLY A 109      11.206 -14.465  10.376 
ATOM    700  N   GLY A 110      11.378 -15.513  12.376 
ATOM    701  CA  GLY A 110      12.344 -14.642  12.983 
ATOM    702  C   GLY A 110      13.717 -14.700  12.379 
ATOM    703  O   GLY A 110      14.419 -13.689  12.376 
ATOM    704  N   SER A 111      14.166 -15.876  11.892 
ATOM    705  CA  SER A 111      15.555 -15.993  11.521 
ATOM    706  CB  SER A 111      16.129 -17.404  11.740 
ATOM    707  OG  SER A 111      17.494 -17.439  11.353 
ATOM    708  C   SER A 111      15.827 -15.629  10.092 
ATOM    709  O   SER A 111      15.060 -15.888   9.167 
ATOM    710  N   PRO A 112      16.953 -14.967   9.967 
ATOM    711  CA  PRO A 112      17.492 -14.571   8.686 
ATOM    712  CD  PRO A 112      17.334 -14.031  11.015 
ATOM    713  CB  PRO A 112      18.504 -13.462   8.973 
ATOM    714  CG  PRO A 112      18.025 -12.860  10.301 
ATOM    715  C   PRO A 112      18.112 -15.709   7.930 
ATOM    716  O   PRO A 112      18.498 -15.507   6.778 
ATOM    717  N   TRP A 113      18.254 -16.900   8.543 
ATOM    718  CA  TRP A 113      18.952 -17.947   7.848 
ATOM    719  CB  TRP A 113      20.140 -18.493   8.653 
ATOM    720  CG  TRP A 113      21.239 -17.473   8.801 
ATOM    721  CD2 TRP A 113      22.171 -17.157   7.757 
ATOM    722  CD1 TRP A 113      21.549 -16.668   9.857 
ATOM    723  NE1 TRP A 113      22.625 -15.874   9.541 
ATOM    724  CE2 TRP A 113      23.017 -16.164   8.250 
ATOM    725  CE3 TRP A 113      22.310 -17.654   6.495 
ATOM    726  CZ2 TRP A 113      24.022 -15.652   7.480 
ATOM    727  CZ3 TRP A 113      23.322 -17.137   5.721 
ATOM    728  CH2 TRP A 113      24.162 -16.156   6.206 
ATOM    729  C   TRP A 113      18.019 -19.078   7.526 
ATOM    730  O   TRP A 113      16.980 -19.259   8.157 
ATOM    731  N   PRO A 114      18.387 -19.844   6.525 
ATOM    732  CA  PRO A 114      17.605 -20.941   6.018 
ATOM    733  CD  PRO A 114      19.726 -19.807   5.959 
ATOM    734  CB  PRO A 114      18.412 -21.510   4.849 
ATOM    735  CG  PRO A 114      19.865 -21.131   5.190 
ATOM    736  C   PRO A 114      17.349 -21.963   7.077 
ATOM    737  O   PRO A 114      18.132 -22.055   8.021 
ATOM    738  N   PRO A 115      16.287 -22.717   6.949 
ATOM    739  CA  PRO A 115      15.417 -22.592   5.810 
ATOM    740  CD  PRO A 115      16.308 -24.080   7.460 
ATOM    741  CB  PRO A 115      14.554 -23.850   5.796 
ATOM    742  CG  PRO A 115      15.436 -24.898   6.494 
ATOM    743  C   PRO A 115      14.624 -21.326   5.826 
ATOM    744  O   PRO A 115      14.324 -20.822   6.907 
ATOM    745  N   CYS A 116      14.262 -20.805   4.637 
ATOM    746  CA  CYS A 116      13.552 -19.559   4.576 
ATOM    747  CB  CYS A 116      14.136 -18.609   3.509 
ATOM    748  SG  CYS A 116      15.947 -18.432   3.606 
ATOM    749  C   CYS A 116      12.141 -19.851   4.153 
ATOM    750  O   CYS A 116      11.913 -20.416   3.083 
ATOM    751  N   GLN A 117      11.145 -19.461   4.980 
ATOM    752  CA  GLN A 117       9.776 -19.689   4.605 
ATOM    753  CB  GLN A 117       8.829 -20.057   5.761 
ATOM    754  CG  GLN A 117       9.262 -21.272   6.578 
ATOM    755  CD  GLN A 117       9.944 -20.724   7.818 
ATOM    756  OE1 GLN A 117      10.525 -19.641   7.791 
ATOM    757  NE2 GLN A 117       9.847 -21.480   8.943 
ATOM    758  C   GLN A 117       9.264 -18.399   4.045 
ATOM    759  O   GLN A 117       9.593 -17.322   4.542 
ATOM    760  N   TYR A 118       8.444 -18.476   2.979 
ATOM    761  CA  TYR A 118       7.961 -17.279   2.352 
ATOM    762  CB  TYR A 118       8.554 -17.047   0.952 
ATOM    763  CG  TYR A 118      10.003 -16.728   1.079 
ATOM    764  CD1 TYR A 118      10.406 -15.445   1.371 
ATOM    765  CD2 TYR A 118      10.958 -17.702   0.895 
ATOM    766  CE1 TYR A 118      11.740 -15.138   1.486 
ATOM    767  CE2 TYR A 118      12.294 -17.401   1.008 
ATOM    768  CZ  TYR A 118      12.686 -16.117   1.304 
ATOM    769  OH  TYR A 118      14.057 -15.806   1.420 
ATOM    770  C   TYR A 118       6.480 -17.356   2.150 
ATOM    771  O   TYR A 118       5.907 -18.436   2.018 
ATOM    772  N   ARG A 119       5.827 -16.174   2.139 
ATOM    773  CA  ARG A 119       4.427 -16.059   1.843 
ATOM    774  CB  ARG A 119       3.652 -15.202   2.858 
ATOM    775  CG  ARG A 119       3.673 -15.788   4.269 
ATOM    776  CD  ARG A 119       2.594 -16.840   4.518 
ATOM    777  NE  ARG A 119       2.885 -17.449   5.844 
ATOM    778  CZ  ARG A 119       1.863 -17.879   6.638 
ATOM    779  NH1 ARG A 119       0.571 -17.731   6.223 
ATOM    780  NH2 ARG A 119       2.135 -18.448   7.848 
ATOM    781  C   ARG A 119       4.365 -15.344   0.526 
ATOM    782  O   ARG A 119       5.061 -14.349   0.325 
ATOM    783  N   ALA A 120       3.524 -15.828  -0.411 
ATOM    784  CA  ALA A 120       3.516 -15.241  -1.722 
ATOM    785  CB  ALA A 120       3.540 -16.279  -2.857 
ATOM    786  C   ALA A 120       2.290 -14.411  -1.918 
ATOM    787  O   ALA A 120       1.191 -14.774  -1.498 
ATOM    788  N   THR A 121       2.473 -13.235  -2.553 
ATOM    789  CA  THR A 121       1.362 -12.387  -2.858 
ATOM    790  CB  THR A 121       1.414 -11.077  -2.132 
ATOM    791  OG1 THR A 121       1.493 -11.279  -0.729 
ATOM    792  CG2 THR A 121       0.136 -10.304  -2.467 
ATOM    793  C   THR A 121       1.454 -12.058  -4.319 
ATOM    794  O   THR A 121       2.368 -11.355  -4.746 
ATOM    795  N   ALA A 122       0.503 -12.561  -5.131 
ATOM    796  CA  ALA A 122       0.506 -12.258  -6.535 
ATOM    797  CB  ALA A 122      -0.363 -13.214  -7.372 
ATOM    798  C   ALA A 122      -0.051 -10.879  -6.695 
ATOM    799  O   ALA A 122      -0.797 -10.403  -5.841 
ATOM    800  N   GLY A 123       0.311 -10.190  -7.800 
ATOM    801  CA  GLY A 123      -0.202  -8.866  -8.009 
ATOM    802  C   GLY A 123      -0.066  -8.514  -9.455 
ATOM    803  O   GLY A 123       0.601  -9.210 -10.221 
ATOM    804  N   PHE A 124      -0.738  -7.418  -9.864 
ATOM    805  CA  PHE A 124      -0.677  -6.940 -11.215 
ATOM    806  CB  PHE A 124      -1.952  -7.333 -11.988 
ATOM    807  CG  PHE A 124      -1.880  -6.953 -13.427 
ATOM    808  CD1 PHE A 124      -1.110  -7.677 -14.309 
ATOM    809  CD2 PHE A 124      -2.620  -5.893 -13.902 
ATOM    810  CE1 PHE A 124      -1.058  -7.330 -15.640 
ATOM    811  CE2 PHE A 124      -2.573  -5.544 -15.231 
ATOM    812  CZ  PHE A 124      -1.789  -6.263 -16.103 
ATOM    813  C   PHE A 124      -0.614  -5.444 -11.112 
ATOM    814  O   PHE A 124      -1.586  -4.807 -10.707 
ATOM    815  N   ARG A 125       0.538  -4.838 -11.470 
ATOM    816  CA  ARG A 125       0.653  -3.408 -11.368 
ATOM    817  CB  ARG A 125       0.731  -2.905  -9.919 
ATOM    818  CG  ARG A 125       1.922  -3.477  -9.148 
ATOM    819  CD  ARG A 125       2.201  -2.737  -7.841 
ATOM    820  NE  ARG A 125       2.654  -1.368  -8.212 
ATOM    821  CZ  ARG A 125       2.539  -0.343  -7.320 
ATOM    822  NH1 ARG A 125       2.021  -0.575  -6.078 
ATOM    823  NH2 ARG A 125       2.940   0.912  -7.672 
ATOM    824  C   ARG A 125       1.930  -2.974 -12.029 
ATOM    825  O   ARG A 125       2.704  -3.796 -12.517 
ATOM    826  N   ASN A 126       2.164  -1.643 -12.058 
ATOM    827  CA  ASN A 126       3.348  -1.060 -12.631 
ATOM    828  CB  ASN A 126       3.319   0.475 -12.733 
ATOM    829  CG  ASN A 126       2.288   0.920 -13.750 
ATOM    830  OD1 ASN A 126       1.798   0.128 -14.551 
ATOM    831  ND2 ASN A 126       1.954   2.238 -13.724 
ATOM    832  C   ASN A 126       4.475  -1.326 -11.687 
ATOM    833  O   ASN A 126       4.252  -1.649 -10.522 
ATOM    834  N   VAL A 127       5.728  -1.187 -12.170 
ATOM    835  CA  VAL A 127       6.853  -1.442 -11.318 
ATOM    836  CB  VAL A 127       7.620  -2.670 -11.710 
ATOM    837  CG1 VAL A 127       6.692  -3.888 -11.560 
ATOM    838  CG2 VAL A 127       8.164  -2.479 -13.137 
ATOM    839  C   VAL A 127       7.801  -0.286 -11.389 
ATOM    840  O   VAL A 127       7.791   0.482 -12.349 
ATOM    841  N   VAL A 128       8.640  -0.129 -10.338 
ATOM    842  CA  VAL A 128       9.608   0.932 -10.290 
ATOM    843  CB  VAL A 128       9.558   1.739  -9.024 
ATOM    844  CG1 VAL A 128      10.684   2.788  -9.058 
ATOM    845  CG2 VAL A 128       8.156   2.343  -8.876 
ATOM    846  C   VAL A 128      10.968   0.306 -10.332 
ATOM    847  O   VAL A 128      11.242  -0.659  -9.620 
ATOM    848  N   VAL A 129      11.864   0.853 -11.180 
ATOM    849  CA  VAL A 129      13.192   0.316 -11.293 
ATOM    850  CB  VAL A 129      13.377  -0.597 -12.470 
ATOM    851  CG1 VAL A 129      12.475  -1.829 -12.285 
ATOM    852  CG2 VAL A 129      13.103   0.196 -13.761 
ATOM    853  C   VAL A 129      14.143   1.454 -11.487 
ATOM    854  O   VAL A 129      13.740   2.610 -11.599 
ATOM    855  N   ALA A 130      15.453   1.141 -11.469 
ATOM    856  CA  ALA A 130      16.471   2.102 -11.776 
ATOM    857  CB  ALA A 130      17.570   2.201 -10.704 
ATOM    858  C   ALA A 130      17.107   1.586 -13.029 
ATOM    859  O   ALA A 130      17.251   0.376 -13.195 
ATOM    860  N   CYS A 131      17.489   2.483 -13.964 
ATOM    861  CA  CYS A 131      18.044   1.992 -15.195 
ATOM    862  CB  CYS A 131      17.222   2.356 -16.450 
ATOM    863  SG  CYS A 131      15.649   1.450 -16.538 
ATOM    864  C   CYS A 131      19.424   2.528 -15.408 
ATOM    865  O   CYS A 131      19.772   3.615 -14.946 
ATOM    866  N   GLU A 132      20.255   1.724 -16.108 
ATOM    867  CA  GLU A 132      21.592   2.093 -16.475 
ATOM    868  CB  GLU A 132      22.653   1.496 -15.531 
ATOM    869  CG  GLU A 132      24.095   1.876 -15.875 
ATOM    870  CD  GLU A 132      25.017   1.153 -14.901 
ATOM    871  OE1 GLU A 132      24.867  -0.090 -14.759 
ATOM    872  OE2 GLU A 132      25.883   1.833 -14.288 
ATOM    873  C   GLU A 132      21.835   1.497 -17.828 
ATOM    874  O   GLU A 132      21.581   0.315 -18.054 
ATOM    875  N   ASN A 133      22.341   2.307 -18.771 
ATOM    876  CA  ASN A 133      22.633   1.807 -20.081 
ATOM    877  CB  ASN A 133      23.666   0.669 -20.045 
ATOM    878  CG  ASN A 133      24.142   0.395 -21.460 
ATOM    879  OD1 ASN A 133      23.716   1.047 -22.412 
ATOM    880  ND2 ASN A 133      25.042  -0.612 -21.602 
ATOM    881  C   ASN A 133      21.369   1.284 -20.700 
ATOM    882  O   ASN A 133      21.405   0.415 -21.569 
ATOM    883  N   GLY A 134      20.206   1.809 -20.274 
ATOM    884  CA  GLY A 134      18.973   1.431 -20.908 
ATOM    885  C   GLY A 134      18.488   0.100 -20.407 
ATOM    886  O   GLY A 134      17.601  -0.497 -21.016 
ATOM    887  N   LEU A 135      19.052  -0.410 -19.291 
ATOM    888  CA  LEU A 135      18.626  -1.689 -18.777 
ATOM    889  CB  LEU A 135      19.722  -2.763 -18.865 
ATOM    890  CG  LEU A 135      20.118  -3.122 -20.306 
ATOM    891  CD1 LEU A 135      21.217  -4.195 -20.327 
ATOM    892  CD2 LEU A 135      18.890  -3.538 -21.130 
ATOM    893  C   LEU A 135      18.301  -1.547 -17.317 
ATOM    894  O   LEU A 135      18.890  -0.715 -16.629 
ATOM    895  N   PRO A 136      17.352  -2.313 -16.825 
ATOM    896  CA  PRO A 136      17.021  -2.252 -15.420 
ATOM    897  CD  PRO A 136      16.196  -2.669 -17.633 
ATOM    898  CB  PRO A 136      15.657  -2.921 -15.271 
ATOM    899  CG  PRO A 136      15.011  -2.730 -16.653 
ATOM    900  C   PRO A 136      18.077  -2.865 -14.544 
ATOM    901  O   PRO A 136      18.366  -4.050 -14.698 
ATOM    902  N   VAL A 137      18.700  -2.052 -13.670 
ATOM    903  CA  VAL A 137      19.685  -2.428 -12.695 
ATOM    904  CB  VAL A 137      20.708  -1.352 -12.497 
ATOM    905  CG1 VAL A 137      21.444  -1.158 -13.835 
ATOM    906  CG2 VAL A 137      20.006  -0.082 -11.995 
ATOM    907  C   VAL A 137      19.111  -2.788 -11.354 
ATOM    908  O   VAL A 137      19.737  -3.522 -10.593 
ATOM    909  N   HIS A 138      17.948  -2.222 -10.978 
ATOM    910  CA  HIS A 138      17.482  -2.425  -9.634 
ATOM    911  ND1 HIS A 138      17.868  -2.477  -6.392 
ATOM    912  CG  HIS A 138      17.517  -1.474  -7.267 
ATOM    913  CB  HIS A 138      18.027  -1.352  -8.671 
ATOM    914  NE2 HIS A 138      16.458  -1.147  -5.302 
ATOM    915  CD2 HIS A 138      16.654  -0.671  -6.586 
ATOM    916  CE1 HIS A 138      17.208  -2.233  -5.232 
ATOM    917  C   HIS A 138      15.989  -2.347  -9.596 
ATOM    918  O   HIS A 138      15.368  -1.672 -10.416 
ATOM    919  N   LEU A 139      15.380  -3.059  -8.624 
ATOM    920  CA  LEU A 139      13.959  -3.022  -8.464 
ATOM    921  CB  LEU A 139      13.328  -4.424  -8.387 
ATOM    922  CG  LEU A 139      11.796  -4.427  -8.219 
ATOM    923  CD1 LEU A 139      11.097  -3.859  -9.466 
ATOM    924  CD2 LEU A 139      11.275  -5.821  -7.830 
ATOM    925  C   LEU A 139      13.692  -2.338  -7.155 
ATOM    926  O   LEU A 139      14.328  -2.642  -6.146 
ATOM    927  N   ASP A 140      12.744  -1.377  -7.146 
ATOM    928  CA  ASP A 140      12.392  -0.683  -5.938 
ATOM    929  CB  ASP A 140      11.787   0.709  -6.222 
ATOM    930  CG  ASP A 140      11.444   1.439  -4.927 
ATOM    931  OD1 ASP A 140      10.721   0.858  -4.076 
ATOM    932  OD2 ASP A 140      11.902   2.602  -4.774 
ATOM    933  C   ASP A 140      11.357  -1.523  -5.257 
ATOM    934  O   ASP A 140      10.230  -1.654  -5.728 
ATOM    935  N   GLN A 141      11.749  -2.130  -4.123 
ATOM    936  CA  GLN A 141      10.948  -3.011  -3.316 
ATOM    937  CB  GLN A 141      11.779  -3.783  -2.278 
ATOM    938  CG  GLN A 141      12.762  -4.776  -2.905 
ATOM    939  CD  GLN A 141      11.952  -5.908  -3.523 
ATOM    940  OE1 GLN A 141      12.497  -6.786  -4.190 
ATOM    941  NE2 GLN A 141      10.610  -5.884  -3.303 
ATOM    942  C   GLN A 141       9.851  -2.293  -2.576 
ATOM    943  O   GLN A 141       8.819  -2.893  -2.282 
ATOM    944  N   SER A 142      10.034  -0.997  -2.253 
ATOM    945  CA  SER A 142       9.150  -0.301  -1.351 
ATOM    946  CB  SER A 142       9.491   1.193  -1.188 
ATOM    947  OG  SER A 142       9.124   1.919  -2.352 
ATOM    948  C   SER A 142       7.710  -0.375  -1.771 
ATOM    949  O   SER A 142       6.824  -0.464  -0.923 
ATOM    950  N   ILE A 143       7.420  -0.350  -3.080 
ATOM    951  CA  ILE A 143       6.051  -0.356  -3.517 
ATOM    952  CB  ILE A 143       5.929  -0.210  -5.009 
ATOM    953  CG1 ILE A 143       6.581  -1.395  -5.742 
ATOM    954  CG2 ILE A 143       6.534   1.151  -5.388 
ATOM    955  CD1 ILE A 143       6.281  -1.418  -7.241 
ATOM    956  C   ILE A 143       5.389  -1.633  -3.085 
ATOM    957  O   ILE A 143       4.203  -1.660  -2.760 
ATOM    958  N   PHE A 144       6.139  -2.743  -3.129 
ATOM    959  CA  PHE A 144       5.663  -4.054  -2.785 
ATOM    960  CB  PHE A 144       6.569  -5.164  -3.332 
ATOM    961  CG  PHE A 144       6.507  -4.997  -4.812 
ATOM    962  CD1 PHE A 144       5.397  -5.403  -5.519 
ATOM    963  CD2 PHE A 144       7.560  -4.429  -5.496 
ATOM    964  CE1 PHE A 144       5.340  -5.244  -6.884 
ATOM    965  CE2 PHE A 144       7.507  -4.271  -6.860 
ATOM    966  CZ  PHE A 144       6.396  -4.677  -7.557 
ATOM    967  C   PHE A 144       5.482  -4.230  -1.309 
ATOM    968  O   PHE A 144       4.699  -5.077  -0.876 
ATOM    969  N   ARG A 145       6.264  -3.500  -0.495 
ATOM    970  CA  ARG A 145       6.177  -3.640   0.929 
ATOM    971  CB  ARG A 145       7.187  -2.736   1.646 
ATOM    972  CG  ARG A 145       8.616  -2.950   1.149 
ATOM    973  CD  ARG A 145       9.671  -2.223   1.979 
ATOM    974  NE  ARG A 145       9.994  -3.112   3.127 
ATOM    975  CZ  ARG A 145      10.901  -4.116   2.955 
ATOM    976  NH1 ARG A 145      11.537  -4.250   1.755 
ATOM    977  NH2 ARG A 145      11.162  -4.987   3.973 
ATOM    978  C   ARG A 145       4.810  -3.223   1.343 
ATOM    979  O   ARG A 145       4.160  -3.893   2.145 
ATOM    980  N   ARG A 146       4.339  -2.101   0.769 
ATOM    981  CA  ARG A 146       3.061  -1.554   1.109 
ATOM    982  CB  ARG A 146       2.944  -0.061   0.750 
ATOM    983  CG  ARG A 146       4.017   0.799   1.422 
ATOM    984  CD  ARG A 146       3.933   2.291   1.088 
ATOM    985  NE  ARG A 146       5.205   2.914   1.552 
ATOM    986  CZ  ARG A 146       6.283   2.930   0.714 
ATOM    987  NH1 ARG A 146       6.168   2.412  -0.544 
ATOM    988  NH2 ARG A 146       7.470   3.456   1.131 
ATOM    989  C   ARG A 146       2.016  -2.301   0.298 
ATOM    990  O   ARG A 146       1.257  -1.625  -0.446 
ATOM    991  OXT ARG A 146       1.959  -3.554   0.415 
TER
HEADER lig_49.pdb
ATOM      1  P    DC A   1     128.887 -71.627 485.809 
ATOM      2  OP1  DC A   1     128.246 -70.773 486.834 
ATOM      3  OP2  DC A   1     127.988 -72.198 484.783 
ATOM      4  O5'  DC A   1     130.068 -70.815 485.095 
ATOM      5  C5'  DC A   1     131.376 -70.812 485.697 
ATOM      6  C4'  DC A   1     132.436 -71.016 484.632 
ATOM      7  O4'  DC A   1     132.714 -72.425 484.389 
ATOM      8  C3'  DC A   1     132.104 -70.462 483.247 
ATOM      9  O3'  DC A   1     133.292 -69.944 482.661 
ATOM     10  C2'  DC A   1     131.655 -71.679 482.440 
ATOM     11  C1'  DC A   1     132.698 -72.649 482.987 
ATOM     12  N1   DC A   1     132.366 -74.082 482.752 
ATOM     13  C2   DC A   1     133.419 -74.961 482.511 
ATOM     14  O2   DC A   1     134.574 -74.521 482.502 
ATOM     15  N3   DC A   1     133.137 -76.271 482.293 
ATOM     16  C4   DC A   1     131.871 -76.709 482.310 
ATOM     17  N4   DC A   1     131.649 -77.996 482.092 
ATOM     18  C5   DC A   1     130.774 -75.822 482.556 
ATOM     19  C6   DC A   1     131.076 -74.516 482.771 
ATOM     20  P    DA A   2     133.214 -68.589 481.813 
ATOM     21  OP1  DA A   2     133.286 -67.427 482.727 
ATOM     22  OP2  DA A   2     132.040 -68.635 480.913 
ATOM     23  O5'  DA A   2     134.557 -68.678 480.949 
ATOM     24  C5'  DA A   2     135.695 -69.370 481.497 
ATOM     25  C4'  DA A   2     136.326 -70.250 480.436 
ATOM     26  O4'  DA A   2     135.730 -71.578 480.387 
ATOM     27  C3'  DA A   2     136.214 -69.743 478.998 
ATOM     28  O3'  DA A   2     137.413 -70.063 478.302 
ATOM     29  C2'  DA A   2     135.068 -70.550 478.391 
ATOM     30  C1'  DA A   2     135.433 -71.885 479.034 
ATOM     31  N9   DA A   2     134.325 -72.881 479.018 
ATOM     32  C8   DA A   2     132.983 -72.658 479.133 
ATOM     33  N7   DA A   2     132.265 -73.737 479.081 
ATOM     34  C5   DA A   2     133.198 -74.752 478.920 
ATOM     35  C6   DA A   2     133.072 -76.145 478.798 
ATOM     36  N6   DA A   2     131.893 -76.786 478.820 
ATOM     37  N1   DA A   2     134.202 -76.860 478.651 
ATOM     38  C2   DA A   2     135.370 -76.218 478.630 
ATOM     39  N3   DA A   2     135.610 -74.929 478.735 
ATOM     40  C4   DA A   2     134.462 -74.237 478.880 
ATOM     41  P    DT A   3     138.020 -68.999 477.272 
ATOM     42  OP1  DT A   3     138.838 -68.008 478.007 
ATOM     43  OP2  DT A   3     136.935 -68.448 476.430 
ATOM     44  O5'  DT A   3     138.971 -69.928 476.382 
ATOM     45  C5'  DT A   3     139.570 -71.093 476.982 
ATOM     46  C4'  DT A   3     139.470 -72.273 476.036 
ATOM     47  O4'  DT A   3     138.227 -73.012 476.200 
ATOM     48  C3'  DT A   3     139.505 -71.936 474.546 
ATOM     49  O3'  DT A   3     140.225 -72.953 473.861 
ATOM     50  C2'  DT A   3     138.044 -71.992 474.102 
ATOM     51  C1'  DT A   3     137.659 -73.222 474.916 
ATOM     52  N1   DT A   3     136.188 -73.394 475.083 
ATOM     53  C2   DT A   3     135.709 -74.681 475.113 
ATOM     54  O2   DT A   3     136.428 -75.661 475.010 
ATOM     55  N3   DT A   3     134.341 -74.802 475.268 
ATOM     56  C4   DT A   3     133.437 -73.767 475.393 
ATOM     57  O4   DT A   3     132.234 -73.998 475.527 
ATOM     58  C5   DT A   3     134.036 -72.453 475.350 
ATOM     59  C7   DT A   3     133.122 -71.270 475.478 
ATOM     60  C6   DT A   3     135.363 -72.307 475.199 
ATOM     61  P    DG A   4     141.209 -72.539 472.668 
ATOM     62  OP1  DG A   4     142.519 -72.134 473.223 
ATOM     63  OP2  DG A   4     140.540 -71.548 471.795 
ATOM     64  O5'  DG A   4     141.360 -73.927 471.887 
ATOM     65  C5'  DG A   4     141.259 -75.159 472.626 
ATOM     66  C4'  DG A   4     140.404 -76.151 471.863 
ATOM     67  O4'  DG A   4     138.987 -76.020 472.175 
ATOM     68  C3'  DG A   4     140.457 -76.043 470.340 
ATOM     69  O3'  DG A   4     140.393 -77.350 469.782 
ATOM     70  C2'  DG A   4     139.181 -75.289 469.961 
ATOM     71  C1'  DG A   4     138.261 -75.989 470.956 
ATOM     72  N9   DG A   4     136.981 -75.266 471.198 
ATOM     73  C8   DG A   4     136.738 -73.910 471.226 
ATOM     74  N7   DG A   4     135.489 -73.597 471.467 
ATOM     75  C5   DG A   4     134.859 -74.832 471.610 
ATOM     76  C6   DG A   4     133.500 -75.139 471.882 
ATOM     77  O6   DG A   4     132.558 -74.372 472.057 
ATOM     78  N1   DG A   4     133.292 -76.524 471.943 
ATOM     79  C2   DG A   4     134.267 -77.485 471.765 
ATOM     80  N2   DG A   4     133.864 -78.755 471.863 
ATOM     81  N3   DG A   4     135.541 -77.196 471.510 
ATOM     82  C4   DG A   4     135.761 -75.857 471.447 
ATOM     83  P    DA A   5     141.297 -77.695 468.508 
ATOM     84  OP1  DA A   5     142.660 -78.066 468.952 
ATOM     85  OP2  DA A   5     141.214 -76.591 467.526 
ATOM     86  O5'  DA A   5     140.550 -78.985 467.929 
ATOM     87  C5'  DA A   5     139.851 -79.854 468.840 
ATOM     88  C4'  DA A   5     138.507 -80.242 468.259 
ATOM     89  O4'  DA A   5     137.459 -79.290 468.599 
ATOM     90  C3'  DA A   5     138.442 -80.332 466.734 
ATOM     91  O3'  DA A   5     137.587 -81.411 466.372 
ATOM     92  C2'  DA A   5     137.784 -79.024 466.297 
ATOM     93  C1'  DA A   5     136.747 -78.965 467.415 
ATOM     94  N9   DA A   5     136.138 -77.619 467.596 
ATOM     95  C8   DA A   5     136.721 -76.394 467.435 
ATOM     96  N7   DA A   5     135.923 -75.399 467.667 
ATOM     97  C5   DA A   5     134.722 -76.005 468.009 
ATOM     98  C6   DA A   5     133.468 -75.485 468.371 
ATOM     99  N6   DA A   5     133.206 -74.173 468.452 
ATOM    100  N1   DA A   5     132.490 -76.367 468.646 
ATOM    101  C2   DA A   5     132.755 -77.669 468.565 
ATOM    102  N3   DA A   5     133.880 -78.268 468.239 
ATOM    103  C4   DA A   5     134.843 -77.364 467.968 
ATOM    104  P    DA A   6     137.990 -82.336 465.129 
ATOM    105  OP1  DA A   6     138.942 -83.378 465.574 
ATOM    106  OP2  DA A   6     138.437 -81.487 464.003 
ATOM    107  O5'  DA A   6     136.583 -83.009 464.769 
ATOM    108  C5'  DA A   6     135.624 -83.225 465.820 
ATOM    109  C4'  DA A   6     134.240 -82.823 465.348 
ATOM    110  O4'  DA A   6     133.960 -81.413 465.586 
ATOM    111  C3'  DA A   6     133.966 -83.006 463.856 
ATOM    112  O3'  DA A   6     132.618 -83.426 463.683 
ATOM    113  C2'  DA A   6     134.121 -81.607 463.259 
ATOM    114  C1'  DA A   6     133.431 -80.854 464.393 
ATOM    115  N9   DA A   6     133.715 -79.392 464.401 
ATOM    116  C8   DA A   6     134.866 -78.750 464.045 
ATOM    117  N7   DA A   6     134.805 -77.460 464.160 
ATOM    118  C5   DA A   6     133.518 -77.227 464.628 
ATOM    119  C6   DA A   6     132.828 -76.049 464.956 
ATOM    120  N6   DA A   6     133.365 -74.825 464.858 
ATOM    121  N1   DA A   6     131.560 -76.174 465.391 
ATOM    122  C2   DA A   6     131.031 -77.394 465.487 
ATOM    123  N3   DA A   6     131.575 -78.558 465.211 
ATOM    124  C4   DA A   6     132.843 -78.405 464.778 
ATOM    125  P    DG A   7     132.285 -84.528 462.571 
ATOM    126  OP1  DG A   7     132.523 -85.879 463.127 
ATOM    127  OP2  DG A   7     133.005 -84.204 461.320 
ATOM    128  O5'  DG A   7     130.715 -84.301 462.362 
ATOM    129  C5'  DG A   7     129.926 -83.821 463.466 
ATOM    130  C4'  DG A   7     128.970 -82.745 462.991 
ATOM    131  O4'  DG A   7     129.566 -81.416 463.034 
ATOM    132  C3'  DG A   7     128.477 -82.881 461.551 
ATOM    133  O3'  DG A   7     127.119 -82.462 461.489 
ATOM    134  C2'  DG A   7     129.327 -81.891 460.755 
ATOM    135  C1'  DG A   7     129.316 -80.773 461.794 
ATOM    136  N9   DG A   7     130.376 -79.749 461.582 
ATOM    137  C8   DG A   7     131.655 -79.906 461.094 
ATOM    138  N7   DG A   7     132.344 -78.792 461.030 
ATOM    139  C5   DG A   7     131.458 -77.829 461.510 
ATOM    140  C6   DG A   7     131.634 -76.430 461.679 
ATOM    141  O6   DG A   7     132.623 -75.743 461.437 
ATOM    142  N1   DG A   7     130.477 -75.828 462.196 
ATOM    143  C2   DG A   7     129.306 -76.491 462.509 
ATOM    144  N2   DG A   7     128.317 -75.736 462.992 
ATOM    145  N3   DG A   7     129.144 -77.802 462.350 
ATOM    146  C4   DG A   7     130.255 -78.401 461.849 
ATOM    147  P    DA A   8     126.099 -83.273 460.559 
ATOM    148  OP1  DA A   8     125.590 -84.453 461.294 
ATOM    149  OP2  DA A   8     126.730 -83.546 459.250 
ATOM    150  O5'  DA A   8     124.921 -82.205 460.376 
ATOM    151  C5'  DA A   8     124.670 -81.254 461.428 
ATOM    152  C4'  DA A   8     124.446 -79.876 460.838 
ATOM    153  O4'  DA A   8     125.689 -79.135 460.668 
ATOM    154  C3'  DA A   8     123.805 -79.842 459.451 
ATOM    155  O3'  DA A   8     122.926 -78.726 459.377 
ATOM    156  C2'  DA A   8     124.972 -79.605 458.491 
ATOM    157  C1'  DA A   8     125.711 -78.591 459.358 
ATOM    158  N9   DA A   8     127.133 -78.390 458.964 
ATOM    159  C8   DA A   8     128.013 -79.306 458.464 
ATOM    160  N7   DA A   8     129.190 -78.822 458.214 
ATOM    161  C5   DA A   8     129.085 -77.487 458.575 
ATOM    162  C6   DA A   8     130.003 -76.424 458.550 
ATOM    163  N6   DA A   8     131.269 -76.549 458.124 
ATOM    164  N1   DA A   8     129.573 -75.223 458.979 
ATOM    165  C2   DA A   8     128.315 -75.105 459.401 
ATOM    166  N3   DA A   8     127.373 -76.019 459.470 
ATOM    167  C4   DA A   8     127.830 -77.211 459.035 
ATOM    168  P    DA A   9     121.529 -78.888 458.611 
ATOM    169  OP1  DA A   9     120.528 -79.482 459.525 
ATOM    170  OP2  DA A   9     121.746 -79.601 457.332 
ATOM    171  O5'  DA A   9     121.151 -77.361 458.318 
ATOM    172  C5'  DA A   9     121.602 -76.343 459.230 
ATOM    173  C4'  DA A   9     122.133 -75.152 458.458 
ATOM    174  O4'  DA A   9     123.548 -75.283 458.140 
ATOM    175  C3'  DA A   9     121.474 -74.891 457.104 
ATOM    176  O3'  DA A   9     121.378 -73.486 456.902 
ATOM    177  C2'  DA A   9     122.453 -75.462 456.079 
ATOM    178  C1'  DA A   9     123.728 -74.980 456.765 
ATOM    179  N9   DA A   9     124.960 -75.673 456.295 
ATOM    180  C8   DA A   9     125.104 -76.972 455.901 
ATOM    181  N7   DA A   9     126.312 -77.281 455.543 
ATOM    182  C5   DA A   9     127.023 -76.101 455.712 
ATOM    183  C6   DA A   9     128.372 -75.769 455.502 
ATOM    184  N6   DA A   9     129.287 -76.640 455.054 
ATOM    185  N1   DA A   9     128.747 -74.504 455.769 
ATOM    186  C2   DA A   9     127.833 -73.643 456.215 
ATOM    187  N3   DA A   9     126.553 -73.837 456.448 
ATOM    188  C4   DA A   9     126.203 -75.110 456.172 
ATOM    189  P    DA A  10     120.061 -72.887 456.218 
ATOM    190  OP1  DA A  10     119.009 -72.705 457.242 
ATOM    191  OP2  DA A  10     119.691 -73.714 455.047 
ATOM    192  O5'  DA A  10     120.583 -71.458 455.722 
ATOM    193  C5'  DA A  10     121.629 -70.802 456.463 
ATOM    194  C4'  DA A  10     122.650 -70.215 455.509 
ATOM    195  O4'  DA A  10     123.697 -71.167 455.163 
ATOM    196  C3'  DA A  10     122.109 -69.754 454.156 
ATOM    197  O3'  DA A  10     122.803 -68.579 453.759 
ATOM    198  C2'  DA A  10     122.471 -70.882 453.189 
ATOM    199  C1'  DA A  10     123.862 -71.158 453.753 
ATOM    200  N9   DA A  10     124.424 -72.476 453.344 
ATOM    201  C8   DA A  10     123.763 -73.651 453.135 
ATOM    202  N7   DA A  10     124.535 -74.632 452.782 
ATOM    203  C5   DA A  10     125.802 -74.067 452.755 
ATOM    204  C6   DA A  10     127.068 -74.593 452.452 
ATOM    205  N6   DA A  10     127.274 -75.870 452.100 
ATOM    206  N1   DA A  10     128.121 -73.757 452.521 
ATOM    207  C2   DA A  10     127.911 -72.489 452.871 
ATOM    208  N3   DA A  10     126.782 -71.887 453.175 
ATOM    209  C4   DA A  10     125.744 -72.746 453.097 
ATOM    210  P    DG A  11     121.988 -67.401 453.043 
ATOM    211  OP1  DG A  11     121.346 -66.548 454.068 
ATOM    212  OP2  DG A  11     121.088 -67.973 452.017 
ATOM    213  O5'  DG A  11     123.169 -66.589 452.329 
ATOM    214  C5'  DG A  11     124.477 -66.586 452.931 
ATOM    215  C4'  DG A  11     125.537 -66.791 451.866 
ATOM    216  O4'  DG A  11     125.815 -68.199 451.623 
ATOM    217  C3'  DG A  11     125.204 -66.236 450.481 
ATOM    218  O3'  DG A  11     126.393 -65.719 449.895 
ATOM    219  C2'  DG A  11     124.756 -67.454 449.674 
ATOM    220  C1'  DG A  11     125.799 -68.423 450.222 
ATOM    221  N9   DG A  11     125.467 -69.856 449.986 
ATOM    222  C8   DG A  11     124.235 -70.474 449.967 
ATOM    223  N7   DG A  11     124.287 -71.761 449.728 
ATOM    224  C5   DG A  11     125.649 -72.015 449.578 
ATOM    225  C6   DG A  11     126.327 -73.232 449.304 
ATOM    226  O6   DG A  11     125.856 -74.354 449.136 
ATOM    227  N1   DG A  11     127.713 -73.040 449.232 
ATOM    228  C2   DG A  11     128.360 -71.832 449.403 
ATOM    229  N2   DG A  11     129.691 -71.858 449.297 
ATOM    230  N3   DG A  11     127.723 -70.691 449.661 
ATOM    231  C4   DG A  11     126.378 -70.859 449.733 
ATOM    232  P    DA A  12     126.314 -64.363 449.047 
ATOM    233  OP1  DA A  12     126.386 -63.202 449.962 
ATOM    234  OP2  DA A  12     125.141 -64.409 448.147 
ATOM    235  O5'  DA A  12     127.657 -64.452 448.183 
ATOM    236  C5'  DA A  12     128.795 -65.145 448.731 
ATOM    237  C4'  DA A  12     129.427 -66.024 447.670 
ATOM    238  O4'  DA A  12     128.830 -67.352 447.621 
ATOM    239  C3'  DA A  12     129.315 -65.517 446.232 
ATOM    240  O3'  DA A  12     130.513 -65.838 445.536 
ATOM    241  C2'  DA A  12     128.169 -66.325 445.625 
ATOM    242  C1'  DA A  12     128.533 -67.660 446.268 
ATOM    243  N9   DA A  12     127.425 -68.655 446.252 
ATOM    244  C8   DA A  12     126.083 -68.432 446.367 
ATOM    245  N7   DA A  12     125.365 -69.511 446.315 
ATOM    246  C5   DA A  12     126.299 -70.526 446.154 
ATOM    247  C6   DA A  12     126.172 -71.920 446.032 
ATOM    248  N6   DA A  12     124.994 -72.560 446.055 
ATOM    249  N1   DA A  12     127.303 -72.635 445.885 
ATOM    250  C2   DA A  12     128.470 -71.992 445.865 
ATOM    251  N3   DA A  12     128.711 -70.704 445.969 
ATOM    252  C4   DA A  12     127.563 -70.012 446.114 
ATOM    253  P    DC A  13     131.120 -64.774 444.506 
ATOM    254  OP1  DC A  13     131.938 -63.783 445.241 
ATOM    255  OP2  DC A  13     130.035 -64.223 443.664 
ATOM    256  O5'  DC A  13     132.071 -65.703 443.616 
ATOM    257  C5'  DC A  13     132.670 -66.867 444.216 
ATOM    258  C4'  DC A  13     132.571 -68.047 443.270 
ATOM    259  O4'  DC A  13     131.327 -68.786 443.434 
ATOM    260  C3'  DC A  13     132.606 -67.710 441.780 
ATOM    261  O3'  DC A  13     133.326 -68.727 441.095 
ATOM    262  C2'  DC A  13     131.144 -67.766 441.336 
ATOM    263  C1'  DC A  13     130.759 -68.997 442.150 
ATOM    264  N1   DC A  13     129.289 -69.169 442.317 
ATOM    265  C2   DC A  13     128.787 -70.467 442.349 
ATOM    266  O2   DC A  13     129.574 -71.414 442.239 
ATOM    267  N3   DC A  13     127.449 -70.646 442.500 
ATOM    268  C4   DC A  13     126.629 -69.593 442.615 
ATOM    269  N4   DC A  13     125.333 -69.819 442.761 
ATOM    270  C5   DC A  13     127.125 -68.249 442.584 
ATOM    271  C6   DC A  13     128.465 -68.093 442.433 
ATOM    272  P    DG A  14     134.309 -68.313 439.902 
ATOM    273  OP1  DG A  14     135.620 -67.909 440.458 
ATOM    274  OP2  DG A  14     133.641 -67.323 439.029 
ATOM    275  O5'  DG A  14     134.461 -69.702 439.121 
ATOM    276  C5'  DG A  14     134.359 -70.933 439.860 
ATOM    277  C4'  DG A  14     133.504 -71.925 439.097 
ATOM    278  O4'  DG A  14     132.088 -71.794 439.410 
ATOM    279  C3'  DG A  14     133.558 -71.817 437.574 
ATOM    280  O3'  DG A  14     133.493 -73.124 437.016 
ATOM    281  C2'  DG A  14     132.282 -71.064 437.195 
ATOM    282  C1'  DG A  14     131.362 -71.763 438.190 
ATOM    283  N9   DG A  14     130.082 -71.041 438.433 
ATOM    284  C8   DG A  14     129.838 -69.684 438.460 
ATOM    285  N7   DG A  14     128.589 -69.371 438.701 
ATOM    286  C5   DG A  14     127.959 -70.607 438.844 
ATOM    287  C6   DG A  14     126.601 -70.914 439.116 
ATOM    288  O6   DG A  14     125.658 -70.147 439.291 
ATOM    289  N1   DG A  14     126.392 -72.298 439.177 
ATOM    290  C2   DG A  14     127.368 -73.260 438.999 
ATOM    291  N2   DG A  14     126.964 -74.529 439.097 
ATOM    292  N3   DG A  14     128.641 -72.970 438.744 
ATOM    293  C4   DG A  14     128.862 -71.632 438.681 
ATOM    294  P    DT A  15     134.398 -73.469 435.742 
ATOM    295  OP1  DT A  15     135.761 -73.841 436.186 
ATOM    296  OP2  DT A  15     134.314 -72.365 434.760 
ATOM    297  O5'  DT A  15     133.650 -74.760 435.163 
ATOM    298  C5'  DT A  15     132.952 -75.628 436.075 
ATOM    299  C4'  DT A  15     131.607 -76.017 435.493 
ATOM    300  O4'  DT A  15     130.559 -75.065 435.833 
ATOM    301  C3'  DT A  15     131.543 -76.107 433.968 
ATOM    302  O3'  DT A  15     130.688 -77.185 433.607 
ATOM    303  C2'  DT A  15     130.884 -74.799 433.531 
ATOM    304  C1'  DT A  15     129.847 -74.740 434.649 
ATOM    305  N1   DT A  15     129.238 -73.394 434.830 
ATOM    306  C2   DT A  15     127.918 -73.351 435.209 
ATOM    307  O2   DT A  15     127.248 -74.351 435.396 
ATOM    308  N3   DT A  15     127.386 -72.084 435.367 
ATOM    309  C4   DT A  15     128.052 -70.889 435.182 
ATOM    310  O4   DT A  15     127.469 -69.816 435.353 
ATOM    311  C5   DT A  15     129.432 -71.037 434.785 
ATOM    312  C7   DT A  15     130.227 -69.784 434.563 
ATOM    313  C6   DT A  15     129.974 -72.255 434.624 
ATOM    314  P    DG A  16     131.091 -78.110 432.363 
ATOM    315  OP1  DG A  16     132.043 -79.152 432.808 
ATOM    316  OP2  DG A  16     131.537 -77.261 431.237 
ATOM    317  O5'  DG A  16     129.684 -78.784 432.003 
ATOM    318  C5'  DG A  16     128.724 -78.999 433.054 
ATOM    319  C4'  DG A  16     127.340 -78.597 432.582 
ATOM    320  O4'  DG A  16     127.061 -77.188 432.820 
ATOM    321  C3'  DG A  16     127.067 -78.780 431.090 
ATOM    322  O3'  DG A  16     125.719 -79.200 430.917 
ATOM    323  C2'  DG A  16     127.221 -77.382 430.493 
ATOM    324  C1'  DG A  16     126.532 -76.629 431.627 
ATOM    325  N9   DG A  16     126.816 -75.166 431.635 
ATOM    326  C8   DG A  16     127.969 -74.502 431.280 
ATOM    327  N7   DG A  16     127.893 -73.198 431.402 
ATOM    328  C5   DG A  16     126.597 -72.985 431.871 
ATOM    329  C6   DG A  16     125.929 -71.775 432.194 
ATOM    330  O6   DG A  16     126.351 -70.624 432.131 
ATOM    331  N1   DG A  16     124.620 -72.015 432.634 
ATOM    332  C2   DG A  16     124.034 -73.260 432.748 
ATOM    333  N2   DG A  16     122.773 -73.276 433.189 
ATOM    334  N3   DG A  16     124.661 -74.395 432.446 
ATOM    335  C4   DG A  16     125.932 -74.180 432.017 
ATOM    336  P    DC A  17     125.385 -80.302 429.805 
ATOM    337  OP1  DC A  17     125.624 -81.654 430.361 
ATOM    338  OP2  DC A  17     126.106 -79.979 428.554 
ATOM    339  O5'  DC A  17     123.816 -80.075 429.596 
ATOM    340  C5'  DC A  17     123.026 -79.595 430.700 
ATOM    341  C4'  DC A  17     122.071 -78.519 430.226 
ATOM    342  O4'  DC A  17     122.666 -77.191 430.268 
ATOM    343  C3'  DC A  17     121.577 -78.655 428.785 
ATOM    344  O3'  DC A  17     120.220 -78.236 428.723 
ATOM    345  C2'  DC A  17     122.428 -77.665 427.989 
ATOM    346  C1'  DC A  17     122.417 -76.548 429.028 
ATOM    347  N1   DC A  17     123.477 -75.523 428.816 
ATOM    348  C2   DC A  17     123.179 -74.202 429.143 
ATOM    349  O2   DC A  17     122.057 -73.938 429.591 
ATOM    350  N3   DC A  17     124.131 -73.254 428.957 
ATOM    351  C4   DC A  17     125.334 -73.581 428.468 
ATOM    352  N4   DC A  17     126.230 -72.619 428.305 
ATOM    353  C5   DC A  17     125.661 -74.933 428.125 
ATOM    354  C6   DC A  17     124.695 -75.866 428.319 
ATOM    355  P    DG A  18     119.199 -79.048 427.794 
ATOM    356  OP1  DG A  18     118.690 -80.228 428.528 
ATOM    357  OP2  DG A  18     119.831 -79.321 426.484 
ATOM    358  O5'  DG A  18     118.022 -77.980 427.610 
ATOM    359  C5'  DG A  18     117.770 -77.029 428.662 
ATOM    360  C4'  DG A  18     117.547 -75.650 428.072 
ATOM    361  O4'  DG A  18     118.790 -74.910 427.902 
ATOM    362  C3'  DG A  18     116.906 -75.616 426.685 
ATOM    363  O3'  DG A  18     116.027 -74.500 426.611 
ATOM    364  C2'  DG A  18     118.072 -75.380 425.725 
ATOM    365  C1'  DG A  18     118.811 -74.365 426.592 
ATOM    366  N9   DG A  18     120.233 -74.164 426.198 
ATOM    367  C8   DG A  18     121.135 -75.076 425.692 
ATOM    368  N7   DG A  18     122.321 -74.573 425.445 
ATOM    369  C5   DG A  18     122.195 -73.234 425.813 
ATOM    370  C6   DG A  18     123.148 -72.184 425.774 
ATOM    371  O6   DG A  18     124.318 -72.218 425.400 
ATOM    372  N1   DG A  18     122.603 -70.979 426.240 
ATOM    373  C2   DG A  18     121.306 -70.813 426.685 
ATOM    374  N2   DG A  18     120.978 -69.583 427.090 
ATOM    375  N3   DG A  18     120.413 -71.800 426.723 
ATOM    376  C4   DG A  18     120.926 -72.974 426.273 
ATOM    377  P    DG A  19     114.630 -74.663 425.845 
ATOM    378  OP1  DG A  19     113.629 -75.257 426.759 
ATOM    379  OP2  DG A  19     114.846 -75.375 424.566 
ATOM    380  O5'  DG A  19     114.252 -73.136 425.552 
ATOM    381  C5'  DG A  19     114.703 -72.118 426.465 
ATOM    382  C4'  DG A  19     115.234 -70.927 425.692 
ATOM    383  O4'  DG A  19     116.649 -71.057 425.374 
ATOM    384  C3'  DG A  19     114.574 -70.665 424.338 
ATOM    385  O3'  DG A  19     114.479 -69.260 424.136 
ATOM    386  C2'  DG A  19     115.554 -71.237 423.313 
ATOM    387  C1'  DG A  19     116.829 -70.755 423.999 
ATOM    388  N9   DG A  19     118.060 -71.447 423.530 
ATOM    389  C8   DG A  19     118.225 -72.755 423.128 
ATOM    390  N7   DG A  19     119.450 -73.054 422.769 
ATOM    391  C5   DG A  19     120.147 -71.860 422.945 
ATOM    392  C6   DG A  19     121.515 -71.558 422.722 
ATOM    393  O6   DG A  19     122.409 -72.295 422.316 
ATOM    394  N1   DG A  19     121.802 -70.220 423.030 
ATOM    395  C2   DG A  19     120.887 -69.296 423.493 
ATOM    396  N2   DG A  19     121.360 -68.070 423.729 
ATOM    397  N3   DG A  19     119.603 -69.580 423.703 
ATOM    398  C4   DG A  19     119.308 -70.873 423.409 
ATOM    399  P    DA A  20     113.161 -68.662 423.452 
ATOM    400  OP1  DA A  20     112.109 -68.480 424.476 
ATOM    401  OP2  DA A  20     112.792 -69.488 422.282 
ATOM    402  O5'  DA A  20     113.684 -67.233 422.956 
ATOM    403  C5'  DA A  20     114.730 -66.576 423.697 
ATOM    404  C4'  DA A  20     115.751 -65.990 422.743 
ATOM    405  O4'  DA A  20     116.798 -66.941 422.397 
ATOM    406  C3'  DA A  20     115.210 -65.529 421.390 
ATOM    407  O3'  DA A  20     115.904 -64.353 420.993 
ATOM    408  C2'  DA A  20     115.572 -66.657 420.424 
ATOM    409  C1'  DA A  20     116.963 -66.932 420.987 
ATOM    410  N9   DA A  20     117.525 -68.250 420.578 
ATOM    411  C8   DA A  20     116.863 -69.426 420.369 
ATOM    412  N7   DA A  20     117.635 -70.406 420.016 
ATOM    413  C5   DA A  20     118.903 -69.841 419.989 
ATOM    414  C6   DA A  20     120.169 -70.368 419.686 
ATOM    415  N6   DA A  20     120.375 -71.645 419.334 
ATOM    416  N1   DA A  20     121.221 -69.531 419.755 
ATOM    417  C2   DA A  20     121.011 -68.263 420.105 
ATOM    418  N3   DA A  20     119.882 -67.661 420.409 
ATOM    419  C4   DA A  20     118.845 -68.521 420.331 
ATOM    420  P    DT A  21     115.089 -63.175 420.277 
ATOM    421  OP1  DT A  21     114.447 -62.322 421.302 
ATOM    422  OP2  DT A  21     114.189 -63.747 419.251 
ATOM    423  O5'  DT A  21     116.269 -62.364 419.563 
ATOM    424  C5'  DT A  21     117.577 -62.360 420.165 
ATOM    425  C4'  DT A  21     118.637 -62.565 419.100 
ATOM    426  O4'  DT A  21     118.915 -63.974 418.857 
ATOM    427  C3'  DT A  21     118.305 -62.011 417.716 
ATOM    428  O3'  DT A  21     119.493 -61.493 417.129 
ATOM    429  C2'  DT A  21     117.856 -63.228 416.908 
ATOM    430  C1'  DT A  21     118.899 -64.198 417.456 
ATOM    431  N1   DT A  21     118.567 -65.630 417.220 
ATOM    432  C2   DT A  21     119.616 -66.485 416.984 
ATOM    433  O2   DT A  21     120.779 -66.118 416.962 
ATOM    434  N3   DT A  21     119.271 -67.806 416.769 
ATOM    435  C4   DT A  21     117.993 -68.327 416.772 
ATOM    436  O4   DT A  21     117.807 -69.528 416.567 
ATOM    437  C5   DT A  21     116.959 -67.354 417.029 
ATOM    438  C7   DT A  21     115.539 -67.838 417.049 
ATOM    439  C6   DT A  21     117.267 -66.064 417.240 
ATOM    440  P    DC A  22     119.415 -60.138 416.281 
ATOM    441  OP1  DC A  22     119.487 -58.976 417.196 
ATOM    442  OP2  DC A  22     118.241 -60.184 415.381 
ATOM    443  O5'  DC A  22     120.758 -60.227 415.417 
ATOM    444  C5'  DC A  22     121.896 -60.919 415.965 
ATOM    445  C4'  DC A  22     122.527 -61.799 414.904 
ATOM    446  O4'  DC A  22     121.931 -63.126 414.855 
ATOM    447  C3'  DC A  22     122.415 -61.292 413.466 
ATOM    448  O3'  DC A  22     123.614 -61.612 412.770 
ATOM    449  C2'  DC A  22     121.269 -62.099 412.859 
ATOM    450  C1'  DC A  22     121.634 -63.434 413.502 
ATOM    451  N1   DC A  22     120.526 -64.430 413.486 
ATOM    452  C2   DC A  22     120.862 -65.772 413.336 
ATOM    453  O2   DC A  22     122.054 -66.080 413.224 
ATOM    454  N3   DC A  22     119.866 -66.696 413.319 
ATOM    455  C4   DC A  22     118.586 -66.321 413.444 
ATOM    456  N4   DC A  22     117.652 -67.260 413.421 
ATOM    457  C5   DC A  22     118.219 -64.945 413.599 
ATOM    458  C6   DC A  22     119.229 -64.038 413.613 
ATOM    459  P    DC A  23     124.221 -60.548 411.740 
ATOM    460  OP1  DC A  23     125.039 -59.557 412.475 
ATOM    461  OP2  DC A  23     123.136 -59.997 410.898 
ATOM    462  O5'  DC A  23     125.172 -61.477 410.850 
ATOM    463  C5'  DC A  23     125.771 -62.641 411.451 
ATOM    464  C4'  DC A  23     125.671 -63.822 410.505 
ATOM    465  O4'  DC A  23     124.428 -64.561 410.668 
ATOM    466  C3'  DC A  23     125.706 -63.485 409.014 
ATOM    467  O3'  DC A  23     126.426 -64.502 408.329 
ATOM    468  C2'  DC A  23     124.245 -63.541 408.570 
ATOM    469  C1'  DC A  23     123.860 -64.771 409.384 
ATOM    470  N1   DC A  23     122.389 -64.943 409.551 
ATOM    471  C2   DC A  23     121.887 -66.241 409.583 
ATOM    472  O2   DC A  23     122.675 -67.189 409.474 
ATOM    473  N3   DC A  23     120.549 -66.420 409.734 
ATOM    474  C4   DC A  23     119.730 -65.368 409.850 
ATOM    475  N4   DC A  23     118.433 -65.593 409.995 
ATOM    476  C5   DC A  23     120.226 -64.024 409.819 
ATOM    477  C6   DC A  23     121.565 -63.867 409.667 
ATOM    478  P    DT A  24     127.410 -64.088 407.136 
ATOM    479  OP1  DT A  24     128.720 -63.683 407.692 
ATOM    480  OP2  DT A  24     126.741 -63.097 406.263 
ATOM    481  O5'  DT A  24     127.561 -65.476 406.355 
ATOM    482  C5'  DT A  24     127.460 -66.707 407.094 
ATOM    483  C4'  DT A  24     126.605 -67.700 406.332 
ATOM    484  O4'  DT A  24     125.188 -67.569 406.644 
ATOM    485  C3'  DT A  24     126.658 -67.591 404.808 
ATOM    486  O3'  DT A  24     126.594 -68.899 404.250 
ATOM    487  C2'  DT A  24     125.382 -66.838 404.429 
ATOM    488  C1'  DT A  24     124.462 -67.538 405.424 
ATOM    489  N1   DT A  24     123.182 -66.815 405.667 
ATOM    490  C2   DT A  24     122.066 -67.581 405.898 
ATOM    491  O2   DT A  24     122.088 -68.799 405.911 
ATOM    492  N3   DT A  24     120.897 -66.876 406.117 
ATOM    493  C4   DT A  24     120.759 -65.503 406.125 
ATOM    494  O4   DT A  24     119.659 -64.986 406.333 
ATOM    495  C5   DT A  24     121.986 -64.786 405.872 
ATOM    496  C7   DT A  24     121.924 -63.287 405.862 
ATOM    497  C6   DT A  24     123.136 -65.446 405.655 
ATOM    498  P    DG A  25     127.499 -69.243 402.976 
ATOM    499  OP1  DG A  25     128.861 -69.615 403.421 
ATOM    500  OP2  DG A  25     127.415 -68.140 401.994 
ATOM    501  O5'  DG A  25     126.751 -70.534 402.397 
ATOM    502  C5'  DG A  25     126.052 -71.403 403.309 
ATOM    503  C4'  DG A  25     124.708 -71.791 402.727 
ATOM    504  O4'  DG A  25     123.660 -70.839 403.067 
ATOM    505  C3'  DG A  25     124.643 -71.881 401.203 
ATOM    506  O3'  DG A  25     123.788 -72.960 400.841 
ATOM    507  C2'  DG A  25     123.985 -70.573 400.765 
ATOM    508  C1'  DG A  25     122.948 -70.514 401.883 
ATOM    509  N9   DG A  25     122.339 -69.168 402.064 
ATOM    510  C8   DG A  25     122.910 -67.924 401.906 
ATOM    511  N7   DG A  25     122.094 -66.926 402.144 
ATOM    512  C5   DG A  25     120.896 -67.553 402.485 
ATOM    513  C6   DG A  25     119.643 -66.995 402.846 
ATOM    514  O6   DG A  25     119.326 -65.812 402.943 
ATOM    515  N1   DG A  25     118.694 -67.993 403.113 
ATOM    516  C2   DG A  25     118.928 -69.352 403.040 
ATOM    517  N2   DG A  25     117.892 -70.141 403.334 
ATOM    518  N3   DG A  25     120.105 -69.875 402.701 
ATOM    519  C4   DG A  25     121.034 -68.921 402.439 
ATOM    520  P    DC A  26     124.191 -73.885 399.597 
ATOM    521  OP1  DC A  26     125.143 -74.927 400.042 
ATOM    522  OP2  DC A  26     124.638 -73.035 398.471 
ATOM    523  O5'  DC A  26     122.784 -74.558 399.237 
ATOM    524  C5'  DC A  26     121.825 -74.774 400.288 
ATOM    525  C4'  DC A  26     120.441 -74.371 399.816 
ATOM    526  O4'  DC A  26     120.161 -72.962 400.054 
ATOM    527  C3'  DC A  26     120.167 -74.555 398.324 
ATOM    528  O3'  DC A  26     118.819 -74.975 398.151 
ATOM    529  C2'  DC A  26     120.322 -73.156 397.727 
ATOM    530  C1'  DC A  26     119.632 -72.403 398.861 
ATOM    531  N1   DC A  26     119.916 -70.941 398.870 
ATOM    532  C2   DC A  26     118.900 -70.085 399.288 
ATOM    533  O2   DC A  26     117.817 -70.569 399.631 
ATOM    534  N3   DC A  26     119.140 -68.748 399.301 
ATOM    535  C4   DC A  26     120.329 -68.264 398.921 
ATOM    536  N4   DC A  26     120.512 -66.953 398.953 
ATOM    537  C5   DC A  26     121.386 -69.127 398.487 
ATOM    538  C6   DC A  26     121.127 -70.460 398.480 
ATOM    539  P    DT A  27     118.486 -76.077 397.040 
ATOM    540  OP1  DT A  27     118.724 -77.428 397.595 
ATOM    541  OP2  DT A  27     119.206 -75.753 395.788 
ATOM    542  O5'  DT A  27     116.916 -75.850 396.830 
ATOM    543  C5'  DT A  27     116.127 -75.370 397.934 
ATOM    544  C4'  DT A  27     115.171 -74.293 397.460 
ATOM    545  O4'  DT A  27     115.767 -72.965 397.503 
ATOM    546  C3'  DT A  27     114.678 -74.430 396.020 
ATOM    547  O3'  DT A  27     113.320 -74.011 395.957 
ATOM    548  C2'  DT A  27     115.528 -73.439 395.223 
ATOM    549  C1'  DT A  27     115.517 -72.322 396.262 
ATOM    550  N1   DT A  27     116.577 -71.297 396.050 
ATOM    551  C2   DT A  27     116.268 -70.000 396.378 
ATOM    552  O2   DT A  27     115.182 -69.669 396.824 
ATOM    553  N3   DT A  27     117.274 -69.078 396.167 
ATOM    554  C4   DT A  27     118.534 -69.341 395.669 
ATOM    555  O4   DT A  27     119.353 -68.431 395.524 
ATOM    556  C5   DT A  27     118.765 -70.730 395.355 
ATOM    557  C7   DT A  27     120.112 -71.104 394.807 
ATOM    558  C6   DT A  27     117.804 -71.648 395.549 
ATOM    559  P    DG A  28     112.300 -74.822 395.028 
ATOM    560  OP1  DG A  28     111.791 -76.002 395.762 
ATOM    561  OP2  DG A  28     112.931 -75.095 393.718 
ATOM    562  O5'  DG A  28     111.122 -73.754 394.844 
ATOM    563  C5'  DG A  28     110.871 -72.803 395.896 
ATOM    564  C4'  DG A  28     110.647 -71.425 395.306 
ATOM    565  O4'  DG A  28     111.890 -70.684 395.137 
ATOM    566  C3'  DG A  28     110.006 -71.391 393.919 
ATOM    567  O3'  DG A  28     109.127 -70.275 393.845 
ATOM    568  C2'  DG A  28     111.173 -71.154 392.959 
ATOM    569  C1'  DG A  28     111.912 -70.139 393.826 
ATOM    570  N9   DG A  28     113.334 -69.939 393.432 
ATOM    571  C8   DG A  28     114.236 -70.850 392.926 
ATOM    572  N7   DG A  28     115.421 -70.348 392.679 
ATOM    573  C5   DG A  28     115.296 -69.009 393.047 
ATOM    574  C6   DG A  28     116.249 -67.958 393.008 
ATOM    575  O6   DG A  28     117.418 -67.993 392.635 
ATOM    576  N1   DG A  28     115.703 -66.754 393.474 
ATOM    577  C2   DG A  28     114.407 -66.587 393.920 
ATOM    578  N2   DG A  28     114.078 -65.358 394.324 
ATOM    579  N3   DG A  28     113.513 -67.574 393.957 
ATOM    580  C4   DG A  28     114.027 -68.748 393.508 
ATOM    581  P    DG A  29     107.730 -70.437 393.079 
ATOM    582  OP1  DG A  29     106.729 -71.031 393.993 
ATOM    583  OP2  DG A  29     107.947 -71.149 391.800 
ATOM    584  O5'  DG A  29     107.353 -68.910 392.786 
ATOM    585  C5'  DG A  29     107.803 -67.892 393.699 
ATOM    586  C4'  DG A  29     108.334 -66.701 392.926 
ATOM    587  O4'  DG A  29     109.749 -66.832 392.608 
ATOM    588  C3'  DG A  29     107.675 -66.440 391.572 
ATOM    589  O3'  DG A  29     107.579 -65.035 391.370 
ATOM    590  C2'  DG A  29     108.654 -67.011 390.547 
ATOM    591  C1'  DG A  29     109.929 -66.529 391.233 
ATOM    592  N9   DG A  29     111.161 -67.222 390.764 
ATOM    593  C8   DG A  29     111.325 -68.530 390.362 
ATOM    594  N7   DG A  29     112.551 -68.829 390.003 
ATOM    595  C5   DG A  29     113.247 -67.634 390.179 
ATOM    596  C6   DG A  29     114.616 -67.333 389.956 
ATOM    597  O6   DG A  29     115.509 -68.070 389.550 
ATOM    598  N1   DG A  29     114.903 -65.995 390.264 
ATOM    599  C2   DG A  29     113.988 -65.071 390.727 
ATOM    600  N2   DG A  29     114.460 -63.845 390.963 
ATOM    601  N3   DG A  29     112.703 -65.354 390.937 
ATOM    602  C4   DG A  29     112.409 -66.648 390.643 
ATOM    603  P    DT A  30     106.262 -64.436 390.686 
ATOM    604  OP1  DT A  30     105.210 -64.254 391.710 
ATOM    605  OP2  DT A  30     105.892 -65.263 389.516 
ATOM    606  O5'  DT A  30     106.784 -63.007 390.190 
ATOM    607  C5'  DT A  30     107.830 -62.351 390.931 
ATOM    608  C4'  DT A  30     108.851 -61.764 389.977 
ATOM    609  O4'  DT A  30     109.898 -62.716 389.631 
ATOM    610  C3'  DT A  30     108.310 -61.303 388.624 
ATOM    611  O3'  DT A  30     109.004 -60.127 388.227 
ATOM    612  C2'  DT A  30     108.672 -62.431 387.658 
ATOM    613  C1'  DT A  30     110.063 -62.707 388.221 
ATOM    614  N1   DT A  30     110.625 -64.024 387.812 
ATOM    615  C2   DT A  30     111.983 -64.090 387.613 
ATOM    616  O2   DT A  30     112.722 -63.132 387.756 
ATOM    617  N3   DT A  30     112.467 -65.327 387.234 
ATOM    618  C4   DT A  30     111.725 -66.474 387.044 
ATOM    619  O4   DT A  30     112.271 -67.526 386.703 
ATOM    620  C5   DT A  30     110.310 -66.306 387.277 
ATOM    621  C7   DT A  30     109.428 -67.505 387.091 
ATOM    622  C6   DT A  30     109.812 -65.114 387.645 
ATOM    623  P    DA A  31     108.189 -58.950 387.511 
ATOM    624  OP1  DA A  31     107.547 -58.097 388.536 
ATOM    625  OP2  DA A  31     107.289 -59.522 386.485 
ATOM    626  O5'  DA A  31     109.370 -58.138 386.798 
ATOM    627  C5'  DA A  31     110.678 -58.135 387.399 
ATOM    628  C4'  DA A  31     111.738 -58.340 386.335 
ATOM    629  O4'  DA A  31     112.016 -59.748 386.091 
ATOM    630  C3'  DA A  31     111.405 -57.785 384.950 
ATOM    631  O3'  DA A  31     112.594 -57.267 384.363 
ATOM    632  C2'  DA A  31     110.957 -59.003 384.142 
ATOM    633  C1'  DA A  31     112.000 -59.972 384.690 
ATOM    634  N9   DA A  31     111.668 -61.405 384.454 
ATOM    635  C8   DA A  31     110.438 -62.000 384.440 
ATOM    636  N7   DA A  31     110.476 -63.274 384.204 
ATOM    637  C5   DA A  31     111.827 -63.548 384.051 
ATOM    638  C6   DA A  31     112.530 -64.734 383.781 
ATOM    639  N6   DA A  31     111.935 -65.923 383.609 
ATOM    640  N1   DA A  31     113.870 -64.653 383.692 
ATOM    641  C2   DA A  31     114.456 -63.468 383.864 
ATOM    642  N3   DA A  31     113.907 -62.300 384.119 
ATOM    643  C4   DA A  31     112.566 -62.409 384.202 
ATOM    644  P    DG A  32     112.515 -55.912 383.515 
ATOM    645  OP1  DG A  32     112.587 -54.751 384.430 
ATOM    646  OP2  DG A  32     111.342 -55.958 382.615 
ATOM    647  O5'  DG A  32     113.858 -56.001 382.652 
ATOM    648  C5'  DG A  32     114.996 -56.693 383.199 
ATOM    649  C4'  DG A  32     115.628 -57.573 382.138 
ATOM    650  O4'  DG A  32     115.031 -58.901 382.089 
ATOM    651  C3'  DG A  32     115.516 -57.066 380.701 
ATOM    652  O3'  DG A  32     116.714 -57.386 380.004 
ATOM    653  C2'  DG A  32     114.370 -57.874 380.093 
ATOM    654  C1'  DG A  32     114.734 -59.208 380.736 
ATOM    655  N9   DG A  32     113.626 -60.204 380.721 
ATOM    656  C8   DG A  32     112.268 -59.998 380.834 
ATOM    657  N7   DG A  32     111.556 -61.096 380.781 
ATOM    658  C5   DG A  32     112.508 -62.102 380.620 
ATOM    659  C6   DG A  32     112.343 -63.506 380.499 
ATOM    660  O6   DG A  32     111.306 -64.163 380.510 
ATOM    661  N1   DG A  32     113.577 -64.156 380.351 
ATOM    662  C2   DG A  32     114.808 -63.530 380.324 
ATOM    663  N2   DG A  32     115.868 -64.328 380.175 
ATOM    664  N3   DG A  32     114.962 -62.212 380.438 
ATOM    665  C4   DG A  32     113.774 -61.568 380.581 
ATOM    666  P    DG A  33     117.321 -56.323 378.974 
ATOM    667  OP1  DG A  33     118.139 -55.332 379.709 
ATOM    668  OP2  DG A  33     116.236 -55.772 378.132 
ATOM    669  O5'  DG A  33     118.272 -57.252 378.084 
ATOM    670  C5'  DG A  33     118.871 -58.416 378.685 
ATOM    671  C4'  DG A  33     118.772 -59.596 377.739 
ATOM    672  O4'  DG A  33     117.528 -60.335 377.902 
ATOM    673  C3'  DG A  33     118.807 -59.259 376.248 
ATOM    674  O3'  DG A  33     119.527 -60.276 375.563 
ATOM    675  C2'  DG A  33     117.345 -59.315 375.804 
ATOM    676  C1'  DG A  33     116.960 -60.545 376.619 
ATOM    677  N9   DG A  33     115.490 -60.718 376.785 
ATOM    678  C8   DG A  33     114.510 -59.758 376.917 
ATOM    679  N7   DG A  33     113.300 -60.245 377.047 
ATOM    680  C5   DG A  33     113.491 -61.625 376.998 
ATOM    681  C6   DG A  33     112.548 -62.682 377.086 
ATOM    682  O6   DG A  33     111.331 -62.618 377.228 
ATOM    683  N1   DG A  33     113.172 -63.934 376.989 
ATOM    684  C2   DG A  33     114.529 -64.137 376.828 
ATOM    685  N2   DG A  33     114.927 -65.410 376.757 
ATOM    686  N3   DG A  33     115.413 -63.145 376.746 
ATOM    687  C4   DG A  33     114.824 -61.924 376.838 
ATOM    688  P    DA A  34     120.510 -59.862 374.370 
ATOM    689  OP1  DA A  34     121.821 -59.457 374.926 
ATOM    690  OP2  DA A  34     119.842 -58.872 373.497 
ATOM    691  O5'  DA A  34     120.662 -61.251 373.589 
ATOM    692  C5'  DA A  34     120.560 -62.482 374.328 
ATOM    693  C4'  DA A  34     119.705 -63.474 373.566 
ATOM    694  O4'  DA A  34     118.289 -63.343 373.878 
ATOM    695  C3'  DA A  34     119.759 -63.366 372.042 
ATOM    696  O3'  DA A  34     119.694 -64.673 371.484 
ATOM    697  C2'  DA A  34     118.483 -62.613 371.663 
ATOM    698  C1'  DA A  34     117.563 -63.312 372.658 
ATOM    699  N9   DA A  34     116.283 -62.589 372.901 
ATOM    700  C8   DA A  34     116.061 -61.242 372.925 
ATOM    701  N7   DA A  34     114.828 -60.918 373.162 
ATOM    702  C5   DA A  34     114.182 -62.138 373.307 
ATOM    703  C6   DA A  34     112.847 -62.477 373.576 
ATOM    704  N6   DA A  34     111.874 -61.572 373.754 
ATOM    705  N1   DA A  34     112.544 -63.788 373.654 
ATOM    706  C2   DA A  34     113.515 -64.682 373.476 
ATOM    707  N3   DA A  34     114.789 -64.486 373.222 
ATOM    708  C4   DA A  34     115.066 -63.168 373.148 
ATOM    709  P    DG A  35     120.599 -65.018 370.210 
ATOM    710  OP1  DG A  35     121.962 -65.389 370.655 
ATOM    711  OP2  DG A  35     120.515 -63.914 369.228 
ATOM    712  O5'  DG A  35     119.851 -66.309 369.631 
ATOM    713  C5'  DG A  35     119.153 -67.177 370.543 
ATOM    714  C4'  DG A  35     117.808 -67.566 369.961 
ATOM    715  O4'  DG A  35     116.760 -66.614 370.301 
ATOM    716  C3'  DG A  35     117.744 -67.656 368.437 
ATOM    717  O3'  DG A  35     116.889 -68.734 368.075 
ATOM    718  C2'  DG A  35     117.085 -66.347 367.999 
ATOM    719  C1'  DG A  35     116.048 -66.289 369.117 
ATOM    720  N9   DG A  35     115.439 -64.942 369.299 
ATOM    721  C8   DG A  35     116.011 -63.699 369.140 
ATOM    722  N7   DG A  35     115.194 -62.701 369.379 
ATOM    723  C5   DG A  35     113.996 -63.328 369.719 
ATOM    724  C6   DG A  35     112.743 -62.769 370.081 
ATOM    725  O6   DG A  35     112.427 -61.586 370.177 
ATOM    726  N1   DG A  35     111.795 -63.768 370.347 
ATOM    727  C2   DG A  35     112.028 -65.127 370.274 
ATOM    728  N2   DG A  35     110.993 -65.916 370.568 
ATOM    729  N3   DG A  35     113.206 -65.650 369.935 
ATOM    730  C4   DG A  35     114.135 -64.695 369.673 
ATOM    731  P    DA A  36     117.292 -69.659 366.831 
ATOM    732  OP1  DA A  36     118.244 -70.701 367.276 
ATOM    733  OP2  DA A  36     117.738 -68.810 365.706 
ATOM    734  O5'  DA A  36     115.885 -70.333 366.471 
ATOM    735  C5'  DA A  36     114.925 -70.548 367.522 
ATOM    736  C4'  DA A  36     113.541 -70.146 367.051 
ATOM    737  O4'  DA A  36     113.262 -68.737 367.288 
ATOM    738  C3'  DA A  36     113.268 -70.329 365.558 
ATOM    739  O3'  DA A  36     111.920 -70.749 365.385 
ATOM    740  C2'  DA A  36     113.422 -68.931 364.961 
ATOM    741  C1'  DA A  36     112.733 -68.178 366.095 
ATOM    742  N9   DA A  36     113.017 -66.715 366.104 
ATOM    743  C8   DA A  36     114.168 -66.074 365.747 
ATOM    744  N7   DA A  36     114.106 -64.783 365.863 
ATOM    745  C5   DA A  36     112.820 -64.551 366.331 
ATOM    746  C6   DA A  36     112.129 -63.372 366.659 
ATOM    747  N6   DA A  36     112.667 -62.148 366.560 
ATOM    748  N1   DA A  36     110.861 -63.498 367.093 
ATOM    749  C2   DA A  36     110.333 -64.717 367.189 
ATOM    750  N3   DA A  36     110.877 -65.882 366.913 
ATOM    751  C4   DA A  36     112.145 -65.729 366.480 
ATOM    752  P    DA A  37     111.586 -71.851 364.274 
ATOM    753  OP1  DA A  37     111.825 -73.203 364.829 
ATOM    754  OP2  DA A  37     112.307 -71.528 363.022 
ATOM    755  O5'  DA A  37     110.017 -71.624 364.064 
ATOM    756  C5'  DA A  37     109.227 -71.144 365.168 
ATOM    757  C4'  DA A  37     108.272 -70.068 364.694 
ATOM    758  O4'  DA A  37     108.867 -68.739 364.737 
ATOM    759  C3'  DA A  37     107.778 -70.204 363.254 
ATOM    760  O3'  DA A  37     106.421 -69.785 363.191 
ATOM    761  C2'  DA A  37     108.629 -69.214 362.458 
ATOM    762  C1'  DA A  37     108.618 -68.097 363.496 
ATOM    763  N9   DA A  37     109.678 -67.072 363.284 
ATOM    764  C8   DA A  37     110.942 -67.247 362.799 
ATOM    765  N7   DA A  37     111.634 -66.152 362.730 
ATOM    766  C5   DA A  37     110.767 -65.178 363.206 
ATOM    767  C6   DA A  37     110.907 -63.792 363.386 
ATOM    768  N6   DA A  37     112.027 -63.117 363.094 
ATOM    769  N1   DA A  37     109.848 -63.122 363.878 
ATOM    770  C2   DA A  37     108.737 -63.798 364.167 
ATOM    771  N3   DA A  37     108.492 -65.084 364.042 
ATOM    772  C4   DA A  37     109.567 -65.732 363.546 
ATOM    773  P    DC A  38     105.400 -70.597 362.262 
ATOM    774  OP1  DC A  38     104.891 -71.777 362.996 
ATOM    775  OP2  DC A  38     106.032 -70.870 360.952 
ATOM    776  O5'  DC A  38     104.223 -69.529 362.078 
ATOM    777  C5'  DC A  38     103.971 -68.578 363.130 
ATOM    778  C4'  DC A  38     103.748 -67.199 362.540 
ATOM    779  O4'  DC A  38     104.991 -66.459 362.371 
ATOM    780  C3'  DC A  38     103.107 -67.165 361.153 
ATOM    781  O3'  DC A  38     102.228 -66.049 361.079 
ATOM    782  C2'  DC A  38     104.273 -66.929 360.193 
ATOM    783  C1'  DC A  38     105.012 -65.914 361.060 
ATOM    784  N1   DC A  38     106.434 -65.713 360.666 
ATOM    785  C2   DC A  38     106.974 -64.437 360.811 
ATOM    786  O2   DC A  38     106.257 -63.533 361.257 
ATOM    787  N3   DC A  38     108.269 -64.233 360.456 
ATOM    788  C4   DC A  38     109.012 -65.239 359.977 
ATOM    789  N4   DC A  38     110.270 -64.988 359.646 
ATOM    790  C5   DC A  38     108.476 -66.558 359.820 
ATOM    791  C6   DC A  38     107.180 -66.741 360.180 
ATOM    792  P    DC A  39     100.831 -66.211 360.313 
ATOM    793  OP1  DC A  39      99.830 -66.806 361.227 
ATOM    794  OP2  DC A  39     101.047 -66.924 359.034 
ATOM    795  O5'  DC A  39     100.453 -64.685 360.020 
ATOM    796  C5'  DC A  39     100.904 -63.666 360.933 
ATOM    797  C4'  DC A  39     101.435 -62.475 360.160 
ATOM    798  O4'  DC A  39     102.850 -62.606 359.842 
ATOM    799  C3'  DC A  39     100.775 -62.214 358.806 
ATOM    800  O3'  DC A  39     100.680 -60.809 358.604 
ATOM    801  C2'  DC A  39     101.755 -62.786 357.781 
ATOM    802  C1'  DC A  39     103.030 -62.303 358.467 
ATOM    803  N1   DC A  39     104.261 -62.996 357.998 
ATOM    804  C2   DC A  39     105.440 -62.257 357.939 
ATOM    805  O2   DC A  39     105.416 -61.067 358.275 
ATOM    806  N3   DC A  39     106.575 -62.871 357.512 
ATOM    807  C4   DC A  39     106.559 -64.161 357.157 
ATOM    808  N4   DC A  39     107.691 -64.714 356.748 
ATOM    809  C5   DC A  39     105.357 -64.939 357.210 
ATOM    810  C6   DC A  39     104.234 -64.308 357.638 
ATOM    811  P    DT A  40      99.362 -60.211 357.920 
ATOM    812  OP1  DT A  40      98.310 -60.029 358.945 
ATOM    813  OP2  DT A  40      98.993 -61.037 356.750 
ATOM    814  O5'  DT A  40      99.885 -58.782 357.424 
ATOM    815  C5'  DT A  40     100.931 -58.125 358.165 
ATOM    816  C4'  DT A  40     101.952 -57.539 357.211 
ATOM    817  O4'  DT A  40     102.999 -58.490 356.865 
ATOM    818  C3'  DT A  40     101.411 -57.078 355.858 
ATOM    819  O3'  DT A  40     102.105 -55.902 355.461 
ATOM    820  C2'  DT A  40     101.773 -58.205 354.892 
ATOM    821  C1'  DT A  40     103.164 -58.481 355.455 
ATOM    822  N1   DT A  40     103.726 -59.799 355.047 
ATOM    823  C2   DT A  40     105.084 -59.865 354.847 
ATOM    824  O2   DT A  40     105.822 -58.906 354.990 
ATOM    825  N3   DT A  40     105.568 -61.102 354.468 
ATOM    826  C4   DT A  40     104.825 -62.249 354.278 
ATOM    827  O4   DT A  40     105.371 -63.300 353.937 
ATOM    828  C5   DT A  40     103.410 -62.080 354.511 
ATOM    829  C7   DT A  40     102.528 -63.280 354.326 
ATOM    830  C6   DT A  40     102.912 -60.888 354.880 
ATOM    831  P    DA A  41     101.290 -54.724 354.745 
ATOM    832  OP1  DA A  41     100.648 -53.871 355.770 
ATOM    833  OP2  DA A  41     100.390 -55.296 353.719 
ATOM    834  O5'  DA A  41     102.470 -53.912 354.032 
ATOM    835  C5'  DA A  41     103.778 -53.909 354.633 
ATOM    836  C4'  DA A  41     104.838 -54.114 353.569 
ATOM    837  O4'  DA A  41     105.116 -55.523 353.325 
ATOM    838  C3'  DA A  41     104.506 -53.560 352.184 
ATOM    839  O3'  DA A  41     105.694 -53.042 351.598 
ATOM    840  C2'  DA A  41     104.057 -54.777 351.376 
ATOM    841  C1'  DA A  41     105.100 -55.746 351.924 
ATOM    842  N9   DA A  41     104.768 -57.179 351.688 
ATOM    843  C8   DA A  41     103.539 -57.774 351.674 
ATOM    844  N7   DA A  41     103.576 -59.049 351.438 
ATOM    845  C5   DA A  41     104.928 -59.323 351.285 
ATOM    846  C6   DA A  41     105.630 -60.508 351.015 
ATOM    847  N6   DA A  41     105.036 -61.697 350.844 
ATOM    848  N1   DA A  41     106.971 -60.427 350.926 
ATOM    849  C2   DA A  41     107.556 -59.243 351.098 
ATOM    850  N3   DA A  41     107.007 -58.075 351.353 
ATOM    851  C4   DA A  41     105.666 -58.184 351.436 
ATOM    852  P    DG A  42     105.616 -51.687 350.750 
ATOM    853  OP1  DG A  42     105.688 -50.525 351.664 
ATOM    854  OP2  DG A  42     104.442 -51.733 349.849 
ATOM    855  O5'  DG A  42     106.959 -51.776 349.886 
ATOM    856  C5'  DG A  42     108.097 -52.468 350.433 
ATOM    857  C4'  DG A  42     108.728 -53.348 349.372 
ATOM    858  O4'  DG A  42     108.132 -54.675 349.323 
ATOM    859  C3'  DG A  42     108.616 -52.840 347.935 
ATOM    860  O3'  DG A  42     109.815 -53.161 347.238 
ATOM    861  C2'  DG A  42     107.470 -53.648 347.327 
ATOM    862  C1'  DG A  42     107.835 -54.983 347.970 
ATOM    863  N9   DG A  42     106.727 -55.978 347.955 
ATOM    864  C8   DG A  42     105.369 -55.773 348.068 
ATOM    865  N7   DG A  42     104.656 -56.871 348.015 
ATOM    866  C5   DG A  42     105.608 -57.876 347.854 
ATOM    867  C6   DG A  42     105.444 -59.280 347.733 
ATOM    868  O6   DG A  42     104.406 -59.937 347.744 
ATOM    869  N1   DG A  42     106.677 -59.930 347.585 
ATOM    870  C2   DG A  42     107.908 -59.304 347.558 
ATOM    871  N2   DG A  42     108.968 -60.102 347.409 
ATOM    872  N3   DG A  42     108.062 -57.986 347.672 
ATOM    873  C4   DG A  42     106.875 -57.342 347.816 
ATOM    874  P    DA A  43     110.422 -52.097 346.208 
ATOM    875  OP1  DA A  43     111.240 -51.106 346.944 
ATOM    876  OP2  DA A  43     109.337 -51.546 345.366 
ATOM    877  O5'  DA A  43     111.373 -53.026 345.319 
ATOM    878  C5'  DA A  43     111.972 -54.190 345.919 
ATOM    879  C4'  DA A  43     111.872 -55.371 344.973 
ATOM    880  O4'  DA A  43     110.629 -56.110 345.136 
ATOM    881  C3'  DA A  43     111.907 -55.034 343.482 
ATOM    882  O3'  DA A  43     112.627 -56.051 342.797 
ATOM    883  C2'  DA A  43     110.446 -55.090 343.038 
ATOM    884  C1'  DA A  43     110.061 -56.320 343.853 
ATOM    885  N9   DA A  43     108.590 -56.492 344.020 
ATOM    886  C8   DA A  43     107.632 -55.528 344.149 
ATOM    887  N7   DA A  43     106.431 -55.996 344.278 
ATOM    888  C5   DA A  43     106.600 -57.372 344.231 
ATOM    889  C6   DA A  43     105.695 -58.443 344.315 
ATOM    890  N6   DA A  43     104.373 -58.283 344.471 
ATOM    891  N1   DA A  43     106.198 -59.688 344.232 
ATOM    892  C2   DA A  43     107.513 -59.842 344.077 
ATOM    893  N3   DA A  43     108.450 -58.923 343.987 
ATOM    894  C4   DA A  43     107.920 -57.686 344.073 
ATOM    895  P    DG A  44     113.611 -55.637 341.604 
ATOM    896  OP1  DG A  44     114.921 -55.232 342.160 
ATOM    897  OP2  DG A  44     112.942 -54.646 340.731 
ATOM    898  O5'  DG A  44     113.762 -57.025 340.823 
ATOM    899  C5'  DG A  44     113.661 -58.256 341.562 
ATOM    900  C4'  DG A  44     112.806 -59.249 340.800 
ATOM    901  O4'  DG A  44     111.389 -59.118 341.112 
ATOM    902  C3'  DG A  44     112.859 -59.140 339.276 
ATOM    903  O3'  DG A  44     112.795 -60.447 338.718 
ATOM    904  C2'  DG A  44     111.584 -58.387 338.897 
ATOM    905  C1'  DG A  44     110.663 -59.087 339.893 
ATOM    906  N9   DG A  44     109.383 -58.364 340.135 
ATOM    907  C8   DG A  44     109.140 -57.008 340.162 
ATOM    908  N7   DG A  44     107.891 -56.694 340.404 
ATOM    909  C5   DG A  44     107.261 -57.930 340.546 
ATOM    910  C6   DG A  44     105.902 -58.237 340.818 
ATOM    911  O6   DG A  44     104.960 -57.470 340.993 
ATOM    912  N1   DG A  44     105.694 -59.622 340.879 
ATOM    913  C2   DG A  44     106.669 -60.583 340.701 
ATOM    914  N2   DG A  44     106.266 -61.853 340.800 
ATOM    915  N3   DG A  44     107.943 -60.294 340.447 
ATOM    916  C4   DG A  44     108.163 -58.955 340.384 
ATOM    917  P    DT A  45     113.700 -60.792 337.444 
ATOM    918  OP1  DT A  45     115.062 -61.164 337.889 
ATOM    919  OP2  DT A  45     113.616 -59.689 336.463 
ATOM    920  O5'  DT A  45     112.952 -62.083 336.865 
ATOM    921  C5'  DT A  45     112.253 -62.952 337.777 
ATOM    922  C4'  DT A  45     110.909 -63.340 337.195 
ATOM    923  O4'  DT A  45     109.861 -62.388 337.536 
ATOM    924  C3'  DT A  45     110.844 -63.430 335.671 
ATOM    925  O3'  DT A  45     109.989 -64.509 335.309 
ATOM    926  C2'  DT A  45     110.186 -62.122 335.233 
ATOM    927  C1'  DT A  45     109.149 -62.063 336.351 
ATOM    928  N1   DT A  45     108.540 -60.717 336.533 
ATOM    929  C2   DT A  45     107.219 -60.674 336.911 
ATOM    930  O2   DT A  45     106.550 -61.674 337.098 
ATOM    931  N3   DT A  45     106.688 -59.408 337.069 
ATOM    932  C4   DT A  45     107.353 -58.212 336.884 
ATOM    933  O4   DT A  45     106.771 -57.140 337.055 
ATOM    934  C5   DT A  45     108.733 -58.361 336.488 
ATOM    935  C7   DT A  45     109.529 -57.108 336.266 
ATOM    936  C6   DT A  45     109.275 -59.579 336.327 
ATOM    937  P    DT A  46     110.392 -65.434 334.065 
ATOM    938  OP1  DT A  46     111.344 -66.476 334.510 
ATOM    939  OP2  DT A  46     110.839 -64.584 332.940 
ATOM    940  O5'  DT A  46     108.985 -66.107 333.705 
ATOM    941  C5'  DT A  46     108.026 -66.323 334.756 
ATOM    942  C4'  DT A  46     106.642 -65.920 334.285 
ATOM    943  O4'  DT A  46     106.362 -64.511 334.522 
ATOM    944  C3'  DT A  46     106.368 -66.104 332.792 
ATOM    945  O3'  DT A  46     105.020 -66.524 332.619 
ATOM    946  C2'  DT A  46     106.523 -64.705 332.195 
ATOM    947  C1'  DT A  46     105.833 -63.952 333.329 
ATOM    948  N1   DT A  46     106.117 -62.490 333.338 
ATOM    949  C2   DT A  46     105.105 -61.659 333.753 
ATOM    950  O2   DT A  46     104.013 -62.069 334.105 
ATOM    951  N3   DT A  46     105.405 -60.310 333.746 
ATOM    952  C4   DT A  46     106.603 -59.739 333.369 
ATOM    953  O4   DT A  46     106.754 -58.517 333.405 
ATOM    954  C5   DT A  46     107.603 -60.693 332.949 
ATOM    955  C7   DT A  46     108.938 -60.155 332.521 
ATOM    956  C6   DT A  46     107.339 -62.009 332.945 
ATOM    957  P    DG A  47     104.687 -67.625 331.508 
ATOM    958  OP1  DG A  47     104.925 -68.977 332.063 
ATOM    959  OP2  DG A  47     105.407 -67.302 330.257 
ATOM    960  O5'  DG A  47     103.117 -67.398 331.298 
ATOM    961  C5'  DG A  47     102.328 -66.919 332.403 
ATOM    962  C4'  DG A  47     101.372 -65.842 331.928 
ATOM    963  O4'  DG A  47     101.968 -64.514 331.971 
ATOM    964  C3'  DG A  47     100.879 -65.978 330.488 
ATOM    965  O3'  DG A  47      99.521 -65.559 330.425 
ATOM    966  C2'  DG A  47     101.729 -64.988 329.692 
ATOM    967  C1'  DG A  47     101.718 -63.871 330.730 
ATOM    968  N9   DG A  47     102.778 -62.846 330.518 
ATOM    969  C8   DG A  47     104.057 -63.004 330.030 
ATOM    970  N7   DG A  47     104.746 -61.890 329.967 
ATOM    971  C5   DG A  47     103.860 -60.926 330.447 
ATOM    972  C6   DG A  47     104.036 -59.528 330.616 
ATOM    973  O6   DG A  47     105.025 -58.841 330.373 
ATOM    974  N1   DG A  47     102.879 -58.926 331.133 
ATOM    975  C2   DG A  47     101.708 -59.589 331.445 
ATOM    976  N2   DG A  47     100.719 -58.834 331.928 
ATOM    977  N3   DG A  47     101.546 -60.900 331.286 
ATOM    978  C4   DG A  47     102.657 -61.499 330.786 
ATOM    979  P    DG A  48      98.501 -66.371 329.496 
ATOM    980  OP1  DG A  48      97.992 -67.551 330.231 
ATOM    981  OP2  DG A  48      99.132 -66.644 328.186 
ATOM    982  O5'  DG A  48      97.323 -65.303 329.312 
ATOM    983  C5'  DG A  48      97.072 -64.352 330.364 
ATOM    984  C4'  DG A  48      96.848 -62.973 329.774 
ATOM    985  O4'  DG A  48      98.091 -62.233 329.605 
ATOM    986  C3'  DG A  48      96.207 -62.939 328.387 
ATOM    987  O3'  DG A  48      95.328 -61.824 328.313 
ATOM    988  C2'  DG A  48      97.374 -62.703 327.427 
ATOM    989  C1'  DG A  48      98.113 -61.688 328.294 
ATOM    990  N9   DG A  48      99.535 -61.488 327.900 
ATOM    991  C8   DG A  48     100.437 -62.399 327.394 
ATOM    992  N7   DG A  48     101.622 -61.897 327.147 
ATOM    993  C5   DG A  48     101.497 -60.557 327.515 
ATOM    994  C6   DG A  48     102.450 -59.507 327.476 
ATOM    995  O6   DG A  48     103.619 -59.542 327.103 
ATOM    996  N1   DG A  48     101.904 -58.303 327.942 
ATOM    997  C2   DG A  48     100.608 -58.136 328.388 
ATOM    998  N2   DG A  48     100.279 -56.907 328.793 
ATOM    999  N3   DG A  48      99.714 -59.123 328.425 
ATOM   1000  C4   DG A  48     100.228 -60.297 327.976 
ATOM   1001  P    DG A  49      93.931 -61.986 327.547 
ATOM   1002  OP1  DG A  49      92.930 -62.580 328.461 
ATOM   1003  OP2  DG A  49      94.148 -62.698 326.268 
ATOM   1004  O5'  DG A  49      93.554 -60.459 327.254 
ATOM   1005  C5'  DG A  49      94.004 -59.441 328.167 
ATOM   1006  C4'  DG A  49      94.535 -58.250 327.394 
ATOM   1007  O4'  DG A  49      95.950 -58.381 327.076 
ATOM   1008  C3'  DG A  49      93.876 -57.988 326.040 
ATOM   1009  O3'  DG A  49      93.780 -56.583 325.839 
ATOM   1010  C2'  DG A  49      94.855 -58.560 325.015 
ATOM   1011  C1'  DG A  49      96.130 -58.078 325.701 
ATOM   1012  N9   DG A  49      97.362 -58.771 325.232 
ATOM   1013  C8   DG A  49      97.526 -60.079 324.830 
ATOM   1014  N7   DG A  49      98.752 -60.377 324.471 
ATOM   1015  C5   DG A  49      99.448 -59.183 324.648 
ATOM   1016  C6   DG A  49     100.817 -58.882 324.424 
ATOM   1017  O6   DG A  49     101.710 -59.619 324.018 
ATOM   1018  N1   DG A  49     101.104 -57.544 324.732 
ATOM   1019  C2   DG A  49     100.189 -56.620 325.195 
ATOM   1020  N2   DG A  49     100.661 -55.393 325.431 
ATOM   1021  N3   DG A  49      98.904 -56.903 325.405 
ATOM   1022  C4   DG A  49      98.610 -58.197 325.111 
ATOM   1023  P    DA A  50      92.463 -55.985 325.154 
ATOM   1024  OP1  DA A  50      91.411 -55.803 326.179 
ATOM   1025  OP2  DA A  50      92.093 -56.811 323.984 
ATOM   1026  O5'  DA A  50      92.985 -54.556 324.659 
ATOM   1027  C5'  DA A  50      94.031 -53.900 325.399 
ATOM   1028  C4'  DA A  50      95.052 -53.313 324.445 
ATOM   1029  O4'  DA A  50      96.099 -54.265 324.099 
ATOM   1030  C3'  DA A  50      94.511 -52.852 323.092 
ATOM   1031  O3'  DA A  50      95.205 -51.676 322.695 
ATOM   1032  C2'  DA A  50      94.873 -53.980 322.126 
ATOM   1033  C1'  DA A  50      96.264 -54.256 322.689 
ATOM   1034  N9   DA A  50      96.826 -55.573 322.281 
ATOM   1035  C8   DA A  50      96.165 -56.749 322.072 
ATOM   1036  N7   DA A  50      96.937 -57.729 321.719 
ATOM   1037  C5   DA A  50      98.205 -57.165 321.691 
ATOM   1038  C6   DA A  50      99.470 -57.691 321.388 
ATOM   1039  N6   DA A  50      99.676 -58.968 321.037 
ATOM   1040  N1   DA A  50     100.523 -56.854 321.457 
ATOM   1041  C2   DA A  50     100.313 -55.586 321.807 
ATOM   1042  N3   DA A  50      99.184 -54.985 322.111 
ATOM   1043  C4   DA A  50      98.146 -55.844 322.034 
ATOM   1044  P    DA A  51      94.390 -50.499 321.979 
ATOM   1045  OP1  DA A  51      93.748 -49.646 323.004 
ATOM   1046  OP2  DA A  51      93.490 -51.071 320.954 
ATOM   1047  O5'  DA A  51      95.571 -49.687 321.266 
ATOM   1048  C5'  DA A  51      96.879 -49.684 321.867 
ATOM   1049  C4'  DA A  51      97.939 -49.889 320.803 
ATOM   1050  O4'  DA A  51      98.217 -51.297 320.560 
ATOM   1051  C3'  DA A  51      97.606 -49.334 319.418 
ATOM   1052  O3'  DA A  51      98.795 -48.816 318.832 
ATOM   1053  C2'  DA A  51      97.158 -50.552 318.611 
ATOM   1054  C1'  DA A  51      98.201 -51.521 319.158 
ATOM   1055  N9   DA A  51      97.869 -52.954 318.923 
ATOM   1056  C8   DA A  51      96.639 -53.548 318.908 
ATOM   1057  N7   DA A  51      96.677 -54.823 318.672 
ATOM   1058  C5   DA A  51      98.028 -55.097 318.519 
ATOM   1059  C6   DA A  51      98.731 -56.282 318.249 
ATOM   1060  N6   DA A  51      98.136 -57.472 318.078 
ATOM   1061  N1   DA A  51     100.071 -56.201 318.160 
ATOM   1062  C2   DA A  51     100.657 -55.017 318.332 
ATOM   1063  N3   DA A  51     100.108 -53.849 318.587 
ATOM   1064  C4   DA A  51      98.767 -53.958 318.670 
ATOM   1065  P    DG A  52      98.716 -47.461 317.984 
ATOM   1066  OP1  DG A  52      98.788 -46.300 318.898 
ATOM   1067  OP2  DG A  52      97.543 -47.507 317.083 
ATOM   1068  O5'  DG A  52     100.059 -47.550 317.120 
ATOM   1069  C5'  DG A  52     101.197 -48.242 317.667 
ATOM   1070  C4'  DG A  52     101.829 -49.122 316.606 
ATOM   1071  O4'  DG A  52     101.232 -50.450 316.557 
ATOM   1072  C3'  DG A  52     101.717 -48.615 315.169 
ATOM   1073  O3'  DG A  52     102.915 -48.935 314.472 
ATOM   1074  C2'  DG A  52     100.571 -49.423 314.561 
ATOM   1075  C1'  DG A  52     100.935 -50.757 315.204 
ATOM   1076  N9   DG A  52      99.827 -51.753 315.189 
ATOM   1077  C8   DG A  52      98.469 -51.547 315.302 
ATOM   1078  N7   DG A  52      97.757 -52.645 315.249 
ATOM   1079  C5   DG A  52      98.709 -53.650 315.088 
ATOM   1080  C6   DG A  52      98.544 -55.055 314.967 
ATOM   1081  O6   DG A  52      97.507 -55.711 314.978 
ATOM   1082  N1   DG A  52      99.778 -55.705 314.819 
ATOM   1083  C2   DG A  52     101.009 -55.079 314.792 
ATOM   1084  N2   DG A  52     102.069 -55.877 314.643 
ATOM   1085  N3   DG A  52     101.163 -53.761 314.906 
ATOM   1086  C4   DG A  52      99.975 -53.117 315.050 
ATOM   1087  P    DA A  53     103.522 -47.872 313.442 
ATOM   1088  OP1  DA A  53     104.340 -46.880 314.178 
ATOM   1089  OP2  DA A  53     102.437 -47.320 312.601 
ATOM   1090  O5'  DA A  53     104.473 -48.800 312.553 
ATOM   1091  C5'  DA A  53     105.072 -49.965 313.153 
ATOM   1092  C4'  DA A  53     104.973 -51.145 312.207 
ATOM   1093  O4'  DA A  53     103.729 -51.884 312.370 
ATOM   1094  C3'  DA A  53     105.008 -50.808 310.717 
ATOM   1095  O3'  DA A  53     105.728 -51.825 310.031 
ATOM   1096  C2'  DA A  53     103.546 -50.864 310.272 
ATOM   1097  C1'  DA A  53     103.161 -52.094 311.087 
ATOM   1098  N9   DA A  53     101.691 -52.266 311.254 
ATOM   1099  C8   DA A  53     100.733 -51.302 311.383 
ATOM   1100  N7   DA A  53      99.531 -51.770 311.512 
ATOM   1101  C5   DA A  53      99.701 -53.147 311.465 
ATOM   1102  C6   DA A  53      98.795 -54.217 311.549 
ATOM   1103  N6   DA A  53      97.473 -54.058 311.705 
ATOM   1104  N1   DA A  53      99.299 -55.463 311.466 
ATOM   1105  C2   DA A  53     100.613 -55.616 311.311 
ATOM   1106  N3   DA A  53     101.551 -54.698 311.221 
ATOM   1107  C4   DA A  53     101.021 -53.460 311.307 
ATOM   1108  P    DC A  54     106.711 -51.411 308.838 
ATOM   1109  OP1  DC A  54     108.022 -51.006 309.394 
ATOM   1110  OP2  DC A  54     106.043 -50.421 307.965 
ATOM   1111  O5'  DC A  54     106.863 -52.799 308.057 
ATOM   1112  C5'  DC A  54     106.761 -54.031 308.797 
ATOM   1113  C4'  DC A  54     105.906 -55.023 308.034 
ATOM   1114  O4'  DC A  54     104.490 -54.892 308.346 
ATOM   1115  C3'  DC A  54     105.960 -54.915 306.510 
ATOM   1116  O3'  DC A  54     105.896 -56.222 305.952 
ATOM   1117  C2'  DC A  54     104.684 -54.161 306.131 
ATOM   1118  C1'  DC A  54     103.764 -54.861 307.127 
ATOM   1119  N1   DC A  54     102.484 -54.138 307.369 
ATOM   1120  C2   DC A  54     101.343 -54.901 307.605 
ATOM   1121  O2   DC A  54     101.438 -56.133 307.604 
ATOM   1122  N3   DC A  54     100.166 -54.260 307.827 
ATOM   1123  C4   DC A  54     100.105 -52.923 307.820 
ATOM   1124  N4   DC A  54      98.934 -52.346 308.042 
ATOM   1125  C5   DC A  54     101.267 -52.120 307.578 
ATOM   1126  C6   DC A  54     102.433 -52.779 307.358 
ATOM   1127  P    DG A  55     106.800 -56.567 304.678 
ATOM   1128  OP1  DG A  55     108.163 -56.938 305.123 
ATOM   1129  OP2  DG A  55     106.716 -55.463 303.697 
ATOM   1130  O5'  DG A  55     106.052 -57.857 304.099 
ATOM   1131  C5'  DG A  55     105.354 -58.726 305.011 
ATOM   1132  C4'  DG A  55     104.009 -59.115 304.429 
ATOM   1133  O4'  DG A  55     102.961 -58.162 304.770 
ATOM   1134  C3'  DG A  55     103.945 -59.204 302.905 
ATOM   1135  O3'  DG A  55     103.090 -60.283 302.543 
ATOM   1136  C2'  DG A  55     103.286 -57.896 302.467 
ATOM   1137  C1'  DG A  55     102.249 -57.837 303.585 
ATOM   1138  N9   DG A  55     101.640 -56.491 303.767 
ATOM   1139  C8   DG A  55     102.212 -55.248 303.608 
ATOM   1140  N7   DG A  55     101.395 -54.250 303.847 
ATOM   1141  C5   DG A  55     100.197 -54.876 304.187 
ATOM   1142  C6   DG A  55      98.944 -54.318 304.549 
ATOM   1143  O6   DG A  55      98.628 -53.135 304.645 
ATOM   1144  N1   DG A  55      97.996 -55.316 304.815 
ATOM   1145  C2   DG A  55      98.229 -56.675 304.742 
ATOM   1146  N2   DG A  55      97.194 -57.465 305.036 
ATOM   1147  N3   DG A  55      99.407 -57.199 304.403 
ATOM   1148  C4   DG A  55     100.336 -56.244 304.141 
ATOM   1149  P    DT A  56     103.493 -61.208 301.300 
ATOM   1150  OP1  DT A  56     104.445 -62.250 301.744 
ATOM   1151  OP2  DT A  56     103.939 -60.359 300.174 
ATOM   1152  O5'  DT A  56     102.086 -61.881 300.939 
ATOM   1153  C5'  DT A  56     101.126 -62.097 301.990 
ATOM   1154  C4'  DT A  56      99.742 -61.695 301.519 
ATOM   1155  O4'  DT A  56      99.463 -60.286 301.756 
ATOM   1156  C3'  DT A  56      99.469 -61.878 300.026 
ATOM   1157  O3'  DT A  56      98.121 -62.298 299.853 
ATOM   1158  C2'  DT A  56      99.623 -60.480 299.429 
ATOM   1159  C1'  DT A  56      98.934 -59.726 300.564 
ATOM   1160  N1   DT A  56      99.218 -58.264 300.572 
ATOM   1161  C2   DT A  56      98.206 -57.433 300.987 
ATOM   1162  O2   DT A  56      97.114 -57.843 301.339 
ATOM   1163  N3   DT A  56      98.505 -56.085 300.980 
ATOM   1164  C4   DT A  56      99.704 -55.514 300.603 
ATOM   1165  O4   DT A  56      99.855 -54.291 300.639 
ATOM   1166  C5   DT A  56     100.704 -56.468 300.183 
ATOM   1167  C7   DT A  56     102.038 -55.929 299.755 
ATOM   1168  C6   DT A  56     100.439 -57.784 300.179 
ATOM   1169  P    DC A  57      97.787 -63.400 298.742 
ATOM   1170  OP1  DC A  57      98.026 -64.752 299.297 
ATOM   1171  OP2  DC A  57      98.508 -63.076 297.491 
ATOM   1172  O5'  DC A  57      96.218 -63.173 298.532 
ATOM   1173  C5'  DC A  57      95.428 -62.693 299.637 
ATOM   1174  C4'  DC A  57      94.473 -61.617 299.162 
ATOM   1175  O4'  DC A  57      95.068 -60.288 299.205 
ATOM   1176  C3'  DC A  57      93.979 -61.753 297.722 
ATOM   1177  O3'  DC A  57      92.622 -61.334 297.659 
ATOM   1178  C2'  DC A  57      94.830 -60.763 296.926 
ATOM   1179  C1'  DC A  57      94.819 -59.646 297.964 
ATOM   1180  N1   DC A  57      95.879 -58.621 297.753 
ATOM   1181  C2   DC A  57      95.581 -57.300 298.079 
ATOM   1182  O2   DC A  57      94.459 -57.036 298.528 
ATOM   1183  N3   DC A  57      96.533 -56.351 297.893 
ATOM   1184  C4   DC A  57      97.736 -56.679 297.405 
ATOM   1185  N4   DC A  57      98.632 -55.717 297.241 
ATOM   1186  C5   DC A  57      98.063 -58.030 297.062 
ATOM   1187  C6   DC A  57      97.097 -58.964 297.255 
ATOM   1188  P    DA A  58      91.601 -62.146 296.730 
ATOM   1189  OP1  DA A  58      91.092 -63.326 297.465 
ATOM   1190  OP2  DA A  58      92.233 -62.419 295.420 
ATOM   1191  O5'  DA A  58      90.424 -61.078 296.546 
ATOM   1192  C5'  DA A  58      90.172 -60.126 297.598 
ATOM   1193  C4'  DA A  58      89.949 -58.748 297.008 
ATOM   1194  O4'  DA A  58      91.192 -58.008 296.839 
ATOM   1195  C3'  DA A  58      89.308 -58.714 295.621 
ATOM   1196  O3'  DA A  58      88.429 -57.598 295.547 
ATOM   1197  C2'  DA A  58      90.474 -58.478 294.661 
ATOM   1198  C1'  DA A  58      91.213 -57.463 295.528 
ATOM   1199  N9   DA A  58      92.635 -57.262 295.134 
ATOM   1200  C8   DA A  58      93.515 -58.178 294.634 
ATOM   1201  N7   DA A  58      94.693 -57.695 294.385 
ATOM   1202  C5   DA A  58      94.588 -56.359 294.746 
ATOM   1203  C6   DA A  58      95.506 -55.296 294.721 
ATOM   1204  N6   DA A  58      96.771 -55.421 294.295 
ATOM   1205  N1   DA A  58      95.075 -54.095 295.150 
ATOM   1206  C2   DA A  58      93.818 -53.977 295.572 
ATOM   1207  N3   DA A  58      92.876 -54.891 295.641 
ATOM   1208  C4   DA A  58      93.332 -56.084 295.206 
ATOM   1209  P    DC A  59      87.032 -57.760 294.781 
ATOM   1210  OP1  DC A  59      86.031 -58.355 295.695 
ATOM   1211  OP2  DC A  59      87.248 -58.473 293.503 
ATOM   1212  O5'  DC A  59      86.654 -56.234 294.488 
ATOM   1213  C5'  DC A  59      87.105 -55.215 295.401 
ATOM   1214  C4'  DC A  59      87.636 -54.024 294.628 
ATOM   1215  O4'  DC A  59      89.051 -54.155 294.310 
ATOM   1216  C3'  DC A  59      86.976 -53.763 293.274 
ATOM   1217  O3'  DC A  59      86.881 -52.358 293.073 
ATOM   1218  C2'  DC A  59      87.956 -54.334 292.249 
ATOM   1219  C1'  DC A  59      89.231 -53.852 292.935 
ATOM   1220  N1   DC A  59      90.462 -54.545 292.466 
ATOM   1221  C2   DC A  59      91.641 -53.806 292.407 
ATOM   1222  O2   DC A  59      91.617 -52.616 292.744 
ATOM   1223  N3   DC A  59      92.776 -54.420 291.981 
ATOM   1224  C4   DC A  59      92.760 -55.710 291.625 
ATOM   1225  N4   DC A  59      93.892 -56.263 291.216 
ATOM   1226  C5   DC A  59      91.558 -56.488 291.678 
ATOM   1227  C6   DC A  59      90.435 -55.857 292.106 
ATOM   1228  P    DT A  60      85.563 -51.760 292.388 
ATOM   1229  OP1  DT A  60      84.511 -51.578 293.413 
ATOM   1230  OP2  DT A  60      85.194 -52.586 291.218 
ATOM   1231  O5'  DT A  60      86.086 -50.330 291.893 
ATOM   1232  C5'  DT A  60      87.132 -49.674 292.634 
ATOM   1233  C4'  DT A  60      88.153 -49.087 291.680 
ATOM   1234  O4'  DT A  60      89.200 -50.039 291.333 
ATOM   1235  C3'  DT A  60      87.612 -48.627 290.326 
ATOM   1236  O3'  DT A  60      88.306 -47.451 289.929 
ATOM   1237  C2'  DT A  60      87.974 -49.754 289.360 
ATOM   1238  C1'  DT A  60      89.365 -50.030 289.923 
ATOM   1239  N1   DT A  60      89.927 -51.348 289.515 
ATOM   1240  C2   DT A  60      91.285 -51.414 289.315 
ATOM   1241  O2   DT A  60      92.023 -50.455 289.458 
ATOM   1242  N3   DT A  60      91.769 -52.651 288.936 
ATOM   1243  C4   DT A  60      91.026 -53.798 288.746 
ATOM   1244  O4   DT A  60      91.572 -54.849 288.406 
ATOM   1245  C5   DT A  60      89.611 -53.629 288.979 
ATOM   1246  C7   DT A  60      88.729 -54.829 288.794 
ATOM   1247  C6   DT A  60      89.113 -52.437 289.348 
ATOM   1248  P    DG A  61      87.491 -46.273 289.213 
ATOM   1249  OP1  DG A  61      86.849 -45.420 290.238 
ATOM   1250  OP2  DG A  61      86.591 -46.845 288.188 
ATOM   1251  O5'  DG A  61      88.671 -45.461 288.500 
ATOM   1252  C5'  DG A  61      89.979 -45.458 289.101 
ATOM   1253  C4'  DG A  61      91.039 -45.663 288.037 
ATOM   1254  O4'  DG A  61      91.317 -47.071 287.794 
ATOM   1255  C3'  DG A  61      90.707 -45.108 286.652 
ATOM   1256  O3'  DG A  61      91.895 -44.591 286.066 
ATOM   1257  C2'  DG A  61      90.258 -46.326 285.845 
ATOM   1258  C1'  DG A  61      91.301 -47.295 286.392 
ATOM   1259  N9   DG A  61      90.969 -48.728 286.157 
ATOM   1260  C8   DG A  61      89.737 -49.346 286.138 
ATOM   1261  N7   DG A  61      89.789 -50.633 285.899 
ATOM   1262  C5   DG A  61      91.151 -50.887 285.748 
ATOM   1263  C6   DG A  61      91.829 -52.104 285.474 
ATOM   1264  O6   DG A  61      91.359 -53.227 285.306 
ATOM   1265  N1   DG A  61      93.216 -51.912 285.403 
ATOM   1266  C2   DG A  61      93.863 -50.704 285.574 
ATOM   1267  N2   DG A  61      95.194 -50.731 285.467 
ATOM   1268  N3   DG A  61      93.226 -49.563 285.831 
ATOM   1269  C4   DG A  61      91.880 -49.732 285.903 
ATOM   1270  P    DA A  62      91.817 -43.235 285.218 
ATOM   1271  OP1  DA A  62      91.889 -42.074 286.132 
ATOM   1272  OP2  DA A  62      90.643 -43.282 284.318 
ATOM   1273  O5'  DA A  62      93.160 -43.325 284.354 
ATOM   1274  C5'  DA A  62      94.298 -44.017 284.902 
ATOM   1275  C4'  DA A  62      94.930 -44.897 283.840 
ATOM   1276  O4'  DA A  62      94.333 -46.224 283.792 
ATOM   1277  C3'  DA A  62      94.817 -44.389 282.403 
ATOM   1278  O3'  DA A  62      96.016 -44.710 281.706 
ATOM   1279  C2'  DA A  62      93.671 -45.197 281.795 
ATOM   1280  C1'  DA A  62      94.036 -46.532 282.438 
ATOM   1281  N9   DA A  62      92.928 -47.527 282.423 
ATOM   1282  C8   DA A  62      91.586 -47.305 282.537 
ATOM   1283  N7   DA A  62      90.868 -48.384 282.486 
ATOM   1284  C5   DA A  62      91.801 -49.398 282.325 
ATOM   1285  C6   DA A  62      91.675 -50.792 282.203 
ATOM   1286  N6   DA A  62      90.496 -51.432 282.225 
ATOM   1287  N1   DA A  62      92.806 -51.507 282.056 
ATOM   1288  C2   DA A  62      93.973 -50.865 282.035 
ATOM   1289  N3   DA A  62      94.213 -49.576 282.139 
ATOM   1290  C4   DA A  62      93.065 -48.884 282.285 
ATOM   1291  P    DT A  63      96.623 -43.646 280.676 
ATOM   1292  OP1  DT A  63      97.441 -42.655 281.412 
ATOM   1293  OP2  DT A  63      95.538 -43.095 279.835 
ATOM   1294  O5'  DT A  63      97.574 -44.575 279.787 
ATOM   1295  C5'  DT A  63      98.173 -45.739 280.387 
ATOM   1296  C4'  DT A  63      98.073 -46.920 279.441 
ATOM   1297  O4'  DT A  63      96.830 -47.658 279.604 
ATOM   1298  C3'  DT A  63      98.108 -46.583 277.951 
ATOM   1299  O3'  DT A  63      98.828 -47.600 277.265 
ATOM   1300  C2'  DT A  63      96.647 -46.638 277.506 
ATOM   1301  C1'  DT A  63      96.262 -47.869 278.321 
ATOM   1302  N1   DT A  63      94.791 -48.041 278.488 
ATOM   1303  C2   DT A  63      94.312 -49.328 278.518 
ATOM   1304  O2   DT A  63      95.031 -50.307 278.415 
ATOM   1305  N3   DT A  63      92.944 -49.449 278.672 
ATOM   1306  C4   DT A  63      92.040 -48.413 278.798 
ATOM   1307  O4   DT A  63      90.837 -48.645 278.931 
ATOM   1308  C5   DT A  63      92.639 -47.100 278.754 
ATOM   1309  C7   DT A  63      91.725 -45.917 278.883 
ATOM   1310  C6   DT A  63      93.966 -46.954 278.604 
ATOM   1311  P    DT A  64      99.812 -47.185 276.072 
ATOM   1312  OP1  DT A  64     101.122 -46.781 276.628 
ATOM   1313  OP2  DT A  64      99.143 -46.195 275.199 
ATOM   1314  O5'  DT A  64      99.963 -48.574 275.292 
ATOM   1315  C5'  DT A  64      99.862 -49.805 276.031 
ATOM   1316  C4'  DT A  64      99.007 -50.797 275.268 
ATOM   1317  O4'  DT A  64      97.590 -50.667 275.580 
ATOM   1318  C3'  DT A  64      99.060 -50.689 273.744 
ATOM   1319  O3'  DT A  64      98.996 -51.996 273.186 
ATOM   1320  C2'  DT A  64      97.785 -49.936 273.365 
ATOM   1321  C1'  DT A  64      96.865 -50.635 274.361 
ATOM   1322  N1   DT A  64      95.584 -49.913 274.603 
ATOM   1323  C2   DT A  64      94.468 -50.679 274.834 
ATOM   1324  O2   DT A  64      94.490 -51.897 274.847 
ATOM   1325  N3   DT A  64      93.300 -49.974 275.054 
ATOM   1326  C4   DT A  64      93.161 -48.601 275.061 
ATOM   1327  O4   DT A  64      92.061 -48.084 275.270 
ATOM   1328  C5   DT A  64      94.388 -47.883 274.809 
ATOM   1329  C7   DT A  64      94.326 -46.384 274.799 
ATOM   1330  C6   DT A  64      95.538 -48.543 274.592 
ATOM   1331  P    DA A  65      99.901 -52.341 271.912 
ATOM   1332  OP1  DA A  65     101.263 -52.713 272.357 
ATOM   1333  OP2  DA A  65      99.817 -51.237 270.931 
ATOM   1334  O5'  DA A  65      99.153 -53.632 271.334 
ATOM   1335  C5'  DA A  65      98.454 -54.501 272.245 
ATOM   1336  C4'  DA A  65      97.110 -54.889 271.663 
ATOM   1337  O4'  DA A  65      96.062 -53.937 272.004 
ATOM   1338  C3'  DA A  65      97.045 -54.979 270.139 
ATOM   1339  O3'  DA A  65      96.191 -56.057 269.777 
ATOM   1340  C2'  DA A  65      96.387 -53.671 269.702 
ATOM   1341  C1'  DA A  65      95.350 -53.612 270.819 
ATOM   1342  N9   DA A  65      94.741 -52.266 271.001 
ATOM   1343  C8   DA A  65      95.324 -51.041 270.839 
ATOM   1344  N7   DA A  65      94.526 -50.045 271.072 
ATOM   1345  C5   DA A  65      93.325 -50.651 271.413 
ATOM   1346  C6   DA A  65      92.071 -50.132 271.775 
ATOM   1347  N6   DA A  65      91.809 -48.819 271.857 
ATOM   1348  N1   DA A  65      91.093 -51.013 272.051 
ATOM   1349  C2   DA A  65      91.358 -52.315 271.969 
ATOM   1350  N3   DA A  65      92.483 -52.915 271.644 
ATOM   1351  C4   DA A  65      93.446 -52.010 271.372 
ATOM   1352  P    DT A  66      96.593 -56.982 268.534 
ATOM   1353  OP1  DT A  66      97.545 -58.024 268.979 
ATOM   1354  OP2  DT A  66      97.040 -56.133 267.408 
ATOM   1355  O5'  DT A  66      95.187 -57.656 268.173 
ATOM   1356  C5'  DT A  66      94.227 -57.871 269.224 
ATOM   1357  C4'  DT A  66      92.843 -57.469 268.753 
ATOM   1358  O4'  DT A  66      92.564 -56.060 268.990 
ATOM   1359  C3'  DT A  66      92.569 -57.653 267.260 
ATOM   1360  O3'  DT A  66      91.221 -58.072 267.087 
ATOM   1361  C2'  DT A  66      92.724 -56.254 266.663 
ATOM   1362  C1'  DT A  66      92.034 -55.501 267.798 
ATOM   1363  N1   DT A  66      92.318 -54.039 267.806 
ATOM   1364  C2   DT A  66      91.306 -53.208 268.221 
ATOM   1365  O2   DT A  66      90.214 -53.618 268.573 
ATOM   1366  N3   DT A  66      91.606 -51.859 268.214 
ATOM   1367  C4   DT A  66      92.804 -51.288 267.837 
ATOM   1368  O4   DT A  66      92.955 -50.066 267.873 
ATOM   1369  C5   DT A  66      93.804 -52.242 267.417 
ATOM   1370  C7   DT A  66      95.139 -51.704 266.989 
ATOM   1371  C6   DT A  66      93.540 -53.558 267.413 
ATOM   1372  P    DG A  67      90.888 -59.174 265.976 
ATOM   1373  OP1  DG A  67      91.126 -60.526 266.531 
ATOM   1374  OP2  DG A  67      91.608 -58.851 264.725 
ATOM   1375  O5'  DG A  67      89.318 -58.947 265.766 
ATOM   1376  C5'  DG A  67      88.529 -58.468 266.871 
ATOM   1377  C4'  DG A  67      87.573 -57.391 266.396 
ATOM   1378  O4'  DG A  67      88.169 -56.063 266.439 
ATOM   1379  C3'  DG A  67      87.080 -57.527 264.956 
ATOM   1380  O3'  DG A  67      85.722 -57.108 264.893 
ATOM   1381  C2'  DG A  67      87.930 -56.537 264.160 
ATOM   1382  C1'  DG A  67      87.919 -55.420 265.198 
ATOM   1383  N9   DG A  67      88.979 -54.395 264.987 
ATOM   1384  C8   DG A  67      90.258 -54.553 264.498 
ATOM   1385  N7   DG A  67      90.947 -53.439 264.435 
ATOM   1386  C5   DG A  67      90.061 -52.475 264.915 
ATOM   1387  C6   DG A  67      90.237 -51.077 265.084 
ATOM   1388  O6   DG A  67      91.226 -50.390 264.842 
ATOM   1389  N1   DG A  67      89.080 -50.475 265.601 
ATOM   1390  C2   DG A  67      87.909 -51.138 265.913 
ATOM   1391  N2   DG A  67      86.920 -50.383 266.396 
ATOM   1392  N3   DG A  67      87.747 -52.449 265.755 
ATOM   1393  C4   DG A  67      88.858 -53.048 265.254 
ATOM   1394  P    DT A  68      84.702 -57.920 263.964 
ATOM   1395  OP1  DT A  68      84.193 -59.100 264.699 
ATOM   1396  OP2  DT A  68      85.333 -58.193 262.655 
ATOM   1397  O5'  DT A  68      83.524 -56.852 263.780 
ATOM   1398  C5'  DT A  68      83.273 -55.901 264.832 
ATOM   1399  C4'  DT A  68      83.049 -54.522 264.242 
ATOM   1400  O4'  DT A  68      84.292 -53.782 264.073 
ATOM   1401  C3'  DT A  68      82.408 -54.488 262.855 
ATOM   1402  O3'  DT A  68      81.529 -53.373 262.781 
ATOM   1403  C2'  DT A  68      83.575 -54.252 261.895 
ATOM   1404  C1'  DT A  68      84.314 -53.237 262.763 
ATOM   1405  N1   DT A  68      85.736 -53.036 262.369 
ATOM   1406  C2   DT A  68      86.254 -51.772 262.517 
ATOM   1407  O2   DT A  68      85.603 -50.836 262.950 
ATOM   1408  N3   DT A  68      87.574 -51.623 262.141 
ATOM   1409  C4   DT A  68      88.399 -52.610 261.641 
ATOM   1410  O4   DT A  68      89.567 -52.356 261.338 
ATOM   1411  C5   DT A  68      87.766 -53.902 261.521 
ATOM   1412  C7   DT A  68      88.594 -55.034 260.985 
ATOM   1413  C6   DT A  68      86.484 -54.075 261.879 
ATOM   1414  P    DC A  69      80.132 -53.535 262.015 
ATOM   1415  OP1  DC A  69      79.131 -54.129 262.929 
ATOM   1416  OP2  DC A  69      80.349 -54.247 260.737 
ATOM   1417  O5'  DC A  69      79.755 -52.008 261.722 
ATOM   1418  C5'  DC A  69      80.205 -50.990 262.635 
ATOM   1419  C4'  DC A  69      80.736 -49.799 261.862 
ATOM   1420  O4'  DC A  69      82.151 -49.930 261.544 
ATOM   1421  C3'  DC A  69      80.077 -49.537 260.508 
ATOM   1422  O3'  DC A  69      79.981 -48.132 260.307 
ATOM   1423  C2'  DC A  69      81.056 -50.109 259.484 
ATOM   1424  C1'  DC A  69      82.331 -49.627 260.169 
ATOM   1425  N1   DC A  69      83.563 -50.319 259.700 
ATOM   1426  C2   DC A  69      84.741 -49.580 259.641 
ATOM   1427  O2   DC A  69      84.717 -48.390 259.978 
ATOM   1428  N3   DC A  69      85.876 -50.194 259.215 
ATOM   1429  C4   DC A  69      85.861 -51.484 258.859 
ATOM   1430  N4   DC A  69      86.992 -52.037 258.450 
ATOM   1431  C5   DC A  69      84.659 -52.262 258.912 
ATOM   1432  C6   DC A  69      83.536 -51.631 259.340 
ATOM   1433  P    DT A  70      78.664 -47.534 259.622 
ATOM   1434  OP1  DT A  70      77.612 -47.352 260.647 
ATOM   1435  OP2  DT A  70      78.294 -48.360 258.452 
ATOM   1436  O5'  DT A  70      79.187 -46.105 259.127 
ATOM   1437  C5'  DT A  70      80.232 -45.448 259.868 
ATOM   1438  C4'  DT A  70      81.253 -44.862 258.914 
ATOM   1439  O4'  DT A  70      82.300 -45.813 258.567 
ATOM   1440  C3'  DT A  70      80.712 -44.401 257.560 
ATOM   1441  O3'  DT A  70      81.406 -43.225 257.163 
ATOM   1442  C2'  DT A  70      81.074 -45.529 256.594 
ATOM   1443  C1'  DT A  70      82.465 -45.805 257.158 
ATOM   1444  N1   DT A  70      83.027 -47.122 256.749 
ATOM   1445  C2   DT A  70      84.385 -47.188 256.549 
ATOM   1446  O2   DT A  70      85.124 -46.229 256.692 
ATOM   1447  N3   DT A  70      84.869 -48.425 256.170 
ATOM   1448  C4   DT A  70      84.127 -49.572 255.980 
ATOM   1449  O4   DT A  70      84.673 -50.624 255.640 
ATOM   1450  C5   DT A  70      82.712 -49.403 256.213 
ATOM   1451  C7   DT A  70      81.830 -50.603 256.028 
ATOM   1452  C6   DT A  70      82.214 -48.212 256.582 
ATOM   1453  P    DG A  71      80.591 -42.048 256.447 
ATOM   1454  OP1  DG A  71      79.949 -41.194 257.472 
ATOM   1455  OP2  DG A  71      79.691 -42.619 255.422 
ATOM   1456  O5'  DG A  71      81.772 -41.236 255.734 
ATOM   1457  C5'  DG A  71      83.080 -41.233 256.335 
ATOM   1458  C4'  DG A  71      84.140 -41.437 255.271 
ATOM   1459  O4'  DG A  71      84.418 -42.846 255.028 
ATOM   1460  C3'  DG A  71      83.807 -40.883 253.886 
ATOM   1461  O3'  DG A  71      84.996 -40.365 253.300 
ATOM   1462  C2'  DG A  71      83.359 -42.100 253.079 
ATOM   1463  C1'  DG A  71      84.402 -43.070 253.626 
ATOM   1464  N9   DG A  71      84.070 -44.503 253.391 
ATOM   1465  C8   DG A  71      82.838 -45.120 253.372 
ATOM   1466  N7   DG A  71      82.890 -46.408 253.133 
ATOM   1467  C5   DG A  71      84.252 -46.661 252.982 
ATOM   1468  C6   DG A  71      84.930 -47.879 252.708 
ATOM   1469  O6   DG A  71      84.460 -49.001 252.540 
ATOM   1470  N1   DG A  71      86.316 -47.687 252.637 
ATOM   1471  C2   DG A  71      86.963 -46.479 252.808 
ATOM   1472  N2   DG A  71      88.294 -46.505 252.701 
ATOM   1473  N3   DG A  71      86.326 -45.338 253.066 
ATOM   1474  C4   DG A  71      84.981 -45.506 253.138 
ATOM   1475  P    DG A  72      84.917 -39.010 252.452 
ATOM   1476  OP1  DG A  72      84.989 -37.848 253.366 
ATOM   1477  OP2  DG A  72      83.744 -39.056 251.552 
ATOM   1478  O5'  DG A  72      86.260 -39.099 251.588 
ATOM   1479  C5'  DG A  72      87.398 -39.791 252.136 
ATOM   1480  C4'  DG A  72      88.030 -40.671 251.074 
ATOM   1481  O4'  DG A  72      87.433 -41.999 251.026 
ATOM   1482  C3'  DG A  72      87.918 -40.164 249.637 
ATOM   1483  O3'  DG A  72      89.116 -40.484 248.940 
ATOM   1484  C2'  DG A  72      86.772 -40.971 249.029 
ATOM   1485  C1'  DG A  72      87.136 -42.306 249.672 
ATOM   1486  N9   DG A  72      86.028 -43.302 249.657 
ATOM   1487  C8   DG A  72      84.670 -43.096 249.771 
ATOM   1488  N7   DG A  72      83.958 -44.194 249.717 
ATOM   1489  C5   DG A  72      84.910 -45.199 249.556 
ATOM   1490  C6   DG A  72      84.745 -46.604 249.435 
ATOM   1491  O6   DG A  72      83.708 -47.260 249.447 
ATOM   1492  N1   DG A  72      85.979 -47.254 249.287 
ATOM   1493  C2   DG A  72      87.210 -46.628 249.260 
ATOM   1494  N2   DG A  72      88.270 -47.426 249.111 
ATOM   1495  N3   DG A  72      87.364 -45.310 249.374 
ATOM   1496  C4   DG A  72      86.176 -44.665 249.518 
ATOM   1497  P    DT A  73      89.723 -39.420 247.910 
ATOM   1498  OP1  DT A  73      90.541 -38.429 248.646 
ATOM   1499  OP2  DT A  73      88.638 -38.869 247.069 
ATOM   1500  O5'  DT A  73      90.674 -40.349 247.021 
ATOM   1501  C5'  DT A  73      91.273 -41.514 247.621 
ATOM   1502  C4'  DT A  73      91.174 -42.694 246.675 
ATOM   1503  O4'  DT A  73      89.930 -43.433 246.839 
ATOM   1504  C3'  DT A  73      91.209 -42.357 245.185 
ATOM   1505  O3'  DT A  73      91.929 -43.374 244.499 
ATOM   1506  C2'  DT A  73      89.747 -42.413 244.741 
ATOM   1507  C1'  DT A  73      89.362 -43.643 245.555 
ATOM   1508  N1   DT A  73      87.892 -43.815 245.722 
ATOM   1509  C2   DT A  73      87.412 -45.102 245.752 
ATOM   1510  O2   DT A  73      88.132 -46.082 245.649 
ATOM   1511  N3   DT A  73      86.045 -45.223 245.907 
ATOM   1512  C4   DT A  73      85.141 -44.188 246.032 
ATOM   1513  O4   DT A  73      83.938 -44.419 246.166 
ATOM   1514  C5   DT A  73      85.740 -42.874 245.988 
ATOM   1515  C7   DT A  73      84.826 -41.691 246.117 
ATOM   1516  C6   DT A  73      87.066 -42.728 245.838 
ATOM   1517  P    DC A  74      92.912 -42.960 243.306 
ATOM   1518  OP1  DC A  74      94.223 -42.555 243.862 
ATOM   1519  OP2  DC A  74      92.244 -41.969 242.433 
ATOM   1520  O5'  DC A  74      93.064 -44.348 242.526 
ATOM   1521  C5'  DC A  74      92.962 -45.580 243.265 
ATOM   1522  C4'  DC A  74      92.107 -46.572 242.502 
ATOM   1523  O4'  DC A  74      90.691 -46.441 242.814 
ATOM   1524  C3'  DC A  74      92.161 -46.464 240.978 
ATOM   1525  O3'  DC A  74      92.097 -47.771 240.420 
ATOM   1526  C2'  DC A  74      90.885 -45.710 240.599 
ATOM   1527  C1'  DC A  74      89.965 -46.410 241.595 
ATOM   1528  N1   DC A  74      88.685 -45.687 241.837 
ATOM   1529  C2   DC A  74      87.544 -46.449 242.073 
ATOM   1530  O2   DC A  74      87.639 -47.682 242.072 
ATOM   1531  N3   DC A  74      86.367 -45.809 242.295 
ATOM   1532  C4   DC A  74      86.306 -44.472 242.288 
ATOM   1533  N4   DC A  74      85.135 -43.894 242.510 
ATOM   1534  C5   DC A  74      87.468 -43.669 242.047 
ATOM   1535  C6   DC A  74      88.634 -44.328 241.826 
ATOM   1536  P    DA A  75      93.001 -48.116 239.146 
ATOM   1537  OP1  DA A  75      94.364 -48.487 239.591 
ATOM   1538  OP2  DA A  75      92.917 -47.012 238.165 
ATOM   1539  O5'  DA A  75      92.253 -49.406 238.568 
ATOM   1540  C5'  DA A  75      91.555 -50.275 239.479 
ATOM   1541  C4'  DA A  75      90.210 -50.664 238.898 
ATOM   1542  O4'  DA A  75      89.162 -49.711 239.238 
ATOM   1543  C3'  DA A  75      90.146 -50.753 237.373 
ATOM   1544  O3'  DA A  75      89.291 -51.832 237.011 
ATOM   1545  C2'  DA A  75      89.487 -49.445 236.936 
ATOM   1546  C1'  DA A  75      88.450 -49.386 238.054 
ATOM   1547  N9   DA A  75      87.841 -48.040 238.235 
ATOM   1548  C8   DA A  75      88.425 -46.815 238.073 
ATOM   1549  N7   DA A  75      87.626 -45.820 238.306 
ATOM   1550  C5   DA A  75      86.426 -46.426 238.647 
ATOM   1551  C6   DA A  75      85.172 -45.906 239.009 
ATOM   1552  N6   DA A  75      84.910 -44.594 239.091 
ATOM   1553  N1   DA A  75      84.193 -46.788 239.285 
ATOM   1554  C2   DA A  75      84.459 -48.090 239.203 
ATOM   1555  N3   DA A  75      85.584 -48.689 238.878 
ATOM   1556  C4   DA A  75      86.547 -47.785 238.606 
ATOM   1557  P    DG A  76      89.694 -52.757 235.768 
ATOM   1558  OP1  DG A  76      90.646 -53.799 236.213 
ATOM   1559  OP2  DG A  76      90.140 -51.908 234.642 
ATOM   1560  O5'  DG A  76      88.287 -53.430 235.408 
ATOM   1561  C5'  DG A  76      87.327 -53.646 236.458 
ATOM   1562  C4'  DG A  76      85.943 -53.244 235.987 
ATOM   1563  O4'  DG A  76      85.664 -51.834 236.224 
ATOM   1564  C3'  DG A  76      85.670 -53.427 234.494 
ATOM   1565  O3'  DG A  76      84.322 -53.847 234.321 
ATOM   1566  C2'  DG A  76      85.824 -52.028 233.897 
ATOM   1567  C1'  DG A  76      85.135 -51.275 235.032 
ATOM   1568  N9   DG A  76      85.419 -49.813 235.040 
ATOM   1569  C8   DG A  76      86.572 -49.149 234.684 
ATOM   1570  N7   DG A  76      86.496 -47.845 234.807 
ATOM   1571  C5   DG A  76      85.200 -47.632 235.276 
ATOM   1572  C6   DG A  76      84.532 -46.422 235.598 
ATOM   1573  O6   DG A  76      84.954 -45.270 235.535 
ATOM   1574  N1   DG A  76      83.223 -46.661 236.039 
ATOM   1575  C2   DG A  76      82.637 -47.907 236.153 
ATOM   1576  N2   DG A  76      81.377 -47.922 236.593 
ATOM   1577  N3   DG A  76      83.264 -49.041 235.851 
ATOM   1578  C4   DG A  76      84.535 -48.826 235.421 
ATOM   1579  P    DT A  77      83.989 -54.949 233.210 
ATOM   1580  OP1  DT A  77      84.227 -56.300 233.765 
ATOM   1581  OP2  DT A  77      84.709 -54.625 231.959 
ATOM   1582  O5'  DT A  77      82.419 -54.722 233.000 
ATOM   1583  C5'  DT A  77      81.629 -54.242 234.105 
ATOM   1584  C4'  DT A  77      80.674 -53.166 233.630 
ATOM   1585  O4'  DT A  77      81.269 -51.837 233.673 
ATOM   1586  C3'  DT A  77      80.180 -53.302 232.190 
ATOM   1587  O3'  DT A  77      78.823 -52.883 232.127 
ATOM   1588  C2'  DT A  77      81.031 -52.312 231.394 
ATOM   1589  C1'  DT A  77      81.020 -51.194 232.432 
ATOM   1590  N1   DT A  77      82.080 -50.170 232.221 
ATOM   1591  C2   DT A  77      81.770 -48.872 232.548 
ATOM   1592  O2   DT A  77      80.685 -48.541 232.994 
ATOM   1593  N3   DT A  77      82.777 -47.950 232.338 
ATOM   1594  C4   DT A  77      84.037 -48.213 231.840 
ATOM   1595  O4   DT A  77      84.856 -47.303 231.695 
ATOM   1596  C5   DT A  77      84.268 -49.603 231.525 
ATOM   1597  C7   DT A  77      85.614 -49.976 230.977 
ATOM   1598  C6   DT A  77      83.306 -50.520 231.720 
ATOM   1599  P    DG A  78      77.802 -53.694 231.198 
ATOM   1600  OP1  DG A  78      77.293 -54.874 231.933 
ATOM   1601  OP2  DG A  78      78.434 -53.968 229.889 
ATOM   1602  O5'  DG A  78      76.625 -52.626 231.014 
ATOM   1603  C5'  DG A  78      76.373 -51.675 232.066 
ATOM   1604  C4'  DG A  78      76.150 -50.297 231.476 
ATOM   1605  O4'  DG A  78      77.393 -49.556 231.307 
ATOM   1606  C3'  DG A  78      75.509 -50.263 230.089 
ATOM   1607  O3'  DG A  78      74.630 -49.147 230.015 
ATOM   1608  C2'  DG A  78      76.675 -50.026 229.129 
ATOM   1609  C1'  DG A  78      77.414 -49.012 229.997 
ATOM   1610  N9   DG A  78      78.836 -48.811 229.603 
ATOM   1611  C8   DG A  78      79.738 -49.722 229.096 
ATOM   1612  N7   DG A  78      80.924 -49.220 228.850 
ATOM   1613  C5   DG A  78      80.798 -47.881 229.218 
ATOM   1614  C6   DG A  78      81.752 -46.830 229.178 
ATOM   1615  O6   DG A  78      82.921 -46.865 228.805 
ATOM   1616  N1   DG A  78      81.206 -45.626 229.644 
ATOM   1617  C2   DG A  78      79.909 -45.460 230.090 
ATOM   1618  N2   DG A  78      79.581 -44.230 230.495 
ATOM   1619  N3   DG A  78      79.016 -46.447 230.127 
ATOM   1620  C4   DG A  78      79.530 -47.621 229.678 
ATOM   1621  P    DA A  79      73.233 -49.309 229.249 
ATOM   1622  OP1  DA A  79      72.232 -49.904 230.163 
ATOM   1623  OP2  DA A  79      73.449 -50.022 227.971 
ATOM   1624  O5'  DA A  79      72.855 -47.782 228.956 
ATOM   1625  C5'  DA A  79      73.306 -46.764 229.869 
ATOM   1626  C4'  DA A  79      73.837 -45.573 229.096 
ATOM   1627  O4'  DA A  79      75.252 -45.704 228.778 
ATOM   1628  C3'  DA A  79      73.177 -45.312 227.742 
ATOM   1629  O3'  DA A  79      73.082 -43.907 227.541 
ATOM   1630  C2'  DA A  79      74.157 -45.883 226.718 
ATOM   1631  C1'  DA A  79      75.432 -45.401 227.403 
ATOM   1632  N9   DA A  79      76.663 -46.094 226.934 
ATOM   1633  C8   DA A  79      76.808 -47.393 226.539 
ATOM   1634  N7   DA A  79      78.016 -47.702 226.181 
ATOM   1635  C5   DA A  79      78.727 -46.522 226.351 
ATOM   1636  C6   DA A  79      80.075 -46.190 226.141 
ATOM   1637  N6   DA A  79      80.990 -47.061 225.692 
ATOM   1638  N1   DA A  79      80.450 -44.925 226.408 
ATOM   1639  C2   DA A  79      79.537 -44.064 226.854 
ATOM   1640  N3   DA A  79      78.257 -44.258 227.087 
ATOM   1641  C4   DA A  79      77.907 -45.532 226.811 
ATOM   1642  P    DA A  80      71.764 -43.308 226.856 
ATOM   1643  OP1  DA A  80      70.712 -43.126 227.881 
ATOM   1644  OP2  DA A  80      71.395 -44.135 225.686 
ATOM   1645  O5'  DA A  80      72.287 -41.879 226.361 
ATOM   1646  C5'  DA A  80      73.333 -41.223 227.102 
ATOM   1647  C4'  DA A  80      74.354 -40.636 226.148 
ATOM   1648  O4'  DA A  80      75.401 -41.588 225.801 
ATOM   1649  C3'  DA A  80      73.813 -40.175 224.795 
ATOM   1650  O3'  DA A  80      74.507 -39.000 224.397 
ATOM   1651  C2'  DA A  80      74.175 -41.303 223.828 
ATOM   1652  C1'  DA A  80      75.566 -41.579 224.392 
ATOM   1653  N9   DA A  80      76.128 -42.897 223.983 
ATOM   1654  C8   DA A  80      75.466 -44.072 223.774 
ATOM   1655  N7   DA A  80      76.238 -45.053 223.421 
ATOM   1656  C5   DA A  80      77.506 -44.488 223.394 
ATOM   1657  C6   DA A  80      78.772 -45.014 223.090 
ATOM   1658  N6   DA A  80      78.978 -46.291 222.739 
ATOM   1659  N1   DA A  80      79.824 -44.178 223.160 
ATOM   1660  C2   DA A  80      79.614 -42.910 223.510 
ATOM   1661  N3   DA A  80      78.486 -42.308 223.814 
ATOM   1662  C4   DA A  80      77.448 -43.167 223.736 
ATOM   1663  P    DG A  81      73.692 -37.822 223.682 
ATOM   1664  OP1  DG A  81      73.050 -36.969 224.706 
ATOM   1665  OP2  DG A  81      72.792 -38.394 222.656 
ATOM   1666  O5'  DG A  81      74.872 -37.010 222.968 
ATOM   1667  C5'  DG A  81      76.180 -37.007 223.569 
ATOM   1668  C4'  DG A  81      77.241 -37.212 222.505 
ATOM   1669  O4'  DG A  81      77.518 -38.620 222.262 
ATOM   1670  C3'  DG A  81      76.908 -36.657 221.120 
ATOM   1671  O3'  DG A  81      78.096 -36.140 220.534 
ATOM   1672  C2'  DG A  81      76.459 -37.875 220.313 
ATOM   1673  C1'  DG A  81      77.502 -38.844 220.860 
ATOM   1674  N9   DG A  81      77.170 -40.277 220.625 
ATOM   1675  C8   DG A  81      75.938 -40.895 220.606 
ATOM   1676  N7   DG A  81      75.990 -42.182 220.367 
ATOM   1677  C5   DG A  81      77.352 -42.436 220.216 
ATOM   1678  C6   DG A  81      78.030 -43.653 219.942 
ATOM   1679  O6   DG A  81      77.560 -44.775 219.774 
ATOM   1680  N1   DG A  81      79.417 -43.461 219.871 
ATOM   1681  C2   DG A  81      80.064 -42.253 220.042 
ATOM   1682  N2   DG A  81      81.395 -42.279 219.935 
ATOM   1683  N3   DG A  81      79.427 -41.112 220.300 
ATOM   1684  C4   DG A  81      78.081 -41.281 220.372 
ATOM   1685  P    DA A  82      78.018 -34.784 219.686 
ATOM   1686  OP1  DA A  82      78.090 -33.623 220.600 
ATOM   1687  OP2  DA A  82      76.844 -34.830 218.786 
ATOM   1688  O5'  DA A  82      79.361 -34.874 218.822 
ATOM   1689  C5'  DA A  82      80.499 -35.566 219.370 
ATOM   1690  C4'  DA A  82      81.131 -36.445 218.308 
ATOM   1691  O4'  DA A  82      80.534 -37.773 218.260 
ATOM   1692  C3'  DA A  82      81.018 -35.938 216.871 
ATOM   1693  O3'  DA A  82      82.217 -36.259 216.175 
ATOM   1694  C2'  DA A  82      79.872 -36.746 216.263 
ATOM   1695  C1'  DA A  82      80.237 -38.081 216.907 
ATOM   1696  N9   DA A  82      79.129 -39.076 216.891 
ATOM   1697  C8   DA A  82      77.787 -38.853 217.006 
ATOM   1698  N7   DA A  82      77.069 -39.932 216.954 
ATOM   1699  C5   DA A  82      78.002 -40.947 216.793 
ATOM   1700  C6   DA A  82      77.876 -42.341 216.671 
ATOM   1701  N6   DA A  82      76.697 -42.981 216.693 
ATOM   1702  N1   DA A  82      79.007 -43.056 216.524 
ATOM   1703  C2   DA A  82      80.174 -42.413 216.503 
ATOM   1704  N3   DA A  82      80.414 -41.125 216.607 
ATOM   1705  C4   DA A  82      79.267 -40.433 216.753 
ATOM   1706  P    DA A  83      82.824 -35.195 215.145 
ATOM   1707  OP1  DA A  83      83.642 -34.204 215.880 
ATOM   1708  OP2  DA A  83      81.739 -34.644 214.303 
ATOM   1709  O5'  DA A  83      83.775 -36.124 214.255 
ATOM   1710  C5'  DA A  83      84.374 -37.288 214.855 
ATOM   1711  C4'  DA A  83      84.274 -38.468 213.909 
ATOM   1712  O4'  DA A  83      83.031 -39.207 214.073 
ATOM   1713  C3'  DA A  83      84.309 -38.131 212.419 
ATOM   1714  O3'  DA A  83      85.029 -39.148 211.733 
ATOM   1715  C2'  DA A  83      82.848 -38.187 211.975 
ATOM   1716  C1'  DA A  83      82.463 -39.418 212.789 
ATOM   1717  N9   DA A  83      80.992 -39.590 212.956 
ATOM   1718  C8   DA A  83      80.034 -38.625 213.085 
ATOM   1719  N7   DA A  83      78.833 -39.094 213.214 
ATOM   1720  C5   DA A  83      79.002 -40.470 213.168 
ATOM   1721  C6   DA A  83      78.097 -41.541 213.251 
ATOM   1722  N6   DA A  83      76.775 -41.381 213.407 
ATOM   1723  N1   DA A  83      78.600 -42.786 213.168 
ATOM   1724  C2   DA A  83      79.915 -42.939 213.014 
ATOM   1725  N3   DA A  83      80.852 -42.021 212.923 
ATOM   1726  C4   DA A  83      80.322 -40.783 213.009 
ATOM   1727  P    DT A  84      86.013 -38.734 210.540 
ATOM   1728  OP1  DT A  84      87.323 -38.330 211.096 
ATOM   1729  OP2  DT A  84      85.344 -37.744 209.668 
ATOM   1730  O5'  DT A  84      86.164 -40.123 209.760 
ATOM   1731  C5'  DT A  84      86.063 -41.354 210.499 
ATOM   1732  C4'  DT A  84      85.208 -42.346 209.736 
ATOM   1733  O4'  DT A  84      83.791 -42.215 210.048 
ATOM   1734  C3'  DT A  84      85.261 -42.238 208.212 
ATOM   1735  O3'  DT A  84      85.197 -43.545 207.655 
ATOM   1736  C2'  DT A  84      83.986 -41.485 207.833 
ATOM   1737  C1'  DT A  84      83.066 -42.184 208.829 
ATOM   1738  N1   DT A  84      81.785 -41.462 209.071 
ATOM   1739  C2   DT A  84      80.669 -42.228 209.302 
ATOM   1740  O2   DT A  84      80.691 -43.446 209.316 
ATOM   1741  N3   DT A  84      79.501 -41.523 209.522 
ATOM   1742  C4   DT A  84      79.362 -40.150 209.529 
ATOM   1743  O4   DT A  84      78.262 -39.633 209.738 
ATOM   1744  C5   DT A  84      80.589 -39.432 209.277 
ATOM   1745  C7   DT A  84      80.527 -37.933 209.267 
ATOM   1746  C6   DT A  84      81.739 -40.092 209.060 
ATOM   1747  P    DT A  85      86.102 -43.890 206.380 
ATOM   1748  OP1  DT A  85      87.464 -44.262 206.825 
ATOM   1749  OP2  DT A  85      86.018 -42.786 205.399 
ATOM   1750  O5'  DT A  85      85.354 -45.181 205.802 
ATOM   1751  C5'  DT A  85      84.655 -46.049 206.713 
ATOM   1752  C4'  DT A  85      83.311 -46.438 206.132 
ATOM   1753  O4'  DT A  85      82.263 -45.486 206.472 
ATOM   1754  C3'  DT A  85      83.246 -46.528 204.607 
ATOM   1755  O3'  DT A  85      82.392 -47.606 204.245 
ATOM   1756  C2'  DT A  85      82.588 -45.220 204.170 
ATOM   1757  C1'  DT A  85      81.551 -45.161 205.288 
ATOM   1758  N1   DT A  85      80.942 -43.815 205.469 
ATOM   1759  C2   DT A  85      79.621 -43.772 205.847 
ATOM   1760  O2   DT A  85      78.952 -44.772 206.034 
ATOM   1761  N3   DT A  85      79.090 -42.505 206.005 
ATOM   1762  C4   DT A  85      79.755 -41.310 205.820 
ATOM   1763  O4   DT A  85      79.173 -40.237 205.992 
ATOM   1764  C5   DT A  85      81.135 -41.458 205.424 
ATOM   1765  C7   DT A  85      81.931 -40.205 205.202 
ATOM   1766  C6   DT A  85      81.677 -42.676 205.263 
ATOM   1767  P    DT A  86      82.794 -48.531 203.002 
ATOM   1768  OP1  DT A  86      83.746 -49.573 203.447 
ATOM   1769  OP2  DT A  86      83.241 -47.682 201.876 
ATOM   1770  O5'  DT A  86      81.388 -49.205 202.642 
ATOM   1771  C5'  DT A  86      80.428 -49.420 203.692 
ATOM   1772  C4'  DT A  86      79.044 -49.018 203.221 
ATOM   1773  O4'  DT A  86      78.765 -47.609 203.458 
ATOM   1774  C3'  DT A  86      78.770 -49.201 201.728 
ATOM   1775  O3'  DT A  86      77.422 -49.621 201.555 
ATOM   1776  C2'  DT A  86      78.925 -47.803 201.132 
ATOM   1777  C1'  DT A  86      78.235 -47.050 202.266 
ATOM   1778  N1   DT A  86      78.519 -45.588 202.274 
ATOM   1779  C2   DT A  86      77.507 -44.757 202.689 
ATOM   1780  O2   DT A  86      76.415 -45.167 203.041 
ATOM   1781  N3   DT A  86      77.807 -43.408 202.683 
ATOM   1782  C4   DT A  86      79.005 -42.837 202.305 
ATOM   1783  O4   DT A  86      79.156 -41.615 202.341 
ATOM   1784  C5   DT A  86      80.005 -43.791 201.885 
ATOM   1785  C7   DT A  86      81.340 -43.253 201.457 
ATOM   1786  C6   DT A  86      79.741 -45.107 201.881 
ATOM   1787  P    DC A  87      77.089 -50.723 200.444 
ATOM   1788  OP1  DC A  87      77.327 -52.075 200.999 
ATOM   1789  OP2  DC A  87      77.809 -50.400 199.193 
ATOM   1790  O5'  DC A  87      75.519 -50.496 200.234 
ATOM   1791  C5'  DC A  87      74.730 -50.017 201.339 
ATOM   1792  C4'  DC A  87      73.774 -48.940 200.864 
ATOM   1793  O4'  DC A  87      74.370 -47.612 200.907 
ATOM   1794  C3'  DC A  87      73.281 -49.076 199.424 
ATOM   1795  O3'  DC A  87      71.923 -48.657 199.361 
ATOM   1796  C2'  DC A  87      74.131 -48.086 198.628 
ATOM   1797  C1'  DC A  87      74.120 -46.969 199.666 
ATOM   1798  N1   DC A  87      75.180 -45.944 199.455 
ATOM   1799  C2   DC A  87      74.882 -44.623 199.782 
ATOM   1800  O2   DC A  87      73.761 -44.359 200.230 
ATOM   1801  N3   DC A  87      75.835 -43.675 199.595 
ATOM   1802  C4   DC A  87      77.038 -44.002 199.107 
ATOM   1803  N4   DC A  87      77.934 -43.040 198.944 
ATOM   1804  C5   DC A  87      77.365 -45.354 198.764 
ATOM   1805  C6   DC A  87      76.399 -46.288 198.957 
ATOM   1806  P    DC A  88      70.903 -49.469 198.432 
ATOM   1807  OP1  DC A  88      70.394 -50.649 199.167 
ATOM   1808  OP2  DC A  88      71.534 -49.742 197.123 
ATOM   1809  O5'  DC A  88      69.725 -48.401 198.248 
ATOM   1810  C5'  DC A  88      69.474 -47.450 199.300 
ATOM   1811  C4'  DC A  88      69.250 -46.071 198.711 
ATOM   1812  O4'  DC A  88      70.493 -45.331 198.541 
ATOM   1813  C3'  DC A  88      68.609 -46.037 197.323 
ATOM   1814  O3'  DC A  88      67.730 -44.921 197.250 
ATOM   1815  C2'  DC A  88      69.776 -45.801 196.364 
ATOM   1816  C1'  DC A  88      70.515 -44.786 197.231 
ATOM   1817  N1   DC A  88      71.937 -44.585 196.837 
ATOM   1818  C2   DC A  88      72.477 -43.309 196.981 
ATOM   1819  O2   DC A  88      71.760 -42.405 197.427 
ATOM   1820  N3   DC A  88      73.771 -43.105 196.627 
ATOM   1821  C4   DC A  88      74.515 -44.111 196.148 
ATOM   1822  N4   DC A  88      75.772 -43.860 195.817 
ATOM   1823  C5   DC A  88      73.978 -45.430 195.991 
ATOM   1824  C6   DC A  88      72.683 -45.614 196.350 
ATOM   1825  P    DA A  89      66.333 -45.084 196.484 
ATOM   1826  OP1  DA A  89      65.332 -45.678 197.397 
ATOM   1827  OP2  DA A  89      66.550 -45.796 195.205 
ATOM   1828  O5'  DA A  89      65.956 -43.557 196.190 
ATOM   1829  C5'  DA A  89      66.406 -42.539 197.103 
ATOM   1830  C4'  DA A  89      66.937 -41.348 196.330 
ATOM   1831  O4'  DA A  89      68.352 -41.478 196.012 
ATOM   1832  C3'  DA A  89      66.278 -41.086 194.976 
ATOM   1833  O3'  DA A  89      66.182 -39.681 194.775 
ATOM   1834  C2'  DA A  89      67.257 -41.658 193.952 
ATOM   1835  C1'  DA A  89      68.532 -41.176 194.637 
ATOM   1836  N9   DA A  89      69.764 -41.868 194.168 
ATOM   1837  C8   DA A  89      69.908 -43.168 193.774 
ATOM   1838  N7   DA A  89      71.116 -43.477 193.415 
ATOM   1839  C5   DA A  89      71.827 -42.297 193.585 
ATOM   1840  C6   DA A  89      73.176 -41.964 193.375 
ATOM   1841  N6   DA A  89      74.091 -42.835 192.927 
ATOM   1842  N1   DA A  89      73.551 -40.699 193.642 
ATOM   1843  C2   DA A  89      72.637 -39.839 194.088 
ATOM   1844  N3   DA A  89      71.357 -40.033 194.321 
ATOM   1845  C4   DA A  89      71.007 -41.306 194.045 
ATOM   1846  P    DG A  90      64.865 -39.083 194.090 
ATOM   1847  OP1  DG A  90      63.813 -38.901 195.115 
ATOM   1848  OP2  DG A  90      64.495 -39.909 192.920 
ATOM   1849  O5'  DG A  90      65.388 -37.654 193.595 
ATOM   1850  C5'  DG A  90      66.433 -36.997 194.336 
ATOM   1851  C4'  DG A  90      67.454 -36.411 193.382 
ATOM   1852  O4'  DG A  90      68.502 -37.362 193.035 
ATOM   1853  C3'  DG A  90      66.913 -35.950 192.029 
ATOM   1854  O3'  DG A  90      67.607 -34.774 191.631 
ATOM   1855  C2'  DG A  90      67.275 -37.078 191.062 
ATOM   1856  C1'  DG A  90      68.666 -37.353 191.626 
ATOM   1857  N9   DG A  90      69.228 -38.671 191.217 
ATOM   1858  C8   DG A  90      68.578 -39.866 191.001 
ATOM   1859  N7   DG A  90      69.370 -40.848 190.646 
ATOM   1860  C5   DG A  90      70.635 -40.262 190.624 
ATOM   1861  C6   DG A  90      71.899 -40.827 190.311 
ATOM   1862  O6   DG A  90      72.166 -41.980 189.983 
ATOM   1863  N1   DG A  90      72.923 -39.877 190.413 
ATOM   1864  C2   DG A  90      72.750 -38.554 190.772 
ATOM   1865  N2   DG A  90      73.857 -37.808 190.812 
ATOM   1866  N3   DG A  90      71.564 -38.025 191.066 
ATOM   1867  C4   DG A  90      70.559 -38.934 190.971 
ATOM   1868  P    DA A  91      66.792 -33.596 190.916 
ATOM   1869  OP1  DA A  91      66.150 -32.743 191.941 
ATOM   1870  OP2  DA A  91      65.893 -34.168 189.890 
ATOM   1871  O5'  DA A  91      67.973 -32.785 190.202 
ATOM   1872  C5'  DA A  91      69.281 -32.781 190.804 
ATOM   1873  C4'  DA A  91      70.341 -32.986 189.739 
ATOM   1874  O4'  DA A  91      70.619 -34.395 189.496 
ATOM   1875  C3'  DA A  91      70.008 -32.432 188.354 
ATOM   1876  O3'  DA A  91      71.197 -31.914 187.768 
ATOM   1877  C2'  DA A  91      69.560 -33.649 187.547 
ATOM   1878  C1'  DA A  91      70.603 -34.619 188.094 
ATOM   1879  N9   DA A  91      70.271 -36.052 187.859 
ATOM   1880  C8   DA A  91      69.041 -36.646 187.844 
ATOM   1881  N7   DA A  91      69.079 -37.921 187.608 
ATOM   1882  C5   DA A  91      70.430 -38.195 187.455 
ATOM   1883  C6   DA A  91      71.133 -39.380 187.185 
ATOM   1884  N6   DA A  91      70.538 -40.569 187.014 
ATOM   1885  N1   DA A  91      72.473 -39.299 187.097 
ATOM   1886  C2   DA A  91      73.059 -38.115 187.268 
ATOM   1887  N3   DA A  91      72.510 -36.947 187.523 
ATOM   1888  C4   DA A  91      71.169 -37.056 187.606 
ATOM   1889  P    DA A  92      71.118 -30.559 186.920 
ATOM   1890  OP1  DA A  92      71.190 -29.397 187.834 
ATOM   1891  OP2  DA A  92      69.945 -30.605 186.020 
ATOM   1892  O5'  DA A  92      72.461 -30.648 186.056 
ATOM   1893  C5'  DA A  92      73.599 -31.340 186.604 
ATOM   1894  C4'  DA A  92      74.231 -32.220 185.543 
ATOM   1895  O4'  DA A  92      73.634 -33.548 185.494 
ATOM   1896  C3'  DA A  92      74.119 -31.713 184.105 
ATOM   1897  O3'  DA A  92      75.317 -32.033 183.409 
ATOM   1898  C2'  DA A  92      72.973 -32.520 183.498 
ATOM   1899  C1'  DA A  92      73.337 -33.855 184.141 
ATOM   1900  N9   DA A  92      72.229 -34.851 184.125 
ATOM   1901  C8   DA A  92      70.887 -34.628 184.240 
ATOM   1902  N7   DA A  92      70.169 -35.707 184.188 
ATOM   1903  C5   DA A  92      71.103 -36.722 184.027 
ATOM   1904  C6   DA A  92      70.976 -38.115 183.905 
ATOM   1905  N6   DA A  92      69.798 -38.755 183.927 
ATOM   1906  N1   DA A  92      72.107 -38.830 183.758 
ATOM   1907  C2   DA A  92      73.274 -38.188 183.737 
ATOM   1908  N3   DA A  92      73.515 -36.899 183.841 
ATOM   1909  C4   DA A  92      72.367 -36.207 183.987 
ATOM   1910  P    DG A  93      75.924 -30.969 182.379 
ATOM   1911  OP1  DG A  93      76.742 -29.978 183.114 
ATOM   1912  OP2  DG A  93      74.839 -30.418 181.537 
ATOM   1913  O5'  DG A  93      76.875 -31.898 181.489 
ATOM   1914  C5'  DG A  93      77.474 -33.062 182.089 
ATOM   1915  C4'  DG A  93      77.375 -34.243 181.143 
ATOM   1916  O4'  DG A  93      76.131 -34.982 181.307 
ATOM   1917  C3'  DG A  93      77.410 -33.906 179.653 
ATOM   1918  O3'  DG A  93      78.130 -34.923 178.967 
ATOM   1919  C2'  DG A  93      75.948 -33.962 179.209 
ATOM   1920  C1'  DG A  93      75.563 -35.192 180.023 
ATOM   1921  N9   DG A  93      74.093 -35.364 180.190 
ATOM   1922  C8   DG A  93      73.113 -34.405 180.321 
ATOM   1923  N7   DG A  93      71.903 -34.891 180.452 
ATOM   1924  C5   DG A  93      72.094 -36.272 180.402 
ATOM   1925  C6   DG A  93      71.151 -37.329 180.490 
ATOM   1926  O6   DG A  93      69.934 -37.264 180.632 
ATOM   1927  N1   DG A  93      71.775 -38.581 180.393 
ATOM   1928  C2   DG A  93      73.132 -38.783 180.233 
ATOM   1929  N2   DG A  93      73.530 -40.057 180.162 
ATOM   1930  N3   DG A  93      74.016 -37.792 180.151 
ATOM   1931  C4   DG A  93      73.427 -36.570 180.243 
ATOM   1932  P    DA A  94      79.113 -34.509 177.774 
ATOM   1933  OP1  DA A  94      80.424 -34.104 178.330 
ATOM   1934  OP2  DA A  94      78.445 -33.518 176.902 
ATOM   1935  O5'  DA A  94      79.265 -35.897 176.994 
ATOM   1936  C5'  DA A  94      79.163 -37.128 177.733 
ATOM   1937  C4'  DA A  94      78.308 -38.121 176.970 
ATOM   1938  O4'  DA A  94      76.892 -37.990 177.282 
ATOM   1939  C3'  DA A  94      78.362 -38.012 175.447 
ATOM   1940  O3'  DA A  94      78.298 -39.320 174.889 
ATOM   1941  C2'  DA A  94      77.086 -37.259 175.068 
ATOM   1942  C1'  DA A  94      76.166 -37.959 176.063 
ATOM   1943  N9   DA A  94      74.886 -37.236 176.305 
ATOM   1944  C8   DA A  94      74.664 -35.888 176.329 
ATOM   1945  N7   DA A  94      73.431 -35.565 176.567 
ATOM   1946  C5   DA A  94      72.786 -36.785 176.712 
ATOM   1947  C6   DA A  94      71.450 -37.124 176.980 
ATOM   1948  N6   DA A  94      70.477 -36.219 177.159 
ATOM   1949  N1   DA A  94      71.147 -38.434 177.059 
ATOM   1950  C2   DA A  94      72.118 -39.329 176.881 
ATOM   1951  N3   DA A  94      73.392 -39.133 176.627 
ATOM   1952  C4   DA A  94      73.669 -37.814 176.553 
ATOM   1953  P    DG A  95      79.202 -39.664 173.614 
ATOM   1954  OP1  DG A  95      80.565 -40.036 174.059 
ATOM   1955  OP2  DG A  95      79.118 -38.561 172.633 
ATOM   1956  O5'  DG A  95      78.454 -40.955 173.036 
ATOM   1957  C5'  DG A  95      77.756 -41.824 173.947 
ATOM   1958  C4'  DG A  95      76.412 -42.212 173.366 
ATOM   1959  O4'  DG A  95      75.363 -41.260 173.706 
ATOM   1960  C3'  DG A  95      76.347 -42.302 171.841 
ATOM   1961  O3'  DG A  95      75.492 -43.381 171.479 
ATOM   1962  C2'  DG A  95      75.688 -40.994 171.404 
ATOM   1963  C1'  DG A  95      74.651 -40.935 172.522 
ATOM   1964  N9   DG A  95      74.042 -39.589 172.703 
ATOM   1965  C8   DG A  95      74.614 -38.345 172.544 
ATOM   1966  N7   DG A  95      73.797 -37.347 172.783 
ATOM   1967  C5   DG A  95      72.599 -37.974 173.124 
ATOM   1968  C6   DG A  95      71.346 -37.416 173.485 
ATOM   1969  O6   DG A  95      71.030 -36.233 173.582 
ATOM   1970  N1   DG A  95      70.398 -38.414 173.752 
ATOM   1971  C2   DG A  95      70.631 -39.773 173.679 
ATOM   1972  N2   DG A  95      69.596 -40.562 173.972 
ATOM   1973  N3   DG A  95      71.809 -40.296 173.340 
ATOM   1974  C4   DG A  95      72.738 -39.342 173.078 
ATOM   1975  P    DG A  96      75.895 -44.306 170.236 
ATOM   1976  OP1  DG A  96      76.847 -45.348 170.681 
ATOM   1977  OP2  DG A  96      76.341 -43.456 169.110 
ATOM   1978  O5'  DG A  96      74.488 -44.979 169.876 
ATOM   1979  C5'  DG A  96      73.528 -45.195 170.927 
ATOM   1980  C4'  DG A  96      72.144 -44.792 170.455 
ATOM   1981  O4'  DG A  96      71.865 -43.383 170.693 
ATOM   1982  C3'  DG A  96      71.871 -44.976 168.963 
ATOM   1983  O3'  DG A  96      70.523 -45.396 168.790 
ATOM   1984  C2'  DG A  96      72.025 -43.577 168.366 
ATOM   1985  C1'  DG A  96      71.336 -42.824 169.500 
ATOM   1986  N9   DG A  96      71.620 -41.362 169.508 
ATOM   1987  C8   DG A  96      72.773 -40.697 169.152 
ATOM   1988  N7   DG A  96      72.697 -39.394 169.275 
ATOM   1989  C5   DG A  96      71.401 -39.181 169.744 
ATOM   1990  C6   DG A  96      70.733 -37.971 170.066 
ATOM   1991  O6   DG A  96      71.155 -36.819 170.003 
ATOM   1992  N1   DG A  96      69.424 -38.210 170.507 
ATOM   1993  C2   DG A  96      68.838 -39.456 170.621 
ATOM   1994  N2   DG A  96      67.578 -39.471 171.062 
ATOM   1995  N3   DG A  96      69.465 -40.590 170.319 
ATOM   1996  C4   DG A  96      70.736 -40.375 169.890 
ATOM   1997  P    DT A  97      70.190 -46.498 167.678 
ATOM   1998  OP1  DT A  97      70.428 -47.849 168.234 
ATOM   1999  OP2  DT A  97      70.910 -46.174 166.427 
ATOM   2000  O5'  DT A  97      68.620 -46.271 167.469 
ATOM   2001  C5'  DT A  97      67.830 -45.791 168.573 
ATOM   2002  C4'  DT A  97      66.875 -44.715 168.098 
ATOM   2003  O4'  DT A  97      67.471 -43.386 168.141 
ATOM   2004  C3'  DT A  97      66.381 -44.851 166.658 
ATOM   2005  O3'  DT A  97      65.024 -44.432 166.595 
ATOM   2006  C2'  DT A  97      67.232 -43.860 165.862 
ATOM   2007  C1'  DT A  97      67.221 -42.743 166.901 
ATOM   2008  N1   DT A  97      68.281 -41.718 166.689 
ATOM   2009  C2   DT A  97      67.971 -40.421 167.016 
ATOM   2010  O2   DT A  97      66.886 -40.090 167.463 
ATOM   2011  N3   DT A  97      68.978 -39.499 166.806 
ATOM   2012  C4   DT A  97      70.238 -39.762 166.308 
ATOM   2013  O4   DT A  97      71.057 -38.852 166.163 
ATOM   2014  C5   DT A  97      70.469 -41.151 165.993 
ATOM   2015  C7   DT A  97      71.815 -41.525 165.445 
ATOM   2016  C6   DT A  97      69.507 -42.069 166.188 
ATOM   2017  P    DT A  98      64.003 -45.243 165.666 
ATOM   2018  OP1  DT A  98      63.494 -46.423 166.401 
ATOM   2019  OP2  DT A  98      64.635 -45.516 164.357 
ATOM   2020  O5'  DT A  98      62.826 -44.175 165.482 
ATOM   2021  C5'  DT A  98      62.574 -43.224 166.535 
ATOM   2022  C4'  DT A  98      62.351 -41.846 165.945 
ATOM   2023  O4'  DT A  98      63.594 -41.105 165.775 
ATOM   2024  C3'  DT A  98      61.710 -41.812 164.557 
ATOM   2025  O3'  DT A  98      60.831 -40.696 164.484 
ATOM   2026  C2'  DT A  98      62.876 -41.575 163.598 
ATOM   2027  C1'  DT A  98      63.615 -40.560 164.465 
ATOM   2028  N1   DT A  98      65.037 -40.360 164.071 
ATOM   2029  C2   DT A  98      65.555 -39.095 164.220 
ATOM   2030  O2   DT A  98      64.905 -38.159 164.652 
ATOM   2031  N3   DT A  98      66.875 -38.946 163.843 
ATOM   2032  C4   DT A  98      67.700 -39.933 163.344 
ATOM   2033  O4   DT A  98      68.869 -39.680 163.041 
ATOM   2034  C5   DT A  98      67.068 -41.225 163.224 
ATOM   2035  C7   DT A  98      67.896 -42.357 162.687 
ATOM   2036  C6   DT A  98      65.786 -41.399 163.582 
ATOM   2037  P    DC A  99      59.434 -40.858 163.718 
ATOM   2038  OP1  DC A  99      58.433 -41.452 164.632 
ATOM   2039  OP2  DC A  99      59.650 -41.570 162.439 
ATOM   2040  O5'  DC A  99      59.056 -39.331 163.424 
ATOM   2041  C5'  DC A  99      59.507 -38.313 164.337 
ATOM   2042  C4'  DC A  99      60.038 -37.122 163.564 
ATOM   2043  O4'  DC A  99      61.453 -37.253 163.247 
ATOM   2044  C3'  DC A  99      59.378 -36.861 162.211 
ATOM   2045  O3'  DC A  99      59.283 -35.456 162.009 
ATOM   2046  C2'  DC A  99      60.358 -37.432 161.186 
ATOM   2047  C1'  DC A  99      61.633 -36.950 161.872 
ATOM   2048  N1   DC A  99      62.864 -37.643 161.402 
ATOM   2049  C2   DC A  99      64.043 -36.903 161.343 
ATOM   2050  O2   DC A  99      64.019 -35.714 161.680 
ATOM   2051  N3   DC A  99      65.178 -37.517 160.917 
ATOM   2052  C4   DC A  99      65.162 -38.807 160.561 
ATOM   2053  N4   DC A  99      66.294 -39.360 160.153 
ATOM   2054  C5   DC A  99      63.960 -39.585 160.614 
ATOM   2055  C6   DC A  99      62.837 -38.954 161.042 
ATOM   2056  P    DC A 100      57.965 -34.857 161.324 
ATOM   2057  OP1  DC A 100      56.913 -34.675 162.349 
ATOM   2058  OP2  DC A 100      57.596 -35.684 160.154 
ATOM   2059  O5'  DC A 100      58.488 -33.428 160.829 
ATOM   2060  C5'  DC A 100      59.534 -32.772 161.570 
ATOM   2061  C4'  DC A 100      60.555 -32.185 160.616 
ATOM   2062  O4'  DC A 100      61.602 -33.137 160.270 
ATOM   2063  C3'  DC A 100      60.014 -31.724 159.263 
ATOM   2064  O3'  DC A 100      60.708 -30.548 158.865 
ATOM   2065  C2'  DC A 100      60.376 -32.852 158.296 
ATOM   2066  C1'  DC A 100      61.767 -33.128 158.860 
ATOM   2067  N1   DC A 100      62.329 -34.445 158.451 
ATOM   2068  C2   DC A 100      63.704 -34.529 158.245 
ATOM   2069  O2   DC A 100      64.394 -33.516 158.408 
ATOM   2070  N3   DC A 100      64.236 -35.721 157.871 
ATOM   2071  C4   DC A 100      63.453 -36.795 157.704 
ATOM   2072  N4   DC A 100      64.019 -37.935 157.339 
ATOM   2073  C5   DC A 100      62.037 -36.730 157.911 
ATOM   2074  C6   DC A 100      61.524 -35.530 158.284 
ATOM   2075  P    DT A 101      59.893 -29.371 158.150 
ATOM   2076  OP1  DT A 101      59.251 -28.518 159.175 
ATOM   2077  OP2  DT A 101      58.993 -29.943 157.124 
ATOM   2078  O5'  DT A 101      61.073 -28.559 157.436 
ATOM   2079  C5'  DT A 101      62.382 -28.556 158.038 
ATOM   2080  C4'  DT A 101      63.442 -28.761 156.973 
ATOM   2081  O4'  DT A 101      63.719 -30.169 156.730 
ATOM   2082  C3'  DT A 101      63.109 -28.206 155.588 
ATOM   2083  O3'  DT A 101      64.297 -27.688 155.002 
ATOM   2084  C2'  DT A 101      62.660 -29.424 154.781 
ATOM   2085  C1'  DT A 101      63.703 -30.393 155.328 
ATOM   2086  N1   DT A 101      63.371 -31.826 155.093 
ATOM   2087  C2   DT A 101      64.420 -32.681 154.857 
ATOM   2088  O2   DT A 101      65.583 -32.314 154.834 
ATOM   2089  N3   DT A 101      64.075 -34.001 154.642 
ATOM   2090  C4   DT A 101      62.797 -34.523 154.645 
ATOM   2091  O4   DT A 101      62.611 -35.724 154.439 
ATOM   2092  C5   DT A 101      61.763 -33.549 154.902 
ATOM   2093  C7   DT A 101      60.343 -34.033 154.922 
ATOM   2094  C6   DT A 101      62.071 -32.259 155.113 
ATOM   2095  P    DC A 102      64.219 -26.333 154.154 
ATOM   2096  OP1  DC A 102      64.291 -25.172 155.069 
ATOM   2097  OP2  DC A 102      63.045 -26.379 153.254 
ATOM   2098  O5'  DC A 102      65.562 -26.422 153.290 
ATOM   2099  C5'  DC A 102      66.700 -27.114 153.838 
ATOM   2100  C4'  DC A 102      67.332 -27.994 152.777 
ATOM   2101  O4'  DC A 102      66.735 -29.322 152.728 
ATOM   2102  C3'  DC A 102      67.219 -27.487 151.339 
ATOM   2103  O3'  DC A 102      68.418 -27.808 150.643 
ATOM   2104  C2'  DC A 102      66.073 -28.295 150.732 
ATOM   2105  C1'  DC A 102      66.438 -29.629 151.375 
ATOM   2106  N1   DC A 102      65.330 -30.625 151.359 
ATOM   2107  C2   DC A 102      65.666 -31.968 151.209 
ATOM   2108  O2   DC A 102      66.858 -32.275 151.096 
ATOM   2109  N3   DC A 102      64.670 -32.891 151.191 
ATOM   2110  C4   DC A 102      63.390 -32.517 151.317 
ATOM   2111  N4   DC A 102      62.456 -33.455 151.293 
ATOM   2112  C5   DC A 102      63.023 -31.141 151.471 
ATOM   2113  C6   DC A 102      64.033 -30.234 151.486 
ATOM   2114  P    DC A 103      69.025 -26.744 149.613 
ATOM   2115  OP1  DC A 103      69.843 -25.753 150.348 
ATOM   2116  OP2  DC A 103      67.940 -26.193 148.771 
ATOM   2117  O5'  DC A 103      69.976 -27.673 148.723 
ATOM   2118  C5'  DC A 103      70.575 -28.837 149.323 
ATOM   2119  C4'  DC A 103      70.475 -30.017 148.377 
ATOM   2120  O4'  DC A 103      69.232 -30.756 148.541 
ATOM   2121  C3'  DC A 103      70.510 -29.680 146.887 
ATOM   2122  O3'  DC A 103      71.230 -30.697 146.202 
ATOM   2123  C2'  DC A 103      69.049 -29.736 146.443 
ATOM   2124  C1'  DC A 103      68.664 -30.966 147.257 
ATOM   2125  N1   DC A 103      67.193 -31.139 147.424 
ATOM   2126  C2   DC A 103      66.691 -32.437 147.456 
ATOM   2127  O2   DC A 103      67.479 -33.384 147.346 
ATOM   2128  N3   DC A 103      65.353 -32.616 147.607 
ATOM   2129  C4   DC A 103      64.534 -31.563 147.722 
ATOM   2130  N4   DC A 103      63.237 -31.789 147.867 
ATOM   2131  C5   DC A 103      65.030 -30.219 147.691 
ATOM   2132  C6   DC A 103      66.370 -30.062 147.540 
ATOM   2133  P    DC A 104      72.214 -30.283 145.009 
ATOM   2134  OP1  DC A 104      73.524 -29.878 145.565 
ATOM   2135  OP2  DC A 104      71.545 -29.293 144.136 
ATOM   2136  O5'  DC A 104      72.365 -31.672 144.228 
ATOM   2137  C5'  DC A 104      72.264 -32.903 144.967 
ATOM   2138  C4'  DC A 104      71.409 -33.895 144.204 
ATOM   2139  O4'  DC A 104      69.992 -33.764 144.516 
ATOM   2140  C3'  DC A 104      71.462 -33.787 142.681 
ATOM   2141  O3'  DC A 104      71.398 -35.094 142.123 
ATOM   2142  C2'  DC A 104      70.187 -33.034 142.302 
ATOM   2143  C1'  DC A 104      69.267 -33.733 143.297 
ATOM   2144  N1   DC A 104      67.986 -33.010 143.539 
ATOM   2145  C2   DC A 104      66.845 -33.773 143.775 
ATOM   2146  O2   DC A 104      66.941 -35.005 143.774 
ATOM   2147  N3   DC A 104      65.669 -33.133 143.997 
ATOM   2148  C4   DC A 104      65.607 -31.795 143.990 
ATOM   2149  N4   DC A 104      64.436 -31.218 144.212 
ATOM   2150  C5   DC A 104      66.769 -30.993 143.749 
ATOM   2151  C6   DC A 104      67.935 -31.651 143.529 
ATOM   2152  P    DC A 105      72.303 -35.439 140.849 
ATOM   2153  OP1  DC A 105      73.665 -35.810 141.293 
ATOM   2154  OP2  DC A 105      72.219 -34.335 139.867 
ATOM   2155  O5'  DC A 105      71.555 -36.730 140.270 
ATOM   2156  C5'  DC A 105      70.856 -37.598 141.182 
ATOM   2157  C4'  DC A 105      69.512 -37.987 140.600 
ATOM   2158  O4'  DC A 105      68.464 -37.035 140.940 
ATOM   2159  C3'  DC A 105      69.447 -38.077 139.075 
ATOM   2160  O3'  DC A 105      68.593 -39.155 138.713 
ATOM   2161  C2'  DC A 105      68.789 -36.769 138.638 
ATOM   2162  C1'  DC A 105      67.752 -36.710 139.756 
ATOM   2163  N1   DC A 105      67.143 -35.363 139.937 
ATOM   2164  C2   DC A 105      65.805 -35.302 140.321 
ATOM   2165  O2   DC A 105      65.185 -36.358 140.493 
ATOM   2166  N3   DC A 105      65.231 -34.084 140.490 
ATOM   2167  C4   DC A 105      65.936 -32.963 140.294 
ATOM   2168  N4   DC A 105      65.330 -31.799 140.473 
ATOM   2169  C5   DC A 105      67.313 -33.004 139.899 
ATOM   2170  C6   DC A 105      67.869 -34.231 139.734 
ATOM   2171  P    DG A 106      68.995 -40.080 137.470 
ATOM   2172  OP1  DG A 106      69.947 -41.122 137.915 
ATOM   2173  OP2  DG A 106      69.442 -39.231 136.344 
ATOM   2174  O5'  DG A 106      67.589 -40.754 137.110 
ATOM   2175  C5'  DG A 106      66.629 -40.969 138.161 
ATOM   2176  C4'  DG A 106      65.245 -40.567 137.689 
ATOM   2177  O4'  DG A 106      64.966 -39.158 137.927 
ATOM   2178  C3'  DG A 106      64.971 -40.750 136.197 
ATOM   2179  O3'  DG A 106      63.623 -41.170 136.024 
ATOM   2180  C2'  DG A 106      65.126 -39.352 135.600 
ATOM   2181  C1'  DG A 106      64.436 -38.599 136.734 
ATOM   2182  N9   DG A 106      64.720 -37.136 136.742 
ATOM   2183  C8   DG A 106      65.873 -36.472 136.386 
ATOM   2184  N7   DG A 106      65.797 -35.168 136.509 
ATOM   2185  C5   DG A 106      64.502 -34.955 136.978 
ATOM   2186  C6   DG A 106      63.834 -33.745 137.300 
ATOM   2187  O6   DG A 106      64.256 -32.594 137.238 
ATOM   2188  N1   DG A 106      62.525 -33.985 137.741 
ATOM   2189  C2   DG A 106      61.938 -35.230 137.855 
ATOM   2190  N2   DG A 106      60.678 -35.245 138.296 
ATOM   2191  N3   DG A 106      62.566 -36.365 137.553 
ATOM   2192  C4   DG A 106      63.836 -36.149 137.124 
ATOM   2193  P    DG A 107      63.290 -42.272 134.912 
ATOM   2194  OP1  DG A 107      63.528 -43.624 135.468 
ATOM   2195  OP2  DG A 107      64.010 -41.949 133.661 
ATOM   2196  O5'  DG A 107      61.720 -42.045 134.703 
ATOM   2197  C5'  DG A 107      60.931 -41.565 135.807 
ATOM   2198  C4'  DG A 107      59.975 -40.489 135.332 
ATOM   2199  O4'  DG A 107      60.571 -39.161 135.375 
ATOM   2200  C3'  DG A 107      59.482 -40.625 133.892 
ATOM   2201  O3'  DG A 107      58.124 -40.206 133.829 
ATOM   2202  C2'  DG A 107      60.332 -39.635 133.096 
ATOM   2203  C1'  DG A 107      60.321 -38.518 134.135 
ATOM   2204  N9   DG A 107      61.381 -37.493 133.923 
ATOM   2205  C8   DG A 107      62.660 -37.650 133.435 
ATOM   2206  N7   DG A 107      63.349 -36.536 133.371 
ATOM   2207  C5   DG A 107      62.463 -35.573 133.851 
ATOM   2208  C6   DG A 107      62.639 -34.174 134.020 
ATOM   2209  O6   DG A 107      63.628 -33.488 133.778 
ATOM   2210  N1   DG A 107      61.482 -33.573 134.537 
ATOM   2211  C2   DG A 107      60.311 -34.235 134.850 
ATOM   2212  N2   DG A 107      59.322 -33.481 135.333 
ATOM   2213  N3   DG A 107      60.149 -35.547 134.691 
ATOM   2214  C4   DG A 107      61.260 -36.146 134.190 
ATOM   2215  P    DG A 108      57.104 -41.018 132.900 
ATOM   2216  OP1  DG A 108      56.595 -42.198 133.635 
ATOM   2217  OP2  DG A 108      57.735 -41.291 131.591 
ATOM   2218  O5'  DG A 108      55.926 -39.950 132.717 
ATOM   2219  C5'  DG A 108      55.675 -38.999 133.769 
ATOM   2220  C4'  DG A 108      55.451 -37.620 133.179 
ATOM   2221  O4'  DG A 108      56.694 -36.880 133.009 
ATOM   2222  C3'  DG A 108      54.810 -37.586 131.792 
ATOM   2223  O3'  DG A 108      53.931 -36.470 131.718 
ATOM   2224  C2'  DG A 108      55.977 -37.350 130.832 
ATOM   2225  C1'  DG A 108      56.716 -36.335 131.699 
ATOM   2226  N9   DG A 108      58.138 -36.134 131.305 
ATOM   2227  C8   DG A 108      59.040 -37.045 130.799 
ATOM   2228  N7   DG A 108      60.225 -36.543 130.552 
ATOM   2229  C5   DG A 108      60.100 -35.204 130.920 
ATOM   2230  C6   DG A 108      61.053 -34.154 130.881 
ATOM   2231  O6   DG A 108      62.222 -34.188 130.507 
ATOM   2232  N1   DG A 108      60.507 -32.949 131.347 
ATOM   2233  C2   DG A 108      59.211 -32.783 131.792 
ATOM   2234  N2   DG A 108      58.882 -31.553 132.197 
ATOM   2235  N3   DG A 108      58.318 -33.770 131.830 
ATOM   2236  C4   DG A 108      58.831 -34.944 131.380 
ATOM   2237  P    DC A 109      52.534 -36.633 130.952 
ATOM   2238  OP1  DC A 109      51.533 -37.227 131.866 
ATOM   2239  OP2  DC A 109      52.751 -37.345 129.673 
ATOM   2240  O5'  DC A 109      52.157 -35.106 130.659 
ATOM   2241  C5'  DC A 109      52.608 -34.088 131.571 
ATOM   2242  C4'  DC A 109      53.138 -32.896 130.799 
ATOM   2243  O4'  DC A 109      54.553 -33.027 130.481 
ATOM   2244  C3'  DC A 109      52.479 -32.635 129.445 
ATOM   2245  O3'  DC A 109      52.383 -31.230 129.243 
ATOM   2246  C2'  DC A 109      53.458 -33.207 128.420 
ATOM   2247  C1'  DC A 109      54.733 -32.725 129.106 
ATOM   2248  N1   DC A 109      55.965 -33.417 128.637 
ATOM   2249  C2   DC A 109      57.143 -32.678 128.577 
ATOM   2250  O2   DC A 109      57.119 -31.488 128.914 
ATOM   2251  N3   DC A 109      58.278 -33.292 128.151 
ATOM   2252  C4   DC A 109      58.263 -34.582 127.795 
ATOM   2253  N4   DC A 109      59.394 -35.135 127.387 
ATOM   2254  C5   DC A 109      57.061 -35.360 127.848 
ATOM   2255  C6   DC A 109      55.938 -34.729 128.276 
ATOM   2256  P    DA A 110      51.066 -30.632 128.559 
ATOM   2257  OP1  DA A 110      50.014 -30.450 129.583 
ATOM   2258  OP2  DA A 110      50.696 -31.458 127.388 
ATOM   2259  O5'  DA A 110      51.589 -29.203 128.063 
ATOM   2260  C5'  DA A 110      52.634 -28.546 128.804 
ATOM   2261  C4'  DA A 110      53.655 -27.960 127.850 
ATOM   2262  O4'  DA A 110      54.703 -28.911 127.504 
ATOM   2263  C3'  DA A 110      53.114 -27.499 126.497 
ATOM   2264  O3'  DA A 110      53.808 -26.323 126.100 
ATOM   2265  C2'  DA A 110      53.476 -28.627 125.531 
ATOM   2266  C1'  DA A 110      54.867 -28.902 126.094 
ATOM   2267  N9   DA A 110      55.429 -30.220 125.685 
ATOM   2268  C8   DA A 110      54.768 -31.395 125.476 
ATOM   2269  N7   DA A 110      55.540 -32.376 125.123 
ATOM   2270  C5   DA A 110      56.808 -31.811 125.096 
ATOM   2271  C6   DA A 110      58.073 -32.338 124.793 
ATOM   2272  N6   DA A 110      58.279 -33.615 124.441 
ATOM   2273  N1   DA A 110      59.126 -31.501 124.862 
ATOM   2274  C2   DA A 110      58.916 -30.233 125.212 
ATOM   2275  N3   DA A 110      57.787 -29.631 125.516 
ATOM   2276  C4   DA A 110      56.749 -30.491 125.438 
ATOM   2277  P    DG A 111      52.993 -25.145 125.384 
ATOM   2278  OP1  DG A 111      52.351 -24.292 126.409 
ATOM   2279  OP2  DG A 111      52.094 -25.717 124.358 
ATOM   2280  O5'  DG A 111      54.174 -24.333 124.670 
ATOM   2281  C5'  DG A 111      55.482 -24.330 125.272 
ATOM   2282  C4'  DG A 111      56.542 -24.535 124.207 
ATOM   2283  O4'  DG A 111      56.820 -25.944 123.964 
ATOM   2284  C3'  DG A 111      56.209 -23.981 122.822 
ATOM   2285  O3'  DG A 111      57.398 -23.463 122.236 
ATOM   2286  C2'  DG A 111      55.761 -25.198 122.015 
ATOM   2287  C1'  DG A 111      56.804 -26.167 122.563 
ATOM   2288  N9   DG A 111      56.472 -27.600 122.327 
ATOM   2289  C8   DG A 111      55.240 -28.218 122.308 
ATOM   2290  N7   DG A 111      55.292 -29.505 122.069 
ATOM   2291  C5   DG A 111      56.654 -29.759 121.919 
ATOM   2292  C6   DG A 111      57.332 -30.976 121.645 
ATOM   2293  O6   DG A 111      56.862 -32.099 121.476 
ATOM   2294  N1   DG A 111      58.718 -30.784 121.573 
ATOM   2295  C2   DG A 111      59.365 -29.577 121.744 
ATOM   2296  N2   DG A 111      60.696 -29.603 121.638 
ATOM   2297  N3   DG A 111      58.728 -28.435 122.002 
ATOM   2298  C4   DG A 111      57.383 -28.604 122.074 
ATOM   2299  P    DA A 112      57.319 -22.108 121.388 
ATOM   2300  OP1  DA A 112      57.391 -20.946 122.303 
ATOM   2301  OP2  DA A 112      56.146 -22.154 120.488 
ATOM   2302  O5'  DA A 112      58.662 -22.197 120.524 
ATOM   2303  C5'  DA A 112      59.800 -22.889 121.072 
ATOM   2304  C4'  DA A 112      60.432 -23.769 120.011 
ATOM   2305  O4'  DA A 112      59.835 -25.096 119.962 
ATOM   2306  C3'  DA A 112      60.320 -23.261 118.573 
ATOM   2307  O3'  DA A 112      61.518 -23.582 117.877 
ATOM   2308  C2'  DA A 112      59.174 -24.069 117.966 
ATOM   2309  C1'  DA A 112      59.538 -25.404 118.609 
ATOM   2310  N9   DA A 112      58.430 -26.399 118.593 
ATOM   2311  C8   DA A 112      57.088 -26.177 118.708 
ATOM   2312  N7   DA A 112      56.370 -27.256 118.656 
ATOM   2313  C5   DA A 112      57.304 -28.271 118.495 
ATOM   2314  C6   DA A 112      57.177 -29.664 118.373 
ATOM   2315  N6   DA A 112      55.999 -30.304 118.396 
ATOM   2316  N1   DA A 112      58.308 -30.379 118.226 
ATOM   2317  C2   DA A 112      59.475 -29.737 118.206 
ATOM   2318  N3   DA A 112      59.716 -28.448 118.310 
ATOM   2319  C4   DA A 112      58.568 -27.756 118.455 
ATOM   2320  P    DA A 113      62.125 -22.518 116.847 
ATOM   2321  OP1  DA A 113      62.943 -21.527 117.582 
ATOM   2322  OP2  DA A 113      61.040 -21.967 116.005 
ATOM   2323  O5'  DA A 113      63.076 -23.447 115.957 
ATOM   2324  C5'  DA A 113      63.676 -24.611 116.558 
ATOM   2325  C4'  DA A 113      63.576 -25.792 115.612 
ATOM   2326  O4'  DA A 113      62.332 -26.531 115.775 
ATOM   2327  C3'  DA A 113      63.611 -25.455 114.121 
ATOM   2328  O3'  DA A 113      64.331 -26.472 113.436 
ATOM   2329  C2'  DA A 113      62.149 -25.511 113.677 
ATOM   2330  C1'  DA A 113      61.764 -26.741 114.491 
ATOM   2331  N9   DA A 113      60.294 -26.913 114.658 
ATOM   2332  C8   DA A 113      59.336 -25.949 114.788 
ATOM   2333  N7   DA A 113      58.134 -26.417 114.916 
ATOM   2334  C5   DA A 113      58.304 -27.794 114.870 
ATOM   2335  C6   DA A 113      57.398 -28.864 114.954 
ATOM   2336  N6   DA A 113      56.076 -28.704 115.109 
ATOM   2337  N1   DA A 113      57.902 -30.109 114.870 
ATOM   2338  C2   DA A 113      59.216 -30.263 114.716 
ATOM   2339  N3   DA A 113      60.154 -29.344 114.626 
ATOM   2340  C4   DA A 113      59.624 -28.107 114.711 
ATOM   2341  P    DG A 114      65.314 -26.058 112.243 
ATOM   2342  OP1  DG A 114      66.625 -25.653 112.799 
ATOM   2343  OP2  DG A 114      64.646 -25.067 111.370 
ATOM   2344  O5'  DG A 114      65.466 -27.446 111.462 
ATOM   2345  C5'  DG A 114      65.364 -28.677 112.201 
ATOM   2346  C4'  DG A 114      64.509 -29.670 111.439 
ATOM   2347  O4'  DG A 114      63.093 -29.539 111.751 
ATOM   2348  C3'  DG A 114      64.563 -29.561 109.915 
ATOM   2349  O3'  DG A 114      64.499 -30.868 109.357 
ATOM   2350  C2'  DG A 114      63.287 -28.808 109.536 
ATOM   2351  C1'  DG A 114      62.367 -29.508 110.531 
ATOM   2352  N9   DG A 114      61.087 -28.785 110.774 
ATOM   2353  C8   DG A 114      60.844 -27.429 110.801 
ATOM   2354  N7   DG A 114      59.594 -27.115 111.042 
ATOM   2355  C5   DG A 114      58.965 -28.351 111.185 
ATOM   2356  C6   DG A 114      57.606 -28.658 111.457 
ATOM   2357  O6   DG A 114      56.663 -27.891 111.632 
ATOM   2358  N1   DG A 114      57.397 -30.043 111.518 
ATOM   2359  C2   DG A 114      58.373 -31.004 111.340 
ATOM   2360  N2   DG A 114      57.969 -32.274 111.438 
ATOM   2361  N3   DG A 114      59.647 -30.715 111.085 
ATOM   2362  C4   DG A 114      59.867 -29.376 111.022 
ATOM   2363  P    DA A 115      65.403 -31.213 108.083 
ATOM   2364  OP1  DA A 115      66.766 -31.585 108.528 
ATOM   2365  OP2  DA A 115      65.320 -30.110 107.101 
ATOM   2366  O5'  DA A 115      64.655 -32.504 107.504 
ATOM   2367  C5'  DA A 115      63.957 -33.373 108.416 
ATOM   2368  C4'  DA A 115      62.613 -33.761 107.834 
ATOM   2369  O4'  DA A 115      61.564 -32.809 108.174 
ATOM   2370  C3'  DA A 115      62.548 -33.851 106.309 
ATOM   2371  O3'  DA A 115      61.693 -34.930 105.948 
ATOM   2372  C2'  DA A 115      61.889 -32.543 105.872 
ATOM   2373  C1'  DA A 115      60.853 -32.484 106.990 
ATOM   2374  N9   DA A 115      60.243 -31.138 107.171 
ATOM   2375  C8   DA A 115      60.827 -29.913 107.010 
ATOM   2376  N7   DA A 115      60.028 -28.918 107.242 
ATOM   2377  C5   DA A 115      58.828 -29.524 107.584 
ATOM   2378  C6   DA A 115      57.574 -29.004 107.946 
ATOM   2379  N6   DA A 115      57.312 -27.691 108.027 
ATOM   2380  N1   DA A 115      56.595 -29.885 108.222 
ATOM   2381  C2   DA A 115      56.861 -31.187 108.140 
ATOM   2382  N3   DA A 115      57.986 -31.787 107.814 
ATOM   2383  C4   DA A 115      58.949 -30.882 107.543 
ATOM   2384  P    DA A 116      62.096 -35.855 104.704 
ATOM   2385  OP1  DA A 116      63.048 -36.897 105.149 
ATOM   2386  OP2  DA A 116      62.542 -35.005 103.578 
ATOM   2387  O5'  DA A 116      60.689 -36.528 104.344 
ATOM   2388  C5'  DA A 116      59.729 -36.744 105.395 
ATOM   2389  C4'  DA A 116      58.345 -36.341 104.923 
ATOM   2390  O4'  DA A 116      58.066 -34.932 105.161 
ATOM   2391  C3'  DA A 116      58.072 -36.525 103.431 
ATOM   2392  O3'  DA A 116      56.724 -36.945 103.258 
ATOM   2393  C2'  DA A 116      58.226 -35.126 102.834 
ATOM   2394  C1'  DA A 116      57.537 -34.373 103.968 
ATOM   2395  N9   DA A 116      57.821 -32.911 103.976 
ATOM   2396  C8   DA A 116      58.972 -32.269 103.620 
ATOM   2397  N7   DA A 116      58.910 -30.979 103.736 
ATOM   2398  C5   DA A 116      57.624 -30.746 104.203 
ATOM   2399  C6   DA A 116      56.933 -29.568 104.532 
ATOM   2400  N6   DA A 116      57.471 -28.343 104.433 
ATOM   2401  N1   DA A 116      55.666 -29.693 104.966 
ATOM   2402  C2   DA A 116      55.137 -30.912 105.062 
ATOM   2403  N3   DA A 116      55.681 -32.077 104.786 
ATOM   2404  C4   DA A 116      56.949 -31.924 104.353 
ATOM   2405  P    DA A 117      56.391 -38.046 102.146 
ATOM   2406  OP1  DA A 117      56.629 -39.398 102.702 
ATOM   2407  OP2  DA A 117      57.111 -37.723 100.895 
ATOM   2408  O5'  DA A 117      54.821 -37.820 101.937 
ATOM   2409  C5'  DA A 117      54.031 -37.340 103.041 
ATOM   2410  C4'  DA A 117      53.076 -36.263 102.567 
ATOM   2411  O4'  DA A 117      53.672 -34.935 102.609 
ATOM   2412  C3'  DA A 117      52.582 -36.400 101.126 
ATOM   2413  O3'  DA A 117      51.225 -35.980 101.064 
ATOM   2414  C2'  DA A 117      53.433 -35.409 100.330 
ATOM   2415  C1'  DA A 117      53.422 -34.292 101.369 
ATOM   2416  N9   DA A 117      54.482 -33.267 101.157 
ATOM   2417  C8   DA A 117      55.746 -33.443 100.672 
ATOM   2418  N7   DA A 117      56.439 -32.348 100.603 
ATOM   2419  C5   DA A 117      55.571 -31.373 101.078 
ATOM   2420  C6   DA A 117      55.711 -29.988 101.258 
ATOM   2421  N6   DA A 117      56.831 -29.312 100.966 
ATOM   2422  N1   DA A 117      54.653 -29.318 101.751 
ATOM   2423  C2   DA A 117      53.541 -29.994 102.040 
ATOM   2424  N3   DA A 117      53.296 -31.280 101.915 
ATOM   2425  C4   DA A 117      54.371 -31.927 101.419 
ATOM   2426  P    DT A 118      50.204 -36.792 100.135 
ATOM   2427  OP1  DT A 118      49.695 -37.972 100.869 
ATOM   2428  OP2  DT A 118      50.836 -37.065  98.825 
ATOM   2429  O5'  DT A 118      49.027 -35.724  99.951 
ATOM   2430  C5'  DT A 118      48.775 -34.773 101.003 
ATOM   2431  C4'  DT A 118      48.552 -33.395 100.413 
ATOM   2432  O4'  DT A 118      49.795 -32.654 100.243 
ATOM   2433  C3'  DT A 118      47.911 -33.360  99.026 
ATOM   2434  O3'  DT A 118      47.032 -32.245  98.952 
ATOM   2435  C2'  DT A 118      49.077 -33.124  98.066 
ATOM   2436  C1'  DT A 118      49.816 -32.109  98.933 
ATOM   2437  N1   DT A 118      51.238 -31.909  98.539 
ATOM   2438  C2   DT A 118      51.756 -30.644  98.688 
ATOM   2439  O2   DT A 118      51.106 -29.708  99.121 
ATOM   2440  N3   DT A 118      53.076 -30.495  98.312 
ATOM   2441  C4   DT A 118      53.901 -31.482  97.812 
ATOM   2442  O4   DT A 118      55.070 -31.228  97.509 
ATOM   2443  C5   DT A 118      53.269 -32.774  97.692 
ATOM   2444  C7   DT A 118      54.097 -33.906  97.155 
ATOM   2445  C6   DT A 118      51.987 -32.947  98.050 
ATOM   2446  P    DC A 119      45.635 -32.407  98.186 
ATOM   2447  OP1  DC A 119      44.634 -33.001  99.100 
ATOM   2448  OP2  DC A 119      45.851 -33.119  96.907 
ATOM   2449  O5'  DC A 119      45.257 -30.880  97.893 
ATOM   2450  C5'  DC A 119      45.708 -29.862  98.806 
ATOM   2451  C4'  DC A 119      46.239 -28.671  98.033 
ATOM   2452  O4'  DC A 119      47.654 -28.802  97.715 
ATOM   2453  C3'  DC A 119      45.579 -28.409  96.679 
ATOM   2454  O3'  DC A 119      45.484 -27.004  96.477 
ATOM   2455  C2'  DC A 119      46.559 -28.981  95.654 
ATOM   2456  C1'  DC A 119      47.834 -28.499  96.340 
ATOM   2457  N1   DC A 119      49.065 -29.192  95.871 
ATOM   2458  C2   DC A 119      50.244 -28.452  95.812 
ATOM   2459  O2   DC A 119      50.220 -27.263  96.148 
ATOM   2460  N3   DC A 119      51.379 -29.066  95.385 
ATOM   2461  C4   DC A 119      51.363 -30.356  95.029 
ATOM   2462  N4   DC A 119      52.495 -30.909  94.621 
ATOM   2463  C5   DC A 119      50.161 -31.134  95.082 
ATOM   2464  C6   DC A 119      49.038 -30.503  95.510 
ATOM   2465  P    DA A 120      44.166 -26.406  95.793 
ATOM   2466  OP1  DA A 120      43.114 -26.224  96.817 
ATOM   2467  OP2  DA A 120      43.797 -27.232  94.623 
ATOM   2468  O5'  DA A 120      44.689 -24.977  95.297 
ATOM   2469  C5'  DA A 120      45.735 -24.321  96.038 
ATOM   2470  C4'  DA A 120      46.756 -23.734  95.084 
ATOM   2471  O4'  DA A 120      47.803 -24.686  94.738 
ATOM   2472  C3'  DA A 120      46.215 -23.273  93.731 
ATOM   2473  O3'  DA A 120      46.909 -22.097  93.334 
ATOM   2474  C2'  DA A 120      46.577 -24.401  92.765 
ATOM   2475  C1'  DA A 120      47.968 -24.677  93.328 
ATOM   2476  N9   DA A 120      48.530 -25.994  92.919 
ATOM   2477  C8   DA A 120      47.868 -27.170  92.710 
ATOM   2478  N7   DA A 120      48.641 -28.150  92.357 
ATOM   2479  C5   DA A 120      49.908 -27.586  92.330 
ATOM   2480  C6   DA A 120      51.174 -28.112  92.027 
ATOM   2481  N6   DA A 120      51.380 -29.389  91.675 
ATOM   2482  N1   DA A 120      52.226 -27.275  92.096 
ATOM   2483  C2   DA A 120      52.016 -26.007  92.446 
ATOM   2484  N3   DA A 120      50.888 -25.406  92.750 
ATOM   2485  C4   DA A 120      49.850 -26.265  92.672 
ATOM   2486  P    DC A 121      46.094 -20.920  92.618 
ATOM   2487  OP1  DC A 121      45.452 -20.067  93.643 
ATOM   2488  OP2  DC A 121      45.194 -21.492  91.592 
ATOM   2489  O5'  DC A 121      47.274 -20.108  91.904 
ATOM   2490  C5'  DC A 121      48.583 -20.105  92.506 
ATOM   2491  C4'  DC A 121      49.643 -20.310  91.442 
ATOM   2492  O4'  DC A 121      49.921 -21.718  91.198 
ATOM   2493  C3'  DC A 121      49.310 -19.755  90.057 
ATOM   2494  O3'  DC A 121      50.498 -19.237  89.470 
ATOM   2495  C2'  DC A 121      48.861 -20.973  89.249 
ATOM   2496  C1'  DC A 121      49.904 -21.942  89.797 
ATOM   2497  N1   DC A 121      49.572 -23.375  89.561 
ATOM   2498  C2   DC A 121      50.625 -24.254  89.320 
ATOM   2499  O2   DC A 121      51.780 -23.814  89.312 
ATOM   2500  N3   DC A 121      50.343 -25.564  89.102 
ATOM   2501  C4   DC A 121      49.077 -26.002  89.120 
ATOM   2502  N4   DC A 121      48.855 -27.289  88.902 
ATOM   2503  C5   DC A 121      47.981 -25.115  89.365 
ATOM   2504  C6   DC A 121      48.282 -23.809  89.580 
ATOM   2505  P    DC A 122      50.420 -17.882  88.622 
ATOM   2506  OP1  DC A 122      50.492 -16.721  89.537 
ATOM   2507  OP2  DC A 122      49.246 -17.928  87.722 
ATOM   2508  O5'  DC A 122      51.763 -17.971  87.758 
ATOM   2509  C5'  DC A 122      52.901 -18.663  88.306 
ATOM   2510  C4'  DC A 122      53.533 -19.543  87.245 
ATOM   2511  O4'  DC A 122      52.936 -20.871  87.196 
ATOM   2512  C3'  DC A 122      53.420 -19.036  85.807 
ATOM   2513  O3'  DC A 122      54.619 -19.356  85.111 
ATOM   2514  C2'  DC A 122      52.274 -19.844  85.200 
ATOM   2515  C1'  DC A 122      52.639 -21.178  85.843 
ATOM   2516  N1   DC A 122      51.531 -22.174  85.827 
ATOM   2517  C2   DC A 122      51.867 -23.517  85.677 
ATOM   2518  O2   DC A 122      53.059 -23.824  85.565 
ATOM   2519  N3   DC A 122      50.871 -24.440  85.660 
ATOM   2520  C4   DC A 122      49.591 -24.065  85.785 
ATOM   2521  N4   DC A 122      48.657 -25.004  85.762 
ATOM   2522  C5   DC A 122      49.224 -22.689  85.940 
ATOM   2523  C6   DC A 122      50.234 -21.783  85.954 
ATOM   2524  P    DA A 123      55.226 -18.293  84.081 
ATOM   2525  OP1  DA A 123      56.044 -17.302  84.816 
ATOM   2526  OP2  DA A 123      54.141 -17.741  83.239 
ATOM   2527  O5'  DA A 123      56.177 -19.221  83.191 
ATOM   2528  C5'  DA A 123      56.776 -20.386  83.792 
ATOM   2529  C4'  DA A 123      56.676 -21.566  82.846 
ATOM   2530  O4'  DA A 123      55.433 -22.305  83.009 
ATOM   2531  C3'  DA A 123      56.711 -21.229  81.355 
ATOM   2532  O3'  DA A 123      57.431 -22.246  80.670 
ATOM   2533  C2'  DA A 123      55.250 -21.285  80.911 
ATOM   2534  C1'  DA A 123      54.865 -22.515  81.725 
ATOM   2535  N9   DA A 123      53.394 -22.687  81.892 
ATOM   2536  C8   DA A 123      52.436 -21.723  82.022 
ATOM   2537  N7   DA A 123      51.235 -22.192  82.150 
ATOM   2538  C5   DA A 123      51.405 -23.568  82.104 
ATOM   2539  C6   DA A 123      50.499 -24.638  82.188 
ATOM   2540  N6   DA A 123      49.177 -24.479  82.344 
ATOM   2541  N1   DA A 123      51.002 -25.884  82.104 
ATOM   2542  C2   DA A 123      52.317 -26.037  81.950 
ATOM   2543  N3   DA A 123      53.254 -25.119  81.860 
ATOM   2544  C4   DA A 123      52.724 -23.881  81.945 
ATOM   2545  P    DT A 124      58.415 -21.832  79.477 
ATOM   2546  OP1  DT A 124      59.725 -21.427  80.033 
ATOM   2547  OP2  DT A 124      57.746 -20.842  78.604 
ATOM   2548  O5'  DT A 124      58.566 -23.220  78.696 
ATOM   2549  C5'  DT A 124      58.465 -24.452  79.435 
ATOM   2550  C4'  DT A 124      57.610 -25.444  78.673 
ATOM   2551  O4'  DT A 124      56.193 -25.313  78.985 
ATOM   2552  C3'  DT A 124      57.663 -25.336  77.149 
ATOM   2553  O3'  DT A 124      57.599 -26.643  76.591 
ATOM   2554  C2'  DT A 124      56.388 -24.582  76.770 
ATOM   2555  C1'  DT A 124      55.468 -25.282  77.765 
ATOM   2556  N1   DT A 124      54.187 -24.559  78.008 
ATOM   2557  C2   DT A 124      53.071 -25.325  78.239 
ATOM   2558  O2   DT A 124      53.093 -26.544  78.252 
ATOM   2559  N3   DT A 124      51.903 -24.620  78.458 
ATOM   2560  C4   DT A 124      51.764 -23.247  78.466 
ATOM   2561  O4   DT A 124      50.664 -22.730  78.674 
ATOM   2562  C5   DT A 124      52.991 -22.530  78.213 
ATOM   2563  C7   DT A 124      52.929 -21.031  78.203 
ATOM   2564  C6   DT A 124      54.141 -23.190  77.996 
ATOM   2565  P    DT A 125      58.504 -26.988  75.317 
ATOM   2566  OP1  DT A 125      59.866 -27.359  75.762 
ATOM   2567  OP2  DT A 125      58.420 -25.884  74.335 
ATOM   2568  O5'  DT A 125      57.756 -28.278  74.738 
ATOM   2569  C5'  DT A 125      57.057 -29.147  75.650 
ATOM   2570  C4'  DT A 125      55.713 -29.536  75.068 
ATOM   2571  O4'  DT A 125      54.665 -28.583  75.408 
ATOM   2572  C3'  DT A 125      55.648 -29.626  73.544 
ATOM   2573  O3'  DT A 125      54.794 -30.704  73.182 
ATOM   2574  C2'  DT A 125      54.990 -28.317  73.106 
ATOM   2575  C1'  DT A 125      53.953 -28.258  74.224 
ATOM   2576  N1   DT A 125      53.344 -26.912  74.405 
ATOM   2577  C2   DT A 125      52.023 -26.869  74.784 
ATOM   2578  O2   DT A 125      51.354 -27.870  74.971 
ATOM   2579  N3   DT A 125      51.492 -25.603  74.942 
ATOM   2580  C4   DT A 125      52.157 -24.408  74.757 
ATOM   2581  O4   DT A 125      51.575 -23.335  74.928 
ATOM   2582  C5   DT A 125      53.537 -24.556  74.361 
ATOM   2583  C7   DT A 125      54.333 -23.303  74.138 
ATOM   2584  C6   DT A 125      54.079 -25.774  74.200 
ATOM   2585  P    DC A 126      55.196 -31.629  71.938 
ATOM   2586  OP1  DC A 126      56.148 -32.671  72.383 
ATOM   2587  OP2  DC A 126      55.643 -30.780  70.812 
ATOM   2588  O5'  DC A 126      53.790 -32.302  71.578 
ATOM   2589  C5'  DC A 126      52.830 -32.518  72.629 
ATOM   2590  C4'  DC A 126      51.446 -32.116  72.157 
ATOM   2591  O4'  DC A 126      51.167 -30.707  72.395 
ATOM   2592  C3'  DC A 126      51.172 -32.299  70.665 
ATOM   2593  O3'  DC A 126      49.824 -32.719  70.492 
ATOM   2594  C2'  DC A 126      51.327 -30.901  70.068 
ATOM   2595  C1'  DC A 126      50.637 -30.148  71.202 
ATOM   2596  N1   DC A 126      50.921 -28.685  71.211 
ATOM   2597  C2   DC A 126      49.905 -27.829  71.629 
ATOM   2598  O2   DC A 126      48.822 -28.314  71.972 
ATOM   2599  N3   DC A 126      50.145 -26.492  71.642 
ATOM   2600  C4   DC A 126      51.334 -26.008  71.262 
ATOM   2601  N4   DC A 126      51.517 -24.697  71.294 
ATOM   2602  C5   DC A 126      52.391 -26.871  70.828 
ATOM   2603  C6   DC A 126      52.133 -28.204  70.821 
ATOM   2604  P    DC A 127      49.491 -33.821  69.381 
ATOM   2605  OP1  DC A 127      49.729 -35.173  69.936 
ATOM   2606  OP2  DC A 127      50.211 -33.497  68.129 
ATOM   2607  O5'  DC A 127      47.921 -33.594  69.171 
ATOM   2608  C5'  DC A 127      47.132 -33.114  70.275 
ATOM   2609  C4'  DC A 127      46.177 -32.038  69.801 
ATOM   2610  O4'  DC A 127      46.772 -30.709  69.843 
ATOM   2611  C3'  DC A 127      45.683 -32.174  68.361 
ATOM   2612  O3'  DC A 127      44.325 -31.755  68.298 
ATOM   2613  C2'  DC A 127      46.533 -31.184  67.564 
ATOM   2614  C1'  DC A 127      46.522 -30.067  68.603 
ATOM   2615  N1   DC A 127      47.582 -29.042  68.391 
ATOM   2616  C2   DC A 127      47.284 -27.721  68.718 
ATOM   2617  O2   DC A 127      46.163 -27.457  69.167 
ATOM   2618  N3   DC A 127      48.237 -26.773  68.532 
ATOM   2619  C4   DC A 127      49.440 -27.100  68.044 
ATOM   2620  N4   DC A 127      50.336 -26.138  67.880 
ATOM   2621  C5   DC A 127      49.767 -28.452  67.700 
ATOM   2622  C6   DC A 127      48.801 -29.385  67.894 
ATOM   2623  P    DA A 128      43.305 -32.567  67.369 
ATOM   2624  OP1  DA A 128      42.796 -33.747  68.103 
ATOM   2625  OP2  DA A 128      43.936 -32.840  66.059 
ATOM   2626  O5'  DA A 128      42.127 -31.499  67.185 
ATOM   2627  C5'  DA A 128      41.876 -30.547  68.237 
ATOM   2628  C4'  DA A 128      41.652 -29.169  67.647 
ATOM   2629  O4'  DA A 128      42.895 -28.429  67.478 
ATOM   2630  C3'  DA A 128      41.011 -29.135  66.260 
ATOM   2631  O3'  DA A 128      40.132 -28.019  66.186 
ATOM   2632  C2'  DA A 128      42.178 -28.899  65.300 
ATOM   2633  C1'  DA A 128      42.917 -27.884  66.167 
ATOM   2634  N9   DA A 128      44.339 -27.683  65.773 
ATOM   2635  C8   DA A 128      45.219 -28.599  65.273 
ATOM   2636  N7   DA A 128      46.397 -28.116  65.023 
ATOM   2637  C5   DA A 128      46.292 -26.780  65.385 
ATOM   2638  C6   DA A 128      47.210 -25.717  65.359 
ATOM   2639  N6   DA A 128      48.475 -25.842  64.934 
ATOM   2640  N1   DA A 128      46.779 -24.516  65.788 
ATOM   2641  C2   DA A 128      45.521 -24.398  66.210 
ATOM   2642  N3   DA A 128      44.579 -25.312  66.280 
ATOM   2643  C4   DA A 128      45.036 -26.505  65.844 
ATOM   2644  P    DG A 129      38.735 -28.181  65.420 
ATOM   2645  OP1  DG A 129      37.735 -28.776  66.334 
ATOM   2646  OP2  DG A 129      38.952 -28.894  64.141 
ATOM   2647  O5'  DG A 129      38.358 -26.655  65.127 
ATOM   2648  C5'  DG A 129      38.809 -25.636  66.040 
ATOM   2649  C4'  DG A 129      39.339 -24.445  65.267 
ATOM   2650  O4'  DG A 129      40.754 -24.576  64.949 
ATOM   2651  C3'  DG A 129      38.680 -24.184  63.913 
ATOM   2652  O3'  DG A 129      38.584 -22.779  63.711 
ATOM   2653  C2'  DG A 129      39.659 -24.755  62.888 
ATOM   2654  C1'  DG A 129      40.934 -24.273  63.574 
ATOM   2655  N9   DG A 129      42.166 -24.966  63.105 
ATOM   2656  C8   DG A 129      42.330 -26.274  62.703 
ATOM   2657  N7   DG A 129      43.556 -26.573  62.344 
ATOM   2658  C5   DG A 129      44.252 -25.378  62.520 
ATOM   2659  C6   DG A 129      45.621 -25.077  62.297 
ATOM   2660  O6   DG A 129      46.515 -25.814  61.891 
ATOM   2661  N1   DG A 129      45.908 -23.739  62.605 
ATOM   2662  C2   DG A 129      44.993 -22.815  63.068 
ATOM   2663  N2   DG A 129      45.465 -21.589  63.304 
ATOM   2664  N3   DG A 129      43.708 -23.099  63.278 
ATOM   2665  C4   DG A 129      43.414 -24.392  62.984 
ATOM   2666  P    DC A 130      37.267 -22.181  63.027 
ATOM   2667  OP1  DC A 130      36.215 -21.999  64.051 
ATOM   2668  OP2  DC A 130      36.897 -23.007  61.857 
ATOM   2669  O5'  DC A 130      37.790 -20.751  62.531 
ATOM   2670  C5'  DC A 130      38.835 -20.095  63.272 
ATOM   2671  C4'  DC A 130      39.856 -19.509  62.318 
ATOM   2672  O4'  DC A 130      40.904 -20.460  61.972 
ATOM   2673  C3'  DC A 130      39.315 -19.048  60.965 
ATOM   2674  O3'  DC A 130      40.009 -17.872  60.568 
ATOM   2675  C2'  DC A 130      39.677 -20.175  59.999 
ATOM   2676  C1'  DC A 130      41.068 -20.451  60.562 
ATOM   2677  N1   DC A 130      41.630 -21.769  60.153 
ATOM   2678  C2   DC A 130      43.005 -21.852  59.947 
ATOM   2679  O2   DC A 130      43.695 -20.839  60.110 
ATOM   2680  N3   DC A 130      43.537 -23.044  59.573 
ATOM   2681  C4   DC A 130      42.755 -24.118  59.407 
ATOM   2682  N4   DC A 130      43.321 -25.258  59.042 
ATOM   2683  C5   DC A 130      41.338 -24.054  59.613 
ATOM   2684  C6   DC A 130      40.826 -22.853  59.986 
ATOM   2685  P    DT A 131      39.194 -16.694  59.852 
ATOM   2686  OP1  DT A 131      38.552 -15.841  60.877 
ATOM   2687  OP2  DT A 131      38.295 -17.266  58.826 
ATOM   2688  O5'  DT A 131      40.375 -15.882  59.139 
ATOM   2689  C5'  DT A 131      41.683 -15.879  59.740 
ATOM   2690  C4'  DT A 131      42.743 -16.084  58.676 
ATOM   2691  O4'  DT A 131      43.021 -17.492  58.432 
ATOM   2692  C3'  DT A 131      42.411 -15.530  57.291 
ATOM   2693  O3'  DT A 131      43.599 -15.012  56.704 
ATOM   2694  C2'  DT A 131      41.962 -16.747  56.483 
ATOM   2695  C1'  DT A 131      43.005 -17.716  57.031 
ATOM   2696  N1   DT A 131      42.673 -19.149  56.795 
ATOM   2697  C2   DT A 131      43.722 -20.004  56.559 
ATOM   2698  O2   DT A 131      44.884 -19.637  56.537 
ATOM   2699  N3   DT A 131      43.376 -21.325  56.344 
ATOM   2700  C4   DT A 131      42.099 -21.846  56.347 
ATOM   2701  O4   DT A 131      41.913 -23.047  56.142 
ATOM   2702  C5   DT A 131      41.064 -20.872  56.604 
ATOM   2703  C7   DT A 131      39.644 -21.357  56.624 
ATOM   2704  C6   DT A 131      41.372 -19.582  56.816 
ATOM   2705  P    DG A 132      43.520 -13.657  55.856 
ATOM   2706  OP1  DG A 132      43.592 -12.495  56.771 
ATOM   2707  OP2  DG A 132      42.347 -13.703  54.956 
ATOM   2708  O5'  DG A 132      44.863 -13.746  54.993 
ATOM   2709  C5'  DG A 132      46.001 -14.438  55.540 
ATOM   2710  C4'  DG A 132      46.633 -15.318  54.479 
ATOM   2711  O4'  DG A 132      46.036 -16.645  54.430 
ATOM   2712  C3'  DG A 132      46.521 -14.810  53.042 
ATOM   2713  O3'  DG A 132      47.719 -15.131  52.345 
ATOM   2714  C2'  DG A 132      45.375 -15.618  52.434 
ATOM   2715  C1'  DG A 132      45.739 -16.953  53.077 
ATOM   2716  N9   DG A 132      44.631 -17.948  53.062 
ATOM   2717  C8   DG A 132      43.273 -17.742  53.175 
ATOM   2718  N7   DG A 132      42.561 -18.841  53.122 
ATOM   2719  C5   DG A 132      43.513 -19.846  52.961 
ATOM   2720  C6   DG A 132      43.349 -21.250  52.840 
ATOM   2721  O6   DG A 132      42.311 -21.907  52.851 
ATOM   2722  N1   DG A 132      44.582 -21.900  52.692 
ATOM   2723  C2   DG A 132      45.813 -21.274  52.665 
ATOM   2724  N2   DG A 132      46.873 -22.072  52.516 
ATOM   2725  N3   DG A 132      45.967 -19.956  52.779 
ATOM   2726  C4   DG A 132      44.780 -19.312  52.922 
ATOM   2727  P    DA A 133      48.327 -14.067  51.315 
ATOM   2728  OP1  DA A 133      49.144 -13.076  52.050 
ATOM   2729  OP2  DA A 133      47.241 -13.516  50.473 
ATOM   2730  O5'  DA A 133      49.277 -14.996  50.426 
ATOM   2731  C5'  DA A 133      49.877 -16.160  51.026 
ATOM   2732  C4'  DA A 133      49.777 -17.341  50.080 
ATOM   2733  O4'  DA A 133      48.533 -18.080  50.243 
ATOM   2734  C3'  DA A 133      49.812 -17.004  48.589 
ATOM   2735  O3'  DA A 133      50.532 -18.021  47.904 
ATOM   2736  C2'  DA A 133      48.350 -17.059  48.145 
ATOM   2737  C1'  DA A 133      47.965 -18.290  48.960 
ATOM   2738  N9   DA A 133      46.495 -18.462  49.127 
ATOM   2739  C8   DA A 133      45.537 -17.498  49.256 
ATOM   2740  N7   DA A 133      44.335 -17.966  49.385 
ATOM   2741  C5   DA A 133      44.505 -19.342  49.338 
ATOM   2742  C6   DA A 133      43.599 -20.413  49.422 
ATOM   2743  N6   DA A 133      42.277 -20.253  49.578 
ATOM   2744  N1   DA A 133      44.103 -21.658  49.338 
ATOM   2745  C2   DA A 133      45.417 -21.811  49.184 
ATOM   2746  N3   DA A 133      46.355 -20.893  49.094 
ATOM   2747  C4   DA A 133      45.825 -19.656  49.180 
ATOM   2748  P    DT A 134      51.515 -17.607  46.711 
ATOM   2749  OP1  DT A 134      52.826 -17.202  47.267 
ATOM   2750  OP2  DT A 134      50.847 -16.616  45.838 
ATOM   2751  O5'  DT A 134      51.667 -18.995  45.930 
ATOM   2752  C5'  DT A 134      51.565 -20.226  46.669 
ATOM   2753  C4'  DT A 134      50.710 -21.218  45.907 
ATOM   2754  O4'  DT A 134      49.294 -21.088  46.219 
ATOM   2755  C3'  DT A 134      50.764 -21.110  44.383 
ATOM   2756  O3'  DT A 134      50.700 -22.417  43.825 
ATOM   2757  C2'  DT A 134      49.488 -20.357  44.004 
ATOM   2758  C1'  DT A 134      48.568 -21.056  44.999 
ATOM   2759  N1   DT A 134      47.288 -20.334  45.242 
ATOM   2760  C2   DT A 134      46.172 -21.100  45.473 
ATOM   2761  O2   DT A 134      46.194 -22.318  45.486 
ATOM   2762  N3   DT A 134      45.003 -20.395  45.692 
ATOM   2763  C4   DT A 134      44.865 -19.022  45.700 
ATOM   2764  O4   DT A 134      43.765 -18.505  45.908 
ATOM   2765  C5   DT A 134      46.091 -18.304  45.447 
ATOM   2766  C7   DT A 134      46.029 -16.805  45.437 
ATOM   2767  C6   DT A 134      47.241 -18.964  45.230 
ATOM   2768  P    DG A 135      51.604 -22.762  42.551 
ATOM   2769  OP1  DG A 135      52.967 -23.134  42.996 
ATOM   2770  OP2  DG A 135      51.521 -21.658  41.569 
ATOM   2771  O5'  DG A 135      50.857 -24.053  41.972 
ATOM   2772  C5'  DG A 135      50.158 -24.922  42.884 
ATOM   2773  C4'  DG A 135      48.814 -25.310  42.302 
ATOM   2774  O4'  DG A 135      47.765 -24.358  42.643 
ATOM   2775  C3'  DG A 135      48.749 -25.400  40.778 
ATOM   2776  O3'  DG A 135      47.894 -26.479  40.416 
ATOM   2777  C2'  DG A 135      48.090 -24.092  40.340 
ATOM   2778  C1'  DG A 135      47.054 -24.033  41.458 
ATOM   2779  N9   DG A 135      46.444 -22.687  41.640 
ATOM   2780  C8   DG A 135      47.016 -21.443  41.481 
ATOM   2781  N7   DG A 135      46.199 -20.445  41.720 
ATOM   2782  C5   DG A 135      45.002 -21.072  42.060 
ATOM   2783  C6   DG A 135      43.748 -20.514  42.422 
ATOM   2784  O6   DG A 135      43.432 -19.331  42.518 
ATOM   2785  N1   DG A 135      42.800 -21.512  42.688 
ATOM   2786  C2   DG A 135      43.034 -22.871  42.615 
ATOM   2787  N2   DG A 135      41.998 -23.660  42.909 
ATOM   2788  N3   DG A 135      44.211 -23.394  42.276 
ATOM   2789  C4   DG A 135      45.140 -22.440  42.014 
ATOM   2790  P    DT A 136      48.297 -27.403  39.172 
ATOM   2791  OP1  DT A 136      49.249 -28.446  39.617 
ATOM   2792  OP2  DT A 136      48.743 -26.554  38.047 
ATOM   2793  O5'  DT A 136      46.890 -28.077  38.812 
ATOM   2794  C5'  DT A 136      45.930 -28.292  39.863 
ATOM   2795  C4'  DT A 136      44.546 -27.890  39.392 
ATOM   2796  O4'  DT A 136      44.267 -26.481  39.629 
ATOM   2797  C3'  DT A 136      44.273 -28.074  37.899 
ATOM   2798  O3'  DT A 136      42.925 -28.493  37.726 
ATOM   2799  C2'  DT A 136      44.427 -26.675  37.302 
ATOM   2800  C1'  DT A 136      43.738 -25.922  38.436 
ATOM   2801  N1   DT A 136      44.022 -24.460  38.445 
ATOM   2802  C2   DT A 136      43.010 -23.629  38.860 
ATOM   2803  O2   DT A 136      41.918 -24.039  39.212 
ATOM   2804  N3   DT A 136      43.309 -22.280  38.853 
ATOM   2805  C4   DT A 136      44.508 -21.709  38.476 
ATOM   2806  O4   DT A 136      44.659 -20.487  38.512 
ATOM   2807  C5   DT A 136      45.508 -22.663  38.055 
ATOM   2808  C7   DT A 136      46.842 -22.125  37.628 
ATOM   2809  C6   DT A 136      45.243 -23.979  38.052 
ATOM   2810  P    DC A 137      42.592 -29.595  36.615 
ATOM   2811  OP1  DC A 137      42.830 -30.947  37.170 
ATOM   2812  OP2  DC A 137      43.312 -29.272  35.363 
ATOM   2813  O5'  DC A 137      41.022 -29.368  36.405 
ATOM   2814  C5'  DC A 137      40.232 -28.889  37.509 
ATOM   2815  C4'  DC A 137      39.277 -27.812  37.035 
ATOM   2816  O4'  DC A 137      39.873 -26.484  37.078 
ATOM   2817  C3'  DC A 137      38.783 -27.948  35.595 
ATOM   2818  O3'  DC A 137      37.426 -27.529  35.532 
ATOM   2819  C2'  DC A 137      39.634 -26.958  34.799 
ATOM   2820  C1'  DC A 137      39.623 -25.841  35.837 
ATOM   2821  N1   DC A 137      40.683 -24.816  35.625 
ATOM   2822  C2   DC A 137      40.385 -23.496  35.952 
ATOM   2823  O2   DC A 137      39.263 -23.231  36.401 
ATOM   2824  N3   DC A 137      41.337 -22.547  35.766 
ATOM   2825  C4   DC A 137      42.540 -22.874  35.278 
ATOM   2826  N4   DC A 137      43.436 -21.912  35.114 
ATOM   2827  C5   DC A 137      42.867 -24.226  34.935 
ATOM   2828  C6   DC A 137      41.902 -25.160  35.128 
ATOM   2829  P    DA A 138      36.405 -28.341  34.603 
ATOM   2830  OP1  DA A 138      35.896 -29.521  35.337 
ATOM   2831  OP2  DA A 138      37.037 -28.614  33.293 
ATOM   2832  O5'  DA A 138      35.228 -27.273  34.419 
ATOM   2833  C5'  DA A 138      34.976 -26.322  35.471 
ATOM   2834  C4'  DA A 138      34.753 -24.943  34.881 
ATOM   2835  O4'  DA A 138      35.996 -24.203  34.712 
ATOM   2836  C3'  DA A 138      34.112 -24.909  33.494 
ATOM   2837  O3'  DA A 138      33.233 -23.794  33.420 
ATOM   2838  C2'  DA A 138      35.278 -24.673  32.534 
ATOM   2839  C1'  DA A 138      36.017 -23.658  33.401 
ATOM   2840  N9   DA A 138      37.439 -23.457  33.007 
ATOM   2841  C8   DA A 138      38.319 -24.374  32.507 
ATOM   2842  N7   DA A 138      39.497 -23.890  32.258 
ATOM   2843  C5   DA A 138      39.392 -22.554  32.619 
ATOM   2844  C6   DA A 138      40.310 -21.491  32.593 
ATOM   2845  N6   DA A 138      41.575 -21.616  32.168 
ATOM   2846  N1   DA A 138      39.879 -20.290  33.022 
ATOM   2847  C2   DA A 138      38.622 -20.173  33.445 
ATOM   2848  N3   DA A 138      37.680 -21.087  33.514 
ATOM   2849  C4   DA A 138      38.136 -22.279  33.078 
ATOM   2850  P    DC A 139      31.836 -23.956  32.654 
ATOM   2851  OP1  DC A 139      30.835 -24.550  33.568 
ATOM   2852  OP2  DC A 139      32.052 -24.668  31.375 
ATOM   2853  O5'  DC A 139      31.458 -22.429  32.361 
ATOM   2854  C5'  DC A 139      31.909 -21.411  33.274 
ATOM   2855  C4'  DC A 139      32.440 -20.220  32.501 
ATOM   2856  O4'  DC A 139      33.855 -20.351  32.183 
ATOM   2857  C3'  DC A 139      31.780 -19.958  31.147 
ATOM   2858  O3'  DC A 139      31.685 -18.553  30.945 
ATOM   2859  C2'  DC A 139      32.760 -20.530  30.122 
ATOM   2860  C1'  DC A 139      34.035 -20.048  30.808 
ATOM   2861  N1   DC A 139      35.267 -20.740  30.339 
ATOM   2862  C2   DC A 139      36.445 -20.001  30.280 
ATOM   2863  O2   DC A 139      36.421 -18.811  30.616 
ATOM   2864  N3   DC A 139      37.580 -20.615  29.853 
ATOM   2865  C4   DC A 139      37.564 -21.905  29.498 
ATOM   2866  N4   DC A 139      38.696 -22.458  29.089 
ATOM   2867  C5   DC A 139      36.362 -22.683  29.551 
ATOM   2868  C6   DC A 139      35.239 -22.052  29.979 
ATOM   2869  P    DC A 140      30.367 -17.955  30.261 
ATOM   2870  OP1  DC A 140      29.315 -17.773  31.286 
ATOM   2871  OP2  DC A 140      29.998 -18.781  29.091 
ATOM   2872  O5'  DC A 140      30.890 -16.526  29.765 
ATOM   2873  C5'  DC A 140      31.936 -15.869  30.506 
ATOM   2874  C4'  DC A 140      32.957 -15.283  29.552 
ATOM   2875  O4'  DC A 140      34.004 -16.234  29.206 
ATOM   2876  C3'  DC A 140      32.416 -14.822  28.199 
ATOM   2877  O3'  DC A 140      33.110 -13.646  27.802 
ATOM   2878  C2'  DC A 140      32.778 -15.950  27.233 
ATOM   2879  C1'  DC A 140      34.169 -16.226  27.796 
ATOM   2880  N1   DC A 140      34.731 -17.543  27.388 
ATOM   2881  C2   DC A 140      36.106 -17.626  27.181 
ATOM   2882  O2   DC A 140      36.796 -16.614  27.344 
ATOM   2883  N3   DC A 140      36.638 -18.819  26.807 
ATOM   2884  C4   DC A 140      35.855 -19.893  26.641 
ATOM   2885  N4   DC A 140      36.421 -21.033  26.276 
ATOM   2886  C5   DC A 140      34.439 -19.828  26.847 
ATOM   2887  C6   DC A 140      33.926 -18.627  27.220 
ATOM   2888  P    DC A 141      32.295 -12.469  27.086 
ATOM   2889  OP1  DC A 141      31.653 -11.615  28.111 
ATOM   2890  OP2  DC A 141      31.395 -13.040  26.061 
ATOM   2891  O5'  DC A 141      33.475 -11.657  26.373 
ATOM   2892  C5'  DC A 141      34.784 -11.654  26.974 
ATOM   2893  C4'  DC A 141      35.844 -11.858  25.910 
ATOM   2894  O4'  DC A 141      36.122 -13.267  25.666 
ATOM   2895  C3'  DC A 141      35.511 -11.304  24.525 
ATOM   2896  O3'  DC A 141      36.699 -10.786  23.939 
ATOM   2897  C2'  DC A 141      35.062 -12.521  23.717 
ATOM   2898  C1'  DC A 141      36.105 -13.491  24.265 
ATOM   2899  N1   DC A 141      35.774 -14.924  24.029 
ATOM   2900  C2   DC A 141      36.826 -15.803  23.788 
ATOM   2901  O2   DC A 141      37.981 -15.363  23.780 
ATOM   2902  N3   DC A 141      36.544 -17.113  23.570 
ATOM   2903  C4   DC A 141      35.278 -17.551  23.588 
ATOM   2904  N4   DC A 141      35.056 -18.838  23.370 
ATOM   2905  C5   DC A 141      34.182 -16.664  23.833 
ATOM   2906  C6   DC A 141      34.483 -15.358  24.048 
ATOM   2907  P    DC A 142      36.621  -9.431  23.091 
ATOM   2908  OP1  DC A 142      36.693  -8.270  24.005 
ATOM   2909  OP2  DC A 142      35.447  -9.477  22.190 
ATOM   2910  O5'  DC A 142      37.964  -9.520  22.227 
ATOM   2911  C5'  DC A 142      39.102 -10.212  22.774 
ATOM   2912  C4'  DC A 142      39.734 -11.092  21.713 
ATOM   2913  O4'  DC A 142      39.137 -12.420  21.664 
ATOM   2914  C3'  DC A 142      39.621 -10.585  20.276 
ATOM   2915  O3'  DC A 142      40.820 -10.905  19.579 
ATOM   2916  C2'  DC A 142      38.475 -11.392  19.668 
ATOM   2917  C1'  DC A 142      38.840 -12.727  20.311 
ATOM   2918  N1   DC A 142      37.732 -13.723  20.296 
ATOM   2919  C2   DC A 142      38.068 -15.065  20.145 
ATOM   2920  O2   DC A 142      39.260 -15.373  20.033 
ATOM   2921  N3   DC A 142      37.072 -15.989  20.128 
ATOM   2922  C4   DC A 142      35.792 -15.614  20.253 
ATOM   2923  N4   DC A 142      34.858 -16.553  20.230 
ATOM   2924  C5   DC A 142      35.425 -14.238  20.408 
ATOM   2925  C6   DC A 142      36.435 -13.331  20.422 
ATOM   2926  P    DA A 143      41.427  -9.841  18.549 
ATOM   2927  OP1  DA A 143      42.245  -8.850  19.285 
ATOM   2928  OP2  DA A 143      40.342  -9.290  17.707 
ATOM   2929  O5'  DA A 143      42.378 -10.770  17.660 
ATOM   2930  C5'  DA A 143      42.977 -11.935  18.260 
ATOM   2931  C4'  DA A 143      42.877 -13.115  17.314 
ATOM   2932  O4'  DA A 143      41.634 -13.854  17.477 
ATOM   2933  C3'  DA A 143      42.912 -12.778  15.823 
ATOM   2934  O3'  DA A 143      43.632 -13.795  15.138 
ATOM   2935  C2'  DA A 143      41.451 -12.834  15.379 
ATOM   2936  C1'  DA A 143      41.066 -14.064  16.194 
ATOM   2937  N9   DA A 143      39.595 -14.236  16.361 
ATOM   2938  C8   DA A 143      38.637 -13.272  16.490 
ATOM   2939  N7   DA A 143      37.436 -13.740  16.619 
ATOM   2940  C5   DA A 143      37.606 -15.117  16.572 
ATOM   2941  C6   DA A 143      36.700 -16.187  16.656 
ATOM   2942  N6   DA A 143      35.378 -16.027  16.812 
ATOM   2943  N1   DA A 143      37.203 -17.433  16.573 
ATOM   2944  C2   DA A 143      38.518 -17.586  16.418 
ATOM   2945  N3   DA A 143      39.455 -16.668  16.328 
ATOM   2946  C4   DA A 143      38.925 -15.430  16.414 
ATOM   2947  P    DG A 144      44.616 -13.381  13.945 
ATOM   2948  OP1  DG A 144      45.926 -12.976  14.501 
ATOM   2949  OP2  DG A 144      43.947 -12.390  13.072 
ATOM   2950  O5'  DG A 144      44.768 -14.769  13.164 
ATOM   2951  C5'  DG A 144      44.666 -16.001  13.903 
ATOM   2952  C4'  DG A 144      43.811 -16.993  13.141 
ATOM   2953  O4'  DG A 144      42.394 -16.862  13.453 
ATOM   2954  C3'  DG A 144      43.864 -16.885  11.617 
ATOM   2955  O3'  DG A 144      43.800 -18.192  11.059 
ATOM   2956  C2'  DG A 144      42.589 -16.131  11.238 
ATOM   2957  C1'  DG A 144      41.669 -16.831  12.234 
ATOM   2958  N9   DG A 144      40.388 -16.108  12.476 
ATOM   2959  C8   DG A 144      40.145 -14.752  12.503 
ATOM   2960  N7   DG A 144      38.896 -14.439  12.745 
ATOM   2961  C5   DG A 144      38.266 -15.674  12.887 
ATOM   2962  C6   DG A 144      36.907 -15.981  13.159 
ATOM   2963  O6   DG A 144      35.965 -15.214  13.334 
ATOM   2964  N1   DG A 144      36.699 -17.366  13.220 
ATOM   2965  C2   DG A 144      37.674 -18.328  13.042 
ATOM   2966  N2   DG A 144      37.271 -19.597  13.141 
ATOM   2967  N3   DG A 144      38.948 -18.038  12.788 
ATOM   2968  C4   DG A 144      39.168 -16.699  12.725 
ATOM   2969  P    DA A 145      44.705 -18.537   9.785 
ATOM   2970  OP1  DA A 145      46.067 -18.908  10.230 
ATOM   2971  OP2  DA A 145      44.621 -17.433   8.804 
ATOM   2972  O5'  DA A 145      43.957 -19.827   9.206 
ATOM   2973  C5'  DA A 145      43.259 -20.696  10.118 
ATOM   2974  C4'  DA A 145      41.914 -21.085   9.536 
ATOM   2975  O4'  DA A 145      40.866 -20.132   9.877 
ATOM   2976  C3'  DA A 145      41.849 -21.174   8.012 
ATOM   2977  O3'  DA A 145      40.995 -22.253   7.650 
ATOM   2978  C2'  DA A 145      41.191 -19.866   7.574 
ATOM   2979  C1'  DA A 145      40.154 -19.807   8.692 
ATOM   2980  N9   DA A 145      39.545 -18.461   8.874 
ATOM   2981  C8   DA A 145      40.128 -17.236   8.712 
ATOM   2982  N7   DA A 145      39.330 -16.241   8.945 
ATOM   2983  C5   DA A 145      38.129 -16.847   9.286 
ATOM   2984  C6   DA A 145      36.875 -16.327   9.648 
ATOM   2985  N6   DA A 145      36.613 -15.015   9.729 
ATOM   2986  N1   DA A 145      35.897 -17.209   9.924 
ATOM   2987  C2   DA A 145      36.163 -18.511   9.842 
ATOM   2988  N3   DA A 145      37.288 -19.110   9.517 
ATOM   2989  C4   DA A 145      38.250 -18.206   9.245 
ATOM   2990  P    DG A 146      41.397 -23.178   6.406 
ATOM   2991  OP1  DG A 146      42.349 -24.220   6.851 
ATOM   2992  OP2  DG A 146      41.844 -22.329   5.281 
ATOM   2993  O5'  DG A 146      39.991 -23.851   6.046 
ATOM   2994  C5'  DG A 146      39.031 -24.067   7.097 
ATOM   2995  C4'  DG A 146      37.647 -23.665   6.626 
ATOM   2996  O4'  DG A 146      37.368 -22.255   6.863 
ATOM   2997  C3'  DG A 146      37.373 -23.848   5.133 
ATOM   2998  O3'  DG A 146      36.025 -24.268   4.960 
ATOM   2999  C2'  DG A 146      37.528 -22.450   4.536 
ATOM   3000  C1'  DG A 146      36.838 -21.696   5.670 
ATOM   3001  N9   DG A 146      37.122 -20.234   5.679 
ATOM   3002  C8   DG A 146      38.275 -19.570   5.323 
ATOM   3003  N7   DG A 146      38.199 -18.266   5.445 
ATOM   3004  C5   DG A 146      36.904 -18.053   5.914 
ATOM   3005  C6   DG A 146      36.236 -16.843   6.237 
ATOM   3006  O6   DG A 146      36.658 -15.691   6.174 
ATOM   3007  N1   DG A 146      34.927 -17.082   6.677 
ATOM   3008  C2   DG A 146      34.340 -18.328   6.792 
ATOM   3009  N2   DG A 146      33.080 -18.343   7.232 
ATOM   3010  N3   DG A 146      34.968 -19.463   6.489 
ATOM   3011  C4   DG A 146      36.239 -19.247   6.060 
ATOM   3012  P    DA A 147      35.692 -25.370   3.849 
ATOM   3013  OP1  DA A 147      35.930 -26.721   4.404 
ATOM   3014  OP2  DA A 147      36.412 -25.046   2.598 
ATOM   3015  O5'  DA A 147      34.122 -25.143   3.639 
ATOM   3016  C5'  DA A 147      33.333 -24.663   4.744 
ATOM   3017  C4'  DA A 147      32.378 -23.587   4.269 
ATOM   3018  O4'  DA A 147      32.973 -22.258   4.312 
ATOM   3019  C3'  DA A 147      31.884 -23.723   2.829 
ATOM   3020  O3'  DA A 147      30.526 -23.304   2.766 
ATOM   3021  C2'  DA A 147      32.734 -22.733   2.033 
ATOM   3022  C1'  DA A 147      32.723 -21.615   3.071 
ATOM   3023  N9   DA A 147      33.783 -20.591   2.860 
ATOM   3024  C8   DA A 147      35.048 -20.766   2.374 
ATOM   3025  N7   DA A 147      35.740 -19.671   2.305 
ATOM   3026  C5   DA A 147      34.872 -18.697   2.781 
ATOM   3027  C6   DA A 147      35.013 -17.311   2.961 
ATOM   3028  N6   DA A 147      36.133 -16.636   2.669 
ATOM   3029  N1   DA A 147      33.954 -16.641   3.453 
ATOM   3030  C2   DA A 147      32.843 -17.317   3.742 
ATOM   3031  N3   DA A 147      32.598 -18.603   3.617 
ATOM   3032  C4   DA A 147      33.672 -19.251   3.122 
ATOM   3033  P    DG A 148      29.506 -24.116   1.837 
ATOM   3034  OP1  DG A 148      28.997 -25.295   2.572 
ATOM   3035  OP2  DG A 148      30.137 -24.389   0.527 
ATOM   3036  O5'  DG A 148      28.328 -23.048   1.653 
ATOM   3037  C5'  DG A 148      28.077 -22.096   2.705 
ATOM   3038  C4'  DG A 148      27.853 -20.718   2.115 
ATOM   3039  O4'  DG A 148      29.096 -19.977   1.946 
ATOM   3040  C3'  DG A 148      27.212 -20.684   0.728 
ATOM   3041  O3'  DG A 148      26.333 -19.568   0.654 
ATOM   3042  C2'  DG A 148      28.379 -20.448  -0.232 
ATOM   3043  C1'  DG A 148      29.118 -19.433   0.635 
ATOM   3044  N9   DG A 148      30.540 -19.232   0.241 
ATOM   3045  C8   DG A 148      31.442 -20.143  -0.265 
ATOM   3046  N7   DG A 148      32.627 -19.641  -0.512 
ATOM   3047  C5   DG A 148      32.502 -18.302  -0.144 
ATOM   3048  C6   DG A 148      33.455 -17.251  -0.183 
ATOM   3049  O6   DG A 148      34.624 -17.286  -0.556 
ATOM   3050  N1   DG A 148      32.909 -16.047   0.283 
ATOM   3051  C2   DG A 148      31.613 -15.881   0.729 
ATOM   3052  N2   DG A 148      31.285 -14.651   1.134 
ATOM   3053  N3   DG A 148      30.720 -16.868   0.766 
ATOM   3054  C4   DG A 148      31.233 -18.042   0.317 
ATOM   3055  P    DA A 149      24.936 -19.730  -0.112 
ATOM   3056  OP1  DA A 149      23.936 -20.325   0.802 
ATOM   3057  OP2  DA A 149      25.153 -20.443  -1.391 
ATOM   3058  O5'  DA A 149      24.559 -18.203  -0.405 
ATOM   3059  C5'  DA A 149      25.010 -17.185   0.508 
ATOM   3060  C4'  DA A 149      25.540 -15.994  -0.265 
ATOM   3061  O4'  DA A 149      26.955 -16.125  -0.583 
ATOM   3062  C3'  DA A 149      24.881 -15.733  -1.619 
ATOM   3063  O3'  DA A 149      24.785 -14.328  -1.820 
ATOM   3064  C2'  DA A 149      25.861 -16.304  -2.644 
ATOM   3065  C1'  DA A 149      27.135 -15.822  -1.958 
ATOM   3066  N9   DA A 149      28.367 -16.515  -2.427 
ATOM   3067  C8   DA A 149      28.512 -17.814  -2.822 
ATOM   3068  N7   DA A 149      29.719 -18.124  -3.180 
ATOM   3069  C5   DA A 149      30.430 -16.943  -3.010 
ATOM   3070  C6   DA A 149      31.779 -16.611  -3.221 
ATOM   3071  N6   DA A 149      32.694 -17.482  -3.669 
ATOM   3072  N1   DA A 149      32.154 -15.346  -2.953 
ATOM   3073  C2   DA A 149      31.240 -14.485  -2.508 
ATOM   3074  N3   DA A 149      29.960 -14.679  -2.275 
ATOM   3075  C4   DA A 149      29.610 -15.953  -2.550 
ATOM   3076  P    DG A 150      23.468 -13.729  -2.505 
ATOM   3077  OP1  DG A 150      22.416 -13.548  -1.480 
ATOM   3078  OP2  DG A 150      23.098 -14.556  -3.675 
ATOM   3079  O5'  DG A 150      23.991 -12.300  -3.000 
ATOM   3080  C5'  DG A 150      25.036 -11.644  -2.260 
ATOM   3081  C4'  DG A 150      26.057 -11.057  -3.214 
ATOM   3082  O4'  DG A 150      27.105 -12.009  -3.560 
ATOM   3083  C3'  DG A 150      25.516 -10.596  -4.567 
ATOM   3084  O3'  DG A 150      26.210  -9.421  -4.964 
ATOM   3085  C2'  DG A 150      25.878 -11.724  -5.533 
ATOM   3086  C1'  DG A 150      27.269 -12.000  -4.970 
ATOM   3087  N9   DG A 150      27.831 -13.318  -5.378 
ATOM   3088  C8   DG A 150      27.181 -14.513  -5.594 
ATOM   3089  N7   DG A 150      27.973 -15.495  -5.950 
ATOM   3090  C5   DG A 150      29.238 -14.909  -5.971 
ATOM   3091  C6   DG A 150      30.502 -15.474  -6.285 
ATOM   3092  O6   DG A 150      30.769 -16.627  -6.612 
ATOM   3093  N1   DG A 150      31.526 -14.523  -6.182 
ATOM   3094  C2   DG A 150      31.353 -13.201  -5.824 
ATOM   3095  N2   DG A 150      32.460 -12.454  -5.783 
ATOM   3096  N3   DG A 150      30.167 -12.671  -5.529 
ATOM   3097  C4   DG A 150      29.162 -13.581  -5.624 
ATOM   3098  P    DT A 151      25.395  -8.243  -5.680 
ATOM   3099  OP1  DT A 151      24.753  -7.390  -4.655 
ATOM   3100  OP2  DT A 151      24.496  -8.815  -6.705 
ATOM   3101  O5'  DT A 151      26.576  -7.431  -6.393 
ATOM   3102  C5'  DT A 151      27.884  -7.428  -5.792 
ATOM   3103  C4'  DT A 151      28.944  -7.633  -6.856 
ATOM   3104  O4'  DT A 151      29.222  -9.041  -7.099 
ATOM   3105  C3'  DT A 151      28.612  -7.078  -8.241 
ATOM   3106  O3'  DT A 151      29.800  -6.561  -8.827 
ATOM   3107  C2'  DT A 151      28.163  -8.296  -9.048 
ATOM   3108  C1'  DT A 151      29.206  -9.265  -8.501 
ATOM   3109  N1   DT A 151      28.874 -10.698  -8.736 
ATOM   3110  C2   DT A 151      29.923 -11.553  -8.973 
ATOM   3111  O2   DT A 151      31.085 -11.186  -8.995 
ATOM   3112  N3   DT A 151      29.577 -12.873  -9.188 
ATOM   3113  C4   DT A 151      28.300 -13.395  -9.185 
ATOM   3114  O4   DT A 151      28.114 -14.596  -9.390 
ATOM   3115  C5   DT A 151      27.265 -12.421  -8.928 
ATOM   3116  C7   DT A 151      25.845 -12.906  -8.908 
ATOM   3117  C6   DT A 151      27.573 -11.131  -8.716 
ATOM   3118  P    DT A 152      29.721  -5.205  -9.675 
ATOM   3119  OP1  DT A 152      29.793  -4.044  -8.761 
ATOM   3120  OP2  DT A 152      28.548  -5.251 -10.576 
ATOM   3121  O5'  DT A 152      31.064  -5.295 -10.539 
ATOM   3122  C5'  DT A 152      32.202  -5.987  -9.992 
ATOM   3123  C4'  DT A 152      32.834  -6.866 -11.053 
ATOM   3124  O4'  DT A 152      32.237  -8.194 -11.102 
ATOM   3125  C3'  DT A 152      32.722  -6.359 -12.490 
ATOM   3126  O3'  DT A 152      33.920  -6.680 -13.187 
ATOM   3127  C2'  DT A 152      31.576  -7.167 -13.098 
ATOM   3128  C1'  DT A 152      31.940  -8.502 -12.455 
ATOM   3129  N1   DT A 152      30.832  -9.497 -12.470 
ATOM   3130  C2   DT A 152      31.181 -10.818 -12.619 
ATOM   3131  O2   DT A 152      32.335 -11.191 -12.735 
ATOM   3132  N3   DT A 152      30.126 -11.711 -12.630 
ATOM   3133  C4   DT A 152      28.788 -11.399 -12.507 
ATOM   3134  O4   DT A 152      27.933 -12.288 -12.531 
ATOM   3135  C5   DT A 152      28.523  -9.989 -12.355 
ATOM   3136  C7   DT A 152      27.090  -9.564 -12.215 
ATOM   3137  C6   DT A 152      29.527  -9.098 -12.342 
ATOM   3138  P    DC A 153      34.528  -5.616 -14.217 
ATOM   3139  OP1  DC A 153      35.345  -4.625 -13.481 
ATOM   3140  OP2  DC A 153      33.442  -5.065 -15.058 
ATOM   3141  O5'  DC A 153      35.478  -6.545 -15.106 
ATOM   3142  C5'  DC A 153      36.078  -7.709 -14.506 
ATOM   3143  C4'  DC A 153      35.978  -8.889 -15.452 
ATOM   3144  O4'  DC A 153      34.734  -9.628 -15.289 
ATOM   3145  C3'  DC A 153      36.013  -8.552 -16.942 
ATOM   3146  O3'  DC A 153      36.733  -9.570 -17.628 
ATOM   3147  C2'  DC A 153      34.551  -8.608 -17.387 
ATOM   3148  C1'  DC A 153      34.166  -9.839 -16.572 
ATOM   3149  N1   DC A 153      32.696 -10.011 -16.405 
ATOM   3150  C2   DC A 153      32.194 -11.309 -16.373 
ATOM   3151  O2   DC A 153      32.982 -12.256 -16.483 
ATOM   3152  N3   DC A 153      30.856 -11.488 -16.223 
ATOM   3153  C4   DC A 153      30.036 -10.435 -16.107 
ATOM   3154  N4   DC A 153      28.740 -10.661 -15.962 
ATOM   3155  C5   DC A 153      30.533  -9.091 -16.138 
ATOM   3156  C6   DC A 153      31.872  -8.935 -16.290 
ATOM   3157  P    DC A 154      37.716  -9.155 -18.821 
ATOM   3158  OP1  DC A 154      39.027  -8.751 -18.265 
ATOM   3159  OP2  DC A 154      37.048  -8.165 -19.694 
ATOM   3160  O5'  DC A 154      37.868 -10.544 -19.602 
ATOM   3161  C5'  DC A 154      37.766 -11.775 -18.862 
ATOM   3162  C4'  DC A 154      36.911 -12.767 -19.625 
ATOM   3163  O4'  DC A 154      35.495 -12.636 -19.313 
ATOM   3164  C3'  DC A 154      36.965 -12.659 -21.149 
ATOM   3165  O3'  DC A 154      36.901 -13.966 -21.707 
ATOM   3166  C2'  DC A 154      35.689 -11.906 -21.528 
ATOM   3167  C1'  DC A 154      34.769 -12.605 -20.532 
ATOM   3168  N1   DC A 154      33.489 -11.883 -20.290 
ATOM   3169  C2   DC A 154      32.348 -12.645 -20.054 
ATOM   3170  O2   DC A 154      32.443 -13.877 -20.055 
ATOM   3171  N3   DC A 154      31.171 -12.005 -19.832 
ATOM   3172  C4   DC A 154      31.110 -10.667 -19.839 
ATOM   3173  N4   DC A 154      29.939 -10.090 -19.617 
ATOM   3174  C5   DC A 154      32.272  -9.865 -20.081 
ATOM   3175  C6   DC A 154      33.438 -10.523 -20.301 
ATOM   3176  P    DA A 155      37.805 -14.311 -22.981 
ATOM   3177  OP1  DA A 155      39.168 -14.683 -22.536 
ATOM   3178  OP2  DA A 155      37.722 -13.207 -23.962 
ATOM   3179  O5'  DA A 155      37.058 -15.602 -23.560 
ATOM   3180  C5'  DA A 155      36.359 -16.471 -22.648 
ATOM   3181  C4'  DA A 155      35.015 -16.859 -23.230 
ATOM   3182  O4'  DA A 155      33.966 -15.907 -22.889 
ATOM   3183  C3'  DA A 155      34.950 -16.949 -24.754 
ATOM   3184  O3'  DA A 155      34.095 -18.027 -25.116 
ATOM   3185  C2'  DA A 155      34.292 -15.641 -25.192 
ATOM   3186  C1'  DA A 155      33.255 -15.582 -24.074 
ATOM   3187  N9   DA A 155      32.645 -14.236 -23.892 
ATOM   3188  C8   DA A 155      33.229 -13.011 -24.054 
ATOM   3189  N7   DA A 155      32.430 -12.015 -23.821 
ATOM   3190  C5   DA A 155      31.230 -12.621 -23.480 
ATOM   3191  C6   DA A 155      29.976 -12.102 -23.118 
ATOM   3192  N6   DA A 155      29.714 -10.789 -23.036 
ATOM   3193  N1   DA A 155      28.997 -12.983 -22.842 
ATOM   3194  C2   DA A 155      29.263 -14.285 -22.924 
ATOM   3195  N3   DA A 155      30.388 -14.885 -23.249 
ATOM   3196  C4   DA A 155      31.351 -13.980 -23.521 
ATOM   3197  P    DA A 156      34.498 -18.952 -26.359 
ATOM   3198  OP1  DA A 156      35.450 -19.994 -25.915 
ATOM   3199  OP2  DA A 156      34.944 -18.103 -27.485 
ATOM   3200  O5'  DA A 156      33.091 -19.626 -26.720 
ATOM   3201  C5'  DA A 156      32.131 -19.841 -25.669 
ATOM   3202  C4'  DA A 156      30.747 -19.439 -26.140 
ATOM   3203  O4'  DA A 156      30.468 -18.030 -25.903 
ATOM   3204  C3'  DA A 156      30.474 -19.622 -27.633 
ATOM   3205  O3'  DA A 156      29.126 -20.042 -27.806 
ATOM   3206  C2'  DA A 156      30.628 -18.224 -28.230 
ATOM   3207  C1'  DA A 156      29.939 -17.471 -27.095 
ATOM   3208  N9   DA A 156      30.223 -16.009 -27.087 
ATOM   3209  C8   DA A 156      31.374 -15.367 -27.443 
ATOM   3210  N7   DA A 156      31.312 -14.076 -27.328 
ATOM   3211  C5   DA A 156      30.026 -13.844 -26.860 
ATOM   3212  C6   DA A 156      29.336 -12.665 -26.532 
ATOM   3213  N6   DA A 156      29.873 -11.441 -26.630 
ATOM   3214  N1   DA A 156      28.068 -12.791 -26.098 
ATOM   3215  C2   DA A 156      27.539 -14.010 -26.002 
ATOM   3216  N3   DA A 156      28.083 -15.175 -26.278 
ATOM   3217  C4   DA A 156      29.351 -15.022 -26.710 
ATOM   3218  P    DC A 157      28.793 -21.144 -28.917 
ATOM   3219  OP1  DC A 157      29.031 -22.496 -28.362 
ATOM   3220  OP2  DC A 157      29.513 -20.821 -30.168 
ATOM   3221  O5'  DC A 157      27.223 -20.917 -29.127 
ATOM   3222  C5'  DC A 157      26.433 -20.438 -28.022 
ATOM   3223  C4'  DC A 157      25.478 -19.361 -28.497 
ATOM   3224  O4'  DC A 157      26.074 -18.033 -28.454 
ATOM   3225  C3'  DC A 157      24.984 -19.497 -29.937 
ATOM   3226  O3'  DC A 157      23.627 -19.078 -30.000 
ATOM   3227  C2'  DC A 157      25.835 -18.507 -30.733 
ATOM   3228  C1'  DC A 157      25.824 -17.390 -29.695 
ATOM   3229  N1   DC A 157      26.884 -16.365 -29.906 
ATOM   3230  C2   DC A 157      26.586 -15.044 -29.580 
ATOM   3231  O2   DC A 157      25.464 -14.780 -29.131 
ATOM   3232  N3   DC A 157      27.538 -14.096 -29.766 
ATOM   3233  C4   DC A 157      28.741 -14.423 -30.254 
ATOM   3234  N4   DC A 157      29.637 -13.461 -30.418 
ATOM   3235  C5   DC A 157      29.068 -15.775 -30.597 
ATOM   3236  C6   DC A 157      28.103 -16.709 -30.404 
ATOM   3237  P    DA A 158      22.606 -19.890 -30.929 
ATOM   3238  OP1  DA A 158      22.097 -21.070 -30.194 
ATOM   3239  OP2  DA A 158      23.238 -20.163 -32.239 
ATOM   3240  O5'  DA A 158      21.429 -18.822 -31.113 
ATOM   3241  C5'  DA A 158      21.177 -17.871 -30.061 
ATOM   3242  C4'  DA A 158      20.954 -16.492 -30.651 
ATOM   3243  O4'  DA A 158      22.197 -15.752 -30.820 
ATOM   3244  C3'  DA A 158      20.313 -16.458 -32.038 
ATOM   3245  O3'  DA A 158      19.434 -15.343 -32.112 
ATOM   3246  C2'  DA A 158      21.479 -16.222 -32.998 
ATOM   3247  C1'  DA A 158      22.218 -15.207 -32.131 
ATOM   3248  N9   DA A 158      23.640 -15.006 -32.525 
ATOM   3249  C8   DA A 158      24.520 -15.923 -33.025 
ATOM   3250  N7   DA A 158      25.698 -15.439 -33.274 
ATOM   3251  C5   DA A 158      25.593 -14.103 -32.913 
ATOM   3252  C6   DA A 158      26.511 -13.040 -32.938 
ATOM   3253  N6   DA A 158      27.776 -13.165 -33.364 
ATOM   3254  N1   DA A 158      26.080 -11.839 -32.509 
ATOM   3255  C2   DA A 158      24.823 -11.721 -32.087 
ATOM   3256  N3   DA A 158      23.881 -12.635 -32.018 
ATOM   3257  C4   DA A 158      24.337 -13.828 -32.453 
ATOM   3258  P    DC A 159      18.037 -15.505 -32.878 
ATOM   3259  OP1  DC A 159      17.036 -16.099 -31.964 
ATOM   3260  OP2  DC A 159      18.253 -16.217 -34.156 
ATOM   3261  O5'  DC A 159      17.659 -13.978 -33.171 
ATOM   3262  C5'  DC A 159      18.110 -12.960 -32.258 
ATOM   3263  C4'  DC A 159      18.641 -11.769 -33.031 
ATOM   3264  O4'  DC A 159      20.056 -11.899 -33.349 
ATOM   3265  C3'  DC A 159      17.981 -11.507 -34.385 
ATOM   3266  O3'  DC A 159      17.886 -10.102 -34.586 
ATOM   3267  C2'  DC A 159      18.961 -12.079 -35.410 
ATOM   3268  C1'  DC A 159      20.236 -11.597 -34.724 
ATOM   3269  N1   DC A 159      21.468 -12.289 -35.193 
ATOM   3270  C2   DC A 159      22.646 -11.550 -35.252 
ATOM   3271  O2   DC A 159      22.622 -10.360 -34.915 
ATOM   3272  N3   DC A 159      23.781 -12.164 -35.678 
ATOM   3273  C4   DC A 159      23.765 -13.454 -36.034 
ATOM   3274  N4   DC A 159      24.897 -14.007 -36.443 
ATOM   3275  C5   DC A 159      22.563 -14.232 -35.981 
ATOM   3276  C6   DC A 159      21.440 -13.601 -35.553 
ATOM   3277  P    DA A 160      16.568  -9.504 -35.271 
ATOM   3278  OP1  DA A 160      15.516  -9.322 -34.246 
ATOM   3279  OP2  DA A 160      16.199 -10.330 -36.441 
ATOM   3280  O5'  DA A 160      17.091  -8.075 -35.766 
ATOM   3281  C5'  DA A 160      18.137  -7.418 -35.025 
ATOM   3282  C4'  DA A 160      19.158  -6.832 -35.979 
ATOM   3283  O4'  DA A 160      20.205  -7.783 -36.326 
ATOM   3284  C3'  DA A 160      18.617  -6.371 -37.333 
ATOM   3285  O3'  DA A 160      19.311  -5.195 -37.730 
ATOM   3286  C2'  DA A 160      18.979  -7.499 -38.299 
ATOM   3287  C1'  DA A 160      20.370  -7.774 -37.735 
ATOM   3288  N9   DA A 160      20.932  -9.092 -38.144 
ATOM   3289  C8   DA A 160      20.270 -10.268 -38.353 
ATOM   3290  N7   DA A 160      21.043 -11.248 -38.706 
ATOM   3291  C5   DA A 160      22.310 -10.683 -38.733 
ATOM   3292  C6   DA A 160      23.576 -11.210 -39.037 
ATOM   3293  N6   DA A 160      23.782 -12.487 -39.388 
ATOM   3294  N1   DA A 160      24.628 -10.373 -38.967 
ATOM   3295  C2   DA A 160      24.418  -9.105 -38.617 
ATOM   3296  N3   DA A 160      23.290  -8.503 -38.313 
ATOM   3297  C4   DA A 160      22.252  -9.363 -38.391 
ATOM   3298  P    DC A 161      18.496  -4.017 -38.446 
ATOM   3299  OP1  DC A 161      17.854  -3.164 -37.421 
ATOM   3300  OP2  DC A 161      17.596  -4.589 -39.471 
ATOM   3301  O5'  DC A 161      19.676  -3.206 -39.159 
ATOM   3302  C5'  DC A 161      20.985  -3.202 -38.558 
ATOM   3303  C4'  DC A 161      22.045  -3.407 -39.622 
ATOM   3304  O4'  DC A 161      22.323  -4.816 -39.865 
ATOM   3305  C3'  DC A 161      21.712  -2.853 -41.007 
ATOM   3306  O3'  DC A 161      22.900  -2.335 -41.593 
ATOM   3307  C2'  DC A 161      21.263  -4.070 -41.814 
ATOM   3308  C1'  DC A 161      22.306  -5.040 -41.267 
ATOM   3309  N1   DC A 161      21.975  -6.473 -41.502 
ATOM   3310  C2   DC A 161      23.027  -7.352 -41.744 
ATOM   3311  O2   DC A 161      24.182  -6.912 -41.752 
ATOM   3312  N3   DC A 161      22.745  -8.662 -41.961 
ATOM   3313  C4   DC A 161      21.479  -9.100 -41.944 
ATOM   3314  N4   DC A 161      21.257 -10.387 -42.162 
ATOM   3315  C5   DC A 161      20.383  -8.213 -41.698 
ATOM   3316  C6   DC A 161      20.684  -6.907 -41.483 
ATOM   3317  P    DA A 162      22.822  -0.980 -42.441 
ATOM   3318  OP1  DA A 162      22.894   0.182 -41.527 
ATOM   3319  OP2  DA A 162      21.648  -1.026 -43.341 
ATOM   3320  O5'  DA A 162      24.165  -1.069 -43.305 
ATOM   3321  C5'  DA A 162      25.303  -1.761 -42.757 
ATOM   3322  C4'  DA A 162      25.935  -2.641 -43.819 
ATOM   3323  O4'  DA A 162      25.338  -3.969 -43.867 
ATOM   3324  C3'  DA A 162      25.822  -2.134 -45.256 
ATOM   3325  O3'  DA A 162      27.021  -2.454 -45.953 
ATOM   3326  C2'  DA A 162      24.676  -2.941 -45.864 
ATOM   3327  C1'  DA A 162      25.041  -4.276 -45.221 
ATOM   3328  N9   DA A 162      23.933  -5.272 -45.236 
ATOM   3329  C8   DA A 162      22.591  -5.049 -45.122 
ATOM   3330  N7   DA A 162      21.873  -6.128 -45.173 
ATOM   3331  C5   DA A 162      22.807  -7.143 -45.334 
ATOM   3332  C6   DA A 162      22.680  -8.536 -45.456 
ATOM   3333  N6   DA A 162      21.501  -9.176 -45.434 
ATOM   3334  N1   DA A 162      23.811  -9.251 -45.603 
ATOM   3335  C2   DA A 162      24.978  -8.609 -45.624 
ATOM   3336  N3   DA A 162      25.218  -7.320 -45.520 
ATOM   3337  C4   DA A 162      24.071  -6.628 -45.374 
ATOM   3338  P    DT A 163      27.628  -1.390 -46.983 
ATOM   3339  OP1  DT A 163      28.446  -0.399 -46.247 
ATOM   3340  OP2  DT A 163      26.543  -0.839 -47.824 
ATOM   3341  O5'  DT A 163      28.579  -2.319 -47.872 
ATOM   3342  C5'  DT A 163      29.178  -3.483 -47.272 
ATOM   3343  C4'  DT A 163      29.078  -4.664 -48.218 
ATOM   3344  O4'  DT A 163      27.835  -5.403 -48.055 
ATOM   3345  C3'  DT A 163      29.113  -4.327 -49.708 
ATOM   3346  O3'  DT A 163      29.833  -5.344 -50.394 
ATOM   3347  C2'  DT A 163      27.652  -4.383 -50.153 
ATOM   3348  C1'  DT A 163      27.267  -5.613 -49.338 
ATOM   3349  N1   DT A 163      25.796  -5.785 -49.171 
ATOM   3350  C2   DT A 163      25.317  -7.072 -49.141 
ATOM   3351  O2   DT A 163      26.036  -8.052 -49.244 
ATOM   3352  N3   DT A 163      23.949  -7.193 -48.987 
ATOM   3353  C4   DT A 163      23.045  -6.158 -48.861 
ATOM   3354  O4   DT A 163      21.842  -6.389 -48.728 
ATOM   3355  C5   DT A 163      23.644  -4.844 -48.905 
ATOM   3356  C7   DT A 163      22.730  -3.661 -48.776 
ATOM   3357  C6   DT A 163      24.971  -4.698 -49.055 
ATOM   3358  P    DT A 164      30.817  -4.930 -51.587 
ATOM   3359  OP1  DT A 164      32.127  -4.525 -51.031 
ATOM   3360  OP2  DT A 164      30.148  -3.939 -52.460 
ATOM   3361  O5'  DT A 164      30.969  -6.318 -52.367 
ATOM   3362  C5'  DT A 164      30.867  -7.549 -51.628 
ATOM   3363  C4'  DT A 164      30.012  -8.542 -52.391 
ATOM   3364  O4'  DT A 164      28.595  -8.411 -52.079 
ATOM   3365  C3'  DT A 164      30.065  -8.433 -53.915 
ATOM   3366  O3'  DT A 164      30.001  -9.741 -54.473 
ATOM   3367  C2'  DT A 164      28.790  -7.680 -54.294 
ATOM   3368  C1'  DT A 164      27.870  -8.380 -53.298 
ATOM   3369  N1   DT A 164      26.589  -7.657 -53.056 
ATOM   3370  C2   DT A 164      25.473  -8.423 -52.825 
ATOM   3371  O2   DT A 164      25.495  -9.641 -52.812 
ATOM   3372  N3   DT A 164      24.305  -7.718 -52.605 
ATOM   3373  C4   DT A 164      24.166  -6.345 -52.598 
ATOM   3374  O4   DT A 164      23.066  -5.828 -52.389 
ATOM   3375  C5   DT A 164      25.393  -5.628 -52.850 
ATOM   3376  C7   DT A 164      25.331  -4.129 -52.860 
ATOM   3377  C6   DT A 164      26.543  -6.288 -53.067 
ATOM   3378  P    DA A 165      30.906 -10.086 -55.747 
ATOM   3379  OP1  DA A 165      32.268 -10.457 -55.302 
ATOM   3380  OP2  DA A 165      30.822  -8.982 -56.728 
ATOM   3381  O5'  DA A 165      30.158 -11.376 -56.325 
ATOM   3382  C5'  DA A 165      29.460 -12.245 -55.414 
ATOM   3383  C4'  DA A 165      28.115 -12.633 -55.996 
ATOM   3384  O4'  DA A 165      27.067 -11.681 -55.655 
ATOM   3385  C3'  DA A 165      28.050 -12.723 -57.520 
ATOM   3386  O3'  DA A 165      27.196 -13.802 -57.882 
ATOM   3387  C2'  DA A 165      27.392 -11.415 -57.957 
ATOM   3388  C1'  DA A 165      26.355 -11.356 -56.840 
ATOM   3389  N9   DA A 165      25.746 -10.010 -56.658 
ATOM   3390  C8   DA A 165      26.329  -8.785 -56.820 
ATOM   3391  N7   DA A 165      25.531  -7.790 -56.587 
ATOM   3392  C5   DA A 165      24.330  -8.396 -56.246 
ATOM   3393  C6   DA A 165      23.076  -7.876 -55.884 
ATOM   3394  N6   DA A 165      22.814  -6.564 -55.802 
ATOM   3395  N1   DA A 165      22.098  -8.758 -55.608 
ATOM   3396  C2   DA A 165      22.364 -10.059 -55.690 
ATOM   3397  N3   DA A 165      23.489 -10.659 -56.015 
ATOM   3398  C4   DA A 165      24.451  -9.754 -56.287 
ATOM   3399  P    DT A 166      27.598 -14.727 -59.125 
ATOM   3400  OP1  DT A 166      28.551 -15.769 -58.680 
ATOM   3401  OP2  DT A 166      28.045 -13.878 -60.251 
ATOM   3402  O5'  DT A 166      26.192 -15.400 -59.486 
ATOM   3403  C5'  DT A 166      25.232 -15.616 -58.435 
ATOM   3404  C4'  DT A 166      23.848 -15.214 -58.906 
ATOM   3405  O4'  DT A 166      23.569 -13.804 -58.669 
ATOM   3406  C3'  DT A 166      23.574 -15.397 -60.399 
ATOM   3407  O3'  DT A 166      22.226 -15.817 -60.572 
ATOM   3408  C2'  DT A 166      23.729 -13.998 -60.996 
ATOM   3409  C1'  DT A 166      23.039 -13.245 -59.861 
ATOM   3410  N1   DT A 166      23.323 -11.783 -59.853 
ATOM   3411  C2   DT A 166      22.311 -10.952 -59.438 
ATOM   3412  O2   DT A 166      21.219 -11.362 -59.086 
ATOM   3413  N3   DT A 166      22.611  -9.604 -59.445 
ATOM   3414  C4   DT A 166      23.809  -9.032 -59.822 
ATOM   3415  O4   DT A 166      23.961  -7.810 -59.786 
ATOM   3416  C5   DT A 166      24.810  -9.986 -60.242 
ATOM   3417  C7   DT A 166      26.144  -9.448 -60.670 
ATOM   3418  C6   DT A 166      24.545 -11.303 -60.246 
ATOM   3419  P    DA A 167      21.893 -16.919 -61.683 
ATOM   3420  OP1  DA A 167      22.131 -18.270 -61.128 
ATOM   3421  OP2  DA A 167      22.613 -16.595 -62.934 
ATOM   3422  O5'  DA A 167      20.323 -16.692 -61.893 
ATOM   3423  C5'  DA A 167      19.534 -16.212 -60.788 
ATOM   3424  C4'  DA A 167      18.579 -15.136 -61.263 
ATOM   3425  O4'  DA A 167      19.174 -13.807 -61.220 
ATOM   3426  C3'  DA A 167      18.085 -15.272 -62.703 
ATOM   3427  O3'  DA A 167      16.727 -14.853 -62.766 
ATOM   3428  C2'  DA A 167      18.935 -14.282 -63.499 
ATOM   3429  C1'  DA A 167      18.924 -13.164 -62.461 
ATOM   3430  N9   DA A 167      19.984 -12.139 -62.672 
ATOM   3431  C8   DA A 167      21.249 -12.315 -63.158 
ATOM   3432  N7   DA A 167      21.941 -11.220 -63.226 
ATOM   3433  C5   DA A 167      21.073 -10.246 -62.751 
ATOM   3434  C6   DA A 167      21.214  -8.860 -62.571 
ATOM   3435  N6   DA A 167      22.334  -8.185 -62.863 
ATOM   3436  N1   DA A 167      20.155  -8.190 -62.078 
ATOM   3437  C2   DA A 167      19.044  -8.866 -61.789 
ATOM   3438  N3   DA A 167      18.799 -10.152 -61.915 
ATOM   3439  C4   DA A 167      19.873 -10.799 -62.410 
ATOM   3440  P    DG A 168      15.707 -15.664 -63.695 
ATOM   3441  OP1  DG A 168      15.198 -16.844 -62.960 
ATOM   3442  OP2  DG A 168      16.338 -15.937 -65.004 
ATOM   3443  O5'  DG A 168      14.529 -14.596 -63.879 
ATOM   3444  C5'  DG A 168      14.278 -13.645 -62.827 
ATOM   3445  C4'  DG A 168      14.054 -12.267 -63.417 
ATOM   3446  O4'  DG A 168      15.297 -11.526 -63.586 
ATOM   3447  C3'  DG A 168      13.413 -12.233 -64.804 
ATOM   3448  O3'  DG A 168      12.534 -11.117 -64.878 
ATOM   3449  C2'  DG A 168      14.580 -11.996 -65.764 
ATOM   3450  C1'  DG A 168      15.319 -10.982 -64.896 
ATOM   3451  N9   DG A 168      16.741 -10.781 -65.290 
ATOM   3452  C8   DG A 168      17.643 -11.692 -65.797 
ATOM   3453  N7   DG A 168      18.828 -11.190 -66.043 
ATOM   3454  C5   DG A 168      18.703  -9.851 -65.675 
ATOM   3455  C6   DG A 168      19.656  -8.800 -65.715 
ATOM   3456  O6   DG A 168      20.825  -8.835 -66.088 
ATOM   3457  N1   DG A 168      19.110  -7.596 -65.249 
ATOM   3458  C2   DG A 168      17.814  -7.429 -64.803 
ATOM   3459  N2   DG A 168      17.486  -6.200 -64.398 
ATOM   3460  N3   DG A 168      16.921  -8.417 -64.766 
ATOM   3461  C4   DG A 168      17.434  -9.591 -65.215 
ATOM   3462  P    DA A 169      11.138 -11.279 -65.644 
ATOM   3463  OP1  DA A 169      10.137 -11.873 -64.730 
ATOM   3464  OP2  DA A 169      11.354 -11.991 -66.922 
ATOM   3465  O5'  DA A 169      10.760  -9.752 -65.937 
ATOM   3466  C5'  DA A 169      11.211  -8.734 -65.024 
ATOM   3467  C4'  DA A 169      11.741  -7.543 -65.797 
ATOM   3468  O4'  DA A 169      13.156  -7.674 -66.115 
ATOM   3469  C3'  DA A 169      11.082  -7.282 -67.151 
ATOM   3470  O3'  DA A 169      10.986  -5.877 -67.352 
ATOM   3471  C2'  DA A 169      12.062  -7.853 -68.175 
ATOM   3472  C1'  DA A 169      13.336  -7.371 -67.490 
ATOM   3473  N9   DA A 169      14.568  -8.064 -67.959 
ATOM   3474  C8   DA A 169      14.713  -9.363 -68.354 
ATOM   3475  N7   DA A 169      15.920  -9.672 -68.712 
ATOM   3476  C5   DA A 169      16.631  -8.492 -68.542 
ATOM   3477  C6   DA A 169      17.980  -8.160 -68.753 
ATOM   3478  N6   DA A 169      18.895  -9.031 -69.201 
ATOM   3479  N1   DA A 169      18.355  -6.895 -68.485 
ATOM   3480  C2   DA A 169      17.441  -6.034 -68.040 
ATOM   3481  N3   DA A 169      16.161  -6.228 -67.806 
ATOM   3482  C4   DA A 169      15.811  -7.501 -68.082 
ATOM   3483  P    DT A 170       9.669  -5.278 -68.037 
ATOM   3484  OP1  DT A 170       8.617  -5.096 -67.012 
ATOM   3485  OP2  DT A 170       9.299  -6.105 -69.207 
ATOM   3486  O5'  DT A 170      10.192  -3.849 -68.532 
ATOM   3487  C5'  DT A 170      11.237  -3.193 -67.791 
ATOM   3488  C4'  DT A 170      12.258  -2.606 -68.745 
ATOM   3489  O4'  DT A 170      13.306  -3.558 -69.092 
ATOM   3490  C3'  DT A 170      11.717  -2.145 -70.098 
ATOM   3491  O3'  DT A 170      12.411  -0.970 -70.496 
ATOM   3492  C2'  DT A 170      12.079  -3.273 -71.065 
ATOM   3493  C1'  DT A 170      13.470  -3.549 -70.501 
ATOM   3494  N1   DT A 170      14.032  -4.866 -70.910 
ATOM   3495  C2   DT A 170      15.390  -4.932 -71.110 
ATOM   3496  O2   DT A 170      16.129  -3.974 -70.967 
ATOM   3497  N3   DT A 170      15.874  -6.169 -71.489 
ATOM   3498  C4   DT A 170      15.132  -7.316 -71.679 
ATOM   3499  O4   DT A 170      15.678  -8.368 -72.019 
ATOM   3500  C5   DT A 170      13.717  -7.148 -71.446 
ATOM   3501  C7   DT A 170      12.835  -8.348 -71.631 
ATOM   3502  C6   DT A 170      13.219  -5.956 -71.077 
ATOM   3503  P    DT A 171      11.596   0.208 -71.212 
ATOM   3504  OP1  DT A 171      10.954   1.061 -70.187 
ATOM   3505  OP2  DT A 171      10.697  -0.364 -72.237 
ATOM   3506  O5'  DT A 171      12.777   1.020 -71.925 
ATOM   3507  C5'  DT A 171      14.085   1.023 -71.324 
ATOM   3508  C4'  DT A 171      15.145   0.818 -72.388 
ATOM   3509  O4'  DT A 171      15.423  -0.590 -72.631 
ATOM   3510  C3'  DT A 171      14.813   1.373 -73.773 
ATOM   3511  O3'  DT A 171      16.001   1.891 -74.359 
ATOM   3512  C2'  DT A 171      14.364   0.155 -74.580 
ATOM   3513  C1'  DT A 171      15.407  -0.814 -74.033 
ATOM   3514  N1   DT A 171      15.075  -2.247 -74.268 
ATOM   3515  C2   DT A 171      16.124  -3.102 -74.505 
ATOM   3516  O2   DT A 171      17.286  -2.735 -74.527 
ATOM   3517  N3   DT A 171      15.778  -4.422 -74.720 
ATOM   3518  C4   DT A 171      14.501  -4.944 -74.717 
ATOM   3519  O4   DT A 171      14.315  -6.145 -74.922 
ATOM   3520  C5   DT A 171      13.466  -3.970 -74.460 
ATOM   3521  C7   DT A 171      12.046  -4.454 -74.439 
ATOM   3522  C6   DT A 171      13.774  -2.680 -74.248 
ATOM   3523  P    DA A 172      15.922   3.246 -75.207 
ATOM   3524  OP1  DA A 172      15.994   4.407 -74.293 
ATOM   3525  OP2  DA A 172      14.749   3.200 -76.107 
ATOM   3526  O5'  DA A 172      17.265   3.157 -76.071 
ATOM   3527  C5'  DA A 172      18.403   2.464 -75.523 
ATOM   3528  C4'  DA A 172      19.035   1.585 -76.585 
ATOM   3529  O4'  DA A 172      18.438   0.257 -76.633 
ATOM   3530  C3'  DA A 172      18.923   2.092 -78.022 
ATOM   3531  O3'  DA A 172      20.121   1.771 -78.719 
ATOM   3532  C2'  DA A 172      17.777   1.284 -78.630 
ATOM   3533  C1'  DA A 172      18.141  -0.051 -77.987 
ATOM   3534  N9   DA A 172      17.033  -1.046 -78.002 
ATOM   3535  C8   DA A 172      15.691  -0.823 -77.888 
ATOM   3536  N7   DA A 172      14.973  -1.902 -77.939 
ATOM   3537  C5   DA A 172      15.907  -2.917 -78.100 
ATOM   3538  C6   DA A 172      15.780  -4.311 -78.222 
ATOM   3539  N6   DA A 172      14.602  -4.951 -78.200 
ATOM   3540  N1   DA A 172      16.911  -5.026 -78.369 
ATOM   3541  C2   DA A 172      18.078  -4.383 -78.390 
ATOM   3542  N3   DA A 172      18.319  -3.095 -78.286 
ATOM   3543  C4   DA A 172      17.171  -2.403 -78.140 
ATOM   3544  P    DC A 173      20.729   2.835 -79.748 
ATOM   3545  OP1  DC A 173      21.546   3.826 -79.013 
ATOM   3546  OP2  DC A 173      19.643   3.386 -80.590 
ATOM   3547  O5'  DC A 173      21.679   1.906 -80.638 
ATOM   3548  C5'  DC A 173      22.279   0.742 -80.038 
ATOM   3549  C4'  DC A 173      22.179  -0.438 -80.984 
ATOM   3550  O4'  DC A 173      20.935  -1.177 -80.820 
ATOM   3551  C3'  DC A 173      22.214  -0.101 -82.474 
ATOM   3552  O3'  DC A 173      22.934  -1.118 -83.160 
ATOM   3553  C2'  DC A 173      20.752  -0.157 -82.918 
ATOM   3554  C1'  DC A 173      20.367  -1.388 -82.104 
ATOM   3555  N1   DC A 173      18.897  -1.560 -81.937 
ATOM   3556  C2   DC A 173      18.395  -2.858 -81.905 
ATOM   3557  O2   DC A 173      19.183  -3.805 -82.015 
ATOM   3558  N3   DC A 173      17.057  -3.037 -81.755 
ATOM   3559  C4   DC A 173      16.237  -1.984 -81.639 
ATOM   3560  N4   DC A 173      14.941  -2.210 -81.494 
ATOM   3561  C5   DC A 173      16.734  -0.640 -81.670 
ATOM   3562  C6   DC A 173      18.073  -0.483 -81.822 
ATOM   3563  P    DT A 174      23.917  -0.704 -84.353 
ATOM   3564  OP1  DT A 174      25.228  -0.299 -83.797 
ATOM   3565  OP2  DT A 174      23.249   0.286 -85.226 
ATOM   3566  O5'  DT A 174      24.069  -2.093 -85.133 
ATOM   3567  C5'  DT A 174      23.967  -3.324 -84.394 
ATOM   3568  C4'  DT A 174      23.113  -4.316 -85.157 
ATOM   3569  O4'  DT A 174      21.696  -4.185 -84.845 
ATOM   3570  C3'  DT A 174      23.166  -4.208 -86.681 
ATOM   3571  O3'  DT A 174      23.102  -5.515 -87.239 
ATOM   3572  C2'  DT A 174      21.890  -3.455 -87.060 
ATOM   3573  C1'  DT A 174      20.970  -4.154 -86.064 
ATOM   3574  N1   DT A 174      19.690  -3.432 -85.822 
ATOM   3575  C2   DT A 174      18.574  -4.197 -85.591 
ATOM   3576  O2   DT A 174      18.596  -5.416 -85.578 
ATOM   3577  N3   DT A 174      17.405  -3.492 -85.371 
ATOM   3578  C4   DT A 174      17.267  -2.120 -85.364 
ATOM   3579  O4   DT A 174      16.167  -1.603 -85.155 
ATOM   3580  C5   DT A 174      18.493  -1.402 -85.616 
ATOM   3581  C7   DT A 174      18.431   0.097 -85.626 
ATOM   3582  C6   DT A 174      19.643  -2.062 -85.833 
ATOM   3583  P    DC A 175      24.006  -5.860 -88.513 
ATOM   3584  OP1  DC A 175      25.369  -6.231 -88.068 
ATOM   3585  OP2  DC A 175      23.923  -4.756 -89.494 
ATOM   3586  O5'  DC A 175      23.259  -7.151 -89.091 
ATOM   3587  C5'  DC A 175      22.560  -8.019 -88.180 
ATOM   3588  C4'  DC A 175      21.216  -8.408 -88.762 
ATOM   3589  O4'  DC A 175      20.167  -7.456 -88.421 
ATOM   3590  C3'  DC A 175      21.151  -8.498 -90.286 
ATOM   3591  O3'  DC A 175      20.296  -9.576 -90.648 
ATOM   3592  C2'  DC A 175      20.493  -7.190 -90.723 
ATOM   3593  C1'  DC A 175      19.456  -7.131 -89.605 
ATOM   3594  N1   DC A 175      18.846  -5.784 -89.424 
ATOM   3595  C2   DC A 175      17.509  -5.723 -89.041 
ATOM   3596  O2   DC A 175      16.889  -6.779 -88.868 
ATOM   3597  N3   DC A 175      16.934  -4.505 -88.871 
ATOM   3598  C4   DC A 175      17.640  -3.384 -89.067 
ATOM   3599  N4   DC A 175      17.034  -2.220 -88.889 
ATOM   3600  C5   DC A 175      19.017  -3.425 -89.463 
ATOM   3601  C6   DC A 175      19.572  -4.652 -89.628 
ATOM   3602  P    DA A 176      20.699 -10.501 -91.891 
ATOM   3603  OP1  DA A 176      21.651 -11.543 -91.446 
ATOM   3604  OP2  DA A 176      21.145  -9.652 -93.017 
ATOM   3605  O5'  DA A 176      19.292 -11.175 -92.251 
ATOM   3606  C5'  DA A 176      18.332 -11.390 -91.201 
ATOM   3607  C4'  DA A 176      16.948 -10.988 -91.672 
ATOM   3608  O4'  DA A 176      16.669  -9.579 -91.435 
ATOM   3609  C3'  DA A 176      16.675 -11.171 -93.165 
ATOM   3610  O3'  DA A 176      15.327 -11.591 -93.338 
ATOM   3611  C2'  DA A 176      16.829  -9.773 -93.762 
ATOM   3612  C1'  DA A 176      16.140  -9.020 -92.627 
ATOM   3613  N9   DA A 176      16.424  -7.557 -92.619 
ATOM   3614  C8   DA A 176      17.575  -6.916 -92.975 
ATOM   3615  N7   DA A 176      17.513  -5.625 -92.860 
ATOM   3616  C5   DA A 176      16.227  -5.393 -92.392 
ATOM   3617  C6   DA A 176      15.537  -4.214 -92.064 
ATOM   3618  N6   DA A 176      16.074  -2.990 -92.162 
ATOM   3619  N1   DA A 176      14.269  -4.340 -91.630 
ATOM   3620  C2   DA A 176      13.740  -5.559 -91.534 
ATOM   3621  N3   DA A 176      14.284  -6.724 -91.809 
ATOM   3622  C4   DA A 176      15.552  -6.571 -92.242 
ATOM   3623  P    DG A 177      14.994 -12.693 -94.449 
ATOM   3624  OP1  DG A 177      15.232 -14.045 -93.894 
ATOM   3625  OP2  DG A 177      15.714 -12.370 -95.700 
ATOM   3626  O5'  DG A 177      13.424 -12.466 -94.659 
ATOM   3627  C5'  DG A 177      12.634 -11.986 -93.554 
ATOM   3628  C4'  DG A 177      11.679 -10.910 -94.029 
ATOM   3629  O4'  DG A 177      12.275  -9.582 -93.986 
ATOM   3630  C3'  DG A 177      11.185 -11.046 -95.469 
ATOM   3631  O3'  DG A 177       9.828 -10.627 -95.532 
ATOM   3632  C2'  DG A 177      12.036 -10.056 -96.265 
ATOM   3633  C1'  DG A 177      12.025  -8.939 -95.227 
ATOM   3634  N9   DG A 177      13.085  -7.914 -95.438 
ATOM   3635  C8   DG A 177      14.364  -8.071 -95.927 
ATOM   3636  N7   DG A 177      15.053  -6.957 -95.990 
ATOM   3637  C5   DG A 177      14.167  -5.994 -95.510 
ATOM   3638  C6   DG A 177      14.342  -4.595 -95.341 
ATOM   3639  O6   DG A 177      15.331  -3.909 -95.583 
ATOM   3640  N1   DG A 177      13.186  -3.994 -94.824 
ATOM   3641  C2   DG A 177      12.015  -4.656 -94.512 
ATOM   3642  N2   DG A 177      11.025  -3.902 -94.029 
ATOM   3643  N3   DG A 177      11.852  -5.968 -94.670 
ATOM   3644  C4   DG A 177      12.964  -6.567 -95.171 
ATOM   3645  P    DA A 178       8.807 -11.439 -96.461 
ATOM   3646  OP1  DA A 178       8.298 -12.619 -95.726 
ATOM   3647  OP2  DA A 178       9.439 -11.712 -97.770 
ATOM   3648  O5'  DA A 178       7.630 -10.371 -96.645 
ATOM   3649  C5'  DA A 178       7.378  -9.420 -95.593 
ATOM   3650  C4'  DA A 178       7.155  -8.041 -96.183 
ATOM   3651  O4'  DA A 178       8.398  -7.301 -96.352 
ATOM   3652  C3'  DA A 178       6.514  -8.007 -97.570 
ATOM   3653  O3'  DA A 178       5.635  -6.891 -97.644 
ATOM   3654  C2'  DA A 178       7.680  -7.771 -98.530 
ATOM   3655  C1'  DA A 178       8.419  -6.756 -97.662 
ATOM   3656  N9   DA A 178       9.841  -6.555 -98.056 
ATOM   3657  C8   DA A 178      10.721  -7.472 -98.557 
ATOM   3658  N7   DA A 178      11.899  -6.988 -98.806 
ATOM   3659  C5   DA A 178      11.794  -5.652 -98.445 
ATOM   3660  C6   DA A 178      12.712  -4.589 -98.470 
ATOM   3661  N6   DA A 178      13.977  -4.714 -98.896 
ATOM   3662  N1   DA A 178      12.281  -3.388 -98.041 
ATOM   3663  C2   DA A 178      11.024  -3.270 -97.619 
ATOM   3664  N3   DA A 178      10.082  -4.184 -97.550 
ATOM   3665  C4   DA A 178      10.538  -5.377 -97.985 
ATOM   3666  P    DA A 179       4.238  -7.054 -98.410 
ATOM   3667  OP1  DA A 179       3.237  -7.648 -97.496 
ATOM   3668  OP2  DA A 179       4.454  -7.766 -99.688 
ATOM   3669  O5'  DA A 179       3.860  -5.527 -98.703 
ATOM   3670  C5'  DA A 179       4.311  -4.509 -97.790 
ATOM   3671  C4'  DA A 179       4.842  -3.317 -98.563 
ATOM   3672  O4'  DA A 179       6.257  -3.448 -98.881 
ATOM   3673  C3'  DA A 179       4.183  -3.056 -99.917 
ATOM   3674  O3'  DA A 179       4.087  -1.651-100.118 
ATOM   3675  C2'  DA A 179       5.162  -3.628-100.941 
ATOM   3676  C1'  DA A 179       6.437  -3.146-100.256 
ATOM   3677  N9   DA A 179       7.669  -3.838-100.725 
ATOM   3678  C8   DA A 179       7.813  -5.137-101.120 
ATOM   3679  N7   DA A 179       9.021  -5.447-101.478 
ATOM   3680  C5   DA A 179       9.732  -4.266-101.308 
ATOM   3681  C6   DA A 179      11.080  -3.934-101.518 
ATOM   3682  N6   DA A 179      11.995  -4.805-101.967 
ATOM   3683  N1   DA A 179      11.455  -2.669-101.251 
ATOM   3684  C2   DA A 179      10.542  -1.809-100.805 
ATOM   3685  N3   DA A 179       9.262  -2.003-100.572 
ATOM   3686  C4   DA A 179       8.912  -3.276-100.848 
ATOM   3687  P    DG A 180       2.769  -1.053-100.803 
ATOM   3688  OP1  DG A 180       1.717  -0.871 -99.778 
ATOM   3689  OP2  DG A 180       2.400  -1.879-101.973 
ATOM   3690  O5'  DG A 180       3.292   0.376-101.298 
ATOM   3691  C5'  DG A 180       4.338   1.033-100.557 
ATOM   3692  C4'  DG A 180       5.359   1.619-101.511 
ATOM   3693  O4'  DG A 180       6.406   0.668-101.858 
ATOM   3694  C3'  DG A 180       4.818   2.080-102.864 
ATOM   3695  O3'  DG A 180       5.512   3.256-103.262 
ATOM   3696  C2'  DG A 180       5.180   0.952-103.831 
ATOM   3697  C1'  DG A 180       6.571   0.677-103.267 
ATOM   3698  N9   DG A 180       7.133  -0.641-103.676 
ATOM   3699  C8   DG A 180       6.482  -1.836-103.892 
ATOM   3700  N7   DG A 180       7.275  -2.818-104.247 
ATOM   3701  C5   DG A 180       8.539  -2.232-104.269 
ATOM   3702  C6   DG A 180       9.803  -2.797-104.582 
ATOM   3703  O6   DG A 180      10.071  -3.950-104.910 
ATOM   3704  N1   DG A 180      10.828  -1.846-104.480 
ATOM   3705  C2   DG A 180      10.655  -0.524-104.121 
ATOM   3706  N2   DG A 180      11.761   0.222-104.081 
ATOM   3707  N3   DG A 180       9.469   0.005-103.827 
ATOM   3708  C4   DG A 180       8.464  -0.904-103.922 
ATOM   3709  P    DC A 181       4.697   4.434-103.977 
ATOM   3710  OP1  DC A 181       4.055   5.287-102.953 
ATOM   3711  OP2  DC A 181       3.797   3.862-105.003 
ATOM   3712  O5'  DC A 181       5.877   5.246-104.691 
ATOM   3713  C5'  DC A 181       7.186   5.249-104.089 
ATOM   3714  C4'  DC A 181       8.246   5.044-105.154 
ATOM   3715  O4'  DC A 181       8.524   3.635-105.397 
ATOM   3716  C3'  DC A 181       7.913   5.598-106.539 
ATOM   3717  O3'  DC A 181       9.101   6.116-107.125 
ATOM   3718  C2'  DC A 181       7.464   4.381-107.346 
ATOM   3719  C1'  DC A 181       8.507   3.412-106.799 
ATOM   3720  N1   DC A 181       8.176   1.979-107.034 
ATOM   3721  C2   DC A 181       9.228   1.099-107.275 
ATOM   3722  O2   DC A 181      10.383   1.540-107.284 
ATOM   3723  N3   DC A 181       8.946  -0.211-107.493 
ATOM   3724  C4   DC A 181       7.680  -0.649-107.476 
ATOM   3725  N4   DC A 181       7.458  -1.936-107.694 
ATOM   3726  C5   DC A 181       6.584   0.239-107.230 
ATOM   3727  C6   DC A 181       6.885   1.544-107.015 
ATOM   3728  P    DA A 182       9.023   7.471-107.973 
ATOM   3729  OP1  DA A 182       9.095   8.633-107.059 
ATOM   3730  OP2  DA A 182       7.849   7.425-108.873 
ATOM   3731  O5'  DA A 182      10.366   7.382-108.837 
ATOM   3732  C5'  DA A 182      11.504   6.690-108.289 
ATOM   3733  C4'  DA A 182      12.136   5.810-109.351 
ATOM   3734  O4'  DA A 182      11.539   4.483-109.399 
ATOM   3735  C3'  DA A 182      12.023   6.317-110.788 
ATOM   3736  O3'  DA A 182      13.222   5.997-111.484 
ATOM   3737  C2'  DA A 182      10.877   5.510-111.396 
ATOM   3738  C1'  DA A 182      11.242   4.175-110.752 
ATOM   3739  N9   DA A 182      10.134   3.180-110.768 
ATOM   3740  C8   DA A 182       8.792   3.402-110.653 
ATOM   3741  N7   DA A 182       8.074   2.323-110.705 
ATOM   3742  C5   DA A 182       9.008   1.308-110.866 
ATOM   3743  C6   DA A 182       8.881  -0.085-110.988 
ATOM   3744  N6   DA A 182       7.702  -0.725-110.966 
ATOM   3745  N1   DA A 182      10.012  -0.800-111.135 
ATOM   3746  C2   DA A 182      11.179  -0.158-111.156 
ATOM   3747  N3   DA A 182      11.419   1.131-111.052 
ATOM   3748  C4   DA A 182      10.272   1.823-110.906 
ATOM   3749  P    DG A 183      13.829   7.061-112.514 
ATOM   3750  OP1  DG A 183      14.647   8.052-111.779 
ATOM   3751  OP2  DG A 183      12.744   7.612-113.356 
ATOM   3752  O5'  DG A 183      14.780   6.132-113.404 
ATOM   3753  C5'  DG A 183      15.379   4.968-112.804 
ATOM   3754  C4'  DG A 183      15.279   3.787-113.750 
ATOM   3755  O4'  DG A 183      14.036   3.048-113.586 
ATOM   3756  C3'  DG A 183      15.314   4.124-115.240 
ATOM   3757  O3'  DG A 183      16.034   3.107-115.926 
ATOM   3758  C2'  DG A 183      13.853   4.068-115.684 
ATOM   3759  C1'  DG A 183      13.468   2.838-114.870 
ATOM   3760  N9   DG A 183      11.997   2.666-114.703 
ATOM   3761  C8   DG A 183      11.018   3.625-114.572 
ATOM   3762  N7   DG A 183       9.807   3.139-114.441 
ATOM   3763  C5   DG A 183       9.999   1.758-114.491 
ATOM   3764  C6   DG A 183       9.056   0.701-114.403 
ATOM   3765  O6   DG A 183       7.838   0.766-114.261 
ATOM   3766  N1   DG A 183       9.680  -0.551-114.500 
ATOM   3767  C2   DG A 183      11.037  -0.753-114.660 
ATOM   3768  N2   DG A 183      11.435  -2.027-114.731 
ATOM   3769  N3   DG A 183      11.921   0.238-114.742 
ATOM   3770  C4   DG A 183      11.332   1.460-114.650 
ATOM   3771  P    DA A 184      17.018   3.521-117.119 
ATOM   3772  OP1  DA A 184      18.328   3.926-116.563 
ATOM   3773  OP2  DA A 184      16.349   4.512-117.991 
ATOM   3774  O5'  DA A 184      17.170   2.133-117.899 
ATOM   3775  C5'  DA A 184      17.068   0.902-117.160 
ATOM   3776  C4'  DA A 184      16.213  -0.091-117.923 
ATOM   3777  O4'  DA A 184      14.796   0.040-117.611 
ATOM   3778  C3'  DA A 184      16.266   0.018-119.447 
ATOM   3779  O3'  DA A 184      16.202  -1.289-120.004 
ATOM   3780  C2'  DA A 184      14.991   0.771-119.826 
ATOM   3781  C1'  DA A 184      14.071   0.071-118.830 
ATOM   3782  N9   DA A 184      12.790   0.794-118.588 
ATOM   3783  C8   DA A 184      12.568   2.142-118.564 
ATOM   3784  N7   DA A 184      11.335   2.465-118.326 
ATOM   3785  C5   DA A 184      10.690   1.245-118.181 
ATOM   3786  C6   DA A 184       9.354   0.906-117.913 
ATOM   3787  N6   DA A 184       8.382   1.811-117.734 
ATOM   3788  N1   DA A 184       9.052  -0.404-117.834 
ATOM   3789  C2   DA A 184      10.022  -1.299-118.012 
ATOM   3790  N3   DA A 184      11.297  -1.103-118.267 
ATOM   3791  C4   DA A 184      11.573   0.216-118.340 
ATOM   3792  P    DA A 185      17.107  -1.634-121.279 
ATOM   3793  OP1  DA A 185      18.469  -2.006-120.834 
ATOM   3794  OP2  DA A 185      17.023  -0.531-122.260 
ATOM   3795  O5'  DA A 185      16.359  -2.925-121.857 
ATOM   3796  C5'  DA A 185      15.661  -3.794-120.946 
ATOM   3797  C4'  DA A 185      14.316  -4.182-121.527 
ATOM   3798  O4'  DA A 185      13.268  -3.230-121.187 
ATOM   3799  C3'  DA A 185      14.251  -4.272-123.052 
ATOM   3800  O3'  DA A 185      13.397  -5.351-123.414 
ATOM   3801  C2'  DA A 185      13.593  -2.964-123.489 
ATOM   3802  C1'  DA A 185      12.556  -2.905-122.371 
ATOM   3803  N9   DA A 185      11.947  -1.559-122.190 
ATOM   3804  C8   DA A 185      12.530  -0.334-122.352 
ATOM   3805  N7   DA A 185      11.732   0.661-122.119 
ATOM   3806  C5   DA A 185      10.531   0.055-121.777 
ATOM   3807  C6   DA A 185       9.277   0.575-121.415 
ATOM   3808  N6   DA A 185       9.015   1.888-121.334 
ATOM   3809  N1   DA A 185       8.299  -0.306-121.140 
ATOM   3810  C2   DA A 185       8.565  -1.608-121.221 
ATOM   3811  N3   DA A 185       9.690  -2.208-121.547 
ATOM   3812  C4   DA A 185      10.652  -1.303-121.818 
ATOM   3813  P    DC A 186      13.799  -6.276-124.657 
ATOM   3814  OP1  DC A 186      14.752  -7.318-124.212 
ATOM   3815  OP2  DC A 186      14.246  -5.426-125.783 
ATOM   3816  O5'  DC A 186      12.393  -6.949-125.017 
ATOM   3817  C5'  DC A 186      11.433  -7.165-123.967 
ATOM   3818  C4'  DC A 186      10.049  -6.762-124.438 
ATOM   3819  O4'  DC A 186       9.770  -5.353-124.201 
ATOM   3820  C3'  DC A 186       9.775  -6.946-125.931 
ATOM   3821  O3'  DC A 186       8.427  -7.366-126.104 
ATOM   3822  C2'  DC A 186       9.930  -5.547-126.527 
ATOM   3823  C1'  DC A 186       9.240  -4.794-125.393 
ATOM   3824  N1   DC A 186       9.524  -3.332-125.385 
ATOM   3825  C2   DC A 186       8.509  -2.476-124.967 
ATOM   3826  O2   DC A 186       7.425  -2.960-124.623 
ATOM   3827  N3   DC A 186       8.748  -1.139-124.953 
ATOM   3828  C4   DC A 186       9.937  -0.655-125.333 
ATOM   3829  N4   DC A 186      10.120   0.656-125.302 
ATOM   3830  C5   DC A 186      10.994  -1.518-125.767 
ATOM   3831  C6   DC A 186      10.736  -2.851-125.775 
ATOM   3832  P    DA A 187       8.094  -8.467-127.215 
ATOM   3833  OP1  DA A 187       8.332  -9.819-126.660 
ATOM   3834  OP2  DA A 187       8.814  -8.144-128.466 
ATOM   3835  O5'  DA A 187       6.524  -8.241-127.425 
ATOM   3836  C5'  DA A 187       5.735  -7.761-126.320 
ATOM   3837  C4'  DA A 187       4.780  -6.684-126.795 
ATOM   3838  O4'  DA A 187       5.375  -5.356-126.752 
ATOM   3839  C3'  DA A 187       4.286  -6.821-128.235 
ATOM   3840  O3'  DA A 187       2.928  -6.401-128.298 
ATOM   3841  C2'  DA A 187       5.136  -5.830-129.031 
ATOM   3842  C1'  DA A 187       5.125  -4.713-127.993 
ATOM   3843  N9   DA A 187       6.185  -3.688-128.204 
ATOM   3844  C8   DA A 187       7.450  -3.864-128.690 
ATOM   3845  N7   DA A 187       8.142  -2.769-128.758 
ATOM   3846  C5   DA A 187       7.274  -1.794-128.283 
ATOM   3847  C6   DA A 187       7.415  -0.409-128.103 
ATOM   3848  N6   DA A 187       8.535   0.267-128.395 
ATOM   3849  N1   DA A 187       6.356   0.261-127.610 
ATOM   3850  C2   DA A 187       5.245  -0.415-127.321 
ATOM   3851  N3   DA A 187       5.000  -1.701-127.447 
ATOM   3852  C4   DA A 187       6.074  -2.348-127.942 
ATOM   3853  P    DG A 188       1.908  -7.213-129.227 
ATOM   3854  OP1  DG A 188       1.399  -8.393-128.492 
ATOM   3855  OP2  DG A 188       2.539  -7.486-130.536 
ATOM   3856  O5'  DG A 188       0.730  -6.145-129.411 
ATOM   3857  C5'  DG A 188       0.479  -5.194-128.359 
ATOM   3858  C4'  DG A 188       0.255  -3.816-128.948 
ATOM   3859  O4'  DG A 188       1.498  -3.075-129.118 
ATOM   3860  C3'  DG A 188      -0.386  -3.782-130.336 
ATOM   3861  O3'  DG A 188      -1.265  -2.666-130.409 
ATOM   3862  C2'  DG A 188       0.781  -3.545-131.295 
ATOM   3863  C1'  DG A 188       1.520  -2.530-130.428 
ATOM   3864  N9   DG A 188       2.942  -2.330-130.822 
ATOM   3865  C8   DG A 188       3.844  -3.241-131.329 
ATOM   3866  N7   DG A 188       5.029  -2.739-131.575 
ATOM   3867  C5   DG A 188       4.904  -1.400-131.207 
ATOM   3868  C6   DG A 188       5.857  -0.349-131.247 
ATOM   3869  O6   DG A 188       7.026  -0.384-131.620 
ATOM   3870  N1   DG A 188       5.311   0.855-130.781 
ATOM   3871  C2   DG A 188       4.015   1.022-130.335 
ATOM   3872  N2   DG A 188       3.687   2.251-129.930 
ATOM   3873  N3   DG A 188       3.122   0.035-130.298 
ATOM   3874  C4   DG A 188       3.635  -1.139-130.747 
ATOM   3875  P    DA A 189      -2.661  -2.828-131.175 
ATOM   3876  OP1  DA A 189      -3.662  -3.422-130.262 
ATOM   3877  OP2  DA A 189      -2.445  -3.540-132.454 
ATOM   3878  O5'  DA A 189      -3.039  -1.301-131.469 
ATOM   3879  C5'  DA A 189      -2.588  -0.283-130.556 
ATOM   3880  C4'  DA A 189      -2.058   0.908-131.329 
ATOM   3881  O4'  DA A 189      -0.643   0.777-131.646 
ATOM   3882  C3'  DA A 189      -2.717   1.170-132.683 
ATOM   3883  O3'  DA A 189      -2.813   2.575-132.884 
ATOM   3884  C2'  DA A 189      -1.737   0.598-133.707 
ATOM   3885  C1'  DA A 189      -0.463   1.080-133.021 
ATOM   3886  N9   DA A 189       0.769   0.387-133.491 
ATOM   3887  C8   DA A 189       0.914  -0.912-133.885 
ATOM   3888  N7   DA A 189       2.121  -1.221-134.243 
ATOM   3889  C5   DA A 189       2.832  -0.041-134.074 
ATOM   3890  C6   DA A 189       4.181   0.291-134.284 
ATOM   3891  N6   DA A 189       5.096  -0.580-134.733 
ATOM   3892  N1   DA A 189       4.556   1.556-134.017 
ATOM   3893  C2   DA A 189       3.642   2.417-133.571 
ATOM   3894  N3   DA A 189       2.362   2.223-133.338 
ATOM   3895  C4   DA A 189       2.012   0.950-133.614 
ATOM   3896  P    DG A 190      -4.130   3.173-133.569 
ATOM   3897  OP1  DG A 190      -5.182   3.355-132.544 
ATOM   3898  OP2  DG A 190      -4.500   2.347-134.739 
ATOM   3899  O5'  DG A 190      -3.607   4.602-134.064 
ATOM   3900  C5'  DG A 190      -2.562   5.258-133.323 
ATOM   3901  C4'  DG A 190      -1.541   5.845-134.277 
ATOM   3902  O4'  DG A 190      -0.493   4.893-134.624 
ATOM   3903  C3'  DG A 190      -2.082   6.306-135.630 
ATOM   3904  O3'  DG A 190      -1.388   7.482-136.028 
ATOM   3905  C2'  DG A 190      -1.720   5.178-136.597 
ATOM   3906  C1'  DG A 190      -0.329   4.902-136.033 
ATOM   3907  N9   DG A 190       0.233   3.585-136.442 
ATOM   3908  C8   DG A 190      -0.417   2.389-136.658 
ATOM   3909  N7   DG A 190       0.375   1.407-137.013 
ATOM   3910  C5   DG A 190       1.640   1.994-137.035 
ATOM   3911  C6   DG A 190       2.904   1.428-137.348 
ATOM   3912  O6   DG A 190       3.171   0.276-137.676 
ATOM   3913  N1   DG A 190       3.928   2.379-137.246 
ATOM   3914  C2   DG A 190       3.755   3.701-136.887 
ATOM   3915  N2   DG A 190       4.862   4.448-136.847 
ATOM   3916  N3   DG A 190       2.569   4.231-136.593 
ATOM   3917  C4   DG A 190       1.564   3.322-136.688 
ATOM   3918  P    DT A 191      -2.203   8.659-136.743 
ATOM   3919  OP1  DT A 191      -2.845   9.512-135.718 
ATOM   3920  OP2  DT A 191      -3.102   8.087-137.769 
ATOM   3921  O5'  DT A 191      -1.022   9.471-137.457 
ATOM   3922  C5'  DT A 191       0.286   9.474-136.855 
ATOM   3923  C4'  DT A 191       1.346   9.269-137.920 
ATOM   3924  O4'  DT A 191       1.624   7.861-138.163 
ATOM   3925  C3'  DT A 191       1.014   9.824-139.305 
ATOM   3926  O3'  DT A 191       2.202  10.342-139.891 
ATOM   3927  C2'  DT A 191       0.565   8.606-140.112 
ATOM   3928  C1'  DT A 191       1.608   7.637-139.565 
ATOM   3929  N1   DT A 191       1.276   6.204-139.800 
ATOM   3930  C2   DT A 191       2.325   5.349-140.036 
ATOM   3931  O2   DT A 191       3.487   5.716-140.059 
ATOM   3932  N3   DT A 191       1.979   4.029-140.251 
ATOM   3933  C4   DT A 191       0.702   3.507-140.248 
ATOM   3934  O4   DT A 191       0.516   2.306-140.454 
ATOM   3935  C5   DT A 191      -0.333   4.481-139.992 
ATOM   3936  C7   DT A 191      -1.753   3.997-139.971 
ATOM   3937  C6   DT A 191      -0.025   5.771-139.780 
ATOM   3938  P    DG A 192       2.123  11.697-140.739 
ATOM   3939  OP1  DG A 192       2.195  12.858-139.825 
ATOM   3940  OP2  DG A 192       0.950  11.651-141.639 
ATOM   3941  O5'  DG A 192       3.466  11.608-141.603 
ATOM   3942  C5'  DG A 192       4.604  10.916-141.055 
ATOM   3943  C4'  DG A 192       5.236  10.036-142.116 
ATOM   3944  O4'  DG A 192       4.639   8.708-142.165 
ATOM   3945  C3'  DG A 192       5.124  10.543-143.554 
ATOM   3946  O3'  DG A 192       6.322  10.223-144.250 
ATOM   3947  C2'  DG A 192       3.978   9.735-144.161 
ATOM   3948  C1'  DG A 192       4.342   8.401-143.518 
ATOM   3949  N9   DG A 192       3.234   7.405-143.534 
ATOM   3950  C8   DG A 192       1.876   7.611-143.420 
ATOM   3951  N7   DG A 192       1.164   6.513-143.474 
ATOM   3952  C5   DG A 192       2.116   5.507-143.635 
ATOM   3953  C6   DG A 192       1.952   4.103-143.756 
ATOM   3954  O6   DG A 192       0.914   3.446-143.744 
ATOM   3955  N1   DG A 192       3.185   3.453-143.903 
ATOM   3956  C2   DG A 192       4.416   4.079-143.930 
ATOM   3957  N2   DG A 192       5.476   3.281-144.079 
ATOM   3958  N3   DG A 192       4.570   5.397-143.817 
ATOM   3959  C4   DG A 192       3.383   6.041-143.673 
ATOM   3960  P    DA A 193       6.930  11.286-145.280 
ATOM   3961  OP1  DA A 193       7.748  12.277-144.545 
ATOM   3962  OP2  DA A 193       5.844  11.838-146.122 
ATOM   3963  O5'  DA A 193       7.880  10.358-146.170 
ATOM   3964  C5'  DA A 193       8.480   9.193-145.570 
ATOM   3965  C4'  DA A 193       8.380   8.013-146.516 
ATOM   3966  O4'  DA A 193       7.136   7.274-146.352 
ATOM   3967  C3'  DA A 193       8.415   8.350-148.006 
ATOM   3968  O3'  DA A 193       9.135   7.333-148.692 
ATOM   3969  C2'  DA A 193       6.953   8.294-148.450 
ATOM   3970  C1'  DA A 193       6.568   7.064-147.636 
ATOM   3971  N9   DA A 193       5.098   6.891-147.469 
ATOM   3972  C8   DA A 193       4.140   7.856-147.340 
ATOM   3973  N7   DA A 193       2.938   7.387-147.211 
ATOM   3974  C5   DA A 193       3.108   6.011-147.257 
ATOM   3975  C6   DA A 193       2.202   4.941-147.174 
ATOM   3976  N6   DA A 193       0.880   5.100-147.018 
ATOM   3977  N1   DA A 193       2.706   3.695-147.257 
ATOM   3978  C2   DA A 193       4.020   3.542-147.411 
ATOM   3979  N3   DA A 193       4.958   4.460-147.502 
ATOM   3980  C4   DA A 193       4.428   5.698-147.416 
ATOM   3981  P    DT A 194      10.118   7.747-149.885 
ATOM   3982  OP1  DT A 194      11.429   8.152-149.329 
ATOM   3983  OP2  DT A 194       9.450   8.737-150.757 
ATOM   3984  O5'  DT A 194      10.270   6.359-150.665 
ATOM   3985  C5'  DT A 194      10.168   5.127-149.926 
ATOM   3986  C4'  DT A 194       9.314   4.135-150.689 
ATOM   3987  O4'  DT A 194       7.897   4.266-150.377 
ATOM   3988  C3'  DT A 194       9.367   4.243-152.213 
ATOM   3989  O3'  DT A 194       9.303   2.936-152.770 
ATOM   3990  C2'  DT A 194       8.091   4.997-152.591 
ATOM   3991  C1'  DT A 194       7.171   4.297-151.596 
ATOM   3992  N1   DT A 194       5.891   5.020-151.354 
ATOM   3993  C2   DT A 194       4.775   4.254-151.123 
ATOM   3994  O2   DT A 194       4.797   3.035-151.109 
ATOM   3995  N3   DT A 194       3.606   4.959-150.903 
ATOM   3996  C4   DT A 194       3.468   6.332-150.896 
ATOM   3997  O4   DT A 194       2.368   6.849-150.687 
ATOM   3998  C5   DT A 194       4.694   7.049-151.148 
ATOM   3999  C7   DT A 194       4.633   8.548-151.158 
ATOM   4000  C6   DT A 194       5.844   6.389-151.365 
ATOM   4001  P    DG A 195      10.207   2.591-154.045 
ATOM   4002  OP1  DG A 195      11.570   2.220-153.600 
ATOM   4003  OP2  DG A 195      10.124   3.695-155.026 
ATOM   4004  O5'  DG A 195       9.460   1.300-154.623 
ATOM   4005  C5'  DG A 195       8.761   0.432-153.712 
ATOM   4006  C4'  DG A 195       7.417   0.043-154.293 
ATOM   4007  O4'  DG A 195       6.368   0.996-153.953 
ATOM   4008  C3'  DG A 195       7.352  -0.047-155.818 
ATOM   4009  O3'  DG A 195       6.497  -1.125-156.180 
ATOM   4010  C2'  DG A 195       6.694   1.262-156.255 
ATOM   4011  C1'  DG A 195       5.657   1.321-155.137 
ATOM   4012  N9   DG A 195       5.047   2.667-154.956 
ATOM   4013  C8   DG A 195       5.619   3.910-155.115 
ATOM   4014  N7   DG A 195       4.803   4.908-154.876 
ATOM   4015  C5   DG A 195       3.605   4.281-154.535 
ATOM   4016  C6   DG A 195       2.352   4.840-154.174 
ATOM   4017  O6   DG A 195       2.035   6.023-154.077 
ATOM   4018  N1   DG A 195       1.403   3.841-153.907 
ATOM   4019  C2   DG A 195       1.637   2.482-153.980 
ATOM   4020  N2   DG A 195       0.601   1.693-153.687 
ATOM   4021  N3   DG A 195       2.814   1.959-154.319 
ATOM   4022  C4   DG A 195       3.743   2.914-154.581 
ATOM   4023  P    DA A 196       6.900  -2.050-157.423 
ATOM   4024  OP1  DA A 196       7.852  -3.092-156.978 
ATOM   4025  OP2  DA A 196       7.346  -1.201-158.549 
ATOM   4026  O5'  DA A 196       5.493  -2.724-157.783 
ATOM   4027  C5'  DA A 196       4.534  -2.939-156.732 
ATOM   4028  C4'  DA A 196       3.149  -2.537-157.204 
ATOM   4029  O4'  DA A 196       2.870  -1.128-156.966 
ATOM   4030  C3'  DA A 196       2.876  -2.720-158.696 
ATOM   4031  O3'  DA A 196       1.528  -3.140-158.869 
ATOM   4032  C2'  DA A 196       3.030  -1.322-159.293 
ATOM   4033  C1'  DA A 196       2.341  -0.569-158.159 
ATOM   4034  N9   DA A 196       2.625   0.894-158.151 
ATOM   4035  C8   DA A 196       3.776   1.536-158.507 
ATOM   4036  N7   DA A 196       3.714   2.826-158.392 
ATOM   4037  C5   DA A 196       2.428   3.058-157.924 
ATOM   4038  C6   DA A 196       1.738   4.237-157.596 
ATOM   4039  N6   DA A 196       2.275   5.461-157.694 
ATOM   4040  N1   DA A 196       0.470   4.111-157.161 
ATOM   4041  C2   DA A 196      -0.059   2.892-157.065 
ATOM   4042  N3   DA A 196       0.485   1.727-157.341 
ATOM   4043  C4   DA A 196       1.753   1.881-157.774 
ATOM   4044  P    DA A 197       1.195  -4.242-159.981 
ATOM   4045  OP1  DA A 197       1.433  -5.594-159.425 
ATOM   4046  OP2  DA A 197       1.915  -3.918-161.232 
ATOM   4047  O5'  DA A 197      -0.375  -4.015-160.191 
ATOM   4048  C5'  DA A 197      -1.165  -3.535-159.086 
ATOM   4049  C4'  DA A 197      -2.120  -2.459-159.561 
ATOM   4050  O4'  DA A 197      -1.524  -1.130-159.518 
ATOM   4051  C3'  DA A 197      -2.614  -2.595-161.001 
ATOM   4052  O3'  DA A 197      -3.971  -2.176-161.064 
ATOM   4053  C2'  DA A 197      -1.763  -1.605-161.797 
ATOM   4054  C1'  DA A 197      -1.774  -0.488-160.758 
ATOM   4055  N9   DA A 197      -0.714   0.537-160.970 
ATOM   4056  C8   DA A 197       0.550   0.362-161.456 
ATOM   4057  N7   DA A 197       1.243   1.457-161.524 
ATOM   4058  C5   DA A 197       0.375   2.431-161.049 
ATOM   4059  C6   DA A 197       0.515   3.817-160.869 
ATOM   4060  N6   DA A 197       1.636   4.492-161.161 
ATOM   4061  N1   DA A 197      -0.543   4.487-160.376 
ATOM   4062  C2   DA A 197      -1.655   3.811-160.087 
ATOM   4063  N3   DA A 197      -1.900   2.525-160.213 
ATOM   4064  C4   DA A 197      -0.825   1.877-160.708 
ATOM   4065  P    DC A 198      -4.992  -2.988-161.993 
ATOM   4066  OP1  DC A 198      -5.501  -4.168-161.258 
ATOM   4067  OP2  DC A 198      -4.360  -3.261-163.302 
ATOM   4068  O5'  DC A 198      -6.169  -1.920-162.177 
ATOM   4069  C5'  DC A 198      -6.421  -0.968-161.124 
ATOM   4070  C4'  DC A 198      -6.644   0.410-161.714 
ATOM   4071  O4'  DC A 198      -5.401   1.150-161.884 
ATOM   4072  C3'  DC A 198      -7.285   0.444-163.102 
ATOM   4073  O3'  DC A 198      -8.164   1.560-163.175 
ATOM   4074  C2'  DC A 198      -6.119   0.680-164.061 
ATOM   4075  C1'  DC A 198      -5.380   1.695-163.194 
ATOM   4076  N1   DC A 198      -3.958   1.896-163.588 
ATOM   4077  C2   DC A 198      -3.418   3.172-163.444 
ATOM   4078  O2   DC A 198      -4.135   4.076-162.998 
ATOM   4079  N3   DC A 198      -2.123   3.376-163.798 
ATOM   4080  C4   DC A 198      -1.380   2.370-164.277 
ATOM   4081  N4   DC A 198      -0.122   2.621-164.608 
ATOM   4082  C5   DC A 198      -1.916   1.051-164.434 
ATOM   4083  C6   DC A 198      -3.212   0.868-164.075 
ATOM   4084  P    DA A 199      -9.561   1.398-163.941 
ATOM   4085  OP1  DA A 199     -10.562   0.803-163.028 
ATOM   4086  OP2  DA A 199      -9.345   0.685-165.220 
ATOM   4087  O5'  DA A 199      -9.939   2.924-164.235 
ATOM   4088  C5'  DA A 199      -9.488   3.943-163.322 
ATOM   4089  C4'  DA A 199      -8.957   5.134-164.095 
ATOM   4090  O4'  DA A 199      -7.542   5.003-164.412 
ATOM   4091  C3'  DA A 199      -9.616   5.395-165.448 
ATOM   4092  O3'  DA A 199      -9.712   6.800-165.650 
ATOM   4093  C2'  DA A 199      -8.637   4.824-166.473 
ATOM   4094  C1'  DA A 199      -7.362   5.306-165.787 
ATOM   4095  N9   DA A 199      -6.130   4.613-166.257 
ATOM   4096  C8   DA A 199      -5.986   3.314-166.651 
ATOM   4097  N7   DA A 199      -4.778   3.004-167.009 
ATOM   4098  C5   DA A 199      -4.067   4.185-166.840 
ATOM   4099  C6   DA A 199      -2.719   4.517-167.050 
ATOM   4100  N6   DA A 199      -1.804   3.646-167.498 
ATOM   4101  N1   DA A 199      -2.344   5.782-166.783 
ATOM   4102  C2   DA A 199      -3.257   6.642-166.337 
ATOM   4103  N3   DA A 199      -4.537   6.448-166.104 
ATOM   4104  C4   DA A 199      -4.887   5.175-166.380 
ATOM   4105  P    DA A 200     -11.030   7.398-166.335 
ATOM   4106  OP1  DA A 200     -12.082   7.580-165.310 
ATOM   4107  OP2  DA A 200     -11.399   6.572-167.505 
ATOM   4108  O5'  DA A 200     -10.507   8.828-166.830 
ATOM   4109  C5'  DA A 200      -9.461   9.484-166.089 
ATOM   4110  C4'  DA A 200      -8.440  10.070-167.043 
ATOM   4111  O4'  DA A 200      -7.393   9.119-167.389 
ATOM   4112  C3'  DA A 200      -8.981  10.531-168.396 
ATOM   4113  O3'  DA A 200      -8.287  11.707-168.793 
ATOM   4114  C2'  DA A 200      -8.619   9.404-169.363 
ATOM   4115  C1'  DA A 200      -7.228   9.128-168.799 
ATOM   4116  N9   DA A 200      -6.666   7.810-169.208 
ATOM   4117  C8   DA A 200      -7.328   6.635-169.417 
ATOM   4118  N7   DA A 200      -6.555   5.654-169.770 
ATOM   4119  C5   DA A 200      -5.288   6.219-169.797 
ATOM   4120  C6   DA A 200      -4.022   5.692-170.101 
ATOM   4121  N6   DA A 200      -3.816   4.415-170.452 
ATOM   4122  N1   DA A 200      -2.969   6.529-170.031 
ATOM   4123  C2   DA A 200      -3.180   7.797-169.681 
ATOM   4124  N3   DA A 200      -4.308   8.399-169.377 
ATOM   4125  C4   DA A 200      -5.346   7.539-169.455 
ATOM   4126  P    DC A 201      -9.102  12.885-169.509 
ATOM   4127  OP1  DC A 201      -9.744  13.738-168.484 
ATOM   4128  OP2  DC A 201     -10.002  12.313-170.535 
ATOM   4129  O5'  DC A 201      -7.922  13.697-170.223 
ATOM   4130  C5'  DC A 201      -6.613  13.700-169.621 
ATOM   4131  C4'  DC A 201      -5.553  13.495-170.686 
ATOM   4132  O4'  DC A 201      -5.275  12.087-170.929 
ATOM   4133  C3'  DC A 201      -5.886  14.049-172.071 
ATOM   4134  O3'  DC A 201      -4.698  14.567-172.657 
ATOM   4135  C2'  DC A 201      -6.335  12.832-172.878 
ATOM   4136  C1'  DC A 201      -5.292  11.863-172.331 
ATOM   4137  N1   DC A 201      -5.623  10.430-172.566 
ATOM   4138  C2   DC A 201      -4.571   9.550-172.807 
ATOM   4139  O2   DC A 201      -3.416   9.991-172.815 
ATOM   4140  N3   DC A 201      -4.853   8.240-173.025 
ATOM   4141  C4   DC A 201      -6.119   7.802-173.008 
ATOM   4142  N4   DC A 201      -6.341   6.515-173.226 
ATOM   4143  C5   DC A 201      -7.215   8.690-172.762 
ATOM   4144  C6   DC A 201      -6.914   9.996-172.547 
ATOM   4145  P    DT A 202      -4.776  15.922-173.505 
ATOM   4146  OP1  DT A 202      -4.704  17.084-172.590 
ATOM   4147  OP2  DT A 202      -5.949  15.876-174.405 
ATOM   4148  O5'  DT A 202      -3.433  15.833-174.369 
ATOM   4149  C5'  DT A 202      -2.295  15.141-173.821 
ATOM   4150  C4'  DT A 202      -1.663  14.261-174.882 
ATOM   4151  O4'  DT A 202      -2.260  12.934-174.931 
ATOM   4152  C3'  DT A 202      -1.776  14.769-176.320 
ATOM   4153  O3'  DT A 202      -0.577  14.448-177.016 
ATOM   4154  C2'  DT A 202      -2.922  13.961-176.927 
ATOM   4155  C1'  DT A 202      -2.557  12.626-176.284 
ATOM   4156  N1   DT A 202      -3.665  11.631-176.300 
ATOM   4157  C2   DT A 202      -3.317  10.310-176.449 
ATOM   4158  O2   DT A 202      -2.162   9.937-176.565 
ATOM   4159  N3   DT A 202      -4.371   9.416-176.459 
ATOM   4160  C4   DT A 202      -5.710   9.728-176.336 
ATOM   4161  O4   DT A 202      -6.564   8.840-176.360 
ATOM   4162  C5   DT A 202      -5.975  11.139-176.185 
ATOM   4163  C7   DT A 202      -7.407  11.564-176.045 
ATOM   4164  C6   DT A 202      -4.970  12.029-176.171 
ATOM   4165  P    DT A 203       0.030  15.512-178.046 
ATOM   4166  OP1  DT A 203       0.848  16.503-177.311 
ATOM   4167  OP2  DT A 203      -1.055  16.063-178.888 
ATOM   4168  O5'  DT A 203       0.981  14.583-178.936 
ATOM   4169  C5'  DT A 203       1.580  13.419-178.336 
ATOM   4170  C4'  DT A 203       1.480  12.238-179.282 
ATOM   4171  O4'  DT A 203       0.237  11.499-179.118 
ATOM   4172  C3'  DT A 203       1.515  12.575-180.772 
ATOM   4173  O3'  DT A 203       2.235  11.558-181.457 
ATOM   4174  C2'  DT A 203       0.054  12.519-181.216 
ATOM   4175  C1'  DT A 203      -0.331  11.289-180.402 
ATOM   4176  N1   DT A 203      -1.802  11.117-180.235 
ATOM   4177  C2   DT A 203      -2.281   9.830-180.205 
ATOM   4178  O2   DT A 203      -1.562   8.851-180.308 
ATOM   4179  N3   DT A 203      -3.649   9.709-180.050 
ATOM   4180  C4   DT A 203      -4.553  10.745-179.925 
ATOM   4181  O4   DT A 203      -5.756  10.513-179.791 
ATOM   4182  C5   DT A 203      -3.954  12.058-179.968 
ATOM   4183  C7   DT A 203      -4.868  13.241-179.840 
ATOM   4184  C6   DT A 203      -2.627  12.204-180.119 
ATOM   4185  P    DC A 204       3.219  11.972-182.650 
ATOM   4186  OP1  DC A 204       4.529  12.377-182.094 
ATOM   4187  OP2  DC A 204       2.550  12.963-183.523 
ATOM   4188  O5'  DC A 204       3.371  10.584-183.431 
ATOM   4189  C5'  DC A 204       3.269   9.353-182.692 
ATOM   4190  C4'  DC A 204       2.414   8.361-183.455 
ATOM   4191  O4'  DC A 204       0.997   8.491-183.143 
ATOM   4192  C3'  DC A 204       2.467   8.469-184.978 
ATOM   4193  O3'  DC A 204       2.403   7.162-185.536 
ATOM   4194  C2'  DC A 204       1.192   9.222-185.357 
ATOM   4195  C1'  DC A 204       0.272   8.522-184.362 
ATOM   4196  N1   DC A 204      -1.009   9.245-184.120 
ATOM   4197  C2   DC A 204      -2.150   8.483-183.884 
ATOM   4198  O2   DC A 204      -2.054   7.251-183.885 
ATOM   4199  N3   DC A 204      -3.326   9.123-183.662 
ATOM   4200  C4   DC A 204      -3.388  10.461-183.669 
ATOM   4201  N4   DC A 204      -4.559  11.038-183.447 
ATOM   4202  C5   DC A 204      -2.226  11.263-183.910 
ATOM   4203  C6   DC A 204      -1.060  10.605-184.130 
ATOM   4204  P    DA A 205       3.308   6.817-186.810 
ATOM   4205  OP1  DA A 205       4.670   6.445-186.366 
ATOM   4206  OP2  DA A 205       3.224   7.921-187.792 
ATOM   4207  O5'  DA A 205       2.560   5.526-187.389 
ATOM   4208  C5'  DA A 205       1.862   4.657-186.477 
ATOM   4209  C4'  DA A 205       0.517   4.269-187.059 
ATOM   4210  O4'  DA A 205      -0.531   5.221-186.719 
ATOM   4211  C3'  DA A 205       0.452   4.179-188.584 
ATOM   4212  O3'  DA A 205      -0.402   3.100-188.946 
ATOM   4213  C2'  DA A 205      -0.206   5.487-189.021 
ATOM   4214  C1'  DA A 205      -1.243   5.546-187.903 
ATOM   4215  N9   DA A 205      -1.852   6.892-187.722 
ATOM   4216  C8   DA A 205      -1.269   8.117-187.883 
ATOM   4217  N7   DA A 205      -2.067   9.112-187.651 
ATOM   4218  C5   DA A 205      -3.268   8.506-187.309 
ATOM   4219  C6   DA A 205      -4.522   9.026-186.947 
ATOM   4220  N6   DA A 205      -4.784  10.339-186.866 
ATOM   4221  N1   DA A 205      -5.500   8.145-186.672 
ATOM   4222  C2   DA A 205      -5.234   6.843-186.753 
ATOM   4223  N3   DA A 205      -4.109   6.243-187.079 
ATOM   4224  C4   DA A 205      -3.147   7.148-187.350 
ATOM   4225  P    DT A 206       0.000   2.176-190.189 
ATOM   4226  OP1  DT A 206       0.953   1.133-189.744 
ATOM   4227  OP2  DT A 206       0.447   3.025-191.315 
ATOM   4228  O5'  DT A 206      -1.406   1.502-190.549 
ATOM   4229  C5'  DT A 206      -2.366   1.287-189.498 
ATOM   4230  C4'  DT A 206      -3.750   1.689-189.970 
ATOM   4231  O4'  DT A 206      -4.029   3.098-189.732 
ATOM   4232  C3'  DT A 206      -4.024   1.505-191.462 
ATOM   4233  O3'  DT A 206      -5.372   1.086-191.635 
ATOM   4234  C2'  DT A 206      -3.869   2.904-192.059 
ATOM   4235  C1'  DT A 206      -4.559   3.657-190.925 
ATOM   4236  N1   DT A 206      -4.275   5.119-190.917 
ATOM   4237  C2   DT A 206      -5.287   5.950-190.502 
ATOM   4238  O2   DT A 206      -6.379   5.540-190.149 
ATOM   4239  N3   DT A 206      -4.987   7.299-190.508 
ATOM   4240  C4   DT A 206      -3.789   7.870-190.886 
ATOM   4241  O4   DT A 206      -3.637   9.092-190.850 
ATOM   4242  C5   DT A 206      -2.788   6.916-191.306 
ATOM   4243  C7   DT A 206      -1.454   7.454-191.734 
ATOM   4244  C6   DT A 206      -3.053   5.600-191.310 
ATOM   4245  P    DC A 207      -5.705  -0.016-192.747 
ATOM   4246  OP1  DC A 207      -5.467  -1.368-192.191 
ATOM   4247  OP2  DC A 207      -4.985   0.307-193.998 
ATOM   4248  O5'  DC A 207      -7.275   0.211-192.956 
ATOM   4249  C5'  DC A 207      -8.064   0.690-191.852 
ATOM   4250  C4'  DC A 207      -9.019   1.767-192.327 
ATOM   4251  O4'  DC A 207      -8.424   3.095-192.284 
ATOM   4252  C3'  DC A 207      -9.513   1.631-193.767 
ATOM   4253  O3'  DC A 207     -10.871   2.050-193.829 
ATOM   4254  C2'  DC A 207      -8.662   2.621-194.563 
ATOM   4255  C1'  DC A 207      -8.674   3.738-193.524 
ATOM   4256  N1   DC A 207      -7.614   4.763-193.736 
ATOM   4257  C2   DC A 207      -7.912   6.083-193.409 
ATOM   4258  O2   DC A 207      -9.033   6.347-192.961 
ATOM   4259  N3   DC A 207      -6.959   7.032-193.596 
ATOM   4260  C4   DC A 207      -5.756   6.705-194.084 
ATOM   4261  N4   DC A 207      -4.860   7.667-194.247 
ATOM   4262  C5   DC A 207      -5.429   5.353-194.427 
ATOM   4263  C6   DC A 207      -6.395   4.419-194.234 
ATOM   4264  P    DA A 208     -11.891   1.238-194.759 
ATOM   4265  OP1  DA A 208     -12.400   0.058-194.024 
ATOM   4266  OP2  DA A 208     -11.260   0.965-196.068 
ATOM   4267  O5'  DA A 208     -13.069   2.306-194.943 
ATOM   4268  C5'  DA A 208     -13.320   3.257-193.890 
ATOM   4269  C4'  DA A 208     -13.544   4.636-194.480 
ATOM   4270  O4'  DA A 208     -12.301   5.376-194.650 
ATOM   4271  C3'  DA A 208     -14.185   4.670-195.867 
ATOM   4272  O3'  DA A 208     -15.064   5.785-195.941 
ATOM   4273  C2'  DA A 208     -13.018   4.906-196.827 
ATOM   4274  C1'  DA A 208     -12.279   5.921-195.960 
ATOM   4275  N9   DA A 208     -10.857   6.122-196.354 
ATOM   4276  C8   DA A 208      -9.977   5.205-196.854 
ATOM   4277  N7   DA A 208      -8.799   5.689-197.104 
ATOM   4278  C5   DA A 208      -8.904   7.025-196.742 
ATOM   4279  C6   DA A 208      -7.986   8.088-196.768 
ATOM   4280  N6   DA A 208      -6.721   7.963-197.194 
ATOM   4281  N1   DA A 208      -8.417   9.289-196.339 
ATOM   4282  C2   DA A 208      -9.675   9.406-195.917 
ATOM   4283  N3   DA A 208     -10.617   8.492-195.848 
ATOM   4284  C4   DA A 208     -10.160   7.300-196.283 
ATOM   4285  P    DA A 209     -16.460   5.623-196.707 
ATOM   4286  OP1  DA A 209     -17.461   5.029-195.793 
ATOM   4287  OP2  DA A 209     -16.244   4.911-197.986 
ATOM   4288  O5'  DA A 209     -16.838   7.150-197.000 
ATOM   4289  C5'  DA A 209     -16.387   8.168-196.087 
ATOM   4290  C4'  DA A 209     -15.857   9.359-196.860 
ATOM   4291  O4'  DA A 209     -14.442   9.228-197.178 
ATOM   4292  C3'  DA A 209     -16.516   9.621-198.214 
ATOM   4293  O3'  DA A 209     -16.612  11.026-198.416 
ATOM   4294  C2'  DA A 209     -15.536   9.049-199.239 
ATOM   4295  C1'  DA A 209     -14.262   9.531-198.553 
ATOM   4296  N9   DA A 209     -13.030   8.838-199.023 
ATOM   4297  C8   DA A 209     -12.885   7.539-199.417 
ATOM   4298  N7   DA A 209     -11.678   7.230-199.775 
ATOM   4299  C5   DA A 209     -10.967   8.410-199.606 
ATOM   4300  C6   DA A 209      -9.618   8.742-199.816 
ATOM   4301  N6   DA A 209      -8.703   7.871-200.264 
ATOM   4302  N1   DA A 209      -9.243  10.007-199.549 
ATOM   4303  C2   DA A 209     -10.157  10.868-199.103 
ATOM   4304  N3   DA A 209     -11.436  10.674-198.870 
ATOM   4305  C4   DA A 209     -11.787   9.401-199.146 
ATOM   4306  P    DG A 210     -17.929  11.624-199.100 
ATOM   4307  OP1  DG A 210     -18.981  11.806-198.076 
ATOM   4308  OP2  DG A 210     -18.299  10.798-200.271 
ATOM   4309  O5'  DG A 210     -17.406  13.053-199.596 
ATOM   4310  C5'  DG A 210     -16.361  13.709-198.855 
ATOM   4311  C4'  DG A 210     -15.339  14.296-199.809 
ATOM   4312  O4'  DG A 210     -14.292  13.344-200.155 
ATOM   4313  C3'  DG A 210     -15.881  14.757-201.162 
ATOM   4314  O3'  DG A 210     -15.187  15.933-201.559 
ATOM   4315  C2'  DG A 210     -15.519  13.629-202.128 
ATOM   4316  C1'  DG A 210     -14.128  13.353-201.565 
ATOM   4317  N9   DG A 210     -13.566  12.036-201.974 
ATOM   4318  C8   DG A 210     -14.216  10.840-202.190 
ATOM   4319  N7   DG A 210     -13.424   9.858-202.545 
ATOM   4320  C5   DG A 210     -12.159  10.445-202.567 
ATOM   4321  C6   DG A 210     -10.895   9.880-202.880 
ATOM   4322  O6   DG A 210     -10.628   8.727-203.208 
ATOM   4323  N1   DG A 210      -9.871  10.830-202.777 
ATOM   4324  C2   DG A 210     -10.044  12.152-202.419 
ATOM   4325  N2   DG A 210      -8.937  12.899-202.379 
ATOM   4326  N3   DG A 210     -11.230  12.682-202.125 
ATOM   4327  C4   DG A 210     -12.235  11.773-202.220 
ATOM   4328  P    DA A 211     -16.002  17.110-202.275 
ATOM   4329  OP1  DA A 211     -16.644  17.964-201.250 
ATOM   4330  OP2  DA A 211     -16.901  16.539-203.301 
ATOM   4331  O5'  DA A 211     -14.821  17.922-202.989 
ATOM   4332  C5'  DA A 211     -13.513  17.925-202.387 
ATOM   4333  C4'  DA A 211     -12.453  17.721-203.452 
ATOM   4334  O4'  DA A 211     -12.175  16.312-203.695 
ATOM   4335  C3'  DA A 211     -12.785  18.275-204.837 
ATOM   4336  O3'  DA A 211     -11.597  18.793-205.423 
ATOM   4337  C2'  DA A 211     -13.234  17.057-205.644 
ATOM   4338  C1'  DA A 211     -12.191  16.088-205.096 
ATOM   4339  N9   DA A 211     -12.523  14.655-205.332 
ATOM   4340  C8   DA A 211     -13.753  14.061-205.346 
ATOM   4341  N7   DA A 211     -13.715  12.786-205.583 
ATOM   4342  C5   DA A 211     -12.363  12.512-205.736 
ATOM   4343  C6   DA A 211     -11.661  11.327-206.005 
ATOM   4344  N6   DA A 211     -12.256  10.137-206.177 
ATOM   4345  N1   DA A 211     -10.321  11.408-206.094 
ATOM   4346  C2   DA A 211      -9.735  12.592-205.922 
ATOM   4347  N3   DA A 211     -10.284  13.760-205.667 
ATOM   4348  C4   DA A 211     -11.625  13.651-205.585 
ATOM   4349  P    DA A 212     -11.676  20.148-206.271 
ATOM   4350  OP1  DA A 212     -11.604  21.309-205.356 
ATOM   4351  OP2  DA A 212     -12.849  20.102-207.171 
ATOM   4352  O5'  DA A 212     -10.333  20.059-207.135 
ATOM   4353  C5'  DA A 212      -9.195  19.367-206.587 
ATOM   4354  C4'  DA A 212      -8.563  18.487-207.648 
ATOM   4355  O4'  DA A 212      -9.160  17.159-207.697 
ATOM   4356  C3'  DA A 212      -8.675  18.994-209.086 
ATOM   4357  O3'  DA A 212      -7.477  18.674-209.782 
ATOM   4358  C2'  DA A 212      -9.821  18.186-209.693 
ATOM   4359  C1'  DA A 212      -9.457  16.852-209.050 
ATOM   4360  N9   DA A 212     -10.565  15.856-209.066 
ATOM   4361  C8   DA A 212     -11.907  16.079-208.951 
ATOM   4362  N7   DA A 212     -12.625  15.000-209.003 
ATOM   4363  C5   DA A 212     -11.691  13.985-209.164 
ATOM   4364  C6   DA A 212     -11.818  12.592-209.286 
ATOM   4365  N6   DA A 212     -12.996  11.951-209.263 
ATOM   4366  N1   DA A 212     -10.687  11.877-209.433 
ATOM   4367  C2   DA A 212      -9.520  12.519-209.453 
ATOM   4368  N3   DA A 212      -9.279  13.808-209.349 
ATOM   4369  C4   DA A 212     -10.427  14.499-209.204 
ATOM   4370  P    DA A 213      -6.869  19.737-210.812 
ATOM   4371  OP1  DA A 213      -6.051  20.729-210.077 
ATOM   4372  OP2  DA A 213      -7.954  20.289-211.654 
ATOM   4373  O5'  DA A 213      -5.919  18.809-211.702 
ATOM   4374  C5'  DA A 213      -5.319  17.644-211.101 
ATOM   4375  C4'  DA A 213      -5.419  16.464-212.047 
ATOM   4376  O4'  DA A 213      -6.663  15.725-211.884 
ATOM   4377  C3'  DA A 213      -5.384  16.801-213.538 
ATOM   4378  O3'  DA A 213      -4.664  15.784-214.223 
ATOM   4379  C2'  DA A 213      -6.846  16.745-213.982 
ATOM   4380  C1'  DA A 213      -7.231  15.515-213.168 
ATOM   4381  N9   DA A 213      -8.701  15.343-213.001 
ATOM   4382  C8   DA A 213      -9.659  16.307-212.871 
ATOM   4383  N7   DA A 213     -10.861  15.839-212.743 
ATOM   4384  C5   DA A 213     -10.691  14.462-212.789 
ATOM   4385  C6   DA A 213     -11.597  13.392-212.705 
ATOM   4386  N6   DA A 213     -12.919  13.552-212.550 
ATOM   4387  N1   DA A 213     -11.093  12.146-212.789 
ATOM   4388  C2   DA A 213      -9.779  11.993-212.943 
ATOM   4389  N3   DA A 213      -8.841  12.911-213.033 
ATOM   4390  C4   DA A 213      -9.371  14.149-212.948 
ATOM   4391  P    DT A 214      -3.681  16.198-215.416 
ATOM   4392  OP1  DT A 214      -2.370  16.603-214.860 
ATOM   4393  OP2  DT A 214      -4.349  17.189-216.289 
ATOM   4394  O5'  DT A 214      -3.529  14.810-216.197 
ATOM   4395  C5'  DT A 214      -3.631  13.578-215.458 
ATOM   4396  C4'  DT A 214      -4.485  12.586-216.221 
ATOM   4397  O4'  DT A 214      -5.902  12.717-215.908 
ATOM   4398  C3'  DT A 214      -4.432  12.694-217.744 
ATOM   4399  O3'  DT A 214      -4.496  11.387-218.302 
ATOM   4400  C2'  DT A 214      -5.708  13.448-218.123 
ATOM   4401  C1'  DT A 214      -6.628  12.748-217.128 
ATOM   4402  N1   DT A 214      -7.908  13.471-216.885 
ATOM   4403  C2   DT A 214      -9.024  12.705-216.654 
ATOM   4404  O2   DT A 214      -9.002  11.486-216.641 
ATOM   4405  N3   DT A 214     -10.193  13.410-216.435 
ATOM   4406  C4   DT A 214     -10.331  14.783-216.427 
ATOM   4407  O4   DT A 214     -11.431  15.300-216.219 
ATOM   4408  C5   DT A 214      -9.105  15.500-216.680 
ATOM   4409  C7   DT A 214      -9.166  16.999-216.690 
ATOM   4410  C6   DT A 214      -7.955  14.840-216.897 
ATOM   4411  P    DA A 215      -3.592  11.042-219.576 
ATOM   4412  OP1  DA A 215      -2.229  10.671-219.131 
ATOM   4413  OP2  DA A 215      -3.675  12.146-220.558 
ATOM   4414  O5'  DA A 215      -4.339   9.752-220.155 
ATOM   4415  C5'  DA A 215      -5.038   8.883-219.243 
ATOM   4416  C4'  DA A 215      -6.382   8.494-219.825 
ATOM   4417  O4'  DA A 215      -7.431   9.447-219.485 
ATOM   4418  C3'  DA A 215      -6.447   8.405-221.350 
ATOM   4419  O3'  DA A 215      -7.302   7.326-221.711 
ATOM   4420  C2'  DA A 215      -7.105   9.713-221.787 
ATOM   4421  C1'  DA A 215      -8.142   9.772-220.669 
ATOM   4422  N9   DA A 215      -8.752  11.118-220.488 
ATOM   4423  C8   DA A 215      -8.168  12.343-220.649 
ATOM   4424  N7   DA A 215      -8.966  13.338-220.417 
ATOM   4425  C5   DA A 215     -10.167  12.732-220.075 
ATOM   4426  C6   DA A 215     -11.421  13.252-219.713 
ATOM   4427  N6   DA A 215     -11.683  14.564-219.632 
ATOM   4428  N1   DA A 215     -12.400  12.370-219.437 
ATOM   4429  C2   DA A 215     -12.134  11.068-219.519 
ATOM   4430  N3   DA A 215     -11.009  10.469-219.845 
ATOM   4431  C4   DA A 215     -10.046  11.373-220.116 
ATOM   4432  P    DT A 216      -6.899   6.401-222.955 
ATOM   4433  OP1  DT A 216      -5.947   5.359-222.510 
ATOM   4434  OP2  DT A 216      -6.453   7.250-224.081 
ATOM   4435  O5'  DT A 216      -8.306   5.728-223.315 
ATOM   4436  C5'  DT A 216      -9.265   5.512-222.264 
ATOM   4437  C4'  DT A 216     -10.650   5.914-222.736 
ATOM   4438  O4'  DT A 216     -10.929   7.324-222.498 
ATOM   4439  C3'  DT A 216     -10.923   5.731-224.228 
ATOM   4440  O3'  DT A 216     -12.271   5.311-224.401 
ATOM   4441  C2'  DT A 216     -10.769   7.129-224.825 
ATOM   4442  C1'  DT A 216     -11.458   7.883-223.691 
ATOM   4443  N1   DT A 216     -11.174   9.345-223.683 
ATOM   4444  C2   DT A 216     -12.186  10.176-223.267 
ATOM   4445  O2   DT A 216     -13.278   9.766-222.915 
ATOM   4446  N3   DT A 216     -11.886  11.524-223.274 
ATOM   4447  C4   DT A 216     -10.688  12.095-223.652 
ATOM   4448  O4   DT A 216     -10.537  13.318-223.615 
ATOM   4449  C5   DT A 216      -9.688  11.142-224.072 
ATOM   4450  C7   DT A 216      -8.354  11.680-224.500 
ATOM   4451  C6   DT A 216      -9.953   9.825-224.076 
ATOM   4452  P    DC A 217     -12.604   4.209-225.513 
ATOM   4453  OP1  DC A 217     -12.366   2.857-224.957 
ATOM   4454  OP2  DC A 217     -11.884   4.533-226.764 
ATOM   4455  O5'  DC A 217     -14.174   4.436-225.722 
ATOM   4456  C5'  DC A 217     -14.963   4.916-224.618 
ATOM   4457  C4'  DC A 217     -15.919   5.992-225.092 
ATOM   4458  O4'  DC A 217     -15.323   7.321-225.050 
ATOM   4459  C3'  DC A 217     -16.413   5.856-226.533 
ATOM   4460  O3'  DC A 217     -17.770   6.275-226.595 
ATOM   4461  C2'  DC A 217     -15.562   6.846-227.329 
ATOM   4462  C1'  DC A 217     -15.573   7.964-226.290 
ATOM   4463  N1   DC A 217     -14.513   8.988-226.502 
ATOM   4464  C2   DC A 217     -14.811  10.309-226.175 
ATOM   4465  O2   DC A 217     -15.933  10.573-225.727 
ATOM   4466  N3   DC A 217     -13.859  11.258-226.361 
ATOM   4467  C4   DC A 217     -12.655  10.930-226.850 
ATOM   4468  N4   DC A 217     -11.760  11.892-227.013 
ATOM   4469  C5   DC A 217     -12.329   9.579-227.193 
ATOM   4470  C6   DC A 217     -13.294   8.645-226.999 
ATOM   4471  P    DT A 218     -18.791   5.463-227.524 
ATOM   4472  OP1  DT A 218     -19.300   4.284-226.790 
ATOM   4473  OP2  DT A 218     -18.159   5.190-228.834 
ATOM   4474  O5'  DT A 218     -19.968   6.531-227.708 
ATOM   4475  C5'  DT A 218     -20.219   7.483-226.656 
ATOM   4476  C4'  DT A 218     -20.443   8.861-227.246 
ATOM   4477  O4'  DT A 218     -19.200   9.601-227.415 
ATOM   4478  C3'  DT A 218     -21.084   8.895-228.633 
ATOM   4479  O3'  DT A 218     -21.963  10.011-228.707 
ATOM   4480  C2'  DT A 218     -19.918   9.131-229.593 
ATOM   4481  C1'  DT A 218     -19.178  10.146-228.726 
ATOM   4482  N1   DT A 218     -17.757  10.347-229.120 
ATOM   4483  C2   DT A 218     -17.239  11.612-228.971 
ATOM   4484  O2   DT A 218     -17.889  12.548-228.538 
ATOM   4485  N3   DT A 218     -15.918  11.760-229.347 
ATOM   4486  C4   DT A 218     -15.093  10.773-229.847 
ATOM   4487  O4   DT A 218     -13.925  11.027-230.150 
ATOM   4488  C5   DT A 218     -15.726   9.482-229.967 
ATOM   4489  C7   DT A 218     -14.898   8.350-230.504 
ATOM   4490  C6   DT A 218     -17.008   9.308-229.609 
ATOM   4491  P    DC A 219     -23.360   9.849-229.473 
ATOM   4492  OP1  DC A 219     -24.361   9.254-228.559 
ATOM   4493  OP2  DC A 219     -23.144   9.136-230.752 
ATOM   4494  O5'  DC A 219     -23.738  11.376-229.766 
ATOM   4495  C5'  DC A 219     -23.287  12.394-228.853 
ATOM   4496  C4'  DC A 219     -22.756  13.585-229.626 
ATOM   4497  O4'  DC A 219     -21.341  13.454-229.944 
ATOM   4498  C3'  DC A 219     -23.415  13.846-230.980 
ATOM   4499  O3'  DC A 219     -23.511  15.251-231.182 
ATOM   4500  C2'  DC A 219     -22.436  13.275-232.005 
ATOM   4501  C1'  DC A 219     -21.161  13.757-231.319 
ATOM   4502  N1   DC A 219     -19.929  13.064-231.788 
ATOM   4503  C2   DC A 219     -18.751  13.804-231.847 
ATOM   4504  O2   DC A 219     -18.775  14.993-231.511 
ATOM   4505  N3   DC A 219     -17.616  13.190-232.274 
ATOM   4506  C4   DC A 219     -17.632  11.900-232.629 
ATOM   4507  N4   DC A 219     -16.500  11.346-233.038 
ATOM   4508  C5   DC A 219     -18.833  11.121-232.577 
ATOM   4509  C6   DC A 219     -19.957  11.752-232.149 
ATOM   4510  P    DA A 220     -24.829  15.850-231.866 
ATOM   4511  OP1  DA A 220     -25.881  16.031-230.842 
ATOM   4512  OP2  DA A 220     -25.198  15.023-233.036 
ATOM   4513  O5'  DA A 220     -24.306  17.279-232.362 
ATOM   4514  C5'  DA A 220     -23.260  17.935-231.621 
ATOM   4515  C4'  DA A 220     -22.239  18.522-232.575 
ATOM   4516  O4'  DA A 220     -21.192  17.570-232.921 
ATOM   4517  C3'  DA A 220     -22.780  18.983-233.928 
ATOM   4518  O3'  DA A 220     -22.086  20.158-234.325 
ATOM   4519  C2'  DA A 220     -22.418  17.855-234.894 
ATOM   4520  C1'  DA A 220     -21.027  17.579-234.331 
ATOM   4521  N9   DA A 220     -20.465  16.261-234.740 
ATOM   4522  C8   DA A 220     -21.126  15.086-234.949 
ATOM   4523  N7   DA A 220     -20.354  14.105-235.302 
ATOM   4524  C5   DA A 220     -19.087  14.670-235.329 
ATOM   4525  C6   DA A 220     -17.821  14.143-235.632 
ATOM   4526  N6   DA A 220     -17.615  12.866-235.984 
ATOM   4527  N1   DA A 220     -16.768  14.980-235.563 
ATOM   4528  C2   DA A 220     -16.978  16.248-235.213 
ATOM   4529  N3   DA A 220     -18.107  16.850-234.909 
ATOM   4530  C4   DA A 220     -19.145  15.991-234.987 
ATOM   4531  P    DG A 221     -22.901  21.336-235.041 
ATOM   4532  OP1  DG A 221     -23.543  22.189-234.016 
ATOM   4533  OP2  DG A 221     -23.801  20.764-236.067 
ATOM   4534  O5'  DG A 221     -21.721  22.148-235.755 
ATOM   4535  C5'  DG A 221     -20.412  22.151-235.153 
ATOM   4536  C4'  DG A 221     -19.352  21.946-236.217 
ATOM   4537  O4'  DG A 221     -19.074  20.538-236.461 
ATOM   4538  C3'  DG A 221     -19.685  22.501-237.602 
ATOM   4539  O3'  DG A 221     -18.497  23.018-238.189 
ATOM   4540  C2'  DG A 221     -20.134  21.283-238.410 
ATOM   4541  C1'  DG A 221     -19.091  20.314-237.862 
ATOM   4542  N9   DG A 221     -19.422  18.881-238.098 
ATOM   4543  C8   DG A 221     -20.654  18.263-238.117 
ATOM   4544  N7   DG A 221     -20.603  16.976-238.355 
ATOM   4545  C5   DG A 221     -19.240  16.722-238.506 
ATOM   4546  C6   DG A 221     -18.563  15.505-238.780 
ATOM   4547  O6   DG A 221     -19.033  14.382-238.948 
ATOM   4548  N1   DG A 221     -17.176  15.697-238.852 
ATOM   4549  C2   DG A 221     -16.529  16.905-238.681 
ATOM   4550  N2   DG A 221     -15.198  16.878-238.787 
ATOM   4551  N3   DG A 221     -17.166  18.046-238.423 
ATOM   4552  C4   DG A 221     -18.512  17.877-238.351 
ATOM   4553  P    DG A 222     -18.575  24.374-239.037 
ATOM   4554  OP1  DG A 222     -18.503  25.535-238.122 
ATOM   4555  OP2  DG A 222     -19.748  24.328-239.937 
ATOM   4556  O5'  DG A 222     -17.232  24.284-239.901 
ATOM   4557  C5'  DG A 222     -16.094  23.592-239.353 
ATOM   4558  C4'  DG A 222     -15.462  22.713-240.414 
ATOM   4559  O4'  DG A 222     -16.059  21.385-240.463 
ATOM   4560  C3'  DG A 222     -15.575  23.220-241.852 
ATOM   4561  O3'  DG A 222     -14.376  22.899-242.548 
ATOM   4562  C2'  DG A 222     -16.721  22.412-242.459 
ATOM   4563  C1'  DG A 222     -16.356  21.077-241.816 
ATOM   4564  N9   DG A 222     -17.464  20.082-241.832 
ATOM   4565  C8   DG A 222     -18.822  20.288-241.718 
ATOM   4566  N7   DG A 222     -19.535  19.189-241.771 
ATOM   4567  C5   DG A 222     -18.582  18.184-241.933 
ATOM   4568  C6   DG A 222     -18.747  16.780-242.053 
ATOM   4569  O6   DG A 222     -19.785  16.123-242.042 
ATOM   4570  N1   DG A 222     -17.514  16.130-242.201 
ATOM   4571  C2   DG A 222     -16.283  16.756-242.228 
ATOM   4572  N2   DG A 222     -15.223  15.958-242.377 
ATOM   4573  N3   DG A 222     -16.129  18.074-242.114 
ATOM   4574  C4   DG A 222     -17.316  18.718-241.971 
ATOM   4575  P    DC A 223     -13.769  23.963-243.578 
ATOM   4576  OP1  DC A 223     -12.951  24.954-242.843 
ATOM   4577  OP2  DC A 223     -14.854  24.514-244.420 
ATOM   4578  O5'  DC A 223     -12.818  23.034-244.468 
ATOM   4579  C5'  DC A 223     -12.219  21.870-243.867 
ATOM   4580  C4'  DC A 223     -12.319  20.689-244.813 
ATOM   4581  O4'  DC A 223     -13.562  19.951-244.650 
ATOM   4582  C3'  DC A 223     -12.284  21.027-246.304 
ATOM   4583  O3'  DC A 223     -11.564  20.009-246.989 
ATOM   4584  C2'  DC A 223     -13.745  20.971-246.748 
ATOM   4585  C1'  DC A 223     -14.130  19.740-245.934 
ATOM   4586  N1   DC A 223     -15.601  19.568-245.767 
ATOM   4587  C2   DC A 223     -16.102  18.270-245.735 
ATOM   4588  O2   DC A 223     -15.315  17.323-245.844 
ATOM   4589  N3   DC A 223     -17.441  18.091-245.584 
ATOM   4590  C4   DC A 223     -18.260  19.144-245.468 
ATOM   4591  N4   DC A 223     -19.557  18.918-245.323 
ATOM   4592  C5   DC A 223     -17.764  20.488-245.499 
ATOM   4593  C6   DC A 223     -16.424  20.644-245.651 
ATOM   4594  P    DT A 224     -10.580  20.424-248.182 
ATOM   4595  OP1  DT A 224      -9.270  20.828-247.626 
ATOM   4596  OP2  DT A 224     -11.249  21.414-249.055 
ATOM   4597  O5'  DT A 224     -10.428  19.035-248.963 
ATOM   4598  C5'  DT A 224     -10.530  17.804-248.224 
ATOM   4599  C4'  DT A 224     -11.385  16.812-248.986 
ATOM   4600  O4'  DT A 224     -12.802  16.943-248.674 
ATOM   4601  C3'  DT A 224     -11.331  16.920-250.510 
ATOM   4602  O3'  DT A 224     -11.396  15.613-251.068 
ATOM   4603  C2'  DT A 224     -12.607  17.673-250.889 
ATOM   4604  C1'  DT A 224     -13.527  16.974-249.894 
ATOM   4605  N1   DT A 224     -14.808  17.696-249.651 
ATOM   4606  C2   DT A 224     -15.924  16.930-249.420 
ATOM   4607  O2   DT A 224     -15.901  15.712-249.407 
ATOM   4608  N3   DT A 224     -17.092  17.635-249.201 
ATOM   4609  C4   DT A 224     -17.231  19.008-249.193 
ATOM   4610  O4   DT A 224     -18.331  19.525-248.985 
ATOM   4611  C5   DT A 224     -16.004  19.726-249.446 
ATOM   4612  C7   DT A 224     -16.066  21.225-249.456 
ATOM   4613  C6   DT A 224     -14.854  19.066-249.663 
ATOM   4614  P    DA A 225     -10.491  15.268-252.342 
ATOM   4615  OP1  DA A 225      -9.129  14.896-251.897 
ATOM   4616  OP2  DA A 225     -10.575  16.372-253.324 
ATOM   4617  O5'  DA A 225     -11.239  13.977-252.921 
ATOM   4618  C5'  DA A 225     -11.937  13.108-252.009 
ATOM   4619  C4'  DA A 225     -13.282  12.720-252.591 
ATOM   4620  O4'  DA A 225     -14.330  13.672-252.251 
ATOM   4621  C3'  DA A 225     -13.347  12.630-254.116 
ATOM   4622  O3'  DA A 225     -14.201  11.552-254.477 
ATOM   4623  C2'  DA A 225     -14.005  13.938-254.553 
ATOM   4624  C1'  DA A 225     -15.042  13.997-253.435 
ATOM   4625  N9   DA A 225     -15.651  15.343-253.254 
ATOM   4626  C8   DA A 225     -15.068  16.568-253.415 
ATOM   4627  N7   DA A 225     -15.866  17.564-253.183 
ATOM   4628  C5   DA A 225     -17.067  16.958-252.841 
ATOM   4629  C6   DA A 225     -18.321  17.477-252.479 
ATOM   4630  N6   DA A 225     -18.583  18.790-252.398 
ATOM   4631  N1   DA A 225     -19.299  16.596-252.203 
ATOM   4632  C2   DA A 225     -19.033  15.294-252.285 
ATOM   4633  N3   DA A 225     -17.908  14.694-252.611 
ATOM   4634  C4   DA A 225     -16.946  15.599-252.882 
ATOM   4635  P    DA A 226     -13.799  10.627-255.721 
ATOM   4636  OP1  DA A 226     -12.846   9.585-255.276 
ATOM   4637  OP2  DA A 226     -13.352  11.476-256.846 
ATOM   4638  O5'  DA A 226     -15.205   9.953-256.081 
ATOM   4639  C5'  DA A 226     -16.165   9.738-255.030 
ATOM   4640  C4'  DA A 226     -17.549  10.140-255.502 
ATOM   4641  O4'  DA A 226     -17.828  11.549-255.264 
ATOM   4642  C3'  DA A 226     -17.822   9.957-256.994 
ATOM   4643  O3'  DA A 226     -19.171   9.537-257.167 
ATOM   4644  C2'  DA A 226     -17.668  11.355-257.591 
ATOM   4645  C1'  DA A 226     -18.358  12.108-256.457 
ATOM   4646  N9   DA A 226     -18.074  13.570-256.448 
ATOM   4647  C8   DA A 226     -16.923  14.212-256.805 
ATOM   4648  N7   DA A 226     -16.984  15.503-256.689 
ATOM   4649  C5   DA A 226     -18.270  15.735-256.222 
ATOM   4650  C6   DA A 226     -18.961  16.914-255.893 
ATOM   4651  N6   DA A 226     -18.423  18.138-255.992 
ATOM   4652  N1   DA A 226     -20.229  16.788-255.459 
ATOM   4653  C2   DA A 226     -20.757  15.569-255.363 
ATOM   4654  N3   DA A 226     -20.214  14.404-255.639 
ATOM   4655  C4   DA A 226     -18.945  14.557-256.072 
ATOM   4656  P    DT A 227     -19.504   8.435-258.278 
ATOM   4657  OP1  DT A 227     -19.266   7.083-257.723 
ATOM   4658  OP2  DT A 227     -18.784   8.758-259.530 
ATOM   4659  O5'  DT A 227     -21.074   8.662-258.488 
ATOM   4660  C5'  DT A 227     -21.863   9.141-257.384 
ATOM   4661  C4'  DT A 227     -22.818  10.218-257.858 
ATOM   4662  O4'  DT A 227     -22.223  11.546-257.815 
ATOM   4663  C3'  DT A 227     -23.312  10.082-259.298 
ATOM   4664  O3'  DT A 227     -24.670  10.501-259.361 
ATOM   4665  C2'  DT A 227     -22.461  11.072-260.095 
ATOM   4666  C1'  DT A 227     -22.473  12.189-259.056 
ATOM   4667  N1   DT A 227     -21.413  13.214-259.268 
ATOM   4668  C2   DT A 227     -21.722  14.512-258.940 
ATOM   4669  O2   DT A 227     -22.807  14.842-258.494 
ATOM   4670  N3   DT A 227     -20.715  15.434-259.151 
ATOM   4671  C4   DT A 227     -19.455  15.171-259.649 
ATOM   4672  O4   DT A 227     -18.637  16.080-259.794 
ATOM   4673  C5   DT A 227     -19.225  13.781-259.963 
ATOM   4674  C7   DT A 227     -17.878  13.407-260.511 
ATOM   4675  C6   DT A 227     -20.186  12.863-259.769 
ATOM   4676  P    DG A 228     -25.690   9.689-260.290 
ATOM   4677  OP1  DG A 228     -26.199   8.509-259.556 
ATOM   4678  OP2  DG A 228     -25.059   9.416-261.600 
ATOM   4679  O5'  DG A 228     -26.868  10.757-260.474 
ATOM   4680  C5'  DG A 228     -27.119  11.708-259.422 
ATOM   4681  C4'  DG A 228     -27.343  13.087-260.012 
ATOM   4682  O4'  DG A 228     -26.100  13.827-260.181 
ATOM   4683  C3'  DG A 228     -27.984  13.121-261.399 
ATOM   4684  O3'  DG A 228     -28.863  14.236-261.473 
ATOM   4685  C2'  DG A 228     -26.817  13.357-262.359 
ATOM   4686  C1'  DG A 228     -26.078  14.372-261.492 
ATOM   4687  N9   DG A 228     -24.656  14.573-261.886 
ATOM   4688  C8   DG A 228     -23.754  13.661-262.392 
ATOM   4689  N7   DG A 228     -22.569  14.164-262.639 
ATOM   4690  C5   DG A 228     -22.694  15.503-262.271 
ATOM   4691  C6   DG A 228     -21.741  16.553-262.310 
ATOM   4692  O6   DG A 228     -20.572  16.519-262.683 
ATOM   4693  N1   DG A 228     -22.287  17.758-261.844 
ATOM   4694  C2   DG A 228     -23.583  17.924-261.398 
ATOM   4695  N2   DG A 228     -23.911  19.154-260.994 
ATOM   4696  N3   DG A 228     -24.476  16.937-261.361 
ATOM   4697  C4   DG A 228     -23.963  15.763-261.810 
ATOM   4698  P    DT A 229     -30.259  14.074-262.239 
ATOM   4699  OP1  DT A 229     -31.260  13.480-261.325 
ATOM   4700  OP2  DT A 229     -30.043  13.362-263.518 
ATOM   4701  O5'  DT A 229     -30.637  15.601-262.532 
ATOM   4702  C5'  DT A 229     -30.186  16.619-261.619 
ATOM   4703  C4'  DT A 229     -29.655  17.810-262.392 
ATOM   4704  O4'  DT A 229     -28.241  17.680-262.710 
ATOM   4705  C3'  DT A 229     -30.315  18.072-263.746 
ATOM   4706  O3'  DT A 229     -30.410  19.477-263.948 
ATOM   4707  C2'  DT A 229     -29.335  17.500-264.771 
ATOM   4708  C1'  DT A 229     -28.061  17.982-264.085 
ATOM   4709  N1   DT A 229     -26.829  17.290-264.554 
ATOM   4710  C2   DT A 229     -25.674  18.033-264.607 
ATOM   4711  O2   DT A 229     -25.628  19.208-264.290 
ATOM   4712  N3   DT A 229     -24.552  17.357-265.048 
ATOM   4713  C4   DT A 229     -24.493  16.032-265.430 
ATOM   4714  O4   DT A 229     -23.429  15.536-265.807 
ATOM   4715  C5   DT A 229     -25.755  15.335-265.341 
ATOM   4716  C7   DT A 229     -25.777  13.889-265.739 
ATOM   4717  C6   DT A 229     -26.860  15.968-264.916 
ATOM   4718  P    DC A 230     -31.728  20.075-264.632 
ATOM   4719  OP1  DC A 230     -32.780  20.257-263.608 
ATOM   4720  OP2  DC A 230     -32.098  19.249-265.802 
ATOM   4721  O5'  DC A 230     -31.205  21.504-265.128 
ATOM   4722  C5'  DC A 230     -30.160  22.161-264.387 
ATOM   4723  C4'  DC A 230     -29.138  22.747-265.341 
ATOM   4724  O4'  DC A 230     -28.091  21.796-265.687 
ATOM   4725  C3'  DC A 230     -29.680  23.208-266.694 
ATOM   4726  O3'  DC A 230     -28.986  24.384-267.091 
ATOM   4727  C2'  DC A 230     -29.318  22.080-267.660 
ATOM   4728  C1'  DC A 230     -27.927  21.805-267.097 
ATOM   4729  N1   DC A 230     -27.365  20.487-267.506 
ATOM   4730  C2   DC A 230     -25.990  20.404-267.712 
ATOM   4731  O2   DC A 230     -25.300  21.416-267.549 
ATOM   4732  N3   DC A 230     -25.458  19.211-268.086 
ATOM   4733  C4   DC A 230     -26.240  18.137-268.252 
ATOM   4734  N4   DC A 230     -25.674  16.997-268.617 
ATOM   4735  C5   DC A 230     -27.657  18.202-268.046 
ATOM   4736  C6   DC A 230     -28.169  19.403-267.673 
ATOM   4737  P    DG A 231     -29.801  25.561-267.807 
ATOM   4738  OP1  DG A 231     -30.443  26.415-266.782 
ATOM   4739  OP2  DG A 231     -30.700  24.990-268.833 
ATOM   4740  O5'  DG A 231     -28.620  26.373-268.520 
ATOM   4741  C5'  DG A 231     -27.312  26.376-267.919 
ATOM   4742  C4'  DG A 231     -26.252  26.172-268.983 
ATOM   4743  O4'  DG A 231     -25.974  24.763-269.227 
ATOM   4744  C3'  DG A 231     -26.584  26.726-270.368 
ATOM   4745  O3'  DG A 231     -25.396  27.244-270.955 
ATOM   4746  C2'  DG A 231     -27.033  25.509-271.176 
ATOM   4747  C1'  DG A 231     -25.990  24.539-270.628 
ATOM   4748  N9   DG A 231     -26.322  23.106-270.864 
ATOM   4749  C8   DG A 231     -27.554  22.489-270.883 
ATOM   4750  N7   DG A 231     -27.502  21.201-271.121 
ATOM   4751  C5   DG A 231     -26.140  20.948-271.272 
ATOM   4752  C6   DG A 231     -25.462  19.730-271.546 
ATOM   4753  O6   DG A 231     -25.932  18.608-271.714 
ATOM   4754  N1   DG A 231     -24.075  19.922-271.618 
ATOM   4755  C2   DG A 231     -23.429  21.130-271.447 
ATOM   4756  N2   DG A 231     -22.098  21.104-271.553 
ATOM   4757  N3   DG A 231     -24.066  22.272-271.189 
ATOM   4758  C4   DG A 231     -25.411  22.103-271.117 
ATOM   4759  P    DT A 232     -25.475  28.599-271.803 
ATOM   4760  OP1  DT A 232     -25.403  29.761-270.888 
ATOM   4761  OP2  DT A 232     -26.648  28.553-272.703 
ATOM   4762  O5'  DT A 232     -24.132  28.510-272.666 
ATOM   4763  C5'  DT A 232     -22.994  27.818-272.119 
ATOM   4764  C4'  DT A 232     -22.362  26.938-273.180 
ATOM   4765  O4'  DT A 232     -22.959  25.610-273.229 
ATOM   4766  C3'  DT A 232     -22.474  27.445-274.617 
ATOM   4767  O3'  DT A 232     -21.276  27.125-275.314 
ATOM   4768  C2'  DT A 232     -23.620  26.638-275.225 
ATOM   4769  C1'  DT A 232     -23.256  25.303-274.582 
ATOM   4770  N1   DT A 232     -24.364  24.307-274.598 
ATOM   4771  C2   DT A 232     -24.015  22.987-274.746 
ATOM   4772  O2   DT A 232     -22.861  22.614-274.862 
ATOM   4773  N3   DT A 232     -25.070  22.093-274.757 
ATOM   4774  C4   DT A 232     -26.408  22.405-274.634 
ATOM   4775  O4   DT A 232     -27.263  21.517-274.658 
ATOM   4776  C5   DT A 232     -26.673  23.816-274.483 
ATOM   4777  C7   DT A 232     -28.106  24.241-274.342 
ATOM   4778  C6   DT A 232     -25.668  24.706-274.469 
ATOM   4779  P    DC A 233     -20.668  28.189-276.344 
ATOM   4780  OP1  DC A 233     -19.850  29.180-275.609 
ATOM   4781  OP2  DC A 233     -21.753  28.740-277.186 
ATOM   4782  O5'  DC A 233     -19.718  27.260-277.234 
ATOM   4783  C5'  DC A 233     -19.118  26.095-276.633 
ATOM   4784  C4'  DC A 233     -19.218  24.915-277.579 
ATOM   4785  O4'  DC A 233     -20.462  24.176-277.416 
ATOM   4786  C3'  DC A 233     -19.183  25.252-279.070 
ATOM   4787  O3'  DC A 233     -18.463  24.235-279.755 
ATOM   4788  C2'  DC A 233     -20.645  25.196-279.514 
ATOM   4789  C1'  DC A 233     -21.030  23.966-278.699 
ATOM   4790  N1   DC A 233     -22.500  23.794-278.533 
ATOM   4791  C2   DC A 233     -23.002  22.496-278.501 
ATOM   4792  O2   DC A 233     -22.214  21.548-278.610 
ATOM   4793  N3   DC A 233     -24.340  22.317-278.350 
ATOM   4794  C4   DC A 233     -25.160  23.369-278.234 
ATOM   4795  N4   DC A 233     -26.456  23.144-278.089 
ATOM   4796  C5   DC A 233     -24.663  24.713-278.265 
ATOM   4797  C6   DC A 233     -23.324  24.870-278.417 
ATOM   4798  P    DT A 234     -17.480  24.649-280.948 
ATOM   4799  OP1  DT A 234     -16.169  25.054-280.392 
ATOM   4800  OP2  DT A 234     -18.148  25.640-281.821 
ATOM   4801  O5'  DT A 234     -17.328  23.261-281.729 
ATOM   4802  C5'  DT A 234     -17.429  22.030-280.990 
ATOM   4803  C4'  DT A 234     -18.284  21.037-281.752 
ATOM   4804  O4'  DT A 234     -19.701  21.168-281.440 
ATOM   4805  C3'  DT A 234     -18.231  21.145-283.276 
ATOM   4806  O3'  DT A 234     -18.295  19.838-283.834 
ATOM   4807  C2'  DT A 234     -19.507  21.899-283.655 
ATOM   4808  C1'  DT A 234     -20.427  21.199-282.660 
ATOM   4809  N1   DT A 234     -21.707  21.922-282.417 
ATOM   4810  C2   DT A 234     -22.823  21.156-282.186 
ATOM   4811  O2   DT A 234     -22.801  19.937-282.173 
ATOM   4812  N3   DT A 234     -23.992  21.861-281.967 
ATOM   4813  C4   DT A 234     -24.130  23.234-281.959 
ATOM   4814  O4   DT A 234     -25.230  23.751-281.751 
ATOM   4815  C5   DT A 234     -22.904  23.951-282.212 
ATOM   4816  C7   DT A 234     -22.965  25.450-282.222 
ATOM   4817  C6   DT A 234     -21.754  23.291-282.429 
ATOM   4818  P    DG A 235     -17.391  19.493-285.108 
ATOM   4819  OP1  DG A 235     -16.028  19.122-284.663 
ATOM   4820  OP2  DG A 235     -17.474  20.597-286.089 
ATOM   4821  O5'  DG A 235     -18.138  18.203-285.687 
ATOM   4822  C5'  DG A 235     -18.837  17.334-284.775 
ATOM   4823  C4'  DG A 235     -20.181  16.946-285.357 
ATOM   4824  O4'  DG A 235     -21.230  17.898-285.016 
ATOM   4825  C3'  DG A 235     -20.246  16.856-286.881 
ATOM   4826  O3'  DG A 235     -21.101  15.777-287.243 
ATOM   4827  C2'  DG A 235     -20.904  18.164-287.319 
ATOM   4828  C1'  DG A 235     -21.941  18.223-286.201 
ATOM   4829  N9   DG A 235     -22.551  19.569-286.019 
ATOM   4830  C8   DG A 235     -21.979  20.813-286.178 
ATOM   4831  N7   DG A 235     -22.795  21.810-285.939 
ATOM   4832  C5   DG A 235     -23.993  21.184-285.599 
ATOM   4833  C6   DG A 235     -25.246  21.742-285.237 
ATOM   4834  O6   DG A 235     -25.563  22.925-285.141 
ATOM   4835  N1   DG A 235     -26.195  20.744-284.971 
ATOM   4836  C2   DG A 235     -25.961  19.385-285.044 
ATOM   4837  N2   DG A 235     -26.997  18.596-284.750 
ATOM   4838  N3   DG A 235     -24.784  18.862-285.383 
ATOM   4839  C4   DG A 235     -23.855  19.816-285.645 
ATOM   4840  P    DT A 236     -20.698  14.852-288.487 
ATOM   4841  OP1  DT A 236     -19.746  13.810-288.042 
ATOM   4842  OP2  DT A 236     -20.252  15.701-289.612 
ATOM   4843  O5'  DT A 236     -22.105  14.179-288.847 
ATOM   4844  C5'  DT A 236     -23.064  13.963-287.796 
ATOM   4845  C4'  DT A 236     -24.449  14.365-288.267 
ATOM   4846  O4'  DT A 236     -24.728  15.775-288.030 
ATOM   4847  C3'  DT A 236     -24.722  14.182-289.760 
ATOM   4848  O3'  DT A 236     -26.070  13.762-289.933 
ATOM   4849  C2'  DT A 236     -24.568  15.581-290.357 
ATOM   4850  C1'  DT A 236     -25.257  16.334-289.223 
ATOM   4851  N1   DT A 236     -24.973  17.796-289.214 
ATOM   4852  C2   DT A 236     -25.985  18.627-288.799 
ATOM   4853  O2   DT A 236     -27.077  18.217-288.447 
ATOM   4854  N3   DT A 236     -25.685  19.975-288.806 
ATOM   4855  C4   DT A 236     -24.487  20.546-289.183 
ATOM   4856  O4   DT A 236     -24.336  21.769-289.147 
ATOM   4857  C5   DT A 236     -23.487  19.593-289.604 
ATOM   4858  C7   DT A 236     -22.153  20.131-290.031 
ATOM   4859  C6   DT A 236     -23.752  18.276-289.607 
ATOM   4860  P    DA A 237     -26.403  12.660-291.044 
ATOM   4861  OP1  DA A 237     -26.165  11.309-290.489 
ATOM   4862  OP2  DA A 237     -25.683  12.984-292.296 
ATOM   4863  O5'  DA A 237     -27.973  12.887-291.254 
ATOM   4864  C5'  DA A 237     -28.762  13.367-290.149 
ATOM   4865  C4'  DA A 237     -29.718  14.443-290.624 
ATOM   4866  O4'  DA A 237     -29.122  15.772-290.581 
ATOM   4867  C3'  DA A 237     -30.212  14.307-292.064 
ATOM   4868  O3'  DA A 237     -31.569  14.726-292.127 
ATOM   4869  C2'  DA A 237     -29.361  15.297-292.860 
ATOM   4870  C1'  DA A 237     -29.372  16.415-291.822 
ATOM   4871  N9   DA A 237     -28.312  17.439-292.034 
ATOM   4872  C8   DA A 237     -27.047  17.264-292.519 
ATOM   4873  N7   DA A 237     -26.355  18.359-292.588 
ATOM   4874  C5   DA A 237     -27.223  19.333-292.112 
ATOM   4875  C6   DA A 237     -27.083  20.719-291.932 
ATOM   4876  N6   DA A 237     -25.962  21.394-292.224 
ATOM   4877  N1   DA A 237     -28.141  21.389-291.440 
ATOM   4878  C2   DA A 237     -29.253  20.713-291.151 
ATOM   4879  N3   DA A 237     -29.498  19.427-291.276 
ATOM   4880  C4   DA A 237     -28.423  18.780-291.772 
ATOM   4881  P    DT A 238     -32.590  13.915-293.056 
ATOM   4882  OP1  DT A 238     -33.099  12.735-292.322 
ATOM   4883  OP2  DT A 238     -31.958  13.642-294.366 
ATOM   4884  O5'  DT A 238     -33.767  14.983-293.240 
ATOM   4885  C5'  DT A 238     -34.018  15.934-292.188 
ATOM   4886  C4'  DT A 238     -34.242  17.312-292.778 
ATOM   4887  O4'  DT A 238     -32.999  18.053-292.947 
ATOM   4888  C3'  DT A 238     -34.883  17.346-294.165 
ATOM   4889  O3'  DT A 238     -35.762  18.462-294.239 
ATOM   4890  C2'  DT A 238     -33.717  17.583-295.125 
ATOM   4891  C1'  DT A 238     -32.977  18.597-294.258 
ATOM   4892  N1   DT A 238     -31.555  18.798-294.652 
ATOM   4893  C2   DT A 238     -31.038  20.063-294.503 
ATOM   4894  O2   DT A 238     -31.688  20.999-294.070 
ATOM   4895  N3   DT A 238     -29.717  20.211-294.879 
ATOM   4896  C4   DT A 238     -28.892  19.225-295.379 
ATOM   4897  O4   DT A 238     -27.724  19.478-295.682 
ATOM   4898  C5   DT A 238     -29.525  17.933-295.499 
ATOM   4899  C7   DT A 238     -28.697  16.801-296.036 
ATOM   4900  C6   DT A 238     -30.807  17.759-295.141 
ATOM   4901  P    DA A 239     -37.159  18.300-295.005 
ATOM   4902  OP1  DA A 239     -38.160  17.706-294.091 
ATOM   4903  OP2  DA A 239     -36.943  17.588-296.284 
ATOM   4904  O5'  DA A 239     -37.537  19.827-295.298 
ATOM   4905  C5'  DA A 239     -37.086  20.845-294.385 
ATOM   4906  C4'  DA A 239     -36.555  22.036-295.158 
ATOM   4907  O4'  DA A 239     -35.140  21.905-295.476 
ATOM   4908  C3'  DA A 239     -37.214  22.297-296.512 
ATOM   4909  O3'  DA A 239     -37.310  23.702-296.714 
ATOM   4910  C2'  DA A 239     -36.235  21.726-297.537 
ATOM   4911  C1'  DA A 239     -34.960  22.208-296.851 
ATOM   4912  N9   DA A 239     -33.728  21.515-297.320 
ATOM   4913  C8   DA A 239     -33.584  20.216-297.715 
ATOM   4914  N7   DA A 239     -32.376  19.907-298.073 
ATOM   4915  C5   DA A 239     -31.665  21.087-297.904 
ATOM   4916  C6   DA A 239     -30.317  21.419-298.114 
ATOM   4917  N6   DA A 239     -29.402  20.548-298.562 
ATOM   4918  N1   DA A 239     -29.942  22.684-297.846 
ATOM   4919  C2   DA A 239     -30.855  23.545-297.401 
ATOM   4920  N3   DA A 239     -32.135  23.351-297.168 
ATOM   4921  C4   DA A 239     -32.485  22.078-297.444 
ATOM   4922  P    DG A 240     -38.628  24.301-297.398 
ATOM   4923  OP1  DG A 240     -39.680  24.483-296.374 
ATOM   4924  OP2  DG A 240     -38.997  23.474-298.568 
ATOM   4925  O5'  DG A 240     -38.105  25.730-297.894 
ATOM   4926  C5'  DG A 240     -37.059  26.386-297.153 
ATOM   4927  C4'  DG A 240     -36.038  26.973-298.107 
ATOM   4928  O4'  DG A 240     -34.991  26.021-298.453 
ATOM   4929  C3'  DG A 240     -36.579  27.434-299.460 
ATOM   4930  O3'  DG A 240     -35.885  28.609-299.857 
ATOM   4931  C2'  DG A 240     -36.217  26.306-300.426 
ATOM   4932  C1'  DG A 240     -34.826  26.030-299.863 
ATOM   4933  N9   DG A 240     -34.264  24.712-300.271 
ATOM   4934  C8   DG A 240     -34.915  23.517-300.487 
ATOM   4935  N7   DG A 240     -34.122  22.535-300.843 
ATOM   4936  C5   DG A 240     -32.858  23.121-300.864 
ATOM   4937  C6   DG A 240     -31.594  22.556-301.178 
ATOM   4938  O6   DG A 240     -31.326  21.404-301.505 
ATOM   4939  N1   DG A 240     -30.569  23.507-301.075 
ATOM   4940  C2   DG A 240     -30.742  24.829-300.717 
ATOM   4941  N2   DG A 240     -29.636  25.576-300.676 
ATOM   4942  N3   DG A 240     -31.928  25.359-300.422 
ATOM   4943  C4   DG A 240     -32.933  24.450-300.518 
ATOM   4944  P    DT A 241     -36.700  29.787-300.573 
ATOM   4945  OP1  DT A 241     -37.342  30.640-299.548 
ATOM   4946  OP2  DT A 241     -37.600  29.215-301.598 
ATOM   4947  O5'  DT A 241     -35.520  30.599-301.286 
ATOM   4948  C5'  DT A 241     -34.211  30.602-300.685 
ATOM   4949  C4'  DT A 241     -33.151  30.397-301.749 
ATOM   4950  O4'  DT A 241     -32.873  28.989-301.993 
ATOM   4951  C3'  DT A 241     -33.484  30.952-303.134 
ATOM   4952  O3'  DT A 241     -32.296  31.469-303.720 
ATOM   4953  C2'  DT A 241     -33.933  29.734-303.942 
ATOM   4954  C1'  DT A 241     -32.890  28.765-303.394 
ATOM   4955  N1   DT A 241     -33.221  27.332-303.630 
ATOM   4956  C2   DT A 241     -32.172  26.477-303.866 
ATOM   4957  O2   DT A 241     -31.010  26.844-303.888 
ATOM   4958  N3   DT A 241     -32.518  25.157-304.081 
ATOM   4959  C4   DT A 241     -33.795  24.635-304.078 
ATOM   4960  O4   DT A 241     -33.981  23.434-304.283 
ATOM   4961  C5   DT A 241     -34.830  25.609-303.821 
ATOM   4962  C7   DT A 241     -36.250  25.125-303.801 
ATOM   4963  C6   DT A 241     -34.522  26.899-303.609 
ATOM   4964  P    DG A 242     -32.374  32.825-304.568 
ATOM   4965  OP1  DG A 242     -32.302  33.986-303.654 
ATOM   4966  OP2  DG A 242     -33.547  32.779-305.469 
ATOM   4967  O5'  DG A 242     -31.031  32.736-305.432 
ATOM   4968  C5'  DG A 242     -29.893  32.043-304.885 
ATOM   4969  C4'  DG A 242     -29.261  31.164-305.946 
ATOM   4970  O4'  DG A 242     -29.858  29.836-305.995 
ATOM   4971  C3'  DG A 242     -29.374  31.671-307.383 
ATOM   4972  O3'  DG A 242     -28.175  31.350-308.080 
ATOM   4973  C2'  DG A 242     -30.520  30.863-307.991 
ATOM   4974  C1'  DG A 242     -30.155  29.528-307.348 
ATOM   4975  N9   DG A 242     -31.263  28.533-307.363 
ATOM   4976  C8   DG A 242     -32.621  28.739-307.250 
ATOM   4977  N7   DG A 242     -33.333  27.640-307.303 
ATOM   4978  C5   DG A 242     -32.381  26.635-307.464 
ATOM   4979  C6   DG A 242     -32.546  25.231-307.585 
ATOM   4980  O6   DG A 242     -33.584  24.574-307.574 
ATOM   4981  N1   DG A 242     -31.313  24.581-307.733 
ATOM   4982  C2   DG A 242     -30.082  25.207-307.760 
ATOM   4983  N2   DG A 242     -29.022  24.409-307.909 
ATOM   4984  N3   DG A 242     -29.928  26.525-307.646 
ATOM   4985  C4   DG A 242     -31.115  27.169-307.503 
ATOM   4986  P    DT A 243     -27.568  32.414-309.110 
ATOM   4987  OP1  DT A 243     -26.750  33.405-308.374 
ATOM   4988  OP2  DT A 243     -28.653  32.965-309.952 
ATOM   4989  O5'  DT A 243     -26.617  31.485-309.999 
ATOM   4990  C5'  DT A 243     -26.018  30.321-309.399 
ATOM   4991  C4'  DT A 243     -26.117  29.141-310.345 
ATOM   4992  O4'  DT A 243     -27.361  28.402-310.182 
ATOM   4993  C3'  DT A 243     -26.083  29.478-311.836 
ATOM   4994  O3'  DT A 243     -25.363  28.461-312.521 
ATOM   4995  C2'  DT A 243     -27.544  29.422-312.280 
ATOM   4996  C1'  DT A 243     -27.929  28.191-311.465 
ATOM   4997  N1   DT A 243     -29.400  28.019-311.298 
ATOM   4998  C2   DT A 243     -29.879  26.732-311.269 
ATOM   4999  O2   DT A 243     -29.160  25.753-311.371 
ATOM   5000  N3   DT A 243     -31.247  26.612-311.114 
ATOM   5001  C4   DT A 243     -32.151  27.647-310.989 
ATOM   5002  O4   DT A 243     -33.354  27.415-310.855 
ATOM   5003  C5   DT A 243     -31.551  28.960-311.032 
ATOM   5004  C7   DT A 243     -32.465  30.143-310.903 
ATOM   5005  C6   DT A 243     -30.225  29.106-311.182 
ATOM   5006  P    DA A 244     -24.379  28.875-313.714 
ATOM   5007  OP1  DA A 244     -23.069  29.279-313.158 
ATOM   5008  OP2  DA A 244     -25.048  29.865-314.587 
ATOM   5009  O5'  DA A 244     -24.227  27.486-314.495 
ATOM   5010  C5'  DA A 244     -24.329  26.255-313.756 
ATOM   5011  C4'  DA A 244     -25.184  25.263-314.518 
ATOM   5012  O4'  DA A 244     -26.601  25.394-314.206 
ATOM   5013  C3'  DA A 244     -25.130  25.371-316.042 
ATOM   5014  O3'  DA A 244     -25.195  24.064-316.600 
ATOM   5015  C2'  DA A 244     -26.406  26.124-316.421 
ATOM   5016  C1'  DA A 244     -27.326  25.425-315.425 
ATOM   5017  N9   DA A 244     -28.607  26.147-315.183 
ATOM   5018  C8   DA A 244     -28.828  27.495-315.159 
ATOM   5019  N7   DA A 244     -30.061  27.819-314.922 
ATOM   5020  C5   DA A 244     -30.707  26.598-314.776 
ATOM   5021  C6   DA A 244     -32.043  26.259-314.508 
ATOM   5022  N6   DA A 244     -33.015  27.165-314.330 
ATOM   5023  N1   DA A 244     -32.345  24.949-314.430 
ATOM   5024  C2   DA A 244     -31.375  24.055-314.607 
ATOM   5025  N3   DA A 244     -30.100  24.251-314.862 
ATOM   5026  C4   DA A 244     -29.824  25.569-314.936 
ATOM   5027  P    DT A 245     -24.290  23.719-317.874 
ATOM   5028  OP1  DT A 245     -22.927  23.348-317.429 
ATOM   5029  OP2  DT A 245     -24.374  24.823-318.855 
ATOM   5030  O5'  DT A 245     -25.038  22.428-318.453 
ATOM   5031  C5'  DT A 245     -25.736  21.560-317.541 
ATOM   5032  C4'  DT A 245     -27.081  21.171-318.123 
ATOM   5033  O4'  DT A 245     -28.129  22.123-317.782 
ATOM   5034  C3'  DT A 245     -27.146  21.081-319.647 
ATOM   5035  O3'  DT A 245     -28.000  20.003-320.009 
ATOM   5036  C2'  DT A 245     -27.804  22.389-320.085 
ATOM   5037  C1'  DT A 245     -28.841  22.448-318.967 
ATOM   5038  N1   DT A 245     -29.450  23.795-318.785 
ATOM   5039  C2   DT A 245     -30.771  23.837-318.407 
ATOM   5040  O2   DT A 245     -31.440  22.837-318.220 
ATOM   5041  N3   DT A 245     -31.302  25.104-318.249 
ATOM   5042  C4   DT A 245     -30.637  26.299-318.434 
ATOM   5043  O4   DT A 245     -31.219  27.372-318.263 
ATOM   5044  C5   DT A 245     -29.257  26.151-318.830 
ATOM   5045  C7   DT A 245     -28.461  27.404-319.052 
ATOM   5046  C6   DT A 245     -28.715  24.933-318.991 
ATOM   5047  P    DG A 246     -27.598  19.078-321.253 
ATOM   5048  OP1  DG A 246     -26.645  18.036-320.808 
ATOM   5049  OP2  DG A 246     -27.151  19.927-322.378 
ATOM   5050  O5'  DG A 246     -29.004  18.404-321.613 
ATOM   5051  C5'  DG A 246     -29.964  18.189-320.562 
ATOM   5052  C4'  DG A 246     -31.348  18.591-321.033 
ATOM   5053  O4'  DG A 246     -31.627  20.000-320.796 
ATOM   5054  C3'  DG A 246     -31.621  18.408-322.526 
ATOM   5055  O3'  DG A 246     -32.970  17.988-322.699 
ATOM   5056  C2'  DG A 246     -31.467  19.806-323.123 
ATOM   5057  C1'  DG A 246     -32.156  20.559-321.989 
ATOM   5058  N9   DG A 246     -31.873  22.022-321.980 
ATOM   5059  C8   DG A 246     -30.720  22.686-322.336 
ATOM   5060  N7   DG A 246     -30.796  23.990-322.214 
ATOM   5061  C5   DG A 246     -32.091  24.203-321.745 
ATOM   5062  C6   DG A 246     -32.759  25.413-321.422 
ATOM   5063  O6   DG A 246     -32.337  26.564-321.485 
ATOM   5064  N1   DG A 246     -34.068  25.173-320.982 
ATOM   5065  C2   DG A 246     -34.654  23.928-320.867 
ATOM   5066  N2   DG A 246     -35.915  23.913-320.427 
ATOM   5067  N3   DG A 246     -34.027  22.793-321.170 
ATOM   5068  C4   DG A 246     -32.756  23.008-321.599 
ATOM   5069  P    DC A 247     -33.303  16.886-323.810 
ATOM   5070  OP1  DC A 247     -33.065  15.534-323.255 
ATOM   5071  OP2  DC A 247     -32.583  17.209-325.061 
ATOM   5072  O5'  DC A 247     -34.873  17.113-324.020 
ATOM   5073  C5'  DC A 247     -35.662  17.593-322.915 
ATOM   5074  C4'  DC A 247     -36.617  18.669-323.390 
ATOM   5075  O4'  DC A 247     -36.022  19.997-323.347 
ATOM   5076  C3'  DC A 247     -37.111  18.533-324.830 
ATOM   5077  O3'  DC A 247     -38.469  18.952-324.893 
ATOM   5078  C2'  DC A 247     -36.260  19.523-325.626 
ATOM   5079  C1'  DC A 247     -36.272  20.640-324.588 
ATOM   5080  N1   DC A 247     -35.212  21.665-324.800 
ATOM   5081  C2   DC A 247     -35.510  22.986-324.473 
ATOM   5082  O2   DC A 247     -36.631  23.250-324.024 
ATOM   5083  N3   DC A 247     -34.557  23.934-324.659 
ATOM   5084  C4   DC A 247     -33.354  23.607-325.147 
ATOM   5085  N4   DC A 247     -32.458  24.569-325.311 
ATOM   5086  C5   DC A 247     -33.027  22.255-325.490 
ATOM   5087  C6   DC A 247     -33.993  21.322-325.297 
ATOM   5088  P    DC A 248     -39.489  18.140-325.822 
ATOM   5089  OP1  DC A 248     -39.998  16.960-325.087 
ATOM   5090  OP2  DC A 248     -38.858  17.867-327.132 
ATOM   5091  O5'  DC A 248     -40.667  19.208-326.006 
ATOM   5092  C5'  DC A 248     -40.918  20.159-324.954 
ATOM   5093  C4'  DC A 248     -41.142  21.538-325.544 
ATOM   5094  O4'  DC A 248     -39.899  22.278-325.713 
ATOM   5095  C3'  DC A 248     -41.782  21.572-326.931 
ATOM   5096  O3'  DC A 248     -42.662  22.688-327.005 
ATOM   5097  C2'  DC A 248     -40.616  21.808-327.891 
ATOM   5098  C1'  DC A 248     -39.877  22.823-327.024 
ATOM   5099  N1   DC A 248     -38.455  23.024-327.418 
ATOM   5100  C2   DC A 248     -37.915  24.300-327.273 
ATOM   5101  O2   DC A 248     -38.632  25.204-326.827 
ATOM   5102  N3   DC A 248     -36.621  24.504-327.627 
ATOM   5103  C4   DC A 248     -35.877  23.498-328.106 
ATOM   5104  N4   DC A 248     -34.619  23.749-328.438 
ATOM   5105  C5   DC A 248     -36.414  22.179-328.263 
ATOM   5106  C6   DC A 248     -37.709  21.995-327.904 
ATOM   5107  P    DG A 249     -44.058  22.525-327.771 
ATOM   5108  OP1  DG A 249     -45.059  21.931-326.857 
ATOM   5109  OP2  DG A 249     -43.842  21.813-329.050 
ATOM   5110  O5'  DG A 249     -44.436  24.052-328.064 
ATOM   5111  C5'  DG A 249     -43.985  25.070-327.151 
ATOM   5112  C4'  DG A 249     -43.454  26.261-327.924 
ATOM   5113  O4'  DG A 249     -42.040  26.131-328.242 
ATOM   5114  C3'  DG A 249     -44.114  26.523-329.278 
ATOM   5115  O3'  DG A 249     -44.209  27.928-329.479 
ATOM   5116  C2'  DG A 249     -43.134  25.951-330.303 
ATOM   5117  C1'  DG A 249     -41.860  26.433-329.617 
ATOM   5118  N9   DG A 249     -40.628  25.741-330.086 
ATOM   5119  C8   DG A 249     -40.463  24.433-330.488 
ATOM   5120  N7   DG A 249     -39.238  24.134-330.847 
ATOM   5121  C5   DG A 249     -38.541  25.328-330.670 
ATOM   5122  C6   DG A 249     -37.173  25.630-330.894 
ATOM   5123  O6   DG A 249     -36.279  24.893-331.300 
ATOM   5124  N1   DG A 249     -36.886  26.968-330.586 
ATOM   5125  C2   DG A 249     -37.801  27.892-330.123 
ATOM   5126  N2   DG A 249     -37.328  29.118-329.887 
ATOM   5127  N3   DG A 249     -39.085  27.608-329.913 
ATOM   5128  C4   DG A 249     -39.380  26.315-330.207 
ATOM   5129  P    DT A 250     -45.527  28.526-330.164 
ATOM   5130  OP1  DT A 250     -46.579  28.708-329.139 
ATOM   5131  OP2  DT A 250     -45.897  27.700-331.334 
ATOM   5132  O5'  DT A 250     -45.004  29.955-330.660 
ATOM   5133  C5'  DT A 250     -43.958  30.612-329.918 
ATOM   5134  C4'  DT A 250     -42.937  31.198-330.873 
ATOM   5135  O4'  DT A 250     -41.890  30.247-331.219 
ATOM   5136  C3'  DT A 250     -43.479  31.659-332.226 
ATOM   5137  O3'  DT A 250     -42.785  32.835-332.623 
ATOM   5138  C2'  DT A 250     -43.117  30.531-333.192 
ATOM   5139  C1'  DT A 250     -41.726  30.256-332.629 
ATOM   5140  N1   DT A 250     -41.164  28.938-333.037 
ATOM   5141  C2   DT A 250     -39.806  28.872-333.237 
ATOM   5142  O2   DT A 250     -39.067  29.831-333.094 
ATOM   5143  N3   DT A 250     -39.322  27.635-333.616 
ATOM   5144  C4   DT A 250     -40.064  26.488-333.806 
ATOM   5145  O4   DT A 250     -39.518  25.436-334.147 
ATOM   5146  C5   DT A 250     -41.479  26.657-333.573 
ATOM   5147  C7   DT A 250     -42.361  25.457-333.758 
ATOM   5148  C6   DT A 250     -41.977  27.849-333.204 
ATOM   5149  P    DT A 251     -43.600  34.013-333.339 
ATOM   5150  OP1  DT A 251     -44.242  34.866-332.314 
ATOM   5151  OP2  DT A 251     -44.499  33.441-334.364 
ATOM   5152  O5'  DT A 251     -42.419  34.825-334.052 
ATOM   5153  C5'  DT A 251     -41.111  34.828-333.451 
ATOM   5154  C4'  DT A 251     -40.051  34.623-334.515 
ATOM   5155  O4'  DT A 251     -39.773  33.214-334.758 
ATOM   5156  C3'  DT A 251     -40.383  35.177-335.900 
ATOM   5157  O3'  DT A 251     -39.195  35.695-336.486 
ATOM   5158  C2'  DT A 251     -40.832  33.960-336.707 
ATOM   5159  C1'  DT A 251     -39.789  32.991-336.160 
ATOM   5160  N1   DT A 251     -40.121  31.558-336.395 
ATOM   5161  C2   DT A 251     -39.072  30.703-336.632 
ATOM   5162  O2   DT A 251     -37.910  31.070-336.654 
ATOM   5163  N3   DT A 251     -39.418  29.382-336.847 
ATOM   5164  C4   DT A 251     -40.695  28.861-336.844 
ATOM   5165  O4   DT A 251     -40.881  27.660-337.049 
ATOM   5166  C5   DT A 251     -41.729  29.834-336.587 
ATOM   5167  C7   DT A 251     -43.150  29.350-336.567 
ATOM   5168  C6   DT A 251     -41.422  31.125-336.375 
ATOM   5169  P    DA A 252     -39.274  37.050-337.334 
ATOM   5170  OP1  DA A 252     -39.202  38.212-336.420 
ATOM   5171  OP2  DA A 252     -40.447  37.004-338.234 
ATOM   5172  O5'  DA A 252     -37.931  36.961-338.198 
ATOM   5173  C5'  DA A 252     -36.793  36.269-337.651 
ATOM   5174  C4'  DA A 252     -36.161  35.389-338.712 
ATOM   5175  O4'  DA A 252     -36.758  34.062-338.760 
ATOM   5176  C3'  DA A 252     -36.273  35.896-340.149 
ATOM   5177  O3'  DA A 252     -35.075  35.576-340.846 
ATOM   5178  C2'  DA A 252     -37.419  35.089-340.757 
ATOM   5179  C1'  DA A 252     -37.055  33.754-340.114 
ATOM   5180  N9   DA A 252     -38.163  32.758-340.129 
ATOM   5181  C8   DA A 252     -39.505  32.981-340.015 
ATOM   5182  N7   DA A 252     -40.223  31.902-340.067 
ATOM   5183  C5   DA A 252     -39.289  30.887-340.227 
ATOM   5184  C6   DA A 252     -39.416  29.494-340.349 
ATOM   5185  N6   DA A 252     -40.594  28.854-340.327 
ATOM   5186  N1   DA A 252     -38.285  28.779-340.496 
ATOM   5187  C2   DA A 252     -37.118  29.421-340.517 
ATOM   5188  N3   DA A 252     -36.877  30.710-340.413 
ATOM   5189  C4   DA A 252     -38.025  31.402-340.267 
ATOM   5190  P    DA A 253     -34.467  36.640-341.876 
ATOM   5191  OP1  DA A 253     -33.649  37.631-341.140 
ATOM   5192  OP2  DA A 253     -35.552  37.191-342.717 
ATOM   5193  O5'  DA A 253     -33.516  35.711-342.765 
ATOM   5194  C5'  DA A 253     -32.917  34.547-342.165 
ATOM   5195  C4'  DA A 253     -33.017  33.366-343.111 
ATOM   5196  O4'  DA A 253     -34.261  32.627-342.948 
ATOM   5197  C3'  DA A 253     -32.982  33.703-344.601 
ATOM   5198  O3'  DA A 253     -32.262  32.686-345.287 
ATOM   5199  C2'  DA A 253     -34.444  33.647-345.046 
ATOM   5200  C1'  DA A 253     -34.828  32.417-344.231 
ATOM   5201  N9   DA A 253     -36.299  32.245-344.064 
ATOM   5202  C8   DA A 253     -37.257  33.209-343.935 
ATOM   5203  N7   DA A 253     -38.459  32.741-343.806 
ATOM   5204  C5   DA A 253     -38.289  31.364-343.853 
ATOM   5205  C6   DA A 253     -39.195  30.294-343.769 
ATOM   5206  N6   DA A 253     -40.517  30.454-343.613 
ATOM   5207  N1   DA A 253     -38.691  29.048-343.852 
ATOM   5208  C2   DA A 253     -37.376  28.895-344.007 
ATOM   5209  N3   DA A 253     -36.439  29.814-344.097 
ATOM   5210  C4   DA A 253     -36.969  31.051-344.011 
ATOM   5211  P    DC A 254     -31.279  33.100-346.480 
ATOM   5212  OP1  DC A 254     -29.968  33.505-345.924 
ATOM   5213  OP2  DC A 254     -31.947  34.091-347.353 
ATOM   5214  O5'  DC A 254     -31.127  31.712-347.261 
ATOM   5215  C5'  DC A 254     -31.228  30.481-346.521 
ATOM   5216  C4'  DC A 254     -32.083  29.488-347.284 
ATOM   5217  O4'  DC A 254     -33.500  29.619-346.972 
ATOM   5218  C3'  DC A 254     -32.030  29.597-348.808 
ATOM   5219  O3'  DC A 254     -32.094  28.290-349.366 
ATOM   5220  C2'  DC A 254     -33.306  30.350-349.187 
ATOM   5221  C1'  DC A 254     -34.226  29.650-348.191 
ATOM   5222  N1   DC A 254     -35.506  30.373-347.949 
ATOM   5223  C2   DC A 254     -36.647  29.611-347.713 
ATOM   5224  O2   DC A 254     -36.552  28.378-347.714 
ATOM   5225  N3   DC A 254     -37.824  30.251-347.491 
ATOM   5226  C4   DC A 254     -37.885  31.589-347.498 
ATOM   5227  N4   DC A 254     -39.056  32.166-347.276 
ATOM   5228  C5   DC A 254     -36.723  32.391-347.740 
ATOM   5229  C6   DC A 254     -35.557  31.733-347.960 
ATOM   5230  P    DA A 255     -31.190  27.945-350.640 
ATOM   5231  OP1  DA A 255     -29.827  27.573-350.195 
ATOM   5232  OP2  DA A 255     -31.273  29.048-351.621 
ATOM   5233  O5'  DA A 255     -31.937  26.654-351.219 
ATOM   5234  C5'  DA A 255     -32.636  25.785-350.307 
ATOM   5235  C4'  DA A 255     -33.980  25.397-350.889 
ATOM   5236  O4'  DA A 255     -35.029  26.349-350.548 
ATOM   5237  C3'  DA A 255     -34.045  25.307-352.413 
ATOM   5238  O3'  DA A 255     -34.900  24.228-352.775 
ATOM   5239  C2'  DA A 255     -34.703  26.615-352.851 
ATOM   5240  C1'  DA A 255     -35.740  26.674-351.733 
ATOM   5241  N9   DA A 255     -36.350  28.020-351.551 
ATOM   5242  C8   DA A 255     -35.766  29.245-351.713 
ATOM   5243  N7   DA A 255     -36.564  30.240-351.480 
ATOM   5244  C5   DA A 255     -37.765  29.634-351.139 
ATOM   5245  C6   DA A 255     -39.019  30.154-350.777 
ATOM   5246  N6   DA A 255     -39.281  31.466-350.695 
ATOM   5247  N1   DA A 255     -39.998  29.273-350.501 
ATOM   5248  C2   DA A 255     -39.732  27.971-350.583 
ATOM   5249  N3   DA A 255     -38.607  27.371-350.908 
ATOM   5250  C4   DA A 255     -37.644  28.276-351.180 
ATOM   5251  P    DA A 256     -34.497  23.303-354.018 
ATOM   5252  OP1  DA A 256     -33.545  22.261-353.574 
ATOM   5253  OP2  DA A 256     -34.051  24.153-355.144 
ATOM   5254  O5'  DA A 256     -35.904  22.630-354.379 
ATOM   5255  C5'  DA A 256     -36.863  22.414-353.328 
ATOM   5256  C4'  DA A 256     -38.248  22.817-353.799 
ATOM   5257  O4'  DA A 256     -38.527  24.226-353.562 
ATOM   5258  C3'  DA A 256     -38.521  22.633-355.292 
ATOM   5259  O3'  DA A 256     -39.869  22.213-355.465 
ATOM   5260  C2'  DA A 256     -38.367  24.032-355.889 
ATOM   5261  C1'  DA A 256     -39.056  24.785-354.754 
ATOM   5262  N9   DA A 256     -38.772  26.247-354.746 
ATOM   5263  C8   DA A 256     -37.621  26.889-355.102 
ATOM   5264  N7   DA A 256     -37.683  28.179-354.987 
ATOM   5265  C5   DA A 256     -38.969  28.412-354.519 
ATOM   5266  C6   DA A 256     -39.659  29.590-354.191 
ATOM   5267  N6   DA A 256     -39.122  30.814-354.289 
ATOM   5268  N1   DA A 256     -40.927  29.465-353.757 
ATOM   5269  C2   DA A 256     -41.456  28.245-353.661 
ATOM   5270  N3   DA A 256     -40.912  27.081-353.937 
ATOM   5271  C4   DA A 256     -39.644  27.234-354.369 
ATOM   5272  P    DC A 257     -40.202  21.111-356.576 
ATOM   5273  OP1  DC A 257     -39.964  19.760-356.021 
ATOM   5274  OP2  DC A 257     -39.482  21.435-357.827 
ATOM   5275  O5'  DC A 257     -41.772  21.338-356.786 
ATOM   5276  C5'  DC A 257     -42.561  21.818-355.681 
ATOM   5277  C4'  DC A 257     -43.517  22.895-356.156 
ATOM   5278  O4'  DC A 257     -42.921  24.223-356.113 
ATOM   5279  C3'  DC A 257     -44.011  22.758-357.596 
ATOM   5280  O3'  DC A 257     -45.368  23.177-357.659 
ATOM   5281  C2'  DC A 257     -43.160  23.749-358.392 
ATOM   5282  C1'  DC A 257     -43.171  24.866-357.354 
ATOM   5283  N1   DC A 257     -42.111  25.891-357.565 
ATOM   5284  C2   DC A 257     -42.409  27.211-357.239 
ATOM   5285  O2   DC A 257     -43.531  27.475-356.790 
ATOM   5286  N3   DC A 257     -41.457  28.160-357.425 
ATOM   5287  C4   DC A 257     -40.253  27.832-357.913 
ATOM   5288  N4   DC A 257     -39.358  28.794-358.077 
ATOM   5289  C5   DC A 257     -39.926  26.481-358.256 
ATOM   5290  C6   DC A 257     -40.892  25.547-358.063 
ATOM   5291  P    DA A 258     -46.389  22.366-358.588 
ATOM   5292  OP1  DA A 258     -46.898  21.186-357.853 
ATOM   5293  OP2  DA A 258     -45.757  22.093-359.898 
ATOM   5294  O5'  DA A 258     -47.566  23.434-358.772 
ATOM   5295  C5'  DA A 258     -47.817  24.385-357.720 
ATOM   5296  C4'  DA A 258     -48.041  25.763-358.310 
ATOM   5297  O4'  DA A 258     -46.798  26.504-358.479 
ATOM   5298  C3'  DA A 258     -48.682  25.797-359.697 
ATOM   5299  O3'  DA A 258     -49.561  26.913-359.771 
ATOM   5300  C2'  DA A 258     -47.516  26.034-360.657 
ATOM   5301  C1'  DA A 258     -46.776  27.049-359.790 
ATOM   5302  N9   DA A 258     -45.354  27.249-360.184 
ATOM   5303  C8   DA A 258     -44.475  26.333-360.684 
ATOM   5304  N7   DA A 258     -43.297  26.817-360.933 
ATOM   5305  C5   DA A 258     -43.402  28.153-360.572 
ATOM   5306  C6   DA A 258     -42.484  29.215-360.597 
ATOM   5307  N6   DA A 258     -41.219  29.090-361.023 
ATOM   5308  N1   DA A 258     -42.915  30.416-360.168 
ATOM   5309  C2   DA A 258     -44.172  30.534-359.746 
ATOM   5310  N3   DA A 258     -45.114  29.620-359.677 
ATOM   5311  C4   DA A 258     -44.657  28.428-360.112 
ATOM   5312  P    DA A 259     -50.958  26.751-360.537 
ATOM   5313  OP1  DA A 259     -51.959  26.157-359.623 
ATOM   5314  OP2  DA A 259     -50.742  26.039-361.815 
ATOM   5315  O5'  DA A 259     -51.336  28.278-360.830 
ATOM   5316  C5'  DA A 259     -50.885  29.296-359.917 
ATOM   5317  C4'  DA A 259     -50.354  30.487-360.690 
ATOM   5318  O4'  DA A 259     -48.939  30.356-361.008 
ATOM   5319  C3'  DA A 259     -51.013  30.748-362.044 
ATOM   5320  O3'  DA A 259     -51.109  32.154-362.245 
ATOM   5321  C2'  DA A 259     -50.034  30.177-363.069 
ATOM   5322  C1'  DA A 259     -48.759  30.659-362.383 
ATOM   5323  N9   DA A 259     -47.527  29.966-362.852 
ATOM   5324  C8   DA A 259     -47.383  28.667-363.247 
ATOM   5325  N7   DA A 259     -46.175  28.358-363.605 
ATOM   5326  C5   DA A 259     -45.464  29.538-363.435 
ATOM   5327  C6   DA A 259     -44.116  29.870-363.646 
ATOM   5328  N6   DA A 259     -43.201  28.999-364.094 
ATOM   5329  N1   DA A 259     -43.741  31.135-363.378 
ATOM   5330  C2   DA A 259     -44.654  31.996-362.933 
ATOM   5331  N3   DA A 259     -45.934  31.802-362.699 
ATOM   5332  C4   DA A 259     -46.284  30.529-362.975 
ATOM   5333  P    DG A 260     -52.427  32.752-362.930 
ATOM   5334  OP1  DG A 260     -53.479  32.934-361.905 
ATOM   5335  OP2  DG A 260     -52.796  31.925-364.100 
ATOM   5336  O5'  DG A 260     -51.904  34.181-363.425 
ATOM   5337  C5'  DG A 260     -50.858  34.837-362.684 
ATOM   5338  C4'  DG A 260     -49.837  35.424-363.638 
ATOM   5339  O4'  DG A 260     -48.790  34.472-363.985 
ATOM   5340  C3'  DG A 260     -50.378  35.885-364.992 
ATOM   5341  O3'  DG A 260     -49.684  37.061-365.389 
ATOM   5342  C2'  DG A 260     -50.016  34.757-365.958 
ATOM   5343  C1'  DG A 260     -48.625  34.481-365.394 
ATOM   5344  N9   DG A 260     -48.063  33.164-365.803 
ATOM   5345  C8   DG A 260     -48.713  31.968-366.019 
ATOM   5346  N7   DG A 260     -47.921  30.986-366.375 
ATOM   5347  C5   DG A 260     -46.657  31.573-366.396 
ATOM   5348  C6   DG A 260     -45.393  31.007-366.710 
ATOM   5349  O6   DG A 260     -45.125  29.855-367.037 
ATOM   5350  N1   DG A 260     -44.368  31.958-366.607 
ATOM   5351  C2   DG A 260     -44.541  33.280-366.249 
ATOM   5352  N2   DG A 260     -43.435  34.027-366.208 
ATOM   5353  N3   DG A 260     -45.727  33.810-365.954 
ATOM   5354  C4   DG A 260     -46.732  32.901-366.049 
ATOM   5355  P    DC A 261     -50.499  38.238-366.105 
ATOM   5356  OP1  DC A 261     -51.141  39.091-365.080 
ATOM   5357  OP2  DC A 261     -51.399  37.666-367.130 
ATOM   5358  O5'  DC A 261     -49.319  39.050-366.818 
ATOM   5359  C5'  DC A 261     -48.010  39.053-366.217 
ATOM   5360  C4'  DC A 261     -46.950  38.848-367.281 
ATOM   5361  O4'  DC A 261     -46.672  37.440-367.524 
ATOM   5362  C3'  DC A 261     -47.283  39.403-368.666 
ATOM   5363  O3'  DC A 261     -46.095  39.921-369.252 
ATOM   5364  C2'  DC A 261     -47.732  38.185-369.473 
ATOM   5365  C1'  DC A 261     -46.689  37.216-368.926 
ATOM   5366  N1   DC A 261     -47.020  35.783-369.161 
ATOM   5367  C2   DC A 261     -45.968  34.904-369.403 
ATOM   5368  O2   DC A 261     -44.813  35.344-369.411 
ATOM   5369  N3   DC A 261     -46.250  33.594-369.620 
ATOM   5370  C4   DC A 261     -47.516  33.156-369.603 
ATOM   5371  N4   DC A 261     -47.738  31.869-369.821 
ATOM   5372  C5   DC A 261     -48.612  34.043-369.357 
ATOM   5373  C6   DC A 261     -48.310  35.349-369.142 
ATOM   5374  P    DA A 262     -46.173  41.276-370.100 
ATOM   5375  OP1  DA A 262     -46.101  42.437-369.186 
ATOM   5376  OP2  DA A 262     -47.346  41.230-371.000 
ATOM   5377  O5'  DA A 262     -44.830  41.187-370.964 
ATOM   5378  C5'  DA A 262     -43.692  40.495-370.416 
ATOM   5379  C4'  DA A 262     -43.060  39.615-371.478 
ATOM   5380  O4'  DA A 262     -43.657  38.287-371.526 
ATOM   5381  C3'  DA A 262     -43.173  40.122-372.915 
ATOM   5382  O3'  DA A 262     -41.974  39.802-373.612 
ATOM   5383  C2'  DA A 262     -44.319  39.314-373.523 
ATOM   5384  C1'  DA A 262     -43.954  37.980-372.880 
ATOM   5385  N9   DA A 262     -45.062  36.984-372.895 
ATOM   5386  C8   DA A 262     -46.404  37.207-372.781 
ATOM   5387  N7   DA A 262     -47.122  36.128-372.832 
ATOM   5388  C5   DA A 262     -46.188  35.113-372.993 
ATOM   5389  C6   DA A 262     -46.315  33.720-373.115 
ATOM   5390  N6   DA A 262     -47.493  33.079-373.093 
ATOM   5391  N1   DA A 262     -45.184  33.005-373.262 
ATOM   5392  C2   DA A 262     -44.017  33.647-373.283 
ATOM   5393  N3   DA A 262     -43.776  34.935-373.179 
ATOM   5394  C4   DA A 262     -44.924  35.627-373.033 
ATOM   5395  P    DT A 263     -41.367  40.865-374.642 
ATOM   5396  OP1  DT A 263     -40.549  41.856-373.906 
ATOM   5397  OP2  DT A 263     -42.452  41.417-375.483 
ATOM   5398  O5'  DT A 263     -40.416  39.937-375.531 
ATOM   5399  C5'  DT A 263     -39.817  38.772-374.931 
ATOM   5400  C4'  DT A 263     -39.916  37.592-375.877 
ATOM   5401  O4'  DT A 263     -41.160  36.853-375.714 
ATOM   5402  C3'  DT A 263     -39.882  37.929-377.367 
ATOM   5403  O3'  DT A 263     -39.162  36.912-378.053 
ATOM   5404  C2'  DT A 263     -41.343  37.873-377.812 
ATOM   5405  C1'  DT A 263     -41.728  36.643-376.997 
ATOM   5406  N1   DT A 263     -43.199  36.470-376.830 
ATOM   5407  C2   DT A 263     -43.678  35.183-376.800 
ATOM   5408  O2   DT A 263     -42.959  34.204-376.903 
ATOM   5409  N3   DT A 263     -45.046  35.063-376.646 
ATOM   5410  C4   DT A 263     -45.950  36.098-376.520 
ATOM   5411  O4   DT A 263     -47.153  35.867-376.387 
ATOM   5412  C5   DT A 263     -45.350  37.411-376.564 
ATOM   5413  C7   DT A 263     -46.264  38.594-376.435 
ATOM   5414  C6   DT A 263     -44.024  37.557-376.714 
ATOM   5415  P    DT A 264     -38.178  37.326-379.246 
ATOM   5416  OP1  DT A 264     -36.868  37.731-378.690 
ATOM   5417  OP2  DT A 264     -38.847  38.316-380.119 
ATOM   5418  O5'  DT A 264     -38.026  35.938-380.026 
ATOM   5419  C5'  DT A 264     -38.128  34.706-379.287 
ATOM   5420  C4'  DT A 264     -38.983  33.714-380.050 
ATOM   5421  O4'  DT A 264     -40.400  33.845-379.738 
ATOM   5422  C3'  DT A 264     -38.929  33.822-381.574 
ATOM   5423  O3'  DT A 264     -38.994  32.515-382.132 
ATOM   5424  C2'  DT A 264     -40.205  34.575-381.953 
ATOM   5425  C1'  DT A 264     -41.125  33.876-380.957 
ATOM   5426  N1   DT A 264     -42.406  34.599-380.715 
ATOM   5427  C2   DT A 264     -43.522  33.833-380.484 
ATOM   5428  O2   DT A 264     -43.499  32.614-380.471 
ATOM   5429  N3   DT A 264     -44.690  34.538-380.264 
ATOM   5430  C4   DT A 264     -44.829  35.910-380.257 
ATOM   5431  O4   DT A 264     -45.928  36.428-380.048 
ATOM   5432  C5   DT A 264     -43.602  36.628-380.509 
ATOM   5433  C7   DT A 264     -43.664  38.127-380.519 
ATOM   5434  C6   DT A 264     -42.452  35.968-380.726 
ATOM   5435  P    DC A 265     -38.089  32.170-383.406 
ATOM   5436  OP1  DC A 265     -36.726  31.799-382.961 
ATOM   5437  OP2  DC A 265     -38.173  33.274-384.387 
ATOM   5438  O5'  DC A 265     -38.837  30.879-383.984 
ATOM   5439  C5'  DC A 265     -39.535  30.011-383.073 
ATOM   5440  C4'  DC A 265     -40.880  29.622-383.655 
ATOM   5441  O4'  DC A 265     -41.928  30.575-383.314 
ATOM   5442  C3'  DC A 265     -40.945  29.532-385.179 
ATOM   5443  O3'  DC A 265     -41.799  28.454-385.541 
ATOM   5444  C2'  DC A 265     -41.603  30.841-385.616 
ATOM   5445  C1'  DC A 265     -42.640  30.899-384.499 
ATOM   5446  N1   DC A 265     -43.249  32.246-384.317 
ATOM   5447  C2   DC A 265     -44.587  32.307-383.934 
ATOM   5448  O2   DC A 265     -45.207  31.251-383.761 
ATOM   5449  N3   DC A 265     -45.161  33.525-383.764 
ATOM   5450  C4   DC A 265     -44.456  34.646-383.961 
ATOM   5451  N4   DC A 265     -45.062  35.810-383.782 
ATOM   5452  C5   DC A 265     -43.079  34.605-384.356 
ATOM   5453  C6   DC A 265     -42.523  33.378-384.521 
ATOM   5454  P    DT A 266     -41.397  27.529-386.784 
ATOM   5455  OP1  DT A 266     -40.444  26.487-386.339 
ATOM   5456  OP2  DT A 266     -40.950  28.378-387.910 
ATOM   5457  O5'  DT A 266     -42.803  26.855-387.145 
ATOM   5458  C5'  DT A 266     -43.763  26.640-386.094 
ATOM   5459  C4'  DT A 266     -45.147  27.042-386.565 
ATOM   5460  O4'  DT A 266     -45.426  28.451-386.328 
ATOM   5461  C3'  DT A 266     -45.420  26.859-388.058 
ATOM   5462  O3'  DT A 266     -46.769  26.439-388.231 
ATOM   5463  C2'  DT A 266     -45.266  28.257-388.655 
ATOM   5464  C1'  DT A 266     -45.955  29.010-387.520 
ATOM   5465  N1   DT A 266     -45.672  30.473-387.512 
ATOM   5466  C2   DT A 266     -46.684  31.304-387.097 
ATOM   5467  O2   DT A 266     -47.776  30.894-386.745 
ATOM   5468  N3   DT A 266     -46.384  32.652-387.104 
ATOM   5469  C4   DT A 266     -45.185  33.223-387.481 
ATOM   5470  O4   DT A 266     -45.034  34.446-387.445 
ATOM   5471  C5   DT A 266     -44.185  32.269-387.901 
ATOM   5472  C7   DT A 266     -42.851  32.808-388.329 
ATOM   5473  C6   DT A 266     -44.450  30.953-387.905 
ATOM   5474  P    DA A 267     -47.102  25.337-389.342 
ATOM   5475  OP1  DA A 267     -46.864  23.985-388.787 
ATOM   5476  OP2  DA A 267     -46.382  25.661-390.593 
ATOM   5477  O5'  DA A 267     -48.672  25.564-389.552 
ATOM   5478  C5'  DA A 267     -49.461  26.044-388.447 
ATOM   5479  C4'  DA A 267     -50.416  27.120-388.922 
ATOM   5480  O4'  DA A 267     -49.821  28.449-388.879 
ATOM   5481  C3'  DA A 267     -50.910  26.984-390.362 
ATOM   5482  O3'  DA A 267     -52.268  27.403-390.425 
ATOM   5483  C2'  DA A 267     -50.059  27.974-391.158 
ATOM   5484  C1'  DA A 267     -50.071  29.091-390.120 
ATOM   5485  N9   DA A 267     -49.010  30.116-390.331 
ATOM   5486  C8   DA A 267     -47.746  29.941-390.817 
ATOM   5487  N7   DA A 267     -47.054  31.036-390.885 
ATOM   5488  C5   DA A 267     -47.921  32.010-390.410 
ATOM   5489  C6   DA A 267     -47.781  33.396-390.230 
ATOM   5490  N6   DA A 267     -46.661  34.071-390.522 
ATOM   5491  N1   DA A 267     -48.840  34.066-389.737 
ATOM   5492  C2   DA A 267     -49.951  33.390-389.448 
ATOM   5493  N3   DA A 267     -50.196  32.104-389.574 
ATOM   5494  C4   DA A 267     -49.121  31.456-390.069 
ATOM   5495  P    DT A 268     -53.288  26.591-391.354 
ATOM   5496  OP1  DT A 268     -53.797  25.411-390.619 
ATOM   5497  OP2  DT A 268     -52.657  26.318-392.663 
ATOM   5498  O5'  DT A 268     -54.466  27.659-391.538 
ATOM   5499  C5'  DT A 268     -54.717  28.610-390.486 
ATOM   5500  C4'  DT A 268     -54.941  29.989-391.076 
ATOM   5501  O4'  DT A 268     -53.698  30.729-391.245 
ATOM   5502  C3'  DT A 268     -55.581  30.023-392.463 
ATOM   5503  O3'  DT A 268     -56.461  31.139-392.537 
ATOM   5504  C2'  DT A 268     -54.415  30.259-393.423 
ATOM   5505  C1'  DT A 268     -53.676  31.274-392.555 
ATOM   5506  N1   DT A 268     -52.254  31.475-392.949 
ATOM   5507  C2   DT A 268     -51.736  32.740-392.801 
ATOM   5508  O2   DT A 268     -52.387  33.676-392.368 
ATOM   5509  N3   DT A 268     -50.416  32.888-393.177 
ATOM   5510  C4   DT A 268     -49.591  31.901-393.677 
ATOM   5511  O4   DT A 268     -48.423  32.155-393.980 
ATOM   5512  C5   DT A 268     -50.224  30.610-393.797 
ATOM   5513  C7   DT A 268     -49.395  29.478-394.333 
ATOM   5514  C6   DT A 268     -51.506  30.436-393.439 
ATOM   5515  P    DT A 269     -57.857  30.977-393.303 
ATOM   5516  OP1  DT A 269     -58.858  30.382-392.389 
ATOM   5517  OP2  DT A 269     -57.641  30.264-394.581 
ATOM   5518  O5'  DT A 269     -58.235  32.503-393.596 
ATOM   5519  C5'  DT A 269     -57.784  33.522-392.683 
ATOM   5520  C4'  DT A 269     -57.253  34.713-393.456 
ATOM   5521  O4'  DT A 269     -55.839  34.582-393.774 
ATOM   5522  C3'  DT A 269     -57.913  34.974-394.810 
ATOM   5523  O3'  DT A 269     -58.008  36.379-395.011 
ATOM   5524  C2'  DT A 269     -56.933  34.403-395.834 
ATOM   5525  C1'  DT A 269     -55.659  34.885-395.149 
ATOM   5526  N1   DT A 269     -54.427  34.192-395.618 
ATOM   5527  C2   DT A 269     -53.272  34.935-395.670 
ATOM   5528  O2   DT A 269     -53.226  36.111-395.354 
ATOM   5529  N3   DT A 269     -52.150  34.259-396.111 
ATOM   5530  C4   DT A 269     -52.091  32.934-396.493 
ATOM   5531  O4   DT A 269     -51.027  32.438-396.871 
ATOM   5532  C5   DT A 269     -53.353  32.237-396.404 
ATOM   5533  C7   DT A 269     -53.375  30.791-396.802 
ATOM   5534  C6   DT A 269     -54.458  32.870-395.980 
ATOM   5535  P    DG A 270     -59.326  36.977-395.696 
ATOM   5536  OP1  DG A 270     -60.378  37.159-394.671 
ATOM   5537  OP2  DG A 270     -59.696  36.151-396.866 
ATOM   5538  O5'  DG A 270     -58.803  38.407-396.191 
ATOM   5539  C5'  DG A 270     -57.757  39.063-395.450 
ATOM   5540  C4'  DG A 270     -56.736  39.649-396.404 
ATOM   5541  O4'  DG A 270     -55.689  38.698-396.751 
ATOM   5542  C3'  DG A 270     -57.278  40.110-397.758 
ATOM   5543  O3'  DG A 270     -56.583  41.286-398.155 
ATOM   5544  C2'  DG A 270     -56.916  38.983-398.724 
ATOM   5545  C1'  DG A 270     -55.525  38.707-398.160 
ATOM   5546  N9   DG A 270     -54.963  37.389-398.569 
ATOM   5547  C8   DG A 270     -55.613  36.194-398.785 
ATOM   5548  N7   DG A 270     -54.820  35.212-399.140 
ATOM   5549  C5   DG A 270     -53.556  35.798-399.162 
ATOM   5550  C6   DG A 270     -52.292  35.233-399.475 
ATOM   5551  O6   DG A 270     -52.025  34.080-399.803 
ATOM   5552  N1   DG A 270     -51.267  36.184-399.373 
ATOM   5553  C2   DG A 270     -51.441  37.506-399.014 
ATOM   5554  N2   DG A 270     -50.334  38.252-398.974 
ATOM   5555  N3   DG A 270     -52.627  38.035-398.720 
ATOM   5556  C4   DG A 270     -53.632  37.126-398.815 
ATOM   5557  P    DA A 271     -57.399  42.464-398.871 
ATOM   5558  OP1  DA A 271     -58.041  43.317-397.846 
ATOM   5559  OP2  DA A 271     -58.298  41.892-399.896 
ATOM   5560  O5'  DA A 271     -56.218  43.276-399.584 
ATOM   5561  C5'  DA A 271     -54.910  43.279-398.983 
ATOM   5562  C4'  DA A 271     -53.850  43.074-400.047 
ATOM   5563  O4'  DA A 271     -53.572  41.666-400.290 
ATOM   5564  C3'  DA A 271     -54.182  43.628-401.432 
ATOM   5565  O3'  DA A 271     -52.994  44.146-402.018 
ATOM   5566  C2'  DA A 271     -54.631  42.411-402.239 
ATOM   5567  C1'  DA A 271     -53.588  41.442-401.692 
ATOM   5568  N9   DA A 271     -53.920  40.009-401.927 
ATOM   5569  C8   DA A 271     -55.150  39.414-401.942 
ATOM   5570  N7   DA A 271     -55.112  38.139-402.178 
ATOM   5571  C5   DA A 271     -53.760  37.866-402.331 
ATOM   5572  C6   DA A 271     -53.058  36.680-402.601 
ATOM   5573  N6   DA A 271     -53.653  35.491-402.772 
ATOM   5574  N1   DA A 271     -51.718  36.761-402.689 
ATOM   5575  C2   DA A 271     -51.132  37.945-402.518 
ATOM   5576  N3   DA A 271     -51.681  39.113-402.263 
ATOM   5577  C4   DA A 271     -53.022  39.004-402.180 
ATOM   5578  P    DT A 272     -53.073  45.501-402.866 
ATOM   5579  OP1  DT A 272     -53.001  46.663-401.952 
ATOM   5580  OP2  DT A 272     -54.246  45.455-403.766 
ATOM   5581  O5'  DT A 272     -51.730  45.412-403.730 
ATOM   5582  C5'  DT A 272     -50.592  44.720-403.182 
ATOM   5583  C4'  DT A 272     -49.960  43.840-404.244 
ATOM   5584  O4'  DT A 272     -50.557  42.513-404.292 
ATOM   5585  C3'  DT A 272     -50.072  44.348-405.681 
ATOM   5586  O3'  DT A 272     -48.874  44.027-406.378 
ATOM   5587  C2'  DT A 272     -51.218  43.540-406.289 
ATOM   5588  C1'  DT A 272     -50.854  42.205-405.646 
ATOM   5589  N1   DT A 272     -51.962  41.210-405.661 
ATOM   5590  C2   DT A 272     -51.613  39.889-405.810 
ATOM   5591  O2   DT A 272     -50.459  39.516-405.926 
ATOM   5592  N3   DT A 272     -52.668  38.995-405.821 
ATOM   5593  C4   DT A 272     -54.006  39.307-405.697 
ATOM   5594  O4   DT A 272     -54.861  38.419-405.722 
ATOM   5595  C5   DT A 272     -54.271  40.718-405.546 
ATOM   5596  C7   DT A 272     -55.703  41.143-405.406 
ATOM   5597  C6   DT A 272     -53.266  41.608-405.533 
ATOM   5598  P    DA A 273     -48.266  45.091-407.408 
ATOM   5599  OP1  DA A 273     -47.448  46.082-406.672 
ATOM   5600  OP2  DA A 273     -49.351  45.642-408.249 
ATOM   5601  O5'  DA A 273     -47.315  44.162-408.297 
ATOM   5602  C5'  DA A 273     -46.716  42.998-407.697 
ATOM   5603  C4'  DA A 273     -46.816  41.817-408.643 
ATOM   5604  O4'  DA A 273     -48.060  41.078-408.479 
ATOM   5605  C3'  DA A 273     -46.781  42.154-410.133 
ATOM   5606  O3'  DA A 273     -46.061  41.137-410.819 
ATOM   5607  C2'  DA A 273     -48.242  42.098-410.577 
ATOM   5608  C1'  DA A 273     -48.627  40.868-409.763 
ATOM   5609  N9   DA A 273     -50.098  40.696-409.596 
ATOM   5610  C8   DA A 273     -51.056  41.660-409.467 
ATOM   5611  N7   DA A 273     -52.258  41.192-409.338 
ATOM   5612  C5   DA A 273     -52.088  39.816-409.384 
ATOM   5613  C6   DA A 273     -52.994  38.745-409.301 
ATOM   5614  N6   DA A 273     -54.316  38.905-409.145 
ATOM   5615  N1   DA A 273     -52.490  37.500-409.384 
ATOM   5616  C2   DA A 273     -51.175  37.347-409.539 
ATOM   5617  N3   DA A 273     -50.238  38.265-409.629 
ATOM   5618  C4   DA A 273     -50.768  39.502-409.543 
ATOM   5619  P    DA A 274     -45.078  41.551-412.012 
ATOM   5620  OP1  DA A 274     -43.767  41.956-411.456 
ATOM   5621  OP2  DA A 274     -45.746  42.542-412.885 
ATOM   5622  O5'  DA A 274     -44.926  40.163-412.792 
ATOM   5623  C5'  DA A 274     -45.027  38.932-412.053 
ATOM   5624  C4'  DA A 274     -45.882  37.939-412.816 
ATOM   5625  O4'  DA A 274     -47.299  38.070-412.504 
ATOM   5626  C3'  DA A 274     -45.829  38.048-414.340 
ATOM   5627  O3'  DA A 274     -45.893  36.741-414.897 
ATOM   5628  C2'  DA A 274     -47.105  38.801-414.719 
ATOM   5629  C1'  DA A 274     -48.025  38.101-413.723 
ATOM   5630  N9   DA A 274     -49.305  38.824-413.481 
ATOM   5631  C8   DA A 274     -49.527  40.172-413.457 
ATOM   5632  N7   DA A 274     -50.760  40.495-413.220 
ATOM   5633  C5   DA A 274     -51.405  39.275-413.074 
ATOM   5634  C6   DA A 274     -52.741  38.936-412.806 
ATOM   5635  N6   DA A 274     -53.713  39.841-412.627 
ATOM   5636  N1   DA A 274     -53.044  37.626-412.728 
ATOM   5637  C2   DA A 274     -52.073  36.731-412.905 
ATOM   5638  N3   DA A 274     -50.799  36.927-413.160 
ATOM   5639  C4   DA A 274     -50.522  38.246-413.233 
ATOM   5640  P    DG A 275     -44.989  36.396-416.172 
ATOM   5641  OP1  DG A 275     -43.626  36.024-415.727 
ATOM   5642  OP2  DG A 275     -45.072  37.500-417.153 
ATOM   5643  O5'  DG A 275     -45.736  35.105-416.750 
ATOM   5644  C5'  DG A 275     -46.435  34.236-415.839 
ATOM   5645  C4'  DG A 275     -47.779  33.848-416.421 
ATOM   5646  O4'  DG A 275     -48.828  34.800-416.080 
ATOM   5647  C3'  DG A 275     -47.844  33.758-417.945 
ATOM   5648  O3'  DG A 275     -48.699  32.679-418.307 
ATOM   5649  C2'  DG A 275     -48.502  35.066-418.382 
ATOM   5650  C1'  DG A 275     -49.539  35.125-417.264 
ATOM   5651  N9   DG A 275     -50.149  36.471-417.083 
ATOM   5652  C8   DG A 275     -49.577  37.715-417.242 
ATOM   5653  N7   DG A 275     -50.393  38.713-417.003 
ATOM   5654  C5   DG A 275     -51.591  38.086-416.663 
ATOM   5655  C6   DG A 275     -52.844  38.644-416.301 
ATOM   5656  O6   DG A 275     -53.161  39.827-416.204 
ATOM   5657  N1   DG A 275     -53.793  37.646-416.034 
ATOM   5658  C2   DG A 275     -53.559  36.287-416.107 
ATOM   5659  N2   DG A 275     -54.595  35.498-415.814 
ATOM   5660  N3   DG A 275     -52.382  35.764-416.446 
ATOM   5661  C4   DG A 275     -51.453  36.718-416.709 
ATOM   5662  P    DG A 276     -48.296  31.754-419.550 
ATOM   5663  OP1  DG A 276     -47.344  30.712-419.105 
ATOM   5664  OP2  DG A 276     -47.850  32.604-420.676 
ATOM   5665  O5'  DG A 276     -49.703  31.081-419.910 
ATOM   5666  C5'  DG A 276     -50.662  30.866-418.860 
ATOM   5667  C4'  DG A 276     -52.047  31.268-419.331 
ATOM   5668  O4'  DG A 276     -52.326  32.677-419.094 
ATOM   5669  C3'  DG A 276     -52.320  31.084-420.824 
ATOM   5670  O3'  DG A 276     -53.668  30.664-420.997 
ATOM   5671  C2'  DG A 276     -52.165  32.483-421.421 
ATOM   5672  C1'  DG A 276     -52.855  33.236-420.286 
ATOM   5673  N9   DG A 276     -52.571  34.698-420.278 
ATOM   5674  C8   DG A 276     -51.418  35.363-420.634 
ATOM   5675  N7   DG A 276     -51.494  36.667-420.511 
ATOM   5676  C5   DG A 276     -52.789  36.879-420.042 
ATOM   5677  C6   DG A 276     -53.458  38.090-419.720 
ATOM   5678  O6   DG A 276     -53.036  39.241-419.783 
ATOM   5679  N1   DG A 276     -54.767  37.850-419.279 
ATOM   5680  C2   DG A 276     -55.353  36.605-419.165 
ATOM   5681  N2   DG A 276     -56.613  36.589-418.725 
ATOM   5682  N3   DG A 276     -54.726  35.470-419.467 
ATOM   5683  C4   DG A 276     -53.455  35.685-419.897 
ATOM   5684  P    DT A 277     -54.001  29.563-422.108 
ATOM   5685  OP1  DT A 277     -53.763  28.211-421.553 
ATOM   5686  OP2  DT A 277     -53.281  29.886-423.359 
ATOM   5687  O5'  DT A 277     -55.571  29.790-422.318 
ATOM   5688  C5'  DT A 277     -56.360  30.269-421.213 
ATOM   5689  C4'  DT A 277     -57.316  31.346-421.688 
ATOM   5690  O4'  DT A 277     -56.720  32.674-421.645 
ATOM   5691  C3'  DT A 277     -57.809  31.210-423.128 
ATOM   5692  O3'  DT A 277     -59.167  31.629-423.191 
ATOM   5693  C2'  DT A 277     -56.959  32.200-423.924 
ATOM   5694  C1'  DT A 277     -56.970  33.317-422.886 
ATOM   5695  N1   DT A 277     -55.910  34.342-423.097 
ATOM   5696  C2   DT A 277     -56.219  35.639-422.770 
ATOM   5697  O2   DT A 277     -57.305  35.970-422.324 
ATOM   5698  N3   DT A 277     -55.213  36.561-422.980 
ATOM   5699  C4   DT A 277     -53.953  36.298-423.478 
ATOM   5700  O4   DT A 277     -53.134  37.208-423.623 
ATOM   5701  C5   DT A 277     -53.722  34.909-423.793 
ATOM   5702  C7   DT A 277     -52.375  34.535-424.341 
ATOM   5703  C6   DT A 277     -54.684  33.991-423.598 
ATOM   5704  P    DA A 278     -60.188  30.817-424.120 
ATOM   5705  OP1  DA A 278     -60.697  29.637-423.385 
ATOM   5706  OP2  DA A 278     -59.556  30.544-425.429 
ATOM   5707  O5'  DA A 278     -61.365  31.885-424.304 
ATOM   5708  C5'  DA A 278     -61.616  32.836-423.252 
ATOM   5709  C4'  DA A 278     -61.840  34.215-423.841 
ATOM   5710  O4'  DA A 278     -60.597  34.955-424.011 
ATOM   5711  C3'  DA A 278     -62.481  34.249-425.229 
ATOM   5712  O3'  DA A 278     -63.360  35.364-425.302 
ATOM   5713  C2'  DA A 278     -61.315  34.485-426.189 
ATOM   5714  C1'  DA A 278     -60.575  35.500-425.321 
ATOM   5715  N9   DA A 278     -59.153  35.700-425.715 
ATOM   5716  C8   DA A 278     -58.274  34.784-426.216 
ATOM   5717  N7   DA A 278     -57.096  35.268-426.465 
ATOM   5718  C5   DA A 278     -57.201  36.604-426.104 
ATOM   5719  C6   DA A 278     -56.283  37.667-426.129 
ATOM   5720  N6   DA A 278     -55.018  37.542-426.555 
ATOM   5721  N1   DA A 278     -56.714  38.868-425.700 
ATOM   5722  C2   DA A 278     -57.971  38.985-425.278 
ATOM   5723  N3   DA A 278     -58.913  38.071-425.209 
ATOM   5724  C4   DA A 278     -58.456  36.879-425.644 
ATOM   5725  P    DA A 279     -64.757  35.202-426.069 
ATOM   5726  OP1  DA A 279     -65.758  34.608-425.155 
ATOM   5727  OP2  DA A 279     -64.541  34.490-427.347 
ATOM   5728  O5'  DA A 279     -65.135  36.729-426.362 
ATOM   5729  C5'  DA A 279     -64.684  37.747-425.449 
ATOM   5730  C4'  DA A 279     -64.153  38.938-426.222 
ATOM   5731  O4'  DA A 279     -62.738  38.807-426.540 
ATOM   5732  C3'  DA A 279     -64.812  39.200-427.576 
ATOM   5733  O3'  DA A 279     -64.908  40.605-427.777 
ATOM   5734  C2'  DA A 279     -63.833  38.628-428.600 
ATOM   5735  C1'  DA A 279     -62.558  39.110-427.915 
ATOM   5736  N9   DA A 279     -61.326  38.417-428.384 
ATOM   5737  C8   DA A 279     -61.182  37.118-428.779 
ATOM   5738  N7   DA A 279     -59.974  36.809-429.137 
ATOM   5739  C5   DA A 279     -59.263  37.989-428.967 
ATOM   5740  C6   DA A 279     -57.914  38.321-429.177 
ATOM   5741  N6   DA A 279     -57.000  37.450-429.626 
ATOM   5742  N1   DA A 279     -57.540  39.586-428.910 
ATOM   5743  C2   DA A 279     -58.453  40.447-428.464 
ATOM   5744  N3   DA A 279     -59.733  40.253-428.231 
ATOM   5745  C4   DA A 279     -60.083  38.980-428.507 
ATOM   5746  P    DC A 280     -66.226  41.203-428.462 
ATOM   5747  OP1  DC A 280     -67.278  41.385-427.437 
ATOM   5748  OP2  DC A 280     -66.595  40.377-429.632 
ATOM   5749  O5'  DC A 280     -65.703  42.632-428.957 
ATOM   5750  C5'  DC A 280     -64.657  43.288-428.216 
ATOM   5751  C4'  DC A 280     -63.636  43.875-429.170 
ATOM   5752  O4'  DC A 280     -62.589  42.923-429.517 
ATOM   5753  C3'  DC A 280     -64.177  44.336-430.523 
ATOM   5754  O3'  DC A 280     -63.483  45.512-430.921 
ATOM   5755  C2'  DC A 280     -63.815  43.208-431.490 
ATOM   5756  C1'  DC A 280     -62.424  42.932-430.926 
ATOM   5757  N1   DC A 280     -61.862  41.615-431.335 
ATOM   5758  C2   DC A 280     -60.487  41.532-431.542 
ATOM   5759  O2   DC A 280     -59.797  42.544-431.378 
ATOM   5760  N3   DC A 280     -59.955  40.339-431.915 
ATOM   5761  C4   DC A 280     -60.738  39.265-432.082 
ATOM   5762  N4   DC A 280     -60.172  38.125-432.447 
ATOM   5763  C5   DC A 280     -62.154  39.330-431.875 
ATOM   5764  C6   DC A 280     -62.667  40.531-431.502 
ATOM   5765  P    DA A 281     -64.298  46.689-431.636 
ATOM   5766  OP1  DA A 281     -64.940  47.542-430.611 
ATOM   5767  OP2  DA A 281     -65.198  46.118-432.662 
ATOM   5768  O5'  DA A 281     -63.118  47.501-432.350 
ATOM   5769  C5'  DA A 281     -61.809  47.504-431.749 
ATOM   5770  C4'  DA A 281     -60.749  47.300-432.813 
ATOM   5771  O4'  DA A 281     -60.471  45.891-433.056 
ATOM   5772  C3'  DA A 281     -61.082  47.854-434.198 
ATOM   5773  O3'  DA A 281     -59.894  48.372-434.784 
ATOM   5774  C2'  DA A 281     -61.530  46.636-435.005 
ATOM   5775  C1'  DA A 281     -60.488  45.667-434.458 
ATOM   5776  N9   DA A 281     -60.819  44.234-434.693 
ATOM   5777  C8   DA A 281     -62.049  43.640-434.708 
ATOM   5778  N7   DA A 281     -62.012  42.365-434.944 
ATOM   5779  C5   DA A 281     -60.660  42.091-435.097 
ATOM   5780  C6   DA A 281     -59.958  40.906-435.367 
ATOM   5781  N6   DA A 281     -60.552  39.716-435.538 
ATOM   5782  N1   DA A 281     -58.617  40.987-435.455 
ATOM   5783  C2   DA A 281     -58.031  42.171-435.284 
ATOM   5784  N3   DA A 281     -58.580  43.339-435.029 
ATOM   5785  C4   DA A 281     -59.922  43.230-434.946 
ATOM   5786  P    DA A 282     -59.972  49.727-435.632 
ATOM   5787  OP1  DA A 282     -59.900  50.888-434.718 
ATOM   5788  OP2  DA A 282     -61.145  49.681-436.532 
ATOM   5789  O5'  DA A 282     -58.629  49.638-436.496 
ATOM   5790  C5'  DA A 282     -57.491  48.946-435.948 
ATOM   5791  C4'  DA A 282     -56.859  48.066-437.009 
ATOM   5792  O4'  DA A 282     -57.456  46.738-437.058 
ATOM   5793  C3'  DA A 282     -56.972  48.573-438.447 
ATOM   5794  O3'  DA A 282     -55.773  48.253-439.143 
ATOM   5795  C2'  DA A 282     -58.118  47.765-439.055 
ATOM   5796  C1'  DA A 282     -57.753  46.431-438.411 
ATOM   5797  N9   DA A 282     -58.861  45.435-438.427 
ATOM   5798  C8   DA A 282     -60.203  45.658-438.312 
ATOM   5799  N7   DA A 282     -60.921  44.579-438.364 
ATOM   5800  C5   DA A 282     -59.987  43.564-438.525 
ATOM   5801  C6   DA A 282     -60.114  42.171-438.647 
ATOM   5802  N6   DA A 282     -61.292  41.530-438.625 
ATOM   5803  N1   DA A 282     -58.983  41.456-438.794 
ATOM   5804  C2   DA A 282     -57.816  42.098-438.815 
ATOM   5805  N3   DA A 282     -57.575  43.387-438.711 
ATOM   5806  C4   DA A 282     -58.723  44.078-438.565 
ATOM   5807  P    DG A 283     -55.166  49.316-440.173 
ATOM   5808  OP1  DG A 283     -54.348  50.308-439.438 
ATOM   5809  OP2  DG A 283     -56.251  49.868-441.015 
ATOM   5810  O5'  DG A 283     -54.215  48.388-441.063 
ATOM   5811  C5'  DG A 283     -53.616  47.223-440.463 
ATOM   5812  C4'  DG A 283     -53.715  46.043-441.409 
ATOM   5813  O4'  DG A 283     -54.959  45.304-441.245 
ATOM   5814  C3'  DG A 283     -53.681  46.380-442.899 
ATOM   5815  O3'  DG A 283     -52.961  45.363-443.585 
ATOM   5816  C2'  DG A 283     -55.142  46.324-443.343 
ATOM   5817  C1'  DG A 283     -55.527  45.094-442.529 
ATOM   5818  N9   DG A 283     -56.997  44.922-442.362 
ATOM   5819  C8   DG A 283     -57.977  45.881-442.231 
ATOM   5820  N7   DG A 283     -59.188  45.395-442.100 
ATOM   5821  C5   DG A 283     -58.996  44.014-442.150 
ATOM   5822  C6   DG A 283     -59.939  42.957-442.062 
ATOM   5823  O6   DG A 283     -61.157  43.021-441.920 
ATOM   5824  N1   DG A 283     -59.315  41.705-442.159 
ATOM   5825  C2   DG A 283     -57.958  41.503-442.320 
ATOM   5826  N2   DG A 283     -57.560  40.229-442.390 
ATOM   5827  N3   DG A 283     -57.074  42.494-442.401 
ATOM   5828  C4   DG A 283     -57.663  43.716-442.309 
ATOM   5829  P    DT A 284     -51.977  45.777-444.778 
ATOM   5830  OP1  DT A 284     -50.667  46.182-444.222 
ATOM   5831  OP2  DT A 284     -52.646  46.767-445.650 
ATOM   5832  O5'  DT A 284     -51.825  44.389-445.558 
ATOM   5833  C5'  DT A 284     -51.927  43.157-444.819 
ATOM   5834  C4'  DT A 284     -52.782  42.165-445.582 
ATOM   5835  O4'  DT A 284     -54.199  42.296-445.270 
ATOM   5836  C3'  DT A 284     -52.728  42.273-447.106 
ATOM   5837  O3'  DT A 284     -52.793  40.966-447.663 
ATOM   5838  C2'  DT A 284     -54.004  43.027-447.485 
ATOM   5839  C1'  DT A 284     -54.924  42.327-446.489 
ATOM   5840  N1   DT A 284     -56.204  43.050-446.247 
ATOM   5841  C2   DT A 284     -57.321  42.284-446.016 
ATOM   5842  O2   DT A 284     -57.298  41.065-446.002 
ATOM   5843  N3   DT A 284     -58.489  42.989-445.796 
ATOM   5844  C4   DT A 284     -58.628  44.362-445.789 
ATOM   5845  O4   DT A 284     -59.727  44.879-445.580 
ATOM   5846  C5   DT A 284     -57.401  45.079-446.041 
ATOM   5847  C7   DT A 284     -57.463  46.578-446.051 
ATOM   5848  C6   DT A 284     -56.251  44.419-446.258 
ATOM   5849  P    DC A 285     -51.888  40.621-448.938 
ATOM   5850  OP1  DC A 285     -50.525  40.250-448.493 
ATOM   5851  OP2  DC A 285     -51.972  41.725-449.919 
ATOM   5852  O5'  DC A 285     -52.636  39.331-449.516 
ATOM   5853  C5'  DC A 285     -53.334  38.462-448.605 
ATOM   5854  C4'  DC A 285     -54.679  38.073-449.186 
ATOM   5855  O4'  DC A 285     -55.727  39.026-448.846 
ATOM   5856  C3'  DC A 285     -54.743  37.984-450.711 
ATOM   5857  O3'  DC A 285     -55.598  36.905-451.073 
ATOM   5858  C2'  DC A 285     -55.402  39.292-451.148 
ATOM   5859  C1'  DC A 285     -56.439  39.351-450.030 
ATOM   5860  N1   DC A 285     -57.048  40.697-449.849 
ATOM   5861  C2   DC A 285     -58.386  40.759-449.466 
ATOM   5862  O2   DC A 285     -59.006  39.702-449.293 
ATOM   5863  N3   DC A 285     -58.960  41.977-449.296 
ATOM   5864  C4   DC A 285     -58.255  43.097-449.492 
ATOM   5865  N4   DC A 285     -58.860  44.261-449.314 
ATOM   5866  C5   DC A 285     -56.878  43.056-449.887 
ATOM   5867  C6   DC A 285     -56.322  41.830-450.052 
ATOM   5868  P    DG A 286     -55.196  35.980-452.316 
ATOM   5869  OP1  DG A 286     -54.243  34.938-451.871 
ATOM   5870  OP2  DG A 286     -54.749  36.829-453.442 
ATOM   5871  O5'  DG A 286     -56.602  35.307-452.676 
ATOM   5872  C5'  DG A 286     -57.562  35.091-451.626 
ATOM   5873  C4'  DG A 286     -58.946  35.493-452.097 
ATOM   5874  O4'  DG A 286     -59.225  36.902-451.860 
ATOM   5875  C3'  DG A 286     -59.219  35.310-453.590 
ATOM   5876  O3'  DG A 286     -60.568  34.890-453.763 
ATOM   5877  C2'  DG A 286     -59.065  36.708-454.186 
ATOM   5878  C1'  DG A 286     -59.754  37.462-453.052 
ATOM   5879  N9   DG A 286     -59.471  38.924-453.044 
ATOM   5880  C8   DG A 286     -58.317  39.588-453.400 
ATOM   5881  N7   DG A 286     -58.394  40.892-453.277 
ATOM   5882  C5   DG A 286     -59.689  41.105-452.808 
ATOM   5883  C6   DG A 286     -60.357  42.315-452.486 
ATOM   5884  O6   DG A 286     -59.935  43.467-452.549 
ATOM   5885  N1   DG A 286     -61.666  42.076-452.045 
ATOM   5886  C2   DG A 286     -62.252  40.830-451.931 
ATOM   5887  N2   DG A 286     -63.513  40.815-451.490 
ATOM   5888  N3   DG A 286     -61.625  39.695-452.233 
ATOM   5889  C4   DG A 286     -60.354  39.911-452.663 
ATOM   5890  P    DA A 287     -60.901  33.788-454.874 
ATOM   5891  OP1  DA A 287     -60.663  32.436-454.319 
ATOM   5892  OP2  DA A 287     -60.181  34.112-456.125 
ATOM   5893  O5'  DA A 287     -62.471  34.015-455.084 
ATOM   5894  C5'  DA A 287     -63.260  34.495-453.979 
ATOM   5895  C4'  DA A 287     -64.215  35.571-454.454 
ATOM   5896  O4'  DA A 287     -63.620  36.900-454.411 
ATOM   5897  C3'  DA A 287     -64.709  35.435-455.894 
ATOM   5898  O3'  DA A 287     -66.067  35.854-455.957 
ATOM   5899  C2'  DA A 287     -63.858  36.425-456.690 
ATOM   5900  C1'  DA A 287     -63.870  37.542-455.652 
ATOM   5901  N9   DA A 287     -62.809  38.567-455.863 
ATOM   5902  C8   DA A 287     -61.545  38.392-456.349 
ATOM   5903  N7   DA A 287     -60.853  39.487-456.417 
ATOM   5904  C5   DA A 287     -61.720  40.461-455.942 
ATOM   5905  C6   DA A 287     -61.580  41.847-455.762 
ATOM   5906  N6   DA A 287     -60.460  42.522-456.054 
ATOM   5907  N1   DA A 287     -62.639  42.517-455.269 
ATOM   5908  C2   DA A 287     -63.750  41.841-454.980 
ATOM   5909  N3   DA A 287     -63.995  40.555-455.106 
ATOM   5910  C4   DA A 287     -62.920  39.907-455.601 
ATOM   5911  P    DT A 288     -67.087  35.042-456.886 
ATOM   5912  OP1  DT A 288     -67.596  33.862-456.151 
ATOM   5913  OP2  DT A 288     -66.456  34.769-458.195 
ATOM   5914  O5'  DT A 288     -68.265  36.110-457.070 
ATOM   5915  C5'  DT A 288     -68.516  37.062-456.018 
ATOM   5916  C4'  DT A 288     -68.740  38.440-456.607 
ATOM   5917  O4'  DT A 288     -67.497  39.180-456.777 
ATOM   5918  C3'  DT A 288     -69.380  38.474-457.995 
ATOM   5919  O3'  DT A 288     -70.260  39.590-458.068 
ATOM   5920  C2'  DT A 288     -68.214  38.710-458.954 
ATOM   5921  C1'  DT A 288     -67.475  39.725-458.087 
ATOM   5922  N1   DT A 288     -66.053  39.926-458.481 
ATOM   5923  C2   DT A 288     -65.535  41.191-458.332 
ATOM   5924  O2   DT A 288     -66.186  42.127-457.900 
ATOM   5925  N3   DT A 288     -64.215  41.339-458.709 
ATOM   5926  C4   DT A 288     -63.390  40.352-459.209 
ATOM   5927  O4   DT A 288     -62.222  40.606-459.511 
ATOM   5928  C5   DT A 288     -64.023  39.061-459.328 
ATOM   5929  C7   DT A 288     -63.194  37.929-459.865 
ATOM   5930  C6   DT A 288     -65.305  38.887-458.971 
ATOM   5931  P    DG A 289     -71.656  39.428-458.834 
ATOM   5932  OP1  DG A 289     -72.657  38.833-457.921 
ATOM   5933  OP2  DG A 289     -71.440  38.715-460.113 
ATOM   5934  O5'  DG A 289     -72.034  40.954-459.128 
ATOM   5935  C5'  DG A 289     -71.583  41.973-458.215 
ATOM   5936  C4'  DG A 289     -71.052  43.164-458.988 
ATOM   5937  O4'  DG A 289     -69.638  43.033-459.306 
ATOM   5938  C3'  DG A 289     -71.712  43.425-460.342 
ATOM   5939  O3'  DG A 289     -71.807  44.830-460.543 
ATOM   5940  C2'  DG A 289     -70.732  42.854-461.366 
ATOM   5941  C1'  DG A 289     -69.458  43.336-460.680 
ATOM   5942  N9   DG A 289     -68.226  42.643-461.150 
ATOM   5943  C8   DG A 289     -68.061  41.335-461.552 
ATOM   5944  N7   DG A 289     -66.836  41.036-461.910 
ATOM   5945  C5   DG A 289     -66.139  42.231-461.734 
ATOM   5946  C6   DG A 289     -64.771  42.532-461.957 
ATOM   5947  O6   DG A 289     -63.877  41.795-462.363 
ATOM   5948  N1   DG A 289     -64.484  43.870-461.650 
ATOM   5949  C2   DG A 289     -65.399  44.794-461.186 
ATOM   5950  N2   DG A 289     -64.926  46.020-460.951 
ATOM   5951  N3   DG A 289     -66.683  44.510-460.976 
ATOM   5952  C4   DG A 289     -66.978  43.217-461.270 
ATOM   5953  P    DG A 290     -73.125  45.428-461.228 
ATOM   5954  OP1  DG A 290     -74.177  45.610-460.203 
ATOM   5955  OP2  DG A 290     -73.495  44.602-462.398 
ATOM   5956  O5'  DG A 290     -72.602  46.858-461.723 
ATOM   5957  C5'  DG A 290     -71.556  47.514-460.982 
ATOM   5958  C4'  DG A 290     -70.535  48.101-461.936 
ATOM   5959  O4'  DG A 290     -69.488  47.149-462.283 
ATOM   5960  C3'  DG A 290     -71.077  48.561-463.289 
ATOM   5961  O3'  DG A 290     -70.382  49.737-463.687 
ATOM   5962  C2'  DG A 290     -70.715  47.434-464.256 
ATOM   5963  C1'  DG A 290     -69.324  47.158-463.692 
ATOM   5964  N9   DG A 290     -68.762  45.840-464.101 
ATOM   5965  C8   DG A 290     -69.412  44.645-464.317 
ATOM   5966  N7   DG A 290     -68.619  43.663-464.672 
ATOM   5967  C5   DG A 290     -67.355  44.249-464.694 
ATOM   5968  C6   DG A 290     -66.091  43.684-465.007 
ATOM   5969  O6   DG A 290     -65.824  42.531-465.335 
ATOM   5970  N1   DG A 290     -65.066  44.635-464.905 
ATOM   5971  C2   DG A 290     -65.240  45.957-464.546 
ATOM   5972  N2   DG A 290     -64.133  46.704-464.506 
ATOM   5973  N3   DG A 290     -66.426  46.486-464.252 
ATOM   5974  C4   DG A 290     -67.431  45.577-464.347 
ATOM   5975  P    DA A 291     -71.198  50.915-464.402 
ATOM   5976  OP1  DA A 291     -71.840  51.768-463.377 
ATOM   5977  OP2  DA A 291     -72.097  50.343-465.428 
ATOM   5978  O5'  DA A 291     -70.017  51.727-465.116 
ATOM   5979  C5'  DA A 291     -68.709  51.730-464.514 
ATOM   5980  C4'  DA A 291     -67.649  51.525-465.579 
ATOM   5981  O4'  DA A 291     -67.371  50.117-465.822 
ATOM   5982  C3'  DA A 291     -67.981  52.080-466.964 
ATOM   5983  O3'  DA A 291     -66.793  52.597-467.550 
ATOM   5984  C2'  DA A 291     -68.430  50.862-467.771 
ATOM   5985  C1'  DA A 291     -67.387  49.893-467.224 
ATOM   5986  N9   DA A 291     -67.719  48.460-467.459 
ATOM   5987  C8   DA A 291     -68.949  47.865-467.474 
ATOM   5988  N7   DA A 291     -68.911  46.590-467.710 
ATOM   5989  C5   DA A 291     -67.559  46.317-467.863 
ATOM   5990  C6   DA A 291     -66.857  45.131-468.133 
ATOM   5991  N6   DA A 291     -67.452  43.942-468.304 
ATOM   5992  N1   DA A 291     -65.517  45.212-468.221 
ATOM   5993  C2   DA A 291     -64.931  46.396-468.050 
ATOM   5994  N3   DA A 291     -65.480  47.564-467.795 
ATOM   5995  C4   DA A 291     -66.821  47.456-467.712 
ATOM   5996  P    DT A 292     -66.872  53.953-468.398 
ATOM   5997  OP1  DT A 292     -66.800  55.114-467.484 
ATOM   5998  OP2  DT A 292     -68.045  53.907-469.298 
ATOM   5999  O5'  DT A 292     -65.529  53.863-469.262 
ATOM   6000  C5'  DT A 292     -64.391  53.171-468.714 
ATOM   6001  C4'  DT A 292     -63.759  52.292-469.775 
ATOM   6002  O4'  DT A 292     -64.355  50.964-469.824 
ATOM   6003  C3'  DT A 292     -63.871  52.799-471.213 
ATOM   6004  O3'  DT A 292     -62.673  52.478-471.909 
ATOM   6005  C2'  DT A 292     -65.017  51.991-471.820 
ATOM   6006  C1'  DT A 292     -64.653  50.656-471.177 
ATOM   6007  N1   DT A 292     -65.761  49.661-471.193 
ATOM   6008  C2   DT A 292     -65.412  48.340-471.342 
ATOM   6009  O2   DT A 292     -64.258  47.967-471.458 
ATOM   6010  N3   DT A 292     -66.467  47.447-471.352 
ATOM   6011  C4   DT A 292     -67.805  47.759-471.229 
ATOM   6012  O4   DT A 292     -68.660  46.870-471.253 
ATOM   6013  C5   DT A 292     -68.070  49.169-471.078 
ATOM   6014  C7   DT A 292     -69.502  49.594-470.938 
ATOM   6015  C6   DT A 292     -67.065  50.059-471.064 
ATOM   6016  P    DT A 293     -62.065  53.542-472.939 
ATOM   6017  OP1  DT A 293     -61.247  54.533-472.204 
ATOM   6018  OP2  DT A 293     -63.150  54.093-473.781 
ATOM   6019  O5'  DT A 293     -61.114  52.613-473.829 
ATOM   6020  C5'  DT A 293     -60.515  51.449-473.229 
ATOM   6021  C4'  DT A 293     -60.615  50.268-474.175 
ATOM   6022  O4'  DT A 293     -61.858  49.530-474.011 
ATOM   6023  C3'  DT A 293     -60.580  50.606-475.665 
ATOM   6024  O3'  DT A 293     -59.860  49.588-476.351 
ATOM   6025  C2'  DT A 293     -62.041  50.550-476.109 
ATOM   6026  C1'  DT A 293     -62.426  49.319-475.295 
ATOM   6027  N1   DT A 293     -63.897  49.147-475.128 
ATOM   6028  C2   DT A 293     -64.377  47.860-475.098 
ATOM   6029  O2   DT A 293     -63.657  46.881-475.201 
ATOM   6030  N3   DT A 293     -65.744  47.739-474.943 
ATOM   6031  C4   DT A 293     -66.648  48.775-474.818 
ATOM   6032  O4   DT A 293     -67.851  48.543-474.684 
ATOM   6033  C5   DT A 293     -66.049  50.088-474.861 
ATOM   6034  C7   DT A 293     -66.963  51.271-474.733 
ATOM   6035  C6   DT A 293     -64.722  50.234-475.012 
ATOM   6036  P    DC A 294     -58.877  50.003-477.544 
ATOM   6037  OP1  DC A 294     -57.566  50.407-476.988 
ATOM   6038  OP2  DC A 294     -59.545  50.993-478.416 
ATOM   6039  O5'  DC A 294     -58.725  48.614-478.324 
ATOM   6040  C5'  DC A 294     -58.826  47.383-477.585 
ATOM   6041  C4'  DC A 294     -59.681  46.391-478.348 
ATOM   6042  O4'  DC A 294     -61.098  46.522-478.036 
ATOM   6043  C3'  DC A 294     -59.628  46.499-479.872 
ATOM   6044  O3'  DC A 294     -59.692  45.192-480.429 
ATOM   6045  C2'  DC A 294     -60.904  47.252-480.250 
ATOM   6046  C1'  DC A 294     -61.824  46.553-479.255 
ATOM   6047  N1   DC A 294     -63.104  47.275-479.013 
ATOM   6048  C2   DC A 294     -64.245  46.513-478.777 
ATOM   6049  O2   DC A 294     -64.150  45.281-478.778 
ATOM   6050  N3   DC A 294     -65.422  47.153-478.555 
ATOM   6051  C4   DC A 294     -65.483  48.491-478.562 
ATOM   6052  N4   DC A 294     -66.654  49.068-478.340 
ATOM   6053  C5   DC A 294     -64.321  49.293-478.803 
ATOM   6054  C6   DC A 294     -63.155  48.635-479.023 
ATOM   6055  P    DC A 295     -58.788  44.847-481.704 
ATOM   6056  OP1  DC A 295     -57.425  44.475-481.259 
ATOM   6057  OP2  DC A 295     -58.871  45.951-482.685 
ATOM   6058  O5'  DC A 295     -59.535  43.556-482.282 
ATOM   6059  C5'  DC A 295     -60.234  42.687-481.371 
ATOM   6060  C4'  DC A 295     -61.578  42.299-481.952 
ATOM   6061  O4'  DC A 295     -62.627  43.251-481.612 
ATOM   6062  C3'  DC A 295     -61.643  42.209-483.477 
ATOM   6063  O3'  DC A 295     -62.498  41.131-483.839 
ATOM   6064  C2'  DC A 295     -62.301  43.517-483.914 
ATOM   6065  C1'  DC A 295     -63.338  43.576-482.796 
ATOM   6066  N1   DC A 295     -63.948  44.922-482.615 
ATOM   6067  C2   DC A 295     -65.285  44.984-482.231 
ATOM   6068  O2   DC A 295     -65.905  43.928-482.059 
ATOM   6069  N3   DC A 295     -65.859  46.202-482.062 
ATOM   6070  C4   DC A 295     -65.154  47.322-482.258 
ATOM   6071  N4   DC A 295     -65.760  48.487-482.079 
ATOM   6072  C5   DC A 295     -63.777  47.282-482.653 
ATOM   6073  C6   DC A 295     -63.222  46.055-482.818 
ATOM   6074  P    DT A 296     -62.095  40.206-485.082 
ATOM   6075  OP1  DT A 296     -61.143  39.164-484.637 
ATOM   6076  OP2  DT A 296     -61.648  41.055-486.208 
ATOM   6077  O5'  DT A 296     -63.502  39.532-485.442 
ATOM   6078  C5'  DT A 296     -64.461  39.317-484.391 
ATOM   6079  C4'  DT A 296     -65.846  39.719-484.863 
ATOM   6080  O4'  DT A 296     -66.125  41.128-484.625 
ATOM   6081  C3'  DT A 296     -66.119  39.535-486.355 
ATOM   6082  O3'  DT A 296     -67.467  39.116-486.528 
ATOM   6083  C2'  DT A 296     -65.964  40.934-486.952 
ATOM   6084  C1'  DT A 296     -66.654  41.687-485.818 
ATOM   6085  N1   DT A 296     -66.370  43.149-485.810 
ATOM   6086  C2   DT A 296     -67.382  43.980-485.395 
ATOM   6087  O2   DT A 296     -68.474  43.570-485.043 
ATOM   6088  N3   DT A 296     -67.082  45.329-485.401 
ATOM   6089  C4   DT A 296     -65.884  45.900-485.779 
ATOM   6090  O4   DT A 296     -65.733  47.122-485.743 
ATOM   6091  C5   DT A 296     -64.884  44.946-486.199 
ATOM   6092  C7   DT A 296     -63.549  45.484-486.627 
ATOM   6093  C6   DT A 296     -65.149  43.630-486.203 
ATOM   6094  P    DC A 297     -67.800  38.014-487.640 
ATOM   6095  OP1  DC A 297     -67.562  36.662-487.084 
ATOM   6096  OP2  DC A 297     -67.080  38.337-488.891 
ATOM   6097  O5'  DC A 297     -69.370  38.241-487.850 
ATOM   6098  C5'  DC A 297     -70.159  38.720-486.745 
ATOM   6099  C4'  DC A 297     -71.115  39.797-487.220 
ATOM   6100  O4'  DC A 297     -70.519  41.125-487.177 
ATOM   6101  C3'  DC A 297     -71.608  39.661-488.660 
ATOM   6102  O3'  DC A 297     -72.966  40.080-488.723 
ATOM   6103  C2'  DC A 297     -70.758  40.651-489.456 
ATOM   6104  C1'  DC A 297     -70.769  41.768-488.417 
ATOM   6105  N1   DC A 297     -69.709  42.793-488.629 
ATOM   6106  C2   DC A 297     -70.007  44.113-488.302 
ATOM   6107  O2   DC A 297     -71.129  44.378-487.854 
ATOM   6108  N3   DC A 297     -69.054  45.062-488.489 
ATOM   6109  C4   DC A 297     -67.851  44.735-488.977 
ATOM   6110  N4   DC A 297     -66.956  45.697-489.140 
ATOM   6111  C5   DC A 297     -67.524  43.383-489.320 
ATOM   6112  C6   DC A 297     -68.490  42.449-489.127 
ATOM   6113  P    DT A 298     -73.987  39.268-489.652 
ATOM   6114  OP1  DT A 298     -74.496  38.088-488.917 
ATOM   6115  OP2  DT A 298     -73.355  38.995-490.961 
ATOM   6116  O5'  DT A 298     -75.164  40.336-489.836 
ATOM   6117  C5'  DT A 298     -75.415  41.287-488.783 
ATOM   6118  C4'  DT A 298     -75.639  42.666-489.373 
ATOM   6119  O4'  DT A 298     -74.396  43.406-489.543 
ATOM   6120  C3'  DT A 298     -76.280  42.700-490.761 
ATOM   6121  O3'  DT A 298     -77.159  43.815-490.834 
ATOM   6122  C2'  DT A 298     -75.114  42.936-491.720 
ATOM   6123  C1'  DT A 298     -74.374  43.951-490.853 
ATOM   6124  N1   DT A 298     -72.952  44.152-491.247 
ATOM   6125  C2   DT A 298     -72.434  45.416-491.098 
ATOM   6126  O2   DT A 298     -73.085  46.352-490.666 
ATOM   6127  N3   DT A 298     -71.114  45.565-491.475 
ATOM   6128  C4   DT A 298     -70.289  44.578-491.974 
ATOM   6129  O4   DT A 298     -69.121  44.832-492.277 
ATOM   6130  C5   DT A 298     -70.922  43.286-492.094 
ATOM   6131  C7   DT A 298     -70.094  42.154-492.631 
ATOM   6132  C6   DT A 298     -72.204  43.113-491.737 
ATOM   6133  P    DC A 299     -78.556  43.653-491.600 
ATOM   6134  OP1  DC A 299     -79.557  43.059-490.687 
ATOM   6135  OP2  DC A 299     -78.340  42.941-492.879 
ATOM   6136  O5'  DC A 299     -78.934  45.180-491.894 
ATOM   6137  C5'  DC A 299     -78.483  46.198-490.981 
ATOM   6138  C4'  DC A 299     -77.952  47.389-491.754 
ATOM   6139  O4'  DC A 299     -76.537  47.259-492.071 
ATOM   6140  C3'  DC A 299     -78.611  47.651-493.107 
ATOM   6141  O3'  DC A 299     -78.707  49.056-493.309 
ATOM   6142  C2'  DC A 299     -77.632  47.079-494.132 
ATOM   6143  C1'  DC A 299     -76.357  47.561-493.446 
ATOM   6144  N1   DC A 299     -75.125  46.869-493.916 
ATOM   6145  C2   DC A 299     -73.947  47.608-493.975 
ATOM   6146  O2   DC A 299     -73.971  48.798-493.638 
ATOM   6147  N3   DC A 299     -72.812  46.994-494.401 
ATOM   6148  C4   DC A 299     -72.828  45.704-494.757
[truncated: 415,700 more chars]
