# Supplementary material for: Characterization of lncRNA-protein interactions associated with Prostate cancer and Androgen receptors by molecular docking simulations
Source: Biochem Biophys Rep. 2025 Mar 9;42:101959. doi: 10.1016/j.bbrep.2025.101959 (PMC11929892; doi:10.1016/j.bbrep.2025.101959)
Supplement: Multimedia component 61 [file mmc61.zip › bbrep_00101959_model_50_mmc61.pdb]

REMARK Number:    50
REMARK Ligand:     lig_628dcb8434e2f.pdb
REMARK Contact:     0     0     0
REMARK Score:  -151.88
REMARK RMSD:    719.49
MODEL       50
ATOM      1  N   ALA A  24      30.357  -5.473 -24.875 
ATOM      2  CA  ALA A  24      30.515  -4.000 -24.871 
ATOM      3  CB  ALA A  24      29.364  -3.347 -25.653 
ATOM      4  C   ALA A  24      30.496  -3.471 -23.474 
ATOM      5  O   ALA A  24      31.409  -3.720 -22.690 
ATOM      6  N   GLN A  25      29.435  -2.716 -23.129 
ATOM      7  CA  GLN A  25      29.334  -2.167 -21.810 
ATOM      8  CB  GLN A  25      28.209  -1.135 -21.640 
ATOM      9  CG  GLN A  25      28.449   0.131 -22.464 
ATOM     10  CD  GLN A  25      27.291   1.085 -22.227 
ATOM     11  OE1 GLN A  25      26.895   1.324 -21.089 
ATOM     12  NE2 GLN A  25      26.734   1.652 -23.331 
ATOM     13  C   GLN A  25      29.084  -3.296 -20.876 
ATOM     14  O   GLN A  25      28.668  -4.376 -21.290 
ATOM     15  N   ASP A  26      29.382  -3.075 -19.584 
ATOM     16  CA  ASP A  26      29.211  -4.105 -18.606 
ATOM     17  CB  ASP A  26      30.274  -4.043 -17.495 
ATOM     18  CG  ASP A  26      30.054  -5.171 -16.494 
ATOM     19  OD1 ASP A  26      28.986  -5.191 -15.826 
ATOM     20  OD2 ASP A  26      30.966  -6.032 -16.381 
ATOM     21  C   ASP A  26      27.866  -3.939 -17.988 
ATOM     22  O   ASP A  26      27.612  -2.985 -17.253 
ATOM     23  N   ASN A  27      26.945  -4.872 -18.288 
ATOM     24  CA  ASN A  27      25.662  -4.773 -17.669 
ATOM     25  CB  ASN A  27      24.503  -4.752 -18.683 
ATOM     26  CG  ASN A  27      24.583  -3.452 -19.471 
ATOM     27  OD1 ASN A  27      24.658  -2.366 -18.897 
ATOM     28  ND2 ASN A  27      24.568  -3.560 -20.827 
ATOM     29  C   ASN A  27      25.467  -5.984 -16.812 
ATOM     30  O   ASN A  27      24.473  -6.696 -16.949 
ATOM     31  N   SER A  28      26.402  -6.226 -15.873 
ATOM     32  CA  SER A  28      26.317  -7.361 -15.002 
ATOM     33  CB  SER A  28      27.559  -7.517 -14.112 
ATOM     34  OG  SER A  28      28.707  -7.731 -14.919 
ATOM     35  C   SER A  28      25.149  -7.145 -14.100 
ATOM     36  O   SER A  28      24.492  -8.089 -13.668 
ATOM     37  N   ARG A  29      24.868  -5.864 -13.806 
ATOM     38  CA  ARG A  29      23.821  -5.471 -12.913 
ATOM     39  CB  ARG A  29      23.787  -3.948 -12.704 
ATOM     40  CG  ARG A  29      25.152  -3.369 -12.324 
ATOM     41  CD  ARG A  29      25.113  -1.897 -11.913 
ATOM     42  NE  ARG A  29      26.512  -1.383 -11.942 
ATOM     43  CZ  ARG A  29      27.390  -1.720 -10.952 
ATOM     44  NH1 ARG A  29      27.024  -2.618  -9.991 
ATOM     45  NH2 ARG A  29      28.642  -1.178 -10.929 
ATOM     46  C   ARG A  29      22.506  -5.884 -13.504 
ATOM     47  O   ARG A  29      21.579  -6.255 -12.784 
ATOM     48  N   TYR A  30      22.378  -5.784 -14.840 
ATOM     49  CA  TYR A  30      21.164  -6.163 -15.505 
ATOM     50  CB  TYR A  30      21.186  -5.817 -17.003 
ATOM     51  CG  TYR A  30      19.900  -6.271 -17.606 
ATOM     52  CD1 TYR A  30      18.727  -5.600 -17.348 
ATOM     53  CD2 TYR A  30      19.876  -7.357 -18.449 
ATOM     54  CE1 TYR A  30      17.543  -6.018 -17.911 
ATOM     55  CE2 TYR A  30      18.698  -7.778 -19.016 
ATOM     56  CZ  TYR A  30      17.529  -7.109 -18.746 
ATOM     57  OH  TYR A  30      16.316  -7.539 -19.327 
ATOM     58  C   TYR A  30      20.959  -7.638 -15.363 
ATOM     59  O   TYR A  30      19.855  -8.092 -15.068 
ATOM     60  N   THR A  31      22.033  -8.431 -15.551 
ATOM     61  CA  THR A  31      21.926  -9.861 -15.473 
ATOM     62  CB  THR A  31      23.230 -10.559 -15.736 
ATOM     63  OG1 THR A  31      23.715 -10.225 -17.028 
ATOM     64  CG2 THR A  31      23.003 -12.080 -15.628 
ATOM     65  C   THR A  31      21.490 -10.229 -14.091 
ATOM     66  O   THR A  31      20.646 -11.105 -13.907 
ATOM     67  N   HIS A  32      22.064  -9.557 -13.079 
ATOM     68  CA  HIS A  32      21.744  -9.842 -11.711 
ATOM     69  ND1 HIS A  32      22.771 -10.826  -8.882 
ATOM     70  CG  HIS A  32      22.450  -9.554  -9.301 
ATOM     71  CB  HIS A  32      22.623  -9.069 -10.710 
ATOM     72  NE2 HIS A  32      22.010  -9.743  -7.096 
ATOM     73  CD2 HIS A  32      21.986  -8.905  -8.198 
ATOM     74  CE1 HIS A  32      22.488 -10.885  -7.556 
ATOM     75  C   HIS A  32      20.311  -9.481 -11.477 
ATOM     76  O   HIS A  32      19.604 -10.145 -10.722 
ATOM     77  N   PHE A  33      19.841  -8.406 -12.133 
ATOM     78  CA  PHE A  33      18.494  -7.942 -11.975 
ATOM     79  CB  PHE A  33      18.233  -6.698 -12.850 
ATOM     80  CG  PHE A  33      16.831  -6.221 -12.683 
ATOM     81  CD1 PHE A  33      15.822  -6.729 -13.471 
ATOM     82  CD2 PHE A  33      16.525  -5.261 -11.749 
ATOM     83  CE1 PHE A  33      14.528  -6.288 -13.327 
ATOM     84  CE2 PHE A  33      15.232  -4.815 -11.599 
ATOM     85  CZ  PHE A  33      14.232  -5.330 -12.388 
ATOM     86  C   PHE A  33      17.577  -9.044 -12.410 
ATOM     87  O   PHE A  33      16.584  -9.337 -11.745 
ATOM     88  N   LEU A  34      17.891  -9.694 -13.546 
ATOM     89  CA  LEU A  34      17.052 -10.740 -14.056 
ATOM     90  CB  LEU A  34      17.509 -11.262 -15.429 
ATOM     91  CG  LEU A  34      17.352 -10.227 -16.561 
ATOM     92  CD1 LEU A  34      17.815 -10.799 -17.911 
ATOM     93  CD2 LEU A  34      15.914  -9.684 -16.622 
ATOM     94  C   LEU A  34      17.034 -11.895 -13.105 
ATOM     95  O   LEU A  34      15.977 -12.463 -12.835 
ATOM     96  N   THR A  35      18.201 -12.276 -12.555 
ATOM     97  CA  THR A  35      18.222 -13.429 -11.706 
ATOM     98  CB  THR A  35      19.611 -13.827 -11.277 
ATOM     99  OG1 THR A  35      19.582 -15.110 -10.672 
ATOM    100  CG2 THR A  35      20.183 -12.793 -10.291 
ATOM    101  C   THR A  35      17.370 -13.183 -10.496 
ATOM    102  O   THR A  35      16.600 -14.054 -10.093 
ATOM    103  N   GLN A  36      17.510 -12.004  -9.861 
ATOM    104  CA  GLN A  36      16.760 -11.714  -8.673 
ATOM    105  CB  GLN A  36      17.330 -10.515  -7.900 
ATOM    106  CG  GLN A  36      18.719 -10.776  -7.318 
ATOM    107  CD  GLN A  36      19.161  -9.521  -6.583 
ATOM    108  OE1 GLN A  36      18.999  -8.403  -7.076 
ATOM    109  NE2 GLN A  36      19.727  -9.702  -5.360 
ATOM    110  C   GLN A  36      15.306 -11.414  -8.928 
ATOM    111  O   GLN A  36      14.428 -11.820  -8.172 
ATOM    112  N   HIS A  37      15.041 -10.560  -9.926 
ATOM    113  CA  HIS A  37      13.739 -10.030 -10.232 
ATOM    114  ND1 HIS A  37      13.488  -7.875  -7.943 
ATOM    115  CG  HIS A  37      14.262  -7.931  -9.081 
ATOM    116  CB  HIS A  37      13.787  -8.508 -10.384 
ATOM    117  NE2 HIS A  37      15.483  -7.062  -7.395 
ATOM    118  CD2 HIS A  37      15.476  -7.429  -8.730 
ATOM    119  CE1 HIS A  37      14.268  -7.348  -6.966 
ATOM    120  C   HIS A  37      12.906 -10.649 -11.327 
ATOM    121  O   HIS A  37      11.752 -10.256 -11.466 
ATOM    122  N   TYR A  38      13.434 -11.530 -12.202 
ATOM    123  CA  TYR A  38      12.632 -11.883 -13.350 
ATOM    124  CB  TYR A  38      13.334 -11.414 -14.642 
ATOM    125  CG  TYR A  38      12.655 -11.872 -15.887 
ATOM    126  CD1 TYR A  38      11.465 -11.319 -16.304 
ATOM    127  CD2 TYR A  38      13.246 -12.841 -16.668 
ATOM    128  CE1 TYR A  38      10.868 -11.746 -17.467 
ATOM    129  CE2 TYR A  38      12.653 -13.271 -17.830 
ATOM    130  CZ  TYR A  38      11.459 -12.724 -18.231 
ATOM    131  OH  TYR A  38      10.848 -13.164 -19.425 
ATOM    132  C   TYR A  38      12.379 -13.364 -13.432 
ATOM    133  O   TYR A  38      13.285 -14.174 -13.250 
ATOM    134  N   ASP A  39      11.102 -13.741 -13.690 
ATOM    135  CA  ASP A  39      10.698 -15.112 -13.886 
ATOM    136  CB  ASP A  39      10.028 -15.729 -12.643 
ATOM    137  CG  ASP A  39       9.940 -17.238 -12.841 
ATOM    138  OD1 ASP A  39      10.562 -17.742 -13.815 
ATOM    139  OD2 ASP A  39       9.249 -17.904 -12.025 
ATOM    140  C   ASP A  39       9.669 -15.081 -14.984 
ATOM    141  O   ASP A  39       8.529 -14.682 -14.754 
ATOM    142  N   ALA A  40      10.037 -15.519 -16.207 
ATOM    143  CA  ALA A  40       9.168 -15.355 -17.343 
ATOM    144  CB  ALA A  40       9.809 -15.843 -18.652 
ATOM    145  C   ALA A  40       7.861 -16.082 -17.196 
ATOM    146  O   ALA A  40       6.812 -15.469 -17.390 
ATOM    147  N   LYS A  41       7.868 -17.386 -16.837 
ATOM    148  CA  LYS A  41       6.612 -18.091 -16.756 
ATOM    149  CB  LYS A  41       6.394 -19.072 -17.922 
ATOM    150  CG  LYS A  41       6.320 -18.394 -19.293 
ATOM    151  CD  LYS A  41       6.383 -19.380 -20.462 
ATOM    152  CE  LYS A  41       6.315 -18.723 -21.842 
ATOM    153  NZ  LYS A  41       6.395 -19.761 -22.893 
ATOM    154  C   LYS A  41       6.607 -18.900 -15.492 
ATOM    155  O   LYS A  41       6.979 -20.072 -15.469 
ATOM    156  N   PRO A  42       6.164 -18.261 -14.447 
ATOM    157  CA  PRO A  42       6.146 -18.766 -13.096 
ATOM    158  CD  PRO A  42       5.459 -16.998 -14.579 
ATOM    159  CB  PRO A  42       5.693 -17.583 -12.242 
ATOM    160  CG  PRO A  42       4.817 -16.760 -13.203 
ATOM    161  C   PRO A  42       5.350 -19.982 -12.740 
ATOM    162  O   PRO A  42       5.866 -20.776 -11.954 
ATOM    163  N   GLN A  43       4.106 -20.125 -13.253 
ATOM    164  CA  GLN A  43       3.233 -21.210 -12.882 
ATOM    165  CB  GLN A  43       3.921 -22.559 -12.575 
ATOM    166  CG  GLN A  43       2.969 -23.746 -12.437 
ATOM    167  CD  GLN A  43       2.653 -24.258 -13.835 
ATOM    168  OE1 GLN A  43       2.011 -23.577 -14.631 
ATOM    169  NE2 GLN A  43       3.125 -25.496 -14.144 
ATOM    170  C   GLN A  43       2.428 -20.772 -11.677 
ATOM    171  O   GLN A  43       1.781 -19.726 -11.696 
ATOM    172  N   GLY A  44       2.476 -21.564 -10.580 
ATOM    173  CA  GLY A  44       1.617 -21.423  -9.423 
ATOM    174  C   GLY A  44       1.682 -20.099  -8.711 
ATOM    175  O   GLY A  44       0.636 -19.515  -8.436 
ATOM    176  N   ARG A  45       2.881 -19.573  -8.391 
ATOM    177  CA  ARG A  45       2.966 -18.320  -7.681 
ATOM    178  CB  ARG A  45       2.277 -17.177  -8.444 
ATOM    179  CG  ARG A  45       2.951 -16.883  -9.786 
ATOM    180  CD  ARG A  45       2.084 -16.065 -10.743 
ATOM    181  NE  ARG A  45       2.134 -14.640 -10.313 
ATOM    182  CZ  ARG A  45       1.083 -13.819 -10.595 
ATOM    183  NH1 ARG A  45      -0.026 -14.325 -11.205 
ATOM    184  NH2 ARG A  45       1.132 -12.493 -10.270 
ATOM    185  C   ARG A  45       2.353 -18.422  -6.307 
ATOM    186  O   ARG A  45       1.777 -17.453  -5.809 
ATOM    187  N   ASP A  46       2.452 -19.607  -5.663 
ATOM    188  CA  ASP A  46       1.984 -19.790  -4.311 
ATOM    189  CB  ASP A  46       1.250 -21.127  -4.079 
ATOM    190  CG  ASP A  46       2.197 -22.277  -4.390 
ATOM    191  OD1 ASP A  46       3.256 -22.021  -5.022 
ATOM    192  OD2 ASP A  46       1.866 -23.431  -4.005 
ATOM    193  C   ASP A  46       3.161 -19.699  -3.376 
ATOM    194  O   ASP A  46       4.259 -19.317  -3.777 
ATOM    195  N   ASP A  47       2.954 -20.056  -2.089 
ATOM    196  CA  ASP A  47       3.986 -19.963  -1.086 
ATOM    197  CB  ASP A  47       3.505 -20.399   0.311 
ATOM    198  CG  ASP A  47       2.512 -19.366   0.829 
ATOM    199  OD1 ASP A  47       2.392 -18.285   0.192 
ATOM    200  OD2 ASP A  47       1.859 -19.643   1.870 
ATOM    201  C   ASP A  47       5.122 -20.868  -1.453 
ATOM    202  O   ASP A  47       6.290 -20.503  -1.321 
ATOM    203  N   ARG A  48       4.797 -22.077  -1.942 
ATOM    204  CA  ARG A  48       5.781 -23.061  -2.293 
ATOM    205  CB  ARG A  48       5.140 -24.351  -2.823 
ATOM    206  CG  ARG A  48       6.146 -25.430  -3.211 
ATOM    207  CD  ARG A  48       5.521 -26.560  -4.029 
ATOM    208  NE  ARG A  48       5.134 -25.982  -5.348 
ATOM    209  CZ  ARG A  48       4.541 -26.764  -6.297 
ATOM    210  NH1 ARG A  48       4.304 -28.084  -6.046 
ATOM    211  NH2 ARG A  48       4.179 -26.221  -7.497 
ATOM    212  C   ARG A  48       6.632 -22.511  -3.395 
ATOM    213  O   ARG A  48       7.843 -22.722  -3.421 
ATOM    214  N   TYR A  49       6.004 -21.778  -4.332 
ATOM    215  CA  TYR A  49       6.690 -21.207  -5.452 
ATOM    216  CB  TYR A  49       5.716 -20.385  -6.317 
ATOM    217  CG  TYR A  49       6.455 -19.484  -7.246 
ATOM    218  CD1 TYR A  49       6.995 -19.944  -8.423 
ATOM    219  CD2 TYR A  49       6.580 -18.149  -6.930 
ATOM    220  CE1 TYR A  49       7.662 -19.084  -9.266 
ATOM    221  CE2 TYR A  49       7.244 -17.287  -7.767 
ATOM    222  CZ  TYR A  49       7.787 -17.755  -8.938 
ATOM    223  OH  TYR A  49       8.468 -16.868  -9.798 
ATOM    224  C   TYR A  49       7.763 -20.299  -4.937 
ATOM    225  O   TYR A  49       8.907 -20.361  -5.387 
ATOM    226  N   CYS A  50       7.427 -19.442  -3.956 
ATOM    227  CA  CYS A  50       8.387 -18.513  -3.432 
ATOM    228  CB  CYS A  50       7.789 -17.543  -2.401 
ATOM    229  SG  CYS A  50       6.919 -16.168  -3.203 
ATOM    230  C   CYS A  50       9.521 -19.233  -2.772 
ATOM    231  O   CYS A  50      10.680 -18.874  -2.966 
ATOM    232  N   GLU A  51       9.232 -20.282  -1.984 
ATOM    233  CA  GLU A  51      10.291 -20.937  -1.274 
ATOM    234  CB  GLU A  51       9.814 -22.052  -0.328 
ATOM    235  CG  GLU A  51       9.046 -21.500   0.875 
ATOM    236  CD  GLU A  51       8.647 -22.660   1.776 
ATOM    237  OE1 GLU A  51       8.797 -23.834   1.341 
ATOM    238  OE2 GLU A  51       8.191 -22.384   2.918 
ATOM    239  C   GLU A  51      11.271 -21.539  -2.238 
ATOM    240  O   GLU A  51      12.477 -21.471  -2.014 
ATOM    241  N   SER A  52      10.782 -22.163  -3.323 
ATOM    242  CA  SER A  52      11.648 -22.819  -4.266 
ATOM    243  CB  SER A  52      10.871 -23.670  -5.287 
ATOM    244  OG  SER A  52      11.770 -24.296  -6.189 
ATOM    245  C   SER A  52      12.484 -21.840  -5.041 
ATOM    246  O   SER A  52      13.695 -22.015  -5.173 
ATOM    247  N   ILE A  53      11.853 -20.774  -5.572 
ATOM    248  CA  ILE A  53      12.510 -19.830  -6.436 
ATOM    249  CB  ILE A  53      11.569 -18.839  -7.063 
ATOM    250  CG1 ILE A  53      12.268 -18.100  -8.213 
ATOM    251  CG2 ILE A  53      11.022 -17.910  -5.967 
ATOM    252  CD1 ILE A  53      11.307 -17.285  -9.080 
ATOM    253  C   ILE A  53      13.564 -19.071  -5.697 
ATOM    254  O   ILE A  53      14.625 -18.777  -6.243 
ATOM    255  N   MET A  54      13.288 -18.724  -4.431 
ATOM    256  CA  MET A  54      14.208 -17.931  -3.681 
ATOM    257  CB  MET A  54      13.657 -17.630  -2.278 
ATOM    258  CG  MET A  54      14.129 -16.292  -1.716 
ATOM    259  SD  MET A  54      13.400 -14.851  -2.557 
ATOM    260  CE  MET A  54      13.965 -13.641  -1.327 
ATOM    261  C   MET A  54      15.482 -18.715  -3.574 
ATOM    262  O   MET A  54      16.577 -18.162  -3.661 
ATOM    263  N   ARG A  55      15.360 -20.040  -3.377 
ATOM    264  CA  ARG A  55      16.487 -20.926  -3.259 
ATOM    265  CB  ARG A  55      16.035 -22.353  -2.921 
ATOM    266  CG  ARG A  55      15.198 -22.413  -1.641 
ATOM    267  CD  ARG A  55      14.502 -23.757  -1.423 
ATOM    268  NE  ARG A  55      15.339 -24.566  -0.498 
ATOM    269  CZ  ARG A  55      15.110 -25.907  -0.399 
ATOM    270  NH1 ARG A  55      14.168 -26.490  -1.198 
ATOM    271  NH2 ARG A  55      15.823 -26.659   0.486 
ATOM    272  C   ARG A  55      17.249 -20.983  -4.555 
ATOM    273  O   ARG A  55      18.476 -20.907  -4.565 
ATOM    274  N   ARG A  56      16.538 -21.101  -5.694 
ATOM    275  CA  ARG A  56      17.186 -21.258  -6.971 
ATOM    276  CB  ARG A  56      16.203 -21.454  -8.140 
ATOM    277  CG  ARG A  56      15.409 -22.759  -8.083 
ATOM    278  CD  ARG A  56      14.767 -23.128  -9.423 
ATOM    279  NE  ARG A  56      13.877 -22.004  -9.821 
ATOM    280  CZ  ARG A  56      12.561 -22.008  -9.459 
ATOM    281  NH1 ARG A  56      12.047 -23.057  -8.752 
ATOM    282  NH2 ARG A  56      11.757 -20.960  -9.804 
ATOM    283  C   ARG A  56      17.993 -20.038  -7.297 
ATOM    284  O   ARG A  56      19.094 -20.132  -7.842 
ATOM    285  N   ARG A  57      17.434 -18.858  -6.981 
ATOM    286  CA  ARG A  57      17.989 -17.566  -7.272 
ATOM    287  CB  ARG A  57      16.981 -16.432  -7.028 
ATOM    288  CG  ARG A  57      15.720 -16.618  -7.872 
ATOM    289  CD  ARG A  57      16.007 -16.749  -9.368 
ATOM    290  NE  ARG A  57      14.774 -17.286 -10.009 
ATOM    291  CZ  ARG A  57      14.462 -16.937 -11.292 
ATOM    292  NH1 ARG A  57      15.255 -16.058 -11.970 
ATOM    293  NH2 ARG A  57      13.356 -17.462 -11.896 
ATOM    294  C   ARG A  57      19.215 -17.308  -6.446 
ATOM    295  O   ARG A  57      20.047 -16.489  -6.833 
ATOM    296  N   GLY A  58      19.345 -17.952  -5.266 
ATOM    297  CA  GLY A  58      20.518 -17.749  -4.452 
ATOM    298  C   GLY A  58      20.249 -16.676  -3.435 
ATOM    299  O   GLY A  58      21.171 -16.056  -2.910 
ATOM    300  N   LEU A  59      18.957 -16.404  -3.197 
ATOM    301  CA  LEU A  59      18.390 -15.442  -2.291 
ATOM    302  CB  LEU A  59      16.997 -14.993  -2.748 
ATOM    303  CG  LEU A  59      17.057 -14.335  -4.141 
ATOM    304  CD1 LEU A  59      15.690 -13.786  -4.573 
ATOM    305  CD2 LEU A  59      18.175 -13.282  -4.214 
ATOM    306  C   LEU A  59      18.342 -15.875  -0.842 
ATOM    307  O   LEU A  59      17.877 -15.107  -0.005 
ATOM    308  N   THR A  60      18.628 -17.158  -0.543 
ATOM    309  CA  THR A  60      18.521 -17.780   0.758 
ATOM    310  CB  THR A  60      18.422 -19.273   0.655 
ATOM    311  OG1 THR A  60      19.592 -19.810   0.057 
ATOM    312  CG2 THR A  60      17.192 -19.608  -0.204 
ATOM    313  C   THR A  60      19.582 -17.448   1.776 
ATOM    314  O   THR A  60      19.306 -17.592   2.964 
ATOM    315  N   SER A  61      20.833 -17.093   1.412 
ATOM    316  CA  SER A  61      21.758 -16.859   2.493 
ATOM    317  CB  SER A  61      22.957 -17.826   2.485 
ATOM    318  OG  SER A  61      22.517 -19.158   2.702 
ATOM    319  C   SER A  61      22.320 -15.475   2.407 
ATOM    320  O   SER A  61      23.186 -15.209   1.575 
ATOM    321  N   PRO A  62      21.889 -14.572   3.254 
ATOM    322  CA  PRO A  62      20.832 -14.844   4.197 
ATOM    323  CD  PRO A  62      22.847 -13.617   3.787 
ATOM    324  CB  PRO A  62      20.985 -13.822   5.320 
ATOM    325  CG  PRO A  62      22.467 -13.428   5.263 
ATOM    326  C   PRO A  62      19.514 -14.718   3.499 
ATOM    327  O   PRO A  62      19.488 -14.279   2.350 
ATOM    328  N   CYS A  63      18.409 -15.091   4.176 
ATOM    329  CA  CYS A  63      17.107 -15.029   3.577 
ATOM    330  CB  CYS A  63      15.980 -15.525   4.508 
ATOM    331  SG  CYS A  63      16.264 -17.191   5.180 
ATOM    332  C   CYS A  63      16.811 -13.590   3.286 
ATOM    333  O   CYS A  63      16.979 -12.728   4.148 
ATOM    334  N   LYS A  64      16.363 -13.286   2.050 
ATOM    335  CA  LYS A  64      16.024 -11.933   1.733 
ATOM    336  CB  LYS A  64      15.958 -11.675   0.217 
ATOM    337  CG  LYS A  64      15.947 -10.196  -0.175 
ATOM    338  CD  LYS A  64      16.188  -9.974  -1.671 
ATOM    339  CE  LYS A  64      16.192  -8.501  -2.084 
ATOM    340  NZ  LYS A  64      16.367  -8.389  -3.549 
ATOM    341  C   LYS A  64      14.671 -11.685   2.334 
ATOM    342  O   LYS A  64      13.782 -12.531   2.250 
ATOM    343  N   ASP A  65      14.485 -10.514   2.975 
ATOM    344  CA  ASP A  65      13.252 -10.245   3.660 
ATOM    345  CB  ASP A  65      13.310  -8.967   4.522 
ATOM    346  CG  ASP A  65      13.625  -7.757   3.647 
ATOM    347  OD1 ASP A  65      14.224  -7.939   2.553 
ATOM    348  OD2 ASP A  65      13.278  -6.626   4.077 
ATOM    349  C   ASP A  65      12.107 -10.144   2.699 
ATOM    350  O   ASP A  65      11.037 -10.700   2.946 
ATOM    351  N   ILE A  66      12.280  -9.419   1.579 
ATOM    352  CA  ILE A  66      11.198  -9.300   0.645 
ATOM    353  CB  ILE A  66      10.432  -8.019   0.848 
ATOM    354  CG1 ILE A  66       9.083  -8.013   0.109 
ATOM    355  CG2 ILE A  66      11.366  -6.859   0.468 
ATOM    356  CD1 ILE A  66       9.205  -8.016  -1.410 
ATOM    357  C   ILE A  66      11.805  -9.311  -0.725 
ATOM    358  O   ILE A  66      12.863  -8.720  -0.940 
ATOM    359  N   ASN A  67      11.179 -10.019  -1.688 
ATOM    360  CA  ASN A  67      11.720 -10.015  -3.017 
ATOM    361  CB  ASN A  67      12.741 -11.139  -3.259 
ATOM    362  CG  ASN A  67      13.477 -10.847  -4.558 
ATOM    363  OD1 ASN A  67      14.272  -9.911  -4.638 
ATOM    364  ND2 ASN A  67      13.214 -11.676  -5.603 
ATOM    365  C   ASN A  67      10.584 -10.205  -3.973 
ATOM    366  O   ASN A  67       9.740 -11.082  -3.786 
ATOM    367  N   THR A  68      10.556  -9.392  -5.048 
ATOM    368  CA  THR A  68       9.471  -9.467  -5.982 
ATOM    369  CB  THR A  68       8.762  -8.158  -6.145 
ATOM    370  OG1 THR A  68       8.269  -7.721  -4.886 
ATOM    371  CG2 THR A  68       7.598  -8.348  -7.130 
ATOM    372  C   THR A  68       9.996  -9.879  -7.324 
ATOM    373  O   THR A  68      11.059  -9.439  -7.762 
ATOM    374  N   PHE A  69       9.236 -10.761  -8.006 
ATOM    375  CA  PHE A  69       9.601 -11.241  -9.309 
ATOM    376  CB  PHE A  69       9.527 -12.774  -9.435 
ATOM    377  CG  PHE A  69      10.543 -13.384  -8.526 
ATOM    378  CD1 PHE A  69      11.831 -13.609  -8.956 
ATOM    379  CD2 PHE A  69      10.207 -13.734  -7.237 
ATOM    380  CE1 PHE A  69      12.768 -14.171  -8.120 
ATOM    381  CE2 PHE A  69      11.140 -14.295  -6.395 
ATOM    382  CZ  PHE A  69      12.423 -14.515  -6.835 
ATOM    383  C   PHE A  69       8.608 -10.690 -10.287 
ATOM    384  O   PHE A  69       7.415 -10.605 -10.001 
ATOM    385  N   ILE A  70       9.099 -10.300 -11.480 
ATOM    386  CA  ILE A  70       8.279  -9.766 -12.530 
ATOM    387  CB  ILE A  70       8.894  -8.585 -13.228 
ATOM    388  CG1 ILE A  70       9.137  -7.438 -12.235 
ATOM    389  CG2 ILE A  70       7.982  -8.201 -14.407 
ATOM    390  CD1 ILE A  70      10.026  -6.325 -12.786 
ATOM    391  C   ILE A  70       8.146 -10.852 -13.550 
ATOM    392  O   ILE A  70       9.106 -11.572 -13.824 
ATOM    393  N   HIS A  71       6.934 -11.011 -14.122 
ATOM    394  CA  HIS A  71       6.704 -12.056 -15.078 
ATOM    395  ND1 HIS A  71       6.623 -14.322 -12.875 
ATOM    396  CG  HIS A  71       5.646 -13.442 -13.288 
ATOM    397  CB  HIS A  71       5.509 -12.942 -14.696 
ATOM    398  NE2 HIS A  71       5.416 -13.823 -11.074 
ATOM    399  CD2 HIS A  71       4.918 -13.148 -12.176 
ATOM    400  CE1 HIS A  71       6.439 -14.514 -11.544 
ATOM    401  C   HIS A  71       6.415 -11.410 -16.399 
ATOM    402  O   HIS A  71       6.310 -10.188 -16.486 
ATOM    403  N   GLY A  72       6.286 -12.218 -17.476 
ATOM    404  CA  GLY A  72       6.017 -11.656 -18.772 
ATOM    405  C   GLY A  72       7.295 -11.593 -19.560 
ATOM    406  O   GLY A  72       8.294 -12.209 -19.193 
ATOM    407  N   ASN A  73       7.269 -10.867 -20.702 
ATOM    408  CA  ASN A  73       8.405 -10.782 -21.584 
ATOM    409  CB  ASN A  73       8.034 -10.508 -23.057 
ATOM    410  CG  ASN A  73       7.346  -9.151 -23.163 
ATOM    411  OD1 ASN A  73       7.968  -8.146 -23.502 
ATOM    412  ND2 ASN A  73       6.017  -9.119 -22.872 
ATOM    413  C   ASN A  73       9.371  -9.723 -21.133 
ATOM    414  O   ASN A  73       8.994  -8.716 -20.538 
ATOM    415  N   LYS A  74      10.668  -9.952 -21.434 
ATOM    416  CA  LYS A  74      11.764  -9.101 -21.052 
ATOM    417  CB  LYS A  74      13.152  -9.709 -21.329 
ATOM    418  CG  LYS A  74      13.502 -10.903 -20.438 
ATOM    419  CD  LYS A  74      14.866 -11.514 -20.762 
ATOM    420  CE  LYS A  74      14.989 -11.999 -22.206 
ATOM    421  NZ  LYS A  74      16.380 -12.427 -22.480 
ATOM    422  C   LYS A  74      11.726  -7.769 -21.741 
ATOM    423  O   LYS A  74      12.108  -6.759 -21.152 
ATOM    424  N   ARG A  75      11.268  -7.726 -23.005 
ATOM    425  CA  ARG A  75      11.336  -6.518 -23.783 
ATOM    426  CB  ARG A  75      10.706  -6.680 -25.174 
ATOM    427  CG  ARG A  75      11.275  -7.856 -25.964 
ATOM    428  CD  ARG A  75      10.777  -7.928 -27.407 
ATOM    429  NE  ARG A  75       9.288  -7.909 -27.372 
ATOM    430  CZ  ARG A  75       8.587  -9.047 -27.093 
ATOM    431  NH1 ARG A  75       9.247 -10.192 -26.754 
ATOM    432  NH2 ARG A  75       7.223  -9.036 -27.147 
ATOM    433  C   ARG A  75      10.568  -5.434 -23.096 
ATOM    434  O   ARG A  75      11.000  -4.283 -23.058 
ATOM    435  N   SER A  76       9.396  -5.775 -22.533 
ATOM    436  CA  SER A  76       8.562  -4.791 -21.905 
ATOM    437  CB  SER A  76       7.236  -5.385 -21.396 
ATOM    438  OG  SER A  76       6.471  -5.878 -22.487 
ATOM    439  C   SER A  76       9.281  -4.196 -20.730 
ATOM    440  O   SER A  76       9.132  -3.009 -20.441 
ATOM    441  N   ILE A  77      10.063  -5.017 -20.003 
ATOM    442  CA  ILE A  77      10.777  -4.552 -18.848 
ATOM    443  CB  ILE A  77      11.426  -5.664 -18.076 
ATOM    444  CG1 ILE A  77      10.357  -6.647 -17.572 
ATOM    445  CG2 ILE A  77      12.260  -5.039 -16.946 
ATOM    446  CD1 ILE A  77      10.932  -7.947 -17.010 
ATOM    447  C   ILE A  77      11.850  -3.586 -19.254 
ATOM    448  O   ILE A  77      12.029  -2.547 -18.626 
ATOM    449  N   LYS A  78      12.600  -3.902 -20.324 
ATOM    450  CA  LYS A  78      13.670  -3.048 -20.763 
ATOM    451  CB  LYS A  78      14.457  -3.613 -21.957 
ATOM    452  CG  LYS A  78      15.314  -4.836 -21.619 
ATOM    453  CD  LYS A  78      15.896  -5.526 -22.854 
ATOM    454  CE  LYS A  78      16.828  -6.696 -22.531 
ATOM    455  NZ  LYS A  78      16.037  -7.912 -22.246 
ATOM    456  C   LYS A  78      13.105  -1.727 -21.186 
ATOM    457  O   LYS A  78      13.736  -0.686 -21.012 
ATOM    458  N   ALA A  79      11.881  -1.748 -21.741 
ATOM    459  CA  ALA A  79      11.200  -0.603 -22.284 
ATOM    460  CB  ALA A  79       9.821  -0.951 -22.871 
ATOM    461  C   ALA A  79      10.987   0.445 -21.231 
ATOM    462  O   ALA A  79      10.878   1.630 -21.545 
ATOM    463  N   ILE A  80      10.868   0.044 -19.956 
ATOM    464  CA  ILE A  80      10.626   1.016 -18.927 
ATOM    465  CB  ILE A  80      10.255   0.446 -17.581 
ATOM    466  CG1 ILE A  80      11.316  -0.473 -16.984 
ATOM    467  CG2 ILE A  80       8.892  -0.240 -17.747 
ATOM    468  CD1 ILE A  80      10.900  -1.026 -15.623 
ATOM    469  C   ILE A  80      11.745   2.022 -18.874 
ATOM    470  O   ILE A  80      11.546   3.160 -18.452 
ATOM    471  N   CYS A  81      12.966   1.624 -19.275 
ATOM    472  CA  CYS A  81      14.117   2.486 -19.280 
ATOM    473  CB  CYS A  81      15.428   1.734 -19.567 
ATOM    474  SG  CYS A  81      15.754   0.459 -18.312 
ATOM    475  C   CYS A  81      13.959   3.596 -20.289 
ATOM    476  O   CYS A  81      14.689   4.586 -20.237 
ATOM    477  N   GLU A  82      13.062   3.434 -21.284 
ATOM    478  CA  GLU A  82      12.862   4.454 -22.277 
ATOM    479  CB  GLU A  82      12.970   3.920 -23.715 
ATOM    480  CG  GLU A  82      11.961   2.809 -24.013 
ATOM    481  CD  GLU A  82      12.156   2.352 -25.452 
ATOM    482  OE1 GLU A  82      12.213   3.228 -26.356 
ATOM    483  OE2 GLU A  82      12.249   1.114 -25.666 
ATOM    484  C   GLU A  82      11.484   5.028 -22.107 
ATOM    485  O   GLU A  82      10.696   4.562 -21.287 
ATOM    486  N   ASN A  83      11.173   6.085 -22.884 
ATOM    487  CA  ASN A  83       9.911   6.767 -22.808 
ATOM    488  CB  ASN A  83       9.851   8.042 -23.664 
ATOM    489  CG  ASN A  83      10.676   9.103 -22.944 
ATOM    490  OD1 ASN A  83      10.664   9.185 -21.715 
ATOM    491  ND2 ASN A  83      11.416   9.938 -23.723 
ATOM    492  C   ASN A  83       8.817   5.839 -23.229 
ATOM    493  O   ASN A  83       7.665   6.001 -22.831 
ATOM    494  N   LYS A  84       9.156   4.826 -24.043 
ATOM    495  CA  LYS A  84       8.180   3.925 -24.580 
ATOM    496  CB  LYS A  84       8.857   2.817 -25.416 
ATOM    497  CG  LYS A  84       7.921   1.834 -26.122 
ATOM    498  CD  LYS A  84       7.153   0.911 -25.178 
ATOM    499  CE  LYS A  84       6.396  -0.197 -25.909 
ATOM    500  NZ  LYS A  84       7.357  -1.190 -26.441 
ATOM    501  C   LYS A  84       7.386   3.298 -23.466 
ATOM    502  O   LYS A  84       6.161   3.232 -23.563 
ATOM    503  N   ASN A  85       8.029   2.807 -22.383 
ATOM    504  CA  ASN A  85       7.206   2.217 -21.358 
ATOM    505  CB  ASN A  85       7.343   0.680 -21.318 
ATOM    506  CG  ASN A  85       6.232   0.074 -20.468 
ATOM    507  OD1 ASN A  85       5.067   0.455 -20.576 
ATOM    508  ND2 ASN A  85       6.604  -0.897 -19.592 
ATOM    509  C   ASN A  85       7.600   2.737 -20.000 
ATOM    510  O   ASN A  85       7.516   2.004 -19.015 
ATOM    511  N   GLY A  86       7.987   4.025 -19.869 
ATOM    512  CA  GLY A  86       8.358   4.440 -18.541 
ATOM    513  C   GLY A  86       8.406   5.935 -18.432 
ATOM    514  O   GLY A  86       8.529   6.651 -19.426 
ATOM    515  N   ASN A  87       8.313   6.432 -17.176 
ATOM    516  CA  ASN A  87       8.388   7.834 -16.866 
ATOM    517  CB  ASN A  87       7.070   8.434 -16.338 
ATOM    518  CG  ASN A  87       6.033   8.383 -17.450 
ATOM    519  OD1 ASN A  87       5.564   7.312 -17.828 
ATOM    520  ND2 ASN A  87       5.650   9.574 -17.983 
ATOM    521  C   ASN A  87       9.381   7.966 -15.753 
ATOM    522  O   ASN A  87       9.660   7.005 -15.039 
ATOM    523  N   PRO A  88       9.943   9.130 -15.590 
ATOM    524  CA  PRO A  88      10.890   9.367 -14.542 
ATOM    525  CD  PRO A  88       9.915  10.189 -16.582 
ATOM    526  CB  PRO A  88      11.522  10.727 -14.851 
ATOM    527  CG  PRO A  88      10.555  11.384 -15.857 
ATOM    528  C   PRO A  88      10.168   9.304 -13.236 
ATOM    529  O   PRO A  88       9.050   9.812 -13.144 
ATOM    530  N   HIS A  89      10.804   8.706 -12.212 
ATOM    531  CA  HIS A  89      10.210   8.527 -10.923 
ATOM    532  ND1 HIS A  89       7.895   6.729  -9.424 
ATOM    533  CG  HIS A  89       9.268   6.743  -9.344 
ATOM    534  CB  HIS A  89      10.169   7.046 -10.506 
ATOM    535  NE2 HIS A  89       8.415   6.182  -7.333 
ATOM    536  CD2 HIS A  89       9.569   6.408  -8.061 
ATOM    537  CE1 HIS A  89       7.434   6.387  -8.195 
ATOM    538  C   HIS A  89      11.094   9.291 -10.006 
ATOM    539  O   HIS A  89      12.249   9.524 -10.348 
ATOM    540  N   ARG A  90      10.614   9.570  -8.777 
ATOM    541  CA  ARG A  90      11.134  10.633  -7.973 
ATOM    542  CB  ARG A  90      10.638  10.532  -6.524 
ATOM    543  CG  ARG A  90       9.118  10.621  -6.401 
ATOM    544  CD  ARG A  90       8.581  12.052  -6.436 
ATOM    545  NE  ARG A  90       7.099  11.972  -6.308 
ATOM    546  CZ  ARG A  90       6.398  13.027  -5.801 
ATOM    547  NH1 ARG A  90       7.050  14.164  -5.418 
ATOM    548  NH2 ARG A  90       5.043  12.938  -5.660 
ATOM    549  C   ARG A  90      12.627  10.723  -7.915 
ATOM    550  O   ARG A  90      13.186  11.625  -8.535 
ATOM    551  N   GLU A  91      13.353   9.801  -7.262 
ATOM    552  CA  GLU A  91      14.755  10.115  -7.224 
ATOM    553  CB  GLU A  91      15.367  10.061  -5.812 
ATOM    554  CG  GLU A  91      14.958  11.232  -4.914 
ATOM    555  CD  GLU A  91      13.537  11.000  -4.427 
ATOM    556  OE1 GLU A  91      13.280   9.918  -3.836 
ATOM    557  OE2 GLU A  91      12.688  11.907  -4.644 
ATOM    558  C   GLU A  91      15.504   9.143  -8.074 
ATOM    559  O   GLU A  91      15.859   8.056  -7.623 
ATOM    560  N   ASN A  92      15.780   9.542  -9.330 
ATOM    561  CA  ASN A  92      16.570   8.776 -10.253 
ATOM    562  CB  ASN A  92      18.015   8.583  -9.762 
ATOM    563  CG  ASN A  92      18.669   9.953  -9.678 
ATOM    564  OD1 ASN A  92      18.547  10.766 -10.593 
ATOM    565  ND2 ASN A  92      19.371  10.227  -8.547 
ATOM    566  C   ASN A  92      15.991   7.412 -10.460 
ATOM    567  O   ASN A  92      16.733   6.456 -10.678 
ATOM    568  N   LEU A  93      14.653   7.283 -10.421 
ATOM    569  CA  LEU A  93      14.046   5.998 -10.644 
ATOM    570  CB  LEU A  93      13.196   5.499  -9.462 
ATOM    571  CG  LEU A  93      14.013   5.127  -8.208 
ATOM    572  CD1 LEU A  93      13.097   4.644  -7.072 
ATOM    573  CD2 LEU A  93      15.107   4.099  -8.543 
ATOM    574  C   LEU A  93      13.141   6.137 -11.825 
ATOM    575  O   LEU A  93      12.979   7.226 -12.373 
ATOM    576  N   ARG A  94      12.563   5.007 -12.286 
ATOM    577  CA  ARG A  94      11.651   5.047 -13.395 
ATOM    578  CB  ARG A  94      12.264   4.533 -14.706 
ATOM    579  CG  ARG A  94      13.421   5.410 -15.185 
ATOM    580  CD  ARG A  94      13.981   5.008 -16.550 
ATOM    581  NE  ARG A  94      12.929   5.315 -17.557 
ATOM    582  CZ  ARG A  94      12.803   6.585 -18.040 
ATOM    583  NH1 ARG A  94      13.625   7.577 -17.590 
ATOM    584  NH2 ARG A  94      11.843   6.868 -18.966 
ATOM    585  C   ARG A  94      10.481   4.169 -13.054 
ATOM    586  O   ARG A  94      10.637   3.137 -12.403 
ATOM    587  N   ILE A  95       9.268   4.577 -13.488 
ATOM    588  CA  ILE A  95       8.059   3.839 -13.228 
ATOM    589  CB  ILE A  95       7.025   4.653 -12.501 
ATOM    590  CG1 ILE A  95       5.820   3.791 -12.084 
ATOM    591  CG2 ILE A  95       6.656   5.846 -13.397 
ATOM    592  CD1 ILE A  95       6.118   2.807 -10.956 
ATOM    593  C   ILE A  95       7.471   3.433 -14.552 
ATOM    594  O   ILE A  95       7.417   4.230 -15.487 
ATOM    595  N   SER A  96       7.017   2.167 -14.668 
ATOM    596  CA  SER A  96       6.520   1.669 -15.924 
ATOM    597  CB  SER A  96       6.521   0.132 -16.021 
ATOM    598  OG  SER A  96       5.638  -0.423 -15.057 
ATOM    599  C   SER A  96       5.122   2.137 -16.200 
ATOM    600  O   SER A  96       4.324   2.355 -15.289 
ATOM    601  N   LYS A  97       4.824   2.366 -17.497 
ATOM    602  CA  LYS A  97       3.513   2.735 -17.955 
ATOM    603  CB  LYS A  97       3.499   3.283 -19.390 
ATOM    604  CG  LYS A  97       4.096   4.687 -19.504 
ATOM    605  CD  LYS A  97       4.273   5.153 -20.949 
ATOM    606  CE  LYS A  97       4.718   6.611 -21.063 
ATOM    607  NZ  LYS A  97       6.152   6.728 -20.709 
ATOM    608  C   LYS A  97       2.610   1.543 -17.924 
ATOM    609  O   LYS A  97       1.429   1.655 -17.600 
ATOM    610  N   SER A  98       3.157   0.372 -18.304 
ATOM    611  CA  SER A  98       2.430  -0.864 -18.402 
ATOM    612  CB  SER A  98       3.113  -1.826 -19.387 
ATOM    613  OG  SER A  98       2.438  -3.069 -19.433 
ATOM    614  C   SER A  98       2.391  -1.529 -17.062 
ATOM    615  O   SER A  98       3.191  -1.233 -16.178 
ATOM    616  N   SER A  99       1.438  -2.468 -16.892 
ATOM    617  CA  SER A  99       1.316  -3.181 -15.654 
ATOM    618  CB  SER A  99      -0.138  -3.329 -15.182 
ATOM    619  OG  SER A  99      -0.171  -4.036 -13.953 
ATOM    620  C   SER A  99       1.866  -4.551 -15.901 
ATOM    621  O   SER A  99       1.756  -5.075 -17.006 
ATOM    622  N   PHE A 100       2.499  -5.160 -14.875 
ATOM    623  CA  PHE A 100       3.096  -6.452 -15.063 
ATOM    624  CB  PHE A 100       4.625  -6.462 -14.858 
ATOM    625  CG  PHE A 100       5.327  -5.637 -15.887 
ATOM    626  CD1 PHE A 100       5.439  -4.271 -15.743 
ATOM    627  CD2 PHE A 100       5.897  -6.234 -16.988 
ATOM    628  CE1 PHE A 100       6.097  -3.516 -16.687 
ATOM    629  CE2 PHE A 100       6.556  -5.484 -17.934 
ATOM    630  CZ  PHE A 100       6.657  -4.121 -17.787 
ATOM    631  C   PHE A 100       2.572  -7.384 -14.016 
ATOM    632  O   PHE A 100       2.195  -6.966 -12.922 
ATOM    633  N   GLN A 101       2.513  -8.691 -14.344 
ATOM    634  CA  GLN A 101       2.171  -9.658 -13.345 
ATOM    635  CB  GLN A 101       1.839 -11.052 -13.904 
ATOM    636  CG  GLN A 101       0.489 -11.131 -14.617 
ATOM    637  CD  GLN A 101      -0.593 -11.194 -13.547 
ATOM    638  OE1 GLN A 101      -0.366 -11.697 -12.449 
ATOM    639  NE2 GLN A 101      -1.804 -10.667 -13.873 
ATOM    640  C   GLN A 101       3.394  -9.793 -12.496 
ATOM    641  O   GLN A 101       4.508  -9.873 -13.015 
ATOM    642  N   VAL A 102       3.218  -9.802 -11.161 
ATOM    643  CA  VAL A 102       4.354  -9.886 -10.293 
ATOM    644  CB  VAL A 102       4.759  -8.562  -9.714 
ATOM    645  CG1 VAL A 102       5.195  -7.637 -10.861 
ATOM    646  CG2 VAL A 102       3.584  -8.007  -8.887 
ATOM    647  C   VAL A 102       4.011 -10.774  -9.139 
ATOM    648  O   VAL A 102       2.841 -11.025  -8.854 
ATOM    649  N   THR A 103       5.050 -11.314  -8.467 
ATOM    650  CA  THR A 103       4.829 -12.120  -7.304 
ATOM    651  CB  THR A 103       5.112 -13.577  -7.530 
ATOM    652  OG1 THR A 103       4.295 -14.080  -8.577 
ATOM    653  CG2 THR A 103       4.826 -14.343  -6.226 
ATOM    654  C   THR A 103       5.781 -11.637  -6.255 
ATOM    655  O   THR A 103       6.988 -11.574  -6.489 
ATOM    656  N   THR A 104       5.262 -11.297  -5.057 
ATOM    657  CA  THR A 104       6.109 -10.812  -4.005 
ATOM    658  CB  THR A 104       5.546  -9.614  -3.295 
ATOM    659  OG1 THR A 104       5.356  -8.546  -4.210 
ATOM    660  CG2 THR A 104       6.514  -9.193  -2.176 
ATOM    661  C   THR A 104       6.242 -11.896  -2.986 
ATOM    662  O   THR A 104       5.251 -12.502  -2.581 
ATOM    663  N   CYS A 105       7.490 -12.172  -2.555 
ATOM    664  CA  CYS A 105       7.738 -13.200  -1.586 
ATOM    665  CB  CYS A 105       8.849 -14.165  -2.029 
ATOM    666  SG  CYS A 105       8.448 -14.908  -3.639 
ATOM    667  C   CYS A 105       8.189 -12.511  -0.339 
ATOM    668  O   CYS A 105       9.178 -11.779  -0.349 
ATOM    669  N   LYS A 106       7.459 -12.730   0.774 
ATOM    670  CA  LYS A 106       7.781 -12.086   2.014 
ATOM    671  CB  LYS A 106       6.585 -11.338   2.628 
ATOM    672  CG  LYS A 106       6.127 -10.139   1.793 
ATOM    673  CD  LYS A 106       4.735  -9.634   2.178 
ATOM    674  CE  LYS A 106       4.309  -8.374   1.425 
ATOM    675  NZ  LYS A 106       5.014  -7.194   1.974 
ATOM    676  C   LYS A 106       8.204 -13.134   2.988 
ATOM    677  O   LYS A 106       7.514 -14.131   3.203 
ATOM    678  N   LEU A 107       9.370 -12.908   3.618 
ATOM    679  CA  LEU A 107       9.910 -13.866   4.533 
ATOM    680  CB  LEU A 107      11.381 -13.570   4.883 
ATOM    681  CG  LEU A 107      12.026 -14.570   5.857 
ATOM    682  CD1 LEU A 107      12.138 -15.973   5.238 
ATOM    683  CD2 LEU A 107      13.375 -14.044   6.370 
ATOM    684  C   LEU A 107       9.105 -13.824   5.787 
ATOM    685  O   LEU A 107       8.661 -12.764   6.225 
ATOM    686  N   HIS A 108       8.855 -15.005   6.380 
ATOM    687  CA  HIS A 108       8.191 -15.020   7.648 
ATOM    688  ND1 HIS A 108       6.503 -17.160   5.722 
ATOM    689  CG  HIS A 108       6.507 -16.861   7.063 
ATOM    690  CB  HIS A 108       6.725 -15.489   7.618 
ATOM    691  NE2 HIS A 108       6.076 -19.059   6.793 
ATOM    692  CD2 HIS A 108       6.247 -18.033   7.703 
ATOM    693  CE1 HIS A 108       6.239 -18.488   5.615 
ATOM    694  C   HIS A 108       8.993 -15.906   8.534 
ATOM    695  O   HIS A 108       9.644 -16.843   8.076 
ATOM    696  N   GLY A 109       8.958 -15.620   9.846 
ATOM    697  CA  GLY A 109       9.793 -16.334  10.759 
ATOM    698  C   GLY A 109      10.861 -15.362  11.144 
ATOM    699  O   GLY A 109      11.206 -14.465  10.376 
ATOM    700  N   GLY A 110      11.378 -15.513  12.376 
ATOM    701  CA  GLY A 110      12.344 -14.642  12.983 
ATOM    702  C   GLY A 110      13.717 -14.700  12.379 
ATOM    703  O   GLY A 110      14.419 -13.689  12.376 
ATOM    704  N   SER A 111      14.166 -15.876  11.892 
ATOM    705  CA  SER A 111      15.555 -15.993  11.521 
ATOM    706  CB  SER A 111      16.129 -17.404  11.740 
ATOM    707  OG  SER A 111      17.494 -17.439  11.353 
ATOM    708  C   SER A 111      15.827 -15.629  10.092 
ATOM    709  O   SER A 111      15.060 -15.888   9.167 
ATOM    710  N   PRO A 112      16.953 -14.967   9.967 
ATOM    711  CA  PRO A 112      17.492 -14.571   8.686 
ATOM    712  CD  PRO A 112      17.334 -14.031  11.015 
ATOM    713  CB  PRO A 112      18.504 -13.462   8.973 
ATOM    714  CG  PRO A 112      18.025 -12.860  10.301 
ATOM    715  C   PRO A 112      18.112 -15.709   7.930 
ATOM    716  O   PRO A 112      18.498 -15.507   6.778 
ATOM    717  N   TRP A 113      18.254 -16.900   8.543 
ATOM    718  CA  TRP A 113      18.952 -17.947   7.848 
ATOM    719  CB  TRP A 113      20.140 -18.493   8.653 
ATOM    720  CG  TRP A 113      21.239 -17.473   8.801 
ATOM    721  CD2 TRP A 113      22.171 -17.157   7.757 
ATOM    722  CD1 TRP A 113      21.549 -16.668   9.857 
ATOM    723  NE1 TRP A 113      22.625 -15.874   9.541 
ATOM    724  CE2 TRP A 113      23.017 -16.164   8.250 
ATOM    725  CE3 TRP A 113      22.310 -17.654   6.495 
ATOM    726  CZ2 TRP A 113      24.022 -15.652   7.480 
ATOM    727  CZ3 TRP A 113      23.322 -17.137   5.721 
ATOM    728  CH2 TRP A 113      24.162 -16.156   6.206 
ATOM    729  C   TRP A 113      18.019 -19.078   7.526 
ATOM    730  O   TRP A 113      16.980 -19.259   8.157 
ATOM    731  N   PRO A 114      18.387 -19.844   6.525 
ATOM    732  CA  PRO A 114      17.605 -20.941   6.018 
ATOM    733  CD  PRO A 114      19.726 -19.807   5.959 
ATOM    734  CB  PRO A 114      18.412 -21.510   4.849 
ATOM    735  CG  PRO A 114      19.865 -21.131   5.190 
ATOM    736  C   PRO A 114      17.349 -21.963   7.077 
ATOM    737  O   PRO A 114      18.132 -22.055   8.021 
ATOM    738  N   PRO A 115      16.287 -22.717   6.949 
ATOM    739  CA  PRO A 115      15.417 -22.592   5.810 
ATOM    740  CD  PRO A 115      16.308 -24.080   7.460 
ATOM    741  CB  PRO A 115      14.554 -23.850   5.796 
ATOM    742  CG  PRO A 115      15.436 -24.898   6.494 
ATOM    743  C   PRO A 115      14.624 -21.326   5.826 
ATOM    744  O   PRO A 115      14.324 -20.822   6.907 
ATOM    745  N   CYS A 116      14.262 -20.805   4.637 
ATOM    746  CA  CYS A 116      13.552 -19.559   4.576 
ATOM    747  CB  CYS A 116      14.136 -18.609   3.509 
ATOM    748  SG  CYS A 116      15.947 -18.432   3.606 
ATOM    749  C   CYS A 116      12.141 -19.851   4.153 
ATOM    750  O   CYS A 116      11.913 -20.416   3.083 
ATOM    751  N   GLN A 117      11.145 -19.461   4.980 
ATOM    752  CA  GLN A 117       9.776 -19.689   4.605 
ATOM    753  CB  GLN A 117       8.829 -20.057   5.761 
ATOM    754  CG  GLN A 117       9.262 -21.272   6.578 
ATOM    755  CD  GLN A 117       9.944 -20.724   7.818 
ATOM    756  OE1 GLN A 117      10.525 -19.641   7.791 
ATOM    757  NE2 GLN A 117       9.847 -21.480   8.943 
ATOM    758  C   GLN A 117       9.264 -18.399   4.045 
ATOM    759  O   GLN A 117       9.593 -17.322   4.542 
ATOM    760  N   TYR A 118       8.444 -18.476   2.979 
ATOM    761  CA  TYR A 118       7.961 -17.279   2.352 
ATOM    762  CB  TYR A 118       8.554 -17.047   0.952 
ATOM    763  CG  TYR A 118      10.003 -16.728   1.079 
ATOM    764  CD1 TYR A 118      10.406 -15.445   1.371 
ATOM    765  CD2 TYR A 118      10.958 -17.702   0.895 
ATOM    766  CE1 TYR A 118      11.740 -15.138   1.486 
ATOM    767  CE2 TYR A 118      12.294 -17.401   1.008 
ATOM    768  CZ  TYR A 118      12.686 -16.117   1.304 
ATOM    769  OH  TYR A 118      14.057 -15.806   1.420 
ATOM    770  C   TYR A 118       6.480 -17.356   2.150 
ATOM    771  O   TYR A 118       5.907 -18.436   2.018 
ATOM    772  N   ARG A 119       5.827 -16.174   2.139 
ATOM    773  CA  ARG A 119       4.427 -16.059   1.843 
ATOM    774  CB  ARG A 119       3.652 -15.202   2.858 
ATOM    775  CG  ARG A 119       3.673 -15.788   4.269 
ATOM    776  CD  ARG A 119       2.594 -16.840   4.518 
ATOM    777  NE  ARG A 119       2.885 -17.449   5.844 
ATOM    778  CZ  ARG A 119       1.863 -17.879   6.638 
ATOM    779  NH1 ARG A 119       0.571 -17.731   6.223 
ATOM    780  NH2 ARG A 119       2.135 -18.448   7.848 
ATOM    781  C   ARG A 119       4.365 -15.344   0.526 
ATOM    782  O   ARG A 119       5.061 -14.349   0.325 
ATOM    783  N   ALA A 120       3.524 -15.828  -0.411 
ATOM    784  CA  ALA A 120       3.516 -15.241  -1.722 
ATOM    785  CB  ALA A 120       3.540 -16.279  -2.857 
ATOM    786  C   ALA A 120       2.290 -14.411  -1.918 
ATOM    787  O   ALA A 120       1.191 -14.774  -1.498 
ATOM    788  N   THR A 121       2.473 -13.235  -2.553 
ATOM    789  CA  THR A 121       1.362 -12.387  -2.858 
ATOM    790  CB  THR A 121       1.414 -11.077  -2.132 
ATOM    791  OG1 THR A 121       1.493 -11.279  -0.729 
ATOM    792  CG2 THR A 121       0.136 -10.304  -2.467 
ATOM    793  C   THR A 121       1.454 -12.058  -4.319 
ATOM    794  O   THR A 121       2.368 -11.355  -4.746 
ATOM    795  N   ALA A 122       0.503 -12.561  -5.131 
ATOM    796  CA  ALA A 122       0.506 -12.258  -6.535 
ATOM    797  CB  ALA A 122      -0.363 -13.214  -7.372 
ATOM    798  C   ALA A 122      -0.051 -10.879  -6.695 
ATOM    799  O   ALA A 122      -0.797 -10.403  -5.841 
ATOM    800  N   GLY A 123       0.311 -10.190  -7.800 
ATOM    801  CA  GLY A 123      -0.202  -8.866  -8.009 
ATOM    802  C   GLY A 123      -0.066  -8.514  -9.455 
ATOM    803  O   GLY A 123       0.601  -9.210 -10.221 
ATOM    804  N   PHE A 124      -0.738  -7.418  -9.864 
ATOM    805  CA  PHE A 124      -0.677  -6.940 -11.215 
ATOM    806  CB  PHE A 124      -1.952  -7.333 -11.988 
ATOM    807  CG  PHE A 124      -1.880  -6.953 -13.427 
ATOM    808  CD1 PHE A 124      -1.110  -7.677 -14.309 
ATOM    809  CD2 PHE A 124      -2.620  -5.893 -13.902 
ATOM    810  CE1 PHE A 124      -1.058  -7.330 -15.640 
ATOM    811  CE2 PHE A 124      -2.573  -5.544 -15.231 
ATOM    812  CZ  PHE A 124      -1.789  -6.263 -16.103 
ATOM    813  C   PHE A 124      -0.614  -5.444 -11.112 
ATOM    814  O   PHE A 124      -1.586  -4.807 -10.707 
ATOM    815  N   ARG A 125       0.538  -4.838 -11.470 
ATOM    816  CA  ARG A 125       0.653  -3.408 -11.368 
ATOM    817  CB  ARG A 125       0.731  -2.905  -9.919 
ATOM    818  CG  ARG A 125       1.922  -3.477  -9.148 
ATOM    819  CD  ARG A 125       2.201  -2.737  -7.841 
ATOM    820  NE  ARG A 125       2.654  -1.368  -8.212 
ATOM    821  CZ  ARG A 125       2.539  -0.343  -7.320 
ATOM    822  NH1 ARG A 125       2.021  -0.575  -6.078 
ATOM    823  NH2 ARG A 125       2.940   0.912  -7.672 
ATOM    824  C   ARG A 125       1.930  -2.974 -12.029 
ATOM    825  O   ARG A 125       2.704  -3.796 -12.517 
ATOM    826  N   ASN A 126       2.164  -1.643 -12.058 
ATOM    827  CA  ASN A 126       3.348  -1.060 -12.631 
ATOM    828  CB  ASN A 126       3.319   0.475 -12.733 
ATOM    829  CG  ASN A 126       2.288   0.920 -13.750 
ATOM    830  OD1 ASN A 126       1.798   0.128 -14.551 
ATOM    831  ND2 ASN A 126       1.954   2.238 -13.724 
ATOM    832  C   ASN A 126       4.475  -1.326 -11.687 
ATOM    833  O   ASN A 126       4.252  -1.649 -10.522 
ATOM    834  N   VAL A 127       5.728  -1.187 -12.170 
ATOM    835  CA  VAL A 127       6.853  -1.442 -11.318 
ATOM    836  CB  VAL A 127       7.620  -2.670 -11.710 
ATOM    837  CG1 VAL A 127       6.692  -3.888 -11.560 
ATOM    838  CG2 VAL A 127       8.164  -2.479 -13.137 
ATOM    839  C   VAL A 127       7.801  -0.286 -11.389 
ATOM    840  O   VAL A 127       7.791   0.482 -12.349 
ATOM    841  N   VAL A 128       8.640  -0.129 -10.338 
ATOM    842  CA  VAL A 128       9.608   0.932 -10.290 
ATOM    843  CB  VAL A 128       9.558   1.739  -9.024 
ATOM    844  CG1 VAL A 128      10.684   2.788  -9.058 
ATOM    845  CG2 VAL A 128       8.156   2.343  -8.876 
ATOM    846  C   VAL A 128      10.968   0.306 -10.332 
ATOM    847  O   VAL A 128      11.242  -0.659  -9.620 
ATOM    848  N   VAL A 129      11.864   0.853 -11.180 
ATOM    849  CA  VAL A 129      13.192   0.316 -11.293 
ATOM    850  CB  VAL A 129      13.377  -0.597 -12.470 
ATOM    851  CG1 VAL A 129      12.475  -1.829 -12.285 
ATOM    852  CG2 VAL A 129      13.103   0.196 -13.761 
ATOM    853  C   VAL A 129      14.143   1.454 -11.487 
ATOM    854  O   VAL A 129      13.740   2.610 -11.599 
ATOM    855  N   ALA A 130      15.453   1.141 -11.469 
ATOM    856  CA  ALA A 130      16.471   2.102 -11.776 
ATOM    857  CB  ALA A 130      17.570   2.201 -10.704 
ATOM    858  C   ALA A 130      17.107   1.586 -13.029 
ATOM    859  O   ALA A 130      17.251   0.376 -13.195 
ATOM    860  N   CYS A 131      17.489   2.483 -13.964 
ATOM    861  CA  CYS A 131      18.044   1.992 -15.195 
ATOM    862  CB  CYS A 131      17.222   2.356 -16.450 
ATOM    863  SG  CYS A 131      15.649   1.450 -16.538 
ATOM    864  C   CYS A 131      19.424   2.528 -15.408 
ATOM    865  O   CYS A 131      19.772   3.615 -14.946 
ATOM    866  N   GLU A 132      20.255   1.724 -16.108 
ATOM    867  CA  GLU A 132      21.592   2.093 -16.475 
ATOM    868  CB  GLU A 132      22.653   1.496 -15.531 
ATOM    869  CG  GLU A 132      24.095   1.876 -15.875 
ATOM    870  CD  GLU A 132      25.017   1.153 -14.901 
ATOM    871  OE1 GLU A 132      24.867  -0.090 -14.759 
ATOM    872  OE2 GLU A 132      25.883   1.833 -14.288 
ATOM    873  C   GLU A 132      21.835   1.497 -17.828 
ATOM    874  O   GLU A 132      21.581   0.315 -18.054 
ATOM    875  N   ASN A 133      22.341   2.307 -18.771 
ATOM    876  CA  ASN A 133      22.633   1.807 -20.081 
ATOM    877  CB  ASN A 133      23.666   0.669 -20.045 
ATOM    878  CG  ASN A 133      24.142   0.395 -21.460 
ATOM    879  OD1 ASN A 133      23.716   1.047 -22.412 
ATOM    880  ND2 ASN A 133      25.042  -0.612 -21.602 
ATOM    881  C   ASN A 133      21.369   1.284 -20.700 
ATOM    882  O   ASN A 133      21.405   0.415 -21.569 
ATOM    883  N   GLY A 134      20.206   1.809 -20.274 
ATOM    884  CA  GLY A 134      18.973   1.431 -20.908 
ATOM    885  C   GLY A 134      18.488   0.100 -20.407 
ATOM    886  O   GLY A 134      17.601  -0.497 -21.016 
ATOM    887  N   LEU A 135      19.052  -0.410 -19.291 
ATOM    888  CA  LEU A 135      18.626  -1.689 -18.777 
ATOM    889  CB  LEU A 135      19.722  -2.763 -18.865 
ATOM    890  CG  LEU A 135      20.118  -3.122 -20.306 
ATOM    891  CD1 LEU A 135      21.217  -4.195 -20.327 
ATOM    892  CD2 LEU A 135      18.890  -3.538 -21.130 
ATOM    893  C   LEU A 135      18.301  -1.547 -17.317 
ATOM    894  O   LEU A 135      18.890  -0.715 -16.629 
ATOM    895  N   PRO A 136      17.352  -2.313 -16.825 
ATOM    896  CA  PRO A 136      17.021  -2.252 -15.420 
ATOM    897  CD  PRO A 136      16.196  -2.669 -17.633 
ATOM    898  CB  PRO A 136      15.657  -2.921 -15.271 
ATOM    899  CG  PRO A 136      15.011  -2.730 -16.653 
ATOM    900  C   PRO A 136      18.077  -2.865 -14.544 
ATOM    901  O   PRO A 136      18.366  -4.050 -14.698 
ATOM    902  N   VAL A 137      18.700  -2.052 -13.670 
ATOM    903  CA  VAL A 137      19.685  -2.428 -12.695 
ATOM    904  CB  VAL A 137      20.708  -1.352 -12.497 
ATOM    905  CG1 VAL A 137      21.444  -1.158 -13.835 
ATOM    906  CG2 VAL A 137      20.006  -0.082 -11.995 
ATOM    907  C   VAL A 137      19.111  -2.788 -11.354 
ATOM    908  O   VAL A 137      19.737  -3.522 -10.593 
ATOM    909  N   HIS A 138      17.948  -2.222 -10.978 
ATOM    910  CA  HIS A 138      17.482  -2.425  -9.634 
ATOM    911  ND1 HIS A 138      17.868  -2.477  -6.392 
ATOM    912  CG  HIS A 138      17.517  -1.474  -7.267 
ATOM    913  CB  HIS A 138      18.027  -1.352  -8.671 
ATOM    914  NE2 HIS A 138      16.458  -1.147  -5.302 
ATOM    915  CD2 HIS A 138      16.654  -0.671  -6.586 
ATOM    916  CE1 HIS A 138      17.208  -2.233  -5.232 
ATOM    917  C   HIS A 138      15.989  -2.347  -9.596 
ATOM    918  O   HIS A 138      15.368  -1.672 -10.416 
ATOM    919  N   LEU A 139      15.380  -3.059  -8.624 
ATOM    920  CA  LEU A 139      13.959  -3.022  -8.464 
ATOM    921  CB  LEU A 139      13.328  -4.424  -8.387 
ATOM    922  CG  LEU A 139      11.796  -4.427  -8.219 
ATOM    923  CD1 LEU A 139      11.097  -3.859  -9.466 
ATOM    924  CD2 LEU A 139      11.275  -5.821  -7.830 
ATOM    925  C   LEU A 139      13.692  -2.338  -7.155 
ATOM    926  O   LEU A 139      14.328  -2.642  -6.146 
ATOM    927  N   ASP A 140      12.744  -1.377  -7.146 
ATOM    928  CA  ASP A 140      12.392  -0.683  -5.938 
ATOM    929  CB  ASP A 140      11.787   0.709  -6.222 
ATOM    930  CG  ASP A 140      11.444   1.439  -4.927 
ATOM    931  OD1 ASP A 140      10.721   0.858  -4.076 
ATOM    932  OD2 ASP A 140      11.902   2.602  -4.774 
ATOM    933  C   ASP A 140      11.357  -1.523  -5.257 
ATOM    934  O   ASP A 140      10.230  -1.654  -5.728 
ATOM    935  N   GLN A 141      11.749  -2.130  -4.123 
ATOM    936  CA  GLN A 141      10.948  -3.011  -3.316 
ATOM    937  CB  GLN A 141      11.779  -3.783  -2.278 
ATOM    938  CG  GLN A 141      12.762  -4.776  -2.905 
ATOM    939  CD  GLN A 141      11.952  -5.908  -3.523 
ATOM    940  OE1 GLN A 141      12.497  -6.786  -4.190 
ATOM    941  NE2 GLN A 141      10.610  -5.884  -3.303 
ATOM    942  C   GLN A 141       9.851  -2.293  -2.576 
ATOM    943  O   GLN A 141       8.819  -2.893  -2.282 
ATOM    944  N   SER A 142      10.034  -0.997  -2.253 
ATOM    945  CA  SER A 142       9.150  -0.301  -1.351 
ATOM    946  CB  SER A 142       9.491   1.193  -1.188 
ATOM    947  OG  SER A 142       9.124   1.919  -2.352 
ATOM    948  C   SER A 142       7.710  -0.375  -1.771 
ATOM    949  O   SER A 142       6.824  -0.464  -0.923 
ATOM    950  N   ILE A 143       7.420  -0.350  -3.080 
ATOM    951  CA  ILE A 143       6.051  -0.356  -3.517 
ATOM    952  CB  ILE A 143       5.929  -0.210  -5.009 
ATOM    953  CG1 ILE A 143       6.581  -1.395  -5.742 
ATOM    954  CG2 ILE A 143       6.534   1.151  -5.388 
ATOM    955  CD1 ILE A 143       6.281  -1.418  -7.241 
ATOM    956  C   ILE A 143       5.389  -1.633  -3.085 
ATOM    957  O   ILE A 143       4.203  -1.660  -2.760 
ATOM    958  N   PHE A 144       6.139  -2.743  -3.129 
ATOM    959  CA  PHE A 144       5.663  -4.054  -2.785 
ATOM    960  CB  PHE A 144       6.569  -5.164  -3.332 
ATOM    961  CG  PHE A 144       6.507  -4.997  -4.812 
ATOM    962  CD1 PHE A 144       5.397  -5.403  -5.519 
ATOM    963  CD2 PHE A 144       7.560  -4.429  -5.496 
ATOM    964  CE1 PHE A 144       5.340  -5.244  -6.884 
ATOM    965  CE2 PHE A 144       7.507  -4.271  -6.860 
ATOM    966  CZ  PHE A 144       6.396  -4.677  -7.557 
ATOM    967  C   PHE A 144       5.482  -4.230  -1.309 
ATOM    968  O   PHE A 144       4.699  -5.077  -0.876 
ATOM    969  N   ARG A 145       6.264  -3.500  -0.495 
ATOM    970  CA  ARG A 145       6.177  -3.640   0.929 
ATOM    971  CB  ARG A 145       7.187  -2.736   1.646 
ATOM    972  CG  ARG A 145       8.616  -2.950   1.149 
ATOM    973  CD  ARG A 145       9.671  -2.223   1.979 
ATOM    974  NE  ARG A 145       9.994  -3.112   3.127 
ATOM    975  CZ  ARG A 145      10.901  -4.116   2.955 
ATOM    976  NH1 ARG A 145      11.537  -4.250   1.755 
ATOM    977  NH2 ARG A 145      11.162  -4.987   3.973 
ATOM    978  C   ARG A 145       4.810  -3.223   1.343 
ATOM    979  O   ARG A 145       4.160  -3.893   2.145 
ATOM    980  N   ARG A 146       4.339  -2.101   0.769 
ATOM    981  CA  ARG A 146       3.061  -1.554   1.109 
ATOM    982  CB  ARG A 146       2.944  -0.061   0.750 
ATOM    983  CG  ARG A 146       4.017   0.799   1.422 
ATOM    984  CD  ARG A 146       3.933   2.291   1.088 
ATOM    985  NE  ARG A 146       5.205   2.914   1.552 
ATOM    986  CZ  ARG A 146       6.283   2.930   0.714 
ATOM    987  NH1 ARG A 146       6.168   2.412  -0.544 
ATOM    988  NH2 ARG A 146       7.470   3.456   1.131 
ATOM    989  C   ARG A 146       2.016  -2.301   0.298 
ATOM    990  O   ARG A 146       1.257  -1.625  -0.446 
ATOM    991  OXT ARG A 146       1.959  -3.554   0.415 
TER
HEADER lig_50.pdb
ATOM      1  P    DC A   1     -17.938 127.849-132.516 
ATOM      2  OP1  DC A   1     -18.473 127.552-133.864 
ATOM      3  OP2  DC A   1     -18.734 127.346-131.376 
ATOM      4  O5'  DC A   1     -16.436 127.308-132.403 
ATOM      5  C5'  DC A   1     -15.356 128.146-132.853 
ATOM      6  C4'  DC A   1     -14.217 128.107-131.852 
ATOM      7  O4'  DC A   1     -14.363 129.110-130.806 
ATOM      8  C3'  DC A   1     -14.052 126.796-131.085 
ATOM      9  O3'  DC A   1     -12.664 126.545-130.897 
ATOM     10  C2'  DC A   1     -14.686 127.062-129.721 
ATOM     11  C1'  DC A   1     -14.152 128.481-129.551 
ATOM     12  N1   DC A   1     -14.869 129.271-128.512 
ATOM     13  C2   DC A   1     -14.130 130.185-127.766 
ATOM     14  O2   DC A   1     -12.921 130.302-127.994 
ATOM     15  N3   DC A   1     -14.766 130.915-126.813 
ATOM     16  C4   DC A   1     -16.078 130.758-126.596 
ATOM     17  N4   DC A   1     -16.651 131.494-125.656 
ATOM     18  C5   DC A   1     -16.857 129.824-127.352 
ATOM     19  C6   DC A   1     -16.203 129.104-128.299 
ATOM     20  P    DA A   2     -12.120 125.045-131.033 
ATOM     21  OP1  DA A   2     -11.874 124.735-132.459 
ATOM     22  OP2  DA A   2     -13.026 124.122-130.314 
ATOM     23  O5'  DA A   2     -10.726 125.143-130.255 
ATOM     24  C5'  DA A   2     -10.015 126.395-130.250 
ATOM     25  C4'  DA A   2      -9.490 126.688-128.857 
ATOM     26  O4'  DA A   2     -10.458 127.404-128.037 
ATOM     27  C3'  DA A   2      -9.125 125.466-128.014 
ATOM     28  O3'  DA A   2      -7.975 125.771-127.235 
ATOM     29  C2'  DA A   2     -10.314 125.276-127.073 
ATOM     30  C1'  DA A   2     -10.543 126.755-126.778 
ATOM     31  N9   DA A   2     -11.883 127.050-126.196 
ATOM     32  C8   DA A   2     -13.074 126.434-126.455 
ATOM     33  N7   DA A   2     -14.073 126.920-125.785 
ATOM     34  C5   DA A   2     -13.504 127.932-125.024 
ATOM     35  C6   DA A   2     -14.043 128.836-124.095 
ATOM     36  N6   DA A   2     -15.341 128.864-123.758 
ATOM     37  N1   DA A   2     -13.199 129.713-123.520 
ATOM     38  C2   DA A   2     -11.911 129.680-123.859 
ATOM     39  N3   DA A   2     -11.296 128.887-124.709 
ATOM     40  C4   DA A   2     -12.163 128.019-125.269 
ATOM     41  P    DT A   3      -6.853 124.648-127.034 
ATOM     42  OP1  DT A   3      -5.936 124.649-128.196 
ATOM     43  OP2  DT A   3      -7.498 123.354-126.718 
ATOM     44  O5'  DT A   3      -6.086 125.195-125.741 
ATOM     45  C5'  DT A   3      -6.035 126.615-125.509 
ATOM     46  C4'  DT A   3      -6.306 126.911-124.047 
ATOM     47  O4'  DT A   3      -7.726 127.066-123.766 
ATOM     48  C3'  DT A   3      -5.849 125.841-123.056 
ATOM     49  O3'  DT A   3      -5.367 126.479-121.879 
ATOM     50  C2'  DT A   3      -7.121 125.071-122.703 
ATOM     51  C1'  DT A   3      -8.045 126.281-122.627 
ATOM     52  N1   DT A   3      -9.493 125.935-122.694 
ATOM     53  C2   DT A   3     -10.356 126.710-121.958 
ATOM     54  O2   DT A   3      -9.986 127.647-121.271 
ATOM     55  N3   DT A   3     -11.689 126.359-122.044 
ATOM     56  C4   DT A   3     -12.217 125.323-122.787 
ATOM     57  O4   DT A   3     -13.430 125.105-122.785 
ATOM     58  C5   DT A   3     -11.232 124.567-123.525 
ATOM     59  C7   DT A   3     -11.722 123.421-124.360 
ATOM     60  C6   DT A   3      -9.929 124.886-123.459 
ATOM     61  P    DG A   4      -4.073 125.885-121.149 
ATOM     62  OP1  DG A   4      -2.851 126.404-121.803 
ATOM     63  OP2  DG A   4      -4.185 124.412-121.061 
ATOM     64  O5'  DG A   4      -4.214 126.522-119.688 
ATOM     65  C5'  DG A   4      -4.861 127.800-119.544 
ATOM     66  C4'  DG A   4      -5.807 127.770-118.360 
ATOM     67  O4'  DG A   4      -7.138 127.305-118.724 
ATOM     68  C3'  DG A   4      -5.399 126.857-117.205 
ATOM     69  O3'  DG A   4      -5.761 127.477-115.977 
ATOM     70  C2'  DG A   4      -6.253 125.601-117.385 
ATOM     71  C1'  DG A   4      -7.539 126.318-117.785 
ATOM     72  N9   DG A   4      -8.539 125.432-118.444 
ATOM     73  C8   DG A   4      -8.332 124.360-119.285 
ATOM     74  N7   DG A   4      -9.435 123.785-119.697 
ATOM     75  C5   DG A   4     -10.444 124.528-119.086 
ATOM     76  C6   DG A   4     -11.855 124.383-119.154 
ATOM     77  O6   DG A   4     -12.514 123.556-119.777 
ATOM     78  N1   DG A   4     -12.506 125.351-118.378 
ATOM     79  C2   DG A   4     -11.877 126.332-117.635 
ATOM     80  N2   DG A   4     -12.679 127.162-116.962 
ATOM     81  N3   DG A   4     -10.555 126.467-117.573 
ATOM     82  C4   DG A   4      -9.908 125.535-118.319 
ATOM     83  P    DA A   5      -4.766 127.362-114.728 
ATOM     84  OP1  DA A   5      -3.723 128.409-114.827 
ATOM     85  OP2  DA A   5      -4.280 125.971-114.606 
ATOM     86  O5'  DA A   5      -5.749 127.696-113.510 
ATOM     87  C5'  DA A   5      -6.867 128.575-113.736 
ATOM     88  C4'  DA A   5      -8.108 128.016-113.071 
ATOM     89  O4'  DA A   5      -8.842 127.106-113.940 
ATOM     90  C3'  DA A   5      -7.873 127.202-111.799 
ATOM     91  O3'  DA A   5      -8.932 127.460-110.885 
ATOM     92  C2'  DA A   5      -7.967 125.744-112.250 
ATOM     93  C1'  DA A   5      -9.142 125.929-113.206 
ATOM     94  N9   DA A   5      -9.309 124.810-114.173 
ATOM     95  C8   DA A   5      -8.342 124.046-114.763 
ATOM     96  N7   DA A   5      -8.808 123.140-115.566 
ATOM     97  C5   DA A   5     -10.183 123.314-115.506 
ATOM     98  C6   DA A   5     -11.250 122.654-116.138 
ATOM     99  N6   DA A   5     -11.087 121.637-116.997 
ATOM    100  N1   DA A   5     -12.495 123.078-115.855 
ATOM    101  C2   DA A   5     -12.652 124.088-115.003 
ATOM    102  N3   DA A   5     -11.737 124.778-114.355 
ATOM    103  C4   DA A   5     -10.500 124.333-114.656 
ATOM    104  P    DA A   6      -8.594 127.595-109.325 
ATOM    105  OP1  DA A   6      -8.146 128.975-109.033 
ATOM    106  OP2  DA A   6      -7.670 126.513-108.923 
ATOM    107  O5'  DA A   6     -10.032 127.345-108.668 
ATOM    108  C5'  DA A   6     -11.210 127.723-109.404 
ATOM    109  C4'  DA A   6     -12.258 126.631-109.302 
ATOM    110  O4'  DA A   6     -12.112 125.624-110.344 
ATOM    111  C3'  DA A   6     -12.252 125.823-108.005 
ATOM    112  O3'  DA A   6     -13.594 125.515-107.649 
ATOM    113  C2'  DA A   6     -11.533 124.522-108.362 
ATOM    114  C1'  DA A   6     -12.167 124.342-109.738 
ATOM    115  N9   DA A   6     -11.437 123.384-110.615 
ATOM    116  C8   DA A   6     -10.092 123.157-110.686 
ATOM    117  N7   DA A   6      -9.758 122.252-111.553 
ATOM    118  C5   DA A   6     -10.970 121.850-112.099 
ATOM    119  C6   DA A   6     -11.297 120.904-113.085 
ATOM    120  N6   DA A   6     -10.386 120.159-113.727 
ATOM    121  N1   DA A   6     -12.599 120.752-113.389 
ATOM    122  C2   DA A   6     -13.500 121.496-112.748 
ATOM    123  N3   DA A   6     -13.315 122.404-111.816 
ATOM    124  C4   DA A   6     -12.003 122.537-111.529 
ATOM    125  P    DG A   7     -14.020 125.570-106.108 
ATOM    126  OP1  DG A   7     -14.354 126.964-105.736 
ATOM    127  OP2  DG A   7     -12.986 124.908-105.283 
ATOM    128  O5'  DG A   7     -15.351 124.682-106.115 
ATOM    129  C5'  DG A   7     -16.160 124.647-107.306 
ATOM    130  C4'  DG A   7     -16.594 123.224-107.595 
ATOM    131  O4'  DG A   7     -15.626 122.504-108.411 
ATOM    132  C3'  DG A   7     -16.787 122.325-106.374 
ATOM    133  O3'  DG A   7     -17.892 121.461-106.609 
ATOM    134  C2'  DG A   7     -15.515 121.480-106.310 
ATOM    135  C1'  DG A   7     -15.386 121.240-107.810 
ATOM    136  N9   DG A   7     -14.033 120.778-108.229 
ATOM    137  C8   DG A   7     -12.800 121.112-107.712 
ATOM    138  N7   DG A   7     -11.793 120.525-108.312 
ATOM    139  C5   DG A   7     -12.402 119.748-109.295 
ATOM    140  C6   DG A   7     -11.825 118.885-110.265 
ATOM    141  O6   DG A   7     -10.640 118.627-110.458 
ATOM    142  N1   DG A   7     -12.808 118.289-111.068 
ATOM    143  C2   DG A   7     -14.168 118.499-110.950 
ATOM    144  N2   DG A   7     -14.941 117.836-111.813 
ATOM    145  N3   DG A   7     -14.707 119.309-110.041 
ATOM    146  C4   DG A   7     -13.768 119.895-109.253 
ATOM    147  P    DA A   8     -18.897 121.141-105.405 
ATOM    148  OP1  DA A   8     -19.903 122.222-105.298 
ATOM    149  OP2  DA A   8     -18.124 120.850-104.178 
ATOM    150  O5'  DA A   8     -19.601 119.802-105.927 
ATOM    151  C5'  DA A   8     -19.750 119.599-107.345 
ATOM    152  C4'  DA A   8     -19.387 118.172-107.705 
ATOM    153  O4'  DA A   8     -17.966 118.013-107.983 
ATOM    154  C3'  DA A   8     -19.673 117.122-106.632 
ATOM    155  O3'  DA A   8     -20.109 115.924-107.264 
ATOM    156  C2'  DA A   8     -18.317 116.859-105.977 
ATOM    157  C1'  DA A   8     -17.492 116.886-107.260 
ATOM    158  N9   DA A   8     -16.032 117.065-107.030 
ATOM    159  C8   DA A   8     -15.409 117.795-106.059 
ATOM    160  N7   DA A   8     -14.114 117.754-106.120 
ATOM    161  C5   DA A   8     -13.857 116.937-107.212 
ATOM    162  C6   DA A   8     -12.663 116.497-107.806 
ATOM    163  N6   DA A   8     -11.445 116.837-107.359 
ATOM    164  N1   DA A   8     -12.765 115.692-108.880 
ATOM    165  C2   DA A   8     -13.977 115.359-109.320 
ATOM    166  N3   DA A   8     -15.155 115.705-108.851 
ATOM    167  C4   DA A   8     -15.025 116.510-107.776 
ATOM    168  P    DA A   9     -21.288 115.076-106.589 
ATOM    169  OP1  DA A   9     -22.596 115.639-106.989 
ATOM    170  OP2  DA A   9     -21.046 114.964-105.133 
ATOM    171  O5'  DA A   9     -21.082 113.647-107.279 
ATOM    172  C5'  DA A   9     -20.533 113.587-108.608 
ATOM    173  C4'  DA A   9     -19.495 112.485-108.691 
ATOM    174  O4'  DA A   9     -18.164 112.947-108.323 
ATOM    175  C3'  DA A   9     -19.732 111.279-107.781 
ATOM    176  O3'  DA A   9     -19.325 110.100-108.465 
ATOM    177  C2'  DA A   9     -18.794 111.500-106.594 
ATOM    178  C1'  DA A   9     -17.609 112.022-107.400 
ATOM    179  N9   DA A   9     -16.596 112.741-106.578 
ATOM    180  C8   DA A   9     -16.797 113.527-105.480 
ATOM    181  N7   DA A   9     -15.706 114.017-104.978 
ATOM    182  C5   DA A   9     -14.706 113.521-105.803 
ATOM    183  C6   DA A   9     -13.310 113.679-105.801 
ATOM    184  N6   DA A   9     -12.651 114.417-104.897 
ATOM    185  N1   DA A   9     -12.614 113.046-106.764 
ATOM    186  C2   DA A   9     -13.274 112.314-107.659 
ATOM    187  N3   DA A   9     -14.567 112.094-107.761 
ATOM    188  C4   DA A   9     -15.241 112.738-106.786 
ATOM    189  P    DA A  10     -20.203 108.770-108.308 
ATOM    190  OP1  DA A  10     -21.332 108.807-109.263 
ATOM    191  OP2  DA A  10     -20.561 108.577-106.886 
ATOM    192  O5'  DA A  10     -19.155 107.646-108.756 
ATOM    193  C5'  DA A  10     -18.136 107.983-109.716 
ATOM    194  C4'  DA A  10     -16.803 107.411-109.279 
ATOM    195  O4'  DA A  10     -16.069 108.317-108.405 
ATOM    196  C3'  DA A  10     -16.866 106.106-108.486 
ATOM    197  O3'  DA A  10     -15.763 105.288-108.856 
ATOM    198  C2'  DA A  10     -16.690 106.529-107.028 
ATOM    199  C1'  DA A  10     -15.615 107.583-107.279 
ATOM    200  N9   DA A  10     -15.434 108.535-106.148 
ATOM    201  C8   DA A  10     -16.378 109.025-105.292 
ATOM    202  N7   DA A  10     -15.906 109.843-104.403 
ATOM    203  C5   DA A  10     -14.549 109.901-104.688 
ATOM    204  C6   DA A  10     -13.486 110.604-104.098 
ATOM    205  N6   DA A  10     -13.633 111.422-103.046 
ATOM    206  N1   DA A  10     -12.261 110.435-104.629 
ATOM    207  C2   DA A  10     -12.121 109.621-105.674 
ATOM    208  N3   DA A  10     -13.033 108.916-106.306 
ATOM    209  C4   DA A  10     -14.251 109.103-105.755 
ATOM    210  P    DG A  11     -15.984 103.710-109.010 
ATOM    211  OP1  DG A  11     -16.519 103.413-110.357 
ATOM    212  OP2  DG A  11     -16.780 103.207-107.869 
ATOM    213  O5'  DG A  11     -14.482 103.169-108.896 
ATOM    214  C5'  DG A  11     -13.402 104.008-109.346 
ATOM    215  C4'  DG A  11     -12.263 103.968-108.346 
ATOM    216  O4'  DG A  11     -12.409 104.971-107.300 
ATOM    217  C3'  DG A  11     -12.098 102.657-107.578 
ATOM    218  O3'  DG A  11     -10.710 102.406-107.390 
ATOM    219  C2'  DG A  11     -12.732 102.924-106.214 
ATOM    220  C1'  DG A  11     -12.198 104.342-106.045 
ATOM    221  N9   DG A  11     -12.915 105.133-105.006 
ATOM    222  C8   DG A  11     -14.247 105.100-104.651 
ATOM    223  N7   DG A  11     -14.563 105.930-103.687 
ATOM    224  C5   DG A  11     -13.356 106.556-103.380 
ATOM    225  C6   DG A  11     -13.064 107.554-102.414 
ATOM    226  O6   DG A  11     -13.823 108.102-101.619 
ATOM    227  N1   DG A  11     -11.707 107.907-102.437 
ATOM    228  C2   DG A  11     -10.758 107.367-103.282 
ATOM    229  N2   DG A  11      -9.516 107.839-103.148 
ATOM    230  N3   DG A  11     -11.033 106.430-104.188 
ATOM    231  C4   DG A  11     -12.344 106.076-104.179 
ATOM    232  P    DA A  12     -10.166 100.907-107.526 
ATOM    233  OP1  DA A  12      -9.920 100.596-108.952 
ATOM    234  OP2  DA A  12     -11.072  99.984-106.808 
ATOM    235  O5'  DA A  12      -8.772 101.004-106.748 
ATOM    236  C5'  DA A  12      -8.062 102.257-106.743 
ATOM    237  C4'  DA A  12      -7.536 102.549-105.351 
ATOM    238  O4'  DA A  12      -8.504 103.265-104.531 
ATOM    239  C3'  DA A  12      -7.171 101.327-104.508 
ATOM    240  O3'  DA A  12      -6.021 101.633-103.728 
ATOM    241  C2'  DA A  12      -8.360 101.137-103.566 
ATOM    242  C1'  DA A  12      -8.590 102.617-103.271 
ATOM    243  N9   DA A  12      -9.929 102.911-102.690 
ATOM    244  C8   DA A  12     -11.120 102.296-102.948 
ATOM    245  N7   DA A  12     -12.119 102.781-102.278 
ATOM    246  C5   DA A  12     -11.550 103.794-101.518 
ATOM    247  C6   DA A  12     -12.089 104.697-100.588 
ATOM    248  N6   DA A  12     -13.387 104.726-100.251 
ATOM    249  N1   DA A  12     -11.245 105.574-100.013 
ATOM    250  C2   DA A  12      -9.957 105.541-100.353 
ATOM    251  N3   DA A  12      -9.342 104.748-101.202 
ATOM    252  C4   DA A  12     -10.209 103.881-101.762 
ATOM    253  P    DC A  13      -4.899 100.509-103.527 
ATOM    254  OP1  DC A  13      -3.982 100.510-104.689 
ATOM    255  OP2  DC A  13      -5.544  99.215-103.211 
ATOM    256  O5'  DC A  13      -4.132 101.056-102.235 
ATOM    257  C5'  DC A  13      -4.081 102.477-102.002 
ATOM    258  C4'  DC A  13      -4.352 102.773-100.540 
ATOM    259  O4'  DC A  13      -5.772 102.927-100.259 
ATOM    260  C3'  DC A  13      -3.895 101.703 -99.549 
ATOM    261  O3'  DC A  13      -3.413 102.340 -98.373 
ATOM    262  C2'  DC A  13      -5.167 100.932 -99.196 
ATOM    263  C1'  DC A  13      -6.091 102.142 -99.120 
ATOM    264  N1   DC A  13      -7.539 101.796 -99.187 
ATOM    265  C2   DC A  13      -8.427 102.572 -98.447 
ATOM    266  O2   DC A  13      -7.982 103.508 -97.772 
ATOM    267  N3   DC A  13      -9.751 102.273 -98.494 
ATOM    268  C4   DC A  13     -10.193 101.251 -99.237 
ATOM    269  N4   DC A  13     -11.493 100.999 -99.251 
ATOM    270  C5   DC A  13      -9.296 100.440-100.006 
ATOM    271  C6   DC A  13      -7.977 100.755 -99.945 
ATOM    272  P    DG A  14      -2.119 101.746 -97.642 
ATOM    273  OP1  DG A  14      -0.897 102.266 -98.297 
ATOM    274  OP2  DG A  14      -2.231 100.273 -97.554 
ATOM    275  O5'  DG A  14      -2.260 102.384 -96.181 
ATOM    276  C5'  DG A  14      -2.907 103.662 -96.037 
ATOM    277  C4'  DG A  14      -3.853 103.632 -94.853 
ATOM    278  O4'  DG A  14      -5.184 103.166 -95.217 
ATOM    279  C3'  DG A  14      -3.445 102.718 -93.698 
ATOM    280  O3'  DG A  14      -3.807 103.338 -92.470 
ATOM    281  C2'  DG A  14      -4.299 101.462 -93.878 
ATOM    282  C1'  DG A  14      -5.585 102.180 -94.278 
ATOM    283  N9   DG A  14      -6.585 101.293 -94.937 
ATOM    284  C8   DG A  14      -6.379 100.221 -95.778 
ATOM    285  N7   DG A  14      -7.482  99.646 -96.191 
ATOM    286  C5   DG A  14      -8.491 100.389 -95.579 
ATOM    287  C6   DG A  14      -9.901 100.244 -95.647 
ATOM    288  O6   DG A  14     -10.561  99.417 -96.270 
ATOM    289  N1   DG A  14     -10.552 101.213 -94.871 
ATOM    290  C2   DG A  14      -9.923 102.193 -94.128 
ATOM    291  N2   DG A  14     -10.725 103.023 -93.456 
ATOM    292  N3   DG A  14      -8.601 102.328 -94.066 
ATOM    293  C4   DG A  14      -7.954 101.396 -94.812 
ATOM    294  P    DT A  15      -2.813 103.224 -91.221 
ATOM    295  OP1  DT A  15      -1.769 104.270 -91.320 
ATOM    296  OP2  DT A  15      -2.326 101.832 -91.100 
ATOM    297  O5'  DT A  15      -3.795 103.557 -90.003 
ATOM    298  C5'  DT A  15      -4.913 104.437 -90.229 
ATOM    299  C4'  DT A  15      -6.155 103.877 -89.564 
ATOM    300  O4'  DT A  15      -6.888 102.967 -90.434 
ATOM    301  C3'  DT A  15      -5.919 103.063 -88.292 
ATOM    302  O3'  DT A  15      -6.978 103.321 -87.378 
ATOM    303  C2'  DT A  15      -6.013 101.605 -88.743 
ATOM    304  C1'  DT A  15      -7.188 101.790 -89.699 
ATOM    305  N1   DT A  15      -7.355 100.671 -90.666 
ATOM    306  C2   DT A  15      -8.640 100.344 -91.027 
ATOM    307  O2   DT A  15      -9.620 100.925 -90.594 
ATOM    308  N3   DT A  15      -8.756  99.300 -91.926 
ATOM    309  C4   DT A  15      -7.719  98.577 -92.478 
ATOM    310  O4   DT A  15      -7.947  97.663 -93.273 
ATOM    311  C5   DT A  15      -6.409  98.994 -92.038 
ATOM    312  C7   DT A  15      -5.224  98.257 -92.591 
ATOM    313  C6   DT A  15      -6.267 100.005 -91.165 
ATOM    314  P    DG A  16      -6.640 103.456 -85.818 
ATOM    315  OP1  DG A  16      -6.192 104.836 -85.526 
ATOM    316  OP2  DG A  16      -5.716 102.374 -85.416 
ATOM    317  O5'  DG A  16      -8.079 103.206 -85.162 
ATOM    318  C5'  DG A  16      -9.257 103.585 -85.897 
ATOM    319  C4'  DG A  16     -10.304 102.493 -85.796 
ATOM    320  O4'  DG A  16     -10.158 101.486 -86.837 
ATOM    321  C3'  DG A  16     -10.298 101.684 -84.499 
ATOM    322  O3'  DG A  16     -11.641 101.376 -84.142 
ATOM    323  C2'  DG A  16      -9.579 100.384 -84.856 
ATOM    324  C1'  DG A  16     -10.213 100.203 -86.232 
ATOM    325  N9   DG A  16      -9.483  99.246 -87.108 
ATOM    326  C8   DG A  16      -8.129  99.003 -87.193 
ATOM    327  N7   DG A  16      -7.806  98.086 -88.074 
ATOM    328  C5   DG A  16      -9.032  97.695 -88.609 
ATOM    329  C6   DG A  16      -9.328  96.732 -89.610 
ATOM    330  O6   DG A  16      -8.554  96.016 -90.239 
ATOM    331  N1   DG A  16     -10.706  96.651 -89.851 
ATOM    332  C2   DG A  16     -11.672  97.402 -89.210 
ATOM    333  N2   DG A  16     -12.933  97.176 -89.585 
ATOM    334  N3   DG A  16     -11.394  98.306 -88.273 
ATOM    335  C4   DG A  16     -10.061  98.396 -88.027 
ATOM    336  P    DC A  17     -12.067 101.432 -82.601 
ATOM    337  OP1  DC A  17     -12.400 102.825 -82.229 
ATOM    338  OP2  DC A  17     -11.032 100.770 -81.776 
ATOM    339  O5'  DC A  17     -13.397 100.543 -82.608 
ATOM    340  C5'  DC A  17     -14.206 100.508 -83.799 
ATOM    341  C4'  DC A  17     -14.640  99.085 -84.089 
ATOM    342  O4'  DC A  17     -13.672  98.365 -84.904 
ATOM    343  C3'  DC A  17     -14.833  98.187 -82.867 
ATOM    344  O3'  DC A  17     -15.938  97.322 -83.102 
ATOM    345  C2'  DC A  17     -13.561  97.342 -82.803 
ATOM    346  C1'  DC A  17     -13.432  97.101 -84.304 
ATOM    347  N1   DC A  17     -12.079  96.640 -84.722 
ATOM    348  C2   DC A  17     -11.998  95.741 -85.783 
ATOM    349  O2   DC A  17     -13.044  95.367 -86.328 
ATOM    350  N3   DC A  17     -10.775  95.307 -86.179 
ATOM    351  C4   DC A  17      -9.666  95.736 -85.562 
ATOM    352  N4   DC A  17      -8.496  95.285 -85.985 
ATOM    353  C5   DC A  17      -9.727  96.660 -84.469 
ATOM    354  C6   DC A  17     -10.960  97.081 -84.088 
ATOM    355  P    DG A  18     -16.943  97.003 -81.898 
ATOM    356  OP1  DG A  18     -17.949  98.084 -81.791 
ATOM    357  OP2  DG A  18     -16.170  96.711 -80.671 
ATOM    358  O5'  DG A  18     -17.647  95.664 -82.420 
ATOM    359  C5'  DG A  18     -17.796  95.460 -83.839 
ATOM    360  C4'  DG A  18     -17.433  94.033 -84.199 
ATOM    361  O4'  DG A  18     -16.012  93.874 -84.476 
ATOM    362  C3'  DG A  18     -17.719  92.983 -83.125 
ATOM    363  O3'  DG A  18     -18.155  91.786 -83.757 
ATOM    364  C2'  DG A  18     -16.363  92.720 -82.470 
ATOM    365  C1'  DG A  18     -15.539  92.748 -83.754 
ATOM    366  N9   DG A  18     -14.078  92.927 -83.523 
ATOM    367  C8   DG A  18     -13.432  93.657 -82.549 
ATOM    368  N7   DG A  18     -12.124  93.607 -82.624 
ATOM    369  C5   DG A  18     -11.887  92.784 -83.724 
ATOM    370  C6   DG A  18     -10.661  92.359 -84.298 
ATOM    371  O6   DG A  18      -9.514  92.625 -83.950 
ATOM    372  N1   DG A  18     -10.876  91.528 -85.407 
ATOM    373  C2   DG A  18     -12.113  91.157 -85.896 
ATOM    374  N2   DG A  18     -12.106  90.357 -86.965 
ATOM    375  N3   DG A  18     -13.263  91.558 -85.356 
ATOM    376  C4   DG A  18     -13.072  92.364 -84.280 
ATOM    377  P    DG A  19     -19.334  90.937 -83.082 
ATOM    378  OP1  DG A  19     -20.643  91.500 -83.482 
ATOM    379  OP2  DG A  19     -19.092  90.825 -81.627 
ATOM    380  O5'  DG A  19     -19.129  89.508 -83.772 
ATOM    381  C5'  DG A  19     -18.579  89.448 -85.102 
ATOM    382  C4'  DG A  19     -17.541  88.346 -85.184 
ATOM    383  O4'  DG A  19     -16.211  88.808 -84.816 
ATOM    384  C3'  DG A  19     -17.778  87.141 -84.274 
ATOM    385  O3'  DG A  19     -17.371  85.961 -84.958 
ATOM    386  C2'  DG A  19     -16.841  87.361 -83.087 
ATOM    387  C1'  DG A  19     -15.655  87.884 -83.893 
ATOM    388  N9   DG A  19     -14.642  88.602 -83.072 
ATOM    389  C8   DG A  19     -14.826  89.398 -81.962 
ATOM    390  N7   DG A  19     -13.715  89.888 -81.465 
ATOM    391  C5   DG A  19     -12.725  89.379 -82.305 
ATOM    392  C6   DG A  19     -11.318  89.560 -82.273 
ATOM    393  O6   DG A  19     -10.645  90.216 -81.484 
ATOM    394  N1   DG A  19     -10.688  88.862 -83.314 
ATOM    395  C2   DG A  19     -11.333  88.093 -84.261 
ATOM    396  N2   DG A  19     -10.553  87.509 -85.173 
ATOM    397  N3   DG A  19     -12.654  87.925 -84.291 
ATOM    398  C4   DG A  19     -13.280  88.594 -83.288 
ATOM    399  P    DA A  20     -18.249  84.632 -84.802 
ATOM    400  OP1  DA A  20     -19.378  84.668 -85.757 
ATOM    401  OP2  DA A  20     -18.607  84.438 -83.379 
ATOM    402  O5'  DA A  20     -17.201  83.508 -85.249 
ATOM    403  C5'  DA A  20     -16.182  83.845 -86.209 
ATOM    404  C4'  DA A  20     -14.849  83.272 -85.772 
ATOM    405  O4'  DA A  20     -14.115  84.178 -84.898 
ATOM    406  C3'  DA A  20     -14.912  81.967 -84.979 
ATOM    407  O3'  DA A  20     -13.809  81.150 -85.349 
ATOM    408  C2'  DA A  20     -14.736  82.391 -83.521 
ATOM    409  C1'  DA A  20     -13.661  83.444 -83.772 
ATOM    410  N9   DA A  20     -13.480  84.397 -82.641 
ATOM    411  C8   DA A  20     -14.424  84.886 -81.785 
ATOM    412  N7   DA A  20     -13.952  85.704 -80.896 
ATOM    413  C5   DA A  20     -12.595  85.763 -81.181 
ATOM    414  C6   DA A  20     -11.533  86.465 -80.591 
ATOM    415  N6   DA A  20     -11.679  87.283 -79.539 
ATOM    416  N1   DA A  20     -10.307  86.296 -81.122 
ATOM    417  C2   DA A  20     -10.167  85.482 -82.167 
ATOM    418  N3   DA A  20     -11.079  84.778 -82.799 
ATOM    419  C4   DA A  20     -12.297  84.965 -82.248 
ATOM    420  P    DT A  21     -14.030  79.571 -85.503 
ATOM    421  OP1  DT A  21     -14.566  79.274 -86.850 
ATOM    422  OP2  DT A  21     -14.826  79.069 -84.362 
ATOM    423  O5'  DT A  21     -12.528  79.030 -85.389 
ATOM    424  C5'  DT A  21     -11.448  79.869 -85.840 
ATOM    425  C4'  DT A  21     -10.309  79.830 -84.839 
ATOM    426  O4'  DT A  21     -10.455  80.832 -83.793 
ATOM    427  C3'  DT A  21     -10.144  78.518 -84.072 
ATOM    428  O3'  DT A  21      -8.756  78.267 -83.883 
ATOM    429  C2'  DT A  21     -10.778  78.785 -82.707 
ATOM    430  C1'  DT A  21     -10.244  80.204 -82.538 
ATOM    431  N1   DT A  21     -10.961  80.994 -81.499 
ATOM    432  C2   DT A  21     -10.219  81.891 -80.771 
ATOM    433  O2   DT A  21      -9.023  82.057 -80.944 
ATOM    434  N3   DT A  21     -10.917  82.605 -79.816 
ATOM    435  C4   DT A  21     -12.264  82.498 -79.538 
ATOM    436  O4   DT A  21     -12.779  83.191 -78.658 
ATOM    437  C5   DT A  21     -12.960  81.530 -80.353 
ATOM    438  C7   DT A  21     -14.430  81.350 -80.114 
ATOM    439  C6   DT A  21     -12.305  80.822 -81.288 
ATOM    440  P    DC A  22      -8.212  76.768 -84.019 
ATOM    441  OP1  DC A  22      -7.966  76.458 -85.445 
ATOM    442  OP2  DC A  22      -9.118  75.845 -83.301 
ATOM    443  O5'  DC A  22      -6.818  76.865 -83.241 
ATOM    444  C5'  DC A  22      -6.108  78.118 -83.236 
ATOM    445  C4'  DC A  22      -5.582  78.410 -81.844 
ATOM    446  O4'  DC A  22      -6.550  79.126 -81.024 
ATOM    447  C3'  DC A  22      -5.217  77.189 -81.001 
ATOM    448  O3'  DC A  22      -4.067  77.494 -80.222 
ATOM    449  C2'  DC A  22      -6.406  76.999 -80.059 
ATOM    450  C1'  DC A  22      -6.636  78.478 -79.764 
ATOM    451  N1   DC A  22      -7.975  78.772 -79.183 
ATOM    452  C2   DC A  22      -8.065  79.801 -78.249 
ATOM    453  O2   DC A  22      -7.040  80.422 -77.945 
ATOM    454  N3   DC A  22      -9.277  80.085 -77.706 
ATOM    455  C4   DC A  22     -10.365  79.388 -78.063 
ATOM    456  N4   DC A  22     -11.524  79.703 -77.505 
ATOM    457  C5   DC A  22     -10.293  78.326 -79.021 
ATOM    458  C6   DC A  22      -9.072  78.058 -79.551 
ATOM    459  P    DC A  23      -2.945  76.370 -80.020 
ATOM    460  OP1  DC A  23      -2.028  76.371 -81.182 
ATOM    461  OP2  DC A  23      -3.590  75.076 -79.704 
ATOM    462  O5'  DC A  23      -2.178  76.917 -78.728 
ATOM    463  C5'  DC A  23      -2.128  78.338 -78.495 
ATOM    464  C4'  DC A  23      -2.398  78.634 -77.033 
ATOM    465  O4'  DC A  23      -3.818  78.789 -76.752 
ATOM    466  C3'  DC A  23      -1.941  77.564 -76.042 
ATOM    467  O3'  DC A  23      -1.459  78.202 -74.866 
ATOM    468  C2'  DC A  23      -3.213  76.793 -75.690 
ATOM    469  C1'  DC A  23      -4.137  78.004 -75.613 
ATOM    470  N1   DC A  23      -5.585  77.658 -75.680 
ATOM    471  C2   DC A  23      -6.473  78.434 -74.940 
ATOM    472  O2   DC A  23      -6.028  79.369 -74.265 
ATOM    473  N3   DC A  23      -7.797  78.134 -74.987 
ATOM    474  C4   DC A  23      -8.239  77.113 -75.731 
ATOM    475  N4   DC A  23      -9.539  76.860 -75.744 
ATOM    476  C5   DC A  23      -7.342  76.301 -76.499 
ATOM    477  C6   DC A  23      -6.023  76.617 -76.438 
ATOM    478  P    DT A  24      -0.165  77.607 -74.135 
ATOM    479  OP1  DT A  24       1.057  78.127 -74.790 
ATOM    480  OP2  DT A  24      -0.277  76.134 -74.047 
ATOM    481  O5'  DT A  24      -0.306  78.245 -72.675 
ATOM    482  C5'  DT A  24      -0.953  79.523 -72.530 
ATOM    483  C4'  DT A  24      -1.899  79.493 -71.347 
ATOM    484  O4'  DT A  24      -3.230  79.027 -71.710 
ATOM    485  C3'  DT A  24      -1.491  78.579 -70.191 
ATOM    486  O3'  DT A  24      -1.853  79.199 -68.963 
ATOM    487  C2'  DT A  24      -2.345  77.324 -70.372 
ATOM    488  C1'  DT A  24      -3.631  78.041 -70.771 
ATOM    489  N1   DT A  24      -4.631  77.155 -71.431 
ATOM    490  C2   DT A  24      -5.956  77.416 -71.184 
ATOM    491  O2   DT A  24      -6.331  78.325 -70.464 
ATOM    492  N3   DT A  24      -6.854  76.573 -71.812 
ATOM    493  C4   DT A  24      -6.542  75.518 -72.644 
ATOM    494  O4   DT A  24      -7.434  74.833 -73.148 
ATOM    495  C5   DT A  24      -5.125  75.322 -72.842 
ATOM    496  C7   DT A  24      -4.698  74.194 -73.734 
ATOM    497  C6   DT A  24      -4.231  76.127 -72.244 
ATOM    498  P    DG A  25      -0.859  79.085 -67.714 
ATOM    499  OP1  DG A  25       0.185  80.131 -67.813 
ATOM    500  OP2  DG A  25      -0.372  77.693 -67.593 
ATOM    501  O5'  DG A  25      -1.841  79.419 -66.496 
ATOM    502  C5'  DG A  25      -2.959  80.298 -66.722 
ATOM    503  C4'  DG A  25      -4.201  79.739 -66.057 
ATOM    504  O4'  DG A  25      -4.934  78.828 -66.927 
ATOM    505  C3'  DG A  25      -3.965  78.924 -64.786 
ATOM    506  O3'  DG A  25      -5.024  79.183 -63.871 
ATOM    507  C2'  DG A  25      -4.059  77.467 -65.236 
ATOM    508  C1'  DG A  25      -5.234  77.652 -66.192 
ATOM    509  N9   DG A  25      -5.401  76.533 -67.159 
ATOM    510  C8   DG A  25      -4.440  75.752 -67.764 
ATOM    511  N7   DG A  25      -4.923  74.841 -68.573 
ATOM    512  C5   DG A  25      -6.302  75.030 -68.500 
ATOM    513  C6   DG A  25      -7.355  74.342 -69.155 
ATOM    514  O6   DG A  25      -7.287  73.407 -69.950 
ATOM    515  N1   DG A  25      -8.608  74.858 -68.794 
ATOM    516  C2   DG A  25      -8.815  75.903 -67.915 
ATOM    517  N2   DG A  25     -10.087  76.247 -67.702 
ATOM    518  N3   DG A  25      -7.825  76.549 -67.300 
ATOM    519  C4   DG A  25      -6.605  76.060 -67.640 
ATOM    520  P    DC A  26      -4.686  79.318 -62.312 
ATOM    521  OP1  DC A  26      -4.238  80.697 -62.019 
ATOM    522  OP2  DC A  26      -3.762  78.235 -61.909 
ATOM    523  O5'  DC A  26      -6.125  79.068 -61.655 
ATOM    524  C5'  DC A  26      -7.303  79.446 -62.390 
ATOM    525  C4'  DC A  26      -8.350  78.354 -62.289 
ATOM    526  O4'  DC A  26      -8.204  77.347 -63.331 
ATOM    527  C3'  DC A  26      -8.344  77.545 -60.992 
ATOM    528  O3'  DC A  26      -9.687  77.237 -60.635 
ATOM    529  C2'  DC A  26      -7.625  76.245 -61.349 
ATOM    530  C1'  DC A  26      -8.260  76.064 -62.725 
ATOM    531  N1   DC A  26      -7.529  75.107 -63.601 
ATOM    532  C2   DC A  26      -8.279  74.323 -64.474 
ATOM    533  O2   DC A  26      -9.508  74.454 -64.486 
ATOM    534  N3   DC A  26      -7.631  73.443 -65.281 
ATOM    535  C4   DC A  26      -6.297  73.332 -65.237 
ATOM    536  N4   DC A  26      -5.713  72.460 -66.044 
ATOM    537  C5   DC A  26      -5.508  74.128 -64.346 
ATOM    538  C6   DC A  26      -6.173  75.001 -63.548 
ATOM    539  P    DT A  27     -10.113  77.293 -59.094 
ATOM    540  OP1  DT A  27     -10.446  78.687 -58.722 
ATOM    541  OP2  DT A  27      -9.078  76.631 -58.269 
ATOM    542  O5'  DT A  27     -11.443  76.405 -59.102 
ATOM    543  C5'  DT A  27     -12.252  76.369 -60.293 
ATOM    544  C4'  DT A  27     -12.686  74.946 -60.582 
ATOM    545  O4'  DT A  27     -11.718  74.226 -61.398 
ATOM    546  C3'  DT A  27     -12.879  74.048 -59.361 
ATOM    547  O3'  DT A  27     -13.984  73.183 -59.595 
ATOM    548  C2'  DT A  27     -11.607  73.203 -59.296 
ATOM    549  C1'  DT A  27     -11.478  72.963 -60.797 
ATOM    550  N1   DT A  27     -10.125  72.501 -61.215 
ATOM    551  C2   DT A  27     -10.063  71.615 -62.263 
ATOM    552  O2   DT A  27     -11.052  71.205 -62.845 
ATOM    553  N3   DT A  27      -8.792  71.208 -62.622 
ATOM    554  C4   DT A  27      -7.609  71.606 -62.035 
ATOM    555  O4   DT A  27      -6.530  71.174 -62.444 
ATOM    556  C5   DT A  27      -7.776  72.537 -60.944 
ATOM    557  C7   DT A  27      -6.538  73.022 -60.248 
ATOM    558  C6   DT A  27      -9.000  72.949 -60.574 
ATOM    559  P    DG A  28     -14.989  72.864 -58.391 
ATOM    560  OP1  DG A  28     -15.995  73.945 -58.284 
ATOM    561  OP2  DG A  28     -14.216  72.572 -57.164 
ATOM    562  O5'  DG A  28     -15.693  71.525 -58.914 
ATOM    563  C5'  DG A  28     -15.842  71.322 -60.332 
ATOM    564  C4'  DG A  28     -15.480  69.894 -60.692 
ATOM    565  O4'  DG A  28     -14.058  69.735 -60.969 
ATOM    566  C3'  DG A  28     -15.765  68.844 -59.619 
ATOM    567  O3'  DG A  28     -16.201  67.647 -60.250 
ATOM    568  C2'  DG A  28     -14.409  68.581 -58.963 
ATOM    569  C1'  DG A  28     -13.585  68.609 -60.247 
ATOM    570  N9   DG A  28     -12.124  68.788 -60.017 
ATOM    571  C8   DG A  28     -11.478  69.519 -59.043 
ATOM    572  N7   DG A  28     -10.170  69.468 -59.117 
ATOM    573  C5   DG A  28      -9.933  68.645 -60.217 
ATOM    574  C6   DG A  28      -8.707  68.220 -60.792 
ATOM    575  O6   DG A  28      -7.560  68.486 -60.443 
ATOM    576  N1   DG A  28      -8.922  67.389 -61.900 
ATOM    577  C2   DG A  28     -10.159  67.018 -62.389 
ATOM    578  N2   DG A  28     -10.152  66.218 -63.458 
ATOM    579  N3   DG A  28     -11.309  67.419 -61.849 
ATOM    580  C4   DG A  28     -11.118  68.225 -60.773 
ATOM    581  P    DG A  29     -17.380  66.798 -59.575 
ATOM    582  OP1  DG A  29     -18.689  67.362 -59.975 
ATOM    583  OP2  DG A  29     -17.138  66.686 -58.120 
ATOM    584  O5'  DG A  29     -17.175  65.370 -60.265 
ATOM    585  C5'  DG A  29     -16.625  65.309 -61.595 
ATOM    586  C4'  DG A  29     -15.587  64.207 -61.677 
ATOM    587  O4'  DG A  29     -14.257  64.669 -61.309 
ATOM    588  C3'  DG A  29     -15.824  63.002 -60.767 
ATOM    589  O3'  DG A  29     -15.417  61.823 -61.451 
ATOM    590  C2'  DG A  29     -14.887  63.223 -59.581 
ATOM    591  C1'  DG A  29     -13.701  63.745 -60.386 
ATOM    592  N9   DG A  29     -12.688  64.463 -59.565 
ATOM    593  C8   DG A  29     -12.872  65.259 -58.455 
ATOM    594  N7   DG A  29     -11.761  65.749 -57.958 
ATOM    595  C5   DG A  29     -10.771  65.241 -58.798 
ATOM    596  C6   DG A  29      -9.364  65.421 -58.766 
ATOM    597  O6   DG A  29      -8.691  66.077 -57.977 
ATOM    598  N1   DG A  29      -8.734  64.724 -59.807 
ATOM    599  C2   DG A  29      -9.379  63.954 -60.754 
ATOM    600  N2   DG A  29      -8.599  63.370 -61.666 
ATOM    601  N3   DG A  29     -10.700  63.786 -60.785 
ATOM    602  C4   DG A  29     -11.326  64.455 -59.781 
ATOM    603  P    DT A  30     -16.295  60.493 -61.295 
ATOM    604  OP1  DT A  30     -17.425  60.530 -62.250 
ATOM    605  OP2  DT A  30     -16.653  60.300 -59.873 
ATOM    606  O5'  DT A  30     -15.247  59.369 -61.742 
ATOM    607  C5'  DT A  30     -14.228  59.706 -62.702 
ATOM    608  C4'  DT A  30     -12.895  59.134 -62.265 
ATOM    609  O4'  DT A  30     -12.162  60.040 -61.392 
ATOM    610  C3'  DT A  30     -12.959  57.828 -61.473 
ATOM    611  O3'  DT A  30     -11.855  57.011 -61.842 
ATOM    612  C2'  DT A  30     -12.782  58.252 -60.014 
ATOM    613  C1'  DT A  30     -11.707  59.306 -60.265 
ATOM    614  N1   DT A  30     -11.526  60.258 -59.134 
ATOM    615  C2   DT A  30     -10.252  60.717 -58.901 
ATOM    616  O2   DT A  30      -9.292  60.379 -59.572 
ATOM    617  N3   DT A  30     -10.123  61.597 -57.844 
ATOM    618  C4   DT A  30     -11.137  62.045 -57.023 
ATOM    619  O4   DT A  30     -10.899  62.835 -56.107 
ATOM    620  C5   DT A  30     -12.438  61.508 -57.346 
ATOM    621  C7   DT A  30     -13.598  61.943 -56.500 
ATOM    622  C6   DT A  30     -12.592  60.650 -58.368 
ATOM    623  P    DA A  31     -12.076  55.433 -61.996 
ATOM    624  OP1  DA A  31     -12.612  55.136 -63.344 
ATOM    625  OP2  DA A  31     -12.872  54.930 -60.855 
ATOM    626  O5'  DA A  31     -10.574  54.892 -61.882 
ATOM    627  C5'  DA A  31      -9.494  55.730 -62.333 
ATOM    628  C4'  DA A  31      -8.356  55.691 -61.332 
ATOM    629  O4'  DA A  31      -8.501  56.694 -60.286 
ATOM    630  C3'  DA A  31      -8.190  54.380 -60.565 
ATOM    631  O3'  DA A  31      -6.802  54.129 -60.376 
ATOM    632  C2'  DA A  31      -8.824  54.646 -59.200 
ATOM    633  C1'  DA A  31      -8.290  56.065 -59.031 
ATOM    634  N9   DA A  31      -9.008  56.855 -57.992 
ATOM    635  C8   DA A  31     -10.330  56.810 -57.655 
ATOM    636  N7   DA A  31     -10.656  57.626 -56.700 
ATOM    637  C5   DA A  31      -9.464  58.261 -56.380 
ATOM    638  C6   DA A  31      -9.141  59.248 -55.436 
ATOM    639  N6   DA A  31     -10.036  59.795 -54.601 
ATOM    640  N1   DA A  31      -7.859  59.655 -55.380 
ATOM    641  C2   DA A  31      -6.974  59.109 -56.213 
ATOM    642  N3   DA A  31      -7.159  58.185 -57.131 
ATOM    643  C4   DA A  31      -8.449  57.795 -57.165 
ATOM    644  P    DG A  32      -6.258  52.629 -60.513 
ATOM    645  OP1  DG A  32      -6.012  52.319 -61.939 
ATOM    646  OP2  DG A  32      -7.165  51.706 -59.794 
ATOM    647  O5'  DG A  32      -4.864  52.727 -59.734 
ATOM    648  C5'  DG A  32      -4.154  53.979 -59.729 
ATOM    649  C4'  DG A  32      -3.628  54.272 -58.337 
ATOM    650  O4'  DG A  32      -4.596  54.987 -57.517 
ATOM    651  C3'  DG A  32      -3.263  53.050 -57.494 
ATOM    652  O3'  DG A  32      -2.113  53.355 -56.715 
ATOM    653  C2'  DG A  32      -4.452  52.860 -56.552 
ATOM    654  C1'  DG A  32      -4.682  54.339 -56.258 
ATOM    655  N9   DG A  32      -6.021  54.634 -55.676 
ATOM    656  C8   DG A  32      -7.232  54.024 -55.924 
ATOM    657  N7   DG A  32      -8.231  54.525 -55.241 
ATOM    658  C5   DG A  32      -7.642  55.537 -54.486 
ATOM    659  C6   DG A  32      -8.220  56.435 -53.551 
ATOM    660  O6   DG A  32      -9.392  56.523 -53.193 
ATOM    661  N1   DG A  32      -7.260  57.303 -53.013 
ATOM    662  C2   DG A  32      -5.917  57.303 -53.335 
ATOM    663  N2   DG A  32      -5.164  58.212 -52.711 
ATOM    664  N3   DG A  32      -5.375  56.460 -54.213 
ATOM    665  C4   DG A  32      -6.294  55.612 -54.743 
ATOM    666  P    DG A  33      -0.991  52.231 -56.513 
ATOM    667  OP1  DG A  33      -0.074  52.233 -57.675 
ATOM    668  OP2  DG A  33      -1.636  50.938 -56.198 
ATOM    669  O5'  DG A  33      -0.224  52.779 -55.221 
ATOM    670  C5'  DG A  33      -0.174  54.199 -54.988 
ATOM    671  C4'  DG A  33      -0.445  54.495 -53.526 
ATOM    672  O4'  DG A  33      -1.864  54.650 -53.245 
ATOM    673  C3'  DG A  33       0.013  53.425 -52.535 
ATOM    674  O3'  DG A  33       0.495  54.063 -51.359 
ATOM    675  C2'  DG A  33      -1.259  52.655 -52.183 
ATOM    676  C1'  DG A  33      -2.184  53.865 -52.106 
ATOM    677  N9   DG A  33      -3.631  53.519 -52.174 
ATOM    678  C8   DG A  33      -4.254  52.512 -52.878 
ATOM    679  N7   DG A  33      -5.555  52.476 -52.721 
ATOM    680  C5   DG A  33      -5.812  53.534 -51.849 
ATOM    681  C6   DG A  33      -7.041  53.995 -51.309 
ATOM    682  O6   DG A  33      -8.174  53.559 -51.492 
ATOM    683  N1   DG A  33      -6.848  55.098 -50.466 
ATOM    684  C2   DG A  33      -5.627  55.679 -50.182 
ATOM    685  N2   DG A  33      -5.655  56.725 -49.352 
ATOM    686  N3   DG A  33      -4.475  55.246 -50.689 
ATOM    687  C4   DG A  33      -4.645  54.176 -51.509 
ATOM    688  P    DA A  34       1.789  53.469 -50.628 
ATOM    689  OP1  DA A  34       3.011  53.988 -51.283 
ATOM    690  OP2  DA A  34       1.677  51.996 -50.541 
ATOM    691  O5'  DA A  34       1.648  54.106 -49.168 
ATOM    692  C5'  DA A  34       1.001  55.384 -49.024 
ATOM    693  C4'  DA A  34       0.055  55.354 -47.840 
ATOM    694  O4'  DA A  34      -1.276  54.888 -48.203 
ATOM    695  C3'  DA A  34       0.463  54.441 -46.684 
ATOM    696  O3'  DA A  34       0.101  55.061 -45.456 
ATOM    697  C2'  DA A  34      -0.391  53.185 -46.865 
ATOM    698  C1'  DA A  34      -1.677  53.902 -47.265 
ATOM    699  N9   DA A  34      -2.677  53.016 -47.924 
ATOM    700  C8   DA A  34      -2.453  51.956 -48.756 
ATOM    701  N7   DA A  34      -3.537  51.378 -49.171 
ATOM    702  C5   DA A  34      -4.556  52.105 -48.572 
ATOM    703  C6   DA A  34      -5.955  51.990 -48.617 
ATOM    704  N6   DA A  34      -6.598  51.053 -49.326 
ATOM    705  N1   DA A  34      -6.672  52.878 -47.901 
ATOM    706  C2   DA A  34      -6.027  53.807 -47.199 
ATOM    707  N3   DA A  34      -4.734  54.011 -47.081 
ATOM    708  C4   DA A  34      -4.039  53.110 -47.806 
ATOM    709  P    DG A  35       1.095  54.946 -44.207 
ATOM    710  OP1  DG A  35       2.139  55.993 -44.307 
ATOM    711  OP2  DG A  35       1.582  53.555 -44.086 
ATOM    712  O5'  DG A  35       0.113  55.280 -42.989 
ATOM    713  C5'  DG A  35      -1.005  56.159 -43.215 
ATOM    714  C4'  DG A  35      -2.247  55.600 -42.551 
ATOM    715  O4'  DG A  35      -2.980  54.690 -43.420 
ATOM    716  C3'  DG A  35      -2.011  54.785 -41.279 
ATOM    717  O3'  DG A  35      -3.070  55.044 -40.364 
ATOM    718  C2'  DG A  35      -2.105  53.328 -41.730 
ATOM    719  C1'  DG A  35      -3.280  53.513 -42.685 
ATOM    720  N9   DG A  35      -3.447  52.394 -43.653 
ATOM    721  C8   DG A  35      -2.486  51.613 -44.257 
ATOM    722  N7   DG A  35      -2.969  50.702 -45.066 
ATOM    723  C5   DG A  35      -4.348  50.891 -44.993 
ATOM    724  C6   DG A  35      -5.401  50.203 -45.648 
ATOM    725  O6   DG A  35      -5.333  49.268 -46.443 
ATOM    726  N1   DG A  35      -6.654  50.719 -45.287 
ATOM    727  C2   DG A  35      -6.861  51.764 -44.408 
ATOM    728  N2   DG A  35      -8.133  52.108 -44.195 
ATOM    729  N3   DG A  35      -5.871  52.410 -43.794 
ATOM    730  C4   DG A  35      -4.651  51.921 -44.133 
ATOM    731  P    DA A  36      -2.733  55.179 -38.805 
ATOM    732  OP1  DA A  36      -2.284  56.559 -38.512 
ATOM    733  OP2  DA A  36      -1.808  54.097 -38.402 
ATOM    734  O5'  DA A  36      -4.171  54.929 -38.148 
ATOM    735  C5'  DA A  36      -5.349  55.307 -38.884 
ATOM    736  C4'  DA A  36      -6.396  54.215 -38.782 
ATOM    737  O4'  DA A  36      -6.251  53.208 -39.824 
ATOM    738  C3'  DA A  36      -6.390  53.407 -37.485 
ATOM    739  O3'  DA A  36      -7.733  53.098 -37.129 
ATOM    740  C2'  DA A  36      -5.671  52.106 -37.842 
ATOM    741  C1'  DA A  36      -6.306  51.926 -39.218 
ATOM    742  N9   DA A  36      -5.575  50.968 -40.094 
ATOM    743  C8   DA A  36      -4.231  50.741 -40.165 
ATOM    744  N7   DA A  36      -3.896  49.836 -41.033 
ATOM    745  C5   DA A  36      -5.108  49.434 -41.578 
ATOM    746  C6   DA A  36      -5.435  48.488 -42.565 
ATOM    747  N6   DA A  36      -4.524  47.743 -43.207 
ATOM    748  N1   DA A  36      -6.738  48.336 -42.869 
ATOM    749  C2   DA A  36      -7.638  49.080 -42.228 
ATOM    750  N3   DA A  36      -7.453  49.988 -41.295 
ATOM    751  C4   DA A  36      -6.141  50.121 -41.009 
ATOM    752  P    DA A  37      -8.159  53.154 -35.587 
ATOM    753  OP1  DA A  37      -8.492  54.548 -35.215 
ATOM    754  OP2  DA A  37      -7.124  52.492 -34.762 
ATOM    755  O5'  DA A  37      -9.489  52.266 -35.595 
ATOM    756  C5'  DA A  37     -10.298  52.231 -36.786 
ATOM    757  C4'  DA A  37     -10.732  50.808 -37.075 
ATOM    758  O4'  DA A  37      -9.764  50.087 -37.891 
ATOM    759  C3'  DA A  37     -10.926  49.909 -35.854 
ATOM    760  O3'  DA A  37     -12.030  49.045 -36.089 
ATOM    761  C2'  DA A  37      -9.653  49.064 -35.789 
ATOM    762  C1'  DA A  37      -9.524  48.824 -37.290 
ATOM    763  N9   DA A  37      -8.171  48.362 -37.709 
ATOM    764  C8   DA A  37      -6.958  48.705 -37.183 
ATOM    765  N7   DA A  37      -5.952  48.130 -37.768 
ATOM    766  C5   DA A  37      -6.540  47.349 -38.754 
ATOM    767  C6   DA A  37      -6.003  46.489 -39.725 
ATOM    768  N6   DA A  37      -4.690  46.261 -39.868 
ATOM    769  N1   DA A  37      -6.869  45.867 -40.547 
ATOM    770  C2   DA A  37      -8.173  46.097 -40.401 
ATOM    771  N3   DA A  37      -8.786  46.874 -39.536 
ATOM    772  C4   DA A  37      -7.898  47.485 -38.724 
ATOM    773  P    DC A  38     -13.035  48.725 -34.884 
ATOM    774  OP1  DC A  38     -14.041  49.806 -34.777 
ATOM    775  OP2  DC A  38     -12.263  48.434 -33.657 
ATOM    776  O5'  DC A  38     -13.739  47.386 -35.407 
ATOM    777  C5'  DC A  38     -13.888  47.183 -36.825 
ATOM    778  C4'  DC A  38     -13.526  45.756 -37.185 
ATOM    779  O4'  DC A  38     -12.104  45.596 -37.462 
ATOM    780  C3'  DC A  38     -13.811  44.706 -36.112 
ATOM    781  O3'  DC A  38     -14.248  43.508 -36.744 
ATOM    782  C2'  DC A  38     -12.455  44.443 -35.456 
ATOM    783  C1'  DC A  38     -11.631  44.470 -36.740 
ATOM    784  N1   DC A  38     -10.170  44.649 -36.510 
ATOM    785  C2   DC A  38      -9.292  44.003 -37.377 
ATOM    786  O2   DC A  38      -9.757  43.315 -38.293 
ATOM    787  N3   DC A  38      -7.957  44.152 -37.184 
ATOM    788  C4   DC A  38      -7.493  44.907 -36.179 
ATOM    789  N4   DC A  38      -6.182  45.021 -36.033 
ATOM    790  C5   DC A  38      -8.379  45.579 -35.276 
ATOM    791  C6   DC A  38      -9.710  45.417 -35.486 
ATOM    792  P    DC A  39     -15.426  42.660 -36.068 
ATOM    793  OP1  DC A  39     -16.735  43.223 -36.468 
ATOM    794  OP2  DC A  39     -15.184  42.547 -34.613 
ATOM    795  O5'  DC A  39     -15.221  41.231 -36.759 
ATOM    796  C5'  DC A  39     -14.671  41.171 -38.088 
ATOM    797  C4'  DC A  39     -13.633  40.068 -38.171 
ATOM    798  O4'  DC A  39     -12.303  40.530 -37.802 
ATOM    799  C3'  DC A  39     -13.870  38.863 -37.261 
ATOM    800  O3'  DC A  39     -13.463  37.684 -37.944 
ATOM    801  C2'  DC A  39     -12.933  39.084 -36.074 
ATOM    802  C1'  DC A  39     -11.747  39.606 -36.880 
ATOM    803  N1   DC A  39     -10.734  40.325 -36.058 
ATOM    804  C2   DC A  39      -9.396  40.203 -36.425 
ATOM    805  O2   DC A  39      -9.107  39.511 -37.408 
ATOM    806  N3   DC A  39      -8.456  40.850 -35.687 
ATOM    807  C4   DC A  39      -8.810  41.590 -34.630 
ATOM    808  N4   DC A  39      -7.857  42.202 -33.943 
ATOM    809  C5   DC A  39     -10.181  41.728 -34.236 
ATOM    810  C6   DC A  39     -11.105  41.073 -34.984 
ATOM    811  P    DT A  40     -14.341  36.354 -37.788 
ATOM    812  OP1  DT A  40     -15.471  36.391 -38.743 
ATOM    813  OP2  DT A  40     -14.699  36.161 -36.366 
ATOM    814  O5'  DT A  40     -13.293  35.230 -38.235 
ATOM    815  C5'  DT A  40     -12.274  35.567 -39.196 
ATOM    816  C4'  DT A  40     -10.941  34.995 -38.758 
ATOM    817  O4'  DT A  40     -10.208  35.901 -37.885 
ATOM    818  C3'  DT A  40     -11.005  33.690 -37.966 
ATOM    819  O3'  DT A  40      -9.901  32.872 -38.336 
ATOM    820  C2'  DT A  40     -10.828  34.113 -36.508 
ATOM    821  C1'  DT A  40      -9.753  35.167 -36.758 
ATOM    822  N1   DT A  40      -9.572  36.119 -35.627 
ATOM    823  C2   DT A  40      -8.298  36.578 -35.394 
ATOM    824  O2   DT A  40      -7.338  36.240 -36.065 
ATOM    825  N3   DT A  40      -8.169  37.458 -34.337 
ATOM    826  C4   DT A  40      -9.183  37.906 -33.516 
ATOM    827  O4   DT A  40      -8.945  38.696 -32.600 
ATOM    828  C5   DT A  40     -10.484  37.369 -33.839 
ATOM    829  C7   DT A  40     -11.644  37.805 -32.994 
ATOM    830  C6   DT A  40     -10.638  36.511 -34.861 
ATOM    831  P    DA A  41     -10.122  31.294 -38.489 
ATOM    832  OP1  DA A  41     -10.658  30.997 -39.837 
ATOM    833  OP2  DA A  41     -10.919  30.791 -37.348 
ATOM    834  O5'  DA A  41      -8.620  30.753 -38.376 
ATOM    835  C5'  DA A  41      -7.540  31.592 -38.826 
ATOM    836  C4'  DA A  41      -6.402  31.552 -37.825 
ATOM    837  O4'  DA A  41      -6.547  32.555 -36.779 
ATOM    838  C3'  DA A  41      -6.236  30.241 -37.058 
ATOM    839  O3'  DA A  41      -4.848  29.990 -36.870 
ATOM    840  C2'  DA A  41      -6.870  30.507 -35.694 
ATOM    841  C1'  DA A  41      -6.336  31.926 -35.524 
ATOM    842  N9   DA A  41      -7.054  32.717 -34.485 
ATOM    843  C8   DA A  41      -8.376  32.671 -34.148 
ATOM    844  N7   DA A  41      -8.702  33.487 -33.194 
ATOM    845  C5   DA A  41      -7.511  34.122 -32.873 
ATOM    846  C6   DA A  41      -7.187  35.109 -31.929 
ATOM    847  N6   DA A  41      -8.082  35.656 -31.094 
ATOM    848  N1   DA A  41      -5.905  35.516 -31.874 
ATOM    849  C2   DA A  41      -5.020  34.970 -32.706 
ATOM    850  N3   DA A  41      -5.205  34.046 -33.624 
ATOM    851  C4   DA A  41      -6.495  33.656 -33.659 
ATOM    852  P    DG A  42      -4.304  28.491 -37.006 
ATOM    853  OP1  DG A  42      -4.058  28.180 -38.432 
ATOM    854  OP2  DG A  42      -5.211  27.568 -36.287 
ATOM    855  O5'  DG A  42      -2.911  28.588 -36.228 
ATOM    856  C5'  DG A  42      -2.200  29.841 -36.222 
ATOM    857  C4'  DG A  42      -1.674  30.133 -34.830 
ATOM    858  O4'  DG A  42      -2.642  30.849 -34.010 
ATOM    859  C3'  DG A  42      -1.309  28.911 -33.987 
ATOM    860  O3'  DG A  42      -0.159  29.217 -33.208 
ATOM    861  C2'  DG A  42      -2.498  28.721 -33.046 
ATOM    862  C1'  DG A  42      -2.728  30.200 -32.751 
ATOM    863  N9   DG A  42      -4.067  30.495 -32.169 
ATOM    864  C8   DG A  42      -5.278  29.885 -32.417 
ATOM    865  N7   DG A  42      -6.277  30.386 -31.734 
ATOM    866  C5   DG A  42      -5.688  31.398 -30.979 
ATOM    867  C6   DG A  42      -6.266  32.296 -30.044 
ATOM    868  O6   DG A  42      -7.438  32.385 -29.686 
ATOM    869  N1   DG A  42      -5.306  33.164 -29.506 
ATOM    870  C2   DG A  42      -3.963  33.164 -29.829 
ATOM    871  N2   DG A  42      -3.211  34.073 -29.205 
ATOM    872  N3   DG A  42      -3.421  32.322 -30.706 
ATOM    873  C4   DG A  42      -4.340  31.473 -31.237 
ATOM    874  P    DA A  43       0.963  28.093 -33.007 
ATOM    875  OP1  DA A  43       1.880  28.094 -34.169 
ATOM    876  OP2  DA A  43       0.318  26.799 -32.691 
ATOM    877  O5'  DA A  43       1.730  28.640 -31.714 
ATOM    878  C5'  DA A  43       1.780  30.061 -31.482 
ATOM    879  C4'  DA A  43       1.509  30.357 -30.020 
ATOM    880  O4'  DA A  43       0.089  30.511 -29.738 
ATOM    881  C3'  DA A  43       1.967  29.287 -29.029 
ATOM    882  O3'  DA A  43       2.449  29.924 -27.852 
ATOM    883  C2'  DA A  43       0.695  28.516 -28.676 
ATOM    884  C1'  DA A  43      -0.230  29.726 -28.600 
ATOM    885  N9   DA A  43      -1.677  29.380 -28.667 
ATOM    886  C8   DA A  43      -2.278  28.378 -29.372 
ATOM    887  N7   DA A  43      -3.565  28.330 -29.225 
ATOM    888  C5   DA A  43      -3.842  29.378 -28.358 
ATOM    889  C6   DA A  43      -5.040  29.861 -27.806 
ATOM    890  N6   DA A  43      -6.241  29.323 -28.059 
ATOM    891  N1   DA A  43      -4.958  30.921 -26.980 
ATOM    892  C2   DA A  43      -3.762  31.452 -26.732 
ATOM    893  N3   DA A  43      -2.582  31.090 -27.187 
ATOM    894  C4   DA A  43      -2.691  30.027 -28.010 
ATOM    895  P    DG A  44       3.743  29.330 -27.122 
ATOM    896  OP1  DG A  44       4.965  29.850 -27.776 
ATOM    897  OP2  DG A  44       3.631  27.857 -27.034 
ATOM    898  O5'  DG A  44       3.602  29.968 -25.661 
ATOM    899  C5'  DG A  44       2.955  31.246 -25.517 
ATOM    900  C4'  DG A  44       2.009  31.216 -24.333 
ATOM    901  O4'  DG A  44       0.678  30.750 -24.697 
ATOM    902  C3'  DG A  44       2.417  30.302 -23.178 
ATOM    903  O3'  DG A  44       2.055  30.922 -21.949 
ATOM    904  C2'  DG A  44       1.563  29.046 -23.358 
ATOM    905  C1'  DG A  44       0.277  29.763 -23.758 
ATOM    906  N9   DG A  44      -0.723  28.877 -24.417 
ATOM    907  C8   DG A  44      -0.517  27.805 -25.258 
ATOM    908  N7   DG A  44      -1.620  27.230 -25.670 
ATOM    909  C5   DG A  44      -2.629  27.973 -25.059 
ATOM    910  C6   DG A  44      -4.039  27.828 -25.127 
ATOM    911  O6   DG A  44      -4.699  27.001 -25.750 
ATOM    912  N1   DG A  44      -4.690  28.797 -24.351 
ATOM    913  C2   DG A  44      -4.062  29.777 -23.607 
ATOM    914  N2   DG A  44      -4.863  30.607 -22.935 
ATOM    915  N3   DG A  44      -2.739  29.912 -23.546 
ATOM    916  C4   DG A  44      -2.092  28.980 -24.292 
ATOM    917  P    DT A  45       3.049  30.808 -20.701 
ATOM    918  OP1  DT A  45       4.093  31.854 -20.800 
ATOM    919  OP2  DT A  45       3.536  29.416 -20.579 
ATOM    920  O5'  DT A  45       2.067  31.141 -19.483 
ATOM    921  C5'  DT A  45       0.949  32.020 -19.709 
ATOM    922  C4'  DT A  45      -0.293  31.461 -19.044 
ATOM    923  O4'  DT A  45      -1.026  30.551 -19.913 
ATOM    924  C3'  DT A  45      -0.058  30.647 -17.772 
ATOM    925  O3'  DT A  45      -1.117  30.905 -16.857 
ATOM    926  C2'  DT A  45      -0.151  29.189 -18.223 
ATOM    927  C1'  DT A  45      -1.326  29.374 -19.178 
ATOM    928  N1   DT A  45      -1.494  28.255 -20.146 
ATOM    929  C2   DT A  45      -2.778  27.928 -20.507 
ATOM    930  O2   DT A  45      -3.758  28.508 -20.074 
ATOM    931  N3   DT A  45      -2.894  26.884 -21.406 
ATOM    932  C4   DT A  45      -1.857  26.161 -21.958 
ATOM    933  O4   DT A  45      -2.085  25.246 -22.753 
ATOM    934  C5   DT A  45      -0.547  26.578 -21.518 
ATOM    935  C7   DT A  45       0.637  25.841 -22.071 
ATOM    936  C6   DT A  45      -0.405  27.589 -20.645 
ATOM    937  P    DT A  46      -0.779  31.040 -15.298 
ATOM    938  OP1  DT A  46      -0.330  32.420 -15.006 
ATOM    939  OP2  DT A  46       0.146  29.958 -14.896 
ATOM    940  O5'  DT A  46      -2.217  30.790 -14.641 
ATOM    941  C5'  DT A  46      -3.395  31.168 -15.377 
ATOM    942  C4'  DT A  46      -4.442  30.077 -15.275 
ATOM    943  O4'  DT A  46      -4.297  29.070 -16.317 
ATOM    944  C3'  DT A  46      -4.436  29.268 -13.978 
ATOM    945  O3'  DT A  46      -5.779  28.960 -13.622 
ATOM    946  C2'  DT A  46      -3.717  27.968 -14.335 
ATOM    947  C1'  DT A  46      -4.352  27.787 -15.711 
ATOM    948  N1   DT A  46      -3.621  26.829 -16.588 
ATOM    949  C2   DT A  46      -4.375  26.064 -17.443 
ATOM    950  O2   DT A  46      -5.590  26.142 -17.506 
ATOM    951  N3   DT A  46      -3.663  25.187 -18.239 
ATOM    952  C4   DT A  46      -2.293  25.018 -18.249 
ATOM    953  O4   DT A  46      -1.768  24.201 -19.007 
ATOM    954  C5   DT A  46      -1.588  25.866 -17.316 
ATOM    955  C7   DT A  46      -0.093  25.745 -17.263 
ATOM    956  C6   DT A  46      -2.256  26.727 -16.531 
ATOM    957  P    DG A  47      -6.205  29.015 -12.081 
ATOM    958  OP1  DG A  47      -6.538  30.409 -11.708 
ATOM    959  OP2  DG A  47      -5.170  28.353 -11.256 
ATOM    960  O5'  DG A  47      -7.536  28.127 -12.088 
ATOM    961  C5'  DG A  47      -8.344  28.092 -13.279 
ATOM    962  C4'  DG A  47      -8.778  26.669 -13.568 
ATOM    963  O4'  DG A  47      -7.810  25.949 -14.384 
ATOM    964  C3'  DG A  47      -8.972  25.771 -12.347 
ATOM    965  O3'  DG A  47     -10.076  24.906 -12.582 
ATOM    966  C2'  DG A  47      -7.699  24.926 -12.283 
ATOM    967  C1'  DG A  47      -7.570  24.685 -13.783 
ATOM    968  N9   DG A  47      -6.217  24.224 -14.202 
ATOM    969  C8   DG A  47      -4.984  24.557 -13.685 
ATOM    970  N7   DG A  47      -3.977  23.970 -14.285 
ATOM    971  C5   DG A  47      -4.586  23.193 -15.268 
ATOM    972  C6   DG A  47      -4.010  22.330 -16.238 
ATOM    973  O6   DG A  47      -2.825  22.072 -16.431 
ATOM    974  N1   DG A  47      -4.993  21.734 -17.041 
ATOM    975  C2   DG A  47      -6.353  21.945 -16.923 
ATOM    976  N2   DG A  47      -7.125  21.282 -17.786 
ATOM    977  N3   DG A  47      -6.891  22.754 -16.014 
ATOM    978  C4   DG A  47      -5.952  23.340 -15.226 
ATOM    979  P    DG A  48     -11.081  24.587 -11.377 
ATOM    980  OP1  DG A  48     -12.087  25.668 -11.271 
ATOM    981  OP2  DG A  48     -10.309  24.295 -10.150 
ATOM    982  O5'  DG A  48     -11.785  23.248 -11.900 
ATOM    983  C5'  DG A  48     -11.934  23.044 -13.318 
ATOM    984  C4'  DG A  48     -11.572  21.617 -13.678 
ATOM    985  O4'  DG A  48     -10.150  21.458 -13.956 
ATOM    986  C3'  DG A  48     -11.857  20.567 -12.605 
ATOM    987  O3'  DG A  48     -12.294  19.370 -13.237 
ATOM    988  C2'  DG A  48     -10.501  20.304 -11.950 
ATOM    989  C1'  DG A  48      -9.677  20.331 -13.233 
ATOM    990  N9   DG A  48      -8.216  20.511 -13.003 
ATOM    991  C8   DG A  48      -7.570  21.241 -12.029 
ATOM    992  N7   DG A  48      -6.262  21.191 -12.103 
ATOM    993  C5   DG A  48      -6.025  20.368 -13.204 
ATOM    994  C6   DG A  48      -4.799  19.943 -13.778 
ATOM    995  O6   DG A  48      -3.652  20.209 -13.429 
ATOM    996  N1   DG A  48      -5.014  19.112 -14.886 
ATOM    997  C2   DG A  48      -6.251  18.741 -15.375 
ATOM    998  N2   DG A  48      -6.244  17.941 -16.445 
ATOM    999  N3   DG A  48      -7.401  19.142 -14.836 
ATOM   1000  C4   DG A  48      -7.210  19.947 -13.760 
ATOM   1001  P    DG A  49     -13.472  18.521 -12.562 
ATOM   1002  OP1  DG A  49     -14.781  19.084 -12.961 
ATOM   1003  OP2  DG A  49     -13.230  18.409 -11.106 
ATOM   1004  O5'  DG A  49     -13.267  17.092 -13.252 
ATOM   1005  C5'  DG A  49     -12.717  17.032 -14.581 
ATOM   1006  C4'  DG A  49     -11.679  15.930 -14.664 
ATOM   1007  O4'  DG A  49     -10.349  16.392 -14.296 
ATOM   1008  C3'  DG A  49     -11.916  14.725 -13.754 
ATOM   1009  O3'  DG A  49     -11.509  13.545 -14.437 
ATOM   1010  C2'  DG A  49     -10.979  14.945 -12.567 
ATOM   1011  C1'  DG A  49      -9.793  15.468 -13.373 
ATOM   1012  N9   DG A  49      -8.780  16.186 -12.551 
ATOM   1013  C8   DG A  49      -8.964  16.982 -11.441 
ATOM   1014  N7   DG A  49      -7.853  17.471 -10.945 
ATOM   1015  C5   DG A  49      -6.863  16.963 -11.785 
ATOM   1016  C6   DG A  49      -5.457  17.143 -11.752 
ATOM   1017  O6   DG A  49      -4.783  17.800 -10.963 
ATOM   1018  N1   DG A  49      -4.826  16.446 -12.793 
ATOM   1019  C2   DG A  49      -5.472  15.677 -13.741 
ATOM   1020  N2   DG A  49      -4.691  15.093 -14.653 
ATOM   1021  N3   DG A  49      -6.793  15.509 -13.771 
ATOM   1022  C4   DG A  49      -7.418  16.178 -12.768 
ATOM   1023  P    DA A  50     -12.387  12.215 -14.281 
ATOM   1024  OP1  DA A  50     -13.517  12.252 -15.236 
ATOM   1025  OP2  DA A  50     -12.745  12.022 -12.859 
ATOM   1026  O5'  DA A  50     -11.339  11.091 -14.729 
ATOM   1027  C5'  DA A  50     -10.321  11.429 -15.689 
ATOM   1028  C4'  DA A  50      -8.987  10.856 -15.252 
ATOM   1029  O4'  DA A  50      -8.254  11.762 -14.378 
ATOM   1030  C3'  DA A  50      -9.051   9.551 -14.459 
ATOM   1031  O3'  DA A  50      -7.947   8.734 -14.829 
ATOM   1032  C2'  DA A  50      -8.874   9.975 -13.001 
ATOM   1033  C1'  DA A  50      -7.799  11.028 -13.252 
ATOM   1034  N9   DA A  50      -7.618  11.981 -12.121 
ATOM   1035  C8   DA A  50      -8.562  12.470 -11.265 
ATOM   1036  N7   DA A  50      -8.091  13.288 -10.376 
ATOM   1037  C5   DA A  50      -6.734  13.347 -10.661 
ATOM   1038  C6   DA A  50      -5.671  14.049 -10.071 
ATOM   1039  N6   DA A  50      -5.817  14.867  -9.019 
ATOM   1040  N1   DA A  50      -4.445  13.880 -10.602 
ATOM   1041  C2   DA A  50      -4.305  13.066 -11.647 
ATOM   1042  N3   DA A  50      -5.217  12.362 -12.279 
ATOM   1043  C4   DA A  50      -6.435  12.548 -11.728 
ATOM   1044  P    DA A  51      -8.168   7.155 -14.982 
ATOM   1045  OP1  DA A  51      -8.704   6.858 -16.330 
ATOM   1046  OP2  DA A  51      -8.965   6.653 -13.842 
ATOM   1047  O5'  DA A  51      -6.666   6.614 -14.869 
ATOM   1048  C5'  DA A  51      -5.586   7.453 -15.319 
ATOM   1049  C4'  DA A  51      -4.448   7.414 -14.319 
ATOM   1050  O4'  DA A  51      -4.593   8.416 -13.273 
ATOM   1051  C3'  DA A  51      -4.282   6.102 -13.551 
ATOM   1052  O3'  DA A  51      -2.894   5.851 -13.363 
ATOM   1053  C2'  DA A  51      -4.916   6.369 -12.187 
ATOM   1054  C1'  DA A  51      -4.382   7.788 -12.018 
ATOM   1055  N9   DA A  51      -5.100   8.578 -10.978 
ATOM   1056  C8   DA A  51      -6.423   8.532 -10.641 
ATOM   1057  N7   DA A  51      -6.748   9.348  -9.687 
ATOM   1058  C5   DA A  51      -5.557   9.983  -9.367 
ATOM   1059  C6   DA A  51      -5.233  10.971  -8.423 
ATOM   1060  N6   DA A  51      -6.128  11.517  -7.587 
ATOM   1061  N1   DA A  51      -3.951  11.378  -8.367 
ATOM   1062  C2   DA A  51      -3.066  10.832  -9.199 
ATOM   1063  N3   DA A  51      -3.251   9.907 -10.117 
ATOM   1064  C4   DA A  51      -4.541   9.518 -10.152 
ATOM   1065  P    DG A  52      -2.351   4.352 -13.499 
ATOM   1066  OP1  DG A  52      -2.104   4.042 -14.925 
ATOM   1067  OP2  DG A  52      -3.257   3.429 -12.781 
ATOM   1068  O5'  DG A  52      -0.957   4.449 -12.721 
ATOM   1069  C5'  DG A  52      -0.246   5.702 -12.716 
ATOM   1070  C4'  DG A  52       0.279   5.994 -11.324 
ATOM   1071  O4'  DG A  52      -0.688   6.710 -10.504 
ATOM   1072  C3'  DG A  52       0.644   4.773 -10.480 
ATOM   1073  O3'  DG A  52       1.795   5.078  -9.701 
ATOM   1074  C2'  DG A  52      -0.544   4.583  -9.539 
ATOM   1075  C1'  DG A  52      -0.774   6.062  -9.244 
ATOM   1076  N9   DG A  52      -2.113   6.356  -8.662 
ATOM   1077  C8   DG A  52      -3.324   5.747  -8.911 
ATOM   1078  N7   DG A  52      -4.324   6.247  -8.227 
ATOM   1079  C5   DG A  52      -3.734   7.260  -7.472 
ATOM   1080  C6   DG A  52      -4.312   8.158  -6.538 
ATOM   1081  O6   DG A  52      -5.484   8.246  -6.179 
ATOM   1082  N1   DG A  52      -3.352   9.026  -5.999 
ATOM   1083  C2   DG A  52      -2.009   9.026  -6.322 
ATOM   1084  N2   DG A  52      -1.257   9.935  -5.698 
ATOM   1085  N3   DG A  52      -1.467   8.183  -7.199 
ATOM   1086  C4   DG A  52      -2.386   7.334  -7.730 
ATOM   1087  P    DA A  53       2.916   3.954  -9.500 
ATOM   1088  OP1  DA A  53       3.834   3.955 -10.662 
ATOM   1089  OP2  DA A  53       2.272   2.660  -9.184 
ATOM   1090  O5'  DA A  53       3.684   4.501  -8.208 
ATOM   1091  C5'  DA A  53       3.734   5.922  -7.975 
ATOM   1092  C4'  DA A  53       3.463   6.218  -6.513 
ATOM   1093  O4'  DA A  53       2.043   6.372  -6.232 
ATOM   1094  C3'  DA A  53       3.921   5.148  -5.522 
ATOM   1095  O3'  DA A  53       4.403   5.786  -4.346 
ATOM   1096  C2'  DA A  53       2.649   4.377  -5.169 
ATOM   1097  C1'  DA A  53       1.724   5.588  -5.093 
ATOM   1098  N9   DA A  53       0.277   5.242  -5.160 
ATOM   1099  C8   DA A  53      -0.324   4.239  -5.865 
ATOM   1100  N7   DA A  53      -1.611   4.192  -5.718 
ATOM   1101  C5   DA A  53      -1.888   5.240  -4.851 
ATOM   1102  C6   DA A  53      -3.086   5.722  -4.299 
ATOM   1103  N6   DA A  53      -4.287   5.184  -4.553 
ATOM   1104  N1   DA A  53      -3.004   6.782  -3.473 
ATOM   1105  C2   DA A  53      -1.808   7.314  -3.225 
ATOM   1106  N3   DA A  53      -0.628   6.951  -3.680 
ATOM   1107  C4   DA A  53      -0.737   5.888  -4.504 
ATOM   1108  P    DC A  54       5.697   5.191  -3.615 
ATOM   1109  OP1  DC A  54       6.918   5.711  -4.270 
ATOM   1110  OP2  DC A  54       5.585   3.718  -3.527 
ATOM   1111  O5'  DC A  54       5.556   5.829  -2.154 
ATOM   1112  C5'  DC A  54       4.909   7.107  -2.010 
ATOM   1113  C4'  DC A  54       3.963   7.077  -0.826 
ATOM   1114  O4'  DC A  54       2.632   6.611  -1.190 
ATOM   1115  C3'  DC A  54       4.371   6.163   0.329 
ATOM   1116  O3'  DC A  54       4.009   6.783   1.557 
ATOM   1117  C2'  DC A  54       3.516   4.908   0.149 
ATOM   1118  C1'  DC A  54       2.231   5.625  -0.251 
ATOM   1119  N1   DC A  54       1.231   4.738  -0.910 
ATOM   1120  C2   DC A  54      -0.117   4.990  -0.670 
ATOM   1121  O2   DC A  54      -0.426   5.929   0.071 
ATOM   1122  N3   DC A  54      -1.044   4.193  -1.261 
ATOM   1123  C4   DC A  54      -0.669   3.185  -2.059 
ATOM   1124  N4   DC A  54      -1.611   2.436  -2.612 
ATOM   1125  C5   DC A  54       0.713   2.909  -2.318 
ATOM   1126  C6   DC A  54       1.624   3.717  -1.718 
ATOM   1127  P    DG A  55       5.003   6.669   2.806 
ATOM   1128  OP1  DG A  55       6.046   7.715   2.707 
ATOM   1129  OP2  DG A  55       5.490   5.277   2.927 
ATOM   1130  O5'  DG A  55       4.021   7.002   4.024 
ATOM   1131  C5'  DG A  55       2.903   7.882   3.798 
ATOM   1132  C4'  DG A  55       1.661   7.323   4.463 
ATOM   1133  O4'  DG A  55       0.928   6.412   3.593 
ATOM   1134  C3'  DG A  55       1.896   6.508   5.735 
ATOM   1135  O3'  DG A  55       0.837   6.766   6.649 
ATOM   1136  C2'  DG A  55       1.803   5.051   5.284 
ATOM   1137  C1'  DG A  55       0.628   5.236   4.328 
ATOM   1138  N9   DG A  55       0.460   4.117   3.361 
ATOM   1139  C8   DG A  55       1.422   3.336   2.757 
ATOM   1140  N7   DG A  55       0.939   2.425   1.947 
ATOM   1141  C5   DG A  55      -0.440   2.614   2.021 
ATOM   1142  C6   DG A  55      -1.494   1.926   1.365 
ATOM   1143  O6   DG A  55      -1.425   0.991   0.571 
ATOM   1144  N1   DG A  55      -2.747   2.442   1.727 
ATOM   1145  C2   DG A  55      -2.953   3.486   2.606 
ATOM   1146  N2   DG A  55      -4.225   3.831   2.818 
ATOM   1147  N3   DG A  55      -1.963   4.133   3.220 
ATOM   1148  C4   DG A  55      -0.743   3.644   2.881 
ATOM   1149  P    DT A  56       1.175   6.901   8.209 
ATOM   1150  OP1  DT A  56       1.624   8.281   8.501 
ATOM   1151  OP2  DT A  56       2.100   5.819   8.611 
ATOM   1152  O5'  DT A  56      -0.263   6.651   8.865 
ATOM   1153  C5'  DT A  56      -1.441   7.030   8.130 
ATOM   1154  C4'  DT A  56      -2.488   5.938   8.231 
ATOM   1155  O4'  DT A  56      -2.343   4.931   7.190 
ATOM   1156  C3'  DT A  56      -2.482   5.129   9.529 
ATOM   1157  O3'  DT A  56      -3.825   4.821   9.885 
ATOM   1158  C2'  DT A  56      -1.763   3.829   9.171 
ATOM   1159  C1'  DT A  56      -2.398   3.648   7.795 
ATOM   1160  N1   DT A  56      -1.667   2.691   6.919 
ATOM   1161  C2   DT A  56      -2.421   1.925   6.064 
ATOM   1162  O2   DT A  56      -3.636   2.003   6.000 
ATOM   1163  N3   DT A  56      -1.709   1.049   5.268 
ATOM   1164  C4   DT A  56      -0.340   0.880   5.258 
ATOM   1165  O4   DT A  56       0.186   0.062   4.500 
ATOM   1166  C5   DT A  56       0.365   1.728   6.191 
ATOM   1167  C7   DT A  56       1.861   1.607   6.244 
ATOM   1168  C6   DT A  56      -0.302   2.588   6.976 
ATOM   1169  P    DC A  57      -4.251   4.877  11.426 
ATOM   1170  OP1  DC A  57      -4.584   6.271  11.798 
ATOM   1171  OP2  DC A  57      -3.216   4.215  12.251 
ATOM   1172  O5'  DC A  57      -5.582   3.989  11.419 
ATOM   1173  C5'  DC A  57      -6.390   3.953  10.228 
ATOM   1174  C4'  DC A  57      -6.824   2.530   9.938 
ATOM   1175  O4'  DC A  57      -5.856   1.810   9.123 
ATOM   1176  C3'  DC A  57      -7.018   1.632  11.160 
ATOM   1177  O3'  DC A  57      -8.122   0.767  10.925 
ATOM   1178  C2'  DC A  57      -5.745   0.787  11.224 
ATOM   1179  C1'  DC A  57      -5.616   0.547   9.724 
ATOM   1180  N1   DC A  57      -4.263   0.085   9.305 
ATOM   1181  C2   DC A  57      -4.183  -0.814   8.244 
ATOM   1182  O2   DC A  57      -5.228  -1.188   7.699 
ATOM   1183  N3   DC A  57      -2.959  -1.247   7.848 
ATOM   1184  C4   DC A  57      -1.851  -0.818   8.465 
ATOM   1185  N4   DC A  57      -0.680  -1.270   8.042 
ATOM   1186  C5   DC A  57      -1.911   0.105   9.558 
ATOM   1187  C6   DC A  57      -3.144   0.526   9.939 
ATOM   1188  P    DA A  58      -9.128   0.448  12.129 
ATOM   1189  OP1  DA A  58     -10.133   1.529  12.236 
ATOM   1190  OP2  DA A  58      -8.355   0.156  13.356 
ATOM   1191  O5'  DA A  58      -9.831  -0.891  11.607 
ATOM   1192  C5'  DA A  58      -9.980  -1.094  10.189 
ATOM   1193  C4'  DA A  58      -9.618  -2.522   9.828 
ATOM   1194  O4'  DA A  58      -8.197  -2.681   9.551 
ATOM   1195  C3'  DA A  58      -9.903  -3.572  10.902 
ATOM   1196  O3'  DA A  58     -10.340  -4.769  10.270 
ATOM   1197  C2'  DA A  58      -8.547  -3.835  11.557 
ATOM   1198  C1'  DA A  58      -7.723  -3.807  10.273 
ATOM   1199  N9   DA A  58      -6.263  -3.628  10.504 
ATOM   1200  C8   DA A  58      -5.639  -2.899  11.475 
ATOM   1201  N7   DA A  58      -4.344  -2.940  11.414 
ATOM   1202  C5   DA A  58      -4.088  -3.757  10.322 
ATOM   1203  C6   DA A  58      -2.893  -4.196   9.728 
ATOM   1204  N6   DA A  58      -1.676  -3.857  10.175 
ATOM   1205  N1   DA A  58      -2.995  -5.002   8.654 
ATOM   1206  C2   DA A  58      -4.207  -5.335   8.214 
ATOM   1207  N3   DA A  58      -5.385  -4.989   8.683 
ATOM   1208  C4   DA A  58      -5.255  -4.184   9.758 
ATOM   1209  P    DC A  59     -11.518  -5.618  10.945 
ATOM   1210  OP1  DC A  59     -12.827  -5.054  10.545 
ATOM   1211  OP2  DC A  59     -11.276  -5.730  12.400 
ATOM   1212  O5'  DC A  59     -11.313  -7.046  10.255 
ATOM   1213  C5'  DC A  59     -10.763  -7.107   8.925 
ATOM   1214  C4'  DC A  59      -9.726  -8.209   8.843 
ATOM   1215  O4'  DC A  59      -8.395  -7.747   9.211 
ATOM   1216  C3'  DC A  59      -9.962  -9.414   9.753 
ATOM   1217  O3'  DC A  59      -9.555 -10.594   9.069 
ATOM   1218  C2'  DC A  59      -9.025  -9.193  10.940 
ATOM   1219  C1'  DC A  59      -7.839  -8.671  10.134 
ATOM   1220  N1   DC A  59      -6.826  -7.953  10.955 
ATOM   1221  C2   DC A  59      -5.488  -8.074  10.589 
ATOM   1222  O2   DC A  59      -5.199  -8.766   9.606 
ATOM   1223  N3   DC A  59      -4.548  -7.427  11.326 
ATOM   1224  C4   DC A  59      -4.902  -6.687  12.384 
ATOM   1225  N4   DC A  59      -3.949  -6.076  13.070 
ATOM   1226  C5   DC A  59      -6.273  -6.550  12.778 
ATOM   1227  C6   DC A  59      -7.197  -7.204  12.029 
ATOM   1228  P    DT A  60     -10.433 -11.923   9.225 
ATOM   1229  OP1  DT A  60     -11.563 -11.886   8.270 
ATOM   1230  OP2  DT A  60     -10.791 -12.116  10.648 
ATOM   1231  O5'  DT A  60      -9.385 -13.047   8.778 
ATOM   1232  C5'  DT A  60      -8.367 -12.710   7.818 
ATOM   1233  C4'  DT A  60      -7.033 -13.282   8.255 
ATOM   1234  O4'  DT A  60      -6.300 -12.376   9.129 
ATOM   1235  C3'  DT A  60      -7.097 -14.588   9.048 
ATOM   1236  O3'  DT A  60      -5.993 -15.405   8.678 
ATOM   1237  C2'  DT A  60      -6.920 -14.164  10.506 
ATOM   1238  C1'  DT A  60      -5.845 -13.111  10.255 
ATOM   1239  N1   DT A  60      -5.664 -12.158  11.386 
ATOM   1240  C2   DT A  60      -4.390 -11.699  11.619 
ATOM   1241  O2   DT A  60      -3.430 -12.037  10.949 
ATOM   1242  N3   DT A  60      -4.261 -10.819  12.676 
ATOM   1243  C4   DT A  60      -5.275 -10.371  13.497 
ATOM   1244  O4   DT A  60      -5.037  -9.581  14.414 
ATOM   1245  C5   DT A  60      -6.576 -10.908  13.174 
ATOM   1246  C7   DT A  60      -7.737 -10.473  14.020 
ATOM   1247  C6   DT A  60      -6.730 -11.766  12.153 
ATOM   1248  P    DG A  61      -6.214 -16.983   8.524 
ATOM   1249  OP1  DG A  61      -6.750 -17.280   7.177 
ATOM   1250  OP2  DG A  61      -7.011 -17.486   9.665 
ATOM   1251  O5'  DG A  61      -4.712 -17.524   8.638 
ATOM   1252  C5'  DG A  61      -3.632 -16.686   8.188 
ATOM   1253  C4'  DG A  61      -2.494 -16.725   9.188 
ATOM   1254  O4'  DG A  61      -2.639 -15.722  10.234 
ATOM   1255  C3'  DG A  61      -2.328 -18.036   9.955 
ATOM   1256  O3'  DG A  61      -0.940 -18.288  10.144 
ATOM   1257  C2'  DG A  61      -2.962 -17.770  11.320 
ATOM   1258  C1'  DG A  61      -2.428 -16.351  11.489 
ATOM   1259  N9   DG A  61      -3.146 -15.561  12.528 
ATOM   1260  C8   DG A  61      -4.477 -15.593  12.883 
ATOM   1261  N7   DG A  61      -4.793 -14.764  13.847 
ATOM   1262  C5   DG A  61      -3.586 -14.138  14.154 
ATOM   1263  C6   DG A  61      -3.294 -13.139  15.120 
ATOM   1264  O6   DG A  61      -4.054 -12.592  15.915 
ATOM   1265  N1   DG A  61      -1.938 -12.786  15.096 
ATOM   1266  C2   DG A  61      -0.988 -13.326  14.252 
ATOM   1267  N2   DG A  61       0.254 -12.855  14.386 
ATOM   1268  N3   DG A  61      -1.264 -14.263  13.345 
ATOM   1269  C4   DG A  61      -2.575 -14.617  13.355 
ATOM   1270  P    DA A  62      -0.397 -19.787  10.008 
ATOM   1271  OP1  DA A  62      -0.151 -20.097   8.582 
ATOM   1272  OP2  DA A  62      -1.303 -20.710  10.726 
ATOM   1273  O5'  DA A  62       0.997 -19.689  10.786 
ATOM   1274  C5'  DA A  62       1.708 -18.437  10.791 
ATOM   1275  C4'  DA A  62       2.233 -18.145  12.183 
ATOM   1276  O4'  DA A  62       1.266 -17.429  13.003 
ATOM   1277  C3'  DA A  62       2.598 -19.366  13.026 
ATOM   1278  O3'  DA A  62       3.749 -19.061  13.806 
ATOM   1279  C2'  DA A  62       1.410 -19.556  13.968 
ATOM   1280  C1'  DA A  62       1.180 -18.077  14.263 
ATOM   1281  N9   DA A  62      -0.159 -17.783  14.844 
ATOM   1282  C8   DA A  62      -1.350 -18.398  14.586 
ATOM   1283  N7   DA A  62      -2.349 -17.913  15.256 
ATOM   1284  C5   DA A  62      -1.780 -16.900  16.016 
ATOM   1285  C6   DA A  62      -2.319 -15.996  16.946 
ATOM   1286  N6   DA A  62      -3.617 -15.968  17.283 
ATOM   1287  N1   DA A  62      -1.475 -15.119  17.521 
ATOM   1288  C2   DA A  62      -0.187 -15.152  17.181 
ATOM   1289  N3   DA A  62       0.428 -15.946  16.331 
ATOM   1290  C4   DA A  62      -0.440 -16.813  15.772 
ATOM   1291  P    DT A  63       4.870 -20.185  14.007 
ATOM   1292  OP1  DT A  63       5.788 -20.184  12.845 
ATOM   1293  OP2  DT A  63       4.225 -21.479  14.323 
ATOM   1294  O5'  DT A  63       5.638 -19.637  15.299 
ATOM   1295  C5'  DT A  63       5.688 -18.217  15.532 
ATOM   1296  C4'  DT A  63       5.417 -17.921  16.994 
ATOM   1297  O4'  DT A  63       3.997 -17.766  17.275 
ATOM   1298  C3'  DT A  63       5.874 -18.991  17.985 
ATOM   1299  O3'  DT A  63       6.357 -18.353  19.161 
ATOM   1300  C2'  DT A  63       4.602 -19.761  18.337 
ATOM   1301  C1'  DT A  63       3.678 -18.551  18.414 
ATOM   1302  N1   DT A  63       2.231 -18.897  18.347 
ATOM   1303  C2   DT A  63       1.368 -18.122  19.083 
ATOM   1304  O2   DT A  63       1.738 -17.185  19.770 
ATOM   1305  N3   DT A  63       0.034 -18.473  18.997 
ATOM   1306  C4   DT A  63      -0.493 -19.509  18.254 
ATOM   1307  O4   DT A  63      -1.706 -19.727  18.255 
ATOM   1308  C5   DT A  63       0.491 -20.265  17.516 
ATOM   1309  C7   DT A  63       0.002 -21.412  16.681 
ATOM   1310  C6   DT A  63       1.794 -19.946  17.582 
ATOM   1311  P    DT A  64       7.651 -18.948  19.892 
ATOM   1312  OP1  DT A  64       8.872 -18.428  19.237 
ATOM   1313  OP2  DT A  64       7.538 -20.420  19.980 
ATOM   1314  O5'  DT A  64       7.510 -18.310  21.352 
ATOM   1315  C5'  DT A  64       6.863 -17.032  21.497 
ATOM   1316  C4'  DT A  64       5.917 -17.062  22.680 
ATOM   1317  O4'  DT A  64       4.585 -17.528  22.317 
ATOM   1318  C3'  DT A  64       6.325 -17.976  23.836 
ATOM   1319  O3'  DT A  64       5.963 -17.355  25.064 
ATOM   1320  C2'  DT A  64       5.470 -19.231  23.656 
ATOM   1321  C1'  DT A  64       4.185 -18.514  23.256 
ATOM   1322  N1   DT A  64       3.185 -19.400  22.596 
ATOM   1323  C2   DT A  64       1.859 -19.139  22.843 
ATOM   1324  O2   DT A  64       1.485 -18.230  23.563 
ATOM   1325  N3   DT A  64       0.962 -19.982  22.215 
ATOM   1326  C4   DT A  64       1.274 -21.037  21.383 
ATOM   1327  O4   DT A  64       0.382 -21.722  20.879 
ATOM   1328  C5   DT A  64       2.690 -21.232  21.185 
ATOM   1329  C7   DT A  64       3.118 -22.360  20.293 
ATOM   1330  C6   DT A  64       3.585 -20.428  21.784 
ATOM   1331  P    DA A  65       6.957 -17.470  26.313 
ATOM   1332  OP1  DA A  65       8.000 -16.423  26.214 
ATOM   1333  OP2  DA A  65       7.444 -18.861  26.434 
ATOM   1334  O5'  DA A  65       5.975 -17.136  27.531 
ATOM   1335  C5'  DA A  65       4.857 -16.257  27.305 
ATOM   1336  C4'  DA A  65       3.615 -16.816  27.970 
ATOM   1337  O4'  DA A  65       2.882 -17.726  27.100 
ATOM   1338  C3'  DA A  65       3.850 -17.631  29.241 
ATOM   1339  O3'  DA A  65       2.791 -17.372  30.156 
ATOM   1340  C2'  DA A  65       3.757 -19.088  28.791 
ATOM   1341  C1'  DA A  65       2.582 -18.903  27.835 
ATOM   1342  N9   DA A  65       2.414 -20.022  26.868 
ATOM   1343  C8   DA A  65       3.381 -20.786  26.277 
ATOM   1344  N7   DA A  65       2.916 -21.692  25.475 
ATOM   1345  C5   DA A  65       1.540 -21.518  25.535 
ATOM   1346  C6   DA A  65       0.474 -22.179  24.902 
ATOM   1347  N6   DA A  65       0.637 -23.196  24.044 
ATOM   1348  N1   DA A  65      -0.771 -21.755  25.186 
ATOM   1349  C2   DA A  65      -0.928 -20.744  26.038 
ATOM   1350  N3   DA A  65      -0.014 -20.054  26.686 
ATOM   1351  C4   DA A  65       1.223 -20.499  26.385 
ATOM   1352  P    DT A  66       3.129 -17.237  31.715 
ATOM   1353  OP1  DT A  66       3.578 -15.858  32.008 
ATOM   1354  OP2  DT A  66       4.054 -18.319  32.118 
ATOM   1355  O5'  DT A  66       1.691 -17.487  32.372 
ATOM   1356  C5'  DT A  66       0.513 -17.109  31.637 
ATOM   1357  C4'  DT A  66      -0.534 -18.201  31.738 
ATOM   1358  O4'  DT A  66      -0.389 -19.208  30.696 
ATOM   1359  C3'  DT A  66      -0.529 -19.009  33.035 
ATOM   1360  O3'  DT A  66      -1.871 -19.318  33.392 
ATOM   1361  C2'  DT A  66       0.191 -20.310  32.678 
ATOM   1362  C1'  DT A  66      -0.444 -20.490  31.302 
ATOM   1363  N1   DT A  66       0.287 -21.448  30.426 
ATOM   1364  C2   DT A  66      -0.467 -22.214  29.570 
ATOM   1365  O2   DT A  66      -1.682 -22.136  29.507 
ATOM   1366  N3   DT A  66       0.245 -23.090  28.775 
ATOM   1367  C4   DT A  66       1.614 -23.259  28.764 
ATOM   1368  O4   DT A  66       2.140 -24.076  28.006 
ATOM   1369  C5   DT A  66       2.319 -22.411  29.697 
ATOM   1370  C7   DT A  66       3.815 -22.532  29.750 
ATOM   1371  C6   DT A  66       1.652 -21.551  30.483 
ATOM   1372  P    DG A  67      -2.297 -19.262  34.933 
ATOM   1373  OP1  DG A  67      -2.630 -17.868  35.305 
ATOM   1374  OP2  DG A  67      -1.263 -19.924  35.758 
ATOM   1375  O5'  DG A  67      -3.628 -20.150  34.926 
ATOM   1376  C5'  DG A  67      -4.436 -20.186  33.735 
ATOM   1377  C4'  DG A  67      -4.870 -21.608  33.445 
ATOM   1378  O4'  DG A  67      -3.902 -22.329  32.629 
ATOM   1379  C3'  DG A  67      -5.064 -22.507  34.666 
ATOM   1380  O3'  DG A  67      -6.168 -23.372  34.432 
ATOM   1381  C2'  DG A  67      -3.791 -23.352  34.731 
ATOM   1382  C1'  DG A  67      -3.662 -23.592  33.230 
ATOM   1383  N9   DG A  67      -2.309 -24.054  32.812 
ATOM   1384  C8   DG A  67      -1.076 -23.720  33.329 
ATOM   1385  N7   DG A  67      -0.069 -24.307  32.729 
ATOM   1386  C5   DG A  67      -0.678 -25.085  31.745 
ATOM   1387  C6   DG A  67      -0.102 -25.947  30.776 
ATOM   1388  O6   DG A  67       1.083 -26.206  30.583 
ATOM   1389  N1   DG A  67      -1.085 -26.543  29.973 
ATOM   1390  C2   DG A  67      -2.445 -26.333  30.091 
ATOM   1391  N2   DG A  67      -3.218 -26.996  29.227 
ATOM   1392  N3   DG A  67      -2.983 -25.523  31.000 
ATOM   1393  C4   DG A  67      -2.044 -24.938  31.787 
ATOM   1394  P    DT A  68      -7.174 -23.691  35.636 
ATOM   1395  OP1  DT A  68      -8.179 -22.610  35.743 
ATOM   1396  OP2  DT A  68      -6.401 -23.983  36.863 
ATOM   1397  O5'  DT A  68      -7.877 -25.030  35.113 
ATOM   1398  C5'  DT A  68      -8.026 -25.233  33.695 
ATOM   1399  C4'  DT A  68      -7.664 -26.660  33.335 
ATOM   1400  O4'  DT A  68      -6.243 -26.820  33.058 
ATOM   1401  C3'  DT A  68      -7.949 -27.710  34.408 
ATOM   1402  O3'  DT A  68      -8.386 -28.908  33.777 
ATOM   1403  C2'  DT A  68      -6.593 -27.973  35.064 
ATOM   1404  C1'  DT A  68      -5.769 -27.946  33.780 
ATOM   1405  N1   DT A  68      -4.309 -27.767  34.011 
ATOM   1406  C2   DT A  68      -3.455 -28.411  33.146 
ATOM   1407  O2   DT A  68      -3.846 -29.104  32.223 
ATOM   1408  N3   DT A  68      -2.110 -28.223  33.391 
ATOM   1409  C4   DT A  68      -1.560 -27.463  34.403 
ATOM   1410  O4   DT A  68      -0.336 -27.369  34.523 
ATOM   1411  C5   DT A  68      -2.534 -26.827  35.258 
ATOM   1412  C7   DT A  68      -2.020 -25.980  36.386 
ATOM   1413  C6   DT A  68      -3.849 -26.992  35.043 
ATOM   1414  P    DC A  69      -9.564 -29.756  34.452 
ATOM   1415  OP1  DC A  69     -10.873 -29.193  34.052 
ATOM   1416  OP2  DC A  69      -9.322 -29.869  35.907 
ATOM   1417  O5'  DC A  69      -9.359 -31.185  33.762 
ATOM   1418  C5'  DC A  69      -8.809 -31.245  32.432 
ATOM   1419  C4'  DC A  69      -7.772 -32.348  32.350 
ATOM   1420  O4'  DC A  69      -6.441 -31.886  32.718 
ATOM   1421  C3'  DC A  69      -8.008 -33.553  33.260 
ATOM   1422  O3'  DC A  69      -7.601 -34.732  32.576 
ATOM   1423  C2'  DC A  69      -7.071 -33.332  34.447 
ATOM   1424  C1'  DC A  69      -5.885 -32.810  33.641 
ATOM   1425  N1   DC A  69      -4.872 -32.091  34.462 
ATOM   1426  C2   DC A  69      -3.534 -32.213  34.096 
ATOM   1427  O2   DC A  69      -3.245 -32.905  33.112 
ATOM   1428  N3   DC A  69      -2.594 -31.566  34.833 
ATOM   1429  C4   DC A  69      -2.948 -30.826  35.891 
ATOM   1430  N4   DC A  69      -1.995 -30.214  36.577 
ATOM   1431  C5   DC A  69      -4.319 -30.689  36.285 
ATOM   1432  C6   DC A  69      -5.243 -31.343  35.536 
ATOM   1433  P    DT A  70      -8.479 -36.062  32.732 
ATOM   1434  OP1  DT A  70      -9.609 -36.025  31.777 
ATOM   1435  OP2  DT A  70      -8.837 -36.255  34.154 
ATOM   1436  O5'  DT A  70      -7.431 -37.186  32.285 
ATOM   1437  C5'  DT A  70      -6.413 -36.849  31.325 
ATOM   1438  C4'  DT A  70      -5.079 -37.421  31.762 
ATOM   1439  O4'  DT A  70      -4.346 -36.515  32.636 
ATOM   1440  C3'  DT A  70      -5.143 -38.726  32.554 
ATOM   1441  O3'  DT A  70      -4.039 -39.544  32.185 
ATOM   1442  C2'  DT A  70      -4.967 -38.303  34.013 
ATOM   1443  C1'  DT A  70      -3.892 -37.249  33.762 
ATOM   1444  N1   DT A  70      -3.710 -36.297  34.893 
ATOM   1445  C2   DT A  70      -2.436 -35.838  35.126 
ATOM   1446  O2   DT A  70      -1.477 -36.176  34.455 
ATOM   1447  N3   DT A  70      -2.307 -34.958  36.183 
ATOM   1448  C4   DT A  70      -3.321 -34.510  37.004 
ATOM   1449  O4   DT A  70      -3.083 -33.720  37.921 
ATOM   1450  C5   DT A  70      -4.622 -35.047  36.681 
ATOM   1451  C7   DT A  70      -5.783 -34.611  37.527 
ATOM   1452  C6   DT A  70      -4.776 -35.905  35.659 
ATOM   1453  P    DG A  71      -4.261 -41.122  32.031 
ATOM   1454  OP1  DG A  71      -4.796 -41.419  30.684 
ATOM   1455  OP2  DG A  71      -5.057 -41.625  33.172 
ATOM   1456  O5'  DG A  71      -2.758 -41.663  32.145 
ATOM   1457  C5'  DG A  71      -1.678 -40.824  31.694 
ATOM   1458  C4'  DG A  71      -0.540 -40.864  32.695 
ATOM   1459  O4'  DG A  71      -0.685 -39.861  33.741 
ATOM   1460  C3'  DG A  71      -0.374 -42.175  33.462 
ATOM   1461  O3'  DG A  71       1.014 -42.426  33.651 
ATOM   1462  C2'  DG A  71      -1.008 -41.909  34.827 
ATOM   1463  C1'  DG A  71      -0.474 -40.490  34.996 
ATOM   1464  N9   DG A  71      -1.192 -39.699  36.035 
ATOM   1465  C8   DG A  71      -2.523 -39.732  36.390 
ATOM   1466  N7   DG A  71      -2.839 -38.902  37.354 
ATOM   1467  C5   DG A  71      -1.632 -38.277  37.661 
ATOM   1468  C6   DG A  71      -1.340 -37.278  38.626 
ATOM   1469  O6   DG A  71      -2.100 -36.731  39.422 
ATOM   1470  N1   DG A  71       0.016 -36.925  38.603 
ATOM   1471  C2   DG A  71       0.965 -37.465  37.758 
ATOM   1472  N2   DG A  71       2.207 -36.993  37.893 
ATOM   1473  N3   DG A  71       0.690 -38.402  36.852 
ATOM   1474  C4   DG A  71      -0.621 -38.756  36.862 
ATOM   1475  P    DG A  72       1.557 -43.925  33.514 
ATOM   1476  OP1  DG A  72       1.803 -44.236  32.089 
ATOM   1477  OP2  DG A  72       0.651 -44.848  34.233 
ATOM   1478  O5'  DG A  72       2.951 -43.828  34.293 
ATOM   1479  C5'  DG A  72       3.662 -42.576  34.298 
ATOM   1480  C4'  DG A  72       4.187 -42.283  35.690 
ATOM   1481  O4'  DG A  72       3.220 -41.567  36.510 
ATOM   1482  C3'  DG A  72       4.552 -43.505  36.533 
ATOM   1483  O3'  DG A  72       5.703 -43.200  37.312 
ATOM   1484  C2'  DG A  72       3.364 -43.695  37.475 
ATOM   1485  C1'  DG A  72       3.134 -42.216  37.770 
ATOM   1486  N9   DG A  72       1.795 -41.921  38.351 
ATOM   1487  C8   DG A  72       0.584 -42.531  38.103 
ATOM   1488  N7   DG A  72      -0.416 -42.030  38.786 
ATOM   1489  C5   DG A  72       0.174 -41.018  39.542 
ATOM   1490  C6   DG A  72      -0.405 -40.120  40.476 
ATOM   1491  O6   DG A  72      -1.576 -40.032  40.835 
ATOM   1492  N1   DG A  72       0.555 -39.252  41.014 
ATOM   1493  C2   DG A  72       1.898 -39.252  40.692 
ATOM   1494  N2   DG A  72       2.651 -38.343  41.316 
ATOM   1495  N3   DG A  72       2.441 -40.094  39.814 
ATOM   1496  C4   DG A  72       1.522 -40.943  39.284 
ATOM   1497  P    DT A  73       6.824 -44.323  37.514 
ATOM   1498  OP1  DT A  73       7.742 -44.322  36.352 
ATOM   1499  OP2  DT A  73       6.179 -45.617  37.830 
ATOM   1500  O5'  DT A  73       7.592 -43.776  38.806 
ATOM   1501  C5'  DT A  73       7.642 -42.355  39.039 
ATOM   1502  C4'  DT A  73       7.371 -42.060  40.501 
ATOM   1503  O4'  DT A  73       5.951 -41.905  40.782 
ATOM   1504  C3'  DT A  73       7.828 -43.130  41.492 
ATOM   1505  O3'  DT A  73       8.311 -42.492  42.668 
ATOM   1506  C2'  DT A  73       6.556 -43.900  41.844 
ATOM   1507  C1'  DT A  73       5.632 -42.690  41.921 
ATOM   1508  N1   DT A  73       4.185 -43.036  41.853 
ATOM   1509  C2   DT A  73       3.321 -42.261  42.589 
ATOM   1510  O2   DT A  73       3.692 -41.324  43.276 
ATOM   1511  N3   DT A  73       1.988 -42.611  42.504 
ATOM   1512  C4   DT A  73       1.461 -43.648  41.760 
ATOM   1513  O4   DT A  73       0.248 -43.866  41.762 
ATOM   1514  C5   DT A  73       2.445 -44.404  41.023 
ATOM   1515  C7   DT A  73       1.955 -45.550  40.188 
ATOM   1516  C6   DT A  73       3.748 -44.085  41.088 
ATOM   1517  P    DC A  74       9.605 -43.086  43.399 
ATOM   1518  OP1  DC A  74      10.826 -42.566  42.744 
ATOM   1519  OP2  DC A  74       9.492 -44.559  43.486 
ATOM   1520  O5'  DC A  74       9.464 -42.449  44.859 
ATOM   1521  C5'  DC A  74       8.817 -41.171  45.004 
ATOM   1522  C4'  DC A  74       7.871 -41.200  46.187 
ATOM   1523  O4'  DC A  74       6.539 -41.666  45.824 
ATOM   1524  C3'  DC A  74       8.278 -42.114  47.343 
ATOM   1525  O3'  DC A  74       7.917 -41.494  48.571 
ATOM   1526  C2'  DC A  74       7.424 -43.370  47.162 
ATOM   1527  C1'  DC A  74       6.139 -42.653  46.762 
ATOM   1528  N1   DC A  74       5.139 -43.539  46.103 
ATOM   1529  C2   DC A  74       3.790 -43.287  46.343 
ATOM   1530  O2   DC A  74       3.482 -42.348  47.085 
ATOM   1531  N3   DC A  74       2.864 -44.084  45.752 
ATOM   1532  C4   DC A  74       3.239 -45.092  44.955 
ATOM   1533  N4   DC A  74       2.297 -45.841  44.402 
ATOM   1534  C5   DC A  74       4.621 -45.368  44.695 
ATOM   1535  C6   DC A  74       5.532 -44.561  45.296 
ATOM   1536  P    DA A  75       8.911 -41.608  49.820 
ATOM   1537  OP1  DA A  75       9.954 -40.562  49.720 
ATOM   1538  OP2  DA A  75       9.398 -43.000  49.941 
ATOM   1539  O5'  DA A  75       7.929 -41.275  51.038 
ATOM   1540  C5'  DA A  75       6.811 -40.396  50.812 
ATOM   1541  C4'  DA A  75       5.569 -40.955  51.476 
ATOM   1542  O4'  DA A  75       4.836 -41.865  50.607 
ATOM   1543  C3'  DA A  75       5.804 -41.769  52.748 
ATOM   1544  O3'  DA A  75       4.745 -41.511  53.663 
ATOM   1545  C2'  DA A  75       5.711 -43.227  52.297 
ATOM   1546  C1'  DA A  75       4.536 -43.042  51.342 
ATOM   1547  N9   DA A  75       4.368 -44.161  50.374 
ATOM   1548  C8   DA A  75       5.335 -44.925  49.784 
ATOM   1549  N7   DA A  75       4.870 -45.831  48.981 
ATOM   1550  C5   DA A  75       3.494 -45.657  49.041 
ATOM   1551  C6   DA A  75       2.428 -46.317  48.409 
ATOM   1552  N6   DA A  75       2.591 -47.334  47.551 
ATOM   1553  N1   DA A  75       1.182 -45.893  48.692 
ATOM   1554  C2   DA A  75       1.026 -44.883  49.545 
ATOM   1555  N3   DA A  75       1.940 -44.193  50.193 
ATOM   1556  C4   DA A  75       3.177 -44.638  49.892 
ATOM   1557  P    DG A  76       5.083 -41.376  55.222 
ATOM   1558  OP1  DG A  76       5.532 -39.996  55.515 
ATOM   1559  OP2  DG A  76       6.008 -42.458  55.625 
ATOM   1560  O5'  DG A  76       3.645 -41.626  55.879 
ATOM   1561  C5'  DG A  76       2.467 -41.248  55.143 
ATOM   1562  C4'  DG A  76       1.420 -42.340  55.245 
ATOM   1563  O4'  DG A  76       1.565 -43.346  54.203 
ATOM   1564  C3'  DG A  76       1.425 -43.148  56.542 
ATOM   1565  O3'  DG A  76       0.083 -43.456  56.898 
ATOM   1566  C2'  DG A  76       2.145 -44.448  56.185 
ATOM   1567  C1'  DG A  76       1.510 -44.629  54.809 
ATOM   1568  N9   DG A  76       2.241 -45.587  53.933 
ATOM   1569  C8   DG A  76       3.594 -45.830  53.848 
ATOM   1570  N7   DG A  76       3.918 -46.746  52.966 
ATOM   1571  C5   DG A  76       2.692 -47.137  52.431 
ATOM   1572  C6   DG A  76       2.396 -48.100  51.431 
ATOM   1573  O6   DG A  76       3.170 -48.817  50.802 
ATOM   1574  N1   DG A  76       1.018 -48.181  51.189 
ATOM   1575  C2   DG A  76       0.052 -47.430  51.830 
ATOM   1576  N2   DG A  76      -1.210 -47.656  51.455 
ATOM   1577  N3   DG A  76       0.329 -46.526  52.768 
ATOM   1578  C4   DG A  76       1.662 -46.436  53.014 
ATOM   1579  P    DT A  77      -0.343 -43.401  58.440 
ATOM   1580  OP1  DT A  77      -0.676 -42.007  58.812 
ATOM   1581  OP2  DT A  77       0.691 -44.063  59.265 
ATOM   1582  O5'  DT A  77      -1.674 -44.289  58.432 
ATOM   1583  C5'  DT A  77      -2.482 -44.324  57.241 
ATOM   1584  C4'  DT A  77      -2.916 -45.747  56.952 
ATOM   1585  O4'  DT A  77      -1.948 -46.467  56.136 
ATOM   1586  C3'  DT A  77      -3.110 -46.645  58.173 
ATOM   1587  O3'  DT A  77      -4.214 -47.510  57.938 
ATOM   1588  C2'  DT A  77      -1.837 -47.490  58.238 
ATOM   1589  C1'  DT A  77      -1.708 -47.731  56.737 
ATOM   1590  N1   DT A  77      -0.356 -48.192  56.318 
ATOM   1591  C2   DT A  77      -0.293 -49.079  55.271 
ATOM   1592  O2   DT A  77      -1.283 -49.488  54.688 
ATOM   1593  N3   DT A  77       0.977 -49.485  54.912 
ATOM   1594  C4   DT A  77       2.161 -49.087  55.499 
ATOM   1595  O4   DT A  77       3.240 -49.520  55.090 
ATOM   1596  C5   DT A  77       1.993 -48.156  56.590 
ATOM   1597  C7   DT A  77       3.232 -47.672  57.286 
ATOM   1598  C6   DT A  77       0.770 -47.745  56.960 
ATOM   1599  P    DG A  78      -5.220 -47.830  59.143 
ATOM   1600  OP1  DG A  78      -6.225 -46.748  59.250 
ATOM   1601  OP2  DG A  78      -4.447 -48.121  60.370 
ATOM   1602  O5'  DG A  78      -5.923 -49.169  58.620 
ATOM   1603  C5'  DG A  78      -6.072 -49.372  57.202 
ATOM   1604  C4'  DG A  78      -5.710 -50.799  56.842 
ATOM   1605  O4'  DG A  78      -4.289 -50.958  56.565 
ATOM   1606  C3'  DG A  78      -5.995 -51.849  57.915 
ATOM   1607  O3'  DG A  78      -6.432 -53.046  57.283 
ATOM   1608  C2'  DG A  78      -4.639 -52.112  58.571 
ATOM   1609  C1'  DG A  78      -3.815 -52.085  57.287 
ATOM   1610  N9   DG A  78      -2.355 -51.906  57.517 
ATOM   1611  C8   DG A  78      -1.708 -51.175  58.491 
ATOM   1612  N7   DG A  78      -0.401 -51.225  58.417 
ATOM   1613  C5   DG A  78      -0.163 -52.048  57.317 
ATOM   1614  C6   DG A  78       1.063 -52.473  56.742 
ATOM   1615  O6   DG A  78       2.210 -52.207  57.091 
ATOM   1616  N1   DG A  78       0.848 -53.304  55.634 
ATOM   1617  C2   DG A  78      -0.390 -53.675  55.145 
ATOM   1618  N2   DG A  78      -0.383 -54.475  54.076 
ATOM   1619  N3   DG A  78      -1.539 -53.275  55.685 
ATOM   1620  C4   DG A  78      -1.348 -52.469  56.761 
ATOM   1621  P    DA A  79      -7.610 -53.895  57.959 
ATOM   1622  OP1  DA A  79      -8.919 -53.332  57.559 
ATOM   1623  OP2  DA A  79      -7.368 -54.007  59.414 
ATOM   1624  O5'  DA A  79      -7.405 -55.324  57.268 
ATOM   1625  C5'  DA A  79      -6.855 -55.384  55.939 
ATOM   1626  C4'  DA A  79      -5.818 -56.486  55.856 
ATOM   1627  O4'  DA A  79      -4.487 -56.024  56.225 
ATOM   1628  C3'  DA A  79      -6.054 -57.691  56.766 
ATOM   1629  O3'  DA A  79      -5.647 -58.871  56.083 
ATOM   1630  C2'  DA A  79      -5.117 -57.471  57.953 
ATOM   1631  C1'  DA A  79      -3.931 -56.949  57.148 
ATOM   1632  N9   DA A  79      -2.918 -56.230  57.969 
ATOM   1633  C8   DA A  79      -3.119 -55.444  59.067 
ATOM   1634  N7   DA A  79      -2.028 -54.954  59.569 
ATOM   1635  C5   DA A  79      -1.029 -55.450  58.744 
ATOM   1636  C6   DA A  79       0.367 -55.292  58.747 
ATOM   1637  N6   DA A  79       1.026 -54.553  59.650 
ATOM   1638  N1   DA A  79       1.064 -55.925  57.784 
ATOM   1639  C2   DA A  79       0.403 -56.657  56.889 
ATOM   1640  N3   DA A  79      -0.889 -56.877  56.786 
ATOM   1641  C4   DA A  79      -1.564 -56.233  57.762 
ATOM   1642  P    DA A  80      -6.525 -60.201  56.239 
ATOM   1643  OP1  DA A  80      -7.655 -60.164  55.284 
ATOM   1644  OP2  DA A  80      -6.884 -60.394  57.661 
ATOM   1645  O5'  DA A  80      -5.478 -61.325  55.792 
ATOM   1646  C5'  DA A  80      -4.459 -60.987  54.831 
ATOM   1647  C4'  DA A  80      -3.125 -61.560  55.269 
ATOM   1648  O4'  DA A  80      -2.392 -60.654  56.142 
ATOM   1649  C3'  DA A  80      -3.189 -62.865  56.061 
ATOM   1650  O3'  DA A  80      -2.086 -63.682  55.692 
ATOM   1651  C2'  DA A  80      -3.013 -62.442  57.520 
ATOM   1652  C1'  DA A  80      -1.938 -61.388  57.269 
ATOM   1653  N9   DA A  80      -1.756 -60.435  58.400 
ATOM   1654  C8   DA A  80      -2.701 -59.946  59.255 
ATOM   1655  N7   DA A  80      -2.229 -59.128  60.145 
ATOM   1656  C5   DA A  80      -0.872 -59.069  59.860 
ATOM   1657  C6   DA A  80       0.191 -58.367  60.450 
ATOM   1658  N6   DA A  80       0.045 -57.549  61.501 
ATOM   1659  N1   DA A  80       1.417 -58.536  59.919 
ATOM   1660  C2   DA A  80       1.557 -59.350  58.873 
ATOM   1661  N3   DA A  80       0.644 -60.054  58.241 
ATOM   1662  C4   DA A  80      -0.573 -59.868  58.793 
ATOM   1663  P    DG A  81      -2.307 -65.261  55.538 
ATOM   1664  OP1  DG A  81      -2.842 -65.558  54.190 
ATOM   1665  OP2  DG A  81      -3.103 -65.764  56.679 
ATOM   1666  O5'  DG A  81      -0.804 -65.802  55.651 
ATOM   1667  C5'  DG A  81       0.276 -64.963  55.201 
ATOM   1668  C4'  DG A  81       1.414 -65.002  56.202 
ATOM   1669  O4'  DG A  81       1.269 -64.000  57.248 
ATOM   1670  C3'  DG A  81       1.580 -66.314  56.969 
ATOM   1671  O3'  DG A  81       2.967 -66.565  57.157 
ATOM   1672  C2'  DG A  81       0.946 -66.047  58.334 
ATOM   1673  C1'  DG A  81       1.479 -64.629  58.503 
ATOM   1674  N9   DG A  81       0.762 -63.838  59.542 
ATOM   1675  C8   DG A  81      -0.569 -63.870  59.897 
ATOM   1676  N7   DG A  81      -0.885 -63.041  60.861 
ATOM   1677  C5   DG A  81       0.322 -62.415  61.167 
ATOM   1678  C6   DG A  81       0.614 -61.416  62.133 
ATOM   1679  O6   DG A  81      -0.146 -60.869  62.929 
ATOM   1680  N1   DG A  81       1.970 -61.063  62.110 
ATOM   1681  C2   DG A  81       2.919 -61.604  61.265 
ATOM   1682  N2   DG A  81       4.161 -61.132  61.399 
ATOM   1683  N3   DG A  81       2.644 -62.541  60.359 
ATOM   1684  C4   DG A  81       1.333 -62.894  60.369 
ATOM   1685  P    DA A  82       3.511 -68.064  57.021 
ATOM   1686  OP1  DA A  82       3.757 -68.374  55.595 
ATOM   1687  OP2  DA A  82       2.605 -68.987  57.740 
ATOM   1688  O5'  DA A  82       4.905 -67.967  57.799 
ATOM   1689  C5'  DA A  82       5.616 -66.714  57.805 
ATOM   1690  C4'  DA A  82       6.141 -66.422  59.197 
ATOM   1691  O4'  DA A  82       5.174 -65.706  60.017 
ATOM   1692  C3'  DA A  82       6.506 -67.643  60.040 
ATOM   1693  O3'  DA A  82       7.657 -67.338  60.819 
ATOM   1694  C2'  DA A  82       5.318 -67.834  60.981 
ATOM   1695  C1'  DA A  82       5.088 -66.354  61.276 
ATOM   1696  N9   DA A  82       3.749 -66.060  61.858 
ATOM   1697  C8   DA A  82       2.558 -66.675  61.599 
ATOM   1698  N7   DA A  82       1.559 -66.190  62.270 
ATOM   1699  C5   DA A  82       2.128 -65.177  63.030 
ATOM   1700  C6   DA A  82       1.588 -64.273  63.960 
ATOM   1701  N6   DA A  82       0.290 -64.245  64.296 
ATOM   1702  N1   DA A  82       2.433 -63.397  64.534 
ATOM   1703  C2   DA A  82       3.721 -63.430  64.195 
ATOM   1704  N3   DA A  82       4.336 -64.223  63.345 
ATOM   1705  C4   DA A  82       3.468 -65.090  62.785 
ATOM   1706  P    DA A  83       8.778 -68.462  61.020 
ATOM   1707  OP1  DA A  83       9.696 -68.461  59.858 
ATOM   1708  OP2  DA A  83       8.133 -69.756  61.336 
ATOM   1709  O5'  DA A  83       9.546 -67.915  62.313 
ATOM   1710  C5'  DA A  83       9.596 -66.494  62.546 
ATOM   1711  C4'  DA A  83       9.325 -66.198  64.007 
ATOM   1712  O4'  DA A  83       7.905 -66.044  64.289 
ATOM   1713  C3'  DA A  83       9.782 -67.268  64.999 
ATOM   1714  O3'  DA A  83      10.265 -66.631  66.175 
ATOM   1715  C2'  DA A  83       8.510 -68.039  65.351 
ATOM   1716  C1'  DA A  83       7.586 -66.828  65.427 
ATOM   1717  N9   DA A  83       6.138 -67.175  65.360 
ATOM   1718  C8   DA A  83       5.538 -68.177  64.655 
ATOM   1719  N7   DA A  83       4.251 -68.224  64.803 
ATOM   1720  C5   DA A  83       3.974 -67.176  65.669 
ATOM   1721  C6   DA A  83       2.776 -66.694  66.221 
ATOM   1722  N6   DA A  83       1.575 -67.232  65.968 
ATOM   1723  N1   DA A  83       2.858 -65.634  67.047 
ATOM   1724  C2   DA A  83       4.054 -65.102  67.295 
ATOM   1725  N3   DA A  83       5.234 -65.465  66.841 
ATOM   1726  C4   DA A  83       5.125 -66.528  66.017 
ATOM   1727  P    DT A  84      11.559 -67.225  66.905 
ATOM   1728  OP1  DT A  84      12.780 -66.705  66.251 
ATOM   1729  OP2  DT A  84      11.446 -68.698  66.993 
ATOM   1730  O5'  DT A  84      11.418 -66.587  68.366 
ATOM   1731  C5'  DT A  84      10.771 -65.309  68.510 
ATOM   1732  C4'  DT A  84       9.825 -65.339  69.694 
ATOM   1733  O4'  DT A  84       8.493 -65.805  69.330 
ATOM   1734  C3'  DT A  84      10.232 -66.253  70.849 
ATOM   1735  O3'  DT A  84       9.871 -65.633  72.078 
ATOM   1736  C2'  DT A  84       9.378 -67.509  70.669 
ATOM   1737  C1'  DT A  84       8.093 -66.791  70.269 
ATOM   1738  N1   DT A  84       7.093 -67.678  69.610 
ATOM   1739  C2   DT A  84       5.767 -67.416  69.856 
ATOM   1740  O2   DT A  84       5.393 -66.507  70.577 
ATOM   1741  N3   DT A  84       4.869 -68.259  69.229 
ATOM   1742  C4   DT A  84       5.182 -69.315  68.397 
ATOM   1743  O4   DT A  84       4.289 -70.000  67.892 
ATOM   1744  C5   DT A  84       6.598 -69.510  68.199 
ATOM   1745  C7   DT A  84       7.026 -70.638  67.307 
ATOM   1746  C6   DT A  84       7.493 -68.705  68.797 
ATOM   1747  P    DT A  85      10.865 -65.747  73.326 
ATOM   1748  OP1  DT A  85      11.908 -64.701  73.227 
ATOM   1749  OP2  DT A  85      11.352 -67.139  73.448 
ATOM   1750  O5'  DT A  85       9.883 -65.414  74.544 
ATOM   1751  C5'  DT A  85       8.765 -64.534  74.318 
ATOM   1752  C4'  DT A  85       7.523 -65.093  74.983 
ATOM   1753  O4'  DT A  85       6.790 -66.004  74.114 
ATOM   1754  C3'  DT A  85       7.758 -65.908  76.255 
ATOM   1755  O3'  DT A  85       6.699 -65.650  77.170 
ATOM   1756  C2'  DT A  85       7.665 -67.365  75.804 
ATOM   1757  C1'  DT A  85       6.489 -67.180  74.849 
ATOM   1758  N1   DT A  85       6.322 -68.299  73.881 
ATOM   1759  C2   DT A  85       5.037 -68.627  73.520 
ATOM   1760  O2   DT A  85       4.058 -68.046  73.953 
ATOM   1761  N3   DT A  85       4.921 -69.671  72.621 
ATOM   1762  C4   DT A  85       5.959 -70.394  72.069 
ATOM   1763  O4   DT A  85       5.730 -71.308  71.274 
ATOM   1764  C5   DT A  85       7.269 -69.977  72.509 
ATOM   1765  C7   DT A  85       8.453 -70.714  71.956 
ATOM   1766  C6   DT A  85       7.411 -68.966  73.382 
ATOM   1767  P    DT A  86       7.037 -65.515  78.729 
ATOM   1768  OP1  DT A  86       7.486 -64.135  79.021 
ATOM   1769  OP2  DT A  86       7.962 -66.597  79.132 
ATOM   1770  O5'  DT A  86       5.599 -65.765  79.386 
ATOM   1771  C5'  DT A  86       4.421 -65.386  78.650 
ATOM   1772  C4'  DT A  86       3.374 -66.478  78.752 
ATOM   1773  O4'  DT A  86       3.519 -67.485  77.710 
ATOM   1774  C3'  DT A  86       3.379 -67.287  80.049 
ATOM   1775  O3'  DT A  86       2.037 -67.595  80.405 
ATOM   1776  C2'  DT A  86       4.099 -68.587  79.692 
ATOM   1777  C1'  DT A  86       3.464 -68.768  78.316 
ATOM   1778  N1   DT A  86       4.195 -69.725  77.439 
ATOM   1779  C2   DT A  86       3.440 -70.491  76.584 
ATOM   1780  O2   DT A  86       2.226 -70.413  76.521 
ATOM   1781  N3   DT A  86       4.152 -71.367  75.788 
ATOM   1782  C4   DT A  86       5.522 -71.537  75.778 
ATOM   1783  O4   DT A  86       6.047 -72.354  75.020 
ATOM   1784  C5   DT A  86       6.227 -70.688  76.711 
ATOM   1785  C7   DT A  86       7.722 -70.809  76.764 
ATOM   1786  C6   DT A  86       5.560 -69.828  77.496 
ATOM   1787  P    DC A  87       1.611 -67.539  81.946 
ATOM   1788  OP1  DC A  87       1.278 -66.146  82.319 
ATOM   1789  OP2  DC A  87       2.645 -68.201  82.772 
ATOM   1790  O5'  DC A  87       0.280 -68.427  81.939 
ATOM   1791  C5'  DC A  87      -0.528 -68.463  80.748 
ATOM   1792  C4'  DC A  87      -0.962 -69.886  80.459 
ATOM   1793  O4'  DC A  87       0.006 -70.606  79.643 
ATOM   1794  C3'  DC A  87      -1.156 -70.784  81.680 
ATOM   1795  O3'  DC A  87      -2.260 -71.649  81.445 
ATOM   1796  C2'  DC A  87       0.117 -71.629  81.745 
ATOM   1797  C1'  DC A  87       0.245 -71.869  80.244 
ATOM   1798  N1   DC A  87       1.598 -72.331  79.825 
ATOM   1799  C2   DC A  87       1.679 -73.230  78.765 
ATOM   1800  O2   DC A  87       0.634 -73.604  78.219 
ATOM   1801  N3   DC A  87       2.903 -73.663  78.369 
ATOM   1802  C4   DC A  87       4.011 -73.234  78.986 
ATOM   1803  N4   DC A  87       5.182 -73.686  78.562 
ATOM   1804  C5   DC A  87       3.951 -72.311  80.079 
ATOM   1805  C6   DC A  87       2.718 -71.890  80.460 
ATOM   1806  P    DC A  88      -3.266 -71.968  82.650 
ATOM   1807  OP1  DC A  88      -4.271 -70.887  82.756 
ATOM   1808  OP2  DC A  88      -2.493 -72.260  83.877 
ATOM   1809  O5'  DC A  88      -3.969 -73.307  82.127 
ATOM   1810  C5'  DC A  88      -4.118 -73.511  80.709 
ATOM   1811  C4'  DC A  88      -3.756 -74.938  80.349 
ATOM   1812  O4'  DC A  88      -2.335 -75.097  80.071 
ATOM   1813  C3'  DC A  88      -4.042 -75.988  81.422 
ATOM   1814  O3'  DC A  88      -4.478 -77.185  80.790 
ATOM   1815  C2'  DC A  88      -2.685 -76.251  82.077 
ATOM   1816  C1'  DC A  88      -1.861 -76.223  80.794 
ATOM   1817  N1   DC A  88      -0.401 -76.044  81.024 
ATOM   1818  C2   DC A  88       0.477 -76.690  80.157 
ATOM   1819  O2   DC A  88       0.012 -77.379  79.240 
ATOM   1820  N3   DC A  88       1.813 -76.541  80.350 
ATOM   1821  C4   DC A  88       2.277 -75.786  81.355 
ATOM   1822  N4   DC A  88       3.588 -75.672  81.501 
ATOM   1823  C5   DC A  88       1.391 -75.114  82.258 
ATOM   1824  C6   DC A  88       0.060 -75.277  82.048 
ATOM   1825  P    DA A  89      -5.656 -78.034  81.465 
ATOM   1826  OP1  DA A  89      -6.965 -77.471  81.066 
ATOM   1827  OP2  DA A  89      -5.414 -78.146  82.921 
ATOM   1828  O5'  DA A  89      -5.451 -79.462  80.775 
ATOM   1829  C5'  DA A  89      -4.901 -79.523  79.446 
ATOM   1830  C4'  DA A  89      -3.864 -80.625  79.363 
ATOM   1831  O4'  DA A  89      -2.533 -80.163  79.731 
ATOM   1832  C3'  DA A  89      -4.100 -81.830  80.273 
ATOM   1833  O3'  DA A  89      -3.694 -83.010  79.590 
ATOM   1834  C2'  DA A  89      -3.163 -81.609  81.460 
ATOM   1835  C1'  DA A  89      -1.977 -81.087  80.654 
ATOM   1836  N9   DA A  89      -0.964 -80.369  81.476 
ATOM   1837  C8   DA A  89      -1.165 -79.583  82.574 
ATOM   1838  N7   DA A  89      -0.074 -79.092  83.076 
ATOM   1839  C5   DA A  89       0.925 -79.589  82.251 
ATOM   1840  C6   DA A  89       2.321 -79.431  82.253 
ATOM   1841  N6   DA A  89       2.980 -78.692  83.157 
ATOM   1842  N1   DA A  89       3.018 -80.063  81.290 
ATOM   1843  C2   DA A  89       2.357 -80.796  80.395 
ATOM   1844  N3   DA A  89       1.064 -81.015  80.293 
ATOM   1845  C4   DA A  89       0.390 -80.372  81.268 
ATOM   1846  P    DG A  90      -4.571 -84.339  79.746 
ATOM   1847  OP1  DG A  90      -5.701 -84.302  78.791 
ATOM   1848  OP2  DG A  90      -4.930 -84.533  81.168 
ATOM   1849  O5'  DG A  90      -3.524 -85.463  79.298 
ATOM   1850  C5'  DG A  90      -2.505 -85.126  78.338 
ATOM   1851  C4'  DG A  90      -1.171 -85.698  78.775 
ATOM   1852  O4'  DG A  90      -0.438 -84.792  79.649 
ATOM   1853  C3'  DG A  90      -1.235 -87.004  79.568 
ATOM   1854  O3'  DG A  90      -0.132 -87.821  79.198 
ATOM   1855  C2'  DG A  90      -1.059 -86.580  81.026 
ATOM   1856  C1'  DG A  90       0.016 -85.527  80.776 
ATOM   1857  N9   DG A  90       0.198 -84.574  81.906 
ATOM   1858  C8   DG A  90      -0.741 -84.070  82.780 
ATOM   1859  N7   DG A  90      -0.251 -83.244  83.672 
ATOM   1860  C5   DG A  90       1.109 -83.200  83.370 
ATOM   1861  C6   DG A  90       2.160 -82.475  83.991 
ATOM   1862  O6   DG A  90       2.105 -81.711  84.951 
ATOM   1863  N1   DG A  90       3.389 -82.720  83.365 
ATOM   1864  C2   DG A  90       3.579 -83.554  82.281 
ATOM   1865  N2   DG A  90       4.832 -83.653  81.829 
ATOM   1866  N3   DG A  90       2.593 -84.233  81.698 
ATOM   1867  C4   DG A  90       1.393 -84.007  82.294 
ATOM   1868  P    DA A  91      -0.353 -89.399  79.045 
ATOM   1869  OP1  DA A  91      -0.888 -89.697  77.697 
ATOM   1870  OP2  DA A  91      -1.149 -89.902  80.185 
ATOM   1871  O5'  DA A  91       1.150 -89.940  79.158 
ATOM   1872  C5'  DA A  91       2.230 -89.102  78.708 
ATOM   1873  C4'  DA A  91       3.368 -89.141  79.709 
ATOM   1874  O4'  DA A  91       3.223 -88.138  80.754 
ATOM   1875  C3'  DA A  91       3.534 -90.453  80.476 
ATOM   1876  O3'  DA A  91       4.921 -90.704  80.664 
ATOM   1877  C2'  DA A  91       2.899 -90.186  81.840 
ATOM   1878  C1'  DA A  91       3.433 -88.767  82.010 
ATOM   1879  N9   DA A  91       2.716 -87.977  83.049 
ATOM   1880  C8   DA A  91       1.393 -88.023  83.386 
ATOM   1881  N7   DA A  91       1.068 -87.206  84.340 
ATOM   1882  C5   DA A  91       2.259 -86.572  84.660 
ATOM   1883  C6   DA A  91       2.583 -85.584  85.604 
ATOM   1884  N6   DA A  91       1.688 -85.037  86.440 
ATOM   1885  N1   DA A  91       3.864 -85.177  85.660 
ATOM   1886  C2   DA A  91       4.749 -85.723  84.828 
ATOM   1887  N3   DA A  91       4.565 -86.647  83.910 
ATOM   1888  C4   DA A  91       3.275 -87.037  83.875 
ATOM   1889  P    DA A  92       5.465 -92.203  80.528 
ATOM   1890  OP1  DA A  92       5.711 -92.513  79.102 
ATOM   1891  OP2  DA A  92       4.559 -93.126  81.246 
ATOM   1892  O5'  DA A  92       6.859 -92.105  81.306 
ATOM   1893  C5'  DA A  92       7.570 -90.853  81.311 
ATOM   1894  C4'  DA A  92       8.095 -90.561  82.703 
ATOM   1895  O4'  DA A  92       7.128 -89.845  83.524 
ATOM   1896  C3'  DA A  92       8.460 -91.782  83.547 
ATOM   1897  O3'  DA A  92       9.611 -91.477  84.326 
ATOM   1898  C2'  DA A  92       7.272 -91.972  84.488 
ATOM   1899  C1'  DA A  92       7.042 -90.493  84.783 
ATOM   1900  N9   DA A  92       5.703 -90.199  85.365 
ATOM   1901  C8   DA A  92       4.512 -90.814  85.106 
ATOM   1902  N7   DA A  92       3.513 -90.329  85.776 
ATOM   1903  C5   DA A  92       4.082 -89.316  86.537 
ATOM   1904  C6   DA A  92       3.542 -88.412  87.466 
ATOM   1905  N6   DA A  92       2.244 -88.384  87.803 
ATOM   1906  N1   DA A  92       4.387 -87.535  88.041 
ATOM   1907  C2   DA A  92       5.675 -87.569  87.702 
ATOM   1908  N3   DA A  92       6.289 -88.362  86.852 
ATOM   1909  C4   DA A  92       5.422 -89.229  86.292 
ATOM   1910  P    DG A  93      10.732 -92.601  84.527 
ATOM   1911  OP1  DG A  93      11.650 -92.600  83.365 
ATOM   1912  OP2  DG A  93      10.087 -93.895  84.843 
ATOM   1913  O5'  DG A  93      11.499 -92.053  85.819 
ATOM   1914  C5'  DG A  93      11.550 -90.633  86.052 
ATOM   1915  C4'  DG A  93      11.279 -90.337  87.514 
ATOM   1916  O4'  DG A  93       9.859 -90.182  87.795 
ATOM   1917  C3'  DG A  93      11.736 -91.407  88.505 
ATOM   1918  O3'  DG A  93      12.219 -90.769  89.681 
ATOM   1919  C2'  DG A  93      10.464 -92.178  88.858 
ATOM   1920  C1'  DG A  93       9.540 -90.967  88.934 
ATOM   1921  N9   DG A  93       8.092 -91.313  88.867 
ATOM   1922  C8   DG A  93       7.470 -92.320  88.162 
ATOM   1923  N7   DG A  93       6.168 -92.356  88.320 
ATOM   1924  C5   DG A  93       5.911 -91.298  89.192 
ATOM   1925  C6   DG A  93       4.682 -90.837  89.731 
ATOM   1926  O6   DG A  93       3.549 -91.273  89.548 
ATOM   1927  N1   DG A  93       4.875 -89.734  90.575 
ATOM   1928  C2   DG A  93       6.097 -89.154  90.859 
ATOM   1929  N2   DG A  93       6.069 -88.107  91.689 
ATOM   1930  N3   DG A  93       7.249 -89.586  90.352 
ATOM   1931  C4   DG A  93       7.079 -90.656  89.531 
ATOM   1932  P    DA A  94      13.513 -91.364  90.412 
ATOM   1933  OP1  DA A  94      14.734 -90.844  89.757 
ATOM   1934  OP2  DA A  94      13.400 -92.837  90.500 
ATOM   1935  O5'  DA A  94      13.372 -90.726  91.873 
ATOM   1936  C5'  DA A  94      12.725 -89.448  92.017 
ATOM   1937  C4'  DA A  94      11.779 -89.478  93.201 
ATOM   1938  O4'  DA A  94      10.447 -89.944  92.837 
ATOM   1939  C3'  DA A  94      12.186 -90.392  94.356 
ATOM   1940  O3'  DA A  94      11.825 -89.772  95.584 
ATOM   1941  C2'  DA A  94      11.332 -91.647  94.176 
ATOM   1942  C1'  DA A  94      10.047 -90.930  93.776 
ATOM   1943  N9   DA A  94       9.047 -91.816  93.117 
ATOM   1944  C8   DA A  94       9.271 -92.876  92.284 
ATOM   1945  N7   DA A  94       8.187 -93.454  91.870 
ATOM   1946  C5   DA A  94       7.168 -92.727  92.469 
ATOM   1947  C6   DA A  94       5.769 -92.842  92.424 
ATOM   1948  N6   DA A  94       5.125 -93.779  91.714 
ATOM   1949  N1   DA A  94       5.051 -91.954  93.139 
ATOM   1950  C2   DA A  94       5.697 -91.025  93.842 
ATOM   1951  N3   DA A  94       6.990 -90.821  93.960 
ATOM   1952  C4   DA A  94       7.685 -91.722  93.235 
ATOM   1953  P    DG A  95      12.819 -89.886  96.833 
ATOM   1954  OP1  DG A  95      13.862 -88.839  96.734 
ATOM   1955  OP2  DG A  95      13.306 -91.277  96.954 
ATOM   1956  O5'  DG A  95      11.837 -89.552  98.051 
ATOM   1957  C5'  DG A  95      10.719 -88.673  97.825 
ATOM   1958  C4'  DG A  95       9.477 -89.232  98.490 
ATOM   1959  O4'  DG A  95       8.744 -90.142  97.620 
ATOM   1960  C3'  DG A  95       9.712 -90.047  99.762 
ATOM   1961  O3'  DG A  95       8.653 -89.788 100.676 
ATOM   1962  C2'  DG A  95       9.619 -91.504  99.311 
ATOM   1963  C1'  DG A  95       8.443 -91.319  98.355 
ATOM   1964  N9   DG A  95       8.276 -92.438  97.388 
ATOM   1965  C8   DG A  95       9.237 -93.219  96.784 
ATOM   1966  N7   DG A  95       8.755 -94.130  95.974 
ATOM   1967  C5   DG A  95       7.375 -93.941  96.048 
ATOM   1968  C6   DG A  95       6.322 -94.629  95.392 
ATOM   1969  O6   DG A  95       6.390 -95.564  94.598 
ATOM   1970  N1   DG A  95       5.069 -94.113  95.754 
ATOM   1971  C2   DG A  95       4.863 -93.068  96.633 
ATOM   1972  N2   DG A  95       3.591 -92.724  96.845 
ATOM   1973  N3   DG A  95       5.852 -92.422  97.247 
ATOM   1974  C4   DG A  95       7.073 -92.911  96.908 
ATOM   1975  P    DG A  96       8.991 -89.653 102.236 
ATOM   1976  OP1  DG A  96       9.440 -88.274 102.528 
ATOM   1977  OP2  DG A  96       9.916 -90.736 102.638 
ATOM   1978  O5'  DG A  96       7.553 -89.903 102.892 
ATOM   1979  C5'  DG A  96       6.375 -89.525 102.157 
ATOM   1980  C4'  DG A  96       5.327 -90.617 102.258 
ATOM   1981  O4'  DG A  96       5.473 -91.624 101.217 
ATOM   1982  C3'  DG A  96       5.333 -91.425 103.556 
ATOM   1983  O3'  DG A  96       3.991 -91.734 103.912 
ATOM   1984  C2'  DG A  96       6.053 -92.726 103.199 
ATOM   1985  C1'  DG A  96       5.418 -92.906 101.822 
ATOM   1986  N9   DG A  96       6.149 -93.864 100.946 
ATOM   1987  C8   DG A  96       7.502 -94.107 100.861 
ATOM   1988  N7   DG A  96       7.826 -95.023  99.980 
ATOM   1989  C5   DG A  96       6.599 -95.414  99.445 
ATOM   1990  C6   DG A  96       6.304 -96.377  98.445 
ATOM   1991  O6   DG A  96       7.077 -97.094  97.815 
ATOM   1992  N1   DG A  96       4.926 -96.458  98.203 
ATOM   1993  C2   DG A  96       3.960 -95.707  98.844 
ATOM   1994  N2   DG A  96       2.698 -95.934  98.469 
ATOM   1995  N3   DG A  96       4.237 -94.804  99.781 
ATOM   1996  C4   DG A  96       5.570 -94.713 100.027 
ATOM   1997  P    DT A  97       3.565 -91.678 105.453 
ATOM   1998  OP1  DT A  97       3.232 -90.284 105.825 
ATOM   1999  OP2  DT A  97       4.599 -92.340 106.278 
ATOM   2000  O5'  DT A  97       2.234 -92.566 105.446 
ATOM   2001  C5'  DT A  97       1.426 -92.602 104.255 
ATOM   2002  C4'  DT A  97       0.991 -94.024 103.965 
ATOM   2003  O4'  DT A  97       1.959 -94.745 103.150 
ATOM   2004  C3'  DT A  97       0.798 -94.923 105.187 
ATOM   2005  O3'  DT A  97      -0.306 -95.788 104.952 
ATOM   2006  C2'  DT A  97       2.071 -95.768 105.251 
ATOM   2007  C1'  DT A  97       2.199 -96.008 103.751 
ATOM   2008  N1   DT A  97       3.552 -96.470 103.332 
ATOM   2009  C2   DT A  97       3.615 -97.356 102.284 
ATOM   2010  O2   DT A  97       2.625 -97.766 101.702 
ATOM   2011  N3   DT A  97       4.885 -97.763 101.925 
ATOM   2012  C4   DT A  97       6.069 -97.365 102.513 
ATOM   2013  O4   DT A  97       7.148 -97.797 102.104 
ATOM   2014  C5   DT A  97       5.901 -96.434 103.603 
ATOM   2015  C7   DT A  97       7.140 -95.949 104.299 
ATOM   2016  C6   DT A  97       4.677 -96.022 103.974 
ATOM   2017  P    DT A  98      -1.312 -96.107 106.156 
ATOM   2018  OP1  DT A  98      -2.317 -95.026 106.263 
ATOM   2019  OP2  DT A  98      -0.539 -96.399 107.383 
ATOM   2020  O5'  DT A  98      -2.015 -97.446 105.634 
ATOM   2021  C5'  DT A  98      -2.165 -97.649 104.216 
ATOM   2022  C4'  DT A  98      -1.802 -99.077 103.855 
ATOM   2023  O4'  DT A  98      -0.381 -99.236 103.578 
ATOM   2024  C3'  DT A  98      -2.088-100.126 104.929 
ATOM   2025  O3'  DT A  98      -2.524-101.324 104.297 
ATOM   2026  C2'  DT A  98      -0.731-100.389 105.584 
ATOM   2027  C1'  DT A  98       0.093-100.362 104.300 
ATOM   2028  N1   DT A  98       1.553-100.183 104.531 
ATOM   2029  C2   DT A  98       2.407-100.827 103.667 
ATOM   2030  O2   DT A  98       2.016-101.520 102.743 
ATOM   2031  N3   DT A  98       3.752-100.639 103.911 
ATOM   2032  C4   DT A  98       4.302 -99.879 104.924 
ATOM   2033  O4   DT A  98       5.526 -99.785 105.043 
ATOM   2034  C5   DT A  98       3.328 -99.243 105.778 
ATOM   2035  C7   DT A  98       3.842 -98.396 106.907 
ATOM   2036  C6   DT A  98       2.013 -99.408 105.564 
ATOM   2037  P    DC A  99      -3.702-102.172 104.972 
ATOM   2038  OP1  DC A  99      -5.011-101.609 104.572 
ATOM   2039  OP2  DC A  99      -3.460-102.285 106.428 
ATOM   2040  O5'  DC A  99      -3.497-103.601 104.282 
ATOM   2041  C5'  DC A  99      -2.947-103.661 102.952 
ATOM   2042  C4'  DC A  99      -1.910-104.764 102.870 
ATOM   2043  O4'  DC A  99      -0.579-104.302 103.238 
ATOM   2044  C3'  DC A  99      -2.146-105.969 103.780 
ATOM   2045  O3'  DC A  99      -1.740-107.148 103.096 
ATOM   2046  C2'  DC A  99      -1.209-105.748 104.967 
ATOM   2047  C1'  DC A  99      -0.023-105.226 104.161 
ATOM   2048  N1   DC A  99       0.990-104.508 104.982 
ATOM   2049  C2   DC A  99       2.328-104.629 104.616 
ATOM   2050  O2   DC A  99       2.617-105.321 103.633 
ATOM   2051  N3   DC A  99       3.268-103.982 105.353 
ATOM   2052  C4   DC A  99       2.914-103.242 106.411 
ATOM   2053  N4   DC A  99       3.867-102.630 107.098 
ATOM   2054  C5   DC A  99       1.543-103.105 106.805 
ATOM   2055  C6   DC A  99       0.619-103.759 106.056 
ATOM   2056  P    DC A 100      -2.617-108.478 103.253 
ATOM   2057  OP1  DC A 100      -3.747-108.441 102.297 
ATOM   2058  OP2  DC A 100      -2.976-108.671 104.675 
ATOM   2059  O5'  DC A 100      -1.570-109.602 102.805 
ATOM   2060  C5'  DC A 100      -0.551-109.265 101.845 
ATOM   2061  C4'  DC A 100       0.783-109.837 102.282 
ATOM   2062  O4'  DC A 100       1.516-108.931 103.156 
ATOM   2063  C3'  DC A 100       0.719-111.142 103.075 
ATOM   2064  O3'  DC A 100       1.822-111.960 102.705 
ATOM   2065  C2'  DC A 100       0.895-110.719 104.533 
ATOM   2066  C1'  DC A 100       1.970-109.665 104.282 
ATOM   2067  N1   DC A 100       2.152-108.713 105.413 
ATOM   2068  C2   DC A 100       3.437-108.239 105.663 
ATOM   2069  O2   DC A 100       4.365-108.623 104.942 
ATOM   2070  N3   DC A 100       3.624-107.370 106.690 
ATOM   2071  C4   DC A 100       2.591-106.977 107.447 
ATOM   2072  N4   DC A 100       2.824-106.129 108.437 
ATOM   2073  C5   DC A 100       1.261-107.454 107.208 
ATOM   2074  C6   DC A 100       1.096-108.322 106.177 
ATOM   2075  P    DT A 101       1.601-113.538 102.551 
ATOM   2076  OP1  DT A 101       1.066-113.835 101.204 
ATOM   2077  OP2  DT A 101       0.805-114.041 103.692 
ATOM   2078  O5'  DT A 101       3.103-114.079 102.665 
ATOM   2079  C5'  DT A 101       4.184-113.240 102.215 
ATOM   2080  C4'  DT A 101       5.322-113.280 103.215 
ATOM   2081  O4'  DT A 101       5.177-112.277 104.261 
ATOM   2082  C3'  DT A 101       5.488-114.591 103.983 
ATOM   2083  O3'  DT A 101       6.875-114.842 104.171 
ATOM   2084  C2'  DT A 101       4.853-114.325 105.347 
ATOM   2085  C1'  DT A 101       5.387-112.906 105.516 
ATOM   2086  N1   DT A 101       4.670-112.116 106.555 
ATOM   2087  C2   DT A 101       5.413-111.218 107.283 
ATOM   2088  O2   DT A 101       6.608-111.052 107.110 
ATOM   2089  N3   DT A 101       4.715-110.504 108.238 
ATOM   2090  C4   DT A 101       3.368-110.612 108.516 
ATOM   2091  O4   DT A 101       2.853-109.918 109.396 
ATOM   2092  C5   DT A 101       2.672-111.579 107.701 
ATOM   2093  C7   DT A 101       1.201-111.760 107.940 
ATOM   2094  C6   DT A 101       3.326-112.287 106.766 
ATOM   2095  P    DC A 102       7.419-116.341 104.035 
ATOM   2096  OP1  DC A 102       7.665-116.652 102.609 
ATOM   2097  OP2  DC A 102       6.513-117.264 104.753 
ATOM   2098  O5'  DC A 102       8.813-116.244 104.813 
ATOM   2099  C5'  DC A 102       9.524-114.992 104.818 
ATOM   2100  C4'  DC A 102      10.049-114.699 106.210 
ATOM   2101  O4'  DC A 102       9.082-113.983 107.030 
ATOM   2102  C3'  DC A 102      10.414-115.921 107.053 
ATOM   2103  O3'  DC A 102      11.565-115.616 107.833 
ATOM   2104  C2'  DC A 102       9.226-116.111 107.995 
ATOM   2105  C1'  DC A 102       8.996-114.632 108.290 
ATOM   2106  N1   DC A 102       7.656-114.337 108.871 
ATOM   2107  C2   DC A 102       7.566-113.308 109.805 
ATOM   2108  O2   DC A 102       8.591-112.687 110.109 
ATOM   2109  N3   DC A 102       6.354-113.024 110.348 
ATOM   2110  C4   DC A 102       5.267-113.722 109.991 
ATOM   2111  N4   DC A 102       4.108-113.406 110.549 
ATOM   2112  C5   DC A 102       5.339-114.784 109.033 
ATOM   2113  C6   DC A 102       6.559-115.052 108.503 
ATOM   2114  P    DC A 103      12.686-116.739 108.034 
ATOM   2115  OP1  DC A 103      13.604-116.738 106.872 
ATOM   2116  OP2  DC A 103      12.041-118.033 108.350 
ATOM   2117  O5'  DC A 103      13.453-116.192 109.326 
ATOM   2118  C5'  DC A 103      13.504-114.771 109.559 
ATOM   2119  C4'  DC A 103      13.233-114.476 111.021 
ATOM   2120  O4'  DC A 103      11.813-114.321 111.302 
ATOM   2121  C3'  DC A 103      13.690-115.546 112.012 
ATOM   2122  O3'  DC A 103      14.173-114.908 113.188 
ATOM   2123  C2'  DC A 103      12.418-116.316 112.364 
ATOM   2124  C1'  DC A 103      11.494-115.106 112.441 
ATOM   2125  N1   DC A 103      10.046-115.452 112.374 
ATOM   2126  C2   DC A 103       9.159-114.676 113.114 
ATOM   2127  O2   DC A 103       9.604-113.740 113.789 
ATOM   2128  N3   DC A 103       7.834-114.975 113.067 
ATOM   2129  C4   DC A 103       7.393-115.997 112.323 
ATOM   2130  N4   DC A 103       6.093-116.249 112.310 
ATOM   2131  C5   DC A 103       8.290-116.808 111.555 
ATOM   2132  C6   DC A 103       9.608-116.493 111.616 
ATOM   2133  P    DC A 104      15.467-115.502 113.919 
ATOM   2134  OP1  DC A 104      16.688-114.983 113.264 
ATOM   2135  OP2  DC A 104      15.354-116.975 114.007 
ATOM   2136  O5'  DC A 104      15.326-114.865 115.379 
ATOM   2137  C5'  DC A 104      14.679-113.587 115.524 
ATOM   2138  C4'  DC A 104      13.732-113.616 116.707 
ATOM   2139  O4'  DC A 104      12.401-114.082 116.344 
ATOM   2140  C3'  DC A 104      14.140-114.530 117.863 
ATOM   2141  O3'  DC A 104      13.779-113.910 119.091 
ATOM   2142  C2'  DC A 104      13.286-115.786 117.683 
ATOM   2143  C1'  DC A 104      12.001-115.069 117.283 
ATOM   2144  N1   DC A 104      11.001-115.955 116.624 
ATOM   2145  C2   DC A 104       9.652-115.703 116.863 
ATOM   2146  O2   DC A 104       9.344-114.764 117.605 
ATOM   2147  N3   DC A 104       8.726-116.501 116.273 
ATOM   2148  C4   DC A 104       9.101-117.508 115.475 
ATOM   2149  N4   DC A 104       8.159-118.257 114.922 
ATOM   2150  C5   DC A 104      10.483-117.785 115.216 
ATOM   2151  C6   DC A 104      11.393-116.977 115.816 
ATOM   2152  P    DC A 105      14.773-114.024 120.340 
ATOM   2153  OP1  DC A 105      15.816-112.978 120.241 
ATOM   2154  OP2  DC A 105      15.259-115.416 120.461 
ATOM   2155  O5'  DC A 105      13.791-113.691 121.558 
ATOM   2156  C5'  DC A 105      12.673-112.812 121.332 
ATOM   2157  C4'  DC A 105      11.431-113.371 121.997 
ATOM   2158  O4'  DC A 105      10.698-114.281 121.127 
ATOM   2159  C3'  DC A 105      11.666-114.185 123.268 
ATOM   2160  O3'  DC A 105      10.607-113.927 124.183 
ATOM   2161  C2'  DC A 105      11.573-115.643 122.818 
ATOM   2162  C1'  DC A 105      10.397-115.458 121.862 
ATOM   2163  N1   DC A 105      10.230-116.577 120.895 
ATOM   2164  C2   DC A 105       8.934-116.922 120.518 
ATOM   2165  O2   DC A 105       7.985-116.289 120.997 
ATOM   2166  N3   DC A 105       8.761-117.940 119.637 
ATOM   2167  C4   DC A 105       9.814-118.600 119.141 
ATOM   2168  N4   DC A 105       9.591-119.586 118.284 
ATOM   2169  C5   DC A 105      11.155-118.262 119.515 
ATOM   2170  C6   DC A 105      11.308-117.242 120.397 
ATOM   2171  P    DG A 106      10.945-113.792 125.742 
ATOM   2172  OP1  DG A 106      11.394-112.412 126.035 
ATOM   2173  OP2  DG A 106      11.869-114.874 126.145 
ATOM   2174  O5'  DG A 106       9.507-114.042 126.399 
ATOM   2175  C5'  DG A 106       8.329-113.664 125.664 
ATOM   2176  C4'  DG A 106       7.281-114.756 125.765 
ATOM   2177  O4'  DG A 106       7.427-115.763 124.724 
ATOM   2178  C3'  DG A 106       7.287-115.564 127.062 
ATOM   2179  O3'  DG A 106       5.945-115.872 127.419 
ATOM   2180  C2'  DG A 106       8.007-116.864 126.705 
ATOM   2181  C1'  DG A 106       7.372-117.045 125.329 
ATOM   2182  N9   DG A 106       8.103-118.003 124.453 
ATOM   2183  C8   DG A 106       9.456-118.246 124.368 
ATOM   2184  N7   DG A 106       9.780-119.162 123.487 
ATOM   2185  C5   DG A 106       8.553-119.553 122.952 
ATOM   2186  C6   DG A 106       8.258-120.516 121.951 
ATOM   2187  O6   DG A 106       9.031-121.233 121.322 
ATOM   2188  N1   DG A 106       6.879-120.597 121.710 
ATOM   2189  C2   DG A 106       5.913-119.846 122.350 
ATOM   2190  N2   DG A 106       4.652-120.072 121.976 
ATOM   2191  N3   DG A 106       6.191-118.942 123.288 
ATOM   2192  C4   DG A 106       7.524-118.852 123.534 
ATOM   2193  P    DG A 107       5.519-115.817 128.960 
ATOM   2194  OP1  DG A 107       5.186-114.423 129.332 
ATOM   2195  OP2  DG A 107       6.553-116.479 129.785 
ATOM   2196  O5'  DG A 107       4.188-116.705 128.953 
ATOM   2197  C5'  DG A 107       3.380-116.740 127.762 
ATOM   2198  C4'  DG A 107       2.945-118.163 127.472 
ATOM   2199  O4'  DG A 107       3.913-118.883 126.656 
ATOM   2200  C3'  DG A 107       2.752-119.062 128.694 
ATOM   2201  O3'  DG A 107       1.648-119.926 128.459 
ATOM   2202  C2'  DG A 107       4.025-119.907 128.758 
ATOM   2203  C1'  DG A 107       4.153-120.147 127.257 
ATOM   2204  N9   DG A 107       5.506-120.609 126.839 
ATOM   2205  C8   DG A 107       6.739-120.275 127.356 
ATOM   2206  N7   DG A 107       7.747-120.862 126.756 
ATOM   2207  C5   DG A 107       7.138-121.639 125.772 
ATOM   2208  C6   DG A 107       7.714-122.502 124.803 
ATOM   2209  O6   DG A 107       8.899-122.760 124.610 
ATOM   2210  N1   DG A 107       6.731-123.098 124.000 
ATOM   2211  C2   DG A 107       5.371-122.887 124.118 
ATOM   2212  N2   DG A 107       4.598-123.550 123.254 
ATOM   2213  N3   DG A 107       4.832-122.078 125.027 
ATOM   2214  C4   DG A 107       5.771-121.492 125.814 
ATOM   2215  P    DG A 108       0.642-120.246 129.663 
ATOM   2216  OP1  DG A 108      -0.363-119.165 129.770 
ATOM   2217  OP2  DG A 108       1.415-120.537 130.890 
ATOM   2218  O5'  DG A 108      -0.062-121.585 129.141 
ATOM   2219  C5'  DG A 108      -0.211-121.788 127.722 
ATOM   2220  C4'  DG A 108       0.152-123.215 127.362 
ATOM   2221  O4'  DG A 108       1.573-123.374 127.085 
ATOM   2222  C3'  DG A 108      -0.134-124.265 128.436 
ATOM   2223  O3'  DG A 108      -0.570-125.462 127.804 
ATOM   2224  C2'  DG A 108       1.222-124.528 129.091 
ATOM   2225  C1'  DG A 108       2.047-124.501 127.807 
ATOM   2226  N9   DG A 108       3.507-124.322 128.038 
ATOM   2227  C8   DG A 108       4.154-123.591 129.011 
ATOM   2228  N7   DG A 108       5.461-123.641 128.937 
ATOM   2229  C5   DG A 108       5.699-124.464 127.837 
ATOM   2230  C6   DG A 108       6.925-124.889 127.263 
ATOM   2231  O6   DG A 108       8.071-124.623 127.611 
ATOM   2232  N1   DG A 108       6.710-125.720 126.154 
ATOM   2233  C2   DG A 108       5.472-126.091 125.665 
ATOM   2234  N2   DG A 108       5.479-126.891 124.596 
ATOM   2235  N3   DG A 108       4.323-125.691 126.205 
ATOM   2236  C4   DG A 108       4.514-124.885 127.281 
ATOM   2237  P    DC A 109      -1.748-126.311 128.479 
ATOM   2238  OP1  DC A 109      -3.057-125.748 128.079 
ATOM   2239  OP2  DC A 109      -1.506-126.423 129.934 
ATOM   2240  O5'  DC A 109      -1.543-127.740 127.789 
ATOM   2241  C5'  DC A 109      -0.993-127.800 126.459 
ATOM   2242  C4'  DC A 109       0.044-128.902 126.377 
ATOM   2243  O4'  DC A 109       1.375-128.440 126.745 
ATOM   2244  C3'  DC A 109      -0.193-130.108 127.287 
ATOM   2245  O3'  DC A 109       0.214-131.287 126.603 
ATOM   2246  C2'  DC A 109       0.745-129.887 128.474 
ATOM   2247  C1'  DC A 109       1.931-129.365 127.668 
ATOM   2248  N1   DC A 109       2.944-128.646 128.489 
ATOM   2249  C2   DC A 109       4.282-128.768 128.123 
ATOM   2250  O2   DC A 109       4.571-129.460 127.139 
ATOM   2251  N3   DC A 109       5.221-128.120 128.860 
ATOM   2252  C4   DC A 109       4.868-127.381 129.918 
ATOM   2253  N4   DC A 109       5.820-126.769 130.604 
ATOM   2254  C5   DC A 109       3.497-127.243 130.312 
ATOM   2255  C6   DC A 109       2.573-127.898 129.563 
ATOM   2256  P    DA A 110      -0.663-132.617 126.759 
ATOM   2257  OP1  DA A 110      -1.793-132.580 125.804 
ATOM   2258  OP2  DA A 110      -1.022-132.810 128.182 
ATOM   2259  O5'  DA A 110       0.384-133.741 126.312 
ATOM   2260  C5'  DA A 110       1.403-133.403 125.352 
ATOM   2261  C4'  DA A 110       2.737-133.976 125.789 
ATOM   2262  O4'  DA A 110       3.470-133.070 126.663 
ATOM   2263  C3'  DA A 110       2.673-135.281 126.582 
ATOM   2264  O3'  DA A 110       3.776-136.099 126.212 
ATOM   2265  C2'  DA A 110       2.849-134.858 128.040 
ATOM   2266  C1'  DA A 110       3.924-133.804 127.789 
ATOM   2267  N9   DA A 110       4.105-132.852 128.920 
ATOM   2268  C8   DA A 110       3.161-132.362 129.775 
ATOM   2269  N7   DA A 110       3.633-131.544 130.665 
ATOM   2270  C5   DA A 110       4.990-131.486 130.380 
ATOM   2271  C6   DA A 110       6.053-130.783 130.970 
ATOM   2272  N6   DA A 110       5.906-129.965 132.022 
ATOM   2273  N1   DA A 110       7.279-130.952 130.439 
ATOM   2274  C2   DA A 110       7.419-131.766 129.393 
ATOM   2275  N3   DA A 110       6.506-132.471 128.761 
ATOM   2276  C4   DA A 110       5.289-132.284 129.313 
ATOM   2277  P    DG A 111       3.555-137.677 126.058 
ATOM   2278  OP1  DG A 111       3.020-137.974 124.711 
ATOM   2279  OP2  DG A 111       2.759-138.180 127.199 
ATOM   2280  O5'  DG A 111       5.057-138.218 126.172 
ATOM   2281  C5'  DG A 111       6.138-137.379 125.721 
ATOM   2282  C4'  DG A 111       7.276-137.418 126.722 
ATOM   2283  O4'  DG A 111       7.131-136.416 127.768 
ATOM   2284  C3'  DG A 111       7.442-138.730 127.489 
ATOM   2285  O3'  DG A 111       8.829-138.981 127.678 
ATOM   2286  C2'  DG A 111       6.807-138.463 128.854 
ATOM   2287  C1'  DG A 111       7.341-137.045 129.023 
ATOM   2288  N9   DG A 111       6.624-136.254 130.062 
ATOM   2289  C8   DG A 111       5.292-136.287 130.417 
ATOM   2290  N7   DG A 111       4.976-135.457 131.381 
ATOM   2291  C5   DG A 111       6.184-134.831 131.688 
ATOM   2292  C6   DG A 111       6.475-133.832 132.653 
ATOM   2293  O6   DG A 111       5.716-133.285 133.449 
ATOM   2294  N1   DG A 111       7.832-133.480 132.630 
ATOM   2295  C2   DG A 111       8.781-134.020 131.785 
ATOM   2296  N2   DG A 111      10.023-133.548 131.920 
ATOM   2297  N3   DG A 111       8.506-134.957 130.879 
ATOM   2298  C4   DG A 111       7.195-135.311 130.889 
ATOM   2299  P    DA A 112       9.373-140.480 127.542 
ATOM   2300  OP1  DA A 112       9.619-140.790 126.116 
ATOM   2301  OP2  DA A 112       8.467-141.403 128.260 
ATOM   2302  O5'  DA A 112      10.767-140.383 128.320 
ATOM   2303  C5'  DA A 112      11.478-139.130 128.325 
ATOM   2304  C4'  DA A 112      12.003-138.838 129.717 
ATOM   2305  O4'  DA A 112      11.035-138.122 130.537 
ATOM   2306  C3'  DA A 112      12.368-140.060 130.560 
ATOM   2307  O3'  DA A 112      13.519-139.754 131.339 
ATOM   2308  C2'  DA A 112      11.180-140.250 131.502 
ATOM   2309  C1'  DA A 112      10.950-138.770 131.797 
ATOM   2310  N9   DA A 112       9.610-138.476 132.378 
ATOM   2311  C8   DA A 112       8.420-139.091 132.119 
ATOM   2312  N7   DA A 112       7.421-138.606 132.790 
ATOM   2313  C5   DA A 112       7.990-137.593 133.550 
ATOM   2314  C6   DA A 112       7.450-136.689 134.480 
ATOM   2315  N6   DA A 112       6.152-136.661 134.816 
ATOM   2316  N1   DA A 112       8.295-135.813 135.054 
ATOM   2317  C2   DA A 112       9.583-135.846 134.715 
ATOM   2318  N3   DA A 112      10.197-136.639 133.865 
ATOM   2319  C4   DA A 112       9.330-137.506 133.305 
ATOM   2320  P    DA A 113      14.640-140.878 131.541 
ATOM   2321  OP1  DA A 113      15.558-140.877 130.379 
ATOM   2322  OP2  DA A 113      13.995-142.172 131.857 
ATOM   2323  O5'  DA A 113      15.407-140.331 132.833 
ATOM   2324  C5'  DA A 113      15.458-138.910 133.066 
ATOM   2325  C4'  DA A 113      15.187-138.614 134.528 
ATOM   2326  O4'  DA A 113      13.767-138.460 134.809 
ATOM   2327  C3'  DA A 113      15.644-139.684 135.519 
ATOM   2328  O3'  DA A 113      16.127-139.047 136.695 
ATOM   2329  C2'  DA A 113      14.372-140.455 135.871 
ATOM   2330  C1'  DA A 113      13.448-139.245 135.948 
ATOM   2331  N9   DA A 113      12.000-139.591 135.881 
ATOM   2332  C8   DA A 113      11.399-140.593 135.175 
ATOM   2333  N7   DA A 113      10.112-140.640 135.323 
ATOM   2334  C5   DA A 113       9.836-139.592 136.189 
ATOM   2335  C6   DA A 113       8.638-139.110 136.741 
ATOM   2336  N6   DA A 113       7.437-139.648 136.488 
ATOM   2337  N1   DA A 113       8.719-138.050 137.568 
ATOM   2338  C2   DA A 113       9.916-137.519 137.816 
ATOM   2339  N3   DA A 113      11.096-137.881 137.361 
ATOM   2340  C4   DA A 113      10.987-138.944 136.537 
ATOM   2341  P    DG A 114      17.421-139.641 137.426 
ATOM   2342  OP1  DG A 114      18.642-139.121 136.771 
ATOM   2343  OP2  DG A 114      17.308-141.114 137.513 
ATOM   2344  O5'  DG A 114      17.280-139.003 138.886 
ATOM   2345  C5'  DG A 114      16.633-137.725 139.031 
ATOM   2346  C4'  DG A 114      15.686-137.755 140.214 
ATOM   2347  O4'  DG A 114      14.355-138.221 139.851 
ATOM   2348  C3'  DG A 114      16.094-138.669 141.370 
ATOM   2349  O3'  DG A 114      15.733-138.049 142.598 
ATOM   2350  C2'  DG A 114      15.240-139.925 141.189 
ATOM   2351  C1'  DG A 114      13.955-139.207 140.789 
ATOM   2352  N9   DG A 114      12.955-140.094 140.130 
ATOM   2353  C8   DG A 114      13.161-141.166 139.289 
ATOM   2354  N7   DG A 114      12.058-141.741 138.877 
ATOM   2355  C5   DG A 114      11.049-140.998 139.488 
ATOM   2356  C6   DG A 114       9.639-141.143 139.420 
ATOM   2357  O6   DG A 114       8.979-141.970 138.797 
ATOM   2358  N1   DG A 114       8.987-140.174 140.196 
ATOM   2359  C2   DG A 114       9.616-139.194 140.940 
ATOM   2360  N2   DG A 114       8.814-138.364 141.612 
ATOM   2361  N3   DG A 114      10.938-139.059 141.002 
ATOM   2362  C4   DG A 114      11.586-139.991 140.255 
ATOM   2363  P    DA A 115      16.727-138.163 143.847 
ATOM   2364  OP1  DA A 115      17.770-137.117 143.748 
ATOM   2365  OP2  DA A 115      17.213-139.555 143.968 
ATOM   2366  O5'  DA A 115      15.744-137.830 145.065 
ATOM   2367  C5'  DA A 115      14.627-136.950 144.839 
ATOM   2368  C4'  DA A 115      13.385-137.510 145.503 
ATOM   2369  O4'  DA A 115      12.652-138.420 144.634 
ATOM   2370  C3'  DA A 115      13.620-138.324 146.775 
ATOM   2371  O3'  DA A 115      12.561-138.066 147.690 
ATOM   2372  C2'  DA A 115      13.527-139.782 146.324 
ATOM   2373  C1'  DA A 115      12.351-139.596 145.369 
ATOM   2374  N9   DA A 115      12.184-140.716 144.401 
ATOM   2375  C8   DA A 115      13.151-141.479 143.811 
ATOM   2376  N7   DA A 115      12.685-142.385 143.008 
ATOM   2377  C5   DA A 115      11.310-142.212 143.068 
ATOM   2378  C6   DA A 115      10.243-142.872 142.436 
ATOM   2379  N6   DA A 115      10.407-143.889 141.578 
ATOM   2380  N1   DA A 115       8.998-142.448 142.719 
ATOM   2381  C2   DA A 115       8.842-141.438 143.572 
ATOM   2382  N3   DA A 115       9.756-140.748 144.220 
ATOM   2383  C4   DA A 115      10.993-141.193 143.919 
ATOM   2384  P    DA A 116      12.899-137.931 149.249 
ATOM   2385  OP1  DA A 116      13.348-136.551 149.542 
ATOM   2386  OP2  DA A 116      13.823-139.013 149.652 
ATOM   2387  O5'  DA A 116      11.461-138.181 149.906 
ATOM   2388  C5'  DA A 116      10.283-137.802 149.171 
ATOM   2389  C4'  DA A 116       9.235-138.894 149.272 
ATOM   2390  O4'  DA A 116       9.381-139.901 148.230 
ATOM   2391  C3'  DA A 116       9.241-139.703 150.569 
ATOM   2392  O3'  DA A 116       7.899-140.011 150.926 
ATOM   2393  C2'  DA A 116       9.961-141.003 150.212 
ATOM   2394  C1'  DA A 116       9.326-141.184 148.836 
ATOM   2395  N9   DA A 116      10.057-142.141 147.960 
ATOM   2396  C8   DA A 116      11.401-142.369 147.889 
ATOM   2397  N7   DA A 116      11.735-143.273 147.021 
ATOM   2398  C5   DA A 116      10.524-143.676 146.476 
ATOM   2399  C6   DA A 116      10.196-144.621 145.489 
ATOM   2400  N6   DA A 116      11.107-145.367 144.848 
ATOM   2401  N1   DA A 116       8.894-144.774 145.186 
ATOM   2402  C2   DA A 116       7.993-144.030 145.826 
ATOM   2403  N3   DA A 116       8.179-143.122 146.759 
ATOM   2404  C4   DA A 116       9.490-142.989 147.045 
ATOM   2405  P    DA A 117       7.473-139.955 152.467 
ATOM   2406  OP1  DA A 117       7.139-138.562 152.839 
ATOM   2407  OP2  DA A 117       8.507-140.617 153.292 
ATOM   2408  O5'  DA A 117       6.142-140.844 152.459 
ATOM   2409  C5'  DA A 117       5.334-140.879 151.268 
ATOM   2410  C4'  DA A 117       4.899-142.302 150.979 
ATOM   2411  O4'  DA A 117       5.867-143.022 150.163 
ATOM   2412  C3'  DA A 117       4.706-143.200 152.200 
ATOM   2413  O3'  DA A 117       3.602-144.065 151.965 
ATOM   2414  C2'  DA A 117       5.979-144.045 152.265 
ATOM   2415  C1'  DA A 117       6.107-144.286 150.764 
ATOM   2416  N9   DA A 117       7.460-144.747 150.345 
ATOM   2417  C8   DA A 117       8.674-144.404 150.871 
ATOM   2418  N7   DA A 117       9.679-144.979 150.286 
ATOM   2419  C5   DA A 117       9.091-145.760 149.300 
ATOM   2420  C6   DA A 117       9.629-146.621 148.329 
ATOM   2421  N6   DA A 117      10.942-146.848 148.186 
ATOM   2422  N1   DA A 117       8.763-147.242 147.507 
ATOM   2423  C2   DA A 117       7.458-147.013 147.653 
ATOM   2424  N3   DA A 117       6.845-146.235 148.518 
ATOM   2425  C4   DA A 117       7.733-145.625 149.330 
ATOM   2426  P    DT A 118       2.596-144.384 153.170 
ATOM   2427  OP1  DT A 118       1.591-143.303 153.277 
ATOM   2428  OP2  DT A 118       3.369-144.676 154.397 
ATOM   2429  O5'  DT A 118       1.892-145.723 152.647 
ATOM   2430  C5'  DT A 118       1.743-145.927 151.229 
ATOM   2431  C4'  DT A 118       2.106-147.354 150.869 
ATOM   2432  O4'  DT A 118       3.527-147.513 150.592 
ATOM   2433  C3'  DT A 118       1.820-148.404 151.942 
ATOM   2434  O3'  DT A 118       1.384-149.601 151.311 
ATOM   2435  C2'  DT A 118       3.176-148.667 152.598 
ATOM   2436  C1'  DT A 118       4.001-148.639 151.314 
ATOM   2437  N1   DT A 118       5.461-148.460 151.544 
ATOM   2438  C2   DT A 118       6.314-149.104 150.680 
ATOM   2439  O2   DT A 118       5.923-149.798 149.756 
ATOM   2440  N3   DT A 118       7.660-148.916 150.925 
ATOM   2441  C4   DT A 118       8.210-148.156 151.937 
ATOM   2442  O4   DT A 118       9.434-148.062 152.056 
ATOM   2443  C5   DT A 118       7.236-147.520 152.792 
ATOM   2444  C7   DT A 118       7.750-146.673 153.920 
ATOM   2445  C6   DT A 118       5.921-147.686 152.577 
ATOM   2446  P    DC A 119       0.206-150.450 151.986 
ATOM   2447  OP1  DC A 119      -1.103-149.887 151.586 
ATOM   2448  OP2  DC A 119       0.448-150.562 153.441 
ATOM   2449  O5'  DC A 119       0.411-151.879 151.295 
ATOM   2450  C5'  DC A 119       0.961-151.939 149.966 
ATOM   2451  C4'  DC A 119       1.998-153.041 149.884 
ATOM   2452  O4'  DC A 119       3.329-152.579 150.252 
ATOM   2453  C3'  DC A 119       1.761-154.246 150.793 
ATOM   2454  O3'  DC A 119       2.168-155.426 150.110 
ATOM   2455  C2'  DC A 119       2.699-154.025 151.980 
ATOM   2456  C1'  DC A 119       3.884-153.503 151.175 
ATOM   2457  N1   DC A 119       4.898-152.785 151.996 
ATOM   2458  C2   DC A 119       6.235-152.907 151.629 
ATOM   2459  O2   DC A 119       6.525-153.599 150.646 
ATOM   2460  N3   DC A 119       7.175-152.259 152.367 
ATOM   2461  C4   DC A 119       6.821-151.519 153.424 
ATOM   2462  N4   DC A 119       7.774-150.908 154.111 
ATOM   2463  C5   DC A 119       5.451-151.382 153.819 
ATOM   2464  C6   DC A 119       4.527-152.036 153.070 
ATOM   2465  P    DA A 120       1.290-156.755 150.266 
ATOM   2466  OP1  DA A 120       0.161-156.718 149.311 
ATOM   2467  OP2  DA A 120       0.932-156.949 151.688 
ATOM   2468  O5'  DA A 120       2.338-157.879 149.819 
ATOM   2469  C5'  DA A 120       3.357-157.542 148.859 
ATOM   2470  C4'  DA A 120       4.690-158.114 149.296 
ATOM   2471  O4'  DA A 120       5.424-157.209 150.169 
ATOM   2472  C3'  DA A 120       4.627-159.420 150.088 
ATOM   2473  O3'  DA A 120       5.730-160.237 149.719 
ATOM   2474  C2'  DA A 120       4.803-158.996 151.547 
ATOM   2475  C1'  DA A 120       5.878-157.943 151.296 
ATOM   2476  N9   DA A 120       6.059-156.990 152.427 
ATOM   2477  C8   DA A 120       5.115-156.501 153.282 
ATOM   2478  N7   DA A 120       5.587-155.683 154.172 
ATOM   2479  C5   DA A 120       6.944-155.624 153.887 
ATOM   2480  C6   DA A 120       8.007-154.922 154.477 
ATOM   2481  N6   DA A 120       7.860-154.104 155.528 
ATOM   2482  N1   DA A 120       9.233-155.091 153.946 
ATOM   2483  C2   DA A 120       9.373-155.905 152.900 
ATOM   2484  N3   DA A 120       8.460-156.609 152.268 
ATOM   2485  C4   DA A 120       7.243-156.422 152.820 
ATOM   2486  P    DC A 121       5.509-161.816 149.565 
ATOM   2487  OP1  DC A 121       4.974-162.113 148.217 
ATOM   2488  OP2  DC A 121       4.713-162.318 150.706 
ATOM   2489  O5'  DC A 121       7.011-162.357 149.678 
ATOM   2490  C5'  DC A 121       8.092-161.518 149.228 
ATOM   2491  C4'  DC A 121       9.230-161.557 150.229 
ATOM   2492  O4'  DC A 121       9.085-160.555 151.275 
ATOM   2493  C3'  DC A 121       9.396-162.869 150.996 
ATOM   2494  O3'  DC A 121      10.783-163.120 151.184 
ATOM   2495  C2'  DC A 121       8.761-162.602 152.361 
ATOM   2496  C1'  DC A 121       9.295-161.183 152.530 
ATOM   2497  N1   DC A 121       8.578-160.393 153.569 
ATOM   2498  C2   DC A 121       9.317-159.479 154.315 
ATOM   2499  O2   DC A 121      10.526-159.362 154.087 
ATOM   2500  N3   DC A 121       8.682-158.750 155.268 
ATOM   2501  C4   DC A 121       7.369-158.906 155.485 
ATOM   2502  N4   DC A 121       6.796-158.171 156.425 
ATOM   2503  C5   DC A 121       6.591-159.841 154.729 
ATOM   2504  C6   DC A 121       7.244-160.561 153.782 
ATOM   2505  P    DC A 122      11.327-164.619 151.048 
ATOM   2506  OP1  DC A 122      11.573-164.929 149.622 
ATOM   2507  OP2  DC A 122      10.421-165.542 151.767 
ATOM   2508  O5'  DC A 122      12.721-164.521 151.826 
ATOM   2509  C5'  DC A 122      13.432-163.269 151.832 
ATOM   2510  C4'  DC A 122      13.957-162.977 153.224 
ATOM   2511  O4'  DC A 122      12.989-162.261 154.044 
ATOM   2512  C3'  DC A 122      14.322-164.198 154.067 
ATOM   2513  O3'  DC A 122      15.473-163.893 154.846 
ATOM   2514  C2'  DC A 122      13.134-164.388 155.009 
ATOM   2515  C1'  DC A 122      12.904-162.909 155.303 
ATOM   2516  N1   DC A 122      11.564-162.615 155.885 
ATOM   2517  C2   DC A 122      11.474-161.586 156.818 
ATOM   2518  O2   DC A 122      12.499-160.965 157.122 
ATOM   2519  N3   DC A 122      10.262-161.302 157.361 
ATOM   2520  C4   DC A 122       9.175-161.999 157.004 
ATOM   2521  N4   DC A 122       8.016-161.684 157.562 
ATOM   2522  C5   DC A 122       9.247-163.061 156.047 
ATOM   2523  C6   DC A 122      10.467-163.329 155.516 
ATOM   2524  P    DA A 123      16.594-165.017 155.048 
ATOM   2525  OP1  DA A 123      17.511-165.016 153.886 
ATOM   2526  OP2  DA A 123      15.949-166.311 155.363 
ATOM   2527  O5'  DA A 123      17.361-164.469 156.340 
ATOM   2528  C5'  DA A 123      17.412-163.049 156.573 
ATOM   2529  C4'  DA A 123      17.141-162.753 158.035 
ATOM   2530  O4'  DA A 123      15.721-162.598 158.316 
ATOM   2531  C3'  DA A 123      17.598-163.823 159.026 
ATOM   2532  O3'  DA A 123      18.081-163.185 160.202 
ATOM   2533  C2'  DA A 123      16.326-164.594 159.378 
ATOM   2534  C1'  DA A 123      15.402-163.383 159.454 
ATOM   2535  N9   DA A 123      13.954-163.729 159.387 
ATOM   2536  C8   DA A 123      13.353-164.732 158.682 
ATOM   2537  N7   DA A 123      12.066-164.779 158.830 
ATOM   2538  C5   DA A 123      11.790-163.731 159.696 
ATOM   2539  C6   DA A 123      10.592-163.248 160.248 
ATOM   2540  N6   DA A 123       9.390-163.787 159.995 
ATOM   2541  N1   DA A 123      10.673-162.189 161.074 
ATOM   2542  C2   DA A 123      11.870-161.657 161.322 
ATOM   2543  N3   DA A 123      13.050-162.020 160.868 
ATOM   2544  C4   DA A 123      12.940-163.083 160.044 
ATOM   2545  P    DT A 124      19.375-163.780 160.932 
ATOM   2546  OP1  DT A 124      20.596-163.260 160.278 
ATOM   2547  OP2  DT A 124      19.262-165.253 161.020 
ATOM   2548  O5'  DT A 124      19.234-163.142 162.393 
ATOM   2549  C5'  DT A 124      18.587-161.864 162.537 
ATOM   2550  C4'  DT A 124      17.640-161.894 163.721 
ATOM   2551  O4'  DT A 124      16.309-162.360 163.357 
ATOM   2552  C3'  DT A 124      18.048-162.808 164.876 
ATOM   2553  O3'  DT A 124      17.687-162.188 166.105 
ATOM   2554  C2'  DT A 124      17.194-164.063 164.696 
ATOM   2555  C1'  DT A 124      15.909-163.346 164.296 
ATOM   2556  N1   DT A 124      14.908-164.232 163.637 
ATOM   2557  C2   DT A 124      13.583-163.971 163.884 
ATOM   2558  O2   DT A 124      13.209-163.062 164.604 
ATOM   2559  N3   DT A 124      12.685-164.814 163.256 
ATOM   2560  C4   DT A 124      12.998-165.869 162.424 
ATOM   2561  O4   DT A 124      12.105-166.554 161.919 
ATOM   2562  C5   DT A 124      14.414-166.065 162.226 
ATOM   2563  C7   DT A 124      14.842-167.193 161.334 
ATOM   2564  C6   DT A 124      15.309-165.260 162.824 
ATOM   2565  P    DT A 125      18.681-162.302 167.353 
ATOM   2566  OP1  DT A 125      19.724-161.255 167.254 
ATOM   2567  OP2  DT A 125      19.167-163.694 167.475 
ATOM   2568  O5'  DT A 125      17.698-161.968 168.571 
ATOM   2569  C5'  DT A 125      16.581-161.089 168.346 
ATOM   2570  C4'  DT A 125      15.339-161.648 169.010 
ATOM   2571  O4'  DT A 125      14.606-162.559 168.141 
ATOM   2572  C3'  DT A 125      15.574-162.463 170.282 
ATOM   2573  O3'  DT A 125      14.515-162.204 171.197 
ATOM   2574  C2'  DT A 125      15.480-163.920 169.831 
ATOM   2575  C1'  DT A 125      14.305-163.735 168.876 
ATOM   2576  N1   DT A 125      14.138-164.854 167.908 
ATOM   2577  C2   DT A 125      12.853-165.182 167.547 
ATOM   2578  O2   DT A 125      11.873-164.601 167.980 
ATOM   2579  N3   DT A 125      12.737-166.225 166.648 
ATOM   2580  C4   DT A 125      13.775-166.949 166.096 
ATOM   2581  O4   DT A 125      13.546-167.863 165.301 
ATOM   2582  C5   DT A 125      15.084-166.532 166.536 
ATOM   2583  C7   DT A 125      16.269-167.268 165.983 
ATOM   2584  C6   DT A 125      15.227-165.521 167.409 
ATOM   2585  P    DC A 126      14.853-162.069 172.756 
ATOM   2586  OP1  DC A 126      15.301-160.690 173.049 
ATOM   2587  OP2  DC A 126      15.777-163.152 173.159 
ATOM   2588  O5'  DC A 126      13.415-162.319 173.413 
ATOM   2589  C5'  DC A 126      12.237-161.941 172.677 
ATOM   2590  C4'  DC A 126      11.189-163.033 172.779 
ATOM   2591  O4'  DC A 126      11.335-164.040 171.737 
ATOM   2592  C3'  DC A 126      11.195-163.841 174.076 
ATOM   2593  O3'  DC A 126       9.853-164.150 174.432 
ATOM   2594  C2'  DC A 126      11.914-165.142 173.719 
ATOM   2595  C1'  DC A 126      11.280-165.323 172.343 
ATOM   2596  N1   DC A 126      12.011-166.280 171.467 
ATOM   2597  C2   DC A 126      11.260-167.064 170.594 
ATOM   2598  O2   DC A 126      10.031-166.933 170.582 
ATOM   2599  N3   DC A 126      11.909-167.944 169.787 
ATOM   2600  C4   DC A 126      13.242-168.055 169.831 
ATOM   2601  N4   DC A 126      13.826-168.927 169.024 
ATOM   2602  C5   DC A 126      14.032-167.259 170.722 
ATOM   2603  C6   DC A 126      13.366-166.385 171.520 
ATOM   2604  P    DC A 127       9.427-164.094 175.974 
ATOM   2605  OP1  DC A 127       9.093-162.700 176.346 
ATOM   2606  OP2  DC A 127      10.461-164.756 176.799 
ATOM   2607  O5'  DC A 127       8.096-164.982 175.966 
ATOM   2608  C5'  DC A 127       7.287-165.018 174.775 
ATOM   2609  C4'  DC A 127       6.853-166.441 174.486 
ATOM   2610  O4'  DC A 127       7.821-167.161 173.670 
ATOM   2611  C3'  DC A 127       6.660-167.339 175.707 
ATOM   2612  O3'  DC A 127       5.556-168.204 175.472 
ATOM   2613  C2'  DC A 127       7.932-168.184 175.772 
ATOM   2614  C1'  DC A 127       8.061-168.424 174.271 
ATOM   2615  N1   DC A 127       9.414-168.886 173.852 
ATOM   2616  C2   DC A 127       9.495-169.785 172.792 
ATOM   2617  O2   DC A 127       8.450-170.159 172.247 
ATOM   2618  N3   DC A 127      10.719-170.218 172.396 
ATOM   2619  C4   DC A 127      11.827-169.789 173.013 
ATOM   2620  N4   DC A 127      12.998-170.241 172.589 
ATOM   2621  C5   DC A 127      11.766-168.865 174.106 
ATOM   2622  C6   DC A 127      10.534-168.444 174.487 
ATOM   2623  P    DA A 128       4.550-168.523 176.677 
ATOM   2624  OP1  DA A 128       3.544-167.442 176.783 
ATOM   2625  OP2  DA A 128       5.323-168.815 177.904 
ATOM   2626  O5'  DA A 128       3.846-169.862 176.154 
ATOM   2627  C5'  DA A 128       3.697-170.065 174.736 
ATOM   2628  C4'  DA A 128       4.060-171.493 174.376 
ATOM   2629  O4'  DA A 128       5.481-171.652 174.098 
ATOM   2630  C3'  DA A 128       3.774-172.543 175.449 
ATOM   2631  O3'  DA A 128       3.338-173.740 174.817 
ATOM   2632  C2'  DA A 128       5.130-172.805 176.104 
ATOM   2633  C1'  DA A 128       5.955-172.778 174.821 
ATOM   2634  N9   DA A 128       7.415-172.599 175.051 
ATOM   2635  C8   DA A 128       8.038-171.870 176.023 
ATOM   2636  N7   DA A 128       9.333-171.911 175.962 
ATOM   2637  C5   DA A 128       9.590-172.727 174.869 
ATOM   2638  C6   DA A 128      10.784-173.167 174.275 
ATOM   2639  N6   DA A 128      12.002-172.828 174.722 
ATOM   2640  N1   DA A 128      10.682-173.972 173.201 
ATOM   2641  C2   DA A 128       9.470-174.306 172.762 
ATOM   2642  N3   DA A 128       8.292-173.960 173.231 
ATOM   2643  C4   DA A 128       8.422-173.154 174.305 
ATOM   2644  P    DG A 129       2.160-174.588 175.492 
ATOM   2645  OP1  DG A 129       0.851-174.025 175.093 
ATOM   2646  OP2  DG A 129       2.401-174.701 176.948 
ATOM   2647  O5'  DG A 129       2.365-176.017 174.802 
ATOM   2648  C5'  DG A 129       2.915-176.078 173.473 
ATOM   2649  C4'  DG A 129       3.952-177.180 173.390 
ATOM   2650  O4'  DG A 129       5.283-176.718 173.758 
ATOM   2651  C3'  DG A 129       3.715-178.385 174.300 
ATOM   2652  O3'  DG A 129       4.122-179.564 173.617 
ATOM   2653  C2'  DG A 129       4.653-178.164 175.487 
ATOM   2654  C1'  DG A 129       5.838-177.642 174.681 
ATOM   2655  N9   DG A 129       6.852-176.924 175.503 
ATOM   2656  C8   DG A 129       6.668-176.128 176.613 
ATOM   2657  N7   DG A 129       7.778-175.638 177.109 
ATOM   2658  C5   DG A 129       8.768-176.146 176.269 
ATOM   2659  C6   DG A 129      10.175-175.966 176.302 
ATOM   2660  O6   DG A 129      10.848-175.310 177.091 
ATOM   2661  N1   DG A 129      10.805-176.663 175.261 
ATOM   2662  C2   DG A 129      10.160-177.433 174.313 
ATOM   2663  N2   DG A 129      10.941-178.017 173.401 
ATOM   2664  N3   DG A 129       8.839-177.601 174.283 
ATOM   2665  C4   DG A 129       8.213-176.932 175.286 
ATOM   2666  P    DC A 130       3.244-180.894 173.773 
ATOM   2667  OP1  DC A 130       2.115-180.857 172.818 
ATOM   2668  OP2  DC A 130       2.886-181.087 175.195 
ATOM   2669  O5'  DC A 130       4.292-182.018 173.325 
ATOM   2670  C5'  DC A 130       5.311-181.681 172.365 
ATOM   2671  C4'  DC A 130       6.644-182.253 172.802 
ATOM   2672  O4'  DC A 130       7.378-181.347 173.676 
ATOM   2673  C3'  DC A 130       6.581-183.558 173.595 
ATOM   2674  O3'  DC A 130       7.684-184.376 173.225 
ATOM   2675  C2'  DC A 130       6.757-183.135 175.053 
ATOM   2676  C1'  DC A 130       7.832-182.081 174.803 
ATOM   2677  N1   DC A 130       8.013-181.129 175.934 
ATOM   2678  C2   DC A 130       9.299-180.655 176.183 
ATOM   2679  O2   DC A 130      10.227-181.039 175.463 
ATOM   2680  N3   DC A 130       9.485-179.786 177.210 
ATOM   2681  C4   DC A 130       8.453-179.393 177.968 
ATOM   2682  N4   DC A 130       8.686-178.545 178.957 
ATOM   2683  C5   DC A 130       7.123-179.870 177.728 
ATOM   2684  C6   DC A 130       6.958-180.738 176.697 
ATOM   2685  P    DT A 131       7.463-185.954 173.072 
ATOM   2686  OP1  DT A 131       6.928-186.251 171.724 
ATOM   2687  OP2  DT A 131       6.667-186.457 174.212 
ATOM   2688  O5'  DT A 131       8.965-186.495 173.185 
ATOM   2689  C5'  DT A 131      10.046-185.657 172.735 
ATOM   2690  C4'  DT A 131      11.184-185.696 173.736 
ATOM   2691  O4'  DT A 131      11.039-184.693 174.782 
ATOM   2692  C3'  DT A 131      11.350-187.007 174.503 
ATOM   2693  O3'  DT A 131      12.737-187.258 174.691 
ATOM   2694  C2'  DT A 131      10.715-186.741 175.867 
ATOM   2695  C1'  DT A 131      11.249-185.322 176.037 
ATOM   2696  N1   DT A 131      10.532-184.532 177.076 
ATOM   2697  C2   DT A 131      11.275-183.634 177.803 
ATOM   2698  O2   DT A 131      12.470-183.468 177.630 
ATOM   2699  N3   DT A 131      10.576-182.920 178.758 
ATOM   2700  C4   DT A 131       9.229-183.028 179.037 
ATOM   2701  O4   DT A 131       8.715-182.335 179.916 
ATOM   2702  C5   DT A 131       8.534-183.995 178.222 
ATOM   2703  C7   DT A 131       7.063-184.176 178.460 
ATOM   2704  C6   DT A 131       9.188-184.704 177.287 
ATOM   2705  P    DG A 132      13.281-188.758 174.555 
ATOM   2706  OP1  DG A 132      13.527-189.068 173.129 
ATOM   2707  OP2  DG A 132      12.375-189.681 175.273 
ATOM   2708  O5'  DG A 132      14.675-188.660 175.333 
ATOM   2709  C5'  DG A 132      15.386-187.408 175.338 
ATOM   2710  C4'  DG A 132      15.911-187.115 176.731 
ATOM   2711  O4'  DG A 132      14.943-186.399 177.551 
ATOM   2712  C3'  DG A 132      16.276-188.337 177.574 
ATOM   2713  O3'  DG A 132      17.426-188.032 178.353 
ATOM   2714  C2'  DG A 132      15.088-188.527 178.515 
ATOM   2715  C1'  DG A 132      14.858-187.048 178.810 
ATOM   2716  N9   DG A 132      13.518-186.753 179.392 
ATOM   2717  C8   DG A 132      12.308-187.363 179.143 
ATOM   2718  N7   DG A 132      11.308-186.862 179.827 
ATOM   2719  C5   DG A 132      11.897-185.850 180.582 
ATOM   2720  C6   DG A 132      11.319-184.952 181.516 
ATOM   2721  O6   DG A 132      10.148-184.864 181.875 
ATOM   2722  N1   DG A 132      12.279-184.084 182.055 
ATOM   2723  C2   DG A 132      13.622-184.084 181.732 
ATOM   2724  N2   DG A 132      14.375-183.175 182.356 
ATOM   2725  N3   DG A 132      14.164-184.927 180.855 
ATOM   2726  C4   DG A 132      13.246-185.775 180.324 
ATOM   2727  P    DA A 133      18.548-189.155 178.554 
ATOM   2728  OP1  DA A 133      19.465-189.154 177.392 
ATOM   2729  OP2  DA A 133      17.903-190.449 178.870 
ATOM   2730  O5'  DA A 133      19.315-188.608 179.847 
ATOM   2731  C5'  DA A 133      19.366-187.188 180.079 
ATOM   2732  C4'  DA A 133      19.095-186.892 181.541 
ATOM   2733  O4'  DA A 133      17.675-186.737 181.822 
ATOM   2734  C3'  DA A 133      19.552-187.962 182.532 
ATOM   2735  O3'  DA A 133      20.034-187.324 183.709 
ATOM   2736  C2'  DA A 133      18.280-188.732 182.885 
ATOM   2737  C1'  DA A 133      17.356-187.522 182.961 
ATOM   2738  N9   DA A 133      15.908-187.868 182.894 
ATOM   2739  C8   DA A 133      15.307-188.871 182.189 
ATOM   2740  N7   DA A 133      14.020-188.918 182.336 
ATOM   2741  C5   DA A 133      13.744-187.870 183.203 
ATOM   2742  C6   DA A 133      12.546-187.387 183.755 
ATOM   2743  N6   DA A 133      11.344-187.925 183.502 
ATOM   2744  N1   DA A 133      12.627-186.327 184.581 
ATOM   2745  C2   DA A 133      13.824-185.796 184.829 
ATOM   2746  N3   DA A 133      15.003-186.159 184.374 
ATOM   2747  C4   DA A 133      14.894-187.221 183.551 
ATOM   2748  P    DT A 134      21.329-187.918 184.439 
ATOM   2749  OP1  DT A 134      22.550-187.399 183.785 
ATOM   2750  OP2  DT A 134      21.216-189.391 184.527 
ATOM   2751  O5'  DT A 134      21.188-187.281 185.900 
ATOM   2752  C5'  DT A 134      20.540-186.003 186.044 
ATOM   2753  C4'  DT A 134      19.594-186.033 187.228 
ATOM   2754  O4'  DT A 134      18.263-186.499 186.864 
ATOM   2755  C3'  DT A 134      20.002-186.946 188.383 
ATOM   2756  O3'  DT A 134      19.640-186.326 189.611 
ATOM   2757  C2'  DT A 134      19.148-188.202 188.203 
ATOM   2758  C1'  DT A 134      17.862-187.485 187.803 
ATOM   2759  N1   DT A 134      16.862-188.371 187.144 
ATOM   2760  C2   DT A 134      15.537-188.110 187.390 
ATOM   2761  O2   DT A 134      15.162-187.201 188.111 
ATOM   2762  N3   DT A 134      14.639-188.953 186.763 
ATOM   2763  C4   DT A 134      14.952-190.008 185.930 
ATOM   2764  O4   DT A 134      14.059-190.693 185.426 
ATOM   2765  C5   DT A 134      16.368-190.203 185.733 
ATOM   2766  C7   DT A 134      16.796-191.331 184.841 
ATOM   2767  C6   DT A 134      17.263-189.399 186.331 
ATOM   2768  P    DG A 135      20.635-186.441 190.860 
ATOM   2769  OP1  DG A 135      21.678-185.394 190.761 
ATOM   2770  OP2  DG A 135      21.121-187.832 190.981 
ATOM   2771  O5'  DG A 135      19.652-186.107 192.078 
ATOM   2772  C5'  DG A 135      18.535-185.228 191.852 
ATOM   2773  C4'  DG A 135      17.293-185.787 192.517 
ATOM   2774  O4'  DG A 135      16.560-186.697 191.648 
ATOM   2775  C3'  DG A 135      17.528-186.601 193.789 
ATOM   2776  O3'  DG A 135      16.469-186.343 194.703 
ATOM   2777  C2'  DG A 135      17.434-188.059 193.338 
ATOM   2778  C1'  DG A 135      16.259-187.874 192.382 
ATOM   2779  N9   DG A 135      16.092-188.993 191.415 
ATOM   2780  C8   DG A 135      17.053-189.773 190.811 
ATOM   2781  N7   DG A 135      16.570-190.685 190.001 
ATOM   2782  C5   DG A 135      15.191-190.496 190.075 
ATOM   2783  C6   DG A 135      14.138-191.184 189.419 
ATOM   2784  O6   DG A 135      14.206-192.119 188.625 
ATOM   2785  N1   DG A 135      12.885-190.668 189.781 
ATOM   2786  C2   DG A 135      12.678-189.623 190.660 
ATOM   2787  N2   DG A 135      11.407-189.279 190.872 
ATOM   2788  N3   DG A 135      13.668-188.977 191.274 
ATOM   2789  C4   DG A 135      14.888-189.466 190.935 
ATOM   2790  P    DT A 136      16.807-186.208 196.263 
ATOM   2791  OP1  DT A 136      17.255-184.828 196.555 
ATOM   2792  OP2  DT A 136      17.731-187.290 196.665 
ATOM   2793  O5'  DT A 136      15.369-186.458 196.919 
ATOM   2794  C5'  DT A 136      14.191-186.080 196.184 
ATOM   2795  C4'  DT A 136      13.143-187.172 196.285 
ATOM   2796  O4'  DT A 136      13.289-188.179 195.244 
ATOM   2797  C3'  DT A 136      13.149-187.980 197.583 
ATOM   2798  O3'  DT A 136      11.807-188.288 197.939 
ATOM   2799  C2'  DT A 136      13.868-189.281 197.226 
ATOM   2800  C1'  DT A 136      13.234-189.461 195.849 
ATOM   2801  N1   DT A 136      13.965-190.419 194.973 
ATOM   2802  C2   DT A 136      13.210-191.184 194.118 
ATOM   2803  O2   DT A 136      11.996-191.107 194.055 
ATOM   2804  N3   DT A 136      13.922-192.061 193.322 
ATOM   2805  C4   DT A 136      15.292-192.230 193.312 
ATOM   2806  O4   DT A 136      15.817-193.047 192.554 
ATOM   2807  C5   DT A 136      15.997-191.382 194.245 
ATOM   2808  C7   DT A 136      17.492-191.503 194.298 
ATOM   2809  C6   DT A 136      15.330-190.521 195.030 
ATOM   2810  P    DC A 137      11.381-188.233 199.480 
ATOM   2811  OP1  DC A 137      11.047-186.839 199.852 
ATOM   2812  OP2  DC A 137      12.415-188.895 200.305 
ATOM   2813  O5'  DC A 137      10.050-189.121 199.473 
ATOM   2814  C5'  DC A 137       9.241-189.156 198.282 
ATOM   2815  C4'  DC A 137       8.807-190.579 197.992 
ATOM   2816  O4'  DC A 137       9.775-191.300 197.177 
ATOM   2817  C3'  DC A 137       8.614-191.478 199.214 
ATOM   2818  O3'  DC A 137       7.510-192.342 198.979 
ATOM   2819  C2'  DC A 137       9.886-192.323 199.278 
ATOM   2820  C1'  DC A 137      10.015-192.563 197.778 
ATOM   2821  N1   DC A 137      11.368-193.025 197.359 
ATOM   2822  C2   DC A 137      11.449-193.924 196.298 
ATOM   2823  O2   DC A 137      10.404-194.297 195.753 
ATOM   2824  N3   DC A 137      12.673-194.357 195.903 
ATOM   2825  C4   DC A 137      13.781-193.928 196.519 
ATOM   2826  N4   DC A 137      14.952-194.380 196.096 
ATOM   2827  C5   DC A 137      13.720-193.004 197.612 
ATOM   2828  C6   DC A 137      12.488-192.583 197.993 
ATOM   2829  P    DA A 138       6.504-192.662 200.183 
ATOM   2830  OP1  DA A 138       5.498-191.581 200.290 
ATOM   2831  OP2  DA A 138       7.277-192.953 201.410 
ATOM   2832  O5'  DA A 138       5.800-194.001 199.661 
ATOM   2833  C5'  DA A 138       5.651-194.204 198.243 
ATOM   2834  C4'  DA A 138       6.014-195.631 197.883 
ATOM   2835  O4'  DA A 138       7.435-195.790 197.605 
ATOM   2836  C3'  DA A 138       5.728-196.681 198.956 
ATOM   2837  O3'  DA A 138       5.292-197.879 198.324 
ATOM   2838  C2'  DA A 138       7.084-196.944 199.611 
ATOM   2839  C1'  DA A 138       7.909-196.917 198.327 
ATOM   2840  N9   DA A 138       9.369-196.738 198.558 
ATOM   2841  C8   DA A 138       9.992-196.008 199.529 
ATOM   2842  N7   DA A 138      11.287-196.050 199.468 
ATOM   2843  C5   DA A 138      11.544-196.866 198.376 
ATOM   2844  C6   DA A 138      12.738-197.306 197.782 
ATOM   2845  N6   DA A 138      13.956-196.966 198.229 
ATOM   2846  N1   DA A 138      12.636-198.111 196.708 
ATOM   2847  C2   DA A 138      11.424-198.444 196.268 
ATOM   2848  N3   DA A 138      10.246-198.098 196.737 
ATOM   2849  C4   DA A 138      10.376-197.293 197.812 
ATOM   2850  P    DC A 139       4.114-198.727 198.999 
ATOM   2851  OP1  DC A 139       2.805-198.164 198.599 
ATOM   2852  OP2  DC A 139       4.355-198.840 200.455 
ATOM   2853  O5'  DC A 139       4.319-200.156 198.309 
ATOM   2854  C5'  DC A 139       4.869-200.216 196.980 
ATOM   2855  C4'  DC A 139       5.906-201.318 196.897 
ATOM   2856  O4'  DC A 139       7.237-200.857 197.265 
ATOM   2857  C3'  DC A 139       5.669-202.524 197.807 
ATOM   2858  O3'  DC A 139       6.076-203.703 197.123 
ATOM   2859  C2'  DC A 139       6.607-202.303 198.994 
ATOM   2860  C1'  DC A 139       7.792-201.781 198.188 
ATOM   2861  N1   DC A 139       8.806-201.062 199.009 
ATOM   2862  C2   DC A 139      10.143-201.184 198.643 
ATOM   2863  O2   DC A 139      10.432-201.876 197.660 
ATOM   2864  N3   DC A 139      11.083-200.536 199.380 
ATOM   2865  C4   DC A 139      10.729-199.797 200.438 
ATOM   2866  N4   DC A 139      11.682-199.185 201.125 
ATOM   2867  C5   DC A 139       9.359-199.659 200.832 
ATOM   2868  C6   DC A 139       8.435-200.314 200.083 
ATOM   2869  P    DC A 140       5.198-205.033 197.280 
ATOM   2870  OP1  DC A 140       4.069-204.996 196.324 
ATOM   2871  OP2  DC A 140       4.840-205.226 198.702 
ATOM   2872  O5'  DC A 140       6.246-206.157 196.832 
ATOM   2873  C5'  DC A 140       7.265-205.820 195.872 
ATOM   2874  C4'  DC A 140       8.598-206.392 196.309 
ATOM   2875  O4'  DC A 140       9.332-205.486 197.183 
ATOM   2876  C3'  DC A 140       8.535-207.697 197.102 
ATOM   2877  O3'  DC A 140       9.638-208.515 196.732 
ATOM   2878  C2'  DC A 140       8.711-207.274 198.560 
ATOM   2879  C1'  DC A 140       9.786-206.220 198.309 
ATOM   2880  N1   DC A 140       9.967-205.268 199.440 
ATOM   2881  C2   DC A 140      11.253-204.793 199.690 
ATOM   2882  O2   DC A 140      12.181-205.178 198.969 
ATOM   2883  N3   DC A 140      11.439-203.925 200.717 
ATOM   2884  C4   DC A 140      10.407-203.532 201.475 
ATOM   2885  N4   DC A 140      10.640-202.684 202.464 
ATOM   2886  C5   DC A 140       9.077-204.009 201.235 
ATOM   2887  C6   DC A 140       8.911-204.877 200.204 
ATOM   2888  P    DC A 141       9.417-210.093 196.578 
ATOM   2889  OP1  DC A 141       8.882-210.390 195.231 
ATOM   2890  OP2  DC A 141       8.621-210.596 197.719 
ATOM   2891  O5'  DC A 141      10.919-210.634 196.692 
ATOM   2892  C5'  DC A 141      12.000-209.795 196.242 
ATOM   2893  C4'  DC A 141      13.138-209.835 197.242 
ATOM   2894  O4'  DC A 141      12.992-208.832 198.288 
ATOM   2895  C3'  DC A 141      13.304-211.146 198.010 
ATOM   2896  O3'  DC A 141      14.691-211.397 198.198 
ATOM   2897  C2'  DC A 141      12.669-210.879 199.374 
ATOM   2898  C1'  DC A 141      13.203-209.461 199.543 
ATOM   2899  N1   DC A 141      12.486-208.670 200.582 
ATOM   2900  C2   DC A 141      13.225-207.756 201.329 
ATOM   2901  O2   DC A 141      14.434-207.639 201.100 
ATOM   2902  N3   DC A 141      12.590-207.027 202.281 
ATOM   2903  C4   DC A 141      11.277-207.183 202.499 
ATOM   2904  N4   DC A 141      10.704-206.448 203.439 
ATOM   2905  C5   DC A 141      10.499-208.118 201.743 
ATOM   2906  C6   DC A 141      11.152-208.838 200.795 
ATOM   2907  P    DC A 142      15.235-212.896 198.062 
ATOM   2908  OP1  DC A 142      15.481-213.207 196.636 
ATOM   2909  OP2  DC A 142      14.329-213.819 198.780 
ATOM   2910  O5'  DC A 142      16.629-212.799 198.840 
ATOM   2911  C5'  DC A 142      17.340-211.546 198.845 
ATOM   2912  C4'  DC A 142      17.865-211.254 200.237 
ATOM   2913  O4'  DC A 142      16.897-210.538 201.057 
ATOM   2914  C3'  DC A 142      18.230-212.476 201.080 
ATOM   2915  O3'  DC A 142      19.380-212.170 201.860 
ATOM   2916  C2'  DC A 142      17.041-212.666 202.022 
ATOM   2917  C1'  DC A 142      16.812-211.186 202.317 
ATOM   2918  N1   DC A 142      15.472-210.892 202.898 
ATOM   2919  C2   DC A 142      15.382-209.863 203.832 
ATOM   2920  O2   DC A 142      16.407-209.242 204.136 
ATOM   2921  N3   DC A 142      14.170-209.579 204.375 
ATOM   2922  C4   DC A 142      13.083-210.276 204.018 
ATOM   2923  N4   DC A 142      11.923-209.961 204.576 
ATOM   2924  C5   DC A 142      13.154-211.339 203.060 
ATOM   2925  C6   DC A 142      14.375-211.607 202.530 
ATOM   2926  P    DA A 143      20.502-213.294 202.061 
ATOM   2927  OP1  DA A 143      21.419-213.293 200.899 
ATOM   2928  OP2  DA A 143      19.857-214.588 202.377 
ATOM   2929  O5'  DA A 143      21.269-212.747 203.353 
ATOM   2930  C5'  DA A 143      21.320-211.326 203.586 
ATOM   2931  C4'  DA A 143      21.049-211.030 205.048 
ATOM   2932  O4'  DA A 143      19.629-210.876 205.329 
ATOM   2933  C3'  DA A 143      21.506-212.100 206.039 
ATOM   2934  O3'  DA A 143      21.988-211.463 207.215 
ATOM   2935  C2'  DA A 143      20.234-212.871 206.392 
ATOM   2936  C1'  DA A 143      19.310-211.661 206.468 
ATOM   2937  N9   DA A 143      17.862-212.007 206.401 
ATOM   2938  C8   DA A 143      17.261-213.009 205.695 
ATOM   2939  N7   DA A 143      15.974-213.056 205.843 
ATOM   2940  C5   DA A 143      15.698-212.008 206.710 
ATOM   2941  C6   DA A 143      14.500-211.526 207.262 
ATOM   2942  N6   DA A 143      13.298-212.064 207.008 
ATOM   2943  N1   DA A 143      14.581-210.466 208.088 
ATOM   2944  C2   DA A 143      15.778-209.935 208.336 
ATOM   2945  N3   DA A 143      16.957-210.297 207.881 
ATOM   2946  C4   DA A 143      16.848-211.360 207.057 
ATOM   2947  P    DG A 144      23.283-212.057 207.946 
ATOM   2948  OP1  DG A 144      24.504-211.537 207.291 
ATOM   2949  OP2  DG A 144      23.170-213.530 208.034 
ATOM   2950  O5'  DG A 144      23.141-211.419 209.406 
ATOM   2951  C5'  DG A 144      22.494-210.141 209.551 
ATOM   2952  C4'  DG A 144      21.548-210.171 210.734 
ATOM   2953  O4'  DG A 144      20.217-210.637 210.371 
ATOM   2954  C3'  DG A 144      21.956-211.085 211.890 
ATOM   2955  O3'  DG A 144      21.594-210.465 213.118 
ATOM   2956  C2'  DG A 144      21.102-212.341 211.710 
ATOM   2957  C1'  DG A 144      19.816-211.624 211.310 
ATOM   2958  N9   DG A 144      18.816-212.510 210.651 
ATOM   2959  C8   DG A 144      19.023-213.582 209.810 
ATOM   2960  N7   DG A 144      17.920-214.157 209.397 
ATOM   2961  C5   DG A 144      16.911-213.414 210.009 
ATOM   2962  C6   DG A 144      15.500-213.559 209.941 
ATOM   2963  O6   DG A 144      14.841-214.386 209.318 
ATOM   2964  N1   DG A 144      14.849-212.590 210.717 
ATOM   2965  C2   DG A 144      15.478-211.610 211.460 
ATOM   2966  N2   DG A 144      14.676-210.780 212.132 
ATOM   2967  N3   DG A 144      16.800-211.475 211.522 
ATOM   2968  C4   DG A 144      17.447-212.407 210.776 
ATOM   2969  P    DA A 145      22.589-210.579 214.367 
ATOM   2970  OP1  DA A 145      23.632-209.533 214.268 
ATOM   2971  OP2  DA A 145      23.075-211.971 214.488 
ATOM   2972  O5'  DA A 145      21.606-210.246 215.585 
ATOM   2973  C5'  DA A 145      20.489-209.366 215.359 
ATOM   2974  C4'  DA A 145      19.247-209.926 216.024 
ATOM   2975  O4'  DA A 145      18.514-210.836 215.154 
ATOM   2976  C3'  DA A 145      19.482-210.740 217.295 
ATOM   2977  O3'  DA A 145      18.423-210.482 218.210 
ATOM   2978  C2'  DA A 145      19.388-212.198 216.845 
ATOM   2979  C1'  DA A 145      18.213-212.013 215.889 
ATOM   2980  N9   DA A 145      18.046-213.132 214.922 
ATOM   2981  C8   DA A 145      19.013-213.895 214.331 
ATOM   2982  N7   DA A 145      18.547-214.801 213.529 
ATOM   2983  C5   DA A 145      17.172-214.628 213.589 
ATOM   2984  C6   DA A 145      16.105-215.288 212.956 
ATOM   2985  N6   DA A 145      16.269-216.305 212.098 
ATOM   2986  N1   DA A 145      14.860-214.864 213.240 
ATOM   2987  C2   DA A 145      14.704-213.854 214.092 
ATOM   2988  N3   DA A 145      15.618-213.164 214.740 
ATOM   2989  C4   DA A 145      16.855-213.609 214.439 
ATOM   2990  P    DG A 146      18.761-210.347 219.769 
ATOM   2991  OP1  DG A 146      19.209-208.967 220.062 
ATOM   2992  OP2  DG A 146      19.685-211.429 220.172 
ATOM   2993  O5'  DG A 146      17.323-210.597 220.426 
ATOM   2994  C5'  DG A 146      16.145-210.219 219.691 
ATOM   2995  C4'  DG A 146      15.097-211.310 219.792 
ATOM   2996  O4'  DG A 146      15.243-212.317 218.751 
ATOM   2997  C3'  DG A 146      15.103-212.119 221.089 
ATOM   2998  O3'  DG A 146      13.761-212.427 221.446 
ATOM   2999  C2'  DG A 146      15.822-213.419 220.732 
ATOM   3000  C1'  DG A 146      15.188-213.600 219.356 
ATOM   3001  N9   DG A 146      15.919-214.558 218.480 
ATOM   3002  C8   DG A 146      17.272-214.800 218.395 
ATOM   3003  N7   DG A 146      17.595-215.717 217.514 
ATOM   3004  C5   DG A 146      16.369-216.108 216.979 
ATOM   3005  C6   DG A 146      16.074-217.071 215.978 
ATOM   3006  O6   DG A 146      16.847-217.787 215.349 
ATOM   3007  N1   DG A 146      14.695-217.152 215.737 
ATOM   3008  C2   DG A 146      13.729-216.401 216.377 
ATOM   3009  N2   DG A 146      12.468-216.627 216.003 
ATOM   3010  N3   DG A 146      14.007-215.497 217.315 
ATOM   3011  C4   DG A 146      15.340-215.407 217.561 
ATOM   3012  P    DA A 147      13.335-212.371 222.987 
ATOM   3013  OP1  DA A 147      13.001-210.978 223.359 
ATOM   3014  OP2  DA A 147      14.369-213.033 223.812 
ATOM   3015  O5'  DA A 147      12.004-213.260 222.980 
ATOM   3016  C5'  DA A 147      11.195-213.295 221.789 
ATOM   3017  C4'  DA A 147      10.761-214.718 221.499 
ATOM   3018  O4'  DA A 147      11.729-215.438 220.683 
ATOM   3019  C3'  DA A 147      10.568-215.616 222.721 
ATOM   3020  O3'  DA A 147       9.463-216.481 222.486 
ATOM   3021  C2'  DA A 147      11.840-216.461 222.785 
ATOM   3022  C1'  DA A 147      11.969-216.702 221.284 
ATOM   3023  N9   DA A 147      13.322-217.163 220.866 
ATOM   3024  C8   DA A 147      14.535-216.821 221.391 
ATOM   3025  N7   DA A 147      15.541-217.395 220.807 
ATOM   3026  C5   DA A 147      14.953-218.176 219.821 
ATOM   3027  C6   DA A 147      15.491-219.037 218.849 
ATOM   3028  N6   DA A 147      16.803-219.264 218.706 
ATOM   3029  N1   DA A 147      14.625-219.659 218.027 
ATOM   3030  C2   DA A 147      13.320-219.429 218.174 
ATOM   3031  N3   DA A 147      12.707-218.651 219.039 
ATOM   3032  C4   DA A 147      13.595-218.041 219.850 
ATOM   3033  P    DG A 148       8.458-216.800 223.690 
ATOM   3034  OP1  DG A 148       7.452-215.719 223.797 
ATOM   3035  OP2  DG A 148       9.231-217.092 224.917 
ATOM   3036  O5'  DG A 148       7.754-218.139 223.168 
ATOM   3037  C5'  DG A 148       7.605-218.343 221.749 
ATOM   3038  C4'  DG A 148       7.968-219.770 221.389 
ATOM   3039  O4'  DG A 148       9.389-219.929 221.112 
ATOM   3040  C3'  DG A 148       7.682-220.820 222.463 
ATOM   3041  O3'  DG A 148       7.246-222.017 221.831 
ATOM   3042  C2'  DG A 148       9.038-221.083 223.118 
ATOM   3043  C1'  DG A 148       9.863-221.055 221.834 
ATOM   3044  N9   DG A 148      11.323-220.876 222.065 
ATOM   3045  C8   DG A 148      11.969-220.146 223.038 
ATOM   3046  N7   DG A 148      13.277-220.196 222.964 
ATOM   3047  C5   DG A 148      13.514-221.019 221.864 
ATOM   3048  C6   DG A 148      14.740-221.444 221.290 
ATOM   3049  O6   DG A 148      15.887-221.178 221.638 
ATOM   3050  N1   DG A 148      14.525-222.275 220.181 
ATOM   3051  C2   DG A 148      13.288-222.646 219.692 
ATOM   3052  N2   DG A 148      13.295-223.446 218.623 
ATOM   3053  N3   DG A 148      12.138-222.245 220.232 
ATOM   3054  C4   DG A 148      12.330-221.439 221.308 
ATOM   3055  P    DA A 149       6.068-222.866 222.506 
ATOM   3056  OP1  DA A 149       4.759-222.303 222.106 
ATOM   3057  OP2  DA A 149       6.309-222.978 223.961 
ATOM   3058  O5'  DA A 149       6.273-224.295 221.816 
ATOM   3059  C5'  DA A 149       6.823-224.355 220.486 
ATOM   3060  C4'  DA A 149       7.860-225.457 220.404 
ATOM   3061  O4'  DA A 149       9.191-224.995 220.772 
ATOM   3062  C3'  DA A 149       7.623-226.662 221.314 
ATOM   3063  O3'  DA A 149       8.030-227.842 220.630 
ATOM   3064  C2'  DA A 149       8.561-226.442 222.501 
ATOM   3065  C1'  DA A 149       9.746-225.919 221.695 
ATOM   3066  N9   DA A 149      10.759-225.201 222.516 
ATOM   3067  C8   DA A 149      10.558-224.415 223.615 
ATOM   3068  N7   DA A 149      11.649-223.924 224.117 
ATOM   3069  C5   DA A 149      12.649-224.421 223.291 
ATOM   3070  C6   DA A 149      14.045-224.263 223.294 
ATOM   3071  N6   DA A 149      14.704-223.524 224.197 
ATOM   3072  N1   DA A 149      14.741-224.896 222.331 
ATOM   3073  C2   DA A 149      14.081-225.628 221.436 
ATOM   3074  N3   DA A 149      12.788-225.847 221.334 
ATOM   3075  C4   DA A 149      12.114-225.204 222.309 
ATOM   3076  P    DG A 150       7.152-229.171 220.786 
ATOM   3077  OP1  DG A 150       6.023-229.135 219.831 
ATOM   3078  OP2  DG A 150       6.794-229.365 222.209 
ATOM   3079  O5'  DG A 150       8.200-230.296 220.339 
ATOM   3080  C5'  DG A 150       9.219-229.958 219.379 
ATOM   3081  C4'  DG A 150      10.552-230.531 219.816 
ATOM   3082  O4'  DG A 150      11.286-229.625 220.690 
ATOM   3083  C3'  DG A 150      10.489-231.836 220.609 
ATOM   3084  O3'  DG A 150      11.592-232.653 220.239 
ATOM   3085  C2'  DG A 150      10.665-231.412 222.067 
ATOM   3086  C1'  DG A 150      11.740-230.359 221.816 
ATOM   3087  N9   DG A 150      11.921-229.406 222.947 
ATOM   3088  C8   DG A 150      10.982-228.902 223.820 
ATOM   3089  N7   DG A 150      11.473-228.077 224.713 
ATOM   3090  C5   DG A 150      12.833-228.032 224.410 
ATOM   3091  C6   DG A 150      13.883-227.307 225.031 
ATOM   3092  O6   DG A 150      13.829-226.543 225.991 
ATOM   3093  N1   DG A 150      15.113-227.552 224.405 
ATOM   3094  C2   DG A 150      15.303-228.386 223.321 
ATOM   3095  N2   DG A 150      16.555-228.485 222.869 
ATOM   3096  N3   DG A 150      14.316-229.066 222.739 
ATOM   3097  C4   DG A 150      13.117-228.840 223.335 
ATOM   3098  P    DT A 151      11.371-234.232 220.085 
ATOM   3099  OP1  DT A 151      10.836-234.529 218.738 
ATOM   3100  OP2  DT A 151      10.575-234.734 221.226 
ATOM   3101  O5'  DT A 151      12.873-234.773 220.199 
ATOM   3102  C5'  DT A 151      13.953-233.934 219.748 
ATOM   3103  C4'  DT A 151      15.092-233.973 220.749 
ATOM   3104  O4'  DT A 151      14.946-232.971 221.795 
ATOM   3105  C3'  DT A 151      15.257-235.285 221.516 
ATOM   3106  O3'  DT A 151      16.645-235.536 221.705 
ATOM   3107  C2'  DT A 151      14.623-235.018 222.881 
ATOM   3108  C1'  DT A 151      15.157-233.599 223.050 
ATOM   3109  N1   DT A 151      14.440-232.809 224.089 
ATOM   3110  C2   DT A 151      15.183-231.912 224.817 
ATOM   3111  O2   DT A 151      16.378-231.746 224.644 
ATOM   3112  N3   DT A 151      14.484-231.198 225.772 
ATOM   3113  C4   DT A 151      13.137-231.305 226.050 
ATOM   3114  O4   DT A 151      12.623-230.612 226.930 
ATOM   3115  C5   DT A 151      12.442-232.273 225.235 
ATOM   3116  C7   DT A 151      10.971-232.453 225.474 
ATOM   3117  C6   DT A 151      13.096-232.981 224.300 
ATOM   3118  P    DT A 152      17.189-237.035 221.569 
ATOM   3119  OP1  DT A 152      17.435-237.345 220.143 
ATOM   3120  OP2  DT A 152      16.283-237.958 222.287 
ATOM   3121  O5'  DT A 152      18.583-236.938 222.347 
ATOM   3122  C5'  DT A 152      19.294-235.685 222.352 
ATOM   3123  C4'  DT A 152      19.819-235.393 223.744 
ATOM   3124  O4'  DT A 152      18.851-234.677 224.564 
ATOM   3125  C3'  DT A 152      20.184-236.614 224.587 
ATOM   3126  O3'  DT A 152      21.334-236.309 225.366 
ATOM   3127  C2'  DT A 152      18.995-236.804 225.529 
ATOM   3128  C1'  DT A 152      18.766-235.325 225.824 
ATOM   3129  N1   DT A 152      17.426-235.031 226.405 
ATOM   3130  C2   DT A 152      17.354-234.012 227.325 
ATOM   3131  O2   DT A 152      18.324-233.360 227.670 
ATOM   3132  N3   DT A 152      16.096-233.769 227.843 
ATOM   3133  C4   DT A 152      14.935-234.444 227.524 
ATOM   3134  O4   DT A 152      13.866-234.135 228.054 
ATOM   3135  C5   DT A 152      15.113-235.495 226.550 
ATOM   3136  C7   DT A 152      13.898-236.279 226.148 
ATOM   3137  C6   DT A 152      16.323-235.753 226.031 
ATOM   3138  P    DC A 153      22.456-237.433 225.568 
ATOM   3139  OP1  DC A 153      23.373-237.432 224.406 
ATOM   3140  OP2  DC A 153      21.811-238.727 225.884 
ATOM   3141  O5'  DC A 153      23.223-236.886 226.860 
ATOM   3142  C5'  DC A 153      23.274-235.465 227.093 
ATOM   3143  C4'  DC A 153      23.003-235.169 228.555 
ATOM   3144  O4'  DC A 153      21.583-235.015 228.836 
ATOM   3145  C3'  DC A 153      23.460-236.239 229.546 
ATOM   3146  O3'  DC A 153      23.942-235.601 230.722 
ATOM   3147  C2'  DC A 153      22.188-237.010 229.898 
ATOM   3148  C1'  DC A 153      21.264-235.799 229.975 
ATOM   3149  N1   DC A 153      19.816-236.145 229.908 
ATOM   3150  C2   DC A 153      18.928-235.369 230.648 
ATOM   3151  O2   DC A 153      19.373-234.434 231.323 
ATOM   3152  N3   DC A 153      17.604-235.669 230.601 
ATOM   3153  C4   DC A 153      17.162-236.690 229.857 
ATOM   3154  N4   DC A 153      15.862-236.943 229.844 
ATOM   3155  C5   DC A 153      18.059-237.502 229.089 
ATOM   3156  C6   DC A 153      19.378-237.186 229.149 
ATOM   3157  P    DC A 154      25.236-236.196 231.453 
ATOM   3158  OP1  DC A 154      26.458-235.676 230.798 
ATOM   3159  OP2  DC A 154      25.124-237.669 231.540 
ATOM   3160  O5'  DC A 154      25.095-235.558 232.913 
ATOM   3161  C5'  DC A 154      24.448-234.280 233.058 
ATOM   3162  C4'  DC A 154      23.502-234.310 234.241 
ATOM   3163  O4'  DC A 154      22.171-234.776 233.878 
ATOM   3164  C3'  DC A 154      23.910-235.224 235.397 
ATOM   3165  O3'  DC A 154      23.548-234.604 236.625 
ATOM   3166  C2'  DC A 154      23.056-236.479 235.216 
ATOM   3167  C1'  DC A 154      21.770-235.762 234.816 
ATOM   3168  N1   DC A 154      20.770-236.648 234.157 
ATOM   3169  C2   DC A 154      19.422-236.397 234.397 
ATOM   3170  O2   DC A 154      19.114-235.458 235.139 
ATOM   3171  N3   DC A 154      18.495-237.194 233.806 
ATOM   3172  C4   DC A 154      18.871-238.202 233.009 
ATOM   3173  N4   DC A 154      17.929-238.951 232.456 
ATOM   3174  C5   DC A 154      20.252-238.478 232.750 
ATOM   3175  C6   DC A 154      21.163-237.670 233.350 
ATOM   3176  P    DA A 155      24.543-234.718 237.874 
ATOM   3177  OP1  DA A 155      25.586-233.672 237.775 
ATOM   3178  OP2  DA A 155      25.029-236.110 237.995 
ATOM   3179  O5'  DA A 155      23.560-234.384 239.092 
ATOM   3180  C5'  DA A 155      22.442-233.505 238.866 
ATOM   3181  C4'  DA A 155      21.201-234.064 239.530 
ATOM   3182  O4'  DA A 155      20.467-234.975 238.661 
ATOM   3183  C3'  DA A 155      21.436-234.879 240.802 
ATOM   3184  O3'  DA A 155      20.377-234.621 241.717 
ATOM   3185  C2'  DA A 155      21.342-236.336 240.351 
ATOM   3186  C1'  DA A 155      20.167-236.151 239.396 
ATOM   3187  N9   DA A 155      20.000-237.270 238.429 
ATOM   3188  C8   DA A 155      20.967-238.034 237.838 
ATOM   3189  N7   DA A 155      20.501-238.940 237.035 
ATOM   3190  C5   DA A 155      19.126-238.766 237.095 
ATOM   3191  C6   DA A 155      18.059-239.427 236.463 
ATOM   3192  N6   DA A 155      18.222-240.444 235.605 
ATOM   3193  N1   DA A 155      16.814-239.003 236.746 
ATOM   3194  C2   DA A 155      16.657-237.992 237.599 
ATOM   3195  N3   DA A 155      17.572-237.303 238.247 
ATOM   3196  C4   DA A 155      18.809-237.747 237.946 
ATOM   3197  P    DA A 156      20.715-234.485 243.276 
ATOM   3198  OP1  DA A 156      21.163-233.106 243.569 
ATOM   3199  OP2  DA A 156      21.639-235.568 243.679 
ATOM   3200  O5'  DA A 156      19.277-234.735 243.933 
ATOM   3201  C5'  DA A 156      18.099-234.357 243.198 
ATOM   3202  C4'  DA A 156      17.051-235.449 243.299 
ATOM   3203  O4'  DA A 156      17.197-236.456 242.257 
ATOM   3204  C3'  DA A 156      17.057-236.258 244.596 
ATOM   3205  O3'  DA A 156      15.715-236.566 244.953 
ATOM   3206  C2'  DA A 156      17.776-237.558 244.239 
ATOM   3207  C1'  DA A 156      17.142-237.739 242.863 
ATOM   3208  N9   DA A 156      17.872-238.696 241.987 
ATOM   3209  C8   DA A 156      19.217-238.924 241.916 
ATOM   3210  N7   DA A 156      19.551-239.828 241.048 
ATOM   3211  C5   DA A 156      18.339-240.231 240.503 
ATOM   3212  C6   DA A 156      18.012-241.176 239.516 
ATOM   3213  N6   DA A 156      18.923-241.922 238.875 
ATOM   3214  N1   DA A 156      16.710-241.328 239.213 
ATOM   3215  C2   DA A 156      15.809-240.584 239.853 
ATOM   3216  N3   DA A 156      15.994-239.677 240.786 
ATOM   3217  C4   DA A 156      17.306-239.543 241.072 
ATOM   3218  P    DC A 157      15.289-236.510 246.494 
ATOM   3219  OP1  DC A 157      14.955-235.116 246.866 
ATOM   3220  OP2  DC A 157      16.323-237.172 247.319 
ATOM   3221  O5'  DC A 157      13.958-237.398 246.486 
ATOM   3222  C5'  DC A 157      13.149-237.434 245.295 
ATOM   3223  C4'  DC A 157      12.715-238.857 245.006 
ATOM   3224  O4'  DC A 157      13.683-239.577 244.190 
ATOM   3225  C3'  DC A 157      12.522-239.755 246.227 
ATOM   3226  O3'  DC A 157      11.417-240.620 245.992 
ATOM   3227  C2'  DC A 157      13.794-240.600 246.292 
ATOM   3228  C1'  DC A 157      13.923-240.840 244.791 
ATOM   3229  N1   DC A 157      15.276-241.302 244.372 
ATOM   3230  C2   DC A 157      15.357-242.201 243.312 
ATOM   3231  O2   DC A 157      14.312-242.575 242.767 
ATOM   3232  N3   DC A 157      16.580-242.634 242.916 
ATOM   3233  C4   DC A 157      17.689-242.205 243.533 
ATOM   3234  N4   DC A 157      18.859-242.657 243.109 
ATOM   3235  C5   DC A 157      17.628-241.282 244.626 
ATOM   3236  C6   DC A 157      16.395-240.861 245.007 
ATOM   3237  P    DA A 158      10.412-240.939 247.197 
ATOM   3238  OP1  DA A 158       9.406-239.858 247.304 
ATOM   3239  OP2  DA A 158      11.185-241.231 248.424 
ATOM   3240  O5'  DA A 158       9.708-242.278 246.674 
ATOM   3241  C5'  DA A 158       9.559-242.481 245.256 
ATOM   3242  C4'  DA A 158       9.922-243.909 244.896 
ATOM   3243  O4'  DA A 158      11.343-244.068 244.619 
ATOM   3244  C3'  DA A 158       9.636-244.959 245.969 
ATOM   3245  O3'  DA A 158       9.200-246.156 245.338 
ATOM   3246  C2'  DA A 158      10.992-245.222 246.625 
ATOM   3247  C1'  DA A 158      11.817-245.194 245.341 
ATOM   3248  N9   DA A 158      13.277-245.015 245.571 
ATOM   3249  C8   DA A 158      13.900-244.286 246.543 
ATOM   3250  N7   DA A 158      15.195-244.327 246.482 
ATOM   3251  C5   DA A 158      15.452-245.144 245.389 
ATOM   3252  C6   DA A 158      16.646-245.583 244.796 
ATOM   3253  N6   DA A 158      17.864-245.244 245.243 
ATOM   3254  N1   DA A 158      16.544-246.389 243.722 
ATOM   3255  C2   DA A 158      15.332-246.722 243.282 
ATOM   3256  N3   DA A 158      14.154-246.376 243.751 
ATOM   3257  C4   DA A 158      14.284-245.571 244.826 
ATOM   3258  P    DC A 159       8.021-247.005 246.013 
ATOM   3259  OP1  DC A 159       6.713-246.441 245.613 
ATOM   3260  OP2  DC A 159       8.263-247.117 247.468 
ATOM   3261  O5'  DC A 159       8.227-248.433 245.322 
ATOM   3262  C5'  DC A 159       8.776-248.494 243.993 
ATOM   3263  C4'  DC A 159       9.814-249.596 243.911 
ATOM   3264  O4'  DC A 159      11.145-249.134 244.279 
ATOM   3265  C3'  DC A 159       9.577-250.801 244.820 
ATOM   3266  O3'  DC A 159       9.984-251.980 244.137 
ATOM   3267  C2'  DC A 159      10.515-250.580 246.007 
ATOM   3268  C1'  DC A 159      11.700-250.058 245.202 
ATOM   3269  N1   DC A 159      12.713-249.340 246.023 
ATOM   3270  C2   DC A 159      14.051-249.461 245.656 
ATOM   3271  O2   DC A 159      14.340-250.153 244.673 
ATOM   3272  N3   DC A 159      14.991-248.814 246.394 
ATOM   3273  C4   DC A 159      14.637-248.074 247.451 
ATOM   3274  N4   DC A 159      15.590-247.462 248.138 
ATOM   3275  C5   DC A 159      13.267-247.937 247.846 
ATOM   3276  C6   DC A 159      12.343-248.591 247.097 
ATOM   3277  P    DA A 160       9.106-253.310 244.293 
ATOM   3278  OP1  DA A 160       7.977-253.273 243.338 
ATOM   3279  OP2  DA A 160       8.748-253.503 245.715 
ATOM   3280  O5'  DA A 160      10.154-254.434 243.846 
ATOM   3281  C5'  DA A 160      11.173-254.097 242.886 
ATOM   3282  C4'  DA A 160      12.506-254.669 243.323 
ATOM   3283  O4'  DA A 160      13.240-253.763 244.196 
ATOM   3284  C3'  DA A 160      12.443-255.975 244.115 
ATOM   3285  O3'  DA A 160      13.546-256.792 243.746 
ATOM   3286  C2'  DA A 160      12.619-255.551 245.574 
ATOM   3287  C1'  DA A 160      13.694-254.497 245.323 
ATOM   3288  N9   DA A 160      13.875-253.545 246.454 
ATOM   3289  C8   DA A 160      12.931-253.055 247.309 
ATOM   3290  N7   DA A 160      13.403-252.238 248.199 
ATOM   3291  C5   DA A 160      14.760-252.179 247.914 
ATOM   3292  C6   DA A 160      15.823-251.476 248.504 
ATOM   3293  N6   DA A 160      15.676-250.659 249.555 
ATOM   3294  N1   DA A 160      17.048-251.646 247.973 
ATOM   3295  C2   DA A 160      17.188-252.459 246.927 
ATOM   3296  N3   DA A 160      16.276-253.164 246.295 
ATOM   3297  C4   DA A 160      15.058-252.977 246.847 
ATOM   3298  P    DC A 161      13.325-258.370 243.592 
ATOM   3299  OP1  DC A 161      12.790-258.667 242.244 
ATOM   3300  OP2  DC A 161      12.529-258.873 244.733 
ATOM   3301  O5'  DC A 161      14.827-258.911 243.705 
ATOM   3302  C5'  DC A 161      15.907-258.073 243.255 
ATOM   3303  C4'  DC A 161      17.046-258.112 244.256 
ATOM   3304  O4'  DC A 161      16.900-257.109 245.302 
ATOM   3305  C3'  DC A 161      17.211-259.423 245.023 
ATOM   3306  O3'  DC A 161      18.599-259.674 245.211 
ATOM   3307  C2'  DC A 161      16.577-259.157 246.388 
ATOM   3308  C1'  DC A 161      17.111-257.738 246.557 
ATOM   3309  N1   DC A 161      16.394-256.948 247.596 
ATOM   3310  C2   DC A 161      17.133-256.034 248.342 
ATOM   3311  O2   DC A 161      18.342-255.917 248.114 
ATOM   3312  N3   DC A 161      16.497-255.304 249.295 
ATOM   3313  C4   DC A 161      15.185-255.461 249.512 
ATOM   3314  N4   DC A 161      14.612-254.726 250.453 
ATOM   3315  C5   DC A 161      14.406-256.395 248.756 
ATOM   3316  C6   DC A 161      15.060-257.115 247.809 
ATOM   3317  P    DA A 162      19.143-261.174 245.075 
ATOM   3318  OP1  DA A 162      19.389-261.484 243.649 
ATOM   3319  OP2  DA A 162      18.237-262.097 245.794 
ATOM   3320  O5'  DA A 162      20.537-261.076 245.853 
ATOM   3321  C5'  DA A 162      21.247-259.824 245.859 
ATOM   3322  C4'  DA A 162      21.773-259.531 247.251 
ATOM   3323  O4'  DA A 162      20.805-258.816 248.071 
ATOM   3324  C3'  DA A 162      22.138-260.753 248.094 
ATOM   3325  O3'  DA A 162      23.288-260.448 248.873 
ATOM   3326  C2'  DA A 162      20.949-260.943 249.036 
ATOM   3327  C1'  DA A 162      20.719-259.464 249.330 
ATOM   3328  N9   DA A 162      19.380-259.169 249.912 
ATOM   3329  C8   DA A 162      18.189-259.785 249.653 
ATOM   3330  N7   DA A 162      17.190-259.300 250.324 
ATOM   3331  C5   DA A 162      17.759-258.287 251.084 
ATOM   3332  C6   DA A 162      17.220-257.383 252.014 
ATOM   3333  N6   DA A 162      15.922-257.355 252.350 
ATOM   3334  N1   DA A 162      18.064-256.506 252.588 
ATOM   3335  C2   DA A 162      19.352-256.539 252.249 
ATOM   3336  N3   DA A 162      19.967-257.333 251.399 
ATOM   3337  C4   DA A 162      19.100-258.200 250.839 
ATOM   3338  P    DT A 163      24.410-261.572 249.075 
ATOM   3339  OP1  DT A 163      25.327-261.570 247.913 
ATOM   3340  OP2  DT A 163      23.765-262.865 249.390 
ATOM   3341  O5'  DT A 163      25.177-261.024 250.367 
ATOM   3342  C5'  DT A 163      25.228-259.604 250.600 
ATOM   3343  C4'  DT A 163      24.957-259.308 252.062 
ATOM   3344  O4'  DT A 163      23.537-259.153 252.343 
ATOM   3345  C3'  DT A 163      25.414-260.378 253.053 
ATOM   3346  O3'  DT A 163      25.896-259.740 254.229 
ATOM   3347  C2'  DT A 163      24.142-261.148 253.405 
ATOM   3348  C1'  DT A 163      23.218-259.938 253.482 
ATOM   3349  N1   DT A 163      21.770-260.284 253.414 
ATOM   3350  C2   DT A 163      20.907-259.509 254.150 
ATOM   3351  O2   DT A 163      21.277-258.572 254.837 
ATOM   3352  N3   DT A 163      19.573-259.860 254.064 
ATOM   3353  C4   DT A 163      19.046-260.896 253.321 
ATOM   3354  O4   DT A 163      17.833-261.114 253.323 
ATOM   3355  C5   DT A 163      20.031-261.652 252.583 
ATOM   3356  C7   DT A 163      19.541-262.799 251.748 
ATOM   3357  C6   DT A 163      21.333-261.333 252.649 
ATOM   3358  P    DT A 164      27.190-260.335 254.959 
ATOM   3359  OP1  DT A 164      28.412-259.815 254.305 
ATOM   3360  OP2  DT A 164      27.078-261.807 255.047 
ATOM   3361  O5'  DT A 164      27.049-259.697 256.420 
ATOM   3362  C5'  DT A 164      26.402-258.419 256.564 
ATOM   3363  C4'  DT A 164      25.456-258.449 257.748 
ATOM   3364  O4'  DT A 164      24.125-258.915 257.385 
ATOM   3365  C3'  DT A 164      25.864-259.362 258.904 
ATOM   3366  O3'  DT A 164      25.502-258.742 260.132 
ATOM   3367  C2'  DT A 164      25.010-260.618 258.723 
ATOM   3368  C1'  DT A 164      23.724-259.901 258.323 
ATOM   3369  N1   DT A 164      22.724-260.787 257.664 
ATOM   3370  C2   DT A 164      21.399-260.526 257.911 
ATOM   3371  O2   DT A 164      21.024-259.617 258.631 
ATOM   3372  N3   DT A 164      20.501-261.369 257.283 
ATOM   3373  C4   DT A 164      20.813-262.424 256.451 
ATOM   3374  O4   DT A 164      19.921-263.109 255.946 
ATOM   3375  C5   DT A 164      22.230-262.619 256.253 
ATOM   3376  C7   DT A 164      22.657-263.747 255.361 
ATOM   3377  C6   DT A 164      23.125-261.815 256.851 
ATOM   3378  P    DA A 165      26.496-258.857 261.380 
ATOM   3379  OP1  DA A 165      27.540-257.810 261.281 
ATOM   3380  OP2  DA A 165      26.983-260.248 261.502 
ATOM   3381  O5'  DA A 165      25.514-258.523 262.598 
ATOM   3382  C5'  DA A 165      24.396-257.644 262.373 
ATOM   3383  C4'  DA A 165      23.154-258.203 263.037 
ATOM   3384  O4'  DA A 165      22.421-259.113 262.168 
ATOM   3385  C3'  DA A 165      23.390-259.018 264.309 
ATOM   3386  O3'  DA A 165      22.331-258.759 265.224 
ATOM   3387  C2'  DA A 165      23.296-260.475 263.858 
ATOM   3388  C1'  DA A 165      22.121-260.290 262.903 
ATOM   3389  N9   DA A 165      21.954-261.409 261.935 
ATOM   3390  C8   DA A 165      22.920-262.173 261.345 
ATOM   3391  N7   DA A 165      22.455-263.079 260.542 
ATOM   3392  C5   DA A 165      21.080-262.905 260.602 
ATOM   3393  C6   DA A 165      20.013-263.566 259.970 
ATOM   3394  N6   DA A 165      20.176-264.583 259.111 
ATOM   3395  N1   DA A 165      18.768-263.141 260.253 
ATOM   3396  C2   DA A 165      18.611-262.131 261.106 
ATOM   3397  N3   DA A 165      19.525-261.441 261.754 
ATOM   3398  C4   DA A 165      20.763-261.886 261.453 
ATOM   3399  P    DT A 166      22.669-258.624 266.783 
ATOM   3400  OP1  DT A 166      23.117-257.244 267.076 
ATOM   3401  OP2  DT A 166      23.593-259.706 267.186 
ATOM   3402  O5'  DT A 166      21.230-258.874 267.440 
ATOM   3403  C5'  DT A 166      20.052-258.496 266.704 
ATOM   3404  C4'  DT A 166      19.005-259.588 266.806 
ATOM   3405  O4'  DT A 166      19.151-260.595 265.764 
ATOM   3406  C3'  DT A 166      19.011-260.396 268.103 
ATOM   3407  O3'  DT A 166      17.668-260.705 268.459 
ATOM   3408  C2'  DT A 166      19.730-261.697 267.746 
ATOM   3409  C1'  DT A 166      19.096-261.877 266.370 
ATOM   3410  N1   DT A 166      19.826-262.835 265.494 
ATOM   3411  C2   DT A 166      19.072-263.600 264.638 
ATOM   3412  O2   DT A 166      17.858-263.523 264.575 
ATOM   3413  N3   DT A 166      19.784-264.477 263.843 
ATOM   3414  C4   DT A 166      21.154-264.646 263.832 
ATOM   3415  O4   DT A 166      21.679-265.463 263.074 
ATOM   3416  C5   DT A 166      21.859-263.798 264.765 
ATOM   3417  C7   DT A 166      23.354-263.919 264.818 
ATOM   3418  C6   DT A 166      21.191-262.937 265.550 
ATOM   3419  P    DA A 167      17.242-260.649 270.001 
ATOM   3420  OP1  DA A 167      16.909-259.255 270.373 
ATOM   3421  OP2  DA A 167      18.277-261.311 270.826 
ATOM   3422  O5'  DA A 167      15.912-261.537 269.993 
ATOM   3423  C5'  DA A 167      15.103-261.572 268.802 
ATOM   3424  C4'  DA A 167      14.669-262.995 268.513 
ATOM   3425  O4'  DA A 167      15.637-263.716 267.697 
ATOM   3426  C3'  DA A 167      14.476-263.894 269.734 
ATOM   3427  O3'  DA A 167      13.371-264.759 269.499 
ATOM   3428  C2'  DA A 167      15.748-264.739 269.799 
ATOM   3429  C1'  DA A 167      15.877-264.979 268.298 
ATOM   3430  N9   DA A 167      17.230-265.441 267.879 
ATOM   3431  C8   DA A 167      18.443-265.098 268.405 
ATOM   3432  N7   DA A 167      19.449-265.673 267.820 
ATOM   3433  C5   DA A 167      18.861-266.454 266.834 
ATOM   3434  C6   DA A 167      19.398-267.314 265.863 
ATOM   3435  N6   DA A 167      20.711-267.542 265.720 
ATOM   3436  N1   DA A 167      18.532-267.936 265.041 
ATOM   3437  C2   DA A 167      17.228-267.706 265.187 
ATOM   3438  N3   DA A 167      16.615-266.929 266.052 
ATOM   3439  C4   DA A 167      17.503-266.318 266.863 
ATOM   3440  P    DG A 168      12.366-265.078 270.704 
ATOM   3441  OP1  DG A 168      11.360-263.997 270.811 
ATOM   3442  OP2  DG A 168      13.139-265.370 271.931 
ATOM   3443  O5'  DG A 168      11.662-266.417 270.181 
ATOM   3444  C5'  DG A 168      11.513-266.620 268.763 
ATOM   3445  C4'  DG A 168      11.876-268.047 268.403 
ATOM   3446  O4'  DG A 168      13.297-268.207 268.126 
ATOM   3447  C3'  DG A 168      11.590-269.097 269.476 
ATOM   3448  O3'  DG A 168      11.154-270.295 268.844 
ATOM   3449  C2'  DG A 168      12.946-269.360 270.132 
ATOM   3450  C1'  DG A 168      13.770-269.333 268.848 
ATOM   3451  N9   DG A 168      15.231-269.154 269.078 
ATOM   3452  C8   DG A 168      15.877-268.423 270.052 
ATOM   3453  N7   DG A 168      17.185-268.473 269.978 
ATOM   3454  C5   DG A 168      17.422-269.296 268.878 
ATOM   3455  C6   DG A 168      18.648-269.721 268.303 
ATOM   3456  O6   DG A 168      19.795-269.456 268.652 
ATOM   3457  N1   DG A 168      18.433-270.553 267.195 
ATOM   3458  C2   DG A 168      17.196-270.923 266.706 
ATOM   3459  N2   DG A 168      17.203-271.723 265.637 
ATOM   3460  N3   DG A 168      16.046-270.523 267.246 
ATOM   3461  C4   DG A 168      16.237-269.717 268.322 
ATOM   3462  P    DA A 169       9.975-271.143 269.520 
ATOM   3463  OP1  DA A 169       8.666-270.580 269.120 
ATOM   3464  OP2  DA A 169      10.217-271.256 270.975 
ATOM   3465  O5'  DA A 169      10.180-272.572 268.829 
ATOM   3466  C5'  DA A 169      10.730-272.632 267.500 
ATOM   3467  C4'  DA A 169      11.768-273.735 267.417 
ATOM   3468  O4'  DA A 169      13.098-273.273 267.785 
ATOM   3469  C3'  DA A 169      11.531-274.940 268.327 
ATOM   3470  O3'  DA A 169      11.938-276.119 267.644 
ATOM   3471  C2'  DA A 169      12.468-274.719 269.514 
ATOM   3472  C1'  DA A 169      13.654-274.197 268.708 
ATOM   3473  N9   DA A 169      14.667-273.478 269.530 
ATOM   3474  C8   DA A 169      14.466-272.692 270.628 
ATOM   3475  N7   DA A 169      15.557-272.202 271.130 
ATOM   3476  C5   DA A 169      16.557-272.698 270.305 
ATOM   3477  C6   DA A 169      17.953-272.540 270.308 
ATOM   3478  N6   DA A 169      18.612-271.802 271.211 
ATOM   3479  N1   DA A 169      18.649-273.173 269.345 
ATOM   3480  C2   DA A 169      17.989-273.905 268.449 
ATOM   3481  N3   DA A 169      16.696-274.125 268.347 
ATOM   3482  C4   DA A 169      16.022-273.481 269.322 
ATOM   3483  P    DT A 170      11.060-277.449 267.800 
ATOM   3484  OP1  DT A 170       9.931-277.412 266.845 
ATOM   3485  OP2  DT A 170      10.702-277.642 269.222 
ATOM   3486  O5'  DT A 170      12.108-278.573 267.352 
ATOM   3487  C5'  DT A 170      13.127-278.236 266.392 
ATOM   3488  C4'  DT A 170      14.460-278.808 266.829 
ATOM   3489  O4'  DT A 170      15.194-277.902 267.703 
ATOM   3490  C3'  DT A 170      14.397-280.113 267.622 
ATOM   3491  O3'  DT A 170      15.500-280.931 267.252 
ATOM   3492  C2'  DT A 170      14.573-279.690 269.080 
ATOM   3493  C1'  DT A 170      15.648-278.636 268.830 
ATOM   3494  N1   DT A 170      15.829-277.684 269.961 
ATOM   3495  C2   DT A 170      17.103-277.225 270.194 
ATOM   3496  O2   DT A 170      18.063-277.563 269.523 
ATOM   3497  N3   DT A 170      17.232-276.345 271.251 
ATOM   3498  C4   DT A 170      16.218-275.897 272.072 
ATOM   3499  O4   DT A 170      16.456-275.107 272.988 
ATOM   3500  C5   DT A 170      14.917-276.434 271.749 
ATOM   3501  C7   DT A 170      13.757-275.998 272.594 
ATOM   3502  C6   DT A 170      14.763-277.292 270.727 
ATOM   3503  P    DT A 171      15.279-282.509 267.099 
ATOM   3504  OP1  DT A 171      14.743-282.806 265.751 
ATOM   3505  OP2  DT A 171      14.483-283.012 268.239 
ATOM   3506  O5'  DT A 171      16.781-283.050 267.212 
ATOM   3507  C5'  DT A 171      17.861-282.211 266.762 
ATOM   3508  C4'  DT A 171      19.000-282.251 267.763 
ATOM   3509  O4'  DT A 171      18.854-281.248 268.809 
ATOM   3510  C3'  DT A 171      19.165-283.562 268.530 
ATOM   3511  O3'  DT A 171      20.553-283.813 268.718 
ATOM   3512  C2'  DT A 171      18.531-283.296 269.894 
ATOM   3513  C1'  DT A 171      19.065-281.877 270.064 
ATOM   3514  N1   DT A 171      18.348-281.086 271.103 
ATOM   3515  C2   DT A 171      19.090-280.189 271.830 
ATOM   3516  O2   DT A 171      20.286-280.023 271.657 
ATOM   3517  N3   DT A 171      18.392-279.475 272.785 
ATOM   3518  C4   DT A 171      17.045-279.583 273.064 
ATOM   3519  O4   DT A 171      16.530-278.889 273.944 
ATOM   3520  C5   DT A 171      16.349-280.550 272.249 
ATOM   3521  C7   DT A 171      14.879-280.730 272.487 
ATOM   3522  C6   DT A 171      17.004-281.258 271.314 
ATOM   3523  P    DA A 172      21.097-285.312 268.582 
ATOM   3524  OP1  DA A 172      21.343-285.623 267.156 
ATOM   3525  OP2  DA A 172      20.191-286.235 269.301 
ATOM   3526  O5'  DA A 172      22.491-285.215 269.360 
ATOM   3527  C5'  DA A 172      23.201-283.963 269.365 
ATOM   3528  C4'  DA A 172      23.727-283.670 270.758 
ATOM   3529  O4'  DA A 172      22.759-282.954 271.578 
ATOM   3530  C3'  DA A 172      24.092-284.892 271.601 
ATOM   3531  O3'  DA A 172      25.242-284.586 272.380 
ATOM   3532  C2'  DA A 172      22.903-285.082 272.542 
ATOM   3533  C1'  DA A 172      22.673-283.603 272.837 
ATOM   3534  N9   DA A 172      21.334-283.308 273.419 
ATOM   3535  C8   DA A 172      20.143-283.924 273.160 
ATOM   3536  N7   DA A 172      19.144-283.438 273.830 
ATOM   3537  C5   DA A 172      19.713-282.425 274.591 
ATOM   3538  C6   DA A 172      19.174-281.522 275.520 
ATOM   3539  N6   DA A 172      17.876-281.493 275.857 
ATOM   3540  N1   DA A 172      20.018-280.645 276.095 
ATOM   3541  C2   DA A 172      21.306-280.678 275.756 
ATOM   3542  N3   DA A 172      21.921-281.471 274.906 
ATOM   3543  C4   DA A 172      21.054-282.338 274.346 
ATOM   3544  P    DC A 173      26.364-285.710 272.581 
ATOM   3545  OP1  DC A 173      27.281-285.709 271.419 
ATOM   3546  OP2  DC A 173      25.719-287.004 272.897 
ATOM   3547  O5'  DC A 173      27.131-285.163 273.874 
ATOM   3548  C5'  DC A 173      27.181-283.742 274.106 
ATOM   3549  C4'  DC A 173      26.911-283.446 275.568 
ATOM   3550  O4'  DC A 173      25.491-283.292 275.849 
ATOM   3551  C3'  DC A 173      27.368-284.516 276.559 
ATOM   3552  O3'  DC A 173      27.850-283.879 277.736 
ATOM   3553  C2'  DC A 173      26.096-285.287 276.912 
ATOM   3554  C1'  DC A 173      25.172-284.077 276.988 
ATOM   3555  N1   DC A 173      23.724-284.423 276.921 
ATOM   3556  C2   DC A 173      22.836-283.647 277.661 
ATOM   3557  O2   DC A 173      23.281-282.711 278.337 
ATOM   3558  N3   DC A 173      21.512-283.946 277.615 
ATOM   3559  C4   DC A 173      21.070-284.968 276.871 
ATOM   3560  N4   DC A 173      19.770-285.220 276.857 
ATOM   3561  C5   DC A 173      21.967-285.779 276.102 
ATOM   3562  C6   DC A 173      23.286-285.464 276.163 
ATOM   3563  P    DT A 174      29.144-284.473 278.466 
ATOM   3564  OP1  DT A 174      30.366-283.953 277.812 
ATOM   3565  OP2  DT A 174      29.032-285.946 278.554 
ATOM   3566  O5'  DT A 174      29.003-283.835 279.927 
ATOM   3567  C5'  DT A 174      28.356-282.557 280.071 
ATOM   3568  C4'  DT A 174      27.410-282.587 281.255 
ATOM   3569  O4'  DT A 174      26.079-283.053 280.891 
ATOM   3570  C3'  DT A 174      27.818-283.501 282.410 
ATOM   3571  O3'  DT A 174      27.456-282.881 283.638 
ATOM   3572  C2'  DT A 174      26.964-284.757 282.230 
ATOM   3573  C1'  DT A 174      25.678-284.040 281.830 
ATOM   3574  N1   DT A 174      24.678-284.926 281.171 
ATOM   3575  C2   DT A 174      23.353-284.665 281.417 
ATOM   3576  O2   DT A 174      22.978-283.756 282.138 
ATOM   3577  N3   DT A 174      22.455-285.508 280.790 
ATOM   3578  C4   DT A 174      22.767-286.563 279.957 
ATOM   3579  O4   DT A 174      21.875-287.248 279.453 
ATOM   3580  C5   DT A 174      24.184-286.758 279.760 
ATOM   3581  C7   DT A 174      24.611-287.886 278.868 
ATOM   3582  C6   DT A 174      25.078-285.954 280.358 
ATOM   3583  P    DC A 175      28.450-282.995 284.887 
ATOM   3584  OP1  DC A 175      29.494-281.949 284.788 
ATOM   3585  OP2  DC A 175      28.937-284.387 285.009 
ATOM   3586  O5'  DC A 175      27.468-282.662 286.105 
ATOM   3587  C5'  DC A 175      26.350-281.783 285.879 
ATOM   3588  C4'  DC A 175      25.108-282.342 286.544 
ATOM   3589  O4'  DC A 175      24.375-283.252 285.675 
ATOM   3590  C3'  DC A 175      25.344-283.156 287.816 
ATOM   3591  O3'  DC A 175      24.285-282.898 288.731 
ATOM   3592  C2'  DC A 175      25.250-284.614 287.365 
ATOM   3593  C1'  DC A 175      24.075-284.429 286.409 
ATOM   3594  N1   DC A 175      23.908-285.548 285.442 
ATOM   3595  C2   DC A 175      22.612-285.893 285.065 
ATOM   3596  O2   DC A 175      21.663-285.260 285.545 
ATOM   3597  N3   DC A 175      22.438-286.911 284.185 
ATOM   3598  C4   DC A 175      23.491-287.571 283.688 
ATOM   3599  N4   DC A 175      23.269-288.557 282.832 
ATOM   3600  C5   DC A 175      24.832-287.233 284.063 
ATOM   3601  C6   DC A 175      24.985-286.213 284.944 
ATOM   3602  P    DA A 176      24.623-282.763 290.290 
ATOM   3603  OP1  DA A 176      25.071-281.383 290.582 
ATOM   3604  OP2  DA A 176      25.547-283.845 290.692 
ATOM   3605  O5'  DA A 176      23.184-283.013 290.947 
ATOM   3606  C5'  DA A 176      22.006-282.635 290.211 
ATOM   3607  C4'  DA A 176      20.959-283.727 290.313 
ATOM   3608  O4'  DA A 176      21.105-284.733 289.271 
ATOM   3609  C3'  DA A 176      20.965-284.535 291.610 
ATOM   3610  O3'  DA A 176      19.622-284.843 291.966 
ATOM   3611  C2'  DA A 176      21.684-285.835 291.253 
ATOM   3612  C1'  DA A 176      21.049-286.016 289.877 
ATOM   3613  N9   DA A 176      21.780-286.974 289.000 
ATOM   3614  C8   DA A 176      23.124-287.201 288.929 
ATOM   3615  N7   DA A 176      23.459-288.105 288.062 
ATOM   3616  C5   DA A 176      22.247-288.508 287.516 
ATOM   3617  C6   DA A 176      21.920-289.453 286.530 
ATOM   3618  N6   DA A 176      22.831-290.199 285.888 
ATOM   3619  N1   DA A 176      20.618-289.606 286.226 
ATOM   3620  C2   DA A 176      19.717-288.862 286.867 
ATOM   3621  N3   DA A 176      19.902-287.954 287.799 
ATOM   3622  C4   DA A 176      21.214-287.821 288.086 
ATOM   3623  P    DG A 177      19.196-284.788 293.507 
ATOM   3624  OP1  DG A 177      18.863-283.394 293.879 
ATOM   3625  OP2  DG A 177      20.231-285.450 294.332 
ATOM   3626  O5'  DG A 177      17.866-285.676 293.500 
ATOM   3627  C5'  DG A 177      17.057-285.711 292.309 
ATOM   3628  C4'  DG A 177      16.623-287.134 292.020 
ATOM   3629  O4'  DG A 177      17.591-287.854 291.204 
ATOM   3630  C3'  DG A 177      16.430-288.032 293.241 
ATOM   3631  O3'  DG A 177      15.325-288.897 293.006 
ATOM   3632  C2'  DG A 177      17.702-288.877 293.305 
ATOM   3633  C1'  DG A 177      17.831-289.118 291.805 
ATOM   3634  N9   DG A 177      19.184-289.579 291.386 
ATOM   3635  C8   DG A 177      20.417-289.246 291.903 
ATOM   3636  N7   DG A 177      21.424-289.833 291.303 
ATOM   3637  C5   DG A 177      20.815-290.610 290.320 
ATOM   3638  C6   DG A 177      21.391-291.473 289.350 
ATOM   3639  O6   DG A 177      22.577-291.731 289.157 
ATOM   3640  N1   DG A 177      20.409-292.069 288.547 
ATOM   3641  C2   DG A 177      19.048-291.858 288.665 
ATOM   3642  N2   DG A 177      18.276-292.521 287.802 
ATOM   3643  N3   DG A 177      18.510-291.049 289.574 
ATOM   3644  C4   DG A 177      19.449-290.463 290.362 
ATOM   3645  P    DA A 178      14.320-289.216 294.210 
ATOM   3646  OP1  DA A 178      13.314-288.135 294.317 
ATOM   3647  OP2  DA A 178      15.093-289.508 295.437 
ATOM   3648  O5'  DA A 178      13.616-290.555 293.688 
ATOM   3649  C5'  DA A 178      13.467-290.759 292.270 
ATOM   3650  C4'  DA A 178      13.829-292.186 291.910 
ATOM   3651  O4'  DA A 178      15.251-292.345 291.632 
ATOM   3652  C3'  DA A 178      13.544-293.236 292.983 
ATOM   3653  O3'  DA A 178      13.108-294.433 292.351 
ATOM   3654  C2'  DA A 178      14.900-293.499 293.638 
ATOM   3655  C1'  DA A 178      15.724-293.472 292.355 
ATOM   3656  N9   DA A 178      17.185-293.292 292.585 
ATOM   3657  C8   DA A 178      17.808-292.563 293.557 
ATOM   3658  N7   DA A 178      19.103-292.604 293.495 
ATOM   3659  C5   DA A 178      19.360-293.421 292.403 
ATOM   3660  C6   DA A 178      20.554-293.861 291.809 
ATOM   3661  N6   DA A 178      21.772-293.521 292.256 
ATOM   3662  N1   DA A 178      20.452-294.666 290.735 
ATOM   3663  C2   DA A 178      19.240-294.999 290.295 
ATOM   3664  N3   DA A 178      18.062-294.653 290.764 
ATOM   3665  C4   DA A 178      18.192-293.848 291.839 
ATOM   3666  P    DA A 179      11.929-295.282 293.026 
ATOM   3667  OP1  DA A 179      10.620-294.719 292.626 
ATOM   3668  OP2  DA A 179      12.171-295.394 294.482 
ATOM   3669  O5'  DA A 179      12.134-296.711 292.336 
ATOM   3670  C5'  DA A 179      12.684-296.771 291.007 
ATOM   3671  C4'  DA A 179      13.722-297.873 290.924 
ATOM   3672  O4'  DA A 179      15.052-297.411 291.292 
ATOM   3673  C3'  DA A 179      13.485-299.078 291.834 
ATOM   3674  O3'  DA A 179      13.892-300.258 291.151 
ATOM   3675  C2'  DA A 179      14.422-298.858 293.021 
ATOM   3676  C1'  DA A 179      15.608-298.336 292.215 
ATOM   3677  N9   DA A 179      16.621-297.617 293.037 
ATOM   3678  C8   DA A 179      16.420-296.831 294.135 
ATOM   3679  N7   DA A 179      17.511-296.340 294.637 
ATOM   3680  C5   DA A 179      18.511-296.837 293.812 
ATOM   3681  C6   DA A 179      19.907-296.679 293.814 
ATOM   3682  N6   DA A 179      20.566-295.940 294.718 
ATOM   3683  N1   DA A 179      20.603-297.312 292.851 
ATOM   3684  C2   DA A 179      19.943-298.044 291.956 
ATOM   3685  N3   DA A 179      18.650-298.263 291.854 
ATOM   3686  C4   DA A 179      17.976-297.620 292.829 
ATOM   3687  P    DG A 180      13.014-301.588 291.307 
ATOM   3688  OP1  DG A 180      11.884-301.551 290.352 
ATOM   3689  OP2  DG A 180      12.656-301.781 292.729 
ATOM   3690  O5'  DG A 180      14.062-302.712 290.859 
ATOM   3691  C5'  DG A 180      15.081-302.374 289.899 
ATOM   3692  C4'  DG A 180      16.414-302.947 290.336 
ATOM   3693  O4'  DG A 180      17.147-302.041 291.210 
ATOM   3694  C3'  DG A 180      16.350-304.252 291.129 
ATOM   3695  O3'  DG A 180      17.454-305.069 290.759 
ATOM   3696  C2'  DG A 180      16.527-303.829 292.587 
ATOM   3697  C1'  DG A 180      17.602-302.775 292.336 
ATOM   3698  N9   DG A 180      17.783-301.822 293.467 
ATOM   3699  C8   DG A 180      16.844-301.318 294.340 
ATOM   3700  N7   DG A 180      17.335-300.493 295.233 
ATOM   3701  C5   DG A 180      18.694-300.448 294.931 
ATOM   3702  C6   DG A 180      19.745-299.723 295.552 
ATOM   3703  O6   DG A 180      19.691-298.959 296.512 
ATOM   3704  N1   DG A 180      20.975-299.968 294.925 
ATOM   3705  C2   DG A 180      21.164-300.802 293.842 
ATOM   3706  N2   DG A 180      22.417-300.901 293.389 
ATOM   3707  N3   DG A 180      20.178-301.482 293.259 
ATOM   3708  C4   DG A 180      18.978-301.256 293.855 
ATOM   3709  P    DC A 181      17.233-306.648 290.605 
ATOM   3710  OP1  DC A 181      16.697-306.945 289.258 
ATOM   3711  OP2  DC A 181      16.437-307.150 291.746 
ATOM   3712  O5'  DC A 181      18.735-307.189 290.719 
ATOM   3713  C5'  DC A 181      19.815-306.350 290.269 
ATOM   3714  C4'  DC A 181      20.953-306.389 291.269 
ATOM   3715  O4'  DC A 181      20.808-305.387 292.315 
ATOM   3716  C3'  DC A 181      21.119-307.701 292.037 
ATOM   3717  O3'  DC A 181      22.507-307.952 292.225 
ATOM   3718  C2'  DC A 181      20.485-307.434 293.401 
ATOM   3719  C1'  DC A 181      21.019-306.015 293.570 
ATOM   3720  N1   DC A 181      20.301-305.225 294.609 
ATOM   3721  C2   DC A 181      21.041-304.311 295.356 
ATOM   3722  O2   DC A 181      22.250-304.194 295.127 
ATOM   3723  N3   DC A 181      20.405-303.582 296.309 
ATOM   3724  C4   DC A 181      19.093-303.738 296.526 
ATOM   3725  N4   DC A 181      18.519-303.003 297.466 
ATOM   3726  C5   DC A 181      18.314-304.673 295.770 
ATOM   3727  C6   DC A 181      18.967-305.393 294.822 
ATOM   3728  P    DA A 182      23.051-309.451 292.089 
ATOM   3729  OP1  DA A 182      23.297-309.761 290.663 
ATOM   3730  OP2  DA A 182      22.144-310.374 292.807 
ATOM   3731  O5'  DA A 182      24.445-309.354 292.867 
ATOM   3732  C5'  DA A 182      25.155-308.101 292.872 
ATOM   3733  C4'  DA A 182      25.681-307.809 294.264 
ATOM   3734  O4'  DA A 182      24.713-307.093 295.084 
ATOM   3735  C3'  DA A 182      26.046-309.030 295.108 
ATOM   3736  O3'  DA A 182      27.196-308.725 295.887 
ATOM   3737  C2'  DA A 182      24.857-309.220 296.049 
ATOM   3738  C1'  DA A 182      24.627-307.741 296.344 
ATOM   3739  N9   DA A 182      23.288-307.447 296.926 
ATOM   3740  C8   DA A 182      22.097-308.062 296.667 
ATOM   3741  N7   DA A 182      21.098-307.577 297.337 
ATOM   3742  C5   DA A 182      21.667-306.564 298.097 
ATOM   3743  C6   DA A 182      21.128-305.660 299.027 
ATOM   3744  N6   DA A 182      19.830-305.632 299.364 
ATOM   3745  N1   DA A 182      21.972-304.784 299.602 
ATOM   3746  C2   DA A 182      23.260-304.817 299.262 
ATOM   3747  N3   DA A 182      23.875-305.610 298.413 
ATOM   3748  C4   DA A 182      23.008-306.477 297.853 
ATOM   3749  P    DG A 183      28.318-309.849 296.088 
ATOM   3750  OP1  DG A 183      29.235-309.848 294.926 
ATOM   3751  OP2  DG A 183      27.673-311.143 296.404 
ATOM   3752  O5'  DG A 183      29.085-309.302 297.380 
ATOM   3753  C5'  DG A 183      29.135-307.881 297.613 
ATOM   3754  C4'  DG A 183      28.864-307.585 299.075 
ATOM   3755  O4'  DG A 183      27.445-307.431 299.356 
ATOM   3756  C3'  DG A 183      29.322-308.655 300.066 
ATOM   3757  O3'  DG A 183      29.804-308.017 301.242 
ATOM   3758  C2'  DG A 183      28.050-309.426 300.419 
ATOM   3759  C1'  DG A 183      27.125-308.215 300.495 
ATOM   3760  N9   DG A 183      25.678-308.561 300.428 
ATOM   3761  C8   DG A 183      25.055-309.568 299.723 
ATOM   3762  N7   DG A 183      23.754-309.604 299.880 
ATOM   3763  C5   DG A 183      23.497-308.546 300.753 
ATOM   3764  C6   DG A 183      22.268-308.085 301.292 
ATOM   3765  O6   DG A 183      21.135-308.521 301.109 
ATOM   3766  N1   DG A 183      22.461-306.982 302.136 
ATOM   3767  C2   DG A 183      23.682-306.402 302.420 
ATOM   3768  N2   DG A 183      23.654-305.355 303.250 
ATOM   3769  N3   DG A 183      24.834-306.834 301.913 
ATOM   3770  C4   DG A 183      24.664-307.904 301.092 
ATOM   3771  P    DA A 184      31.098-308.612 301.973 
ATOM   3772  OP1  DA A 184      32.320-308.092 301.318 
ATOM   3773  OP2  DA A 184      30.986-310.085 302.061 
ATOM   3774  O5'  DA A 184      30.957-307.974 303.434 
ATOM   3775  C5'  DA A 184      30.310-306.696 303.578 
ATOM   3776  C4'  DA A 184      29.364-306.726 304.762 
ATOM   3777  O4'  DA A 184      28.033-307.192 304.398 
ATOM   3778  C3'  DA A 184      29.772-307.640 305.917 
ATOM   3779  O3'  DA A 184      29.410-307.020 307.145 
ATOM   3780  C2'  DA A 184      28.918-308.896 305.737 
ATOM   3781  C1'  DA A 184      27.632-308.178 305.337 
ATOM   3782  N9   DA A 184      26.632-309.065 304.678 
ATOM   3783  C8   DA A 184      26.856-310.124 303.845 
ATOM   3784  N7   DA A 184      25.772-310.703 303.430 
ATOM   3785  C5   DA A 184      24.753-309.975 304.029 
ATOM   3786  C6   DA A 184      23.354-310.090 303.985 
ATOM   3787  N6   DA A 184      22.711-311.028 303.275 
ATOM   3788  N1   DA A 184      22.637-309.203 304.700 
ATOM   3789  C2   DA A 184      23.282-308.273 305.402 
ATOM   3790  N3   DA A 184      24.575-308.069 305.520 
ATOM   3791  C4   DA A 184      25.270-308.970 304.796 
ATOM   3792  P    DA A 185      30.404-307.134 308.394 
ATOM   3793  OP1  DA A 185      31.448-306.088 308.295 
ATOM   3794  OP2  DA A 185      30.891-308.526 308.515 
ATOM   3795  O5'  DA A 185      29.422-306.801 309.612 
ATOM   3796  C5'  DA A 185      28.304-305.921 309.386 
ATOM   3797  C4'  DA A 185      27.062-306.480 310.051 
ATOM   3798  O4'  DA A 185      26.329-307.391 309.181 
ATOM   3799  C3'  DA A 185      27.298-307.295 311.323 
ATOM   3800  O3'  DA A 185      26.239-307.037 312.237 
ATOM   3801  C2'  DA A 185      27.204-308.752 310.872 
ATOM   3802  C1'  DA A 185      26.029-308.567 309.916 
ATOM   3803  N9   DA A 185      25.862-309.686 308.949 
ATOM   3804  C8   DA A 185      26.828-310.450 308.358 
ATOM   3805  N7   DA A 185      26.363-311.356 307.556 
ATOM   3806  C5   DA A 185      24.987-311.183 307.616 
ATOM   3807  C6   DA A 185      23.921-311.843 306.983 
ATOM   3808  N6   DA A 185      24.084-312.860 306.125 
ATOM   3809  N1   DA A 185      22.676-311.419 307.267 
ATOM   3810  C2   DA A 185      22.519-310.408 308.119 
ATOM   3811  N3   DA A 185      23.433-309.719 308.767 
ATOM   3812  C4   DA A 185      24.670-310.163 308.466 
ATOM   3813  P    DC A 186      26.576-306.902 313.797 
ATOM   3814  OP1  DC A 186      27.025-305.522 314.089 
ATOM   3815  OP2  DC A 186      27.501-307.984 314.199 
ATOM   3816  O5'  DC A 186      25.138-307.152 314.453 
ATOM   3817  C5'  DC A 186      23.960-306.773 313.718 
ATOM   3818  C4'  DC A 186      22.913-307.865 313.819 
ATOM   3819  O4'  DC A 186      23.058-308.872 312.778 
ATOM   3820  C3'  DC A 186      22.919-308.674 315.116 
ATOM   3821  O3'  DC A 186      21.576-308.982 315.473 
ATOM   3822  C2'  DC A 186      23.638-309.974 314.759 
ATOM   3823  C1'  DC A 186      23.003-310.155 313.383 
ATOM   3824  N1   DC A 186      23.734-311.112 312.507 
ATOM   3825  C2   DC A 186      22.984-311.896 311.634 
ATOM   3826  O2   DC A 186      21.755-311.765 311.622 
ATOM   3827  N3   DC A 186      23.632-312.776 310.828 
ATOM   3828  C4   DC A 186      24.966-312.887 310.871 
ATOM   3829  N4   DC A 186      25.550-313.759 310.065 
ATOM   3830  C5   DC A 186      25.755-312.091 311.762 
ATOM   3831  C6   DC A 186      25.090-311.218 312.561 
ATOM   3832  P    DA A 187      21.150-308.926 317.014 
ATOM   3833  OP1  DA A 187      20.817-307.532 317.386 
ATOM   3834  OP2  DA A 187      22.185-309.588 317.839 
ATOM   3835  O5'  DA A 187      19.820-309.814 317.007 
ATOM   3836  C5'  DA A 187      19.011-309.850 315.816 
ATOM   3837  C4'  DA A 187      18.577-311.273 315.526 
ATOM   3838  O4'  DA A 187      19.545-311.993 314.711 
ATOM   3839  C3'  DA A 187      18.383-312.171 316.748 
ATOM   3840  O3'  DA A 187      17.279-313.036 316.513 
ATOM   3841  C2'  DA A 187      19.656-313.016 316.812 
ATOM   3842  C1'  DA A 187      19.785-313.256 315.311 
ATOM   3843  N9   DA A 187      21.138-313.718 314.893 
ATOM   3844  C8   DA A 187      22.351-313.375 315.418 
ATOM   3845  N7   DA A 187      23.357-313.950 314.834 
ATOM   3846  C5   DA A 187      22.769-314.731 313.848 
ATOM   3847  C6   DA A 187      23.306-315.591 312.876 
ATOM   3848  N6   DA A 187      24.619-315.819 312.733 
ATOM   3849  N1   DA A 187      22.440-316.213 312.054 
ATOM   3850  C2   DA A 187      21.136-315.983 312.201 
ATOM   3851  N3   DA A 187      20.523-315.206 313.066 
ATOM   3852  C4   DA A 187      21.411-314.596 313.877 
ATOM   3853  P    DG A 188      16.274-313.355 317.717 
ATOM   3854  OP1  DG A 188      15.268-312.274 317.824 
ATOM   3855  OP2  DG A 188      17.046-313.647 318.944 
ATOM   3856  O5'  DG A 188      15.570-314.694 317.195 
ATOM   3857  C5'  DG A 188      15.421-314.897 315.776 
ATOM   3858  C4'  DG A 188      15.783-316.325 315.416 
ATOM   3859  O4'  DG A 188      17.205-316.484 315.139 
ATOM   3860  C3'  DG A 188      15.498-317.375 316.490 
ATOM   3861  O3'  DG A 188      15.061-318.572 315.858 
ATOM   3862  C2'  DG A 188      16.854-317.638 317.145 
ATOM   3863  C1'  DG A 188      17.678-317.610 315.861 
ATOM   3864  N9   DG A 188      19.139-317.431 316.092 
ATOM   3865  C8   DG A 188      19.785-316.700 317.066 
ATOM   3866  N7   DG A 188      21.093-316.751 316.991 
ATOM   3867  C5   DG A 188      21.330-317.574 315.891 
ATOM   3868  C6   DG A 188      22.556-317.999 315.317 
ATOM   3869  O6   DG A 188      23.703-317.733 315.665 
ATOM   3870  N1   DG A 188      22.341-318.830 314.208 
ATOM   3871  C2   DG A 188      21.104-319.201 313.719 
ATOM   3872  N2   DG A 188      21.111-320.001 312.650 
ATOM   3873  N3   DG A 188      19.954-318.800 314.259 
ATOM   3874  C4   DG A 188      20.145-317.994 315.335 
ATOM   3875  P    DA A 189      13.883-319.421 316.533 
ATOM   3876  OP1  DA A 189      12.574-318.858 316.133 
ATOM   3877  OP2  DA A 189      14.125-319.533 317.988 
ATOM   3878  O5'  DA A 189      14.088-320.849 315.843 
ATOM   3879  C5'  DA A 189      14.638-320.910 314.513 
ATOM   3880  C4'  DA A 189      15.676-322.012 314.431 
ATOM   3881  O4'  DA A 189      17.006-321.550 314.799 
ATOM   3882  C3'  DA A 189      15.439-323.217 315.341 
ATOM   3883  O3'  DA A 189      15.846-324.397 314.657 
ATOM   3884  C2'  DA A 189      16.376-322.996 316.528 
ATOM   3885  C1'  DA A 189      17.562-322.474 315.722 
ATOM   3886  N9   DA A 189      18.575-321.756 316.543 
ATOM   3887  C8   DA A 189      18.374-320.970 317.642 
ATOM   3888  N7   DA A 189      19.465-320.479 318.144 
ATOM   3889  C5   DA A 189      20.465-320.975 317.318 
ATOM   3890  C6   DA A 189      21.861-320.818 317.321 
ATOM   3891  N6   DA A 189      22.520-320.079 318.225 
ATOM   3892  N1   DA A 189      22.557-321.450 316.358 
ATOM   3893  C2   DA A 189      21.896-322.183 315.463 
ATOM   3894  N3   DA A 189      20.604-322.402 315.361 
ATOM   3895  C4   DA A 189      19.930-321.759 316.336 
ATOM   3896  P    DG A 190      14.968-325.726 314.813 
ATOM   3897  OP1  DG A 190      13.838-325.689 313.858 
ATOM   3898  OP2  DG A 190      14.610-325.919 316.236 
ATOM   3899  O5'  DG A 190      16.016-326.850 314.366 
ATOM   3900  C5'  DG A 190      17.034-326.513 313.406 
ATOM   3901  C4'  DG A 190      18.368-327.085 313.843 
ATOM   3902  O4'  DG A 190      19.101-326.179 314.717 
ATOM   3903  C3'  DG A 190      18.304-328.391 314.636 
ATOM   3904  O3'  DG A 190      19.408-329.208 314.266 
ATOM   3905  C2'  DG A 190      18.481-327.967 316.094 
ATOM   3906  C1'  DG A 190      19.556-326.914 315.843 
ATOM   3907  N9   DG A 190      19.737-325.961 316.974 
ATOM   3908  C8   DG A 190      18.798-325.457 317.847 
ATOM   3909  N7   DG A 190      19.288-324.631 318.740 
ATOM   3910  C5   DG A 190      20.648-324.587 318.438 
ATOM   3911  C6   DG A 190      21.699-323.862 319.059 
ATOM   3912  O6   DG A 190      21.644-323.098 320.018 
ATOM   3913  N1   DG A 190      22.929-324.107 318.432 
ATOM   3914  C2   DG A 190      23.118-324.941 317.348 
ATOM   3915  N2   DG A 190      24.371-325.040 316.896 
ATOM   3916  N3   DG A 190      22.132-325.620 316.766 
ATOM   3917  C4   DG A 190      20.932-325.394 317.362 
ATOM   3918  P    DT A 191      19.187-330.786 314.112 
ATOM   3919  OP1  DT A 191      18.651-331.084 312.765 
ATOM   3920  OP2  DT A 191      18.390-331.289 315.253 
ATOM   3921  O5'  DT A 191      20.689-331.327 314.226 
ATOM   3922  C5'  DT A 191      21.769-330.489 313.775 
ATOM   3923  C4'  DT A 191      22.907-330.528 314.776 
ATOM   3924  O4'  DT A 191      22.762-329.525 315.822 
ATOM   3925  C3'  DT A 191      23.073-331.839 315.543 
ATOM   3926  O3'  DT A 191      24.461-332.091 315.732 
ATOM   3927  C2'  DT A 191      22.439-331.573 316.908 
ATOM   3928  C1'  DT A 191      22.973-330.154 317.077 
ATOM   3929  N1   DT A 191      22.255-329.364 318.116 
ATOM   3930  C2   DT A 191      22.998-328.466 318.844 
ATOM   3931  O2   DT A 191      24.193-328.300 318.671 
ATOM   3932  N3   DT A 191      22.300-327.752 319.799 
ATOM   3933  C4   DT A 191      20.953-327.860 320.077 
ATOM   3934  O4   DT A 191      20.438-327.167 320.957 
ATOM   3935  C5   DT A 191      20.257-328.828 319.262 
ATOM   3936  C7   DT A 191      18.787-329.008 319.501 
ATOM   3937  C6   DT A 191      20.912-329.536 318.327 
ATOM   3938  P    DG A 192      25.005-333.590 315.596 
ATOM   3939  OP1  DG A 192      25.251-333.900 314.170 
ATOM   3940  OP2  DG A 192      24.098-334.513 316.314 
ATOM   3941  O5'  DG A 192      26.398-333.492 316.374 
ATOM   3942  C5'  DG A 192      27.109-332.240 316.379 
ATOM   3943  C4'  DG A 192      27.635-331.948 317.771 
ATOM   3944  O4'  DG A 192      26.667-331.232 318.591 
ATOM   3945  C3'  DG A 192      28.000-333.169 318.614 
ATOM   3946  O3'  DG A 192      29.150-332.864 319.393 
ATOM   3947  C2'  DG A 192      26.811-333.359 319.556 
ATOM   3948  C1'  DG A 192      26.581-331.880 319.851 
ATOM   3949  N9   DG A 192      25.242-331.586 320.432 
ATOM   3950  C8   DG A 192      24.031-332.195 320.184 
ATOM   3951  N7   DG A 192      23.032-331.694 320.867 
ATOM   3952  C5   DG A 192      23.621-330.682 321.623 
ATOM   3953  C6   DG A 192      23.043-329.784 322.557 
ATOM   3954  O6   DG A 192      21.871-329.696 322.916 
ATOM   3955  N1   DG A 192      24.003-328.916 323.096 
ATOM   3956  C2   DG A 192      25.346-328.916 322.773 
ATOM   3957  N2   DG A 192      26.098-328.007 323.397 
ATOM   3958  N3   DG A 192      25.888-329.759 321.896 
ATOM   3959  C4   DG A 192      24.969-330.607 321.365 
ATOM   3960  P    DA A 193      30.272-333.988 319.595 
ATOM   3961  OP1  DA A 193      31.189-333.987 318.433 
ATOM   3962  OP2  DA A 193      29.627-335.282 319.911 
ATOM   3963  O5'  DA A 193      31.039-333.440 320.887 
ATOM   3964  C5'  DA A 193      31.089-332.020 321.120 
ATOM   3965  C4'  DA A 193      30.818-331.724 322.582 
ATOM   3966  O4'  DA A 193      29.398-331.569 322.863 
ATOM   3967  C3'  DA A 193      31.276-332.794 323.573 
ATOM   3968  O3'  DA A 193      31.758-332.156 324.749 
ATOM   3969  C2'  DA A 193      30.004-333.565 323.925 
ATOM   3970  C1'  DA A 193      29.079-332.354 324.002 
ATOM   3971  N9   DA A 193      27.632-332.700 323.935 
ATOM   3972  C8   DA A 193      27.031-333.703 323.229 
ATOM   3973  N7   DA A 193      25.744-333.750 323.377 
ATOM   3974  C5   DA A 193      25.467-332.702 324.243 
ATOM   3975  C6   DA A 193      24.269-332.219 324.796 
ATOM   3976  N6   DA A 193      23.068-332.758 324.542 
ATOM   3977  N1   DA A 193      24.351-331.159 325.622 
ATOM   3978  C2   DA A 193      25.547-330.628 325.870 
ATOM   3979  N3   DA A 193      26.727-330.991 325.415 
ATOM   3980  C4   DA A 193      26.618-332.053 324.591 
ATOM   3981  P    DT A 194      33.052-332.751 325.480 
ATOM   3982  OP1  DT A 194      34.274-332.231 324.825 
ATOM   3983  OP2  DT A 194      32.940-334.223 325.568 
ATOM   3984  O5'  DT A 194      32.911-332.113 326.940 
ATOM   3985  C5'  DT A 194      32.264-330.835 327.085 
ATOM   3986  C4'  DT A 194      31.318-330.865 328.268 
ATOM   3987  O4'  DT A 194      29.987-331.331 327.905 
ATOM   3988  C3'  DT A 194      31.726-331.779 329.424 
ATOM   3989  O3'  DT A 194      31.364-331.158 330.652 
ATOM   3990  C2'  DT A 194      30.872-333.034 329.243 
ATOM   3991  C1'  DT A 194      29.586-332.317 328.844 
ATOM   3992  N1   DT A 194      28.586-333.203 328.184 
ATOM   3993  C2   DT A 194      27.260-332.942 328.431 
ATOM   3994  O2   DT A 194      26.886-332.033 329.151 
ATOM   3995  N3   DT A 194      26.363-333.785 327.803 
ATOM   3996  C4   DT A 194      26.675-334.840 326.971 
ATOM   3997  O4   DT A 194      25.783-335.525 326.467 
ATOM   3998  C5   DT A 194      28.092-335.035 326.773 
ATOM   3999  C7   DT A 194      28.519-336.163 325.881 
ATOM   4000  C6   DT A 194      28.986-334.231 327.371 
ATOM   4001  P    DG A 195      32.358-331.273 331.901 
ATOM   4002  OP1  DG A 195      33.402-330.226 331.802 
ATOM   4003  OP2  DG A 195      32.845-332.664 332.022 
ATOM   4004  O5'  DG A 195      31.376-330.939 333.119 
ATOM   4005  C5'  DG A 195      30.258-330.060 332.893 
ATOM   4006  C4'  DG A 195      29.016-330.619 333.558 
ATOM   4007  O4'  DG A 195      28.283-331.529 332.688 
ATOM   4008  C3'  DG A 195      29.251-331.434 334.829 
ATOM   4009  O3'  DG A 195      28.192-331.175 335.744 
ATOM   4010  C2'  DG A 195      29.158-332.891 334.379 
ATOM   4011  C1'  DG A 195      27.983-332.706 333.423 
ATOM   4012  N9   DG A 195      27.815-333.825 332.456 
ATOM   4013  C8   DG A 195      28.777-334.606 331.851 
ATOM   4014  N7   DG A 195      28.294-335.517 331.042 
ATOM   4015  C5   DG A 195      26.915-335.328 331.115 
ATOM   4016  C6   DG A 195      25.862-336.016 330.460 
ATOM   4017  O6   DG A 195      25.930-336.951 329.665 
ATOM   4018  N1   DG A 195      24.609-335.500 330.821 
ATOM   4019  C2   DG A 195      24.402-334.455 331.700 
ATOM   4020  N2   DG A 195      23.130-334.111 331.913 
ATOM   4021  N3   DG A 195      25.392-333.809 332.315 
ATOM   4022  C4   DG A 195      26.612-334.298 331.975 
ATOM   4023  P    DA A 196      28.530-331.040 337.303 
ATOM   4024  OP1  DA A 196      28.979-329.661 337.596 
ATOM   4025  OP2  DA A 196      29.455-332.122 337.706 
ATOM   4026  O5'  DA A 196      27.092-331.290 337.960 
ATOM   4027  C5'  DA A 196      25.914-330.912 337.225 
ATOM   4028  C4'  DA A 196      24.867-332.004 337.326 
ATOM   4029  O4'  DA A 196      25.012-333.011 336.284 
ATOM   4030  C3'  DA A 196      24.873-332.812 338.623 
ATOM   4031  O3'  DA A 196      23.530-333.121 338.980 
ATOM   4032  C2'  DA A 196      25.592-334.113 338.266 
ATOM   4033  C1'  DA A 196      24.957-334.293 336.890 
ATOM   4034  N9   DA A 196      25.688-335.251 336.014 
ATOM   4035  C8   DA A 196      27.032-335.478 335.943 
ATOM   4036  N7   DA A 196      27.367-336.383 335.075 
ATOM   4037  C5   DA A 196      26.155-336.786 334.530 
ATOM   4038  C6   DA A 196      25.828-337.731 333.543 
ATOM   4039  N6   DA A 196      26.739-338.476 332.902 
ATOM   4040  N1   DA A 196      24.525-337.883 333.240 
ATOM   4041  C2   DA A 196      23.625-337.139 333.880 
ATOM   4042  N3   DA A 196      23.810-336.231 334.813 
ATOM   4043  C4   DA A 196      25.122-336.098 335.099 
ATOM   4044  P    DA A 197      23.104-333.065 340.521 
ATOM   4045  OP1  DA A 197      22.771-331.671 340.893 
ATOM   4046  OP2  DA A 197      24.139-333.727 341.346 
ATOM   4047  O5'  DA A 197      21.773-333.953 340.513 
ATOM   4048  C5'  DA A 197      20.965-333.989 339.322 
ATOM   4049  C4'  DA A 197      20.531-335.411 339.033 
ATOM   4050  O4'  DA A 197      21.499-336.132 338.217 
ATOM   4051  C3'  DA A 197      20.337-336.310 340.254 
ATOM   4052  O3'  DA A 197      19.233-337.175 340.020 
ATOM   4053  C2'  DA A 197      21.610-337.155 340.319 
ATOM   4054  C1'  DA A 197      21.739-337.395 338.818 
ATOM   4055  N9   DA A 197      23.092-337.857 338.400 
ATOM   4056  C8   DA A 197      24.305-337.514 338.925 
ATOM   4057  N7   DA A 197      25.311-338.089 338.340 
ATOM   4058  C5   DA A 197      24.723-338.870 337.354 
ATOM   4059  C6   DA A 197      25.260-339.730 336.383 
ATOM   4060  N6   DA A 197      26.573-339.958 336.240 
ATOM   4061  N1   DA A 197      24.394-340.352 335.561 
ATOM   4062  C2   DA A 197      23.090-340.122 335.707 
ATOM   4063  N3   DA A 197      22.476-339.345 336.573 
ATOM   4064  C4   DA A 197      23.365-338.734 337.384 
ATOM   4065  P    DC A 198      18.228-337.494 341.224 
ATOM   4066  OP1  DC A 198      17.222-336.413 341.331 
ATOM   4067  OP2  DC A 198      19.000-337.786 342.451 
ATOM   4068  O5'  DC A 198      17.524-338.833 340.701 
ATOM   4069  C5'  DC A 198      17.375-339.036 339.283 
ATOM   4070  C4'  DC A 198      17.737-340.463 338.923 
ATOM   4071  O4'  DC A 198      19.159-340.623 338.646 
ATOM   4072  C3'  DC A 198      17.452-341.513 339.996 
ATOM   4073  O3'  DC A 198      17.015-342.711 339.365 
ATOM   4074  C2'  DC A 198      18.808-341.776 340.652 
ATOM   4075  C1'  DC A 198      19.632-341.749 339.368 
ATOM   4076  N1   DC A 198      21.093-341.570 339.599 
ATOM   4077  C2   DC A 198      21.971-342.216 338.731 
ATOM   4078  O2   DC A 198      21.506-342.904 337.815 
ATOM   4079  N3   DC A 198      23.306-342.067 338.925 
ATOM   4080  C4   DC A 198      23.770-341.312 339.930 
ATOM   4081  N4   DC A 198      25.081-341.198 340.076 
ATOM   4082  C5   DC A 198      22.884-340.640 340.832 
ATOM   4083  C6   DC A 198      21.553-340.802 340.623 
ATOM   4084  P    DA A 199      15.837-343.559 340.040 
ATOM   4085  OP1  DA A 199      14.528-342.996 339.640 
ATOM   4086  OP2  DA A 199      16.079-343.672 341.495 
ATOM   4087  O5'  DA A 199      16.042-344.988 339.350 
ATOM   4088  C5'  DA A 199      16.592-345.048 338.020 
ATOM   4089  C4'  DA A 199      17.630-346.151 337.938 
ATOM   4090  O4'  DA A 199      18.960-345.689 338.306 
ATOM   4091  C3'  DA A 199      17.393-347.356 338.848 
ATOM   4092  O3'  DA A 199      17.800-348.535 338.164 
ATOM   4093  C2'  DA A 199      18.330-347.135 340.034 
ATOM   4094  C1'  DA A 199      19.516-346.613 339.229 
ATOM   4095  N9   DA A 199      20.529-345.895 340.050 
ATOM   4096  C8   DA A 199      20.328-345.108 341.148 
ATOM   4097  N7   DA A 199      21.419-344.618 341.650 
ATOM   4098  C5   DA A 199      22.419-345.114 340.825 
ATOM   4099  C6   DA A 199      23.815-344.957 340.828 
ATOM   4100  N6   DA A 199      24.474-344.218 341.731 
ATOM   4101  N1   DA A 199      24.511-345.589 339.865 
ATOM   4102  C2   DA A 199      23.850-346.321 338.970 
ATOM   4103  N3   DA A 199      22.558-346.541 338.867 
ATOM   4104  C4   DA A 199      21.883-345.897 339.843 
ATOM   4105  P    DA A 200      16.922-349.865 338.320 
ATOM   4106  OP1  DA A 200      15.792-349.828 337.365 
ATOM   4107  OP2  DA A 200      16.564-350.058 339.742 
ATOM   4108  O5'  DA A 200      17.970-350.989 337.873 
ATOM   4109  C5'  DA A 200      18.988-350.652 336.913 
ATOM   4110  C4'  DA A 200      20.322-351.224 337.350 
ATOM   4111  O4'  DA A 200      21.055-350.318 338.223 
ATOM   4112  C3'  DA A 200      20.258-352.529 338.142 
ATOM   4113  O3'  DA A 200      21.362-353.347 337.773 
ATOM   4114  C2'  DA A 200      20.435-352.106 339.601 
ATOM   4115  C1'  DA A 200      21.510-351.052 339.350 
ATOM   4116  N9   DA A 200      21.691-350.100 340.481 
ATOM   4117  C8   DA A 200      20.747-349.610 341.336 
ATOM   4118  N7   DA A 200      21.218-348.793 342.226 
ATOM   4119  C5   DA A 200      22.575-348.734 341.941 
ATOM   4120  C6   DA A 200      23.638-348.031 342.531 
ATOM   4121  N6   DA A 200      23.492-347.213 343.582 
ATOM   4122  N1   DA A 200      24.864-348.200 342.000 
ATOM   4123  C2   DA A 200      25.004-349.014 340.954 
ATOM   4124  N3   DA A 200      24.092-349.719 340.322 
ATOM   4125  C4   DA A 200      22.874-349.532 340.874 
ATOM   4126  P    DC A 201      21.141-354.925 337.619 
ATOM   4127  OP1  DC A 201      20.605-355.222 336.272 
ATOM   4128  OP2  DC A 201      20.344-355.428 338.760 
ATOM   4129  O5'  DC A 201      22.643-355.466 337.733 
ATOM   4130  C5'  DC A 201      23.723-354.627 337.282 
ATOM   4131  C4'  DC A 201      24.861-354.667 338.283 
ATOM   4132  O4'  DC A 201      24.716-353.664 339.329 
ATOM   4133  C3'  DC A 201      25.027-355.978 339.050 
ATOM   4134  O3'  DC A 201      26.415-356.229 339.238 
ATOM   4135  C2'  DC A 201      24.393-355.712 340.415 
ATOM   4136  C1'  DC A 201      24.927-354.293 340.584 
ATOM   4137  N1   DC A 201      24.209-353.503 341.623 
ATOM   4138  C2   DC A 201      24.948-352.589 342.369 
ATOM   4139  O2   DC A 201      26.158-352.471 342.141 
ATOM   4140  N3   DC A 201      24.313-351.859 343.322 
ATOM   4141  C4   DC A 201      23.000-352.015 343.539 
ATOM   4142  N4   DC A 201      22.427-351.280 344.480 
ATOM   4143  C5   DC A 201      22.222-352.950 342.783 
ATOM   4144  C6   DC A 201      22.875-353.670 341.836 
ATOM   4145  P    DT A 202      26.958-357.728 339.102 
ATOM   4146  OP1  DT A 202      27.205-358.039 337.676 
ATOM   4147  OP2  DT A 202      26.052-358.651 339.821 
ATOM   4148  O5'  DT A 202      28.352-357.631 339.881 
ATOM   4149  C5'  DT A 202      29.063-356.379 339.886 
ATOM   4150  C4'  DT A 202      29.588-356.086 341.278 
ATOM   4151  O4'  DT A 202      28.621-355.370 342.098 
ATOM   4152  C3'  DT A 202      29.953-357.308 342.121 
ATOM   4153  O3'  DT A 202      31.104-357.003 342.900 
ATOM   4154  C2'  DT A 202      28.765-357.498 343.063 
ATOM   4155  C1'  DT A 202      28.535-356.019 343.357 
ATOM   4156  N1   DT A 202      27.196-355.724 343.939 
ATOM   4157  C2   DT A 202      27.124-354.706 344.859 
ATOM   4158  O2   DT A 202      28.093-354.054 345.204 
ATOM   4159  N3   DT A 202      25.865-354.463 345.376 
ATOM   4160  C4   DT A 202      24.705-355.137 345.057 
ATOM   4161  O4   DT A 202      23.635-354.829 345.588 
ATOM   4162  C5   DT A 202      24.882-356.188 344.084 
ATOM   4163  C7   DT A 202      23.668-356.972 343.681 
ATOM   4164  C6   DT A 202      26.093-356.447 343.565 
ATOM   4165  P    DT A 203      32.225-358.126 343.102 
ATOM   4166  OP1  DT A 203      33.143-358.125 341.940 
ATOM   4167  OP2  DT A 203      31.581-359.420 343.417 
ATOM   4168  O5'  DT A 203      32.993-357.579 344.394 
ATOM   4169  C5'  DT A 203      33.043-356.158 344.627 
ATOM   4170  C4'  DT A 203      32.772-355.863 346.089 
ATOM   4171  O4'  DT A 203      31.352-355.708 346.370 
ATOM   4172  C3'  DT A 203      33.230-356.933 347.080 
ATOM   4173  O3'  DT A 203      33.712-356.295 348.256 
ATOM   4174  C2'  DT A 203      31.958-357.703 347.432 
ATOM   4175  C1'  DT A 203      31.033-356.493 347.509 
ATOM   4176  N1   DT A 203      29.586-356.839 347.441 
ATOM   4177  C2   DT A 203      28.723-356.064 348.177 
ATOM   4178  O2   DT A 203      29.093-355.127 348.864 
ATOM   4179  N3   DT A 203      27.389-356.414 348.091 
ATOM   4180  C4   DT A 203      26.862-357.451 347.348 
ATOM   4181  O4   DT A 203      25.649-357.669 347.350 
ATOM   4182  C5   DT A 203      27.846-358.207 346.610 
ATOM   4183  C7   DT A 203      27.357-359.353 345.775 
ATOM   4184  C6   DT A 203      29.149-357.888 346.676 
ATOM   4185  P    DC A 204      35.006-356.889 348.987 
ATOM   4186  OP1  DC A 204      36.227-356.370 348.332 
ATOM   4187  OP2  DC A 204      34.894-358.362 349.074 
ATOM   4188  O5'  DC A 204      34.865-356.252 350.447 
ATOM   4189  C5'  DC A 204      34.218-354.974 350.591 
ATOM   4190  C4'  DC A 204      33.272-355.003 351.775 
ATOM   4191  O4'  DC A 204      31.941-355.469 351.412 
ATOM   4192  C3'  DC A 204      33.680-355.917 352.931 
ATOM   4193  O3'  DC A 204      33.318-355.297 354.159 
ATOM   4194  C2'  DC A 204      32.825-357.173 352.750 
ATOM   4195  C1'  DC A 204      31.540-356.456 352.350 
ATOM   4196  N1   DC A 204      30.540-357.342 351.691 
ATOM   4197  C2   DC A 204      29.192-357.090 351.931 
ATOM   4198  O2   DC A 204      28.883-356.151 352.673 
ATOM   4199  N3   DC A 204      28.265-357.888 351.340 
ATOM   4200  C4   DC A 204      28.640-358.895 350.542 
ATOM   4201  N4   DC A 204      27.698-359.644 349.990 
ATOM   4202  C5   DC A 204      30.022-359.171 350.283 
ATOM   4203  C6   DC A 204      30.933-358.364 350.883 
ATOM   4204  P    DA A 205      34.312-355.411 355.408 
ATOM   4205  OP1  DA A 205      35.355-354.365 355.308 
ATOM   4206  OP2  DA A 205      34.799-356.803 355.529 
ATOM   4207  O5'  DA A 205      33.330-355.078 356.626 
ATOM   4208  C5'  DA A 205      32.212-354.199 356.400 
ATOM   4209  C4'  DA A 205      30.970-354.758 357.064 
ATOM   4210  O4'  DA A 205      30.237-355.668 356.195 
ATOM   4211  C3'  DA A 205      31.205-355.572 358.336 
ATOM   4212  O3'  DA A 205      30.146-355.314 359.251 
ATOM   4213  C2'  DA A 205      31.112-357.030 357.885 
ATOM   4214  C1'  DA A 205      29.937-356.845 356.930 
ATOM   4215  N9   DA A 205      29.769-357.964 355.962 
ATOM   4216  C8   DA A 205      30.736-358.728 355.372 
ATOM   4217  N7   DA A 205      30.271-359.634 354.569 
ATOM   4218  C5   DA A 205      28.895-359.460 354.629 
ATOM   4219  C6   DA A 205      27.829-360.120 353.997 
ATOM   4220  N6   DA A 205      27.992-361.137 353.138 
ATOM   4221  N1   DA A 205      26.584-359.696 354.280 
ATOM   4222  C2   DA A 205      26.427-358.686 355.133 
ATOM   4223  N3   DA A 205      27.341-357.996 355.781 
ATOM   4224  C4   DA A 205      28.578-358.441 355.480 
ATOM   4225  P    DT A 206      30.484-355.179 360.810 
ATOM   4226  OP1  DT A 206      30.933-353.799 361.103 
ATOM   4227  OP2  DT A 206      31.409-356.261 361.213 
ATOM   4228  O5'  DT A 206      29.046-355.429 361.467 
ATOM   4229  C5'  DT A 206      27.868-355.051 360.731 
ATOM   4230  C4'  DT A 206      26.821-356.143 360.833 
ATOM   4231  O4'  DT A 206      26.966-357.149 359.791 
ATOM   4232  C3'  DT A 206      26.827-356.951 362.130 
ATOM   4233  O3'  DT A 206      25.484-357.259 362.486 
ATOM   4234  C2'  DT A 206      27.546-358.251 361.773 
ATOM   4235  C1'  DT A 206      26.911-358.432 360.397 
ATOM   4236  N1   DT A 206      27.642-359.390 359.521 
ATOM   4237  C2   DT A 206      26.888-360.155 358.665 
ATOM   4238  O2   DT A 206      25.673-360.077 358.602 
ATOM   4239  N3   DT A 206      27.600-361.032 357.870 
ATOM   4240  C4   DT A 206      28.969-361.201 357.859 
ATOM   4241  O4   DT A 206      29.495-362.018 357.101 
ATOM   4242  C5   DT A 206      29.674-360.353 358.792 
ATOM   4243  C7   DT A 206      31.170-360.474 358.845 
ATOM   4244  C6   DT A 206      29.007-359.492 359.578 
ATOM   4245  P    DC A 207      25.058-357.204 364.028 
ATOM   4246  OP1  DC A 207      24.725-355.810 364.400 
ATOM   4247  OP2  DC A 207      26.093-357.866 364.853 
ATOM   4248  O5'  DC A 207      23.727-358.092 364.020 
ATOM   4249  C5'  DC A 207      22.919-358.127 362.829 
ATOM   4250  C4'  DC A 207      22.485-359.550 362.540 
ATOM   4251  O4'  DC A 207      23.453-360.270 361.724 
ATOM   4252  C3'  DC A 207      22.291-360.449 363.761 
ATOM   4253  O3'  DC A 207      21.187-361.313 363.526 
ATOM   4254  C2'  DC A 207      23.564-361.293 363.826 
ATOM   4255  C1'  DC A 207      23.693-361.534 362.325 
ATOM   4256  N1   DC A 207      25.046-361.995 361.906 
ATOM   4257  C2   DC A 207      25.126-362.895 360.846 
ATOM   4258  O2   DC A 207      24.081-363.268 360.301 
ATOM   4259  N3   DC A 207      26.350-363.328 360.450 
ATOM   4260  C4   DC A 207      27.458-362.899 361.067 
ATOM   4261  N4   DC A 207      28.629-363.351 360.643 
ATOM   4262  C5   DC A 207      27.398-361.975 362.160 
ATOM   4263  C6   DC A 207      26.165-361.554 362.541 
ATOM   4264  P    DA A 208      20.181-361.633 364.731 
ATOM   4265  OP1  DA A 208      19.176-360.551 364.838 
ATOM   4266  OP2  DA A 208      20.954-361.924 365.958 
ATOM   4267  O5'  DA A 208      19.478-362.972 364.208 
ATOM   4268  C5'  DA A 208      19.329-363.175 362.790 
ATOM   4269  C4'  DA A 208      19.691-364.602 362.430 
ATOM   4270  O4'  DA A 208      21.112-364.761 362.153 
ATOM   4271  C3'  DA A 208      19.406-365.652 363.503 
ATOM   4272  O3'  DA A 208      18.969-366.849 362.871 
ATOM   4273  C2'  DA A 208      20.762-365.915 364.159 
ATOM   4274  C1'  DA A 208      21.586-365.888 362.875 
ATOM   4275  N9   DA A 208      23.046-365.709 363.105 
ATOM   4276  C8   DA A 208      23.670-364.979 364.077 
ATOM   4277  N7   DA A 208      24.965-365.020 364.016 
ATOM   4278  C5   DA A 208      25.221-365.837 362.923 
ATOM   4279  C6   DA A 208      26.416-366.277 362.329 
ATOM   4280  N6   DA A 208      27.633-365.937 362.776 
ATOM   4281  N1   DA A 208      26.314-367.082 361.255 
ATOM   4282  C2   DA A 208      25.102-367.415 360.816 
ATOM   4283  N3   DA A 208      23.924-367.069 361.285 
ATOM   4284  C4   DA A 208      24.054-366.264 362.359 
ATOM   4285  P    DA A 209      17.791-367.698 363.547 
ATOM   4286  OP1  DA A 209      16.482-367.135 363.147 
ATOM   4287  OP2  DA A 209      18.033-367.810 365.002 
ATOM   4288  O5'  DA A 209      17.996-369.127 362.856 
ATOM   4289  C5'  DA A 209      18.546-369.187 361.527 
ATOM   4290  C4'  DA A 209      19.583-370.289 361.444 
ATOM   4291  O4'  DA A 209      20.914-369.827 361.812 
ATOM   4292  C3'  DA A 209      19.347-371.495 362.354 
ATOM   4293  O3'  DA A 209      19.754-372.674 361.671 
ATOM   4294  C2'  DA A 209      20.284-371.274 363.541 
ATOM   4295  C1'  DA A 209      21.470-370.752 362.735 
ATOM   4296  N9   DA A 209      22.483-370.033 363.557 
ATOM   4297  C8   DA A 209      22.282-369.247 364.655 
ATOM   4298  N7   DA A 209      23.373-368.757 365.157 
ATOM   4299  C5   DA A 209      24.373-369.253 364.332 
ATOM   4300  C6   DA A 209      25.769-369.095 364.335 
ATOM   4301  N6   DA A 209      26.428-368.356 365.238 
ATOM   4302  N1   DA A 209      26.465-369.728 363.372 
ATOM   4303  C2   DA A 209      25.804-370.460 362.476 
ATOM   4304  N3   DA A 209      24.512-370.680 362.374 
ATOM   4305  C4   DA A 209      23.837-370.036 363.349 
ATOM   4306  P    DG A 210      18.876-374.004 361.827 
ATOM   4307  OP1  DG A 210      17.746-373.967 360.872 
ATOM   4308  OP2  DG A 210      18.518-374.197 363.249 
ATOM   4309  O5'  DG A 210      19.924-375.128 361.380 
ATOM   4310  C5'  DG A 210      20.942-374.790 360.419 
ATOM   4311  C4'  DG A 210      22.276-375.363 360.857 
ATOM   4312  O4'  DG A 210      23.009-374.457 361.730 
ATOM   4313  C3'  DG A 210      22.212-376.668 361.649 
ATOM   4314  O3'  DG A 210      23.316-377.485 361.279 
ATOM   4315  C2'  DG A 210      22.389-376.245 363.107 
ATOM   4316  C1'  DG A 210      23.464-375.191 362.857 
ATOM   4317  N9   DG A 210      23.645-374.239 363.988 
ATOM   4318  C8   DG A 210      22.706-373.734 364.861 
ATOM   4319  N7   DG A 210      23.196-372.909 365.754 
ATOM   4320  C5   DG A 210      24.556-372.864 365.451 
ATOM   4321  C6   DG A 210      25.607-372.139 366.072 
ATOM   4322  O6   DG A 210      25.552-371.376 367.032 
ATOM   4323  N1   DG A 210      26.837-372.384 365.446 
ATOM   4324  C2   DG A 210      27.026-373.219 364.362 
ATOM   4325  N2   DG A 210      28.279-373.317 363.910 
ATOM   4326  N3   DG A 210      26.040-373.898 363.779 
ATOM   4327  C4   DG A 210      24.840-373.672 364.375 
ATOM   4328  P    DA A 211      23.095-379.064 361.126 
ATOM   4329  OP1  DA A 211      22.559-379.361 359.778 
ATOM   4330  OP2  DA A 211      22.298-379.567 362.267 
ATOM   4331  O5'  DA A 211      24.597-379.605 361.239 
ATOM   4332  C5'  DA A 211      25.677-378.766 360.789 
ATOM   4333  C4'  DA A 211      26.815-378.805 361.790 
ATOM   4334  O4'  DA A 211      26.670-377.803 362.836 
ATOM   4335  C3'  DA A 211      26.981-380.117 362.557 
ATOM   4336  O3'  DA A 211      28.369-380.368 362.745 
ATOM   4337  C2'  DA A 211      26.347-379.850 363.921 
ATOM   4338  C1'  DA A 211      26.881-378.432 364.091 
ATOM   4339  N9   DA A 211      26.163-377.641 365.130 
ATOM   4340  C8   DA A 211      24.840-377.687 365.467 
ATOM   4341  N7   DA A 211      24.515-376.871 366.421 
ATOM   4342  C5   DA A 211      25.706-376.236 366.742 
ATOM   4343  C6   DA A 211      26.030-375.248 367.686 
ATOM   4344  N6   DA A 211      25.135-374.702 368.521 
ATOM   4345  N1   DA A 211      27.312-374.841 367.741 
ATOM   4346  C2   DA A 211      28.197-375.388 366.909 
ATOM   4347  N3   DA A 211      28.012-376.312 365.991 
ATOM   4348  C4   DA A 211      26.722-376.702 365.956 
ATOM   4349  P    DA A 212      28.912-381.867 362.609 
ATOM   4350  OP1  DA A 212      29.158-382.177 361.183 
ATOM   4351  OP2  DA A 212      28.006-382.790 363.328 
ATOM   4352  O5'  DA A 212      30.306-381.770 363.387 
ATOM   4353  C5'  DA A 212      31.017-380.517 363.392 
ATOM   4354  C4'  DA A 212      31.542-380.225 364.785 
ATOM   4355  O4'  DA A 212      30.575-379.509 365.605 
ATOM   4356  C3'  DA A 212      31.907-381.446 365.628 
ATOM   4357  O3'  DA A 212      33.058-381.141 366.407 
ATOM   4358  C2'  DA A 212      30.719-381.637 366.569 
ATOM   4359  C1'  DA A 212      30.489-380.157 366.864 
ATOM   4360  N9   DA A 212      29.150-379.863 367.446 
ATOM   4361  C8   DA A 212      27.959-380.478 367.187 
ATOM   4362  N7   DA A 212      26.960-379.993 367.857 
ATOM   4363  C5   DA A 212      27.529-378.980 368.618 
ATOM   4364  C6   DA A 212      26.990-378.076 369.548 
ATOM   4365  N6   DA A 212      25.692-378.048 369.884 
ATOM   4366  N1   DA A 212      27.834-377.200 370.122 
ATOM   4367  C2   DA A 212      29.122-377.233 369.783 
ATOM   4368  N3   DA A 212      29.737-378.026 368.933 
ATOM   4369  C4   DA A 212      28.869-378.893 368.373 
ATOM   4370  P    DA A 213      34.179-382.265 366.608 
ATOM   4371  OP1  DA A 213      35.097-382.264 365.446 
ATOM   4372  OP2  DA A 213      33.534-383.559 366.924 
ATOM   4373  O5'  DA A 213      34.947-381.718 367.901 
ATOM   4374  C5'  DA A 213      34.997-380.297 368.133 
ATOM   4375  C4'  DA A 213      34.726-380.001 369.595 
ATOM   4376  O4'  DA A 213      33.306-379.847 369.877 
ATOM   4377  C3'  DA A 213      35.183-381.071 370.586 
ATOM   4378  O3'  DA A 213      35.666-380.434 371.763 
ATOM   4379  C2'  DA A 213      33.911-381.842 370.939 
ATOM   4380  C1'  DA A 213      32.987-380.631 371.015 
ATOM   4381  N9   DA A 213      31.540-380.978 370.948 
ATOM   4382  C8   DA A 213      30.939-381.980 370.243 
ATOM   4383  N7   DA A 213      29.652-382.027 370.390 
ATOM   4384  C5   DA A 213      29.375-380.979 371.257 
ATOM   4385  C6   DA A 213      28.177-380.497 371.809 
ATOM   4386  N6   DA A 213      26.976-381.035 371.556 
ATOM   4387  N1   DA A 213      28.259-379.437 372.635 
ATOM   4388  C2   DA A 213      29.455-378.905 372.883 
ATOM   4389  N3   DA A 213      30.635-379.268 372.428 
ATOM   4390  C4   DA A 213      30.526-380.331 371.605 
ATOM   4391  P    DT A 214      36.960-381.028 372.493 
ATOM   4392  OP1  DT A 214      38.181-380.508 371.839 
ATOM   4393  OP2  DT A 214      36.847-382.501 372.581 
ATOM   4394  O5'  DT A 214      36.819-380.390 373.954 
ATOM   4395  C5'  DT A 214      36.172-379.112 374.098 
ATOM   4396  C4'  DT A 214      35.226-379.142 375.282 
ATOM   4397  O4'  DT A 214      33.894-379.608 374.918 
ATOM   4398  C3'  DT A 214      35.634-380.056 376.437 
ATOM   4399  O3'  DT A 214      35.272-379.436 377.666 
ATOM   4400  C2'  DT A 214      34.779-381.312 376.257 
ATOM   4401  C1'  DT A 214      33.494-380.594 375.857 
ATOM   4402  N1   DT A 214      32.494-381.481 375.198 
ATOM   4403  C2   DT A 214      31.168-381.219 375.444 
ATOM   4404  O2   DT A 214      30.794-380.310 376.165 
ATOM   4405  N3   DT A 214      30.271-382.062 374.817 
ATOM   4406  C4   DT A 214      30.583-383.118 373.985 
ATOM   4407  O4   DT A 214      29.691-383.803 373.480 
ATOM   4408  C5   DT A 214      31.999-383.313 373.787 
ATOM   4409  C7   DT A 214      32.427-384.441 372.895 
ATOM   4410  C6   DT A 214      32.894-382.508 374.385 
ATOM   4411  P    DA A 215      36.266-379.550 378.914 
ATOM   4412  OP1  DA A 215      37.309-378.504 378.815 
ATOM   4413  OP2  DA A 215      36.753-380.942 379.036 
ATOM   4414  O5'  DA A 215      35.284-379.217 380.132 
ATOM   4415  C5'  DA A 215      34.166-378.337 379.906 
ATOM   4416  C4'  DA A 215      32.924-378.896 380.571 
ATOM   4417  O4'  DA A 215      32.191-379.807 379.702 
ATOM   4418  C3'  DA A 215      33.159-379.711 381.843 
ATOM   4419  O3'  DA A 215      32.100-379.453 382.758 
ATOM   4420  C2'  DA A 215      33.066-381.168 381.392 
ATOM   4421  C1'  DA A 215      31.891-380.983 380.436 
ATOM   4422  N9   DA A 215      31.723-382.103 379.469 
ATOM   4423  C8   DA A 215      32.690-382.866 378.879 
ATOM   4424  N7   DA A 215      32.225-383.772 378.076 
ATOM   4425  C5   DA A 215      30.849-383.599 378.136 
ATOM   4426  C6   DA A 215      29.783-384.259 377.504 
ATOM   4427  N6   DA A 215      29.946-385.276 376.645 
ATOM   4428  N1   DA A 215      28.538-383.835 377.787 
ATOM   4429  C2   DA A 215      28.381-382.824 378.639 
ATOM   4430  N3   DA A 215      29.295-382.135 379.288 
ATOM   4431  C4   DA A 215      30.532-382.580 378.986 
ATOM   4432  P    DT A 216      32.438-379.318 384.317 
ATOM   4433  OP1  DT A 216      32.887-377.938 384.609 
ATOM   4434  OP2  DT A 216      33.363-380.400 384.719 
ATOM   4435  O5'  DT A 216      31.000-379.568 384.974 
ATOM   4436  C5'  DT A 216      29.822-379.189 384.238 
ATOM   4437  C4'  DT A 216      28.775-380.281 384.340 
ATOM   4438  O4'  DT A 216      28.920-381.288 383.298 
ATOM   4439  C3'  DT A 216      28.780-381.090 385.637 
ATOM   4440  O3'  DT A 216      27.438-381.398 385.993 
ATOM   4441  C2'  DT A 216      29.500-382.390 385.280 
ATOM   4442  C1'  DT A 216      28.865-382.571 383.904 
ATOM   4443  N1   DT A 216      29.596-383.528 383.027 
ATOM   4444  C2   DT A 216      28.842-384.294 382.172 
ATOM   4445  O2   DT A 216      27.627-384.216 382.109 
ATOM   4446  N3   DT A 216      29.554-385.170 381.376 
ATOM   4447  C4   DT A 216      30.923-385.340 381.366 
ATOM   4448  O4   DT A 216      31.449-386.157 380.608 
ATOM   4449  C5   DT A 216      31.628-384.491 382.299 
ATOM   4450  C7   DT A 216      33.124-384.612 382.352 
ATOM   4451  C6   DT A 216      30.961-383.631 383.084 
ATOM   4452  P    DC A 217      27.012-381.342 387.534 
ATOM   4453  OP1  DC A 217      26.679-379.949 387.906 
ATOM   4454  OP2  DC A 217      28.046-382.004 388.359 
ATOM   4455  O5'  DC A 217      25.681-382.230 387.527 
ATOM   4456  C5'  DC A 217      24.873-382.266 386.336 
ATOM   4457  C4'  DC A 217      24.439-383.689 386.047 
ATOM   4458  O4'  DC A 217      25.407-384.409 385.231 
ATOM   4459  C3'  DC A 217      24.245-384.587 387.268 
ATOM   4460  O3'  DC A 217      23.141-385.452 387.033 
ATOM   4461  C2'  DC A 217      25.518-385.432 387.332 
ATOM   4462  C1'  DC A 217      25.647-385.672 385.832 
ATOM   4463  N1   DC A 217      27.000-386.134 385.413 
ATOM   4464  C2   DC A 217      27.080-387.033 384.353 
ATOM   4465  O2   DC A 217      26.035-387.407 383.807 
ATOM   4466  N3   DC A 217      28.304-387.466 383.957 
ATOM   4467  C4   DC A 217      29.412-387.037 384.574 
ATOM   4468  N4   DC A 217      30.583-387.489 384.150 
ATOM   4469  C5   DC A 217      29.352-386.114 385.666 
ATOM   4470  C6   DC A 217      28.119-385.693 386.048 
ATOM   4471  P    DT A 218      22.135-385.771 388.238 
ATOM   4472  OP1  DT A 218      21.130-384.690 388.344 
ATOM   4473  OP2  DT A 218      22.908-386.063 389.465 
ATOM   4474  O5'  DT A 218      21.432-387.110 387.715 
ATOM   4475  C5'  DT A 218      21.283-387.314 386.297 
ATOM   4476  C4'  DT A 218      21.645-388.741 385.937 
ATOM   4477  O4'  DT A 218      23.066-388.900 385.659 
ATOM   4478  C3'  DT A 218      21.360-389.791 387.010 
ATOM   4479  O3'  DT A 218      20.923-390.988 386.378 
ATOM   4480  C2'  DT A 218      22.716-390.054 387.665 
ATOM   4481  C1'  DT A 218      23.540-390.026 386.382 
ATOM   4482  N1   DT A 218      25.000-389.847 386.612 
ATOM   4483  C2   DT A 218      25.854-390.491 385.748 
ATOM   4484  O2   DT A 218      25.463-391.185 384.824 
ATOM   4485  N3   DT A 218      27.199-390.303 385.993 
ATOM   4486  C4   DT A 218      27.749-389.543 387.005 
ATOM   4487  O4   DT A 218      28.973-389.449 387.124 
ATOM   4488  C5   DT A 218      26.775-388.907 387.859 
ATOM   4489  C7   DT A 218      27.289-388.060 388.988 
ATOM   4490  C6   DT A 218      25.460-389.073 387.645 
ATOM   4491  P    DC A 219      19.745-391.837 387.053 
ATOM   4492  OP1  DC A 219      18.436-391.274 386.654 
ATOM   4493  OP2  DC A 219      19.987-391.949 388.509 
ATOM   4494  O5'  DC A 219      19.950-393.265 386.363 
ATOM   4495  C5'  DC A 219      20.500-393.326 385.034 
ATOM   4496  C4'  DC A 219      21.537-394.428 384.951 
ATOM   4497  O4'  DC A 219      22.868-393.966 385.319 
ATOM   4498  C3'  DC A 219      21.301-395.633 385.861 
ATOM   4499  O3'  DC A 219      21.708-396.813 385.178 
ATOM   4500  C2'  DC A 219      22.238-395.412 387.048 
ATOM   4501  C1'  DC A 219      23.424-394.890 386.242 
ATOM   4502  N1   DC A 219      24.437-394.172 387.064 
ATOM   4503  C2   DC A 219      25.775-394.293 386.697 
ATOM   4504  O2   DC A 219      26.064-394.986 385.714 
ATOM   4505  N3   DC A 219      26.715-393.646 387.434 
ATOM   4506  C4   DC A 219      26.361-392.906 388.492 
ATOM   4507  N4   DC A 219      27.314-392.295 389.179 
ATOM   4508  C5   DC A 219      24.990-392.769 388.886 
ATOM   4509  C6   DC A 219      24.066-393.423 388.137 
ATOM   4510  P    DA A 220      20.830-398.142 385.334 
ATOM   4511  OP1  DA A 220      19.700-398.105 384.379 
ATOM   4512  OP2  DA A 220      20.472-398.336 386.756 
ATOM   4513  O5'  DA A 220      21.878-399.266 384.886 
ATOM   4514  C5'  DA A 220      22.896-398.929 383.926 
ATOM   4515  C4'  DA A 220      24.230-399.501 384.363 
ATOM   4516  O4'  DA A 220      24.963-398.595 385.237 
ATOM   4517  C3'  DA A 220      24.166-400.807 385.156 
ATOM   4518  O3'  DA A 220      25.270-401.624 384.786 
ATOM   4519  C2'  DA A 220      24.342-400.383 386.614 
ATOM   4520  C1'  DA A 220      25.417-399.330 386.363 
ATOM   4521  N9   DA A 220      25.599-398.377 387.494 
ATOM   4522  C8   DA A 220      24.655-397.888 388.350 
ATOM   4523  N7   DA A 220      25.126-397.070 389.239 
ATOM   4524  C5   DA A 220      26.483-397.011 388.954 
ATOM   4525  C6   DA A 220      27.546-396.309 389.544 
ATOM   4526  N6   DA A 220      27.400-395.491 390.596 
ATOM   4527  N1   DA A 220      28.772-396.478 389.013 
ATOM   4528  C2   DA A 220      28.912-397.291 387.968 
ATOM   4529  N3   DA A 220      28.000-397.996 387.336 
ATOM   4530  C4   DA A 220      26.782-397.809 387.887 
ATOM   4531  P    DG A 221      25.048-403.203 384.633 
ATOM   4532  OP1  DG A 221      24.513-403.500 383.285 
ATOM   4533  OP2  DG A 221      24.252-403.705 385.773 
ATOM   4534  O5'  DG A 221      26.551-403.744 384.746 
ATOM   4535  C5'  DG A 221      27.631-402.905 384.296 
ATOM   4536  C4'  DG A 221      28.769-402.944 385.296 
ATOM   4537  O4'  DG A 221      28.624-401.941 386.342 
ATOM   4538  C3'  DG A 221      28.935-404.256 386.064 
ATOM   4539  O3'  DG A 221      30.323-404.507 386.252 
ATOM   4540  C2'  DG A 221      28.301-403.989 387.428 
ATOM   4541  C1'  DG A 221      28.835-402.570 387.597 
ATOM   4542  N9   DG A 221      28.117-401.780 388.637 
ATOM   4543  C8   DG A 221      26.786-401.812 388.991 
ATOM   4544  N7   DG A 221      26.470-400.983 389.955 
ATOM   4545  C5   DG A 221      27.677-400.357 390.262 
ATOM   4546  C6   DG A 221      27.969-399.358 391.228 
ATOM   4547  O6   DG A 221      27.209-398.811 392.024 
ATOM   4548  N1   DG A 221      29.325-399.005 391.205 
ATOM   4549  C2   DG A 221      30.274-399.545 390.360 
ATOM   4550  N2   DG A 221      31.516-399.074 390.494 
ATOM   4551  N3   DG A 221      29.999-400.482 389.454 
ATOM   4552  C4   DG A 221      28.688-400.836 389.463 
ATOM   4553  P    DG A 222      30.866-406.006 386.116 
ATOM   4554  OP1  DG A 222      31.112-406.316 384.690 
ATOM   4555  OP2  DG A 222      29.960-406.929 386.834 
ATOM   4556  O5'  DG A 222      32.260-405.908 386.894 
ATOM   4557  C5'  DG A 222      32.971-404.656 386.899 
ATOM   4558  C4'  DG A 222      33.496-404.364 388.291 
ATOM   4559  O4'  DG A 222      32.529-403.648 389.111 
ATOM   4560  C3'  DG A 222      33.861-405.585 389.135 
ATOM   4561  O3'  DG A 222      35.012-405.280 389.914 
ATOM   4562  C2'  DG A 222      32.673-405.775 390.076 
ATOM   4563  C1'  DG A 222      32.443-404.296 390.371 
ATOM   4564  N9   DG A 222      31.104-404.002 390.953 
ATOM   4565  C8   DG A 222      29.893-404.611 390.704 
ATOM   4566  N7   DG A 222      28.893-404.111 391.388 
ATOM   4567  C5   DG A 222      29.483-403.098 392.143 
ATOM   4568  C6   DG A 222      28.904-402.200 393.077 
ATOM   4569  O6   DG A 222      27.733-402.112 393.436 
ATOM   4570  N1   DG A 222      29.864-401.332 393.616 
ATOM   4571  C2   DG A 222      31.207-401.332 393.293 
ATOM   4572  N2   DG A 222      31.960-400.423 393.917 
ATOM   4573  N3   DG A 222      31.750-402.175 392.416 
ATOM   4574  C4   DG A 222      30.831-403.023 391.885 
ATOM   4575  P    DC A 223      36.133-406.404 390.115 
ATOM   4576  OP1  DC A 223      37.051-406.403 388.953 
ATOM   4577  OP2  DC A 223      35.488-407.698 390.431 
ATOM   4578  O5'  DC A 223      36.901-405.856 391.407 
ATOM   4579  C5'  DC A 223      36.951-404.436 391.640 
ATOM   4580  C4'  DC A 223      36.680-404.140 393.102 
ATOM   4581  O4'  DC A 223      35.260-403.985 393.383 
ATOM   4582  C3'  DC A 223      37.137-405.210 394.093 
ATOM   4583  O3'  DC A 223      37.620-404.572 395.269 
ATOM   4584  C2'  DC A 223      35.865-405.981 394.446 
ATOM   4585  C1'  DC A 223      34.941-404.770 394.522 
ATOM   4586  N1   DC A 223      33.494-405.116 394.455 
ATOM   4587  C2   DC A 223      32.606-404.340 395.195 
ATOM   4588  O2   DC A 223      33.051-403.405 395.870 
ATOM   4589  N3   DC A 223      31.282-404.640 395.148 
ATOM   4590  C4   DC A 223      30.840-405.661 394.405 
ATOM   4591  N4   DC A 223      29.540-405.914 394.391 
ATOM   4592  C5   DC A 223      31.737-406.473 393.636 
ATOM   4593  C6   DC A 223      33.055-406.157 393.697 
ATOM   4594  P    DT A 224      38.914-405.167 396.000 
ATOM   4595  OP1  DT A 224      40.135-404.647 395.345 
ATOM   4596  OP2  DT A 224      38.801-406.640 396.088 
ATOM   4597  O5'  DT A 224      38.773-404.529 397.461 
ATOM   4598  C5'  DT A 224      38.126-403.251 397.605 
ATOM   4599  C4'  DT A 224      37.180-403.281 398.789 
ATOM   4600  O4'  DT A 224      35.848-403.747 398.425 
ATOM   4601  C3'  DT A 224      37.587-404.195 399.944 
ATOM   4602  O3'  DT A 224      37.226-403.575 401.172 
ATOM   4603  C2'  DT A 224      36.733-405.450 399.764 
ATOM   4604  C1'  DT A 224      35.448-404.733 399.364 
ATOM   4605  N1   DT A 224      34.448-405.619 398.705 
ATOM   4606  C2   DT A 224      33.122-405.358 398.951 
ATOM   4607  O2   DT A 224      32.748-404.449 399.672 
ATOM   4608  N3   DT A 224      32.224-406.201 398.324 
ATOM   4609  C4   DT A 224      32.537-407.256 397.491 
ATOM   4610  O4   DT A 224      31.645-407.941 396.987 
ATOM   4611  C5   DT A 224      33.953-407.452 397.294 
ATOM   4612  C7   DT A 224      34.381-408.579 396.401 
ATOM   4613  C6   DT A 224      34.848-406.647 397.892 
ATOM   4614  P    DA A 225      38.220-403.689 402.421 
ATOM   4615  OP1  DA A 225      39.263-402.642 402.322 
ATOM   4616  OP2  DA A 225      38.707-405.081 402.542 
ATOM   4617  O5'  DA A 225      37.238-403.355 403.639 
ATOM   4618  C5'  DA A 225      36.120-402.476 403.413 
ATOM   4619  C4'  DA A 225      34.878-403.035 404.078 
ATOM   4620  O4'  DA A 225      34.145-403.945 403.208 
ATOM   4621  C3'  DA A 225      35.113-403.850 405.350 
ATOM   4622  O3'  DA A 225      34.054-403.591 406.264 
ATOM   4623  C2'  DA A 225      35.020-405.307 404.899 
ATOM   4624  C1'  DA A 225      33.845-405.122 403.943 
ATOM   4625  N9   DA A 225      33.677-406.241 402.976 
ATOM   4626  C8   DA A 225      34.644-407.005 402.386 
ATOM   4627  N7   DA A 225      34.179-407.911 401.583 
ATOM   4628  C5   DA A 225      32.803-407.737 401.643 
ATOM   4629  C6   DA A 225      31.737-408.398 401.010 
ATOM   4630  N6   DA A 225      31.900-409.415 400.152 
ATOM   4631  N1   DA A 225      30.491-407.974 401.294 
ATOM   4632  C2   DA A 225      30.335-406.963 402.146 
ATOM   4633  N3   DA A 225      31.249-406.273 402.794 
ATOM   4634  C4   DA A 225      32.486-406.718 402.493 
ATOM   4635  P    DA A 226      34.392-403.456 407.824 
ATOM   4636  OP1  DA A 226      34.841-402.077 408.116 
ATOM   4637  OP2  DA A 226      35.317-404.539 408.226 
ATOM   4638  O5'  DA A 226      32.954-403.706 408.480 
ATOM   4639  C5'  DA A 226      31.776-403.328 407.745 
ATOM   4640  C4'  DA A 226      30.729-404.420 407.846 
ATOM   4641  O4'  DA A 226      30.874-405.427 406.805 
ATOM   4642  C3'  DA A 226      30.734-405.228 409.144 
ATOM   4643  O3'  DA A 226      29.392-405.537 409.500 
ATOM   4644  C2'  DA A 226      31.454-406.529 408.786 
ATOM   4645  C1'  DA A 226      30.819-406.709 407.410 
ATOM   4646  N9   DA A 226      31.550-407.667 406.534 
ATOM   4647  C8   DA A 226      32.894-407.894 406.463 
ATOM   4648  N7   DA A 226      33.228-408.799 405.596 
ATOM   4649  C5   DA A 226      32.017-409.202 405.050 
ATOM   4650  C6   DA A 226      31.690-410.147 404.064 
ATOM   4651  N6   DA A 226      32.601-410.892 403.422 
ATOM   4652  N1   DA A 226      30.387-410.299 403.760 
ATOM   4653  C2   DA A 226      29.487-409.555 404.401 
ATOM   4654  N3   DA A 226      29.672-408.647 405.333 
ATOM   4655  C4   DA A 226      30.983-408.514 405.619 
ATOM   4656  P    DT A 227      28.966-405.481 411.041 
ATOM   4657  OP1  DT A 227      28.633-404.087 411.413 
ATOM   4658  OP2  DT A 227      30.000-406.143 411.866 
ATOM   4659  O5'  DT A 227      27.635-406.369 411.034 
ATOM   4660  C5'  DT A 227      26.827-406.405 409.843 
ATOM   4661  C4'  DT A 227      26.393-407.828 409.553 
ATOM   4662  O4'  DT A 227      27.361-408.548 408.738 
ATOM   4663  C3'  DT A 227      26.199-408.726 410.775 
ATOM   4664  O3'  DT A 227      25.095-409.591 410.540 
ATOM   4665  C2'  DT A 227      27.472-409.571 410.839 
ATOM   4666  C1'  DT A 227      27.601-409.811 409.339 
ATOM   4667  N1   DT A 227      28.953-410.273 408.920 
ATOM   4668  C2   DT A 227      29.016-411.159 407.872 
ATOM   4669  O2   DT A 227      28.026-411.569 407.290 
ATOM   4670  N3   DT A 227      30.286-411.566 407.513 
ATOM   4671  C4   DT A 227      31.470-411.168 408.101 
ATOM   4672  O4   DT A 227      32.549-411.600 407.691 
ATOM   4673  C5   DT A 227      31.302-410.237 409.191 
ATOM   4674  C7   DT A 227      32.541-409.752 409.887 
ATOM   4675  C6   DT A 227      30.079-409.825 409.562 
ATOM   4676  P    DG A 228      24.089-409.910 411.744 
ATOM   4677  OP1  DG A 228      23.084-408.829 411.851 
ATOM   4678  OP2  DG A 228      24.862-410.202 412.971 
ATOM   4679  O5'  DG A 228      23.386-411.249 411.222 
ATOM   4680  C5'  DG A 228      23.237-411.452 409.803 
ATOM   4681  C4'  DG A 228      23.599-412.880 409.443 
ATOM   4682  O4'  DG A 228      25.020-413.039 409.166 
ATOM   4683  C3'  DG A 228      23.314-413.930 410.517 
ATOM   4684  O3'  DG A 228      22.877-415.127 409.885 
ATOM   4685  C2'  DG A 228      24.670-414.192 411.172 
ATOM   4686  C1'  DG A 228      25.494-414.165 409.888 
ATOM   4687  N9   DG A 228      26.954-413.986 410.119 
ATOM   4688  C8   DG A 228      27.601-413.255 411.093 
ATOM   4689  N7   DG A 228      28.908-413.305 411.018 
ATOM   4690  C5   DG A 228      29.146-414.128 409.918 
ATOM   4691  C6   DG A 228      30.372-414.554 409.344 
ATOM   4692  O6   DG A 228      31.519-414.288 409.692 
ATOM   4693  N1   DG A 228      30.157-415.385 408.235 
ATOM   4694  C2   DG A 228      28.919-415.755 407.746 
ATOM   4695  N2   DG A 228      28.926-416.556 406.677 
ATOM   4696  N3   DG A 228      27.770-415.355 408.286 
ATOM   4697  C4   DG A 228      27.961-414.549 409.362 
ATOM   4698  P    DT A 229      21.699-415.975 410.560 
ATOM   4699  OP1  DT A 229      20.390-415.412 410.160 
ATOM   4700  OP2  DT A 229      21.941-416.088 412.015 
ATOM   4701  O5'  DT A 229      21.904-417.404 409.870 
ATOM   4702  C5'  DT A 229      22.454-417.464 408.540 
ATOM   4703  C4'  DT A 229      23.491-418.567 408.458 
ATOM   4704  O4'  DT A 229      24.822-418.105 408.826 
ATOM   4705  C3'  DT A 229      23.255-419.772 409.368 
ATOM   4706  O3'  DT A 229      23.662-420.951 408.684 
ATOM   4707  C2'  DT A 229      24.192-419.551 410.555 
ATOM   4708  C1'  DT A 229      25.378-419.029 409.749 
ATOM   4709  N1   DT A 229      26.391-418.311 410.570 
ATOM   4710  C2   DT A 229      27.707-418.441 410.195 
ATOM   4711  O2   DT A 229      28.060-419.106 409.239 
ATOM   4712  N3   DT A 229      28.618-417.761 410.982 
ATOM   4713  C4   DT A 229      28.328-416.981 412.083 
ATOM   4714  O4   DT A 229      29.229-416.421 412.709 
ATOM   4715  C5   DT A 229      26.920-416.906 412.398 
ATOM   4716  C7   DT A 229      26.518-416.078 413.583 
ATOM   4717  C6   DT A 229      26.013-417.557 411.651 
ATOM   4718  P    DC A 230      22.784-422.281 408.840 
ATOM   4719  OP1  DC A 230      21.654-422.244 407.885 
ATOM   4720  OP2  DC A 230      22.425-422.474 410.263 
ATOM   4721  O5'  DC A 230      23.831-423.405 408.393 
ATOM   4722  C5'  DC A 230      24.850-423.068 407.433 
ATOM   4723  C4'  DC A 230      26.184-423.640 407.870 
ATOM   4724  O4'  DC A 230      26.917-422.734 408.744 
ATOM   4725  C3'  DC A 230      26.120-424.945 408.663 
ATOM   4726  O3'  DC A 230      27.223-425.763 408.293 
ATOM   4727  C2'  DC A 230      26.296-424.522 410.121 
ATOM   4728  C1'  DC A 230      27.371-423.468 409.870 
ATOM   4729  N1   DC A 230      27.553-422.516 411.001 
ATOM   4730  C2   DC A 230      28.838-422.042 411.251 
ATOM   4731  O2   DC A 230      29.766-422.426 410.530 
ATOM   4732  N3   DC A 230      29.025-421.173 412.278 
ATOM   4733  C4   DC A 230      27.992-420.780 413.035 
ATOM   4734  N4   DC A 230      28.225-419.932 414.025 
ATOM   4735  C5   DC A 230      26.662-421.257 412.796 
ATOM   4736  C6   DC A 230      26.497-422.125 411.765 
ATOM   4737  P    DG A 231      27.002-427.341 408.139 
ATOM   4738  OP1  DG A 231      26.467-427.638 406.792 
ATOM   4739  OP2  DG A 231      26.206-427.844 409.280 
ATOM   4740  O5'  DG A 231      28.505-427.882 408.253 
ATOM   4741  C5'  DG A 231      29.585-427.043 407.802 
ATOM   4742  C4'  DG A 231      30.723-427.083 408.803 
ATOM   4743  O4'  DG A 231      30.578-426.080 409.849 
ATOM   4744  C3'  DG A 231      30.889-428.394 409.570 
ATOM   4745  O3'  DG A 231      32.276-428.645 409.759 
ATOM   4746  C2'  DG A 231      30.255-428.128 410.935 
ATOM   4747  C1'  DG A 231      30.788-426.709 411.104 
ATOM   4748  N9   DG A 231      30.071-425.919 412.143 
ATOM   4749  C8   DG A 231      28.740-425.951 412.498 
ATOM   4750  N7   DG A 231      28.424-425.121 413.462 
ATOM   4751  C5   DG A 231      29.631-424.496 413.769 
ATOM   4752  C6   DG A 231      29.923-423.497 414.735 
ATOM   4753  O6   DG A 231      29.163-422.950 415.530 
ATOM   4754  N1   DG A 231      31.279-423.144 414.711 
ATOM   4755  C2   DG A 231      32.228-423.684 413.867 
ATOM   4756  N2   DG A 231      33.470-423.212 414.001 
ATOM   4757  N3   DG A 231      31.953-424.621 412.960 
ATOM   4758  C4   DG A 231      30.642-424.975 412.970 
ATOM   4759  P    DT A 232      32.820-430.145 409.623 
ATOM   4760  OP1  DT A 232      33.066-430.455 408.197 
ATOM   4761  OP2  DT A 232      31.914-431.067 410.341 
ATOM   4762  O5'  DT A 232      34.214-430.047 410.401 
ATOM   4763  C5'  DT A 232      34.925-428.795 410.406 
ATOM   4764  C4'  DT A 232      35.450-428.502 411.798 
ATOM   4765  O4'  DT A 232      34.483-427.786 412.618 
ATOM   4766  C3'  DT A 232      35.815-429.724 412.641 
ATOM   4767  O3'  DT A 232      36.966-429.419 413.421 
ATOM   4768  C2'  DT A 232      34.627-429.914 413.583 
ATOM   4769  C1'  DT A 232      34.397-428.435 413.878 
ATOM   4770  N1   DT A 232      33.058-428.140 414.459 
ATOM   4771  C2   DT A 232      32.986-427.122 415.379 
ATOM   4772  O2   DT A 232      33.955-426.470 415.724 
ATOM   4773  N3   DT A 232      31.727-426.879 415.897 
ATOM   4774  C4   DT A 232      30.567-427.554 415.578 
ATOM   4775  O4   DT A 232      29.497-427.245 416.108 
ATOM   4776  C5   DT A 232      30.744-428.604 414.604 
ATOM   4777  C7   DT A 232      29.530-429.389 414.202 
ATOM   4778  C6   DT A 232      31.955-428.863 414.085 
ATOM   4779  P    DC A 233      38.087-430.542 413.622 
ATOM   4780  OP1  DC A 233      39.005-430.541 412.460 
ATOM   4781  OP2  DC A 233      37.442-431.836 413.938 
ATOM   4782  O5'  DC A 233      38.855-429.995 414.914 
ATOM   4783  C5'  DC A 233      38.905-428.574 415.147 
ATOM   4784  C4'  DC A 233      38.634-428.279 416.609 
ATOM   4785  O4'  DC A 233      37.214-428.124 416.890 
ATOM   4786  C3'  DC A 233      39.091-429.349 417.600 
ATOM   4787  O3'  DC A 233      39.574-428.711 418.776 
ATOM   4788  C2'  DC A 233      37.819-430.119 417.952 
ATOM   4789  C1'  DC A 233      36.895-428.909 418.029 
ATOM   4790  N1   DC A 233      35.447-429.255 417.962 
ATOM   4791  C2   DC A 233      34.560-428.479 418.702 
ATOM   4792  O2   DC A 233      35.005-427.543 419.377 
ATOM   4793  N3   DC A 233      33.235-428.778 418.655 
ATOM   4794  C4   DC A 233      32.794-429.800 417.911 
ATOM   4795  N4   DC A 233      31.494-430.052 417.898 
ATOM   4796  C5   DC A 233      33.691-430.611 417.143 
ATOM   4797  C6   DC A 233      35.009-430.296 417.204 
ATOM   4798  P    DT A 234      40.868-429.305 419.507 
ATOM   4799  OP1  DT A 234      42.089-428.786 418.852 
ATOM   4800  OP2  DT A 234      40.755-430.778 419.595 
ATOM   4801  O5'  DT A 234      40.727-428.668 420.967 
ATOM   4802  C5'  DT A 234      40.080-427.390 421.112 
ATOM   4803  C4'  DT A 234      39.134-427.419 422.295 
ATOM   4804  O4'  DT A 234      37.802-427.885 421.932 
ATOM   4805  C3'  DT A 234      39.541-428.333 423.451 
ATOM   4806  O3'  DT A 234      39.180-427.713 424.679 
ATOM   4807  C2'  DT A 234      38.687-429.589 423.271 
ATOM   4808  C1'  DT A 234      37.402-428.872 422.871 
ATOM   4809  N1   DT A 234      36.402-429.758 422.211 
ATOM   4810  C2   DT A 234      35.076-429.497 422.458 
ATOM   4811  O2   DT A 234      34.702-428.588 423.178 
ATOM   4812  N3   DT A 234      34.178-430.340 421.831 
ATOM   4813  C4   DT A 234      34.491-431.395 420.998 
ATOM   4814  O4   DT A 234      33.598-432.080 420.494 
ATOM   4815  C5   DT A 234      35.907-431.590 420.800 
ATOM   4816  C7   DT A 234      36.335-432.718 419.908 
ATOM   4817  C6   DT A 234      36.802-430.786 421.399 
ATOM   4818  P    DG A 235      40.174-427.827 425.928 
ATOM   4819  OP1  DG A 235      41.217-426.781 425.829 
ATOM   4820  OP2  DG A 235      40.661-429.219 426.049 
ATOM   4821  O5'  DG A 235      39.192-427.494 427.146 
ATOM   4822  C5'  DG A 235      38.074-426.615 426.920 
ATOM   4823  C4'  DG A 235      36.832-427.174 427.585 
ATOM   4824  O4'  DG A 235      36.099-428.084 426.715 
ATOM   4825  C3'  DG A 235      37.067-427.988 428.856 
ATOM   4826  O3'  DG A 235      36.008-427.730 429.771 
ATOM   4827  C2'  DG A 235      36.974-429.446 428.406 
ATOM   4828  C1'  DG A 235      35.798-429.261 427.450 
ATOM   4829  N9   DG A 235      35.631-430.380 426.483 
ATOM   4830  C8   DG A 235      36.593-431.160 425.878 
ATOM   4831  N7   DG A 235      36.110-432.072 425.069 
ATOM   4832  C5   DG A 235      34.731-431.883 425.142 
ATOM   4833  C6   DG A 235      33.677-432.571 424.487 
ATOM   4834  O6   DG A 235      33.745-433.506 423.692 
ATOM   4835  N1   DG A 235      32.424-432.055 424.849 
ATOM   4836  C2   DG A 235      32.218-431.010 425.727 
ATOM   4837  N2   DG A 235      30.946-430.666 425.940 
ATOM   4838  N3   DG A 235      33.207-430.364 426.342 
ATOM   4839  C4   DG A 235      34.428-430.853 426.002 
ATOM   4840  P    DT A 236      36.346-427.595 431.330 
ATOM   4841  OP1  DT A 236      36.795-426.215 431.623 
ATOM   4842  OP2  DT A 236      37.271-428.677 431.733 
ATOM   4843  O5'  DT A 236      34.908-427.845 431.987 
ATOM   4844  C5'  DT A 236      33.730-427.467 431.252 
ATOM   4845  C4'  DT A 236      32.683-428.559 431.353 
ATOM   4846  O4'  DT A 236      32.828-429.566 430.311 
ATOM   4847  C3'  DT A 236      32.688-429.367 432.650 
ATOM   4848  O3'  DT A 236      31.346-429.675 433.007 
ATOM   4849  C2'  DT A 236      33.408-430.667 432.293 
ATOM   4850  C1'  DT A 236      32.773-430.848 430.917 
ATOM   4851  N1   DT A 236      33.504-431.806 430.041 
ATOM   4852  C2   DT A 236      32.749-432.571 429.185 
ATOM   4853  O2   DT A 236      31.535-432.494 429.122 
ATOM   4854  N3   DT A 236      33.461-433.448 428.390 
ATOM   4855  C4   DT A 236      34.831-433.617 428.379 
ATOM   4856  O4   DT A 236      35.356-434.434 427.621 
ATOM   4857  C5   DT A 236      35.536-432.769 429.312 
ATOM   4858  C7   DT A 236      37.031-432.890 429.365 
ATOM   4859  C6   DT A 236      34.869-431.908 430.098 
ATOM   4860  P    DA A 237      30.920-429.620 434.548 
ATOM   4861  OP1  DA A 237      30.587-428.226 434.920 
ATOM   4862  OP2  DA A 237      31.954-430.282 435.373 
ATOM   4863  O5'  DA A 237      29.589-430.508 434.541 
ATOM   4864  C5'  DA A 237      28.781-430.543 433.350 
ATOM   4865  C4'  DA A 237      28.347-431.966 433.060 
ATOM   4866  O4'  DA A 237      29.315-432.686 432.244 
ATOM   4867  C3'  DA A 237      28.153-432.865 434.281 
ATOM   4868  O3'  DA A 237      27.049-433.729 434.047 
ATOM   4869  C2'  DA A 237      29.426-433.710 434.346 
ATOM   4870  C1'  DA A 237      29.554-433.950 432.845 
ATOM   4871  N9   DA A 237      30.907-434.412 432.427 
ATOM   4872  C8   DA A 237      32.121-434.069 432.952 
ATOM   4873  N7   DA A 237      33.126-434.643 432.367 
ATOM   4874  C5   DA A 237      32.539-435.425 431.381 
ATOM   4875  C6   DA A 237      33.076-436.285 430.410 
ATOM   4876  N6   DA A 237      34.389-436.513 430.267 
ATOM   4877  N1   DA A 237      32.210-436.907 429.588 
ATOM   4878  C2   DA A 237      30.906-436.677 429.734 
ATOM   4879  N3   DA A 237      30.292-435.899 430.600 
ATOM   4880  C4   DA A 237      31.181-435.289 431.411 
ATOM   4881  P    DT A 238      26.043-434.049 435.251 
ATOM   4882  OP1  DT A 238      25.038-432.968 435.358 
ATOM   4883  OP2  DT A 238      26.816-434.340 436.478 
ATOM   4884  O5'  DT A 238      25.340-435.388 434.728 
ATOM   4885  C5'  DT A 238      25.191-435.591 433.310 
ATOM   4886  C4'  DT A 238      25.553-437.018 432.950 
ATOM   4887  O4'  DT A 238      26.974-437.177 432.673 
ATOM   4888  C3'  DT A 238      25.267-438.068 434.023 
ATOM   4889  O3'  DT A 238      24.831-439.266 433.392 
ATOM   4890  C2'  DT A 238      26.624-438.331 434.679 
ATOM   4891  C1'  DT A 238      27.448-438.304 433.395 
ATOM   4892  N1   DT A 238      28.908-438.125 433.626 
ATOM   4893  C2   DT A 238      29.762-438.769 432.761 
ATOM   4894  O2   DT A 238      29.371-439.462 431.838 
ATOM   4895  N3   DT A 238      31.107-438.581 433.006 
ATOM   4896  C4   DT A 238      31.657-437.820 434.018 
ATOM   4897  O4   DT A 238      32.881-437.727 434.138 
ATOM   4898  C5   DT A 238      30.683-437.185 434.873 
ATOM   4899  C7   DT A 238      31.197-436.338 436.001 
ATOM   4900  C6   DT A 238      29.368-437.350 434.658 
ATOM   4901  P    DA A 239      23.653-440.114 434.067 
ATOM   4902  OP1  DA A 239      22.344-439.551 433.667 
ATOM   4903  OP2  DA A 239      23.895-440.226 435.522 
ATOM   4904  O5'  DA A 239      23.858-441.543 433.377 
ATOM   4905  C5'  DA A 239      24.408-441.603 432.047 
ATOM   4906  C4'  DA A 239      25.445-442.705 431.965 
ATOM   4907  O4'  DA A 239      26.776-442.243 432.333 
ATOM   4908  C3'  DA A 239      25.209-443.911 432.875 
ATOM   4909  O3'  DA A 239      25.615-445.090 432.191 
ATOM   4910  C2'  DA A 239      26.146-443.690 434.062 
ATOM   4911  C1'  DA A 239      27.332-443.168 433.256 
ATOM   4912  N9   DA A 239      28.345-442.449 434.077 
ATOM   4913  C8   DA A 239      28.144-441.663 435.175 
ATOM   4914  N7   DA A 239      29.235-441.173 435.677 
ATOM   4915  C5   DA A 239      30.234-441.669 434.852 
ATOM   4916  C6   DA A 239      31.630-441.511 434.855 
ATOM   4917  N6   DA A 239      32.289-440.772 435.758 
ATOM   4918  N1   DA A 239      32.327-442.144 433.892 
ATOM   4919  C2   DA A 239      31.666-442.876 432.997 
ATOM   4920  N3   DA A 239      30.373-443.096 432.895 
ATOM   4921  C4   DA A 239      29.699-442.452 433.870 
ATOM   4922  P    DG A 240      24.738-446.420 432.347 
ATOM   4923  OP1  DG A 240      23.608-446.383 431.392 
ATOM   4924  OP2  DG A 240      24.379-446.613 433.769 
ATOM   4925  O5'  DG A 240      25.785-447.544 431.900 
ATOM   4926  C5'  DG A 240      26.804-447.206 430.940 
ATOM   4927  C4'  DG A 240      28.138-447.779 431.377 
ATOM   4928  O4'  DG A 240      28.871-446.873 432.250 
ATOM   4929  C3'  DG A 240      28.074-449.084 432.169 
ATOM   4930  O3'  DG A 240      29.177-449.902 431.800 
ATOM   4931  C2'  DG A 240      28.250-448.661 433.628 
ATOM   4932  C1'  DG A 240      29.325-447.607 433.377 
ATOM   4933  N9   DG A 240      29.507-446.655 434.508 
ATOM   4934  C8   DG A 240      28.568-446.150 435.381 
ATOM   4935  N7   DG A 240      29.058-445.325 436.274 
ATOM   4936  C5   DG A 240      30.418-445.280 435.971 
ATOM   4937  C6   DG A 240      31.469-444.555 436.592 
ATOM   4938  O6   DG A 240      31.414-443.792 437.552 
ATOM   4939  N1   DG A 240      32.698-444.800 435.966 
ATOM   4940  C2   DG A 240      32.888-445.635 434.882 
ATOM   4941  N2   DG A 240      34.141-445.733 434.430 
ATOM   4942  N3   DG A 240      31.902-446.314 434.300 
ATOM   4943  C4   DG A 240      30.702-446.088 434.896 
ATOM   4944  P    DT A 241      28.956-451.480 431.646 
ATOM   4945  OP1  DT A 241      28.421-451.777 430.299 
ATOM   4946  OP2  DT A 241      28.160-451.983 432.787 
ATOM   4947  O5'  DT A 241      30.459-452.021 431.760 
ATOM   4948  C5'  DT A 241      31.539-451.182 431.309 
ATOM   4949  C4'  DT A 241      32.677-451.221 432.310 
ATOM   4950  O4'  DT A 241      32.532-450.219 433.356 
ATOM   4951  C3'  DT A 241      32.843-452.533 433.077 
ATOM   4952  O3'  DT A 241      34.230-452.784 433.266 
ATOM   4953  C2'  DT A 241      32.208-452.266 434.442 
ATOM   4954  C1'  DT A 241      32.742-450.848 434.611 
ATOM   4955  N1   DT A 241      32.025-450.057 435.650 
ATOM   4956  C2   DT A 241      32.768-449.160 436.378 
ATOM   4957  O2   DT A 241      33.963-448.994 436.205 
ATOM   4958  N3   DT A 241      32.070-448.446 437.333 
ATOM   4959  C4   DT A 241      30.723-448.554 437.611 
ATOM   4960  O4   DT A 241      30.208-447.860 438.491 
ATOM   4961  C5   DT A 241      30.027-449.521 436.796 
ATOM   4962  C7   DT A 241      28.557-449.701 437.035 
ATOM   4963  C6   DT A 241      30.681-450.229 435.861 
ATOM   4964  P    DG A 242      34.774-454.283 433.129 
ATOM   4965  OP1  DG A 242      35.020-454.593 431.704 
ATOM   4966  OP2  DG A 242      33.868-455.206 433.848 
ATOM   4967  O5'  DG A 242      36.168-454.186 433.908 
ATOM   4968  C5'  DG A 242      36.879-452.933 433.913 
ATOM   4969  C4'  DG A 242      37.404-452.641 435.305 
ATOM   4970  O4'  DG A 242      36.437-451.925 436.125 
ATOM   4971  C3'  DG A 242      37.769-453.863 436.148 
ATOM   4972  O3'  DG A 242      38.920-453.557 436.927 
ATOM   4973  C2'  DG A 242      36.581-454.053 437.090 
ATOM   4974  C1'  DG A 242      36.351-452.573 437.384 
ATOM   4975  N9   DG A 242      35.012-452.279 437.966 
ATOM   4976  C8   DG A 242      33.801-452.889 437.718 
ATOM   4977  N7   DG A 242      32.801-452.388 438.401 
ATOM   4978  C5   DG A 242      33.390-451.375 439.156 
ATOM   4979  C6   DG A 242      32.812-450.477 440.091 
ATOM   4980  O6   DG A 242      31.641-450.389 440.450 
ATOM   4981  N1   DG A 242      33.772-449.609 440.629 
ATOM   4982  C2   DG A 242      35.115-449.610 440.307 
ATOM   4983  N2   DG A 242      35.868-448.701 440.931 
ATOM   4984  N3   DG A 242      35.657-450.452 439.429 
ATOM   4985  C4   DG A 242      34.739-451.301 438.899 
ATOM   4986  P    DT A 243      40.041-454.681 437.129 
ATOM   4987  OP1  DT A 243      40.959-454.680 435.967 
ATOM   4988  OP2  DT A 243      39.396-455.975 437.445 
ATOM   4989  O5'  DT A 243      40.808-454.134 438.421 
ATOM   4990  C5'  DT A 243      40.859-452.713 438.654 
ATOM   4991  C4'  DT A 243      40.588-452.417 440.116 
ATOM   4992  O4'  DT A 243      39.168-452.263 440.397 
ATOM   4993  C3'  DT A 243      41.045-453.487 441.107 
ATOM   4994  O3'  DT A 243      41.528-452.850 442.283 
ATOM   4995  C2'  DT A 243      39.773-454.258 441.459 
ATOM   4996  C1'  DT A 243      38.849-453.048 441.536 
ATOM   4997  N1   DT A 243      37.401-453.394 441.469 
ATOM   4998  C2   DT A 243      36.538-452.618 442.204 
ATOM   4999  O2   DT A 243      36.909-451.682 442.891 
ATOM   5000  N3   DT A 243      35.205-452.969 442.119 
ATOM   5001  C4   DT A 243      34.678-454.006 441.375 
ATOM   5002  O4   DT A 243      33.465-454.224 441.377 
ATOM   5003  C5   DT A 243      35.662-454.762 440.638 
ATOM   5004  C7   DT A 243      35.172-455.908 439.802 
ATOM   5005  C6   DT A 243      36.965-454.443 440.703 
ATOM   5006  P    DA A 244      42.822-453.444 443.014 
ATOM   5007  OP1  DA A 244      44.043-452.924 442.359 
ATOM   5008  OP2  DA A 244      42.709-454.917 443.101 
ATOM   5009  O5'  DA A 244      42.681-452.806 444.474 
ATOM   5010  C5'  DA A 244      42.034-451.528 444.618 
ATOM   5011  C4'  DA A 244      41.088-451.558 445.802 
ATOM   5012  O4'  DA A 244      39.756-452.024 445.439 
ATOM   5013  C3'  DA A 244      41.495-452.472 446.958 
ATOM   5014  O3'  DA A 244      41.134-451.852 448.186 
ATOM   5015  C2'  DA A 244      40.641-453.728 446.777 
ATOM   5016  C1'  DA A 244      39.356-453.010 446.377 
ATOM   5017  N9   DA A 244      38.356-453.897 445.718 
ATOM   5018  C8   DA A 244      38.580-454.956 444.886 
ATOM   5019  N7   DA A 244      37.496-455.535 444.471 
ATOM   5020  C5   DA A 244      36.477-454.807 445.070 
ATOM   5021  C6   DA A 244      35.078-454.922 445.025 
ATOM   5022  N6   DA A 244      34.434-455.860 444.316 
ATOM   5023  N1   DA A 244      34.360-454.035 445.741 
ATOM   5024  C2   DA A 244      35.006-453.106 446.443 
ATOM   5025  N3   DA A 244      36.299-452.901 446.561 
ATOM   5026  C4   DA A 244      36.994-453.802 445.836 
ATOM   5027  P    DT A 245      42.128-451.966 449.435 
ATOM   5028  OP1  DT A 245      43.171-450.920 449.335 
ATOM   5029  OP2  DT A 245      42.615-453.358 449.556 
ATOM   5030  O5'  DT A 245      41.146-451.633 450.653 
ATOM   5031  C5'  DT A 245      40.028-450.753 450.427 
ATOM   5032  C4'  DT A 245      38.786-451.313 451.091 
ATOM   5033  O4'  DT A 245      38.053-452.223 450.222 
ATOM   5034  C3'  DT A 245      39.021-452.127 452.363 
ATOM   5035  O3'  DT A 245      37.962-451.869 453.278 
ATOM   5036  C2'  DT A 245      38.928-453.585 451.912 
ATOM   5037  C1'  DT A 245      37.752-453.399 450.957 
ATOM   5038  N1   DT A 245      37.585-454.519 449.989 
ATOM   5039  C2   DT A 245      36.300-454.846 449.628 
ATOM   5040  O2   DT A 245      35.321-454.265 450.061 
ATOM   5041  N3   DT A 245      36.184-455.890 448.729 
ATOM   5042  C4   DT A 245      37.222-456.613 448.177 
ATOM   5043  O4   DT A 245      36.993-457.527 447.383 
ATOM   5044  C5   DT A 245      38.532-456.196 448.618 
ATOM   5045  C7   DT A 245      39.716-456.933 448.064 
ATOM   5046  C6   DT A 245      38.674-455.185 449.490 
ATOM   5047  P    DG A 246      38.300-451.734 454.837 
ATOM   5048  OP1  DG A 246      38.749-450.354 455.130 
ATOM   5049  OP2  DG A 246      39.225-452.816 455.240 
ATOM   5050  O5'  DG A 246      36.862-451.984 455.494 
ATOM   5051  C5'  DG A 246      35.684-451.605 454.758 
ATOM   5052  C4'  DG A 246      34.636-452.697 454.860 
ATOM   5053  O4'  DG A 246      34.782-453.704 453.818 
ATOM   5054  C3'  DG A 246      34.642-453.506 456.157 
ATOM   5055  O3'  DG A 246      33.300-453.814 456.513 
ATOM   5056  C2'  DG A 246      35.362-454.806 455.800 
ATOM   5057  C1'  DG A 246      34.727-454.987 454.424 
ATOM   5058  N9   DG A 246      35.458-455.944 453.548 
ATOM   5059  C8   DG A 246      36.811-456.187 453.463 
ATOM   5060  N7   DG A 246      37.135-457.104 452.581 
ATOM   5061  C5   DG A 246      35.908-457.495 452.046 
ATOM   5062  C6   DG A 246      35.613-458.458 451.046 
ATOM   5063  O6   DG A 246      36.386-459.174 450.417 
ATOM   5064  N1   DG A 246      34.235-458.539 450.804 
ATOM   5065  C2   DG A 246      33.269-457.788 451.445 
ATOM   5066  N2   DG A 246      32.007-458.014 451.070 
ATOM   5067  N3   DG A 246      33.546-456.884 452.383 
ATOM   5068  C4   DG A 246      34.879-456.794 452.629 
ATOM   5069  P    DC A 247      32.874-453.758 458.055 
ATOM   5070  OP1  DC A 247      32.541-452.365 458.427 
ATOM   5071  OP2  DC A 247      33.908-454.420 458.880 
ATOM   5072  O5'  DC A 247      31.543-454.647 458.047 
ATOM   5073  C5'  DC A 247      30.735-454.682 456.856 
ATOM   5074  C4'  DC A 247      30.300-456.105 456.567 
ATOM   5075  O4'  DC A 247      31.268-456.825 455.751 
ATOM   5076  C3'  DC A 247      30.107-457.003 457.788 
ATOM   5077  O3'  DC A 247      29.003-457.868 457.553 
ATOM   5078  C2'  DC A 247      31.380-457.848 457.853 
ATOM   5079  C1'  DC A 247      31.508-458.089 456.352 
ATOM   5080  N1   DC A 247      32.861-458.550 455.933 
ATOM   5081  C2   DC A 247      32.942-459.449 454.873 
ATOM   5082  O2   DC A 247      31.897-459.823 454.328 
ATOM   5083  N3   DC A 247      34.166-459.883 454.477 
ATOM   5084  C4   DC A 247      35.274-459.454 455.094 
ATOM   5085  N4   DC A 247      36.445-459.905 454.670 
ATOM   5086  C5   DC A 247      35.214-458.530 456.187 
ATOM   5087  C6   DC A 247      33.981-458.109 456.568 
ATOM   5088  P    DC A 248      27.997-458.187 458.758 
ATOM   5089  OP1  DC A 248      26.992-457.106 458.865 
ATOM   5090  OP2  DC A 248      28.770-458.479 459.985 
ATOM   5091  O5'  DC A 248      27.294-459.526 458.235 
ATOM   5092  C5'  DC A 248      27.144-459.730 456.817 
ATOM   5093  C4'  DC A 248      27.507-461.157 456.457 
ATOM   5094  O4'  DC A 248      28.928-461.316 456.180 
ATOM   5095  C3'  DC A 248      27.221-462.207 457.530 
ATOM   5096  O3'  DC A 248      26.785-463.404 456.898 
ATOM   5097  C2'  DC A 248      28.578-462.470 458.186 
ATOM   5098  C1'  DC A 248      29.402-462.442 456.902 
ATOM   5099  N1   DC A 248      30.862-462.263 457.132 
ATOM   5100  C2   DC A 248      31.740-462.910 456.265 
ATOM   5101  O2   DC A 248      31.275-463.598 455.349 
ATOM   5102  N3   DC A 248      33.076-462.760 456.458 
ATOM   5103  C4   DC A 248      33.540-462.005 457.463 
ATOM   5104  N4   DC A 248      34.851-461.891 457.609 
ATOM   5105  C5   DC A 248      32.654-461.333 458.366 
ATOM   5106  C6   DC A 248      31.323-461.496 458.157 
ATOM   5107  P    DG A 249      25.607-464.253 457.574 
ATOM   5108  OP1  DG A 249      24.298-463.690 457.174 
ATOM   5109  OP2  DG A 249      25.849-464.365 459.029 
ATOM   5110  O5'  DG A 249      25.812-465.682 456.883 
ATOM   5111  C5'  DG A 249      26.362-465.742 455.554 
ATOM   5112  C4'  DG A 249      27.399-466.844 455.471 
ATOM   5113  O4'  DG A 249      28.730-466.382 455.840 
ATOM   5114  C3'  DG A 249      27.163-468.049 456.381 
ATOM   5115  O3'  DG A 249      27.569-469.229 455.698 
ATOM   5116  C2'  DG A 249      28.100-467.828 457.568 
ATOM   5117  C1'  DG A 249      29.286-467.306 456.763 
ATOM   5118  N9   DG A 249      30.299-466.588 457.584 
ATOM   5119  C8   DG A 249      30.115-465.792 458.694 
ATOM   5120  N7   DG A 249      31.225-465.302 459.190 
ATOM   5121  C5   DG A 249      32.215-465.811 458.351 
ATOM   5122  C6   DG A 249      33.622-465.630 458.383 
ATOM   5123  O6   DG A 249      34.296-464.974 459.172 
ATOM   5124  N1   DG A 249      34.252-466.328 457.342 
ATOM   5125  C2   DG A 249      33.607-467.097 456.394 
ATOM   5126  N2   DG A 249      34.388-467.681 455.482 
ATOM   5127  N3   DG A 249      32.286-467.265 456.364 
ATOM   5128  C4   DG A 249      31.660-466.596 457.368 
ATOM   5129  P    DT A 250      26.692-470.558 455.854 
ATOM   5130  OP1  DT A 250      25.562-470.522 454.899 
ATOM   5131  OP2  DT A 250      26.333-470.752 457.276 
ATOM   5132  O5'  DT A 250      27.739-471.682 455.407 
ATOM   5133  C5'  DT A 250      28.758-471.345 454.446 
ATOM   5134  C4'  DT A 250      30.092-471.917 454.884 
ATOM   5135  O4'  DT A 250      30.825-471.012 455.757 
ATOM   5136  C3'  DT A 250      30.028-473.223 455.676 
ATOM   5137  O3'  DT A 250      31.131-474.040 455.307 
ATOM   5138  C2'  DT A 250      30.204-472.799 457.135 
ATOM   5139  C1'  DT A 250      31.279-471.746 456.884 
ATOM   5140  N1   DT A 250      31.461-470.793 458.015 
ATOM   5141  C2   DT A 250      32.735-470.334 458.248 
ATOM   5142  O2   DT A 250      33.694-470.672 457.577 
ATOM   5143  N3   DT A 250      32.864-469.454 459.305 
ATOM   5144  C4   DT A 250      31.850-469.006 460.126 
ATOM   5145  O4   DT A 250      32.087-468.216 461.042 
ATOM   5146  C5   DT A 250      30.549-469.544 459.803 
ATOM   5147  C7   DT A 250      29.388-469.108 460.648 
ATOM   5148  C6   DT A 250      30.395-470.402 458.781 
ATOM   5149  P    DT A 251      30.910-475.619 455.153 
ATOM   5150  OP1  DT A 251      30.375-475.916 453.805 
ATOM   5151  OP2  DT A 251      30.114-476.121 456.294 
ATOM   5152  O5'  DT A 251      32.412-476.160 455.266 
ATOM   5153  C5'  DT A 251      33.493-475.321 454.816 
ATOM   5154  C4'  DT A 251      34.631-475.360 455.817 
ATOM   5155  O4'  DT A 251      34.486-474.358 456.863 
ATOM   5156  C3'  DT A 251      34.797-476.672 456.584 
ATOM   5157  O3'  DT A 251      36.184-476.923 456.772 
ATOM   5158  C2'  DT A 251      34.162-476.405 457.949 
ATOM   5159  C1'  DT A 251      34.696-474.986 458.118 
ATOM   5160  N1   DT A 251      33.979-474.196 459.157 
ATOM   5161  C2   DT A 251      34.722-473.299 459.885 
ATOM   5162  O2   DT A 251      35.917-473.133 459.712 
ATOM   5163  N3   DT A 251      34.024-472.585 460.839 
ATOM   5164  C4   DT A 251      32.677-472.692 461.118 
ATOM   5165  O4   DT A 251      32.162-471.999 461.998 
ATOM   5166  C5   DT A 251      31.981-473.660 460.303 
ATOM   5167  C7   DT A 251      30.510-473.840 460.542 
ATOM   5168  C6   DT A 251      32.635-474.368 459.368 
ATOM   5169  P    DA A 252      36.728-478.422 456.636 
ATOM   5170  OP1  DA A 252      36.974-478.732 455.210 
ATOM   5171  OP2  DA A 252      35.822-479.345 457.355 
ATOM   5172  O5'  DA A 252      38.122-478.325 457.414 
ATOM   5173  C5'  DA A 252      38.833-477.072 457.420 
ATOM   5174  C4'  DA A 252      39.358-476.780 458.812 
ATOM   5175  O4'  DA A 252      38.391-476.064 459.632 
ATOM   5176  C3'  DA A 252      39.723-478.001 459.655 
ATOM   5177  O3'  DA A 252      40.874-477.696 460.434 
ATOM   5178  C2'  DA A 252      38.535-478.191 460.596 
ATOM   5179  C1'  DA A 252      38.305-476.712 460.891 
ATOM   5180  N9   DA A 252      36.965-476.418 461.473 
ATOM   5181  C8   DA A 252      35.775-477.033 461.214 
ATOM   5182  N7   DA A 252      34.776-476.548 461.885 
ATOM   5183  C5   DA A 252      35.345-475.535 462.645 
ATOM   5184  C6   DA A 252      34.805-474.631 463.575 
ATOM   5185  N6   DA A 252      33.507-474.603 463.911 
ATOM   5186  N1   DA A 252      35.650-473.755 464.149 
ATOM   5187  C2   DA A 252      36.938-473.788 463.810 
ATOM   5188  N3   DA A 252      37.552-474.581 462.960 
ATOM   5189  C4   DA A 252      36.685-475.448 462.400 
ATOM   5190  P    DA A 253      41.995-478.820 460.635 
ATOM   5191  OP1  DA A 253      42.913-478.819 459.474 
ATOM   5192  OP2  DA A 253      41.350-480.114 460.951 
ATOM   5193  O5'  DA A 253      42.762-478.272 461.928 
ATOM   5194  C5'  DA A 253      42.813-476.852 462.160 
ATOM   5195  C4'  DA A 253      42.542-476.556 463.622 
ATOM   5196  O4'  DA A 253      41.122-476.401 463.904 
ATOM   5197  C3'  DA A 253      42.999-477.626 464.614 
ATOM   5198  O3'  DA A 253      43.482-476.988 465.790 
ATOM   5199  C2'  DA A 253      41.727-478.397 464.966 
ATOM   5200  C1'  DA A 253      40.803-477.186 465.042 
ATOM   5201  N9   DA A 253      39.355-477.532 464.975 
ATOM   5202  C8   DA A 253      38.754-478.535 464.270 
ATOM   5203  N7   DA A 253      37.468-478.582 464.417 
ATOM   5204  C5   DA A 253      37.191-477.534 465.284 
ATOM   5205  C6   DA A 253      35.993-477.051 465.836 
ATOM   5206  N6   DA A 253      34.792-477.590 465.583 
ATOM   5207  N1   DA A 253      36.074-475.992 466.662 
ATOM   5208  C2   DA A 253      37.271-475.460 466.910 
ATOM   5209  N3   DA A 253      38.451-475.823 466.456 
ATOM   5210  C4   DA A 253      38.342-476.886 465.632 
ATOM   5211  P    DC A 254      44.776-477.583 466.520 
ATOM   5212  OP1  DC A 254      45.997-477.063 465.866 
ATOM   5213  OP2  DC A 254      44.663-479.056 466.608 
ATOM   5214  O5'  DC A 254      44.635-476.945 467.981 
ATOM   5215  C5'  DC A 254      43.988-475.667 468.125 
ATOM   5216  C4'  DC A 254      43.041-475.697 469.309 
ATOM   5217  O4'  DC A 254      41.710-476.163 468.945 
ATOM   5218  C3'  DC A 254      43.449-476.611 470.464 
ATOM   5219  O3'  DC A 254      43.088-475.991 471.693 
ATOM   5220  C2'  DC A 254      42.595-477.866 470.284 
ATOM   5221  C1'  DC A 254      41.310-477.149 469.884 
ATOM   5222  N1   DC A 254      40.310-478.035 469.225 
ATOM   5223  C2   DC A 254      38.961-477.784 469.465 
ATOM   5224  O2   DC A 254      38.653-476.844 470.207 
ATOM   5225  N3   DC A 254      38.035-478.581 468.874 
ATOM   5226  C4   DC A 254      38.410-479.589 468.076 
ATOM   5227  N4   DC A 254      37.468-480.338 467.523 
ATOM   5228  C5   DC A 254      39.792-479.865 467.817 
ATOM   5229  C6   DC A 254      40.702-479.057 468.417 
ATOM   5230  P    DA A 255      44.082-476.105 472.941 
ATOM   5231  OP1  DA A 255      45.125-475.059 472.842 
ATOM   5232  OP2  DA A 255      44.568-477.497 473.063 
ATOM   5233  O5'  DA A 255      43.100-475.771 474.159 
ATOM   5234  C5'  DA A 255      41.982-474.892 473.933 
ATOM   5235  C4'  DA A 255      40.740-475.451 474.598 
ATOM   5236  O4'  DA A 255      40.007-476.362 473.729 
ATOM   5237  C3'  DA A 255      40.975-476.266 475.870 
ATOM   5238  O3'  DA A 255      39.916-476.007 476.785 
ATOM   5239  C2'  DA A 255      40.882-477.723 475.419 
ATOM   5240  C1'  DA A 255      39.706-477.538 474.464 
ATOM   5241  N9   DA A 255      39.539-478.657 473.496 
ATOM   5242  C8   DA A 255      40.506-479.421 472.906 
ATOM   5243  N7   DA A 255      40.040-480.327 472.103 
ATOM   5244  C5   DA A 255      38.665-480.153 472.163 
ATOM   5245  C6   DA A 255      37.598-480.814 471.531 
ATOM   5246  N6   DA A 255      37.762-481.831 470.672 
ATOM   5247  N1   DA A 255      36.353-480.390 471.814 
ATOM   5248  C2   DA A 255      36.197-479.379 472.667 
ATOM   5249  N3   DA A 255      37.111-478.690 473.315 
ATOM   5250  C4   DA A 255      38.348-479.134 473.013 
ATOM   5251  P    DA A 256      40.254-475.872 478.344 
ATOM   5252  OP1  DA A 256      40.703-474.493 478.637 
ATOM   5253  OP2  DA A 256      41.178-476.955 478.747 
ATOM   5254  O5'  DA A 256      38.816-476.122 479.001 
ATOM   5255  C5'  DA A 256      37.638-475.744 478.265 
ATOM   5256  C4'  DA A 256      36.590-476.836 478.367 
ATOM   5257  O4'  DA A 256      36.736-477.843 477.325 
ATOM   5258  C3'  DA A 256      36.596-477.645 479.664 
ATOM   5259  O3'  DA A 256      35.254-477.953 480.020 
ATOM   5260  C2'  DA A 256      37.316-478.945 479.307 
ATOM   5261  C1'  DA A 256      36.681-479.126 477.931 
ATOM   5262  N9   DA A 256      37.412-480.083 477.054 
ATOM   5263  C8   DA A 256      38.756-480.311 476.983 
ATOM   5264  N7   DA A 256      39.090-481.215 476.116 
ATOM   5265  C5   DA A 256      37.879-481.618 475.570 
ATOM   5266  C6   DA A 256      37.551-482.563 474.584 
ATOM   5267  N6   DA A 256      38.462-483.309 473.942 
ATOM   5268  N1   DA A 256      36.249-482.715 474.280 
ATOM   5269  C2   DA A 256      35.348-481.971 474.921 
ATOM   5270  N3   DA A 256      35.534-481.063 475.854 
ATOM   5271  C4   DA A 256      36.845-480.930 476.140 
ATOM   5272  P    DC A 257      34.828-477.897 481.561 
ATOM   5273  OP1  DC A 257      34.495-476.503 481.934 
ATOM   5274  OP2  DC A 257      35.862-478.559 482.387 
ATOM   5275  O5'  DC A 257      33.497-478.785 481.554 
ATOM   5276  C5'  DC A 257      32.689-478.821 480.363 
ATOM   5277  C4'  DC A 257      32.254-480.244 480.074 
ATOM   5278  O4'  DC A 257      33.222-480.964 479.258 
ATOM   5279  C3'  DC A 257      32.061-481.142 481.295 
ATOM   5280  O3'  DC A 257      30.957-482.007 481.060 
ATOM   5281  C2'  DC A 257      33.334-481.987 481.360 
ATOM   5282  C1'  DC A 257      33.462-482.227 479.859 
ATOM   5283  N1   DC A 257      34.815-482.689 479.440 
ATOM   5284  C2   DC A 257      34.896-483.588 478.380 
ATOM   5285  O2   DC A 257      33.851-483.962 477.834 
ATOM   5286  N3   DC A 257      36.120-484.021 477.984 
ATOM   5287  C4   DC A 257      37.228-483.592 478.601 
ATOM   5288  N4   DC A 257      38.399-484.044 478.177 
ATOM   5289  C5   DC A 257      37.168-482.668 479.694 
ATOM   5290  C6   DC A 257      35.935-482.247 480.075 
ATOM   5291  P    DA A 258      29.951-482.326 482.265 
ATOM   5292  OP1  DA A 258      28.946-481.245 482.371 
ATOM   5293  OP2  DA A 258      30.724-482.618 483.492 
ATOM   5294  O5'  DA A 258      29.247-483.665 481.742 
ATOM   5295  C5'  DA A 258      29.098-483.868 480.324 
ATOM   5296  C4'  DA A 258      29.461-485.296 479.964 
ATOM   5297  O4'  DA A 258      30.882-485.455 479.686 
ATOM   5298  C3'  DA A 258      29.175-486.346 481.037 
ATOM   5299  O3'  DA A 258      28.739-487.543 480.405 
ATOM   5300  C2'  DA A 258      30.531-486.609 481.692 
ATOM   5301  C1'  DA A 258      31.356-486.581 480.409 
ATOM   5302  N9   DA A 258      32.816-486.402 480.639 
ATOM   5303  C8   DA A 258      33.439-485.673 481.611 
ATOM   5304  N7   DA A 258      34.735-485.714 481.550 
ATOM   5305  C5   DA A 258      34.991-486.531 480.457 
ATOM   5306  C6   DA A 258      36.186-486.970 479.863 
ATOM   5307  N6   DA A 258      37.403-486.631 480.310 
ATOM   5308  N1   DA A 258      36.083-487.775 478.789 
ATOM   5309  C2   DA A 258      34.872-488.109 478.349 
ATOM   5310  N3   DA A 258      33.694-487.763 478.819 
ATOM   5311  C4   DA A 258      33.823-486.957 479.893 
ATOM   5312  P    DA A 259      27.561-488.391 481.080 
ATOM   5313  OP1  DA A 259      26.252-487.828 480.681 
ATOM   5314  OP2  DA A 259      27.803-488.504 482.536 
ATOM   5315  O5'  DA A 259      27.766-489.820 480.390 
ATOM   5316  C5'  DA A 259      28.316-489.881 479.061 
ATOM   5317  C4'  DA A 259      29.353-490.983 478.978 
ATOM   5318  O4'  DA A 259      30.684-490.521 479.346 
ATOM   5319  C3'  DA A 259      29.116-492.188 479.888 
ATOM   5320  O3'  DA A 259      29.523-493.367 479.205 
ATOM   5321  C2'  DA A 259      30.054-491.967 481.075 
ATOM   5322  C1'  DA A 259      31.240-491.445 480.269 
ATOM   5323  N9   DA A 259      32.253-490.727 481.091 
ATOM   5324  C8   DA A 259      32.052-489.941 482.189 
ATOM   5325  N7   DA A 259      33.142-489.450 482.691 
ATOM   5326  C5   DA A 259      34.142-489.946 481.866 
ATOM   5327  C6   DA A 259      35.538-489.789 481.868 
ATOM   5328  N6   DA A 259      36.197-489.050 482.772 
ATOM   5329  N1   DA A 259      36.234-490.421 480.905 
ATOM   5330  C2   DA A 259      35.574-491.153 480.010 
ATOM   5331  N3   DA A 259      34.281-491.373 479.908 
ATOM   5332  C4   DA A 259      33.607-490.730 480.883 
ATOM   5333  P    DG A 260      28.646-494.697 479.361 
ATOM   5334  OP1  DG A 260      27.516-494.660 478.406 
ATOM   5335  OP2  DG A 260      28.287-494.890 480.783 
ATOM   5336  O5'  DG A 260      29.693-495.821 478.913 
ATOM   5337  C5'  DG A 260      30.712-495.484 477.953 
ATOM   5338  C4'  DG A 260      32.046-496.056 478.390 
ATOM   5339  O4'  DG A 260      32.779-495.150 479.264 
ATOM   5340  C3'  DG A 260      31.982-497.362 479.183 
ATOM   5341  O3'  DG A 260      33.085-498.179 478.813 
ATOM   5342  C2'  DG A 260      32.158-496.938 480.641 
ATOM   5343  C1'  DG A 260      33.233-495.884 480.391 
ATOM   5344  N9   DG A 260      33.414-494.932 481.521 
ATOM   5345  C8   DG A 260      32.475-494.428 482.395 
ATOM   5346  N7   DG A 260      32.966-493.602 483.287 
ATOM   5347  C5   DG A 260      34.326-493.558 482.985 
ATOM   5348  C6   DG A 260      35.377-492.833 483.606 
ATOM   5349  O6   DG A 260      35.322-492.069 484.566 
ATOM   5350  N1   DG A 260      36.606-493.078 482.979 
ATOM   5351  C2   DG A 260      36.796-493.912 481.896 
ATOM   5352  N2   DG A 260      38.049-494.011 481.443 
ATOM   5353  N3   DG A 260      35.810-494.591 481.313 
ATOM   5354  C4   DG A 260      34.610-494.365 481.909 
ATOM   5355  P    DC A 261      32.864-499.757 478.660 
ATOM   5356  OP1  DC A 261      32.329-500.054 477.312 
ATOM   5357  OP2  DC A 261      32.068-500.260 479.800 
ATOM   5358  O5'  DC A 261      34.366-500.298 478.773 
ATOM   5359  C5'  DC A 261      35.447-499.460 478.323 
ATOM   5360  C4'  DC A 261      36.585-499.499 479.324 
ATOM   5361  O4'  DC A 261      36.440-498.496 480.369 
ATOM   5362  C3'  DC A 261      36.751-500.810 480.091 
ATOM   5363  O3'  DC A 261      38.138-501.061 480.279 
ATOM   5364  C2'  DC A 261      36.116-500.544 481.455 
ATOM   5365  C1'  DC A 261      36.650-499.125 481.624 
ATOM   5366  N1   DC A 261      35.933-498.335 482.664 
ATOM   5367  C2   DC A 261      36.672-497.421 483.410 
ATOM   5368  O2   DC A 261      37.881-497.304 483.181 
ATOM   5369  N3   DC A 261      36.037-496.691 484.363 
ATOM   5370  C4   DC A 261      34.724-496.848 484.580 
ATOM   5371  N4   DC A 261      34.151-496.112 485.520 
ATOM   5372  C5   DC A 261      33.946-497.782 483.824 
ATOM   5373  C6   DC A 261      34.599-498.502 482.877 
ATOM   5374  P    DA A 262      38.682-502.561 480.143 
ATOM   5375  OP1  DA A 262      38.928-502.871 478.717 
ATOM   5376  OP2  DA A 262      37.776-503.484 480.861 
ATOM   5377  O5'  DA A 262      40.076-502.463 480.921 
ATOM   5378  C5'  DA A 262      40.787-501.211 480.926 
ATOM   5379  C4'  DA A 262      41.312-500.918 482.318 
ATOM   5380  O4'  DA A 262      40.344-500.202 483.138 
ATOM   5381  C3'  DA A 262      41.677-502.140 483.162 
ATOM   5382  O3'  DA A 262      42.828-501.835 483.941 
ATOM   5383  C2'  DA A 262      40.489-502.330 484.103 
ATOM   5384  C1'  DA A 262      40.259-500.851 484.398 
ATOM   5385  N9   DA A 262      38.919-500.556 484.980 
ATOM   5386  C8   DA A 262      37.729-501.172 484.721 
ATOM   5387  N7   DA A 262      36.730-500.687 485.391 
ATOM   5388  C5   DA A 262      37.299-499.674 486.152 
ATOM   5389  C6   DA A 262      36.759-498.770 487.081 
ATOM   5390  N6   DA A 262      35.461-498.742 487.418 
ATOM   5391  N1   DA A 262      37.604-497.893 487.656 
ATOM   5392  C2   DA A 262      38.892-497.926 487.317 
ATOM   5393  N3   DA A 262      39.506-498.720 486.467 
ATOM   5394  C4   DA A 262      38.639-499.587 485.907 
ATOM   5395  P    DT A 263      43.949-502.958 484.142 
ATOM   5396  OP1  DT A 263      44.867-502.957 482.980 
ATOM   5397  OP2  DT A 263      43.304-504.252 484.458 
ATOM   5398  O5'  DT A 263      44.716-502.411 485.434 
ATOM   5399  C5'  DT A 263      44.767-500.991 485.667 
ATOM   5400  C4'  DT A 263      44.496-500.695 487.129 
ATOM   5401  O4'  DT A 263      43.076-500.540 487.410 
ATOM   5402  C3'  DT A 263      44.953-501.765 488.120 
ATOM   5403  O3'  DT A 263      45.436-501.127 489.296 
ATOM   5404  C2'  DT A 263      43.681-502.535 488.473 
ATOM   5405  C1'  DT A 263      42.757-501.325 488.549 
ATOM   5406  N1   DT A 263      41.309-501.671 488.482 
ATOM   5407  C2   DT A 263      40.446-500.896 489.218 
ATOM   5408  O2   DT A 263      40.817-499.959 489.905 
ATOM   5409  N3   DT A 263      39.113-501.247 489.132 
ATOM   5410  C4   DT A 263      38.585-502.283 488.389 
ATOM   5411  O4   DT A 263      37.373-502.501 488.390 
ATOM   5412  C5   DT A 263      39.570-503.039 487.651 
ATOM   5413  C7   DT A 263      39.080-504.186 486.816 
ATOM   5414  C6   DT A 263      40.873-502.720 487.717 
ATOM   5415  P    DT A 264      46.730-501.721 490.027 
ATOM   5416  OP1  DT A 264      47.951-501.202 489.372 
ATOM   5417  OP2  DT A 264      46.617-503.194 490.115 
ATOM   5418  O5'  DT A 264      46.589-501.084 491.488 
ATOM   5419  C5'  DT A 264      45.942-499.806 491.632 
ATOM   5420  C4'  DT A 264      44.995-499.836 492.816 
ATOM   5421  O4'  DT A 264      43.664-500.302 492.452 
ATOM   5422  C3'  DT A 264      45.403-500.749 493.971 
ATOM   5423  O3'  DT A 264      45.042-500.129 495.199 
ATOM   5424  C2'  DT A 264      44.549-502.005 493.791 
ATOM   5425  C1'  DT A 264      43.264-501.288 493.391 
ATOM   5426  N1   DT A 264      42.264-502.174 492.732 
ATOM   5427  C2   DT A 264      40.938-501.913 492.978 
ATOM   5428  O2   DT A 264      40.564-501.004 493.699 
ATOM   5429  N3   DT A 264      40.040-502.756 492.351 
ATOM   5430  C4   DT A 264      40.353-503.811 491.518 
ATOM   5431  O4   DT A 264      39.460-504.496 491.014 
ATOM   5432  C5   DT A 264      41.769-504.006 491.321 
ATOM   5433  C7   DT A 264      42.197-505.134 490.428 
ATOM   5434  C6   DT A 264      42.664-503.202 491.919 
ATOM   5435  P    DC A 265      46.036-500.244 496.448 
ATOM   5436  OP1  DC A 265      47.079-499.197 496.349 
ATOM   5437  OP2  DC A 265      46.522-501.635 496.569 
ATOM   5438  O5'  DC A 265      45.053-499.910 497.666 
ATOM   5439  C5'  DC A 265      43.936-499.031 497.440 
ATOM   5440  C4'  DC A 265      42.694-499.590 498.105 
ATOM   5441  O4'  DC A 265      41.961-500.500 497.235 
ATOM   5442  C3'  DC A 265      42.929-500.405 499.377 
ATOM   5443  O3'  DC A 265      41.870-500.146 500.291 
ATOM   5444  C2'  DC A 265      42.836-501.862 498.926 
ATOM   5445  C1'  DC A 265      41.660-501.677 497.970 
ATOM   5446  N1   DC A 265      41.493-502.796 497.003 
ATOM   5447  C2   DC A 265      40.197-503.141 496.626 
ATOM   5448  O2   DC A 265      39.248-502.509 497.106 
ATOM   5449  N3   DC A 265      40.023-504.159 495.745 
ATOM   5450  C4   DC A 265      41.076-504.819 495.249 
ATOM   5451  N4   DC A 265      40.854-505.805 494.392 
ATOM   5452  C5   DC A 265      42.418-504.481 495.623 
ATOM   5453  C6   DC A 265      42.570-503.461 496.505 
ATOM   5454  P    DT A 266      42.208-500.011 501.851 
ATOM   5455  OP1  DT A 266      42.657-498.631 502.143 
ATOM   5456  OP2  DT A 266      43.132-501.093 502.253 
ATOM   5457  O5'  DT A 266      40.770-500.261 502.507 
ATOM   5458  C5'  DT A 266      39.592-499.883 501.772 
ATOM   5459  C4'  DT A 266      38.544-500.975 501.873 
ATOM   5460  O4'  DT A 266      38.690-501.982 500.832 
ATOM   5461  C3'  DT A 266      38.550-501.783 503.171 
ATOM   5462  O3'  DT A 266      37.208-502.091 503.527 
ATOM   5463  C2'  DT A 266      39.270-503.084 502.814 
ATOM   5464  C1'  DT A 266      38.635-503.264 501.437 
ATOM   5465  N1   DT A 266      39.366-504.222 500.561 
ATOM   5466  C2   DT A 266      38.611-504.987 499.706 
ATOM   5467  O2   DT A 266      37.397-504.910 499.642 
ATOM   5468  N3   DT A 266      39.323-505.864 498.910 
ATOM   5469  C4   DT A 266      40.693-506.033 498.900 
ATOM   5470  O4   DT A 266      41.218-506.850 498.142 
ATOM   5471  C5   DT A 266      41.398-505.185 499.833 
ATOM   5472  C7   DT A 266      42.893-505.306 499.886 
ATOM   5473  C6   DT A 266      40.731-504.324 500.618 
ATOM   5474  P    DA A 267      36.782-502.036 505.068 
ATOM   5475  OP1  DA A 267      36.448-500.642 505.440 
ATOM   5476  OP2  DA A 267      37.816-502.698 505.893 
ATOM   5477  O5'  DA A 267      35.451-502.924 505.061 
ATOM   5478  C5'  DA A 267      34.643-502.959 503.870 
ATOM   5479  C4'  DA A 267      34.208-504.382 503.580 
ATOM   5480  O4'  DA A 267      35.176-505.103 502.765 
ATOM   5481  C3'  DA A 267      34.015-505.281 504.802 
ATOM   5482  O3'  DA A 267      32.911-506.145 504.567 
ATOM   5483  C2'  DA A 267      35.288-506.126 504.866 
ATOM   5484  C1'  DA A 267      35.416-506.366 503.366 
ATOM   5485  N9   DA A 267      36.769-506.828 502.947 
ATOM   5486  C8   DA A 267      37.983-506.485 503.472 
ATOM   5487  N7   DA A 267      38.988-507.059 502.888 
ATOM   5488  C5   DA A 267      38.400-507.841 501.902 
ATOM   5489  C6   DA A 267      38.938-508.701 500.930 
ATOM   5490  N6   DA A 267      40.251-508.929 500.787 
ATOM   5491  N1   DA A 267      38.072-509.323 500.108 
ATOM   5492  C2   DA A 267      36.767-509.093 500.255 
ATOM   5493  N3   DA A 267      36.154-508.315 501.120 
ATOM   5494  C4   DA A 267      37.042-507.705 501.931 
ATOM   5495  P    DT A 268      31.905-506.465 505.771 
ATOM   5496  OP1  DT A 268      30.900-505.384 505.878 
ATOM   5497  OP2  DT A 268      32.678-506.756 506.998 
ATOM   5498  O5'  DT A 268      31.201-507.804 505.249 
ATOM   5499  C5'  DT A 268      31.052-508.007 503.831 
ATOM   5500  C4'  DT A 268      31.415-509.434 503.470 
ATOM   5501  O4'  DT A 268      32.836-509.594 503.193 
ATOM   5502  C3'  DT A 268      31.129-510.484 504.544 
ATOM   5503  O3'  DT A 268      30.693-511.682 503.912 
ATOM   5504  C2'  DT A 268      32.485-510.747 505.199 
ATOM   5505  C1'  DT A 268      33.310-510.720 503.915 
ATOM   5506  N1   DT A 268      34.770-510.541 504.146 
ATOM   5507  C2   DT A 268      35.623-511.185 503.282 
ATOM   5508  O2   DT A 268      35.232-511.878 502.358 
ATOM   5509  N3   DT A 268      36.969-510.997 503.526 
ATOM   5510  C4   DT A 268      37.519-510.236 504.539 
ATOM   5511  O4   DT A 268      38.743-510.143 504.658 
ATOM   5512  C5   DT A 268      36.545-509.601 505.393 
ATOM   5513  C7   DT A 268      37.059-508.754 506.522 
ATOM   5514  C6   DT A 268      35.230-509.766 505.179 
ATOM   5515  P    DT A 269      29.515-512.530 504.587 
ATOM   5516  OP1  DT A 269      28.206-511.967 504.187 
ATOM   5517  OP2  DT A 269      29.757-512.643 506.043 
ATOM   5518  O5'  DT A 269      29.720-513.959 503.897 
ATOM   5519  C5'  DT A 269      30.270-514.019 502.567 
ATOM   5520  C4'  DT A 269      31.307-515.121 502.485 
ATOM   5521  O4'  DT A 269      32.638-514.660 502.853 
ATOM   5522  C3'  DT A 269      31.070-516.327 503.395 
ATOM   5523  O3'  DT A 269      31.477-517.506 502.711 
ATOM   5524  C2'  DT A 269      32.008-516.106 504.582 
ATOM   5525  C1'  DT A 269      33.193-515.584 503.776 
ATOM   5526  N1   DT A 269      34.207-514.865 504.597 
ATOM   5527  C2   DT A 269      35.522-514.995 504.222 
ATOM   5528  O2   DT A 269      35.876-515.661 503.266 
ATOM   5529  N3   DT A 269      36.433-514.315 505.009 
ATOM   5530  C4   DT A 269      36.143-513.536 506.110 
ATOM   5531  O4   DT A 269      37.045-512.975 506.736 
ATOM   5532  C5   DT A 269      34.736-513.461 506.425 
ATOM   5533  C7   DT A 269      34.334-512.633 507.610 
ATOM   5534  C6   DT A 269      33.829-514.112 505.678 
ATOM   5535  P    DG A 270      30.599-518.836 502.868 
ATOM   5536  OP1  DG A 270      29.470-518.799 501.912 
ATOM   5537  OP2  DG A 270      30.241-519.029 504.290 
ATOM   5538  O5'  DG A 270      31.647-519.960 502.420 
ATOM   5539  C5'  DG A 270      32.666-519.623 501.460 
ATOM   5540  C4'  DG A 270      33.999-520.195 501.897 
ATOM   5541  O4'  DG A 270      34.733-519.289 502.771 
ATOM   5542  C3'  DG A 270      33.936-521.500 502.690 
ATOM   5543  O3'  DG A 270      35.039-522.318 502.320 
ATOM   5544  C2'  DG A 270      34.112-521.077 504.148 
ATOM   5545  C1'  DG A 270      35.187-520.023 503.897 
ATOM   5546  N9   DG A 270      35.368-519.071 505.028 
ATOM   5547  C8   DG A 270      34.429-518.566 505.901 
ATOM   5548  N7   DG A 270      34.920-517.741 506.794 
ATOM   5549  C5   DG A 270      36.280-517.696 506.492 
ATOM   5550  C6   DG A 270      37.331-516.971 507.113 
ATOM   5551  O6   DG A 270      37.276-516.208 508.072 
ATOM   5552  N1   DG A 270      38.560-517.216 506.486 
ATOM   5553  C2   DG A 270      38.750-518.051 505.403 
ATOM   5554  N2   DG A 270      40.003-518.149 504.950 
ATOM   5555  N3   DG A 270      37.764-518.730 504.820 
ATOM   5556  C4   DG A 270      36.564-518.504 505.416 
ATOM   5557  P    DA A 271      34.818-523.896 502.166 
ATOM   5558  OP1  DA A 271      34.283-524.193 500.819 
ATOM   5559  OP2  DA A 271      34.022-524.399 503.307 
ATOM   5560  O5'  DA A 271      36.320-524.437 502.280 
ATOM   5561  C5'  DA A 271      37.401-523.598 501.830 
ATOM   5562  C4'  DA A 271      38.539-523.638 502.830 
ATOM   5563  O4'  DA A 271      38.394-522.635 503.876 
ATOM   5564  C3'  DA A 271      38.705-524.949 503.598 
ATOM   5565  O3'  DA A 271      40.092-525.200 503.786 
ATOM   5566  C2'  DA A 271      38.070-524.682 504.962 
ATOM   5567  C1'  DA A 271      38.604-523.264 505.131 
ATOM   5568  N9   DA A 271      37.887-522.473 506.170 
ATOM   5569  C8   DA A 271      36.564-522.519 506.508 
ATOM   5570  N7   DA A 271      36.238-521.703 507.462 
ATOM   5571  C5   DA A 271      37.430-521.068 507.782 
ATOM   5572  C6   DA A 271      37.753-520.081 508.726 
ATOM   5573  N6   DA A 271      36.859-519.534 509.561 
ATOM   5574  N1   DA A 271      39.035-519.674 508.782 
ATOM   5575  C2   DA A 271      39.920-520.220 507.950 
ATOM   5576  N3   DA A 271      39.736-521.144 507.032 
ATOM   5577  C4   DA A 271      38.446-521.534 506.997 
ATOM   5578  P    DT A 272      40.636-526.699 503.650 
ATOM   5579  OP1  DT A 272      40.882-527.010 502.224 
ATOM   5580  OP2  DT A 272      39.730-527.622 504.368 
ATOM   5581  O5'  DT A 272      42.030-526.602 504.428 
ATOM   5582  C5'  DT A 272      42.741-525.349 504.433 
ATOM   5583  C4'  DT A 272      43.266-525.057 505.825 
ATOM   5584  O4'  DT A 272      42.298-524.341 506.645 
ATOM   5585  C3'  DT A 272      43.631-526.279 506.668 
ATOM   5586  O3'  DT A 272      44.782-525.973 507.448 
ATOM   5587  C2'  DT A 272      42.443-526.469 507.610 
ATOM   5588  C1'  DT A 272      42.213-524.990 507.905 
ATOM   5589  N1   DT A 272      40.873-524.695 508.486 
ATOM   5590  C2   DT A 272      40.801-523.677 509.406 
ATOM   5591  O2   DT A 272      41.771-523.025 509.751 
ATOM   5592  N3   DT A 272      39.543-523.434 509.924 
ATOM   5593  C4   DT A 272      38.383-524.108 509.605 
ATOM   5594  O4   DT A 272      37.313-523.800 510.135 
ATOM   5595  C5   DT A 272      38.560-525.159 508.631 
ATOM   5596  C7   DT A 272      37.345-525.943 508.229 
ATOM   5597  C6   DT A 272      39.770-525.417 508.112 
ATOM   5598  P    DA A 273      45.903-527.097 507.649 
ATOM   5599  OP1  DA A 273      46.820-527.096 506.487 
ATOM   5600  OP2  DA A 273      45.258-528.391 507.965 
ATOM   5601  O5'  DA A 273      46.670-526.550 508.941 
ATOM   5602  C5'  DA A 273      46.721-525.129 509.174 
ATOM   5603  C4'  DA A 273      46.450-524.833 510.636 
ATOM   5604  O4'  DA A 273      45.030-524.679 510.917 
ATOM   5605  C3'  DA A 273      46.907-525.903 511.627 
ATOM   5606  O3'  DA A 273      47.390-525.266 512.803 
ATOM   5607  C2'  DA A 273      45.635-526.674 511.979 
ATOM   5608  C1'  DA A 273      44.711-525.464 512.056 
ATOM   5609  N9   DA A 273      43.263-525.810 511.989 
ATOM   5610  C8   DA A 273      42.662-526.812 511.283 
ATOM   5611  N7   DA A 273      41.375-526.859 511.431 
ATOM   5612  C5   DA A 273      41.099-525.812 512.298 
ATOM   5613  C6   DA A 273      39.901-525.329 512.850 
ATOM   5614  N6   DA A 273      38.699-525.867 512.596 
ATOM   5615  N1   DA A 273      39.982-524.269 513.676 
ATOM   5616  C2   DA A 273      41.179-523.738 513.924 
ATOM   5617  N3   DA A 273      42.359-524.100 513.469 
ATOM   5618  C4   DA A 273      42.249-525.163 512.645 
ATOM   5619  P    DA A 274      48.684-525.860 513.534 
ATOM   5620  OP1  DA A 274      49.905-525.340 512.879 
ATOM   5621  OP2  DA A 274      48.571-527.333 513.622 
ATOM   5622  O5'  DA A 274      48.543-525.222 514.994 
ATOM   5623  C5'  DA A 274      47.896-523.944 515.139 
ATOM   5624  C4'  DA A 274      46.949-523.974 516.322 
ATOM   5625  O4'  DA A 274      45.618-524.440 515.959 
ATOM   5626  C3'  DA A 274      47.357-524.888 517.478 
ATOM   5627  O3'  DA A 274      46.996-524.268 518.706 
ATOM   5628  C2'  DA A 274      46.503-526.144 517.298 
ATOM   5629  C1'  DA A 274      45.218-525.427 516.898 
ATOM   5630  N9   DA A 274      44.217-526.313 516.239 
ATOM   5631  C8   DA A 274      44.442-527.372 515.406 
ATOM   5632  N7   DA A 274      43.358-527.951 514.991 
ATOM   5633  C5   DA A 274      42.338-527.223 515.590 
ATOM   5634  C6   DA A 274      40.940-527.338 515.545 
ATOM   5635  N6   DA A 274      40.296-528.276 514.836 
ATOM   5636  N1   DA A 274      40.222-526.451 516.261 
ATOM   5637  C2   DA A 274      40.868-525.522 516.963 
ATOM   5638  N3   DA A 274      42.161-525.318 517.081 
ATOM   5639  C4   DA A 274      42.856-526.219 516.357 
ATOM   5640  P    DG A 275      47.990-524.382 519.955 
ATOM   5641  OP1  DG A 275      49.033-523.336 519.856 
ATOM   5642  OP2  DG A 275      48.476-525.774 520.076 
ATOM   5643  O5'  DG A 275      47.007-524.049 521.173 
ATOM   5644  C5'  DG A 275      45.890-523.169 520.947 
ATOM   5645  C4'  DG A 275      44.648-523.729 521.612 
ATOM   5646  O4'  DG A 275      43.915-524.639 520.742 
ATOM   5647  C3'  DG A 275      44.883-524.543 522.883 
ATOM   5648  O3'  DG A 275      43.824-524.285 523.798 
ATOM   5649  C2'  DG A 275      44.789-526.001 522.433 
ATOM   5650  C1'  DG A 275      43.614-525.816 521.477 
ATOM   5651  N9   DG A 275      43.447-526.935 520.510 
ATOM   5652  C8   DG A 275      44.408-527.715 519.905 
ATOM   5653  N7   DG A 275      43.926-528.627 519.096 
ATOM   5654  C5   DG A 275      42.546-528.437 519.169 
ATOM   5655  C6   DG A 275      41.493-529.126 518.514 
ATOM   5656  O6   DG A 275      41.561-530.060 517.720 
ATOM   5657  N1   DG A 275      40.240-528.609 518.876 
ATOM   5658  C2   DG A 275      40.033-527.565 519.755 
ATOM   5659  N2   DG A 275      38.762-527.220 519.967 
ATOM   5660  N3   DG A 275      41.023-526.919 520.369 
ATOM   5661  C4   DG A 275      42.243-527.408 520.029 
ATOM   5662  P    DG A 276      44.162-524.150 525.357 
ATOM   5663  OP1  DG A 276      44.610-522.770 525.650 
ATOM   5664  OP2  DG A 276      45.086-525.232 525.760 
ATOM   5665  O5'  DG A 276      42.724-524.400 526.014 
ATOM   5666  C5'  DG A 276      41.546-524.021 525.279 
ATOM   5667  C4'  DG A 276      40.498-525.113 525.380 
ATOM   5668  O4'  DG A 276      40.644-526.120 524.339 
ATOM   5669  C3'  DG A 276      40.504-525.922 526.677 
ATOM   5670  O3'  DG A 276      39.162-526.230 527.034 
ATOM   5671  C2'  DG A 276      41.223-527.222 526.320 
ATOM   5672  C1'  DG A 276      40.589-527.403 524.944 
ATOM   5673  N9   DG A 276      41.320-528.361 524.068 
ATOM   5674  C8   DG A 276      42.673-528.604 523.983 
ATOM   5675  N7   DG A 276      42.996-529.520 523.102 
ATOM   5676  C5   DG A 276      41.770-529.911 522.567 
ATOM   5677  C6   DG A 276      41.475-530.874 521.566 
ATOM   5678  O6   DG A 276      42.248-531.590 520.937 
ATOM   5679  N1   DG A 276      40.096-530.955 521.325 
ATOM   5680  C2   DG A 276      39.130-530.204 521.965 
ATOM   5681  N2   DG A 276      37.869-530.430 521.591 
ATOM   5682  N3   DG A 276      39.408-529.300 522.903 
ATOM   5683  C4   DG A 276      40.741-529.210 523.149 
ATOM   5684  P    DT A 277      38.736-526.174 528.575 
ATOM   5685  OP1  DT A 277      38.402-524.781 528.947 
ATOM   5686  OP2  DT A 277      39.770-526.836 529.400 
ATOM   5687  O5'  DT A 277      37.405-527.063 528.568 
ATOM   5688  C5'  DT A 277      36.596-527.098 527.377 
ATOM   5689  C4'  DT A 277      36.162-528.521 527.087 
ATOM   5690  O4'  DT A 277      37.130-529.241 526.271 
ATOM   5691  C3'  DT A 277      35.969-529.419 528.309 
ATOM   5692  O3'  DT A 277      34.865-530.284 528.074 
ATOM   5693  C2'  DT A 277      37.241-530.264 528.373 
ATOM   5694  C1'  DT A 277      37.370-530.505 526.872 
ATOM   5695  N1   DT A 277      38.723-530.966 526.454 
ATOM   5696  C2   DT A 277      38.786-531.853 525.406 
ATOM   5697  O2   DT A 277      37.796-532.262 524.824 
ATOM   5698  N3   DT A 277      40.056-532.259 525.047 
ATOM   5699  C4   DT A 277      41.240-531.861 525.635 
ATOM   5700  O4   DT A 277      42.319-532.294 525.225 
ATOM   5701  C5   DT A 277      41.072-530.930 526.725 
ATOM   5702  C7   DT A 277      42.311-530.446 527.421 
ATOM   5703  C6   DT A 277      39.848-530.519 527.095 
ATOM   5704  P    DA A 278      33.859-530.603 529.278 
ATOM   5705  OP1  DA A 278      32.853-529.522 529.385 
ATOM   5706  OP2  DA A 278      34.632-530.895 530.505 
ATOM   5707  O5'  DA A 278      33.155-531.942 528.755 
ATOM   5708  C5'  DA A 278      33.006-532.146 527.337 
ATOM   5709  C4'  DA A 278      33.369-533.573 526.977 
ATOM   5710  O4'  DA A 278      34.790-533.732 526.700 
ATOM   5711  C3'  DA A 278      33.083-534.623 528.051 
ATOM   5712  O3'  DA A 278      32.647-535.820 527.419 
ATOM   5713  C2'  DA A 278      34.439-534.886 528.706 
ATOM   5714  C1'  DA A 278      35.264-534.858 527.422 
ATOM   5715  N9   DA A 278      36.724-534.679 527.653 
ATOM   5716  C8   DA A 278      37.347-533.950 528.624 
ATOM   5717  N7   DA A 278      38.642-533.991 528.563 
ATOM   5718  C5   DA A 278      38.899-534.808 527.471 
ATOM   5719  C6   DA A 278      40.093-535.248 526.877 
ATOM   5720  N6   DA A 278      41.311-534.908 527.324 
ATOM   5721  N1   DA A 278      39.991-536.053 525.803 
ATOM   5722  C2   DA A 278      38.779-536.386 525.363 
ATOM   5723  N3   DA A 278      37.601-536.040 525.832 
ATOM   5724  C4   DA A 278      37.731-535.235 526.907 
ATOM   5725  P    DA A 279      31.469-536.669 528.094 
ATOM   5726  OP1  DA A 279      30.160-536.106 527.694 
ATOM   5727  OP2  DA A 279      31.710-536.781 529.549 
ATOM   5728  O5'  DA A 279      31.674-538.098 527.404 
ATOM   5729  C5'  DA A 279      32.224-538.158 526.074 
ATOM   5730  C4'  DA A 279      33.261-539.260 525.992 
ATOM   5731  O4'  DA A 279      34.592-538.798 526.360 
ATOM   5732  C3'  DA A 279      33.024-540.465 526.902 
ATOM   5733  O3'  DA A 279      33.431-541.645 526.218 
ATOM   5734  C2'  DA A 279      33.962-540.245 528.089 
ATOM   5735  C1'  DA A 279      35.147-539.722 527.283 
ATOM   5736  N9   DA A 279      36.161-539.004 528.104 
ATOM   5737  C8   DA A 279      35.960-538.218 529.202 
ATOM   5738  N7   DA A 279      37.050-537.727 529.705 
ATOM   5739  C5   DA A 279      38.050-538.224 528.879 
ATOM   5740  C6   DA A 279      39.446-538.066 528.882 
ATOM   5741  N6   DA A 279      40.105-537.327 529.785 
ATOM   5742  N1   DA A 279      40.142-538.699 527.919 
ATOM   5743  C2   DA A 279      39.482-539.431 527.024 
ATOM   5744  N3   DA A 279      38.189-539.650 526.922 
ATOM   5745  C4   DA A 279      37.515-539.007 527.897 
ATOM   5746  P    DC A 280      32.553-542.974 526.374 
ATOM   5747  OP1  DC A 280      31.424-542.938 525.419 
ATOM   5748  OP2  DC A 280      32.195-543.168 527.797 
ATOM   5749  O5'  DC A 280      33.601-544.099 525.927 
ATOM   5750  C5'  DC A 280      34.620-543.761 524.967 
ATOM   5751  C4'  DC A 280      35.953-544.334 525.404 
ATOM   5752  O4'  DC A 280      36.687-543.428 526.278 
ATOM   5753  C3'  DC A 280      35.890-545.639 526.197 
ATOM   5754  O3'  DC A 280      36.993-546.456 525.827 
ATOM   5755  C2'  DC A 280      36.066-545.215 527.655 
ATOM   5756  C1'  DC A 280      37.141-544.162 527.404 
ATOM   5757  N1   DC A 280      37.322-543.209 528.535 
ATOM   5758  C2   DC A 280      38.608-542.735 528.784 
ATOM   5759  O2   DC A 280      39.536-543.120 528.064 
ATOM   5760  N3   DC A 280      38.794-541.867 529.812 
ATOM   5761  C4   DC A 280      37.762-541.474 530.569 
ATOM   5762  N4   DC A 280      37.995-540.626 531.559 
ATOM   5763  C5   DC A 280      36.432-541.950 530.330 
ATOM   5764  C6   DC A 280      36.267-542.818 529.299 
ATOM   5765  P    DA A 281      36.772-548.035 525.673 
ATOM   5766  OP1  DA A 281      36.237-548.332 524.326 
ATOM   5767  OP2  DA A 281      35.976-548.537 526.814 
ATOM   5768  O5'  DA A 281      38.274-548.576 525.787 
ATOM   5769  C5'  DA A 281      39.355-547.737 525.336 
ATOM   5770  C4'  DA A 281      40.493-547.776 526.337 
ATOM   5771  O4'  DA A 281      40.348-546.774 527.383 
ATOM   5772  C3'  DA A 281      40.659-549.088 527.104 
ATOM   5773  O3'  DA A 281      42.046-549.339 527.293 
ATOM   5774  C2'  DA A 281      40.024-548.821 528.469 
ATOM   5775  C1'  DA A 281      40.558-547.402 528.638 
ATOM   5776  N9   DA A 281      39.841-546.612 529.677 
ATOM   5777  C8   DA A 281      38.518-546.658 530.015 
ATOM   5778  N7   DA A 281      38.192-545.842 530.969 
ATOM   5779  C5   DA A 281      39.384-545.207 531.289 
ATOM   5780  C6   DA A 281      39.707-544.219 532.233 
ATOM   5781  N6   DA A 281      38.813-543.673 533.068 
ATOM   5782  N1   DA A 281      40.989-543.812 532.289 
ATOM   5783  C2   DA A 281      41.874-544.358 531.456 
ATOM   5784  N3   DA A 281      41.690-545.283 530.538 
ATOM   5785  C4   DA A 281      40.400-545.672 530.504 
ATOM   5786  P    DA A 282      42.590-550.838 527.156 
ATOM   5787  OP1  DA A 282      42.836-551.148 525.731 
ATOM   5788  OP2  DA A 282      41.684-551.761 527.875 
ATOM   5789  O5'  DA A 282      43.984-550.741 527.935 
ATOM   5790  C5'  DA A 282      44.695-549.488 527.940 
ATOM   5791  C4'  DA A 282      45.220-549.196 529.332 
ATOM   5792  O4'  DA A 282      44.252-548.480 530.152 
ATOM   5793  C3'  DA A 282      45.585-550.417 530.175 
ATOM   5794  O3'  DA A 282      46.735-550.112 530.954 
ATOM   5795  C2'  DA A 282      44.397-550.607 531.117 
ATOM   5796  C1'  DA A 282      44.167-549.128 531.411 
ATOM   5797  N9   DA A 282      42.827-548.834 531.993 
ATOM   5798  C8   DA A 282      41.636-549.449 531.734 
ATOM   5799  N7   DA A 282      40.638-548.964 532.405 
ATOM   5800  C5   DA A 282      41.207-547.951 533.165 
ATOM   5801  C6   DA A 282      40.667-547.047 534.095 
ATOM   5802  N6   DA A 282      39.369-547.019 534.431 
ATOM   5803  N1   DA A 282      41.512-546.171 534.669 
ATOM   5804  C2   DA A 282      42.799-546.204 534.330 
ATOM   5805  N3   DA A 282      43.414-546.997 533.480 
ATOM   5806  C4   DA A 282      42.547-547.864 532.920 
ATOM   5807  P    DG A 283      47.857-551.236 531.156 
ATOM   5808  OP1  DG A 283      48.774-551.235 529.994 
ATOM   5809  OP2  DG A 283      47.212-552.530 531.472 
ATOM   5810  O5'  DG A 283      48.624-550.689 532.448 
ATOM   5811  C5'  DG A 283      48.675-549.268 532.681 
ATOM   5812  C4'  DG A 283      48.404-548.972 534.143 
ATOM   5813  O4'  DG A 283      46.984-548.818 534.424 
ATOM   5814  C3'  DG A 283      48.861-550.042 535.134 
ATOM   5815  O3'  DG A 283      49.343-549.404 536.310 
ATOM   5816  C2'  DG A 283      47.589-550.813 535.486 
ATOM   5817  C1'  DG A 283      46.665-549.602 535.563 
ATOM   5818  N9   DG A 283      45.217-549.948 535.496 
ATOM   5819  C8   DG A 283      44.594-550.955 534.791 
ATOM   5820  N7   DG A 283      43.293-550.991 534.948 
ATOM   5821  C5   DG A 283      43.036-549.933 535.820 
ATOM   5822  C6   DG A 283      41.807-549.472 536.360 
ATOM   5823  O6   DG A 283      40.674-549.908 536.177 
ATOM   5824  N1   DG A 283      42.000-548.369 537.204 
ATOM   5825  C2   DG A 283      43.221-547.789 537.487 
ATOM   5826  N2   DG A 283      43.194-546.742 538.317 
ATOM   5827  N3   DG A 283      44.373-548.221 536.980 
ATOM   5828  C4   DG A 283      44.204-549.291 536.160 
ATOM   5829  P    DT A 284      50.638-549.999 537.041 
ATOM   5830  OP1  DT A 284      51.859-549.479 536.386 
ATOM   5831  OP2  DT A 284      50.525-551.472 537.128 
ATOM   5832  O5'  DT A 284      50.497-549.361 538.501 
ATOM   5833  C5'  DT A 284      49.849-548.083 538.646 
ATOM   5834  C4'  DT A 284      48.903-548.113 539.829 
ATOM   5835  O4'  DT A 284      47.572-548.579 539.466 
ATOM   5836  C3'  DT A 284      49.311-549.027 540.985 
ATOM   5837  O3'  DT A 284      48.949-548.407 542.213 
ATOM   5838  C2'  DT A 284      48.457-550.282 540.804 
ATOM   5839  C1'  DT A 284      47.171-549.565 540.404 
ATOM   5840  N1   DT A 284      46.171-550.452 539.745 
ATOM   5841  C2   DT A 284      44.846-550.190 539.992 
ATOM   5842  O2   DT A 284      44.471-549.281 540.712 
ATOM   5843  N3   DT A 284      43.948-551.033 539.364 
ATOM   5844  C4   DT A 284      44.261-552.089 538.532 
ATOM   5845  O4   DT A 284      43.368-552.774 538.027 
ATOM   5846  C5   DT A 284      45.677-552.284 538.334 
ATOM   5847  C7   DT A 284      46.105-553.412 537.442 
ATOM   5848  C6   DT A 284      46.572-551.479 538.932 
ATOM   5849  P    DC A 285      49.944-548.521 543.462 
ATOM   5850  OP1  DC A 285      50.987-547.475 543.363 
ATOM   5851  OP2  DC A 285      50.430-549.913 543.583 
ATOM   5852  O5'  DC A 285      48.961-548.188 544.680 
ATOM   5853  C5'  DC A 285      47.844-547.308 544.454 
ATOM   5854  C4'  DC A 285      46.602-547.867 545.118 
ATOM   5855  O4'  DC A 285      45.869-548.778 544.249 
ATOM   5856  C3'  DC A 285      46.837-548.682 546.390 
ATOM   5857  O3'  DC A 285      45.778-548.424 547.305 
ATOM   5858  C2'  DC A 285      46.743-550.139 545.939 
ATOM   5859  C1'  DC A 285      45.568-549.954 544.984 
ATOM   5860  N1   DC A 285      45.401-551.073 544.016 
ATOM   5861  C2   DC A 285      44.105-551.418 543.639 
ATOM   5862  O2   DC A 285      43.156-550.786 544.119 
ATOM   5863  N3   DC A 285      43.931-552.437 542.759 
ATOM   5864  C4   DC A 285      44.984-553.096 542.262 
ATOM   5865  N4   DC A 285      44.762-554.083 541.406 
ATOM   5866  C5   DC A 285      46.326-552.759 542.637 
ATOM   5867  C6   DC A 285      46.478-551.738 543.518 
ATOM   5868  P    DG A 286      46.116-548.289 548.864 
ATOM   5869  OP1  DG A 286      46.564-546.909 549.157 
ATOM   5870  OP2  DG A 286      47.040-549.371 549.267 
ATOM   5871  O5'  DG A 286      44.678-548.539 549.521 
ATOM   5872  C5'  DG A 286      43.500-548.160 548.786 
ATOM   5873  C4'  DG A 286      42.452-549.252 548.887 
ATOM   5874  O4'  DG A 286      42.598-550.259 547.845 
ATOM   5875  C3'  DG A 286      42.458-550.061 550.184 
ATOM   5876  O3'  DG A 286      41.116-550.369 550.541 
ATOM   5877  C2'  DG A 286      43.177-551.361 549.827 
ATOM   5878  C1'  DG A 286      42.543-551.542 548.451 
ATOM   5879  N9   DG A 286      43.274-552.499 547.575 
ATOM   5880  C8   DG A 286      44.627-552.742 547.490 
ATOM   5881  N7   DG A 286      44.950-553.658 546.608 
ATOM   5882  C5   DG A 286      43.724-554.049 546.073 
ATOM   5883  C6   DG A 286      43.429-555.012 545.073 
ATOM   5884  O6   DG A 286      44.202-555.729 544.444 
ATOM   5885  N1   DG A 286      42.050-555.094 544.832 
ATOM   5886  C2   DG A 286      41.084-554.342 545.472 
ATOM   5887  N2   DG A 286      39.823-554.569 545.097 
ATOM   5888  N3   DG A 286      41.362-553.439 546.410 
ATOM   5889  C4   DG A 286      42.695-553.349 546.656 
ATOM   5890  P    DA A 287      40.690-550.313 552.082 
ATOM   5891  OP1  DA A 287      40.356-548.919 552.454 
ATOM   5892  OP2  DA A 287      41.724-550.975 552.907 
ATOM   5893  O5'  DA A 287      39.359-551.201 552.074 
ATOM   5894  C5'  DA A 287      38.550-551.237 550.883 
ATOM   5895  C4'  DA A 287      38.116-552.660 550.594 
ATOM   5896  O4'  DA A 287      39.084-553.380 549.778 
ATOM   5897  C3'  DA A 287      37.923-553.558 551.815 
ATOM   5898  O3'  DA A 287      36.819-554.423 551.580 
ATOM   5899  C2'  DA A 287      39.195-554.403 551.880 
ATOM   5900  C1'  DA A 287      39.324-554.643 550.379 
ATOM   5901  N9   DA A 287      40.677-555.105 549.960 
ATOM   5902  C8   DA A 287      41.890-554.762 550.486 
ATOM   5903  N7   DA A 287      42.896-555.337 549.901 
ATOM   5904  C5   DA A 287      42.308-556.118 548.915 
ATOM   5905  C6   DA A 287      42.846-556.978 547.944 
ATOM   5906  N6   DA A 287      44.158-557.206 547.801 
ATOM   5907  N1   DA A 287      41.980-557.600 547.122 
ATOM   5908  C2   DA A 287      40.675-557.370 547.268 
ATOM   5909  N3   DA A 287      40.062-556.593 548.133 
ATOM   5910  C4   DA A 287      40.950-555.983 548.945 
ATOM   5911  P    DT A 288      35.813-554.742 552.785 
ATOM   5912  OP1  DT A 288      34.807-553.661 552.892 
ATOM   5913  OP2  DT A 288      36.586-555.034 554.012 
ATOM   5914  O5'  DT A 288      35.109-556.081 552.262 
ATOM   5915  C5'  DT A 288      34.960-556.284 550.844 
ATOM   5916  C4'  DT A 288      35.323-557.712 550.484 
ATOM   5917  O4'  DT A 288      36.744-557.871 550.207 
ATOM   5918  C3'  DT A 288      35.037-558.762 551.557 
ATOM   5919  O3'  DT A 288      34.601-559.959 550.925 
ATOM   5920  C2'  DT A 288      36.393-559.025 552.213 
ATOM   5921  C1'  DT A 288      37.218-558.997 550.929 
ATOM   5922  N1   DT A 288      38.678-558.818 551.159 
ATOM   5923  C2   DT A 288      39.531-559.462 550.295 
ATOM   5924  O2   DT A 288      39.140-560.156 549.371 
ATOM   5925  N3   DT A 288      40.877-559.274 550.540 
ATOM   5926  C4   DT A 288      41.427-558.514 551.552 
ATOM   5927  O4   DT A 288      42.651-558.420 551.671 
ATOM   5928  C5   DT A 288      40.453-557.878 552.406 
ATOM   5929  C7   DT A 288      40.966-557.031 553.535 
ATOM   5930  C6   DT A 288      39.138-558.043 552.192 
ATOM   5931  P    DG A 289      33.423-560.808 551.601 
ATOM   5932  OP1  DG A 289      32.114-560.244 551.201 
ATOM   5933  OP2  DG A 289      33.664-560.920 553.056 
ATOM   5934  O5'  DG A 289      33.628-562.236 550.910 
ATOM   5935  C5'  DG A 289      34.178-562.297 549.581 
ATOM   5936  C4'  DG A 289      35.215-563.399 549.499 
ATOM   5937  O4'  DG A 289      36.546-562.937 549.867 
ATOM   5938  C3'  DG A 289      34.978-564.604 550.408 
ATOM   5939  O3'  DG A 289      35.385-565.783 549.725 
ATOM   5940  C2'  DG A 289      35.916-564.383 551.595 
ATOM   5941  C1'  DG A 289      37.101-563.861 550.790 
ATOM   5942  N9   DG A 289      38.115-563.143 551.611 
ATOM   5943  C8   DG A 289      37.931-562.347 552.721 
ATOM   5944  N7   DG A 289      39.041-561.857 553.217 
ATOM   5945  C5   DG A 289      40.031-562.366 552.378 
ATOM   5946  C6   DG A 289      41.438-562.185 552.410 
ATOM   5947  O6   DG A 289      42.111-561.529 553.199 
ATOM   5948  N1   DG A 289      42.068-562.882 551.369 
ATOM   5949  C2   DG A 289      41.423-563.652 550.422 
ATOM   5950  N2   DG A 289      42.203-564.236 549.509 
ATOM   5951  N3   DG A 289      40.102-563.820 550.391 
ATOM   5952  C4   DG A 289      39.476-563.151 551.395 
ATOM   5953  P    DG A 290      34.507-567.113 549.881 
ATOM   5954  OP1  DG A 290      33.378-567.076 548.926 
ATOM   5955  OP2  DG A 290      34.149-567.306 551.303 
ATOM   5956  O5'  DG A 290      35.555-568.237 549.434 
ATOM   5957  C5'  DG A 290      36.574-567.900 548.474 
ATOM   5958  C4'  DG A 290      37.907-568.472 548.911 
ATOM   5959  O4'  DG A 290      38.641-567.566 549.784 
ATOM   5960  C3'  DG A 290      37.844-569.778 549.703 
ATOM   5961  O3'  DG A 290      38.947-570.595 549.334 
ATOM   5962  C2'  DG A 290      38.020-569.354 551.162 
ATOM   5963  C1'  DG A 290      39.095-568.301 550.911 
ATOM   5964  N9   DG A 290      39.276-567.348 552.042 
ATOM   5965  C8   DG A 290      38.337-566.844 552.915 
ATOM   5966  N7   DG A 290      38.828-566.018 553.808 
ATOM   5967  C5   DG A 290      40.188-565.974 553.505 
ATOM   5968  C6   DG A 290      41.238-565.249 554.126 
ATOM   5969  O6   DG A 290      41.184-564.485 555.086 
ATOM   5970  N1   DG A 290      42.468-565.494 553.500 
ATOM   5971  C2   DG A 290      42.658-566.328 552.416 
ATOM   5972  N2   DG A 290      43.910-566.427 551.964 
ATOM   5973  N3   DG A 290      41.672-567.007 551.834 
ATOM   5974  C4   DG A 290      40.472-566.781 552.430 
ATOM   5975  P    DA A 291      38.726-572.173 549.180 
ATOM   5976  OP1  DA A 291      38.191-572.470 547.832 
ATOM   5977  OP2  DA A 291      37.930-572.676 550.321 
ATOM   5978  O5'  DA A 291      40.228-572.714 549.293 
ATOM   5979  C5'  DA A 291      41.309-571.876 548.843 
ATOM   5980  C4'  DA A 291      42.447-571.915 549.844 
ATOM   5981  O4'  DA A 291      42.301-570.912 550.890 
ATOM   5982  C3'  DA A 291      42.613-573.226 550.611 
ATOM   5983  O3'  DA A 291      44.000-573.477 550.799 
ATOM   5984  C2'  DA A 291      41.978-572.960 551.976 
ATOM   5985  C1'  DA A 291      42.512-571.541 552.145 
ATOM   5986  N9   DA A 291      41.795-570.751 553.184 
ATOM   5987  C8   DA A 291      40.472-570.796 553.521 
ATOM   5988  N7   DA A 291      40.146-569.980 554.475 
ATOM   5989  C5   DA A 291      41.338-569.345 554.796 
ATOM   5990  C6   DA A 291      41.661-568.358 555.740 
ATOM   5991  N6   DA A 291      40.767-567.811 556.575 
ATOM   5992  N1   DA A 291      42.943-567.951 555.796 
ATOM   5993  C2   DA A 291      43.828-568.497 554.963 
ATOM   5994  N3   DA A 291      43.644-569.421 554.045 
ATOM   5995  C4   DA A 291      42.354-569.811 554.010 
ATOM   5996  P    DT A 292      44.544-574.977 550.663 
ATOM   5997  OP1  DT A 292      44.790-575.287 549.237 
ATOM   5998  OP2  DT A 292      43.638-575.900 551.382 
ATOM   5999  O5'  DT A 292      45.938-574.879 551.441 
ATOM   6000  C5'  DT A 292      46.649-573.627 551.447 
ATOM   6001  C4'  DT A 292      47.174-573.335 552.839 
ATOM   6002  O4'  DT A 292      46.206-572.619 553.659 
ATOM   6003  C3'  DT A 292      47.539-574.556 553.682 
ATOM   6004  O3'  DT A 292      48.689-574.251 554.461 
ATOM   6005  C2'  DT A 292      46.350-574.746 554.624 
ATOM   6006  C1'  DT A 292      46.121-573.267 554.918 
ATOM   6007  N1   DT A 292      44.781-572.973 555.500 
ATOM   6008  C2   DT A 292      44.709-571.954 556.419 
ATOM   6009  O2   DT A 292      45.679-571.302 556.765 
ATOM   6010  N3   DT A 292      43.451-571.711 556.937 
ATOM   6011  C4   DT A 292      42.290-572.386 556.618 
ATOM   6012  O4   DT A 292      41.221-572.077 557.149 
ATOM   6013  C5   DT A 292      42.468-573.437 555.645 
ATOM   6014  C7   DT A 292      41.253-574.221 555.242 
ATOM   6015  C6   DT A 292      43.678-573.695 555.126 
ATOM   6016  P    DT A 293      49.811-575.375 554.663 
ATOM   6017  OP1  DT A 293      50.728-575.373 553.500 
ATOM   6018  OP2  DT A 293      49.166-576.668 554.978 
ATOM   6019  O5'  DT A 293      50.578-574.827 555.955 
ATOM   6020  C5'  DT A 293      50.629-573.407 556.188 
ATOM   6021  C4'  DT A 293      50.358-573.111 557.650 
ATOM   6022  O4'  DT A 293      48.938-572.956 557.931 
ATOM   6023  C3'  DT A 293      50.815-574.181 558.641 
ATOM   6024  O3'  DT A 293      51.297-573.543 559.817 
ATOM   6025  C2'  DT A 293      49.543-574.951 558.993 
ATOM   6026  C1'  DT A 293      48.619-573.741 559.069 
ATOM   6027  N1   DT A 293      47.171-574.087 559.002 
ATOM   6028  C2   DT A 293      46.308-573.312 559.738 
ATOM   6029  O2   DT A 293      46.678-572.375 560.425 
ATOM   6030  N3   DT A 293      44.975-573.663 559.652 
ATOM   6031  C4   DT A 293      44.447-574.699 558.909 
ATOM   6032  O4   DT A 293      43.234-574.917 558.911 
ATOM   6033  C5   DT A 293      45.432-575.455 558.171 
ATOM   6034  C7   DT A 293      44.942-576.602 557.336 
ATOM   6035  C6   DT A 293      46.735-575.136 558.237 
ATOM   6036  P    DC A 294      52.592-574.138 560.547 
ATOM   6037  OP1  DC A 294      53.813-573.618 559.893 
ATOM   6038  OP2  DC A 294      52.479-575.610 560.635 
ATOM   6039  O5'  DC A 294      52.450-573.500 562.008 
ATOM   6040  C5'  DC A 294      51.803-572.222 562.152 
ATOM   6041  C4'  DC A 294      50.857-572.252 563.336 
ATOM   6042  O4'  DC A 294      49.526-572.718 562.972 
ATOM   6043  C3'  DC A 294      51.265-573.166 564.491 
ATOM   6044  O3'  DC A 294      50.903-572.545 565.720 
ATOM   6045  C2'  DC A 294      50.411-574.421 564.311 
ATOM   6046  C1'  DC A 294      49.125-573.704 563.911 
ATOM   6047  N1   DC A 294      48.125-574.590 563.252 
ATOM   6048  C2   DC A 294      46.777-574.339 563.492 
ATOM   6049  O2   DC A 294      46.469-573.399 564.234 
ATOM   6050  N3   DC A 294      45.851-575.136 562.901 
ATOM   6051  C4   DC A 294      46.226-576.144 562.103 
ATOM   6052  N4   DC A 294      45.284-576.893 561.550 
ATOM   6053  C5   DC A 294      47.607-576.420 561.844 
ATOM   6054  C6   DC A 294      48.518-575.612 562.444 
ATOM   6055  P    DC A 295      51.898-572.660 566.968 
ATOM   6056  OP1  DC A 295      52.941-571.613 566.869 
ATOM   6057  OP2  DC A 295      52.384-574.051 567.090 
ATOM   6058  O5'  DC A 295      50.915-572.326 568.186 
ATOM   6059  C5'  DC A 295      49.798-571.447 567.960 
ATOM   6060  C4'  DC A 295      48.556-572.006 568.625 
ATOM   6061  O4'  DC A 295      47.823-572.916 567.756 
ATOM   6062  C3'  DC A 295      48.791-572.821 569.897 
ATOM   6063  O3'  DC A 295      47.732-572.562 570.812 
ATOM   6064  C2'  DC A 295      48.697-574.278 569.446 
ATOM   6065  C1'  DC A 295      47.522-574.093 568.491 
ATOM   6066  N1   DC A 295      47.355-575.212 567.523 
ATOM   6067  C2   DC A 295      46.059-575.557 567.146 
ATOM   6068  O2   DC A 295      45.110-574.925 567.626 
ATOM   6069  N3   DC A 295      45.885-576.575 566.266 
ATOM   6070  C4   DC A 295      46.938-577.235 565.769 
ATOM   6071  N4   DC A 295      46.716-578.221 564.913 
ATOM   6072  C5   DC A 295      48.280-576.897 566.144 
ATOM   6073  C6   DC A 295      48.432-575.877 567.025 
ATOM   6074  P    DT A 296      48.070-572.427 572.371 
ATOM   6075  OP1  DT A 296      48.518-571.047 572.664 
ATOM   6076  OP2  DT A 296      48.994-573.509 572.774 
ATOM   6077  O5'  DT A 296      46.632-572.677 573.028 
ATOM   6078  C5'  DT A 296      45.454-572.299 572.292 
ATOM   6079  C4'  DT A 296      44.406-573.391 572.394 
ATOM   6080  O4'  DT A 296      44.552-574.398 571.352 
ATOM   6081  C3'  DT A 296      44.412-574.199 573.691 
ATOM   6082  O3'  DT A 296      43.070-574.508 574.047 
ATOM   6083  C2'  DT A 296      45.131-575.500 573.334 
ATOM   6084  C1'  DT A 296      44.497-575.680 571.958 
ATOM   6085  N1   DT A 296      45.228-576.638 571.082 
ATOM   6086  C2   DT A 296      44.473-577.404 570.226 
ATOM   6087  O2   DT A 296      43.259-577.326 570.163 
ATOM   6088  N3   DT A 296      45.185-578.280 569.430 
ATOM   6089  C4   DT A 296      46.555-578.449 569.420 
ATOM   6090  O4   DT A 296      47.080-579.266 568.662 
ATOM   6091  C5   DT A 296      47.260-577.601 570.353 
ATOM   6092  C7   DT A 296      48.755-577.722 570.406 
ATOM   6093  C6   DT A 296      46.593-576.740 571.138 
ATOM   6094  P    DC A 297      42.644-574.452 575.589 
ATOM   6095  OP1  DC A 297      42.310-573.058 575.961 
ATOM   6096  OP2  DC A 297      43.678-575.114 576.414 
ATOM   6097  O5'  DC A 297      41.313-575.340 575.581 
ATOM   6098  C5'  DC A 297      40.504-575.375 574.390 
ATOM   6099  C4'  DC A 297      40.070-576.798 574.101 
ATOM   6100  O4'  DC A 297      41.038-577.519 573.285 
ATOM   6101  C3'  DC A 297      39.877-577.697 575.322 
ATOM   6102  O3'  DC A 297      38.772-578.562 575.087 
ATOM   6103  C2'  DC A 297      41.149-578.542 575.387 
ATOM   6104  C1'  DC A 297      41.278-578.782 573.886 
ATOM   6105  N1   DC A 297      42.631-579.244 573.467 
ATOM   6106  C2   DC A 297      42.712-580.143 572.407 
ATOM   6107  O2   DC A 297      41.667-580.516 571.862 
ATOM   6108  N3   DC A 297      43.935-580.576 572.011 
ATOM   6109  C4   DC A 297      45.044-580.147 572.628 
ATOM   6110  N4   DC A 297      46.215-580.599 572.204 
ATOM   6111  C5   DC A 297      44.983-579.223 573.721 
ATOM   6112  C6   DC A 297      43.751-578.802 574.102 
ATOM   6113  P    DT A 298      37.767-578.881 576.292 
ATOM   6114  OP1  DT A 298      36.761-577.800 576.398 
ATOM   6115  OP2  DT A 298      38.540-579.172 577.519 
ATOM   6116  O5'  DT A 298      37.063-580.220 575.769 
ATOM   6117  C5'  DT A 298      36.914-580.423 574.351 
ATOM   6118  C4'  DT A 298      37.277-581.850 573.991 
ATOM   6119  O4'  DT A 298      38.698-582.010 573.714 
ATOM   6120  C3'  DT A 298      36.991-582.900 575.064 
ATOM   6121  O3'  DT A 298      36.555-584.098 574.432 
ATOM   6122  C2'  DT A 298      38.347-583.163 575.719 
ATOM   6123  C1'  DT A 298      39.172-583.136 574.436 
ATOM   6124  N1   DT A 298      40.632-582.957 574.666 
ATOM   6125  C2   DT A 298      41.485-583.601 573.802 
ATOM   6126  O2   DT A 298      41.094-584.294 572.878 
ATOM   6127  N3   DT A 298      42.831-583.413 574.047 
ATOM   6128  C4   DT A 298      43.381-582.652 575.059 
ATOM   6129  O4   DT A 298      44.605-582.559 575.178 
ATOM   6130  C5   DT A 298      42.407-582.017 575.913 
ATOM   6131  C7   DT A 298      42.920-581.170 577.042 
ATOM   6132  C6   DT A 298      41.092-582.182 575.699 
ATOM   6133  P    DC A 299      35.377-584.946 575.107 
ATOM   6134  OP1  DC A 299      34.068-584.383 574.708 
ATOM   6135  OP2  DC A 299      35.618-585.059 576.563 
ATOM   6136  O5'  DC A 299      35.582-586.375 574.417 
ATOM   6137  C5'  DC A 299      36.132-586.435 573.088 
ATOM   6138  C4'  DC A 299      37.169-587.538 573.005 
ATOM   6139  O4'  DC A 299      38.500-587.076 573.373 
ATOM   6140  C3'  DC A 299      36.932-588.743 573.915 
ATOM   6141  O3'  DC A 299      37.339-589.922 573.232 
ATOM   6142  C2'  DC A 299      37.870-588.522 575.102 
ATOM   6143  C1'  DC A 299      39.055-588.000 574.296 
ATOM   6144  N1   DC A 299      40.068-587.281 575.118 
ATOM   6145  C2   DC A 299      41.406-587.403 574.751 
ATOM   6146  O2   DC A 299      41.695-588.095 573.768 
ATOM   6147  N3   DC A 299      42.346-586.756 575.489 
ATOM   6148  C4   DC A 299      41.992-586.016 576.546
[truncated: 415,700 more chars]
