# Supplementary material for: Characterization of lncRNA-protein interactions associated with Prostate cancer and Androgen receptors by molecular docking simulations
Source: Biochem Biophys Rep. 2025 Mar 9;42:101959. doi: 10.1016/j.bbrep.2025.101959 (PMC11929892; doi:10.1016/j.bbrep.2025.101959)
Supplement: Multimedia component 62 [file mmc62.zip › bbrep_00101959_model_51_mmc62.pdb]

REMARK Number:    51
REMARK Ligand:     lig_628dcb8434e2f.pdb
REMARK Contact:     0     0     0
REMARK Score:  -151.11
REMARK RMSD:    732.62
MODEL       51
ATOM      1  N   ALA A  24      30.357  -5.473 -24.875 
ATOM      2  CA  ALA A  24      30.515  -4.000 -24.871 
ATOM      3  CB  ALA A  24      29.364  -3.347 -25.653 
ATOM      4  C   ALA A  24      30.496  -3.471 -23.474 
ATOM      5  O   ALA A  24      31.409  -3.720 -22.690 
ATOM      6  N   GLN A  25      29.435  -2.716 -23.129 
ATOM      7  CA  GLN A  25      29.334  -2.167 -21.810 
ATOM      8  CB  GLN A  25      28.209  -1.135 -21.640 
ATOM      9  CG  GLN A  25      28.449   0.131 -22.464 
ATOM     10  CD  GLN A  25      27.291   1.085 -22.227 
ATOM     11  OE1 GLN A  25      26.895   1.324 -21.089 
ATOM     12  NE2 GLN A  25      26.734   1.652 -23.331 
ATOM     13  C   GLN A  25      29.084  -3.296 -20.876 
ATOM     14  O   GLN A  25      28.668  -4.376 -21.290 
ATOM     15  N   ASP A  26      29.382  -3.075 -19.584 
ATOM     16  CA  ASP A  26      29.211  -4.105 -18.606 
ATOM     17  CB  ASP A  26      30.274  -4.043 -17.495 
ATOM     18  CG  ASP A  26      30.054  -5.171 -16.494 
ATOM     19  OD1 ASP A  26      28.986  -5.191 -15.826 
ATOM     20  OD2 ASP A  26      30.966  -6.032 -16.381 
ATOM     21  C   ASP A  26      27.866  -3.939 -17.988 
ATOM     22  O   ASP A  26      27.612  -2.985 -17.253 
ATOM     23  N   ASN A  27      26.945  -4.872 -18.288 
ATOM     24  CA  ASN A  27      25.662  -4.773 -17.669 
ATOM     25  CB  ASN A  27      24.503  -4.752 -18.683 
ATOM     26  CG  ASN A  27      24.583  -3.452 -19.471 
ATOM     27  OD1 ASN A  27      24.658  -2.366 -18.897 
ATOM     28  ND2 ASN A  27      24.568  -3.560 -20.827 
ATOM     29  C   ASN A  27      25.467  -5.984 -16.812 
ATOM     30  O   ASN A  27      24.473  -6.696 -16.949 
ATOM     31  N   SER A  28      26.402  -6.226 -15.873 
ATOM     32  CA  SER A  28      26.317  -7.361 -15.002 
ATOM     33  CB  SER A  28      27.559  -7.517 -14.112 
ATOM     34  OG  SER A  28      28.707  -7.731 -14.919 
ATOM     35  C   SER A  28      25.149  -7.145 -14.100 
ATOM     36  O   SER A  28      24.492  -8.089 -13.668 
ATOM     37  N   ARG A  29      24.868  -5.864 -13.806 
ATOM     38  CA  ARG A  29      23.821  -5.471 -12.913 
ATOM     39  CB  ARG A  29      23.787  -3.948 -12.704 
ATOM     40  CG  ARG A  29      25.152  -3.369 -12.324 
ATOM     41  CD  ARG A  29      25.113  -1.897 -11.913 
ATOM     42  NE  ARG A  29      26.512  -1.383 -11.942 
ATOM     43  CZ  ARG A  29      27.390  -1.720 -10.952 
ATOM     44  NH1 ARG A  29      27.024  -2.618  -9.991 
ATOM     45  NH2 ARG A  29      28.642  -1.178 -10.929 
ATOM     46  C   ARG A  29      22.506  -5.884 -13.504 
ATOM     47  O   ARG A  29      21.579  -6.255 -12.784 
ATOM     48  N   TYR A  30      22.378  -5.784 -14.840 
ATOM     49  CA  TYR A  30      21.164  -6.163 -15.505 
ATOM     50  CB  TYR A  30      21.186  -5.817 -17.003 
ATOM     51  CG  TYR A  30      19.900  -6.271 -17.606 
ATOM     52  CD1 TYR A  30      18.727  -5.600 -17.348 
ATOM     53  CD2 TYR A  30      19.876  -7.357 -18.449 
ATOM     54  CE1 TYR A  30      17.543  -6.018 -17.911 
ATOM     55  CE2 TYR A  30      18.698  -7.778 -19.016 
ATOM     56  CZ  TYR A  30      17.529  -7.109 -18.746 
ATOM     57  OH  TYR A  30      16.316  -7.539 -19.327 
ATOM     58  C   TYR A  30      20.959  -7.638 -15.363 
ATOM     59  O   TYR A  30      19.855  -8.092 -15.068 
ATOM     60  N   THR A  31      22.033  -8.431 -15.551 
ATOM     61  CA  THR A  31      21.926  -9.861 -15.473 
ATOM     62  CB  THR A  31      23.230 -10.559 -15.736 
ATOM     63  OG1 THR A  31      23.715 -10.225 -17.028 
ATOM     64  CG2 THR A  31      23.003 -12.080 -15.628 
ATOM     65  C   THR A  31      21.490 -10.229 -14.091 
ATOM     66  O   THR A  31      20.646 -11.105 -13.907 
ATOM     67  N   HIS A  32      22.064  -9.557 -13.079 
ATOM     68  CA  HIS A  32      21.744  -9.842 -11.711 
ATOM     69  ND1 HIS A  32      22.771 -10.826  -8.882 
ATOM     70  CG  HIS A  32      22.450  -9.554  -9.301 
ATOM     71  CB  HIS A  32      22.623  -9.069 -10.710 
ATOM     72  NE2 HIS A  32      22.010  -9.743  -7.096 
ATOM     73  CD2 HIS A  32      21.986  -8.905  -8.198 
ATOM     74  CE1 HIS A  32      22.488 -10.885  -7.556 
ATOM     75  C   HIS A  32      20.311  -9.481 -11.477 
ATOM     76  O   HIS A  32      19.604 -10.145 -10.722 
ATOM     77  N   PHE A  33      19.841  -8.406 -12.133 
ATOM     78  CA  PHE A  33      18.494  -7.942 -11.975 
ATOM     79  CB  PHE A  33      18.233  -6.698 -12.850 
ATOM     80  CG  PHE A  33      16.831  -6.221 -12.683 
ATOM     81  CD1 PHE A  33      15.822  -6.729 -13.471 
ATOM     82  CD2 PHE A  33      16.525  -5.261 -11.749 
ATOM     83  CE1 PHE A  33      14.528  -6.288 -13.327 
ATOM     84  CE2 PHE A  33      15.232  -4.815 -11.599 
ATOM     85  CZ  PHE A  33      14.232  -5.330 -12.388 
ATOM     86  C   PHE A  33      17.577  -9.044 -12.410 
ATOM     87  O   PHE A  33      16.584  -9.337 -11.745 
ATOM     88  N   LEU A  34      17.891  -9.694 -13.546 
ATOM     89  CA  LEU A  34      17.052 -10.740 -14.056 
ATOM     90  CB  LEU A  34      17.509 -11.262 -15.429 
ATOM     91  CG  LEU A  34      17.352 -10.227 -16.561 
ATOM     92  CD1 LEU A  34      17.815 -10.799 -17.911 
ATOM     93  CD2 LEU A  34      15.914  -9.684 -16.622 
ATOM     94  C   LEU A  34      17.034 -11.895 -13.105 
ATOM     95  O   LEU A  34      15.977 -12.463 -12.835 
ATOM     96  N   THR A  35      18.201 -12.276 -12.555 
ATOM     97  CA  THR A  35      18.222 -13.429 -11.706 
ATOM     98  CB  THR A  35      19.611 -13.827 -11.277 
ATOM     99  OG1 THR A  35      19.582 -15.110 -10.672 
ATOM    100  CG2 THR A  35      20.183 -12.793 -10.291 
ATOM    101  C   THR A  35      17.370 -13.183 -10.496 
ATOM    102  O   THR A  35      16.600 -14.054 -10.093 
ATOM    103  N   GLN A  36      17.510 -12.004  -9.861 
ATOM    104  CA  GLN A  36      16.760 -11.714  -8.673 
ATOM    105  CB  GLN A  36      17.330 -10.515  -7.900 
ATOM    106  CG  GLN A  36      18.719 -10.776  -7.318 
ATOM    107  CD  GLN A  36      19.161  -9.521  -6.583 
ATOM    108  OE1 GLN A  36      18.999  -8.403  -7.076 
ATOM    109  NE2 GLN A  36      19.727  -9.702  -5.360 
ATOM    110  C   GLN A  36      15.306 -11.414  -8.928 
ATOM    111  O   GLN A  36      14.428 -11.820  -8.172 
ATOM    112  N   HIS A  37      15.041 -10.560  -9.926 
ATOM    113  CA  HIS A  37      13.739 -10.030 -10.232 
ATOM    114  ND1 HIS A  37      13.488  -7.875  -7.943 
ATOM    115  CG  HIS A  37      14.262  -7.931  -9.081 
ATOM    116  CB  HIS A  37      13.787  -8.508 -10.384 
ATOM    117  NE2 HIS A  37      15.483  -7.062  -7.395 
ATOM    118  CD2 HIS A  37      15.476  -7.429  -8.730 
ATOM    119  CE1 HIS A  37      14.268  -7.348  -6.966 
ATOM    120  C   HIS A  37      12.906 -10.649 -11.327 
ATOM    121  O   HIS A  37      11.752 -10.256 -11.466 
ATOM    122  N   TYR A  38      13.434 -11.530 -12.202 
ATOM    123  CA  TYR A  38      12.632 -11.883 -13.350 
ATOM    124  CB  TYR A  38      13.334 -11.414 -14.642 
ATOM    125  CG  TYR A  38      12.655 -11.872 -15.887 
ATOM    126  CD1 TYR A  38      11.465 -11.319 -16.304 
ATOM    127  CD2 TYR A  38      13.246 -12.841 -16.668 
ATOM    128  CE1 TYR A  38      10.868 -11.746 -17.467 
ATOM    129  CE2 TYR A  38      12.653 -13.271 -17.830 
ATOM    130  CZ  TYR A  38      11.459 -12.724 -18.231 
ATOM    131  OH  TYR A  38      10.848 -13.164 -19.425 
ATOM    132  C   TYR A  38      12.379 -13.364 -13.432 
ATOM    133  O   TYR A  38      13.285 -14.174 -13.250 
ATOM    134  N   ASP A  39      11.102 -13.741 -13.690 
ATOM    135  CA  ASP A  39      10.698 -15.112 -13.886 
ATOM    136  CB  ASP A  39      10.028 -15.729 -12.643 
ATOM    137  CG  ASP A  39       9.940 -17.238 -12.841 
ATOM    138  OD1 ASP A  39      10.562 -17.742 -13.815 
ATOM    139  OD2 ASP A  39       9.249 -17.904 -12.025 
ATOM    140  C   ASP A  39       9.669 -15.081 -14.984 
ATOM    141  O   ASP A  39       8.529 -14.682 -14.754 
ATOM    142  N   ALA A  40      10.037 -15.519 -16.207 
ATOM    143  CA  ALA A  40       9.168 -15.355 -17.343 
ATOM    144  CB  ALA A  40       9.809 -15.843 -18.652 
ATOM    145  C   ALA A  40       7.861 -16.082 -17.196 
ATOM    146  O   ALA A  40       6.812 -15.469 -17.390 
ATOM    147  N   LYS A  41       7.868 -17.386 -16.837 
ATOM    148  CA  LYS A  41       6.612 -18.091 -16.756 
ATOM    149  CB  LYS A  41       6.394 -19.072 -17.922 
ATOM    150  CG  LYS A  41       6.320 -18.394 -19.293 
ATOM    151  CD  LYS A  41       6.383 -19.380 -20.462 
ATOM    152  CE  LYS A  41       6.315 -18.723 -21.842 
ATOM    153  NZ  LYS A  41       6.395 -19.761 -22.893 
ATOM    154  C   LYS A  41       6.607 -18.900 -15.492 
ATOM    155  O   LYS A  41       6.979 -20.072 -15.469 
ATOM    156  N   PRO A  42       6.164 -18.261 -14.447 
ATOM    157  CA  PRO A  42       6.146 -18.766 -13.096 
ATOM    158  CD  PRO A  42       5.459 -16.998 -14.579 
ATOM    159  CB  PRO A  42       5.693 -17.583 -12.242 
ATOM    160  CG  PRO A  42       4.817 -16.760 -13.203 
ATOM    161  C   PRO A  42       5.350 -19.982 -12.740 
ATOM    162  O   PRO A  42       5.866 -20.776 -11.954 
ATOM    163  N   GLN A  43       4.106 -20.125 -13.253 
ATOM    164  CA  GLN A  43       3.233 -21.210 -12.882 
ATOM    165  CB  GLN A  43       3.921 -22.559 -12.575 
ATOM    166  CG  GLN A  43       2.969 -23.746 -12.437 
ATOM    167  CD  GLN A  43       2.653 -24.258 -13.835 
ATOM    168  OE1 GLN A  43       2.011 -23.577 -14.631 
ATOM    169  NE2 GLN A  43       3.125 -25.496 -14.144 
ATOM    170  C   GLN A  43       2.428 -20.772 -11.677 
ATOM    171  O   GLN A  43       1.781 -19.726 -11.696 
ATOM    172  N   GLY A  44       2.476 -21.564 -10.580 
ATOM    173  CA  GLY A  44       1.617 -21.423  -9.423 
ATOM    174  C   GLY A  44       1.682 -20.099  -8.711 
ATOM    175  O   GLY A  44       0.636 -19.515  -8.436 
ATOM    176  N   ARG A  45       2.881 -19.573  -8.391 
ATOM    177  CA  ARG A  45       2.966 -18.320  -7.681 
ATOM    178  CB  ARG A  45       2.277 -17.177  -8.444 
ATOM    179  CG  ARG A  45       2.951 -16.883  -9.786 
ATOM    180  CD  ARG A  45       2.084 -16.065 -10.743 
ATOM    181  NE  ARG A  45       2.134 -14.640 -10.313 
ATOM    182  CZ  ARG A  45       1.083 -13.819 -10.595 
ATOM    183  NH1 ARG A  45      -0.026 -14.325 -11.205 
ATOM    184  NH2 ARG A  45       1.132 -12.493 -10.270 
ATOM    185  C   ARG A  45       2.353 -18.422  -6.307 
ATOM    186  O   ARG A  45       1.777 -17.453  -5.809 
ATOM    187  N   ASP A  46       2.452 -19.607  -5.663 
ATOM    188  CA  ASP A  46       1.984 -19.790  -4.311 
ATOM    189  CB  ASP A  46       1.250 -21.127  -4.079 
ATOM    190  CG  ASP A  46       2.197 -22.277  -4.390 
ATOM    191  OD1 ASP A  46       3.256 -22.021  -5.022 
ATOM    192  OD2 ASP A  46       1.866 -23.431  -4.005 
ATOM    193  C   ASP A  46       3.161 -19.699  -3.376 
ATOM    194  O   ASP A  46       4.259 -19.317  -3.777 
ATOM    195  N   ASP A  47       2.954 -20.056  -2.089 
ATOM    196  CA  ASP A  47       3.986 -19.963  -1.086 
ATOM    197  CB  ASP A  47       3.505 -20.399   0.311 
ATOM    198  CG  ASP A  47       2.512 -19.366   0.829 
ATOM    199  OD1 ASP A  47       2.392 -18.285   0.192 
ATOM    200  OD2 ASP A  47       1.859 -19.643   1.870 
ATOM    201  C   ASP A  47       5.122 -20.868  -1.453 
ATOM    202  O   ASP A  47       6.290 -20.503  -1.321 
ATOM    203  N   ARG A  48       4.797 -22.077  -1.942 
ATOM    204  CA  ARG A  48       5.781 -23.061  -2.293 
ATOM    205  CB  ARG A  48       5.140 -24.351  -2.823 
ATOM    206  CG  ARG A  48       6.146 -25.430  -3.211 
ATOM    207  CD  ARG A  48       5.521 -26.560  -4.029 
ATOM    208  NE  ARG A  48       5.134 -25.982  -5.348 
ATOM    209  CZ  ARG A  48       4.541 -26.764  -6.297 
ATOM    210  NH1 ARG A  48       4.304 -28.084  -6.046 
ATOM    211  NH2 ARG A  48       4.179 -26.221  -7.497 
ATOM    212  C   ARG A  48       6.632 -22.511  -3.395 
ATOM    213  O   ARG A  48       7.843 -22.722  -3.421 
ATOM    214  N   TYR A  49       6.004 -21.778  -4.332 
ATOM    215  CA  TYR A  49       6.690 -21.207  -5.452 
ATOM    216  CB  TYR A  49       5.716 -20.385  -6.317 
ATOM    217  CG  TYR A  49       6.455 -19.484  -7.246 
ATOM    218  CD1 TYR A  49       6.995 -19.944  -8.423 
ATOM    219  CD2 TYR A  49       6.580 -18.149  -6.930 
ATOM    220  CE1 TYR A  49       7.662 -19.084  -9.266 
ATOM    221  CE2 TYR A  49       7.244 -17.287  -7.767 
ATOM    222  CZ  TYR A  49       7.787 -17.755  -8.938 
ATOM    223  OH  TYR A  49       8.468 -16.868  -9.798 
ATOM    224  C   TYR A  49       7.763 -20.299  -4.937 
ATOM    225  O   TYR A  49       8.907 -20.361  -5.387 
ATOM    226  N   CYS A  50       7.427 -19.442  -3.956 
ATOM    227  CA  CYS A  50       8.387 -18.513  -3.432 
ATOM    228  CB  CYS A  50       7.789 -17.543  -2.401 
ATOM    229  SG  CYS A  50       6.919 -16.168  -3.203 
ATOM    230  C   CYS A  50       9.521 -19.233  -2.772 
ATOM    231  O   CYS A  50      10.680 -18.874  -2.966 
ATOM    232  N   GLU A  51       9.232 -20.282  -1.984 
ATOM    233  CA  GLU A  51      10.291 -20.937  -1.274 
ATOM    234  CB  GLU A  51       9.814 -22.052  -0.328 
ATOM    235  CG  GLU A  51       9.046 -21.500   0.875 
ATOM    236  CD  GLU A  51       8.647 -22.660   1.776 
ATOM    237  OE1 GLU A  51       8.797 -23.834   1.341 
ATOM    238  OE2 GLU A  51       8.191 -22.384   2.918 
ATOM    239  C   GLU A  51      11.271 -21.539  -2.238 
ATOM    240  O   GLU A  51      12.477 -21.471  -2.014 
ATOM    241  N   SER A  52      10.782 -22.163  -3.323 
ATOM    242  CA  SER A  52      11.648 -22.819  -4.266 
ATOM    243  CB  SER A  52      10.871 -23.670  -5.287 
ATOM    244  OG  SER A  52      11.770 -24.296  -6.189 
ATOM    245  C   SER A  52      12.484 -21.840  -5.041 
ATOM    246  O   SER A  52      13.695 -22.015  -5.173 
ATOM    247  N   ILE A  53      11.853 -20.774  -5.572 
ATOM    248  CA  ILE A  53      12.510 -19.830  -6.436 
ATOM    249  CB  ILE A  53      11.569 -18.839  -7.063 
ATOM    250  CG1 ILE A  53      12.268 -18.100  -8.213 
ATOM    251  CG2 ILE A  53      11.022 -17.910  -5.967 
ATOM    252  CD1 ILE A  53      11.307 -17.285  -9.080 
ATOM    253  C   ILE A  53      13.564 -19.071  -5.697 
ATOM    254  O   ILE A  53      14.625 -18.777  -6.243 
ATOM    255  N   MET A  54      13.288 -18.724  -4.431 
ATOM    256  CA  MET A  54      14.208 -17.931  -3.681 
ATOM    257  CB  MET A  54      13.657 -17.630  -2.278 
ATOM    258  CG  MET A  54      14.129 -16.292  -1.716 
ATOM    259  SD  MET A  54      13.400 -14.851  -2.557 
ATOM    260  CE  MET A  54      13.965 -13.641  -1.327 
ATOM    261  C   MET A  54      15.482 -18.715  -3.574 
ATOM    262  O   MET A  54      16.577 -18.162  -3.661 
ATOM    263  N   ARG A  55      15.360 -20.040  -3.377 
ATOM    264  CA  ARG A  55      16.487 -20.926  -3.259 
ATOM    265  CB  ARG A  55      16.035 -22.353  -2.921 
ATOM    266  CG  ARG A  55      15.198 -22.413  -1.641 
ATOM    267  CD  ARG A  55      14.502 -23.757  -1.423 
ATOM    268  NE  ARG A  55      15.339 -24.566  -0.498 
ATOM    269  CZ  ARG A  55      15.110 -25.907  -0.399 
ATOM    270  NH1 ARG A  55      14.168 -26.490  -1.198 
ATOM    271  NH2 ARG A  55      15.823 -26.659   0.486 
ATOM    272  C   ARG A  55      17.249 -20.983  -4.555 
ATOM    273  O   ARG A  55      18.476 -20.907  -4.565 
ATOM    274  N   ARG A  56      16.538 -21.101  -5.694 
ATOM    275  CA  ARG A  56      17.186 -21.258  -6.971 
ATOM    276  CB  ARG A  56      16.203 -21.454  -8.140 
ATOM    277  CG  ARG A  56      15.409 -22.759  -8.083 
ATOM    278  CD  ARG A  56      14.767 -23.128  -9.423 
ATOM    279  NE  ARG A  56      13.877 -22.004  -9.821 
ATOM    280  CZ  ARG A  56      12.561 -22.008  -9.459 
ATOM    281  NH1 ARG A  56      12.047 -23.057  -8.752 
ATOM    282  NH2 ARG A  56      11.757 -20.960  -9.804 
ATOM    283  C   ARG A  56      17.993 -20.038  -7.297 
ATOM    284  O   ARG A  56      19.094 -20.132  -7.842 
ATOM    285  N   ARG A  57      17.434 -18.858  -6.981 
ATOM    286  CA  ARG A  57      17.989 -17.566  -7.272 
ATOM    287  CB  ARG A  57      16.981 -16.432  -7.028 
ATOM    288  CG  ARG A  57      15.720 -16.618  -7.872 
ATOM    289  CD  ARG A  57      16.007 -16.749  -9.368 
ATOM    290  NE  ARG A  57      14.774 -17.286 -10.009 
ATOM    291  CZ  ARG A  57      14.462 -16.937 -11.292 
ATOM    292  NH1 ARG A  57      15.255 -16.058 -11.970 
ATOM    293  NH2 ARG A  57      13.356 -17.462 -11.896 
ATOM    294  C   ARG A  57      19.215 -17.308  -6.446 
ATOM    295  O   ARG A  57      20.047 -16.489  -6.833 
ATOM    296  N   GLY A  58      19.345 -17.952  -5.266 
ATOM    297  CA  GLY A  58      20.518 -17.749  -4.452 
ATOM    298  C   GLY A  58      20.249 -16.676  -3.435 
ATOM    299  O   GLY A  58      21.171 -16.056  -2.910 
ATOM    300  N   LEU A  59      18.957 -16.404  -3.197 
ATOM    301  CA  LEU A  59      18.390 -15.442  -2.291 
ATOM    302  CB  LEU A  59      16.997 -14.993  -2.748 
ATOM    303  CG  LEU A  59      17.057 -14.335  -4.141 
ATOM    304  CD1 LEU A  59      15.690 -13.786  -4.573 
ATOM    305  CD2 LEU A  59      18.175 -13.282  -4.214 
ATOM    306  C   LEU A  59      18.342 -15.875  -0.842 
ATOM    307  O   LEU A  59      17.877 -15.107  -0.005 
ATOM    308  N   THR A  60      18.628 -17.158  -0.543 
ATOM    309  CA  THR A  60      18.521 -17.780   0.758 
ATOM    310  CB  THR A  60      18.422 -19.273   0.655 
ATOM    311  OG1 THR A  60      19.592 -19.810   0.057 
ATOM    312  CG2 THR A  60      17.192 -19.608  -0.204 
ATOM    313  C   THR A  60      19.582 -17.448   1.776 
ATOM    314  O   THR A  60      19.306 -17.592   2.964 
ATOM    315  N   SER A  61      20.833 -17.093   1.412 
ATOM    316  CA  SER A  61      21.758 -16.859   2.493 
ATOM    317  CB  SER A  61      22.957 -17.826   2.485 
ATOM    318  OG  SER A  61      22.517 -19.158   2.702 
ATOM    319  C   SER A  61      22.320 -15.475   2.407 
ATOM    320  O   SER A  61      23.186 -15.209   1.575 
ATOM    321  N   PRO A  62      21.889 -14.572   3.254 
ATOM    322  CA  PRO A  62      20.832 -14.844   4.197 
ATOM    323  CD  PRO A  62      22.847 -13.617   3.787 
ATOM    324  CB  PRO A  62      20.985 -13.822   5.320 
ATOM    325  CG  PRO A  62      22.467 -13.428   5.263 
ATOM    326  C   PRO A  62      19.514 -14.718   3.499 
ATOM    327  O   PRO A  62      19.488 -14.279   2.350 
ATOM    328  N   CYS A  63      18.409 -15.091   4.176 
ATOM    329  CA  CYS A  63      17.107 -15.029   3.577 
ATOM    330  CB  CYS A  63      15.980 -15.525   4.508 
ATOM    331  SG  CYS A  63      16.264 -17.191   5.180 
ATOM    332  C   CYS A  63      16.811 -13.590   3.286 
ATOM    333  O   CYS A  63      16.979 -12.728   4.148 
ATOM    334  N   LYS A  64      16.363 -13.286   2.050 
ATOM    335  CA  LYS A  64      16.024 -11.933   1.733 
ATOM    336  CB  LYS A  64      15.958 -11.675   0.217 
ATOM    337  CG  LYS A  64      15.947 -10.196  -0.175 
ATOM    338  CD  LYS A  64      16.188  -9.974  -1.671 
ATOM    339  CE  LYS A  64      16.192  -8.501  -2.084 
ATOM    340  NZ  LYS A  64      16.367  -8.389  -3.549 
ATOM    341  C   LYS A  64      14.671 -11.685   2.334 
ATOM    342  O   LYS A  64      13.782 -12.531   2.250 
ATOM    343  N   ASP A  65      14.485 -10.514   2.975 
ATOM    344  CA  ASP A  65      13.252 -10.245   3.660 
ATOM    345  CB  ASP A  65      13.310  -8.967   4.522 
ATOM    346  CG  ASP A  65      13.625  -7.757   3.647 
ATOM    347  OD1 ASP A  65      14.224  -7.939   2.553 
ATOM    348  OD2 ASP A  65      13.278  -6.626   4.077 
ATOM    349  C   ASP A  65      12.107 -10.144   2.699 
ATOM    350  O   ASP A  65      11.037 -10.700   2.946 
ATOM    351  N   ILE A  66      12.280  -9.419   1.579 
ATOM    352  CA  ILE A  66      11.198  -9.300   0.645 
ATOM    353  CB  ILE A  66      10.432  -8.019   0.848 
ATOM    354  CG1 ILE A  66       9.083  -8.013   0.109 
ATOM    355  CG2 ILE A  66      11.366  -6.859   0.468 
ATOM    356  CD1 ILE A  66       9.205  -8.016  -1.410 
ATOM    357  C   ILE A  66      11.805  -9.311  -0.725 
ATOM    358  O   ILE A  66      12.863  -8.720  -0.940 
ATOM    359  N   ASN A  67      11.179 -10.019  -1.688 
ATOM    360  CA  ASN A  67      11.720 -10.015  -3.017 
ATOM    361  CB  ASN A  67      12.741 -11.139  -3.259 
ATOM    362  CG  ASN A  67      13.477 -10.847  -4.558 
ATOM    363  OD1 ASN A  67      14.272  -9.911  -4.638 
ATOM    364  ND2 ASN A  67      13.214 -11.676  -5.603 
ATOM    365  C   ASN A  67      10.584 -10.205  -3.973 
ATOM    366  O   ASN A  67       9.740 -11.082  -3.786 
ATOM    367  N   THR A  68      10.556  -9.392  -5.048 
ATOM    368  CA  THR A  68       9.471  -9.467  -5.982 
ATOM    369  CB  THR A  68       8.762  -8.158  -6.145 
ATOM    370  OG1 THR A  68       8.269  -7.721  -4.886 
ATOM    371  CG2 THR A  68       7.598  -8.348  -7.130 
ATOM    372  C   THR A  68       9.996  -9.879  -7.324 
ATOM    373  O   THR A  68      11.059  -9.439  -7.762 
ATOM    374  N   PHE A  69       9.236 -10.761  -8.006 
ATOM    375  CA  PHE A  69       9.601 -11.241  -9.309 
ATOM    376  CB  PHE A  69       9.527 -12.774  -9.435 
ATOM    377  CG  PHE A  69      10.543 -13.384  -8.526 
ATOM    378  CD1 PHE A  69      11.831 -13.609  -8.956 
ATOM    379  CD2 PHE A  69      10.207 -13.734  -7.237 
ATOM    380  CE1 PHE A  69      12.768 -14.171  -8.120 
ATOM    381  CE2 PHE A  69      11.140 -14.295  -6.395 
ATOM    382  CZ  PHE A  69      12.423 -14.515  -6.835 
ATOM    383  C   PHE A  69       8.608 -10.690 -10.287 
ATOM    384  O   PHE A  69       7.415 -10.605 -10.001 
ATOM    385  N   ILE A  70       9.099 -10.300 -11.480 
ATOM    386  CA  ILE A  70       8.279  -9.766 -12.530 
ATOM    387  CB  ILE A  70       8.894  -8.585 -13.228 
ATOM    388  CG1 ILE A  70       9.137  -7.438 -12.235 
ATOM    389  CG2 ILE A  70       7.982  -8.201 -14.407 
ATOM    390  CD1 ILE A  70      10.026  -6.325 -12.786 
ATOM    391  C   ILE A  70       8.146 -10.852 -13.550 
ATOM    392  O   ILE A  70       9.106 -11.572 -13.824 
ATOM    393  N   HIS A  71       6.934 -11.011 -14.122 
ATOM    394  CA  HIS A  71       6.704 -12.056 -15.078 
ATOM    395  ND1 HIS A  71       6.623 -14.322 -12.875 
ATOM    396  CG  HIS A  71       5.646 -13.442 -13.288 
ATOM    397  CB  HIS A  71       5.509 -12.942 -14.696 
ATOM    398  NE2 HIS A  71       5.416 -13.823 -11.074 
ATOM    399  CD2 HIS A  71       4.918 -13.148 -12.176 
ATOM    400  CE1 HIS A  71       6.439 -14.514 -11.544 
ATOM    401  C   HIS A  71       6.415 -11.410 -16.399 
ATOM    402  O   HIS A  71       6.310 -10.188 -16.486 
ATOM    403  N   GLY A  72       6.286 -12.218 -17.476 
ATOM    404  CA  GLY A  72       6.017 -11.656 -18.772 
ATOM    405  C   GLY A  72       7.295 -11.593 -19.560 
ATOM    406  O   GLY A  72       8.294 -12.209 -19.193 
ATOM    407  N   ASN A  73       7.269 -10.867 -20.702 
ATOM    408  CA  ASN A  73       8.405 -10.782 -21.584 
ATOM    409  CB  ASN A  73       8.034 -10.508 -23.057 
ATOM    410  CG  ASN A  73       7.346  -9.151 -23.163 
ATOM    411  OD1 ASN A  73       7.968  -8.146 -23.502 
ATOM    412  ND2 ASN A  73       6.017  -9.119 -22.872 
ATOM    413  C   ASN A  73       9.371  -9.723 -21.133 
ATOM    414  O   ASN A  73       8.994  -8.716 -20.538 
ATOM    415  N   LYS A  74      10.668  -9.952 -21.434 
ATOM    416  CA  LYS A  74      11.764  -9.101 -21.052 
ATOM    417  CB  LYS A  74      13.152  -9.709 -21.329 
ATOM    418  CG  LYS A  74      13.502 -10.903 -20.438 
ATOM    419  CD  LYS A  74      14.866 -11.514 -20.762 
ATOM    420  CE  LYS A  74      14.989 -11.999 -22.206 
ATOM    421  NZ  LYS A  74      16.380 -12.427 -22.480 
ATOM    422  C   LYS A  74      11.726  -7.769 -21.741 
ATOM    423  O   LYS A  74      12.108  -6.759 -21.152 
ATOM    424  N   ARG A  75      11.268  -7.726 -23.005 
ATOM    425  CA  ARG A  75      11.336  -6.518 -23.783 
ATOM    426  CB  ARG A  75      10.706  -6.680 -25.174 
ATOM    427  CG  ARG A  75      11.275  -7.856 -25.964 
ATOM    428  CD  ARG A  75      10.777  -7.928 -27.407 
ATOM    429  NE  ARG A  75       9.288  -7.909 -27.372 
ATOM    430  CZ  ARG A  75       8.587  -9.047 -27.093 
ATOM    431  NH1 ARG A  75       9.247 -10.192 -26.754 
ATOM    432  NH2 ARG A  75       7.223  -9.036 -27.147 
ATOM    433  C   ARG A  75      10.568  -5.434 -23.096 
ATOM    434  O   ARG A  75      11.000  -4.283 -23.058 
ATOM    435  N   SER A  76       9.396  -5.775 -22.533 
ATOM    436  CA  SER A  76       8.562  -4.791 -21.905 
ATOM    437  CB  SER A  76       7.236  -5.385 -21.396 
ATOM    438  OG  SER A  76       6.471  -5.878 -22.487 
ATOM    439  C   SER A  76       9.281  -4.196 -20.730 
ATOM    440  O   SER A  76       9.132  -3.009 -20.441 
ATOM    441  N   ILE A  77      10.063  -5.017 -20.003 
ATOM    442  CA  ILE A  77      10.777  -4.552 -18.848 
ATOM    443  CB  ILE A  77      11.426  -5.664 -18.076 
ATOM    444  CG1 ILE A  77      10.357  -6.647 -17.572 
ATOM    445  CG2 ILE A  77      12.260  -5.039 -16.946 
ATOM    446  CD1 ILE A  77      10.932  -7.947 -17.010 
ATOM    447  C   ILE A  77      11.850  -3.586 -19.254 
ATOM    448  O   ILE A  77      12.029  -2.547 -18.626 
ATOM    449  N   LYS A  78      12.600  -3.902 -20.324 
ATOM    450  CA  LYS A  78      13.670  -3.048 -20.763 
ATOM    451  CB  LYS A  78      14.457  -3.613 -21.957 
ATOM    452  CG  LYS A  78      15.314  -4.836 -21.619 
ATOM    453  CD  LYS A  78      15.896  -5.526 -22.854 
ATOM    454  CE  LYS A  78      16.828  -6.696 -22.531 
ATOM    455  NZ  LYS A  78      16.037  -7.912 -22.246 
ATOM    456  C   LYS A  78      13.105  -1.727 -21.186 
ATOM    457  O   LYS A  78      13.736  -0.686 -21.012 
ATOM    458  N   ALA A  79      11.881  -1.748 -21.741 
ATOM    459  CA  ALA A  79      11.200  -0.603 -22.284 
ATOM    460  CB  ALA A  79       9.821  -0.951 -22.871 
ATOM    461  C   ALA A  79      10.987   0.445 -21.231 
ATOM    462  O   ALA A  79      10.878   1.630 -21.545 
ATOM    463  N   ILE A  80      10.868   0.044 -19.956 
ATOM    464  CA  ILE A  80      10.626   1.016 -18.927 
ATOM    465  CB  ILE A  80      10.255   0.446 -17.581 
ATOM    466  CG1 ILE A  80      11.316  -0.473 -16.984 
ATOM    467  CG2 ILE A  80       8.892  -0.240 -17.747 
ATOM    468  CD1 ILE A  80      10.900  -1.026 -15.623 
ATOM    469  C   ILE A  80      11.745   2.022 -18.874 
ATOM    470  O   ILE A  80      11.546   3.160 -18.452 
ATOM    471  N   CYS A  81      12.966   1.624 -19.275 
ATOM    472  CA  CYS A  81      14.117   2.486 -19.280 
ATOM    473  CB  CYS A  81      15.428   1.734 -19.567 
ATOM    474  SG  CYS A  81      15.754   0.459 -18.312 
ATOM    475  C   CYS A  81      13.959   3.596 -20.289 
ATOM    476  O   CYS A  81      14.689   4.586 -20.237 
ATOM    477  N   GLU A  82      13.062   3.434 -21.284 
ATOM    478  CA  GLU A  82      12.862   4.454 -22.277 
ATOM    479  CB  GLU A  82      12.970   3.920 -23.715 
ATOM    480  CG  GLU A  82      11.961   2.809 -24.013 
ATOM    481  CD  GLU A  82      12.156   2.352 -25.452 
ATOM    482  OE1 GLU A  82      12.213   3.228 -26.356 
ATOM    483  OE2 GLU A  82      12.249   1.114 -25.666 
ATOM    484  C   GLU A  82      11.484   5.028 -22.107 
ATOM    485  O   GLU A  82      10.696   4.562 -21.287 
ATOM    486  N   ASN A  83      11.173   6.085 -22.884 
ATOM    487  CA  ASN A  83       9.911   6.767 -22.808 
ATOM    488  CB  ASN A  83       9.851   8.042 -23.664 
ATOM    489  CG  ASN A  83      10.676   9.103 -22.944 
ATOM    490  OD1 ASN A  83      10.664   9.185 -21.715 
ATOM    491  ND2 ASN A  83      11.416   9.938 -23.723 
ATOM    492  C   ASN A  83       8.817   5.839 -23.229 
ATOM    493  O   ASN A  83       7.665   6.001 -22.831 
ATOM    494  N   LYS A  84       9.156   4.826 -24.043 
ATOM    495  CA  LYS A  84       8.180   3.925 -24.580 
ATOM    496  CB  LYS A  84       8.857   2.817 -25.416 
ATOM    497  CG  LYS A  84       7.921   1.834 -26.122 
ATOM    498  CD  LYS A  84       7.153   0.911 -25.178 
ATOM    499  CE  LYS A  84       6.396  -0.197 -25.909 
ATOM    500  NZ  LYS A  84       7.357  -1.190 -26.441 
ATOM    501  C   LYS A  84       7.386   3.298 -23.466 
ATOM    502  O   LYS A  84       6.161   3.232 -23.563 
ATOM    503  N   ASN A  85       8.029   2.807 -22.383 
ATOM    504  CA  ASN A  85       7.206   2.217 -21.358 
ATOM    505  CB  ASN A  85       7.343   0.680 -21.318 
ATOM    506  CG  ASN A  85       6.232   0.074 -20.468 
ATOM    507  OD1 ASN A  85       5.067   0.455 -20.576 
ATOM    508  ND2 ASN A  85       6.604  -0.897 -19.592 
ATOM    509  C   ASN A  85       7.600   2.737 -20.000 
ATOM    510  O   ASN A  85       7.516   2.004 -19.015 
ATOM    511  N   GLY A  86       7.987   4.025 -19.869 
ATOM    512  CA  GLY A  86       8.358   4.440 -18.541 
ATOM    513  C   GLY A  86       8.406   5.935 -18.432 
ATOM    514  O   GLY A  86       8.529   6.651 -19.426 
ATOM    515  N   ASN A  87       8.313   6.432 -17.176 
ATOM    516  CA  ASN A  87       8.388   7.834 -16.866 
ATOM    517  CB  ASN A  87       7.070   8.434 -16.338 
ATOM    518  CG  ASN A  87       6.033   8.383 -17.450 
ATOM    519  OD1 ASN A  87       5.564   7.312 -17.828 
ATOM    520  ND2 ASN A  87       5.650   9.574 -17.983 
ATOM    521  C   ASN A  87       9.381   7.966 -15.753 
ATOM    522  O   ASN A  87       9.660   7.005 -15.039 
ATOM    523  N   PRO A  88       9.943   9.130 -15.590 
ATOM    524  CA  PRO A  88      10.890   9.367 -14.542 
ATOM    525  CD  PRO A  88       9.915  10.189 -16.582 
ATOM    526  CB  PRO A  88      11.522  10.727 -14.851 
ATOM    527  CG  PRO A  88      10.555  11.384 -15.857 
ATOM    528  C   PRO A  88      10.168   9.304 -13.236 
ATOM    529  O   PRO A  88       9.050   9.812 -13.144 
ATOM    530  N   HIS A  89      10.804   8.706 -12.212 
ATOM    531  CA  HIS A  89      10.210   8.527 -10.923 
ATOM    532  ND1 HIS A  89       7.895   6.729  -9.424 
ATOM    533  CG  HIS A  89       9.268   6.743  -9.344 
ATOM    534  CB  HIS A  89      10.169   7.046 -10.506 
ATOM    535  NE2 HIS A  89       8.415   6.182  -7.333 
ATOM    536  CD2 HIS A  89       9.569   6.408  -8.061 
ATOM    537  CE1 HIS A  89       7.434   6.387  -8.195 
ATOM    538  C   HIS A  89      11.094   9.291 -10.006 
ATOM    539  O   HIS A  89      12.249   9.524 -10.348 
ATOM    540  N   ARG A  90      10.614   9.570  -8.777 
ATOM    541  CA  ARG A  90      11.134  10.633  -7.973 
ATOM    542  CB  ARG A  90      10.638  10.532  -6.524 
ATOM    543  CG  ARG A  90       9.118  10.621  -6.401 
ATOM    544  CD  ARG A  90       8.581  12.052  -6.436 
ATOM    545  NE  ARG A  90       7.099  11.972  -6.308 
ATOM    546  CZ  ARG A  90       6.398  13.027  -5.801 
ATOM    547  NH1 ARG A  90       7.050  14.164  -5.418 
ATOM    548  NH2 ARG A  90       5.043  12.938  -5.660 
ATOM    549  C   ARG A  90      12.627  10.723  -7.915 
ATOM    550  O   ARG A  90      13.186  11.625  -8.535 
ATOM    551  N   GLU A  91      13.353   9.801  -7.262 
ATOM    552  CA  GLU A  91      14.755  10.115  -7.224 
ATOM    553  CB  GLU A  91      15.367  10.061  -5.812 
ATOM    554  CG  GLU A  91      14.958  11.232  -4.914 
ATOM    555  CD  GLU A  91      13.537  11.000  -4.427 
ATOM    556  OE1 GLU A  91      13.280   9.918  -3.836 
ATOM    557  OE2 GLU A  91      12.688  11.907  -4.644 
ATOM    558  C   GLU A  91      15.504   9.143  -8.074 
ATOM    559  O   GLU A  91      15.859   8.056  -7.623 
ATOM    560  N   ASN A  92      15.780   9.542  -9.330 
ATOM    561  CA  ASN A  92      16.570   8.776 -10.253 
ATOM    562  CB  ASN A  92      18.015   8.583  -9.762 
ATOM    563  CG  ASN A  92      18.669   9.953  -9.678 
ATOM    564  OD1 ASN A  92      18.547  10.766 -10.593 
ATOM    565  ND2 ASN A  92      19.371  10.227  -8.547 
ATOM    566  C   ASN A  92      15.991   7.412 -10.460 
ATOM    567  O   ASN A  92      16.733   6.456 -10.678 
ATOM    568  N   LEU A  93      14.653   7.283 -10.421 
ATOM    569  CA  LEU A  93      14.046   5.998 -10.644 
ATOM    570  CB  LEU A  93      13.196   5.499  -9.462 
ATOM    571  CG  LEU A  93      14.013   5.127  -8.208 
ATOM    572  CD1 LEU A  93      13.097   4.644  -7.072 
ATOM    573  CD2 LEU A  93      15.107   4.099  -8.543 
ATOM    574  C   LEU A  93      13.141   6.137 -11.825 
ATOM    575  O   LEU A  93      12.979   7.226 -12.373 
ATOM    576  N   ARG A  94      12.563   5.007 -12.286 
ATOM    577  CA  ARG A  94      11.651   5.047 -13.395 
ATOM    578  CB  ARG A  94      12.264   4.533 -14.706 
ATOM    579  CG  ARG A  94      13.421   5.410 -15.185 
ATOM    580  CD  ARG A  94      13.981   5.008 -16.550 
ATOM    581  NE  ARG A  94      12.929   5.315 -17.557 
ATOM    582  CZ  ARG A  94      12.803   6.585 -18.040 
ATOM    583  NH1 ARG A  94      13.625   7.577 -17.590 
ATOM    584  NH2 ARG A  94      11.843   6.868 -18.966 
ATOM    585  C   ARG A  94      10.481   4.169 -13.054 
ATOM    586  O   ARG A  94      10.637   3.137 -12.403 
ATOM    587  N   ILE A  95       9.268   4.577 -13.488 
ATOM    588  CA  ILE A  95       8.059   3.839 -13.228 
ATOM    589  CB  ILE A  95       7.025   4.653 -12.501 
ATOM    590  CG1 ILE A  95       5.820   3.791 -12.084 
ATOM    591  CG2 ILE A  95       6.656   5.846 -13.397 
ATOM    592  CD1 ILE A  95       6.118   2.807 -10.956 
ATOM    593  C   ILE A  95       7.471   3.433 -14.552 
ATOM    594  O   ILE A  95       7.417   4.230 -15.487 
ATOM    595  N   SER A  96       7.017   2.167 -14.668 
ATOM    596  CA  SER A  96       6.520   1.669 -15.924 
ATOM    597  CB  SER A  96       6.521   0.132 -16.021 
ATOM    598  OG  SER A  96       5.638  -0.423 -15.057 
ATOM    599  C   SER A  96       5.122   2.137 -16.200 
ATOM    600  O   SER A  96       4.324   2.355 -15.289 
ATOM    601  N   LYS A  97       4.824   2.366 -17.497 
ATOM    602  CA  LYS A  97       3.513   2.735 -17.955 
ATOM    603  CB  LYS A  97       3.499   3.283 -19.390 
ATOM    604  CG  LYS A  97       4.096   4.687 -19.504 
ATOM    605  CD  LYS A  97       4.273   5.153 -20.949 
ATOM    606  CE  LYS A  97       4.718   6.611 -21.063 
ATOM    607  NZ  LYS A  97       6.152   6.728 -20.709 
ATOM    608  C   LYS A  97       2.610   1.543 -17.924 
ATOM    609  O   LYS A  97       1.429   1.655 -17.600 
ATOM    610  N   SER A  98       3.157   0.372 -18.304 
ATOM    611  CA  SER A  98       2.430  -0.864 -18.402 
ATOM    612  CB  SER A  98       3.113  -1.826 -19.387 
ATOM    613  OG  SER A  98       2.438  -3.069 -19.433 
ATOM    614  C   SER A  98       2.391  -1.529 -17.062 
ATOM    615  O   SER A  98       3.191  -1.233 -16.178 
ATOM    616  N   SER A  99       1.438  -2.468 -16.892 
ATOM    617  CA  SER A  99       1.316  -3.181 -15.654 
ATOM    618  CB  SER A  99      -0.138  -3.329 -15.182 
ATOM    619  OG  SER A  99      -0.171  -4.036 -13.953 
ATOM    620  C   SER A  99       1.866  -4.551 -15.901 
ATOM    621  O   SER A  99       1.756  -5.075 -17.006 
ATOM    622  N   PHE A 100       2.499  -5.160 -14.875 
ATOM    623  CA  PHE A 100       3.096  -6.452 -15.063 
ATOM    624  CB  PHE A 100       4.625  -6.462 -14.858 
ATOM    625  CG  PHE A 100       5.327  -5.637 -15.887 
ATOM    626  CD1 PHE A 100       5.439  -4.271 -15.743 
ATOM    627  CD2 PHE A 100       5.897  -6.234 -16.988 
ATOM    628  CE1 PHE A 100       6.097  -3.516 -16.687 
ATOM    629  CE2 PHE A 100       6.556  -5.484 -17.934 
ATOM    630  CZ  PHE A 100       6.657  -4.121 -17.787 
ATOM    631  C   PHE A 100       2.572  -7.384 -14.016 
ATOM    632  O   PHE A 100       2.195  -6.966 -12.922 
ATOM    633  N   GLN A 101       2.513  -8.691 -14.344 
ATOM    634  CA  GLN A 101       2.171  -9.658 -13.345 
ATOM    635  CB  GLN A 101       1.839 -11.052 -13.904 
ATOM    636  CG  GLN A 101       0.489 -11.131 -14.617 
ATOM    637  CD  GLN A 101      -0.593 -11.194 -13.547 
ATOM    638  OE1 GLN A 101      -0.366 -11.697 -12.449 
ATOM    639  NE2 GLN A 101      -1.804 -10.667 -13.873 
ATOM    640  C   GLN A 101       3.394  -9.793 -12.496 
ATOM    641  O   GLN A 101       4.508  -9.873 -13.015 
ATOM    642  N   VAL A 102       3.218  -9.802 -11.161 
ATOM    643  CA  VAL A 102       4.354  -9.886 -10.293 
ATOM    644  CB  VAL A 102       4.759  -8.562  -9.714 
ATOM    645  CG1 VAL A 102       5.195  -7.637 -10.861 
ATOM    646  CG2 VAL A 102       3.584  -8.007  -8.887 
ATOM    647  C   VAL A 102       4.011 -10.774  -9.139 
ATOM    648  O   VAL A 102       2.841 -11.025  -8.854 
ATOM    649  N   THR A 103       5.050 -11.314  -8.467 
ATOM    650  CA  THR A 103       4.829 -12.120  -7.304 
ATOM    651  CB  THR A 103       5.112 -13.577  -7.530 
ATOM    652  OG1 THR A 103       4.295 -14.080  -8.577 
ATOM    653  CG2 THR A 103       4.826 -14.343  -6.226 
ATOM    654  C   THR A 103       5.781 -11.637  -6.255 
ATOM    655  O   THR A 103       6.988 -11.574  -6.489 
ATOM    656  N   THR A 104       5.262 -11.297  -5.057 
ATOM    657  CA  THR A 104       6.109 -10.812  -4.005 
ATOM    658  CB  THR A 104       5.546  -9.614  -3.295 
ATOM    659  OG1 THR A 104       5.356  -8.546  -4.210 
ATOM    660  CG2 THR A 104       6.514  -9.193  -2.176 
ATOM    661  C   THR A 104       6.242 -11.896  -2.986 
ATOM    662  O   THR A 104       5.251 -12.502  -2.581 
ATOM    663  N   CYS A 105       7.490 -12.172  -2.555 
ATOM    664  CA  CYS A 105       7.738 -13.200  -1.586 
ATOM    665  CB  CYS A 105       8.849 -14.165  -2.029 
ATOM    666  SG  CYS A 105       8.448 -14.908  -3.639 
ATOM    667  C   CYS A 105       8.189 -12.511  -0.339 
ATOM    668  O   CYS A 105       9.178 -11.779  -0.349 
ATOM    669  N   LYS A 106       7.459 -12.730   0.774 
ATOM    670  CA  LYS A 106       7.781 -12.086   2.014 
ATOM    671  CB  LYS A 106       6.585 -11.338   2.628 
ATOM    672  CG  LYS A 106       6.127 -10.139   1.793 
ATOM    673  CD  LYS A 106       4.735  -9.634   2.178 
ATOM    674  CE  LYS A 106       4.309  -8.374   1.425 
ATOM    675  NZ  LYS A 106       5.014  -7.194   1.974 
ATOM    676  C   LYS A 106       8.204 -13.134   2.988 
ATOM    677  O   LYS A 106       7.514 -14.131   3.203 
ATOM    678  N   LEU A 107       9.370 -12.908   3.618 
ATOM    679  CA  LEU A 107       9.910 -13.866   4.533 
ATOM    680  CB  LEU A 107      11.381 -13.570   4.883 
ATOM    681  CG  LEU A 107      12.026 -14.570   5.857 
ATOM    682  CD1 LEU A 107      12.138 -15.973   5.238 
ATOM    683  CD2 LEU A 107      13.375 -14.044   6.370 
ATOM    684  C   LEU A 107       9.105 -13.824   5.787 
ATOM    685  O   LEU A 107       8.661 -12.764   6.225 
ATOM    686  N   HIS A 108       8.855 -15.005   6.380 
ATOM    687  CA  HIS A 108       8.191 -15.020   7.648 
ATOM    688  ND1 HIS A 108       6.503 -17.160   5.722 
ATOM    689  CG  HIS A 108       6.507 -16.861   7.063 
ATOM    690  CB  HIS A 108       6.725 -15.489   7.618 
ATOM    691  NE2 HIS A 108       6.076 -19.059   6.793 
ATOM    692  CD2 HIS A 108       6.247 -18.033   7.703 
ATOM    693  CE1 HIS A 108       6.239 -18.488   5.615 
ATOM    694  C   HIS A 108       8.993 -15.906   8.534 
ATOM    695  O   HIS A 108       9.644 -16.843   8.076 
ATOM    696  N   GLY A 109       8.958 -15.620   9.846 
ATOM    697  CA  GLY A 109       9.793 -16.334  10.759 
ATOM    698  C   GLY A 109      10.861 -15.362  11.144 
ATOM    699  O   GLY A 109      11.206 -14.465  10.376 
ATOM    700  N   GLY A 110      11.378 -15.513  12.376 
ATOM    701  CA  GLY A 110      12.344 -14.642  12.983 
ATOM    702  C   GLY A 110      13.717 -14.700  12.379 
ATOM    703  O   GLY A 110      14.419 -13.689  12.376 
ATOM    704  N   SER A 111      14.166 -15.876  11.892 
ATOM    705  CA  SER A 111      15.555 -15.993  11.521 
ATOM    706  CB  SER A 111      16.129 -17.404  11.740 
ATOM    707  OG  SER A 111      17.494 -17.439  11.353 
ATOM    708  C   SER A 111      15.827 -15.629  10.092 
ATOM    709  O   SER A 111      15.060 -15.888   9.167 
ATOM    710  N   PRO A 112      16.953 -14.967   9.967 
ATOM    711  CA  PRO A 112      17.492 -14.571   8.686 
ATOM    712  CD  PRO A 112      17.334 -14.031  11.015 
ATOM    713  CB  PRO A 112      18.504 -13.462   8.973 
ATOM    714  CG  PRO A 112      18.025 -12.860  10.301 
ATOM    715  C   PRO A 112      18.112 -15.709   7.930 
ATOM    716  O   PRO A 112      18.498 -15.507   6.778 
ATOM    717  N   TRP A 113      18.254 -16.900   8.543 
ATOM    718  CA  TRP A 113      18.952 -17.947   7.848 
ATOM    719  CB  TRP A 113      20.140 -18.493   8.653 
ATOM    720  CG  TRP A 113      21.239 -17.473   8.801 
ATOM    721  CD2 TRP A 113      22.171 -17.157   7.757 
ATOM    722  CD1 TRP A 113      21.549 -16.668   9.857 
ATOM    723  NE1 TRP A 113      22.625 -15.874   9.541 
ATOM    724  CE2 TRP A 113      23.017 -16.164   8.250 
ATOM    725  CE3 TRP A 113      22.310 -17.654   6.495 
ATOM    726  CZ2 TRP A 113      24.022 -15.652   7.480 
ATOM    727  CZ3 TRP A 113      23.322 -17.137   5.721 
ATOM    728  CH2 TRP A 113      24.162 -16.156   6.206 
ATOM    729  C   TRP A 113      18.019 -19.078   7.526 
ATOM    730  O   TRP A 113      16.980 -19.259   8.157 
ATOM    731  N   PRO A 114      18.387 -19.844   6.525 
ATOM    732  CA  PRO A 114      17.605 -20.941   6.018 
ATOM    733  CD  PRO A 114      19.726 -19.807   5.959 
ATOM    734  CB  PRO A 114      18.412 -21.510   4.849 
ATOM    735  CG  PRO A 114      19.865 -21.131   5.190 
ATOM    736  C   PRO A 114      17.349 -21.963   7.077 
ATOM    737  O   PRO A 114      18.132 -22.055   8.021 
ATOM    738  N   PRO A 115      16.287 -22.717   6.949 
ATOM    739  CA  PRO A 115      15.417 -22.592   5.810 
ATOM    740  CD  PRO A 115      16.308 -24.080   7.460 
ATOM    741  CB  PRO A 115      14.554 -23.850   5.796 
ATOM    742  CG  PRO A 115      15.436 -24.898   6.494 
ATOM    743  C   PRO A 115      14.624 -21.326   5.826 
ATOM    744  O   PRO A 115      14.324 -20.822   6.907 
ATOM    745  N   CYS A 116      14.262 -20.805   4.637 
ATOM    746  CA  CYS A 116      13.552 -19.559   4.576 
ATOM    747  CB  CYS A 116      14.136 -18.609   3.509 
ATOM    748  SG  CYS A 116      15.947 -18.432   3.606 
ATOM    749  C   CYS A 116      12.141 -19.851   4.153 
ATOM    750  O   CYS A 116      11.913 -20.416   3.083 
ATOM    751  N   GLN A 117      11.145 -19.461   4.980 
ATOM    752  CA  GLN A 117       9.776 -19.689   4.605 
ATOM    753  CB  GLN A 117       8.829 -20.057   5.761 
ATOM    754  CG  GLN A 117       9.262 -21.272   6.578 
ATOM    755  CD  GLN A 117       9.944 -20.724   7.818 
ATOM    756  OE1 GLN A 117      10.525 -19.641   7.791 
ATOM    757  NE2 GLN A 117       9.847 -21.480   8.943 
ATOM    758  C   GLN A 117       9.264 -18.399   4.045 
ATOM    759  O   GLN A 117       9.593 -17.322   4.542 
ATOM    760  N   TYR A 118       8.444 -18.476   2.979 
ATOM    761  CA  TYR A 118       7.961 -17.279   2.352 
ATOM    762  CB  TYR A 118       8.554 -17.047   0.952 
ATOM    763  CG  TYR A 118      10.003 -16.728   1.079 
ATOM    764  CD1 TYR A 118      10.406 -15.445   1.371 
ATOM    765  CD2 TYR A 118      10.958 -17.702   0.895 
ATOM    766  CE1 TYR A 118      11.740 -15.138   1.486 
ATOM    767  CE2 TYR A 118      12.294 -17.401   1.008 
ATOM    768  CZ  TYR A 118      12.686 -16.117   1.304 
ATOM    769  OH  TYR A 118      14.057 -15.806   1.420 
ATOM    770  C   TYR A 118       6.480 -17.356   2.150 
ATOM    771  O   TYR A 118       5.907 -18.436   2.018 
ATOM    772  N   ARG A 119       5.827 -16.174   2.139 
ATOM    773  CA  ARG A 119       4.427 -16.059   1.843 
ATOM    774  CB  ARG A 119       3.652 -15.202   2.858 
ATOM    775  CG  ARG A 119       3.673 -15.788   4.269 
ATOM    776  CD  ARG A 119       2.594 -16.840   4.518 
ATOM    777  NE  ARG A 119       2.885 -17.449   5.844 
ATOM    778  CZ  ARG A 119       1.863 -17.879   6.638 
ATOM    779  NH1 ARG A 119       0.571 -17.731   6.223 
ATOM    780  NH2 ARG A 119       2.135 -18.448   7.848 
ATOM    781  C   ARG A 119       4.365 -15.344   0.526 
ATOM    782  O   ARG A 119       5.061 -14.349   0.325 
ATOM    783  N   ALA A 120       3.524 -15.828  -0.411 
ATOM    784  CA  ALA A 120       3.516 -15.241  -1.722 
ATOM    785  CB  ALA A 120       3.540 -16.279  -2.857 
ATOM    786  C   ALA A 120       2.290 -14.411  -1.918 
ATOM    787  O   ALA A 120       1.191 -14.774  -1.498 
ATOM    788  N   THR A 121       2.473 -13.235  -2.553 
ATOM    789  CA  THR A 121       1.362 -12.387  -2.858 
ATOM    790  CB  THR A 121       1.414 -11.077  -2.132 
ATOM    791  OG1 THR A 121       1.493 -11.279  -0.729 
ATOM    792  CG2 THR A 121       0.136 -10.304  -2.467 
ATOM    793  C   THR A 121       1.454 -12.058  -4.319 
ATOM    794  O   THR A 121       2.368 -11.355  -4.746 
ATOM    795  N   ALA A 122       0.503 -12.561  -5.131 
ATOM    796  CA  ALA A 122       0.506 -12.258  -6.535 
ATOM    797  CB  ALA A 122      -0.363 -13.214  -7.372 
ATOM    798  C   ALA A 122      -0.051 -10.879  -6.695 
ATOM    799  O   ALA A 122      -0.797 -10.403  -5.841 
ATOM    800  N   GLY A 123       0.311 -10.190  -7.800 
ATOM    801  CA  GLY A 123      -0.202  -8.866  -8.009 
ATOM    802  C   GLY A 123      -0.066  -8.514  -9.455 
ATOM    803  O   GLY A 123       0.601  -9.210 -10.221 
ATOM    804  N   PHE A 124      -0.738  -7.418  -9.864 
ATOM    805  CA  PHE A 124      -0.677  -6.940 -11.215 
ATOM    806  CB  PHE A 124      -1.952  -7.333 -11.988 
ATOM    807  CG  PHE A 124      -1.880  -6.953 -13.427 
ATOM    808  CD1 PHE A 124      -1.110  -7.677 -14.309 
ATOM    809  CD2 PHE A 124      -2.620  -5.893 -13.902 
ATOM    810  CE1 PHE A 124      -1.058  -7.330 -15.640 
ATOM    811  CE2 PHE A 124      -2.573  -5.544 -15.231 
ATOM    812  CZ  PHE A 124      -1.789  -6.263 -16.103 
ATOM    813  C   PHE A 124      -0.614  -5.444 -11.112 
ATOM    814  O   PHE A 124      -1.586  -4.807 -10.707 
ATOM    815  N   ARG A 125       0.538  -4.838 -11.470 
ATOM    816  CA  ARG A 125       0.653  -3.408 -11.368 
ATOM    817  CB  ARG A 125       0.731  -2.905  -9.919 
ATOM    818  CG  ARG A 125       1.922  -3.477  -9.148 
ATOM    819  CD  ARG A 125       2.201  -2.737  -7.841 
ATOM    820  NE  ARG A 125       2.654  -1.368  -8.212 
ATOM    821  CZ  ARG A 125       2.539  -0.343  -7.320 
ATOM    822  NH1 ARG A 125       2.021  -0.575  -6.078 
ATOM    823  NH2 ARG A 125       2.940   0.912  -7.672 
ATOM    824  C   ARG A 125       1.930  -2.974 -12.029 
ATOM    825  O   ARG A 125       2.704  -3.796 -12.517 
ATOM    826  N   ASN A 126       2.164  -1.643 -12.058 
ATOM    827  CA  ASN A 126       3.348  -1.060 -12.631 
ATOM    828  CB  ASN A 126       3.319   0.475 -12.733 
ATOM    829  CG  ASN A 126       2.288   0.920 -13.750 
ATOM    830  OD1 ASN A 126       1.798   0.128 -14.551 
ATOM    831  ND2 ASN A 126       1.954   2.238 -13.724 
ATOM    832  C   ASN A 126       4.475  -1.326 -11.687 
ATOM    833  O   ASN A 126       4.252  -1.649 -10.522 
ATOM    834  N   VAL A 127       5.728  -1.187 -12.170 
ATOM    835  CA  VAL A 127       6.853  -1.442 -11.318 
ATOM    836  CB  VAL A 127       7.620  -2.670 -11.710 
ATOM    837  CG1 VAL A 127       6.692  -3.888 -11.560 
ATOM    838  CG2 VAL A 127       8.164  -2.479 -13.137 
ATOM    839  C   VAL A 127       7.801  -0.286 -11.389 
ATOM    840  O   VAL A 127       7.791   0.482 -12.349 
ATOM    841  N   VAL A 128       8.640  -0.129 -10.338 
ATOM    842  CA  VAL A 128       9.608   0.932 -10.290 
ATOM    843  CB  VAL A 128       9.558   1.739  -9.024 
ATOM    844  CG1 VAL A 128      10.684   2.788  -9.058 
ATOM    845  CG2 VAL A 128       8.156   2.343  -8.876 
ATOM    846  C   VAL A 128      10.968   0.306 -10.332 
ATOM    847  O   VAL A 128      11.242  -0.659  -9.620 
ATOM    848  N   VAL A 129      11.864   0.853 -11.180 
ATOM    849  CA  VAL A 129      13.192   0.316 -11.293 
ATOM    850  CB  VAL A 129      13.377  -0.597 -12.470 
ATOM    851  CG1 VAL A 129      12.475  -1.829 -12.285 
ATOM    852  CG2 VAL A 129      13.103   0.196 -13.761 
ATOM    853  C   VAL A 129      14.143   1.454 -11.487 
ATOM    854  O   VAL A 129      13.740   2.610 -11.599 
ATOM    855  N   ALA A 130      15.453   1.141 -11.469 
ATOM    856  CA  ALA A 130      16.471   2.102 -11.776 
ATOM    857  CB  ALA A 130      17.570   2.201 -10.704 
ATOM    858  C   ALA A 130      17.107   1.586 -13.029 
ATOM    859  O   ALA A 130      17.251   0.376 -13.195 
ATOM    860  N   CYS A 131      17.489   2.483 -13.964 
ATOM    861  CA  CYS A 131      18.044   1.992 -15.195 
ATOM    862  CB  CYS A 131      17.222   2.356 -16.450 
ATOM    863  SG  CYS A 131      15.649   1.450 -16.538 
ATOM    864  C   CYS A 131      19.424   2.528 -15.408 
ATOM    865  O   CYS A 131      19.772   3.615 -14.946 
ATOM    866  N   GLU A 132      20.255   1.724 -16.108 
ATOM    867  CA  GLU A 132      21.592   2.093 -16.475 
ATOM    868  CB  GLU A 132      22.653   1.496 -15.531 
ATOM    869  CG  GLU A 132      24.095   1.876 -15.875 
ATOM    870  CD  GLU A 132      25.017   1.153 -14.901 
ATOM    871  OE1 GLU A 132      24.867  -0.090 -14.759 
ATOM    872  OE2 GLU A 132      25.883   1.833 -14.288 
ATOM    873  C   GLU A 132      21.835   1.497 -17.828 
ATOM    874  O   GLU A 132      21.581   0.315 -18.054 
ATOM    875  N   ASN A 133      22.341   2.307 -18.771 
ATOM    876  CA  ASN A 133      22.633   1.807 -20.081 
ATOM    877  CB  ASN A 133      23.666   0.669 -20.045 
ATOM    878  CG  ASN A 133      24.142   0.395 -21.460 
ATOM    879  OD1 ASN A 133      23.716   1.047 -22.412 
ATOM    880  ND2 ASN A 133      25.042  -0.612 -21.602 
ATOM    881  C   ASN A 133      21.369   1.284 -20.700 
ATOM    882  O   ASN A 133      21.405   0.415 -21.569 
ATOM    883  N   GLY A 134      20.206   1.809 -20.274 
ATOM    884  CA  GLY A 134      18.973   1.431 -20.908 
ATOM    885  C   GLY A 134      18.488   0.100 -20.407 
ATOM    886  O   GLY A 134      17.601  -0.497 -21.016 
ATOM    887  N   LEU A 135      19.052  -0.410 -19.291 
ATOM    888  CA  LEU A 135      18.626  -1.689 -18.777 
ATOM    889  CB  LEU A 135      19.722  -2.763 -18.865 
ATOM    890  CG  LEU A 135      20.118  -3.122 -20.306 
ATOM    891  CD1 LEU A 135      21.217  -4.195 -20.327 
ATOM    892  CD2 LEU A 135      18.890  -3.538 -21.130 
ATOM    893  C   LEU A 135      18.301  -1.547 -17.317 
ATOM    894  O   LEU A 135      18.890  -0.715 -16.629 
ATOM    895  N   PRO A 136      17.352  -2.313 -16.825 
ATOM    896  CA  PRO A 136      17.021  -2.252 -15.420 
ATOM    897  CD  PRO A 136      16.196  -2.669 -17.633 
ATOM    898  CB  PRO A 136      15.657  -2.921 -15.271 
ATOM    899  CG  PRO A 136      15.011  -2.730 -16.653 
ATOM    900  C   PRO A 136      18.077  -2.865 -14.544 
ATOM    901  O   PRO A 136      18.366  -4.050 -14.698 
ATOM    902  N   VAL A 137      18.700  -2.052 -13.670 
ATOM    903  CA  VAL A 137      19.685  -2.428 -12.695 
ATOM    904  CB  VAL A 137      20.708  -1.352 -12.497 
ATOM    905  CG1 VAL A 137      21.444  -1.158 -13.835 
ATOM    906  CG2 VAL A 137      20.006  -0.082 -11.995 
ATOM    907  C   VAL A 137      19.111  -2.788 -11.354 
ATOM    908  O   VAL A 137      19.737  -3.522 -10.593 
ATOM    909  N   HIS A 138      17.948  -2.222 -10.978 
ATOM    910  CA  HIS A 138      17.482  -2.425  -9.634 
ATOM    911  ND1 HIS A 138      17.868  -2.477  -6.392 
ATOM    912  CG  HIS A 138      17.517  -1.474  -7.267 
ATOM    913  CB  HIS A 138      18.027  -1.352  -8.671 
ATOM    914  NE2 HIS A 138      16.458  -1.147  -5.302 
ATOM    915  CD2 HIS A 138      16.654  -0.671  -6.586 
ATOM    916  CE1 HIS A 138      17.208  -2.233  -5.232 
ATOM    917  C   HIS A 138      15.989  -2.347  -9.596 
ATOM    918  O   HIS A 138      15.368  -1.672 -10.416 
ATOM    919  N   LEU A 139      15.380  -3.059  -8.624 
ATOM    920  CA  LEU A 139      13.959  -3.022  -8.464 
ATOM    921  CB  LEU A 139      13.328  -4.424  -8.387 
ATOM    922  CG  LEU A 139      11.796  -4.427  -8.219 
ATOM    923  CD1 LEU A 139      11.097  -3.859  -9.466 
ATOM    924  CD2 LEU A 139      11.275  -5.821  -7.830 
ATOM    925  C   LEU A 139      13.692  -2.338  -7.155 
ATOM    926  O   LEU A 139      14.328  -2.642  -6.146 
ATOM    927  N   ASP A 140      12.744  -1.377  -7.146 
ATOM    928  CA  ASP A 140      12.392  -0.683  -5.938 
ATOM    929  CB  ASP A 140      11.787   0.709  -6.222 
ATOM    930  CG  ASP A 140      11.444   1.439  -4.927 
ATOM    931  OD1 ASP A 140      10.721   0.858  -4.076 
ATOM    932  OD2 ASP A 140      11.902   2.602  -4.774 
ATOM    933  C   ASP A 140      11.357  -1.523  -5.257 
ATOM    934  O   ASP A 140      10.230  -1.654  -5.728 
ATOM    935  N   GLN A 141      11.749  -2.130  -4.123 
ATOM    936  CA  GLN A 141      10.948  -3.011  -3.316 
ATOM    937  CB  GLN A 141      11.779  -3.783  -2.278 
ATOM    938  CG  GLN A 141      12.762  -4.776  -2.905 
ATOM    939  CD  GLN A 141      11.952  -5.908  -3.523 
ATOM    940  OE1 GLN A 141      12.497  -6.786  -4.190 
ATOM    941  NE2 GLN A 141      10.610  -5.884  -3.303 
ATOM    942  C   GLN A 141       9.851  -2.293  -2.576 
ATOM    943  O   GLN A 141       8.819  -2.893  -2.282 
ATOM    944  N   SER A 142      10.034  -0.997  -2.253 
ATOM    945  CA  SER A 142       9.150  -0.301  -1.351 
ATOM    946  CB  SER A 142       9.491   1.193  -1.188 
ATOM    947  OG  SER A 142       9.124   1.919  -2.352 
ATOM    948  C   SER A 142       7.710  -0.375  -1.771 
ATOM    949  O   SER A 142       6.824  -0.464  -0.923 
ATOM    950  N   ILE A 143       7.420  -0.350  -3.080 
ATOM    951  CA  ILE A 143       6.051  -0.356  -3.517 
ATOM    952  CB  ILE A 143       5.929  -0.210  -5.009 
ATOM    953  CG1 ILE A 143       6.581  -1.395  -5.742 
ATOM    954  CG2 ILE A 143       6.534   1.151  -5.388 
ATOM    955  CD1 ILE A 143       6.281  -1.418  -7.241 
ATOM    956  C   ILE A 143       5.389  -1.633  -3.085 
ATOM    957  O   ILE A 143       4.203  -1.660  -2.760 
ATOM    958  N   PHE A 144       6.139  -2.743  -3.129 
ATOM    959  CA  PHE A 144       5.663  -4.054  -2.785 
ATOM    960  CB  PHE A 144       6.569  -5.164  -3.332 
ATOM    961  CG  PHE A 144       6.507  -4.997  -4.812 
ATOM    962  CD1 PHE A 144       5.397  -5.403  -5.519 
ATOM    963  CD2 PHE A 144       7.560  -4.429  -5.496 
ATOM    964  CE1 PHE A 144       5.340  -5.244  -6.884 
ATOM    965  CE2 PHE A 144       7.507  -4.271  -6.860 
ATOM    966  CZ  PHE A 144       6.396  -4.677  -7.557 
ATOM    967  C   PHE A 144       5.482  -4.230  -1.309 
ATOM    968  O   PHE A 144       4.699  -5.077  -0.876 
ATOM    969  N   ARG A 145       6.264  -3.500  -0.495 
ATOM    970  CA  ARG A 145       6.177  -3.640   0.929 
ATOM    971  CB  ARG A 145       7.187  -2.736   1.646 
ATOM    972  CG  ARG A 145       8.616  -2.950   1.149 
ATOM    973  CD  ARG A 145       9.671  -2.223   1.979 
ATOM    974  NE  ARG A 145       9.994  -3.112   3.127 
ATOM    975  CZ  ARG A 145      10.901  -4.116   2.955 
ATOM    976  NH1 ARG A 145      11.537  -4.250   1.755 
ATOM    977  NH2 ARG A 145      11.162  -4.987   3.973 
ATOM    978  C   ARG A 145       4.810  -3.223   1.343 
ATOM    979  O   ARG A 145       4.160  -3.893   2.145 
ATOM    980  N   ARG A 146       4.339  -2.101   0.769 
ATOM    981  CA  ARG A 146       3.061  -1.554   1.109 
ATOM    982  CB  ARG A 146       2.944  -0.061   0.750 
ATOM    983  CG  ARG A 146       4.017   0.799   1.422 
ATOM    984  CD  ARG A 146       3.933   2.291   1.088 
ATOM    985  NE  ARG A 146       5.205   2.914   1.552 
ATOM    986  CZ  ARG A 146       6.283   2.930   0.714 
ATOM    987  NH1 ARG A 146       6.168   2.412  -0.544 
ATOM    988  NH2 ARG A 146       7.470   3.456   1.131 
ATOM    989  C   ARG A 146       2.016  -2.301   0.298 
ATOM    990  O   ARG A 146       1.257  -1.625  -0.446 
ATOM    991  OXT ARG A 146       1.959  -3.554   0.415 
TER
HEADER lig_51.pdb
ATOM      1  P    DC A   1     -88.930 224.671-194.900 
ATOM      2  OP1  DC A   1     -90.046 224.420-195.840 
ATOM      3  OP2  DC A   1     -89.158 224.259-193.498 
ATOM      4  O5'  DC A   1     -87.596 223.981-195.453 
ATOM      5  C5'  DC A   1     -86.772 224.703-196.387 
ATOM      6  C4'  DC A   1     -85.311 224.556-196.011 
ATOM      7  O4'  DC A   1     -84.874 225.575-195.068 
ATOM      8  C3'  DC A   1     -84.927 223.240-195.336 
ATOM      9  O3'  DC A   1     -83.635 222.851-195.785 
ATOM     10  C2'  DC A   1     -84.843 223.579-193.848 
ATOM     11  C1'  DC A   1     -84.169 224.937-194.014 
ATOM     12  N1   DC A   1     -84.261 225.803-192.805 
ATOM     13  C2   DC A   1     -83.186 226.643-192.524 
ATOM     14  O2   DC A   1     -82.210 226.635-193.283 
ATOM     15  N3   DC A   1     -83.250 227.439-191.427 
ATOM     16  C4   DC A   1     -84.327 227.418-190.630 
ATOM     17  N4   DC A   1     -84.341 228.214-189.572 
ATOM     18  C5   DC A   1     -85.443 226.562-190.900 
ATOM     19  C6   DC A   1     -85.359 225.773-192.002 
ATOM     20  P    DA A   2     -83.346 221.304-196.074 
ATOM     21  OP1  DA A   2     -83.806 220.960-197.438 
ATOM     22  OP2  DA A   2     -83.900 220.482-194.976 
ATOM     23  O5'  DA A   2     -81.748 221.265-196.020 
ATOM     24  C5'  DA A   2     -81.007 222.439-196.403 
ATOM     25  C4'  DA A   2     -79.881 222.686-195.418 
ATOM     26  O4'  DA A   2     -80.301 223.502-194.287 
ATOM     27  C3'  DA A   2     -79.279 221.440-194.770 
ATOM     28  O3'  DA A   2     -77.878 221.632-194.615 
ATOM     29  C2'  DA A   2     -79.917 221.377-193.383 
ATOM     30  C1'  DA A   2     -79.858 222.874-193.094 
ATOM     31  N9   DA A   2     -80.752 223.307-191.984 
ATOM     32  C8   DA A   2     -81.978 222.813-191.642 
ATOM     33  N7   DA A   2     -82.514 223.402-190.617 
ATOM     34  C5   DA A   2     -81.575 224.357-190.252 
ATOM     35  C6   DA A   2     -81.550 225.317-189.228 
ATOM     36  N6   DA A   2     -82.543 225.479-188.341 
ATOM     37  N1   DA A   2     -80.463 226.108-189.146 
ATOM     38  C2   DA A   2     -79.481 225.942-190.030 
ATOM     39  N3   DA A   2     -79.394 225.085-191.024 
ATOM     40  C4   DA A   2     -80.493 224.306-191.083 
ATOM     41  P    DT A   3     -76.890 220.402-194.886 
ATOM     42  OP1  DT A   3     -76.609 220.303-196.336 
ATOM     43  OP2  DT A   3     -77.430 219.183-194.245 
ATOM     44  O5'  DT A   3     -75.573 220.878-194.113 
ATOM     45  C5'  DT A   3     -75.299 222.288-194.003 
ATOM     46  C4'  DT A   3     -74.845 222.620-192.595 
ATOM     47  O4'  DT A   3     -75.961 222.919-191.709 
ATOM     48  C3'  DT A   3     -74.081 221.516-191.865 
ATOM     49  O3'  DT A   3     -73.061 222.109-191.071 
ATOM     50  C2'  DT A   3     -75.113 220.880-190.934 
ATOM     51  C1'  DT A   3     -75.791 222.178-190.510 
ATOM     52  N1   DT A   3     -77.133 221.980-189.895 
ATOM     53  C2   DT A   3     -77.494 222.844-188.889 
ATOM     54  O2   DT A   3     -76.771 223.743-188.495 
ATOM     55  N3   DT A   3     -78.744 222.629-188.342 
ATOM     56  C4   DT A   3     -79.641 221.646-188.710 
ATOM     57  O4   DT A   3     -80.733 221.552-188.146 
ATOM     58  C5   DT A   3     -79.172 220.789-189.773 
ATOM     59  C7   DT A   3     -80.086 219.693-190.234 
ATOM     60  C6   DT A   3     -77.960 220.975-190.323 
ATOM     61  P    DG A   4     -71.633 221.392-190.977 
ATOM     62  OP1  DG A   4     -70.806 221.781-192.141 
ATOM     63  OP2  DG A   4     -71.821 219.939-190.771 
ATOM     64  O5'  DG A   4     -71.035 222.051-189.648 
ATOM     65  C5'  DG A   4     -71.431 223.389-189.292 
ATOM     66  C4'  DG A   4     -71.731 223.463-187.808 
ATOM     67  O4'  DG A   4     -73.116 223.132-187.503 
ATOM     68  C3'  DG A   4     -70.922 222.520-186.918 
ATOM     69  O3'  DG A   4     -70.627 223.182-185.694 
ATOM     70  C2'  DG A   4     -71.869 221.356-186.625 
ATOM     71  C1'  DG A   4     -73.128 222.197-186.435 
ATOM     72  N9   DG A   4     -74.391 221.412-186.521 
ATOM     73  C8   DG A   4     -74.686 220.319-187.307 
ATOM     74  N7   DG A   4     -75.901 219.856-187.143 
ATOM     75  C5   DG A   4     -76.450 220.701-186.180 
ATOM     76  C6   DG A   4     -77.742 220.699-185.593 
ATOM     77  O6   DG A   4     -78.683 219.939-185.805 
ATOM     78  N1   DG A   4     -77.880 221.734-184.658 
ATOM     79  C2   DG A   4     -76.899 222.651-184.333 
ATOM     80  N2   DG A   4     -77.230 223.562-183.415 
ATOM     81  N3   DG A   4     -75.688 222.652-184.885 
ATOM     82  C4   DG A   4     -75.537 221.654-185.794 
ATOM     83  P    DA A   5     -69.186 222.977-185.028 
ATOM     84  OP1  DA A   5     -68.217 223.911-185.644 
ATOM     85  OP2  DA A   5     -68.821 221.544-185.068 
ATOM     86  O5'  DA A   5     -69.471 223.416-183.516 
ATOM     87  C5'  DA A   5     -70.487 224.403-183.256 
ATOM     88  C4'  DA A   5     -71.332 223.976-182.072 
ATOM     89  O4'  DA A   5     -72.457 223.139-182.465 
ATOM     90  C3'  DA A   5     -70.613 223.151-181.005 
ATOM     91  O3'  DA A   5     -71.111 223.522-179.724 
ATOM     92  C2'  DA A   5     -71.028 221.707-181.287 
ATOM     93  C1'  DA A   5     -72.489 222.004-181.613 
ATOM     94  N9   DA A   5     -73.177 220.901-182.339 
ATOM     95  C8   DA A   5     -72.657 220.039-183.263 
ATOM     96  N7   DA A   5     -73.514 219.179-183.719 
ATOM     97  C5   DA A   5     -74.689 219.492-183.050 
ATOM     98  C6   DA A   5     -75.980 218.938-183.094 
ATOM     99  N6   DA A   5     -76.316 217.904-183.879 
ATOM    100  N1   DA A   5     -76.916 219.488-182.299 
ATOM    101  C2   DA A   5     -76.577 220.515-181.523 
ATOM    102  N3   DA A   5     -75.412 221.113-181.397 
ATOM    103  C4   DA A   5     -74.493 220.544-182.203 
ATOM    104  P    DA A   6     -70.087 223.632-178.497 
ATOM    105  OP1  DA A   6     -69.437 224.962-178.512 
ATOM    106  OP2  DA A   6     -69.179 222.465-178.502 
ATOM    107  O5'  DA A   6     -71.082 223.534-177.247 
ATOM    108  C5'  DA A   6     -72.428 224.024-177.387 
ATOM    109  C4'  DA A   6     -73.404 223.044-176.764 
ATOM    110  O4'  DA A   6     -73.839 222.021-177.704 
ATOM    111  C3'  DA A   6     -72.877 222.249-175.570 
ATOM    112  O3'  DA A   6     -73.929 222.080-174.628 
ATOM    113  C2'  DA A   6     -72.516 220.880-176.146 
ATOM    114  C1'  DA A   6     -73.722 220.755-177.073 
ATOM    115  N9   DA A   6     -73.559 219.722-178.134 
ATOM    116  C8   DA A   6     -72.421 219.359-178.795 
ATOM    117  N7   DA A   6     -72.600 218.420-179.671 
ATOM    118  C5   DA A   6     -73.956 218.138-179.586 
ATOM    119  C6   DA A   6     -74.779 217.224-180.265 
ATOM    120  N6   DA A   6     -74.330 216.386-181.211 
ATOM    121  N1   DA A   6     -76.084 217.202-179.937 
ATOM    122  C2   DA A   6     -76.524 218.038-178.997 
ATOM    123  N3   DA A   6     -75.855 218.929-178.299 
ATOM    124  C4   DA A   6     -74.552 218.930-178.646 
ATOM    125  P    DG A   7     -73.598 222.189-173.067 
ATOM    126  OP1  DG A   7     -73.602 223.612-172.657 
ATOM    127  OP2  DG A   7     -72.363 221.432-172.767 
ATOM    128  O5'  DG A   7     -74.856 221.440-172.423 
ATOM    129  C5'  DG A   7     -76.119 221.479-173.114 
ATOM    130  C4'  DG A   7     -76.759 220.105-173.099 
ATOM    131  O4'  DG A   7     -76.338 219.285-174.227 
ATOM    132  C3'  DG A   7     -76.451 219.239-171.878 
ATOM    133  O3'  DG A   7     -77.611 218.489-171.541 
ATOM    134  C2'  DG A   7     -75.368 218.270-172.354 
ATOM    135  C1'  DG A   7     -75.961 218.008-173.735 
ATOM    136  N9   DG A   7     -74.994 217.409-174.697 
ATOM    137  C8   DG A   7     -73.637 217.619-174.814 
ATOM    138  N7   DG A   7     -73.070 216.930-175.775 
ATOM    139  C5   DG A   7     -74.126 216.211-176.332 
ATOM    140  C6   DG A   7     -74.134 215.288-177.411 
ATOM    141  O6   DG A   7     -73.195 214.910-178.107 
ATOM    142  N1   DG A   7     -75.423 214.789-177.648 
ATOM    143  C2   DG A   7     -76.555 215.137-176.937 
ATOM    144  N2   DG A   7     -77.691 214.549-177.320 
ATOM    145  N3   DG A   7     -76.546 216.003-175.926 
ATOM    146  C4   DG A   7     -75.304 216.496-175.683 
ATOM    147  P    DA A   8     -77.979 218.281-169.996 
ATOM    148  OP1  DA A   8     -78.726 219.459-169.502 
ATOM    149  OP2  DA A   8     -76.760 217.921-169.240 
ATOM    150  O5'  DA A   8     -78.957 217.017-170.072 
ATOM    151  C5'  DA A   8     -79.754 216.820-171.255 
ATOM    152  C4'  DA A   8     -79.722 215.361-171.665 
ATOM    153  O4'  DA A   8     -78.604 215.057-172.549 
ATOM    154  C3'  DA A   8     -79.576 214.352-170.526 
ATOM    155  O3'  DA A   8     -80.355 213.201-170.828 
ATOM    156  C2'  DA A   8     -78.098 213.958-170.545 
ATOM    157  C1'  DA A   8     -77.953 213.893-172.062 
ATOM    158  N9   DA A   8     -76.539 213.925-172.529 
ATOM    159  C8   DA A   8     -75.480 214.595-171.986 
ATOM    160  N7   DA A   8     -74.365 214.422-172.626 
ATOM    161  C5   DA A   8     -74.708 213.576-173.672 
ATOM    162  C6   DA A   8     -73.960 213.014-174.719 
ATOM    163  N6   DA A   8     -72.648 213.231-174.892 
ATOM    164  N1   DA A   8     -74.610 212.216-175.586 
ATOM    165  C2   DA A   8     -75.913 212.004-175.410 
ATOM    166  N3   DA A   8     -76.712 212.470-174.476 
ATOM    167  C4   DA A   8     -76.036 213.266-173.621 
ATOM    168  P    DA A   9     -81.163 212.481-169.648 
ATOM    169  OP1  DA A   9     -82.456 213.171-169.439 
ATOM    170  OP2  DA A   9     -80.294 212.355-168.457 
ATOM    171  O5'  DA A   9     -81.421 211.034-170.280 
ATOM    172  C5'  DA A   9     -81.546 210.909-171.709 
ATOM    173  C4'  DA A   9     -80.761 209.707-172.196 
ATOM    174  O4'  DA A   9     -79.375 210.034-172.496 
ATOM    175  C3'  DA A   9     -80.660 208.538-171.216 
ATOM    176  O3'  DA A   9     -80.715 207.319-171.947 
ATOM    177  C2'  DA A   9     -79.269 208.671-170.597 
ATOM    178  C1'  DA A   9     -78.542 209.065-171.879 
ATOM    179  N9   DA A   9     -77.207 209.683-171.646 
ATOM    180  C8   DA A   9     -76.815 210.493-170.619 
ATOM    181  N7   DA A   9     -75.578 210.874-170.693 
ATOM    182  C5   DA A   9     -75.113 210.273-171.855 
ATOM    183  C6   DA A   9     -73.862 210.289-172.494 
ATOM    184  N6   DA A   9     -72.801 210.964-172.028 
ATOM    185  N1   DA A   9     -73.740 209.583-173.634 
ATOM    186  C2   DA A   9     -74.797 208.915-174.092 
ATOM    187  N3   DA A   9     -76.008 208.827-173.585 
ATOM    188  C4   DA A   9     -76.103 209.542-172.445 
ATOM    189  P    DA A  10     -81.536 206.086-171.340 
ATOM    190  OP1  DA A  10     -82.969 206.230-171.679 
ATOM    191  OP2  DA A  10     -81.220 205.940-169.902 
ATOM    192  O5'  DA A  10     -80.910 204.859-172.155 
ATOM    193  C5'  DA A  10     -80.418 205.085-173.489 
ATOM    194  C4'  DA A  10     -79.087 204.383-173.675 
ATOM    195  O4'  DA A  10     -77.960 205.217-173.278 
ATOM    196  C3'  DA A  10     -78.895 203.097-172.873 
ATOM    197  O3'  DA A  10     -78.158 202.169-173.660 
ATOM    198  C2'  DA A  10     -78.036 203.510-171.678 
ATOM    199  C1'  DA A  10     -77.107 204.448-172.444 
ATOM    200  N9   DA A  10     -76.347 205.385-171.570 
ATOM    201  C8   DA A  10     -76.750 205.973-170.406 
ATOM    202  N7   DA A  10     -75.855 206.745-169.872 
ATOM    203  C5   DA A  10     -74.779 206.664-170.744 
ATOM    204  C6   DA A  10     -73.507 207.260-170.738 
ATOM    205  N6   DA A  10     -73.085 208.096-169.779 
ATOM    206  N1   DA A  10     -72.679 206.964-171.758 
ATOM    207  C2   DA A  10     -73.103 206.133-172.709 
ATOM    208  N3   DA A  10     -74.261 205.520-172.820 
ATOM    209  C4   DA A  10     -75.071 205.833-171.787 
ATOM    210  P    DG A  11     -78.561 200.620-173.614 
ATOM    211  OP1  DG A  11     -79.676 200.370-174.554 
ATOM    212  OP2  DG A  11     -78.788 200.209-172.211 
ATOM    213  O5'  DG A  11     -77.226 199.931-174.166 
ATOM    214  C5'  DG A  11     -76.402 200.653-175.101 
ATOM    215  C4'  DG A  11     -74.941 200.506-174.725 
ATOM    216  O4'  DG A  11     -74.505 201.525-173.781 
ATOM    217  C3'  DG A  11     -74.558 199.189-174.049 
ATOM    218  O3'  DG A  11     -73.265 198.801-174.498 
ATOM    219  C2'  DG A  11     -74.473 199.528-172.562 
ATOM    220  C1'  DG A  11     -73.800 200.887-172.728 
ATOM    221  N9   DG A  11     -73.891 201.753-171.519 
ATOM    222  C8   DG A  11     -74.911 201.858-170.598 
ATOM    223  N7   DG A  11     -74.678 202.721-169.640 
ATOM    224  C5   DG A  11     -73.415 203.224-169.948 
ATOM    225  C6   DG A  11     -72.629 204.195-169.273 
ATOM    226  O6   DG A  11     -72.890 204.821-168.249 
ATOM    227  N1   DG A  11     -71.408 204.409-169.928 
ATOM    228  C2   DG A  11     -71.000 203.769-171.082 
ATOM    229  N2   DG A  11     -69.798 204.114-171.551 
ATOM    230  N3   DG A  11     -71.739 202.859-171.714 
ATOM    231  C4   DG A  11     -72.926 202.639-171.092 
ATOM    232  P    DA A  12     -72.976 197.253-174.788 
ATOM    233  OP1  DA A  12     -73.436 196.910-176.152 
ATOM    234  OP2  DA A  12     -73.530 196.432-173.689 
ATOM    235  O5'  DA A  12     -71.378 197.214-174.733 
ATOM    236  C5'  DA A  12     -70.638 198.388-175.117 
ATOM    237  C4'  DA A  12     -69.511 198.636-174.132 
ATOM    238  O4'  DA A  12     -69.931 199.452-173.001 
ATOM    239  C3'  DA A  12     -68.909 197.389-173.484 
ATOM    240  O3'  DA A  12     -67.508 197.582-173.329 
ATOM    241  C2'  DA A  12     -69.548 197.327-172.097 
ATOM    242  C1'  DA A  12     -69.488 198.824-171.808 
ATOM    243  N9   DA A  12     -70.383 199.256-170.698 
ATOM    244  C8   DA A  12     -71.609 198.763-170.355 
ATOM    245  N7   DA A  12     -72.145 199.351-169.331 
ATOM    246  C5   DA A  12     -71.205 200.306-168.966 
ATOM    247  C6   DA A  12     -71.180 201.266-167.941 
ATOM    248  N6   DA A  12     -72.173 201.428-167.054 
ATOM    249  N1   DA A  12     -70.094 202.057-167.859 
ATOM    250  C2   DA A  12     -69.111 201.892-168.744 
ATOM    251  N3   DA A  12     -69.024 201.034-169.737 
ATOM    252  C4   DA A  12     -70.123 200.256-169.796 
ATOM    253  P    DC A  13     -66.521 196.352-173.600 
ATOM    254  OP1  DC A  13     -66.239 196.252-175.050 
ATOM    255  OP2  DC A  13     -67.060 195.132-172.958 
ATOM    256  O5'  DC A  13     -65.204 196.828-172.827 
ATOM    257  C5'  DC A  13     -64.929 198.237-172.717 
ATOM    258  C4'  DC A  13     -64.476 198.569-171.309 
ATOM    259  O4'  DC A  13     -65.591 198.869-170.423 
ATOM    260  C3'  DC A  13     -63.711 197.465-170.579 
ATOM    261  O3'  DC A  13     -62.691 198.059-169.785 
ATOM    262  C2'  DC A  13     -64.743 196.830-169.648 
ATOM    263  C1'  DC A  13     -65.421 198.128-169.224 
ATOM    264  N1   DC A  13     -66.764 197.930-168.608 
ATOM    265  C2   DC A  13     -67.144 198.797-167.588 
ATOM    266  O2   DC A  13     -66.360 199.687-167.238 
ATOM    267  N3   DC A  13     -68.364 198.632-167.013 
ATOM    268  C4   DC A  13     -69.184 197.656-167.420 
ATOM    269  N4   DC A  13     -70.362 197.536-166.829 
ATOM    270  C5   DC A  13     -68.811 196.752-168.469 
ATOM    271  C6   DC A  13     -67.589 196.933-169.030 
ATOM    272  P    DG A  14     -61.264 197.342-169.691 
ATOM    273  OP1  DG A  14     -60.436 197.731-170.855 
ATOM    274  OP2  DG A  14     -61.451 195.888-169.485 
ATOM    275  O5'  DG A  14     -60.666 198.000-168.361 
ATOM    276  C5'  DG A  14     -61.062 199.338-168.006 
ATOM    277  C4'  DG A  14     -61.361 199.412-166.522 
ATOM    278  O4'  DG A  14     -62.747 199.081-166.217 
ATOM    279  C3'  DG A  14     -60.552 198.470-165.632 
ATOM    280  O3'  DG A  14     -60.257 199.132-164.407 
ATOM    281  C2'  DG A  14     -61.500 197.306-165.339 
ATOM    282  C1'  DG A  14     -62.758 198.147-165.149 
ATOM    283  N9   DG A  14     -64.022 197.362-165.235 
ATOM    284  C8   DG A  14     -64.316 196.268-166.020 
ATOM    285  N7   DG A  14     -65.531 195.805-165.857 
ATOM    286  C5   DG A  14     -66.081 196.651-164.894 
ATOM    287  C6   DG A  14     -67.373 196.649-164.307 
ATOM    288  O6   DG A  14     -68.313 195.889-164.518 
ATOM    289  N1   DG A  14     -67.511 197.683-163.371 
ATOM    290  C2   DG A  14     -66.530 198.600-163.047 
ATOM    291  N2   DG A  14     -66.860 199.512-162.128 
ATOM    292  N3   DG A  14     -65.319 198.601-163.599 
ATOM    293  C4   DG A  14     -65.168 197.604-164.508 
ATOM    294  P    DT A  15     -58.817 198.926-163.742 
ATOM    295  OP1  DT A  15     -57.847 199.861-164.358 
ATOM    296  OP2  DT A  15     -58.451 197.493-163.782 
ATOM    297  O5'  DT A  15     -59.101 199.366-162.230 
ATOM    298  C5'  DT A  15     -60.117 200.352-161.969 
ATOM    299  C4'  DT A  15     -60.962 199.926-160.785 
ATOM    300  O4'  DT A  15     -62.087 199.089-161.179 
ATOM    301  C3'  DT A  15     -60.244 199.101-159.718 
ATOM    302  O3'  DT A  15     -60.741 199.471-158.437 
ATOM    303  C2'  DT A  15     -60.659 197.657-160.001 
ATOM    304  C1'  DT A  15     -62.120 197.953-160.327 
ATOM    305  N1   DT A  15     -62.807 196.850-161.053 
ATOM    306  C2   DT A  15     -64.138 196.652-160.774 
ATOM    307  O2   DT A  15     -64.757 197.332-159.975 
ATOM    308  N3   DT A  15     -64.742 195.619-161.466 
ATOM    309  C4   DT A  15     -64.138 194.791-162.391 
ATOM    310  O4   DT A  15     -64.783 193.899-162.946 
ATOM    311  C5   DT A  15     -62.741 195.076-162.615 
ATOM    312  C7   DT A  15     -62.010 194.220-163.607 
ATOM    313  C6   DT A  15     -62.129 196.074-161.956 
ATOM    314  P    DG A  16     -59.718 199.582-157.211 
ATOM    315  OP1  DG A  16     -59.067 200.911-157.226 
ATOM    316  OP2  DG A  16     -58.809 198.414-157.215 
ATOM    317  O5'  DG A  16     -60.713 199.483-155.961 
ATOM    318  C5'  DG A  16     -62.059 199.974-156.100 
ATOM    319  C4'  DG A  16     -63.035 198.994-155.477 
ATOM    320  O4'  DG A  16     -63.469 197.970-156.418 
ATOM    321  C3'  DG A  16     -62.507 198.198-154.284 
ATOM    322  O3'  DG A  16     -63.560 198.030-153.342 
ATOM    323  C2'  DG A  16     -62.146 196.829-154.860 
ATOM    324  C1'  DG A  16     -63.353 196.704-155.787 
ATOM    325  N9   DG A  16     -63.189 195.672-156.848 
ATOM    326  C8   DG A  16     -62.051 195.292-157.525 
ATOM    327  N7   DG A  16     -62.246 194.342-158.408 
ATOM    328  C5   DG A  16     -63.610 194.073-158.307 
ATOM    329  C6   DG A  16     -64.413 193.138-159.012 
ATOM    330  O6   DG A  16     -64.078 192.343-159.886 
ATOM    331  N1   DG A  16     -65.750 193.196-158.597 
ATOM    332  C2   DG A  16     -66.248 194.045-157.628 
ATOM    333  N2   DG A  16     -67.555 193.945-157.377 
ATOM    334  N3   DG A  16     -65.495 194.922-156.967 
ATOM    335  C4   DG A  16     -64.195 194.879-157.358 
ATOM    336  P    DC A  17     -63.228 198.139-151.780 
ATOM    337  OP1  DC A  17     -63.232 199.562-151.371 
ATOM    338  OP2  DC A  17     -61.993 197.381-151.481 
ATOM    339  O5'  DC A  17     -64.487 197.390-151.136 
ATOM    340  C5'  DC A  17     -65.750 197.428-151.827 
ATOM    341  C4'  DC A  17     -66.390 196.054-151.813 
ATOM    342  O4'  DC A  17     -65.968 195.234-152.940 
ATOM    343  C3'  DC A  17     -66.081 195.189-150.592 
ATOM    344  O3'  DC A  17     -67.241 194.438-150.255 
ATOM    345  C2'  DC A  17     -64.999 194.220-151.068 
ATOM    346  C1'  DC A  17     -65.591 193.957-152.449 
ATOM    347  N1   DC A  17     -64.624 193.358-153.411 
ATOM    348  C2   DC A  17     -65.116 192.448-154.344 
ATOM    349  O2   DC A  17     -66.322 192.179-154.335 
ATOM    350  N3   DC A  17     -64.251 191.891-155.229 
ATOM    351  C4   DC A  17     -62.950 192.210-155.205 
ATOM    352  N4   DC A  17     -62.146 191.639-156.090 
ATOM    353  C5   DC A  17     -62.424 193.142-154.254 
ATOM    354  C6   DC A  17     -63.305 193.688-153.378 
ATOM    355  P    DG A  18     -67.609 194.231-148.710 
ATOM    356  OP1  DG A  18     -68.357 195.409-148.215 
ATOM    357  OP2  DG A  18     -66.390 193.871-147.954 
ATOM    358  O5'  DG A  18     -68.587 192.966-148.786 
ATOM    359  C5'  DG A  18     -69.385 192.769-149.969 
ATOM    360  C4'  DG A  18     -69.352 191.310-150.379 
ATOM    361  O4'  DG A  18     -68.234 191.006-151.262 
ATOM    362  C3'  DG A  18     -69.206 190.302-149.240 
ATOM    363  O3'  DG A  18     -69.985 189.151-149.541 
ATOM    364  C2'  DG A  18     -67.729 189.908-149.258 
ATOM    365  C1'  DG A  18     -67.583 189.843-150.776 
ATOM    366  N9   DG A  18     -66.169 189.875-151.243 
ATOM    367  C8   DG A  18     -65.089 190.543-150.708 
ATOM    368  N7   DG A  18     -63.969 190.360-151.365 
ATOM    369  C5   DG A  18     -64.333 189.510-152.409 
ATOM    370  C6   DG A  18     -63.547 188.959-153.454 
ATOM    371  O6   DG A  18     -62.350 189.110-153.678 
ATOM    372  N1   DG A  18     -64.316 188.146-154.299 
ATOM    373  C2   DG A  18     -65.667 187.899-154.153 
ATOM    374  N2   DG A  18     -66.219 187.095-155.065 
ATOM    375  N3   DG A  18     -66.403 188.418-153.172 
ATOM    376  C4   DG A  18     -65.673 189.208-152.343 
ATOM    377  P    DG A  19     -70.793 188.430-148.362 
ATOM    378  OP1  DG A  19     -72.086 189.120-148.153 
ATOM    379  OP2  DG A  19     -69.924 188.304-147.171 
ATOM    380  O5'  DG A  19     -71.051 186.983-148.994 
ATOM    381  C5'  DG A  19     -71.177 186.859-150.423 
ATOM    382  C4'  DG A  19     -70.392 185.657-150.909 
ATOM    383  O4'  DG A  19     -69.006 185.984-151.210 
ATOM    384  C3'  DG A  19     -70.291 184.488-149.930 
ATOM    385  O3'  DG A  19     -70.345 183.269-150.661 
ATOM    386  C2'  DG A  19     -68.899 184.621-149.311 
ATOM    387  C1'  DG A  19     -68.172 185.015-150.593 
ATOM    388  N9   DG A  19     -66.838 185.633-150.360 
ATOM    389  C8   DG A  19     -66.424 186.451-149.330 
ATOM    390  N7   DG A  19     -65.172 186.829-149.418 
ATOM    391  C5   DG A  19     -64.723 186.217-150.588 
ATOM    392  C6   DG A  19     -63.447 186.254-151.207 
ATOM    393  O6   DG A  19     -62.434 186.845-150.845 
ATOM    394  N1   DG A  19     -63.425 185.490-152.383 
ATOM    395  C2   DG A  19     -64.496 184.783-152.892 
ATOM    396  N2   DG A  19     -64.272 184.117-154.027 
ATOM    397  N3   DG A  19     -65.694 184.749-152.311 
ATOM    398  C4   DG A  19     -65.732 185.485-151.169 
ATOM    399  P    DA A  20     -71.166 182.036-150.054 
ATOM    400  OP1  DA A  20     -72.599 182.180-150.393 
ATOM    401  OP2  DA A  20     -70.851 181.889-148.616 
ATOM    402  O5'  DA A  20     -70.541 180.808-150.868 
ATOM    403  C5'  DA A  20     -70.048 181.034-152.203 
ATOM    404  C4'  DA A  20     -68.717 180.333-152.389 
ATOM    405  O4'  DA A  20     -67.590 181.166-151.992 
ATOM    406  C3'  DA A  20     -68.525 179.046-151.587 
ATOM    407  O3'  DA A  20     -67.788 178.119-152.374 
ATOM    408  C2'  DA A  20     -67.666 179.460-150.392 
ATOM    409  C1'  DA A  20     -66.737 180.397-151.158 
ATOM    410  N9   DA A  20     -65.978 181.334-150.284 
ATOM    411  C8   DA A  20     -66.380 181.923-149.120 
ATOM    412  N7   DA A  20     -65.485 182.695-148.585 
ATOM    413  C5   DA A  20     -64.409 182.614-149.458 
ATOM    414  C6   DA A  20     -63.138 183.209-149.452 
ATOM    415  N6   DA A  20     -62.716 184.045-148.493 
ATOM    416  N1   DA A  20     -62.310 182.913-150.472 
ATOM    417  C2   DA A  20     -62.734 182.083-151.423 
ATOM    418  N3   DA A  20     -63.891 181.469-151.534 
ATOM    419  C4   DA A  20     -64.701 181.782-150.501 
ATOM    420  P    DT A  21     -68.191 176.570-152.327 
ATOM    421  OP1  DT A  21     -69.306 176.319-153.268 
ATOM    422  OP2  DT A  21     -68.419 176.158-150.925 
ATOM    423  O5'  DT A  21     -66.856 175.880-152.880 
ATOM    424  C5'  DT A  21     -66.033 176.602-153.815 
ATOM    425  C4'  DT A  21     -64.571 176.455-153.439 
ATOM    426  O4'  DT A  21     -64.135 177.474-152.495 
ATOM    427  C3'  DT A  21     -64.188 175.139-152.763 
ATOM    428  O3'  DT A  21     -62.896 174.750-153.212 
ATOM    429  C2'  DT A  21     -64.103 175.478-151.275 
ATOM    430  C1'  DT A  21     -63.430 176.836-151.441 
ATOM    431  N1   DT A  21     -63.522 177.702-150.233 
ATOM    432  C2   DT A  21     -62.454 178.525-149.969 
ATOM    433  O2   DT A  21     -61.460 178.568-150.674 
ATOM    434  N3   DT A  21     -62.574 179.312-148.840 
ATOM    435  C4   DT A  21     -63.649 179.343-147.976 
ATOM    436  O4   DT A  21     -63.642 180.091-146.996 
ATOM    437  C5   DT A  21     -64.721 178.446-148.334 
ATOM    438  C7   DT A  21     -65.929 178.417-147.445 
ATOM    439  C6   DT A  21     -64.630 177.669-149.426 
ATOM    440  P    DC A  22     -62.606 173.203-153.501 
ATOM    441  OP1  DC A  22     -63.067 172.859-154.865 
ATOM    442  OP2  DC A  22     -63.161 172.381-152.403 
ATOM    443  O5'  DC A  22     -61.008 173.164-153.447 
ATOM    444  C5'  DC A  22     -60.268 174.338-153.830 
ATOM    445  C4'  DC A  22     -59.142 174.585-152.845 
ATOM    446  O4'  DC A  22     -59.562 175.401-151.714 
ATOM    447  C3'  DC A  22     -58.540 173.339-152.197 
ATOM    448  O3'  DC A  22     -57.139 173.531-152.042 
ATOM    449  C2'  DC A  22     -59.178 173.276-150.810 
ATOM    450  C1'  DC A  22     -59.118 174.773-150.521 
ATOM    451  N1   DC A  22     -60.013 175.206-149.411 
ATOM    452  C2   DC A  22     -59.577 176.245-148.594 
ATOM    453  O2   DC A  22     -58.477 176.761-148.821 
ATOM    454  N3   DC A  22     -60.378 176.654-147.576 
ATOM    455  C4   DC A  22     -61.564 176.068-147.363 
ATOM    456  N4   DC A  22     -62.308 176.502-146.358 
ATOM    457  C5   DC A  22     -62.030 174.997-148.192 
ATOM    458  C6   DC A  22     -61.215 174.603-149.204 
ATOM    459  P    DC A  23     -56.151 172.301-152.313 
ATOM    460  OP1  DC A  23     -55.870 172.202-153.763 
ATOM    461  OP2  DC A  23     -56.690 171.082-151.672 
ATOM    462  O5'  DC A  23     -54.834 172.777-151.541 
ATOM    463  C5'  DC A  23     -54.560 174.187-151.431 
ATOM    464  C4'  DC A  23     -54.106 174.519-150.023 
ATOM    465  O4'  DC A  23     -55.221 174.818-149.136 
ATOM    466  C3'  DC A  23     -53.342 173.415-149.293 
ATOM    467  O3'  DC A  23     -52.322 174.009-148.499 
ATOM    468  C2'  DC A  23     -54.374 172.779-148.361 
ATOM    469  C1'  DC A  23     -55.052 174.077-147.937 
ATOM    470  N1   DC A  23     -56.394 173.879-147.322 
ATOM    471  C2   DC A  23     -56.775 174.746-146.301 
ATOM    472  O2   DC A  23     -55.991 175.636-145.951 
ATOM    473  N3   DC A  23     -57.994 174.582-145.726 
ATOM    474  C4   DC A  23     -58.814 173.605-146.134 
ATOM    475  N4   DC A  23     -59.993 173.485-145.543 
ATOM    476  C5   DC A  23     -58.442 172.702-147.182 
ATOM    477  C6   DC A  23     -57.219 172.883-147.743 
ATOM    478  P    DT A  24     -50.894 173.291-148.405 
ATOM    479  OP1  DT A  24     -50.067 173.680-149.569 
ATOM    480  OP2  DT A  24     -51.082 171.838-148.199 
ATOM    481  O5'  DT A  24     -50.296 173.950-147.075 
ATOM    482  C5'  DT A  24     -50.692 175.288-146.720 
ATOM    483  C4'  DT A  24     -50.992 175.362-145.236 
ATOM    484  O4'  DT A  24     -52.377 175.031-144.931 
ATOM    485  C3'  DT A  24     -50.183 174.420-144.345 
ATOM    486  O3'  DT A  24     -49.888 175.081-143.121 
ATOM    487  C2'  DT A  24     -51.130 173.255-144.052 
ATOM    488  C1'  DT A  24     -52.389 174.096-143.862 
ATOM    489  N1   DT A  24     -53.652 173.311-143.948 
ATOM    490  C2   DT A  24     -54.690 173.707-143.141 
ATOM    491  O2   DT A  24     -54.614 174.654-142.378 
ATOM    492  N3   DT A  24     -55.845 172.955-143.248 
ATOM    493  C4   DT A  24     -56.040 171.868-144.075 
ATOM    494  O4   DT A  24     -57.120 171.273-144.083 
ATOM    495  C5   DT A  24     -54.893 171.529-144.883 
ATOM    496  C7   DT A  24     -55.020 170.357-145.812 
ATOM    497  C6   DT A  24     -53.758 172.243-144.799 
ATOM    498  P    DG A  25     -48.447 174.876-142.455 
ATOM    499  OP1  DG A  25     -47.478 175.810-143.072 
ATOM    500  OP2  DG A  25     -48.082 173.443-142.495 
ATOM    501  O5'  DG A  25     -48.732 175.315-140.943 
ATOM    502  C5'  DG A  25     -49.748 176.302-140.683 
ATOM    503  C4'  DG A  25     -50.592 175.875-139.499 
ATOM    504  O4'  DG A  25     -51.718 175.038-139.892 
ATOM    505  C3'  DG A  25     -49.874 175.050-138.432 
ATOM    506  O3'  DG A  25     -50.371 175.421-137.151 
ATOM    507  C2'  DG A  25     -50.289 173.607-138.714 
ATOM    508  C1'  DG A  25     -51.750 173.903-139.041 
ATOM    509  N9   DG A  25     -52.437 172.800-139.767 
ATOM    510  C8   DG A  25     -51.930 171.922-140.700 
ATOM    511  N7   DG A  25     -52.806 171.059-141.153 
ATOM    512  C5   DG A  25     -53.978 171.387-140.472 
ATOM    513  C6   DG A  25     -55.269 170.804-140.541 
ATOM    514  O6   DG A  25     -55.653 169.862-141.230 
ATOM    515  N1   DG A  25     -56.169 171.447-139.677 
ATOM    516  C2   DG A  25     -55.859 172.513-138.857 
ATOM    517  N2   DG A  25     -56.858 172.986-138.108 
ATOM    518  N3   DG A  25     -54.646 173.060-138.793 
ATOM    519  C4   DG A  25     -53.763 172.448-139.623 
ATOM    520  P    DC A  26     -49.348 175.531-135.924 
ATOM    521  OP1  DC A  26     -48.698 176.861-135.940 
ATOM    522  OP2  DC A  26     -48.440 174.364-135.929 
ATOM    523  O5'  DC A  26     -50.343 175.433-134.674 
ATOM    524  C5'  DC A  26     -51.689 175.923-134.814 
ATOM    525  C4'  DC A  26     -52.665 174.943-134.191 
ATOM    526  O4'  DC A  26     -53.100 173.920-135.131 
ATOM    527  C3'  DC A  26     -52.138 174.148-132.998 
ATOM    528  O3'  DC A  26     -53.190 173.979-132.055 
ATOM    529  C2'  DC A  26     -51.777 172.779-133.574 
ATOM    530  C1'  DC A  26     -52.983 172.654-134.500 
ATOM    531  N1   DC A  26     -52.819 171.621-135.561 
ATOM    532  C2   DC A  26     -53.951 170.911-135.956 
ATOM    533  O2   DC A  26     -55.033 171.166-135.416 
ATOM    534  N3   DC A  26     -53.821 169.965-136.922 
ATOM    535  C4   DC A  26     -52.631 169.720-137.483 
ATOM    536  N4   DC A  26     -52.558 168.787-138.420 
ATOM    537  C5   DC A  26     -51.455 170.438-137.090 
ATOM    538  C6   DC A  26     -51.604 171.380-136.123 
ATOM    539  P    DT A  27     -52.859 174.088-130.494 
ATOM    540  OP1  DT A  27     -52.863 175.511-130.084 
ATOM    541  OP2  DT A  27     -51.623 173.331-130.195 
ATOM    542  O5'  DT A  27     -54.117 173.339-129.850 
ATOM    543  C5'  DT A  27     -55.380 173.378-130.541 
ATOM    544  C4'  DT A  27     -56.020 172.004-130.527 
ATOM    545  O4'  DT A  27     -55.599 171.184-131.654 
ATOM    546  C3'  DT A  27     -55.712 171.138-129.306 
ATOM    547  O3'  DT A  27     -56.872 170.388-128.968 
ATOM    548  C2'  DT A  27     -54.629 170.169-129.782 
ATOM    549  C1'  DT A  27     -55.221 169.907-131.162 
ATOM    550  N1   DT A  27     -54.255 169.308-132.125 
ATOM    551  C2   DT A  27     -54.755 168.412-133.038 
ATOM    552  O2   DT A  27     -55.933 168.101-133.086 
ATOM    553  N3   DT A  27     -53.830 167.877-133.913 
ATOM    554  C4   DT A  27     -52.479 168.157-133.949 
ATOM    555  O4   DT A  27     -51.748 167.615-134.780 
ATOM    556  C5   DT A  27     -52.048 169.108-132.951 
ATOM    557  C7   DT A  27     -50.592 169.470-132.919 
ATOM    558  C6   DT A  27     -52.927 169.644-132.088 
ATOM    559  P    DG A  28     -57.240 170.180-127.424 
ATOM    560  OP1  DG A  28     -57.987 171.358-126.929 
ATOM    561  OP2  DG A  28     -56.020 169.820-126.668 
ATOM    562  O5'  DG A  28     -58.218 168.916-127.499 
ATOM    563  C5'  DG A  28     -59.015 168.719-128.683 
ATOM    564  C4'  DG A  28     -58.983 167.260-129.093 
ATOM    565  O4'  DG A  28     -57.865 166.956-129.976 
ATOM    566  C3'  DG A  28     -58.836 166.251-127.954 
ATOM    567  O3'  DG A  28     -59.615 165.100-128.255 
ATOM    568  C2'  DG A  28     -57.359 165.857-127.972 
ATOM    569  C1'  DG A  28     -57.213 165.792-129.490 
ATOM    570  N9   DG A  28     -55.800 165.824-129.957 
ATOM    571  C8   DG A  28     -54.719 166.493-129.422 
ATOM    572  N7   DG A  28     -53.600 166.310-130.079 
ATOM    573  C5   DG A  28     -53.964 165.459-131.122 
ATOM    574  C6   DG A  28     -53.178 164.908-132.167 
ATOM    575  O6   DG A  28     -51.980 165.059-132.392 
ATOM    576  N1   DG A  28     -53.946 164.096-133.012 
ATOM    577  C2   DG A  28     -55.297 163.849-132.866 
ATOM    578  N2   DG A  28     -55.849 163.045-133.779 
ATOM    579  N3   DG A  28     -56.034 164.367-131.885 
ATOM    580  C4   DG A  28     -55.303 165.157-131.057 
ATOM    581  P    DG A  29     -60.424 164.380-127.075 
ATOM    582  OP1  DG A  29     -61.716 165.070-126.866 
ATOM    583  OP2  DG A  29     -59.555 164.254-125.884 
ATOM    584  O5'  DG A  29     -60.682 162.933-127.708 
ATOM    585  C5'  DG A  29     -60.807 162.808-129.137 
ATOM    586  C4'  DG A  29     -60.022 161.606-129.623 
ATOM    587  O4'  DG A  29     -58.636 161.933-129.924 
ATOM    588  C3'  DG A  29     -59.921 160.437-128.643 
ATOM    589  O3'  DG A  29     -59.975 159.218-129.374 
ATOM    590  C2'  DG A  29     -58.530 160.570-128.024 
ATOM    591  C1'  DG A  29     -57.803 160.964-129.307 
ATOM    592  N9   DG A  29     -56.468 161.582-129.073 
ATOM    593  C8   DG A  29     -56.055 162.400-128.044 
ATOM    594  N7   DG A  29     -54.802 162.778-128.132 
ATOM    595  C5   DG A  29     -54.354 162.167-129.301 
ATOM    596  C6   DG A  29     -53.078 162.204-129.921 
ATOM    597  O6   DG A  29     -52.064 162.794-129.559 
ATOM    598  N1   DG A  29     -53.056 161.440-131.096 
ATOM    599  C2   DG A  29     -54.127 160.733-131.606 
ATOM    600  N2   DG A  29     -53.903 160.066-132.741 
ATOM    601  N3   DG A  29     -55.325 160.699-131.025 
ATOM    602  C4   DG A  29     -55.362 161.435-129.883 
ATOM    603  P    DT A  30     -60.797 157.985-128.767 
ATOM    604  OP1  DT A  30     -62.230 158.130-129.106 
ATOM    605  OP2  DT A  30     -60.481 157.839-127.330 
ATOM    606  O5'  DT A  30     -60.171 156.758-129.582 
ATOM    607  C5'  DT A  30     -59.678 156.984-130.916 
ATOM    608  C4'  DT A  30     -58.348 156.282-131.103 
ATOM    609  O4'  DT A  30     -57.221 157.115-130.706 
ATOM    610  C3'  DT A  30     -58.156 154.996-130.300 
ATOM    611  O3'  DT A  30     -57.419 154.068-131.087 
ATOM    612  C2'  DT A  30     -57.297 155.409-129.105 
ATOM    613  C1'  DT A  30     -56.368 156.347-129.871 
ATOM    614  N1   DT A  30     -55.608 157.284-128.997 
ATOM    615  C2   DT A  30     -54.334 157.613-129.392 
ATOM    616  O2   DT A  30     -53.820 157.175-130.407 
ATOM    617  N3   DT A  30     -53.660 158.483-128.556 
ATOM    618  C4   DT A  30     -54.144 159.037-127.389 
ATOM    619  O4   DT A  30     -53.446 159.805-126.723 
ATOM    620  C5   DT A  30     -55.490 158.632-127.058 
ATOM    621  C7   DT A  30     -56.093 159.188-125.802 
ATOM    622  C6   DT A  30     -56.167 157.787-127.852 
ATOM    623  P    DA A  31     -57.822 152.519-131.041 
ATOM    624  OP1  DA A  31     -58.937 152.269-131.981 
ATOM    625  OP2  DA A  31     -58.049 152.108-129.639 
ATOM    626  O5'  DA A  31     -56.487 151.830-131.594 
ATOM    627  C5'  DA A  31     -55.663 152.552-132.528 
ATOM    628  C4'  DA A  31     -54.202 152.405-132.152 
ATOM    629  O4'  DA A  31     -53.766 153.424-131.209 
ATOM    630  C3'  DA A  31     -53.819 151.088-131.477 
ATOM    631  O3'  DA A  31     -52.526 150.700-131.926 
ATOM    632  C2'  DA A  31     -53.734 151.427-129.989 
ATOM    633  C1'  DA A  31     -53.061 152.786-130.155 
ATOM    634  N9   DA A  31     -53.152 153.652-128.946 
ATOM    635  C8   DA A  31     -54.173 153.743-128.043 
ATOM    636  N7   DA A  31     -53.955 154.594-127.089 
ATOM    637  C5   DA A  31     -52.699 155.107-127.379 
ATOM    638  C6   DA A  31     -51.895 156.063-126.737 
ATOM    639  N6   DA A  31     -52.258 156.703-125.617 
ATOM    640  N1   DA A  31     -50.699 156.339-127.291 
ATOM    641  C2   DA A  31     -50.344 155.700-128.404 
ATOM    642  N3   DA A  31     -51.007 154.793-129.089 
ATOM    643  C4   DA A  31     -52.198 154.536-128.514 
ATOM    644  P    DG A  32     -52.237 149.152-132.215 
ATOM    645  OP1  DG A  32     -52.697 148.809-133.579 
ATOM    646  OP2  DG A  32     -52.791 148.331-131.117 
ATOM    647  O5'  DG A  32     -50.639 149.113-132.161 
ATOM    648  C5'  DG A  32     -49.898 150.287-132.544 
ATOM    649  C4'  DG A  32     -48.772 150.535-131.559 
ATOM    650  O4'  DG A  32     -49.192 151.351-130.428 
ATOM    651  C3'  DG A  32     -48.170 149.288-130.911 
ATOM    652  O3'  DG A  32     -46.769 149.481-130.756 
ATOM    653  C2'  DG A  32     -48.809 149.226-129.524 
ATOM    654  C1'  DG A  32     -48.749 150.723-129.235 
ATOM    655  N9   DG A  32     -49.643 151.155-128.125 
ATOM    656  C8   DG A  32     -50.882 150.669-127.765 
ATOM    657  N7   DG A  32     -51.411 151.273-126.729 
ATOM    658  C5   DG A  32     -50.457 152.226-126.378 
ATOM    659  C6   DG A  32     -50.464 153.185-125.331 
ATOM    660  O6   DG A  32     -51.329 153.393-124.485 
ATOM    661  N1   DG A  32     -49.292 153.955-125.333 
ATOM    662  C2   DG A  32     -48.251 153.816-126.230 
ATOM    663  N2   DG A  32     -47.220 154.649-126.064 
ATOM    664  N3   DG A  32     -48.245 152.917-127.212 
ATOM    665  C4   DG A  32     -49.374 152.162-127.223 
ATOM    666  P    DG A  33     -45.782 148.251-131.027 
ATOM    667  OP1  DG A  33     -45.500 148.151-132.477 
ATOM    668  OP2  DG A  33     -46.321 147.031-130.386 
ATOM    669  O5'  DG A  33     -44.465 148.727-130.254 
ATOM    670  C5'  DG A  33     -44.190 150.136-130.144 
ATOM    671  C4'  DG A  33     -43.737 150.468-128.736 
ATOM    672  O4'  DG A  33     -44.852 150.768-127.850 
ATOM    673  C3'  DG A  33     -42.972 149.364-128.006 
ATOM    674  O3'  DG A  33     -41.952 149.958-127.212 
ATOM    675  C2'  DG A  33     -44.004 148.729-127.075 
ATOM    676  C1'  DG A  33     -44.682 150.027-126.651 
ATOM    677  N9   DG A  33     -46.025 149.829-126.036 
ATOM    678  C8   DG A  33     -46.985 148.885-126.327 
ATOM    679  N7   DG A  33     -48.069 148.982-125.595 
ATOM    680  C5   DG A  33     -47.806 150.067-124.758 
ATOM    681  C6   DG A  33     -48.608 150.653-123.744 
ATOM    682  O6   DG A  33     -49.732 150.333-123.370 
ATOM    683  N1   DG A  33     -47.956 151.737-123.139 
ATOM    684  C2   DG A  33     -46.694 152.193-123.471 
ATOM    685  N2   DG A  33     -46.249 153.242-122.775 
ATOM    686  N3   DG A  33     -45.944 151.643-124.422 
ATOM    687  C4   DG A  33     -46.561 150.590-125.019 
ATOM    688  P    DA A  34     -40.524 149.241-127.118 
ATOM    689  OP1  DA A  34     -39.697 149.630-128.282 
ATOM    690  OP2  DA A  34     -40.712 147.787-126.912 
ATOM    691  O5'  DA A  34     -39.927 149.899-125.788 
ATOM    692  C5'  DA A  34     -40.323 151.237-125.433 
ATOM    693  C4'  DA A  34     -40.622 151.311-123.949 
ATOM    694  O4'  DA A  34     -42.007 150.980-123.644 
ATOM    695  C3'  DA A  34     -39.813 150.369-123.059 
ATOM    696  O3'  DA A  34     -39.518 151.031-121.835 
ATOM    697  C2'  DA A  34     -40.761 149.205-122.766 
ATOM    698  C1'  DA A  34     -42.019 150.046-122.576 
ATOM    699  N9   DA A  34     -43.283 149.261-122.662 
ATOM    700  C8   DA A  34     -43.556 148.178-123.449 
ATOM    701  N7   DA A  34     -44.756 147.710-123.296 
ATOM    702  C5   DA A  34     -45.321 148.541-122.338 
ATOM    703  C6   DA A  34     -46.590 148.567-121.738 
ATOM    704  N6   DA A  34     -47.565 147.695-122.028 
ATOM    705  N1   DA A  34     -46.822 149.528-120.822 
ATOM    706  C2   DA A  34     -45.849 150.392-120.538 
ATOM    707  N3   DA A  34     -44.632 150.465-121.031 
ATOM    708  C4   DA A  34     -44.426 149.493-121.944 
ATOM    709  P    DG A  35     -38.078 150.825-121.169 
ATOM    710  OP1  DG A  35     -37.108 151.760-121.785 
ATOM    711  OP2  DG A  35     -37.712 149.392-121.209 
ATOM    712  O5'  DG A  35     -38.362 151.265-119.657 
ATOM    713  C5'  DG A  35     -39.378 152.251-119.397 
ATOM    714  C4'  DG A  35     -40.223 151.825-118.213 
ATOM    715  O4'  DG A  35     -41.348 150.988-118.606 
ATOM    716  C3'  DG A  35     -39.505 151.000-117.145 
ATOM    717  O3'  DG A  35     -40.002 151.370-115.865 
ATOM    718  C2'  DG A  35     -39.920 149.556-117.428 
ATOM    719  C1'  DG A  35     -41.381 149.853-117.754 
ATOM    720  N9   DG A  35     -42.068 148.749-118.480 
ATOM    721  C8   DG A  35     -41.561 147.872-119.413 
ATOM    722  N7   DG A  35     -42.437 147.008-119.867 
ATOM    723  C5   DG A  35     -43.608 147.336-119.185 
ATOM    724  C6   DG A  35     -44.900 146.754-119.254 
ATOM    725  O6   DG A  35     -45.283 145.811-119.943 
ATOM    726  N1   DG A  35     -45.799 147.396-118.391 
ATOM    727  C2   DG A  35     -45.490 148.463-117.570 
ATOM    728  N2   DG A  35     -46.489 148.935-116.822 
ATOM    729  N3   DG A  35     -44.277 149.010-117.507 
ATOM    730  C4   DG A  35     -43.394 148.397-118.337 
ATOM    731  P    DA A  36     -38.979 151.481-114.638 
ATOM    732  OP1  DA A  36     -38.328 152.810-114.653 
ATOM    733  OP2  DA A  36     -38.070 150.313-114.643 
ATOM    734  O5'  DA A  36     -39.974 151.382-113.388 
ATOM    735  C5'  DA A  36     -41.320 151.873-113.528 
ATOM    736  C4'  DA A  36     -42.296 150.893-112.905 
ATOM    737  O4'  DA A  36     -42.730 149.869-113.845 
ATOM    738  C3'  DA A  36     -41.768 150.097-111.711 
ATOM    739  O3'  DA A  36     -42.821 149.929-110.769 
ATOM    740  C2'  DA A  36     -41.407 148.728-112.287 
ATOM    741  C1'  DA A  36     -42.613 148.603-113.214 
ATOM    742  N9   DA A  36     -42.450 147.571-114.275 
ATOM    743  C8   DA A  36     -41.312 147.208-114.936 
ATOM    744  N7   DA A  36     -41.491 146.268-115.812 
ATOM    745  C5   DA A  36     -42.848 145.986-115.727 
ATOM    746  C6   DA A  36     -43.670 145.072-116.406 
ATOM    747  N6   DA A  36     -43.221 144.234-117.352 
ATOM    748  N1   DA A  36     -44.975 145.050-116.078 
ATOM    749  C2   DA A  36     -45.415 145.886-115.138 
ATOM    750  N3   DA A  36     -44.746 146.777-114.440 
ATOM    751  C4   DA A  36     -43.443 146.779-114.787 
ATOM    752  P    DA A  37     -42.489 150.038-109.207 
ATOM    753  OP1  DA A  37     -42.493 151.461-108.798 
ATOM    754  OP2  DA A  37     -41.254 149.280-108.908 
ATOM    755  O5'  DA A  37     -43.748 149.289-108.564 
ATOM    756  C5'  DA A  37     -45.011 149.327-109.254 
ATOM    757  C4'  DA A  37     -45.651 147.953-109.240 
ATOM    758  O4'  DA A  37     -45.229 147.133-110.368 
ATOM    759  C3'  DA A  37     -45.342 147.088-108.019 
ATOM    760  O3'  DA A  37     -46.502 146.337-107.682 
ATOM    761  C2'  DA A  37     -44.259 146.119-108.495 
ATOM    762  C1'  DA A  37     -44.852 145.856-109.876 
ATOM    763  N9   DA A  37     -43.885 145.257-110.838 
ATOM    764  C8   DA A  37     -42.541 145.479-110.939 
ATOM    765  N7   DA A  37     -41.968 144.802-111.886 
ATOM    766  C5   DA A  37     -43.007 144.077-112.455 
ATOM    767  C6   DA A  37     -43.049 143.160-113.518 
ATOM    768  N6   DA A  37     -41.972 142.800-114.229 
ATOM    769  N1   DA A  37     -44.245 142.624-113.824 
ATOM    770  C2   DA A  37     -45.313 142.985-113.114 
ATOM    771  N3   DA A  37     -45.394 143.827-112.107 
ATOM    772  C4   DA A  37     -44.184 144.350-111.820 
ATOM    773  P    DC A  38     -46.870 146.130-106.137 
ATOM    774  OP1  DC A  38     -47.618 147.308-105.643 
ATOM    775  OP2  DC A  38     -45.651 145.770-105.381 
ATOM    776  O5'  DC A  38     -47.848 144.865-106.213 
ATOM    777  C5'  DC A  38     -48.646 144.668-107.396 
ATOM    778  C4'  DC A  38     -48.613 143.209-107.806 
ATOM    779  O4'  DC A  38     -47.495 142.905-108.690 
ATOM    780  C3'  DC A  38     -48.467 142.201-106.667 
ATOM    781  O3'  DC A  38     -49.246 141.050-106.969 
ATOM    782  C2'  DC A  38     -46.990 141.807-106.686 
ATOM    783  C1'  DC A  38     -46.844 141.742-108.203 
ATOM    784  N1   DC A  38     -45.430 141.774-108.670 
ATOM    785  C2   DC A  38     -45.105 141.036-109.807 
ATOM    786  O2   DC A  38     -45.995 140.392-110.375 
ATOM    787  N3   DC A  38     -43.821 141.051-110.249 
ATOM    788  C4   DC A  38     -42.886 141.762-109.604 
ATOM    789  N4   DC A  38     -41.648 141.744-110.076 
ATOM    790  C5   DC A  38     -43.200 142.526-108.434 
ATOM    791  C6   DC A  38     -44.488 142.498-108.008 
ATOM    792  P    DC A  39     -50.054 140.329-105.789 
ATOM    793  OP1  DC A  39     -51.347 141.019-105.580 
ATOM    794  OP2  DC A  39     -49.185 140.203-104.598 
ATOM    795  O5'  DC A  39     -50.312 138.882-106.421 
ATOM    796  C5'  DC A  39     -50.438 138.758-107.850 
ATOM    797  C4'  DC A  39     -49.653 137.556-108.337 
ATOM    798  O4'  DC A  39     -48.266 137.883-108.637 
ATOM    799  C3'  DC A  39     -49.551 136.387-107.357 
ATOM    800  O3'  DC A  39     -49.606 135.168-108.088 
ATOM    801  C2'  DC A  39     -48.160 136.520-106.738 
ATOM    802  C1'  DC A  39     -47.433 136.914-108.020 
ATOM    803  N1   DC A  39     -46.099 137.532-107.787 
ATOM    804  C2   DC A  39     -45.092 137.273-108.714 
ATOM    805  O2   DC A  39     -45.345 136.548-109.683 
ATOM    806  N3   DC A  39     -43.867 137.827-108.518 
ATOM    807  C4   DC A  39     -43.633 138.606-107.455 
ATOM    808  N4   DC A  39     -42.422 139.123-107.309 
ATOM    809  C5   DC A  39     -44.654 138.884-106.490 
ATOM    810  C6   DC A  39     -45.871 138.321-106.702 
ATOM    811  P    DT A  40     -50.427 133.935-107.481 
ATOM    812  OP1  DT A  40     -51.860 134.079-107.820 
ATOM    813  OP2  DT A  40     -50.112 133.788-106.043 
ATOM    814  O5'  DT A  40     -49.802 132.707-108.296 
ATOM    815  C5'  DT A  40     -49.309 132.933-109.630 
ATOM    816  C4'  DT A  40     -47.978 132.232-109.816 
ATOM    817  O4'  DT A  40     -46.851 133.065-109.419 
ATOM    818  C3'  DT A  40     -47.786 130.945-109.014 
ATOM    819  O3'  DT A  40     -47.049 130.018-109.801 
ATOM    820  C2'  DT A  40     -46.927 131.359-107.819 
ATOM    821  C1'  DT A  40     -45.998 132.296-108.585 
ATOM    822  N1   DT A  40     -45.239 133.233-107.711 
ATOM    823  C2   DT A  40     -43.964 133.563-108.106 
ATOM    824  O2   DT A  40     -43.450 133.125-109.120 
ATOM    825  N3   DT A  40     -43.291 134.432-107.270 
ATOM    826  C4   DT A  40     -43.774 134.986-106.103 
ATOM    827  O4   DT A  40     -43.077 135.754-105.437 
ATOM    828  C5   DT A  40     -45.120 134.581-105.772 
ATOM    829  C7   DT A  40     -45.724 135.138-104.516 
ATOM    830  C6   DT A  40     -45.798 133.736-106.566 
ATOM    831  P    DA A  41     -47.452 128.469-109.755 
ATOM    832  OP1  DA A  41     -48.567 128.218-110.695 
ATOM    833  OP2  DA A  41     -47.680 128.057-108.352 
ATOM    834  O5'  DA A  41     -46.117 127.780-110.307 
ATOM    835  C5'  DA A  41     -45.294 128.502-111.242 
ATOM    836  C4'  DA A  41     -43.832 128.354-110.866 
ATOM    837  O4'  DA A  41     -43.396 129.373-109.922 
ATOM    838  C3'  DA A  41     -43.449 127.038-110.190 
ATOM    839  O3'  DA A  41     -42.156 126.649-110.639 
ATOM    840  C2'  DA A  41     -43.364 127.377-108.702 
ATOM    841  C1'  DA A  41     -42.691 128.735-108.868 
ATOM    842  N9   DA A  41     -42.783 129.601-107.660 
ATOM    843  C8   DA A  41     -43.804 129.692-106.757 
ATOM    844  N7   DA A  41     -43.585 130.543-105.803 
ATOM    845  C5   DA A  41     -42.329 131.057-106.092 
ATOM    846  C6   DA A  41     -41.526 132.013-105.451 
ATOM    847  N6   DA A  41     -41.889 132.653-104.330 
ATOM    848  N1   DA A  41     -40.330 132.288-106.004 
ATOM    849  C2   DA A  41     -39.974 131.650-107.118 
ATOM    850  N3   DA A  41     -40.637 130.743-107.802 
ATOM    851  C4   DA A  41     -41.829 130.485-107.227 
ATOM    852  P    DG A  42     -41.867 125.102-110.929 
ATOM    853  OP1  DG A  42     -42.328 124.758-112.293 
ATOM    854  OP2  DG A  42     -42.422 124.280-109.830 
ATOM    855  O5'  DG A  42     -40.269 125.063-110.874 
ATOM    856  C5'  DG A  42     -39.529 126.237-111.258 
ATOM    857  C4'  DG A  42     -38.403 126.484-110.273 
ATOM    858  O4'  DG A  42     -38.822 127.300-109.142 
ATOM    859  C3'  DG A  42     -37.800 125.238-109.625 
ATOM    860  O3'  DG A  42     -36.399 125.430-109.469 
ATOM    861  C2'  DG A  42     -38.439 125.175-108.238 
ATOM    862  C1'  DG A  42     -38.379 126.672-107.949 
ATOM    863  N9   DG A  42     -39.274 127.105-106.839 
ATOM    864  C8   DG A  42     -40.512 126.619-106.478 
ATOM    865  N7   DG A  42     -41.042 127.223-105.443 
ATOM    866  C5   DG A  42     -40.087 128.176-105.091 
ATOM    867  C6   DG A  42     -40.094 129.134-104.045 
ATOM    868  O6   DG A  42     -40.960 129.343-103.199 
ATOM    869  N1   DG A  42     -38.923 129.904-104.047 
ATOM    870  C2   DG A  42     -37.881 129.766-104.943 
ATOM    871  N2   DG A  42     -36.851 130.598-104.777 
ATOM    872  N3   DG A  42     -37.875 128.867-105.926 
ATOM    873  C4   DG A  42     -39.004 128.112-105.937 
ATOM    874  P    DA A  43     -35.412 124.200-109.740 
ATOM    875  OP1  DA A  43     -35.130 124.101-111.191 
ATOM    876  OP2  DA A  43     -35.951 122.981-109.099 
ATOM    877  O5'  DA A  43     -34.095 124.676-108.968 
ATOM    878  C5'  DA A  43     -33.821 126.086-108.858 
ATOM    879  C4'  DA A  43     -33.367 126.418-107.450 
ATOM    880  O4'  DA A  43     -34.482 126.717-106.564 
ATOM    881  C3'  DA A  43     -32.602 125.314-106.720 
ATOM    882  O3'  DA A  43     -31.583 125.908-105.926 
ATOM    883  C2'  DA A  43     -33.635 124.678-105.789 
ATOM    884  C1'  DA A  43     -34.313 125.976-105.365 
ATOM    885  N9   DA A  43     -35.655 125.778-104.749 
ATOM    886  C8   DA A  43     -36.597 124.837-105.052 
ATOM    887  N7   DA A  43     -37.672 124.921-104.334 
ATOM    888  C5   DA A  43     -37.430 125.997-103.492 
ATOM    889  C6   DA A  43     -38.197 126.603-102.483 
ATOM    890  N6   DA A  43     -39.423 126.187-102.135 
ATOM    891  N1   DA A  43     -37.655 127.654-101.840 
ATOM    892  C2   DA A  43     -36.437 128.064-102.190 
ATOM    893  N3   DA A  43     -35.632 127.580-103.111 
ATOM    894  C4   DA A  43     -36.197 126.529-103.739 
ATOM    895  P    DG A  44     -30.155 125.190-105.832 
ATOM    896  OP1  DG A  44     -29.327 125.579-106.996 
ATOM    897  OP2  DG A  44     -30.342 123.737-105.626 
ATOM    898  O5'  DG A  44     -29.557 125.849-104.502 
ATOM    899  C5'  DG A  44     -29.953 127.187-104.147 
ATOM    900  C4'  DG A  44     -30.253 127.261-102.663 
ATOM    901  O4'  DG A  44     -31.638 126.930-102.358 
ATOM    902  C3'  DG A  44     -29.443 126.319-101.772 
ATOM    903  O3'  DG A  44     -29.149 126.980-100.548 
ATOM    904  C2'  DG A  44     -30.391 125.155-101.480 
ATOM    905  C1'  DG A  44     -31.650 125.995-101.290 
ATOM    906  N9   DG A  44     -32.913 125.210-101.376 
ATOM    907  C8   DG A  44     -33.208 124.117-102.161 
ATOM    908  N7   DG A  44     -34.422 123.654-101.997 
ATOM    909  C5   DG A  44     -34.972 124.499-101.035 
ATOM    910  C6   DG A  44     -36.264 124.497-100.447 
ATOM    911  O6   DG A  44     -37.205 123.737-100.659 
ATOM    912  N1   DG A  44     -36.402 125.532 -99.512 
ATOM    913  C2   DG A  44     -35.421 126.449 -99.187 
ATOM    914  N2   DG A  44     -35.752 127.360 -98.269 
ATOM    915  N3   DG A  44     -34.210 126.450 -99.740 
ATOM    916  C4   DG A  44     -34.059 125.452-100.649 
ATOM    917  P    DT A  45     -27.708 126.775 -99.883 
ATOM    918  OP1  DT A  45     -26.739 127.710-100.499 
ATOM    919  OP2  DT A  45     -27.343 125.342 -99.923 
ATOM    920  O5'  DT A  45     -27.992 127.214 -98.371 
ATOM    921  C5'  DT A  45     -29.009 128.201 -98.110 
ATOM    922  C4'  DT A  45     -29.853 127.775 -96.926 
ATOM    923  O4'  DT A  45     -30.979 126.937 -97.319 
ATOM    924  C3'  DT A  45     -29.135 126.949 -95.859 
ATOM    925  O3'  DT A  45     -29.632 127.320 -94.578 
ATOM    926  C2'  DT A  45     -29.550 125.506 -96.141 
ATOM    927  C1'  DT A  45     -31.011 125.802 -96.468 
ATOM    928  N1   DT A  45     -31.698 124.699 -97.194 
ATOM    929  C2   DT A  45     -33.029 124.501 -96.915 
ATOM    930  O2   DT A  45     -33.648 125.180 -96.115 
ATOM    931  N3   DT A  45     -33.633 123.468 -97.607 
ATOM    932  C4   DT A  45     -33.030 122.639 -98.532 
ATOM    933  O4   DT A  45     -33.674 121.748 -99.087 
ATOM    934  C5   DT A  45     -31.633 122.925 -98.756 
ATOM    935  C7   DT A  45     -30.901 122.068 -99.747 
ATOM    936  C6   DT A  45     -31.020 123.922 -98.097 
ATOM    937  P    DT A  46     -28.609 127.430 -93.352 
ATOM    938  OP1  DT A  46     -27.958 128.760 -93.367 
ATOM    939  OP2  DT A  46     -27.701 126.263 -93.356 
ATOM    940  O5'  DT A  46     -29.604 127.332 -92.102 
ATOM    941  C5'  DT A  46     -30.950 127.822 -92.241 
ATOM    942  C4'  DT A  46     -31.926 126.843 -91.618 
ATOM    943  O4'  DT A  46     -32.360 125.819 -92.559 
ATOM    944  C3'  DT A  46     -31.399 126.047 -90.425 
ATOM    945  O3'  DT A  46     -32.451 125.878 -89.483 
ATOM    946  C2'  DT A  46     -31.038 124.678 -91.001 
ATOM    947  C1'  DT A  46     -32.244 124.553 -91.928 
ATOM    948  N1   DT A  46     -32.080 123.520 -92.989 
ATOM    949  C2   DT A  46     -33.205 122.829 -93.367 
ATOM    950  O2   DT A  46     -34.303 123.029 -92.877 
ATOM    951  N3   DT A  46     -33.015 121.879 -94.352 
ATOM    952  C4   DT A  46     -31.821 121.573 -94.974 
ATOM    953  O4   DT A  46     -31.774 120.701 -95.844 
ATOM    954  C5   DT A  46     -30.697 122.351 -94.509 
ATOM    955  C7   DT A  46     -29.360 122.080 -95.134 
ATOM    956  C6   DT A  46     -30.855 123.280 -93.552 
ATOM    957  P    DG A  47     -32.119 125.987 -87.921 
ATOM    958  OP1  DG A  47     -32.123 127.410 -87.512 
ATOM    959  OP2  DG A  47     -30.884 125.230 -87.622 
ATOM    960  O5'  DG A  47     -33.378 125.238 -87.277 
ATOM    961  C5'  DG A  47     -34.641 125.277 -87.968 
ATOM    962  C4'  DG A  47     -35.281 123.903 -87.954 
ATOM    963  O4'  DG A  47     -34.859 123.083 -89.081 
ATOM    964  C3'  DG A  47     -34.973 123.037 -86.733 
ATOM    965  O3'  DG A  47     -36.133 122.287 -86.395 
ATOM    966  C2'  DG A  47     -33.890 122.068 -87.209 
ATOM    967  C1'  DG A  47     -34.482 121.806 -88.590 
ATOM    968  N9   DG A  47     -33.516 121.207 -89.552 
ATOM    969  C8   DG A  47     -32.159 121.417 -89.669 
ATOM    970  N7   DG A  47     -31.592 120.728 -90.629 
ATOM    971  C5   DG A  47     -32.648 120.009 -91.187 
ATOM    972  C6   DG A  47     -32.656 119.086 -92.266 
ATOM    973  O6   DG A  47     -31.717 118.708 -92.962 
ATOM    974  N1   DG A  47     -33.944 118.587 -92.503 
ATOM    975  C2   DG A  47     -35.076 118.935 -91.792 
ATOM    976  N2   DG A  47     -36.213 118.347 -92.175 
ATOM    977  N3   DG A  47     -35.068 119.801 -90.781 
ATOM    978  C4   DG A  47     -33.826 120.294 -90.537 
ATOM    979  P    DG A  48     -36.501 122.079 -84.851 
ATOM    980  OP1  DG A  48     -37.248 123.257 -84.356 
ATOM    981  OP2  DG A  48     -35.281 121.719 -84.095 
ATOM    982  O5'  DG A  48     -37.479 120.815 -84.927 
ATOM    983  C5'  DG A  48     -38.276 120.618 -86.110 
ATOM    984  C4'  DG A  48     -38.244 119.159 -86.520 
ATOM    985  O4'  DG A  48     -37.126 118.855 -87.403 
ATOM    986  C3'  DG A  48     -38.097 118.151 -85.381 
ATOM    987  O3'  DG A  48     -38.876 116.999 -85.682 
ATOM    988  C2'  DG A  48     -36.620 117.756 -85.399 
ATOM    989  C1'  DG A  48     -36.474 117.691 -86.917 
ATOM    990  N9   DG A  48     -35.061 117.723 -87.384 
ATOM    991  C8   DG A  48     -33.980 118.392 -86.849 
ATOM    992  N7   DG A  48     -32.861 118.209 -87.506 
ATOM    993  C5   DG A  48     -33.224 117.358 -88.550 
ATOM    994  C6   DG A  48     -32.438 116.808 -89.595 
ATOM    995  O6   DG A  48     -31.241 116.958 -89.819 
ATOM    996  N1   DG A  48     -33.207 115.995 -90.440 
ATOM    997  C2   DG A  48     -34.558 115.748 -90.294 
ATOM    998  N2   DG A  48     -35.110 114.944 -91.206 
ATOM    999  N3   DG A  48     -35.295 116.266 -89.313 
ATOM   1000  C4   DG A  48     -34.564 117.056 -88.484 
ATOM   1001  P    DG A  49     -39.685 116.279 -84.503 
ATOM   1002  OP1  DG A  49     -40.977 116.969 -84.294 
ATOM   1003  OP2  DG A  49     -38.816 116.153 -83.312 
ATOM   1004  O5'  DG A  49     -39.943 114.832 -85.135 
ATOM   1005  C5'  DG A  49     -40.068 114.707 -86.564 
ATOM   1006  C4'  DG A  49     -39.283 113.505 -87.050 
ATOM   1007  O4'  DG A  49     -37.897 113.833 -87.351 
ATOM   1008  C3'  DG A  49     -39.182 112.336 -86.071 
ATOM   1009  O3'  DG A  49     -39.236 111.117 -86.802 
ATOM   1010  C2'  DG A  49     -37.791 112.469 -85.452 
ATOM   1011  C1'  DG A  49     -37.064 112.863 -86.734 
ATOM   1012  N9   DG A  49     -35.729 113.481 -86.500 
ATOM   1013  C8   DG A  49     -35.316 114.299 -85.471 
ATOM   1014  N7   DG A  49     -34.063 114.677 -85.559 
ATOM   1015  C5   DG A  49     -33.615 114.066 -86.729 
ATOM   1016  C6   DG A  49     -32.339 114.103 -87.348 
ATOM   1017  O6   DG A  49     -31.325 114.693 -86.986 
ATOM   1018  N1   DG A  49     -32.317 113.339 -88.524 
ATOM   1019  C2   DG A  49     -33.387 112.632 -89.033 
ATOM   1020  N2   DG A  49     -33.164 111.965 -90.168 
ATOM   1021  N3   DG A  49     -34.585 112.598 -88.452 
ATOM   1022  C4   DG A  49     -34.623 113.334 -87.310 
ATOM   1023  P    DA A  50     -40.058 109.884 -86.195 
ATOM   1024  OP1  DA A  50     -41.491 110.029 -86.534 
ATOM   1025  OP2  DA A  50     -39.742 109.738 -84.757 
ATOM   1026  O5'  DA A  50     -39.432 108.657 -87.009 
ATOM   1027  C5'  DA A  50     -38.939 108.883 -88.344 
ATOM   1028  C4'  DA A  50     -37.609 108.181 -88.530 
ATOM   1029  O4'  DA A  50     -36.482 109.015 -88.133 
ATOM   1030  C3'  DA A  50     -37.416 106.895 -87.728 
ATOM   1031  O3'  DA A  50     -36.679 105.967 -88.514 
ATOM   1032  C2'  DA A  50     -36.558 107.308 -86.533 
ATOM   1033  C1'  DA A  50     -35.629 108.246 -87.299 
ATOM   1034  N9   DA A  50     -34.869 109.183 -86.425 
ATOM   1035  C8   DA A  50     -35.272 109.771 -85.261 
ATOM   1036  N7   DA A  50     -34.377 110.543 -84.726 
ATOM   1037  C5   DA A  50     -33.300 110.462 -85.599 
ATOM   1038  C6   DA A  50     -32.029 111.058 -85.593 
ATOM   1039  N6   DA A  50     -31.607 111.894 -84.634 
ATOM   1040  N1   DA A  50     -31.201 110.762 -86.613 
ATOM   1041  C2   DA A  50     -31.625 109.931 -87.564 
ATOM   1042  N3   DA A  50     -32.783 109.318 -87.675 
ATOM   1043  C4   DA A  50     -33.593 109.631 -86.642 
ATOM   1044  P    DA A  51     -37.083 104.418 -88.468 
ATOM   1045  OP1  DA A  51     -38.198 104.168 -89.409 
ATOM   1046  OP2  DA A  51     -37.310 104.007 -87.066 
ATOM   1047  O5'  DA A  51     -35.748 103.729 -89.021 
ATOM   1048  C5'  DA A  51     -34.924 104.451 -89.955 
ATOM   1049  C4'  DA A  51     -33.463 104.304 -89.580 
ATOM   1050  O4'  DA A  51     -33.026 105.323 -88.636 
ATOM   1051  C3'  DA A  51     -33.079 102.987 -88.904 
ATOM   1052  O3'  DA A  51     -31.787 102.599 -89.353 
ATOM   1053  C2'  DA A  51     -32.995 103.326 -87.416 
ATOM   1054  C1'  DA A  51     -32.321 104.685 -87.582 
ATOM   1055  N9   DA A  51     -32.413 105.551 -86.374 
ATOM   1056  C8   DA A  51     -33.434 105.642 -85.471 
ATOM   1057  N7   DA A  51     -33.216 106.493 -84.517 
ATOM   1058  C5   DA A  51     -31.959 107.006 -84.806 
ATOM   1059  C6   DA A  51     -31.156 107.962 -84.165 
ATOM   1060  N6   DA A  51     -31.519 108.602 -83.044 
ATOM   1061  N1   DA A  51     -29.960 108.238 -84.718 
ATOM   1062  C2   DA A  51     -29.605 107.599 -85.831 
ATOM   1063  N3   DA A  51     -30.267 106.692 -86.516 
ATOM   1064  C4   DA A  51     -31.459 106.435 -85.941 
ATOM   1065  P    DG A  52     -31.498 101.051 -89.642 
ATOM   1066  OP1  DG A  52     -31.958 100.708 -91.006 
ATOM   1067  OP2  DG A  52     -32.052 100.230 -88.544 
ATOM   1068  O5'  DG A  52     -29.900 101.012 -89.588 
ATOM   1069  C5'  DG A  52     -29.159 102.186 -89.971 
ATOM   1070  C4'  DG A  52     -28.033 102.434 -88.986 
ATOM   1071  O4'  DG A  52     -28.453 103.250 -87.855 
ATOM   1072  C3'  DG A  52     -27.431 101.187 -88.338 
ATOM   1073  O3'  DG A  52     -26.030 101.380 -88.183 
ATOM   1074  C2'  DG A  52     -28.069 101.125 -86.951 
ATOM   1075  C1'  DG A  52     -28.010 102.622 -86.662 
ATOM   1076  N9   DG A  52     -28.904 103.054 -85.552 
ATOM   1077  C8   DG A  52     -30.143 102.569 -85.192 
ATOM   1078  N7   DG A  52     -30.672 103.172 -84.157 
ATOM   1079  C5   DG A  52     -29.717 104.125 -83.805 
ATOM   1080  C6   DG A  52     -29.724 105.084 -82.758 
ATOM   1081  O6   DG A  52     -30.590 105.292 -81.912 
ATOM   1082  N1   DG A  52     -28.553 105.854 -82.760 
ATOM   1083  C2   DG A  52     -27.511 105.715 -83.657 
ATOM   1084  N2   DG A  52     -26.481 106.548 -83.491 
ATOM   1085  N3   DG A  52     -27.505 104.816 -84.639 
ATOM   1086  C4   DG A  52     -28.635 104.061 -84.650 
ATOM   1087  P    DA A  53     -25.043 100.150 -88.454 
ATOM   1088  OP1  DA A  53     -24.761 100.050 -89.904 
ATOM   1089  OP2  DA A  53     -25.582  98.930 -87.813 
ATOM   1090  O5'  DA A  53     -23.725 100.626 -87.681 
ATOM   1091  C5'  DA A  53     -23.451 102.035 -87.572 
ATOM   1092  C4'  DA A  53     -22.997 102.367 -86.164 
ATOM   1093  O4'  DA A  53     -24.113 102.667 -85.277 
ATOM   1094  C3'  DA A  53     -22.233 101.263 -85.433 
ATOM   1095  O3'  DA A  53     -21.213 101.857 -84.639 
ATOM   1096  C2'  DA A  53     -23.265 100.628 -84.502 
ATOM   1097  C1'  DA A  53     -23.943 101.926 -84.078 
ATOM   1098  N9   DA A  53     -25.286 101.728 -83.463 
ATOM   1099  C8   DA A  53     -26.227 100.786 -83.765 
ATOM   1100  N7   DA A  53     -27.303 100.870 -83.048 
ATOM   1101  C5   DA A  53     -27.061 101.947 -82.206 
ATOM   1102  C6   DA A  53     -27.827 102.552 -81.196 
ATOM   1103  N6   DA A  53     -29.054 102.136 -80.849 
ATOM   1104  N1   DA A  53     -27.286 103.604 -80.554 
ATOM   1105  C2   DA A  53     -26.067 104.013 -80.904 
ATOM   1106  N3   DA A  53     -25.262 103.530 -81.825 
ATOM   1107  C4   DA A  53     -25.827 102.478 -82.453 
ATOM   1108  P    DC A  54     -19.785 101.140 -84.546 
ATOM   1109  OP1  DC A  54     -18.958 101.529 -85.710 
ATOM   1110  OP2  DC A  54     -19.973  99.686 -84.340 
ATOM   1111  O5'  DC A  54     -19.188 101.799 -83.216 
ATOM   1112  C5'  DC A  54     -19.584 103.136 -82.861 
ATOM   1113  C4'  DC A  54     -19.883 103.211 -81.377 
ATOM   1114  O4'  DC A  54     -21.268 102.879 -81.072 
ATOM   1115  C3'  DC A  54     -19.074 102.268 -80.486 
ATOM   1116  O3'  DC A  54     -18.779 102.930 -79.262 
ATOM   1117  C2'  DC A  54     -20.021 101.104 -80.193 
ATOM   1118  C1'  DC A  54     -21.280 101.945 -80.003 
ATOM   1119  N1   DC A  54     -22.543 101.160 -80.089 
ATOM   1120  C2   DC A  54     -23.606 101.548 -79.277 
ATOM   1121  O2   DC A  54     -23.458 102.519 -78.527 
ATOM   1122  N3   DC A  54     -24.765 100.845 -79.341 
ATOM   1123  C4   DC A  54     -24.885  99.799 -80.168 
ATOM   1124  N4   DC A  54     -26.036  99.145 -80.193 
ATOM   1125  C5   DC A  54     -23.804  99.382 -81.011 
ATOM   1126  C6   DC A  54     -22.653 100.098 -80.933 
ATOM   1127  P    DG A  55     -17.338 102.724 -78.596 
ATOM   1128  OP1  DG A  55     -16.369 103.659 -79.213 
ATOM   1129  OP2  DG A  55     -16.973 101.291 -78.636 
ATOM   1130  O5'  DG A  55     -17.623 103.164 -77.084 
ATOM   1131  C5'  DG A  55     -18.639 104.150 -76.824 
ATOM   1132  C4'  DG A  55     -19.484 103.724 -75.640 
ATOM   1133  O4'  DG A  55     -20.609 102.887 -76.033 
ATOM   1134  C3'  DG A  55     -18.765 102.899 -74.573 
ATOM   1135  O3'  DG A  55     -19.263 103.269 -73.292 
ATOM   1136  C2'  DG A  55     -19.181 101.455 -74.855 
ATOM   1137  C1'  DG A  55     -20.642 101.752 -75.181 
ATOM   1138  N9   DG A  55     -21.329 100.648 -75.908 
ATOM   1139  C8   DG A  55     -20.821  99.771 -76.841 
ATOM   1140  N7   DG A  55     -21.698  98.907 -77.294 
ATOM   1141  C5   DG A  55     -22.869  99.235 -76.613 
ATOM   1142  C6   DG A  55     -24.160  98.653 -76.682 
ATOM   1143  O6   DG A  55     -24.544  97.710 -77.370 
ATOM   1144  N1   DG A  55     -25.060  99.295 -75.818 
ATOM   1145  C2   DG A  55     -24.751 100.362 -74.997 
ATOM   1146  N2   DG A  55     -25.750 100.834 -74.249 
ATOM   1147  N3   DG A  55     -23.538 100.909 -74.934 
ATOM   1148  C4   DG A  55     -22.655 100.296 -75.764 
ATOM   1149  P    DT A  56     -18.240 103.380 -72.065 
ATOM   1150  OP1  DT A  56     -17.589 104.709 -72.081 
ATOM   1151  OP2  DT A  56     -17.331 102.212 -72.070 
ATOM   1152  O5'  DT A  56     -19.235 103.281 -70.815 
ATOM   1153  C5'  DT A  56     -20.581 103.772 -70.955 
ATOM   1154  C4'  DT A  56     -21.556 102.792 -70.332 
ATOM   1155  O4'  DT A  56     -21.991 101.768 -71.272 
ATOM   1156  C3'  DT A  56     -21.029 101.996 -69.139 
ATOM   1157  O3'  DT A  56     -22.081 101.828 -68.196 
ATOM   1158  C2'  DT A  56     -20.668 100.627 -69.715 
ATOM   1159  C1'  DT A  56     -21.874 100.502 -70.641 
ATOM   1160  N1   DT A  56     -21.711  99.470 -71.702 
ATOM   1161  C2   DT A  56     -22.836  98.778 -72.081 
ATOM   1162  O2   DT A  56     -23.933  98.978 -71.590 
ATOM   1163  N3   DT A  56     -22.645  97.829 -73.066 
ATOM   1164  C4   DT A  56     -21.452  97.522 -73.688 
ATOM   1165  O4   DT A  56     -21.404  96.651 -74.558 
ATOM   1166  C5   DT A  56     -20.328  98.301 -73.222 
ATOM   1167  C7   DT A  56     -18.990  98.030 -73.847 
ATOM   1168  C6   DT A  56     -20.485  99.230 -72.266 
ATOM   1169  P    DC A  57     -21.750 101.937 -66.635 
ATOM   1170  OP1  DC A  57     -21.754 103.360 -66.225 
ATOM   1171  OP2  DC A  57     -20.515 101.179 -66.336 
ATOM   1172  O5'  DC A  57     -23.009 101.188 -65.991 
ATOM   1173  C5'  DC A  57     -24.271 101.226 -66.682 
ATOM   1174  C4'  DC A  57     -24.912  99.853 -66.668 
ATOM   1175  O4'  DC A  57     -24.490  99.032 -67.795 
ATOM   1176  C3'  DC A  57     -24.603  98.987 -65.447 
ATOM   1177  O3'  DC A  57     -25.763  98.236 -65.109 
ATOM   1178  C2'  DC A  57     -23.520  98.018 -65.922 
ATOM   1179  C1'  DC A  57     -24.113  97.755 -67.303 
ATOM   1180  N1   DC A  57     -23.146  97.156 -68.266 
ATOM   1181  C2   DC A  57     -23.637  96.246 -69.199 
ATOM   1182  O2   DC A  57     -24.844  95.977 -69.190 
ATOM   1183  N3   DC A  57     -22.772  95.689 -70.083 
ATOM   1184  C4   DC A  57     -21.472  96.008 -70.060 
ATOM   1185  N4   DC A  57     -20.668  95.437 -70.944 
ATOM   1186  C5   DC A  57     -20.946  96.940 -69.109 
ATOM   1187  C6   DC A  57     -21.827  97.487 -68.232 
ATOM   1188  P    DA A  58     -26.131  98.029 -63.565 
ATOM   1189  OP1  DA A  58     -26.879  99.207 -63.070 
ATOM   1190  OP2  DA A  58     -24.912  97.669 -62.809 
ATOM   1191  O5'  DA A  58     -27.109  96.764 -63.640 
ATOM   1192  C5'  DA A  58     -27.906  96.567 -64.823 
ATOM   1193  C4'  DA A  58     -27.874  95.108 -65.234 
ATOM   1194  O4'  DA A  58     -26.756  94.804 -66.117 
ATOM   1195  C3'  DA A  58     -27.728  94.100 -64.094 
ATOM   1196  O3'  DA A  58     -28.507  92.949 -64.396 
ATOM   1197  C2'  DA A  58     -26.251  93.706 -64.113 
ATOM   1198  C1'  DA A  58     -26.105  93.641 -65.631 
ATOM   1199  N9   DA A  58     -24.691  93.673 -66.098 
ATOM   1200  C8   DA A  58     -23.632  94.342 -65.554 
ATOM   1201  N7   DA A  58     -22.517  94.170 -66.194 
ATOM   1202  C5   DA A  58     -22.860  93.324 -67.240 
ATOM   1203  C6   DA A  58     -22.112  92.761 -68.287 
ATOM   1204  N6   DA A  58     -20.800  92.979 -68.460 
ATOM   1205  N1   DA A  58     -22.763  91.963 -69.154 
ATOM   1206  C2   DA A  58     -24.065  91.751 -68.978 
ATOM   1207  N3   DA A  58     -24.864  92.218 -68.044 
ATOM   1208  C4   DA A  58     -24.188  93.013 -67.189 
ATOM   1209  P    DC A  59     -29.315  92.228 -63.216 
ATOM   1210  OP1  DC A  59     -30.608  92.918 -63.007 
ATOM   1211  OP2  DC A  59     -28.446  92.102 -62.025 
ATOM   1212  O5'  DC A  59     -29.573  90.781 -63.849 
ATOM   1213  C5'  DC A  59     -29.699  90.657 -65.278 
ATOM   1214  C4'  DC A  59     -28.914  89.455 -65.764 
ATOM   1215  O4'  DC A  59     -27.527  89.782 -66.065 
ATOM   1216  C3'  DC A  59     -28.812  88.286 -64.784 
ATOM   1217  O3'  DC A  59     -28.867  87.067 -65.515 
ATOM   1218  C2'  DC A  59     -27.421  88.419 -64.165 
ATOM   1219  C1'  DC A  59     -26.694  88.813 -65.447 
ATOM   1220  N1   DC A  59     -25.359  89.431 -65.214 
ATOM   1221  C2   DC A  59     -24.353  89.172 -66.141 
ATOM   1222  O2   DC A  59     -24.606  88.447 -67.111 
ATOM   1223  N3   DC A  59     -23.128  89.726 -65.945 
ATOM   1224  C4   DC A  59     -22.894  90.505 -64.883 
ATOM   1225  N4   DC A  59     -21.683  91.022 -64.736 
ATOM   1226  C5   DC A  59     -23.915  90.783 -63.917 
ATOM   1227  C6   DC A  59     -25.132  90.220 -64.130 
ATOM   1228  P    DT A  60     -29.688  85.834 -64.908 
ATOM   1229  OP1  DT A  60     -31.121  85.978 -65.247 
ATOM   1230  OP2  DT A  60     -29.372  85.687 -63.471 
ATOM   1231  O5'  DT A  60     -29.062  84.606 -65.723 
ATOM   1232  C5'  DT A  60     -28.570  84.832 -67.057 
ATOM   1233  C4'  DT A  60     -27.239  84.131 -67.244 
ATOM   1234  O4'  DT A  60     -26.112  84.964 -66.847 
ATOM   1235  C3'  DT A  60     -27.047  82.844 -66.441 
ATOM   1236  O3'  DT A  60     -26.310  81.917 -67.228 
ATOM   1237  C2'  DT A  60     -26.188  83.258 -65.246 
ATOM   1238  C1'  DT A  60     -25.259  84.195 -66.012 
ATOM   1239  N1   DT A  60     -24.499  85.132 -65.138 
ATOM   1240  C2   DT A  60     -23.225  85.462 -65.533 
ATOM   1241  O2   DT A  60     -22.711  85.024 -66.548 
ATOM   1242  N3   DT A  60     -22.552  86.331 -64.697 
ATOM   1243  C4   DT A  60     -23.035  86.885 -63.530 
ATOM   1244  O4   DT A  60     -22.338  87.653 -62.864 
ATOM   1245  C5   DT A  60     -24.381  86.480 -63.199 
ATOM   1246  C7   DT A  60     -24.985  87.037 -61.943 
ATOM   1247  C6   DT A  60     -25.059  85.635 -63.993 
ATOM   1248  P    DG A  61     -26.713  80.368 -67.182 
ATOM   1249  OP1  DG A  61     -27.828  80.117 -68.122 
ATOM   1250  OP2  DG A  61     -26.940  79.956 -65.780 
ATOM   1251  O5'  DG A  61     -25.378  79.679 -67.734 
ATOM   1252  C5'  DG A  61     -24.555  80.401 -68.669 
ATOM   1253  C4'  DG A  61     -23.093  80.253 -68.293 
ATOM   1254  O4'  DG A  61     -22.657  81.272 -67.349 
ATOM   1255  C3'  DG A  61     -22.710  78.937 -67.618 
ATOM   1256  O3'  DG A  61     -21.417  78.548 -68.067 
ATOM   1257  C2'  DG A  61     -22.625  79.276 -66.130 
ATOM   1258  C1'  DG A  61     -21.952  80.634 -66.296 
ATOM   1259  N9   DG A  61     -22.044  81.500 -65.087 
ATOM   1260  C8   DG A  61     -23.063  81.605 -64.166 
ATOM   1261  N7   DG A  61     -22.831  82.469 -63.208 
ATOM   1262  C5   DG A  61     -21.567  82.971 -63.516 
ATOM   1263  C6   DG A  61     -20.781  83.942 -62.841 
ATOM   1264  O6   DG A  61     -21.042  84.569 -61.817 
ATOM   1265  N1   DG A  61     -19.560  84.156 -63.496 
ATOM   1266  C2   DG A  61     -19.152  83.517 -64.650 
ATOM   1267  N2   DG A  61     -17.951  83.861 -65.119 
ATOM   1268  N3   DG A  61     -19.892  82.606 -65.282 
ATOM   1269  C4   DG A  61     -21.078  82.387 -64.660 
ATOM   1270  P    DA A  62     -21.128  77.001 -68.356 
ATOM   1271  OP1  DA A  62     -21.589  76.657 -69.720 
ATOM   1272  OP2  DA A  62     -21.682  76.179 -67.257 
ATOM   1273  O5'  DA A  62     -19.530  76.962 -68.302 
ATOM   1274  C5'  DA A  62     -18.790  78.136 -68.685 
ATOM   1275  C4'  DA A  62     -17.663  78.383 -67.700 
ATOM   1276  O4'  DA A  62     -18.083  79.199 -66.569 
ATOM   1277  C3'  DA A  62     -17.061  77.137 -67.052 
ATOM   1278  O3'  DA A  62     -15.660  77.330 -66.897 
ATOM   1279  C2'  DA A  62     -17.700  77.074 -65.665 
ATOM   1280  C1'  DA A  62     -17.640  78.571 -65.376 
ATOM   1281  N9   DA A  62     -18.535  79.004 -64.266 
ATOM   1282  C8   DA A  62     -19.761  78.510 -63.924 
ATOM   1283  N7   DA A  62     -20.297  79.099 -62.899 
ATOM   1284  C5   DA A  62     -19.358  80.054 -62.534 
ATOM   1285  C6   DA A  62     -19.332  81.014 -61.509 
ATOM   1286  N6   DA A  62     -20.325  81.176 -60.623 
ATOM   1287  N1   DA A  62     -18.246  81.805 -61.428 
ATOM   1288  C2   DA A  62     -17.263  81.639 -62.312 
ATOM   1289  N3   DA A  62     -17.176  80.782 -63.306 
ATOM   1290  C4   DA A  62     -18.275  80.003 -63.365 
ATOM   1291  P    DT A  63     -14.673  76.099 -67.168 
ATOM   1292  OP1  DT A  63     -14.391  76.000 -68.618 
ATOM   1293  OP2  DT A  63     -15.212  74.880 -66.526 
ATOM   1294  O5'  DT A  63     -13.356  76.575 -66.395 
ATOM   1295  C5'  DT A  63     -13.081  77.985 -66.285 
ATOM   1296  C4'  DT A  63     -12.628  78.317 -64.877 
ATOM   1297  O4'  DT A  63     -13.743  78.616 -63.991 
ATOM   1298  C3'  DT A  63     -11.863  77.213 -64.147 
ATOM   1299  O3'  DT A  63     -10.844  77.807 -63.353 
ATOM   1300  C2'  DT A  63     -12.895  76.577 -63.216 
ATOM   1301  C1'  DT A  63     -13.574  77.875 -62.792 
ATOM   1302  N1   DT A  63     -14.916  77.677 -62.177 
ATOM   1303  C2   DT A  63     -15.277  78.541 -61.171 
ATOM   1304  O2   DT A  63     -14.554  79.440 -60.777 
ATOM   1305  N3   DT A  63     -16.527  78.326 -60.624 
ATOM   1306  C4   DT A  63     -17.423  77.343 -60.991 
ATOM   1307  O4   DT A  63     -18.515  77.249 -60.428 
ATOM   1308  C5   DT A  63     -16.954  76.486 -62.055 
ATOM   1309  C7   DT A  63     -17.869  75.390 -62.516 
ATOM   1310  C6   DT A  63     -15.743  76.673 -62.604 
ATOM   1311  P    DT A  64      -9.416  77.089 -63.259 
ATOM   1312  OP1  DT A  64      -8.588  77.478 -64.423 
ATOM   1313  OP2  DT A  64      -9.603  75.636 -63.053 
ATOM   1314  O5'  DT A  64      -8.818  77.748 -61.929 
ATOM   1315  C5'  DT A  64      -9.214  79.086 -61.574 
ATOM   1316  C4'  DT A  64      -9.514  79.160 -60.090 
ATOM   1317  O4'  DT A  64     -10.899  78.829 -59.785 
ATOM   1318  C3'  DT A  64      -8.704  78.218 -59.200 
ATOM   1319  O3'  DT A  64      -8.410  78.879 -57.975 
ATOM   1320  C2'  DT A  64      -9.652  77.054 -58.907 
ATOM   1321  C1'  DT A  64     -10.910  77.894 -58.717 
ATOM   1322  N1   DT A  64     -12.174  77.109 -58.803 
ATOM   1323  C2   DT A  64     -13.212  77.505 -57.996 
ATOM   1324  O2   DT A  64     -13.135  78.452 -57.233 
ATOM   1325  N3   DT A  64     -14.367  76.753 -58.102 
ATOM   1326  C4   DT A  64     -14.562  75.666 -58.930 
ATOM   1327  O4   DT A  64     -15.642  75.071 -58.937 
ATOM   1328  C5   DT A  64     -13.415  75.327 -59.738 
ATOM   1329  C7   DT A  64     -13.542  74.155 -60.667 
ATOM   1330  C6   DT A  64     -12.280  76.041 -59.654 
ATOM   1331  P    DA A  65      -6.969  78.674 -57.310 
ATOM   1332  OP1  DA A  65      -6.000  79.609 -57.926 
ATOM   1333  OP2  DA A  65      -6.604  77.241 -57.350 
ATOM   1334  O5'  DA A  65      -7.253  79.113 -55.798 
ATOM   1335  C5'  DA A  65      -8.270  80.100 -55.538 
ATOM   1336  C4'  DA A  65      -9.114  79.674 -54.354 
ATOM   1337  O4'  DA A  65     -10.239  78.836 -54.747 
ATOM   1338  C3'  DA A  65      -8.396  78.848 -53.286 
ATOM   1339  O3'  DA A  65      -8.893  79.219 -52.006 
ATOM   1340  C2'  DA A  65      -8.811  77.405 -53.569 
ATOM   1341  C1'  DA A  65     -10.272  77.701 -53.895 
ATOM   1342  N9   DA A  65     -10.959  76.598 -54.621 
ATOM   1343  C8   DA A  65     -10.439  75.736 -55.545 
ATOM   1344  N7   DA A  65     -11.297  74.876 -56.001 
ATOM   1345  C5   DA A  65     -12.472  75.189 -55.332 
ATOM   1346  C6   DA A  65     -13.762  74.635 -55.376 
ATOM   1347  N6   DA A  65     -14.098  73.601 -56.161 
ATOM   1348  N1   DA A  65     -14.698  75.185 -54.581 
ATOM   1349  C2   DA A  65     -14.360  76.212 -53.805 
ATOM   1350  N3   DA A  65     -13.195  76.810 -53.679 
ATOM   1351  C4   DA A  65     -12.276  76.241 -54.485 
ATOM   1352  P    DT A  66      -7.870  79.329 -50.779 
ATOM   1353  OP1  DT A  66      -7.219  80.659 -50.794 
ATOM   1354  OP2  DT A  66      -6.962  78.162 -50.784 
ATOM   1355  O5'  DT A  66      -8.865  79.231 -49.529 
ATOM   1356  C5'  DT A  66     -10.211  79.721 -49.668 
ATOM   1357  C4'  DT A  66     -11.187  78.742 -49.046 
ATOM   1358  O4'  DT A  66     -11.621  77.718 -49.986 
ATOM   1359  C3'  DT A  66     -10.660  77.946 -47.852 
ATOM   1360  O3'  DT A  66     -11.712  77.777 -46.910 
ATOM   1361  C2'  DT A  66     -10.299  76.577 -48.428 
ATOM   1362  C1'  DT A  66     -11.505  76.452 -49.355 
ATOM   1363  N1   DT A  66     -11.341  75.419 -50.416 
ATOM   1364  C2   DT A  66     -12.466  74.728 -50.795 
ATOM   1365  O2   DT A  66     -13.564  74.928 -50.304 
ATOM   1366  N3   DT A  66     -12.275  73.778 -51.780 
ATOM   1367  C4   DT A  66     -11.082  73.472 -52.402 
ATOM   1368  O4   DT A  66     -11.034  72.600 -53.272 
ATOM   1369  C5   DT A  66      -9.958  74.250 -51.936 
ATOM   1370  C7   DT A  66      -8.621  73.979 -52.561 
ATOM   1371  C6   DT A  66     -10.115  75.179 -50.980 
ATOM   1372  P    DG A  67     -11.380  77.886 -45.348 
ATOM   1373  OP1  DG A  67     -11.384  79.309 -44.939 
ATOM   1374  OP2  DG A  67     -10.145  77.129 -45.049 
ATOM   1375  O5'  DG A  67     -12.639  77.137 -44.705 
ATOM   1376  C5'  DG A  67     -13.902  77.176 -45.395 
ATOM   1377  C4'  DG A  67     -14.542  75.802 -45.381 
ATOM   1378  O4'  DG A  67     -14.120  74.982 -46.509 
ATOM   1379  C3'  DG A  67     -14.233  74.936 -44.160 
ATOM   1380  O3'  DG A  67     -15.394  74.186 -43.823 
ATOM   1381  C2'  DG A  67     -13.151  73.967 -44.636 
ATOM   1382  C1'  DG A  67     -13.743  73.705 -46.017 
ATOM   1383  N9   DG A  67     -12.777  73.106 -46.979 
ATOM   1384  C8   DG A  67     -11.420  73.316 -47.096 
ATOM   1385  N7   DG A  67     -10.853  72.627 -48.057 
ATOM   1386  C5   DG A  67     -11.909  71.908 -48.614 
ATOM   1387  C6   DG A  67     -11.917  70.985 -49.693 
ATOM   1388  O6   DG A  67     -10.978  70.607 -50.389 
ATOM   1389  N1   DG A  67     -13.205  70.486 -49.930 
ATOM   1390  C2   DG A  67     -14.337  70.834 -49.219 
ATOM   1391  N2   DG A  67     -15.473  70.246 -49.602 
ATOM   1392  N3   DG A  67     -14.329  71.700 -48.208 
ATOM   1393  C4   DG A  67     -13.087  72.193 -47.965 
ATOM   1394  P    DT A  68     -15.761  73.978 -42.278 
ATOM   1395  OP1  DT A  68     -16.509  75.156 -41.784 
ATOM   1396  OP2  DT A  68     -14.542  73.618 -41.522 
ATOM   1397  O5'  DT A  68     -16.739  72.714 -42.354 
ATOM   1398  C5'  DT A  68     -17.537  72.517 -43.537 
ATOM   1399  C4'  DT A  68     -17.504  71.058 -43.947 
ATOM   1400  O4'  DT A  68     -16.387  70.754 -44.831 
ATOM   1401  C3'  DT A  68     -17.358  70.050 -42.808 
ATOM   1402  O3'  DT A  68     -18.137  68.898 -43.110 
ATOM   1403  C2'  DT A  68     -15.881  69.655 -42.827 
ATOM   1404  C1'  DT A  68     -15.735  69.590 -44.344 
ATOM   1405  N1   DT A  68     -14.322  69.622 -44.811 
ATOM   1406  C2   DT A  68     -14.017  68.889 -45.934 
ATOM   1407  O2   DT A  68     -14.845  68.233 -46.542 
ATOM   1408  N3   DT A  68     -12.697  68.942 -46.336 
ATOM   1409  C4   DT A  68     -11.682  69.650 -45.725 
ATOM   1410  O4   DT A  68     -10.536  69.620 -46.180 
ATOM   1411  C5   DT A  68     -12.099  70.387 -44.556 
ATOM   1412  C7   DT A  68     -11.055  71.185 -43.830 
ATOM   1413  C6   DT A  68     -13.375  70.354 -44.142 
ATOM   1414  P    DC A  69     -18.946  68.178 -41.930 
ATOM   1415  OP1  DC A  69     -20.238  68.868 -41.721 
ATOM   1416  OP2  DC A  69     -18.076  68.052 -40.739 
ATOM   1417  O5'  DC A  69     -19.203  66.731 -42.562 
ATOM   1418  C5'  DC A  69     -19.329  66.606 -43.991 
ATOM   1419  C4'  DC A  69     -18.544  65.404 -44.478 
ATOM   1420  O4'  DC A  69     -17.158  65.732 -44.778 
ATOM   1421  C3'  DC A  69     -18.443  64.235 -43.498 
ATOM   1422  O3'  DC A  69     -18.497  63.016 -44.229 
ATOM   1423  C2'  DC A  69     -17.051  64.368 -42.879 
ATOM   1424  C1'  DC A  69     -16.324  64.762 -44.161 
ATOM   1425  N1   DC A  69     -14.990  65.380 -43.928 
ATOM   1426  C2   DC A  69     -13.983  65.121 -44.855 
ATOM   1427  O2   DC A  69     -14.237  64.397 -45.824 
ATOM   1428  N3   DC A  69     -12.758  65.675 -44.659 
ATOM   1429  C4   DC A  69     -12.524  66.454 -43.596 
ATOM   1430  N4   DC A  69     -11.314  66.971 -43.450 
ATOM   1431  C5   DC A  69     -13.546  66.732 -42.631 
ATOM   1432  C6   DC A  69     -14.763  66.170 -42.843 
ATOM   1433  P    DT A  70     -19.318  61.783 -43.622 
ATOM   1434  OP1  DT A  70     -20.752  61.928 -43.961 
ATOM   1435  OP2  DT A  70     -19.003  61.637 -42.184 
ATOM   1436  O5'  DT A  70     -18.693  60.556 -44.437 
ATOM   1437  C5'  DT A  70     -18.200  60.782 -45.771 
ATOM   1438  C4'  DT A  70     -16.870  60.081 -45.957 
ATOM   1439  O4'  DT A  70     -15.743  60.914 -45.560 
ATOM   1440  C3'  DT A  70     -16.677  58.794 -45.155 
ATOM   1441  O3'  DT A  70     -15.940  57.866 -45.942 
ATOM   1442  C2'  DT A  70     -15.818  59.207 -43.960 
ATOM   1443  C1'  DT A  70     -14.890  60.145 -44.726 
ATOM   1444  N1   DT A  70     -14.130  61.082 -43.852 
ATOM   1445  C2   DT A  70     -12.855  61.411 -44.247 
ATOM   1446  O2   DT A  70     -12.342  60.973 -45.261 
ATOM   1447  N3   DT A  70     -12.182  62.281 -43.411 
ATOM   1448  C4   DT A  70     -12.666  62.835 -42.244 
ATOM   1449  O4   DT A  70     -11.968  63.603 -41.578 
ATOM   1450  C5   DT A  70     -14.012  62.430 -41.913 
ATOM   1451  C7   DT A  70     -14.615  62.986 -40.657 
ATOM   1452  C6   DT A  70     -14.689  61.585 -42.707 
ATOM   1453  P    DG A  71     -16.343  56.317 -45.896 
ATOM   1454  OP1  DG A  71     -17.459  56.067 -46.836 
ATOM   1455  OP2  DG A  71     -16.571  55.906 -44.493 
ATOM   1456  O5'  DG A  71     -15.009  55.628 -46.448 
ATOM   1457  C5'  DG A  71     -14.185  56.350 -47.383 
ATOM   1458  C4'  DG A  71     -12.724  56.203 -47.007 
ATOM   1459  O4'  DG A  71     -12.287  57.222 -46.063 
ATOM   1460  C3'  DG A  71     -12.340  54.887 -46.331 
ATOM   1461  O3'  DG A  71     -11.048  54.498 -46.780 
ATOM   1462  C2'  DG A  71     -12.256  55.225 -44.843 
ATOM   1463  C1'  DG A  71     -11.582  56.584 -45.009 
ATOM   1464  N9   DG A  71     -11.674  57.450 -43.801 
ATOM   1465  C8   DG A  71     -12.694  57.555 -42.879 
ATOM   1466  N7   DG A  71     -12.461  58.419 -41.922 
ATOM   1467  C5   DG A  71     -11.198  58.921 -42.229 
ATOM   1468  C6   DG A  71     -10.412  59.892 -41.555 
ATOM   1469  O6   DG A  71     -10.673  60.519 -40.531 
ATOM   1470  N1   DG A  71      -9.191  60.106 -42.210 
ATOM   1471  C2   DG A  71      -8.783  59.466 -43.364 
ATOM   1472  N2   DG A  71      -7.581  59.811 -43.833 
ATOM   1473  N3   DG A  71      -9.522  58.556 -43.996 
ATOM   1474  C4   DG A  71     -10.709  58.337 -43.374 
ATOM   1475  P    DG A  72     -10.759  52.950 -47.070 
ATOM   1476  OP1  DG A  72     -11.219  52.607 -48.434 
ATOM   1477  OP2  DG A  72     -11.313  52.129 -45.971 
ATOM   1478  O5'  DG A  72      -9.161  52.911 -47.015 
ATOM   1479  C5'  DG A  72      -8.420  54.086 -47.399 
ATOM   1480  C4'  DG A  72      -7.294  54.333 -46.414 
ATOM   1481  O4'  DG A  72      -7.714  55.149 -45.283 
ATOM   1482  C3'  DG A  72      -6.692  53.086 -45.766 
ATOM   1483  O3'  DG A  72      -5.291  53.279 -45.610 
ATOM   1484  C2'  DG A  72      -7.330  53.024 -44.379 
ATOM   1485  C1'  DG A  72      -7.271  54.521 -44.089 
ATOM   1486  N9   DG A  72      -8.165  54.953 -42.980 
ATOM   1487  C8   DG A  72      -9.403  54.468 -42.619 
ATOM   1488  N7   DG A  72      -9.933  55.071 -41.584 
ATOM   1489  C5   DG A  72      -8.978  56.024 -41.232 
ATOM   1490  C6   DG A  72      -8.985  56.983 -40.186 
ATOM   1491  O6   DG A  72      -9.851  57.191 -39.340 
ATOM   1492  N1   DG A  72      -7.814  57.753 -40.188 
ATOM   1493  C2   DG A  72      -6.772  57.615 -41.084 
ATOM   1494  N2   DG A  72      -5.742  58.447 -40.918 
ATOM   1495  N3   DG A  72      -6.766  56.715 -42.067 
ATOM   1496  C4   DG A  72      -7.896  55.960 -42.078 
ATOM   1497  P    DT A  73      -4.303  52.049 -45.881 
ATOM   1498  OP1  DT A  73      -4.022  51.949 -47.332 
ATOM   1499  OP2  DT A  73      -4.843  50.829 -45.240 
ATOM   1500  O5'  DT A  73      -2.986  52.525 -45.109 
ATOM   1501  C5'  DT A  73      -2.712  53.934 -44.999 
ATOM   1502  C4'  DT A  73      -2.258  54.266 -43.591 
ATOM   1503  O4'  DT A  73      -3.374  54.566 -42.704 
ATOM   1504  C3'  DT A  73      -1.494  53.162 -42.861 
ATOM   1505  O3'  DT A  73      -0.474  53.756 -42.067 
ATOM   1506  C2'  DT A  73      -2.526  52.527 -41.930 
ATOM   1507  C1'  DT A  73      -3.204  53.825 -41.506 
ATOM   1508  N1   DT A  73      -4.546  53.627 -40.890 
ATOM   1509  C2   DT A  73      -4.907  54.490 -39.885 
ATOM   1510  O2   DT A  73      -4.184  55.390 -39.490 
ATOM   1511  N3   DT A  73      -6.157  54.276 -39.337 
ATOM   1512  C4   DT A  73      -7.054  53.293 -39.705 
ATOM   1513  O4   DT A  73      -8.146  53.198 -39.142 
ATOM   1514  C5   DT A  73      -6.585  52.436 -40.769 
ATOM   1515  C7   DT A  73      -7.499  51.339 -41.229 
ATOM   1516  C6   DT A  73      -5.373  52.622 -41.318 
ATOM   1517  P    DC A  74       0.954  53.039 -41.973 
ATOM   1518  OP1  DC A  74       1.781  53.428 -43.137 
ATOM   1519  OP2  DC A  74       0.766  51.585 -41.767 
ATOM   1520  O5'  DC A  74       1.551  53.698 -40.643 
ATOM   1521  C5'  DC A  74       1.156  55.035 -40.288 
ATOM   1522  C4'  DC A  74       0.856  55.110 -38.804 
ATOM   1523  O4'  DC A  74      -0.529  54.778 -38.499 
ATOM   1524  C3'  DC A  74       1.665  54.167 -37.913 
ATOM   1525  O3'  DC A  74       1.960  54.829 -36.689 
ATOM   1526  C2'  DC A  74       0.718  53.003 -37.621 
ATOM   1527  C1'  DC A  74      -0.541  53.844 -37.430 
ATOM   1528  N1   DC A  74      -1.804  53.059 -37.517 
ATOM   1529  C2   DC A  74      -2.867  53.447 -36.704 
ATOM   1530  O2   DC A  74      -2.719  54.418 -35.954 
ATOM   1531  N3   DC A  74      -4.026  52.744 -36.768 
ATOM   1532  C4   DC A  74      -4.146  51.698 -37.595 
ATOM   1533  N4   DC A  74      -5.297  51.044 -37.620 
ATOM   1534  C5   DC A  74      -3.065  51.281 -38.438 
ATOM   1535  C6   DC A  74      -1.914  51.997 -38.360 
ATOM   1536  P    DA A  75       3.401  54.623 -36.023 
ATOM   1537  OP1  DA A  75       4.370  55.558 -36.640 
ATOM   1538  OP2  DA A  75       3.766  53.190 -36.064 
ATOM   1539  O5'  DA A  75       3.116  55.063 -34.512 
ATOM   1540  C5'  DA A  75       2.100  56.049 -34.251 
ATOM   1541  C4'  DA A  75       1.255  55.623 -33.067 
ATOM   1542  O4'  DA A  75       0.130  54.786 -33.460 
ATOM   1543  C3'  DA A  75       1.974  54.798 -32.000 
ATOM   1544  O3'  DA A  75       1.476  55.168 -30.719 
ATOM   1545  C2'  DA A  75       1.558  53.354 -32.282 
ATOM   1546  C1'  DA A  75       0.098  53.651 -32.609 
ATOM   1547  N9   DA A  75      -0.590  52.548 -33.335 
ATOM   1548  C8   DA A  75      -0.070  51.686 -34.259 
ATOM   1549  N7   DA A  75      -0.927  50.826 -34.714 
ATOM   1550  C5   DA A  75      -2.102  51.138 -34.046 
ATOM   1551  C6   DA A  75      -3.393  50.585 -34.090 
ATOM   1552  N6   DA A  75      -3.729  49.551 -34.875 
ATOM   1553  N1   DA A  75      -4.329  51.135 -33.295 
ATOM   1554  C2   DA A  75      -3.990  52.162 -32.518 
ATOM   1555  N3   DA A  75      -2.825  52.760 -32.393 
ATOM   1556  C4   DA A  75      -1.906  52.190 -33.199 
ATOM   1557  P    DG A  76       2.500  55.279 -29.493 
ATOM   1558  OP1  DG A  76       3.150  56.608 -29.508 
ATOM   1559  OP2  DG A  76       3.408  54.112 -29.497 
ATOM   1560  O5'  DG A  76       1.505  55.180 -28.243 
ATOM   1561  C5'  DG A  76       0.159  55.671 -28.382 
ATOM   1562  C4'  DG A  76      -0.817  54.691 -27.759 
ATOM   1563  O4'  DG A  76      -1.252  53.667 -28.699 
ATOM   1564  C3'  DG A  76      -0.290  53.895 -26.566 
ATOM   1565  O3'  DG A  76      -1.342  53.727 -25.624 
ATOM   1566  C2'  DG A  76       0.071  52.526 -27.142 
ATOM   1567  C1'  DG A  76      -1.135  52.401 -28.069 
ATOM   1568  N9   DG A  76      -0.972  51.369 -29.130 
ATOM   1569  C8   DG A  76       0.167  50.989 -29.807 
ATOM   1570  N7   DG A  76      -0.029  50.039 -30.690 
ATOM   1571  C5   DG A  76      -1.393  49.771 -30.589 
ATOM   1572  C6   DG A  76      -2.195  48.835 -31.294 
ATOM   1573  O6   DG A  76      -1.860  48.040 -32.167 
ATOM   1574  N1   DG A  76      -3.533  48.893 -30.879 
ATOM   1575  C2   DG A  76      -4.030  49.742 -29.910 
ATOM   1576  N2   DG A  76      -5.338  49.642 -29.659 
ATOM   1577  N3   DG A  76      -3.278  50.619 -29.249 
ATOM   1578  C4   DG A  76      -1.977  50.576 -29.640 
ATOM   1579  P    DT A  77      -1.011  53.836 -24.062 
ATOM   1580  OP1  DT A  77      -1.015  55.259 -23.653 
ATOM   1581  OP2  DT A  77       0.224  53.078 -23.763 
ATOM   1582  O5'  DT A  77      -2.269  53.087 -23.418 
ATOM   1583  C5'  DT A  77      -3.532  53.125 -24.109 
ATOM   1584  C4'  DT A  77      -4.173  51.752 -24.095 
ATOM   1585  O4'  DT A  77      -3.751  50.931 -25.222 
ATOM   1586  C3'  DT A  77      -3.864  50.886 -22.874 
ATOM   1587  O3'  DT A  77      -5.024  50.135 -22.536 
ATOM   1588  C2'  DT A  77      -2.781  49.917 -23.350 
ATOM   1589  C1'  DT A  77      -3.374  49.654 -24.731 
ATOM   1590  N1   DT A  77      -2.407  49.055 -25.693 
ATOM   1591  C2   DT A  77      -2.907  48.160 -26.607 
ATOM   1592  O2   DT A  77      -4.085  47.849 -26.654 
ATOM   1593  N3   DT A  77      -1.982  47.625 -27.482 
ATOM   1594  C4   DT A  77      -0.631  47.905 -27.517 
ATOM   1595  O4   DT A  77       0.100  47.363 -28.348 
ATOM   1596  C5   DT A  77      -0.201  48.855 -26.520 
ATOM   1597  C7   DT A  77       1.256  49.217 -26.488 
ATOM   1598  C6   DT A  77      -1.079  49.391 -25.656 
ATOM   1599  P    DG A  78      -5.392  49.928 -20.992 
ATOM   1600  OP1  DG A  78      -6.139  51.106 -20.497 
ATOM   1601  OP2  DG A  78      -4.173  49.568 -20.236 
ATOM   1602  O5'  DG A  78      -6.370  48.663 -21.068 
ATOM   1603  C5'  DG A  78      -7.167  48.466 -22.251 
ATOM   1604  C4'  DG A  78      -7.135  47.007 -22.661 
ATOM   1605  O4'  DG A  78      -6.017  46.703 -23.544 
ATOM   1606  C3'  DG A  78      -6.989  45.999 -21.522 
ATOM   1607  O3'  DG A  78      -7.768  44.848 -21.823 
ATOM   1608  C2'  DG A  78      -5.512  45.605 -21.540 
ATOM   1609  C1'  DG A  78      -5.366  45.540 -23.058 
ATOM   1610  N9   DG A  78      -3.952  45.572 -23.525 
ATOM   1611  C8   DG A  78      -2.871  46.240 -22.990 
ATOM   1612  N7   DG A  78      -1.752  46.057 -23.647 
ATOM   1613  C5   DG A  78      -2.116  45.207 -24.691 
ATOM   1614  C6   DG A  78      -1.330  44.656 -25.736 
ATOM   1615  O6   DG A  78      -0.132  44.807 -25.960 
ATOM   1616  N1   DG A  78      -2.099  43.843 -26.581 
ATOM   1617  C2   DG A  78      -3.450  43.596 -26.434 
ATOM   1618  N2   DG A  78      -4.001  42.792 -27.347 
ATOM   1619  N3   DG A  78      -4.186  44.115 -25.454 
ATOM   1620  C4   DG A  78      -3.455  44.905 -24.625 
ATOM   1621  P    DA A  79      -8.576  44.127 -20.643 
ATOM   1622  OP1  DA A  79      -9.869  44.817 -20.435 
ATOM   1623  OP2  DA A  79      -7.707  44.001 -19.453 
ATOM   1624  O5'  DA A  79      -8.834  42.680 -21.276 
ATOM   1625  C5'  DA A  79      -8.959  42.556 -22.705 
ATOM   1626  C4'  DA A  79      -8.174  41.354 -23.191 
ATOM   1627  O4'  DA A  79      -6.788  41.681 -23.492 
ATOM   1628  C3'  DA A  79      -8.073  40.185 -22.211 
ATOM   1629  O3'  DA A  79      -8.128  38.966 -22.942 
ATOM   1630  C2'  DA A  79      -6.682  40.318 -21.593 
ATOM   1631  C1'  DA A  79      -5.955  40.712 -22.875 
ATOM   1632  N9   DA A  79      -4.620  41.330 -22.641 
ATOM   1633  C8   DA A  79      -4.228  42.140 -21.614 
ATOM   1634  N7   DA A  79      -2.991  42.521 -21.688 
ATOM   1635  C5   DA A  79      -2.526  41.920 -22.850 
ATOM   1636  C6   DA A  79      -1.275  41.936 -23.490 
ATOM   1637  N6   DA A  79      -0.214  42.610 -23.024 
ATOM   1638  N1   DA A  79      -1.153  41.229 -24.629 
ATOM   1639  C2   DA A  79      -2.210  40.562 -25.087 
ATOM   1640  N3   DA A  79      -3.421  40.473 -24.580 
ATOM   1641  C4   DA A  79      -3.516  41.188 -23.440 
ATOM   1642  P    DA A  80      -8.949  37.733 -22.336 
ATOM   1643  OP1  DA A  80     -10.382  37.877 -22.675 
ATOM   1644  OP2  DA A  80      -8.633  37.586 -20.898 
ATOM   1645  O5'  DA A  80      -8.323  36.505 -23.150 
ATOM   1646  C5'  DA A  80      -7.831  36.731 -24.484 
ATOM   1647  C4'  DA A  80      -6.500  36.030 -24.671 
ATOM   1648  O4'  DA A  80      -5.373  36.863 -24.274 
ATOM   1649  C3'  DA A  80      -6.308  34.743 -23.869 
ATOM   1650  O3'  DA A  80      -5.571  33.816 -24.655 
ATOM   1651  C2'  DA A  80      -5.449  35.157 -22.674 
ATOM   1652  C1'  DA A  80      -4.520  36.094 -23.439 
ATOM   1653  N9   DA A  80      -3.760  37.031 -22.566 
ATOM   1654  C8   DA A  80      -4.163  37.620 -21.402 
ATOM   1655  N7   DA A  80      -3.268  38.392 -20.867 
ATOM   1656  C5   DA A  80      -2.192  38.311 -21.740 
ATOM   1657  C6   DA A  80      -0.920  38.906 -21.734 
ATOM   1658  N6   DA A  80      -0.498  39.742 -20.775 
ATOM   1659  N1   DA A  80      -0.092  38.611 -22.754 
ATOM   1660  C2   DA A  80      -0.516  37.780 -23.705 
ATOM   1661  N3   DA A  80      -1.674  37.167 -23.816 
ATOM   1662  C4   DA A  80      -2.484  37.479 -22.783 
ATOM   1663  P    DG A  81      -5.974  32.267 -24.609 
ATOM   1664  OP1  DG A  81      -7.089  32.016 -25.550 
ATOM   1665  OP2  DG A  81      -6.201  31.855 -23.207 
ATOM   1666  O5'  DG A  81      -4.639  31.578 -25.162 
ATOM   1667  C5'  DG A  81      -3.815  32.300 -26.096 
ATOM   1668  C4'  DG A  81      -2.354  32.152 -25.721 
ATOM   1669  O4'  DG A  81      -1.918  33.172 -24.777 
ATOM   1670  C3'  DG A  81      -1.971  30.836 -25.045 
ATOM   1671  O3'  DG A  81      -0.678  30.447 -25.494 
ATOM   1672  C2'  DG A  81      -1.886  31.175 -23.557 
ATOM   1673  C1'  DG A  81      -1.213  32.533 -23.723 
ATOM   1674  N9   DG A  81      -1.305  33.399 -22.514 
ATOM   1675  C8   DG A  81      -2.324  33.504 -21.593 
ATOM   1676  N7   DG A  81      -2.091  34.368 -20.635 
ATOM   1677  C5   DG A  81      -0.828  34.870 -20.943 
ATOM   1678  C6   DG A  81      -0.042  35.841 -20.269 
ATOM   1679  O6   DG A  81      -0.303  36.468 -19.245 
ATOM   1680  N1   DG A  81       1.179  36.055 -20.923 
ATOM   1681  C2   DG A  81       1.587  35.416 -22.077 
ATOM   1682  N2   DG A  81       2.788  35.760 -22.546 
ATOM   1683  N3   DG A  81       0.848  34.505 -22.710 
ATOM   1684  C4   DG A  81      -0.339  34.286 -22.087 
ATOM   1685  P    DA A  82      -0.389  28.900 -25.783 
ATOM   1686  OP1  DA A  82      -0.849  28.556 -27.147 
ATOM   1687  OP2  DA A  82      -0.943  28.078 -24.685 
ATOM   1688  O5'  DA A  82       1.209  28.861 -25.729 
ATOM   1689  C5'  DA A  82       1.949  30.035 -26.112 
ATOM   1690  C4'  DA A  82       3.076  30.282 -25.127 
ATOM   1691  O4'  DA A  82       2.656  31.098 -23.996 
ATOM   1692  C3'  DA A  82       3.678  29.036 -24.479 
ATOM   1693  O3'  DA A  82       5.079  29.229 -24.324 
ATOM   1694  C2'  DA A  82       3.039  28.973 -23.092 
ATOM   1695  C1'  DA A  82       3.099  30.470 -22.803 
ATOM   1696  N9   DA A  82       2.204  30.903 -21.693 
ATOM   1697  C8   DA A  82       0.978  30.409 -21.351 
ATOM   1698  N7   DA A  82       0.442  30.998 -20.327 
ATOM   1699  C5   DA A  82       1.381  31.953 -19.962 
ATOM   1700  C6   DA A  82       1.407  32.913 -18.937 
ATOM   1701  N6   DA A  82       0.414  33.075 -18.050 
ATOM   1702  N1   DA A  82       2.493  33.704 -18.855 
ATOM   1703  C2   DA A  82       3.476  33.538 -19.739 
ATOM   1704  N3   DA A  82       3.563  32.681 -20.733 
ATOM   1705  C4   DA A  82       2.464  31.902 -20.792 
ATOM   1706  P    DA A  83       6.066  27.998 -24.595 
ATOM   1707  OP1  DA A  83       6.348  27.899 -26.045 
ATOM   1708  OP2  DA A  83       5.527  26.779 -23.954 
ATOM   1709  O5'  DA A  83       7.383  28.474 -23.822 
ATOM   1710  C5'  DA A  83       7.658  29.884 -23.712 
ATOM   1711  C4'  DA A  83       8.111  30.216 -22.305 
ATOM   1712  O4'  DA A  83       6.996  30.515 -21.418 
ATOM   1713  C3'  DA A  83       8.876  29.112 -21.574 
ATOM   1714  O3'  DA A  83       9.896  29.706 -20.780 
ATOM   1715  C2'  DA A  83       7.844  28.476 -20.643 
ATOM   1716  C1'  DA A  83       7.166  29.774 -20.219 
ATOM   1717  N9   DA A  83       5.823  29.576 -19.604 
ATOM   1718  C8   DA A  83       4.882  28.635 -19.906 
ATOM   1719  N7   DA A  83       3.806  28.719 -19.189 
ATOM   1720  C5   DA A  83       4.048  29.796 -18.347 
ATOM   1721  C6   DA A  83       3.281  30.401 -17.337 
ATOM   1722  N6   DA A  83       2.055  29.985 -16.990 
ATOM   1723  N1   DA A  83       3.823  31.452 -16.695 
ATOM   1724  C2   DA A  83       5.042  31.862 -17.045 
ATOM   1725  N3   DA A  83       5.847  31.378 -17.966 
ATOM   1726  C4   DA A  83       5.282  30.327 -18.594 
ATOM   1727  P    DT A  84      11.323  28.988 -20.687 
ATOM   1728  OP1  DT A  84      12.151  29.377 -21.850 
ATOM   1729  OP2  DT A  84      11.136  27.535 -20.480 
ATOM   1730  O5'  DT A  84      11.921  29.647 -19.357 
ATOM   1731  C5'  DT A  84      11.525  30.985 -19.001 
ATOM   1732  C4'  DT A  84      11.225  31.059 -17.518 
ATOM   1733  O4'  DT A  84       9.840  30.728 -17.212 
ATOM   1734  C3'  DT A  84      12.035  30.117 -16.627 
ATOM   1735  O3'  DT A  84      12.330  30.778 -15.403 
ATOM   1736  C2'  DT A  84      11.087  28.953 -16.334 
ATOM   1737  C1'  DT A  84       9.829  29.793 -16.144 
ATOM   1738  N1   DT A  84       8.565  29.008 -16.230 
ATOM   1739  C2   DT A  84       7.527  29.404 -15.423 
ATOM   1740  O2   DT A  84       7.604  30.351 -14.660 
ATOM   1741  N3   DT A  84       6.372  28.652 -15.530 
ATOM   1742  C4   DT A  84       6.177  27.565 -16.357 
ATOM   1743  O4   DT A  84       5.097  26.970 -16.365 
ATOM   1744  C5   DT A  84       7.324  27.226 -17.165 
ATOM   1745  C7   DT A  84       7.197  26.054 -18.094 
ATOM   1746  C6   DT A  84       8.459  27.940 -17.081 
ATOM   1747  P    DT A  85      13.770  30.573 -14.737 
ATOM   1748  OP1  DT A  85      14.740  31.508 -15.353 
ATOM   1749  OP2  DT A  85      14.136  29.140 -14.777 
ATOM   1750  O5'  DT A  85      13.486  31.012 -13.225 
ATOM   1751  C5'  DT A  85      12.469  31.999 -12.965 
ATOM   1752  C4'  DT A  85      11.625  31.573 -11.781 
ATOM   1753  O4'  DT A  85      10.500  30.735 -12.174 
ATOM   1754  C3'  DT A  85      12.343  30.747 -10.714 
ATOM   1755  O3'  DT A  85      11.846  31.118  -9.433 
ATOM   1756  C2'  DT A  85      11.928  29.304 -10.996 
ATOM   1757  C1'  DT A  85      10.467  29.600 -11.322 
ATOM   1758  N1   DT A  85       9.780  28.497 -12.049 
ATOM   1759  C2   DT A  85       8.449  28.299 -11.770 
ATOM   1760  O2   DT A  85       7.830  28.978 -10.970 
ATOM   1761  N3   DT A  85       7.845  27.266 -12.462 
ATOM   1762  C4   DT A  85       8.449  26.437 -13.386 
ATOM   1763  O4   DT A  85       7.804  25.546 -13.942 
ATOM   1764  C5   DT A  85       9.846  26.723 -13.611 
ATOM   1765  C7   DT A  85      10.577  25.866 -14.602 
ATOM   1766  C6   DT A  85      10.458  27.720 -12.952 
ATOM   1767  P    DT A  86      12.869  31.228  -8.206 
ATOM   1768  OP1  DT A  86      13.520  32.558  -8.222 
ATOM   1769  OP2  DT A  86      13.777  30.061  -8.211 
ATOM   1770  O5'  DT A  86      11.874  31.130  -6.956 
ATOM   1771  C5'  DT A  86      10.528  31.620  -7.096 
ATOM   1772  C4'  DT A  86       9.552  30.641  -6.473 
ATOM   1773  O4'  DT A  86       9.118  29.617  -7.413 
ATOM   1774  C3'  DT A  86      10.080  29.845  -5.280 
ATOM   1775  O3'  DT A  86       9.027  29.676  -4.337 
ATOM   1776  C2'  DT A  86      10.440  28.476  -5.856 
ATOM   1777  C1'  DT A  86       9.234  28.351  -6.782 
ATOM   1778  N1   DT A  86       9.398  27.318  -7.843 
ATOM   1779  C2   DT A  86       8.273  26.627  -8.222 
ATOM   1780  O2   DT A  86       7.176  26.827  -7.731 
ATOM   1781  N3   DT A  86       8.464  25.678  -9.207 
ATOM   1782  C4   DT A  86       9.657  25.371  -9.829 
ATOM   1783  O4   DT A  86       9.705  24.499 -10.699 
ATOM   1784  C5   DT A  86      10.781  26.149  -9.363 
ATOM   1785  C7   DT A  86      12.118  25.878  -9.988 
ATOM   1786  C6   DT A  86      10.624  27.078  -8.407 
ATOM   1787  P    DC A  87       9.359  29.785  -2.776 
ATOM   1788  OP1  DC A  87       9.355  31.208  -2.366 
ATOM   1789  OP2  DC A  87      10.594  29.028  -2.477 
ATOM   1790  O5'  DC A  87       8.100  29.036  -2.132 
ATOM   1791  C5'  DC A  87       6.837  29.075  -2.823 
ATOM   1792  C4'  DC A  87       6.197  27.701  -2.809 
ATOM   1793  O4'  DC A  87       6.619  26.881  -3.936 
ATOM   1794  C3'  DC A  87       6.506  26.835  -1.588 
ATOM   1795  O3'  DC A  87       5.346  26.085  -1.250 
ATOM   1796  C2'  DC A  87       7.588  25.866  -2.063 
ATOM   1797  C1'  DC A  87       6.996  25.604  -3.444 
ATOM   1798  N1   DC A  87       7.962  25.005  -4.407 
ATOM   1799  C2   DC A  87       7.471  24.095  -5.340 
ATOM   1800  O2   DC A  87       6.265  23.825  -5.331 
ATOM   1801  N3   DC A  87       8.336  23.537  -6.224 
ATOM   1802  C4   DC A  87       9.637  23.856  -6.201 
ATOM   1803  N4   DC A  87      10.440  23.285  -7.085 
ATOM   1804  C5   DC A  87      10.163  24.789  -5.250 
ATOM   1805  C6   DC A  87       9.282  25.335  -4.373 
ATOM   1806  P    DC A  88       4.978  25.877   0.294 
ATOM   1807  OP1  DC A  88       4.230  27.055   0.789 
ATOM   1808  OP2  DC A  88       6.197  25.517   1.050 
ATOM   1809  O5'  DC A  88       4.000  24.613   0.219 
ATOM   1810  C5'  DC A  88       3.202  24.416  -0.964 
ATOM   1811  C4'  DC A  88       3.235  22.957  -1.375 
ATOM   1812  O4'  DC A  88       4.353  22.653  -2.258 
ATOM   1813  C3'  DC A  88       3.381  21.949  -0.235 
ATOM   1814  O3'  DC A  88       2.602  20.797  -0.537 
ATOM   1815  C2'  DC A  88       4.858  21.554  -0.254 
ATOM   1816  C1'  DC A  88       5.004  21.489  -1.772 
ATOM   1817  N1   DC A  88       6.418  21.521  -2.239 
ATOM   1818  C2   DC A  88       6.743  20.784  -3.375 
ATOM   1819  O2   DC A  88       5.853  20.140  -3.943 
ATOM   1820  N3   DC A  88       8.026  20.799  -3.817 
ATOM   1821  C4   DC A  88       8.962  21.509  -3.173 
ATOM   1822  N4   DC A  88      10.199  21.491  -3.644 
ATOM   1823  C5   DC A  88       8.648  22.274  -2.002 
ATOM   1824  C6   DC A  88       7.360  22.245  -1.577 
ATOM   1825  P    DA A  89       1.794  20.077   0.643 
ATOM   1826  OP1  DA A  89       0.501  20.767   0.852 
ATOM   1827  OP2  DA A  89       2.663  19.951   1.834 
ATOM   1828  O5'  DA A  89       1.536  18.630   0.010 
ATOM   1829  C5'  DA A  89       1.410  18.505  -1.419 
ATOM   1830  C4'  DA A  89       2.195  17.303  -1.905 
ATOM   1831  O4'  DA A  89       3.581  17.631  -2.206 
ATOM   1832  C3'  DA A  89       2.296  16.134  -0.925 
ATOM   1833  O3'  DA A  89       2.242  14.915  -1.656 
ATOM   1834  C2'  DA A  89       3.688  16.267  -0.306 
ATOM   1835  C1'  DA A  89       4.415  16.661  -1.588 
ATOM   1836  N9   DA A  89       5.749  17.279  -1.355 
ATOM   1837  C8   DA A  89       6.141  18.089  -0.328 
ATOM   1838  N7   DA A  89       7.379  18.470  -0.402 
ATOM   1839  C5   DA A  89       7.844  17.870  -1.564 
ATOM   1840  C6   DA A  89       9.095  17.885  -2.203 
ATOM   1841  N6   DA A  89      10.155  18.560  -1.737 
ATOM   1842  N1   DA A  89       9.216  17.179  -3.343 
ATOM   1843  C2   DA A  89       8.159  16.511  -3.801 
ATOM   1844  N3   DA A  89       6.949  16.423  -3.294 
ATOM   1845  C4   DA A  89       6.853  17.138  -2.154 
ATOM   1846  P    DG A  90       1.421  13.682  -1.049 
ATOM   1847  OP1  DG A  90      -0.012  13.827  -1.388 
ATOM   1848  OP2  DG A  90       1.736  13.536   0.388 
ATOM   1849  O5'  DG A  90       2.046  12.455  -1.864 
ATOM   1850  C5'  DG A  90       2.539  12.681  -3.198 
ATOM   1851  C4'  DG A  90       3.870  11.980  -3.384 
ATOM   1852  O4'  DG A  90       4.997  12.813  -2.987 
ATOM   1853  C3'  DG A  90       4.062  10.693  -2.582 
ATOM   1854  O3'  DG A  90       4.799   9.765  -3.369 
ATOM   1855  C2'  DG A  90       4.921  11.106  -1.387 
ATOM   1856  C1'  DG A  90       5.849  12.044  -2.153 
ATOM   1857  N9   DG A  90       6.609  12.981  -1.279 
ATOM   1858  C8   DG A  90       6.221  13.584  -0.103 
ATOM   1859  N7   DG A  90       7.134  14.361   0.426 
ATOM   1860  C5   DG A  90       8.204  14.266  -0.463 
ATOM   1861  C6   DG A  90       9.481  14.885  -0.425 
ATOM   1862  O6   DG A  90       9.937  15.657   0.413 
ATOM   1863  N1   DG A  90      10.262  14.513  -1.528 
ATOM   1864  C2   DG A  90       9.863  13.656  -2.534 
ATOM   1865  N2   DG A  90      10.757  13.428  -3.500 
ATOM   1866  N3   DG A  90       8.664  13.076  -2.569 
ATOM   1867  C4   DG A  90       7.894  13.426  -1.506 
ATOM   1868  P    DA A  91       4.396   8.217  -3.323 
ATOM   1869  OP1  DA A  91       3.280   7.966  -4.263 
ATOM   1870  OP2  DA A  91       4.168   7.805  -1.921 
ATOM   1871  O5'  DA A  91       5.731   7.527  -3.875 
ATOM   1872  C5'  DA A  91       6.554   8.249  -4.810 
ATOM   1873  C4'  DA A  91       8.016   8.102  -4.434 
ATOM   1874  O4'  DA A  91       8.452   9.121  -3.490 
ATOM   1875  C3'  DA A  91       8.399   6.786  -3.758 
ATOM   1876  O3'  DA A  91       9.691   6.397  -4.208 
ATOM   1877  C2'  DA A  91       8.484   7.124  -2.271 
ATOM   1878  C1'  DA A  91       9.157   8.483  -2.437 
ATOM   1879  N9   DA A  91       9.065   9.349  -1.228 
ATOM   1880  C8   DA A  91       8.044   9.440  -0.325 
ATOM   1881  N7   DA A  91       8.262  10.291   0.629 
ATOM   1882  C5   DA A  91       9.519  10.804   0.340 
ATOM   1883  C6   DA A  91      10.322  11.760   0.981 
ATOM   1884  N6   DA A  91       9.959  12.400   2.101 
ATOM   1885  N1   DA A  91      11.518  12.036   0.428 
ATOM   1886  C2   DA A  91      11.874  11.397  -0.686 
ATOM   1887  N3   DA A  91      11.211  10.490  -1.370 
ATOM   1888  C4   DA A  91      10.019  10.233  -0.796 
ATOM   1889  P    DA A  92       9.981   4.849  -4.497 
ATOM   1890  OP1  DA A  92       9.520   4.506  -5.861 
ATOM   1891  OP2  DA A  92       9.426   4.028  -3.398 
ATOM   1892  O5'  DA A  92      11.578   4.810  -4.442 
ATOM   1893  C5'  DA A  92      12.319   5.985  -4.826 
ATOM   1894  C4'  DA A  92      13.445   6.232  -3.841 
ATOM   1895  O4'  DA A  92      13.025   7.048  -2.710 
ATOM   1896  C3'  DA A  92      14.047   4.985  -3.193 
ATOM   1897  O3'  DA A  92      15.448   5.178  -3.038 
ATOM   1898  C2'  DA A  92      13.409   4.923  -1.806 
ATOM   1899  C1'  DA A  92      13.469   6.420  -1.517 
ATOM   1900  N9   DA A  92      12.574   6.852  -0.407 
ATOM   1901  C8   DA A  92      11.348   6.359  -0.064 
ATOM   1902  N7   DA A  92      10.812   6.947   0.960 
ATOM   1903  C5   DA A  92      11.751   7.903   1.325 
ATOM   1904  C6   DA A  92      11.777   8.863   2.350 
ATOM   1905  N6   DA A  92      10.784   9.024   3.236 
ATOM   1906  N1   DA A  92      12.863   9.653   2.432 
ATOM   1907  C2   DA A  92      13.845   9.488   1.547 
ATOM   1908  N3   DA A  92      13.932   8.631   0.554 
ATOM   1909  C4   DA A  92      12.834   7.852   0.494 
ATOM   1910  P    DG A  93      16.436   3.948  -3.309 
ATOM   1911  OP1  DG A  93      16.717   3.848  -4.759 
ATOM   1912  OP2  DG A  93      15.897   2.728  -2.667 
ATOM   1913  O5'  DG A  93      17.753   4.424  -2.536 
ATOM   1914  C5'  DG A  93      18.027   5.834  -2.426 
ATOM   1915  C4'  DG A  93      18.481   6.165  -1.018 
ATOM   1916  O4'  DG A  93      17.366   6.465  -0.132 
ATOM   1917  C3'  DG A  93      19.245   5.061  -0.288 
ATOM   1918  O3'  DG A  93      20.265   5.655   0.506 
ATOM   1919  C2'  DG A  93      18.213   4.426   0.643 
ATOM   1920  C1'  DG A  93      17.535   5.724   1.067 
ATOM   1921  N9   DG A  93      16.193   5.526   1.682 
ATOM   1922  C8   DG A  93      15.232   4.583   1.391 
ATOM   1923  N7   DG A  93      14.149   4.679   2.123 
ATOM   1924  C5   DG A  93      14.411   5.764   2.960 
ATOM   1925  C6   DG A  93      13.610   6.350   3.974 
ATOM   1926  O6   DG A  93      12.485   6.030   4.348 
ATOM   1927  N1   DG A  93      14.262   7.434   4.579 
ATOM   1928  C2   DG A  93      15.523   7.890   4.247 
ATOM   1929  N2   DG A  93      15.968   8.939   4.943 
ATOM   1930  N3   DG A  93      16.274   7.340   3.296 
ATOM   1931  C4   DG A  93      15.656   6.287   2.699 
ATOM   1932  P    DA A  94      21.693   4.938   0.600 
ATOM   1933  OP1  DA A  94      22.520   5.327  -0.564 
ATOM   1934  OP2  DA A  94      21.505   3.485   0.806 
ATOM   1935  O5'  DA A  94      22.291   5.597   1.930 
ATOM   1936  C5'  DA A  94      21.895   6.934   2.285 
ATOM   1937  C4'  DA A  94      21.595   7.009   3.769 
ATOM   1938  O4'  DA A  94      20.210   6.677   4.074 
ATOM   1939  C3'  DA A  94      22.404   6.066   4.659 
ATOM   1940  O3'  DA A  94      22.699   6.728   5.884 
ATOM   1941  C2'  DA A  94      21.457   4.902   4.952 
ATOM   1942  C1'  DA A  94      20.198   5.743   5.142 
ATOM   1943  N9   DA A  94      18.935   4.958   5.056 
ATOM   1944  C8   DA A  94      18.661   3.875   4.269 
ATOM   1945  N7   DA A  94      17.462   3.407   4.423 
ATOM   1946  C5   DA A  94      16.896   4.238   5.380 
ATOM   1947  C6   DA A  94      15.627   4.264   5.981 
ATOM   1948  N6   DA A  94      14.652   3.392   5.691 
ATOM   1949  N1   DA A  94      15.396   5.225   6.896 
ATOM   1950  C2   DA A  94      16.369   6.089   7.180 
ATOM   1951  N3   DA A  94      17.585   6.162   6.687 
ATOM   1952  C4   DA A  94      17.791   5.190   5.774 
ATOM   1953  P    DG A  95      24.140   6.522   6.549 
ATOM   1954  OP1  DG A  95      25.109   7.457   5.933 
ATOM   1955  OP2  DG A  95      24.505   5.089   6.509 
ATOM   1956  O5'  DG A  95      23.855   6.962   8.061 
ATOM   1957  C5'  DG A  95      22.839   7.948   8.321 
ATOM   1958  C4'  DG A  95      21.995   7.522   9.505 
ATOM   1959  O4'  DG A  95      20.869   6.685   9.112 
ATOM   1960  C3'  DG A  95      22.713   6.697  10.573 
ATOM   1961  O3'  DG A  95      22.216   7.067  11.853 
ATOM   1962  C2'  DG A  95      22.298   5.253  10.290 
ATOM   1963  C1'  DG A  95      20.837   5.550   9.964 
ATOM   1964  N9   DG A  95      20.150   4.447   9.238 
ATOM   1965  C8   DG A  95      20.657   3.569   8.305 
ATOM   1966  N7   DG A  95      19.781   2.705   7.851 
ATOM   1967  C5   DG A  95      18.609   3.034   8.533 
ATOM   1968  C6   DG A  95      17.318   2.451   8.464 
ATOM   1969  O6   DG A  95      16.934   1.509   7.775 
ATOM   1970  N1   DG A  95      16.418   3.094   9.327 
ATOM   1971  C2   DG A  95      16.728   4.160  10.148 
ATOM   1972  N2   DG A  95      15.729   4.633  10.896 
ATOM   1973  N3   DG A  95      17.941   4.707  10.211 
ATOM   1974  C4   DG A  95      18.824   4.094   9.381 
ATOM   1975  P    DG A  96      23.239   7.178  13.080 
ATOM   1976  OP1  DG A  96      23.889   8.507  13.065 
ATOM   1977  OP2  DG A  96      24.147   6.011  13.075 
ATOM   1978  O5'  DG A  96      22.244   7.079  14.330 
ATOM   1979  C5'  DG A  96      20.898   7.570  14.191 
ATOM   1980  C4'  DG A  96      19.922   6.590  14.813 
ATOM   1981  O4'  DG A  96      19.487   5.566  13.873 
ATOM   1982  C3'  DG A  96      20.449   5.794  16.007 
ATOM   1983  O3'  DG A  96      19.397   5.626  16.949 
ATOM   1984  C2'  DG A  96      20.810   4.425  15.431 
ATOM   1985  C1'  DG A  96      19.604   4.300  14.504 
ATOM   1986  N9   DG A  96      19.768   3.268  13.443 
ATOM   1987  C8   DG A  96      20.906   2.888  12.766 
ATOM   1988  N7   DG A  96      20.710   1.938  11.883 
ATOM   1989  C5   DG A  96      19.346   1.670  11.984 
ATOM   1990  C6   DG A  96      18.544   0.735  11.279 
ATOM   1991  O6   DG A  96      18.879  -0.061  10.405 
ATOM   1992  N1   DG A  96      17.206   0.792  11.694 
ATOM   1993  C2   DG A  96      16.709   1.641  12.663 
ATOM   1994  N2   DG A  96      15.401   1.541  12.914 
ATOM   1995  N3   DG A  96      17.461   2.518  13.323 
ATOM   1996  C4   DG A  96      18.762   2.475  12.933 
ATOM   1997  P    DT A  97      19.728   5.735  18.511 
ATOM   1998  OP1  DT A  97      19.724   7.158  18.920 
ATOM   1999  OP2  DT A  97      20.964   4.977  18.810 
ATOM   2000  O5'  DT A  97      18.470   4.986  19.154 
ATOM   2001  C5'  DT A  97      17.207   5.024  18.464 
ATOM   2002  C4'  DT A  97      16.567   3.651  18.478 
ATOM   2003  O4'  DT A  97      16.988   2.830  17.350 
ATOM   2004  C3'  DT A  97      16.875   2.785  19.699 
ATOM   2005  O3'  DT A  97      15.715   2.034  20.036 
ATOM   2006  C2'  DT A  97      17.958   1.816  19.223 
ATOM   2007  C1'  DT A  97      17.366   1.553  17.842 
ATOM   2008  N1   DT A  97      18.332   0.954  16.880 
ATOM   2009  C2   DT A  97      17.832   0.059  15.966 
ATOM   2010  O2   DT A  97      16.654  -0.252  15.918 
ATOM   2011  N3   DT A  97      18.757  -0.476  15.091 
ATOM   2012  C4   DT A  97      20.108  -0.196  15.056 
ATOM   2013  O4   DT A  97      20.839  -0.738  14.225 
ATOM   2014  C5   DT A  97      20.539   0.755  16.053 
ATOM   2015  C7   DT A  97      21.995   1.116  16.085 
ATOM   2016  C6   DT A  97      19.660   1.290  16.917 
ATOM   2017  P    DT A  98      15.347   1.827  21.581 
ATOM   2018  OP1  DT A  98      14.600   3.005  22.076 
ATOM   2019  OP2  DT A  98      16.567   1.467  22.337 
ATOM   2020  O5'  DT A  98      14.369   0.562  21.505 
ATOM   2021  C5'  DT A  98      13.572   0.365  20.322 
ATOM   2022  C4'  DT A  98      13.604  -1.094  19.912 
ATOM   2023  O4'  DT A  98      14.722  -1.398  19.028 
ATOM   2024  C3'  DT A  98      13.750  -2.102  21.051 
ATOM   2025  O3'  DT A  98      12.972  -3.253  20.750 
ATOM   2026  C2'  DT A  98      15.228  -2.496  21.032 
ATOM   2027  C1'  DT A  98      15.374  -2.561  19.515 
ATOM   2028  N1   DT A  98      16.787  -2.529  19.048 
ATOM   2029  C2   DT A  98      17.092  -3.262  17.925 
ATOM   2030  O2   DT A  98      16.264  -3.919  17.317 
ATOM   2031  N3   DT A  98      18.412  -3.209  17.523 
ATOM   2032  C4   DT A  98      19.427  -2.502  18.134 
ATOM   2033  O4   DT A  98      20.573  -2.532  17.680 
ATOM   2034  C5   DT A  98      19.010  -1.765  19.303 
ATOM   2035  C7   DT A  98      20.054  -0.967  20.029 
ATOM   2036  C6   DT A  98      17.734  -1.798  19.717 
ATOM   2037  P    DC A  99      12.163  -3.974  21.929 
ATOM   2038  OP1  DC A  99      10.871  -3.284  22.138 
ATOM   2039  OP2  DC A  99      13.032  -4.100  23.120 
ATOM   2040  O5'  DC A  99      11.905  -5.420  21.297 
ATOM   2041  C5'  DC A  99      11.780  -5.545  19.868 
ATOM   2042  C4'  DC A  99      12.565  -6.747  19.381 
ATOM   2043  O4'  DC A  99      13.951  -6.420  19.081 
ATOM   2044  C3'  DC A  99      12.666  -7.916  20.361 
ATOM   2045  O3'  DC A  99      12.612  -9.135  19.630 
ATOM   2046  C2'  DC A  99      14.057  -7.783  20.980 
ATOM   2047  C1'  DC A  99      14.784  -7.389  19.698 
ATOM   2048  N1   DC A  99      16.119  -6.771  19.931 
ATOM   2049  C2   DC A  99      17.125  -7.030  19.004 
ATOM   2050  O2   DC A  99      16.872  -7.755  18.035 
ATOM   2051  N3   DC A  99      18.351  -6.476  19.200 
ATOM   2052  C4   DC A  99      18.585  -5.697  20.263 
ATOM   2053  N4   DC A  99      19.795  -5.180  20.409 
ATOM   2054  C5   DC A  99      17.563  -5.419  21.228 
ATOM   2055  C6   DC A  99      16.346  -5.982  21.016 
ATOM   2056  P    DC A 100      11.790 -10.368  20.237 
ATOM   2057  OP1  DC A 100      10.357 -10.224  19.898 
ATOM   2058  OP2  DC A 100      12.106 -10.515  21.675 
ATOM   2059  O5'  DC A 100      12.416 -11.596  19.422 
ATOM   2060  C5'  DC A 100      12.909 -11.370  18.088 
ATOM   2061  C4'  DC A 100      14.239 -12.071  17.902 
ATOM   2062  O4'  DC A 100      15.366 -11.238  18.299 
ATOM   2063  C3'  DC A 100      14.431 -13.358  18.704 
ATOM   2064  O3'  DC A 100      15.168 -14.285  17.917 
ATOM   2065  C2'  DC A 100      15.290 -12.944  19.899 
ATOM   2066  C1'  DC A 100      16.219 -12.007  19.133 
ATOM   2067  N1   DC A 100      16.979 -11.070  20.007 
ATOM   2068  C2   DC A 100      18.272 -10.726  19.621 
ATOM   2069  O2   DC A 100      18.731 -11.208  18.579 
ATOM   2070  N3   DC A 100      18.982  -9.874  20.405 
ATOM   2071  C4   DC A 100      18.448  -9.373  21.526 
ATOM   2072  N4   DC A 100      19.180  -8.547  22.257 
ATOM   2073  C5   DC A 100      17.120  -9.715  21.942 
ATOM   2074  C6   DC A 100      16.427 -10.568  21.145 
ATOM   2075  P    DT A 101      14.765 -15.834  17.963 
ATOM   2076  OP1  DT A 101      13.650 -16.085  17.023 
ATOM   2077  OP2  DT A 101      14.538 -16.246  19.366 
ATOM   2078  O5'  DT A 101      16.100 -16.523  17.411 
ATOM   2079  C5'  DT A 101      16.924 -15.801  16.476 
ATOM   2080  C4'  DT A 101      18.385 -15.949  16.852 
ATOM   2081  O4'  DT A 101      18.821 -14.929  17.796 
ATOM   2082  C3'  DT A 101      18.768 -17.265  17.528 
ATOM   2083  O3'  DT A 101      20.061 -17.654  17.079 
ATOM   2084  C2'  DT A 101      18.853 -16.926  19.016 
ATOM   2085  C1'  DT A 101      19.526 -15.568  18.850 
ATOM   2086  N1   DT A 101      19.435 -14.702  20.058 
ATOM   2087  C2   DT A 101      20.503 -13.879  20.321 
ATOM   2088  O2   DT A 101      21.496 -13.836  19.617 
ATOM   2089  N3   DT A 101      20.383 -13.092  21.451 
ATOM   2090  C4   DT A 101      19.308 -13.061  22.315 
ATOM   2091  O4   DT A 101      19.314 -12.313  23.295 
ATOM   2092  C5   DT A 101      18.236 -13.958  21.956 
ATOM   2093  C7   DT A 101      17.027 -13.987  22.845 
ATOM   2094  C6   DT A 101      18.326 -14.735  20.865 
ATOM   2095  P    DC A 102      20.350 -19.201  16.789 
ATOM   2096  OP1  DC A 102      19.890 -19.545  15.425 
ATOM   2097  OP2  DC A 102      19.796 -20.023  17.888 
ATOM   2098  O5'  DC A 102      21.948 -19.240  16.844 
ATOM   2099  C5'  DC A 102      22.689 -18.066  16.460 
ATOM   2100  C4'  DC A 102      23.815 -17.819  17.445 
ATOM   2101  O4'  DC A 102      23.395 -17.003  18.576 
ATOM   2102  C3'  DC A 102      24.417 -19.065  18.093 
ATOM   2103  O3'  DC A 102      25.818 -18.872  18.249 
ATOM   2104  C2'  DC A 102      23.778 -19.127  19.480 
ATOM   2105  C1'  DC A 102      23.838 -17.631  19.770 
ATOM   2106  N1   DC A 102      22.943 -17.198  20.879 
ATOM   2107  C2   DC A 102      23.379 -16.159  21.697 
ATOM   2108  O2   DC A 102      24.480 -15.643  21.470 
ATOM   2109  N3   DC A 102      22.579 -15.750  22.715 
ATOM   2110  C4   DC A 102      21.393 -16.336  22.927 
ATOM   2111  N4   DC A 102      20.649 -15.901  23.933 
ATOM   2112  C5   DC A 102      20.927 -17.407  22.098 
ATOM   2113  C6   DC A 102      21.742 -17.801  21.087 
ATOM   2114  P    DC A 103      26.805 -20.103  17.978 
ATOM   2115  OP1  DC A 103      27.087 -20.202  16.528 
ATOM   2116  OP2  DC A 103      26.266 -21.322  18.619 
ATOM   2117  O5'  DC A 103      28.122 -19.627  18.750 
ATOM   2118  C5'  DC A 103      28.397 -18.217  18.860 
ATOM   2119  C4'  DC A 103      28.850 -17.885  20.268 
ATOM   2120  O4'  DC A 103      27.735 -17.586  21.155 
ATOM   2121  C3'  DC A 103      29.615 -18.989  20.998 
ATOM   2122  O3'  DC A 103      30.635 -18.395  21.792 
ATOM   2123  C2'  DC A 103      28.583 -19.625  21.929 
ATOM   2124  C1'  DC A 103      27.905 -18.326  22.353 
ATOM   2125  N1   DC A 103      26.562 -18.525  22.969 
ATOM   2126  C2   DC A 103      26.182 -17.658  23.989 
ATOM   2127  O2   DC A 103      26.966 -16.767  24.339 
ATOM   2128  N3   DC A 103      24.962 -17.822  24.565 
ATOM   2129  C4   DC A 103      24.142 -18.799  24.157 
ATOM   2130  N4   DC A 103      22.964 -18.919  24.748 
ATOM   2131  C5   DC A 103      24.515 -19.702  23.108 
ATOM   2132  C6   DC A 103      25.738 -19.521  22.548 
ATOM   2133  P    DC A 104      32.063 -19.113  21.886 
ATOM   2134  OP1  DC A 104      32.890 -18.724  20.722 
ATOM   2135  OP2  DC A 104      31.875 -20.566  22.092 
ATOM   2136  O5'  DC A 104      32.660 -18.454  23.216 
ATOM   2137  C5'  DC A 104      32.264 -17.116  23.571 
ATOM   2138  C4'  DC A 104      31.965 -17.042  25.055 
ATOM   2139  O4'  DC A 104      30.579 -17.373  25.360 
ATOM   2140  C3'  DC A 104      32.774 -17.984  25.946 
ATOM   2141  O3'  DC A 104      33.069 -17.322  27.170 
ATOM   2142  C2'  DC A 104      31.826 -19.148  26.238 
ATOM   2143  C1'  DC A 104      30.568 -18.308  26.429 
ATOM   2144  N1   DC A 104      29.304 -19.093  26.342 
ATOM   2145  C2   DC A 104      28.242 -18.704  27.155 
ATOM   2146  O2   DC A 104      28.390 -17.733  27.905 
ATOM   2147  N3   DC A 104      27.083 -19.408  27.091 
ATOM   2148  C4   DC A 104      26.963 -20.454  26.264 
ATOM   2149  N4   DC A 104      25.812 -21.107  26.239 
ATOM   2150  C5   DC A 104      28.044 -20.870  25.421 
ATOM   2151  C6   DC A 104      29.195 -20.155  25.499 
ATOM   2152  P    DC A 105      34.509 -17.528  27.836 
ATOM   2153  OP1  DC A 105      35.479 -16.593  27.219 
ATOM   2154  OP2  DC A 105      34.875 -18.961  27.795 
ATOM   2155  O5'  DC A 105      34.225 -17.089  29.347 
ATOM   2156  C5'  DC A 105      33.209 -16.102  29.608 
ATOM   2157  C4'  DC A 105      32.364 -16.528  30.792 
ATOM   2158  O4'  DC A 105      31.239 -17.366  30.399 
ATOM   2159  C3'  DC A 105      33.082 -17.354  31.859 
ATOM   2160  O3'  DC A 105      32.585 -16.983  33.140 
ATOM   2161  C2'  DC A 105      32.667 -18.797  31.577 
ATOM   2162  C1'  DC A 105      31.206 -18.501  31.250 
ATOM   2163  N1   DC A 105      30.519 -19.604  30.524 
ATOM   2164  C2   DC A 105      29.170 -19.819  30.795 
ATOM   2165  O2   DC A 105      28.604 -19.090  31.619 
ATOM   2166  N3   DC A 105      28.525 -20.820  30.144 
ATOM   2167  C4   DC A 105      29.173 -21.587  29.258 
ATOM   2168  N4   DC A 105      28.500 -22.551  28.649 
ATOM   2169  C5   DC A 105      30.561 -21.383  28.965 
ATOM   2170  C6   DC A 105      31.188 -20.378  29.627 
ATOM   2171  P    DG A 106      33.608 -16.872  34.366 
ATOM   2172  OP1  DG A 106      34.259 -15.543  34.351 
ATOM   2173  OP2  DG A 106      34.517 -18.040  34.362 
ATOM   2174  O5'  DG A 106      32.613 -16.971  35.616 
ATOM   2175  C5'  DG A 106      31.267 -16.481  35.477 
ATOM   2176  C4'  DG A 106      30.291 -17.460  36.100 
ATOM   2177  O4'  DG A 106      29.857 -18.484  35.160 
ATOM   2178  C3'  DG A 106      30.819 -18.256  37.293 
ATOM   2179  O3'  DG A 106      29.766 -18.425  38.236 
ATOM   2180  C2'  DG A 106      31.180 -19.625  36.717 
ATOM   2181  C1'  DG A 106      29.974 -19.750  35.790 
ATOM   2182  N9   DG A 106      30.137 -20.783  34.729 
ATOM   2183  C8   DG A 106      31.276 -21.162  34.052 
ATOM   2184  N7   DG A 106      31.080 -22.112  33.169 
ATOM   2185  C5   DG A 106      29.716 -22.381  33.270 
ATOM   2186  C6   DG A 106      28.913 -23.316  32.565 
ATOM   2187  O6   DG A 106      29.248 -24.112  31.692 
ATOM   2188  N1   DG A 106      27.576 -23.259  32.980 
ATOM   2189  C2   DG A 106      27.078 -22.409  33.949 
ATOM   2190  N2   DG A 106      25.771 -22.510  34.200 
ATOM   2191  N3   DG A 106      27.831 -21.532  34.610 
ATOM   2192  C4   DG A 106      29.131 -21.576  34.219 
ATOM   2193  P    DG A 107      30.098 -18.316  39.797 
ATOM   2194  OP1  DG A 107      30.094 -16.893  40.206 
ATOM   2195  OP2  DG A 107      31.333 -19.073  40.096 
ATOM   2196  O5'  DG A 107      28.839 -19.065  40.441 
ATOM   2197  C5'  DG A 107      27.576 -19.026  39.750 
ATOM   2198  C4'  DG A 107      26.936 -20.400  39.764 
ATOM   2199  O4'  DG A 107      27.358 -21.220  38.637 
ATOM   2200  C3'  DG A 107      27.245 -21.266  40.985 
ATOM   2201  O3'  DG A 107      26.085 -22.016  41.323 
ATOM   2202  C2'  DG A 107      28.328 -22.235  40.509 
ATOM   2203  C1'  DG A 107      27.735 -22.497  39.128 
ATOM   2204  N9   DG A 107      28.702 -23.096  38.166 
ATOM   2205  C8   DG A 107      30.058 -22.886  38.049 
ATOM   2206  N7   DG A 107      30.625 -23.575  37.089 
ATOM   2207  C5   DG A 107      29.569 -24.294  36.531 
ATOM   2208  C6   DG A 107      29.562 -25.217  35.452 
ATOM   2209  O6   DG A 107      30.500 -25.595  34.756 
ATOM   2210  N1   DG A 107      28.273 -25.716  35.215 
ATOM   2211  C2   DG A 107      27.141 -25.368  35.926 
ATOM   2212  N2   DG A 107      26.005 -25.956  35.544 
ATOM   2213  N3   DG A 107      27.150 -24.502  36.937 
ATOM   2214  C4   DG A 107      28.392 -24.009  37.181 
ATOM   2215  P    DG A 108      25.717 -22.224  42.867 
ATOM   2216  OP1  DG A 108      24.969 -21.046  43.362 
ATOM   2217  OP2  DG A 108      26.936 -22.584  43.623 
ATOM   2218  O5'  DG A 108      24.739 -23.488  42.792 
ATOM   2219  C5'  DG A 108      23.941 -23.685  41.608 
ATOM   2220  C4'  DG A 108      23.974 -25.144  41.198 
ATOM   2221  O4'  DG A 108      25.092 -25.448  40.315 
ATOM   2222  C3'  DG A 108      24.120 -26.152  42.337 
ATOM   2223  O3'  DG A 108      23.341 -27.304  42.036 
ATOM   2224  C2'  DG A 108      25.597 -26.547  42.319 
ATOM   2225  C1'  DG A 108      25.743 -26.612  40.801 
ATOM   2226  N9   DG A 108      27.157 -26.580  40.334 
ATOM   2227  C8   DG A 108      28.237 -25.911  40.869 
ATOM   2228  N7   DG A 108      29.357 -26.094  40.212 
ATOM   2229  C5   DG A 108      28.993 -26.944  39.169 
ATOM   2230  C6   DG A 108      29.779 -27.495  38.124 
ATOM   2231  O6   DG A 108      30.977 -27.345  37.899 
ATOM   2232  N1   DG A 108      29.010 -28.308  37.278 
ATOM   2233  C2   DG A 108      27.659 -28.555  37.425 
ATOM   2234  N2   DG A 108      27.108 -29.359  36.512 
ATOM   2235  N3   DG A 108      26.923 -28.037  38.405 
ATOM   2236  C4   DG A 108      27.653 -27.247  39.234 
ATOM   2237  P    DC A 109      22.533 -28.024  43.216 
ATOM   2238  OP1  DC A 109      21.240 -27.334  43.424 
ATOM   2239  OP2  DC A 109      23.402 -28.150  44.406 
ATOM   2240  O5'  DC A 109      22.275 -29.471  42.583 
ATOM   2241  C5'  DC A 109      22.149 -29.596  41.154 
ATOM   2242  C4'  DC A 109      22.934 -30.798  40.668 
ATOM   2243  O4'  DC A 109      24.321 -30.470  40.367 
ATOM   2244  C3'  DC A 109      23.036 -31.967  41.648 
ATOM   2245  O3'  DC A 109      22.981 -33.186  40.917 
ATOM   2246  C2'  DC A 109      24.427 -31.834  42.266 
ATOM   2247  C1'  DC A 109      25.154 -31.440  40.984 
ATOM   2248  N1   DC A 109      26.488 -30.822  41.218 
ATOM   2249  C2   DC A 109      27.495 -31.081  40.291 
ATOM   2250  O2   DC A 109      27.242 -31.805  39.321 
ATOM   2251  N3   DC A 109      28.720 -30.527  40.486 
ATOM   2252  C4   DC A 109      28.954 -29.748  41.549 
ATOM   2253  N4   DC A 109      30.165 -29.231  41.696 
ATOM   2254  C5   DC A 109      27.933 -29.470  42.514 
ATOM   2255  C6   DC A 109      26.716 -30.032  42.302 
ATOM   2256  P    DA A 110      22.160 -34.419  41.523 
ATOM   2257  OP1  DA A 110      20.727 -34.274  41.184 
ATOM   2258  OP2  DA A 110      22.475 -34.565  42.961 
ATOM   2259  O5'  DA A 110      22.785 -35.646  40.709 
ATOM   2260  C5'  DA A 110      23.278 -35.420  39.375 
ATOM   2261  C4'  DA A 110      24.609 -36.121  39.188 
ATOM   2262  O4'  DA A 110      25.736 -35.288  39.585 
ATOM   2263  C3'  DA A 110      24.801 -37.408  39.990 
ATOM   2264  O3'  DA A 110      25.538 -38.336  39.204 
ATOM   2265  C2'  DA A 110      25.660 -36.995  41.186 
ATOM   2266  C1'  DA A 110      26.589 -36.057  40.420 
ATOM   2267  N9   DA A 110      27.348 -35.120  41.294 
ATOM   2268  C8   DA A 110      26.946 -34.532  42.457 
ATOM   2269  N7   DA A 110      27.841 -33.760  42.992 
ATOM   2270  C5   DA A 110      28.917 -33.841  42.119 
ATOM   2271  C6   DA A 110      30.189 -33.245  42.125 
ATOM   2272  N6   DA A 110      30.610 -32.409  43.084 
ATOM   2273  N1   DA A 110      31.017 -33.541  41.105 
ATOM   2274  C2   DA A 110      30.592 -34.372  40.154 
ATOM   2275  N3   DA A 110      29.435 -34.985  40.043 
ATOM   2276  C4   DA A 110      28.625 -34.672  41.076 
ATOM   2277  P    DG A 111      25.135 -39.884  39.250 
ATOM   2278  OP1  DG A 111      24.020 -40.135  38.310 
ATOM   2279  OP2  DG A 111      24.907 -40.296  40.652 
ATOM   2280  O5'  DG A 111      26.470 -40.574  38.697 
ATOM   2281  C5'  DG A 111      27.293 -39.852  37.763 
ATOM   2282  C4'  DG A 111      28.755 -39.999  38.138 
ATOM   2283  O4'  DG A 111      29.191 -38.980  39.082 
ATOM   2284  C3'  DG A 111      29.138 -41.315  38.814 
ATOM   2285  O3'  DG A 111      30.431 -41.704  38.365 
ATOM   2286  C2'  DG A 111      29.223 -40.977  40.302 
ATOM   2287  C1'  DG A 111      29.896 -39.618  40.136 
ATOM   2288  N9   DG A 111      29.804 -38.752  41.345 
ATOM   2289  C8   DG A 111      28.785 -38.647  42.266 
ATOM   2290  N7   DG A 111      29.017 -37.783  43.224 
ATOM   2291  C5   DG A 111      30.280 -37.281  42.916 
ATOM   2292  C6   DG A 111      31.067 -36.310  43.590 
ATOM   2293  O6   DG A 111      30.805 -35.683  44.614 
ATOM   2294  N1   DG A 111      32.288 -36.096  42.936 
ATOM   2295  C2   DG A 111      32.695 -36.736  41.782 
ATOM   2296  N2   DG A 111      33.897 -36.391  41.313 
ATOM   2297  N3   DG A 111      31.956 -37.646  41.150 
ATOM   2298  C4   DG A 111      30.769 -37.865  41.772 
ATOM   2299  P    DA A 112      30.720 -43.252  38.076 
ATOM   2300  OP1  DA A 112      30.259 -43.595  36.712 
ATOM   2301  OP2  DA A 112      30.165 -44.073  39.174 
ATOM   2302  O5'  DA A 112      32.318 -43.291  38.130 
ATOM   2303  C5'  DA A 112      33.058 -42.116  37.747 
ATOM   2304  C4'  DA A 112      34.184 -41.869  38.732 
ATOM   2305  O4'  DA A 112      33.765 -41.053  39.863 
ATOM   2306  C3'  DA A 112      34.787 -43.116  39.380 
ATOM   2307  O3'  DA A 112      36.188 -42.923  39.535 
ATOM   2308  C2'  DA A 112      34.148 -43.178  40.767 
ATOM   2309  C1'  DA A 112      34.208 -41.681  41.056 
ATOM   2310  N9   DA A 112      33.313 -41.249  42.166 
ATOM   2311  C8   DA A 112      32.087 -41.742  42.508 
ATOM   2312  N7   DA A 112      31.551 -41.154  43.532 
ATOM   2313  C5   DA A 112      32.490 -40.198  43.898 
ATOM   2314  C6   DA A 112      32.516 -39.238  44.922 
ATOM   2315  N6   DA A 112      31.523 -39.077  45.809 
ATOM   2316  N1   DA A 112      33.602 -38.448  45.004 
ATOM   2317  C2   DA A 112      34.584 -38.613  44.120 
ATOM   2318  N3   DA A 112      34.672 -39.470  43.126 
ATOM   2319  C4   DA A 112      33.573 -40.249  43.067 
ATOM   2320  P    DA A 113      37.175 -44.153  39.264 
ATOM   2321  OP1  DA A 113      37.456 -44.253  37.814 
ATOM   2322  OP2  DA A 113      36.636 -45.373  39.905 
ATOM   2323  O5'  DA A 113      38.492 -43.677  40.037 
ATOM   2324  C5'  DA A 113      38.766 -42.267  40.147 
ATOM   2325  C4'  DA A 113      39.220 -41.936  41.555 
ATOM   2326  O4'  DA A 113      38.105 -41.636  42.441 
ATOM   2327  C3'  DA A 113      39.984 -43.040  42.285 
ATOM   2328  O3'  DA A 113      41.004 -42.446  43.079 
ATOM   2329  C2'  DA A 113      38.952 -43.675  43.216 
ATOM   2330  C1'  DA A 113      38.274 -42.377  43.640 
ATOM   2331  N9   DA A 113      36.932 -42.575  44.255 
ATOM   2332  C8   DA A 113      35.990 -43.517  43.953 
ATOM   2333  N7   DA A 113      34.914 -43.432  44.671 
ATOM   2334  C5   DA A 113      35.157 -42.356  45.512 
ATOM   2335  C6   DA A 113      34.390 -41.751  46.522 
ATOM   2336  N6   DA A 113      33.164 -42.167  46.870 
ATOM   2337  N1   DA A 113      34.932 -40.699  47.164 
ATOM   2338  C2   DA A 113      36.150 -40.290  46.814 
ATOM   2339  N3   DA A 113      36.955 -40.773  45.893 
ATOM   2340  C4   DA A 113      36.390 -41.825  45.265 
ATOM   2341  P    DG A 114      42.432 -43.163  43.172 
ATOM   2342  OP1  DG A 114      43.260 -42.774  42.009 
ATOM   2343  OP2  DG A 114      42.245 -44.616  43.379 
ATOM   2344  O5'  DG A 114      43.030 -42.504  44.502 
ATOM   2345  C5'  DG A 114      42.634 -41.167  44.858 
ATOM   2346  C4'  DG A 114      42.334 -41.092  46.341 
ATOM   2347  O4'  DG A 114      40.949 -41.424  46.647 
ATOM   2348  C3'  DG A 114      43.144 -42.035  47.232 
ATOM   2349  O3'  DG A 114      43.438 -41.373  48.456 
ATOM   2350  C2'  DG A 114      42.196 -43.199  47.525 
ATOM   2351  C1'  DG A 114      40.937 -42.358  47.715 
ATOM   2352  N9   DG A 114      39.674 -43.143  47.629 
ATOM   2353  C8   DG A 114      39.379 -44.236  46.843 
ATOM   2354  N7   DG A 114      38.165 -44.699  47.007 
ATOM   2355  C5   DG A 114      37.615 -43.854  47.970 
ATOM   2356  C6   DG A 114      36.323 -43.856  48.557 
ATOM   2357  O6   DG A 114      35.382 -44.616  48.345 
ATOM   2358  N1   DG A 114      36.185 -42.821  49.492 
ATOM   2359  C2   DG A 114      37.166 -41.905  49.817 
ATOM   2360  N2   DG A 114      36.835 -40.993  50.735 
ATOM   2361  N3   DG A 114      38.377 -41.904  49.265 
ATOM   2362  C4   DG A 114      38.528 -42.901  48.356 
ATOM   2363  P    DA A 115      44.879 -41.579  49.122 
ATOM   2364  OP1  DA A 115      45.848 -40.644  48.506 
ATOM   2365  OP2  DA A 115      45.244 -43.012  49.082 
ATOM   2366  O5'  DA A 115      44.595 -41.139  50.634 
ATOM   2367  C5'  DA A 115      43.578 -40.153  50.894 
ATOM   2368  C4'  DA A 115      42.734 -40.579  52.078 
ATOM   2369  O4'  DA A 115      41.608 -41.416  51.685 
ATOM   2370  C3'  DA A 115      43.452 -41.404  53.145 
ATOM   2371  O3'  DA A 115      42.955 -41.034  54.426 
ATOM   2372  C2'  DA A 115      43.037 -42.848  52.863 
ATOM   2373  C1'  DA A 115      41.576 -42.551  52.537 
ATOM   2374  N9   DA A 115      40.889 -43.654  51.811 
ATOM   2375  C8   DA A 115      41.409 -44.516  50.887 
ATOM   2376  N7   DA A 115      40.551 -45.376  50.431 
ATOM   2377  C5   DA A 115      39.376 -45.064  51.100 
ATOM   2378  C6   DA A 115      38.085 -45.617  51.056 
ATOM   2379  N6   DA A 115      37.750 -46.651  50.271 
ATOM   2380  N1   DA A 115      37.149 -45.067  51.850 
ATOM   2381  C2   DA A 115      37.488 -44.040  52.627 
ATOM   2382  N3   DA A 115      38.653 -43.442  52.753 
ATOM   2383  C4   DA A 115      39.572 -44.012  51.947 
ATOM   2384  P    DA A 116      43.978 -40.923  55.653 
ATOM   2385  OP1  DA A 116      44.629 -39.594  55.637 
ATOM   2386  OP2  DA A 116      44.886 -42.090  55.648 
ATOM   2387  O5'  DA A 116      42.983 -41.022  56.903 
ATOM   2388  C5'  DA A 116      41.637 -40.531  56.763 
ATOM   2389  C4'  DA A 116      40.661 -41.511  57.386 
ATOM   2390  O4'  DA A 116      40.227 -42.534  56.446 
ATOM   2391  C3'  DA A 116      41.188 -42.307  58.580 
ATOM   2392  O3'  DA A 116      40.136 -42.475  59.522 
ATOM   2393  C2'  DA A 116      41.549 -43.676  58.003 
ATOM   2394  C1'  DA A 116      40.343 -43.801  57.077 
ATOM   2395  N9   DA A 116      40.507 -44.833  56.016 
ATOM   2396  C8   DA A 116      41.645 -45.196  55.355 
ATOM   2397  N7   DA A 116      41.466 -46.136  54.478 
ATOM   2398  C5   DA A 116      40.109 -46.418  54.564 
ATOM   2399  C6   DA A 116      39.286 -47.332  53.884 
ATOM   2400  N6   DA A 116      39.735 -48.170  52.939 
ATOM   2401  N1   DA A 116      37.981 -47.353  54.213 
ATOM   2402  C2   DA A 116      37.541 -46.518  55.153 
ATOM   2403  N3   DA A 116      38.210 -45.627  55.851 
ATOM   2404  C4   DA A 116      39.514 -45.625  55.503 
ATOM   2405  P    DA A 117      40.468 -42.366  61.083 
ATOM   2406  OP1  DA A 117      40.463 -40.943  61.493 
ATOM   2407  OP2  DA A 117      41.703 -43.124  61.382 
ATOM   2408  O5'  DA A 117      39.209 -43.115  61.727 
ATOM   2409  C5'  DA A 117      37.946 -43.077  61.036 
ATOM   2410  C4'  DA A 117      37.306 -44.450  61.050 
ATOM   2411  O4'  DA A 117      37.728 -45.271  59.923 
ATOM   2412  C3'  DA A 117      37.614 -45.316  62.272 
ATOM   2413  O3'  DA A 117      36.454 -46.066  62.609 
ATOM   2414  C2'  DA A 117      38.697 -46.285  61.796 
ATOM   2415  C1'  DA A 117      38.105 -46.548  60.415 
ATOM   2416  N9   DA A 117      39.071 -47.147  59.453 
ATOM   2417  C8   DA A 117      40.415 -46.925  59.351 
ATOM   2418  N7   DA A 117      40.989 -47.602  58.405 
ATOM   2419  C5   DA A 117      39.950 -48.327  57.836 
ATOM   2420  C6   DA A 117      39.907 -49.244  56.773 
ATOM   2421  N6   DA A 117      40.984 -49.604  56.061 
ATOM   2422  N1   DA A 117      38.711 -49.780  56.467 
ATOM   2423  C2   DA A 117      37.643 -49.419  57.177 
ATOM   2424  N3   DA A 117      37.563 -48.577  58.184 
ATOM   2425  C4   DA A 117      38.773 -48.054  58.471 
ATOM   2426  P    DT A 118      36.086 -46.274  64.153 
ATOM   2427  OP1  DT A 118      35.339 -45.096  64.648 
ATOM   2428  OP2  DT A 118      37.306 -46.634  64.909 
ATOM   2429  O5'  DT A 118      35.108 -47.539  64.078 
ATOM   2430  C5'  DT A 118      34.311 -47.736  62.895 
ATOM   2431  C4'  DT A 118      34.343 -49.195  62.484 
ATOM   2432  O4'  DT A 118      35.461 -49.499  61.601 
ATOM   2433  C3'  DT A 118      34.490 -50.203  63.624 
ATOM   2434  O3'  DT A 118      33.711 -51.354  63.322 
ATOM   2435  C2'  DT A 118      35.967 -50.597  63.605 
ATOM   2436  C1'  DT A 118      36.113 -50.662  62.088 
ATOM   2437  N1   DT A 118      37.526 -50.630  61.620 
ATOM   2438  C2   DT A 118      37.831 -51.363  60.498 
ATOM   2439  O2   DT A 118      37.003 -52.020  59.890 
ATOM   2440  N3   DT A 118      39.151 -51.310  60.095 
ATOM   2441  C4   DT A 118      40.166 -50.603  60.706 
ATOM   2442  O4   DT A 118      41.312 -50.633  60.252 
ATOM   2443  C5   DT A 118      39.749 -49.866  61.875 
ATOM   2444  C7   DT A 118      40.793 -49.067  62.602 
ATOM   2445  C6   DT A 118      38.473 -49.899  62.290 
ATOM   2446  P    DC A 119      32.902 -52.075  64.502 
ATOM   2447  OP1  DC A 119      31.610 -51.385  64.711 
ATOM   2448  OP2  DC A 119      33.771 -52.201  65.693 
ATOM   2449  O5'  DC A 119      32.644 -53.521  63.870 
ATOM   2450  C5'  DC A 119      32.519 -53.646  62.441 
ATOM   2451  C4'  DC A 119      33.304 -54.848  61.954 
ATOM   2452  O4'  DC A 119      34.690 -54.521  61.653 
ATOM   2453  C3'  DC A 119      33.405 -56.017  62.934 
ATOM   2454  O3'  DC A 119      33.351 -57.236  62.203 
ATOM   2455  C2'  DC A 119      34.796 -55.884  63.553 
ATOM   2456  C1'  DC A 119      35.523 -55.490  62.271 
ATOM   2457  N1   DC A 119      36.858 -54.872  62.504 
ATOM   2458  C2   DC A 119      37.864 -55.131  61.577 
ATOM   2459  O2   DC A 119      37.611 -55.856  60.608 
ATOM   2460  N3   DC A 119      39.090 -54.577  61.773 
ATOM   2461  C4   DC A 119      39.324 -53.798  62.835 
ATOM   2462  N4   DC A 119      40.534 -53.281  62.982 
ATOM   2463  C5   DC A 119      38.302 -53.520  63.801 
ATOM   2464  C6   DC A 119      37.085 -54.083  63.588 
ATOM   2465  P    DA A 120      32.529 -58.469  62.810 
ATOM   2466  OP1  DA A 120      31.096 -58.325  62.471 
ATOM   2467  OP2  DA A 120      32.845 -58.615  64.248 
ATOM   2468  O5'  DA A 120      33.155 -59.697  61.995 
ATOM   2469  C5'  DA A 120      33.648 -59.471  60.661 
ATOM   2470  C4'  DA A 120      34.978 -60.172  60.475 
ATOM   2471  O4'  DA A 120      36.105 -59.339  60.872 
ATOM   2472  C3'  DA A 120      35.171 -61.459  61.277 
ATOM   2473  O3'  DA A 120      35.908 -62.386  60.490 
ATOM   2474  C2'  DA A 120      36.029 -61.045  62.472 
ATOM   2475  C1'  DA A 120      36.958 -60.108  61.706 
ATOM   2476  N9   DA A 120      37.718 -59.171  62.580 
ATOM   2477  C8   DA A 120      37.315 -58.582  63.744 
ATOM   2478  N7   DA A 120      38.210 -57.810  64.278 
ATOM   2479  C5   DA A 120      39.287 -57.891  63.406 
ATOM   2480  C6   DA A 120      40.558 -57.296  63.412 
ATOM   2481  N6   DA A 120      40.980 -56.460  64.371 
ATOM   2482  N1   DA A 120      41.386 -57.591  62.392 
ATOM   2483  C2   DA A 120      40.962 -58.422  61.441 
ATOM   2484  N3   DA A 120      39.804 -59.035  61.329 
ATOM   2485  C4   DA A 120      38.994 -58.723  62.363 
ATOM   2486  P    DC A 121      35.504 -63.935  60.536 
ATOM   2487  OP1  DC A 121      34.389 -64.186  59.596 
ATOM   2488  OP2  DC A 121      35.277 -64.347  61.939 
ATOM   2489  O5'  DC A 121      36.839 -64.624  59.984 
ATOM   2490  C5'  DC A 121      37.663 -63.902  59.049 
ATOM   2491  C4'  DC A 121      39.124 -64.050  59.425 
ATOM   2492  O4'  DC A 121      39.560 -63.030  60.369 
ATOM   2493  C3'  DC A 121      39.508 -65.366  60.101 
ATOM   2494  O3'  DC A 121      40.800 -65.755  59.652 
ATOM   2495  C2'  DC A 121      39.592 -65.027  61.588 
ATOM   2496  C1'  DC A 121      40.266 -63.669  61.422 
ATOM   2497  N1   DC A 121      40.174 -62.803  62.631 
ATOM   2498  C2   DC A 121      41.248 -61.963  62.912 
ATOM   2499  O2   DC A 121      42.225 -61.970  62.154 
ATOM   2500  N3   DC A 121      41.184 -61.167  64.009 
ATOM   2501  C4   DC A 121      40.108 -61.188  64.806 
ATOM   2502  N4   DC A 121      40.094 -60.392  65.865 
ATOM   2503  C5   DC A 121      38.992 -62.044  64.536 
ATOM   2504  C6   DC A 121      39.075 -62.833  63.435 
ATOM   2505  P    DC A 122      41.089 -67.302  59.362 
ATOM   2506  OP1  DC A 122      40.629 -67.646  57.998 
ATOM   2507  OP2  DC A 122      40.535 -68.124  60.461 
ATOM   2508  O5'  DC A 122      42.687 -67.341  59.417 
ATOM   2509  C5'  DC A 122      43.428 -66.167  59.033 
ATOM   2510  C4'  DC A 122      44.554 -65.920  60.018 
ATOM   2511  O4'  DC A 122      44.134 -65.104  61.149 
ATOM   2512  C3'  DC A 122      45.156 -67.166  60.666 
ATOM   2513  O3'  DC A 122      46.557 -66.973  60.821 
ATOM   2514  C2'  DC A 122      44.518 -67.228  62.053 
ATOM   2515  C1'  DC A 122      44.577 -65.732  62.342 
ATOM   2516  N1   DC A 122      43.683 -65.299  63.452 
ATOM   2517  C2   DC A 122      44.118 -64.260  64.270 
ATOM   2518  O2   DC A 122      45.219 -63.744  64.043 
ATOM   2519  N3   DC A 122      43.318 -63.851  65.288 
ATOM   2520  C4   DC A 122      42.132 -64.437  65.500 
ATOM   2521  N4   DC A 122      41.388 -64.002  66.506 
ATOM   2522  C5   DC A 122      41.666 -65.508  64.671 
ATOM   2523  C6   DC A 122      42.481 -65.902  63.660 
ATOM   2524  P    DA A 123      47.544 -68.203  60.550 
ATOM   2525  OP1  DA A 123      47.826 -68.303  59.100 
ATOM   2526  OP2  DA A 123      47.005 -69.423  61.192 
ATOM   2527  O5'  DA A 123      48.862 -67.728  61.323 
ATOM   2528  C5'  DA A 123      49.136 -66.318  61.433 
ATOM   2529  C4'  DA A 123      49.590 -65.986  62.841 
ATOM   2530  O4'  DA A 123      48.474 -65.687  63.727 
ATOM   2531  C3'  DA A 123      50.354 -67.090  63.571 
ATOM   2532  O3'  DA A 123      51.374 -66.496  64.365 
ATOM   2533  C2'  DA A 123      49.322 -67.726  64.502 
ATOM   2534  C1'  DA A 123      48.644 -66.427  64.926 
ATOM   2535  N9   DA A 123      47.301 -66.626  65.541 
ATOM   2536  C8   DA A 123      46.360 -67.567  65.239 
ATOM   2537  N7   DA A 123      45.284 -67.483  65.957 
ATOM   2538  C5   DA A 123      45.526 -66.406  66.798 
ATOM   2539  C6   DA A 123      44.760 -65.801  67.808 
ATOM   2540  N6   DA A 123      43.533 -66.217  68.156 
ATOM   2541  N1   DA A 123      45.301 -64.749  68.450 
ATOM   2542  C2   DA A 123      46.520 -64.340  68.100 
ATOM   2543  N3   DA A 123      47.325 -64.823  67.179 
ATOM   2544  C4   DA A 123      46.760 -65.875  66.552 
ATOM   2545  P    DT A 124      52.802 -67.214  64.459 
ATOM   2546  OP1  DT A 124      53.629 -66.825  63.295 
ATOM   2547  OP2  DT A 124      52.614 -68.667  64.665 
ATOM   2548  O5'  DT A 124      53.399 -66.555  65.789 
ATOM   2549  C5'  DT A 124      53.003 -65.217  66.144 
ATOM   2550  C4'  DT A 124      52.704 -65.143  67.628 
ATOM   2551  O4'  DT A 124      51.319 -65.474  67.933 
ATOM   2552  C3'  DT A 124      53.513 -66.085  68.518 
ATOM   2553  O3'  DT A 124      53.808 -65.423  69.743 
ATOM   2554  C2'  DT A 124      52.565 -67.249  68.811 
ATOM   2555  C1'  DT A 124      51.307 -66.409  69.001 
ATOM   2556  N1   DT A 124      50.044 -67.194  68.915 
ATOM   2557  C2   DT A 124      49.005 -66.798  69.722 
ATOM   2558  O2   DT A 124      49.082 -65.851  70.486 
ATOM   2559  N3   DT A 124      47.851 -67.550  69.616 
ATOM   2560  C4   DT A 124      47.655 -68.637  68.788 
ATOM   2561  O4   DT A 124      46.575 -69.232  68.781 
ATOM   2562  C5   DT A 124      48.802 -68.976  67.980 
ATOM   2563  C7   DT A 124      48.675 -70.147  67.051 
ATOM   2564  C6   DT A 124      49.937 -68.262  68.064 
ATOM   2565  P    DT A 125      55.249 -65.629  70.408 
ATOM   2566  OP1  DT A 125      56.218 -64.694  69.792 
ATOM   2567  OP2  DT A 125      55.614 -67.062  70.368 
ATOM   2568  O5'  DT A 125      54.964 -65.190  71.920 
ATOM   2569  C5'  DT A 125      53.948 -64.203  72.180 
ATOM   2570  C4'  DT A 125      53.103 -64.629  73.365 
ATOM   2571  O4'  DT A 125      51.978 -65.467  72.971 
ATOM   2572  C3'  DT A 125      53.822 -65.455  74.432 
ATOM   2573  O3'  DT A 125      53.324 -65.084  75.713 
ATOM   2574  C2'  DT A 125      53.406 -66.898  74.149 
ATOM   2575  C1'  DT A 125      51.945 -66.602  73.823 
ATOM   2576  N1   DT A 125      51.258 -67.705  73.097 
ATOM   2577  C2   DT A 125      49.927 -67.903  73.376 
ATOM   2578  O2   DT A 125      49.308 -67.223  74.175 
ATOM   2579  N3   DT A 125      49.323 -68.936  72.683 
ATOM   2580  C4   DT A 125      49.927 -69.765  71.759 
ATOM   2581  O4   DT A 125      49.282 -70.656  71.204 
ATOM   2582  C5   DT A 125      51.324 -69.479  71.535 
ATOM   2583  C7   DT A 125      52.056 -70.335  70.543 
ATOM   2584  C6   DT A 125      51.936 -68.482  72.193 
ATOM   2585  P    DC A 126      54.347 -64.973  76.939 
ATOM   2586  OP1  DC A 126      54.998 -63.644  76.924 
ATOM   2587  OP2  DC A 126      55.256 -66.141  76.934 
ATOM   2588  O5'  DC A 126      53.352 -65.072  78.189 
ATOM   2589  C5'  DC A 126      52.006 -64.582  78.050 
ATOM   2590  C4'  DC A 126      51.030 -65.561  78.672 
ATOM   2591  O4'  DC A 126      50.596 -66.585  77.732 
ATOM   2592  C3'  DC A 126      51.558 -66.357  79.866 
ATOM   2593  O3'  DC A 126      50.506 -66.526  80.808 
ATOM   2594  C2'  DC A 126      51.919 -67.726  79.290 
ATOM   2595  C1'  DC A 126      50.713 -67.851  78.363 
ATOM   2596  N1   DC A 126      50.876 -68.884  77.302 
ATOM   2597  C2   DC A 126      49.745 -69.593  76.907 
ATOM   2598  O2   DC A 126      48.663 -69.339  77.447 
ATOM   2599  N3   DC A 126      49.874 -70.540  75.941 
ATOM   2600  C4   DC A 126      51.065 -70.785  75.381 
ATOM   2601  N4   DC A 126      51.138 -71.718  74.444 
ATOM   2602  C5   DC A 126      52.240 -70.067  75.774 
ATOM   2603  C6   DC A 126      52.091 -69.125  76.740 
ATOM   2604  P    DC A 127      50.837 -66.417  82.370 
ATOM   2605  OP1  DC A 127      50.833 -64.994  82.779 
ATOM   2606  OP2  DC A 127      52.072 -67.174  82.669 
ATOM   2607  O5'  DC A 127      49.578 -67.166  83.013 
ATOM   2608  C5'  DC A 127      48.316 -67.127  82.323 
ATOM   2609  C4'  DC A 127      47.675 -68.501  82.337 
ATOM   2610  O4'  DC A 127      48.097 -69.321  81.209 
ATOM   2611  C3'  DC A 127      47.984 -69.367  83.558 
ATOM   2612  O3'  DC A 127      46.824 -70.117  83.895 
ATOM   2613  C2'  DC A 127      49.067 -70.336  83.082 
ATOM   2614  C1'  DC A 127      48.474 -70.598  81.701 
ATOM   2615  N1   DC A 127      49.441 -71.197  80.739 
ATOM   2616  C2   DC A 127      48.950 -72.107  79.806 
ATOM   2617  O2   DC A 127      47.743 -72.377  79.815 
ATOM   2618  N3   DC A 127      49.815 -72.664  78.921 
ATOM   2619  C4   DC A 127      51.115 -72.346  78.944 
ATOM   2620  N4   DC A 127      51.919 -72.917  78.060 
ATOM   2621  C5   DC A 127      51.641 -71.413  79.896 
ATOM   2622  C6   DC A 127      50.760 -70.867  80.772 
ATOM   2623  P    DA A 128      46.456 -70.325  85.440 
ATOM   2624  OP1  DA A 128      45.708 -69.147  85.935 
ATOM   2625  OP2  DA A 128      47.675 -70.685  86.196 
ATOM   2626  O5'  DA A 128      45.478 -71.589  85.364 
ATOM   2627  C5'  DA A 128      44.681 -71.786  84.181 
ATOM   2628  C4'  DA A 128      44.713 -73.245  83.771 
ATOM   2629  O4'  DA A 128      45.831 -73.549  82.887 
ATOM   2630  C3'  DA A 128      44.859 -74.253  84.910 
ATOM   2631  O3'  DA A 128      44.080 -75.405  84.609 
ATOM   2632  C2'  DA A 128      46.336 -74.648  84.891 
ATOM   2633  C1'  DA A 128      46.482 -74.713  83.374 
ATOM   2634  N9   DA A 128      47.896 -74.681  82.907 
ATOM   2635  C8   DA A 128      48.955 -74.011  83.450 
ATOM   2636  N7   DA A 128      50.070 -74.184  82.810 
ATOM   2637  C5   DA A 128      49.727 -75.030  81.765 
ATOM   2638  C6   DA A 128      50.475 -75.592  80.717 
ATOM   2639  N6   DA A 128      51.787 -75.374  80.545 
ATOM   2640  N1   DA A 128      49.824 -76.390  79.850 
ATOM   2641  C2   DA A 128      48.522 -76.602  80.027 
ATOM   2642  N3   DA A 128      47.723 -76.136  80.960 
ATOM   2643  C4   DA A 128      48.399 -75.340  81.815 
ATOM   2644  P    DG A 129      43.272 -76.125  85.788 
ATOM   2645  OP1  DG A 129      41.979 -75.435  85.997 
ATOM   2646  OP2  DG A 129      44.141 -76.251  86.979 
ATOM   2647  O5'  DG A 129      43.014 -77.572  85.156 
ATOM   2648  C5'  DG A 129      42.888 -77.697  83.727 
ATOM   2649  C4'  DG A 129      43.673 -78.899  83.240 
ATOM   2650  O4'  DG A 129      45.060 -78.571  82.940 
ATOM   2651  C3'  DG A 129      43.775 -80.068  84.220 
ATOM   2652  O3'  DG A 129      43.720 -81.287  83.489 
ATOM   2653  C2'  DG A 129      45.166 -79.935  84.839 
ATOM   2654  C1'  DG A 129      45.893 -79.541  83.557 
ATOM   2655  N9   DG A 129      47.228 -78.923  83.790 
ATOM   2656  C8   DG A 129      47.641 -78.105  84.820 
ATOM   2657  N7   DG A 129      48.893 -77.727  84.732 
ATOM   2658  C5   DG A 129      49.342 -78.338  83.562 
ATOM   2659  C6   DG A 129      50.618 -78.301  82.943 
ATOM   2660  O6   DG A 129      51.632 -77.711  83.305 
ATOM   2661  N1   DG A 129      50.640 -79.065  81.767 
ATOM   2662  C2   DG A 129      49.569 -79.772  81.257 
ATOM   2663  N2   DG A 129      49.793 -80.439  80.123 
ATOM   2664  N3   DG A 129      48.371 -79.806  81.839 
ATOM   2665  C4   DG A 129      48.334 -79.070  82.980 
ATOM   2666  P    DC A 130      42.899 -82.520  84.096 
ATOM   2667  OP1  DC A 130      41.466 -82.375  83.757 
ATOM   2668  OP2  DC A 130      43.215 -82.666  85.534 
ATOM   2669  O5'  DC A 130      43.525 -83.747  83.281 
ATOM   2670  C5'  DC A 130      44.017 -83.521  81.947 
ATOM   2671  C4'  DC A 130      45.348 -84.222  81.761 
ATOM   2672  O4'  DC A 130      46.475 -83.389  82.158 
ATOM   2673  C3'  DC A 130      45.540 -85.509  82.563 
ATOM   2674  O3'  DC A 130      46.277 -86.437  81.776 
ATOM   2675  C2'  DC A 130      46.399 -85.096  83.758 
ATOM   2676  C1'  DC A 130      47.328 -84.158  82.992 
ATOM   2677  N1   DC A 130      48.088 -83.221  83.866 
ATOM   2678  C2   DC A 130      49.381 -82.878  83.480 
ATOM   2679  O2   DC A 130      49.840 -83.359  82.438 
ATOM   2680  N3   DC A 130      50.091 -82.025  84.264 
ATOM   2681  C4   DC A 130      49.557 -81.525  85.386 
ATOM   2682  N4   DC A 130      50.289 -80.698  86.116 
ATOM   2683  C5   DC A 130      48.228 -81.866  85.801 
ATOM   2684  C6   DC A 130      47.536 -82.720  85.004 
ATOM   2685  P    DT A 131      45.874 -87.985  81.822 
ATOM   2686  OP1  DT A 131      44.759 -88.236  80.882 
ATOM   2687  OP2  DT A 131      45.646 -88.397  83.225 
ATOM   2688  O5'  DT A 131      47.209 -88.675  81.270 
ATOM   2689  C5'  DT A 131      48.032 -87.953  80.335 
ATOM   2690  C4'  DT A 131      49.494 -88.100  80.711 
ATOM   2691  O4'  DT A 131      49.930 -87.081  81.655 
ATOM   2692  C3'  DT A 131      49.877 -89.416  81.387 
ATOM   2693  O3'  DT A 131      51.170 -89.805  80.938 
ATOM   2694  C2'  DT A 131      49.962 -89.078  82.875 
ATOM   2695  C1'  DT A 131      50.635 -87.719  82.709 
ATOM   2696  N1   DT A 131      50.543 -86.853  83.917 
ATOM   2697  C2   DT A 131      51.611 -86.031  84.181 
ATOM   2698  O2   DT A 131      52.605 -85.987  83.476 
ATOM   2699  N3   DT A 131      51.491 -85.243  85.310 
ATOM   2700  C4   DT A 131      50.417 -85.212  86.174 
ATOM   2701  O4   DT A 131      50.423 -84.464  87.154 
ATOM   2702  C5   DT A 131      49.344 -86.110  85.815 
ATOM   2703  C7   DT A 131      48.136 -86.139  86.704 
ATOM   2704  C6   DT A 131      49.435 -86.887  84.724 
ATOM   2705  P    DG A 132      51.459 -91.353  80.648 
ATOM   2706  OP1  DG A 132      50.998 -91.696  79.285 
ATOM   2707  OP2  DG A 132      50.905 -92.174  81.747 
ATOM   2708  O5'  DG A 132      53.057 -91.391  80.703 
ATOM   2709  C5'  DG A 132      53.797 -90.217  80.320 
ATOM   2710  C4'  DG A 132      54.924 -89.970  81.304 
ATOM   2711  O4'  DG A 132      54.504 -89.154  82.435 
ATOM   2712  C3'  DG A 132      55.526 -91.216  81.953 
ATOM   2713  O3'  DG A 132      56.927 -91.024  82.108 
ATOM   2714  C2'  DG A 132      54.887 -91.279  83.339 
ATOM   2715  C1'  DG A 132      54.947 -89.782  83.629 
ATOM   2716  N9   DG A 132      54.052 -89.350  84.738 
ATOM   2717  C8   DG A 132      52.814 -89.835  85.099 
ATOM   2718  N7   DG A 132      52.285 -89.231  86.134 
ATOM   2719  C5   DG A 132      53.239 -88.279  86.486 
ATOM   2720  C6   DG A 132      53.232 -87.320  87.532 
ATOM   2721  O6   DG A 132      52.366 -87.112  88.378 
ATOM   2722  N1   DG A 132      54.403 -86.550  87.530 
ATOM   2723  C2   DG A 132      55.445 -86.688  86.634 
ATOM   2724  N2   DG A 132      56.476 -85.856  86.800 
ATOM   2725  N3   DG A 132      55.451 -87.588  85.651 
ATOM   2726  C4   DG A 132      54.322 -88.342  85.641 
ATOM   2727  P    DA A 133      57.914 -92.254  81.837 
ATOM   2728  OP1  DA A 133      58.196 -92.354  80.387 
ATOM   2729  OP2  DA A 133      57.375 -93.474  82.478 
ATOM   2730  O5'  DA A 133      59.231 -91.778  82.609 
ATOM   2731  C5'  DA A 133      59.506 -90.368  82.719 
ATOM   2732  C4'  DA A 133      59.959 -90.037  84.127 
ATOM   2733  O4'  DA A 133      58.844 -89.737  85.014 
ATOM   2734  C3'  DA A 133      60.724 -91.141  84.857 
ATOM   2735  O3'  DA A 133      61.743 -90.547  85.651 
ATOM   2736  C2'  DA A 133      59.691 -91.776  85.788 
ATOM   2737  C1'  DA A 133      59.013 -90.478  86.212 
ATOM   2738  N9   DA A 133      57.671 -90.676  86.828 
ATOM   2739  C8   DA A 133      56.730 -91.618  86.525 
ATOM   2740  N7   DA A 133      55.654 -91.533  87.243 
ATOM   2741  C5   DA A 133      55.896 -90.457  88.085 
ATOM   2742  C6   DA A 133      55.129 -89.852  89.094 
ATOM   2743  N6   DA A 133      53.903 -90.268  89.442 
ATOM   2744  N1   DA A 133      55.671 -88.800  89.737 
ATOM   2745  C2   DA A 133      56.889 -88.391  89.387 
ATOM   2746  N3   DA A 133      57.695 -88.874  88.466 
ATOM   2747  C4   DA A 133      57.129 -89.926  87.838 
ATOM   2748  P    DT A 134      63.171 -91.264  85.745 
ATOM   2749  OP1  DT A 134      63.999 -90.875  84.581 
ATOM   2750  OP2  DT A 134      62.984 -92.717  85.951 
ATOM   2751  O5'  DT A 134      63.769 -90.605  87.075 
ATOM   2752  C5'  DT A 134      63.373 -89.268  87.430 
ATOM   2753  C4'  DT A 134      63.073 -89.193  88.914 
ATOM   2754  O4'  DT A 134      61.688 -89.525  89.219 
ATOM   2755  C3'  DT A 134      63.883 -90.136  89.805 
ATOM   2756  O3'  DT A 134      64.177 -89.474  91.029 
ATOM   2757  C2'  DT A 134      62.935 -91.300  90.098 
ATOM   2758  C1'  DT A 134      61.677 -90.459  90.288 
ATOM   2759  N1   DT A 134      60.413 -91.244  90.202 
ATOM   2760  C2   DT A 134      59.375 -90.848  91.009 
ATOM   2761  O2   DT A 134      59.451 -89.901  91.772 
ATOM   2762  N3   DT A 134      58.220 -91.601  90.902 
ATOM   2763  C4   DT A 134      58.025 -92.688  90.075 
ATOM   2764  O4   DT A 134      56.945 -93.282  90.067 
ATOM   2765  C5   DT A 134      59.172 -93.026  89.266 
ATOM   2766  C7   DT A 134      59.045 -94.198  88.338 
ATOM   2767  C6   DT A 134      60.307 -92.313  89.350 
ATOM   2768  P    DG A 135      65.618 -89.680  91.695 
ATOM   2769  OP1  DG A 135      66.587 -88.745  91.078 
ATOM   2770  OP2  DG A 135      65.983 -91.113  91.654 
ATOM   2771  O5'  DG A 135      65.334 -89.240  93.206 
ATOM   2772  C5'  DG A 135      64.317 -88.254  93.467 
ATOM   2773  C4'  DG A 135      63.473 -88.680  94.651 
ATOM   2774  O4'  DG A 135      62.348 -89.517  94.258 
ATOM   2775  C3'  DG A 135      64.191 -89.505  95.718 
ATOM   2776  O3'  DG A 135      63.694 -89.135  96.999 
ATOM   2777  C2'  DG A 135      63.776 -90.949  95.436 
ATOM   2778  C1'  DG A 135      62.315 -90.652  95.109 
ATOM   2779  N9   DG A 135      61.628 -91.755  94.383 
ATOM   2780  C8   DG A 135      62.135 -92.633  93.450 
ATOM   2781  N7   DG A 135      61.259 -93.497  92.997 
ATOM   2782  C5   DG A 135      60.088 -93.168  93.678 
ATOM   2783  C6   DG A 135      58.796 -93.751  93.609 
ATOM   2784  O6   DG A 135      58.412 -94.693  92.920 
ATOM   2785  N1   DG A 135      57.897 -93.108  94.472 
ATOM   2786  C2   DG A 135      58.206 -92.042  95.293 
ATOM   2787  N2   DG A 135      57.207 -91.569  96.041 
ATOM   2788  N3   DG A 135      59.419 -91.495  95.357 
ATOM   2789  C4   DG A 135      60.302 -92.107  94.527 
ATOM   2790  P    DT A 136      64.717 -89.024  98.225 
ATOM   2791  OP1  DT A 136      65.368 -87.695  98.210 
ATOM   2792  OP2  DT A 136      65.625 -90.191  98.221 
ATOM   2793  O5'  DT A 136      63.722 -89.123  99.475 
ATOM   2794  C5'  DT A 136      62.376 -88.632  99.336 
ATOM   2795  C4'  DT A 136      61.400 -89.612  99.959 
ATOM   2796  O4'  DT A 136      60.966 -90.635  99.019 
ATOM   2797  C3'  DT A 136      61.927 -90.408 101.152 
ATOM   2798  O3'  DT A 136      60.875 -90.576 102.095 
ATOM   2799  C2'  DT A 136      62.288 -91.777 100.576 
ATOM   2800  C1'  DT A 136      61.082 -91.902  99.649 
ATOM   2801  N1   DT A 136      61.246 -92.934  98.588 
ATOM   2802  C2   DT A 136      60.121 -93.625  98.210 
ATOM   2803  O2   DT A 136      59.023 -93.426  98.701 
ATOM   2804  N3   DT A 136      60.311 -94.575  97.225 
ATOM   2805  C4   DT A 136      61.505 -94.882  96.603 
ATOM   2806  O4   DT A 136      61.552 -95.753  95.733 
ATOM   2807  C5   DT A 136      62.629 -94.103  97.068 
ATOM   2808  C7   DT A 136      63.966 -94.374  96.443 
ATOM   2809  C6   DT A 136      62.471 -93.174  98.025 
ATOM   2810  P    DC A 137      61.207 -90.467 103.656 
ATOM   2811  OP1  DC A 137      61.203 -89.044 104.065 
ATOM   2812  OP2  DC A 137      62.442 -91.225 103.955 
ATOM   2813  O5'  DC A 137      59.948 -91.216 104.300 
ATOM   2814  C5'  DC A 137      58.685 -91.178 103.609 
ATOM   2815  C4'  DC A 137      58.045 -92.551 103.623 
ATOM   2816  O4'  DC A 137      58.467 -93.371 102.496 
ATOM   2817  C3'  DC A 137      58.353 -93.417 104.844 
ATOM   2818  O3'  DC A 137      57.193 -94.167 105.182 
ATOM   2819  C2'  DC A 137      59.436 -94.386 104.368 
ATOM   2820  C1'  DC A 137      58.844 -94.649 102.987 
ATOM   2821  N1   DC A 137      59.810 -95.248 102.025 
ATOM   2822  C2   DC A 137      59.319 -96.157 101.092 
ATOM   2823  O2   DC A 137      58.113 -96.427 101.101 
ATOM   2824  N3   DC A 137      60.184 -96.715 100.207 
ATOM   2825  C4   DC A 137      61.485 -96.396 100.231 
ATOM   2826  N4   DC A 137      62.288 -96.967  99.346 
ATOM   2827  C5   DC A 137      62.010 -95.463 101.182 
ATOM   2828  C6   DC A 137      61.130 -94.917 102.059 
ATOM   2829  P    DA A 138      56.826 -94.375 106.726 
ATOM   2830  OP1  DA A 138      56.078 -93.197 107.221 
ATOM   2831  OP2  DA A 138      58.045 -94.735 107.482 
ATOM   2832  O5'  DA A 138      55.847 -95.640 106.651 
ATOM   2833  C5'  DA A 138      55.050 -95.836 105.467 
ATOM   2834  C4'  DA A 138      55.083 -97.296 105.057 
ATOM   2835  O4'  DA A 138      56.200 -97.600 104.174 
ATOM   2836  C3'  DA A 138      55.229 -98.304 106.196 
ATOM   2837  O3'  DA A 138      54.450 -99.455 105.895 
ATOM   2838  C2'  DA A 138      56.706 -98.698 106.178 
ATOM   2839  C1'  DA A 138      56.852 -98.763 104.660 
ATOM   2840  N9   DA A 138      58.265 -98.731 104.193 
ATOM   2841  C8   DA A 138      59.324 -98.062 104.736 
ATOM   2842  N7   DA A 138      60.440 -98.234 104.097 
ATOM   2843  C5   DA A 138      60.097 -99.080 103.051 
ATOM   2844  C6   DA A 138      60.845 -99.643 102.004 
ATOM   2845  N6   DA A 138      62.156 -99.425 101.831 
ATOM   2846  N1   DA A 138      60.194-100.441 101.137 
ATOM   2847  C2   DA A 138      58.891-100.653 101.313 
ATOM   2848  N3   DA A 138      58.093-100.186 102.247 
ATOM   2849  C4   DA A 138      58.768 -99.391 103.102 
ATOM   2850  P    DC A 139      53.641-100.176 107.075 
ATOM   2851  OP1  DC A 139      52.349 -99.486 107.284 
ATOM   2852  OP2  DC A 139      54.510-100.302 108.265 
ATOM   2853  O5'  DC A 139      53.384-101.622 106.442 
ATOM   2854  C5'  DC A 139      53.258-101.747 105.013 
ATOM   2855  C4'  DC A 139      54.043-102.949 104.527 
ATOM   2856  O4'  DC A 139      55.429-102.622 104.226 
ATOM   2857  C3'  DC A 139      54.144-104.118 105.507 
ATOM   2858  O3'  DC A 139      54.090-105.337 104.776 
ATOM   2859  C2'  DC A 139      55.536-103.985 106.125 
ATOM   2860  C1'  DC A 139      56.263-103.591 104.843 
ATOM   2861  N1   DC A 139      57.597-102.973 105.077 
ATOM   2862  C2   DC A 139      58.604-103.232 104.150 
ATOM   2863  O2   DC A 139      58.350-103.957 103.180 
ATOM   2864  N3   DC A 139      59.829-102.678 104.345 
ATOM   2865  C4   DC A 139      60.063-101.899 105.408 
ATOM   2866  N4   DC A 139      61.273-101.382 105.555 
ATOM   2867  C5   DC A 139      59.041-101.621 106.374 
ATOM   2868  C6   DC A 139      57.824-102.184 106.161 
ATOM   2869  P    DC A 140      53.268-106.570 105.382 
ATOM   2870  OP1  DC A 140      51.835-106.426 105.043 
ATOM   2871  OP2  DC A 140      53.584-106.716 106.820 
ATOM   2872  O5'  DC A 140      53.894-107.798 104.568 
ATOM   2873  C5'  DC A 140      54.387-107.572 103.234 
ATOM   2874  C4'  DC A 140      55.717-108.273 103.047 
ATOM   2875  O4'  DC A 140      56.844-107.440 103.444 
ATOM   2876  C3'  DC A 140      55.910-109.560 103.849 
ATOM   2877  O3'  DC A 140      56.647-110.487 103.063 
ATOM   2878  C2'  DC A 140      56.769-109.146 105.045 
ATOM   2879  C1'  DC A 140      57.697-108.208 104.279 
ATOM   2880  N1   DC A 140      58.457-107.271 105.153 
ATOM   2881  C2   DC A 140      59.750-106.928 104.766 
ATOM   2882  O2   DC A 140      60.210-107.410 103.724 
ATOM   2883  N3   DC A 140      60.460-106.076 105.550 
ATOM   2884  C4   DC A 140      59.926-105.575 106.672 
ATOM   2885  N4   DC A 140      60.658-104.748 107.402 
ATOM   2886  C5   DC A 140      58.598-105.917 107.087 
ATOM   2887  C6   DC A 140      57.905-106.770 106.291 
ATOM   2888  P    DC A 141      56.244-112.036 103.109 
ATOM   2889  OP1  DC A 141      55.128-112.287 102.169 
ATOM   2890  OP2  DC A 141      56.016-112.448 104.511 
ATOM   2891  O5'  DC A 141      57.578-112.725 102.556 
ATOM   2892  C5'  DC A 141      58.402-112.003 101.622 
ATOM   2893  C4'  DC A 141      59.863-112.151 101.997 
ATOM   2894  O4'  DC A 141      60.300-111.131 102.941 
ATOM   2895  C3'  DC A 141      60.247-113.467 102.673 
ATOM   2896  O3'  DC A 141      61.539-113.856 102.224 
ATOM   2897  C2'  DC A 141      60.331-113.128 104.161 
ATOM   2898  C1'  DC A 141      61.005-111.770 103.995 
ATOM   2899  N1   DC A 141      60.913-110.904 105.204 
ATOM   2900  C2   DC A 141      61.988-110.064 105.484 
ATOM   2901  O2   DC A 141      62.964-110.071 104.726 
ATOM   2902  N3   DC A 141      61.924-109.268 106.582 
ATOM   2903  C4   DC A 141      60.847-109.289 107.379 
ATOM   2904  N4   DC A 141      60.833-108.493 108.437 
ATOM   2905  C5   DC A 141      59.731-110.145 107.109 
ATOM   2906  C6   DC A 141      59.814-110.934 106.007 
ATOM   2907  P    DC A 142      61.828-115.403 101.935 
ATOM   2908  OP1  DC A 142      61.368-115.747 100.571 
ATOM   2909  OP2  DC A 142      61.274-116.225 103.033 
ATOM   2910  O5'  DC A 142      63.426-115.442 101.989 
ATOM   2911  C5'  DC A 142      64.167-114.268 101.606 
ATOM   2912  C4'  DC A 142      65.293-114.021 102.591 
ATOM   2913  O4'  DC A 142      64.873-113.205 103.722 
ATOM   2914  C3'  DC A 142      65.895-115.267 103.239 
ATOM   2915  O3'  DC A 142      67.296-115.074 103.394 
ATOM   2916  C2'  DC A 142      65.257-115.329 104.626 
ATOM   2917  C1'  DC A 142      65.316-113.833 104.915 
ATOM   2918  N1   DC A 142      64.422-113.400 106.025 
ATOM   2919  C2   DC A 142      64.858-112.361 106.842 
ATOM   2920  O2   DC A 142      65.958-111.845 106.615 
ATOM   2921  N3   DC A 142      64.057-111.952 107.861 
ATOM   2922  C4   DC A 142      62.871-112.538 108.073 
ATOM   2923  N4   DC A 142      62.127-112.103 109.079 
ATOM   2924  C5   DC A 142      62.405-113.609 107.244 
ATOM   2925  C6   DC A 142      63.220-114.003 106.232 
ATOM   2926  P    DA A 143      68.284-116.304 103.123 
ATOM   2927  OP1  DA A 143      68.565-116.404 101.673 
ATOM   2928  OP2  DA A 143      67.744-117.524 103.764 
ATOM   2929  O5'  DA A 143      69.601-115.829 103.896 
ATOM   2930  C5'  DA A 143      69.875-114.419 104.006 
ATOM   2931  C4'  DA A 143      70.329-114.087 105.414 
ATOM   2932  O4'  DA A 143      69.213-113.788 106.300 
ATOM   2933  C3'  DA A 143      71.093-115.191 106.144 
ATOM   2934  O3'  DA A 143      72.113-114.597 106.938 
ATOM   2935  C2'  DA A 143      70.061-115.827 107.075 
ATOM   2936  C1'  DA A 143      69.383-114.528 107.499 
ATOM   2937  N9   DA A 143      68.041-114.727 108.114 
ATOM   2938  C8   DA A 143      67.099-115.668 107.812 
ATOM   2939  N7   DA A 143      66.023-115.584 108.530 
ATOM   2940  C5   DA A 143      66.265-114.507 109.371 
ATOM   2941  C6   DA A 143      65.499-113.902 110.381 
ATOM   2942  N6   DA A 143      64.272-114.318 110.729 
ATOM   2943  N1   DA A 143      66.040-112.850 111.023 
ATOM   2944  C2   DA A 143      67.259-112.441 110.673 
ATOM   2945  N3   DA A 143      68.064-112.924 109.752 
ATOM   2946  C4   DA A 143      67.499-113.976 109.124 
ATOM   2947  P    DG A 144      73.541-115.315 107.031 
ATOM   2948  OP1  DG A 144      74.368-114.926 105.868 
ATOM   2949  OP2  DG A 144      73.353-116.768 107.238 
ATOM   2950  O5'  DG A 144      74.138-114.656 108.361 
ATOM   2951  C5'  DG A 144      73.743-113.318 108.717 
ATOM   2952  C4'  DG A 144      73.443-113.244 110.200 
ATOM   2953  O4'  DG A 144      72.058-113.575 110.506 
ATOM   2954  C3'  DG A 144      74.252-114.186 111.091 
ATOM   2955  O3'  DG A 144      74.547-113.524 112.315 
ATOM   2956  C2'  DG A 144      73.305-115.350 111.384 
ATOM   2957  C1'  DG A 144      72.046-114.509 111.574 
ATOM   2958  N9   DG A 144      70.783-115.295 111.488 
ATOM   2959  C8   DG A 144      70.488-116.388 110.702 
ATOM   2960  N7   DG A 144      69.273-116.851 110.866 
ATOM   2961  C5   DG A 144      68.724-116.005 111.829 
ATOM   2962  C6   DG A 144      67.432-116.008 112.416 
ATOM   2963  O6   DG A 144      66.491-116.768 112.204 
ATOM   2964  N1   DG A 144      67.294-114.973 113.351 
ATOM   2965  C2   DG A 144      68.275-114.056 113.676 
ATOM   2966  N2   DG A 144      67.944-113.145 114.594 
ATOM   2967  N3   DG A 144      69.486-114.055 113.124 
ATOM   2968  C4   DG A 144      69.637-115.053 112.215 
ATOM   2969  P    DA A 145      75.988-113.730 112.981 
ATOM   2970  OP1  DA A 145      76.957-112.795 112.365 
ATOM   2971  OP2  DA A 145      76.353-115.163 112.941 
ATOM   2972  O5'  DA A 145      75.703-113.291 114.493 
ATOM   2973  C5'  DA A 145      74.687-112.304 114.753 
ATOM   2974  C4'  DA A 145      73.842-112.730 115.937 
ATOM   2975  O4'  DA A 145      72.717-113.568 115.544 
ATOM   2976  C3'  DA A 145      74.561-113.556 117.004 
ATOM   2977  O3'  DA A 145      74.063-113.185 118.285 
ATOM   2978  C2'  DA A 145      74.145-114.999 116.722 
ATOM   2979  C1'  DA A 145      72.685-114.703 116.396 
ATOM   2980  N9   DA A 145      71.997-115.806 115.670 
ATOM   2981  C8   DA A 145      72.517-116.668 114.746 
ATOM   2982  N7   DA A 145      71.660-117.527 114.290 
ATOM   2983  C5   DA A 145      70.485-117.215 114.959 
ATOM   2984  C6   DA A 145      69.194-117.768 114.915 
ATOM   2985  N6   DA A 145      68.858-118.803 114.130 
ATOM   2986  N1   DA A 145      68.258-117.219 115.710 
ATOM   2987  C2   DA A 145      68.597-116.192 116.486 
ATOM   2988  N3   DA A 145      69.762-115.594 116.612 
ATOM   2989  C4   DA A 145      70.681-116.163 115.806 
ATOM   2990  P    DG A 146      75.087-113.074 119.512 
ATOM   2991  OP1  DG A 146      75.737-111.745 119.496 
ATOM   2992  OP2  DG A 146      75.995-114.242 119.507 
ATOM   2993  O5'  DG A 146      74.092-113.173 120.762 
ATOM   2994  C5'  DG A 146      72.746-112.683 120.622 
ATOM   2995  C4'  DG A 146      71.770-113.662 121.245 
ATOM   2996  O4'  DG A 146      71.335-114.686 120.305 
ATOM   2997  C3'  DG A 146      72.297-114.458 122.439 
ATOM   2998  O3'  DG A 146      71.245-114.627 123.381 
ATOM   2999  C2'  DG A 146      72.658-115.827 121.862 
ATOM   3000  C1'  DG A 146      71.452-115.952 120.936 
ATOM   3001  N9   DG A 146      71.615-116.985 119.875 
ATOM   3002  C8   DG A 146      72.754-117.364 119.198 
ATOM   3003  N7   DG A 146      72.558-118.314 118.315 
ATOM   3004  C5   DG A 146      71.194-118.583 118.416 
ATOM   3005  C6   DG A 146      70.392-119.518 117.710 
ATOM   3006  O6   DG A 146      70.727-120.313 116.837 
ATOM   3007  N1   DG A 146      69.054-119.461 118.125 
ATOM   3008  C2   DG A 146      68.557-118.611 119.094 
ATOM   3009  N2   DG A 146      67.249-118.712 119.345 
ATOM   3010  N3   DG A 146      69.309-117.734 119.755 
ATOM   3011  C4   DG A 146      70.610-117.778 119.364 
ATOM   3012  P    DA A 147      71.576-114.518 124.942 
ATOM   3013  OP1  DA A 147      71.572-113.095 125.352 
ATOM   3014  OP2  DA A 147      72.811-115.275 125.242 
ATOM   3015  O5'  DA A 147      70.317-115.267 125.586 
ATOM   3016  C5'  DA A 147      69.055-115.228 124.895 
ATOM   3017  C4'  DA A 147      68.414-116.602 124.909 
ATOM   3018  O4'  DA A 147      68.836-117.422 123.782 
ATOM   3019  C3'  DA A 147      68.723-117.468 126.131 
ATOM   3020  O3'  DA A 147      67.563-118.218 126.468 
ATOM   3021  C2'  DA A 147      69.806-118.437 125.655 
ATOM   3022  C1'  DA A 147      69.213-118.699 124.274 
ATOM   3023  N9   DA A 147      70.180-119.298 123.312 
ATOM   3024  C8   DA A 147      71.524-119.076 123.210 
ATOM   3025  N7   DA A 147      72.097-119.754 122.264 
ATOM   3026  C5   DA A 147      71.059-120.478 121.695 
ATOM   3027  C6   DA A 147      71.016-121.395 120.632 
ATOM   3028  N6   DA A 147      72.093-121.755 119.920 
ATOM   3029  N1   DA A 147      69.820-121.932 120.326 
ATOM   3030  C2   DA A 147      68.752-121.570 121.036 
ATOM   3031  N3   DA A 147      68.671-120.729 122.043 
ATOM   3032  C4   DA A 147      69.882-120.206 122.330 
ATOM   3033  P    DG A 148      67.195-118.426 128.012 
ATOM   3034  OP1  DG A 148      66.448-117.248 128.507 
ATOM   3035  OP2  DG A 148      68.414-118.786 128.769 
ATOM   3036  O5'  DG A 148      66.217-119.690 127.937 
ATOM   3037  C5'  DG A 148      65.420-119.887 126.754 
ATOM   3038  C4'  DG A 148      65.452-121.346 126.343 
ATOM   3039  O4'  DG A 148      66.570-121.650 125.460 
ATOM   3040  C3'  DG A 148      65.598-122.354 127.483 
ATOM   3041  O3'  DG A 148      64.819-123.506 127.181 
ATOM   3042  C2'  DG A 148      67.075-122.749 127.464 
ATOM   3043  C1'  DG A 148      67.221-122.814 125.947 
ATOM   3044  N9   DG A 148      68.635-122.782 125.479 
ATOM   3045  C8   DG A 148      69.716-122.113 126.014 
ATOM   3046  N7   DG A 148      70.835-122.296 125.357 
ATOM   3047  C5   DG A 148      70.471-123.146 124.314 
ATOM   3048  C6   DG A 148      71.257-123.697 123.269 
ATOM   3049  O6   DG A 148      72.455-123.546 123.045 
ATOM   3050  N1   DG A 148      70.488-124.510 122.424 
ATOM   3051  C2   DG A 148      69.137-124.757 122.570 
ATOM   3052  N2   DG A 148      68.586-125.561 121.657 
ATOM   3053  N3   DG A 148      68.401-124.239 123.551 
ATOM   3054  C4   DG A 148      69.132-123.449 124.379 
ATOM   3055  P    DA A 149      64.011-124.226 128.361 
ATOM   3056  OP1  DA A 149      62.718-123.536 128.570 
ATOM   3057  OP2  DA A 149      64.880-124.352 129.552 
ATOM   3058  O5'  DA A 149      63.753-125.673 127.729 
ATOM   3059  C5'  DA A 149      63.628-125.798 126.300 
ATOM   3060  C4'  DA A 149      64.413-127.000 125.813 
ATOM   3061  O4'  DA A 149      65.799-126.672 125.513 
ATOM   3062  C3'  DA A 149      64.514-128.168 126.793 
ATOM   3063  O3'  DA A 149      64.459-129.388 126.062 
ATOM   3064  C2'  DA A 149      65.905-128.036 127.412 
ATOM   3065  C1'  DA A 149      66.632-127.642 126.130 
ATOM   3066  N9   DA A 149      67.967-127.024 126.363 
ATOM   3067  C8   DA A 149      68.359-126.214 127.390 
ATOM   3068  N7   DA A 149      69.596-125.833 127.316 
ATOM   3069  C5   DA A 149      70.061-126.433 126.154 
ATOM   3070  C6   DA A 149      71.312-126.418 125.515 
ATOM   3071  N6   DA A 149      72.373-125.743 125.981 
ATOM   3072  N1   DA A 149      71.434-127.124 124.375 
ATOM   3073  C2   DA A 149      70.377-127.792 123.917 
ATOM   3074  N3   DA A 149      69.166-127.880 124.424 
ATOM   3075  C4   DA A 149      69.071-127.165 125.564 
ATOM   3076  P    DG A 150      63.638-130.621 126.669 
ATOM   3077  OP1  DG A 150      62.205-130.476 126.330 
ATOM   3078  OP2  DG A 150      63.954-130.767 128.107 
ATOM   3079  O5'  DG A 150      64.264-131.848 125.854 
ATOM   3080  C5'  DG A 150      64.756-131.622 124.520 
ATOM   3081  C4'  DG A 150      66.087-132.323 124.334 
ATOM   3082  O4'  DG A 150      67.214-131.490 124.731 
ATOM   3083  C3'  DG A 150      66.279-133.610 125.136 
ATOM   3084  O3'  DG A 150      67.016-134.538 124.349 
ATOM   3085  C2'  DG A 150      67.138-133.197 126.331 
ATOM   3086  C1'  DG A 150      68.067-132.259 125.565 
ATOM   3087  N9   DG A 150      68.827-131.322 126.439 
ATOM   3088  C8   DG A 150      68.438-130.719 127.615 
ATOM   3089  N7   DG A 150      69.352-129.942 128.144 
ATOM   3090  C5   DG A 150      70.421-130.037 127.255 
ATOM   3091  C6   DG A 150      71.698-129.418 127.293 
ATOM   3092  O6   DG A 150      72.155-128.646 128.132 
ATOM   3093  N1   DG A 150      72.480-129.790 126.191 
ATOM   3094  C2   DG A 150      72.080-130.647 125.184 
ATOM   3095  N2   DG A 150      72.974-130.875 124.218 
ATOM   3096  N3   DG A 150      70.882-131.227 125.149 
ATOM   3097  C4   DG A 150      70.111-130.876 126.212 
ATOM   3098  P    DT A 151      66.613-136.086 124.395 
ATOM   3099  OP1  DT A 151      65.498-136.337 123.455 
ATOM   3100  OP2  DT A 151      66.386-136.498 125.798 
ATOM   3101  O5'  DT A 151      67.948-136.776 123.843 
ATOM   3102  C5'  DT A 151      68.772-136.054 122.908 
ATOM   3103  C4'  DT A 151      70.233-136.201 123.284 
ATOM   3104  O4'  DT A 151      70.669-135.182 124.228 
ATOM   3105  C3'  DT A 151      70.616-137.517 123.960 
ATOM   3106  O3'  DT A 151      71.909-137.906 123.511 
ATOM   3107  C2'  DT A 151      70.701-137.179 125.447 
ATOM   3108  C1'  DT A 151      71.374-135.820 125.281 
ATOM   3109  N1   DT A 151      71.282-134.954 126.490 
ATOM   3110  C2   DT A 151      72.351-134.132 126.753 
ATOM   3111  O2   DT A 151      73.344-134.088 126.048 
ATOM   3112  N3   DT A 151      72.230-133.344 127.882 
ATOM   3113  C4   DT A 151      71.156-133.313 128.747 
ATOM   3114  O4   DT A 151      71.162-132.565 129.727 
ATOM   3115  C5   DT A 151      70.083-134.211 128.388 
ATOM   3116  C7   DT A 151      68.875-134.240 129.277 
ATOM   3117  C6   DT A 151      70.174-134.988 127.296 
ATOM   3118  P    DT A 152      72.198-139.454 123.221 
ATOM   3119  OP1  DT A 152      71.738-139.797 121.857 
ATOM   3120  OP2  DT A 152      71.644-140.275 124.320 
ATOM   3121  O5'  DT A 152      73.796-139.492 123.276 
ATOM   3122  C5'  DT A 152      74.536-138.318 122.892 
ATOM   3123  C4'  DT A 152      75.663-138.071 123.877 
ATOM   3124  O4'  DT A 152      75.243-137.255 125.008 
ATOM   3125  C3'  DT A 152      76.265-139.317 124.525 
ATOM   3126  O3'  DT A 152      77.666-139.125 124.680 
ATOM   3127  C2'  DT A 152      75.626-139.380 125.912 
ATOM   3128  C1'  DT A 152      75.686-137.883 126.201 
ATOM   3129  N1   DT A 152      74.791-137.451 127.311 
ATOM   3130  C2   DT A 152      75.236-136.424 128.109 
ATOM   3131  O2   DT A 152      76.309-135.871 127.941 
ATOM   3132  N3   DT A 152      74.380-136.051 129.128 
ATOM   3133  C4   DT A 152      73.148-136.607 129.406 
ATOM   3134  O4   DT A 152      72.470-136.188 130.347 
ATOM   3135  C5   DT A 152      72.769-137.677 128.514 
ATOM   3136  C7   DT A 152      71.442-138.337 128.748 
ATOM   3137  C6   DT A 152      73.581-138.060 127.516 
ATOM   3138  P    DC A 153      78.653-140.355 124.409 
ATOM   3139  OP1  DC A 153      78.935-140.455 122.959 
ATOM   3140  OP2  DC A 153      78.114-141.575 125.051 
ATOM   3141  O5'  DC A 153      79.970-139.879 125.182 
ATOM   3142  C5'  DC A 153      80.245-138.469 125.292 
ATOM   3143  C4'  DC A 153      80.698-138.138 126.700 
ATOM   3144  O4'  DC A 153      79.583-137.838 127.586 
ATOM   3145  C3'  DC A 153      81.463-139.241 127.430 
ATOM   3146  O3'  DC A 153      82.483-138.648 128.224 
ATOM   3147  C2'  DC A 153      80.431-139.877 128.361 
ATOM   3148  C1'  DC A 153      79.752-138.579 128.785 
ATOM   3149  N1   DC A 153      78.410-138.777 129.401 
ATOM   3150  C2   DC A 153      78.030-137.910 130.421 
ATOM   3151  O2   DC A 153      78.813-137.020 130.771 
ATOM   3152  N3   DC A 153      76.810-138.074 130.996 
ATOM   3153  C4   DC A 153      75.990-139.051 130.589 
ATOM   3154  N4   DC A 153      74.811-139.171 131.180 
ATOM   3155  C5   DC A 153      76.363-139.954 129.540 
ATOM   3156  C6   DC A 153      77.585-139.774 128.979 
ATOM   3157  P    DC A 154      83.910-139.365 128.318 
ATOM   3158  OP1  DC A 154      84.738-138.976 127.154 
ATOM   3159  OP2  DC A 154      83.723-140.818 128.524 
ATOM   3160  O5'  DC A 154      84.508-138.706 129.648 
ATOM   3161  C5'  DC A 154      84.112-137.368 130.003 
ATOM   3162  C4'  DC A 154      83.812-137.294 131.487 
ATOM   3163  O4'  DC A 154      82.427-137.626 131.792 
ATOM   3164  C3'  DC A 154      84.622-138.237 132.377 
ATOM   3165  O3'  DC A 154      84.917-137.575 133.602 
ATOM   3166  C2'  DC A 154      83.674-139.401 132.670 
ATOM   3167  C1'  DC A 154      82.416-138.560 132.860 
ATOM   3168  N1   DC A 154      81.152-139.345 132.774 
ATOM   3169  C2   DC A 154      80.090-138.957 133.586 
ATOM   3170  O2   DC A 154      80.238-137.986 134.337 
ATOM   3171  N3   DC A 154      78.931-139.660 133.523 
ATOM   3172  C4   DC A 154      78.811-140.706 132.696 
ATOM   3173  N4   DC A 154      77.659-141.360 132.670 
ATOM   3174  C5   DC A 154      79.892-141.122 131.853 
ATOM   3175  C6   DC A 154      81.042-140.407 131.931 
ATOM   3176  P    DA A 155      86.357-137.781 134.267 
ATOM   3177  OP1  DA A 155      87.326-136.846 133.651 
ATOM   3178  OP2  DA A 155      86.723-139.213 134.227 
ATOM   3179  O5'  DA A 155      86.073-137.341 135.779 
ATOM   3180  C5'  DA A 155      85.056-136.355 136.039 
ATOM   3181  C4'  DA A 155      84.212-136.781 137.224 
ATOM   3182  O4'  DA A 155      83.087-137.618 136.830 
ATOM   3183  C3'  DA A 155      84.930-137.606 138.291 
ATOM   3184  O3'  DA A 155      84.433-137.236 139.572 
ATOM   3185  C2'  DA A 155      84.515-139.050 138.008 
ATOM   3186  C1'  DA A 155      83.054-138.753 137.682 
ATOM   3187  N9   DA A 155      82.367-139.856 136.956 
ATOM   3188  C8   DA A 155      82.887-140.718 136.032 
ATOM   3189  N7   DA A 155      82.029-141.578 135.576 
ATOM   3190  C5   DA A 155      80.854-141.266 136.245 
ATOM   3191  C6   DA A 155      79.564-141.819 136.201 
ATOM   3192  N6   DA A 155      79.228-142.853 135.416 
ATOM   3193  N1   DA A 155      78.628-141.269 136.996 
ATOM   3194  C2   DA A 155      78.966-140.242 137.772 
ATOM   3195  N3   DA A 155      80.131-139.644 137.898 
ATOM   3196  C4   DA A 155      81.050-140.214 137.092 
ATOM   3197  P    DA A 156      85.456-137.125 140.798 
ATOM   3198  OP1  DA A 156      86.107-135.796 140.783 
ATOM   3199  OP2  DA A 156      86.364-138.292 140.793 
ATOM   3200  O5'  DA A 156      84.461-137.224 142.048 
ATOM   3201  C5'  DA A 156      83.115-136.733 141.909 
ATOM   3202  C4'  DA A 156      82.139-137.713 142.531 
ATOM   3203  O4'  DA A 156      81.705-138.736 141.591 
ATOM   3204  C3'  DA A 156      82.667-138.509 143.725 
ATOM   3205  O3'  DA A 156      81.614-138.677 144.667 
ATOM   3206  C2'  DA A 156      83.027-139.878 143.149 
ATOM   3207  C1'  DA A 156      81.821-140.003 142.222 
ATOM   3208  N9   DA A 156      81.985-141.035 141.161 
ATOM   3209  C8   DA A 156      83.123-141.398 140.500 
ATOM   3210  N7   DA A 156      82.944-142.338 139.624 
ATOM   3211  C5   DA A 156      81.587-142.619 139.709 
ATOM   3212  C6   DA A 156      80.765-143.533 139.030 
ATOM   3213  N6   DA A 156      81.213-144.372 138.085 
ATOM   3214  N1   DA A 156      79.460-143.555 139.359 
ATOM   3215  C2   DA A 156      79.020-142.720 140.298 
ATOM   3216  N3   DA A 156      79.689-141.829 140.996 
ATOM   3217  C4   DA A 156      80.992-141.827 140.649 
ATOM   3218  P    DC A 157      81.946-138.568 146.229 
ATOM   3219  OP1  DC A 157      81.942-137.145 146.638 
ATOM   3220  OP2  DC A 157      83.181-139.326 146.528 
ATOM   3221  O5'  DC A 157      80.687-139.317 146.872 
ATOM   3222  C5'  DC A 157      79.424-139.279 146.182 
ATOM   3223  C4'  DC A 157      78.784-140.652 146.196 
ATOM   3224  O4'  DC A 157      79.206-141.472 145.068 
ATOM   3225  C3'  DC A 157      79.093-141.518 147.417 
ATOM   3226  O3'  DC A 157      77.933-142.268 147.754 
ATOM   3227  C2'  DC A 157      80.175-142.487 146.941 
ATOM   3228  C1'  DC A 157      79.583-142.749 145.560 
ATOM   3229  N1   DC A 157      80.549-143.349 144.598 
ATOM   3230  C2   DC A 157      80.058-144.258 143.665 
ATOM   3231  O2   DC A 157      78.852-144.528 143.674 
ATOM   3232  N3   DC A 157      80.923-144.816 142.780 
ATOM   3233  C4   DC A 157      82.224-144.497 142.803 
ATOM   3234  N4   DC A 157      83.027-145.068 141.919 
ATOM   3235  C5   DC A 157      82.750-143.564 143.755 
ATOM   3236  C6   DC A 157      81.869-143.018 144.631 
ATOM   3237  P    DA A 158      77.565-142.476 149.299 
ATOM   3238  OP1  DA A 158      76.817-141.298 149.794 
ATOM   3239  OP2  DA A 158      78.784-142.836 150.055 
ATOM   3240  O5'  DA A 158      76.587-143.741 149.223 
ATOM   3241  C5'  DA A 158      75.789-143.937 148.040 
ATOM   3242  C4'  DA A 158      75.822-145.397 147.630 
ATOM   3243  O4'  DA A 158      76.939-145.701 146.747 
ATOM   3244  C3'  DA A 158      75.968-146.405 148.769 
ATOM   3245  O3'  DA A 158      75.189-147.556 148.468 
ATOM   3246  C2'  DA A 158      77.445-146.799 148.750 
ATOM   3247  C1'  DA A 158      77.591-146.864 147.233 
ATOM   3248  N9   DA A 158      79.005-146.832 146.766 
ATOM   3249  C8   DA A 158      80.063-146.163 147.309 
ATOM   3250  N7   DA A 158      81.179-146.335 146.669 
ATOM   3251  C5   DA A 158      80.836-147.181 145.624 
ATOM   3252  C6   DA A 158      81.584-147.743 144.576 
ATOM   3253  N6   DA A 158      82.896-147.526 144.404 
ATOM   3254  N1   DA A 158      80.933-148.542 143.709 
ATOM   3255  C2   DA A 158      79.630-148.754 143.886 
ATOM   3256  N3   DA A 158      78.832-148.287 144.819 
ATOM   3257  C4   DA A 158      79.507-147.492 145.674 
ATOM   3258  P    DC A 159      74.381-148.277 149.647 
ATOM   3259  OP1  DC A 159      73.088-147.587 149.856 
ATOM   3260  OP2  DC A 159      75.250-148.403 150.838 
ATOM   3261  O5'  DC A 159      74.123-149.723 149.015 
ATOM   3262  C5'  DC A 159      73.997-149.848 147.586 
ATOM   3263  C4'  DC A 159      74.782-151.050 147.099 
ATOM   3264  O4'  DC A 159      76.168-150.723 146.799 
ATOM   3265  C3'  DC A 159      74.883-152.219 148.079 
ATOM   3266  O3'  DC A 159      74.829-153.438 147.348 
ATOM   3267  C2'  DC A 159      76.275-152.086 148.698 
ATOM   3268  C1'  DC A 159      77.002-151.692 147.416 
ATOM   3269  N1   DC A 159      78.336-151.074 147.649 
ATOM   3270  C2   DC A 159      79.343-151.333 146.723 
ATOM   3271  O2   DC A 159      79.089-152.058 145.753 
ATOM   3272  N3   DC A 159      80.568-150.779 146.918 
ATOM   3273  C4   DC A 159      80.802-150.000 147.981 
ATOM   3274  N4   DC A 159      82.012-149.483 148.127 
ATOM   3275  C5   DC A 159      79.780-149.722 148.946 
ATOM   3276  C6   DC A 159      78.564-150.285 148.734 
ATOM   3277  P    DA A 160      74.008-154.671 147.955 
ATOM   3278  OP1  DA A 160      72.575-154.527 147.616 
ATOM   3279  OP2  DA A 160      74.323-154.817 149.393 
ATOM   3280  O5'  DA A 160      74.633-155.898 147.140 
ATOM   3281  C5'  DA A 160      75.126-155.673 145.806 
ATOM   3282  C4'  DA A 160      76.456-156.374 145.620 
ATOM   3283  O4'  DA A 160      77.584-155.541 146.017 
ATOM   3284  C3'  DA A 160      76.649-157.661 146.422 
ATOM   3285  O3'  DA A 160      77.386-158.588 145.635 
ATOM   3286  C2'  DA A 160      77.508-157.247 147.617 
ATOM   3287  C1'  DA A 160      78.436-156.309 146.851 
ATOM   3288  N9   DA A 160      79.196-155.372 147.725 
ATOM   3289  C8   DA A 160      78.794-154.784 148.889 
ATOM   3290  N7   DA A 160      79.689-154.012 149.424 
ATOM   3291  C5   DA A 160      80.765-154.093 148.551 
ATOM   3292  C6   DA A 160      82.036-153.497 148.557 
ATOM   3293  N6   DA A 160      82.458-152.662 149.516 
ATOM   3294  N1   DA A 160      82.864-153.793 147.537 
ATOM   3295  C2   DA A 160      82.440-154.624 146.586 
ATOM   3296  N3   DA A 160      81.282-155.237 146.475 
ATOM   3297  C4   DA A 160      80.473-154.924 147.508 
ATOM   3298  P    DC A 161      76.983-160.137 145.682 
ATOM   3299  OP1  DC A 161      75.867-160.388 144.741 
ATOM   3300  OP2  DC A 161      76.755-160.549 147.084 
ATOM   3301  O5'  DC A 161      78.317-160.826 145.129 
ATOM   3302  C5'  DC A 161      79.141-160.104 144.194 
ATOM   3303  C4'  DC A 161      80.603-160.252 144.570 
ATOM   3304  O4'  DC A 161      81.039-159.232 145.514 
ATOM   3305  C3'  DC A 161      80.986-161.568 145.246 
ATOM   3306  O3'  DC A 161      82.278-161.957 144.797 
ATOM   3307  C2'  DC A 161      81.071-161.229 146.734 
ATOM   3308  C1'  DC A 161      81.744-159.871 146.568 
ATOM   3309  N1   DC A 161      81.652-159.005 147.776 
ATOM   3310  C2   DC A 161      82.727-158.165 148.057 
ATOM   3311  O2   DC A 161      83.703-158.172 147.299 
ATOM   3312  N3   DC A 161      82.663-157.369 149.155 
ATOM   3313  C4   DC A 161      81.586-157.390 149.952 
ATOM   3314  N4   DC A 161      81.572-156.594 151.010 
ATOM   3315  C5   DC A 161      80.471-158.246 149.681 
ATOM   3316  C6   DC A 161      80.554-159.035 148.580 
ATOM   3317  P    DA A 162      82.567-163.504 144.508 
ATOM   3318  OP1  DA A 162      82.107-163.848 143.144 
ATOM   3319  OP2  DA A 162      82.013-164.326 145.606 
ATOM   3320  O5'  DA A 162      84.165-163.543 144.562 
ATOM   3321  C5'  DA A 162      84.906-162.369 144.179 
ATOM   3322  C4'  DA A 162      86.032-162.122 145.163 
ATOM   3323  O4'  DA A 162      85.612-161.306 146.295 
ATOM   3324  C3'  DA A 162      86.634-163.368 145.812 
ATOM   3325  O3'  DA A 162      88.035-163.175 145.967 
ATOM   3326  C2'  DA A 162      85.996-163.430 147.198 
ATOM   3327  C1'  DA A 162      86.055-161.933 147.488 
ATOM   3328  N9   DA A 162      85.161-161.501 148.598 
ATOM   3329  C8   DA A 162      83.935-161.995 148.940 
ATOM   3330  N7   DA A 162      83.399-161.406 149.964 
ATOM   3331  C5   DA A 162      84.338-160.451 150.329 
ATOM   3332  C6   DA A 162      84.364-159.491 151.354 
ATOM   3333  N6   DA A 162      83.371-159.329 152.241 
ATOM   3334  N1   DA A 162      85.450-158.700 151.436 
ATOM   3335  C2   DA A 162      86.432-158.866 150.552 
ATOM   3336  N3   DA A 162      86.519-159.723 149.558 
ATOM   3337  C4   DA A 162      85.421-160.502 149.499 
ATOM   3338  P    DT A 163      89.023-164.405 145.696 
ATOM   3339  OP1  DT A 163      89.304-164.505 144.246 
ATOM   3340  OP2  DT A 163      88.484-165.625 146.337 
ATOM   3341  O5'  DT A 163      90.340-163.930 146.468 
ATOM   3342  C5'  DT A 163      90.614-162.520 146.578 
ATOM   3343  C4'  DT A 163      91.068-162.188 147.986 
ATOM   3344  O4'  DT A 163      89.953-161.889 148.873 
ATOM   3345  C3'  DT A 163      91.832-163.292 148.716 
ATOM   3346  O3'  DT A 163      92.852-162.698 149.510 
ATOM   3347  C2'  DT A 163      90.800-163.928 149.647 
ATOM   3348  C1'  DT A 163      90.122-162.629 150.072 
ATOM   3349  N1   DT A 163      88.780-162.828 150.687 
ATOM   3350  C2   DT A 163      88.419-161.964 151.693 
ATOM   3351  O2   DT A 163      89.142-161.065 152.087 
ATOM   3352  N3   DT A 163      87.169-162.179 152.240 
ATOM   3353  C4   DT A 163      86.272-163.161 151.872 
ATOM   3354  O4   DT A 163      85.180-163.256 152.435 
ATOM   3355  C5   DT A 163      86.741-164.018 150.808 
ATOM   3356  C7   DT A 163      85.827-165.115 150.348 
ATOM   3357  C6   DT A 163      87.953-163.832 150.259 
ATOM   3358  P    DT A 164      94.280-163.416 149.604 
ATOM   3359  OP1  DT A 164      95.107-163.027 148.440 
ATOM   3360  OP2  DT A 164      94.092-164.869 149.810 
ATOM   3361  O5'  DT A 164      94.878-162.757 150.934 
ATOM   3362  C5'  DT A 164      94.482-161.419 151.289 
ATOM   3363  C4'  DT A 164      94.182-161.345 152.773 
ATOM   3364  O4'  DT A 164      92.797-161.676 153.078 
ATOM   3365  C3'  DT A 164      94.991-162.287 153.664 
ATOM   3366  O3'  DT A 164      95.286-161.625 154.888 
ATOM   3367  C2'  DT A 164      94.044-163.451 153.957 
ATOM   3368  C1'  DT A 164      92.785-162.610 154.147 
ATOM   3369  N1   DT A 164      91.522-163.396 154.061 
ATOM   3370  C2   DT A 164      90.484-163.000 154.868 
ATOM   3371  O2   DT A 164      90.560-162.053 155.631 
ATOM   3372  N3   DT A 164      89.329-163.752 154.761 
ATOM   3373  C4   DT A 164      89.134-164.839 153.934 
ATOM   3374  O4   DT A 164      88.054-165.434 153.926 
ATOM   3375  C5   DT A 164      90.280-165.178 153.126 
ATOM   3376  C7   DT A 164      90.153-166.349 152.197 
ATOM   3377  C6   DT A 164      91.416-164.464 153.209 
ATOM   3378  P    DA A 165      96.727-161.831 155.554 
ATOM   3379  OP1  DA A 165      97.696-160.896 154.937 
ATOM   3380  OP2  DA A 165      97.092-163.264 155.514 
ATOM   3381  O5'  DA A 165      96.442-161.392 157.066 
ATOM   3382  C5'  DA A 165      95.426-160.405 157.326 
ATOM   3383  C4'  DA A 165      94.581-160.831 158.510 
ATOM   3384  O4'  DA A 165      93.456-161.669 158.117 
ATOM   3385  C3'  DA A 165      95.300-161.657 159.577 
ATOM   3386  O3'  DA A 165      94.803-161.286 160.858 
ATOM   3387  C2'  DA A 165      94.885-163.100 159.295 
ATOM   3388  C1'  DA A 165      93.424-162.804 158.968 
ATOM   3389  N9   DA A 165      92.737-163.907 158.242 
ATOM   3390  C8   DA A 165      93.256-164.769 157.318 
ATOM   3391  N7   DA A 165      92.399-165.628 156.863 
ATOM   3392  C5   DA A 165      91.224-165.316 157.531 
ATOM   3393  C6   DA A 165      89.933-165.869 157.487 
ATOM   3394  N6   DA A 165      89.597-166.904 156.703 
ATOM   3395  N1   DA A 165      88.997-165.320 158.282 
ATOM   3396  C2   DA A 165      89.336-164.293 159.059 
ATOM   3397  N3   DA A 165      90.501-163.695 159.184 
ATOM   3398  C4   DA A 165      91.420-164.264 158.378 
ATOM   3399  P    DT A 166      95.826-161.175 162.085 
ATOM   3400  OP1  DT A 166      96.476-159.846 162.069 
ATOM   3401  OP2  DT A 166      96.734-162.343 162.080 
ATOM   3402  O5'  DT A 166      94.831-161.274 163.334 
ATOM   3403  C5'  DT A 166      93.485-160.784 163.195 
ATOM   3404  C4'  DT A 166      92.509-161.763 163.818 
ATOM   3405  O4'  DT A 166      92.074-162.787 162.878 
ATOM   3406  C3'  DT A 166      93.036-162.559 165.011 
ATOM   3407  O3'  DT A 166      91.984-162.728 165.954 
ATOM   3408  C2'  DT A 166      93.397-163.928 164.435 
ATOM   3409  C1'  DT A 166      92.191-164.053 163.508 
ATOM   3410  N1   DT A 166      92.355-165.086 162.447 
ATOM   3411  C2   DT A 166      91.229-165.777 162.069 
ATOM   3412  O2   DT A 166      90.132-165.577 162.560 
ATOM   3413  N3   DT A 166      91.420-166.726 161.084 
ATOM   3414  C4   DT A 166      92.613-167.033 160.462 
ATOM   3415  O4   DT A 166      92.661-167.905 159.592 
ATOM   3416  C5   DT A 166      93.737-166.254 160.927 
ATOM   3417  C7   DT A 166      95.075-166.526 160.302 
ATOM   3418  C6   DT A 166      93.580-165.326 161.884 
ATOM   3419  P    DA A 167      92.315-162.619 167.515 
ATOM   3420  OP1  DA A 167      92.311-161.196 167.924 
ATOM   3421  OP2  DA A 167      93.551-163.376 167.814 
ATOM   3422  O5'  DA A 167      91.057-163.368 168.159 
ATOM   3423  C5'  DA A 167      89.794-163.329 167.468 
ATOM   3424  C4'  DA A 167      89.154-164.703 167.482 
ATOM   3425  O4'  DA A 167      89.575-165.523 166.355 
ATOM   3426  C3'  DA A 167      89.462-165.569 168.703 
ATOM   3427  O3'  DA A 167      88.302-166.319 169.041 
ATOM   3428  C2'  DA A 167      90.545-166.538 168.227 
ATOM   3429  C1'  DA A 167      89.953-166.800 166.847 
ATOM   3430  N9   DA A 167      90.919-167.399 165.884 
ATOM   3431  C8   DA A 167      92.263-167.177 165.783 
ATOM   3432  N7   DA A 167      92.836-167.855 164.837 
ATOM   3433  C5   DA A 167      91.798-168.579 164.267 
ATOM   3434  C6   DA A 167      91.755-169.496 163.204 
ATOM   3435  N6   DA A 167      92.832-169.856 162.493 
ATOM   3436  N1   DA A 167      90.559-170.033 162.899 
ATOM   3437  C2   DA A 167      89.491-169.671 163.609 
ATOM   3438  N3   DA A 167      89.411-168.830 164.616 
ATOM   3439  C4   DA A 167      90.621-168.307 164.903 
ATOM   3440  P    DG A 168      87.934-166.526 170.585 
ATOM   3441  OP1  DG A 168      87.187-165.348 171.080 
ATOM   3442  OP2  DG A 168      89.154-166.886 171.341 
ATOM   3443  O5'  DG A 168      86.956-167.791 170.510 
ATOM   3444  C5'  DG A 168      86.159-167.988 169.326 
ATOM   3445  C4'  DG A 168      86.191-169.447 168.916 
ATOM   3446  O4'  DG A 168      87.309-169.751 168.033 
ATOM   3447  C3'  DG A 168      86.337-170.455 170.055 
ATOM   3448  O3'  DG A 168      85.559-171.607 169.754 
ATOM   3449  C2'  DG A 168      87.815-170.850 170.037 
ATOM   3450  C1'  DG A 168      87.961-170.915 168.519 
ATOM   3451  N9   DG A 168      89.374-170.883 168.052 
ATOM   3452  C8   DG A 168      90.455-170.214 168.587 
ATOM   3453  N7   DG A 168      91.574-170.397 167.930 
ATOM   3454  C5   DG A 168      91.210-171.247 166.887 
ATOM   3455  C6   DG A 168      91.996-171.798 165.842 
ATOM   3456  O6   DG A 168      93.194-171.647 165.617 
ATOM   3457  N1   DG A 168      91.228-172.611 164.997 
ATOM   3458  C2   DG A 168      89.877-172.858 165.143 
ATOM   3459  N2   DG A 168      89.325-173.662 164.230 
ATOM   3460  N3   DG A 168      89.140-172.340 166.124 
ATOM   3461  C4   DG A 168      89.871-171.550 166.952 
ATOM   3462  P    DA A 169      84.750-172.327 170.934 
ATOM   3463  OP1  DA A 169      83.458-171.637 171.143 
ATOM   3464  OP2  DA A 169      85.619-172.453 172.124 
ATOM   3465  O5'  DA A 169      84.492-173.774 170.301 
ATOM   3466  C5'  DA A 169      84.367-173.899 168.872 
ATOM   3467  C4'  DA A 169      85.152-175.101 168.386 
ATOM   3468  O4'  DA A 169      86.538-174.773 168.085 
ATOM   3469  C3'  DA A 169      85.253-176.269 169.366 
ATOM   3470  O3'  DA A 169      85.199-177.489 168.635 
ATOM   3471  C2'  DA A 169      86.644-176.137 169.985 
ATOM   3472  C1'  DA A 169      87.371-175.743 168.702 
ATOM   3473  N9   DA A 169      88.706-175.125 168.936 
ATOM   3474  C8   DA A 169      89.098-174.315 169.963 
ATOM   3475  N7   DA A 169      90.335-173.934 169.889 
ATOM   3476  C5   DA A 169      90.800-174.534 168.727 
ATOM   3477  C6   DA A 169      92.051-174.519 168.088 
ATOM   3478  N6   DA A 169      93.112-173.844 168.554 
ATOM   3479  N1   DA A 169      92.173-175.225 166.948 
ATOM   3480  C2   DA A 169      91.116-175.893 166.490 
ATOM   3481  N3   DA A 169      89.906-175.981 166.997 
ATOM   3482  C4   DA A 169      89.810-175.266 168.137 
ATOM   3483  P    DT A 170      84.377-178.722 169.241 
ATOM   3484  OP1  DT A 170      82.944-178.577 168.902 
ATOM   3485  OP2  DT A 170      84.693-178.868 170.679 
ATOM   3486  O5'  DT A 170      85.003-179.949 168.427 
ATOM   3487  C5'  DT A 170      85.496-179.723 167.093 
ATOM   3488  C4'  DT A 170      86.826-180.424 166.906 
ATOM   3489  O4'  DT A 170      87.953-179.591 167.303 
ATOM   3490  C3'  DT A 170      87.018-181.711 167.709 
ATOM   3491  O3'  DT A 170      87.755-182.639 166.922 
ATOM   3492  C2'  DT A 170      87.877-181.298 168.904 
ATOM   3493  C1'  DT A 170      88.806-180.360 168.138 
ATOM   3494  N1   DT A 170      89.566-179.423 169.012 
ATOM   3495  C2   DT A 170      90.840-179.094 168.617 
ATOM   3496  O2   DT A 170      91.354-179.532 167.602 
ATOM   3497  N3   DT A 170      91.514-178.224 169.452 
ATOM   3498  C4   DT A 170      91.030-177.670 170.620 
ATOM   3499  O4   DT A 170      91.728-176.902 171.286 
ATOM   3500  C5   DT A 170      89.684-178.075 170.951 
ATOM   3501  C7   DT A 170      89.080-177.518 172.207 
ATOM   3502  C6   DT A 170      89.006-178.920 170.157 
ATOM   3503  P    DT A 171      87.352-184.187 166.968 
ATOM   3504  OP1  DT A 171      86.237-184.438 166.028 
ATOM   3505  OP2  DT A 171      87.125-184.599 168.370 
ATOM   3506  O5'  DT A 171      88.687-184.877 166.415 
ATOM   3507  C5'  DT A 171      89.511-184.155 165.481 
ATOM   3508  C4'  DT A 171      90.972-184.302 165.856 
ATOM   3509  O4'  DT A 171      91.408-183.283 166.800 
ATOM   3510  C3'  DT A 171      91.355-185.618 166.532 
ATOM   3511  O3'  DT A 171      92.648-186.007 166.083 
ATOM   3512  C2'  DT A 171      91.440-185.280 168.020 
ATOM   3513  C1'  DT A 171      92.113-183.921 167.854 
ATOM   3514  N1   DT A 171      92.022-183.055 169.063 
ATOM   3515  C2   DT A 171      93.090-182.232 169.326 
ATOM   3516  O2   DT A 171      94.083-182.189 168.621 
ATOM   3517  N3   DT A 171      92.970-181.445 170.455 
ATOM   3518  C4   DT A 171      91.895-181.414 171.320 
ATOM   3519  O4   DT A 171      91.901-180.666 172.299 
ATOM   3520  C5   DT A 171      90.823-182.312 170.961 
ATOM   3521  C7   DT A 171      89.614-182.341 171.850 
ATOM   3522  C6   DT A 171      90.913-183.089 169.869 
ATOM   3523  P    DA A 172      92.937-187.555 165.794 
ATOM   3524  OP1  DA A 172      92.477-187.898 164.430 
ATOM   3525  OP2  DA A 172      92.383-188.376 166.892 
ATOM   3526  O5'  DA A 172      94.535-187.593 165.848 
ATOM   3527  C5'  DA A 172      95.276-186.419 165.465 
ATOM   3528  C4'  DA A 172      96.402-186.172 166.450 
ATOM   3529  O4'  DA A 172      95.982-185.356 167.581 
ATOM   3530  C3'  DA A 172      97.004-187.418 167.098 
ATOM   3531  O3'  DA A 172      98.405-187.226 167.253 
ATOM   3532  C2'  DA A 172      96.365-187.481 168.485 
ATOM   3533  C1'  DA A 172      96.425-185.984 168.774 
ATOM   3534  N9   DA A 172      95.530-185.552 169.884 
ATOM   3535  C8   DA A 172      94.305-186.045 170.226 
ATOM   3536  N7   DA A 172      93.769-185.457 171.251 
ATOM   3537  C5   DA A 172      94.708-184.501 171.616 
ATOM   3538  C6   DA A 172      94.733-183.541 172.640 
ATOM   3539  N6   DA A 172      93.740-183.379 173.527 
ATOM   3540  N1   DA A 172      95.819-182.751 172.722 
ATOM   3541  C2   DA A 172      96.802-182.916 171.838 
ATOM   3542  N3   DA A 172      96.889-183.773 170.844 
ATOM   3543  C4   DA A 172      95.790-184.552 170.785 
ATOM   3544  P    DC A 173      99.392-188.456 166.982 
ATOM   3545  OP1  DC A 173      99.674-188.556 165.532 
ATOM   3546  OP2  DC A 173      98.853-189.676 167.623 
ATOM   3547  O5'  DC A 173     100.709-187.980 167.755 
ATOM   3548  C5'  DC A 173     100.984-186.570 167.865 
ATOM   3549  C4'  DC A 173     101.437-186.239 169.273 
ATOM   3550  O4'  DC A 173     100.322-185.939 170.159 
ATOM   3551  C3'  DC A 173     102.202-187.342 170.003 
ATOM   3552  O3'  DC A 173     103.222-186.749 170.797 
ATOM   3553  C2'  DC A 173     101.170-187.978 170.934 
ATOM   3554  C1'  DC A 173     100.492-186.680 171.358 
ATOM   3555  N1   DC A 173      99.149-186.878 171.973 
ATOM   3556  C2   DC A 173      98.769-186.011 172.994 
ATOM   3557  O2   DC A 173      99.553-185.121 173.344 
ATOM   3558  N3   DC A 173      97.549-186.175 173.569 
ATOM   3559  C4   DC A 173      96.729-187.152 173.161 
ATOM   3560  N4   DC A 173      95.551-187.272 173.752 
ATOM   3561  C5   DC A 173      97.102-188.055 172.113 
ATOM   3562  C6   DC A 173      98.325-187.875 171.552 
ATOM   3563  P    DT A 174     104.650-187.466 170.891 
ATOM   3564  OP1  DT A 174     105.477-187.077 169.727 
ATOM   3565  OP2  DT A 174     104.462-188.919 171.097 
ATOM   3566  O5'  DT A 174     105.247-186.807 172.220 
ATOM   3567  C5'  DT A 174     104.851-185.469 172.576 
ATOM   3568  C4'  DT A 174     104.552-185.395 174.060 
ATOM   3569  O4'  DT A 174     103.166-185.727 174.365 
ATOM   3570  C3'  DT A 174     105.361-186.338 174.950 
ATOM   3571  O3'  DT A 174     105.656-185.676 176.174 
ATOM   3572  C2'  DT A 174     104.413-187.502 175.243 
ATOM   3573  C1'  DT A 174     103.155-186.661 175.433 
ATOM   3574  N1   DT A 174     101.891-187.446 175.347 
ATOM   3575  C2   DT A 174     100.853-187.050 176.154 
ATOM   3576  O2   DT A 174     100.930-186.103 176.917 
ATOM   3577  N3   DT A 174      99.698-187.802 176.047 
ATOM   3578  C4   DT A 174      99.503-188.890 175.220 
ATOM   3579  O4   DT A 174      98.423-189.484 175.212 
ATOM   3580  C5   DT A 174     100.650-189.228 174.412 
ATOM   3581  C7   DT A 174     100.523-190.400 173.483 
ATOM   3582  C6   DT A 174     101.785-188.515 174.496 
ATOM   3583  P    DC A 175     107.096-185.881 176.840 
ATOM   3584  OP1  DC A 175     108.066-184.947 176.224 
ATOM   3585  OP2  DC A 175     107.462-187.314 176.800 
ATOM   3586  O5'  DC A 175     106.812-185.442 178.352 
ATOM   3587  C5'  DC A 175     105.796-184.456 178.612 
ATOM   3588  C4'  DC A 175     104.951-184.882 179.796 
ATOM   3589  O4'  DC A 175     103.826-185.719 179.403 
ATOM   3590  C3'  DC A 175     105.669-185.707 180.863 
ATOM   3591  O3'  DC A 175     105.172-185.337 182.144 
ATOM   3592  C2'  DC A 175     105.254-187.151 180.581 
ATOM   3593  C1'  DC A 175     103.793-186.854 180.255 
ATOM   3594  N1   DC A 175     103.106-187.957 179.529 
ATOM   3595  C2   DC A 175     101.757-188.172 179.799 
ATOM   3596  O2   DC A 175     101.191-187.444 180.624 
ATOM   3597  N3   DC A 175     101.112-189.173 179.148 
ATOM   3598  C4   DC A 175     101.760-189.940 178.263 
ATOM   3599  N4   DC A 175     101.087-190.904 177.654 
ATOM   3600  C5   DC A 175     103.148-189.737 177.970 
ATOM   3601  C6   DC A 175     103.775-188.731 178.631 
ATOM   3602  P    DA A 176     106.195-185.226 183.371 
ATOM   3603  OP1  DA A 176     106.846-183.897 183.355 
ATOM   3604  OP2  DA A 176     107.104-186.393 183.366 
ATOM   3605  O5'  DA A 176     105.200-185.325 184.621 
ATOM   3606  C5'  DA A 176     103.854-184.834 184.481 
ATOM   3607  C4'  DA A 176     102.878-185.814 185.104 
ATOM   3608  O4'  DA A 176     102.444-186.837 184.164 
ATOM   3609  C3'  DA A 176     103.406-186.610 186.298 
ATOM   3610  O3'  DA A 176     102.353-186.778 187.240 
ATOM   3611  C2'  DA A 176     103.767-187.979 185.722 
ATOM   3612  C1'  DA A 176     102.560-188.104 184.795 
ATOM   3613  N9   DA A 176     102.724-189.136 183.734 
ATOM   3614  C8   DA A 176     103.862-189.499 183.073 
ATOM   3615  N7   DA A 176     103.683-190.438 182.197 
ATOM   3616  C5   DA A 176     102.326-190.720 182.282 
ATOM   3617  C6   DA A 176     101.504-191.634 181.602 
ATOM   3618  N6   DA A 176     101.952-192.473 180.657 
ATOM   3619  N1   DA A 176     100.199-191.656 181.931 
ATOM   3620  C2   DA A 176      99.759-190.821 182.871 
ATOM   3621  N3   DA A 176     100.428-189.930 183.569 
ATOM   3622  C4   DA A 176     101.731-189.928 183.222 
ATOM   3623  P    DG A 177     102.685-186.669 188.801 
ATOM   3624  OP1  DG A 177     102.681-185.246 189.211 
ATOM   3625  OP2  DG A 177     103.920-187.427 189.101 
ATOM   3626  O5'  DG A 177     101.426-187.418 189.445 
ATOM   3627  C5'  DG A 177     100.163-187.380 188.754 
ATOM   3628  C4'  DG A 177      99.523-188.753 188.768 
ATOM   3629  O4'  DG A 177      99.945-189.573 187.641 
ATOM   3630  C3'  DG A 177      99.832-189.619 189.990 
ATOM   3631  O3'  DG A 177      98.672-190.369 190.327 
ATOM   3632  C2'  DG A 177     100.915-190.588 189.514 
ATOM   3633  C1'  DG A 177     100.322-190.850 188.133 
ATOM   3634  N9   DG A 177     101.289-191.450 187.171 
ATOM   3635  C8   DG A 177     102.645-191.239 187.054 
ATOM   3636  N7   DG A 177     103.212-191.929 186.093 
ATOM   3637  C5   DG A 177     102.156-192.648 185.536 
ATOM   3638  C6   DG A 177     102.149-193.570 184.457 
ATOM   3639  O6   DG A 177     103.087-193.949 183.761 
ATOM   3640  N1   DG A 177     100.860-194.069 184.220 
ATOM   3641  C2   DG A 177      99.728-193.722 184.931 
ATOM   3642  N2   DG A 177      98.592-194.309 184.548 
ATOM   3643  N3   DG A 177      99.737-192.856 185.942 
ATOM   3644  C4   DG A 177     100.979-192.363 186.185 
ATOM   3645  P    DA A 178      98.304-190.577 191.872 
ATOM   3646  OP1  DA A 178      97.556-189.399 192.366 
ATOM   3647  OP2  DA A 178      99.523-190.937 192.628 
ATOM   3648  O5'  DA A 178      97.326-191.841 191.796 
ATOM   3649  C5'  DA A 178      96.528-192.038 190.613 
ATOM   3650  C4'  DA A 178      96.561-193.497 190.202 
ATOM   3651  O4'  DA A 178      97.679-193.802 189.319 
ATOM   3652  C3'  DA A 178      96.707-194.506 191.342 
ATOM   3653  O3'  DA A 178      95.928-195.657 191.040 
ATOM   3654  C2'  DA A 178      98.184-194.900 191.323 
ATOM   3655  C1'  DA A 178      98.330-194.965 189.806 
ATOM   3656  N9   DA A 178      99.744-194.933 189.339 
ATOM   3657  C8   DA A 178     100.802-194.264 189.882 
ATOM   3658  N7   DA A 178     101.918-194.436 189.242 
ATOM   3659  C5   DA A 178     101.575-195.282 188.196 
ATOM   3660  C6   DA A 178     102.323-195.844 187.149 
ATOM   3661  N6   DA A 178     103.635-195.627 186.976 
ATOM   3662  N1   DA A 178     101.672-196.643 186.282 
ATOM   3663  C2   DA A 178     100.369-196.855 186.458 
ATOM   3664  N3   DA A 178      99.571-196.388 187.392 
ATOM   3665  C4   DA A 178     100.247-195.593 188.247 
ATOM   3666  P    DA A 179      95.120-196.378 192.220 
ATOM   3667  OP1  DA A 179      93.827-195.688 192.429 
ATOM   3668  OP2  DA A 179      95.989-196.504 193.411 
ATOM   3669  O5'  DA A 179      94.862-197.824 191.588 
ATOM   3670  C5'  DA A 179      94.736-197.949 190.159 
ATOM   3671  C4'  DA A 179      95.521-199.151 189.672 
ATOM   3672  O4'  DA A 179      96.908-198.824 189.372 
ATOM   3673  C3'  DA A 179      95.623-200.320 190.652 
ATOM   3674  O3'  DA A 179      95.568-201.539 189.921 
ATOM   3675  C2'  DA A 179      97.014-200.187 191.271 
ATOM   3676  C1'  DA A 179      97.741-199.793 189.989 
ATOM   3677  N9   DA A 179      99.075-199.175 190.222 
ATOM   3678  C8   DA A 179      99.467-198.365 191.249 
ATOM   3679  N7   DA A 179     100.705-197.984 191.175 
ATOM   3680  C5   DA A 179     101.170-198.585 190.013 
ATOM   3681  C6   DA A 179     102.421-198.569 189.374 
ATOM   3682  N6   DA A 179     103.481-197.895 189.840 
ATOM   3683  N1   DA A 179     102.543-199.276 188.234 
ATOM   3684  C2   DA A 179     101.485-199.943 187.776 
ATOM   3685  N3   DA A 179     100.275-200.032 188.283 
ATOM   3686  C4   DA A 179     100.180-199.317 189.423 
ATOM   3687  P    DG A 180      94.747-202.772 190.528 
ATOM   3688  OP1  DG A 180      93.314-202.628 190.189 
ATOM   3689  OP2  DG A 180      95.062-202.918 191.966 
ATOM   3690  O5'  DG A 180      95.372-203.999 189.713 
ATOM   3691  C5'  DG A 180      95.865-203.774 188.379 
ATOM   3692  C4'  DG A 180      97.196-204.475 188.193 
ATOM   3693  O4'  DG A 180      98.323-203.642 188.590 
ATOM   3694  C3'  DG A 180      97.388-205.762 188.995 
ATOM   3695  O3'  DG A 180      98.125-206.689 188.208 
ATOM   3696  C2'  DG A 180      98.247-205.348 190.190 
ATOM   3697  C1'  DG A 180      99.176-204.410 189.424 
ATOM   3698  N9   DG A 180      99.935-203.473 190.298 
ATOM   3699  C8   DG A 180      99.547-202.871 191.474 
ATOM   3700  N7   DG A 180     100.461-202.093 192.003 
ATOM   3701  C5   DG A 180     101.530-202.188 191.114 
ATOM   3702  C6   DG A 180     102.807-201.569 191.152 
ATOM   3703  O6   DG A 180     103.263-200.797 191.991 
ATOM   3704  N1   DG A 180     103.588-201.941 190.050 
ATOM   3705  C2   DG A 180     103.189-202.798 189.043 
ATOM   3706  N2   DG A 180     104.083-203.026 188.077 
ATOM   3707  N3   DG A 180     101.991-203.378 189.008 
ATOM   3708  C4   DG A 180     101.220-203.028 190.071 
ATOM   3709  P    DC A 181      97.722-208.238 188.254 
ATOM   3710  OP1  DC A 181      96.607-208.489 187.314 
ATOM   3711  OP2  DC A 181      97.494-208.650 189.657 
ATOM   3712  O5'  DC A 181      99.057-208.927 187.702 
ATOM   3713  C5'  DC A 181      99.880-208.205 186.767 
ATOM   3714  C4'  DC A 181     101.342-208.353 187.143 
ATOM   3715  O4'  DC A 181     101.778-207.333 188.087 
ATOM   3716  C3'  DC A 181     101.725-209.669 187.819 
ATOM   3717  O3'  DC A 181     103.018-210.058 187.370 
ATOM   3718  C2'  DC A 181     101.810-209.330 189.306 
ATOM   3719  C1'  DC A 181     102.483-207.972 189.140 
ATOM   3720  N1   DC A 181     102.391-207.106 190.349 
ATOM   3721  C2   DC A 181     103.466-206.266 190.630 
ATOM   3722  O2   DC A 181     104.442-206.273 189.872 
ATOM   3723  N3   DC A 181     103.402-205.469 191.727 
ATOM   3724  C4   DC A 181     102.325-205.491 192.524 
ATOM   3725  N4   DC A 181     102.311-204.695 193.583 
ATOM   3726  C5   DC A 181     101.210-206.347 192.254 
ATOM   3727  C6   DC A 181     101.293-207.136 191.153 
ATOM   3728  P    DA A 182     103.307-211.605 187.080 
ATOM   3729  OP1  DA A 182     102.846-211.948 185.716 
ATOM   3730  OP2  DA A 182     102.752-212.427 188.179 
ATOM   3731  O5'  DA A 182     104.905-211.644 187.135 
ATOM   3732  C5'  DA A 182     105.645-210.470 186.751 
ATOM   3733  C4'  DA A 182     106.771-210.223 187.736 
ATOM   3734  O4'  DA A 182     106.351-209.407 188.867 
ATOM   3735  C3'  DA A 182     107.374-211.469 188.384 
ATOM   3736  O3'  DA A 182     108.775-211.276 188.539 
ATOM   3737  C2'  DA A 182     106.735-211.531 189.771 
ATOM   3738  C1'  DA A 182     106.795-210.034 190.060 
ATOM   3739  N9   DA A 182     105.900-209.602 191.170 
ATOM   3740  C8   DA A 182     104.674-210.096 191.513 
ATOM   3741  N7   DA A 182     104.138-209.507 192.537 
ATOM   3742  C5   DA A 182     105.077-208.552 192.902 
ATOM   3743  C6   DA A 182     105.103-207.592 193.927 
ATOM   3744  N6   DA A 182     104.110-207.430 194.814 
ATOM   3745  N1   DA A 182     106.189-206.801 194.009 
ATOM   3746  C2   DA A 182     107.171-206.967 193.124 
ATOM   3747  N3   DA A 182     107.259-207.824 192.131 
ATOM   3748  C4   DA A 182     106.160-208.603 192.072 
ATOM   3749  P    DG A 183     109.762-212.506 188.268 
ATOM   3750  OP1  DG A 183     110.043-212.606 186.818 
ATOM   3751  OP2  DG A 183     109.223-213.726 188.910 
ATOM   3752  O5'  DG A 183     111.079-212.031 189.041 
ATOM   3753  C5'  DG A 183     111.353-210.621 189.151 
ATOM   3754  C4'  DG A 183     111.807-210.289 190.559 
ATOM   3755  O4'  DG A 183     110.692-209.990 191.445 
ATOM   3756  C3'  DG A 183     112.571-211.393 191.289 
ATOM   3757  O3'  DG A 183     113.591-210.799 192.083 
ATOM   3758  C2'  DG A 183     111.539-212.029 192.220 
ATOM   3759  C1'  DG A 183     110.861-210.730 192.644 
ATOM   3760  N9   DG A 183     109.519-210.929 193.260 
ATOM   3761  C8   DG A 183     108.558-211.872 192.968 
ATOM   3762  N7   DG A 183     107.475-211.775 193.700 
ATOM   3763  C5   DG A 183     107.737-210.691 194.537 
ATOM   3764  C6   DG A 183     106.936-210.104 195.551 
ATOM   3765  O6   DG A 183     105.811-210.425 195.925 
ATOM   3766  N1   DG A 183     107.588-209.021 196.156 
ATOM   3767  C2   DG A 183     108.849-208.565 195.824 
ATOM   3768  N2   DG A 183     109.295-207.515 196.520 
ATOM   3769  N3   DG A 183     109.600-209.115 194.873 
ATOM   3770  C4   DG A 183     108.982-210.168 194.276 
ATOM   3771  P    DA A 184     115.019-211.517 192.177 
ATOM   3772  OP1  DA A 184     115.846-211.128 191.013 
ATOM   3773  OP2  DA A 184     114.832-212.970 192.383 
ATOM   3774  O5'  DA A 184     115.617-210.858 193.507 
ATOM   3775  C5'  DA A 184     115.221-209.520 193.862 
ATOM   3776  C4'  DA A 184     114.921-209.446 195.346 
ATOM   3777  O4'  DA A 184     113.536-209.777 195.651 
ATOM   3778  C3'  DA A 184     115.731-210.388 196.236 
ATOM   3779  O3'  DA A 184     116.025-209.726 197.461 
ATOM   3780  C2'  DA A 184     114.783-211.552 196.529 
ATOM   3781  C1'  DA A 184     113.524-210.711 196.719 
ATOM   3782  N9   DA A 184     112.261-211.497 196.633 
ATOM   3783  C8   DA A 184     111.987-212.579 195.846 
ATOM   3784  N7   DA A 184     110.788-213.048 196.000 
ATOM   3785  C5   DA A 184     110.222-212.217 196.957 
ATOM   3786  C6   DA A 184     108.954-212.190 197.558 
ATOM   3787  N6   DA A 184     107.978-213.062 197.268 
ATOM   3788  N1   DA A 184     108.722-211.230 198.473 
ATOM   3789  C2   DA A 184     109.695-210.365 198.757 
ATOM   3790  N3   DA A 184     110.911-210.292 198.264 
ATOM   3791  C4   DA A 184     111.118-211.264 197.351 
ATOM   3792  P    DA A 185     117.466-209.932 198.126 
ATOM   3793  OP1  DA A 185     118.435-208.997 197.510 
ATOM   3794  OP2  DA A 185     117.831-211.365 198.086 
ATOM   3795  O5'  DA A 185     117.181-209.493 199.638 
ATOM   3796  C5'  DA A 185     116.165-208.506 199.899 
ATOM   3797  C4'  DA A 185     115.321-208.932 201.083 
ATOM   3798  O4'  DA A 185     114.195-209.770 200.689 
ATOM   3799  C3'  DA A 185     116.039-209.758 202.150 
ATOM   3800  O3'  DA A 185     115.542-209.387 203.431 
ATOM   3801  C2'  DA A 185     115.624-211.201 201.867 
ATOM   3802  C1'  DA A 185     114.163-210.905 201.541 
ATOM   3803  N9   DA A 185     113.476-212.008 200.815 
ATOM   3804  C8   DA A 185     113.996-212.869 199.891 
ATOM   3805  N7   DA A 185     113.138-213.729 199.435 
ATOM   3806  C5   DA A 185     111.963-213.417 200.104 
ATOM   3807  C6   DA A 185     110.672-213.970 200.060 
ATOM   3808  N6   DA A 185     110.337-215.005 199.275 
ATOM   3809  N1   DA A 185     109.736-213.421 200.855 
ATOM   3810  C2   DA A 185     110.075-212.394 201.631 
ATOM   3811  N3   DA A 185     111.240-211.796 201.757 
ATOM   3812  C4   DA A 185     112.159-212.365 200.951 
ATOM   3813  P    DC A 186     116.565-209.276 204.657 
ATOM   3814  OP1  DC A 186     117.215-207.947 204.642 
ATOM   3815  OP2  DC A 186     117.473-210.444 204.652 
ATOM   3816  O5'  DC A 186     115.570-209.375 205.907 
ATOM   3817  C5'  DC A 186     114.224-208.885 205.768 
ATOM   3818  C4'  DC A 186     113.248-209.864 206.390 
ATOM   3819  O4'  DC A 186     112.814-210.888 205.450 
ATOM   3820  C3'  DC A 186     113.775-210.660 207.584 
ATOM   3821  O3'  DC A 186     112.723-210.829 208.526 
ATOM   3822  C2'  DC A 186     114.136-212.029 207.008 
ATOM   3823  C1'  DC A 186     112.930-212.154 206.081 
ATOM   3824  N1   DC A 186     113.094-213.187 205.020 
ATOM   3825  C2   DC A 186     111.962-213.896 204.625 
ATOM   3826  O2   DC A 186     110.880-213.642 205.166 
ATOM   3827  N3   DC A 186     112.092-214.843 203.659 
ATOM   3828  C4   DC A 186     113.283-215.088 203.099 
ATOM   3829  N4   DC A 186     113.356-216.020 202.162 
ATOM   3830  C5   DC A 186     114.458-214.370 203.492 
ATOM   3831  C6   DC A 186     114.309-213.428 204.458 
ATOM   3832  P    DA A 187     113.055-210.720 210.088 
ATOM   3833  OP1  DA A 187     113.050-209.297 210.497 
ATOM   3834  OP2  DA A 187     114.290-211.477 210.387 
ATOM   3835  O5'  DA A 187     111.796-211.469 210.732 
ATOM   3836  C5'  DA A 187     110.533-211.430 210.041 
ATOM   3837  C4'  DA A 187     109.893-212.804 210.055 
ATOM   3838  O4'  DA A 187     110.315-213.624 208.927 
ATOM   3839  C3'  DA A 187     110.201-213.670 211.276 
ATOM   3840  O3'  DA A 187     109.041-214.420 211.613 
ATOM   3841  C2'  DA A 187     111.284-214.639 210.800 
ATOM   3842  C1'  DA A 187     110.692-214.901 209.419 
ATOM   3843  N9   DA A 187     111.658-215.500 208.457 
ATOM   3844  C8   DA A 187     113.002-215.278 208.356 
ATOM   3845  N7   DA A 187     113.576-215.956 207.409 
ATOM   3846  C5   DA A 187     112.537-216.680 206.840 
ATOM   3847  C6   DA A 187     112.494-217.597 205.777 
ATOM   3848  N6   DA A 187     113.571-217.957 205.066 
ATOM   3849  N1   DA A 187     111.298-218.134 205.471 
ATOM   3850  C2   DA A 187     110.230-217.772 206.181 
ATOM   3851  N3   DA A 187     110.150-216.931 207.189 
ATOM   3852  C4   DA A 187     111.360-216.408 207.475 
ATOM   3853  P    DG A 188     108.673-214.627 213.158 
ATOM   3854  OP1  DG A 188     107.926-213.449 213.653 
ATOM   3855  OP2  DG A 188     109.893-214.987 213.914 
ATOM   3856  O5'  DG A 188     107.695-215.892 213.082 
ATOM   3857  C5'  DG A 188     106.898-216.089 211.899 
ATOM   3858  C4'  DG A 188     106.930-217.548 211.489 
ATOM   3859  O4'  DG A 188     108.048-217.852 210.606 
ATOM   3860  C3'  DG A 188     107.077-218.556 212.628 
ATOM   3861  O3'  DG A 188     106.298-219.708 212.327 
ATOM   3862  C2'  DG A 188     108.554-218.951 212.609 
ATOM   3863  C1'  DG A 188     108.700-219.015 211.092 
ATOM   3864  N9   DG A 188     110.113-218.984 210.625 
ATOM   3865  C8   DG A 188     111.194-218.315 211.160 
ATOM   3866  N7   DG A 188     112.313-218.498 210.503 
ATOM   3867  C5   DG A 188     111.949-219.348 209.459 
ATOM   3868  C6   DG A 188     112.736-219.899 208.414 
ATOM   3869  O6   DG A 188     113.933-219.748 208.190 
ATOM   3870  N1   DG A 188     111.967-220.712 207.569 
ATOM   3871  C2   DG A 188     110.616-220.959 207.715 
ATOM   3872  N2   DG A 188     110.064-221.763 206.803 
ATOM   3873  N3   DG A 188     109.879-220.441 208.696 
ATOM   3874  C4   DG A 188     110.610-219.651 209.524 
ATOM   3875  P    DA A 189     105.489-220.428 213.506 
ATOM   3876  OP1  DA A 189     104.197-219.738 213.715 
ATOM   3877  OP2  DA A 189     106.358-220.554 214.697 
ATOM   3878  O5'  DA A 189     105.231-221.875 212.874 
ATOM   3879  C5'  DA A 189     105.106-222.000 211.445 
ATOM   3880  C4'  DA A 189     105.891-223.202 210.959 
ATOM   3881  O4'  DA A 189     107.277-222.874 210.658 
ATOM   3882  C3'  DA A 189     105.992-224.370 211.938 
ATOM   3883  O3'  DA A 189     105.938-225.590 211.207 
ATOM   3884  C2'  DA A 189     107.383-224.237 212.557 
ATOM   3885  C1'  DA A 189     108.110-223.844 211.275 
ATOM   3886  N9   DA A 189     109.445-223.226 211.508 
ATOM   3887  C8   DA A 189     109.837-222.416 212.536 
ATOM   3888  N7   DA A 189     111.075-222.035 212.462 
ATOM   3889  C5   DA A 189     111.540-222.635 211.300 
ATOM   3890  C6   DA A 189     112.791-222.620 210.660 
ATOM   3891  N6   DA A 189     113.851-221.945 211.126 
ATOM   3892  N1   DA A 189     112.912-223.326 209.521 
ATOM   3893  C2   DA A 189     111.855-223.994 209.062 
ATOM   3894  N3   DA A 189     110.645-224.082 209.570 
ATOM   3895  C4   DA A 189     110.549-223.367 210.710 
ATOM   3896  P    DG A 190     105.116-226.823 211.814 
ATOM   3897  OP1  DG A 190     103.683-226.678 211.475 
ATOM   3898  OP2  DG A 190     105.432-226.969 213.252 
ATOM   3899  O5'  DG A 190     105.742-228.050 211.000 
ATOM   3900  C5'  DG A 190     106.235-227.824 209.665 
ATOM   3901  C4'  DG A 190     107.565-228.525 209.479 
ATOM   3902  O4'  DG A 190     108.692-227.692 209.876 
ATOM   3903  C3'  DG A 190     107.758-229.812 210.281 
ATOM   3904  O3'  DG A 190     108.494-230.739 209.494 
ATOM   3905  C2'  DG A 190     108.616-229.399 211.476 
ATOM   3906  C1'  DG A 190     109.545-228.461 210.710 
ATOM   3907  N9   DG A 190     110.305-227.524 211.584 
ATOM   3908  C8   DG A 190     109.916-226.921 212.761 
ATOM   3909  N7   DG A 190     110.830-226.144 213.289 
ATOM   3910  C5   DG A 190     111.900-226.239 212.401 
ATOM   3911  C6   DG A 190     113.177-225.620 212.438 
ATOM   3912  O6   DG A 190     113.633-224.848 213.277 
ATOM   3913  N1   DG A 190     113.958-225.992 211.336 
ATOM   3914  C2   DG A 190     113.558-226.849 210.330 
ATOM   3915  N2   DG A 190     114.452-227.077 209.364 
ATOM   3916  N3   DG A 190     112.360-227.429 210.294 
ATOM   3917  C4   DG A 190     111.590-227.078 211.357 
ATOM   3918  P    DT A 191     108.091-232.288 209.541 
ATOM   3919  OP1  DT A 191     106.976-232.539 208.600 
ATOM   3920  OP2  DT A 191     107.864-232.700 210.943 
ATOM   3921  O5'  DT A 191     109.426-232.978 208.988 
ATOM   3922  C5'  DT A 191     110.250-232.256 208.053 
ATOM   3923  C4'  DT A 191     111.711-232.403 208.429 
ATOM   3924  O4'  DT A 191     112.147-231.384 209.373 
ATOM   3925  C3'  DT A 191     112.094-233.719 209.105 
ATOM   3926  O3'  DT A 191     113.387-234.108 208.656 
ATOM   3927  C2'  DT A 191     112.179-233.381 210.593 
ATOM   3928  C1'  DT A 191     112.853-232.022 210.427 
ATOM   3929  N1   DT A 191     112.761-231.156 211.635 
ATOM   3930  C2   DT A 191     113.829-230.333 211.899 
ATOM   3931  O2   DT A 191     114.822-230.290 211.194 
ATOM   3932  N3   DT A 191     113.709-229.546 213.028 
ATOM   3933  C4   DT A 191     112.634-229.515 213.892 
ATOM   3934  O4   DT A 191     112.640-228.767 214.872 
ATOM   3935  C5   DT A 191     111.562-230.413 213.534 
ATOM   3936  C7   DT A 191     110.353-230.442 214.423 
ATOM   3937  C6   DT A 191     111.652-231.190 212.442 
ATOM   3938  P    DG A 192     113.676-235.656 208.367 
ATOM   3939  OP1  DG A 192     113.216-235.999 207.003 
ATOM   3940  OP2  DG A 192     113.122-236.477 209.465 
ATOM   3941  O5'  DG A 192     115.274-235.694 208.421 
ATOM   3942  C5'  DG A 192     116.015-234.520 208.038 
ATOM   3943  C4'  DG A 192     117.141-234.273 209.022 
ATOM   3944  O4'  DG A 192     116.721-233.457 210.154 
ATOM   3945  C3'  DG A 192     117.743-235.519 209.671 
ATOM   3946  O3'  DG A 192     119.144-235.327 209.826 
ATOM   3947  C2'  DG A 192     117.105-235.582 211.058 
ATOM   3948  C1'  DG A 192     117.164-234.085 211.347 
ATOM   3949  N9   DG A 192     116.270-233.653 212.457 
ATOM   3950  C8   DG A 192     115.031-234.138 212.817 
ATOM   3951  N7   DG A 192     114.502-233.534 213.852 
ATOM   3952  C5   DG A 192     115.457-232.581 214.204 
ATOM   3953  C6   DG A 192     115.449-231.623 215.250 
ATOM   3954  O6   DG A 192     114.584-231.414 216.097 
ATOM   3955  N1   DG A 192     116.621-230.853 215.249 
ATOM   3956  C2   DG A 192     117.662-230.991 214.352 
ATOM   3957  N2   DG A 192     118.693-230.159 214.518 
ATOM   3958  N3   DG A 192     117.668-231.890 213.370 
ATOM   3959  C4   DG A 192     116.539-232.645 213.359 
ATOM   3960  P    DA A 193     120.131-236.557 209.555 
ATOM   3961  OP1  DA A 193     120.413-236.657 208.105 
ATOM   3962  OP2  DA A 193     119.592-237.777 210.196 
ATOM   3963  O5'  DA A 193     121.448-236.081 210.327 
ATOM   3964  C5'  DA A 193     121.723-234.671 210.437 
ATOM   3965  C4'  DA A 193     122.177-234.340 211.845 
ATOM   3966  O4'  DA A 193     121.061-234.040 212.732 
ATOM   3967  C3'  DA A 193     122.941-235.443 212.575 
ATOM   3968  O3'  DA A 193     123.961-234.850 213.369 
ATOM   3969  C2'  DA A 193     121.909-236.079 213.506 
ATOM   3970  C1'  DA A 193     121.231-234.781 213.931 
ATOM   3971  N9   DA A 193     119.888-234.979 214.546 
ATOM   3972  C8   DA A 193     118.947-235.921 214.244 
ATOM   3973  N7   DA A 193     117.871-235.836 214.961 
ATOM   3974  C5   DA A 193     118.113-234.760 215.803 
ATOM   3975  C6   DA A 193     117.347-234.155 216.812 
ATOM   3976  N6   DA A 193     116.120-234.570 217.160 
ATOM   3977  N1   DA A 193     117.888-233.103 217.455 
ATOM   3978  C2   DA A 193     119.107-232.693 217.105 
ATOM   3979  N3   DA A 193     119.912-233.177 216.184 
ATOM   3980  C4   DA A 193     119.347-234.229 215.556 
ATOM   3981  P    DT A 194     125.389-235.567 213.463 
ATOM   3982  OP1  DT A 194     126.216-235.178 212.299 
ATOM   3983  OP2  DT A 194     125.201-237.020 213.669 
ATOM   3984  O5'  DT A 194     125.986-234.908 214.793 
ATOM   3985  C5'  DT A 194     125.590-233.570 215.148 
ATOM   3986  C4'  DT A 194     125.291-233.496 216.632 
ATOM   3987  O4'  DT A 194     123.906-233.828 216.937 
ATOM   3988  C3'  DT A 194     126.100-234.439 217.523 
ATOM   3989  O3'  DT A 194     126.395-233.777 218.747 
ATOM   3990  C2'  DT A 194     125.152-235.603 217.816 
ATOM   3991  C1'  DT A 194     123.894-234.762 218.006 
ATOM   3992  N1   DT A 194     122.631-235.547 217.920 
ATOM   3993  C2   DT A 194     121.592-235.151 218.727 
ATOM   3994  O2   DT A 194     121.669-234.204 219.490 
ATOM   3995  N3   DT A 194     120.438-235.903 218.620 
ATOM   3996  C4   DT A 194     120.242-236.991 217.793 
ATOM   3997  O4   DT A 194     119.162-237.585 217.785 
ATOM   3998  C5   DT A 194     121.389-237.329 216.985 
ATOM   3999  C7   DT A 194     121.262-238.501 216.056 
ATOM   4000  C6   DT A 194     122.524-236.616 217.069 
ATOM   4001  P    DG A 195     127.835-233.982 219.413 
ATOM   4002  OP1  DG A 195     128.805-233.048 218.796 
ATOM   4003  OP2  DG A 195     128.201-235.415 219.373 
ATOM   4004  O5'  DG A 195     127.551-233.543 220.925 
ATOM   4005  C5'  DG A 195     126.535-232.557 221.185 
ATOM   4006  C4'  DG A 195     125.690-232.983 222.369 
ATOM   4007  O4'  DG A 195     124.565-233.820 221.976 
ATOM   4008  C3'  DG A 195     126.409-233.808 223.436 
ATOM   4009  O3'  DG A 195     125.911-233.438 224.717 
ATOM   4010  C2'  DG A 195     125.993-235.252 223.154 
ATOM   4011  C1'  DG A 195     124.532-234.955 222.827 
ATOM   4012  N9   DG A 195     123.845-236.058 222.101 
ATOM   4013  C8   DG A 195     124.353-236.936 221.168 
ATOM   4014  N7   DG A 195     123.476-237.800 220.715 
ATOM   4015  C5   DG A 195     122.305-237.471 221.396 
ATOM   4016  C6   DG A 195     121.013-238.054 221.327 
ATOM   4017  O6   DG A 195     120.630-238.996 220.639 
ATOM   4018  N1   DG A 195     120.114-237.411 222.190 
ATOM   4019  C2   DG A 195     120.423-236.345 223.011 
ATOM   4020  N2   DG A 195     119.424-235.872 223.760 
ATOM   4021  N3   DG A 195     121.636-235.798 223.075 
ATOM   4022  C4   DG A 195     122.519-236.410 222.245 
ATOM   4023  P    DA A 196     126.934-233.327 225.944 
ATOM   4024  OP1  DA A 196     127.585-231.998 225.928 
ATOM   4025  OP2  DA A 196     127.843-234.494 225.939 
ATOM   4026  O5'  DA A 196     125.939-233.426 227.194 
ATOM   4027  C5'  DA A 196     124.593-232.935 227.054 
ATOM   4028  C4'  DA A 196     123.617-233.915 227.677 
ATOM   4029  O4'  DA A 196     123.183-234.938 226.737 
ATOM   4030  C3'  DA A 196     124.145-234.711 228.870 
ATOM   4031  O3'  DA A 196     123.092-234.879 229.813 
ATOM   4032  C2'  DA A 196     124.506-236.080 228.294 
ATOM   4033  C1'  DA A 196     123.300-236.205 227.368 
ATOM   4034  N9   DA A 196     123.463-237.237 226.307 
ATOM   4035  C8   DA A 196     124.601-237.600 225.645 
ATOM   4036  N7   DA A 196     124.422-238.539 224.769 
ATOM   4037  C5   DA A 196     123.066-238.821 224.855 
ATOM   4038  C6   DA A 196     122.243-239.735 224.175 
ATOM   4039  N6   DA A 196     122.692-240.574 223.230 
ATOM   4040  N1   DA A 196     120.938-239.757 224.504 
ATOM   4041  C2   DA A 196     120.498-238.921 225.444 
ATOM   4042  N3   DA A 196     121.167-238.031 226.142 
ATOM   4043  C4   DA A 196     122.470-238.029 225.794 
ATOM   4044  P    DA A 197     123.424-234.770 231.374 
ATOM   4045  OP1  DA A 197     123.420-233.347 231.784 
ATOM   4046  OP2  DA A 197     124.659-235.528 231.673 
ATOM   4047  O5'  DA A 197     122.165-235.519 232.018 
ATOM   4048  C5'  DA A 197     120.902-235.481 231.327 
ATOM   4049  C4'  DA A 197     120.262-236.854 231.341 
ATOM   4050  O4'  DA A 197     120.684-237.674 230.214 
ATOM   4051  C3'  DA A 197     120.571-237.720 232.562 
ATOM   4052  O3'  DA A 197     119.411-238.470 232.900 
ATOM   4053  C2'  DA A 197     121.654-238.689 232.086 
ATOM   4054  C1'  DA A 197     121.061-238.951 230.706 
ATOM   4055  N9   DA A 197     122.028-239.551 229.743 
ATOM   4056  C8   DA A 197     123.372-239.329 229.642 
ATOM   4057  N7   DA A 197     123.945-240.006 228.696 
ATOM   4058  C5   DA A 197     122.906-240.730 228.126 
ATOM   4059  C6   DA A 197     122.864-241.648 227.063 
ATOM   4060  N6   DA A 197     123.941-242.008 226.352 
ATOM   4061  N1   DA A 197     121.668-242.184 226.758 
ATOM   4062  C2   DA A 197     120.600-241.822 227.468 
ATOM   4063  N3   DA A 197     120.519-240.981 228.475 
ATOM   4064  C4   DA A 197     121.729-240.458 228.762 
ATOM   4065  P    DC A 198     119.043-238.678 234.444 
ATOM   4066  OP1  DC A 198     118.295-237.500 234.939 
ATOM   4067  OP2  DC A 198     120.262-239.038 235.200 
ATOM   4068  O5'  DC A 198     118.065-239.942 234.369 
ATOM   4069  C5'  DC A 198     117.267-240.139 233.185 
ATOM   4070  C4'  DC A 198     117.300-241.598 232.775 
ATOM   4071  O4'  DC A 198     118.418-241.902 231.892 
ATOM   4072  C3'  DC A 198     117.446-242.607 233.915 
ATOM   4073  O3'  DC A 198     116.667-243.758 233.613 
ATOM   4074  C2'  DC A 198     118.923-243.001 233.896 
ATOM   4075  C1'  DC A 198     119.069-243.066 232.378 
ATOM   4076  N1   DC A 198     120.483-243.034 231.911 
ATOM   4077  C2   DC A 198     120.808-243.772 230.775 
ATOM   4078  O2   DC A 198     119.918-244.415 230.207 
ATOM   4079  N3   DC A 198     122.092-243.757 230.333 
ATOM   4080  C4   DC A 198     123.027-243.046 230.977 
ATOM   4081  N4   DC A 198     124.265-243.064 230.506 
ATOM   4082  C5   DC A 198     122.713-242.281 232.147 
ATOM   4083  C6   DC A 198     121.425-242.310 232.573 
ATOM   4084  P    DA A 199     115.859-244.478 234.793 
ATOM   4085  OP1  DA A 199     114.566-243.789 235.002 
ATOM   4086  OP2  DA A 199     116.728-244.605 235.984 
ATOM   4087  O5'  DA A 199     115.601-245.925 234.160 
ATOM   4088  C5'  DA A 199     115.475-246.050 232.731 
ATOM   4089  C4'  DA A 199     116.260-247.252 232.245 
ATOM   4090  O4'  DA A 199     117.647-246.925 231.944 
ATOM   4091  C3'  DA A 199     116.362-248.421 233.225 
ATOM   4092  O3'  DA A 199     116.307-249.640 232.494 
ATOM   4093  C2'  DA A 199     117.753-248.288 233.844 
ATOM   4094  C1'  DA A 199     118.480-247.894 232.561 
ATOM   4095  N9   DA A 199     119.815-247.276 232.795 
ATOM   4096  C8   DA A 199     120.207-246.466 233.822 
ATOM   4097  N7   DA A 199     121.444-246.085 233.748 
ATOM   4098  C5   DA A 199     121.909-246.686 232.586 
ATOM   4099  C6   DA A 199     123.160-246.670 231.947 
ATOM   4100  N6   DA A 199     124.220-245.996 232.413 
ATOM   4101  N1   DA A 199     123.282-247.376 230.807 
ATOM   4102  C2   DA A 199     122.224-248.044 230.349 
ATOM   4103  N3   DA A 199     121.014-248.133 230.856 
ATOM   4104  C4   DA A 199     120.919-247.418 231.996 
ATOM   4105  P    DA A 200     115.486-250.873 233.100 
ATOM   4106  OP1  DA A 200     114.053-250.729 232.762 
ATOM   4107  OP2  DA A 200     115.801-251.019 234.538 
ATOM   4108  O5'  DA A 200     116.111-252.100 232.286 
ATOM   4109  C5'  DA A 200     116.604-251.875 230.952 
ATOM   4110  C4'  DA A 200     117.935-252.576 230.765 
ATOM   4111  O4'  DA A 200     119.062-251.743 231.162 
ATOM   4112  C3'  DA A 200     118.127-253.863 231.568 
ATOM   4113  O3'  DA A 200     118.864-254.790 230.781 
ATOM   4114  C2'  DA A 200     118.986-253.449 232.763 
ATOM   4115  C1'  DA A 200     119.915-252.511 231.997 
ATOM   4116  N9   DA A 200     120.675-251.574 232.871 
ATOM   4117  C8   DA A 200     120.272-250.986 234.035 
ATOM   4118  N7   DA A 200     121.167-250.214 234.569 
ATOM   4119  C5   DA A 200     122.243-250.295 233.697 
ATOM   4120  C6   DA A 200     123.515-249.699 233.702 
ATOM   4121  N6   DA A 200     123.936-248.864 234.662 
ATOM   4122  N1   DA A 200     124.343-249.995 232.683 
ATOM   4123  C2   DA A 200     123.918-250.826 231.732 
ATOM   4124  N3   DA A 200     122.761-251.439 231.620 
ATOM   4125  C4   DA A 200     121.951-251.126 232.654 
ATOM   4126  P    DC A 201     118.461-256.339 230.827 
ATOM   4127  OP1  DC A 201     117.346-256.590 229.887 
ATOM   4128  OP2  DC A 201     118.233-256.751 232.229 
ATOM   4129  O5'  DC A 201     119.796-257.028 230.275 
ATOM   4130  C5'  DC A 201     120.619-256.306 229.340 
ATOM   4131  C4'  DC A 201     122.081-256.454 229.716 
ATOM   4132  O4'  DC A 201     122.517-255.434 230.659 
ATOM   4133  C3'  DC A 201     122.464-257.770 230.391 
ATOM   4134  O3'  DC A 201     123.757-258.159 229.942 
ATOM   4135  C2'  DC A 201     122.549-257.431 231.879 
ATOM   4136  C1'  DC A 201     123.222-256.072 231.713 
ATOM   4137  N1   DC A 201     123.130-255.207 232.922 
ATOM   4138  C2   DC A 201     124.205-254.367 233.203 
ATOM   4139  O2   DC A 201     125.181-254.374 232.444 
ATOM   4140  N3   DC A 201     124.141-253.570 234.300 
ATOM   4141  C4   DC A 201     123.064-253.592 235.097 
ATOM   4142  N4   DC A 201     123.050-252.796 236.155 
ATOM   4143  C5   DC A 201     121.949-254.448 234.827 
ATOM   4144  C6   DC A 201     122.032-255.237 233.725 
ATOM   4145  P    DT A 202     124.046-259.706 229.653 
ATOM   4146  OP1  DT A 202     123.585-260.049 228.289 
ATOM   4147  OP2  DT A 202     123.491-260.528 230.751 
ATOM   4148  O5'  DT A 202     125.644-259.745 229.707 
ATOM   4149  C5'  DT A 202     126.384-258.571 229.324 
ATOM   4150  C4'  DT A 202     127.511-258.324 230.309 
ATOM   4151  O4'  DT A 202     127.091-257.508 231.440 
ATOM   4152  C3'  DT A 202     128.113-259.570 230.957 
ATOM   4153  O3'  DT A 202     129.514-259.377 231.112 
ATOM   4154  C2'  DT A 202     127.474-259.632 232.344 
ATOM   4155  C1'  DT A 202     127.534-258.135 232.633 
ATOM   4156  N1   DT A 202     126.639-257.703 233.743 
ATOM   4157  C2   DT A 202     127.084-256.676 234.540 
ATOM   4158  O2   DT A 202     128.157-256.123 234.373 
ATOM   4159  N3   DT A 202     126.227-256.304 235.559 
ATOM   4160  C4   DT A 202     124.996-256.860 235.837 
ATOM   4161  O4   DT A 202     124.318-256.441 236.779 
ATOM   4162  C5   DT A 202     124.617-257.930 234.946 
ATOM   4163  C7   DT A 202     123.289-258.590 235.180 
ATOM   4164  C6   DT A 202     125.429-258.313 233.948 
ATOM   4165  P    DT A 203     130.501-260.607 230.841 
ATOM   4166  OP1  DT A 203     130.783-260.707 229.391 
ATOM   4167  OP2  DT A 203     129.962-261.827 231.482 
ATOM   4168  O5'  DT A 203     131.818-260.132 231.614 
ATOM   4169  C5'  DT A 203     132.093-258.722 231.724 
ATOM   4170  C4'  DT A 203     132.546-258.390 233.132 
ATOM   4171  O4'  DT A 203     131.431-258.091 234.018 
ATOM   4172  C3'  DT A 203     133.311-259.494 233.862 
ATOM   4173  O3'  DT A 203     134.330-258.900 234.656 
ATOM   4174  C2'  DT A 203     132.278-260.130 234.793 
ATOM   4175  C1'  DT A 203     131.600-258.831 235.217 
ATOM   4176  N1   DT A 203     130.258-259.030 235.832 
ATOM   4177  C2   DT A 203     129.897-258.166 236.838 
ATOM   4178  O2   DT A 203     130.620-257.267 237.232 
ATOM   4179  N3   DT A 203     128.647-258.381 237.385 
ATOM   4180  C4   DT A 203     127.751-259.363 237.017 
ATOM   4181  O4   DT A 203     126.659-259.458 237.581 
ATOM   4182  C5   DT A 203     128.220-260.220 235.954 
ATOM   4183  C7   DT A 203     127.305-261.317 235.493 
ATOM   4184  C6   DT A 203     129.431-260.034 235.405 
ATOM   4185  P    DC A 204     135.758-259.618 234.750 
ATOM   4186  OP1  DC A 204     136.586-259.229 233.586 
ATOM   4187  OP2  DC A 204     135.571-261.071 234.956 
ATOM   4188  O5'  DC A 204     136.356-258.959 236.080 
ATOM   4189  C5'  DC A 204     135.960-257.621 236.435 
ATOM   4190  C4'  DC A 204     135.660-257.547 237.919 
ATOM   4191  O4'  DC A 204     134.275-257.878 238.224 
ATOM   4192  C3'  DC A 204     136.470-258.489 238.809 
ATOM   4193  O3'  DC A 204     136.764-257.827 240.033 
ATOM   4194  C2'  DC A 204     135.522-259.653 239.102 
ATOM   4195  C1'  DC A 204     134.264-258.812 239.292 
ATOM   4196  N1   DC A 204     133.000-259.598 239.206 
ATOM   4197  C2   DC A 204     131.938-259.209 240.018 
ATOM   4198  O2   DC A 204     132.085-258.238 240.769 
ATOM   4199  N3   DC A 204     130.778-259.912 239.955 
ATOM   4200  C4   DC A 204     130.659-260.959 239.127 
ATOM   4201  N4   DC A 204     129.507-261.612 239.102 
ATOM   4202  C5   DC A 204     131.740-261.375 238.284 
ATOM   4203  C6   DC A 204     132.890-260.659 238.363 
ATOM   4204  P    DA A 205     138.205-258.033 240.699 
ATOM   4205  OP1  DA A 205     139.174-257.098 240.083 
ATOM   4206  OP2  DA A 205     138.570-259.466 240.659 
ATOM   4207  O5'  DA A 205     137.921-257.594 242.211 
ATOM   4208  C5'  DA A 205     136.904-256.607 242.471 
ATOM   4209  C4'  DA A 205     136.060-257.033 243.655 
ATOM   4210  O4'  DA A 205     134.935-257.871 243.262 
ATOM   4211  C3'  DA A 205     136.778-257.859 244.723 
ATOM   4212  O3'  DA A 205     136.281-257.488 246.003 
ATOM   4213  C2'  DA A 205     136.363-259.302 244.440 
ATOM   4214  C1'  DA A 205     134.902-259.006 244.114 
ATOM   4215  N9   DA A 205     134.215-260.109 243.388 
ATOM   4216  C8   DA A 205     134.735-260.970 242.464 
ATOM   4217  N7   DA A 205     133.877-261.830 242.008 
ATOM   4218  C5   DA A 205     132.702-261.518 242.677 
ATOM   4219  C6   DA A 205     131.411-262.071 242.633 
ATOM   4220  N6   DA A 205     131.076-263.106 241.848 
ATOM   4221  N1   DA A 205     130.475-261.522 243.428 
ATOM   4222  C2   DA A 205     130.814-260.495 244.204 
ATOM   4223  N3   DA A 205     131.979-259.897 244.330 
ATOM   4224  C4   DA A 205     132.898-260.466 243.524 
ATOM   4225  P    DT A 206     137.304-257.377 247.230 
ATOM   4226  OP1  DT A 206     137.955-256.048 247.215 
ATOM   4227  OP2  DT A 206     138.212-258.545 247.225 
ATOM   4228  O5'  DT A 206     136.309-257.476 248.480 
ATOM   4229  C5'  DT A 206     134.963-256.986 248.340 
ATOM   4230  C4'  DT A 206     133.987-257.965 248.963 
ATOM   4231  O4'  DT A 206     133.553-258.989 248.023 
ATOM   4232  C3'  DT A 206     134.514-258.761 250.157 
ATOM   4233  O3'  DT A 206     133.462-258.930 251.099 
ATOM   4234  C2'  DT A 206     134.875-260.130 249.581 
ATOM   4235  C1'  DT A 206     133.669-260.255 248.654 
ATOM   4236  N1   DT A 206     133.833-261.288 247.593 
ATOM   4237  C2   DT A 206     132.708-261.979 247.214 
ATOM   4238  O2   DT A 206     131.610-261.779 247.705 
ATOM   4239  N3   DT A 206     132.898-262.928 246.229 
ATOM   4240  C4   DT A 206     134.092-263.235 245.607 
ATOM   4241  O4   DT A 206     134.139-264.107 244.737 
ATOM   4242  C5   DT A 206     135.216-262.456 246.073 
ATOM   4243  C7   DT A 206     136.553-262.728 245.448 
ATOM   4244  C6   DT A 206     135.058-261.527 247.029 
ATOM   4245  P    DC A 207     133.794-258.821 252.660 
ATOM   4246  OP1  DC A 207     133.790-257.398 253.070 
ATOM   4247  OP2  DC A 207     135.029-259.578 252.960 
ATOM   4248  O5'  DC A 207     132.535-259.570 253.304 
ATOM   4249  C5'  DC A 207     131.272-259.531 252.614 
ATOM   4250  C4'  DC A 207     130.632-260.905 252.628 
ATOM   4251  O4'  DC A 207     131.054-261.725 251.500 
ATOM   4252  C3'  DC A 207     130.940-261.771 253.849 
ATOM   4253  O3'  DC A 207     129.780-262.521 254.186 
ATOM   4254  C2'  DC A 207     132.023-262.740 253.373 
ATOM   4255  C1'  DC A 207     131.431-263.002 251.992 
ATOM   4256  N1   DC A 207     132.397-263.601 251.030 
ATOM   4257  C2   DC A 207     131.906-264.511 250.097 
ATOM   4258  O2   DC A 207     130.699-264.780 250.106 
ATOM   4259  N3   DC A 207     132.771-265.068 249.212 
ATOM   4260  C4   DC A 207     134.072-264.749 249.235 
ATOM   4261  N4   DC A 207     134.875-265.320 248.351 
ATOM   4262  C5   DC A 207     134.597-263.817 250.187 
ATOM   4263  C6   DC A 207     133.717-263.271 251.063 
ATOM   4264  P    DA A 208     129.412-262.728 255.731 
ATOM   4265  OP1  DA A 208     128.665-261.550 256.225 
ATOM   4266  OP2  DA A 208     130.632-263.088 256.487 
ATOM   4267  O5'  DA A 208     128.434-263.993 255.655 
ATOM   4268  C5'  DA A 208     127.637-264.190 254.472 
ATOM   4269  C4'  DA A 208     127.670-265.649 254.062 
ATOM   4270  O4'  DA A 208     128.787-265.953 253.178 
ATOM   4271  C3'  DA A 208     127.816-266.657 255.201 
ATOM   4272  O3'  DA A 208     127.037-267.809 254.899 
ATOM   4273  C2'  DA A 208     129.293-267.051 255.182 
ATOM   4274  C1'  DA A 208     129.439-267.116 253.665 
ATOM   4275  N9   DA A 208     130.852-267.084 253.198 
ATOM   4276  C8   DA A 208     131.911-266.415 253.741 
ATOM   4277  N7   DA A 208     133.027-266.588 253.101 
ATOM   4278  C5   DA A 208     132.684-267.434 252.055 
ATOM   4279  C6   DA A 208     133.432-267.996 251.008 
ATOM   4280  N6   DA A 208     134.743-267.778 250.835 
ATOM   4281  N1   DA A 208     132.781-268.794 250.141 
ATOM   4282  C2   DA A 208     131.478-269.006 250.317 
ATOM   4283  N3   DA A 208     130.679-268.539 251.251 
ATOM   4284  C4   DA A 208     131.355-267.744 252.106 
ATOM   4285  P    DA A 209     126.228-268.529 256.079 
ATOM   4286  OP1  DA A 209     124.936-267.839 256.288 
ATOM   4287  OP2  DA A 209     127.097-268.655 257.270 
ATOM   4288  O5'  DA A 209     125.971-269.976 255.447 
ATOM   4289  C5'  DA A 209     125.845-270.101 254.018 
ATOM   4290  C4'  DA A 209     126.630-271.303 253.531 
ATOM   4291  O4'  DA A 209     128.016-270.975 253.231 
ATOM   4292  C3'  DA A 209     126.731-272.471 254.511 
ATOM   4293  O3'  DA A 209     126.677-273.691 253.780 
ATOM   4294  C2'  DA A 209     128.122-272.338 255.130 
ATOM   4295  C1'  DA A 209     128.850-271.944 253.848 
ATOM   4296  N9   DA A 209     130.184-271.327 254.081 
ATOM   4297  C8   DA A 209     130.576-270.517 255.108 
ATOM   4298  N7   DA A 209     131.814-270.136 255.034 
ATOM   4299  C5   DA A 209     132.279-270.736 253.872 
ATOM   4300  C6   DA A 209     133.530-270.721 253.233 
ATOM   4301  N6   DA A 209     134.590-270.046 253.699 
ATOM   4302  N1   DA A 209     133.651-271.427 252.093 
ATOM   4303  C2   DA A 209     132.594-272.095 251.635 
ATOM   4304  N3   DA A 209     131.384-272.183 252.142 
ATOM   4305  C4   DA A 209     131.288-271.468 253.282 
ATOM   4306  P    DG A 210     125.855-274.924 254.387 
ATOM   4307  OP1  DG A 210     124.422-274.779 254.048 
ATOM   4308  OP2  DG A 210     126.171-275.070 255.825 
ATOM   4309  O5'  DG A 210     126.481-276.151 253.572 
ATOM   4310  C5'  DG A 210     126.974-275.925 252.238 
ATOM   4311  C4'  DG A 210     128.304-276.626 252.052 
ATOM   4312  O4'  DG A 210     129.431-275.793 252.449 
ATOM   4313  C3'  DG A 210     128.497-277.913 252.854 
ATOM   4314  O3'  DG A 210     129.234-278.840 252.067 
ATOM   4315  C2'  DG A 210     129.356-277.500 254.049 
ATOM   4316  C1'  DG A 210     130.284-276.562 253.283 
ATOM   4317  N9   DG A 210     131.044-275.625 254.157 
ATOM   4318  C8   DG A 210     130.655-275.022 255.334 
ATOM   4319  N7   DG A 210     131.569-274.245 255.862 
ATOM   4320  C5   DG A 210     132.639-274.340 254.973 
ATOM   4321  C6   DG A 210     133.916-273.721 255.011 
ATOM   4322  O6   DG A 210     134.372-272.949 255.850 
ATOM   4323  N1   DG A 210     134.697-274.093 253.909 
ATOM   4324  C2   DG A 210     134.297-274.950 252.902 
ATOM   4325  N2   DG A 210     135.191-275.178 251.936 
ATOM   4326  N3   DG A 210     133.099-275.530 252.867 
ATOM   4327  C4   DG A 210     132.329-275.179 253.930 
ATOM   4328  P    DA A 211     128.831-280.389 252.113 
ATOM   4329  OP1  DA A 211     127.715-280.640 251.173 
ATOM   4330  OP2  DA A 211     128.603-280.801 253.516 
ATOM   4331  O5'  DA A 211     130.165-281.079 251.561 
ATOM   4332  C5'  DA A 211     130.989-280.357 250.626 
ATOM   4333  C4'  DA A 211     132.450-280.504 251.002 
ATOM   4334  O4'  DA A 211     132.887-279.485 251.946 
ATOM   4335  C3'  DA A 211     132.834-281.820 251.678 
ATOM   4336  O3'  DA A 211     134.126-282.209 251.229 
ATOM   4337  C2'  DA A 211     132.918-281.482 253.166 
ATOM   4338  C1'  DA A 211     133.592-280.123 253.000 
ATOM   4339  N9   DA A 211     133.500-279.257 254.208 
ATOM   4340  C8   DA A 211     132.479-279.166 255.111 
ATOM   4341  N7   DA A 211     132.697-278.315 256.065 
ATOM   4342  C5   DA A 211     133.954-277.802 255.776 
ATOM   4343  C6   DA A 211     134.757-276.845 256.417 
ATOM   4344  N6   DA A 211     134.394-276.205 257.538 
ATOM   4345  N1   DA A 211     135.953-276.570 255.864 
ATOM   4346  C2   DA A 211     136.309-277.208 254.750 
ATOM   4347  N3   DA A 211     135.646-278.115 254.066 
ATOM   4348  C4   DA A 211     134.454-278.373 254.641 
ATOM   4349  P    DA A 212     134.415-283.757 250.939 
ATOM   4350  OP1  DA A 212     133.955-284.100 249.575 
ATOM   4351  OP2  DA A 212     133.861-284.578 252.038 
ATOM   4352  O5'  DA A 212     136.013-283.795 250.994 
ATOM   4353  C5'  DA A 212     136.754-282.621 250.610 
ATOM   4354  C4'  DA A 212     137.880-282.374 251.595 
ATOM   4355  O4'  DA A 212     137.460-281.558 252.726 
ATOM   4356  C3'  DA A 212     138.482-283.620 252.243 
ATOM   4357  O3'  DA A 212     139.883-283.428 252.398 
ATOM   4358  C2'  DA A 212     137.844-283.683 253.630 
ATOM   4359  C1'  DA A 212     137.903-282.186 253.919 
ATOM   4360  N9   DA A 212     137.009-281.754 255.029 
ATOM   4361  C8   DA A 212     135.783-282.247 255.372 
ATOM   4362  N7   DA A 212     135.247-281.659 256.396 
ATOM   4363  C5   DA A 212     136.186-280.703 256.761 
ATOM   4364  C6   DA A 212     136.211-279.743 257.786 
ATOM   4365  N6   DA A 212     135.218-279.581 258.673 
ATOM   4366  N1   DA A 212     137.298-278.953 257.868 
ATOM   4367  C2   DA A 212     138.280-279.118 256.983 
ATOM   4368  N3   DA A 212     138.367-279.975 255.990 
ATOM   4369  C4   DA A 212     137.268-280.754 255.931 
ATOM   4370  P    DA A 213     140.870-284.658 252.128 
ATOM   4371  OP1  DA A 213     141.152-284.758 250.677 
ATOM   4372  OP2  DA A 213     140.331-285.878 252.769 
ATOM   4373  O5'  DA A 213     142.188-284.182 252.900 
ATOM   4374  C5'  DA A 213     142.462-282.772 253.010 
ATOM   4375  C4'  DA A 213     142.916-282.441 254.418 
ATOM   4376  O4'  DA A 213     141.800-282.141 255.304 
ATOM   4377  C3'  DA A 213     143.680-283.544 255.148 
ATOM   4378  O3'  DA A 213     144.700-282.951 255.942 
ATOM   4379  C2'  DA A 213     142.648-284.180 256.079 
ATOM   4380  C1'  DA A 213     141.970-282.882 256.503 
ATOM   4381  N9   DA A 213     140.628-283.080 257.119 
ATOM   4382  C8   DA A 213     139.686-284.022 256.816 
ATOM   4383  N7   DA A 213     138.610-283.937 257.534 
ATOM   4384  C5   DA A 213     138.852-282.861 258.376 
ATOM   4385  C6   DA A 213     138.086-282.256 259.385 
ATOM   4386  N6   DA A 213     136.859-282.671 259.733 
ATOM   4387  N1   DA A 213     138.627-281.204 260.028 
ATOM   4388  C2   DA A 213     139.846-280.794 259.678 
ATOM   4389  N3   DA A 213     140.651-281.278 258.757 
ATOM   4390  C4   DA A 213     140.086-282.330 258.129 
ATOM   4391  P    DT A 214     146.128-283.668 256.036 
ATOM   4392  OP1  DT A 214     146.955-283.279 254.872 
ATOM   4393  OP2  DT A 214     145.940-285.121 256.242 
ATOM   4394  O5'  DT A 214     146.725-283.009 257.366 
ATOM   4395  C5'  DT A 214     146.329-281.671 257.721 
ATOM   4396  C4'  DT A 214     146.030-281.597 259.205 
ATOM   4397  O4'  DT A 214     144.645-281.929 259.510 
ATOM   4398  C3'  DT A 214     146.839-282.540 260.096 
ATOM   4399  O3'  DT A 214     147.134-281.878 261.320 
ATOM   4400  C2'  DT A 214     145.892-283.704 260.388 
ATOM   4401  C1'  DT A 214     144.633-282.863 260.578 
ATOM   4402  N1   DT A 214     143.370-283.648 260.492 
ATOM   4403  C2   DT A 214     142.331-283.252 261.299 
ATOM   4404  O2   DT A 214     142.408-282.305 262.063 
ATOM   4405  N3   DT A 214     141.177-284.004 261.193 
ATOM   4406  C4   DT A 214     140.982-285.091 260.366 
ATOM   4407  O4   DT A 214     139.901-285.686 260.358 
ATOM   4408  C5   DT A 214     142.128-285.430 259.557 
ATOM   4409  C7   DT A 214     142.001-286.602 258.629 
ATOM   4410  C6   DT A 214     143.263-284.716 259.641 
ATOM   4411  P    DA A 215     148.575-282.083 261.985 
ATOM   4412  OP1  DA A 215     149.544-281.149 261.369 
ATOM   4413  OP2  DA A 215     148.940-283.516 261.945 
ATOM   4414  O5'  DA A 215     148.290-281.644 263.497 
ATOM   4415  C5'  DA A 215     147.274-280.658 263.758 
ATOM   4416  C4'  DA A 215     146.429-281.084 264.942 
ATOM   4417  O4'  DA A 215     145.304-281.921 264.549 
ATOM   4418  C3'  DA A 215     147.148-281.909 266.009 
ATOM   4419  O3'  DA A 215     146.650-281.539 267.290 
ATOM   4420  C2'  DA A 215     146.732-283.353 265.727 
ATOM   4421  C1'  DA A 215     145.272-283.056 265.400 
ATOM   4422  N9   DA A 215     144.584-284.159 264.674 
ATOM   4423  C8   DA A 215     145.104-285.021 263.750 
ATOM   4424  N7   DA A 215     144.247-285.881 263.295 
ATOM   4425  C5   DA A 215     143.072-285.569 263.963 
ATOM   4426  C6   DA A 215     141.781-286.122 263.919 
ATOM   4427  N6   DA A 215     141.445-287.156 263.134 
ATOM   4428  N1   DA A 215     140.845-285.572 264.714 
ATOM   4429  C2   DA A 215     141.184-284.545 265.491 
ATOM   4430  N3   DA A 215     142.349-283.947 265.616 
ATOM   4431  C4   DA A 215     143.268-284.517 264.810 
ATOM   4432  P    DT A 216     147.673-281.428 268.516 
ATOM   4433  OP1  DT A 216     148.324-280.099 268.501 
ATOM   4434  OP2  DT A 216     148.582-282.595 268.512 
ATOM   4435  O5'  DT A 216     146.678-281.527 269.766 
ATOM   4436  C5'  DT A 216     145.333-281.036 269.627 
ATOM   4437  C4'  DT A 216     144.357-282.016 270.250 
ATOM   4438  O4'  DT A 216     143.922-283.039 269.309 
ATOM   4439  C3'  DT A 216     144.884-282.812 271.443 
ATOM   4440  O3'  DT A 216     143.832-282.980 272.385 
ATOM   4441  C2'  DT A 216     145.245-284.181 270.867 
ATOM   4442  C1'  DT A 216     144.039-284.306 269.940 
ATOM   4443  N1   DT A 216     144.202-285.338 268.879 
ATOM   4444  C2   DT A 216     143.077-286.029 268.501 
ATOM   4445  O2   DT A 216     141.980-285.830 268.991 
ATOM   4446  N3   DT A 216     143.268-286.979 267.516 
ATOM   4447  C4   DT A 216     144.461-287.286 266.894 
ATOM   4448  O4   DT A 216     144.509-288.157 266.024 
ATOM   4449  C5   DT A 216     145.585-286.507 267.359 
ATOM   4450  C7   DT A 216     146.923-286.778 266.734 
ATOM   4451  C6   DT A 216     145.428-285.578 268.316 
ATOM   4452  P    DC A 217     144.163-282.871 273.947 
ATOM   4453  OP1  DC A 217     144.159-281.448 274.356 
ATOM   4454  OP2  DC A 217     145.398-283.629 274.246 
ATOM   4455  O5'  DC A 217     142.904-283.620 274.591 
ATOM   4456  C5'  DC A 217     141.642-283.582 273.900 
ATOM   4457  C4'  DC A 217     141.001-284.955 273.914 
ATOM   4458  O4'  DC A 217     141.423-285.775 272.787 
ATOM   4459  C3'  DC A 217     141.310-285.821 275.135 
ATOM   4460  O3'  DC A 217     140.150-286.571 275.473 
ATOM   4461  C2'  DC A 217     142.393-286.790 274.659 
ATOM   4462  C1'  DC A 217     141.800-287.052 273.278 
ATOM   4463  N1   DC A 217     142.767-287.651 272.316 
ATOM   4464  C2   DC A 217     142.276-288.561 271.383 
ATOM   4465  O2   DC A 217     141.069-288.831 271.392 
ATOM   4466  N3   DC A 217     143.141-289.119 270.498 
ATOM   4467  C4   DC A 217     144.441-288.800 270.522 
ATOM   4468  N4   DC A 217     145.245-289.371 269.637 
ATOM   4469  C5   DC A 217     144.967-287.867 271.473 
ATOM   4470  C6   DC A 217     144.086-287.321 272.349 
ATOM   4471  P    DT A 218     139.782-286.779 277.017 
ATOM   4472  OP1  DT A 218     139.035-285.601 277.512 
ATOM   4473  OP2  DT A 218     141.001-287.139 277.773 
ATOM   4474  O5'  DT A 218     138.804-288.043 276.941 
ATOM   4475  C5'  DT A 218     138.007-288.240 275.758 
ATOM   4476  C4'  DT A 218     138.039-289.699 275.348 
ATOM   4477  O4'  DT A 218     139.157-290.003 274.465 
ATOM   4478  C3'  DT A 218     138.185-290.708 276.487 
ATOM   4479  O3'  DT A 218     137.406-291.859 276.186 
ATOM   4480  C2'  DT A 218     139.662-291.102 276.469 
ATOM   4481  C1'  DT A 218     139.808-291.167 274.951 
ATOM   4482  N1   DT A 218     141.222-291.135 274.484 
ATOM   4483  C2   DT A 218     141.527-291.868 273.362 
ATOM   4484  O2   DT A 218     140.699-292.524 272.754 
ATOM   4485  N3   DT A 218     142.846-291.815 272.959 
ATOM   4486  C4   DT A 218     143.861-291.108 273.570 
ATOM   4487  O4   DT A 218     145.008-291.138 273.116 
ATOM   4488  C5   DT A 218     143.445-290.371 274.739 
ATOM   4489  C7   DT A 218     144.488-289.572 275.465 
ATOM   4490  C6   DT A 218     142.168-290.404 275.154 
ATOM   4491  P    DC A 219     136.598-292.579 277.365 
ATOM   4492  OP1  DC A 219     135.305-291.890 277.574 
ATOM   4493  OP2  DC A 219     137.467-292.706 278.556 
ATOM   4494  O5'  DC A 219     136.340-294.026 276.733 
ATOM   4495  C5'  DC A 219     136.214-294.151 275.304 
ATOM   4496  C4'  DC A 219     136.999-295.353 274.818 
ATOM   4497  O4'  DC A 219     138.386-295.026 274.517 
ATOM   4498  C3'  DC A 219     137.101-296.522 275.797 
ATOM   4499  O3'  DC A 219     137.046-297.741 275.066 
ATOM   4500  C2'  DC A 219     138.492-296.389 276.416 
ATOM   4501  C1'  DC A 219     139.219-295.995 275.134 
ATOM   4502  N1   DC A 219     140.554-295.377 275.368 
ATOM   4503  C2   DC A 219     141.560-295.636 274.441 
ATOM   4504  O2   DC A 219     141.307-296.361 273.471 
ATOM   4505  N3   DC A 219     142.785-295.082 274.636 
ATOM   4506  C4   DC A 219     143.019-294.303 275.699 
ATOM   4507  N4   DC A 219     144.230-293.786 275.845 
ATOM   4508  C5   DC A 219     141.998-294.025 276.664 
ATOM   4509  C6   DC A 219     140.781-294.588 276.452 
ATOM   4510  P    DA A 220     136.225-298.974 275.673 
ATOM   4511  OP1  DA A 220     134.792-298.830 275.334 
ATOM   4512  OP2  DA A 220     136.541-299.120 277.111 
ATOM   4513  O5'  DA A 220     136.851-300.201 274.859 
ATOM   4514  C5'  DA A 220     137.343-299.976 273.524 
ATOM   4515  C4'  DA A 220     138.674-300.677 273.338 
ATOM   4516  O4'  DA A 220     139.801-299.844 273.735 
ATOM   4517  C3'  DA A 220     138.866-301.964 274.140 
ATOM   4518  O3'  DA A 220     139.603-302.891 273.353 
ATOM   4519  C2'  DA A 220     139.725-301.550 275.335 
ATOM   4520  C1'  DA A 220     140.654-300.612 274.569 
ATOM   4521  N9   DA A 220     141.414-299.675 275.443 
ATOM   4522  C8   DA A 220     141.011-299.087 276.607 
ATOM   4523  N7   DA A 220     141.906-298.315 277.142 
ATOM   4524  C5   DA A 220     142.982-298.396 276.269 
ATOM   4525  C6   DA A 220     144.254-297.800 276.275 
ATOM   4526  N6   DA A 220     144.675-296.965 277.234 
ATOM   4527  N1   DA A 220     145.082-298.096 275.255 
ATOM   4528  C2   DA A 220     144.658-298.927 274.304 
ATOM   4529  N3   DA A 220     143.500-299.540 274.193 
ATOM   4530  C4   DA A 220     142.690-299.227 275.226 
ATOM   4531  P    DG A 221     139.200-304.440 273.400 
ATOM   4532  OP1  DG A 221     138.085-304.690 272.459 
ATOM   4533  OP2  DG A 221     138.973-304.852 274.802 
ATOM   4534  O5'  DG A 221     140.535-305.129 272.847 
ATOM   4535  C5'  DG A 221     141.359-304.407 271.912 
ATOM   4536  C4'  DG A 221     142.820-304.555 272.288 
ATOM   4537  O4'  DG A 221     143.256-303.535 273.232 
ATOM   4538  C3'  DG A 221     143.203-305.871 272.964 
ATOM   4539  O3'  DG A 221     144.496-306.260 272.515 
ATOM   4540  C2'  DG A 221     143.288-305.532 274.452 
ATOM   4541  C1'  DG A 221     143.961-304.173 274.286 
ATOM   4542  N9   DG A 221     143.869-303.308 275.494 
ATOM   4543  C8   DG A 221     142.850-303.202 276.416 
ATOM   4544  N7   DG A 221     143.082-302.339 277.374 
ATOM   4545  C5   DG A 221     144.346-301.836 277.066 
ATOM   4546  C6   DG A 221     145.132-300.865 277.740 
ATOM   4547  O6   DG A 221     144.871-300.239 278.764 
ATOM   4548  N1   DG A 221     146.353-300.652 277.086 
ATOM   4549  C2   DG A 221     146.761-301.291 275.932 
ATOM   4550  N2   DG A 221     147.962-300.946 275.463 
ATOM   4551  N3   DG A 221     146.021-302.201 275.299 
ATOM   4552  C4   DG A 221     144.835-302.421 275.922 
ATOM   4553  P    DG A 222     144.785-307.807 272.226 
ATOM   4554  OP1  DG A 222     144.324-308.150 270.862 
ATOM   4555  OP2  DG A 222     144.231-308.629 273.324 
ATOM   4556  O5'  DG A 222     146.383-307.846 272.280 
ATOM   4557  C5'  DG A 222     147.123-306.672 271.897 
ATOM   4558  C4'  DG A 222     148.250-306.424 272.882 
ATOM   4559  O4'  DG A 222     147.830-305.609 274.013 
ATOM   4560  C3'  DG A 222     148.852-307.671 273.530 
ATOM   4561  O3'  DG A 222     150.253-307.478 273.685 
ATOM   4562  C2'  DG A 222     148.213-307.733 274.917 
ATOM   4563  C1'  DG A 222     148.273-306.236 275.206 
ATOM   4564  N9   DG A 222     147.378-305.804 276.316 
ATOM   4565  C8   DG A 222     146.140-306.290 276.676 
ATOM   4566  N7   DG A 222     145.611-305.686 277.711 
ATOM   4567  C5   DG A 222     146.565-304.733 278.063 
ATOM   4568  C6   DG A 222     146.558-303.775 279.110 
ATOM   4569  O6   DG A 222     145.693-303.566 279.956 
ATOM   4570  N1   DG A 222     147.730-303.005 279.108 
ATOM   4571  C2   DG A 222     148.771-303.143 278.211 
ATOM   4572  N2   DG A 222     149.802-302.310 278.377 
ATOM   4573  N3   DG A 222     148.777-304.042 277.229 
ATOM   4574  C4   DG A 222     147.648-304.797 277.218 
ATOM   4575  P    DC A 223     151.240-308.708 273.414 
ATOM   4576  OP1  DC A 223     151.522-308.808 271.964 
ATOM   4577  OP2  DC A 223     150.701-309.928 274.055 
ATOM   4578  O5'  DC A 223     152.557-308.233 274.187 
ATOM   4579  C5'  DC A 223     152.832-306.823 274.296 
ATOM   4580  C4'  DC A 223     153.285-306.491 275.704 
ATOM   4581  O4'  DC A 223     152.170-306.192 276.591 
ATOM   4582  C3'  DC A 223     154.050-307.595 276.435 
ATOM   4583  O3'  DC A 223     155.070-307.001 277.228 
ATOM   4584  C2'  DC A 223     153.018-308.230 277.366 
ATOM   4585  C1'  DC A 223     152.339-306.932 277.790 
ATOM   4586  N1   DC A 223     150.997-307.131 278.405 
ATOM   4587  C2   DC A 223     150.617-306.264 279.426 
ATOM   4588  O2   DC A 223     151.400-305.373 279.776 
ATOM   4589  N3   DC A 223     149.397-306.428 280.001 
ATOM   4590  C4   DC A 223     148.577-307.405 279.593 
ATOM   4591  N4   DC A 223     147.398-307.524 280.184 
ATOM   4592  C5   DC A 223     148.950-308.308 278.545 
ATOM   4593  C6   DC A 223     150.172-308.127 277.984 
ATOM   4594  P    DT A 224     156.497-307.719 277.322 
ATOM   4595  OP1  DT A 224     157.325-307.329 276.159 
ATOM   4596  OP2  DT A 224     156.310-309.172 277.528 
ATOM   4597  O5'  DT A 224     157.095-307.060 278.652 
ATOM   4598  C5'  DT A 224     156.699-305.722 279.007 
ATOM   4599  C4'  DT A 224     156.399-305.648 280.491 
ATOM   4600  O4'  DT A 224     155.014-305.979 280.796 
ATOM   4601  C3'  DT A 224     157.209-306.590 281.382 
ATOM   4602  O3'  DT A 224     157.504-305.928 282.606 
ATOM   4603  C2'  DT A 224     156.261-307.754 281.675 
ATOM   4604  C1'  DT A 224     155.003-306.913 281.865 
ATOM   4605  N1   DT A 224     153.739-307.698 281.779 
ATOM   4606  C2   DT A 224     152.701-307.303 282.586 
ATOM   4607  O2   DT A 224     152.778-306.356 283.349 
ATOM   4608  N3   DT A 224     151.546-308.055 282.479 
ATOM   4609  C4   DT A 224     151.351-309.142 281.652 
ATOM   4610  O4   DT A 224     150.271-309.737 281.644 
ATOM   4611  C5   DT A 224     152.498-309.481 280.844 
ATOM   4612  C7   DT A 224     152.371-310.652 279.915 
ATOM   4613  C6   DT A 224     153.633-308.767 280.928 
ATOM   4614  P    DA A 225     158.944-306.134 283.272 
ATOM   4615  OP1  DA A 225     159.913-305.199 282.655 
ATOM   4616  OP2  DA A 225     159.309-307.567 283.232 
ATOM   4617  O5'  DA A 225     158.660-305.694 284.784 
ATOM   4618  C5'  DA A 225     157.643-304.708 285.044 
ATOM   4619  C4'  DA A 225     156.799-305.134 286.228 
ATOM   4620  O4'  DA A 225     155.674-305.972 285.835 
ATOM   4621  C3'  DA A 225     157.517-305.960 287.295 
ATOM   4622  O3'  DA A 225     157.020-305.589 288.576 
ATOM   4623  C2'  DA A 225     157.102-307.403 287.013 
ATOM   4624  C1'  DA A 225     155.641-307.107 286.686 
ATOM   4625  N9   DA A 225     154.954-308.210 285.960 
ATOM   4626  C8   DA A 225     155.474-309.071 285.036 
ATOM   4627  N7   DA A 225     154.616-309.931 284.581 
ATOM   4628  C5   DA A 225     153.441-309.619 285.249 
ATOM   4629  C6   DA A 225     152.151-310.172 285.205 
ATOM   4630  N6   DA A 225     151.815-311.207 284.421 
ATOM   4631  N1   DA A 225     151.215-309.623 286.000 
ATOM   4632  C2   DA A 225     151.553-308.596 286.777 
ATOM   4633  N3   DA A 225     152.718-307.997 286.902 
ATOM   4634  C4   DA A 225     153.637-308.567 286.096 
ATOM   4635  P    DA A 226     158.043-305.478 289.803 
ATOM   4636  OP1  DA A 226     158.694-304.149 289.787 
ATOM   4637  OP2  DA A 226     158.951-306.646 289.798 
ATOM   4638  O5'  DA A 226     157.048-305.577 291.053 
ATOM   4639  C5'  DA A 226     155.702-305.087 290.913 
ATOM   4640  C4'  DA A 226     154.726-306.066 291.536 
ATOM   4641  O4'  DA A 226     154.292-307.090 290.596 
ATOM   4642  C3'  DA A 226     155.254-306.862 292.729 
ATOM   4643  O3'  DA A 226     154.201-307.031 293.672 
ATOM   4644  C2'  DA A 226     155.614-308.231 292.153 
ATOM   4645  C1'  DA A 226     154.408-308.356 291.227 
ATOM   4646  N9   DA A 226     154.572-309.389 290.166 
ATOM   4647  C8   DA A 226     155.710-309.751 289.504 
ATOM   4648  N7   DA A 226     155.531-310.691 288.628 
ATOM   4649  C5   DA A 226     154.174-310.973 288.714 
ATOM   4650  C6   DA A 226     153.352-311.887 288.034 
ATOM   4651  N6   DA A 226     153.800-312.725 287.089 
ATOM   4652  N1   DA A 226     152.047-311.909 288.363 
ATOM   4653  C2   DA A 226     151.607-311.073 289.303 
ATOM   4654  N3   DA A 226     152.276-310.182 290.001 
ATOM   4655  C4   DA A 226     153.579-310.180 289.653 
ATOM   4656  P    DT A 227     154.533-306.922 295.233 
ATOM   4657  OP1  DT A 227     154.529-305.499 295.643 
ATOM   4658  OP2  DT A 227     155.768-307.679 295.532 
ATOM   4659  O5'  DT A 227     153.274-307.671 295.877 
ATOM   4660  C5'  DT A 227     152.011-307.632 295.186 
ATOM   4661  C4'  DT A 227     151.371-309.006 295.200 
ATOM   4662  O4'  DT A 227     151.793-309.826 294.073 
ATOM   4663  C3'  DT A 227     151.680-309.872 296.421 
ATOM   4664  O3'  DT A 227     150.519-310.622 296.759 
ATOM   4665  C2'  DT A 227     152.762-310.841 295.945 
ATOM   4666  C1'  DT A 227     152.170-311.103 294.565 
ATOM   4667  N1   DT A 227     153.136-311.702 293.602 
ATOM   4668  C2   DT A 227     152.636-312.597 292.689 
ATOM   4669  O2   DT A 227     151.459-312.909 292.641 
ATOM   4670  N3   DT A 227     153.562-313.133 291.814 
ATOM   4671  C4   DT A 227     154.913-312.852 291.778 
ATOM   4672  O4   DT A 227     155.643-313.395 290.948 
ATOM   4673  C5   DT A 227     155.343-311.902 292.776 
ATOM   4674  C7   DT A 227     156.800-311.540 292.808 
ATOM   4675  C6   DT A 227     154.465-311.366 293.639 
ATOM   4676  P    DG A 228     150.152-310.829 298.303 
ATOM   4677  OP1  DG A 228     149.404-309.651 298.798 
ATOM   4678  OP2  DG A 228     151.371-311.189 299.059 
ATOM   4679  O5'  DG A 228     149.174-312.094 298.228 
ATOM   4680  C5'  DG A 228     148.376-312.291 297.044 
ATOM   4681  C4'  DG A 228     148.409-313.750 296.634 
ATOM   4682  O4'  DG A 228     149.526-314.054 295.751 
ATOM   4683  C3'  DG A 228     148.555-314.758 297.774 
ATOM   4684  O3'  DG A 228     147.776-315.910 297.472 
ATOM   4685  C2'  DG A 228     150.032-315.152 297.755 
ATOM   4686  C1'  DG A 228     150.178-315.217 296.237 
ATOM   4687  N9   DG A 228     151.592-315.185 295.770 
ATOM   4688  C8   DG A 228     152.672-314.517 296.305 
ATOM   4689  N7   DG A 228     153.792-314.700 295.648 
ATOM   4690  C5   DG A 228     153.428-315.550 294.605 
ATOM   4691  C6   DG A 228     154.214-316.101 293.560 
ATOM   4692  O6   DG A 228     155.411-315.950 293.335 
ATOM   4693  N1   DG A 228     153.445-316.914 292.715 
ATOM   4694  C2   DG A 228     152.094-317.161 292.861 
ATOM   4695  N2   DG A 228     151.542-317.965 291.948 
ATOM   4696  N3   DG A 228     151.358-316.642 293.842 
ATOM   4697  C4   DG A 228     152.088-315.853 294.670 
ATOM   4698  P    DT A 229     146.967-316.630 298.652 
ATOM   4699  OP1  DT A 229     145.675-315.940 298.861 
ATOM   4700  OP2  DT A 229     147.837-316.756 299.843 
ATOM   4701  O5'  DT A 229     146.710-318.077 298.019 
ATOM   4702  C5'  DT A 229     146.584-318.202 296.590 
ATOM   4703  C4'  DT A 229     147.369-319.404 296.104 
ATOM   4704  O4'  DT A 229     148.755-319.076 295.803 
ATOM   4705  C3'  DT A 229     147.470-320.572 297.084 
ATOM   4706  O3'  DT A 229     147.416-321.792 296.353 
ATOM   4707  C2'  DT A 229     148.862-320.439 297.703 
ATOM   4708  C1'  DT A 229     149.589-320.045 296.421 
ATOM   4709  N1   DT A 229     150.923-319.428 296.654 
ATOM   4710  C2   DT A 229     151.906-319.693 295.730 
ATOM   4711  O2   DT A 229     151.724-320.397 294.753 
ATOM   4712  N3   DT A 229     153.130-319.103 295.980 
ATOM   4713  C4   DT A 229     153.444-318.291 297.051 
ATOM   4714  O4   DT A 229     154.577-317.820 297.169 
ATOM   4715  C5   DT A 229     152.348-318.071 297.966 
ATOM   4716  C7   DT A 229     152.606-317.199 299.159 
ATOM   4717  C6   DT A 229     151.148-318.632 297.747 
ATOM   4718  P    DC A 230     146.595-323.025 296.960 
ATOM   4719  OP1  DC A 230     145.161-322.880 296.621 
ATOM   4720  OP2  DC A 230     146.910-323.171 298.397 
ATOM   4721  O5'  DC A 230     147.220-324.252 296.145 
ATOM   4722  C5'  DC A 230     147.713-324.026 294.811 
ATOM   4723  C4'  DC A 230     149.043-324.727 294.624 
ATOM   4724  O4'  DC A 230     150.171-323.894 295.021 
ATOM   4725  C3'  DC A 230     149.236-326.014 295.427 
ATOM   4726  O3'  DC A 230     149.973-326.941 294.640 
ATOM   4727  C2'  DC A 230     150.095-325.601 296.622 
ATOM   4728  C1'  DC A 230     151.023-324.663 295.856 
ATOM   4729  N1   DC A 230     151.783-323.726 296.730 
ATOM   4730  C2   DC A 230     153.077-323.382 296.343 
ATOM   4731  O2   DC A 230     153.536-323.864 295.302 
ATOM   4732  N3   DC A 230     153.786-322.530 297.127 
ATOM   4733  C4   DC A 230     153.253-322.030 298.249 
ATOM   4734  N4   DC A 230     153.984-321.203 298.979 
ATOM   4735  C5   DC A 230     151.924-322.371 298.664 
ATOM   4736  C6   DC A 230     151.231-323.225 297.868 
ATOM   4737  P    DG A 231     149.570-328.490 294.686 
ATOM   4738  OP1  DG A 231     148.454-328.741 293.746 
ATOM   4739  OP2  DG A 231     149.342-328.902 296.088 
ATOM   4740  O5'  DG A 231     150.904-329.180 294.134 
ATOM   4741  C5'  DG A 231     151.728-328.458 293.199 
ATOM   4742  C4'  DG A 231     153.189-328.605 293.575 
ATOM   4743  O4'  DG A 231     153.626-327.586 294.518 
ATOM   4744  C3'  DG A 231     153.573-329.921 294.250 
ATOM   4745  O3'  DG A 231     154.865-330.310 293.801 
ATOM   4746  C2'  DG A 231     153.658-329.583 295.738 
ATOM   4747  C1'  DG A 231     154.331-328.224 295.572 
ATOM   4748  N9   DG A 231     154.239-327.358 296.781 
ATOM   4749  C8   DG A 231     153.219-327.253 297.702 
ATOM   4750  N7   DG A 231     153.452-326.389 298.660 
ATOM   4751  C5   DG A 231     154.715-325.887 298.352 
ATOM   4752  C6   DG A 231     155.501-324.916 299.027 
ATOM   4753  O6   DG A 231     155.240-324.289 300.050 
ATOM   4754  N1   DG A 231     156.722-324.702 298.372 
ATOM   4755  C2   DG A 231     157.130-325.341 297.218 
ATOM   4756  N2   DG A 231     158.332-324.997 296.749 
ATOM   4757  N3   DG A 231     156.391-326.252 296.586 
ATOM   4758  C4   DG A 231     155.204-326.471 297.208 
ATOM   4759  P    DT A 232     155.154-331.858 293.512 
ATOM   4760  OP1  DT A 232     154.694-332.201 292.148 
ATOM   4761  OP2  DT A 232     154.600-332.679 294.610 
ATOM   4762  O5'  DT A 232     156.752-331.896 293.566 
ATOM   4763  C5'  DT A 232     157.493-330.722 293.183 
ATOM   4764  C4'  DT A 232     158.619-330.475 294.168 
ATOM   4765  O4'  DT A 232     158.199-329.659 295.299 
ATOM   4766  C3'  DT A 232     159.221-331.721 294.816 
ATOM   4767  O3'  DT A 232     160.622-331.529 294.971 
ATOM   4768  C2'  DT A 232     158.583-331.784 296.203 
ATOM   4769  C1'  DT A 232     158.642-330.287 296.492 
ATOM   4770  N1   DT A 232     157.748-329.854 297.602 
ATOM   4771  C2   DT A 232     158.193-328.828 298.399 
ATOM   4772  O2   DT A 232     159.265-328.275 298.232 
ATOM   4773  N3   DT A 232     157.336-328.455 299.418 
ATOM   4774  C4   DT A 232     156.104-329.011 299.696 
ATOM   4775  O4   DT A 232     155.427-328.592 300.638 
ATOM   4776  C5   DT A 232     155.726-330.081 298.805 
ATOM   4777  C7   DT A 232     154.398-330.741 299.039 
ATOM   4778  C6   DT A 232     156.538-330.464 297.807 
ATOM   4779  P    DC A 233     161.610-332.759 294.700 
ATOM   4780  OP1  DC A 233     161.891-332.859 293.250 
ATOM   4781  OP2  DC A 233     161.070-333.979 295.341 
ATOM   4782  O5'  DC A 233     162.927-332.283 295.473 
ATOM   4783  C5'  DC A 233     163.201-330.873 295.583 
ATOM   4784  C4'  DC A 233     163.655-330.542 296.991 
ATOM   4785  O4'  DC A 233     162.539-330.242 297.877 
ATOM   4786  C3'  DC A 233     164.419-331.645 297.721 
ATOM   4787  O3'  DC A 233     165.439-331.052 298.515 
ATOM   4788  C2'  DC A 233     163.387-332.281 298.652 
ATOM   4789  C1'  DC A 233     162.709-330.983 299.076 
ATOM   4790  N1   DC A 233     161.367-331.181 299.691 
ATOM   4791  C2   DC A 233     160.986-330.314 300.712 
ATOM   4792  O2   DC A 233     161.770-329.424 301.062 
ATOM   4793  N3   DC A 233     159.766-330.478 301.287 
ATOM   4794  C4   DC A 233     158.947-331.455 300.879 
ATOM   4795  N4   DC A 233     157.768-331.575 301.471 
ATOM   4796  C5   DC A 233     159.319-332.358 299.831 
ATOM   4797  C6   DC A 233     160.542-332.177 299.270 
ATOM   4798  P    DT A 234     166.867-331.769 298.609 
ATOM   4799  OP1  DT A 234     167.694-331.380 297.445 
ATOM   4800  OP2  DT A 234     166.679-333.222 298.815 
ATOM   4801  O5'  DT A 234     167.465-331.110 299.939 
ATOM   4802  C5'  DT A 234     167.069-329.772 300.294 
ATOM   4803  C4'  DT A 234     166.769-329.698 301.778 
ATOM   4804  O4'  DT A 234     165.384-330.030 302.083 
ATOM   4805  C3'  DT A 234     167.578-330.641 302.668 
ATOM   4806  O3'  DT A 234     167.873-329.979 303.892 
ATOM   4807  C2'  DT A 234     166.631-331.805 302.961 
ATOM   4808  C1'  DT A 234     165.372-330.964 303.151 
ATOM   4809  N1   DT A 234     164.109-331.749 303.065 
ATOM   4810  C2   DT A 234     163.071-331.353 303.872 
ATOM   4811  O2   DT A 234     163.147-330.406 304.635 
ATOM   4812  N3   DT A 234     161.916-332.105 303.766 
ATOM   4813  C4   DT A 234     161.721-333.192 302.938 
ATOM   4814  O4   DT A 234     160.641-333.787 302.931 
ATOM   4815  C5   DT A 234     162.867-333.531 302.130 
ATOM   4816  C7   DT A 234     162.740-334.703 301.201 
ATOM   4817  C6   DT A 234     164.003-332.817 302.214 
ATOM   4818  P    DG A 235     169.314-330.184 304.558 
ATOM   4819  OP1  DG A 235     170.283-329.250 303.942 
ATOM   4820  OP2  DG A 235     169.679-331.617 304.518 
ATOM   4821  O5'  DG A 235     169.029-329.745 306.070 
ATOM   4822  C5'  DG A 235     168.013-328.759 306.330 
ATOM   4823  C4'  DG A 235     167.168-329.185 307.514 
ATOM   4824  O4'  DG A 235     166.043-330.022 307.121 
ATOM   4825  C3'  DG A 235     167.887-330.010 308.582 
ATOM   4826  O3'  DG A 235     167.389-329.640 309.862 
ATOM   4827  C2'  DG A 235     167.472-331.454 308.299 
ATOM   4828  C1'  DG A 235     166.011-331.157 307.973 
ATOM   4829  N9   DG A 235     165.324-332.260 307.247 
ATOM   4830  C8   DG A 235     165.831-333.138 306.314 
ATOM   4831  N7   DG A 235     164.954-334.002 305.860 
ATOM   4832  C5   DG A 235     163.783-333.673 306.542 
ATOM   4833  C6   DG A 235     162.492-334.256 306.473 
ATOM   4834  O6   DG A 235     162.108-335.198 305.784 
ATOM   4835  N1   DG A 235     161.592-333.613 307.336 
ATOM   4836  C2   DG A 235     161.902-332.547 308.157 
ATOM   4837  N2   DG A 235     160.903-332.074 308.905 
ATOM   4838  N3   DG A 235     163.115-332.000 308.220 
ATOM   4839  C4   DG A 235     163.998-332.612 307.390 
ATOM   4840  P    DT A 236     168.413-329.529 311.089 
ATOM   4841  OP1  DT A 236     169.063-328.200 311.074 
ATOM   4842  OP2  DT A 236     169.321-330.696 311.084 
ATOM   4843  O5'  DT A 236     167.418-329.628 312.339 
ATOM   4844  C5'  DT A 236     166.072-329.137 312.200 
ATOM   4845  C4'  DT A 236     165.096-330.117 312.822 
ATOM   4846  O4'  DT A 236     164.661-331.140 311.882 
ATOM   4847  C3'  DT A 236     165.623-330.913 314.016 
ATOM   4848  O3'  DT A 236     164.571-331.081 314.958 
ATOM   4849  C2'  DT A 236     165.984-332.281 313.440 
ATOM   4850  C1'  DT A 236     164.778-332.406 312.513 
ATOM   4851  N1   DT A 236     164.942-333.439 311.452 
ATOM   4852  C2   DT A 236     163.816-334.130 311.073 
ATOM   4853  O2   DT A 236     162.719-333.931 311.564 
ATOM   4854  N3   DT A 236     164.007-335.080 310.088 
ATOM   4855  C4   DT A 236     165.200-335.387 309.466 
ATOM   4856  O4   DT A 236     165.248-336.258 308.596 
ATOM   4857  C5   DT A 236     166.324-334.608 309.932 
ATOM   4858  C7   DT A 236     167.662-334.879 309.307 
ATOM   4859  C6   DT A 236     166.167-333.679 310.888 
ATOM   4860  P    DA A 237     164.902-330.972 316.520 
ATOM   4861  OP1  DA A 237     164.898-329.549 316.929 
ATOM   4862  OP2  DA A 237     166.137-331.730 316.819 
ATOM   4863  O5'  DA A 237     163.644-331.721 317.163 
ATOM   4864  C5'  DA A 237     162.381-331.683 316.473 
ATOM   4865  C4'  DA A 237     161.741-333.056 316.487 
ATOM   4866  O4'  DA A 237     162.162-333.876 315.359 
ATOM   4867  C3'  DA A 237     162.049-333.922 317.708 
ATOM   4868  O3'  DA A 237     160.889-334.672 318.045 
ATOM   4869  C2'  DA A 237     163.132-334.891 317.232 
ATOM   4870  C1'  DA A 237     162.539-335.153 315.851 
ATOM   4871  N9   DA A 237     163.506-335.752 314.889 
ATOM   4872  C8   DA A 237     164.850-335.531 314.788 
ATOM   4873  N7   DA A 237     165.423-336.208 313.841 
ATOM   4874  C5   DA A 237     164.385-336.932 313.272 
ATOM   4875  C6   DA A 237     164.342-337.849 312.209 
ATOM   4876  N6   DA A 237     165.419-338.210 311.498 
ATOM   4877  N1   DA A 237     163.146-338.386 311.903 
ATOM   4878  C2   DA A 237     162.078-338.024 312.613 
ATOM   4879  N3   DA A 237     161.998-337.183 313.621 
ATOM   4880  C4   DA A 237     163.208-336.660 313.907 
ATOM   4881  P    DT A 238     160.521-334.880 319.590 
ATOM   4882  OP1  DT A 238     159.774-333.702 320.085 
ATOM   4883  OP2  DT A 238     161.740-335.240 320.346 
ATOM   4884  O5'  DT A 238     159.543-336.144 319.514 
ATOM   4885  C5'  DT A 238     158.746-336.341 318.331 
ATOM   4886  C4'  DT A 238     158.778-337.800 317.921 
ATOM   4887  O4'  DT A 238     159.896-338.104 317.037 
ATOM   4888  C3'  DT A 238     158.924-338.809 319.060 
ATOM   4889  O3'  DT A 238     158.146-339.960 318.758 
ATOM   4890  C2'  DT A 238     160.402-339.203 319.041 
ATOM   4891  C1'  DT A 238     160.547-339.268 317.524 
ATOM   4892  N1   DT A 238     161.961-339.236 317.057 
ATOM   4893  C2   DT A 238     162.266-339.969 315.934 
ATOM   4894  O2   DT A 238     161.438-340.625 315.326 
ATOM   4895  N3   DT A 238     163.586-339.916 315.532 
ATOM   4896  C4   DT A 238     164.601-339.209 316.143 
ATOM   4897  O4   DT A 238     165.747-339.238 315.688 
ATOM   4898  C5   DT A 238     164.184-338.472 317.312 
ATOM   4899  C7   DT A 238     165.228-337.673 318.038 
ATOM   4900  C6   DT A 238     162.907-338.505 317.726 
ATOM   4901  P    DA A 239     157.337-340.680 319.938 
ATOM   4902  OP1  DA A 239     156.045-339.991 320.147 
ATOM   4903  OP2  DA A 239     158.206-340.807 321.129 
ATOM   4904  O5'  DA A 239     157.079-342.127 319.306 
ATOM   4905  C5'  DA A 239     156.954-342.252 317.877 
ATOM   4906  C4'  DA A 239     157.739-343.454 317.390 
ATOM   4907  O4'  DA A 239     159.125-343.127 317.090 
ATOM   4908  C3'  DA A 239     157.840-344.623 318.370 
ATOM   4909  O3'  DA A 239     157.785-345.842 317.639 
ATOM   4910  C2'  DA A 239     159.231-344.490 318.989 
ATOM   4911  C1'  DA A 239     159.958-344.096 317.707 
ATOM   4912  N9   DA A 239     161.293-343.478 317.940 
ATOM   4913  C8   DA A 239     161.685-342.668 318.967 
ATOM   4914  N7   DA A 239     162.922-342.287 318.893 
ATOM   4915  C5   DA A 239     163.387-342.888 317.731 
ATOM   4916  C6   DA A 239     164.638-342.872 317.092 
ATOM   4917  N6   DA A 239     165.699-342.197 317.558 
ATOM   4918  N1   DA A 239     164.760-343.578 315.952 
ATOM   4919  C2   DA A 239     163.703-344.246 315.494 
ATOM   4920  N3   DA A 239     162.493-344.334 316.001 
ATOM   4921  C4   DA A 239     162.397-343.619 317.141 
ATOM   4922  P    DG A 240     156.964-347.075 318.246 
ATOM   4923  OP1  DG A 240     155.531-346.931 317.907 
ATOM   4924  OP2  DG A 240     157.280-347.221 319.684 
ATOM   4925  O5'  DG A 240     157.590-348.302 317.431 
ATOM   4926  C5'  DG A 240     158.082-348.077 316.097 
ATOM   4927  C4'  DG A 240     159.413-348.778 315.911 
ATOM   4928  O4'  DG A 240     160.540-347.945 316.308 
ATOM   4929  C3'  DG A 240     159.605-350.065 316.713 
ATOM   4930  O3'  DG A 240     160.342-350.992 315.926 
ATOM   4931  C2'  DG A 240     160.464-349.651 317.908 
ATOM   4932  C1'  DG A 240     161.393-348.713 317.142 
ATOM   4933  N9   DG A 240     162.153-347.776 318.016 
ATOM   4934  C8   DG A 240     161.764-347.174 319.193 
ATOM   4935  N7   DG A 240     162.678-346.396 319.721 
ATOM   4936  C5   DG A 240     163.748-346.491 318.832 
ATOM   4937  C6   DG A 240     165.024-345.872 318.870 
ATOM   4938  O6   DG A 240     165.481-345.100 319.709 
ATOM   4939  N1   DG A 240     165.806-346.244 317.768 
ATOM   4940  C2   DG A 240     165.406-347.101 316.761 
ATOM   4941  N2   DG A 240     166.300-347.329 315.796 
ATOM   4942  N3   DG A 240     164.208-347.681 316.726 
ATOM   4943  C4   DG A 240     163.437-347.331 317.789 
ATOM   4944  P    DT A 241     159.939-352.541 315.972 
ATOM   4945  OP1  DT A 241     158.824-352.791 315.032 
ATOM   4946  OP2  DT A 241     159.712-352.952 317.375 
ATOM   4947  O5'  DT A 241     161.274-353.230 315.420 
ATOM   4948  C5'  DT A 241     162.098-352.508 314.485 
ATOM   4949  C4'  DT A 241     163.559-352.656 314.861 
ATOM   4950  O4'  DT A 241     163.995-351.636 315.805 
ATOM   4951  C3'  DT A 241     163.942-353.972 315.537 
ATOM   4952  O3'  DT A 241     165.235-354.361 315.088 
ATOM   4953  C2'  DT A 241     164.027-353.633 317.025 
ATOM   4954  C1'  DT A 241     164.700-352.274 316.859 
ATOM   4955  N1   DT A 241     164.609-351.409 318.067 
ATOM   4956  C2   DT A 241     165.677-350.586 318.330 
ATOM   4957  O2   DT A 241     166.670-350.543 317.626 
ATOM   4958  N3   DT A 241     165.557-349.798 319.459 
ATOM   4959  C4   DT A 241     164.482-349.767 320.324 
ATOM   4960  O4   DT A 241     164.488-349.019 321.304 
ATOM   4961  C5   DT A 241     163.410-350.665 319.965 
ATOM   4962  C7   DT A 241     162.201-350.694 320.854 
ATOM   4963  C6   DT A 241     163.500-351.442 318.874 
ATOM   4964  P    DG A 242     165.524-355.908 314.798 
ATOM   4965  OP1  DG A 242     165.064-356.251 313.434 
ATOM   4966  OP2  DG A 242     164.970-356.730 315.897 
ATOM   4967  O5'  DG A 242     167.122-355.947 314.853 
ATOM   4968  C5'  DG A 242     167.862-354.773 314.469 
ATOM   4969  C4'  DG A 242     168.989-354.525 315.454 
ATOM   4970  O4'  DG A 242     168.569-353.710 316.585 
ATOM   4971  C3'  DG A 242     169.591-355.772 316.102 
ATOM   4972  O3'  DG A 242     170.992-355.579 316.258 
ATOM   4973  C2'  DG A 242     168.952-355.834 317.489 
ATOM   4974  C1'  DG A 242     169.012-354.337 317.779 
ATOM   4975  N9   DG A 242     168.117-353.905 318.888 
ATOM   4976  C8   DG A 242     166.879-354.391 319.249 
ATOM   4977  N7   DG A 242     166.350-353.787 320.284 
ATOM   4978  C5   DG A 242     167.304-352.834 320.636 
ATOM   4979  C6   DG A 242     167.297-351.876 321.682 
ATOM   4980  O6   DG A 242     166.432-351.667 322.528 
ATOM   4981  N1   DG A 242     168.469-351.106 321.680 
ATOM   4982  C2   DG A 242     169.510-351.244 320.784 
ATOM   4983  N2   DG A 242     170.541-350.411 320.950 
ATOM   4984  N3   DG A 242     169.516-352.143 319.801 
ATOM   4985  C4   DG A 242     168.387-352.898 319.790 
ATOM   4986  P    DT A 243     171.979-356.809 315.987 
ATOM   4987  OP1  DT A 243     172.261-356.909 314.536 
ATOM   4988  OP2  DT A 243     171.440-358.029 316.628 
ATOM   4989  O5'  DT A 243     173.296-356.334 316.759 
ATOM   4990  C5'  DT A 243     173.571-354.924 316.869 
ATOM   4991  C4'  DT A 243     174.024-354.592 318.277 
ATOM   4992  O4'  DT A 243     172.909-354.293 319.164 
ATOM   4993  C3'  DT A 243     174.789-355.696 319.007 
ATOM   4994  O3'  DT A 243     175.809-355.102 319.801 
ATOM   4995  C2'  DT A 243     173.757-356.331 319.938 
ATOM   4996  C1'  DT A 243     173.079-355.033 320.362 
ATOM   4997  N1   DT A 243     171.736-355.232 320.978 
ATOM   4998  C2   DT A 243     171.375-354.368 321.983 
ATOM   4999  O2   DT A 243     172.099-353.469 322.378 
ATOM   5000  N3   DT A 243     170.125-354.583 322.531 
ATOM   5001  C4   DT A 243     169.229-355.565 322.163 
ATOM   5002  O4   DT A 243     168.137-355.660 322.726 
ATOM   5003  C5   DT A 243     169.698-356.422 321.099 
ATOM   5004  C7   DT A 243     168.783-357.519 320.639 
ATOM   5005  C6   DT A 243     170.909-356.236 320.550 
ATOM   5006  P    DA A 244     177.237-355.819 319.895 
ATOM   5007  OP1  DA A 244     178.064-355.430 318.731 
ATOM   5008  OP2  DA A 244     177.049-357.273 320.101 
ATOM   5009  O5'  DA A 244     177.834-355.161 321.225 
ATOM   5010  C5'  DA A 244     177.438-353.823 321.580 
ATOM   5011  C4'  DA A 244     177.139-353.749 323.064 
ATOM   5012  O4'  DA A 244     175.753-354.080 323.369 
ATOM   5013  C3'  DA A 244     177.948-354.691 323.955 
ATOM   5014  O3'  DA A 244     178.243-354.029 325.179 
ATOM   5015  C2'  DA A 244     177.000-355.855 324.247 
ATOM   5016  C1'  DA A 244     175.742-355.014 324.438 
ATOM   5017  N9   DA A 244     174.478-355.799 324.351 
ATOM   5018  C8   DA A 244     174.204-356.882 323.565 
ATOM   5019  N7   DA A 244     173.005-357.351 323.718 
ATOM   5020  C5   DA A 244     172.440-356.520 324.675 
ATOM   5021  C6   DA A 244     171.171-356.493 325.276 
ATOM   5022  N6   DA A 244     170.195-357.365 324.986 
ATOM   5023  N1   DA A 244     170.939-355.532 326.192 
ATOM   5024  C2   DA A 244     171.912-354.668 326.475 
ATOM   5025  N3   DA A 244     173.129-354.595 325.982 
ATOM   5026  C4   DA A 244     173.335-355.567 325.070 
ATOM   5027  P    DT A 245     179.683-354.235 325.844 
ATOM   5028  OP1  DT A 245     180.653-353.300 325.228 
ATOM   5029  OP2  DT A 245     180.049-355.668 325.804 
ATOM   5030  O5'  DT A 245     179.399-353.795 327.356 
ATOM   5031  C5'  DT A 245     178.383-352.809 327.617 
ATOM   5032  C4'  DT A 245     177.538-353.235 328.801 
ATOM   5033  O4'  DT A 245     176.413-354.073 328.408 
ATOM   5034  C3'  DT A 245     178.256-354.061 329.868 
ATOM   5035  O3'  DT A 245     177.759-353.690 331.149 
ATOM   5036  C2'  DT A 245     177.841-355.504 329.586 
ATOM   5037  C1'  DT A 245     176.380-355.208 329.259 
ATOM   5038  N1   DT A 245     175.693-356.311 328.533 
ATOM   5039  C2   DT A 245     174.362-356.509 328.812 
ATOM   5040  O2   DT A 245     173.743-355.829 329.612 
ATOM   5041  N3   DT A 245     173.758-357.542 328.120 
ATOM   5042  C4   DT A 245     174.362-358.370 327.195 
ATOM   5043  O4   DT A 245     173.717-359.262 326.640 
ATOM   5044  C5   DT A 245     175.759-358.085 326.971 
ATOM   5045  C7   DT A 245     176.490-358.941 325.980 
ATOM   5046  C6   DT A 245     176.371-357.087 327.630 
ATOM   5047  P    DG A 246     178.782-353.579 332.375 
ATOM   5048  OP1  DG A 246     179.433-352.250 332.360 
ATOM   5049  OP2  DG A 246     179.691-354.747 332.371 
ATOM   5050  O5'  DG A 246     177.787-353.678 333.625 
ATOM   5051  C5'  DG A 246     176.441-353.188 333.486 
ATOM   5052  C4'  DG A 246     175.465-354.167 334.109 
ATOM   5053  O4'  DG A 246     175.031-355.191 333.168 
ATOM   5054  C3'  DG A 246     175.993-354.963 335.302 
ATOM   5055  O3'  DG A 246     174.940-355.132 336.244 
ATOM   5056  C2'  DG A 246     176.354-356.332 334.726 
ATOM   5057  C1'  DG A 246     175.147-356.457 333.799 
ATOM   5058  N9   DG A 246     175.311-357.490 332.738 
ATOM   5059  C8   DG A 246     176.449-357.869 332.061 
ATOM   5060  N7   DG A 246     176.254-358.819 331.178 
ATOM   5061  C5   DG A 246     174.890-359.088 331.279 
ATOM   5062  C6   DG A 246     174.087-360.023 330.574 
ATOM   5063  O6   DG A 246     174.422-360.818 329.701 
ATOM   5064  N1   DG A 246     172.750-359.966 330.989 
ATOM   5065  C2   DG A 246     172.252-359.116 331.958 
ATOM   5066  N2   DG A 246     170.945-359.216 332.209 
ATOM   5067  N3   DG A 246     173.005-358.239 332.619 
ATOM   5068  C4   DG A 246     174.305-358.282 332.228 
ATOM   5069  P    DC A 247     175.272-355.022 337.806 
ATOM   5070  OP1  DC A 247     175.268-353.600 338.215 
ATOM   5071  OP2  DC A 247     176.507-355.780 338.105 
ATOM   5072  O5'  DC A 247     174.013-355.771 338.450 
ATOM   5073  C5'  DC A 247     172.750-355.733 337.759 
ATOM   5074  C4'  DC A 247     172.110-357.107 337.773 
ATOM   5075  O4'  DC A 247     172.532-357.927 336.646 
ATOM   5076  C3'  DC A 247     172.419-357.973 338.994 
ATOM   5077  O3'  DC A 247     171.259-358.723 339.332 
ATOM   5078  C2'  DC A 247     173.501-358.941 338.518 
ATOM   5079  C1'  DC A 247     172.909-359.204 337.137 
ATOM   5080  N1   DC A 247     173.876-359.803 336.175 
ATOM   5081  C2   DC A 247     173.384-360.713 335.242 
ATOM   5082  O2   DC A 247     172.178-360.982 335.251 
ATOM   5083  N3   DC A 247     174.250-361.270 334.357 
ATOM   5084  C4   DC A 247     175.550-360.951 334.381 
ATOM   5085  N4   DC A 247     176.354-361.522 333.496 
ATOM   5086  C5   DC A 247     176.076-360.019 335.332 
ATOM   5087  C6   DC A 247     175.195-359.473 336.208 
ATOM   5088  P    DC A 248     170.891-358.930 340.876 
ATOM   5089  OP1  DC A 248     170.143-357.752 341.371 
ATOM   5090  OP2  DC A 248     172.110-359.290 341.632 
ATOM   5091  O5'  DC A 248     169.913-360.195 340.800 
ATOM   5092  C5'  DC A 248     169.115-360.392 339.617 
ATOM   5093  C4'  DC A 248     169.148-361.851 339.207 
ATOM   5094  O4'  DC A 248     170.266-362.155 338.324 
ATOM   5095  C3'  DC A 248     169.294-362.859 340.346 
ATOM   5096  O3'  DC A 248     168.515-364.010 340.045 
ATOM   5097  C2'  DC A 248     170.771-363.253 340.328 
ATOM   5098  C1'  DC A 248     170.917-363.318 338.810 
ATOM   5099  N1   DC A 248     172.331-363.286 338.343 
ATOM   5100  C2   DC A 248     172.656-364.024 337.207 
ATOM   5101  O2   DC A 248     171.766-364.668 336.639 
ATOM   5102  N3   DC A 248     173.940-364.009 336.765 
ATOM   5103  C4   DC A 248     174.875-363.298 337.409 
ATOM   5104  N4   DC A 248     176.112-363.316 336.938 
ATOM   5105  C5   DC A 248     174.561-362.534 338.579 
ATOM   5106  C6   DC A 248     173.273-362.562 339.005 
ATOM   5107  P    DG A 249     167.707-364.731 341.224 
ATOM   5108  OP1  DG A 249     166.414-364.041 341.433 
ATOM   5109  OP2  DG A 249     168.576-364.857 342.415 
ATOM   5110  O5'  DG A 249     167.449-366.178 340.592 
ATOM   5111  C5'  DG A 249     167.323-366.303 339.163 
ATOM   5112  C4'  DG A 249     168.108-367.505 338.677 
ATOM   5113  O4'  DG A 249     169.495-367.177 338.376 
ATOM   5114  C3'  DG A 249     168.210-368.673 339.656 
ATOM   5115  O3'  DG A 249     168.155-369.893 338.925 
ATOM   5116  C2'  DG A 249     169.601-368.540 340.275 
ATOM   5117  C1'  DG A 249     170.328-368.146 338.993 
ATOM   5118  N9   DG A 249     171.662-367.529 339.227 
ATOM   5119  C8   DG A 249     172.076-366.710 340.256 
ATOM   5120  N7   DG A 249     173.328-366.332 340.168 
ATOM   5121  C5   DG A 249     173.777-366.944 338.998 
ATOM   5122  C6   DG A 249     175.053-366.907 338.379 
ATOM   5123  O6   DG A 249     176.067-366.316 338.741 
ATOM   5124  N1   DG A 249     175.075-367.671 337.203 
ATOM   5125  C2   DG A 249     174.004-368.378 336.694 
ATOM   5126  N2   DG A 249     174.228-369.044 335.559 
ATOM   5127  N3   DG A 249     172.806-368.412 337.275 
ATOM   5128  C4   DG A 249     172.768-367.676 338.417 
ATOM   5129  P    DT A 250     167.334-371.126 339.532 
ATOM   5130  OP1  DT A 250     165.901-370.981 339.193 
ATOM   5131  OP2  DT A 250     167.649-371.272 340.970 
ATOM   5132  O5'  DT A 250     167.959-372.353 338.718 
ATOM   5133  C5'  DT A 250     168.452-372.127 337.384 
ATOM   5134  C4'  DT A 250     169.783-372.828 337.197 
ATOM   5135  O4'  DT A 250     170.910-371.995 337.594 
ATOM   5136  C3'  DT A 250     169.975-374.115 337.999 
ATOM   5137  O3'  DT A 250     170.712-375.042 337.213 
ATOM   5138  C2'  DT A 250     170.834-373.702 339.194 
ATOM   5139  C1'  DT A 250     171.763-372.764 338.428 
ATOM   5140  N1   DT A 250     172.522-371.827 339.302 
ATOM   5141  C2   DT A 250     173.797-371.498 338.908 
ATOM   5142  O2   DT A 250     174.311-371.935 337.893 
ATOM   5143  N3   DT A 250     174.470-370.628 339.743 
ATOM   5144  C4   DT A 250     173.986-370.074 340.911 
ATOM   5145  O4   DT A 250     174.684-369.306 341.577 
ATOM   5146  C5   DT A 250     172.641-370.479 341.242 
ATOM   5147  C7   DT A 250     172.037-369.922 342.498 
ATOM   5148  C6   DT A 250     171.963-371.324 340.447 
ATOM   5149  P    DT A 251     170.309-376.591 337.259 
ATOM   5150  OP1  DT A 251     169.194-376.842 336.318 
ATOM   5151  OP2  DT A 251     170.081-377.003 338.661 
ATOM   5152  O5'  DT A 251     171.644-377.281 336.706 
ATOM   5153  C5'  DT A 251     172.467-376.559 335.772 
ATOM   5154  C4'  DT A 251     173.929-376.706 336.147 
ATOM   5155  O4'  DT A 251     174.365-375.687 337.091 
ATOM   5156  C3'  DT A 251     174.312-378.022 336.823 
ATOM   5157  O3'  DT A 251     175.605-378.411 336.374 
ATOM   5158  C2'  DT A 251     174.397-377.684 338.311 
ATOM   5159  C1'  DT A 251     175.070-376.325 338.145 
ATOM   5160  N1   DT A 251     174.978-375.459 339.354 
ATOM   5161  C2   DT A 251     176.046-374.636 339.617 
ATOM   5162  O2   DT A 251     177.040-374.593 338.912 
ATOM   5163  N3   DT A 251     175.926-373.849 340.746 
ATOM   5164  C4   DT A 251     174.851-373.818 341.610 
ATOM   5165  O4   DT A 251     174.858-373.070 342.590 
ATOM   5166  C5   DT A 251     173.779-374.715 341.252 
ATOM   5167  C7   DT A 251     172.571-374.744 342.141 
ATOM   5168  C6   DT A 251     173.870-375.493 340.160 
ATOM   5169  P    DA A 252     175.894-379.958 336.085 
ATOM   5170  OP1  DA A 252     175.433-380.302 334.721 
ATOM   5171  OP2  DA A 252     175.339-380.780 337.183 
ATOM   5172  O5'  DA A 252     177.492-379.997 336.139 
ATOM   5173  C5'  DA A 252     178.232-378.823 335.756 
ATOM   5174  C4'  DA A 252     179.358-378.576 336.741 
ATOM   5175  O4'  DA A 252     178.938-377.760 337.872 
ATOM   5176  C3'  DA A 252     179.960-379.822 337.389 
ATOM   5177  O3'  DA A 252     181.361-379.630 337.544 
ATOM   5178  C2'  DA A 252     179.322-379.885 338.776 
ATOM   5179  C1'  DA A 252     179.382-378.388 339.065 
ATOM   5180  N9   DA A 252     178.487-377.955 340.175 
ATOM   5181  C8   DA A 252     177.261-378.449 340.517 
ATOM   5182  N7   DA A 252     176.725-377.861 341.541 
ATOM   5183  C5   DA A 252     177.664-376.905 341.906 
ATOM   5184  C6   DA A 252     177.690-375.945 342.931 
ATOM   5185  N6   DA A 252     176.697-375.783 343.818 
ATOM   5186  N1   DA A 252     178.776-375.154 343.013 
ATOM   5187  C2   DA A 252     179.758-375.320 342.129 
ATOM   5188  N3   DA A 252     179.845-376.177 341.135 
ATOM   5189  C4   DA A 252     178.747-376.956 341.076 
ATOM   5190  P    DA A 253     182.349-380.860 337.273 
ATOM   5191  OP1  DA A 253     182.630-380.959 335.823 
ATOM   5192  OP2  DA A 253     181.810-382.080 337.914 
ATOM   5193  O5'  DA A 253     183.666-380.384 338.046 
ATOM   5194  C5'  DA A 253     183.940-378.974 338.155 
ATOM   5195  C4'  DA A 253     184.394-378.643 339.564 
ATOM   5196  O4'  DA A 253     183.279-378.343 340.450 
ATOM   5197  C3'  DA A 253     185.158-379.746 340.294 
ATOM   5198  O3'  DA A 253     186.178-379.153 341.088 
ATOM   5199  C2'  DA A 253     184.126-380.382 341.225 
ATOM   5200  C1'  DA A 253     183.448-379.084 341.649 
ATOM   5201  N9   DA A 253     182.106-379.282 342.264 
ATOM   5202  C8   DA A 253     181.164-380.224 341.962 
ATOM   5203  N7   DA A 253     180.088-380.139 342.679 
ATOM   5204  C5   DA A 253     180.331-379.063 343.521 
ATOM   5205  C6   DA A 253     179.564-378.458 344.531 
ATOM   5206  N6   DA A 253     178.338-378.873 344.879 
ATOM   5207  N1   DA A 253     180.105-377.406 345.173 
ATOM   5208  C2   DA A 253     181.324-376.996 344.823 
ATOM   5209  N3   DA A 253     182.129-377.480 343.902 
ATOM   5210  C4   DA A 253     181.564-378.532 343.274 
ATOM   5211  P    DC A 254     187.606-379.870 341.181 
ATOM   5212  OP1  DC A 254     188.433-379.481 340.018 
ATOM   5213  OP2  DC A 254     187.418-381.323 341.387 
ATOM   5214  O5'  DC A 254     188.204-379.211 342.511 
ATOM   5215  C5'  DC A 254     187.808-377.873 342.866 
ATOM   5216  C4'  DC A 254     187.508-377.799 344.350 
ATOM   5217  O4'  DC A 254     186.123-378.131 344.655 
ATOM   5218  C3'  DC A 254     188.318-378.742 345.241 
ATOM   5219  O3'  DC A 254     188.612-378.080 346.465 
ATOM   5220  C2'  DC A 254     187.370-379.906 345.534 
ATOM   5221  C1'  DC A 254     186.111-379.065 345.724 
ATOM   5222  N1   DC A 254     184.848-379.850 345.638 
ATOM   5223  C2   DC A 254     183.786-379.461 346.450 
ATOM   5224  O2   DC A 254     183.933-378.491 347.201 
ATOM   5225  N3   DC A 254     182.626-380.165 346.386 
ATOM   5226  C4   DC A 254     182.506-381.211 345.559 
ATOM   5227  N4   DC A 254     181.355-381.865 345.534 
ATOM   5228  C5   DC A 254     183.588-381.627 344.716 
ATOM   5229  C6   DC A 254     184.738-380.912 344.794 
ATOM   5230  P    DA A 255     190.053-378.285 347.131 
ATOM   5231  OP1  DA A 255     191.022-377.351 346.515 
ATOM   5232  OP2  DA A 255     190.418-379.718 347.091 
ATOM   5233  O5'  DA A 255     189.768-377.846 348.643 
ATOM   5234  C5'  DA A 255     188.752-376.860 348.903 
ATOM   5235  C4'  DA A 255     187.908-377.286 350.087 
ATOM   5236  O4'  DA A 255     186.782-378.123 349.694 
ATOM   5237  C3'  DA A 255     188.626-378.111 351.154 
ATOM   5238  O3'  DA A 255     188.129-377.741 352.435 
ATOM   5239  C2'  DA A 255     188.211-379.555 350.872 
ATOM   5240  C1'  DA A 255     186.750-379.258 350.546 
ATOM   5241  N9   DA A 255     186.063-380.361 349.819 
ATOM   5242  C8   DA A 255     186.583-381.223 348.895 
ATOM   5243  N7   DA A 255     185.725-382.083 348.440 
ATOM   5244  C5   DA A 255     184.550-381.770 349.108 
ATOM   5245  C6   DA A 255     183.259-382.324 349.064 
ATOM   5246  N6   DA A 255     182.924-383.358 348.280 
ATOM   5247  N1   DA A 255     182.323-381.774 349.859 
ATOM   5248  C2   DA A 255     182.662-380.747 350.636 
ATOM   5249  N3   DA A 255     183.827-380.149 350.761 
ATOM   5250  C4   DA A 255     184.746-380.719 349.956 
ATOM   5251  P    DA A 256     189.152-377.630 353.662 
ATOM   5252  OP1  DA A 256     189.802-376.301 353.646 
ATOM   5253  OP2  DA A 256     190.060-378.797 353.657 
ATOM   5254  O5'  DA A 256     188.157-377.729 354.912 
ATOM   5255  C5'  DA A 256     186.811-377.238 354.772 
ATOM   5256  C4'  DA A 256     185.835-378.218 355.395 
ATOM   5257  O4'  DA A 256     185.400-379.241 354.455 
ATOM   5258  C3'  DA A 256     186.362-379.014 356.589 
ATOM   5259  O3'  DA A 256     185.310-379.182 357.531 
ATOM   5260  C2'  DA A 256     186.723-380.382 356.012 
ATOM   5261  C1'  DA A 256     185.517-380.507 355.086 
ATOM   5262  N9   DA A 256     185.681-381.540 354.025 
ATOM   5263  C8   DA A 256     186.818-381.903 353.363 
ATOM   5264  N7   DA A 256     186.640-382.842 352.487 
ATOM   5265  C5   DA A 256     185.283-383.124 352.573 
ATOM   5266  C6   DA A 256     184.460-384.038 351.893 
ATOM   5267  N6   DA A 256     184.909-384.876 350.948 
ATOM   5268  N1   DA A 256     183.155-384.060 352.222 
ATOM   5269  C2   DA A 256     182.715-383.224 353.162 
ATOM   5270  N3   DA A 256     183.384-382.334 353.860 
ATOM   5271  C4   DA A 256     184.688-382.332 353.512 
ATOM   5272  P    DC A 257     185.642-379.073 359.092 
ATOM   5273  OP1  DC A 257     185.637-377.650 359.502 
ATOM   5274  OP2  DC A 257     186.877-379.831 359.391 
ATOM   5275  O5'  DC A 257     184.383-379.822 359.736 
ATOM   5276  C5'  DC A 257     183.120-379.784 359.045 
ATOM   5277  C4'  DC A 257     182.480-381.157 359.059 
ATOM   5278  O4'  DC A 257     182.902-381.977 357.932 
ATOM   5279  C3'  DC A 257     182.788-382.023 360.280 
ATOM   5280  O3'  DC A 257     181.628-382.773 360.618 
ATOM   5281  C2'  DC A 257     183.871-382.992 359.805 
ATOM   5282  C1'  DC A 257     183.279-383.254 358.424 
ATOM   5283  N1   DC A 257     184.245-383.853 357.461 
ATOM   5284  C2   DC A 257     183.754-384.763 356.528 
ATOM   5285  O2   DC A 257     182.547-385.033 356.537 
ATOM   5286  N3   DC A 257     184.619-385.321 355.644 
ATOM   5287  C4   DC A 257     185.919-385.002 355.667 
ATOM   5288  N4   DC A 257     186.723-385.573 354.783 
ATOM   5289  C5   DC A 257     186.445-384.069 356.618 
ATOM   5290  C6   DC A 257     185.564-383.523 357.495 
ATOM   5291  P    DA A 258     181.260-382.981 362.162 
ATOM   5292  OP1  DA A 258     180.513-381.803 362.657 
ATOM   5293  OP2  DA A 258     182.480-383.341 362.918 
ATOM   5294  O5'  DA A 258     180.282-384.245 362.087 
ATOM   5295  C5'  DA A 258     179.485-384.442 360.904 
ATOM   5296  C4'  DA A 258     179.517-385.901 360.493 
ATOM   5297  O4'  DA A 258     180.635-386.205 359.610 
ATOM   5298  C3'  DA A 258     179.664-386.910 361.633 
ATOM   5299  O3'  DA A 258     178.885-388.061 361.331 
ATOM   5300  C2'  DA A 258     181.141-387.304 361.614 
ATOM   5301  C1'  DA A 258     181.287-387.369 360.096 
ATOM   5302  N9   DA A 258     182.700-387.337 359.629 
ATOM   5303  C8   DA A 258     183.759-386.668 360.173 
ATOM   5304  N7   DA A 258     184.874-386.840 359.533 
ATOM   5305  C5   DA A 258     184.531-387.686 358.487 
ATOM   5306  C6   DA A 258     185.280-388.248 357.440 
ATOM   5307  N6   DA A 258     186.591-388.031 357.267 
ATOM   5308  N1   DA A 258     184.629-389.047 356.573 
ATOM   5309  C2   DA A 258     183.326-389.259 356.749 
ATOM   5310  N3   DA A 258     182.527-388.792 357.683 
ATOM   5311  C4   DA A 258     183.203-387.996 358.538 
ATOM   5312  P    DA A 259     178.076-388.781 362.511 
ATOM   5313  OP1  DA A 259     176.784-388.091 362.720 
ATOM   5314  OP2  DA A 259     178.945-388.908 363.702 
ATOM   5315  O5'  DA A 259     177.818-390.228 361.878 
ATOM   5316  C5'  DA A 259     177.693-390.353 360.449 
ATOM   5317  C4'  DA A 259     178.478-391.555 359.963 
ATOM   5318  O4'  DA A 259     179.864-391.228 359.662 
ATOM   5319  C3'  DA A 259     178.579-392.724 360.943 
ATOM   5320  O3'  DA A 259     178.525-393.943 360.212 
ATOM   5321  C2'  DA A 259     179.970-392.591 361.562 
ATOM   5322  C1'  DA A 259     180.697-392.197 360.280 
ATOM   5323  N9   DA A 259     182.032-391.579 360.513 
ATOM   5324  C8   DA A 259     182.424-390.769 361.540 
ATOM   5325  N7   DA A 259     183.661-390.388 361.466 
ATOM   5326  C5   DA A 259     184.127-390.989 360.304 
ATOM   5327  C6   DA A 259     185.378-390.973 359.665 
ATOM   5328  N6   DA A 259     186.438-390.298 360.131 
ATOM   5329  N1   DA A 259     185.499-391.679 358.525 
ATOM   5330  C2   DA A 259     184.442-392.347 358.067 
ATOM   5331  N3   DA A 259     183.232-392.435 358.574 
ATOM   5332  C4   DA A 259     183.136-391.720 359.714 
ATOM   5333  P    DG A 260     177.703-395.176 360.819 
ATOM   5334  OP1  DG A 260     176.270-395.032 360.480 
ATOM   5335  OP2  DG A 260     178.019-395.322 362.256 
ATOM   5336  O5'  DG A 260     178.329-396.403 360.004 
ATOM   5337  C5'  DG A 260     178.822-396.177 358.670 
ATOM   5338  C4'  DG A 260     180.152-396.879 358.484 
ATOM   5339  O4'  DG A 260     181.279-396.046 358.880 
ATOM   5340  C3'  DG A 260     180.344-398.165 359.286 
ATOM   5341  O3'  DG A 260     181.081-399.093 358.499 
ATOM   5342  C2'  DG A 260     181.203-397.752 360.481 
ATOM   5343  C1'  DG A 260     182.132-396.814 359.715 
ATOM   5344  N9   DG A 260     182.892-395.877 360.589 
ATOM   5345  C8   DG A 260     182.503-395.275 361.765 
ATOM   5346  N7   DG A 260     183.417-394.497 362.294 
ATOM   5347  C5   DG A 260     184.487-394.592 361.405 
ATOM   5348  C6   DG A 260     185.764-393.973 361.443 
ATOM   5349  O6   DG A 260     186.220-393.201 362.281 
ATOM   5350  N1   DG A 260     186.545-394.345 360.340 
ATOM   5351  C2   DG A 260     186.145-395.202 359.334 
ATOM   5352  N2   DG A 260     187.039-395.430 358.368 
ATOM   5353  N3   DG A 260     184.947-395.782 359.299 
ATOM   5354  C4   DG A 260     184.177-395.432 360.362 
ATOM   5355  P    DC A 261     180.678-400.642 358.545 
ATOM   5356  OP1  DC A 261     179.563-400.892 357.605 
ATOM   5357  OP2  DC A 261     180.451-401.053 359.947 
ATOM   5358  O5'  DC A 261     182.013-401.331 357.993 
ATOM   5359  C5'  DC A 261     182.837-400.609 357.058 
ATOM   5360  C4'  DC A 261     184.298-400.756 357.434 
ATOM   5361  O4'  DC A 261     184.734-399.737 358.378 
ATOM   5362  C3'  DC A 261     184.681-402.073 358.110 
ATOM   5363  O3'  DC A 261     185.974-402.462 357.660 
ATOM   5364  C2'  DC A 261     184.766-401.734 359.597 
ATOM   5365  C1'  DC A 261     185.439-400.375 359.431 
ATOM   5366  N1   DC A 261     185.348-399.509 360.640 
ATOM   5367  C2   DC A 261     186.422-398.670 360.921 
ATOM   5368  O2   DC A 261     187.399-398.677 360.162 
ATOM   5369  N3   DC A 261     186.358-397.873 362.018 
ATOM   5370  C4   DC A 261     185.282-397.895 362.815 
ATOM   5371  N4   DC A 261     185.268-397.099 363.873 
ATOM   5372  C5   DC A 261     184.166-398.751 362.545 
ATOM   5373  C6   DC A 261     184.249-399.540 361.443 
ATOM   5374  P    DA A 262     186.263-404.009 357.371 
ATOM   5375  OP1  DA A 262     185.803-404.352 356.007 
ATOM   5376  OP2  DA A 262     185.709-404.831 358.470 
ATOM   5377  O5'  DA A 262     187.861-404.048 357.426 
ATOM   5378  C5'  DA A 262     188.602-402.874 357.042 
ATOM   5379  C4'  DA A 262     189.728-402.626 358.027 
ATOM   5380  O4'  DA A 262     189.308-401.811 359.158 
ATOM   5381  C3'  DA A 262     190.330-403.873 358.675 
ATOM   5382  O3'  DA A 262     191.731-403.680 358.830 
ATOM   5383  C2'  DA A 262     189.691-403.935 360.062 
ATOM   5384  C1'  DA A 262     189.751-402.438 360.351 
ATOM   5385  N9   DA A 262     188.857-402.006 361.461 
ATOM   5386  C8   DA A 262     187.631-402.499 361.803 
ATOM   5387  N7   DA A 262     187.095-401.911 362.828 
ATOM   5388  C5   DA A 262     188.034-400.956 363.193 
ATOM   5389  C6   DA A 262     188.059-399.996 364.218 
ATOM   5390  N6   DA A 262     187.066-399.834 365.104 
ATOM   5391  N1   DA A 262     189.145-399.205 364.299 
ATOM   5392  C2   DA A 262     190.128-399.371 363.415 
ATOM   5393  N3   DA A 262     190.215-400.228 362.422 
ATOM   5394  C4   DA A 262     189.116-401.006 362.362 
ATOM   5395  P    DT A 263     192.718-404.910 358.559 
ATOM   5396  OP1  DT A 263     193.000-405.010 357.109 
ATOM   5397  OP2  DT A 263     192.179-406.130 359.201 
ATOM   5398  O5'  DT A 263     194.035-404.435 359.332 
ATOM   5399  C5'  DT A 263     194.310-403.025 359.442 
ATOM   5400  C4'  DT A 263     194.763-402.693 360.850 
ATOM   5401  O4'  DT A 263     193.648-402.394 361.736 
ATOM   5402  C3'  DT A 263     195.528-403.797 361.580 
ATOM   5403  O3'  DT A 263     196.548-403.203 362.374 
ATOM   5404  C2'  DT A 263     194.496-404.432 362.511 
ATOM   5405  C1'  DT A 263     193.818-403.134 362.935 
ATOM   5406  N1   DT A 263     192.475-403.333 363.550 
ATOM   5407  C2   DT A 263     192.115-402.469 364.556 
ATOM   5408  O2   DT A 263     192.838-401.570 364.950 
ATOM   5409  N3   DT A 263     190.864-402.684 365.103 
ATOM   5410  C4   DT A 263     189.968-403.666 364.736 
ATOM   5411  O4   DT A 263     188.876-403.761 365.299 
ATOM   5412  C5   DT A 263     190.437-404.523 363.672 
ATOM   5413  C7   DT A 263     189.522-405.620 363.211 
ATOM   5414  C6   DT A 263     191.648-404.337 363.123 
ATOM   5415  P    DT A 264     197.976-403.920 362.468 
ATOM   5416  OP1  DT A 264     198.803-403.531 361.304 
ATOM   5417  OP2  DT A 264     197.788-405.374 362.674 
ATOM   5418  O5'  DT A 264     198.573-403.262 363.798 
ATOM   5419  C5'  DT A 264     198.177-401.924 364.153 
ATOM   5420  C4'  DT A 264     197.878-401.850 365.637 
ATOM   5421  O4'  DT A 264     196.493-402.181 365.942 
ATOM   5422  C3'  DT A 264     198.687-402.792 366.527 
ATOM   5423  O3'  DT A 264     198.982-402.130 367.752 
ATOM   5424  C2'  DT A 264     197.739-403.956 366.820 
ATOM   5425  C1'  DT A 264     196.481-403.115 367.010 
ATOM   5426  N1   DT A 264     195.218-403.900 366.924 
ATOM   5427  C2   DT A 264     194.179-403.505 367.731 
ATOM   5428  O2   DT A 264     194.256-402.558 368.494 
ATOM   5429  N3   DT A 264     193.025-404.257 367.625 
ATOM   5430  C4   DT A 264     192.829-405.344 366.797 
ATOM   5431  O4   DT A 264     191.749-405.939 366.790 
ATOM   5432  C5   DT A 264     193.976-405.683 365.989 
ATOM   5433  C7   DT A 264     193.849-406.854 365.060 
ATOM   5434  C6   DT A 264     195.111-404.969 366.073 
ATOM   5435  P    DC A 265     200.422-402.336 368.417 
ATOM   5436  OP1  DC A 265     201.392-401.401 367.801 
ATOM   5437  OP2  DC A 265     200.788-403.769 368.377 
ATOM   5438  O5'  DC A 265     200.138-401.896 369.929 
ATOM   5439  C5'  DC A 265     199.122-400.910 370.189 
ATOM   5440  C4'  DC A 265     198.277-401.336 371.373 
ATOM   5441  O4'  DC A 265     197.152-402.174 370.980 
ATOM   5442  C3'  DC A 265     198.995-402.162 372.441 
ATOM   5443  O3'  DC A 265     198.498-401.791 373.721 
ATOM   5444  C2'  DC A 265     198.580-403.605 372.158 
ATOM   5445  C1'  DC A 265     197.119-403.309 371.832 
ATOM   5446  N1   DC A 265     196.432-404.412 371.106 
ATOM   5447  C2   DC A 265     195.083-404.626 371.376 
ATOM   5448  O2   DC A 265     194.517-403.898 372.201 
ATOM   5449  N3   DC A 265     194.438-405.628 370.725 
ATOM   5450  C4   DC A 265     195.086-406.394 369.840 
ATOM   5451  N4   DC A 265     194.413-407.359 369.231 
ATOM   5452  C5   DC A 265     196.474-406.191 369.547 
ATOM   5453  C6   DC A 265     197.101-405.186 370.208 
ATOM   5454  P    DT A 266     199.521-401.680 374.948 
ATOM   5455  OP1  DT A 266     200.172-400.351 374.933 
ATOM   5456  OP2  DT A 266     200.430-402.848 374.943 
ATOM   5457  O5'  DT A 266     198.526-401.779 376.198 
ATOM   5458  C5'  DT A 266     197.180-401.289 376.059 
ATOM   5459  C4'  DT A 266     196.204-402.268 376.681 
ATOM   5460  O4'  DT A 266     195.770-403.292 375.741 
ATOM   5461  C3'  DT A 266     196.732-403.064 377.875 
ATOM   5462  O3'  DT A 266     195.679-403.233 378.817 
ATOM   5463  C2'  DT A 266     197.093-404.433 377.299 
ATOM   5464  C1'  DT A 266     195.887-404.558 376.372 
ATOM   5465  N1   DT A 266     196.050-405.591 375.311 
ATOM   5466  C2   DT A 266     194.925-406.282 374.932 
ATOM   5467  O2   DT A 266     193.828-406.082 375.423 
ATOM   5468  N3   DT A 266     195.116-407.231 373.947 
ATOM   5469  C4   DT A 266     196.309-407.538 373.325 
ATOM   5470  O4   DT A 266     196.357-408.410 372.456 
ATOM   5471  C5   DT A 266     197.433-406.759 373.791 
ATOM   5472  C7   DT A 266     198.770-407.031 373.166 
ATOM   5473  C6   DT A 266     197.276-405.830 374.747 
ATOM   5474  P    DA A 267     196.011-403.123 380.379 
ATOM   5475  OP1  DA A 267     196.007-401.701 380.788 
ATOM   5476  OP2  DA A 267     197.246-403.881 380.678 
ATOM   5477  O5'  DA A 267     194.752-403.872 381.022 
ATOM   5478  C5'  DA A 267     193.489-403.834 380.332 
ATOM   5479  C4'  DA A 267     192.849-405.208 380.346 
ATOM   5480  O4'  DA A 267     193.271-406.028 379.218 
ATOM   5481  C3'  DA A 267     193.158-406.073 381.567 
ATOM   5482  O3'  DA A 267     191.998-406.824 381.904 
ATOM   5483  C2'  DA A 267     194.241-407.042 381.091 
ATOM   5484  C1'  DA A 267     193.648-407.305 379.710 
ATOM   5485  N9   DA A 267     194.615-407.904 378.748 
ATOM   5486  C8   DA A 267     195.959-407.682 378.647 
ATOM   5487  N7   DA A 267     196.532-408.359 377.700 
ATOM   5488  C5   DA A 267     195.493-409.084 377.131 
ATOM   5489  C6   DA A 267     195.451-410.001 376.068 
ATOM   5490  N6   DA A 267     196.528-410.361 375.357 
ATOM   5491  N1   DA A 267     194.255-410.538 375.762 
ATOM   5492  C2   DA A 267     193.187-410.176 376.472 
ATOM   5493  N3   DA A 267     193.106-409.334 377.480 
ATOM   5494  C4   DA A 267     194.316-408.812 377.766 
ATOM   5495  P    DT A 268     191.630-407.031 383.449 
ATOM   5496  OP1  DT A 268     190.882-405.853 383.944 
ATOM   5497  OP2  DT A 268     192.849-407.391 384.205 
ATOM   5498  O5'  DT A 268     190.652-408.296 383.373 
ATOM   5499  C5'  DT A 268     189.854-408.493 382.190 
ATOM   5500  C4'  DT A 268     189.887-409.952 381.780 
ATOM   5501  O4'  DT A 268     191.005-410.256 380.896 
ATOM   5502  C3'  DT A 268     190.033-410.960 382.919 
ATOM   5503  O3'  DT A 268     189.254-412.111 382.617 
ATOM   5504  C2'  DT A 268     191.510-411.354 382.900 
ATOM   5505  C1'  DT A 268     191.656-411.419 381.383 
ATOM   5506  N1   DT A 268     193.070-411.387 380.916 
ATOM   5507  C2   DT A 268     193.375-412.120 379.793 
ATOM   5508  O2   DT A 268     192.546-412.777 379.185 
ATOM   5509  N3   DT A 268     194.694-412.068 379.391 
ATOM   5510  C4   DT A 268     195.709-411.360 380.002 
ATOM   5511  O4   DT A 268     196.855-411.390 379.548 
ATOM   5512  C5   DT A 268     195.292-410.623 381.171 
ATOM   5513  C7   DT A 268     196.336-409.825 381.897 
ATOM   5514  C6   DT A 268     194.016-410.656 381.585 
ATOM   5515  P    DT A 269     188.446-412.832 383.797 
ATOM   5516  OP1  DT A 269     187.153-412.142 384.006 
ATOM   5517  OP2  DT A 269     189.315-412.958 384.988 
ATOM   5518  O5'  DT A 269     188.188-414.279 383.165 
ATOM   5519  C5'  DT A 269     188.062-414.404 381.736 
ATOM   5520  C4'  DT A 269     188.847-415.606 381.249 
ATOM   5521  O4'  DT A 269     190.234-415.278 380.949 
ATOM   5522  C3'  DT A 269     188.949-416.774 382.229 
ATOM   5523  O3'  DT A 269     188.894-417.994 381.498 
ATOM   5524  C2'  DT A 269     190.340-416.641 382.848 
ATOM   5525  C1'  DT A 269     191.067-416.247 381.566 
ATOM   5526  N1   DT A 269     192.402-415.630 381.799 
ATOM   5527  C2   DT A 269     193.384-415.895 380.875 
ATOM   5528  O2   DT A 269     193.202-416.599 379.898 
ATOM   5529  N3   DT A 269     194.609-415.305 381.126 
ATOM   5530  C4   DT A 269     194.922-414.493 382.196 
ATOM   5531  O4   DT A 269     196.055-414.022 382.315 
ATOM   5532  C5   DT A 269     193.827-414.273 383.111 
ATOM   5533  C7   DT A 269     194.084-413.401 384.305 
ATOM   5534  C6   DT A 269     192.626-414.834 382.893 
ATOM   5535  P    DG A 270     188.073-419.227 382.105 
ATOM   5536  OP1  DG A 270     186.640-419.082 381.766 
ATOM   5537  OP2  DG A 270     188.388-419.373 383.543 
ATOM   5538  O5'  DG A 270     188.698-420.454 381.290 
ATOM   5539  C5'  DG A 270     189.191-420.228 379.956 
ATOM   5540  C4'  DG A 270     190.522-420.929 379.770 
ATOM   5541  O4'  DG A 270     191.649-420.096 380.167 
ATOM   5542  C3'  DG A 270     190.714-422.216 380.572 
ATOM   5543  O3'  DG A 270     191.451-423.143 379.785 
ATOM   5544  C2'  DG A 270     191.573-421.802 381.767 
ATOM   5545  C1'  DG A 270     192.502-420.865 381.001 
ATOM   5546  N9   DG A 270     193.261-419.928 381.875 
ATOM   5547  C8   DG A 270     192.873-419.325 383.052 
ATOM   5548  N7   DG A 270     193.787-418.547 383.580 
ATOM   5549  C5   DG A 270     194.856-418.643 382.692 
ATOM   5550  C6   DG A 270     196.133-418.024 382.729 
ATOM   5551  O6   DG A 270     196.589-417.252 383.568 
ATOM   5552  N1   DG A 270     196.914-418.396 381.627 
ATOM   5553  C2   DG A 270     196.515-419.253 380.620 
ATOM   5554  N2   DG A 270     197.409-419.481 379.655 
ATOM   5555  N3   DG A 270     195.317-419.833 380.585 
ATOM   5556  C4   DG A 270     194.546-419.482 381.648 
ATOM   5557  P    DA A 271     191.048-424.692 379.831 
ATOM   5558  OP1  DA A 271     189.933-424.943 378.891 
ATOM   5559  OP2  DA A 271     190.820-425.104 381.234 
ATOM   5560  O5'  DA A 271     192.383-425.382 379.279 
ATOM   5561  C5'  DA A 271     193.206-424.660 378.344 
ATOM   5562  C4'  DA A 271     194.668-424.807 378.720 
ATOM   5563  O4'  DA A 271     195.104-423.788 379.664 
ATOM   5564  C3'  DA A 271     195.051-426.123 379.396 
ATOM   5565  O3'  DA A 271     196.344-426.512 378.947 
ATOM   5566  C2'  DA A 271     195.136-425.784 380.884 
ATOM   5567  C1'  DA A 271     195.809-424.426 380.718 
ATOM   5568  N9   DA A 271     195.717-423.560 381.926 
ATOM   5569  C8   DA A 271     194.696-423.469 382.829 
ATOM   5570  N7   DA A 271     194.915-422.618 383.783 
ATOM   5571  C5   DA A 271     196.171-422.105 383.494 
ATOM   5572  C6   DA A 271     196.974-421.148 384.135 
ATOM   5573  N6   DA A 271     196.611-420.508 385.256 
ATOM   5574  N1   DA A 271     198.170-420.873 383.582 
ATOM   5575  C2   DA A 271     198.526-421.511 382.468 
ATOM   5576  N3   DA A 271     197.863-422.418 381.784 
ATOM   5577  C4   DA A 271     196.671-422.676 382.359 
ATOM   5578  P    DT A 272     196.633-428.059 378.657 
ATOM   5579  OP1  DT A 272     196.172-428.403 377.293 
ATOM   5580  OP2  DT A 272     196.078-428.881 379.756 
ATOM   5581  O5'  DT A 272     198.231-428.098 378.712 
ATOM   5582  C5'  DT A 272     198.971-426.924 378.328 
ATOM   5583  C4'  DT A 272     200.098-426.677 379.313 
ATOM   5584  O4'  DT A 272     199.678-425.861 380.444 
ATOM   5585  C3'  DT A 272     200.700-427.923 379.961 
ATOM   5586  O3'  DT A 272     202.101-427.731 380.117 
ATOM   5587  C2'  DT A 272     200.061-427.986 381.348 
ATOM   5588  C1'  DT A 272     200.121-426.489 381.638 
ATOM   5589  N1   DT A 272     199.226-426.056 382.747 
ATOM   5590  C2   DT A 272     199.671-425.030 383.545 
ATOM   5591  O2   DT A 272     200.744-424.477 383.378 
ATOM   5592  N3   DT A 272     198.814-424.657 384.564 
ATOM   5593  C4   DT A 272     197.583-425.213 384.842 
ATOM   5594  O4   DT A 272     196.905-424.794 385.783 
ATOM   5595  C5   DT A 272     197.204-426.283 383.950 
ATOM   5596  C7   DT A 272     195.876-426.943 384.184 
ATOM   5597  C6   DT A 272     198.016-426.666 382.953 
ATOM   5598  P    DA A 273     203.088-428.961 379.846 
ATOM   5599  OP1  DA A 273     203.370-429.060 378.396 
ATOM   5600  OP2  DA A 273     202.549-430.180 380.487 
ATOM   5601  O5'  DA A 273     204.405-428.485 380.618 
ATOM   5602  C5'  DA A 273     204.679-427.075 380.728 
ATOM   5603  C4'  DA A 273     205.133-426.743 382.136 
ATOM   5604  O4'  DA A 273     204.018-426.444 383.023 
ATOM   5605  C3'  DA A 273     205.898-427.847 382.866 
ATOM   5606  O3'  DA A 273     206.917-427.254 383.660 
ATOM   5607  C2'  DA A 273     204.865-428.483 383.797 
ATOM   5608  C1'  DA A 273     204.187-427.185 384.221 
ATOM   5609  N9   DA A 273     202.845-427.383 384.837 
ATOM   5610  C8   DA A 273     201.903-428.325 384.534 
ATOM   5611  N7   DA A 273     200.828-428.240 385.252 
ATOM   5612  C5   DA A 273     201.070-427.164 386.094 
ATOM   5613  C6   DA A 273     200.303-426.559 387.103 
ATOM   5614  N6   DA A 273     199.077-426.974 387.451 
ATOM   5615  N1   DA A 273     200.845-425.507 387.746 
ATOM   5616  C2   DA A 273     202.063-425.097 387.396 
ATOM   5617  N3   DA A 273     202.869-425.581 386.475 
ATOM   5618  C4   DA A 273     202.303-426.633 385.847 
ATOM   5619  P    DA A 274     208.345-427.971 383.754 
ATOM   5620  OP1  DA A 274     209.173-427.582 382.590 
ATOM   5621  OP2  DA A 274     208.158-429.424 383.960 
ATOM   5622  O5'  DA A 274     208.943-427.312 385.084 
ATOM   5623  C5'  DA A 274     208.547-425.974 385.439 
ATOM   5624  C4'  DA A 274     208.247-425.900 386.923 
ATOM   5625  O4'  DA A 274     206.862-426.232 387.228 
ATOM   5626  C3'  DA A 274     209.057-426.843 387.814 
ATOM   5627  O3'  DA A 274     209.351-426.181 389.038 
ATOM   5628  C2'  DA A 274     208.109-428.007 388.106 
ATOM   5629  C1'  DA A 274     206.850-427.166 388.297 
ATOM   5630  N9   DA A 274     205.587-427.951 388.210 
ATOM   5631  C8   DA A 274     205.313-429.033 387.424 
ATOM   5632  N7   DA A 274     204.114-429.502 387.577 
ATOM   5633  C5   DA A 274     203.548-428.671 388.534 
ATOM   5634  C6   DA A 274     202.280-428.644 389.135 
ATOM   5635  N6   DA A 274     201.304-429.517 388.845 
ATOM   5636  N1   DA A 274     202.048-427.684 390.051 
ATOM   5637  C2   DA A 274     203.021-426.820 390.334 
ATOM   5638  N3   DA A 274     204.237-426.747 389.841 
ATOM   5639  C4   DA A 274     204.444-427.718 388.929 
ATOM   5640  P    DG A 275     210.792-426.386 389.704 
ATOM   5641  OP1  DG A 275     211.761-425.452 389.087 
ATOM   5642  OP2  DG A 275     211.157-427.819 389.663 
ATOM   5643  O5'  DG A 275     210.508-425.947 391.215 
ATOM   5644  C5'  DG A 275     209.491-424.961 391.476 
ATOM   5645  C4'  DG A 275     208.647-425.387 392.660 
ATOM   5646  O4'  DG A 275     207.521-426.224 392.267 
ATOM   5647  C3'  DG A 275     209.365-426.212 393.727 
ATOM   5648  O3'  DG A 275     208.868-425.842 395.008 
ATOM   5649  C2'  DG A 275     208.950-427.656 393.445 
ATOM   5650  C1'  DG A 275     207.489-427.359 393.118 
ATOM   5651  N9   DG A 275     206.802-428.462 392.392 
ATOM   5652  C8   DG A 275     207.309-429.340 391.459 
ATOM   5653  N7   DG A 275     206.433-430.203 391.006 
ATOM   5654  C5   DG A 275     205.262-429.875 391.687 
ATOM   5655  C6   DG A 275     203.970-430.458 391.618 
ATOM   5656  O6   DG A 275     203.586-431.400 390.929 
ATOM   5657  N1   DG A 275     203.071-429.815 392.481 
ATOM   5658  C2   DG A 275     203.380-428.749 393.302 
ATOM   5659  N2   DG A 275     202.381-428.276 394.050 
ATOM   5660  N3   DG A 275     204.593-428.202 393.366 
ATOM   5661  C4   DG A 275     205.476-428.814 392.536 
ATOM   5662  P    DG A 276     209.891-425.731 396.234 
ATOM   5663  OP1  DG A 276     210.542-424.402 396.219 
ATOM   5664  OP2  DG A 276     210.799-426.898 396.230 
ATOM   5665  O5'  DG A 276     208.896-425.829 397.484 
ATOM   5666  C5'  DG A 276     207.550-425.339 397.345 
ATOM   5667  C4'  DG A 276     206.574-426.319 397.968 
ATOM   5668  O4'  DG A 276     206.140-427.342 397.028 
ATOM   5669  C3'  DG A 276     207.101-427.115 399.161 
ATOM   5670  O3'  DG A 276     206.049-427.283 400.103 
ATOM   5671  C2'  DG A 276     207.462-428.483 398.585 
ATOM   5672  C1'  DG A 276     206.256-428.608 397.658 
ATOM   5673  N9   DG A 276     206.420-429.641 396.597 
ATOM   5674  C8   DG A 276     207.558-430.020 395.920 
ATOM   5675  N7   DG A 276     207.362-430.970 395.037 
ATOM   5676  C5   DG A 276     205.998-431.239 395.138 
ATOM   5677  C6   DG A 276     205.196-432.174 394.433 
ATOM   5678  O6   DG A 276     205.531-432.970 393.560 
ATOM   5679  N1   DG A 276     203.858-432.117 394.848 
ATOM   5680  C2   DG A 276     203.361-431.268 395.817 
ATOM   5681  N2   DG A 276     202.053-431.368 396.068 
ATOM   5682  N3   DG A 276     204.113-430.391 396.478 
ATOM   5683  C4   DG A 276     205.414-430.434 396.087 
ATOM   5684  P    DT A 277     206.381-427.174 401.665 
ATOM   5685  OP1  DT A 277     206.377-425.751 402.074 
ATOM   5686  OP2  DT A 277     207.616-427.932 401.964 
ATOM   5687  O5'  DT A 277     205.122-427.923 402.309 
ATOM   5688  C5'  DT A 277     203.859-427.885 401.618 
ATOM   5689  C4'  DT A 277     203.219-429.258 401.632 
ATOM   5690  O4'  DT A 277     203.641-430.078 400.505 
ATOM   5691  C3'  DT A 277     203.527-430.124 402.853 
ATOM   5692  O3'  DT A 277     202.367-430.874 403.191 
ATOM   5693  C2'  DT A 277     204.610-431.093 402.377 
ATOM   5694  C1'  DT A 277     204.018-431.355 400.996 
ATOM   5695  N1   DT A 277     204.984-431.954 400.034 
ATOM   5696  C2   DT A 277     204.484-432.850 399.120 
ATOM   5697  O2   DT A 277     203.306-433.161 399.073 
ATOM   5698  N3   DT A 277     205.409-433.385 398.245 
ATOM   5699  C4   DT A 277     206.760-433.105 398.210 
ATOM   5700  O4   DT A 277     207.491-433.647 397.379 
ATOM   5701  C5   DT A 277     207.191-432.154 399.208 
ATOM   5702  C7   DT A 277     208.647-431.793 399.239 
ATOM   5703  C6   DT A 277     206.312-431.618 400.071 
ATOM   5704  P    DA A 278     201.999-431.082 404.735 
ATOM   5705  OP1  DA A 278     201.252-429.904 405.230 
ATOM   5706  OP2  DA A 278     203.219-431.442 405.491 
ATOM   5707  O5'  DA A 278     201.021-432.346 404.660 
ATOM   5708  C5'  DA A 278     200.224-432.543 403.476 
ATOM   5709  C4'  DA A 278     200.257-434.002 403.066 
ATOM   5710  O4'  DA A 278     201.374-434.306 402.183 
ATOM   5711  C3'  DA A 278     200.403-435.011 404.205 
ATOM   5712  O3'  DA A 278     199.624-436.162 403.904 
ATOM   5713  C2'  DA A 278     201.880-435.405 404.187 
ATOM   5714  C1'  DA A 278     202.026-435.470 402.669 
ATOM   5715  N9   DA A 278     203.439-435.438 402.202 
ATOM   5716  C8   DA A 278     204.498-434.769 402.745 
ATOM   5717  N7   DA A 278     205.614-434.941 402.105 
ATOM   5718  C5   DA A 278     205.271-435.787 401.060 
ATOM   5719  C6   DA A 278     206.019-436.349 400.013 
ATOM   5720  N6   DA A 278     207.330-436.132 399.840 
ATOM   5721  N1   DA A 278     205.368-437.147 399.146 
ATOM   5722  C2   DA A 278     204.065-437.359 399.322 
ATOM   5723  N3   DA A 278     203.266-436.893 400.256 
ATOM   5724  C4   DA A 278     203.942-436.097 401.110 
ATOM   5725  P    DA A 279     198.815-436.882 405.084 
ATOM   5726  OP1  DA A 279     197.523-436.192 405.292 
ATOM   5727  OP2  DA A 279     199.684-437.009 406.274 
ATOM   5728  O5'  DA A 279     198.558-438.329 404.451 
ATOM   5729  C5'  DA A 279     198.432-438.454 403.022 
ATOM   5730  C4'  DA A 279     199.217-439.656 402.536 
ATOM   5731  O4'  DA A 279     200.603-439.329 402.235 
ATOM   5732  C3'  DA A 279     199.318-440.825 403.516 
ATOM   5733  O3'  DA A 279     199.264-442.044 402.785 
ATOM   5734  C2'  DA A 279     200.709-440.692 404.134 
ATOM   5735  C1'  DA A 279     201.436-440.298 402.852 
ATOM   5736  N9   DA A 279     202.771-439.680 403.086 
ATOM   5737  C8   DA A 279     203.163-438.870 404.113 
ATOM   5738  N7   DA A 279     204.401-438.489 404.039 
ATOM   5739  C5   DA A 279     204.866-439.090 402.877 
ATOM   5740  C6   DA A 279     206.117-439.074 402.237 
ATOM   5741  N6   DA A 279     207.177-438.399 402.703 
ATOM   5742  N1   DA A 279     206.238-439.780 401.098 
ATOM   5743  C2   DA A 279     205.181-440.448 400.640 
ATOM   5744  N3   DA A 279     203.971-440.536 401.147 
ATOM   5745  C4   DA A 279     203.875-439.821 402.287 
ATOM   5746  P    DC A 280     198.442-443.277 403.391 
ATOM   5747  OP1  DC A 280     197.009-443.133 403.052 
ATOM   5748  OP2  DC A 280     198.758-443.423 404.829 
ATOM   5749  O5'  DC A 280     199.068-444.504 402.577 
ATOM   5750  C5'  DC A 280     199.561-444.278 401.243 
ATOM   5751  C4'  DC A 280     200.891-444.980 401.056 
ATOM   5752  O4'  DC A 280     202.018-444.147 401.453 
ATOM   5753  C3'  DC A 280     201.084-446.266 401.858 
ATOM   5754  O3'  DC A 280     201.821-447.194 401.072 
ATOM   5755  C2'  DC A 280     201.943-445.853 403.054 
ATOM   5756  C1'  DC A 280     202.871-444.915 402.288 
ATOM   5757  N1   DC A 280     203.631-443.978 403.162 
ATOM   5758  C2   DC A 280     204.924-443.635 402.775 
ATOM   5759  O2   DC A 280     205.383-444.116 401.733 
ATOM   5760  N3   DC A 280     205.634-442.782 403.559 
ATOM   5761  C4   DC A 280     205.100-442.282 404.681 
ATOM   5762  N4   DC A 280     205.832-441.455 405.411 
ATOM   5763  C5   DC A 280     203.772-442.623 405.096 
ATOM   5764  C6   DC A 280     203.079-443.477 404.299 
ATOM   5765  P    DA A 281     201.417-448.743 401.118 
ATOM   5766  OP1  DA A 281     200.302-448.993 400.178 
ATOM   5767  OP2  DA A 281     201.190-449.154 402.520 
ATOM   5768  O5'  DA A 281     202.752-449.432 400.565 
ATOM   5769  C5'  DA A 281     203.576-448.710 399.631 
ATOM   5770  C4'  DA A 281     205.037-448.857 400.006 
ATOM   5771  O4'  DA A 281     205.474-447.838 400.950 
ATOM   5772  C3'  DA A 281     205.421-450.174 400.682 
ATOM   5773  O3'  DA A 281     206.713-450.562 400.233 
ATOM   5774  C2'  DA A 281     205.505-449.835 402.170 
ATOM   5775  C1'  DA A 281     206.179-448.476 402.004 
ATOM   5776  N9   DA A 281     206.087-447.610 403.213 
ATOM   5777  C8   DA A 281     205.066-447.520 404.115 
ATOM   5778  N7   DA A 281     205.284-446.668 405.069 
ATOM   5779  C5   DA A 281     206.541-446.155 404.780 
ATOM   5780  C6   DA A 281     207.344-445.199 405.422 
ATOM   5781  N6   DA A 281     206.981-444.559 406.542 
ATOM   5782  N1   DA A 281     208.540-444.923 404.868 
ATOM   5783  C2   DA A 281     208.896-445.562 403.755 
ATOM   5784  N3   DA A 281     208.233-446.469 403.070 
ATOM   5785  C4   DA A 281     207.041-446.726 403.645 
ATOM   5786  P    DA A 282     207.002-452.110 399.944 
ATOM   5787  OP1  DA A 282     206.542-452.453 398.580 
ATOM   5788  OP2  DA A 282     206.448-452.932 401.042 
ATOM   5789  O5'  DA A 282     208.600-452.149 399.998 
ATOM   5790  C5'  DA A 282     209.341-450.975 399.615 
ATOM   5791  C4'  DA A 282     210.467-450.727 400.600 
ATOM   5792  O4'  DA A 282     210.047-449.912 401.731 
ATOM   5793  C3'  DA A 282     211.069-451.974 401.248 
ATOM   5794  O3'  DA A 282     212.470-451.781 401.403 
ATOM   5795  C2'  DA A 282     210.431-452.036 402.635 
ATOM   5796  C1'  DA A 282     210.490-450.539 402.924 
ATOM   5797  N9   DA A 282     209.596-450.107 404.034 
ATOM   5798  C8   DA A 282     208.370-450.600 404.376 
ATOM   5799  N7   DA A 282     207.834-450.012 405.400 
ATOM   5800  C5   DA A 282     208.773-449.057 405.766 
ATOM   5801  C6   DA A 282     208.798-448.097 406.790 
ATOM   5802  N6   DA A 282     207.805-447.935 407.677 
ATOM   5803  N1   DA A 282     209.885-447.306 406.872 
ATOM   5804  C2   DA A 282     210.867-447.472 405.988 
ATOM   5805  N3   DA A 282     210.954-448.329 404.994 
ATOM   5806  C4   DA A 282     209.855-449.107 404.935 
ATOM   5807  P    DG A 283     213.457-453.011 401.132 
ATOM   5808  OP1  DG A 283     213.739-453.111 399.682 
ATOM   5809  OP2  DG A 283     212.918-454.231 401.773 
ATOM   5810  O5'  DG A 283     214.775-452.535 401.905 
ATOM   5811  C5'  DG A 283     215.049-451.126 402.015 
ATOM   5812  C4'  DG A 283     215.503-450.794 403.423 
ATOM   5813  O4'  DG A 283     214.387-450.495 404.309 
ATOM   5814  C3'  DG A 283     216.267-451.898 404.153 
ATOM   5815  O3'  DG A 283     217.287-451.304 404.947 
ATOM   5816  C2'  DG A 283     215.235-452.533 405.084 
ATOM   5817  C1'  DG A 283     214.557-451.235 405.508 
ATOM   5818  N9   DG A 283     213.214-451.434 406.123 
ATOM   5819  C8   DG A 283     212.254-452.377 405.831 
ATOM   5820  N7   DG A 283     211.170-452.280 406.564 
ATOM   5821  C5   DG A 283     211.433-451.196 407.401 
ATOM   5822  C6   DG A 283     210.632-450.609 408.414 
ATOM   5823  O6   DG A 283     209.507-450.929 408.789 
ATOM   5824  N1   DG A 283     211.284-449.525 409.020 
ATOM   5825  C2   DG A 283     212.545-449.069 408.688 
ATOM   5826  N2   DG A 283     212.990-448.020 409.384 
ATOM   5827  N3   DG A 283     213.296-449.620 407.737 
ATOM   5828  C4   DG A 283     212.678-450.673 407.140 
ATOM   5829  P    DT A 284     218.715-452.021 405.040 
ATOM   5830  OP1  DT A 284     219.542-451.632 403.877 
ATOM   5831  OP2  DT A 284     218.527-453.475 405.247 
ATOM   5832  O5'  DT A 284     219.312-451.363 406.370 
ATOM   5833  C5'  DT A 284     218.916-450.025 406.726 
ATOM   5834  C4'  DT A 284     218.617-449.951 408.209 
ATOM   5835  O4'  DT A 284     217.232-450.282 408.515 
ATOM   5836  C3'  DT A 284     219.426-450.893 409.100 
ATOM   5837  O3'  DT A 284     219.721-450.231 410.324 
ATOM   5838  C2'  DT A 284     218.479-452.057 409.393 
ATOM   5839  C1'  DT A 284     217.220-451.216 409.583 
ATOM   5840  N1   DT A 284     215.957-452.001 409.497 
ATOM   5841  C2   DT A 284     214.918-451.606 410.304 
ATOM   5842  O2   DT A 284     214.995-450.659 411.067 
ATOM   5843  N3   DT A 284     213.764-452.358 410.197 
ATOM   5844  C4   DT A 284     213.568-453.445 409.370 
ATOM   5845  O4   DT A 284     212.488-454.040 409.362 
ATOM   5846  C5   DT A 284     214.715-453.784 408.562 
ATOM   5847  C7   DT A 284     214.588-454.955 407.633 
ATOM   5848  C6   DT A 284     215.850-453.070 408.646 
ATOM   5849  P    DC A 285     221.162-450.437 410.990 
ATOM   5850  OP1  DC A 285     222.131-449.502 410.374 
ATOM   5851  OP2  DC A 285     221.527-451.870 410.950 
ATOM   5852  O5'  DC A 285     220.877-449.997 412.502 
ATOM   5853  C5'  DC A 285     219.861-449.011 412.762 
ATOM   5854  C4'  DC A 285     219.016-449.437 413.946 
ATOM   5855  O4'  DC A 285     217.891-450.274 413.553 
ATOM   5856  C3'  DC A 285     219.735-450.263 415.013 
ATOM   5857  O3'  DC A 285     219.237-449.892 416.294 
ATOM   5858  C2'  DC A 285     219.319-451.706 414.731 
ATOM   5859  C1'  DC A 285     217.859-451.410 414.405 
ATOM   5860  N1   DC A 285     217.171-452.513 413.679 
ATOM   5861  C2   DC A 285     215.822-452.727 413.949 
ATOM   5862  O2   DC A 285     215.256-451.999 414.773 
ATOM   5863  N3   DC A 285     215.177-453.729 413.298 
ATOM   5864  C4   DC A 285     215.826-454.495 412.413 
ATOM   5865  N4   DC A 285     215.152-455.460 411.803 
ATOM   5866  C5   DC A 285     217.214-454.292 412.120 
ATOM   5867  C6   DC A 285     217.840-453.287 412.781 
ATOM   5868  P    DG A 286     220.260-449.781 417.521 
ATOM   5869  OP1  DG A 286     220.911-448.452 417.505 
ATOM   5870  OP2  DG A 286     221.169-450.949 417.516 
ATOM   5871  O5'  DG A 286     219.265-449.880 418.771 
ATOM   5872  C5'  DG A 286     217.919-449.389 418.631 
ATOM   5873  C4'  DG A 286     216.944-450.369 419.254 
ATOM   5874  O4'  DG A 286     216.509-451.393 418.314 
ATOM   5875  C3'  DG A 286     217.471-451.165 420.448 
ATOM   5876  O3'  DG A 286     216.419-451.333 421.390 
ATOM   5877  C2'  DG A 286     217.832-452.534 419.871 
ATOM   5878  C1'  DG A 286     216.626-452.659 418.945 
ATOM   5879  N9   DG A 286     216.789-453.692 417.884 
ATOM   5880  C8   DG A 286     217.928-454.071 417.207 
ATOM   5881  N7   DG A 286     217.732-455.021 416.324 
ATOM   5882  C5   DG A 286     216.368-455.290 416.425 
ATOM   5883  C6   DG A 286     215.566-456.225 415.719 
ATOM   5884  O6   DG A 286     215.901-457.020 414.846 
ATOM   5885  N1   DG A 286     214.228-456.168 416.134 
ATOM   5886  C2   DG A 286     213.731-455.318 417.103 
ATOM   5887  N2   DG A 286     212.423-455.418 417.354 
ATOM   5888  N3   DG A 286     214.483-454.441 417.764 
ATOM   5889  C4   DG A 286     215.784-454.484 417.373 
ATOM   5890  P    DA A 287     216.750-451.224 422.951 
ATOM   5891  OP1  DA A 287     216.746-449.802 423.361 
ATOM   5892  OP2  DA A 287     217.985-451.982 423.250 
ATOM   5893  O5'  DA A 287     215.491-451.973 423.595 
ATOM   5894  C5'  DA A 287     214.229-451.935 422.904 
ATOM   5895  C4'  DA A 287     213.588-453.309 422.918 
ATOM   5896  O4'  DA A 287     214.010-454.129 421.791 
ATOM   5897  C3'  DA A 287     213.897-454.174 424.140 
ATOM   5898  O3'  DA A 287     212.737-454.925 424.477 
ATOM   5899  C2'  DA A 287     214.980-455.143 423.664 
ATOM   5900  C1'  DA A 287     214.387-455.406 422.283 
ATOM   5901  N9   DA A 287     215.354-456.005 421.320 
ATOM   5902  C8   DA A 287     216.698-455.783 421.219 
ATOM   5903  N7   DA A 287     217.271-456.460 420.273 
ATOM   5904  C5   DA A 287     216.233-457.185 419.703 
ATOM   5905  C6   DA A 287     216.190-458.102 418.641 
ATOM   5906  N6   DA A 287     217.267-458.462 417.929 
ATOM   5907  N1   DA A 287     214.994-458.638 418.335 
ATOM   5908  C2   DA A 287     213.926-458.277 419.045 
ATOM   5909  N3   DA A 287     213.845-457.435 420.052 
ATOM   5910  C4   DA A 287     215.056-456.913 420.339 
ATOM   5911  P    DT A 288     212.369-455.132 426.021 
ATOM   5912  OP1  DT A 288     211.621-453.954 426.516 
ATOM   5913  OP2  DT A 288     213.588-455.492 426.777 
ATOM   5914  O5'  DT A 288     211.391-456.397 425.946 
ATOM   5915  C5'  DT A 288     210.594-456.594 424.763 
ATOM   5916  C4'  DT A 288     210.626-458.053 424.352 
ATOM   5917  O4'  DT A 288     211.744-458.357 423.469 
ATOM   5918  C3'  DT A 288     210.772-459.061 425.492 
ATOM   5919  O3'  DT A 288     209.993-460.212 425.190 
ATOM   5920  C2'  DT A 288     212.249-459.455 425.473 
ATOM   5921  C1'  DT A 288     212.395-459.520 423.955 
ATOM   5922  N1   DT A 288     213.809-459.488 423.488 
ATOM   5923  C2   DT A 288     214.114-460.221 422.366 
ATOM   5924  O2   DT A 288     213.286-460.878 421.758 
ATOM   5925  N3   DT A 288     215.433-460.169 421.963 
ATOM   5926  C4   DT A 288     216.448-459.461 422.574 
ATOM   5927  O4   DT A 288     217.595-459.491 422.120 
ATOM   5928  C5   DT A 288     216.032-458.724 423.743 
ATOM   5929  C7   DT A 288     217.075-457.926 424.470 
ATOM   5930  C6   DT A 288     214.755-458.757 424.158 
ATOM   5931  P    DG A 289     209.185-460.933 426.370 
ATOM   5932  OP1  DG A 289     207.892-460.243 426.579 
ATOM   5933  OP2  DG A 289     210.054-461.059 427.561 
ATOM   5934  O5'  DG A 289     208.927-462.380 425.738 
ATOM   5935  C5'  DG A 289     208.801-462.504 424.309 
ATOM   5936  C4'  DG A 289     209.586-463.707 423.822 
ATOM   5937  O4'  DG A 289     210.973-463.379 423.521 
ATOM   5938  C3'  DG A 289     209.688-464.875 424.802 
ATOM   5939  O3'  DG A 289     209.633-466.094 424.071 
ATOM   5940  C2'  DG A 289     211.079-464.742 425.421 
ATOM   5941  C1'  DG A 289     211.806-464.348 424.139 
ATOM   5942  N9   DG A 289     213.141-463.731 424.372 
ATOM   5943  C8   DG A 289     213.554-462.912 425.401 
ATOM   5944  N7   DG A 289     214.806-462.534 425.313 
ATOM   5945  C5   DG A 289     215.255-463.146 424.144 
ATOM   5946  C6   DG A 289     216.531-463.109 423.525 
ATOM   5947  O6   DG A 289     217.545-462.518 423.886 
ATOM   5948  N1   DG A 289     216.553-463.873 422.349 
ATOM   5949  C2   DG A 289     215.482-464.580 421.839 
ATOM   5950  N2   DG A 289     215.706-465.246 420.704 
ATOM   5951  N3   DG A 289     214.284-464.614 422.421 
ATOM   5952  C4   DG A 289     214.247-463.878 423.562 
ATOM   5953  P    DG A 290     208.812-467.328 424.678 
ATOM   5954  OP1  DG A 290     207.379-467.183 424.339 
ATOM   5955  OP2  DG A 290     209.128-467.474 426.115 
ATOM   5956  O5'  DG A 290     209.438-468.555 423.863 
ATOM   5957  C5'  DG A 290     209.930-468.329 422.529 
ATOM   5958  C4'  DG A 290     211.261-469.030 422.343 
ATOM   5959  O4'  DG A 290     212.388-468.197 422.740 
ATOM   5960  C3'  DG A 290     211.453-470.317 423.145 
ATOM   5961  O3'  DG A 290     212.190-471.244 422.358 
ATOM   5962  C2'  DG A 290     212.312-469.904 424.340 
ATOM   5963  C1'  DG A 290     213.241-468.966 423.574 
ATOM   5964  N9   DG A 290     214.001-468.029 424.448 
ATOM   5965  C8   DG A 290     213.612-467.426 425.624 
ATOM   5966  N7   DG A 290     214.526-466.648 426.153 
ATOM   5967  C5   DG A 290     215.595-466.744 425.264 
ATOM   5968  C6   DG A 290     216.872-466.125 425.302 
ATOM   5969  O6   DG A 290     217.329-465.353 426.141 
ATOM   5970  N1   DG A 290     217.654-466.497 424.199 
ATOM   5971  C2   DG A 290     217.254-467.354 423.193 
ATOM   5972  N2   DG A 290     218.148-467.582 422.227 
ATOM   5973  N3   DG A 290     216.056-467.934 423.158 
ATOM   5974  C4   DG A 290     215.285-467.583 424.221 
ATOM   5975  P    DA A 291     211.787-472.793 422.404 
ATOM   5976  OP1  DA A 291     210.672-473.044 421.464 
ATOM   5977  OP2  DA A 291     211.560-473.205 423.806 
ATOM   5978  O5'  DA A 291     213.122-473.483 421.852 
ATOM   5979  C5'  DA A 291     213.945-472.761 420.917 
ATOM   5980  C4'  DA A 291     215.407-472.908 421.293 
ATOM   5981  O4'  DA A 291     215.843-471.889 422.237 
ATOM   5982  C3'  DA A 291     215.790-474.224 421.969 
ATOM   5983  O3'  DA A 291     217.083-474.613 421.520 
ATOM   5984  C2'  DA A 291     215.875-473.885 423.456 
ATOM   5985  C1'  DA A 291     216.548-472.527 423.290 
ATOM   5986  N9   DA A 291     216.456-471.661 424.499 
ATOM   5987  C8   DA A 291     215.435-471.570 425.402 
ATOM   5988  N7   DA A 291     215.654-470.719 426.356 
ATOM   5989  C5   DA A 291     216.910-470.206 426.067 
ATOM   5990  C6   DA A 291     217.714-469.249 426.708 
ATOM   5991  N6   DA A 291     217.350-468.609 427.828 
ATOM   5992  N1   DA A 291     218.909-468.974 426.155 
ATOM   5993  C2   DA A 291     219.265-469.612 425.041 
ATOM   5994  N3   DA A 291     218.602-470.519 424.357 
ATOM   5995  C4   DA A 291     217.410-470.777 424.932 
ATOM   5996  P    DT A 292     217.372-476.160 421.230 
ATOM   5997  OP1  DT A 292     216.911-476.504 419.866 
ATOM   5998  OP2  DT A 292     216.818-476.982 422.329 
ATOM   5999  O5'  DT A 292     218.970-476.199 421.285 
ATOM   6000  C5'  DT A 292     219.710-475.025 420.901 
ATOM   6001  C4'  DT A 292     220.837-474.778 421.886 
ATOM   6002  O4'  DT A 292     220.417-473.962 423.017 
ATOM   6003  C3'  DT A 292     221.439-476.024 422.534 
ATOM   6004  O3'  DT A 292     222.840-475.832 422.689 
ATOM   6005  C2'  DT A 292     220.800-476.087 423.921 
ATOM   6006  C1'  DT A 292     220.860-474.590 424.210 
ATOM   6007  N1   DT A 292     219.965-474.157 425.320 
ATOM   6008  C2   DT A 292     220.410-473.131 426.118 
ATOM   6009  O2   DT A 292     221.483-472.578 425.950 
ATOM   6010  N3   DT A 292     219.554-472.758 427.137 
ATOM   6011  C4   DT A 292     218.322-473.314 427.415 
ATOM   6012  O4   DT A 292     217.644-472.895 428.356 
ATOM   6013  C5   DT A 292     217.943-474.384 426.523 
ATOM   6014  C7   DT A 292     216.616-475.044 426.757 
ATOM   6015  C6   DT A 292     218.755-474.767 425.525 
ATOM   6016  P    DT A 293     223.827-477.062 422.418 
ATOM   6017  OP1  DT A 293     224.109-477.161 420.968 
ATOM   6018  OP2  DT A 293     223.288-478.281 423.060 
ATOM   6019  O5'  DT A 293     225.144-476.586 423.191 
ATOM   6020  C5'  DT A 293     225.419-475.176 423.301 
ATOM   6021  C4'  DT A 293     225.872-474.844 424.709 
ATOM   6022  O4'  DT A 293     224.757-474.545 425.595 
ATOM   6023  C3'  DT A 293     226.637-475.948 425.439 
ATOM   6024  O3'  DT A 293     227.656-475.355 426.233 
ATOM   6025  C2'  DT A 293     225.605-476.584 426.370 
ATOM   6026  C1'  DT A 293     224.926-475.286 426.794 
ATOM   6027  N1   DT A 293     223.584-475.484 427.409 
ATOM   6028  C2   DT A 293     223.223-474.620 428.415 
ATOM   6029  O2   DT A 293     223.946-473.721 428.809 
ATOM   6030  N3   DT A 293     221.973-474.835 428.962 
ATOM   6031  C4   DT A 293     221.077-475.818 428.595 
ATOM   6032  O4   DT A 293     219.985-475.912 429.158 
ATOM   6033  C5   DT A 293     221.546-476.675 427.531 
ATOM   6034  C7   DT A 293     220.631-477.771 427.070 
ATOM   6035  C6   DT A 293     222.757-476.489 426.982 
ATOM   6036  P    DC A 294     229.084-476.072 426.327 
ATOM   6037  OP1  DC A 294     229.912-475.683 425.163 
ATOM   6038  OP2  DC A 294     228.897-477.525 426.533 
ATOM   6039  O5'  DC A 294     229.682-475.413 427.657 
ATOM   6040  C5'  DC A 294     229.286-474.075 428.012 
ATOM   6041  C4'  DC A 294     228.986-474.001 429.496 
ATOM   6042  O4'  DC A 294     227.601-474.333 429.801 
ATOM   6043  C3'  DC A 294     229.796-474.944 430.386 
ATOM   6044  O3'  DC A 294     230.091-474.282 431.611 
ATOM   6045  C2'  DC A 294     228.848-476.108 430.679 
ATOM   6046  C1'  DC A 294     227.590-475.267 430.869 
ATOM   6047  N1   DC A 294     226.326-476.052 430.783 
ATOM   6048  C2   DC A 294     225.264-475.663 431.595 
ATOM   6049  O2   DC A 294     225.411-474.693 432.346 
ATOM   6050  N3   DC A 294     224.105-476.367 431.532 
ATOM   6051  C4   DC A 294     223.985-477.413 430.705 
ATOM   6052  N4   DC A 294     222.833-478.067 430.679 
ATOM   6053  C5   DC A 294     225.066-477.829 429.862 
ATOM   6054  C6   DC A 294     226.216-477.114 429.940 
ATOM   6055  P    DC A 295     231.531-474.487 432.276 
ATOM   6056  OP1  DC A 295     232.500-473.553 431.660 
ATOM   6057  OP2  DC A 295     231.896-475.920 432.236 
ATOM   6058  O5'  DC A 295     231.247-474.048 433.788 
ATOM   6059  C5'  DC A 295     230.230-473.062 434.048 
ATOM   6060  C4'  DC A 295     229.386-473.488 435.232 
ATOM   6061  O4'  DC A 295     228.261-474.325 434.839 
ATOM   6062  C3'  DC A 295     230.104-474.313 436.300 
ATOM   6063  O3'  DC A 295     229.607-473.943 437.580 
ATOM   6064  C2'  DC A 295     229.689-475.757 436.017 
ATOM   6065  C1'  DC A 295     228.228-475.460 435.691 
ATOM   6066  N1   DC A 295     227.541-476.563 434.965 
ATOM   6067  C2   DC A 295     226.192-476.778 435.235 
ATOM   6068  O2   DC A 295     225.626-476.049 436.060 
ATOM   6069  N3   DC A 295     225.547-477.779 434.584 
ATOM   6070  C4   DC A 295     226.195-478.546 433.699 
ATOM   6071  N4   DC A 295     225.522-479.510 433.090 
ATOM   6072  C5   DC A 295     227.583-478.343 433.406 
ATOM   6073  C6   DC A 295     228.210-477.337 434.068 
ATOM   6074  P    DT A 296     230.630-473.832 438.807 
ATOM   6075  OP1  DT A 296     231.281-472.503 438.792 
ATOM   6076  OP2  DT A 296     231.538-474.999 438.802 
ATOM   6077  O5'  DT A 296     229.635-473.930 440.057 
ATOM   6078  C5'  DT A 296     228.289-473.440 439.918 
ATOM   6079  C4'  DT A 296     227.313-474.420 440.540 
ATOM   6080  O4'  DT A 296     226.879-475.443 439.600 
ATOM   6081  C3'  DT A 296     227.841-475.216 441.734 
ATOM   6082  O3'  DT A 296     226.788-475.384 442.676 
ATOM   6083  C2'  DT A 296     228.201-476.584 441.158 
ATOM   6084  C1'  DT A 296     226.995-476.709 440.231 
ATOM   6085  N1   DT A 296     227.159-477.742 439.170 
ATOM   6086  C2   DT A 296     226.034-478.433 438.791 
ATOM   6087  O2   DT A 296     224.936-478.233 439.282 
ATOM   6088  N3   DT A 296     226.225-479.383 437.807 
ATOM   6089  C4   DT A 296     227.418-479.690 437.184 
ATOM   6090  O4   DT A 296     227.466-480.561 436.315 
ATOM   6091  C5   DT A 296     228.542-478.911 437.650 
ATOM   6092  C7   DT A 296     229.879-479.182 437.025 
ATOM   6093  C6   DT A 296     228.385-477.982 438.607 
ATOM   6094  P    DC A 297     227.120-475.275 444.238 
ATOM   6095  OP1  DC A 297     227.116-473.852 444.647 
ATOM   6096  OP2  DC A 297     228.355-476.032 444.537 
ATOM   6097  O5'  DC A 297     225.861-476.024 444.881 
ATOM   6098  C5'  DC A 297     224.598-475.986 444.191 
ATOM   6099  C4'  DC A 297     223.958-477.359 444.205 
ATOM   6100  O4'  DC A 297     224.380-478.179 443.077 
ATOM   6101  C3'  DC A 297     224.267-478.225 445.426 
ATOM   6102  O3'  DC A 297     223.106-478.975 445.763 
ATOM   6103  C2'  DC A 297     225.349-479.194 444.950 
ATOM   6104  C1'  DC A 297     224.757-479.456 443.569 
ATOM   6105  N1   DC A 297     225.723-480.055 442.607 
ATOM   6106  C2   DC A 297     225.232-480.965 441.674 
ATOM   6107  O2   DC A 297     224.026-481.235 441.683 
ATOM   6108  N3   DC A 297     226.097-481.523 440.789 
ATOM   6109  C4   DC A 297     227.398-481.204 440.812 
ATOM   6110  N4   DC A 297     228.201-481.775 439.928 
ATOM   6111  C5   DC A 297     227.923-480.271 441.764 
ATOM   6112  C6   DC A 297     227.043-479.725 442.640 
ATOM   6113  P    DT A 298     222.739-479.183 447.308 
ATOM   6114  OP1  DT A 298     221.991-478.005 447.803 
ATOM   6115  OP2  DT A 298     223.958-479.543 448.064 
ATOM   6116  O5'  DT A 298     221.761-480.447 447.232 
ATOM   6117  C5'  DT A 298     220.963-480.644 446.049 
ATOM   6118  C4'  DT A 298     220.996-482.103 445.639 
ATOM   6119  O4'  DT A 298     222.113-482.407 444.755 
ATOM   6120  C3'  DT A 298     221.142-483.112 446.778 
ATOM   6121  O3'  DT A 298     220.363-484.263 446.477 
ATOM   6122  C2'  DT A 298     222.619-483.506 446.759 
ATOM   6123  C1'  DT A 298     222.765-483.571 445.242 
ATOM   6124  N1   DT A 298     224.178-483.539 444.775 
ATOM   6125  C2   DT A 298     224.483-484.272 443.652 
ATOM   6126  O2   DT A 298     223.655-484.928 443.044 
ATOM   6127  N3   DT A 298     225.803-484.219 443.250 
ATOM   6128  C4   DT A 298     226.818-483.511 443.861 
ATOM   6129  O4   DT A 298     227.964-483.541 443.407 
ATOM   6130  C5   DT A 298     226.401-482.775 445.030 
ATOM   6131  C7   DT A 298     227.445-481.976 445.756 
ATOM   6132  C6   DT A 298     225.125-482.808 445.444 
ATOM   6133  P    DC A 299     219.554-484.983 447.656 
ATOM   6134  OP1  DC A 299     218.262-484.293 447.865 
ATOM   6135  OP2  DC A 299     220.424-485.110 448.847 
ATOM   6136  O5'  DC A 299     219.297-486.430 447.024 
ATOM   6137  C5'  DC A 299     219.171-486.555 445.595 
ATOM   6138  C4'  DC A 299     219.956-487.757 445.108 
ATOM   6139  O4'  DC A 299     221.342-487.430 444.808 
ATOM   6140  C3'  DC A 299     220.057-488.926 446.088 
ATOM   6141  O3'  DC A 299     220.003-490.145 445.357 
ATOM   6142  C2'  DC A 299     221.449-488.793 446.707 
ATOM   6143  C1'  DC A 299     222.176-488.399 445.425 
ATOM   6144  N1   DC A 299     223.510-487.781 445.658 
ATOM   6145  C2   DC A 299     224.517-488.040 444.731 
ATOM   6146  O2   DC A 299     224.263-488.764 443.762 
ATOM   6147  N3   DC A 299     225.742-487.486 444.927 
ATOM   6148  C4   DC A 299     225.976-486.707 445.990
[truncated: 415,700 more chars]
