# Supplementary material for: Characterization of lncRNA-protein interactions associated with Prostate cancer and Androgen receptors by molecular docking simulations
Source: Biochem Biophys Rep. 2025 Mar 9;42:101959. doi: 10.1016/j.bbrep.2025.101959 (PMC11929892; doi:10.1016/j.bbrep.2025.101959)
Supplement: Multimedia component 63 [file mmc63.zip › bbrep_00101959_model_52_mmc63.pdb]

REMARK Number:    52
REMARK Ligand:     lig_628dcb8434e2f.pdb
REMARK Contact:     0     0     0
REMARK Score:  -150.96
REMARK RMSD:    660.65
MODEL       52
ATOM      1  N   ALA A  24      30.357  -5.473 -24.875 
ATOM      2  CA  ALA A  24      30.515  -4.000 -24.871 
ATOM      3  CB  ALA A  24      29.364  -3.347 -25.653 
ATOM      4  C   ALA A  24      30.496  -3.471 -23.474 
ATOM      5  O   ALA A  24      31.409  -3.720 -22.690 
ATOM      6  N   GLN A  25      29.435  -2.716 -23.129 
ATOM      7  CA  GLN A  25      29.334  -2.167 -21.810 
ATOM      8  CB  GLN A  25      28.209  -1.135 -21.640 
ATOM      9  CG  GLN A  25      28.449   0.131 -22.464 
ATOM     10  CD  GLN A  25      27.291   1.085 -22.227 
ATOM     11  OE1 GLN A  25      26.895   1.324 -21.089 
ATOM     12  NE2 GLN A  25      26.734   1.652 -23.331 
ATOM     13  C   GLN A  25      29.084  -3.296 -20.876 
ATOM     14  O   GLN A  25      28.668  -4.376 -21.290 
ATOM     15  N   ASP A  26      29.382  -3.075 -19.584 
ATOM     16  CA  ASP A  26      29.211  -4.105 -18.606 
ATOM     17  CB  ASP A  26      30.274  -4.043 -17.495 
ATOM     18  CG  ASP A  26      30.054  -5.171 -16.494 
ATOM     19  OD1 ASP A  26      28.986  -5.191 -15.826 
ATOM     20  OD2 ASP A  26      30.966  -6.032 -16.381 
ATOM     21  C   ASP A  26      27.866  -3.939 -17.988 
ATOM     22  O   ASP A  26      27.612  -2.985 -17.253 
ATOM     23  N   ASN A  27      26.945  -4.872 -18.288 
ATOM     24  CA  ASN A  27      25.662  -4.773 -17.669 
ATOM     25  CB  ASN A  27      24.503  -4.752 -18.683 
ATOM     26  CG  ASN A  27      24.583  -3.452 -19.471 
ATOM     27  OD1 ASN A  27      24.658  -2.366 -18.897 
ATOM     28  ND2 ASN A  27      24.568  -3.560 -20.827 
ATOM     29  C   ASN A  27      25.467  -5.984 -16.812 
ATOM     30  O   ASN A  27      24.473  -6.696 -16.949 
ATOM     31  N   SER A  28      26.402  -6.226 -15.873 
ATOM     32  CA  SER A  28      26.317  -7.361 -15.002 
ATOM     33  CB  SER A  28      27.559  -7.517 -14.112 
ATOM     34  OG  SER A  28      28.707  -7.731 -14.919 
ATOM     35  C   SER A  28      25.149  -7.145 -14.100 
ATOM     36  O   SER A  28      24.492  -8.089 -13.668 
ATOM     37  N   ARG A  29      24.868  -5.864 -13.806 
ATOM     38  CA  ARG A  29      23.821  -5.471 -12.913 
ATOM     39  CB  ARG A  29      23.787  -3.948 -12.704 
ATOM     40  CG  ARG A  29      25.152  -3.369 -12.324 
ATOM     41  CD  ARG A  29      25.113  -1.897 -11.913 
ATOM     42  NE  ARG A  29      26.512  -1.383 -11.942 
ATOM     43  CZ  ARG A  29      27.390  -1.720 -10.952 
ATOM     44  NH1 ARG A  29      27.024  -2.618  -9.991 
ATOM     45  NH2 ARG A  29      28.642  -1.178 -10.929 
ATOM     46  C   ARG A  29      22.506  -5.884 -13.504 
ATOM     47  O   ARG A  29      21.579  -6.255 -12.784 
ATOM     48  N   TYR A  30      22.378  -5.784 -14.840 
ATOM     49  CA  TYR A  30      21.164  -6.163 -15.505 
ATOM     50  CB  TYR A  30      21.186  -5.817 -17.003 
ATOM     51  CG  TYR A  30      19.900  -6.271 -17.606 
ATOM     52  CD1 TYR A  30      18.727  -5.600 -17.348 
ATOM     53  CD2 TYR A  30      19.876  -7.357 -18.449 
ATOM     54  CE1 TYR A  30      17.543  -6.018 -17.911 
ATOM     55  CE2 TYR A  30      18.698  -7.778 -19.016 
ATOM     56  CZ  TYR A  30      17.529  -7.109 -18.746 
ATOM     57  OH  TYR A  30      16.316  -7.539 -19.327 
ATOM     58  C   TYR A  30      20.959  -7.638 -15.363 
ATOM     59  O   TYR A  30      19.855  -8.092 -15.068 
ATOM     60  N   THR A  31      22.033  -8.431 -15.551 
ATOM     61  CA  THR A  31      21.926  -9.861 -15.473 
ATOM     62  CB  THR A  31      23.230 -10.559 -15.736 
ATOM     63  OG1 THR A  31      23.715 -10.225 -17.028 
ATOM     64  CG2 THR A  31      23.003 -12.080 -15.628 
ATOM     65  C   THR A  31      21.490 -10.229 -14.091 
ATOM     66  O   THR A  31      20.646 -11.105 -13.907 
ATOM     67  N   HIS A  32      22.064  -9.557 -13.079 
ATOM     68  CA  HIS A  32      21.744  -9.842 -11.711 
ATOM     69  ND1 HIS A  32      22.771 -10.826  -8.882 
ATOM     70  CG  HIS A  32      22.450  -9.554  -9.301 
ATOM     71  CB  HIS A  32      22.623  -9.069 -10.710 
ATOM     72  NE2 HIS A  32      22.010  -9.743  -7.096 
ATOM     73  CD2 HIS A  32      21.986  -8.905  -8.198 
ATOM     74  CE1 HIS A  32      22.488 -10.885  -7.556 
ATOM     75  C   HIS A  32      20.311  -9.481 -11.477 
ATOM     76  O   HIS A  32      19.604 -10.145 -10.722 
ATOM     77  N   PHE A  33      19.841  -8.406 -12.133 
ATOM     78  CA  PHE A  33      18.494  -7.942 -11.975 
ATOM     79  CB  PHE A  33      18.233  -6.698 -12.850 
ATOM     80  CG  PHE A  33      16.831  -6.221 -12.683 
ATOM     81  CD1 PHE A  33      15.822  -6.729 -13.471 
ATOM     82  CD2 PHE A  33      16.525  -5.261 -11.749 
ATOM     83  CE1 PHE A  33      14.528  -6.288 -13.327 
ATOM     84  CE2 PHE A  33      15.232  -4.815 -11.599 
ATOM     85  CZ  PHE A  33      14.232  -5.330 -12.388 
ATOM     86  C   PHE A  33      17.577  -9.044 -12.410 
ATOM     87  O   PHE A  33      16.584  -9.337 -11.745 
ATOM     88  N   LEU A  34      17.891  -9.694 -13.546 
ATOM     89  CA  LEU A  34      17.052 -10.740 -14.056 
ATOM     90  CB  LEU A  34      17.509 -11.262 -15.429 
ATOM     91  CG  LEU A  34      17.352 -10.227 -16.561 
ATOM     92  CD1 LEU A  34      17.815 -10.799 -17.911 
ATOM     93  CD2 LEU A  34      15.914  -9.684 -16.622 
ATOM     94  C   LEU A  34      17.034 -11.895 -13.105 
ATOM     95  O   LEU A  34      15.977 -12.463 -12.835 
ATOM     96  N   THR A  35      18.201 -12.276 -12.555 
ATOM     97  CA  THR A  35      18.222 -13.429 -11.706 
ATOM     98  CB  THR A  35      19.611 -13.827 -11.277 
ATOM     99  OG1 THR A  35      19.582 -15.110 -10.672 
ATOM    100  CG2 THR A  35      20.183 -12.793 -10.291 
ATOM    101  C   THR A  35      17.370 -13.183 -10.496 
ATOM    102  O   THR A  35      16.600 -14.054 -10.093 
ATOM    103  N   GLN A  36      17.510 -12.004  -9.861 
ATOM    104  CA  GLN A  36      16.760 -11.714  -8.673 
ATOM    105  CB  GLN A  36      17.330 -10.515  -7.900 
ATOM    106  CG  GLN A  36      18.719 -10.776  -7.318 
ATOM    107  CD  GLN A  36      19.161  -9.521  -6.583 
ATOM    108  OE1 GLN A  36      18.999  -8.403  -7.076 
ATOM    109  NE2 GLN A  36      19.727  -9.702  -5.360 
ATOM    110  C   GLN A  36      15.306 -11.414  -8.928 
ATOM    111  O   GLN A  36      14.428 -11.820  -8.172 
ATOM    112  N   HIS A  37      15.041 -10.560  -9.926 
ATOM    113  CA  HIS A  37      13.739 -10.030 -10.232 
ATOM    114  ND1 HIS A  37      13.488  -7.875  -7.943 
ATOM    115  CG  HIS A  37      14.262  -7.931  -9.081 
ATOM    116  CB  HIS A  37      13.787  -8.508 -10.384 
ATOM    117  NE2 HIS A  37      15.483  -7.062  -7.395 
ATOM    118  CD2 HIS A  37      15.476  -7.429  -8.730 
ATOM    119  CE1 HIS A  37      14.268  -7.348  -6.966 
ATOM    120  C   HIS A  37      12.906 -10.649 -11.327 
ATOM    121  O   HIS A  37      11.752 -10.256 -11.466 
ATOM    122  N   TYR A  38      13.434 -11.530 -12.202 
ATOM    123  CA  TYR A  38      12.632 -11.883 -13.350 
ATOM    124  CB  TYR A  38      13.334 -11.414 -14.642 
ATOM    125  CG  TYR A  38      12.655 -11.872 -15.887 
ATOM    126  CD1 TYR A  38      11.465 -11.319 -16.304 
ATOM    127  CD2 TYR A  38      13.246 -12.841 -16.668 
ATOM    128  CE1 TYR A  38      10.868 -11.746 -17.467 
ATOM    129  CE2 TYR A  38      12.653 -13.271 -17.830 
ATOM    130  CZ  TYR A  38      11.459 -12.724 -18.231 
ATOM    131  OH  TYR A  38      10.848 -13.164 -19.425 
ATOM    132  C   TYR A  38      12.379 -13.364 -13.432 
ATOM    133  O   TYR A  38      13.285 -14.174 -13.250 
ATOM    134  N   ASP A  39      11.102 -13.741 -13.690 
ATOM    135  CA  ASP A  39      10.698 -15.112 -13.886 
ATOM    136  CB  ASP A  39      10.028 -15.729 -12.643 
ATOM    137  CG  ASP A  39       9.940 -17.238 -12.841 
ATOM    138  OD1 ASP A  39      10.562 -17.742 -13.815 
ATOM    139  OD2 ASP A  39       9.249 -17.904 -12.025 
ATOM    140  C   ASP A  39       9.669 -15.081 -14.984 
ATOM    141  O   ASP A  39       8.529 -14.682 -14.754 
ATOM    142  N   ALA A  40      10.037 -15.519 -16.207 
ATOM    143  CA  ALA A  40       9.168 -15.355 -17.343 
ATOM    144  CB  ALA A  40       9.809 -15.843 -18.652 
ATOM    145  C   ALA A  40       7.861 -16.082 -17.196 
ATOM    146  O   ALA A  40       6.812 -15.469 -17.390 
ATOM    147  N   LYS A  41       7.868 -17.386 -16.837 
ATOM    148  CA  LYS A  41       6.612 -18.091 -16.756 
ATOM    149  CB  LYS A  41       6.394 -19.072 -17.922 
ATOM    150  CG  LYS A  41       6.320 -18.394 -19.293 
ATOM    151  CD  LYS A  41       6.383 -19.380 -20.462 
ATOM    152  CE  LYS A  41       6.315 -18.723 -21.842 
ATOM    153  NZ  LYS A  41       6.395 -19.761 -22.893 
ATOM    154  C   LYS A  41       6.607 -18.900 -15.492 
ATOM    155  O   LYS A  41       6.979 -20.072 -15.469 
ATOM    156  N   PRO A  42       6.164 -18.261 -14.447 
ATOM    157  CA  PRO A  42       6.146 -18.766 -13.096 
ATOM    158  CD  PRO A  42       5.459 -16.998 -14.579 
ATOM    159  CB  PRO A  42       5.693 -17.583 -12.242 
ATOM    160  CG  PRO A  42       4.817 -16.760 -13.203 
ATOM    161  C   PRO A  42       5.350 -19.982 -12.740 
ATOM    162  O   PRO A  42       5.866 -20.776 -11.954 
ATOM    163  N   GLN A  43       4.106 -20.125 -13.253 
ATOM    164  CA  GLN A  43       3.233 -21.210 -12.882 
ATOM    165  CB  GLN A  43       3.921 -22.559 -12.575 
ATOM    166  CG  GLN A  43       2.969 -23.746 -12.437 
ATOM    167  CD  GLN A  43       2.653 -24.258 -13.835 
ATOM    168  OE1 GLN A  43       2.011 -23.577 -14.631 
ATOM    169  NE2 GLN A  43       3.125 -25.496 -14.144 
ATOM    170  C   GLN A  43       2.428 -20.772 -11.677 
ATOM    171  O   GLN A  43       1.781 -19.726 -11.696 
ATOM    172  N   GLY A  44       2.476 -21.564 -10.580 
ATOM    173  CA  GLY A  44       1.617 -21.423  -9.423 
ATOM    174  C   GLY A  44       1.682 -20.099  -8.711 
ATOM    175  O   GLY A  44       0.636 -19.515  -8.436 
ATOM    176  N   ARG A  45       2.881 -19.573  -8.391 
ATOM    177  CA  ARG A  45       2.966 -18.320  -7.681 
ATOM    178  CB  ARG A  45       2.277 -17.177  -8.444 
ATOM    179  CG  ARG A  45       2.951 -16.883  -9.786 
ATOM    180  CD  ARG A  45       2.084 -16.065 -10.743 
ATOM    181  NE  ARG A  45       2.134 -14.640 -10.313 
ATOM    182  CZ  ARG A  45       1.083 -13.819 -10.595 
ATOM    183  NH1 ARG A  45      -0.026 -14.325 -11.205 
ATOM    184  NH2 ARG A  45       1.132 -12.493 -10.270 
ATOM    185  C   ARG A  45       2.353 -18.422  -6.307 
ATOM    186  O   ARG A  45       1.777 -17.453  -5.809 
ATOM    187  N   ASP A  46       2.452 -19.607  -5.663 
ATOM    188  CA  ASP A  46       1.984 -19.790  -4.311 
ATOM    189  CB  ASP A  46       1.250 -21.127  -4.079 
ATOM    190  CG  ASP A  46       2.197 -22.277  -4.390 
ATOM    191  OD1 ASP A  46       3.256 -22.021  -5.022 
ATOM    192  OD2 ASP A  46       1.866 -23.431  -4.005 
ATOM    193  C   ASP A  46       3.161 -19.699  -3.376 
ATOM    194  O   ASP A  46       4.259 -19.317  -3.777 
ATOM    195  N   ASP A  47       2.954 -20.056  -2.089 
ATOM    196  CA  ASP A  47       3.986 -19.963  -1.086 
ATOM    197  CB  ASP A  47       3.505 -20.399   0.311 
ATOM    198  CG  ASP A  47       2.512 -19.366   0.829 
ATOM    199  OD1 ASP A  47       2.392 -18.285   0.192 
ATOM    200  OD2 ASP A  47       1.859 -19.643   1.870 
ATOM    201  C   ASP A  47       5.122 -20.868  -1.453 
ATOM    202  O   ASP A  47       6.290 -20.503  -1.321 
ATOM    203  N   ARG A  48       4.797 -22.077  -1.942 
ATOM    204  CA  ARG A  48       5.781 -23.061  -2.293 
ATOM    205  CB  ARG A  48       5.140 -24.351  -2.823 
ATOM    206  CG  ARG A  48       6.146 -25.430  -3.211 
ATOM    207  CD  ARG A  48       5.521 -26.560  -4.029 
ATOM    208  NE  ARG A  48       5.134 -25.982  -5.348 
ATOM    209  CZ  ARG A  48       4.541 -26.764  -6.297 
ATOM    210  NH1 ARG A  48       4.304 -28.084  -6.046 
ATOM    211  NH2 ARG A  48       4.179 -26.221  -7.497 
ATOM    212  C   ARG A  48       6.632 -22.511  -3.395 
ATOM    213  O   ARG A  48       7.843 -22.722  -3.421 
ATOM    214  N   TYR A  49       6.004 -21.778  -4.332 
ATOM    215  CA  TYR A  49       6.690 -21.207  -5.452 
ATOM    216  CB  TYR A  49       5.716 -20.385  -6.317 
ATOM    217  CG  TYR A  49       6.455 -19.484  -7.246 
ATOM    218  CD1 TYR A  49       6.995 -19.944  -8.423 
ATOM    219  CD2 TYR A  49       6.580 -18.149  -6.930 
ATOM    220  CE1 TYR A  49       7.662 -19.084  -9.266 
ATOM    221  CE2 TYR A  49       7.244 -17.287  -7.767 
ATOM    222  CZ  TYR A  49       7.787 -17.755  -8.938 
ATOM    223  OH  TYR A  49       8.468 -16.868  -9.798 
ATOM    224  C   TYR A  49       7.763 -20.299  -4.937 
ATOM    225  O   TYR A  49       8.907 -20.361  -5.387 
ATOM    226  N   CYS A  50       7.427 -19.442  -3.956 
ATOM    227  CA  CYS A  50       8.387 -18.513  -3.432 
ATOM    228  CB  CYS A  50       7.789 -17.543  -2.401 
ATOM    229  SG  CYS A  50       6.919 -16.168  -3.203 
ATOM    230  C   CYS A  50       9.521 -19.233  -2.772 
ATOM    231  O   CYS A  50      10.680 -18.874  -2.966 
ATOM    232  N   GLU A  51       9.232 -20.282  -1.984 
ATOM    233  CA  GLU A  51      10.291 -20.937  -1.274 
ATOM    234  CB  GLU A  51       9.814 -22.052  -0.328 
ATOM    235  CG  GLU A  51       9.046 -21.500   0.875 
ATOM    236  CD  GLU A  51       8.647 -22.660   1.776 
ATOM    237  OE1 GLU A  51       8.797 -23.834   1.341 
ATOM    238  OE2 GLU A  51       8.191 -22.384   2.918 
ATOM    239  C   GLU A  51      11.271 -21.539  -2.238 
ATOM    240  O   GLU A  51      12.477 -21.471  -2.014 
ATOM    241  N   SER A  52      10.782 -22.163  -3.323 
ATOM    242  CA  SER A  52      11.648 -22.819  -4.266 
ATOM    243  CB  SER A  52      10.871 -23.670  -5.287 
ATOM    244  OG  SER A  52      11.770 -24.296  -6.189 
ATOM    245  C   SER A  52      12.484 -21.840  -5.041 
ATOM    246  O   SER A  52      13.695 -22.015  -5.173 
ATOM    247  N   ILE A  53      11.853 -20.774  -5.572 
ATOM    248  CA  ILE A  53      12.510 -19.830  -6.436 
ATOM    249  CB  ILE A  53      11.569 -18.839  -7.063 
ATOM    250  CG1 ILE A  53      12.268 -18.100  -8.213 
ATOM    251  CG2 ILE A  53      11.022 -17.910  -5.967 
ATOM    252  CD1 ILE A  53      11.307 -17.285  -9.080 
ATOM    253  C   ILE A  53      13.564 -19.071  -5.697 
ATOM    254  O   ILE A  53      14.625 -18.777  -6.243 
ATOM    255  N   MET A  54      13.288 -18.724  -4.431 
ATOM    256  CA  MET A  54      14.208 -17.931  -3.681 
ATOM    257  CB  MET A  54      13.657 -17.630  -2.278 
ATOM    258  CG  MET A  54      14.129 -16.292  -1.716 
ATOM    259  SD  MET A  54      13.400 -14.851  -2.557 
ATOM    260  CE  MET A  54      13.965 -13.641  -1.327 
ATOM    261  C   MET A  54      15.482 -18.715  -3.574 
ATOM    262  O   MET A  54      16.577 -18.162  -3.661 
ATOM    263  N   ARG A  55      15.360 -20.040  -3.377 
ATOM    264  CA  ARG A  55      16.487 -20.926  -3.259 
ATOM    265  CB  ARG A  55      16.035 -22.353  -2.921 
ATOM    266  CG  ARG A  55      15.198 -22.413  -1.641 
ATOM    267  CD  ARG A  55      14.502 -23.757  -1.423 
ATOM    268  NE  ARG A  55      15.339 -24.566  -0.498 
ATOM    269  CZ  ARG A  55      15.110 -25.907  -0.399 
ATOM    270  NH1 ARG A  55      14.168 -26.490  -1.198 
ATOM    271  NH2 ARG A  55      15.823 -26.659   0.486 
ATOM    272  C   ARG A  55      17.249 -20.983  -4.555 
ATOM    273  O   ARG A  55      18.476 -20.907  -4.565 
ATOM    274  N   ARG A  56      16.538 -21.101  -5.694 
ATOM    275  CA  ARG A  56      17.186 -21.258  -6.971 
ATOM    276  CB  ARG A  56      16.203 -21.454  -8.140 
ATOM    277  CG  ARG A  56      15.409 -22.759  -8.083 
ATOM    278  CD  ARG A  56      14.767 -23.128  -9.423 
ATOM    279  NE  ARG A  56      13.877 -22.004  -9.821 
ATOM    280  CZ  ARG A  56      12.561 -22.008  -9.459 
ATOM    281  NH1 ARG A  56      12.047 -23.057  -8.752 
ATOM    282  NH2 ARG A  56      11.757 -20.960  -9.804 
ATOM    283  C   ARG A  56      17.993 -20.038  -7.297 
ATOM    284  O   ARG A  56      19.094 -20.132  -7.842 
ATOM    285  N   ARG A  57      17.434 -18.858  -6.981 
ATOM    286  CA  ARG A  57      17.989 -17.566  -7.272 
ATOM    287  CB  ARG A  57      16.981 -16.432  -7.028 
ATOM    288  CG  ARG A  57      15.720 -16.618  -7.872 
ATOM    289  CD  ARG A  57      16.007 -16.749  -9.368 
ATOM    290  NE  ARG A  57      14.774 -17.286 -10.009 
ATOM    291  CZ  ARG A  57      14.462 -16.937 -11.292 
ATOM    292  NH1 ARG A  57      15.255 -16.058 -11.970 
ATOM    293  NH2 ARG A  57      13.356 -17.462 -11.896 
ATOM    294  C   ARG A  57      19.215 -17.308  -6.446 
ATOM    295  O   ARG A  57      20.047 -16.489  -6.833 
ATOM    296  N   GLY A  58      19.345 -17.952  -5.266 
ATOM    297  CA  GLY A  58      20.518 -17.749  -4.452 
ATOM    298  C   GLY A  58      20.249 -16.676  -3.435 
ATOM    299  O   GLY A  58      21.171 -16.056  -2.910 
ATOM    300  N   LEU A  59      18.957 -16.404  -3.197 
ATOM    301  CA  LEU A  59      18.390 -15.442  -2.291 
ATOM    302  CB  LEU A  59      16.997 -14.993  -2.748 
ATOM    303  CG  LEU A  59      17.057 -14.335  -4.141 
ATOM    304  CD1 LEU A  59      15.690 -13.786  -4.573 
ATOM    305  CD2 LEU A  59      18.175 -13.282  -4.214 
ATOM    306  C   LEU A  59      18.342 -15.875  -0.842 
ATOM    307  O   LEU A  59      17.877 -15.107  -0.005 
ATOM    308  N   THR A  60      18.628 -17.158  -0.543 
ATOM    309  CA  THR A  60      18.521 -17.780   0.758 
ATOM    310  CB  THR A  60      18.422 -19.273   0.655 
ATOM    311  OG1 THR A  60      19.592 -19.810   0.057 
ATOM    312  CG2 THR A  60      17.192 -19.608  -0.204 
ATOM    313  C   THR A  60      19.582 -17.448   1.776 
ATOM    314  O   THR A  60      19.306 -17.592   2.964 
ATOM    315  N   SER A  61      20.833 -17.093   1.412 
ATOM    316  CA  SER A  61      21.758 -16.859   2.493 
ATOM    317  CB  SER A  61      22.957 -17.826   2.485 
ATOM    318  OG  SER A  61      22.517 -19.158   2.702 
ATOM    319  C   SER A  61      22.320 -15.475   2.407 
ATOM    320  O   SER A  61      23.186 -15.209   1.575 
ATOM    321  N   PRO A  62      21.889 -14.572   3.254 
ATOM    322  CA  PRO A  62      20.832 -14.844   4.197 
ATOM    323  CD  PRO A  62      22.847 -13.617   3.787 
ATOM    324  CB  PRO A  62      20.985 -13.822   5.320 
ATOM    325  CG  PRO A  62      22.467 -13.428   5.263 
ATOM    326  C   PRO A  62      19.514 -14.718   3.499 
ATOM    327  O   PRO A  62      19.488 -14.279   2.350 
ATOM    328  N   CYS A  63      18.409 -15.091   4.176 
ATOM    329  CA  CYS A  63      17.107 -15.029   3.577 
ATOM    330  CB  CYS A  63      15.980 -15.525   4.508 
ATOM    331  SG  CYS A  63      16.264 -17.191   5.180 
ATOM    332  C   CYS A  63      16.811 -13.590   3.286 
ATOM    333  O   CYS A  63      16.979 -12.728   4.148 
ATOM    334  N   LYS A  64      16.363 -13.286   2.050 
ATOM    335  CA  LYS A  64      16.024 -11.933   1.733 
ATOM    336  CB  LYS A  64      15.958 -11.675   0.217 
ATOM    337  CG  LYS A  64      15.947 -10.196  -0.175 
ATOM    338  CD  LYS A  64      16.188  -9.974  -1.671 
ATOM    339  CE  LYS A  64      16.192  -8.501  -2.084 
ATOM    340  NZ  LYS A  64      16.367  -8.389  -3.549 
ATOM    341  C   LYS A  64      14.671 -11.685   2.334 
ATOM    342  O   LYS A  64      13.782 -12.531   2.250 
ATOM    343  N   ASP A  65      14.485 -10.514   2.975 
ATOM    344  CA  ASP A  65      13.252 -10.245   3.660 
ATOM    345  CB  ASP A  65      13.310  -8.967   4.522 
ATOM    346  CG  ASP A  65      13.625  -7.757   3.647 
ATOM    347  OD1 ASP A  65      14.224  -7.939   2.553 
ATOM    348  OD2 ASP A  65      13.278  -6.626   4.077 
ATOM    349  C   ASP A  65      12.107 -10.144   2.699 
ATOM    350  O   ASP A  65      11.037 -10.700   2.946 
ATOM    351  N   ILE A  66      12.280  -9.419   1.579 
ATOM    352  CA  ILE A  66      11.198  -9.300   0.645 
ATOM    353  CB  ILE A  66      10.432  -8.019   0.848 
ATOM    354  CG1 ILE A  66       9.083  -8.013   0.109 
ATOM    355  CG2 ILE A  66      11.366  -6.859   0.468 
ATOM    356  CD1 ILE A  66       9.205  -8.016  -1.410 
ATOM    357  C   ILE A  66      11.805  -9.311  -0.725 
ATOM    358  O   ILE A  66      12.863  -8.720  -0.940 
ATOM    359  N   ASN A  67      11.179 -10.019  -1.688 
ATOM    360  CA  ASN A  67      11.720 -10.015  -3.017 
ATOM    361  CB  ASN A  67      12.741 -11.139  -3.259 
ATOM    362  CG  ASN A  67      13.477 -10.847  -4.558 
ATOM    363  OD1 ASN A  67      14.272  -9.911  -4.638 
ATOM    364  ND2 ASN A  67      13.214 -11.676  -5.603 
ATOM    365  C   ASN A  67      10.584 -10.205  -3.973 
ATOM    366  O   ASN A  67       9.740 -11.082  -3.786 
ATOM    367  N   THR A  68      10.556  -9.392  -5.048 
ATOM    368  CA  THR A  68       9.471  -9.467  -5.982 
ATOM    369  CB  THR A  68       8.762  -8.158  -6.145 
ATOM    370  OG1 THR A  68       8.269  -7.721  -4.886 
ATOM    371  CG2 THR A  68       7.598  -8.348  -7.130 
ATOM    372  C   THR A  68       9.996  -9.879  -7.324 
ATOM    373  O   THR A  68      11.059  -9.439  -7.762 
ATOM    374  N   PHE A  69       9.236 -10.761  -8.006 
ATOM    375  CA  PHE A  69       9.601 -11.241  -9.309 
ATOM    376  CB  PHE A  69       9.527 -12.774  -9.435 
ATOM    377  CG  PHE A  69      10.543 -13.384  -8.526 
ATOM    378  CD1 PHE A  69      11.831 -13.609  -8.956 
ATOM    379  CD2 PHE A  69      10.207 -13.734  -7.237 
ATOM    380  CE1 PHE A  69      12.768 -14.171  -8.120 
ATOM    381  CE2 PHE A  69      11.140 -14.295  -6.395 
ATOM    382  CZ  PHE A  69      12.423 -14.515  -6.835 
ATOM    383  C   PHE A  69       8.608 -10.690 -10.287 
ATOM    384  O   PHE A  69       7.415 -10.605 -10.001 
ATOM    385  N   ILE A  70       9.099 -10.300 -11.480 
ATOM    386  CA  ILE A  70       8.279  -9.766 -12.530 
ATOM    387  CB  ILE A  70       8.894  -8.585 -13.228 
ATOM    388  CG1 ILE A  70       9.137  -7.438 -12.235 
ATOM    389  CG2 ILE A  70       7.982  -8.201 -14.407 
ATOM    390  CD1 ILE A  70      10.026  -6.325 -12.786 
ATOM    391  C   ILE A  70       8.146 -10.852 -13.550 
ATOM    392  O   ILE A  70       9.106 -11.572 -13.824 
ATOM    393  N   HIS A  71       6.934 -11.011 -14.122 
ATOM    394  CA  HIS A  71       6.704 -12.056 -15.078 
ATOM    395  ND1 HIS A  71       6.623 -14.322 -12.875 
ATOM    396  CG  HIS A  71       5.646 -13.442 -13.288 
ATOM    397  CB  HIS A  71       5.509 -12.942 -14.696 
ATOM    398  NE2 HIS A  71       5.416 -13.823 -11.074 
ATOM    399  CD2 HIS A  71       4.918 -13.148 -12.176 
ATOM    400  CE1 HIS A  71       6.439 -14.514 -11.544 
ATOM    401  C   HIS A  71       6.415 -11.410 -16.399 
ATOM    402  O   HIS A  71       6.310 -10.188 -16.486 
ATOM    403  N   GLY A  72       6.286 -12.218 -17.476 
ATOM    404  CA  GLY A  72       6.017 -11.656 -18.772 
ATOM    405  C   GLY A  72       7.295 -11.593 -19.560 
ATOM    406  O   GLY A  72       8.294 -12.209 -19.193 
ATOM    407  N   ASN A  73       7.269 -10.867 -20.702 
ATOM    408  CA  ASN A  73       8.405 -10.782 -21.584 
ATOM    409  CB  ASN A  73       8.034 -10.508 -23.057 
ATOM    410  CG  ASN A  73       7.346  -9.151 -23.163 
ATOM    411  OD1 ASN A  73       7.968  -8.146 -23.502 
ATOM    412  ND2 ASN A  73       6.017  -9.119 -22.872 
ATOM    413  C   ASN A  73       9.371  -9.723 -21.133 
ATOM    414  O   ASN A  73       8.994  -8.716 -20.538 
ATOM    415  N   LYS A  74      10.668  -9.952 -21.434 
ATOM    416  CA  LYS A  74      11.764  -9.101 -21.052 
ATOM    417  CB  LYS A  74      13.152  -9.709 -21.329 
ATOM    418  CG  LYS A  74      13.502 -10.903 -20.438 
ATOM    419  CD  LYS A  74      14.866 -11.514 -20.762 
ATOM    420  CE  LYS A  74      14.989 -11.999 -22.206 
ATOM    421  NZ  LYS A  74      16.380 -12.427 -22.480 
ATOM    422  C   LYS A  74      11.726  -7.769 -21.741 
ATOM    423  O   LYS A  74      12.108  -6.759 -21.152 
ATOM    424  N   ARG A  75      11.268  -7.726 -23.005 
ATOM    425  CA  ARG A  75      11.336  -6.518 -23.783 
ATOM    426  CB  ARG A  75      10.706  -6.680 -25.174 
ATOM    427  CG  ARG A  75      11.275  -7.856 -25.964 
ATOM    428  CD  ARG A  75      10.777  -7.928 -27.407 
ATOM    429  NE  ARG A  75       9.288  -7.909 -27.372 
ATOM    430  CZ  ARG A  75       8.587  -9.047 -27.093 
ATOM    431  NH1 ARG A  75       9.247 -10.192 -26.754 
ATOM    432  NH2 ARG A  75       7.223  -9.036 -27.147 
ATOM    433  C   ARG A  75      10.568  -5.434 -23.096 
ATOM    434  O   ARG A  75      11.000  -4.283 -23.058 
ATOM    435  N   SER A  76       9.396  -5.775 -22.533 
ATOM    436  CA  SER A  76       8.562  -4.791 -21.905 
ATOM    437  CB  SER A  76       7.236  -5.385 -21.396 
ATOM    438  OG  SER A  76       6.471  -5.878 -22.487 
ATOM    439  C   SER A  76       9.281  -4.196 -20.730 
ATOM    440  O   SER A  76       9.132  -3.009 -20.441 
ATOM    441  N   ILE A  77      10.063  -5.017 -20.003 
ATOM    442  CA  ILE A  77      10.777  -4.552 -18.848 
ATOM    443  CB  ILE A  77      11.426  -5.664 -18.076 
ATOM    444  CG1 ILE A  77      10.357  -6.647 -17.572 
ATOM    445  CG2 ILE A  77      12.260  -5.039 -16.946 
ATOM    446  CD1 ILE A  77      10.932  -7.947 -17.010 
ATOM    447  C   ILE A  77      11.850  -3.586 -19.254 
ATOM    448  O   ILE A  77      12.029  -2.547 -18.626 
ATOM    449  N   LYS A  78      12.600  -3.902 -20.324 
ATOM    450  CA  LYS A  78      13.670  -3.048 -20.763 
ATOM    451  CB  LYS A  78      14.457  -3.613 -21.957 
ATOM    452  CG  LYS A  78      15.314  -4.836 -21.619 
ATOM    453  CD  LYS A  78      15.896  -5.526 -22.854 
ATOM    454  CE  LYS A  78      16.828  -6.696 -22.531 
ATOM    455  NZ  LYS A  78      16.037  -7.912 -22.246 
ATOM    456  C   LYS A  78      13.105  -1.727 -21.186 
ATOM    457  O   LYS A  78      13.736  -0.686 -21.012 
ATOM    458  N   ALA A  79      11.881  -1.748 -21.741 
ATOM    459  CA  ALA A  79      11.200  -0.603 -22.284 
ATOM    460  CB  ALA A  79       9.821  -0.951 -22.871 
ATOM    461  C   ALA A  79      10.987   0.445 -21.231 
ATOM    462  O   ALA A  79      10.878   1.630 -21.545 
ATOM    463  N   ILE A  80      10.868   0.044 -19.956 
ATOM    464  CA  ILE A  80      10.626   1.016 -18.927 
ATOM    465  CB  ILE A  80      10.255   0.446 -17.581 
ATOM    466  CG1 ILE A  80      11.316  -0.473 -16.984 
ATOM    467  CG2 ILE A  80       8.892  -0.240 -17.747 
ATOM    468  CD1 ILE A  80      10.900  -1.026 -15.623 
ATOM    469  C   ILE A  80      11.745   2.022 -18.874 
ATOM    470  O   ILE A  80      11.546   3.160 -18.452 
ATOM    471  N   CYS A  81      12.966   1.624 -19.275 
ATOM    472  CA  CYS A  81      14.117   2.486 -19.280 
ATOM    473  CB  CYS A  81      15.428   1.734 -19.567 
ATOM    474  SG  CYS A  81      15.754   0.459 -18.312 
ATOM    475  C   CYS A  81      13.959   3.596 -20.289 
ATOM    476  O   CYS A  81      14.689   4.586 -20.237 
ATOM    477  N   GLU A  82      13.062   3.434 -21.284 
ATOM    478  CA  GLU A  82      12.862   4.454 -22.277 
ATOM    479  CB  GLU A  82      12.970   3.920 -23.715 
ATOM    480  CG  GLU A  82      11.961   2.809 -24.013 
ATOM    481  CD  GLU A  82      12.156   2.352 -25.452 
ATOM    482  OE1 GLU A  82      12.213   3.228 -26.356 
ATOM    483  OE2 GLU A  82      12.249   1.114 -25.666 
ATOM    484  C   GLU A  82      11.484   5.028 -22.107 
ATOM    485  O   GLU A  82      10.696   4.562 -21.287 
ATOM    486  N   ASN A  83      11.173   6.085 -22.884 
ATOM    487  CA  ASN A  83       9.911   6.767 -22.808 
ATOM    488  CB  ASN A  83       9.851   8.042 -23.664 
ATOM    489  CG  ASN A  83      10.676   9.103 -22.944 
ATOM    490  OD1 ASN A  83      10.664   9.185 -21.715 
ATOM    491  ND2 ASN A  83      11.416   9.938 -23.723 
ATOM    492  C   ASN A  83       8.817   5.839 -23.229 
ATOM    493  O   ASN A  83       7.665   6.001 -22.831 
ATOM    494  N   LYS A  84       9.156   4.826 -24.043 
ATOM    495  CA  LYS A  84       8.180   3.925 -24.580 
ATOM    496  CB  LYS A  84       8.857   2.817 -25.416 
ATOM    497  CG  LYS A  84       7.921   1.834 -26.122 
ATOM    498  CD  LYS A  84       7.153   0.911 -25.178 
ATOM    499  CE  LYS A  84       6.396  -0.197 -25.909 
ATOM    500  NZ  LYS A  84       7.357  -1.190 -26.441 
ATOM    501  C   LYS A  84       7.386   3.298 -23.466 
ATOM    502  O   LYS A  84       6.161   3.232 -23.563 
ATOM    503  N   ASN A  85       8.029   2.807 -22.383 
ATOM    504  CA  ASN A  85       7.206   2.217 -21.358 
ATOM    505  CB  ASN A  85       7.343   0.680 -21.318 
ATOM    506  CG  ASN A  85       6.232   0.074 -20.468 
ATOM    507  OD1 ASN A  85       5.067   0.455 -20.576 
ATOM    508  ND2 ASN A  85       6.604  -0.897 -19.592 
ATOM    509  C   ASN A  85       7.600   2.737 -20.000 
ATOM    510  O   ASN A  85       7.516   2.004 -19.015 
ATOM    511  N   GLY A  86       7.987   4.025 -19.869 
ATOM    512  CA  GLY A  86       8.358   4.440 -18.541 
ATOM    513  C   GLY A  86       8.406   5.935 -18.432 
ATOM    514  O   GLY A  86       8.529   6.651 -19.426 
ATOM    515  N   ASN A  87       8.313   6.432 -17.176 
ATOM    516  CA  ASN A  87       8.388   7.834 -16.866 
ATOM    517  CB  ASN A  87       7.070   8.434 -16.338 
ATOM    518  CG  ASN A  87       6.033   8.383 -17.450 
ATOM    519  OD1 ASN A  87       5.564   7.312 -17.828 
ATOM    520  ND2 ASN A  87       5.650   9.574 -17.983 
ATOM    521  C   ASN A  87       9.381   7.966 -15.753 
ATOM    522  O   ASN A  87       9.660   7.005 -15.039 
ATOM    523  N   PRO A  88       9.943   9.130 -15.590 
ATOM    524  CA  PRO A  88      10.890   9.367 -14.542 
ATOM    525  CD  PRO A  88       9.915  10.189 -16.582 
ATOM    526  CB  PRO A  88      11.522  10.727 -14.851 
ATOM    527  CG  PRO A  88      10.555  11.384 -15.857 
ATOM    528  C   PRO A  88      10.168   9.304 -13.236 
ATOM    529  O   PRO A  88       9.050   9.812 -13.144 
ATOM    530  N   HIS A  89      10.804   8.706 -12.212 
ATOM    531  CA  HIS A  89      10.210   8.527 -10.923 
ATOM    532  ND1 HIS A  89       7.895   6.729  -9.424 
ATOM    533  CG  HIS A  89       9.268   6.743  -9.344 
ATOM    534  CB  HIS A  89      10.169   7.046 -10.506 
ATOM    535  NE2 HIS A  89       8.415   6.182  -7.333 
ATOM    536  CD2 HIS A  89       9.569   6.408  -8.061 
ATOM    537  CE1 HIS A  89       7.434   6.387  -8.195 
ATOM    538  C   HIS A  89      11.094   9.291 -10.006 
ATOM    539  O   HIS A  89      12.249   9.524 -10.348 
ATOM    540  N   ARG A  90      10.614   9.570  -8.777 
ATOM    541  CA  ARG A  90      11.134  10.633  -7.973 
ATOM    542  CB  ARG A  90      10.638  10.532  -6.524 
ATOM    543  CG  ARG A  90       9.118  10.621  -6.401 
ATOM    544  CD  ARG A  90       8.581  12.052  -6.436 
ATOM    545  NE  ARG A  90       7.099  11.972  -6.308 
ATOM    546  CZ  ARG A  90       6.398  13.027  -5.801 
ATOM    547  NH1 ARG A  90       7.050  14.164  -5.418 
ATOM    548  NH2 ARG A  90       5.043  12.938  -5.660 
ATOM    549  C   ARG A  90      12.627  10.723  -7.915 
ATOM    550  O   ARG A  90      13.186  11.625  -8.535 
ATOM    551  N   GLU A  91      13.353   9.801  -7.262 
ATOM    552  CA  GLU A  91      14.755  10.115  -7.224 
ATOM    553  CB  GLU A  91      15.367  10.061  -5.812 
ATOM    554  CG  GLU A  91      14.958  11.232  -4.914 
ATOM    555  CD  GLU A  91      13.537  11.000  -4.427 
ATOM    556  OE1 GLU A  91      13.280   9.918  -3.836 
ATOM    557  OE2 GLU A  91      12.688  11.907  -4.644 
ATOM    558  C   GLU A  91      15.504   9.143  -8.074 
ATOM    559  O   GLU A  91      15.859   8.056  -7.623 
ATOM    560  N   ASN A  92      15.780   9.542  -9.330 
ATOM    561  CA  ASN A  92      16.570   8.776 -10.253 
ATOM    562  CB  ASN A  92      18.015   8.583  -9.762 
ATOM    563  CG  ASN A  92      18.669   9.953  -9.678 
ATOM    564  OD1 ASN A  92      18.547  10.766 -10.593 
ATOM    565  ND2 ASN A  92      19.371  10.227  -8.547 
ATOM    566  C   ASN A  92      15.991   7.412 -10.460 
ATOM    567  O   ASN A  92      16.733   6.456 -10.678 
ATOM    568  N   LEU A  93      14.653   7.283 -10.421 
ATOM    569  CA  LEU A  93      14.046   5.998 -10.644 
ATOM    570  CB  LEU A  93      13.196   5.499  -9.462 
ATOM    571  CG  LEU A  93      14.013   5.127  -8.208 
ATOM    572  CD1 LEU A  93      13.097   4.644  -7.072 
ATOM    573  CD2 LEU A  93      15.107   4.099  -8.543 
ATOM    574  C   LEU A  93      13.141   6.137 -11.825 
ATOM    575  O   LEU A  93      12.979   7.226 -12.373 
ATOM    576  N   ARG A  94      12.563   5.007 -12.286 
ATOM    577  CA  ARG A  94      11.651   5.047 -13.395 
ATOM    578  CB  ARG A  94      12.264   4.533 -14.706 
ATOM    579  CG  ARG A  94      13.421   5.410 -15.185 
ATOM    580  CD  ARG A  94      13.981   5.008 -16.550 
ATOM    581  NE  ARG A  94      12.929   5.315 -17.557 
ATOM    582  CZ  ARG A  94      12.803   6.585 -18.040 
ATOM    583  NH1 ARG A  94      13.625   7.577 -17.590 
ATOM    584  NH2 ARG A  94      11.843   6.868 -18.966 
ATOM    585  C   ARG A  94      10.481   4.169 -13.054 
ATOM    586  O   ARG A  94      10.637   3.137 -12.403 
ATOM    587  N   ILE A  95       9.268   4.577 -13.488 
ATOM    588  CA  ILE A  95       8.059   3.839 -13.228 
ATOM    589  CB  ILE A  95       7.025   4.653 -12.501 
ATOM    590  CG1 ILE A  95       5.820   3.791 -12.084 
ATOM    591  CG2 ILE A  95       6.656   5.846 -13.397 
ATOM    592  CD1 ILE A  95       6.118   2.807 -10.956 
ATOM    593  C   ILE A  95       7.471   3.433 -14.552 
ATOM    594  O   ILE A  95       7.417   4.230 -15.487 
ATOM    595  N   SER A  96       7.017   2.167 -14.668 
ATOM    596  CA  SER A  96       6.520   1.669 -15.924 
ATOM    597  CB  SER A  96       6.521   0.132 -16.021 
ATOM    598  OG  SER A  96       5.638  -0.423 -15.057 
ATOM    599  C   SER A  96       5.122   2.137 -16.200 
ATOM    600  O   SER A  96       4.324   2.355 -15.289 
ATOM    601  N   LYS A  97       4.824   2.366 -17.497 
ATOM    602  CA  LYS A  97       3.513   2.735 -17.955 
ATOM    603  CB  LYS A  97       3.499   3.283 -19.390 
ATOM    604  CG  LYS A  97       4.096   4.687 -19.504 
ATOM    605  CD  LYS A  97       4.273   5.153 -20.949 
ATOM    606  CE  LYS A  97       4.718   6.611 -21.063 
ATOM    607  NZ  LYS A  97       6.152   6.728 -20.709 
ATOM    608  C   LYS A  97       2.610   1.543 -17.924 
ATOM    609  O   LYS A  97       1.429   1.655 -17.600 
ATOM    610  N   SER A  98       3.157   0.372 -18.304 
ATOM    611  CA  SER A  98       2.430  -0.864 -18.402 
ATOM    612  CB  SER A  98       3.113  -1.826 -19.387 
ATOM    613  OG  SER A  98       2.438  -3.069 -19.433 
ATOM    614  C   SER A  98       2.391  -1.529 -17.062 
ATOM    615  O   SER A  98       3.191  -1.233 -16.178 
ATOM    616  N   SER A  99       1.438  -2.468 -16.892 
ATOM    617  CA  SER A  99       1.316  -3.181 -15.654 
ATOM    618  CB  SER A  99      -0.138  -3.329 -15.182 
ATOM    619  OG  SER A  99      -0.171  -4.036 -13.953 
ATOM    620  C   SER A  99       1.866  -4.551 -15.901 
ATOM    621  O   SER A  99       1.756  -5.075 -17.006 
ATOM    622  N   PHE A 100       2.499  -5.160 -14.875 
ATOM    623  CA  PHE A 100       3.096  -6.452 -15.063 
ATOM    624  CB  PHE A 100       4.625  -6.462 -14.858 
ATOM    625  CG  PHE A 100       5.327  -5.637 -15.887 
ATOM    626  CD1 PHE A 100       5.439  -4.271 -15.743 
ATOM    627  CD2 PHE A 100       5.897  -6.234 -16.988 
ATOM    628  CE1 PHE A 100       6.097  -3.516 -16.687 
ATOM    629  CE2 PHE A 100       6.556  -5.484 -17.934 
ATOM    630  CZ  PHE A 100       6.657  -4.121 -17.787 
ATOM    631  C   PHE A 100       2.572  -7.384 -14.016 
ATOM    632  O   PHE A 100       2.195  -6.966 -12.922 
ATOM    633  N   GLN A 101       2.513  -8.691 -14.344 
ATOM    634  CA  GLN A 101       2.171  -9.658 -13.345 
ATOM    635  CB  GLN A 101       1.839 -11.052 -13.904 
ATOM    636  CG  GLN A 101       0.489 -11.131 -14.617 
ATOM    637  CD  GLN A 101      -0.593 -11.194 -13.547 
ATOM    638  OE1 GLN A 101      -0.366 -11.697 -12.449 
ATOM    639  NE2 GLN A 101      -1.804 -10.667 -13.873 
ATOM    640  C   GLN A 101       3.394  -9.793 -12.496 
ATOM    641  O   GLN A 101       4.508  -9.873 -13.015 
ATOM    642  N   VAL A 102       3.218  -9.802 -11.161 
ATOM    643  CA  VAL A 102       4.354  -9.886 -10.293 
ATOM    644  CB  VAL A 102       4.759  -8.562  -9.714 
ATOM    645  CG1 VAL A 102       5.195  -7.637 -10.861 
ATOM    646  CG2 VAL A 102       3.584  -8.007  -8.887 
ATOM    647  C   VAL A 102       4.011 -10.774  -9.139 
ATOM    648  O   VAL A 102       2.841 -11.025  -8.854 
ATOM    649  N   THR A 103       5.050 -11.314  -8.467 
ATOM    650  CA  THR A 103       4.829 -12.120  -7.304 
ATOM    651  CB  THR A 103       5.112 -13.577  -7.530 
ATOM    652  OG1 THR A 103       4.295 -14.080  -8.577 
ATOM    653  CG2 THR A 103       4.826 -14.343  -6.226 
ATOM    654  C   THR A 103       5.781 -11.637  -6.255 
ATOM    655  O   THR A 103       6.988 -11.574  -6.489 
ATOM    656  N   THR A 104       5.262 -11.297  -5.057 
ATOM    657  CA  THR A 104       6.109 -10.812  -4.005 
ATOM    658  CB  THR A 104       5.546  -9.614  -3.295 
ATOM    659  OG1 THR A 104       5.356  -8.546  -4.210 
ATOM    660  CG2 THR A 104       6.514  -9.193  -2.176 
ATOM    661  C   THR A 104       6.242 -11.896  -2.986 
ATOM    662  O   THR A 104       5.251 -12.502  -2.581 
ATOM    663  N   CYS A 105       7.490 -12.172  -2.555 
ATOM    664  CA  CYS A 105       7.738 -13.200  -1.586 
ATOM    665  CB  CYS A 105       8.849 -14.165  -2.029 
ATOM    666  SG  CYS A 105       8.448 -14.908  -3.639 
ATOM    667  C   CYS A 105       8.189 -12.511  -0.339 
ATOM    668  O   CYS A 105       9.178 -11.779  -0.349 
ATOM    669  N   LYS A 106       7.459 -12.730   0.774 
ATOM    670  CA  LYS A 106       7.781 -12.086   2.014 
ATOM    671  CB  LYS A 106       6.585 -11.338   2.628 
ATOM    672  CG  LYS A 106       6.127 -10.139   1.793 
ATOM    673  CD  LYS A 106       4.735  -9.634   2.178 
ATOM    674  CE  LYS A 106       4.309  -8.374   1.425 
ATOM    675  NZ  LYS A 106       5.014  -7.194   1.974 
ATOM    676  C   LYS A 106       8.204 -13.134   2.988 
ATOM    677  O   LYS A 106       7.514 -14.131   3.203 
ATOM    678  N   LEU A 107       9.370 -12.908   3.618 
ATOM    679  CA  LEU A 107       9.910 -13.866   4.533 
ATOM    680  CB  LEU A 107      11.381 -13.570   4.883 
ATOM    681  CG  LEU A 107      12.026 -14.570   5.857 
ATOM    682  CD1 LEU A 107      12.138 -15.973   5.238 
ATOM    683  CD2 LEU A 107      13.375 -14.044   6.370 
ATOM    684  C   LEU A 107       9.105 -13.824   5.787 
ATOM    685  O   LEU A 107       8.661 -12.764   6.225 
ATOM    686  N   HIS A 108       8.855 -15.005   6.380 
ATOM    687  CA  HIS A 108       8.191 -15.020   7.648 
ATOM    688  ND1 HIS A 108       6.503 -17.160   5.722 
ATOM    689  CG  HIS A 108       6.507 -16.861   7.063 
ATOM    690  CB  HIS A 108       6.725 -15.489   7.618 
ATOM    691  NE2 HIS A 108       6.076 -19.059   6.793 
ATOM    692  CD2 HIS A 108       6.247 -18.033   7.703 
ATOM    693  CE1 HIS A 108       6.239 -18.488   5.615 
ATOM    694  C   HIS A 108       8.993 -15.906   8.534 
ATOM    695  O   HIS A 108       9.644 -16.843   8.076 
ATOM    696  N   GLY A 109       8.958 -15.620   9.846 
ATOM    697  CA  GLY A 109       9.793 -16.334  10.759 
ATOM    698  C   GLY A 109      10.861 -15.362  11.144 
ATOM    699  O   GLY A 109      11.206 -14.465  10.376 
ATOM    700  N   GLY A 110      11.378 -15.513  12.376 
ATOM    701  CA  GLY A 110      12.344 -14.642  12.983 
ATOM    702  C   GLY A 110      13.717 -14.700  12.379 
ATOM    703  O   GLY A 110      14.419 -13.689  12.376 
ATOM    704  N   SER A 111      14.166 -15.876  11.892 
ATOM    705  CA  SER A 111      15.555 -15.993  11.521 
ATOM    706  CB  SER A 111      16.129 -17.404  11.740 
ATOM    707  OG  SER A 111      17.494 -17.439  11.353 
ATOM    708  C   SER A 111      15.827 -15.629  10.092 
ATOM    709  O   SER A 111      15.060 -15.888   9.167 
ATOM    710  N   PRO A 112      16.953 -14.967   9.967 
ATOM    711  CA  PRO A 112      17.492 -14.571   8.686 
ATOM    712  CD  PRO A 112      17.334 -14.031  11.015 
ATOM    713  CB  PRO A 112      18.504 -13.462   8.973 
ATOM    714  CG  PRO A 112      18.025 -12.860  10.301 
ATOM    715  C   PRO A 112      18.112 -15.709   7.930 
ATOM    716  O   PRO A 112      18.498 -15.507   6.778 
ATOM    717  N   TRP A 113      18.254 -16.900   8.543 
ATOM    718  CA  TRP A 113      18.952 -17.947   7.848 
ATOM    719  CB  TRP A 113      20.140 -18.493   8.653 
ATOM    720  CG  TRP A 113      21.239 -17.473   8.801 
ATOM    721  CD2 TRP A 113      22.171 -17.157   7.757 
ATOM    722  CD1 TRP A 113      21.549 -16.668   9.857 
ATOM    723  NE1 TRP A 113      22.625 -15.874   9.541 
ATOM    724  CE2 TRP A 113      23.017 -16.164   8.250 
ATOM    725  CE3 TRP A 113      22.310 -17.654   6.495 
ATOM    726  CZ2 TRP A 113      24.022 -15.652   7.480 
ATOM    727  CZ3 TRP A 113      23.322 -17.137   5.721 
ATOM    728  CH2 TRP A 113      24.162 -16.156   6.206 
ATOM    729  C   TRP A 113      18.019 -19.078   7.526 
ATOM    730  O   TRP A 113      16.980 -19.259   8.157 
ATOM    731  N   PRO A 114      18.387 -19.844   6.525 
ATOM    732  CA  PRO A 114      17.605 -20.941   6.018 
ATOM    733  CD  PRO A 114      19.726 -19.807   5.959 
ATOM    734  CB  PRO A 114      18.412 -21.510   4.849 
ATOM    735  CG  PRO A 114      19.865 -21.131   5.190 
ATOM    736  C   PRO A 114      17.349 -21.963   7.077 
ATOM    737  O   PRO A 114      18.132 -22.055   8.021 
ATOM    738  N   PRO A 115      16.287 -22.717   6.949 
ATOM    739  CA  PRO A 115      15.417 -22.592   5.810 
ATOM    740  CD  PRO A 115      16.308 -24.080   7.460 
ATOM    741  CB  PRO A 115      14.554 -23.850   5.796 
ATOM    742  CG  PRO A 115      15.436 -24.898   6.494 
ATOM    743  C   PRO A 115      14.624 -21.326   5.826 
ATOM    744  O   PRO A 115      14.324 -20.822   6.907 
ATOM    745  N   CYS A 116      14.262 -20.805   4.637 
ATOM    746  CA  CYS A 116      13.552 -19.559   4.576 
ATOM    747  CB  CYS A 116      14.136 -18.609   3.509 
ATOM    748  SG  CYS A 116      15.947 -18.432   3.606 
ATOM    749  C   CYS A 116      12.141 -19.851   4.153 
ATOM    750  O   CYS A 116      11.913 -20.416   3.083 
ATOM    751  N   GLN A 117      11.145 -19.461   4.980 
ATOM    752  CA  GLN A 117       9.776 -19.689   4.605 
ATOM    753  CB  GLN A 117       8.829 -20.057   5.761 
ATOM    754  CG  GLN A 117       9.262 -21.272   6.578 
ATOM    755  CD  GLN A 117       9.944 -20.724   7.818 
ATOM    756  OE1 GLN A 117      10.525 -19.641   7.791 
ATOM    757  NE2 GLN A 117       9.847 -21.480   8.943 
ATOM    758  C   GLN A 117       9.264 -18.399   4.045 
ATOM    759  O   GLN A 117       9.593 -17.322   4.542 
ATOM    760  N   TYR A 118       8.444 -18.476   2.979 
ATOM    761  CA  TYR A 118       7.961 -17.279   2.352 
ATOM    762  CB  TYR A 118       8.554 -17.047   0.952 
ATOM    763  CG  TYR A 118      10.003 -16.728   1.079 
ATOM    764  CD1 TYR A 118      10.406 -15.445   1.371 
ATOM    765  CD2 TYR A 118      10.958 -17.702   0.895 
ATOM    766  CE1 TYR A 118      11.740 -15.138   1.486 
ATOM    767  CE2 TYR A 118      12.294 -17.401   1.008 
ATOM    768  CZ  TYR A 118      12.686 -16.117   1.304 
ATOM    769  OH  TYR A 118      14.057 -15.806   1.420 
ATOM    770  C   TYR A 118       6.480 -17.356   2.150 
ATOM    771  O   TYR A 118       5.907 -18.436   2.018 
ATOM    772  N   ARG A 119       5.827 -16.174   2.139 
ATOM    773  CA  ARG A 119       4.427 -16.059   1.843 
ATOM    774  CB  ARG A 119       3.652 -15.202   2.858 
ATOM    775  CG  ARG A 119       3.673 -15.788   4.269 
ATOM    776  CD  ARG A 119       2.594 -16.840   4.518 
ATOM    777  NE  ARG A 119       2.885 -17.449   5.844 
ATOM    778  CZ  ARG A 119       1.863 -17.879   6.638 
ATOM    779  NH1 ARG A 119       0.571 -17.731   6.223 
ATOM    780  NH2 ARG A 119       2.135 -18.448   7.848 
ATOM    781  C   ARG A 119       4.365 -15.344   0.526 
ATOM    782  O   ARG A 119       5.061 -14.349   0.325 
ATOM    783  N   ALA A 120       3.524 -15.828  -0.411 
ATOM    784  CA  ALA A 120       3.516 -15.241  -1.722 
ATOM    785  CB  ALA A 120       3.540 -16.279  -2.857 
ATOM    786  C   ALA A 120       2.290 -14.411  -1.918 
ATOM    787  O   ALA A 120       1.191 -14.774  -1.498 
ATOM    788  N   THR A 121       2.473 -13.235  -2.553 
ATOM    789  CA  THR A 121       1.362 -12.387  -2.858 
ATOM    790  CB  THR A 121       1.414 -11.077  -2.132 
ATOM    791  OG1 THR A 121       1.493 -11.279  -0.729 
ATOM    792  CG2 THR A 121       0.136 -10.304  -2.467 
ATOM    793  C   THR A 121       1.454 -12.058  -4.319 
ATOM    794  O   THR A 121       2.368 -11.355  -4.746 
ATOM    795  N   ALA A 122       0.503 -12.561  -5.131 
ATOM    796  CA  ALA A 122       0.506 -12.258  -6.535 
ATOM    797  CB  ALA A 122      -0.363 -13.214  -7.372 
ATOM    798  C   ALA A 122      -0.051 -10.879  -6.695 
ATOM    799  O   ALA A 122      -0.797 -10.403  -5.841 
ATOM    800  N   GLY A 123       0.311 -10.190  -7.800 
ATOM    801  CA  GLY A 123      -0.202  -8.866  -8.009 
ATOM    802  C   GLY A 123      -0.066  -8.514  -9.455 
ATOM    803  O   GLY A 123       0.601  -9.210 -10.221 
ATOM    804  N   PHE A 124      -0.738  -7.418  -9.864 
ATOM    805  CA  PHE A 124      -0.677  -6.940 -11.215 
ATOM    806  CB  PHE A 124      -1.952  -7.333 -11.988 
ATOM    807  CG  PHE A 124      -1.880  -6.953 -13.427 
ATOM    808  CD1 PHE A 124      -1.110  -7.677 -14.309 
ATOM    809  CD2 PHE A 124      -2.620  -5.893 -13.902 
ATOM    810  CE1 PHE A 124      -1.058  -7.330 -15.640 
ATOM    811  CE2 PHE A 124      -2.573  -5.544 -15.231 
ATOM    812  CZ  PHE A 124      -1.789  -6.263 -16.103 
ATOM    813  C   PHE A 124      -0.614  -5.444 -11.112 
ATOM    814  O   PHE A 124      -1.586  -4.807 -10.707 
ATOM    815  N   ARG A 125       0.538  -4.838 -11.470 
ATOM    816  CA  ARG A 125       0.653  -3.408 -11.368 
ATOM    817  CB  ARG A 125       0.731  -2.905  -9.919 
ATOM    818  CG  ARG A 125       1.922  -3.477  -9.148 
ATOM    819  CD  ARG A 125       2.201  -2.737  -7.841 
ATOM    820  NE  ARG A 125       2.654  -1.368  -8.212 
ATOM    821  CZ  ARG A 125       2.539  -0.343  -7.320 
ATOM    822  NH1 ARG A 125       2.021  -0.575  -6.078 
ATOM    823  NH2 ARG A 125       2.940   0.912  -7.672 
ATOM    824  C   ARG A 125       1.930  -2.974 -12.029 
ATOM    825  O   ARG A 125       2.704  -3.796 -12.517 
ATOM    826  N   ASN A 126       2.164  -1.643 -12.058 
ATOM    827  CA  ASN A 126       3.348  -1.060 -12.631 
ATOM    828  CB  ASN A 126       3.319   0.475 -12.733 
ATOM    829  CG  ASN A 126       2.288   0.920 -13.750 
ATOM    830  OD1 ASN A 126       1.798   0.128 -14.551 
ATOM    831  ND2 ASN A 126       1.954   2.238 -13.724 
ATOM    832  C   ASN A 126       4.475  -1.326 -11.687 
ATOM    833  O   ASN A 126       4.252  -1.649 -10.522 
ATOM    834  N   VAL A 127       5.728  -1.187 -12.170 
ATOM    835  CA  VAL A 127       6.853  -1.442 -11.318 
ATOM    836  CB  VAL A 127       7.620  -2.670 -11.710 
ATOM    837  CG1 VAL A 127       6.692  -3.888 -11.560 
ATOM    838  CG2 VAL A 127       8.164  -2.479 -13.137 
ATOM    839  C   VAL A 127       7.801  -0.286 -11.389 
ATOM    840  O   VAL A 127       7.791   0.482 -12.349 
ATOM    841  N   VAL A 128       8.640  -0.129 -10.338 
ATOM    842  CA  VAL A 128       9.608   0.932 -10.290 
ATOM    843  CB  VAL A 128       9.558   1.739  -9.024 
ATOM    844  CG1 VAL A 128      10.684   2.788  -9.058 
ATOM    845  CG2 VAL A 128       8.156   2.343  -8.876 
ATOM    846  C   VAL A 128      10.968   0.306 -10.332 
ATOM    847  O   VAL A 128      11.242  -0.659  -9.620 
ATOM    848  N   VAL A 129      11.864   0.853 -11.180 
ATOM    849  CA  VAL A 129      13.192   0.316 -11.293 
ATOM    850  CB  VAL A 129      13.377  -0.597 -12.470 
ATOM    851  CG1 VAL A 129      12.475  -1.829 -12.285 
ATOM    852  CG2 VAL A 129      13.103   0.196 -13.761 
ATOM    853  C   VAL A 129      14.143   1.454 -11.487 
ATOM    854  O   VAL A 129      13.740   2.610 -11.599 
ATOM    855  N   ALA A 130      15.453   1.141 -11.469 
ATOM    856  CA  ALA A 130      16.471   2.102 -11.776 
ATOM    857  CB  ALA A 130      17.570   2.201 -10.704 
ATOM    858  C   ALA A 130      17.107   1.586 -13.029 
ATOM    859  O   ALA A 130      17.251   0.376 -13.195 
ATOM    860  N   CYS A 131      17.489   2.483 -13.964 
ATOM    861  CA  CYS A 131      18.044   1.992 -15.195 
ATOM    862  CB  CYS A 131      17.222   2.356 -16.450 
ATOM    863  SG  CYS A 131      15.649   1.450 -16.538 
ATOM    864  C   CYS A 131      19.424   2.528 -15.408 
ATOM    865  O   CYS A 131      19.772   3.615 -14.946 
ATOM    866  N   GLU A 132      20.255   1.724 -16.108 
ATOM    867  CA  GLU A 132      21.592   2.093 -16.475 
ATOM    868  CB  GLU A 132      22.653   1.496 -15.531 
ATOM    869  CG  GLU A 132      24.095   1.876 -15.875 
ATOM    870  CD  GLU A 132      25.017   1.153 -14.901 
ATOM    871  OE1 GLU A 132      24.867  -0.090 -14.759 
ATOM    872  OE2 GLU A 132      25.883   1.833 -14.288 
ATOM    873  C   GLU A 132      21.835   1.497 -17.828 
ATOM    874  O   GLU A 132      21.581   0.315 -18.054 
ATOM    875  N   ASN A 133      22.341   2.307 -18.771 
ATOM    876  CA  ASN A 133      22.633   1.807 -20.081 
ATOM    877  CB  ASN A 133      23.666   0.669 -20.045 
ATOM    878  CG  ASN A 133      24.142   0.395 -21.460 
ATOM    879  OD1 ASN A 133      23.716   1.047 -22.412 
ATOM    880  ND2 ASN A 133      25.042  -0.612 -21.602 
ATOM    881  C   ASN A 133      21.369   1.284 -20.700 
ATOM    882  O   ASN A 133      21.405   0.415 -21.569 
ATOM    883  N   GLY A 134      20.206   1.809 -20.274 
ATOM    884  CA  GLY A 134      18.973   1.431 -20.908 
ATOM    885  C   GLY A 134      18.488   0.100 -20.407 
ATOM    886  O   GLY A 134      17.601  -0.497 -21.016 
ATOM    887  N   LEU A 135      19.052  -0.410 -19.291 
ATOM    888  CA  LEU A 135      18.626  -1.689 -18.777 
ATOM    889  CB  LEU A 135      19.722  -2.763 -18.865 
ATOM    890  CG  LEU A 135      20.118  -3.122 -20.306 
ATOM    891  CD1 LEU A 135      21.217  -4.195 -20.327 
ATOM    892  CD2 LEU A 135      18.890  -3.538 -21.130 
ATOM    893  C   LEU A 135      18.301  -1.547 -17.317 
ATOM    894  O   LEU A 135      18.890  -0.715 -16.629 
ATOM    895  N   PRO A 136      17.352  -2.313 -16.825 
ATOM    896  CA  PRO A 136      17.021  -2.252 -15.420 
ATOM    897  CD  PRO A 136      16.196  -2.669 -17.633 
ATOM    898  CB  PRO A 136      15.657  -2.921 -15.271 
ATOM    899  CG  PRO A 136      15.011  -2.730 -16.653 
ATOM    900  C   PRO A 136      18.077  -2.865 -14.544 
ATOM    901  O   PRO A 136      18.366  -4.050 -14.698 
ATOM    902  N   VAL A 137      18.700  -2.052 -13.670 
ATOM    903  CA  VAL A 137      19.685  -2.428 -12.695 
ATOM    904  CB  VAL A 137      20.708  -1.352 -12.497 
ATOM    905  CG1 VAL A 137      21.444  -1.158 -13.835 
ATOM    906  CG2 VAL A 137      20.006  -0.082 -11.995 
ATOM    907  C   VAL A 137      19.111  -2.788 -11.354 
ATOM    908  O   VAL A 137      19.737  -3.522 -10.593 
ATOM    909  N   HIS A 138      17.948  -2.222 -10.978 
ATOM    910  CA  HIS A 138      17.482  -2.425  -9.634 
ATOM    911  ND1 HIS A 138      17.868  -2.477  -6.392 
ATOM    912  CG  HIS A 138      17.517  -1.474  -7.267 
ATOM    913  CB  HIS A 138      18.027  -1.352  -8.671 
ATOM    914  NE2 HIS A 138      16.458  -1.147  -5.302 
ATOM    915  CD2 HIS A 138      16.654  -0.671  -6.586 
ATOM    916  CE1 HIS A 138      17.208  -2.233  -5.232 
ATOM    917  C   HIS A 138      15.989  -2.347  -9.596 
ATOM    918  O   HIS A 138      15.368  -1.672 -10.416 
ATOM    919  N   LEU A 139      15.380  -3.059  -8.624 
ATOM    920  CA  LEU A 139      13.959  -3.022  -8.464 
ATOM    921  CB  LEU A 139      13.328  -4.424  -8.387 
ATOM    922  CG  LEU A 139      11.796  -4.427  -8.219 
ATOM    923  CD1 LEU A 139      11.097  -3.859  -9.466 
ATOM    924  CD2 LEU A 139      11.275  -5.821  -7.830 
ATOM    925  C   LEU A 139      13.692  -2.338  -7.155 
ATOM    926  O   LEU A 139      14.328  -2.642  -6.146 
ATOM    927  N   ASP A 140      12.744  -1.377  -7.146 
ATOM    928  CA  ASP A 140      12.392  -0.683  -5.938 
ATOM    929  CB  ASP A 140      11.787   0.709  -6.222 
ATOM    930  CG  ASP A 140      11.444   1.439  -4.927 
ATOM    931  OD1 ASP A 140      10.721   0.858  -4.076 
ATOM    932  OD2 ASP A 140      11.902   2.602  -4.774 
ATOM    933  C   ASP A 140      11.357  -1.523  -5.257 
ATOM    934  O   ASP A 140      10.230  -1.654  -5.728 
ATOM    935  N   GLN A 141      11.749  -2.130  -4.123 
ATOM    936  CA  GLN A 141      10.948  -3.011  -3.316 
ATOM    937  CB  GLN A 141      11.779  -3.783  -2.278 
ATOM    938  CG  GLN A 141      12.762  -4.776  -2.905 
ATOM    939  CD  GLN A 141      11.952  -5.908  -3.523 
ATOM    940  OE1 GLN A 141      12.497  -6.786  -4.190 
ATOM    941  NE2 GLN A 141      10.610  -5.884  -3.303 
ATOM    942  C   GLN A 141       9.851  -2.293  -2.576 
ATOM    943  O   GLN A 141       8.819  -2.893  -2.282 
ATOM    944  N   SER A 142      10.034  -0.997  -2.253 
ATOM    945  CA  SER A 142       9.150  -0.301  -1.351 
ATOM    946  CB  SER A 142       9.491   1.193  -1.188 
ATOM    947  OG  SER A 142       9.124   1.919  -2.352 
ATOM    948  C   SER A 142       7.710  -0.375  -1.771 
ATOM    949  O   SER A 142       6.824  -0.464  -0.923 
ATOM    950  N   ILE A 143       7.420  -0.350  -3.080 
ATOM    951  CA  ILE A 143       6.051  -0.356  -3.517 
ATOM    952  CB  ILE A 143       5.929  -0.210  -5.009 
ATOM    953  CG1 ILE A 143       6.581  -1.395  -5.742 
ATOM    954  CG2 ILE A 143       6.534   1.151  -5.388 
ATOM    955  CD1 ILE A 143       6.281  -1.418  -7.241 
ATOM    956  C   ILE A 143       5.389  -1.633  -3.085 
ATOM    957  O   ILE A 143       4.203  -1.660  -2.760 
ATOM    958  N   PHE A 144       6.139  -2.743  -3.129 
ATOM    959  CA  PHE A 144       5.663  -4.054  -2.785 
ATOM    960  CB  PHE A 144       6.569  -5.164  -3.332 
ATOM    961  CG  PHE A 144       6.507  -4.997  -4.812 
ATOM    962  CD1 PHE A 144       5.397  -5.403  -5.519 
ATOM    963  CD2 PHE A 144       7.560  -4.429  -5.496 
ATOM    964  CE1 PHE A 144       5.340  -5.244  -6.884 
ATOM    965  CE2 PHE A 144       7.507  -4.271  -6.860 
ATOM    966  CZ  PHE A 144       6.396  -4.677  -7.557 
ATOM    967  C   PHE A 144       5.482  -4.230  -1.309 
ATOM    968  O   PHE A 144       4.699  -5.077  -0.876 
ATOM    969  N   ARG A 145       6.264  -3.500  -0.495 
ATOM    970  CA  ARG A 145       6.177  -3.640   0.929 
ATOM    971  CB  ARG A 145       7.187  -2.736   1.646 
ATOM    972  CG  ARG A 145       8.616  -2.950   1.149 
ATOM    973  CD  ARG A 145       9.671  -2.223   1.979 
ATOM    974  NE  ARG A 145       9.994  -3.112   3.127 
ATOM    975  CZ  ARG A 145      10.901  -4.116   2.955 
ATOM    976  NH1 ARG A 145      11.537  -4.250   1.755 
ATOM    977  NH2 ARG A 145      11.162  -4.987   3.973 
ATOM    978  C   ARG A 145       4.810  -3.223   1.343 
ATOM    979  O   ARG A 145       4.160  -3.893   2.145 
ATOM    980  N   ARG A 146       4.339  -2.101   0.769 
ATOM    981  CA  ARG A 146       3.061  -1.554   1.109 
ATOM    982  CB  ARG A 146       2.944  -0.061   0.750 
ATOM    983  CG  ARG A 146       4.017   0.799   1.422 
ATOM    984  CD  ARG A 146       3.933   2.291   1.088 
ATOM    985  NE  ARG A 146       5.205   2.914   1.552 
ATOM    986  CZ  ARG A 146       6.283   2.930   0.714 
ATOM    987  NH1 ARG A 146       6.168   2.412  -0.544 
ATOM    988  NH2 ARG A 146       7.470   3.456   1.131 
ATOM    989  C   ARG A 146       2.016  -2.301   0.298 
ATOM    990  O   ARG A 146       1.257  -1.625  -0.446 
ATOM    991  OXT ARG A 146       1.959  -3.554   0.415 
TER
HEADER lig_52.pdb
ATOM      1  P    DC A   1      60.890 185.795 421.685 
ATOM      2  OP1  DC A   1      61.255 187.219 421.860 
ATOM      3  OP2  DC A   1      59.848 185.510 420.674 
ATOM      4  O5'  DC A   1      62.203 184.939 421.360 
ATOM      5  C5'  DC A   1      63.003 184.445 422.450 
ATOM      6  C4'  DC A   1      63.405 183.007 422.188 
ATOM      7  O4'  DC A   1      62.418 182.056 422.677 
ATOM      8  C3'  DC A   1      63.589 182.626 420.719 
ATOM      9  O3'  DC A   1      64.675 181.713 420.613 
ATOM     10  C2'  DC A   1      62.301 181.893 420.346 
ATOM     11  C1'  DC A   1      62.157 181.113 421.649 
ATOM     12  N1   DC A   1      60.792 180.557 421.867 
ATOM     13  C2   DC A   1      60.686 179.330 422.516 
ATOM     14  O2   DC A   1      61.719 178.758 422.881 
ATOM     15  N3   DC A   1      59.451 178.806 422.723 
ATOM     16  C4   DC A   1      58.355 179.458 422.312 
ATOM     17  N4   DC A   1      57.173 178.905 422.538 
ATOM     18  C5   DC A   1      58.442 180.721 421.643 
ATOM     19  C6   DC A   1      59.685 181.228 421.444 
ATOM     20  P    DA A   2      65.681 181.844 419.376 
ATOM     21  OP1  DA A   2      66.709 182.865 419.678 
ATOM     22  OP2  DA A   2      64.911 182.047 418.129 
ATOM     23  O5'  DA A   2      66.354 180.392 419.360 
ATOM     24  C5'  DA A   2      66.489 179.672 420.600 
ATOM     25  C4'  DA A   2      66.095 178.221 420.402 
ATOM     26  O4'  DA A   2      64.669 178.000 420.602 
ATOM     27  C3'  DA A   2      66.367 177.641 419.014 
ATOM     28  O3'  DA A   2      66.776 176.286 419.153 
ATOM     29  C2'  DA A   2      65.011 177.670 418.310 
ATOM     30  C1'  DA A   2      64.178 177.235 419.512 
ATOM     31  N9   DA A   2      62.723 177.518 419.367 
ATOM     32  C8   DA A   2      62.122 178.570 418.739 
ATOM     33  N7   DA A   2      60.826 178.536 418.781 
ATOM     34  C5   DA A   2      60.545 177.377 419.491 
ATOM     35  C6   DA A   2      59.338 176.773 419.880 
ATOM     36  N6   DA A   2      58.130 177.281 419.593 
ATOM     37  N1   DA A   2      59.416 175.623 420.576 
ATOM     38  C2   DA A   2      60.619 175.124 420.858 
ATOM     39  N3   DA A   2      61.807 175.596 420.550 
ATOM     40  C4   DA A   2      61.700 176.746 419.854 
ATOM     41  P    DT A   3      67.940 175.725 418.209 
ATOM     42  OP1  DT A   3      69.258 176.071 418.788 
ATOM     43  OP2  DT A   3      67.706 176.169 416.817 
ATOM     44  O5'  DT A   3      67.702 174.147 418.317 
ATOM     45  C5'  DT A   3      67.142 173.607 419.529 
ATOM     46  C4'  DT A   3      66.082 172.576 419.195 
ATOM     47  O4'  DT A   3      64.764 173.169 419.028 
ATOM     48  C3'  DT A   3      66.300 171.792 417.902 
ATOM     49  O3'  DT A   3      65.865 170.451 418.096 
ATOM     50  C2'  DT A   3      65.375 172.459 416.884 
ATOM     51  C1'  DT A   3      64.196 172.668 417.828 
ATOM     52  N1   DT A   3      63.203 173.663 417.334 
ATOM     53  C2   DT A   3      61.882 173.431 417.635 
ATOM     54  O2   DT A   3      61.508 172.463 418.276 
ATOM     55  N3   DT A   3      60.991 174.373 417.161 
ATOM     56  C4   DT A   3      61.303 175.501 416.429 
ATOM     57  O4   DT A   3      60.418 176.273 416.059 
ATOM     58  C5   DT A   3      62.714 175.658 416.164 
ATOM     59  C7   DT A   3      63.141 176.859 415.372 
ATOM     60  C6   DT A   3      63.603 174.756 416.612 
ATOM     61  P    DG A   4      66.717 169.258 417.454 
ATOM     62  OP1  DG A   4      67.841 168.912 418.353 
ATOM     63  OP2  DG A   4      67.082 169.602 416.062 
ATOM     64  O5'  DG A   4      65.644 168.071 417.451 
ATOM     65  C5'  DG A   4      64.627 168.047 418.470 
ATOM     66  C4'  DG A   4      63.285 167.708 417.852 
ATOM     67  O4'  DG A   4      62.575 168.889 417.380 
ATOM     68  C3'  DG A   4      63.327 166.791 416.630 
ATOM     69  O3'  DG A   4      62.204 165.918 416.670 
ATOM     70  C2'  DG A   4      63.168 167.732 415.435 
ATOM     71  C1'  DG A   4      62.113 168.637 416.062 
ATOM     72  N9   DG A   4      61.959 169.947 415.368 
ATOM     73  C8   DG A   4      62.914 170.721 414.745 
ATOM     74  N7   DG A   4      62.447 171.829 414.225 
ATOM     75  C5   DG A   4      61.085 171.787 414.524 
ATOM     76  C6   DG A   4      60.054 172.713 414.219 
ATOM     77  O6   DG A   4      60.130 173.778 413.614 
ATOM     78  N1   DG A   4      58.816 172.279 414.711 
ATOM     79  C2   DG A   4      58.602 171.104 415.406 
ATOM     80  N2   DG A   4      57.344 170.871 415.790 
ATOM     81  N3   DG A   4      59.570 170.237 415.691 
ATOM     82  C4   DG A   4      60.778 170.642 415.221 
ATOM     83  P    DA A   5      62.392 164.392 416.223 
ATOM     84  OP1  DA A   5      62.913 163.602 417.362 
ATOM     85  OP2  DA A   5      63.186 164.335 414.976 
ATOM     86  O5'  DA A   5      60.881 163.964 415.918 
ATOM     87  C5'  DA A   5      59.815 164.598 416.650 
ATOM     88  C4'  DA A   5      58.683 164.958 415.708 
ATOM     89  O4'  DA A   5      58.855 166.276 415.111 
ATOM     90  C3'  DA A   5      58.496 164.031 414.508 
ATOM     91  O3'  DA A   5      57.104 163.899 414.241 
ATOM     92  C2'  DA A   5      59.145 164.774 413.340 
ATOM     93  C1'  DA A   5      58.641 166.165 413.713 
ATOM     94  N9   DA A   5      59.381 167.269 413.043 
ATOM     95  C8   DA A   5      60.705 167.325 412.711 
ATOM     96  N7   DA A   5      61.053 168.431 412.129 
ATOM     97  C5   DA A   5      59.876 169.164 412.071 
ATOM     98  C6   DA A   5      59.579 170.440 411.563 
ATOM     99  N6   DA A   5      60.490 171.240 410.991 
ATOM    100  N1   DA A   5      58.306 170.865 411.665 
ATOM    101  C2   DA A   5      57.406 170.067 412.235 
ATOM    102  N3   DA A   5      57.564 168.863 412.742 
ATOM    103  C4   DA A   5      58.847 168.461 412.627 
ATOM    104  P    DA A   6      56.530 162.468 413.809 
ATOM    105  OP1  DA A   6      56.269 161.653 415.016 
ATOM    106  OP2  DA A   6      57.422 161.861 412.797 
ATOM    107  O5'  DA A   6      55.142 162.879 413.125 
ATOM    108  C5'  DA A   6      54.458 164.057 413.588 
ATOM    109  C4'  DA A   6      53.948 164.859 412.406 
ATOM    110  O4'  DA A   6      54.935 165.808 411.911 
ATOM    111  C3'  DA A   6      53.564 164.047 411.169 
ATOM    112  O3'  DA A   6      52.425 164.645 410.561 
ATOM    113  C2'  DA A   6      54.755 164.197 410.223 
ATOM    114  C1'  DA A   6      55.017 165.675 410.500 
ATOM    115  N9   DA A   6      56.365 166.136 410.069 
ATOM    116  C8   DA A   6      57.541 165.443 410.078 
ATOM    117  N7   DA A   6      58.554 166.122 409.636 
ATOM    118  C5   DA A   6      58.011 167.357 409.309 
ATOM    119  C6   DA A   6      58.575 168.531 408.782 
ATOM    120  N6   DA A   6      59.875 168.655 408.479 
ATOM    121  N1   DA A   6      57.752 169.576 408.577 
ATOM    122  C2   DA A   6      56.461 169.446 408.882 
ATOM    123  N3   DA A   6      55.825 168.407 409.375 
ATOM    124  C4   DA A   6      56.671 167.375 409.570 
ATOM    125  P    DG A   7      51.283 163.702 409.956 
ATOM    126  OP1  DG A   7      50.358 163.289 411.036 
ATOM    127  OP2  DG A   7      51.904 162.606 409.180 
ATOM    128  O5'  DG A   7      50.535 164.708 408.962 
ATOM    129  C5'  DG A   7      50.516 166.113 409.276 
ATOM    130  C4'  DG A   7      50.801 166.927 408.030 
ATOM    131  O4'  DG A   7      52.227 167.145 407.825 
ATOM    132  C3'  DG A   7      50.329 166.314 406.712 
ATOM    133  O3'  DG A   7      49.869 167.354 405.859 
ATOM    134  C2'  DG A   7      51.588 165.703 406.096 
ATOM    135  C1'  DG A   7      52.537 166.836 406.475 
ATOM    136  N9   DG A   7      53.977 166.459 406.406 
ATOM    137  C8   DG A   7      54.575 165.249 406.684 
ATOM    138  N7   DG A   7      55.876 165.247 406.523 
ATOM    139  C5   DG A   7      56.160 166.547 406.108 
ATOM    140  C6   DG A   7      57.402 167.150 405.778 
ATOM    141  O6   DG A   7      58.525 166.653 405.783 
ATOM    142  N1   DG A   7      57.236 168.492 405.406 
ATOM    143  C2   DG A   7      56.029 169.163 405.361 
ATOM    144  N2   DG A   7      56.083 170.442 404.982 
ATOM    145  N3   DG A   7      54.866 168.596 405.672 
ATOM    146  C4   DG A   7      55.008 167.295 406.034 
ATOM    147  P    DA A   8      48.567 167.102 404.961 
ATOM    148  OP1  DA A   8      47.352 167.367 405.764 
ATOM    149  OP2  DA A   8      48.651 165.767 404.330 
ATOM    150  O5'  DA A   8      48.730 168.236 403.843 
ATOM    151  C5'  DA A   8      49.405 169.462 404.185 
ATOM    152  C4'  DA A   8      50.358 169.856 403.074 
ATOM    153  O4'  DA A   8      51.677 169.260 403.236 
ATOM    154  C3'  DA A   8      49.940 169.447 401.662 
ATOM    155  O3'  DA A   8      50.322 170.472 400.754 
ATOM    156  C2'  DA A   8      50.767 168.197 401.360 
ATOM    157  C1'  DA A   8      52.064 168.686 401.997 
ATOM    158  N9   DA A   8      53.041 167.597 402.277 
ATOM    159  C8   DA A   8      52.791 166.309 402.654 
ATOM    160  N7   DA A   8      53.860 165.593 402.822 
ATOM    161  C5   DA A   8      54.897 166.471 402.536 
ATOM    162  C6   DA A   8      56.293 166.318 402.533 
ATOM    163  N6   DA A   8      56.913 165.170 402.841 
ATOM    164  N1   DA A   8      57.033 167.392 402.200 
ATOM    165  C2   DA A   8      56.412 168.530 401.895 
ATOM    166  N3   DA A   8      55.124 168.791 401.864 
ATOM    167  C4   DA A   8      54.406 167.699 402.201 
ATOM    168  P    DA A   9      49.333 170.854 399.553 
ATOM    169  OP1  DA A   9      48.312 171.809 400.037 
ATOM    170  OP2  DA A   9      48.820 169.618 398.923 
ATOM    171  O5'  DA A   9      50.331 171.596 398.547 
ATOM    172  C5'  DA A   9      51.465 172.304 399.083 
ATOM    173  C4'  DA A   9      52.700 172.007 398.256 
ATOM    174  O4'  DA A   9      53.408 170.823 398.722 
ATOM    175  C3'  DA A   9      52.456 171.730 396.772 
ATOM    176  O3'  DA A   9      53.526 172.289 396.019 
ATOM    177  C2'  DA A   9      52.517 170.208 396.647 
ATOM    178  C1'  DA A   9      53.689 169.999 397.601 
ATOM    179  N9   DA A   9      53.828 168.596 398.081 
ATOM    180  C8   DA A   9      52.843 167.688 398.345 
ATOM    181  N7   DA A   9      53.283 166.538 398.752 
ATOM    182  C5   DA A   9      54.663 166.692 398.759 
ATOM    183  C6   DA A   9      55.712 165.822 399.098 
ATOM    184  N6   DA A   9      55.522 164.562 399.515 
ATOM    185  N1   DA A   9      56.968 166.294 398.991 
ATOM    186  C2   DA A   9      57.150 167.547 398.577 
ATOM    187  N3   DA A   9      56.254 168.447 398.234 
ATOM    188  C4   DA A   9      55.006 167.949 398.349 
ATOM    189  P    DA A  10      53.202 173.002 394.623 
ATOM    190  OP1  DA A  10      52.784 174.401 394.866 
ATOM    191  OP2  DA A  10      52.259 172.168 393.846 
ATOM    192  O5'  DA A  10      54.639 172.984 393.918 
ATOM    193  C5'  DA A  10      55.820 173.036 394.740 
ATOM    194  C4'  DA A  10      56.845 172.040 394.237 
ATOM    195  O4'  DA A  10      56.673 170.720 394.829 
ATOM    196  C3'  DA A  10      56.832 171.773 392.732 
ATOM    197  O3'  DA A  10      58.170 171.591 392.285 
ATOM    198  C2'  DA A  10      56.084 170.449 392.579 
ATOM    199  C1'  DA A  10      56.706 169.755 393.788 
ATOM    200  N9   DA A  10      55.950 168.555 394.245 
ATOM    201  C8   DA A  10      54.601 168.346 394.228 
ATOM    202  N7   DA A  10      54.243 167.191 394.696 
ATOM    203  C5   DA A  10      55.442 166.587 395.050 
ATOM    204  C6   DA A  10      55.744 165.337 395.612 
ATOM    205  N6   DA A  10      54.814 164.425 395.931 
ATOM    206  N1   DA A  10      57.041 165.054 395.836 
ATOM    207  C2   DA A  10      57.960 165.964 395.518 
ATOM    208  N3   DA A  10      57.800 167.158 394.991 
ATOM    209  C4   DA A  10      56.493 167.416 394.777 
ATOM    210  P    DG A  11      58.608 172.210 390.875 
ATOM    211  OP1  DG A  11      58.972 173.634 391.049 
ATOM    212  OP2  DG A  11      57.566 171.925 389.864 
ATOM    213  O5'  DG A  11      59.920 171.354 390.549 
ATOM    214  C5'  DG A  11      60.721 170.860 391.640 
ATOM    215  C4'  DG A  11      61.123 169.422 391.377 
ATOM    216  O4'  DG A  11      60.135 168.471 391.867 
ATOM    217  C3'  DG A  11      61.307 169.040 389.909 
ATOM    218  O3'  DG A  11      62.393 168.128 389.802 
ATOM    219  C2'  DG A  11      60.019 168.308 389.535 
ATOM    220  C1'  DG A  11      59.874 167.528 390.838 
ATOM    221  N9   DG A  11      58.510 166.972 391.056 
ATOM    222  C8   DG A  11      57.287 167.501 390.702 
ATOM    223  N7   DG A  11      56.264 166.754 391.041 
ATOM    224  C5   DG A  11      56.851 165.653 391.663 
ATOM    225  C6   DG A  11      56.250 164.504 392.242 
ATOM    226  O6   DG A  11      55.059 164.217 392.326 
ATOM    227  N1   DG A  11      57.215 163.631 392.763 
ATOM    228  C2   DG A  11      58.580 163.841 392.731 
ATOM    229  N2   DG A  11      59.334 162.887 393.284 
ATOM    230  N3   DG A  11      59.142 164.920 392.188 
ATOM    231  C4   DG A  11      58.220 165.776 391.677 
ATOM    232  P    DA A  12      63.399 168.259 388.565 
ATOM    233  OP1  DA A  12      64.426 169.280 388.868 
ATOM    234  OP2  DA A  12      62.628 168.462 387.319 
ATOM    235  O5'  DA A  12      64.071 166.807 388.549 
ATOM    236  C5'  DA A  12      64.207 166.087 389.789 
ATOM    237  C4'  DA A  12      63.813 164.636 389.591 
ATOM    238  O4'  DA A  12      62.387 164.415 389.791 
ATOM    239  C3'  DA A  12      64.085 164.056 388.204 
ATOM    240  O3'  DA A  12      64.493 162.701 388.343 
ATOM    241  C2'  DA A  12      62.729 164.085 387.499 
ATOM    242  C1'  DA A  12      61.896 163.650 388.701 
ATOM    243  N9   DA A  12      60.441 163.933 388.557 
ATOM    244  C8   DA A  12      59.839 164.985 387.928 
ATOM    245  N7   DA A  12      58.543 164.951 387.971 
ATOM    246  C5   DA A  12      58.263 163.791 388.680 
ATOM    247  C6   DA A  12      57.056 163.187 389.069 
ATOM    248  N6   DA A  12      55.848 163.696 388.782 
ATOM    249  N1   DA A  12      57.134 162.038 389.765 
ATOM    250  C2   DA A  12      58.336 161.539 390.047 
ATOM    251  N3   DA A  12      59.525 162.011 389.739 
ATOM    252  C4   DA A  12      59.418 163.160 389.043 
ATOM    253  P    DC A  13      65.658 162.140 387.398 
ATOM    254  OP1  DC A  13      66.976 162.486 387.977 
ATOM    255  OP2  DC A  13      65.424 162.584 386.006 
ATOM    256  O5'  DC A  13      65.420 160.562 387.506 
ATOM    257  C5'  DC A  13      64.860 160.021 388.718 
ATOM    258  C4'  DC A  13      63.800 158.990 388.385 
ATOM    259  O4'  DC A  13      62.481 159.584 388.217 
ATOM    260  C3'  DC A  13      64.018 158.207 387.091 
ATOM    261  O3'  DC A  13      63.583 156.866 387.286 
ATOM    262  C2'  DC A  13      63.093 158.874 386.073 
ATOM    263  C1'  DC A  13      61.914 159.083 387.017 
ATOM    264  N1   DC A  13      60.920 160.078 386.524 
ATOM    265  C2   DC A  13      59.578 159.857 386.820 
ATOM    266  O2   DC A  13      59.269 158.854 387.475 
ATOM    267  N3   DC A  13      58.656 160.752 386.379 
ATOM    268  C4   DC A  13      59.032 161.825 385.673 
ATOM    269  N4   DC A  13      58.097 162.669 385.265 
ATOM    270  C5   DC A  13      60.408 162.071 385.357 
ATOM    271  C6   DC A  13      61.313 161.165 385.806 
ATOM    272  P    DG A  14      64.435 155.673 386.644 
ATOM    273  OP1  DG A  14      65.559 155.327 387.542 
ATOM    274  OP2  DG A  14      64.799 156.017 385.251 
ATOM    275  O5'  DG A  14      63.362 154.486 386.641 
ATOM    276  C5'  DG A  14      62.345 154.462 387.659 
ATOM    277  C4'  DG A  14      61.003 154.123 387.041 
ATOM    278  O4'  DG A  14      60.293 155.304 386.570 
ATOM    279  C3'  DG A  14      61.045 153.206 385.819 
ATOM    280  O3'  DG A  14      59.922 152.333 385.859 
ATOM    281  C2'  DG A  14      60.886 154.147 384.624 
ATOM    282  C1'  DG A  14      59.831 155.052 385.251 
ATOM    283  N9   DG A  14      59.677 156.362 384.557 
ATOM    284  C8   DG A  14      60.632 157.135 383.934 
ATOM    285  N7   DG A  14      60.164 158.244 383.414 
ATOM    286  C5   DG A  14      58.803 158.202 383.713 
ATOM    287  C6   DG A  14      57.772 159.128 383.409 
ATOM    288  O6   DG A  14      57.848 160.193 382.803 
ATOM    289  N1   DG A  14      56.533 158.693 383.900 
ATOM    290  C2   DG A  14      56.319 157.519 384.595 
ATOM    291  N2   DG A  14      55.062 157.286 384.979 
ATOM    292  N3   DG A  14      57.288 156.652 384.880 
ATOM    293  C4   DG A  14      58.496 157.057 384.410 
ATOM    294  P    DT A  15      60.110 150.807 385.412 
ATOM    295  OP1  DT A  15      60.631 150.017 386.551 
ATOM    296  OP2  DT A  15      60.903 150.749 384.165 
ATOM    297  O5'  DT A  15      58.599 150.379 385.107 
ATOM    298  C5'  DT A  15      57.533 151.013 385.839 
ATOM    299  C4'  DT A  15      56.401 151.373 384.898 
ATOM    300  O4'  DT A  15      56.573 152.691 384.301 
ATOM    301  C3'  DT A  15      56.213 150.446 383.697 
ATOM    302  O3'  DT A  15      54.822 150.314 383.430 
ATOM    303  C2'  DT A  15      56.863 151.189 382.529 
ATOM    304  C1'  DT A  15      56.358 152.580 382.902 
ATOM    305  N1   DT A  15      57.098 153.684 382.232 
ATOM    306  C2   DT A  15      56.378 154.804 381.892 
ATOM    307  O2   DT A  15      55.185 154.919 382.116 
ATOM    308  N3   DT A  15      57.098 155.808 381.272 
ATOM    309  C4   DT A  15      58.444 155.783 380.971 
ATOM    310  O4   DT A  15      58.979 156.743 380.413 
ATOM    311  C5   DT A  15      59.114 154.566 381.366 
ATOM    312  C7   DT A  15      60.582 154.458 381.075 
ATOM    313  C6   DT A  15      58.439 153.575 381.970 
ATOM    314  P    DG A  16      54.248 148.883 382.998 
ATOM    315  OP1  DG A  16      53.986 148.068 384.206 
ATOM    316  OP2  DG A  16      55.139 148.275 381.986 
ATOM    317  O5'  DG A  16      52.860 149.294 382.314 
ATOM    318  C5'  DG A  16      52.176 150.472 382.777 
ATOM    319  C4'  DG A  16      51.666 151.273 381.595 
ATOM    320  O4'  DG A  16      52.653 152.222 381.100 
ATOM    321  C3'  DG A  16      51.282 150.462 380.358 
ATOM    322  O3'  DG A  16      50.143 151.060 379.750 
ATOM    323  C2'  DG A  16      52.473 150.612 379.412 
ATOM    324  C1'  DG A  16      52.734 152.090 379.689 
ATOM    325  N9   DG A  16      54.083 152.551 379.258 
ATOM    326  C8   DG A  16      55.279 151.867 379.260 
ATOM    327  N7   DG A  16      56.294 152.565 378.811 
ATOM    328  C5   DG A  16      55.730 153.798 378.488 
ATOM    329  C6   DG A  16      56.333 154.968 377.955 
ATOM    330  O6   DG A  16      57.508 155.158 377.654 
ATOM    331  N1   DG A  16      55.393 155.994 377.781 
ATOM    332  C2   DG A  16      54.049 155.902 378.082 
ATOM    333  N2   DG A  16      53.319 156.994 377.843 
ATOM    334  N3   DG A  16      53.484 154.805 378.582 
ATOM    335  C4   DG A  16      54.382 153.800 378.757 
ATOM    336  P    DC A  17      49.001 150.117 379.146 
ATOM    337  OP1  DC A  17      48.076 149.704 380.225 
ATOM    338  OP2  DC A  17      49.622 149.021 378.369 
ATOM    339  O5'  DC A  17      48.253 151.123 378.152 
ATOM    340  C5'  DC A  17      48.233 152.528 378.466 
ATOM    341  C4'  DC A  17      48.519 153.342 377.219 
ATOM    342  O4'  DC A  17      49.944 153.560 377.014 
ATOM    343  C3'  DC A  17      48.047 152.728 375.901 
ATOM    344  O3'  DC A  17      47.586 153.769 375.048 
ATOM    345  C2'  DC A  17      49.306 152.118 375.285 
ATOM    346  C1'  DC A  17      50.255 153.251 375.664 
ATOM    347  N1   DC A  17      51.695 152.874 375.596 
ATOM    348  C2   DC A  17      52.604 153.851 375.197 
ATOM    349  O2   DC A  17      52.182 154.980 374.920 
ATOM    350  N3   DC A  17      53.920 153.527 375.127 
ATOM    351  C4   DC A  17      54.336 152.292 375.436 
ATOM    352  N4   DC A  17      55.631 152.026 375.353 
ATOM    353  C5   DC A  17      53.418 151.273 375.847 
ATOM    354  C6   DC A  17      52.107 151.616 375.910 
ATOM    355  P    DG A  18      46.285 153.517 374.150 
ATOM    356  OP1  DG A  18      45.069 153.782 374.953 
ATOM    357  OP2  DG A  18      46.368 152.182 373.519 
ATOM    358  O5'  DG A  18      46.448 154.651 373.033 
ATOM    359  C5'  DG A  18      47.123 155.877 373.374 
ATOM    360  C4'  DG A  18      48.076 156.271 372.263 
ATOM    361  O4'  DG A  18      49.395 155.675 372.426 
ATOM    362  C3'  DG A  18      47.658 155.862 370.852 
ATOM    363  O3'  DG A  18      48.040 156.887 369.943 
ATOM    364  C2'  DG A  18      48.484 154.612 370.550 
ATOM    365  C1'  DG A  18      49.782 155.101 371.187 
ATOM    366  N9   DG A  18      50.759 154.012 371.466 
ATOM    367  C8   DG A  18      50.525 152.708 371.847 
ATOM    368  N7   DG A  18      51.614 151.997 372.014 
ATOM    369  C5   DG A  18      52.642 152.893 371.722 
ATOM    370  C6   DG A  18      54.048 152.704 371.729 
ATOM    371  O6   DG A  18      54.687 151.690 371.998 
ATOM    372  N1   DG A  18      54.725 153.878 371.370 
ATOM    373  C2   DG A  18      54.121 155.077 371.046 
ATOM    374  N2   DG A  18      54.943 156.081 370.731 
ATOM    375  N3   DG A  18      52.801 155.254 371.041 
ATOM    376  C4   DG A  18      52.131 154.125 371.387 
ATOM    377  P    DG A  19      47.051 157.269 368.743 
ATOM    378  OP1  DG A  19      46.030 158.224 369.226 
ATOM    379  OP2  DG A  19      46.538 156.033 368.112 
ATOM    380  O5'  DG A  19      48.049 158.011 367.736 
ATOM    381  C5'  DG A  19      49.183 158.719 368.272 
ATOM    382  C4'  DG A  19      50.418 158.422 367.445 
ATOM    383  O4'  DG A  19      51.126 157.238 367.911 
ATOM    384  C3'  DG A  19      50.174 158.145 365.962 
ATOM    385  O3'  DG A  19      51.244 158.703 365.208 
ATOM    386  C2'  DG A  19      50.235 156.623 365.836 
ATOM    387  C1'  DG A  19      51.407 156.414 366.790 
ATOM    388  N9   DG A  19      51.546 155.011 367.270 
ATOM    389  C8   DG A  19      50.565 154.082 367.541 
ATOM    390  N7   DG A  19      51.024 152.924 367.952 
ATOM    391  C5   DG A  19      52.407 153.098 367.952 
ATOM    392  C6   DG A  19      53.442 152.193 368.302 
ATOM    393  O6   DG A  19      53.350 151.032 368.691 
ATOM    394  N1   DG A  19      54.707 152.780 368.158 
ATOM    395  C2   DG A  19      54.941 154.073 367.732 
ATOM    396  N2   DG A  19      56.221 154.445 367.661 
ATOM    397  N3   DG A  19      53.969 154.922 367.404 
ATOM    398  C4   DG A  19      52.736 154.368 367.538 
ATOM    399  P    DA A  20      50.920 159.417 363.812 
ATOM    400  OP1  DA A  20      50.502 160.815 364.055 
ATOM    401  OP2  DA A  20      49.976 158.583 363.036 
ATOM    402  O5'  DA A  20      52.357 159.399 363.108 
ATOM    403  C5'  DA A  20      53.538 159.451 363.929 
ATOM    404  C4'  DA A  20      54.563 158.454 363.426 
ATOM    405  O4'  DA A  20      54.391 157.135 364.018 
ATOM    406  C3'  DA A  20      54.550 158.188 361.921 
ATOM    407  O3'  DA A  20      55.888 158.006 361.474 
ATOM    408  C2'  DA A  20      53.802 156.864 361.769 
ATOM    409  C1'  DA A  20      54.423 156.170 362.977 
ATOM    410  N9   DA A  20      53.667 154.970 363.434 
ATOM    411  C8   DA A  20      52.319 154.761 363.417 
ATOM    412  N7   DA A  20      51.961 153.606 363.885 
ATOM    413  C5   DA A  20      53.160 153.002 364.240 
ATOM    414  C6   DA A  20      53.461 151.752 364.802 
ATOM    415  N6   DA A  20      52.532 150.840 365.120 
ATOM    416  N1   DA A  20      54.759 151.469 365.025 
ATOM    417  C2   DA A  20      55.678 152.379 364.707 
ATOM    418  N3   DA A  20      55.518 153.573 364.181 
ATOM    419  C4   DA A  20      54.210 153.831 363.967 
ATOM    420  P    DT A  21      56.325 158.625 360.064 
ATOM    421  OP1  DT A  21      56.690 160.048 360.238 
ATOM    422  OP2  DT A  21      55.284 158.340 359.053 
ATOM    423  O5'  DT A  21      57.638 157.769 359.738 
ATOM    424  C5'  DT A  21      58.438 157.275 360.829 
ATOM    425  C4'  DT A  21      58.841 155.837 360.567 
ATOM    426  O4'  DT A  21      57.853 154.886 361.056 
ATOM    427  C3'  DT A  21      59.024 155.455 359.098 
ATOM    428  O3'  DT A  21      60.110 154.543 358.992 
ATOM    429  C2'  DT A  21      57.736 154.723 358.725 
ATOM    430  C1'  DT A  21      57.592 153.943 360.028 
ATOM    431  N1   DT A  21      56.227 153.387 360.246 
ATOM    432  C2   DT A  21      56.140 152.176 360.887 
ATOM    433  O2   DT A  21      57.117 151.558 361.273 
ATOM    434  N3   DT A  21      54.859 151.691 361.071 
ATOM    435  C4   DT A  21      53.688 152.305 360.675 
ATOM    436  O4   DT A  21      52.598 151.774 360.895 
ATOM    437  C5   DT A  21      53.881 153.572 360.010 
ATOM    438  C7   DT A  21      52.658 154.307 359.547 
ATOM    439  C6   DT A  21      55.115 154.066 359.818 
ATOM    440  P    DC A  22      61.117 154.673 357.754 
ATOM    441  OP1  DC A  22      62.144 155.695 358.057 
ATOM    442  OP2  DC A  22      60.346 154.877 356.508 
ATOM    443  O5'  DC A  22      61.789 153.222 357.739 
ATOM    444  C5'  DC A  22      61.925 152.502 358.978 
ATOM    445  C4'  DC A  22      61.531 151.051 358.781 
ATOM    446  O4'  DC A  22      60.105 150.830 358.980 
ATOM    447  C3'  DC A  22      61.802 150.471 357.393 
ATOM    448  O3'  DC A  22      62.211 149.116 357.532 
ATOM    449  C2'  DC A  22      60.447 150.500 356.689 
ATOM    450  C1'  DC A  22      59.614 150.065 357.891 
ATOM    451  N1   DC A  22      58.159 150.347 357.746 
ATOM    452  C2   DC A  22      57.263 149.444 358.310 
ATOM    453  O2   DC A  22      57.708 148.454 358.903 
ATOM    454  N3   DC A  22      55.931 149.682 358.189 
ATOM    455  C4   DC A  22      55.490 150.767 357.538 
ATOM    456  N4   DC A  22      54.182 150.956 357.447 
ATOM    457  C5   DC A  22      56.395 151.709 356.950 
ATOM    458  C6   DC A  22      57.721 151.451 357.082 
ATOM    459  P    DC A  23      63.375 148.555 356.588 
ATOM    460  OP1  DC A  23      64.693 148.901 357.167 
ATOM    461  OP2  DC A  23      63.142 148.999 355.195 
ATOM    462  O5'  DC A  23      63.137 146.977 356.695 
ATOM    463  C5'  DC A  23      62.578 146.436 357.907 
ATOM    464  C4'  DC A  23      61.518 145.405 357.574 
ATOM    465  O4'  DC A  23      60.199 145.999 357.407 
ATOM    466  C3'  DC A  23      61.735 144.621 356.280 
ATOM    467  O3'  DC A  23      61.301 143.281 356.475 
ATOM    468  C2'  DC A  23      60.811 145.289 355.263 
ATOM    469  C1'  DC A  23      59.631 145.498 356.206 
ATOM    470  N1   DC A  23      58.638 146.493 355.713 
ATOM    471  C2   DC A  23      57.296 146.272 356.009 
ATOM    472  O2   DC A  23      56.987 145.269 356.664 
ATOM    473  N3   DC A  23      56.374 147.167 355.568 
ATOM    474  C4   DC A  23      56.750 148.240 354.862 
ATOM    475  N4   DC A  23      55.814 149.084 354.454 
ATOM    476  C5   DC A  23      58.126 148.486 354.546 
ATOM    477  C6   DC A  23      59.031 147.580 354.995 
ATOM    478  P    DT A  24      62.153 142.088 355.833 
ATOM    479  OP1  DT A  24      63.276 141.741 356.731 
ATOM    480  OP2  DT A  24      62.517 142.431 354.441 
ATOM    481  O5'  DT A  24      61.080 140.900 355.830 
ATOM    482  C5'  DT A  24      60.062 140.876 356.848 
ATOM    483  C4'  DT A  24      58.720 140.538 356.230 
ATOM    484  O4'  DT A  24      58.011 141.719 355.759 
ATOM    485  C3'  DT A  24      58.762 139.621 355.008 
ATOM    486  O3'  DT A  24      57.640 138.747 355.048 
ATOM    487  C2'  DT A  24      58.604 140.561 353.813 
ATOM    488  C1'  DT A  24      57.549 141.467 354.441 
ATOM    489  N1   DT A  24      57.394 142.777 353.747 
ATOM    490  C2   DT A  24      56.132 143.316 353.703 
ATOM    491  O2   DT A  24      55.161 142.773 354.201 
ATOM    492  N3   DT A  24      56.028 144.530 353.051 
ATOM    493  C4   DT A  24      57.057 145.230 352.454 
ATOM    494  O4   DT A  24      56.840 146.309 351.899 
ATOM    495  C5   DT A  24      58.343 144.583 352.552 
ATOM    496  C7   DT A  24      59.518 145.278 351.929 
ATOM    497  C6   DT A  24      58.473 143.403 353.180 
ATOM    498  P    DG A  25      57.827 137.222 354.602 
ATOM    499  OP1  DG A  25      58.349 136.432 355.740 
ATOM    500  OP2  DG A  25      58.621 137.164 353.355 
ATOM    501  O5'  DG A  25      56.316 136.794 354.297 
ATOM    502  C5'  DG A  25      55.250 137.428 355.028 
ATOM    503  C4'  DG A  25      54.119 137.788 354.087 
ATOM    504  O4'  DG A  25      54.291 139.105 353.490 
ATOM    505  C3'  DG A  25      53.931 136.861 352.886 
ATOM    506  O3'  DG A  25      52.540 136.729 352.619 
ATOM    507  C2'  DG A  25      54.580 137.603 351.719 
ATOM    508  C1'  DG A  25      54.076 138.995 352.091 
ATOM    509  N9   DG A  25      54.816 140.099 351.421 
ATOM    510  C8   DG A  25      56.149 140.173 351.079 
ATOM    511  N7   DG A  25      56.488 141.296 350.493 
ATOM    512  C5   DG A  25      55.296 142.017 350.443 
ATOM    513  C6   DG A  25      55.031 143.309 349.920 
ATOM    514  O6   DG A  25      55.806 144.097 349.385 
ATOM    515  N1   DG A  25      53.681 143.657 350.075 
ATOM    516  C2   DG A  25      52.716 142.861 350.658 
ATOM    517  N2   DG A  25      51.485 143.375 350.711 
ATOM    518  N3   DG A  25      52.966 141.648 351.149 
ATOM    519  C4   DG A  25      54.270 141.296 351.006 
ATOM    520  P    DC A  26      51.966 135.298 352.187 
ATOM    521  OP1  DC A  26      51.704 134.483 353.395 
ATOM    522  OP2  DC A  26      52.857 134.690 351.175 
ATOM    523  O5'  DC A  26      50.578 135.708 351.503 
ATOM    524  C5'  DC A  26      49.894 136.887 351.966 
ATOM    525  C4'  DC A  26      49.383 137.688 350.784 
ATOM    526  O4'  DC A  26      50.371 138.637 350.290 
ATOM    527  C3'  DC A  26      49.000 136.877 349.547 
ATOM    528  O3'  DC A  26      47.861 137.475 348.940 
ATOM    529  C2'  DC A  26      50.191 137.027 348.601 
ATOM    530  C1'  DC A  26      50.452 138.504 348.879 
ATOM    531  N1   DC A  26      51.801 138.966 348.447 
ATOM    532  C2   DC A  26      51.918 140.267 347.965 
ATOM    533  O2   DC A  26      50.908 140.978 347.916 
ATOM    534  N3   DC A  26      53.140 140.706 347.566 
ATOM    535  C4   DC A  26      54.210 139.904 347.635 
ATOM    536  N4   DC A  26      55.378 140.379 347.234 
ATOM    537  C5   DC A  26      54.110 138.563 348.128 
ATOM    538  C6   DC A  26      52.881 138.142 348.521 
ATOM    539  P    DT A  27      46.719 136.532 348.335 
ATOM    540  OP1  DT A  27      45.794 136.119 349.415 
ATOM    541  OP2  DT A  27      47.339 135.436 347.558 
ATOM    542  O5'  DT A  27      45.971 137.538 347.341 
ATOM    543  C5'  DT A  27      45.951 138.943 347.655 
ATOM    544  C4'  DT A  27      46.237 139.757 346.409 
ATOM    545  O4'  DT A  27      47.662 139.975 346.204 
ATOM    546  C3'  DT A  27      45.765 139.143 345.091 
ATOM    547  O3'  DT A  27      45.304 140.184 344.238 
ATOM    548  C2'  DT A  27      47.024 138.533 344.475 
ATOM    549  C1'  DT A  27      47.973 139.665 344.853 
ATOM    550  N1   DT A  27      49.412 139.289 344.785 
ATOM    551  C2   DT A  27      50.296 140.264 344.390 
ATOM    552  O2   DT A  27      49.950 141.397 344.103 
ATOM    553  N3   DT A  27      51.622 139.878 344.338 
ATOM    554  C4   DT A  27      52.123 138.628 344.640 
ATOM    555  O4   DT A  27      53.331 138.401 344.555 
ATOM    556  C5   DT A  27      51.119 137.673 345.044 
ATOM    557  C7   DT A  27      51.579 136.286 345.391 
ATOM    558  C6   DT A  27      49.823 138.021 345.103 
ATOM    559  P    DG A  28      44.002 139.932 343.340 
ATOM    560  OP1  DG A  28      42.787 140.197 344.142 
ATOM    561  OP2  DG A  28      44.086 138.597 342.709 
ATOM    562  O5'  DG A  28      44.166 141.066 342.222 
ATOM    563  C5'  DG A  28      44.840 142.292 342.564 
ATOM    564  C4'  DG A  28      45.794 142.686 341.453 
ATOM    565  O4'  DG A  28      47.113 142.090 341.615 
ATOM    566  C3'  DG A  28      45.375 142.277 340.041 
ATOM    567  O3'  DG A  28      45.758 143.302 339.132 
ATOM    568  C2'  DG A  28      46.202 141.027 339.739 
ATOM    569  C1'  DG A  28      47.500 141.516 340.376 
ATOM    570  N9   DG A  28      48.476 140.427 340.656 
ATOM    571  C8   DG A  28      48.243 139.122 341.036 
ATOM    572  N7   DG A  28      49.332 138.412 341.203 
ATOM    573  C5   DG A  28      50.360 139.308 340.912 
ATOM    574  C6   DG A  28      51.766 139.118 340.919 
ATOM    575  O6   DG A  28      52.405 138.105 341.188 
ATOM    576  N1   DG A  28      52.443 140.292 340.559 
ATOM    577  C2   DG A  28      51.839 141.492 340.236 
ATOM    578  N2   DG A  28      52.661 142.496 339.920 
ATOM    579  N3   DG A  28      50.519 141.669 340.230 
ATOM    580  C4   DG A  28      49.849 140.540 340.576 
ATOM    581  P    DG A  29      44.769 143.684 337.932 
ATOM    582  OP1  DG A  29      43.748 144.639 338.415 
ATOM    583  OP2  DG A  29      44.256 142.448 337.301 
ATOM    584  O5'  DG A  29      45.767 144.426 336.925 
ATOM    585  C5'  DG A  29      46.900 145.134 337.461 
ATOM    586  C4'  DG A  29      48.136 144.836 336.634 
ATOM    587  O4'  DG A  29      48.844 143.653 337.100 
ATOM    588  C3'  DG A  29      47.892 144.560 335.151 
ATOM    589  O3'  DG A  29      48.961 145.118 334.397 
ATOM    590  C2'  DG A  29      47.953 143.038 335.026 
ATOM    591  C1'  DG A  29      49.125 142.828 335.980 
ATOM    592  N9   DG A  29      49.264 141.426 336.460 
ATOM    593  C8   DG A  29      48.282 140.497 336.731 
ATOM    594  N7   DG A  29      48.741 139.339 337.141 
ATOM    595  C5   DG A  29      50.125 139.513 337.142 
ATOM    596  C6   DG A  29      51.160 138.608 337.492 
ATOM    597  O6   DG A  29      51.067 137.447 337.880 
ATOM    598  N1   DG A  29      52.425 139.195 337.347 
ATOM    599  C2   DG A  29      52.659 140.487 336.921 
ATOM    600  N2   DG A  29      53.939 140.860 336.850 
ATOM    601  N3   DG A  29      51.686 141.337 336.593 
ATOM    602  C4   DG A  29      50.453 140.783 336.727 
ATOM    603  P    DT A  30      48.638 145.832 333.001 
ATOM    604  OP1  DT A  30      48.219 147.230 333.245 
ATOM    605  OP2  DT A  30      47.694 144.998 332.225 
ATOM    606  O5'  DT A  30      50.075 145.814 332.297 
ATOM    607  C5'  DT A  30      51.256 145.866 333.119 
ATOM    608  C4'  DT A  30      52.281 144.869 332.616 
ATOM    609  O4'  DT A  30      52.109 143.549 333.207 
ATOM    610  C3'  DT A  30      52.268 144.603 331.111 
ATOM    611  O3'  DT A  30      53.605 144.421 330.664 
ATOM    612  C2'  DT A  30      51.520 143.279 330.958 
ATOM    613  C1'  DT A  30      52.141 142.585 332.167 
ATOM    614  N1   DT A  30      51.385 141.385 332.623 
ATOM    615  C2   DT A  30      52.118 140.340 333.131 
ATOM    616  O2   DT A  30      53.334 140.362 333.217 
ATOM    617  N3   DT A  30      51.383 139.245 333.543 
ATOM    618  C4   DT A  30      50.011 139.114 333.491 
ATOM    619  O4   DT A  30      49.464 138.083 333.891 
ATOM    620  C5   DT A  30      49.329 140.262 332.943 
ATOM    621  C7   DT A  30      47.833 140.203 332.850 
ATOM    622  C6   DT A  30      50.019 141.340 332.534 
ATOM    623  P    DA A  31      54.043 145.040 329.253 
ATOM    624  OP1  DA A  31      54.408 146.463 329.428 
ATOM    625  OP2  DA A  31      53.002 144.755 328.242 
ATOM    626  O5'  DA A  31      55.356 144.184 328.928 
ATOM    627  C5'  DA A  31      56.156 143.690 330.018 
ATOM    628  C4'  DA A  31      56.559 142.252 329.756 
ATOM    629  O4'  DA A  31      55.571 141.301 330.245 
ATOM    630  C3'  DA A  31      56.742 141.870 328.287 
ATOM    631  O3'  DA A  31      57.828 140.957 328.181 
ATOM    632  C2'  DA A  31      55.454 141.138 327.914 
ATOM    633  C1'  DA A  31      55.310 140.358 329.217 
ATOM    634  N9   DA A  31      53.945 139.802 329.435 
ATOM    635  C8   DA A  31      52.742 140.342 329.077 
ATOM    636  N7   DA A  31      51.722 139.612 329.406 
ATOM    637  C5   DA A  31      52.286 138.508 330.029 
ATOM    638  C6   DA A  31      51.726 137.359 330.610 
ATOM    639  N6   DA A  31      50.407 137.122 330.659 
ATOM    640  N1   DA A  31      52.573 136.457 331.140 
ATOM    641  C2   DA A  31      53.882 136.697 331.088 
ATOM    642  N3   DA A  31      54.518 137.728 330.574 
ATOM    643  C4   DA A  31      53.647 138.615 330.051 
ATOM    644  P    DG A  32      58.835 141.088 326.944 
ATOM    645  OP1  DG A  32      59.862 142.110 327.246 
ATOM    646  OP2  DG A  32      58.064 141.292 325.697 
ATOM    647  O5'  DG A  32      59.507 139.637 326.928 
ATOM    648  C5'  DG A  32      59.642 138.917 328.168 
ATOM    649  C4'  DG A  32      59.248 137.466 327.970 
ATOM    650  O4'  DG A  32      57.823 137.245 328.170 
ATOM    651  C3'  DG A  32      59.520 136.886 326.582 
ATOM    652  O3'  DG A  32      59.929 135.530 326.721 
ATOM    653  C2'  DG A  32      58.164 136.915 325.878 
ATOM    654  C1'  DG A  32      57.332 136.480 327.080 
ATOM    655  N9   DG A  32      55.876 136.762 326.935 
ATOM    656  C8   DG A  32      55.252 137.817 326.305 
ATOM    657  N7   DG A  32      53.944 137.770 326.357 
ATOM    658  C5   DG A  32      53.681 136.603 327.071 
ATOM    659  C6   DG A  32      52.444 136.019 327.447 
ATOM    660  O6   DG A  32      51.305 136.421 327.224 
ATOM    661  N1   DG A  32      52.634 134.831 328.165 
ATOM    662  C2   DG A  32      53.861 134.278 328.479 
ATOM    663  N2   DG A  32      53.830 133.138 329.172 
ATOM    664  N3   DG A  32      55.022 134.826 328.126 
ATOM    665  C4   DG A  32      54.854 135.980 327.428 
ATOM    666  P    DG A  33      61.093 134.970 325.777 
ATOM    667  OP1  DG A  33      62.411 135.316 326.356 
ATOM    668  OP2  DG A  33      60.860 135.414 324.385 
ATOM    669  O5'  DG A  33      60.855 133.392 325.885 
ATOM    670  C5'  DG A  33      60.296 132.851 327.097 
ATOM    671  C4'  DG A  33      59.235 131.820 326.763 
ATOM    672  O4'  DG A  33      57.917 132.414 326.596 
ATOM    673  C3'  DG A  33      59.453 131.036 325.469 
ATOM    674  O3'  DG A  33      59.019 129.696 325.664 
ATOM    675  C2'  DG A  33      58.528 131.704 324.452 
ATOM    676  C1'  DG A  33      57.349 131.913 325.396 
ATOM    677  N9   DG A  33      56.356 132.908 324.902 
ATOM    678  C8   DG A  33      56.564 134.055 324.169 
ATOM    679  N7   DG A  33      55.467 134.718 323.893 
ATOM    680  C5   DG A  33      54.461 133.954 324.484 
ATOM    681  C6   DG A  33      53.058 134.164 324.522 
ATOM    682  O6   DG A  33      52.403 135.082 324.036 
ATOM    683  N1   DG A  33      52.407 133.143 325.229 
ATOM    684  C2   DG A  33      53.031 132.062 325.820 
ATOM    685  N2   DG A  33      52.231 131.196 326.450 
ATOM    686  N3   DG A  33      54.347 131.866 325.784 
ATOM    687  C4   DG A  33      54.993 132.848 325.102 
ATOM    688  P    DA A  34      59.870 128.503 325.022 
ATOM    689  OP1  DA A  34      60.994 128.156 325.921 
ATOM    690  OP2  DA A  34      60.235 128.846 323.630 
ATOM    691  O5'  DA A  34      58.798 127.315 325.019 
ATOM    692  C5'  DA A  34      57.780 127.291 326.037 
ATOM    693  C4'  DA A  34      56.438 126.953 325.420 
ATOM    694  O4'  DA A  34      55.729 128.134 324.948 
ATOM    695  C3'  DA A  34      56.480 126.035 324.198 
ATOM    696  O3'  DA A  34      55.358 125.162 324.238 
ATOM    697  C2'  DA A  34      56.322 126.976 323.003 
ATOM    698  C1'  DA A  34      55.267 127.882 323.630 
ATOM    699  N9   DA A  34      55.112 129.191 322.936 
ATOM    700  C8   DA A  34      56.073 129.945 322.323 
ATOM    701  N7   DA A  34      55.623 131.045 321.804 
ATOM    702  C5   DA A  34      54.265 131.022 322.092 
ATOM    703  C6   DA A  34      53.221 131.917 321.808 
ATOM    704  N6   DA A  34      53.392 133.064 321.137 
ATOM    705  N1   DA A  34      51.989 131.587 322.239 
ATOM    706  C2   DA A  34      51.826 130.446 322.906 
ATOM    707  N3   DA A  34      52.719 129.537 323.228 
ATOM    708  C4   DA A  34      53.943 129.890 322.785 
ATOM    709  P    DG A  35      55.545 123.637 323.791 
ATOM    710  OP1  DG A  35      56.067 122.847 324.930 
ATOM    711  OP2  DG A  35      56.339 123.579 322.544 
ATOM    712  O5'  DG A  35      54.034 123.209 323.486 
ATOM    713  C5'  DG A  35      52.968 123.843 324.217 
ATOM    714  C4'  DG A  35      51.836 124.203 323.276 
ATOM    715  O4'  DG A  35      52.008 125.520 322.679 
ATOM    716  C3'  DG A  35      51.649 123.276 322.075 
ATOM    717  O3'  DG A  35      50.258 123.144 321.808 
ATOM    718  C2'  DG A  35      52.298 124.018 320.908 
ATOM    719  C1'  DG A  35      51.794 125.410 321.280 
ATOM    720  N9   DG A  35      52.534 126.514 320.611 
ATOM    721  C8   DG A  35      53.866 126.588 320.268 
ATOM    722  N7   DG A  35      54.206 127.711 319.682 
ATOM    723  C5   DG A  35      53.014 128.432 319.632 
ATOM    724  C6   DG A  35      52.749 129.724 319.109 
ATOM    725  O6   DG A  35      53.524 130.512 318.574 
ATOM    726  N1   DG A  35      51.399 130.072 319.264 
ATOM    727  C2   DG A  35      50.434 129.276 319.848 
ATOM    728  N2   DG A  35      49.203 129.790 319.900 
ATOM    729  N3   DG A  35      50.684 128.063 320.339 
ATOM    730  C4   DG A  35      51.988 127.711 320.196 
ATOM    731  P    DA A  36      49.683 121.713 321.377 
ATOM    732  OP1  DA A  36      49.422 120.898 322.584 
ATOM    733  OP2  DA A  36      50.575 121.105 320.365 
ATOM    734  O5'  DA A  36      48.296 122.123 320.693 
ATOM    735  C5'  DA A  36      47.612 123.302 321.156 
ATOM    736  C4'  DA A  36      47.101 124.103 319.974 
ATOM    737  O4'  DA A  36      48.088 125.052 319.479 
ATOM    738  C3'  DA A  36      46.717 123.292 318.737 
ATOM    739  O3'  DA A  36      45.578 123.890 318.129 
ATOM    740  C2'  DA A  36      47.908 123.442 317.790 
ATOM    741  C1'  DA A  36      48.170 124.919 318.068 
ATOM    742  N9   DA A  36      49.519 125.381 317.637 
ATOM    743  C8   DA A  36      50.695 124.688 317.646 
ATOM    744  N7   DA A  36      51.708 125.366 317.204 
ATOM    745  C5   DA A  36      51.165 126.601 316.877 
ATOM    746  C6   DA A  36      51.729 127.775 316.350 
ATOM    747  N6   DA A  36      53.029 127.900 316.047 
ATOM    748  N1   DA A  36      50.906 128.820 316.145 
ATOM    749  C2   DA A  36      49.615 128.691 316.449 
ATOM    750  N3   DA A  36      48.978 127.652 316.943 
ATOM    751  C4   DA A  36      49.824 126.619 317.138 
ATOM    752  P    DA A  37      44.436 122.947 317.524 
ATOM    753  OP1  DA A  37      43.511 122.534 318.604 
ATOM    754  OP2  DA A  37      45.057 121.851 316.748 
ATOM    755  O5'  DA A  37      43.688 123.953 316.530 
ATOM    756  C5'  DA A  37      43.669 125.358 316.844 
ATOM    757  C4'  DA A  37      43.955 126.172 315.598 
ATOM    758  O4'  DA A  37      45.380 126.390 315.393 
ATOM    759  C3'  DA A  37      43.483 125.558 314.280 
ATOM    760  O3'  DA A  37      43.022 126.599 313.427 
ATOM    761  C2'  DA A  37      44.742 124.948 313.664 
ATOM    762  C1'  DA A  37      45.691 126.080 314.043 
ATOM    763  N9   DA A  37      47.130 125.704 313.974 
ATOM    764  C8   DA A  37      47.705 124.497 314.254 
ATOM    765  N7   DA A  37      48.993 124.481 314.098 
ATOM    766  C5   DA A  37      49.296 125.772 313.684 
ATOM    767  C6   DA A  37      50.508 126.399 313.351 
ATOM    768  N6   DA A  37      51.696 125.780 313.383 
ATOM    769  N1   DA A  37      50.453 127.692 312.980 
ATOM    770  C2   DA A  37      49.269 128.303 312.949 
ATOM    771  N3   DA A  37      48.079 127.822 313.237 
ATOM    772  C4   DA A  37      48.161 126.527 313.605 
ATOM    773  P    DC A  38      41.720 126.347 312.529 
ATOM    774  OP1  DC A  38      40.505 126.612 313.332 
ATOM    775  OP2  DC A  38      41.804 125.012 311.898 
ATOM    776  O5'  DC A  38      41.884 127.481 311.411 
ATOM    777  C5'  DC A  38      42.558 128.707 311.753 
ATOM    778  C4'  DC A  38      43.512 129.101 310.642 
ATOM    779  O4'  DC A  38      44.831 128.504 310.804 
ATOM    780  C3'  DC A  38      43.093 128.692 309.230 
ATOM    781  O3'  DC A  38      43.476 129.717 308.321 
ATOM    782  C2'  DC A  38      43.920 127.442 308.928 
ATOM    783  C1'  DC A  38      45.218 127.930 309.565 
ATOM    784  N1   DC A  38      46.194 126.841 309.845 
ATOM    785  C2   DC A  38      47.550 127.136 309.714 
ATOM    786  O2   DC A  38      47.882 128.278 309.376 
ATOM    787  N3   DC A  38      48.456 126.156 309.964 
ATOM    788  C4   DC A  38      48.055 124.931 310.329 
ATOM    789  N4   DC A  38      48.979 124.011 310.561 
ATOM    790  C5   DC A  38      46.666 124.609 310.468 
ATOM    791  C6   DC A  38      45.776 125.601 310.214 
ATOM    792  P    DC A  39      42.487 130.099 307.121 
ATOM    793  OP1  DC A  39      41.465 131.054 307.605 
ATOM    794  OP2  DC A  39      41.973 128.863 306.491 
ATOM    795  O5'  DC A  39      43.485 130.841 306.114 
ATOM    796  C5'  DC A  39      44.618 131.549 306.650 
ATOM    797  C4'  DC A  39      45.853 131.251 305.824 
ATOM    798  O4'  DC A  39      46.561 130.068 306.290 
ATOM    799  C3'  DC A  39      45.610 130.975 304.340 
ATOM    800  O3'  DC A  39      46.679 131.533 303.586 
ATOM    801  C2'  DC A  39      45.671 129.453 304.215 
ATOM    802  C1'  DC A  39      46.842 129.243 305.169 
ATOM    803  N1   DC A  39      46.981 127.841 305.649 
ATOM    804  C2   DC A  39      48.267 127.354 305.868 
ATOM    805  O2   DC A  39      49.232 128.099 305.658 
ATOM    806  N3   DC A  39      48.415 126.076 306.306 
ATOM    807  C4   DC A  39      47.345 125.301 306.522 
ATOM    808  N4   DC A  39      47.542 124.063 306.948 
ATOM    809  C5   DC A  39      46.014 125.783 306.302 
ATOM    810  C6   DC A  39      45.887 127.062 305.864 
ATOM    811  P    DT A  40      46.355 132.247 302.190 
ATOM    812  OP1  DT A  40      45.937 133.645 302.434 
ATOM    813  OP2  DT A  40      45.412 131.413 301.414 
ATOM    814  O5'  DT A  40      47.792 132.229 301.486 
ATOM    815  C5'  DT A  40      48.974 132.281 302.308 
ATOM    816  C4'  DT A  40      49.999 131.284 301.805 
ATOM    817  O4'  DT A  40      49.826 129.964 302.396 
ATOM    818  C3'  DT A  40      49.986 131.018 300.300 
ATOM    819  O3'  DT A  40      51.323 130.836 299.853 
ATOM    820  C2'  DT A  40      49.238 129.694 300.147 
ATOM    821  C1'  DT A  40      49.859 129.000 301.356 
ATOM    822  N1   DT A  40      49.103 127.800 301.813 
ATOM    823  C2   DT A  40      49.836 126.754 302.320 
ATOM    824  O2   DT A  40      51.052 126.777 302.406 
ATOM    825  N3   DT A  40      49.101 125.660 302.732 
ATOM    826  C4   DT A  40      47.729 125.529 302.681 
ATOM    827  O4   DT A  40      47.182 124.498 303.080 
ATOM    828  C5   DT A  40      47.047 126.677 302.133 
ATOM    829  C7   DT A  40      45.550 126.617 302.040 
ATOM    830  C6   DT A  40      47.737 127.755 301.724 
ATOM    831  P    DA A  41      51.761 131.454 298.443 
ATOM    832  OP1  DA A  41      52.126 132.878 298.617 
ATOM    833  OP2  DA A  41      50.719 131.170 297.431 
ATOM    834  O5'  DA A  41      53.074 130.599 298.117 
ATOM    835  C5'  DA A  41      53.874 130.105 299.207 
ATOM    836  C4'  DA A  41      54.277 128.667 298.945 
ATOM    837  O4'  DA A  41      53.289 127.716 299.435 
ATOM    838  C3'  DA A  41      54.460 128.285 297.477 
ATOM    839  O3'  DA A  41      55.546 127.372 297.370 
ATOM    840  C2'  DA A  41      53.172 127.552 297.103 
ATOM    841  C1'  DA A  41      53.028 126.773 298.406 
ATOM    842  N9   DA A  41      51.663 126.217 298.624 
ATOM    843  C8   DA A  41      50.460 126.757 298.266 
ATOM    844  N7   DA A  41      49.440 126.027 298.595 
ATOM    845  C5   DA A  41      50.004 124.923 299.218 
ATOM    846  C6   DA A  41      49.444 123.774 299.799 
ATOM    847  N6   DA A  41      48.125 123.537 299.849 
ATOM    848  N1   DA A  41      50.291 122.872 300.329 
ATOM    849  C2   DA A  41      51.600 123.112 300.277 
ATOM    850  N3   DA A  41      52.235 124.143 299.764 
ATOM    851  C4   DA A  41      51.365 125.029 299.240 
ATOM    852  P    DG A  42      56.552 127.503 296.133 
ATOM    853  OP1  DG A  42      57.580 128.525 296.436 
ATOM    854  OP2  DG A  42      55.782 127.707 294.886 
ATOM    855  O5'  DG A  42      57.225 126.052 296.117 
ATOM    856  C5'  DG A  42      57.360 125.332 297.357 
ATOM    857  C4'  DG A  42      56.966 123.881 297.159 
ATOM    858  O4'  DG A  42      55.541 123.660 297.359 
ATOM    859  C3'  DG A  42      57.238 123.301 295.772 
ATOM    860  O3'  DG A  42      57.647 121.945 295.911 
ATOM    861  C2'  DG A  42      55.882 123.330 295.067 
ATOM    862  C1'  DG A  42      55.049 122.895 296.269 
ATOM    863  N9   DG A  42      53.594 123.177 296.125 
ATOM    864  C8   DG A  42      52.970 124.232 295.494 
ATOM    865  N7   DG A  42      51.661 124.185 295.546 
ATOM    866  C5   DG A  42      51.399 123.017 296.260 
ATOM    867  C6   DG A  42      50.161 122.434 296.636 
ATOM    868  O6   DG A  42      49.022 122.836 296.413 
ATOM    869  N1   DG A  42      50.352 121.245 297.354 
ATOM    870  C2   DG A  42      51.579 120.693 297.668 
ATOM    871  N2   DG A  42      51.548 119.553 298.362 
ATOM    872  N3   DG A  42      52.740 121.241 297.315 
ATOM    873  C4   DG A  42      52.572 122.395 296.618 
ATOM    874  P    DA A  43      58.811 121.385 294.966 
ATOM    875  OP1  DA A  43      60.129 121.731 295.545 
ATOM    876  OP2  DA A  43      58.578 121.829 293.574 
ATOM    877  O5'  DA A  43      58.573 119.807 295.074 
ATOM    878  C5'  DA A  43      58.014 119.266 296.286 
ATOM    879  C4'  DA A  43      56.953 118.235 295.953 
ATOM    880  O4'  DA A  43      55.635 118.829 295.785 
ATOM    881  C3'  DA A  43      57.171 117.451 294.659 
ATOM    882  O3'  DA A  43      56.737 116.111 294.854 
ATOM    883  C2'  DA A  43      56.246 118.118 293.641 
ATOM    884  C1'  DA A  43      55.067 118.328 294.585 
ATOM    885  N9   DA A  43      54.074 119.323 294.092 
ATOM    886  C8   DA A  43      54.298 120.457 293.366 
ATOM    887  N7   DA A  43      53.221 121.121 293.084 
ATOM    888  C5   DA A  43      52.206 120.375 293.666 
ATOM    889  C6   DA A  43      50.813 120.552 293.724 
ATOM    890  N6   DA A  43      50.175 121.589 293.162 
ATOM    891  N1   DA A  43      50.098 119.621 294.383 
ATOM    892  C2   DA A  43      50.737 118.594 294.939 
ATOM    893  N3   DA A  43      52.025 118.325 294.951 
ATOM    894  C4   DA A  43      52.718 119.271 294.285 
ATOM    895  P    DG A  44      57.588 114.917 294.212 
ATOM    896  OP1  DG A  44      58.712 114.571 295.110 
ATOM    897  OP2  DG A  44      57.953 115.261 292.819 
ATOM    898  O5'  DG A  44      56.516 113.730 294.209 
ATOM    899  C5'  DG A  44      55.498 113.706 295.227 
ATOM    900  C4'  DG A  44      54.156 113.368 294.609 
ATOM    901  O4'  DG A  44      53.446 114.549 294.137 
ATOM    902  C3'  DG A  44      54.198 112.450 293.387 
ATOM    903  O3'  DG A  44      53.076 111.577 293.427 
ATOM    904  C2'  DG A  44      54.039 113.391 292.192 
ATOM    905  C1'  DG A  44      52.984 114.297 292.819 
ATOM    906  N9   DG A  44      52.830 115.606 292.125 
ATOM    907  C8   DG A  44      53.785 116.380 291.502 
ATOM    908  N7   DG A  44      53.318 117.488 290.982 
ATOM    909  C5   DG A  44      51.957 117.446 291.281 
ATOM    910  C6   DG A  44      50.925 118.373 290.977 
ATOM    911  O6   DG A  44      51.001 119.438 290.371 
ATOM    912  N1   DG A  44      49.687 117.938 291.468 
ATOM    913  C2   DG A  44      49.473 116.763 292.163 
ATOM    914  N2   DG A  44      48.215 116.531 292.547 
ATOM    915  N3   DG A  44      50.441 115.896 292.448 
ATOM    916  C4   DG A  44      51.649 116.302 291.978 
ATOM    917  P    DT A  45      53.263 110.052 292.980 
ATOM    918  OP1  DT A  45      53.784 109.262 294.119 
ATOM    919  OP2  DT A  45      54.057 109.994 291.733 
ATOM    920  O5'  DT A  45      51.752 109.624 292.675 
ATOM    921  C5'  DT A  45      50.686 110.258 293.407 
ATOM    922  C4'  DT A  45      49.554 110.618 292.466 
ATOM    923  O4'  DT A  45      49.726 111.935 291.869 
ATOM    924  C3'  DT A  45      49.367 109.691 291.265 
ATOM    925  O3'  DT A  45      47.975 109.558 290.998 
ATOM    926  C2'  DT A  45      50.016 110.433 290.097 
ATOM    927  C1'  DT A  45      49.512 111.824 290.470 
ATOM    928  N1   DT A  45      50.252 112.929 289.800 
ATOM    929  C2   DT A  45      49.531 114.049 289.460 
ATOM    930  O2   DT A  45      48.339 114.164 289.684 
ATOM    931  N3   DT A  45      50.251 115.052 288.840 
ATOM    932  C4   DT A  45      51.598 115.027 288.539 
ATOM    933  O4   DT A  45      52.132 115.988 287.981 
ATOM    934  C5   DT A  45      52.267 113.811 288.934 
ATOM    935  C7   DT A  45      53.736 113.703 288.643 
ATOM    936  C6   DT A  45      51.593 112.820 289.538 
ATOM    937  P    DT A  46      47.401 108.127 290.566 
ATOM    938  OP1  DT A  46      47.140 107.313 291.774 
ATOM    939  OP2  DT A  46      48.293 107.520 289.554 
ATOM    940  O5'  DT A  46      46.014 108.538 289.882 
ATOM    941  C5'  DT A  46      45.329 109.717 290.345 
ATOM    942  C4'  DT A  46      44.819 110.518 289.163 
ATOM    943  O4'  DT A  46      45.806 111.467 288.668 
ATOM    944  C3'  DT A  46      44.435 109.707 287.926 
ATOM    945  O3'  DT A  46      43.296 110.305 287.318 
ATOM    946  C2'  DT A  46      45.626 109.856 286.980 
ATOM    947  C1'  DT A  46      45.888 111.334 287.257 
ATOM    948  N1   DT A  46      47.237 111.796 286.826 
ATOM    949  C2   DT A  46      47.336 113.081 286.352 
ATOM    950  O2   DT A  46      46.381 113.835 286.277 
ATOM    951  N3   DT A  46      48.601 113.473 285.961 
ATOM    952  C4   DT A  46      49.747 112.705 286.004 
ATOM    953  O4   DT A  46      50.825 113.165 285.625 
ATOM    954  C5   DT A  46      49.541 111.370 286.516 
ATOM    955  C7   DT A  46      50.737 110.466 286.595 
ATOM    956  C6   DT A  46      48.322 110.963 286.903 
ATOM    957  P    DG A  47      42.154 109.362 286.714 
ATOM    958  OP1  DG A  47      41.229 108.949 287.793 
ATOM    959  OP2  DG A  47      42.775 108.266 285.937 
ATOM    960  O5'  DG A  47      41.406 110.368 285.720 
ATOM    961  C5'  DG A  47      41.387 111.773 286.034 
ATOM    962  C4'  DG A  47      41.672 112.586 284.787 
ATOM    963  O4'  DG A  47      43.098 112.805 284.582 
ATOM    964  C3'  DG A  47      41.200 111.973 283.469 
ATOM    965  O3'  DG A  47      40.740 113.014 282.616 
ATOM    966  C2'  DG A  47      42.460 111.363 282.853 
ATOM    967  C1'  DG A  47      43.408 112.495 283.232 
ATOM    968  N9   DG A  47      44.848 112.119 283.163 
ATOM    969  C8   DG A  47      45.446 110.909 283.441 
ATOM    970  N7   DG A  47      46.747 110.907 283.280 
ATOM    971  C5   DG A  47      47.031 112.207 282.865 
ATOM    972  C6   DG A  47      48.273 112.810 282.535 
ATOM    973  O6   DG A  47      49.396 112.312 282.541 
ATOM    974  N1   DG A  47      48.107 114.152 282.164 
ATOM    975  C2   DG A  47      46.900 114.822 282.118 
ATOM    976  N2   DG A  47      46.954 116.101 281.739 
ATOM    977  N3   DG A  47      45.737 114.256 282.429 
ATOM    978  C4   DG A  47      45.879 112.954 282.791 
ATOM    979  P    DG A  48      39.438 112.762 281.718 
ATOM    980  OP1  DG A  48      38.223 113.027 282.521 
ATOM    981  OP2  DG A  48      39.522 111.427 281.087 
ATOM    982  O5'  DG A  48      39.601 113.896 280.601 
ATOM    983  C5'  DG A  48      40.276 115.122 280.942 
ATOM    984  C4'  DG A  48      41.229 115.516 279.831 
ATOM    985  O4'  DG A  48      42.548 114.919 279.993 
ATOM    986  C3'  DG A  48      40.811 115.107 278.419 
ATOM    987  O3'  DG A  48      41.194 116.132 277.511 
ATOM    988  C2'  DG A  48      41.638 113.857 278.117 
ATOM    989  C1'  DG A  48      42.935 114.345 278.754 
ATOM    990  N9   DG A  48      43.912 113.256 279.034 
ATOM    991  C8   DG A  48      43.679 111.952 279.415 
ATOM    992  N7   DG A  48      44.768 111.242 279.582 
ATOM    993  C5   DG A  48      45.795 112.138 279.290 
ATOM    994  C6   DG A  48      47.201 111.948 279.297 
ATOM    995  O6   DG A  48      47.840 110.935 279.566 
ATOM    996  N1   DG A  48      47.878 113.122 278.938 
ATOM    997  C2   DG A  48      47.275 114.322 278.614 
ATOM    998  N2   DG A  48      48.097 115.326 278.299 
ATOM    999  N3   DG A  48      45.955 114.498 278.609 
ATOM   1000  C4   DG A  48      45.284 113.369 278.955 
ATOM   1001  P    DG A  49      40.205 116.514 276.311 
ATOM   1002  OP1  DG A  49      39.183 117.469 276.794 
ATOM   1003  OP2  DG A  49      39.691 115.277 275.680 
ATOM   1004  O5'  DG A  49      41.202 117.256 275.304 
ATOM   1005  C5'  DG A  49      42.336 117.963 275.840 
ATOM   1006  C4'  DG A  49      43.571 117.666 275.013 
ATOM   1007  O4'  DG A  49      44.279 116.483 275.479 
ATOM   1008  C3'  DG A  49      43.327 117.390 273.530 
ATOM   1009  O3'  DG A  49      44.397 117.948 272.776 
ATOM   1010  C2'  DG A  49      43.388 115.868 273.404 
ATOM   1011  C1'  DG A  49      44.560 115.658 274.358 
ATOM   1012  N9   DG A  49      44.699 114.256 274.838 
ATOM   1013  C8   DG A  49      43.718 113.326 275.109 
ATOM   1014  N7   DG A  49      44.177 112.169 275.520 
ATOM   1015  C5   DG A  49      45.560 112.343 275.520 
ATOM   1016  C6   DG A  49      46.595 111.438 275.870 
ATOM   1017  O6   DG A  49      46.503 110.277 276.259 
ATOM   1018  N1   DG A  49      47.860 112.025 275.726 
ATOM   1019  C2   DG A  49      48.094 113.317 275.300 
ATOM   1020  N2   DG A  49      49.374 113.689 275.229 
ATOM   1021  N3   DG A  49      47.122 114.167 274.972 
ATOM   1022  C4   DG A  49      45.889 113.612 275.106 
ATOM   1023  P    DA A  50      44.073 118.662 271.380 
ATOM   1024  OP1  DA A  50      43.655 120.060 271.623 
ATOM   1025  OP2  DA A  50      43.130 117.828 270.604 
ATOM   1026  O5'  DA A  50      45.510 118.644 270.675 
ATOM   1027  C5'  DA A  50      46.692 118.696 271.497 
ATOM   1028  C4'  DA A  50      47.716 117.699 270.994 
ATOM   1029  O4'  DA A  50      47.544 116.379 271.586 
ATOM   1030  C3'  DA A  50      47.703 117.433 269.489 
ATOM   1031  O3'  DA A  50      49.041 117.251 269.042 
ATOM   1032  C2'  DA A  50      46.955 116.109 269.337 
ATOM   1033  C1'  DA A  50      47.577 115.415 270.545 
ATOM   1034  N9   DA A  50      46.821 114.215 271.002 
ATOM   1035  C8   DA A  50      45.472 114.006 270.985 
ATOM   1036  N7   DA A  50      45.115 112.850 271.453 
ATOM   1037  C5   DA A  50      46.313 112.247 271.808 
ATOM   1038  C6   DA A  50      46.615 110.996 272.370 
ATOM   1039  N6   DA A  50      45.685 110.084 272.688 
ATOM   1040  N1   DA A  50      47.912 110.713 272.593 
ATOM   1041  C2   DA A  50      48.832 111.623 272.275 
ATOM   1042  N3   DA A  50      48.671 112.817 271.749 
ATOM   1043  C4   DA A  50      47.364 113.075 271.534 
ATOM   1044  P    DA A  51      49.479 117.869 267.632 
ATOM   1045  OP1  DA A  51      49.843 119.293 267.806 
ATOM   1046  OP2  DA A  51      48.437 117.585 266.621 
ATOM   1047  O5'  DA A  51      50.792 117.013 267.306 
ATOM   1048  C5'  DA A  51      51.592 116.520 268.397 
ATOM   1049  C4'  DA A  51      51.994 115.082 268.135 
ATOM   1050  O4'  DA A  51      51.007 114.130 268.624 
ATOM   1051  C3'  DA A  51      52.178 114.700 266.666 
ATOM   1052  O3'  DA A  51      53.264 113.787 266.560 
ATOM   1053  C2'  DA A  51      50.890 113.967 266.292 
ATOM   1054  C1'  DA A  51      50.745 113.188 267.596 
ATOM   1055  N9   DA A  51      49.381 112.632 267.813 
ATOM   1056  C8   DA A  51      48.178 113.172 267.455 
ATOM   1057  N7   DA A  51      47.157 112.442 267.785 
ATOM   1058  C5   DA A  51      47.721 111.337 268.408 
ATOM   1059  C6   DA A  51      47.161 110.189 268.988 
ATOM   1060  N6   DA A  51      45.843 109.952 269.038 
ATOM   1061  N1   DA A  51      48.009 109.287 269.518 
ATOM   1062  C2   DA A  51      49.318 109.527 269.467 
ATOM   1063  N3   DA A  51      49.953 110.558 268.953 
ATOM   1064  C4   DA A  51      49.083 111.444 268.429 
ATOM   1065  P    DG A  52      54.270 113.918 265.322 
ATOM   1066  OP1  DG A  52      55.297 114.940 265.625 
ATOM   1067  OP2  DG A  52      53.500 114.122 264.076 
ATOM   1068  O5'  DG A  52      54.942 112.467 265.306 
ATOM   1069  C5'  DG A  52      55.078 111.747 266.546 
ATOM   1070  C4'  DG A  52      54.684 110.296 266.349 
ATOM   1071  O4'  DG A  52      53.258 110.075 266.548 
ATOM   1072  C3'  DG A  52      54.956 109.716 264.961 
ATOM   1073  O3'  DG A  52      55.365 108.360 265.100 
ATOM   1074  C2'  DG A  52      53.600 109.745 264.257 
ATOM   1075  C1'  DG A  52      52.767 109.310 265.459 
ATOM   1076  N9   DG A  52      51.312 109.592 265.314 
ATOM   1077  C8   DG A  52      50.688 110.647 264.684 
ATOM   1078  N7   DG A  52      49.379 110.600 264.735 
ATOM   1079  C5   DG A  52      49.117 109.432 265.449 
ATOM   1080  C6   DG A  52      47.879 108.849 265.826 
ATOM   1081  O6   DG A  52      46.740 109.251 265.602 
ATOM   1082  N1   DG A  52      48.070 107.660 266.544 
ATOM   1083  C2   DG A  52      49.296 107.108 266.857 
ATOM   1084  N2   DG A  52      49.266 105.968 267.551 
ATOM   1085  N3   DG A  52      50.458 107.656 266.505 
ATOM   1086  C4   DG A  52      50.290 108.810 265.807 
ATOM   1087  P    DA A  53      56.529 107.800 264.156 
ATOM   1088  OP1  DA A  53      57.847 108.146 264.735 
ATOM   1089  OP2  DA A  53      56.295 108.244 262.763 
ATOM   1090  O5'  DA A  53      56.291 106.222 264.263 
ATOM   1091  C5'  DA A  53      55.731 105.681 265.475 
ATOM   1092  C4'  DA A  53      54.671 104.650 265.142 
ATOM   1093  O4'  DA A  53      53.353 105.244 264.974 
ATOM   1094  C3'  DA A  53      54.889 103.866 263.848 
ATOM   1095  O3'  DA A  53      54.454 102.526 264.043 
ATOM   1096  C2'  DA A  53      53.964 104.533 262.830 
ATOM   1097  C1'  DA A  53      52.785 104.742 263.774 
ATOM   1098  N9   DA A  53      51.791 105.737 263.281 
ATOM   1099  C8   DA A  53      52.016 106.872 262.555 
ATOM   1100  N7   DA A  53      50.939 107.536 262.274 
ATOM   1101  C5   DA A  53      49.923 106.790 262.855 
ATOM   1102  C6   DA A  53      48.531 106.967 262.913 
ATOM   1103  N6   DA A  53      47.893 108.003 262.351 
ATOM   1104  N1   DA A  53      47.815 106.036 263.572 
ATOM   1105  C2   DA A  53      48.455 105.009 264.129 
ATOM   1106  N3   DA A  53      49.742 104.740 264.140 
ATOM   1107  C4   DA A  53      50.436 105.686 263.474 
ATOM   1108  P    DC A  54      55.306 101.332 263.401 
ATOM   1109  OP1  DC A  54      56.430 100.986 264.299 
ATOM   1110  OP2  DC A  54      55.670 101.676 262.009 
ATOM   1111  O5'  DC A  54      54.233 100.145 263.398 
ATOM   1112  C5'  DC A  54      53.216 100.121 264.416 
ATOM   1113  C4'  DC A  54      51.874  99.782 263.798 
ATOM   1114  O4'  DC A  54      51.164 100.964 263.327 
ATOM   1115  C3'  DC A  54      51.916  98.865 262.576 
ATOM   1116  O3'  DC A  54      50.793  97.992 262.616 
ATOM   1117  C2'  DC A  54      51.757  99.806 261.381 
ATOM   1118  C1'  DC A  54      50.702 100.712 262.009 
ATOM   1119  N1   DC A  54      50.548 102.021 261.315 
ATOM   1120  C2   DC A  54      49.274 102.581 261.262 
ATOM   1121  O2   DC A  54      48.334 101.976 261.788 
ATOM   1122  N3   DC A  54      49.113 103.774 260.633 
ATOM   1123  C4   DC A  54      50.157 104.399 260.075 
ATOM   1124  N4   DC A  54      49.948 105.560 259.473 
ATOM   1125  C5   DC A  54      51.476 103.839 260.118 
ATOM   1126  C6   DC A  54      51.616 102.646 260.751 
ATOM   1127  P    DG A  55      50.981  96.467 262.170 
ATOM   1128  OP1  DG A  55      51.502  95.677 263.308 
ATOM   1129  OP2  DG A  55      51.775  96.409 260.923 
ATOM   1130  O5'  DG A  55      49.470  96.038 261.865 
ATOM   1131  C5'  DG A  55      48.404  96.673 262.596 
ATOM   1132  C4'  DG A  55      47.272  97.033 261.655 
ATOM   1133  O4'  DG A  55      47.444  98.350 261.058 
ATOM   1134  C3'  DG A  55      47.085  96.106 260.454 
ATOM   1135  O3'  DG A  55      45.693  95.973 260.187 
ATOM   1136  C2'  DG A  55      47.734  96.848 259.287 
ATOM   1137  C1'  DG A  55      47.229  98.239 259.659 
ATOM   1138  N9   DG A  55      47.969  99.344 258.989 
ATOM   1139  C8   DG A  55      49.302  99.418 258.646 
ATOM   1140  N7   DG A  55      49.642 100.540 258.061 
ATOM   1141  C5   DG A  55      48.450 101.262 258.010 
ATOM   1142  C6   DG A  55      48.184 102.553 257.488 
ATOM   1143  O6   DG A  55      48.960 103.342 256.953 
ATOM   1144  N1   DG A  55      46.834 102.902 257.642 
ATOM   1145  C2   DG A  55      45.869 102.105 258.226 
ATOM   1146  N2   DG A  55      44.639 102.619 258.279 
ATOM   1147  N3   DG A  55      46.120 100.893 258.717 
ATOM   1148  C4   DG A  55      47.423 100.540 258.574 
ATOM   1149  P    DT A  56      45.119  94.542 259.755 
ATOM   1150  OP1  DT A  56      44.858  93.728 260.963 
ATOM   1151  OP2  DT A  56      46.011  93.935 258.743 
ATOM   1152  O5'  DT A  56      43.731  94.953 259.071 
ATOM   1153  C5'  DT A  56      43.047  96.132 259.534 
ATOM   1154  C4'  DT A  56      42.537  96.933 258.352 
ATOM   1155  O4'  DT A  56      43.524  97.882 257.858 
ATOM   1156  C3'  DT A  56      42.153  96.122 257.115 
ATOM   1157  O3'  DT A  56      41.014  96.720 256.508 
ATOM   1158  C2'  DT A  56      43.344  96.271 256.169 
ATOM   1159  C1'  DT A  56      43.605  97.749 256.447 
ATOM   1160  N1   DT A  56      44.954  98.211 256.015 
ATOM   1161  C2   DT A  56      45.053  99.496 255.542 
ATOM   1162  O2   DT A  56      44.099 100.250 255.466 
ATOM   1163  N3   DT A  56      46.319  99.888 255.150 
ATOM   1164  C4   DT A  56      47.464  99.119 255.193 
ATOM   1165  O4   DT A  56      48.543  99.580 254.815 
ATOM   1166  C5   DT A  56      47.259  97.784 255.705 
ATOM   1167  C7   DT A  56      48.455  96.881 255.785 
ATOM   1168  C6   DT A  56      46.039  97.377 256.092 
ATOM   1169  P    DC A  57      39.872  95.776 255.903 
ATOM   1170  OP1  DC A  57      38.947  95.363 256.983 
ATOM   1171  OP2  DC A  57      40.493  94.681 255.126 
ATOM   1172  O5'  DC A  57      39.124  96.783 254.909 
ATOM   1173  C5'  DC A  57      39.104  98.188 255.223 
ATOM   1174  C4'  DC A  57      39.390  99.001 253.977 
ATOM   1175  O4'  DC A  57      40.816  99.220 253.771 
ATOM   1176  C3'  DC A  57      38.918  98.388 252.659 
ATOM   1177  O3'  DC A  57      38.457  99.429 251.806 
ATOM   1178  C2'  DC A  57      40.177  97.778 252.042 
ATOM   1179  C1'  DC A  57      41.126  98.910 252.421 
ATOM   1180  N1   DC A  57      42.566  98.534 252.353 
ATOM   1181  C2   DC A  57      43.475  99.510 251.954 
ATOM   1182  O2   DC A  57      43.053 100.639 251.677 
ATOM   1183  N3   DC A  57      44.791  99.187 251.885 
ATOM   1184  C4   DC A  57      45.207  97.952 252.193 
ATOM   1185  N4   DC A  57      46.502  97.685 252.110 
ATOM   1186  C5   DC A  57      44.289  96.932 252.605 
ATOM   1187  C6   DC A  57      42.978  97.276 252.668 
ATOM   1188  P    DA A  58      37.156  99.177 250.908 
ATOM   1189  OP1  DA A  58      35.940  99.441 251.710 
ATOM   1190  OP2  DA A  58      37.240  97.842 250.276 
ATOM   1191  O5'  DA A  58      37.319 100.311 249.790 
ATOM   1192  C5'  DA A  58      37.994 101.537 250.132 
ATOM   1193  C4'  DA A  58      38.947 101.931 249.021 
ATOM   1194  O4'  DA A  58      40.266 101.334 249.183 
ATOM   1195  C3'  DA A  58      38.529 101.522 247.609 
ATOM   1196  O3'  DA A  58      38.911 102.547 246.700 
ATOM   1197  C2'  DA A  58      39.356 100.271 247.307 
ATOM   1198  C1'  DA A  58      40.653 100.760 247.944 
ATOM   1199  N9   DA A  58      41.630  99.671 248.223 
ATOM   1200  C8   DA A  58      41.380  98.383 248.601 
ATOM   1201  N7   DA A  58      42.449  97.668 248.769 
ATOM   1202  C5   DA A  58      43.486  98.545 248.483 
ATOM   1203  C6   DA A  58      44.882  98.392 248.480 
ATOM   1204  N6   DA A  58      45.502  97.244 248.788 
ATOM   1205  N1   DA A  58      45.622  99.467 248.146 
ATOM   1206  C2   DA A  58      45.001 100.605 247.842 
ATOM   1207  N3   DA A  58      43.713 100.865 247.810 
ATOM   1208  C4   DA A  58      42.995  99.774 248.147 
ATOM   1209  P    DC A  59      37.922 102.928 245.500 
ATOM   1210  OP1  DC A  59      36.901 103.884 245.983 
ATOM   1211  OP2  DC A  59      37.409 101.692 244.869 
ATOM   1212  O5'  DC A  59      38.920 103.670 244.493 
ATOM   1213  C5'  DC A  59      40.054 104.378 245.029 
ATOM   1214  C4'  DC A  59      41.289 104.081 244.202 
ATOM   1215  O4'  DC A  59      41.997 102.898 244.668 
ATOM   1216  C3'  DC A  59      41.045 103.805 242.719 
ATOM   1217  O3'  DC A  59      42.115 104.363 241.965 
ATOM   1218  C2'  DC A  59      41.106 102.283 242.593 
ATOM   1219  C1'  DC A  59      42.278 102.073 243.548 
ATOM   1220  N1   DC A  59      42.417 100.671 244.028 
ATOM   1221  C2   DC A  59      43.703 100.183 244.247 
ATOM   1222  O2   DC A  59      44.667 100.928 244.036 
ATOM   1223  N3   DC A  59      43.851  98.906 244.684 
ATOM   1224  C4   DC A  59      42.781  98.131 244.900 
ATOM   1225  N4   DC A  59      42.977  96.893 245.326 
ATOM   1226  C5   DC A  59      41.450  98.613 244.680 
ATOM   1227  C6   DC A  59      41.323  99.891 244.243 
ATOM   1228  P    DT A  60      41.791 105.077 240.569 
ATOM   1229  OP1  DT A  60      41.373 106.475 240.813 
ATOM   1230  OP2  DT A  60      40.847 104.243 239.793 
ATOM   1231  O5'  DT A  60      43.228 105.059 239.865 
ATOM   1232  C5'  DT A  60      44.409 105.111 240.687 
ATOM   1233  C4'  DT A  60      45.434 104.114 240.184 
ATOM   1234  O4'  DT A  60      45.262 102.794 240.775 
ATOM   1235  C3'  DT A  60      45.421 103.848 238.679 
ATOM   1236  O3'  DT A  60      46.759 103.666 238.232 
ATOM   1237  C2'  DT A  60      44.673 102.524 238.526 
ATOM   1238  C1'  DT A  60      45.295 101.829 239.735 
ATOM   1239  N1   DT A  60      44.539 100.630 240.191 
ATOM   1240  C2   DT A  60      45.272  99.584 240.699 
ATOM   1241  O2   DT A  60      46.487  99.607 240.785 
ATOM   1242  N3   DT A  60      44.537  98.490 241.111 
ATOM   1243  C4   DT A  60      43.164  98.358 241.059 
ATOM   1244  O4   DT A  60      42.618  97.328 241.459 
ATOM   1245  C5   DT A  60      42.482  99.507 240.511 
ATOM   1246  C7   DT A  60      40.986  99.447 240.418 
ATOM   1247  C6   DT A  60      43.172 100.584 240.102 
ATOM   1248  P    DG A  61      47.196 104.284 236.821 
ATOM   1249  OP1  DG A  61      47.561 105.708 236.996 
ATOM   1250  OP2  DG A  61      46.155 104.000 235.810 
ATOM   1251  O5'  DG A  61      48.509 103.428 236.496 
ATOM   1252  C5'  DG A  61      49.310 102.935 237.586 
ATOM   1253  C4'  DG A  61      49.712 101.497 237.324 
ATOM   1254  O4'  DG A  61      48.724 100.545 237.813 
ATOM   1255  C3'  DG A  61      49.895 101.115 235.855 
ATOM   1256  O3'  DG A  61      50.981 100.202 235.749 
ATOM   1257  C2'  DG A  61      48.607 100.382 235.482 
ATOM   1258  C1'  DG A  61      48.463  99.603 236.785 
ATOM   1259  N9   DG A  61      47.098  99.047 237.003 
ATOM   1260  C8   DG A  61      45.876  99.575 236.649 
ATOM   1261  N7   DG A  61      44.853  98.829 236.988 
ATOM   1262  C5   DG A  61      45.439  97.728 237.610 
ATOM   1263  C6   DG A  61      44.839  96.578 238.188 
ATOM   1264  O6   DG A  61      43.648  96.292 238.273 
ATOM   1265  N1   DG A  61      45.804  95.706 238.710 
ATOM   1266  C2   DG A  61      47.169  95.915 238.677 
ATOM   1267  N2   DG A  61      47.923  94.962 239.230 
ATOM   1268  N3   DG A  61      47.730  96.995 238.135 
ATOM   1269  C4   DG A  61      46.809  97.851 237.624 
ATOM   1270  P    DA A  62      51.988 100.333 234.511 
ATOM   1271  OP1  DA A  62      53.015 101.354 234.814 
ATOM   1272  OP2  DA A  62      51.217 100.537 233.265 
ATOM   1273  O5'  DA A  62      52.660  98.882 234.496 
ATOM   1274  C5'  DA A  62      52.796  98.162 235.735 
ATOM   1275  C4'  DA A  62      52.402  96.711 235.538 
ATOM   1276  O4'  DA A  62      50.976  96.490 235.738 
ATOM   1277  C3'  DA A  62      52.674  96.131 234.150 
ATOM   1278  O3'  DA A  62      53.082  94.775 234.289 
ATOM   1279  C2'  DA A  62      51.318  96.160 233.446 
ATOM   1280  C1'  DA A  62      50.485  95.725 234.648 
ATOM   1281  N9   DA A  62      49.030  96.007 234.503 
ATOM   1282  C8   DA A  62      48.428  97.059 233.874 
ATOM   1283  N7   DA A  62      47.132  97.026 233.917 
ATOM   1284  C5   DA A  62      46.852  95.866 234.627 
ATOM   1285  C6   DA A  62      45.645  95.262 235.016 
ATOM   1286  N6   DA A  62      44.437  95.770 234.729 
ATOM   1287  N1   DA A  62      45.723  94.112 235.712 
ATOM   1288  C2   DA A  62      46.925  93.613 235.994 
ATOM   1289  N3   DA A  62      48.113  94.085 235.685 
ATOM   1290  C4   DA A  62      48.007  95.235 234.989 
ATOM   1291  P    DT A  63      54.246  94.215 233.345 
ATOM   1292  OP1  DT A  63      55.564  94.561 233.924 
ATOM   1293  OP2  DT A  63      54.013  94.659 231.953 
ATOM   1294  O5'  DT A  63      54.009  92.637 233.453 
ATOM   1295  C5'  DT A  63      53.449  92.096 234.665 
ATOM   1296  C4'  DT A  63      52.389  91.065 234.331 
ATOM   1297  O4'  DT A  63      51.070  91.659 234.164 
ATOM   1298  C3'  DT A  63      52.607  90.281 233.037 
ATOM   1299  O3'  DT A  63      52.172  88.941 233.232 
ATOM   1300  C2'  DT A  63      51.682  90.948 232.020 
ATOM   1301  C1'  DT A  63      50.503  91.157 232.963 
ATOM   1302  N1   DT A  63      49.509  92.152 232.470 
ATOM   1303  C2   DT A  63      48.189  91.920 232.771 
ATOM   1304  O2   DT A  63      47.814  90.953 233.412 
ATOM   1305  N3   DT A  63      47.297  92.863 232.297 
ATOM   1306  C4   DT A  63      47.610  93.990 231.565 
ATOM   1307  O4   DT A  63      46.724  94.763 231.195 
ATOM   1308  C5   DT A  63      49.021  94.147 231.299 
ATOM   1309  C7   DT A  63      49.448  95.348 230.508 
ATOM   1310  C6   DT A  63      49.910  93.245 231.748 
ATOM   1311  P    DT A  64      53.024  87.747 232.590 
ATOM   1312  OP1  DT A  64      54.148  87.401 233.489 
ATOM   1313  OP2  DT A  64      53.388  88.091 231.198 
ATOM   1314  O5'  DT A  64      51.951  86.560 232.587 
ATOM   1315  C5'  DT A  64      50.933  86.536 233.605 
ATOM   1316  C4'  DT A  64      49.591  86.197 232.988 
ATOM   1317  O4'  DT A  64      48.882  87.379 232.516 
ATOM   1318  C3'  DT A  64      49.634  85.280 231.766 
ATOM   1319  O3'  DT A  64      48.511  84.407 231.805 
ATOM   1320  C2'  DT A  64      49.475  86.221 230.571 
ATOM   1321  C1'  DT A  64      48.420  87.127 231.198 
ATOM   1322  N1   DT A  64      48.266  88.436 230.504 
ATOM   1323  C2   DT A  64      47.003  88.975 230.460 
ATOM   1324  O2   DT A  64      46.032  88.433 230.958 
ATOM   1325  N3   DT A  64      46.899  90.189 229.808 
ATOM   1326  C4   DT A  64      47.928  90.889 229.212 
ATOM   1327  O4   DT A  64      47.711  91.969 228.657 
ATOM   1328  C5   DT A  64      49.214  90.243 229.309 
ATOM   1329  C7   DT A  64      50.389  90.937 228.686 
ATOM   1330  C6   DT A  64      49.345  89.062 229.938 
ATOM   1331  P    DA A  65      48.699  82.882 231.359 
ATOM   1332  OP1  DA A  65      49.220  82.092 232.498 
ATOM   1333  OP2  DA A  65      49.492  82.824 230.112 
ATOM   1334  O5'  DA A  65      47.188  82.453 231.054 
ATOM   1335  C5'  DA A  65      46.122  83.087 231.785 
ATOM   1336  C4'  DA A  65      44.990  83.447 230.844 
ATOM   1337  O4'  DA A  65      45.162  84.765 230.247 
ATOM   1338  C3'  DA A  65      44.802  82.520 229.643 
ATOM   1339  O3'  DA A  65      43.411  82.388 229.376 
ATOM   1340  C2'  DA A  65      45.452  83.263 228.476 
ATOM   1341  C1'  DA A  65      44.947  84.654 228.848 
ATOM   1342  N9   DA A  65      45.687  85.759 228.178 
ATOM   1343  C8   DA A  65      47.011  85.815 227.846 
ATOM   1344  N7   DA A  65      47.360  86.921 227.265 
ATOM   1345  C5   DA A  65      46.183  87.653 227.207 
ATOM   1346  C6   DA A  65      45.885  88.929 226.699 
ATOM   1347  N6   DA A  65      46.797  89.729 226.127 
ATOM   1348  N1   DA A  65      44.613  89.354 226.801 
ATOM   1349  C2   DA A  65      43.712  88.556 227.370 
ATOM   1350  N3   DA A  65      43.871  87.353 227.877 
ATOM   1351  C4   DA A  65      45.153  86.951 227.762 
ATOM   1352  P    DT A  66      42.837  80.957 228.945 
ATOM   1353  OP1  DT A  66      42.575  80.143 230.152 
ATOM   1354  OP2  DT A  66      43.728  80.350 227.933 
ATOM   1355  O5'  DT A  66      41.449  81.368 228.261 
ATOM   1356  C5'  DT A  66      40.765  82.547 228.724 
ATOM   1357  C4'  DT A  66      40.254  83.348 227.542 
ATOM   1358  O4'  DT A  66      41.242  84.297 227.047 
ATOM   1359  C3'  DT A  66      39.871  82.537 226.305 
ATOM   1360  O3'  DT A  66      38.732  83.135 225.697 
ATOM   1361  C2'  DT A  66      41.062  82.686 225.358 
ATOM   1362  C1'  DT A  66      41.323  84.164 225.636 
ATOM   1363  N1   DT A  66      42.672  84.625 225.204 
ATOM   1364  C2   DT A  66      42.771  85.911 224.731 
ATOM   1365  O2   DT A  66      41.817  86.665 224.655 
ATOM   1366  N3   DT A  66      44.037  86.303 224.340 
ATOM   1367  C4   DT A  66      45.182  85.534 224.382 
ATOM   1368  O4   DT A  66      46.261  85.995 224.004 
ATOM   1369  C5   DT A  66      44.977  84.199 224.894 
ATOM   1370  C7   DT A  66      46.173  83.296 224.974 
ATOM   1371  C6   DT A  66      43.757  83.792 225.281 
ATOM   1372  P    DG A  67      37.590  82.191 225.092 
ATOM   1373  OP1  DG A  67      36.665  81.778 226.172 
ATOM   1374  OP2  DG A  67      38.211  81.096 224.316 
ATOM   1375  O5'  DG A  67      36.842  83.198 224.098 
ATOM   1376  C5'  DG A  67      36.822  84.603 224.412 
ATOM   1377  C4'  DG A  67      37.108  85.416 223.166 
ATOM   1378  O4'  DG A  67      38.533  85.635 222.961 
ATOM   1379  C3'  DG A  67      36.636  84.803 221.848 
ATOM   1380  O3'  DG A  67      36.175  85.843 220.995 
ATOM   1381  C2'  DG A  67      37.895  84.193 221.232 
ATOM   1382  C1'  DG A  67      38.844  85.325 221.611 
ATOM   1383  N9   DG A  67      40.284  84.949 221.542 
ATOM   1384  C8   DG A  67      40.882  83.738 221.820 
ATOM   1385  N7   DG A  67      42.183  83.736 221.659 
ATOM   1386  C5   DG A  67      42.466  85.037 221.244 
ATOM   1387  C6   DG A  67      43.708  85.640 220.913 
ATOM   1388  O6   DG A  67      44.831  85.142 220.919 
ATOM   1389  N1   DG A  67      43.543  86.982 220.542 
ATOM   1390  C2   DG A  67      42.336  87.652 220.497 
ATOM   1391  N2   DG A  67      42.390  88.931 220.117 
ATOM   1392  N3   DG A  67      41.172  87.086 220.808 
ATOM   1393  C4   DG A  67      41.315  85.784 221.169 
ATOM   1394  P    DT A  68      34.874  85.592 220.097 
ATOM   1395  OP1  DT A  68      33.658  85.856 220.900 
ATOM   1396  OP2  DT A  68      34.957  84.257 219.466 
ATOM   1397  O5'  DT A  68      35.037  86.726 218.979 
ATOM   1398  C5'  DT A  68      35.712  87.952 219.321 
ATOM   1399  C4'  DT A  68      36.665  88.346 218.210 
ATOM   1400  O4'  DT A  68      37.984  87.749 218.372 
ATOM   1401  C3'  DT A  68      36.247  87.937 216.798 
ATOM   1402  O3'  DT A  68      36.629  88.962 215.889 
ATOM   1403  C2'  DT A  68      37.073  86.686 216.496 
ATOM   1404  C1'  DT A  68      38.371  87.175 217.133 
ATOM   1405  N1   DT A  68      39.347  86.086 217.413 
ATOM   1406  C2   DT A  68      40.681  86.392 217.280 
ATOM   1407  O2   DT A  68      41.078  87.497 216.950 
ATOM   1408  N3   DT A  68      41.556  85.358 217.546 
ATOM   1409  C4   DT A  68      41.217  84.075 217.925 
ATOM   1410  O4   DT A  68      42.093  83.233 218.137 
ATOM   1411  C5   DT A  68      39.796  83.851 218.038 
ATOM   1412  C7   DT A  68      39.340  82.480 218.446 
ATOM   1413  C6   DT A  68      38.922  84.837 217.785 
ATOM   1414  P    DC A  69      35.640  89.343 214.689 
ATOM   1415  OP1  DC A  69      34.619  90.299 215.173 
ATOM   1416  OP2  DC A  69      35.127  88.107 214.058 
ATOM   1417  O5'  DC A  69      36.638  90.085 213.682 
ATOM   1418  C5'  DC A  69      37.771  90.793 214.218 
ATOM   1419  C4'  DC A  69      39.007  90.496 213.392 
ATOM   1420  O4'  DC A  69      39.715  89.312 213.858 
ATOM   1421  C3'  DC A  69      38.763  90.220 211.908 
ATOM   1422  O3'  DC A  69      39.833  90.778 211.154 
ATOM   1423  C2'  DC A  69      38.824  88.697 211.783 
ATOM   1424  C1'  DC A  69      39.996  88.488 212.737 
ATOM   1425  N1   DC A  69      40.135  87.085 213.217 
ATOM   1426  C2   DC A  69      41.421  86.598 213.436 
ATOM   1427  O2   DC A  69      42.385  87.343 213.226 
ATOM   1428  N3   DC A  69      41.569  85.320 213.874 
ATOM   1429  C4   DC A  69      40.499  84.546 214.089 
ATOM   1430  N4   DC A  69      40.695  83.308 214.516 
ATOM   1431  C5   DC A  69      39.168  85.028 213.869 
ATOM   1432  C6   DC A  69      39.040  86.306 213.432 
ATOM   1433  P    DT A  70      39.509  91.492 209.758 
ATOM   1434  OP1  DT A  70      39.091  92.890 210.002 
ATOM   1435  OP2  DT A  70      38.565  90.658 208.982 
ATOM   1436  O5'  DT A  70      40.946  91.474 209.054 
ATOM   1437  C5'  DT A  70      42.127  91.526 209.876 
ATOM   1438  C4'  DT A  70      43.152  90.529 209.373 
ATOM   1439  O4'  DT A  70      42.980  89.209 209.964 
ATOM   1440  C3'  DT A  70      43.139  90.263 207.868 
ATOM   1441  O3'  DT A  70      44.477  90.080 207.421 
ATOM   1442  C2'  DT A  70      42.391  88.938 207.715 
ATOM   1443  C1'  DT A  70      43.012  88.244 208.924 
ATOM   1444  N1   DT A  70      42.256  87.045 209.381 
ATOM   1445  C2   DT A  70      42.990  85.999 209.888 
ATOM   1446  O2   DT A  70      44.205  86.022 209.974 
ATOM   1447  N3   DT A  70      42.254  84.905 210.300 
ATOM   1448  C4   DT A  70      40.882  84.773 210.249 
ATOM   1449  O4   DT A  70      40.335  83.743 210.648 
ATOM   1450  C5   DT A  70      40.200  85.922 209.701 
ATOM   1451  C7   DT A  70      38.704  85.862 209.608 
ATOM   1452  C6   DT A  70      40.890  86.999 209.292 
ATOM   1453  P    DG A  71      44.914  90.699 206.010 
ATOM   1454  OP1  DG A  71      45.279  92.123 206.185 
ATOM   1455  OP2  DG A  71      43.873  90.414 204.999 
ATOM   1456  O5'  DG A  71      46.227  89.843 205.685 
ATOM   1457  C5'  DG A  71      47.027  89.350 206.775 
ATOM   1458  C4'  DG A  71      47.430  87.912 206.513 
ATOM   1459  O4'  DG A  71      46.442  86.960 207.002 
ATOM   1460  C3'  DG A  71      47.613  87.530 205.045 
ATOM   1461  O3'  DG A  71      48.699  86.617 204.938 
ATOM   1462  C2'  DG A  71      46.325  86.797 204.671 
ATOM   1463  C1'  DG A  71      46.181  86.017 205.974 
ATOM   1464  N9   DG A  71      44.816  85.462 206.192 
ATOM   1465  C8   DG A  71      43.593  85.990 205.838 
ATOM   1466  N7   DG A  71      42.571  85.244 206.177 
ATOM   1467  C5   DG A  71      43.157  84.143 206.799 
ATOM   1468  C6   DG A  71      42.557  82.993 207.378 
ATOM   1469  O6   DG A  71      41.366  82.706 207.462 
ATOM   1470  N1   DG A  71      43.522  82.120 207.899 
ATOM   1471  C2   DG A  71      44.887  82.330 207.867 
ATOM   1472  N2   DG A  71      45.640  81.377 208.420 
ATOM   1473  N3   DG A  71      45.448  83.409 207.324 
ATOM   1474  C4   DG A  71      44.526  84.266 206.813 
ATOM   1475  P    DG A  72      49.706  86.748 203.701 
ATOM   1476  OP1  DG A  72      50.733  87.769 204.004 
ATOM   1477  OP2  DG A  72      48.935  86.951 202.454 
ATOM   1478  O5'  DG A  72      50.378  85.297 203.685 
ATOM   1479  C5'  DG A  72      50.514  84.576 204.925 
ATOM   1480  C4'  DG A  72      50.120  83.125 204.727 
ATOM   1481  O4'  DG A  72      48.694  82.905 204.927 
ATOM   1482  C3'  DG A  72      50.391  82.546 203.339 
ATOM   1483  O3'  DG A  72      50.800  81.190 203.479 
ATOM   1484  C2'  DG A  72      49.036  82.575 202.635 
ATOM   1485  C1'  DG A  72      48.203  82.139 203.837 
ATOM   1486  N9   DG A  72      46.747  82.422 203.692 
ATOM   1487  C8   DG A  72      46.123  83.477 203.062 
ATOM   1488  N7   DG A  72      44.815  83.430 203.114 
ATOM   1489  C5   DG A  72      44.552  82.262 203.828 
ATOM   1490  C6   DG A  72      43.315  81.679 204.204 
ATOM   1491  O6   DG A  72      42.176  82.081 203.981 
ATOM   1492  N1   DG A  72      43.505  80.490 204.922 
ATOM   1493  C2   DG A  72      44.732  79.938 205.236 
ATOM   1494  N2   DG A  72      44.701  78.797 205.929 
ATOM   1495  N3   DG A  72      45.893  80.486 204.883 
ATOM   1496  C4   DG A  72      45.725  81.639 204.185 
ATOM   1497  P    DT A  73      51.964  80.630 202.534 
ATOM   1498  OP1  DT A  73      53.282  80.976 203.113 
ATOM   1499  OP2  DT A  73      51.731  81.074 201.142 
ATOM   1500  O5'  DT A  73      51.726  79.052 202.642 
ATOM   1501  C5'  DT A  73      51.167  78.511 203.854 
ATOM   1502  C4'  DT A  73      50.107  77.480 203.521 
ATOM   1503  O4'  DT A  73      48.788  78.074 203.353 
ATOM   1504  C3'  DT A  73      50.324  76.696 202.227 
ATOM   1505  O3'  DT A  73      49.890  75.356 202.421 
ATOM   1506  C2'  DT A  73      49.400  77.363 201.209 
ATOM   1507  C1'  DT A  73      48.220  77.572 202.153 
ATOM   1508  N1   DT A  73      47.227  78.567 201.660 
ATOM   1509  C2   DT A  73      45.907  78.335 201.960 
ATOM   1510  O2   DT A  73      45.532  77.367 202.601 
ATOM   1511  N3   DT A  73      45.015  79.277 201.486 
ATOM   1512  C4   DT A  73      45.328  80.405 200.754 
ATOM   1513  O4   DT A  73      44.442  81.177 200.384 
ATOM   1514  C5   DT A  73      46.739  80.562 200.489 
ATOM   1515  C7   DT A  73      47.165  81.763 199.697 
ATOM   1516  C6   DT A  73      47.627  79.660 200.938 
ATOM   1517  P    DC A  74      50.741  74.162 201.779 
ATOM   1518  OP1  DC A  74      51.865  73.816 202.678 
ATOM   1519  OP2  DC A  74      51.106  74.506 200.387 
ATOM   1520  O5'  DC A  74      49.669  72.975 201.777 
ATOM   1521  C5'  DC A  74      48.651  72.951 202.795 
ATOM   1522  C4'  DC A  74      47.309  72.612 202.177 
ATOM   1523  O4'  DC A  74      46.600  73.794 201.705 
ATOM   1524  C3'  DC A  74      47.351  71.695 200.955 
ATOM   1525  O3'  DC A  74      46.229  70.822 200.995 
ATOM   1526  C2'  DC A  74      47.193  72.636 199.760 
ATOM   1527  C1'  DC A  74      46.138  73.542 200.387 
ATOM   1528  N1   DC A  74      45.983  74.851 199.693 
ATOM   1529  C2   DC A  74      44.710  75.411 199.640 
ATOM   1530  O2   DC A  74      43.770  74.805 200.166 
ATOM   1531  N3   DC A  74      44.548  76.604 199.011 
ATOM   1532  C4   DC A  74      45.593  77.228 198.454 
ATOM   1533  N4   DC A  74      45.384  78.389 197.852 
ATOM   1534  C5   DC A  74      46.911  76.669 198.497 
ATOM   1535  C6   DC A  74      47.052  75.476 199.129 
ATOM   1536  P    DA A  75      46.416  69.297 200.548 
ATOM   1537  OP1  DA A  75      46.938  68.507 201.687 
ATOM   1538  OP2  DA A  75      47.210  69.239 199.301 
ATOM   1539  O5'  DA A  75      44.905  68.868 200.243 
ATOM   1540  C5'  DA A  75      43.839  69.502 200.975 
ATOM   1541  C4'  DA A  75      42.707  69.862 200.033 
ATOM   1542  O4'  DA A  75      42.879  71.180 199.436 
ATOM   1543  C3'  DA A  75      42.520  68.935 198.833 
ATOM   1544  O3'  DA A  75      41.129  68.803 198.566 
ATOM   1545  C2'  DA A  75      43.169  69.678 197.665 
ATOM   1546  C1'  DA A  75      42.665  71.069 198.038 
ATOM   1547  N9   DA A  75      43.405  72.174 197.368 
ATOM   1548  C8   DA A  75      44.729  72.230 197.036 
ATOM   1549  N7   DA A  75      45.077  73.335 196.454 
ATOM   1550  C5   DA A  75      43.900  74.068 196.396 
ATOM   1551  C6   DA A  75      43.603  75.344 195.888 
ATOM   1552  N6   DA A  75      44.515  76.144 195.316 
ATOM   1553  N1   DA A  75      42.331  75.769 195.990 
ATOM   1554  C2   DA A  75      41.430  74.971 196.560 
ATOM   1555  N3   DA A  75      41.589  73.768 197.067 
ATOM   1556  C4   DA A  75      42.871  73.366 196.952 
ATOM   1557  P    DG A  76      40.555  67.372 198.134 
ATOM   1558  OP1  DG A  76      40.293  66.558 199.342 
ATOM   1559  OP2  DG A  76      41.446  66.765 197.122 
ATOM   1560  O5'  DG A  76      39.167  67.783 197.450 
ATOM   1561  C5'  DG A  76      38.483  68.961 197.913 
ATOM   1562  C4'  DG A  76      37.972  69.763 196.731 
ATOM   1563  O4'  DG A  76      38.960  70.712 196.236 
ATOM   1564  C3'  DG A  76      37.588  68.952 195.494 
ATOM   1565  O3'  DG A  76      36.450  69.550 194.886 
ATOM   1566  C2'  DG A  76      38.779  69.101 194.548 
ATOM   1567  C1'  DG A  76      39.041  70.579 194.825 
ATOM   1568  N9   DG A  76      40.390  71.040 194.394 
ATOM   1569  C8   DG A  76      41.585  70.356 194.396 
ATOM   1570  N7   DG A  76      42.601  71.055 193.947 
ATOM   1571  C5   DG A  76      42.037  72.288 193.624 
ATOM   1572  C6   DG A  76      42.639  73.457 193.091 
ATOM   1573  O6   DG A  76      43.815  73.648 192.790 
ATOM   1574  N1   DG A  76      41.700  74.483 192.917 
ATOM   1575  C2   DG A  76      40.355  74.391 193.218 
ATOM   1576  N2   DG A  76      39.626  75.484 192.979 
ATOM   1577  N3   DG A  76      39.791  73.294 193.718 
ATOM   1578  C4   DG A  76      40.689  72.290 193.893 
ATOM   1579  P    DT A  77      35.307  68.606 194.281 
ATOM   1580  OP1  DT A  77      34.382  68.193 195.361 
ATOM   1581  OP2  DT A  77      35.928  67.511 193.505 
ATOM   1582  O5'  DT A  77      34.560  69.612 193.287 
ATOM   1583  C5'  DT A  77      34.540  71.018 193.602 
ATOM   1584  C4'  DT A  77      34.826  71.831 192.355 
ATOM   1585  O4'  DT A  77      36.251  72.049 192.150 
ATOM   1586  C3'  DT A  77      34.354  71.218 191.037 
ATOM   1587  O3'  DT A  77      33.893  72.258 190.184 
ATOM   1588  C2'  DT A  77      35.613  70.607 190.421 
ATOM   1589  C1'  DT A  77      36.562  71.740 190.800 
ATOM   1590  N1   DT A  77      38.001  71.363 190.731 
ATOM   1591  C2   DT A  77      38.885  72.338 190.337 
ATOM   1592  O2   DT A  77      38.538  73.471 190.049 
ATOM   1593  N3   DT A  77      40.210  71.952 190.284 
ATOM   1594  C4   DT A  77      40.712  70.702 190.587 
ATOM   1595  O4   DT A  77      41.920  70.475 190.502 
ATOM   1596  C5   DT A  77      39.708  69.747 190.990 
ATOM   1597  C7   DT A  77      40.168  68.361 191.337 
ATOM   1598  C6   DT A  77      38.412  70.095 191.050 
ATOM   1599  P    DG A  78      32.591  72.007 189.286 
ATOM   1600  OP1  DG A  78      31.376  72.271 190.089 
ATOM   1601  OP2  DG A  78      32.675  70.672 188.655 
ATOM   1602  O5'  DG A  78      32.755  73.140 188.169 
ATOM   1603  C5'  DG A  78      33.429  74.366 188.510 
ATOM   1604  C4'  DG A  78      34.383  74.761 187.399 
ATOM   1605  O4'  DG A  78      35.702  74.164 187.561 
ATOM   1606  C3'  DG A  78      33.964  74.351 185.987 
ATOM   1607  O3'  DG A  78      34.347  75.377 185.079 
ATOM   1608  C2'  DG A  78      34.791  73.101 185.685 
ATOM   1609  C1'  DG A  78      36.089  73.590 186.322 
ATOM   1610  N9   DG A  78      37.065  72.501 186.602 
ATOM   1611  C8   DG A  78      36.832  71.197 186.983 
ATOM   1612  N7   DG A  78      37.921  70.486 187.150 
ATOM   1613  C5   DG A  78      38.949  71.383 186.858 
ATOM   1614  C6   DG A  78      40.355  71.193 186.865 
ATOM   1615  O6   DG A  78      40.994  70.180 187.134 
ATOM   1616  N1   DG A  78      41.032  72.367 186.505 
ATOM   1617  C2   DG A  78      40.428  73.566 186.182 
ATOM   1618  N2   DG A  78      41.250  74.571 185.867 
ATOM   1619  N3   DG A  78      39.108  73.743 186.177 
ATOM   1620  C4   DG A  78      38.438  72.614 186.523 
ATOM   1621  P    DA A  79      33.358  75.758 183.878 
ATOM   1622  OP1  DA A  79      32.336  76.714 184.362 
ATOM   1623  OP2  DA A  79      32.845  74.522 183.248 
ATOM   1624  O5'  DA A  79      34.356  76.500 182.872 
ATOM   1625  C5'  DA A  79      35.489  77.208 183.408 
ATOM   1626  C4'  DA A  79      36.725  76.911 182.581 
ATOM   1627  O4'  DA A  79      37.433  75.727 183.047 
ATOM   1628  C3'  DA A  79      36.481  76.634 181.097 
ATOM   1629  O3'  DA A  79      37.550  77.193 180.344 
ATOM   1630  C2'  DA A  79      36.542  75.112 180.972 
ATOM   1631  C1'  DA A  79      37.714  74.903 181.926 
ATOM   1632  N9   DA A  79      37.853  73.500 182.406 
ATOM   1633  C8   DA A  79      36.867  72.592 182.670 
ATOM   1634  N7   DA A  79      37.307  71.442 183.077 
ATOM   1635  C5   DA A  79      38.687  71.597 183.084 
ATOM   1636  C6   DA A  79      39.736  70.726 183.423 
ATOM   1637  N6   DA A  79      39.546  69.466 183.840 
ATOM   1638  N1   DA A  79      40.992  71.199 183.317 
ATOM   1639  C2   DA A  79      41.174  72.451 182.902 
ATOM   1640  N3   DA A  79      40.279  73.351 182.559 
ATOM   1641  C4   DA A  79      39.030  72.853 182.674 
ATOM   1642  P    DA A  80      37.227  77.907 178.948 
ATOM   1643  OP1  DA A  80      36.808  79.305 179.191 
ATOM   1644  OP2  DA A  80      36.283  77.072 178.172 
ATOM   1645  O5'  DA A  80      38.664  77.889 178.243 
ATOM   1646  C5'  DA A  80      39.845  77.941 179.065 
ATOM   1647  C4'  DA A  80      40.870  76.944 178.562 
ATOM   1648  O4'  DA A  80      40.697  75.624 179.154 
ATOM   1649  C3'  DA A  80      40.857  76.678 177.057 
ATOM   1650  O3'  DA A  80      42.194  76.495 176.610 
ATOM   1651  C2'  DA A  80      40.109  75.353 176.905 
ATOM   1652  C1'  DA A  80      40.730  74.659 178.113 
ATOM   1653  N9   DA A  80      39.974  73.460 178.570 
ATOM   1654  C8   DA A  80      38.625  73.251 178.553 
ATOM   1655  N7   DA A  80      38.268  72.095 179.021 
ATOM   1656  C5   DA A  80      39.466  71.492 179.376 
ATOM   1657  C6   DA A  80      39.768  70.241 179.938 
ATOM   1658  N6   DA A  80      38.839  69.329 180.256 
ATOM   1659  N1   DA A  80      41.065  69.958 180.161 
ATOM   1660  C2   DA A  80      41.985  70.868 179.843 
ATOM   1661  N3   DA A  80      41.824  72.062 179.316 
ATOM   1662  C4   DA A  80      40.517  72.320 179.102 
ATOM   1663  P    DG A  81      42.632  77.114 175.200 
ATOM   1664  OP1  DG A  81      42.997  78.538 175.374 
ATOM   1665  OP2  DG A  81      41.591  76.829 174.189 
ATOM   1666  O5'  DG A  81      43.945  76.258 174.874 
ATOM   1667  C5'  DG A  81      44.745  75.764 175.965 
ATOM   1668  C4'  DG A  81      45.148  74.327 175.703 
ATOM   1669  O4'  DG A  81      44.160  73.375 176.192 
ATOM   1670  C3'  DG A  81      45.331  73.945 174.234 
ATOM   1671  O3'  DG A  81      46.417  73.032 174.128 
ATOM   1672  C2'  DG A  81      44.043  73.212 173.860 
ATOM   1673  C1'  DG A  81      43.899  72.432 175.163 
ATOM   1674  N9   DG A  81      42.534  71.877 175.381 
ATOM   1675  C8   DG A  81      41.311  72.405 175.028 
ATOM   1676  N7   DG A  81      40.289  71.659 175.367 
ATOM   1677  C5   DG A  81      40.875  70.558 175.988 
ATOM   1678  C6   DG A  81      40.275  69.408 176.567 
ATOM   1679  O6   DG A  81      39.083  69.121 176.651 
ATOM   1680  N1   DG A  81      41.240  68.535 177.089 
ATOM   1681  C2   DG A  81      42.604  68.745 177.056 
ATOM   1682  N2   DG A  81      43.358  67.792 177.609 
ATOM   1683  N3   DG A  81      43.166  69.824 176.513 
ATOM   1684  C4   DG A  81      42.244  70.680 176.003 
ATOM   1685  P    DA A  82      47.424  73.163 172.890 
ATOM   1686  OP1  DA A  82      48.451  74.184 173.193 
ATOM   1687  OP2  DA A  82      46.653  73.366 171.644 
ATOM   1688  O5'  DA A  82      48.096  71.712 172.874 
ATOM   1689  C5'  DA A  82      48.231  70.991 174.114 
ATOM   1690  C4'  DA A  82      47.837  69.540 173.917 
ATOM   1691  O4'  DA A  82      46.412  69.320 174.116 
ATOM   1692  C3'  DA A  82      48.109  68.961 172.529 
ATOM   1693  O3'  DA A  82      48.518  67.605 172.668 
ATOM   1694  C2'  DA A  82      46.753  68.990 171.824 
ATOM   1695  C1'  DA A  82      45.921  68.554 173.027 
ATOM   1696  N9   DA A  82      44.465  68.837 172.882 
ATOM   1697  C8   DA A  82      43.864  69.889 172.253 
ATOM   1698  N7   DA A  82      42.568  69.856 172.296 
ATOM   1699  C5   DA A  82      42.287  68.696 173.006 
ATOM   1700  C6   DA A  82      41.080  68.092 173.394 
ATOM   1701  N6   DA A  82      39.873  68.600 173.107 
ATOM   1702  N1   DA A  82      41.158  66.942 174.090 
ATOM   1703  C2   DA A  82      42.361  66.443 174.372 
ATOM   1704  N3   DA A  82      43.549  66.915 174.064 
ATOM   1705  C4   DA A  82      43.442  68.065 173.368 
ATOM   1706  P    DA A  83      49.682  67.045 171.723 
ATOM   1707  OP1  DA A  83      51.000  67.390 172.303 
ATOM   1708  OP2  DA A  83      49.449  67.489 170.331 
ATOM   1709  O5'  DA A  83      49.444  65.467 171.831 
ATOM   1710  C5'  DA A  83      48.885  64.926 173.043 
ATOM   1711  C4'  DA A  83      47.824  63.895 172.710 
ATOM   1712  O4'  DA A  83      46.506  64.489 172.542 
ATOM   1713  C3'  DA A  83      48.042  63.111 171.416 
ATOM   1714  O3'  DA A  83      47.608  61.771 171.611 
ATOM   1715  C2'  DA A  83      47.117  63.778 170.398 
ATOM   1716  C1'  DA A  83      45.938  63.987 171.342 
ATOM   1717  N9   DA A  83      44.945  64.982 170.849 
ATOM   1718  C8   DA A  83      45.169  66.117 170.123 
ATOM   1719  N7   DA A  83      44.092  66.781 169.842 
ATOM   1720  C5   DA A  83      43.077  66.035 170.423 
ATOM   1721  C6   DA A  83      41.684  66.212 170.481 
ATOM   1722  N6   DA A  83      41.046  67.248 169.919 
ATOM   1723  N1   DA A  83      40.969  65.281 171.140 
ATOM   1724  C2   DA A  83      41.608  64.253 171.697 
ATOM   1725  N3   DA A  83      42.896  63.984 171.708 
ATOM   1726  C4   DA A  83      43.590  64.931 171.042 
ATOM   1727  P    DT A  84      48.459  60.577 170.969 
ATOM   1728  OP1  DT A  84      49.583  60.231 171.867 
ATOM   1729  OP2  DT A  84      48.824  60.921 169.576 
ATOM   1730  O5'  DT A  84      47.387  59.390 170.966 
ATOM   1731  C5'  DT A  84      46.369  59.366 171.984 
ATOM   1732  C4'  DT A  84      45.027  59.027 171.366 
ATOM   1733  O4'  DT A  84      44.318  60.209 170.895 
ATOM   1734  C3'  DT A  84      45.069  58.110 170.144 
ATOM   1735  O3'  DT A  84      43.947  57.237 170.184 
ATOM   1736  C2'  DT A  84      44.911  59.051 168.949 
ATOM   1737  C1'  DT A  84      43.856  59.956 169.577 
ATOM   1738  N1   DT A  84      43.701  61.266 168.883 
ATOM   1739  C2   DT A  84      42.439  61.805 168.839 
ATOM   1740  O2   DT A  84      41.468  61.262 169.337 
ATOM   1741  N3   DT A  84      42.334  63.019 168.187 
ATOM   1742  C4   DT A  84      43.363  63.719 167.590 
ATOM   1743  O4   DT A  84      43.147  64.799 167.035 
ATOM   1744  C5   DT A  84      44.650  63.073 167.688 
ATOM   1745  C7   DT A  84      45.825  63.767 167.065 
ATOM   1746  C6   DT A  84      44.780  61.892 168.316 
ATOM   1747  P    DT A  85      44.134  55.712 169.737 
ATOM   1748  OP1  DT A  85      44.656  54.922 170.876 
ATOM   1749  OP2  DT A  85      44.928  55.654 168.490 
ATOM   1750  O5'  DT A  85      42.623  55.283 169.433 
ATOM   1751  C5'  DT A  85      41.557  55.917 170.164 
ATOM   1752  C4'  DT A  85      40.425  56.277 169.223 
ATOM   1753  O4'  DT A  85      40.597  57.595 168.626 
ATOM   1754  C3'  DT A  85      40.238  55.350 168.022 
ATOM   1755  O3'  DT A  85      38.846  55.218 167.755 
ATOM   1756  C2'  DT A  85      40.887  56.093 166.854 
ATOM   1757  C1'  DT A  85      40.383  57.484 167.227 
ATOM   1758  N1   DT A  85      41.123  58.589 166.557 
ATOM   1759  C2   DT A  85      40.402  59.708 166.217 
ATOM   1760  O2   DT A  85      39.210  59.823 166.441 
ATOM   1761  N3   DT A  85      41.122  60.712 165.597 
ATOM   1762  C4   DT A  85      42.469  60.687 165.297 
ATOM   1763  O4   DT A  85      43.003  61.647 164.738 
ATOM   1764  C5   DT A  85      43.139  59.471 165.691 
ATOM   1765  C7   DT A  85      44.607  59.362 165.400 
ATOM   1766  C6   DT A  85      42.464  58.479 166.296 
ATOM   1767  P    DT A  86      38.272  53.787 167.323 
ATOM   1768  OP1  DT A  86      38.011  52.973 168.531 
ATOM   1769  OP2  DT A  86      39.164  53.180 166.311 
ATOM   1770  O5'  DT A  86      36.885  54.198 166.639 
ATOM   1771  C5'  DT A  86      36.201  55.376 167.102 
ATOM   1772  C4'  DT A  86      35.690  56.178 165.920 
ATOM   1773  O4'  DT A  86      36.677  57.127 165.426 
ATOM   1774  C3'  DT A  86      35.306  55.367 164.683 
ATOM   1775  O3'  DT A  86      34.167  55.964 164.075 
ATOM   1776  C2'  DT A  86      36.497  55.516 163.737 
ATOM   1777  C1'  DT A  86      36.759  56.994 164.015 
ATOM   1778  N1   DT A  86      38.108  57.455 163.583 
ATOM   1779  C2   DT A  86      38.207  58.741 163.110 
ATOM   1780  O2   DT A  86      37.253  59.495 163.034 
ATOM   1781  N3   DT A  86      39.472  59.133 162.718 
ATOM   1782  C4   DT A  86      40.618  58.364 162.761 
ATOM   1783  O4   DT A  86      41.696  58.825 162.383 
ATOM   1784  C5   DT A  86      40.412  57.029 163.273 
ATOM   1785  C7   DT A  86      41.608  56.126 163.352 
ATOM   1786  C6   DT A  86      39.193  56.622 163.660 
ATOM   1787  P    DC A  87      33.025  55.021 163.471 
ATOM   1788  OP1  DC A  87      32.100  54.608 164.551 
ATOM   1789  OP2  DC A  87      33.646  53.926 162.694 
ATOM   1790  O5'  DC A  87      32.277  56.027 162.477 
ATOM   1791  C5'  DC A  87      32.258  57.432 162.791 
ATOM   1792  C4'  DC A  87      32.544  58.246 161.545 
ATOM   1793  O4'  DC A  87      33.969  58.464 161.339 
ATOM   1794  C3'  DC A  87      32.071  57.633 160.227 
ATOM   1795  O3'  DC A  87      31.611  58.673 159.374 
ATOM   1796  C2'  DC A  87      33.331  57.022 159.610 
ATOM   1797  C1'  DC A  87      34.280  58.155 159.989 
ATOM   1798  N1   DC A  87      35.719  57.778 159.921 
ATOM   1799  C2   DC A  87      36.628  58.755 159.522 
ATOM   1800  O2   DC A  87      36.206  59.884 159.245 
ATOM   1801  N3   DC A  87      37.944  58.431 159.453 
ATOM   1802  C4   DC A  87      38.361  57.197 159.761 
ATOM   1803  N4   DC A  87      39.655  56.930 159.678 
ATOM   1804  C5   DC A  87      37.443  56.177 160.172 
ATOM   1805  C6   DC A  87      36.131  56.521 160.235 
ATOM   1806  P    DC A  88      30.309  58.422 158.476 
ATOM   1807  OP1  DC A  88      29.094  58.686 159.278 
ATOM   1808  OP2  DC A  88      30.393  57.087 157.844 
ATOM   1809  O5'  DC A  88      30.472  59.555 157.358 
ATOM   1810  C5'  DC A  88      31.147  60.781 157.700 
ATOM   1811  C4'  DC A  88      32.100  61.175 156.589 
ATOM   1812  O4'  DC A  88      33.419  60.579 156.751 
ATOM   1813  C3'  DC A  88      31.682  60.766 155.177 
ATOM   1814  O3'  DC A  88      32.065  61.792 154.268 
ATOM   1815  C2'  DC A  88      32.509  59.516 154.875 
ATOM   1816  C1'  DC A  88      33.807  60.005 155.512 
ATOM   1817  N1   DC A  88      34.783  58.916 155.791 
ATOM   1818  C2   DC A  88      36.138  59.210 155.661 
ATOM   1819  O2   DC A  88      36.471  60.352 155.322 
ATOM   1820  N3   DC A  88      37.045  58.231 155.911 
ATOM   1821  C4   DC A  88      36.644  57.006 156.276 
ATOM   1822  N4   DC A  88      37.567  56.086 156.508 
ATOM   1823  C5   DC A  88      35.255  56.683 156.414 
ATOM   1824  C6   DC A  88      34.365  57.675 156.160 
ATOM   1825  P    DA A  89      31.076  62.173 153.068 
ATOM   1826  OP1  DA A  89      30.054  63.129 153.551 
ATOM   1827  OP2  DA A  89      30.562  60.937 152.437 
ATOM   1828  O5'  DA A  89      32.074  62.915 152.061 
ATOM   1829  C5'  DA A  89      33.207  63.623 152.597 
ATOM   1830  C4'  DA A  89      34.442  63.326 151.770 
ATOM   1831  O4'  DA A  89      35.150  62.142 152.236 
ATOM   1832  C3'  DA A  89      34.199  63.049 150.287 
ATOM   1833  O3'  DA A  89      35.268  63.608 149.533 
ATOM   1834  C2'  DA A  89      34.259  61.527 150.161 
ATOM   1835  C1'  DA A  89      35.431  61.318 151.115 
ATOM   1836  N9   DA A  89      35.570  59.915 151.596 
ATOM   1837  C8   DA A  89      34.585  59.007 151.859 
ATOM   1838  N7   DA A  89      35.025  57.857 152.266 
ATOM   1839  C5   DA A  89      36.405  58.012 152.273 
ATOM   1840  C6   DA A  89      37.454  57.141 152.612 
ATOM   1841  N6   DA A  89      37.264  55.881 153.030 
ATOM   1842  N1   DA A  89      38.710  57.614 152.506 
ATOM   1843  C2   DA A  89      38.892  58.866 152.091 
ATOM   1844  N3   DA A  89      37.996  59.766 151.749 
ATOM   1845  C4   DA A  89      36.748  59.268 151.864 
ATOM   1846  P    DG A  90      34.944  64.321 148.137 
ATOM   1847  OP1  DG A  90      34.526  65.720 148.381 
ATOM   1848  OP2  DG A  90      34.001  63.487 147.361 
ATOM   1849  O5'  DG A  90      36.381  64.304 147.433 
ATOM   1850  C5'  DG A  90      37.563  64.355 148.254 
ATOM   1851  C4'  DG A  90      38.588  63.359 147.752 
ATOM   1852  O4'  DG A  90      38.415  62.039 148.343 
ATOM   1853  C3'  DG A  90      38.575  63.093 146.247 
ATOM   1854  O3'  DG A  90      39.912  62.910 145.799 
ATOM   1855  C2'  DG A  90      37.827  61.768 146.094 
ATOM   1856  C1'  DG A  90      38.448  61.074 147.302 
ATOM   1857  N9   DG A  90      37.692  59.875 147.759 
ATOM   1858  C8   DG A  90      36.333  59.645 147.750 
ATOM   1859  N7   DG A  90      35.986  58.474 148.226 
ATOM   1860  C5   DG A  90      37.201  57.886 148.575 
ATOM   1861  C6   DG A  90      37.470  56.613 149.144 
ATOM   1862  O6   DG A  90      36.678  55.730 149.461 
ATOM   1863  N1   DG A  90      38.844  56.419 149.336 
ATOM   1864  C2   DG A  90      39.829  57.334 149.020 
ATOM   1865  N2   DG A  90      41.084  56.958 149.281 
ATOM   1866  N3   DG A  90      39.577  58.528 148.487 
ATOM   1867  C4   DG A  90      38.247  58.732 148.294 
ATOM   1868  P    DA A  91      40.350  63.529 144.389 
ATOM   1869  OP1  DA A  91      40.715  64.953 144.564 
ATOM   1870  OP2  DA A  91      39.308  63.244 143.378 
ATOM   1871  O5'  DA A  91      41.663  62.673 144.063 
ATOM   1872  C5'  DA A  91      42.463  62.179 145.154 
ATOM   1873  C4'  DA A  91      42.865  60.741 144.892 
ATOM   1874  O4'  DA A  91      41.878  59.790 145.381 
ATOM   1875  C3'  DA A  91      43.049  60.360 143.423 
ATOM   1876  O3'  DA A  91      44.135  59.447 143.317 
ATOM   1877  C2'  DA A  91      41.761  59.627 143.050 
ATOM   1878  C1'  DA A  91      41.617  58.847 144.353 
ATOM   1879  N9   DA A  91      40.252  58.292 144.571 
ATOM   1880  C8   DA A  91      39.049  58.831 144.213 
ATOM   1881  N7   DA A  91      38.029  58.101 144.542 
ATOM   1882  C5   DA A  91      38.593  56.997 145.165 
ATOM   1883  C6   DA A  91      38.033  55.848 145.746 
ATOM   1884  N6   DA A  91      36.714  55.612 145.795 
ATOM   1885  N1   DA A  91      38.880  54.946 146.275 
ATOM   1886  C2   DA A  91      40.189  55.186 146.224 
ATOM   1887  N3   DA A  91      40.824  56.217 145.710 
ATOM   1888  C4   DA A  91      39.954  57.104 145.186 
ATOM   1889  P    DA A  92      45.141  59.578 142.079 
ATOM   1890  OP1  DA A  92      46.169  60.599 142.382 
ATOM   1891  OP2  DA A  92      44.371  59.781 140.833 
ATOM   1892  O5'  DA A  92      45.814  58.126 142.064 
ATOM   1893  C5'  DA A  92      45.949  57.406 143.303 
ATOM   1894  C4'  DA A  92      45.555  55.955 143.106 
ATOM   1895  O4'  DA A  92      44.129  55.734 143.306 
ATOM   1896  C3'  DA A  92      45.827  55.375 141.718 
ATOM   1897  O3'  DA A  92      46.236  54.020 141.857 
ATOM   1898  C2'  DA A  92      44.471  55.404 141.014 
ATOM   1899  C1'  DA A  92      43.638  54.969 142.216 
ATOM   1900  N9   DA A  92      42.183  55.252 142.071 
ATOM   1901  C8   DA A  92      41.582  56.304 141.442 
ATOM   1902  N7   DA A  92      40.286  56.271 141.485 
ATOM   1903  C5   DA A  92      40.005  55.111 142.195 
ATOM   1904  C6   DA A  92      38.798  54.507 142.583 
ATOM   1905  N6   DA A  92      37.590  55.015 142.297 
ATOM   1906  N1   DA A  92      38.876  53.357 143.279 
ATOM   1907  C2   DA A  92      40.079  52.858 143.562 
ATOM   1908  N3   DA A  92      41.267  53.330 143.253 
ATOM   1909  C4   DA A  92      41.160  54.480 142.557 
ATOM   1910  P    DG A  93      47.400  53.459 140.913 
ATOM   1911  OP1  DG A  93      48.718  53.805 141.492 
ATOM   1912  OP2  DG A  93      47.167  53.903 139.521 
ATOM   1913  O5'  DG A  93      47.162  51.881 141.020 
ATOM   1914  C5'  DG A  93      46.602  51.341 142.233 
ATOM   1915  C4'  DG A  93      45.542  50.310 141.899 
ATOM   1916  O4'  DG A  93      44.224  50.904 141.732 
ATOM   1917  C3'  DG A  93      45.760  49.526 140.605 
ATOM   1918  O3'  DG A  93      45.326  48.185 140.800 
ATOM   1919  C2'  DG A  93      44.835  50.193 139.588 
ATOM   1920  C1'  DG A  93      43.656  50.402 140.531 
ATOM   1921  N9   DG A  93      42.663  51.397 140.038 
ATOM   1922  C8   DG A  93      42.870  52.545 139.305 
ATOM   1923  N7   DG A  93      41.774  53.208 139.028 
ATOM   1924  C5   DG A  93      40.767  52.444 139.619 
ATOM   1925  C6   DG A  93      39.364  52.654 139.658 
ATOM   1926  O6   DG A  93      38.709  53.571 139.172 
ATOM   1927  N1   DG A  93      38.713  51.633 140.365 
ATOM   1928  C2   DG A  93      39.338  50.551 140.956 
ATOM   1929  N2   DG A  93      38.538  49.686 141.586 
ATOM   1930  N3   DG A  93      40.653  50.355 140.920 
ATOM   1931  C4   DG A  93      41.300  51.337 140.238 
ATOM   1932  P    DA A  94      46.177  46.992 140.158 
ATOM   1933  OP1  DA A  94      47.301  46.646 141.057 
ATOM   1934  OP2  DA A  94      46.542  47.336 138.766 
ATOM   1935  O5'  DA A  94      45.104  45.805 140.155 
ATOM   1936  C5'  DA A  94      44.087  45.781 141.173 
ATOM   1937  C4'  DA A  94      42.745  45.442 140.556 
ATOM   1938  O4'  DA A  94      42.035  46.623 140.084 
ATOM   1939  C3'  DA A  94      42.787  44.525 139.334 
ATOM   1940  O3'  DA A  94      41.664  43.652 139.373 
ATOM   1941  C2'  DA A  94      42.628  45.466 138.138 
ATOM   1942  C1'  DA A  94      41.573  46.371 138.766 
ATOM   1943  N9   DA A  94      41.419  47.681 138.072 
ATOM   1944  C8   DA A  94      42.379  48.435 137.459 
ATOM   1945  N7   DA A  94      41.930  49.534 136.940 
ATOM   1946  C5   DA A  94      40.572  49.511 137.228 
ATOM   1947  C6   DA A  94      39.528  50.406 136.944 
ATOM   1948  N6   DA A  94      39.698  51.554 136.273 
ATOM   1949  N1   DA A  94      38.295  50.076 137.375 
ATOM   1950  C2   DA A  94      38.133  48.935 138.042 
ATOM   1951  N3   DA A  94      39.026  48.026 138.364 
ATOM   1952  C4   DA A  94      40.250  48.379 137.921 
ATOM   1953  P    DG A  95      41.852  42.126 138.927 
ATOM   1954  OP1  DG A  95      42.373  41.336 140.066 
ATOM   1955  OP2  DG A  95      42.646  42.069 137.680 
ATOM   1956  O5'  DG A  95      40.341  41.698 138.622 
ATOM   1957  C5'  DG A  95      39.275  42.332 139.353 
ATOM   1958  C4'  DG A  95      38.143  42.692 138.412 
ATOM   1959  O4'  DG A  95      38.315  44.010 137.815 
ATOM   1960  C3'  DG A  95      37.956  41.765 137.211 
ATOM   1961  O3'  DG A  95      36.564  41.633 136.944 
ATOM   1962  C2'  DG A  95      38.605  42.508 136.044 
ATOM   1963  C1'  DG A  95      38.101  43.899 136.416 
ATOM   1964  N9   DG A  95      38.841  45.003 135.746 
ATOM   1965  C8   DG A  95      40.173  45.077 135.404 
ATOM   1966  N7   DG A  95      40.513  46.200 134.818 
ATOM   1967  C5   DG A  95      39.321  46.921 134.768 
ATOM   1968  C6   DG A  95      39.055  48.213 134.245 
ATOM   1969  O6   DG A  95      39.831  49.001 133.710 
ATOM   1970  N1   DG A  95      37.706  48.561 134.400 
ATOM   1971  C2   DG A  95      36.740  47.765 134.983 
ATOM   1972  N2   DG A  95      35.510  48.279 135.036 
ATOM   1973  N3   DG A  95      36.991  46.552 135.474 
ATOM   1974  C4   DG A  95      38.294  46.200 135.331 
ATOM   1975  P    DG A  96      35.990  40.202 136.513 
ATOM   1976  OP1  DG A  96      35.729  39.387 137.720 
ATOM   1977  OP2  DG A  96      36.882  39.595 135.501 
ATOM   1978  O5'  DG A  96      34.602  40.613 135.828 
ATOM   1979  C5'  DG A  96      33.918  41.791 136.292 
ATOM   1980  C4'  DG A  96      33.408  42.593 135.110 
ATOM   1981  O4'  DG A  96      34.395  43.542 134.615 
ATOM   1982  C3'  DG A  96      33.024  41.781 133.872 
ATOM   1983  O3'  DG A  96      31.885  42.379 133.265 
ATOM   1984  C2'  DG A  96      34.215  41.931 132.926 
ATOM   1985  C1'  DG A  96      34.477  43.409 133.204 
ATOM   1986  N9   DG A  96      35.826  43.870 132.772 
ATOM   1987  C8   DG A  96      37.021  43.186 132.774 
ATOM   1988  N7   DG A  96      38.037  43.884 132.325 
ATOM   1989  C5   DG A  96      37.472  45.118 132.003 
ATOM   1990  C6   DG A  96      38.075  46.287 131.470 
ATOM   1991  O6   DG A  96      39.250  46.477 131.169 
ATOM   1992  N1   DG A  96      37.136  47.313 131.295 
ATOM   1993  C2   DG A  96      35.791  47.221 131.597 
ATOM   1994  N2   DG A  96      35.061  48.313 131.357 
ATOM   1995  N3   DG A  96      35.226  46.124 132.097 
ATOM   1996  C4   DG A  96      36.124  45.119 132.272 
ATOM   1997  P    DT A  97      30.743  41.436 132.660 
ATOM   1998  OP1  DT A  97      29.818  41.023 133.740 
ATOM   1999  OP2  DT A  97      31.364  40.340 131.883 
ATOM   2000  O5'  DT A  97      29.995  42.442 131.666 
ATOM   2001  C5'  DT A  97      29.976  43.847 131.980 
ATOM   2002  C4'  DT A  97      30.261  44.661 130.734 
ATOM   2003  O4'  DT A  97      31.687  44.879 130.529 
ATOM   2004  C3'  DT A  97      29.789  44.048 129.416 
ATOM   2005  O3'  DT A  97      29.329  45.088 128.563 
ATOM   2006  C2'  DT A  97      31.048  43.437 128.800 
ATOM   2007  C1'  DT A  97      31.997  44.570 129.179 
ATOM   2008  N1   DT A  97      33.437  44.193 129.110 
ATOM   2009  C2   DT A  97      34.321  45.168 128.716 
ATOM   2010  O2   DT A  97      33.974  46.301 128.428 
ATOM   2011  N3   DT A  97      35.646  44.782 128.663 
ATOM   2012  C4   DT A  97      36.147  43.532 128.965 
ATOM   2013  O4   DT A  97      37.356  43.305 128.881 
ATOM   2014  C5   DT A  97      35.143  42.577 129.369 
ATOM   2015  C7   DT A  97      35.604  41.191 129.716 
ATOM   2016  C6   DT A  97      33.847  42.925 129.428 
ATOM   2017  P    DT A  98      28.027  44.837 127.665 
ATOM   2018  OP1  DT A  98      26.812  45.101 128.468 
ATOM   2019  OP2  DT A  98      28.111  43.501 127.034 
ATOM   2020  O5'  DT A  98      28.190  45.970 126.547 
ATOM   2021  C5'  DT A  98      28.865  47.196 126.889 
ATOM   2022  C4'  DT A  98      29.818  47.590 125.778 
ATOM   2023  O4'  DT A  98      31.137  46.994 125.940 
ATOM   2024  C3'  DT A  98      29.400  47.181 124.366 
ATOM   2025  O3'  DT A  98      29.782  48.206 123.457 
ATOM   2026  C2'  DT A  98      30.227  45.931 124.064 
ATOM   2027  C1'  DT A  98      31.524  46.420 124.701 
ATOM   2028  N1   DT A  98      32.501  45.331 124.981 
ATOM   2029  C2   DT A  98      33.834  45.637 124.848 
ATOM   2030  O2   DT A  98      34.231  46.741 124.518 
ATOM   2031  N3   DT A  98      34.710  44.603 125.114 
ATOM   2032  C4   DT A  98      34.371  43.320 125.493 
ATOM   2033  O4   DT A  98      35.246  42.477 125.705 
ATOM   2034  C5   DT A  98      32.950  43.095 125.606 
ATOM   2035  C7   DT A  98      32.493  41.724 126.014 
ATOM   2036  C6   DT A  98      32.075  44.082 125.353 
ATOM   2037  P    DC A  99      28.794  48.588 122.257 
ATOM   2038  OP1  DC A  99      27.772  49.544 122.741 
ATOM   2039  OP2  DC A  99      28.280  47.352 121.626 
ATOM   2040  O5'  DC A  99      29.791  49.330 121.250 
ATOM   2041  C5'  DC A  99      30.925  50.038 121.786 
ATOM   2042  C4'  DC A  99      32.160  49.741 120.959 
ATOM   2043  O4'  DC A  99      32.868  48.557 121.426 
ATOM   2044  C3'  DC A  99      31.916  49.464 119.476 
ATOM   2045  O3'  DC A  99      32.986  50.023 118.722 
ATOM   2046  C2'  DC A  99      31.977  47.942 119.351 
ATOM   2047  C1'  DC A  99      33.149  47.733 120.305 
ATOM   2048  N1   DC A  99      33.288  46.330 120.785 
ATOM   2049  C2   DC A  99      34.574  45.843 121.004 
ATOM   2050  O2   DC A  99      35.538  46.588 120.794 
ATOM   2051  N3   DC A  99      34.722  44.565 121.441 
ATOM   2052  C4   DC A  99      33.652  43.791 121.657 
ATOM   2053  N4   DC A  99      33.848  42.552 122.084 
ATOM   2054  C5   DC A  99      32.321  44.272 121.437 
ATOM   2055  C6   DC A  99      32.194  45.551 121.000 
ATOM   2056  P    DC A 100      32.662  50.736 117.326 
ATOM   2057  OP1  DC A 100      32.244  52.135 117.570 
ATOM   2058  OP2  DC A 100      31.719  49.902 116.550 
ATOM   2059  O5'  DC A 100      34.099  50.718 116.622 
ATOM   2060  C5'  DC A 100      35.280  50.770 117.444 
ATOM   2061  C4'  DC A 100      36.305  49.774 116.941 
ATOM   2062  O4'  DC A 100      36.133  48.454 117.532 
ATOM   2063  C3'  DC A 100      36.292  49.508 115.436 
ATOM   2064  O3'  DC A 100      37.630  49.325 114.989 
ATOM   2065  C2'  DC A 100      35.544  48.183 115.283 
ATOM   2066  C1'  DC A 100      36.166  47.489 116.492 
ATOM   2067  N1   DC A 100      35.410  46.290 116.949 
ATOM   2068  C2   DC A 100      36.138  45.221 117.465 
ATOM   2069  O2   DC A 100      37.370  45.312 117.524 
ATOM   2070  N3   DC A 100      35.468  44.118 117.887 
ATOM   2071  C4   DC A 100      34.132  44.059 117.807 
ATOM   2072  N4   DC A 100      33.524  42.962 118.230 
ATOM   2073  C5   DC A 100      33.364  45.147 117.277 
ATOM   2074  C6   DC A 100      34.053  46.240 116.861 
ATOM   2075  P    DT A 101      38.068  49.944 113.578 
ATOM   2076  OP1  DT A 101      38.432  51.368 113.753 
ATOM   2077  OP2  DT A 101      37.026  49.659 112.567 
ATOM   2078  O5'  DT A 101      39.380  49.088 113.253 
ATOM   2079  C5'  DT A 101      40.181  48.594 114.343 
ATOM   2080  C4'  DT A 101      40.583  47.156 114.081 
ATOM   2081  O4'  DT A 101      39.595  46.205 114.570 
ATOM   2082  C3'  DT A 101      40.767  46.774 112.613 
ATOM   2083  O3'  DT A 101      41.853  45.862 112.506 
ATOM   2084  C2'  DT A 101      39.479  46.042 112.239 
ATOM   2085  C1'  DT A 101      39.334  45.262 113.542 
ATOM   2086  N1   DT A 101      37.970  44.706 113.760 
ATOM   2087  C2   DT A 101      37.882  43.495 114.401 
ATOM   2088  O2   DT A 101      38.859  42.877 114.788 
ATOM   2089  N3   DT A 101      36.601  43.010 114.585 
ATOM   2090  C4   DT A 101      35.430  43.624 114.190 
ATOM   2091  O4   DT A 101      34.340  43.093 114.409 
ATOM   2092  C5   DT A 101      35.623  44.891 113.525 
ATOM   2093  C7   DT A 101      34.400  45.626 113.061 
ATOM   2094  C6   DT A 101      36.858  45.385 113.333 
ATOM   2095  P    DC A 102      42.859  45.993 111.269 
ATOM   2096  OP1  DC A 102      43.886  47.014 111.571 
ATOM   2097  OP2  DC A 102      42.088  46.196 110.022 
ATOM   2098  O5'  DC A 102      43.531  44.541 111.253 
ATOM   2099  C5'  DC A 102      43.667  43.821 112.493 
ATOM   2100  C4'  DC A 102      43.273  42.370 112.295 
ATOM   2101  O4'  DC A 102      41.847  42.149 112.495 
ATOM   2102  C3'  DC A 102      43.545  41.790 110.907 
ATOM   2103  O3'  DC A 102      43.953  40.435 111.046 
ATOM   2104  C2'  DC A 102      42.189  41.819 110.203 
ATOM   2105  C1'  DC A 102      41.356  41.384 111.405 
ATOM   2106  N1   DC A 102      39.901  41.667 111.260 
ATOM   2107  C2   DC A 102      39.005  40.763 111.825 
ATOM   2108  O2   DC A 102      39.450  39.773 112.418 
ATOM   2109  N3   DC A 102      37.673  41.001 111.703 
ATOM   2110  C4   DC A 102      37.232  42.086 111.053 
ATOM   2111  N4   DC A 102      35.924  42.275 110.961 
ATOM   2112  C5   DC A 102      38.137  43.028 110.464 
ATOM   2113  C6   DC A 102      39.463  42.771 110.597 
ATOM   2114  P    DC A 103      45.118  39.874 110.102 
ATOM   2115  OP1  DC A 103      46.436  40.220 110.681 
ATOM   2116  OP2  DC A 103      44.884  40.318 108.710 
ATOM   2117  O5'  DC A 103      44.880  38.296 110.210 
ATOM   2118  C5'  DC A 103      44.320  37.755 111.422 
ATOM   2119  C4'  DC A 103      43.260  36.724 111.089 
ATOM   2120  O4'  DC A 103      41.941  37.318 110.921 
ATOM   2121  C3'  DC A 103      43.478  35.941 109.795 
ATOM   2122  O3'  DC A 103      43.043  34.600 109.989 
ATOM   2123  C2'  DC A 103      42.553  36.608 108.777 
ATOM   2124  C1'  DC A 103      41.374  36.817 109.721 
ATOM   2125  N1   DC A 103      40.380  37.812 109.227 
ATOM   2126  C2   DC A 103      39.038  37.591 109.524 
ATOM   2127  O2   DC A 103      38.729  36.588 110.179 
ATOM   2128  N3   DC A 103      38.116  38.486 109.083 
ATOM   2129  C4   DC A 103      38.492  39.559 108.377 
ATOM   2130  N4   DC A 103      37.557  40.403 107.969 
ATOM   2131  C5   DC A 103      39.868  39.805 108.060 
ATOM   2132  C6   DC A 103      40.773  38.899 108.510 
ATOM   2133  P    DC A 104      43.895  33.407 109.347 
ATOM   2134  OP1  DC A 104      45.019  33.061 110.246 
ATOM   2135  OP2  DC A 104      44.259  33.751 107.955 
ATOM   2136  O5'  DC A 104      42.822  32.220 109.345 
ATOM   2137  C5'  DC A 104      41.805  32.196 110.363 
ATOM   2138  C4'  DC A 104      40.463  31.857 109.745 
ATOM   2139  O4'  DC A 104      39.753  33.038 109.273 
ATOM   2140  C3'  DC A 104      40.505  30.940 108.523 
ATOM   2141  O3'  DC A 104      39.382  30.067 108.563 
ATOM   2142  C2'  DC A 104      40.346  31.881 107.328 
ATOM   2143  C1'  DC A 104      39.291  32.786 107.955 
ATOM   2144  N1   DC A 104      39.137  34.096 107.261 
ATOM   2145  C2   DC A 104      37.863  34.656 107.208 
ATOM   2146  O2   DC A 104      36.923  34.050 107.734 
ATOM   2147  N3   DC A 104      37.702  35.848 106.579 
ATOM   2148  C4   DC A 104      38.746  36.473 106.022 
ATOM   2149  N4   DC A 104      38.537  37.634 105.420 
ATOM   2150  C5   DC A 104      40.065  35.913 106.065 
ATOM   2151  C6   DC A 104      40.205  34.721 106.697 
ATOM   2152  P    DC A 105      39.570  28.541 108.116 
ATOM   2153  OP1  DC A 105      40.091  27.751 109.255 
ATOM   2154  OP2  DC A 105      40.363  28.483 106.869 
ATOM   2155  O5'  DC A 105      38.059  28.113 107.811 
ATOM   2156  C5'  DC A 105      36.993  28.747 108.543 
ATOM   2157  C4'  DC A 105      35.861  29.107 107.601 
ATOM   2158  O4'  DC A 105      36.033  30.425 107.004 
ATOM   2159  C3'  DC A 105      35.673  28.180 106.401 
ATOM   2160  O3'  DC A 105      34.282  28.048 106.134 
ATOM   2161  C2'  DC A 105      36.323  28.923 105.233 
ATOM   2162  C1'  DC A 105      35.818  30.314 105.606 
ATOM   2163  N1   DC A 105      36.558  31.418 104.936 
ATOM   2164  C2   DC A 105      35.843  32.561 104.585 
ATOM   2165  O2   DC A 105      34.634  32.610 104.842 
ATOM   2166  N3   DC A 105      36.499  33.579 103.972 
ATOM   2167  C4   DC A 105      37.809  33.487 103.711 
ATOM   2168  N4   DC A 105      38.404  34.508 103.111 
ATOM   2169  C5   DC A 105      38.564  32.321 104.063 
ATOM   2170  C6   DC A 105      37.889  31.314 104.674 
ATOM   2171  P    DG A 106      33.708  26.617 105.702 
ATOM   2172  OP1  DG A 106      33.446  25.802 106.910 
ATOM   2173  OP2  DG A 106      34.600  26.010 104.690 
ATOM   2174  O5'  DG A 106      32.320  27.028 105.018 
ATOM   2175  C5'  DG A 106      31.636  28.206 105.481 
ATOM   2176  C4'  DG A 106      31.126  29.008 104.299 
ATOM   2177  O4'  DG A 106      32.113  29.956 103.804 
ATOM   2178  C3'  DG A 106      30.742  28.196 103.062 
ATOM   2179  O3'  DG A 106      29.603  28.794 102.454 
ATOM   2180  C2'  DG A 106      31.933  28.346 102.116 
ATOM   2181  C1'  DG A 106      32.194  29.824 102.393 
ATOM   2182  N9   DG A 106      33.543  30.285 101.962 
ATOM   2183  C8   DG A 106      34.739  29.601 101.964 
ATOM   2184  N7   DG A 106      35.754  30.299 101.515 
ATOM   2185  C5   DG A 106      35.190  31.532 101.192 
ATOM   2186  C6   DG A 106      35.793  32.702 100.659 
ATOM   2187  O6   DG A 106      36.968  32.892 100.358 
ATOM   2188  N1   DG A 106      34.854  33.728 100.485 
ATOM   2189  C2   DG A 106      33.509  33.636 100.786 
ATOM   2190  N2   DG A 106      32.779  34.728 100.547 
ATOM   2191  N3   DG A 106      32.944  32.539 101.286 
ATOM   2192  C4   DG A 106      33.842  31.534 101.461 
ATOM   2193  P    DG A 107      28.461  27.851 101.849 
ATOM   2194  OP1  DG A 107      27.536  27.438 102.929 
ATOM   2195  OP2  DG A 107      29.082  26.755 101.073 
ATOM   2196  O5'  DG A 107      27.713  28.857 100.855 
ATOM   2197  C5'  DG A 107      27.693  30.262 101.169 
ATOM   2198  C4'  DG A 107      27.979  31.076  99.923 
ATOM   2199  O4'  DG A 107      29.405  31.294  99.718 
ATOM   2200  C3'  DG A 107      27.507  30.463  98.605 
ATOM   2201  O3'  DG A 107      27.046  31.503  97.752 
ATOM   2202  C2'  DG A 107      28.766  29.852  97.989 
ATOM   2203  C1'  DG A 107      29.715  30.985  98.368 
ATOM   2204  N9   DG A 107      31.155  30.608  98.299 
ATOM   2205  C8   DG A 107      31.753  29.398  98.577 
ATOM   2206  N7   DG A 107      33.054  29.396  98.416 
ATOM   2207  C5   DG A 107      33.338  30.696  98.001 
ATOM   2208  C6   DG A 107      34.580  31.299  97.671 
ATOM   2209  O6   DG A 107      35.703  30.802  97.676 
ATOM   2210  N1   DG A 107      34.414  32.641  97.299 
ATOM   2211  C2   DG A 107      33.207  33.312  97.254 
ATOM   2212  N2   DG A 107      33.261  34.591  96.875 
ATOM   2213  N3   DG A 107      32.043  32.745  97.565 
ATOM   2214  C4   DG A 107      32.186  31.444  97.927 
ATOM   2215  P    DG A 108      25.745  31.251  96.854 
ATOM   2216  OP1  DG A 108      24.529  31.516  97.657 
ATOM   2217  OP2  DG A 108      25.828  29.916  96.223 
ATOM   2218  O5'  DG A 108      25.908  32.385  95.737 
ATOM   2219  C5'  DG A 108      26.583  33.611  96.078 
ATOM   2220  C4'  DG A 108      27.536  34.005  94.967 
ATOM   2221  O4'  DG A 108      28.855  33.409  95.129 
ATOM   2222  C3'  DG A 108      27.118  33.596  93.555 
ATOM   2223  O3'  DG A 108      27.500  34.621  92.647 
ATOM   2224  C2'  DG A 108      27.945  32.346  93.253 
ATOM   2225  C1'  DG A 108      29.242  32.835  93.890 
ATOM   2226  N9   DG A 108      30.219  31.746  94.170 
ATOM   2227  C8   DG A 108      29.985  30.442  94.551 
ATOM   2228  N7   DG A 108      31.074  29.731  94.718 
ATOM   2229  C5   DG A 108      32.102  30.627  94.426 
ATOM   2230  C6   DG A 108      33.508  30.438  94.433 
ATOM   2231  O6   DG A 108      34.147  29.424  94.702 
ATOM   2232  N1   DG A 108      34.185  31.612  94.073 
ATOM   2233  C2   DG A 108      33.581  32.811  93.750 
ATOM   2234  N2   DG A 108      34.403  33.815  93.435 
ATOM   2235  N3   DG A 108      32.262  32.988  93.745 
ATOM   2236  C4   DG A 108      31.591  31.859  94.091 
ATOM   2237  P    DC A 109      26.511  35.003  91.446 
ATOM   2238  OP1  DC A 109      25.490  35.958  91.930 
ATOM   2239  OP2  DC A 109      25.998  33.767  90.816 
ATOM   2240  O5'  DC A 109      27.509  35.745  90.440 
ATOM   2241  C5'  DC A 109      28.643  36.453  90.976 
ATOM   2242  C4'  DC A 109      29.878  36.156  90.149 
ATOM   2243  O4'  DC A 109      30.586  34.972  90.615 
ATOM   2244  C3'  DC A 109      29.634  35.879  88.665 
ATOM   2245  O3'  DC A 109      30.704  36.437  87.912 
ATOM   2246  C2'  DC A 109      29.695  34.357  88.540 
ATOM   2247  C1'  DC A 109      30.867  34.148  89.494 
ATOM   2248  N1   DC A 109      31.006  32.745  89.974 
ATOM   2249  C2   DC A 109      32.292  32.258  90.193 
ATOM   2250  O2   DC A 109      33.256  33.003  89.983 
ATOM   2251  N3   DC A 109      32.440  30.980  90.631 
ATOM   2252  C4   DC A 109      31.370  30.205  90.847 
ATOM   2253  N4   DC A 109      31.566  28.967  91.273 
ATOM   2254  C5   DC A 109      30.039  30.687  90.627 
ATOM   2255  C6   DC A 109      29.912  31.966  90.189 
ATOM   2256  P    DA A 110      30.380  37.151  86.516 
ATOM   2257  OP1  DA A 110      29.962  38.550  86.759 
ATOM   2258  OP2  DA A 110      29.436  36.317  85.740 
ATOM   2259  O5'  DA A 110      31.817  37.133  85.811 
ATOM   2260  C5'  DA A 110      32.998  37.185  86.633 
ATOM   2261  C4'  DA A 110      34.023  36.188  86.130 
ATOM   2262  O4'  DA A 110      33.851  34.869  86.722 
ATOM   2263  C3'  DA A 110      34.010  35.922  84.625 
ATOM   2264  O3'  DA A 110      35.348  35.740  84.178 
ATOM   2265  C2'  DA A 110      33.262  34.598  84.473 
ATOM   2266  C1'  DA A 110      33.884  33.904  85.681 
ATOM   2267  N9   DA A 110      33.127  32.704  86.138 
ATOM   2268  C8   DA A 110      31.779  32.495  86.121 
ATOM   2269  N7   DA A 110      31.421  31.340  86.589 
ATOM   2270  C5   DA A 110      32.620  30.736  86.944 
ATOM   2271  C6   DA A 110      32.921  29.486  87.506 
ATOM   2272  N6   DA A 110      31.992  28.574  87.824 
ATOM   2273  N1   DA A 110      34.219  29.203  87.729 
ATOM   2274  C2   DA A 110      35.138  30.113  87.411 
ATOM   2275  N3   DA A 110      34.978  31.307  86.884 
ATOM   2276  C4   DA A 110      33.670  31.565  86.670 
ATOM   2277  P    DG A 111      35.785  36.359  82.768 
ATOM   2278  OP1  DG A 111      36.150  37.782  82.942 
ATOM   2279  OP2  DG A 111      34.744  36.074  81.757 
ATOM   2280  O5'  DG A 111      37.098  35.503  82.442 
ATOM   2281  C5'  DG A 111      37.898  35.009  83.533 
ATOM   2282  C4'  DG A 111      38.301  33.571  83.270 
ATOM   2283  O4'  DG A 111      37.313  32.620  83.760 
ATOM   2284  C3'  DG A 111      38.484  33.189  81.802 
ATOM   2285  O3'  DG A 111      39.570  32.277  81.695 
ATOM   2286  C2'  DG A 111      37.196  32.457  81.428 
ATOM   2287  C1'  DG A 111      37.052  31.677  82.731 
ATOM   2288  N9   DG A 111      35.687  31.121  82.949 
ATOM   2289  C8   DG A 111      34.465  31.650  82.595 
ATOM   2290  N7   DG A 111      33.442  30.903  82.935 
ATOM   2291  C5   DG A 111      34.028  29.802  83.556 
ATOM   2292  C6   DG A 111      33.428  28.653  84.135 
ATOM   2293  O6   DG A 111      32.237  28.366  84.219 
ATOM   2294  N1   DG A 111      34.393  27.780  84.656 
ATOM   2295  C2   DG A 111      35.758  27.990  84.624 
ATOM   2296  N2   DG A 111      36.512  27.036  85.177 
ATOM   2297  N3   DG A 111      36.319  29.069  84.081 
ATOM   2298  C4   DG A 111      35.398  29.925  83.570 
ATOM   2299  P    DA A 112      40.577  32.407  80.458 
ATOM   2300  OP1  DA A 112      41.604  33.429  80.761 
ATOM   2301  OP2  DA A 112      39.806  32.611  79.212 
ATOM   2302  O5'  DA A 112      41.249  30.956  80.442 
ATOM   2303  C5'  DA A 112      41.385  30.236  81.682 
ATOM   2304  C4'  DA A 112      40.991  28.785  81.485 
ATOM   2305  O4'  DA A 112      39.565  28.564  81.684 
ATOM   2306  C3'  DA A 112      41.262  28.205  80.097 
ATOM   2307  O3'  DA A 112      41.671  26.850  80.236 
ATOM   2308  C2'  DA A 112      39.907  28.234  79.392 
ATOM   2309  C1'  DA A 112      39.074  27.799  80.594 
ATOM   2310  N9   DA A 112      37.619  28.081  80.450 
ATOM   2311  C8   DA A 112      37.017  29.134  79.821 
ATOM   2312  N7   DA A 112      35.721  29.100  79.864 
ATOM   2313  C5   DA A 112      35.440  27.940  80.573 
ATOM   2314  C6   DA A 112      34.234  27.336  80.962 
ATOM   2315  N6   DA A 112      33.026  27.845  80.675 
ATOM   2316  N1   DA A 112      34.312  26.187  81.658 
ATOM   2317  C2   DA A 112      35.514  25.688  81.940 
ATOM   2318  N3   DA A 112      36.702  26.160  81.632 
ATOM   2319  C4   DA A 112      36.596  27.309  80.936 
ATOM   2320  P    DA A 113      42.835  26.289  79.291 
ATOM   2321  OP1  DA A 113      44.153  26.635  79.871 
ATOM   2322  OP2  DA A 113      42.602  26.733  77.899 
ATOM   2323  O5'  DA A 113      42.598  24.711  79.399 
ATOM   2324  C5'  DA A 113      42.038  24.170  80.611 
ATOM   2325  C4'  DA A 113      40.978  23.139  80.278 
ATOM   2326  O4'  DA A 113      39.659  23.733  80.110 
ATOM   2327  C3'  DA A 113      41.195  22.355  78.984 
ATOM   2328  O3'  DA A 113      40.761  21.015  79.179 
ATOM   2329  C2'  DA A 113      40.271  23.023  77.966 
ATOM   2330  C1'  DA A 113      39.091  23.232  78.910 
ATOM   2331  N9   DA A 113      38.098  24.227  78.417 
ATOM   2332  C8   DA A 113      38.322  25.361  77.691 
ATOM   2333  N7   DA A 113      37.245  26.026  77.410 
ATOM   2334  C5   DA A 113      36.230  25.280  77.991 
ATOM   2335  C6   DA A 113      34.838  25.456  78.049 
ATOM   2336  N6   DA A 113      34.199  26.493  77.487 
ATOM   2337  N1   DA A 113      34.122  24.526  78.708 
ATOM   2338  C2   DA A 113      34.762  23.498  79.265 
ATOM   2339  N3   DA A 113      36.049  23.229  79.276 
ATOM   2340  C4   DA A 113      36.743  24.175  78.610 
ATOM   2341  P    DG A 114      41.613  19.822  78.537 
ATOM   2342  OP1  DG A 114      42.736  19.476  79.435 
ATOM   2343  OP2  DG A 114      41.977  20.165  77.144 
ATOM   2344  O5'  DG A 114      40.540  18.634  78.534 
ATOM   2345  C5'  DG A 114      39.522  18.610  79.552 
ATOM   2346  C4'  DG A 114      38.180  18.272  78.934 
ATOM   2347  O4'  DG A 114      37.471  19.453  78.463 
ATOM   2348  C3'  DG A 114      38.222  17.355  77.712 
ATOM   2349  O3'  DG A 114      37.100  16.481  77.752 
ATOM   2350  C2'  DG A 114      38.064  18.295  76.517 
ATOM   2351  C1'  DG A 114      37.009  19.201  77.144 
ATOM   2352  N9   DG A 114      36.854  20.511  76.450 
ATOM   2353  C8   DG A 114      37.809  21.284  75.827 
ATOM   2354  N7   DG A 114      37.342  22.393  75.307 
ATOM   2355  C5   DG A 114      35.981  22.351  75.606 
ATOM   2356  C6   DG A 114      34.950  23.277  75.302 
ATOM   2357  O6   DG A 114      35.026  24.342  74.696 
ATOM   2358  N1   DG A 114      33.711  22.842  75.793 
ATOM   2359  C2   DG A 114      33.497  21.668  76.488 
ATOM   2360  N2   DG A 114      32.239  21.435  76.872 
ATOM   2361  N3   DG A 114      34.465  20.801  76.773 
ATOM   2362  C4   DG A 114      35.673  21.206  76.304 
ATOM   2363  P    DA A 115      37.288  14.956  77.305 
ATOM   2364  OP1  DA A 115      37.809  14.166  78.444 
ATOM   2365  OP2  DA A 115      38.081  14.898  76.058 
ATOM   2366  O5'  DA A 115      35.777  14.528  77.000 
ATOM   2367  C5'  DA A 115      34.710  15.162  77.732 
ATOM   2368  C4'  DA A 115      33.579  15.522  76.791 
ATOM   2369  O4'  DA A 115      33.751  16.839  76.194 
ATOM   2370  C3'  DA A 115      33.391  14.595  75.590 
ATOM   2371  O3'  DA A 115      32.000  14.463  75.323 
ATOM   2372  C2'  DA A 115      34.040  15.338  74.422 
ATOM   2373  C1'  DA A 115      33.536  16.729  74.795 
ATOM   2374  N9   DA A 115      34.276  17.833  74.125 
ATOM   2375  C8   DA A 115      35.600  17.889  73.793 
ATOM   2376  N7   DA A 115      35.948  18.995  73.212 
ATOM   2377  C5   DA A 115      34.772  19.728  73.153 
ATOM   2378  C6   DA A 115      34.474  21.004  72.646 
ATOM   2379  N6   DA A 115      35.386  21.803  72.073 
ATOM   2380  N1   DA A 115      33.202  21.429  72.747 
ATOM   2381  C2   DA A 115      32.301  20.631  73.317 
ATOM   2382  N3   DA A 115      32.460  19.427  73.824 
ATOM   2383  C4   DA A 115      33.742  19.025  73.709 
ATOM   2384  P    DA A 116      31.426  13.032  74.891 
ATOM   2385  OP1  DA A 116      31.164  12.217  76.099 
ATOM   2386  OP2  DA A 116      32.317  12.424  73.879 
ATOM   2387  O5'  DA A 116      30.038  13.442  74.207 
ATOM   2388  C5'  DA A 116      29.354  14.621  74.670 
ATOM   2389  C4'  DA A 116      28.843  15.422  73.488 
ATOM   2390  O4'  DA A 116      29.831  16.371  72.993 
ATOM   2391  C3'  DA A 116      28.460  14.611  72.251 
ATOM   2392  O3'  DA A 116      27.321  15.209  71.643 
ATOM   2393  C2'  DA A 116      29.651  14.761  71.305 
ATOM   2394  C1'  DA A 116      29.912  16.238  71.583 
ATOM   2395  N9   DA A 116      31.261  16.700  71.151 
ATOM   2396  C8   DA A 116      32.437  16.007  71.160 
ATOM   2397  N7   DA A 116      33.450  16.685  70.718 
ATOM   2398  C5   DA A 116      32.907  17.921  70.391 
ATOM   2399  C6   DA A 116      33.471  19.094  69.865 
ATOM   2400  N6   DA A 116      34.771  19.219  69.561 
ATOM   2401  N1   DA A 116      32.648  20.139  69.660 
ATOM   2402  C2   DA A 116      31.357  20.010  69.964 
ATOM   2403  N3   DA A 116      30.721  18.971  70.457 
ATOM   2404  C4   DA A 116      31.566  17.938  70.652 
ATOM   2405  P    DA A 117      26.179  14.266  71.039 
ATOM   2406  OP1  DA A 117      25.254  13.853  72.119 
ATOM   2407  OP2  DA A 117      26.799  13.170  70.262 
ATOM   2408  O5'  DA A 117      25.431  15.272  70.045 
ATOM   2409  C5'  DA A 117      25.411  16.677  70.359 
ATOM   2410  C4'  DA A 117      25.697  17.491  69.112 
ATOM   2411  O4'  DA A 117      27.122  17.709  68.907 
ATOM   2412  C3'  DA A 117      25.225  16.877  67.794 
ATOM   2413  O3'  DA A 117      24.764  17.918  66.941 
ATOM   2414  C2'  DA A 117      26.484  16.267  67.178 
ATOM   2415  C1'  DA A 117      27.433  17.400  67.557 
ATOM   2416  N9   DA A 117      28.872  17.023  67.489 
ATOM   2417  C8   DA A 117      29.448  15.816  67.769 
ATOM   2418  N7   DA A 117      30.736  15.800  67.612 
ATOM   2419  C5   DA A 117      31.038  17.091  67.199 
ATOM   2420  C6   DA A 117      32.250  17.718  66.865 
ATOM   2421  N6   DA A 117      33.438  17.099  66.898 
ATOM   2422  N1   DA A 117      32.195  19.011  66.494 
ATOM   2423  C2   DA A 117      31.011  19.622  66.463 
ATOM   2424  N3   DA A 117      29.822  19.141  66.752 
ATOM   2425  C4   DA A 117      29.904  17.846  67.119 
ATOM   2426  P    DT A 118      23.463  17.666  66.044 
ATOM   2427  OP1  DT A 118      22.247  17.931  66.846 
ATOM   2428  OP2  DT A 118      23.546  16.331  65.412 
ATOM   2429  O5'  DT A 118      23.626  18.800  64.926 
ATOM   2430  C5'  DT A 118      24.300  20.026  65.267 
ATOM   2431  C4'  DT A 118      25.254  20.420  64.157 
ATOM   2432  O4'  DT A 118      26.573  19.824  64.319 
ATOM   2433  C3'  DT A 118      24.836  20.011  62.745 
ATOM   2434  O3'  DT A 118      25.218  21.036  61.836 
ATOM   2435  C2'  DT A 118      25.662  18.761  62.443 
ATOM   2436  C1'  DT A 118      26.960  19.250  63.080 
ATOM   2437  N1   DT A 118      27.936  18.161  63.359 
ATOM   2438  C2   DT A 118      29.270  18.467  63.226 
ATOM   2439  O2   DT A 118      29.667  19.571  62.896 
ATOM   2440  N3   DT A 118      30.145  17.433  63.493 
ATOM   2441  C4   DT A 118      29.806  16.150  63.872 
ATOM   2442  O4   DT A 118      30.682  15.307  64.083 
ATOM   2443  C5   DT A 118      28.385  15.925  63.984 
ATOM   2444  C7   DT A 118      27.929  14.554  64.392 
ATOM   2445  C6   DT A 118      27.511  16.912  63.731 
ATOM   2446  P    DC A 119      24.229  21.418  60.636 
ATOM   2447  OP1  DC A 119      23.208  22.373  61.119 
ATOM   2448  OP2  DC A 119      23.716  20.182  60.005 
ATOM   2449  O5'  DC A 119      25.227  22.160  59.629 
ATOM   2450  C5'  DC A 119      26.360  22.868  60.165 
ATOM   2451  C4'  DC A 119      27.596  22.570  59.338 
ATOM   2452  O4'  DC A 119      28.304  21.387  59.804 
ATOM   2453  C3'  DC A 119      27.352  22.294  57.855 
ATOM   2454  O3'  DC A 119      28.421  22.852  57.101 
ATOM   2455  C2'  DC A 119      27.413  20.772  57.729 
ATOM   2456  C1'  DC A 119      28.585  20.563  58.683 
ATOM   2457  N1   DC A 119      28.724  19.160  59.163 
ATOM   2458  C2   DC A 119      30.010  18.673  59.383 
ATOM   2459  O2   DC A 119      30.974  19.418  59.172 
ATOM   2460  N3   DC A 119      30.157  17.395  59.820 
ATOM   2461  C4   DC A 119      29.088  16.620  60.036 
ATOM   2462  N4   DC A 119      29.284  15.382  60.462 
ATOM   2463  C5   DC A 119      27.756  17.102  59.816 
ATOM   2464  C6   DC A 119      27.629  18.381  59.379 
ATOM   2465  P    DA A 120      28.098  23.566  55.705 
ATOM   2466  OP1  DA A 120      27.679  24.964  55.949 
ATOM   2467  OP2  DA A 120      27.154  22.732  54.929 
ATOM   2468  O5'  DA A 120      29.535  23.548  55.001 
ATOM   2469  C5'  DA A 120      30.716  23.600  55.822 
ATOM   2470  C4'  DA A 120      31.741  22.603  55.320 
ATOM   2471  O4'  DA A 120      31.569  21.283  55.911 
ATOM   2472  C3'  DA A 120      31.728  22.337  53.814 
ATOM   2473  O3'  DA A 120      33.065  22.155  53.367 
ATOM   2474  C2'  DA A 120      30.980  21.013  53.662 
ATOM   2475  C1'  DA A 120      31.601  20.319  54.870 
ATOM   2476  N9   DA A 120      30.845  19.119  55.327 
ATOM   2477  C8   DA A 120      29.497  18.910  55.310 
ATOM   2478  N7   DA A 120      29.139  17.755  55.778 
ATOM   2479  C5   DA A 120      30.338  17.151  56.133 
ATOM   2480  C6   DA A 120      30.639  15.901  56.695 
ATOM   2481  N6   DA A 120      29.710  14.989  57.014 
ATOM   2482  N1   DA A 120      31.936  15.618  56.918 
ATOM   2483  C2   DA A 120      32.856  16.528  56.600 
ATOM   2484  N3   DA A 120      32.696  17.722  56.074 
ATOM   2485  C4   DA A 120      31.388  17.980  55.860 
ATOM   2486  P    DC A 121      33.503  22.774  51.957 
ATOM   2487  OP1  DC A 121      33.868  24.197  52.131 
ATOM   2488  OP2  DC A 121      32.462  22.489  50.946 
ATOM   2489  O5'  DC A 121      34.816  21.918  51.631 
ATOM   2490  C5'  DC A 121      35.616  21.424  52.722 
ATOM   2491  C4'  DC A 121      36.019  19.986  52.460 
ATOM   2492  O4'  DC A 121      35.031  19.035  52.949 
ATOM   2493  C3'  DC A 121      36.202  19.604  50.991 
ATOM   2494  O3'  DC A 121      37.288  18.691  50.885 
ATOM   2495  C2'  DC A 121      34.914  18.872  50.618 
ATOM   2496  C1'  DC A 121      34.770  18.092  51.921 
ATOM   2497  N1   DC A 121      33.405  17.536  52.139 
ATOM   2498  C2   DC A 121      33.299  16.309  52.787 
ATOM   2499  O2   DC A 121      34.332  15.736  53.153 
ATOM   2500  N3   DC A 121      32.064  15.785  52.995 
ATOM   2501  C4   DC A 121      30.968  16.437  52.584 
ATOM   2502  N4   DC A 121      29.787  15.884  52.810 
ATOM   2503  C5   DC A 121      31.055  17.700  51.914 
ATOM   2504  C6   DC A 121      32.298  18.207  51.716 
ATOM   2505  P    DC A 122      38.295  18.822  49.647 
ATOM   2506  OP1  DC A 122      39.322  19.844  49.950 
ATOM   2507  OP2  DC A 122      37.524  19.026  48.401 
ATOM   2508  O5'  DC A 122      38.967  17.371  49.632 
ATOM   2509  C5'  DC A 122      39.102  16.651  50.871 
ATOM   2510  C4'  DC A 122      38.709  15.200  50.674 
ATOM   2511  O4'  DC A 122      37.283  14.979  50.873 
ATOM   2512  C3'  DC A 122      38.980  14.620  49.286 
ATOM   2513  O3'  DC A 122      39.389  13.265  49.425 
ATOM   2514  C2'  DC A 122      37.624  14.649  48.582 
ATOM   2515  C1'  DC A 122      36.792  14.214  49.784 
ATOM   2516  N1   DC A 122      35.336  14.496  49.639 
ATOM   2517  C2   DC A 122      34.441  13.592  50.203 
ATOM   2518  O2   DC A 122      34.886  12.603  50.796 
ATOM   2519  N3   DC A 122      33.109  13.831  50.082 
ATOM   2520  C4   DC A 122      32.667  14.916  49.431 
ATOM   2521  N4   DC A 122      31.360  15.104  49.340 
ATOM   2522  C5   DC A 122      33.572  15.858  48.843 
ATOM   2523  C6   DC A 122      34.898  15.600  48.975 
ATOM   2524  P    DA A 123      40.553  12.704  48.481 
ATOM   2525  OP1  DA A 123      41.871  13.050  49.060 
ATOM   2526  OP2  DA A 123      40.320  13.148  47.088 
ATOM   2527  O5'  DA A 123      40.315  11.126  48.588 
ATOM   2528  C5'  DA A 123      39.756  10.585  49.800 
ATOM   2529  C4'  DA A 123      38.695   9.554  49.467 
ATOM   2530  O4'  DA A 123      37.377  10.148  49.300 
ATOM   2531  C3'  DA A 123      38.913   8.770  48.173 
ATOM   2532  O3'  DA A 123      38.479   7.430  48.368 
ATOM   2533  C2'  DA A 123      37.989   9.438  47.156 
ATOM   2534  C1'  DA A 123      36.809   9.647  48.099 
ATOM   2535  N9   DA A 123      35.816  10.642  47.606 
ATOM   2536  C8   DA A 123      36.040  11.776  46.880 
ATOM   2537  N7   DA A 123      34.963  12.440  46.599 
ATOM   2538  C5   DA A 123      33.948  11.694  47.181 
ATOM   2539  C6   DA A 123      32.555  11.871  47.239 
ATOM   2540  N6   DA A 123      31.917  12.908  46.677 
ATOM   2541  N1   DA A 123      31.840  10.940  47.897 
ATOM   2542  C2   DA A 123      32.479   9.913  48.454 
ATOM   2543  N3   DA A 123      33.767   9.644  48.465 
ATOM   2544  C4   DA A 123      34.461  10.590  47.799 
ATOM   2545  P    DT A 124      39.330   6.237  47.726 
ATOM   2546  OP1  DT A 124      40.454   5.890  48.625 
ATOM   2547  OP2  DT A 124      39.695   6.580  46.334 
ATOM   2548  O5'  DT A 124      38.258   5.049  47.723 
ATOM   2549  C5'  DT A 124      37.240   5.025  48.741 
ATOM   2550  C4'  DT A 124      35.898   4.687  48.124 
ATOM   2551  O4'  DT A 124      35.189   5.868  47.652 
ATOM   2552  C3'  DT A 124      35.940   3.769  46.902 
ATOM   2553  O3'  DT A 124      34.818   2.896  46.941 
ATOM   2554  C2'  DT A 124      35.782   4.710  45.706 
ATOM   2555  C1'  DT A 124      34.727   5.616  46.334 
ATOM   2556  N1   DT A 124      34.572   6.925  45.640 
ATOM   2557  C2   DT A 124      33.310   7.465  45.596 
ATOM   2558  O2   DT A 124      32.339   6.922  46.094 
ATOM   2559  N3   DT A 124      33.206   8.679  44.944 
ATOM   2560  C4   DT A 124      34.234   9.379  44.348 
ATOM   2561  O4   DT A 124      34.018  10.458  43.792 
ATOM   2562  C5   DT A 124      35.521   8.732  44.445 
ATOM   2563  C7   DT A 124      36.696   9.427  43.822 
ATOM   2564  C6   DT A 124      35.651   7.552  45.073 
ATOM   2565  P    DT A 125      35.005   1.371  46.495 
ATOM   2566  OP1  DT A 125      35.527   0.581  47.634 
ATOM   2567  OP2  DT A 125      35.799   1.313  45.248 
ATOM   2568  O5'  DT A 125      33.494   0.943  46.190 
ATOM   2569  C5'  DT A 125      32.428   1.577  46.921 
ATOM   2570  C4'  DT A 125      31.296   1.937  45.980 
ATOM   2571  O4'  DT A 125      31.468   3.254  45.383 
ATOM   2572  C3'  DT A 125      31.109   1.010  44.779 
ATOM   2573  O3'  DT A 125      29.718   0.878  44.512 
ATOM   2574  C2'  DT A 125      31.758   1.752  43.612 
ATOM   2575  C1'  DT A 125      31.254   3.144  43.984 
ATOM   2576  N1   DT A 125      31.994   4.248  43.314 
ATOM   2577  C2   DT A 125      31.273   5.368  42.975 
ATOM   2578  O2   DT A 125      30.081   5.483  43.199 
ATOM   2579  N3   DT A 125      31.993   6.371  42.354 
ATOM   2580  C4   DT A 125      33.340   6.346  42.054 
ATOM   2581  O4   DT A 125      33.874   7.307  41.496 
ATOM   2582  C5   DT A 125      34.010   5.130  42.449 
ATOM   2583  C7   DT A 125      35.478   5.022  42.157 
ATOM   2584  C6   DT A 125      33.335   4.139  43.053 
ATOM   2585  P    DC A 126      29.143  -0.553  44.080 
ATOM   2586  OP1  DC A 126      28.882  -1.368  45.288 
ATOM   2587  OP2  DC A 126      30.035  -1.161  43.068 
ATOM   2588  O5'  DC A 126      27.756  -0.143  43.396 
ATOM   2589  C5'  DC A 126      27.072   1.036  43.860 
ATOM   2590  C4'  DC A 126      26.561   1.837  42.678 
ATOM   2591  O4'  DC A 126      27.548   2.786  42.183 
ATOM   2592  C3'  DC A 126      26.177   1.026  41.440 
ATOM   2593  O3'  DC A 126      25.038   1.624  40.833 
ATOM   2594  C2'  DC A 126      27.368   1.176  40.494 
ATOM   2595  C1'  DC A 126      27.630   2.653  40.772 
ATOM   2596  N1   DC A 126      28.979   3.115  40.340 
ATOM   2597  C2   DC A 126      29.096   4.416  39.858 
ATOM   2598  O2   DC A 126      28.086   5.126  39.809 
ATOM   2599  N3   DC A 126      30.318   4.855  39.459 
ATOM   2600  C4   DC A 126      31.387   4.053  39.528 
ATOM   2601  N4   DC A 126      32.556   4.528  39.127 
ATOM   2602  C5   DC A 126      31.288   2.712  40.021 
ATOM   2603  C6   DC A 126      30.059   2.291  40.414 
ATOM   2604  P    DC A 127      23.896   0.681  40.228 
ATOM   2605  OP1  DC A 127      22.971   0.268  41.308 
ATOM   2606  OP2  DC A 127      24.517  -0.415  39.451 
ATOM   2607  O5'  DC A 127      23.148   1.687  39.234 
ATOM   2608  C5'  DC A 127      23.129   3.092  39.548 
ATOM   2609  C4'  DC A 127      23.415   3.906  38.302 
ATOM   2610  O4'  DC A 127      24.840   4.124  38.097 
ATOM   2611  C3'  DC A 127      22.943   3.292  36.984 
ATOM   2612  O3'  DC A 127      22.482   4.333  36.131 
ATOM   2613  C2'  DC A 127      24.202   2.682  36.368 
ATOM   2614  C1'  DC A 127      25.151   3.814  36.747 
ATOM   2615  N1   DC A 127      26.590   3.438  36.678 
ATOM   2616  C2   DC A 127      27.499   4.415  36.279 
ATOM   2617  O2   DC A 127      27.078   5.544  36.002 
ATOM   2618  N3   DC A 127      28.815   4.091  36.210 
ATOM   2619  C4   DC A 127      29.232   2.856  36.518 
ATOM   2620  N4   DC A 127      30.527   2.590  36.435 
ATOM   2621  C5   DC A 127      28.314   1.837  36.930 
ATOM   2622  C6   DC A 127      27.002   2.180  36.993 
ATOM   2623  P    DA A 128      21.180   4.081  35.233 
ATOM   2624  OP1  DA A 128      19.965   4.346  36.036 
ATOM   2625  OP2  DA A 128      21.264   2.746  34.602 
ATOM   2626  O5'  DA A 128      21.344   5.215  34.115 
ATOM   2627  C5'  DA A 128      22.018   6.441  34.457 
ATOM   2628  C4'  DA A 128      22.972   6.835  33.346 
ATOM   2629  O4'  DA A 128      24.291   6.238  33.508 
ATOM   2630  C3'  DA A 128      22.553   6.426  31.934 
ATOM   2631  O3'  DA A 128      22.936   7.451  31.025 
ATOM   2632  C2'  DA A 128      23.380   5.176  31.632 
ATOM   2633  C1'  DA A 128      24.678   5.664  32.269 
ATOM   2634  N9   DA A 128      25.654   4.575  32.549 
ATOM   2635  C8   DA A 128      25.404   3.287  32.926 
ATOM   2636  N7   DA A 128      26.474   2.572  33.094 
ATOM   2637  C5   DA A 128      27.510   3.449  32.808 
ATOM   2638  C6   DA A 128      28.906   3.297  32.805 
ATOM   2639  N6   DA A 128      29.526   2.148  33.113 
ATOM   2640  N1   DA A 128      29.646   4.371  32.471 
ATOM   2641  C2   DA A 128      29.025   5.509  32.167 
ATOM   2642  N3   DA A 128      27.737   5.769  32.135 
ATOM   2643  C4   DA A 128      27.019   4.678  32.472 
ATOM   2644  P    DG A 129      21.947   7.833  29.825 
ATOM   2645  OP1  DG A 129      20.925   8.788  30.309 
ATOM   2646  OP2  DG A 129      21.433   6.597  29.194 
ATOM   2647  O5'  DG A 129      22.945   8.575  28.818 
ATOM   2648  C5'  DG A 129      24.078   9.283  29.354 
ATOM   2649  C4'  DG A 129      25.313   8.985  28.527 
ATOM   2650  O4'  DG A 129      26.021   7.802  28.993 
ATOM   2651  C3'  DG A 129      25.070   8.709  27.044 
ATOM   2652  O3'  DG A 129      26.139   9.267  26.290 
ATOM   2653  C2'  DG A 129      25.131   7.187  26.919 
ATOM   2654  C1'  DG A 129      26.303   6.977  27.873 
ATOM   2655  N9   DG A 129      26.441   5.575  28.353 
ATOM   2656  C8   DG A 129      25.460   4.646  28.624 
ATOM   2657  N7   DG A 129      25.919   3.488  29.034 
ATOM   2658  C5   DG A 129      27.303   3.662  29.035 
ATOM   2659  C6   DG A 129      28.337   2.757  29.385 
ATOM   2660  O6   DG A 129      28.245   1.596  29.773 
ATOM   2661  N1   DG A 129      29.603   3.344  29.240 
ATOM   2662  C2   DG A 129      29.836   4.636  28.814 
ATOM   2663  N2   DG A 129      31.117   5.008  28.744 
ATOM   2664  N3   DG A 129      28.864   5.486  28.486 
ATOM   2665  C4   DG A 129      27.631   4.931  28.621 
ATOM   2666  P    DC A 130      25.815   9.981  24.894 
ATOM   2667  OP1  DC A 130      25.397  11.379  25.138 
ATOM   2668  OP2  DC A 130      24.872   9.147  24.118 
ATOM   2669  O5'  DC A 130      27.252   9.963  24.190 
ATOM   2670  C5'  DC A 130      28.434  10.015  25.012 
ATOM   2671  C4'  DC A 130      29.459   9.018  24.509 
ATOM   2672  O4'  DC A 130      29.286   7.698  25.100 
ATOM   2673  C3'  DC A 130      29.446   8.752  23.004 
ATOM   2674  O3'  DC A 130      30.783   8.570  22.557 
ATOM   2675  C2'  DC A 130      28.698   7.428  22.851 
ATOM   2676  C1'  DC A 130      29.319   6.734  24.060 
ATOM   2677  N1   DC A 130      28.563   5.534  24.517 
ATOM   2678  C2   DC A 130      29.292   4.466  25.033 
ATOM   2679  O2   DC A 130      30.523   4.556  25.092 
ATOM   2680  N3   DC A 130      28.621   3.362  25.454 
ATOM   2681  C4   DC A 130      27.286   3.304  25.374 
ATOM   2682  N4   DC A 130      26.678   2.206  25.798 
ATOM   2683  C5   DC A 130      26.517   4.392  24.845 
ATOM   2684  C6   DC A 130      27.206   5.485  24.429 
ATOM   2685  P    DT A 131      31.221   9.189  21.146 
ATOM   2686  OP1  DT A 131      31.586  10.612  21.321 
ATOM   2687  OP2  DT A 131      30.179   8.904  20.135 
ATOM   2688  O5'  DT A 131      32.534   8.333  20.821 
ATOM   2689  C5'  DT A 131      33.334   7.839  21.911 
ATOM   2690  C4'  DT A 131      33.737   6.401  21.649 
ATOM   2691  O4'  DT A 131      32.749   5.450  22.138 
ATOM   2692  C3'  DT A 131      33.920   6.019  20.180 
ATOM   2693  O3'  DT A 131      35.006   5.106  20.074 
ATOM   2694  C2'  DT A 131      32.632   5.286  19.807 
ATOM   2695  C1'  DT A 131      32.488   4.507  21.110 
ATOM   2696  N1   DT A 131      31.123   3.951  21.328 
ATOM   2697  C2   DT A 131      31.035   2.740  21.969 
ATOM   2698  O2   DT A 131      32.012   2.122  22.356 
ATOM   2699  N3   DT A 131      29.754   2.255  22.153 
ATOM   2700  C4   DT A 131      28.584   2.869  21.758 
ATOM   2701  O4   DT A 131      27.493   2.338  21.977 
ATOM   2702  C5   DT A 131      28.777   4.136  21.093 
ATOM   2703  C7   DT A 131      27.553   4.871  20.629 
ATOM   2704  C6   DT A 131      30.011   4.630  20.901 
ATOM   2705  P    DG A 132      36.013   5.237  18.837 
ATOM   2706  OP1  DG A 132      37.040   6.259  19.139 
ATOM   2707  OP2  DG A 132      35.242   5.441  17.590 
ATOM   2708  O5'  DG A 132      36.685   3.786  18.821 
ATOM   2709  C5'  DG A 132      36.820   3.066  20.061 
ATOM   2710  C4'  DG A 132      36.426   1.615  19.863 
ATOM   2711  O4'  DG A 132      35.001   1.394  20.063 
ATOM   2712  C3'  DG A 132      36.698   1.035  18.475 
ATOM   2713  O3'  DG A 132      37.107  -0.321  18.614 
ATOM   2714  C2'  DG A 132      35.342   1.064  17.771 
ATOM   2715  C1'  DG A 132      34.510   0.629  18.973 
ATOM   2716  N9   DG A 132      33.054   0.911  18.828 
ATOM   2717  C8   DG A 132      32.430   1.966  18.198 
ATOM   2718  N7   DG A 132      31.121   1.919  18.250 
ATOM   2719  C5   DG A 132      30.859   0.751  18.964 
ATOM   2720  C6   DG A 132      29.621   0.168  19.340 
ATOM   2721  O6   DG A 132      28.482   0.570  19.117 
ATOM   2722  N1   DG A 132      29.812  -1.021  20.058 
ATOM   2723  C2   DG A 132      31.039  -1.573  20.372 
ATOM   2724  N2   DG A 132      31.008  -2.713  21.065 
ATOM   2725  N3   DG A 132      32.200  -1.025  20.019 
ATOM   2726  C4   DG A 132      32.032   0.129  19.321 
ATOM   2727  P    DA A 133      38.271  -0.881  17.670 
ATOM   2728  OP1  DA A 133      39.589  -0.535  18.249 
ATOM   2729  OP2  DA A 133      38.038  -0.437  16.278 
ATOM   2730  O5'  DA A 133      38.033  -2.459  17.778 
ATOM   2731  C5'  DA A 133      37.474  -3.000  18.990 
ATOM   2732  C4'  DA A 133      36.413  -4.031  18.656 
ATOM   2733  O4'  DA A 133      35.095  -3.437  18.489 
ATOM   2734  C3'  DA A 133      36.631  -4.815  17.363 
ATOM   2735  O3'  DA A 133      36.197  -6.155  17.557 
ATOM   2736  C2'  DA A 133      35.706  -4.148  16.345 
ATOM   2737  C1'  DA A 133      34.527  -3.938  17.289 
ATOM   2738  N9   DA A 133      33.534  -2.943  16.795 
ATOM   2739  C8   DA A 133      33.758  -1.809  16.069 
ATOM   2740  N7   DA A 133      32.681  -1.145  15.788 
ATOM   2741  C5   DA A 133      31.666  -1.891  16.370 
ATOM   2742  C6   DA A 133      30.273  -1.714  16.428 
ATOM   2743  N6   DA A 133      29.635  -0.677  15.866 
ATOM   2744  N1   DA A 133      29.558  -2.645  17.086 
ATOM   2745  C2   DA A 133      30.197  -3.672  17.643 
ATOM   2746  N3   DA A 133      31.485  -3.941  17.654 
ATOM   2747  C4   DA A 133      32.178  -2.995  16.988 
ATOM   2748  P    DT A 134      37.048  -7.349  16.915 
ATOM   2749  OP1  DT A 134      38.172  -7.695  17.814 
ATOM   2750  OP2  DT A 134      37.413  -7.005  15.523 
ATOM   2751  O5'  DT A 134      35.976  -8.536  16.912 
ATOM   2752  C5'  DT A 134      34.958  -8.560  17.931 
ATOM   2753  C4'  DT A 134      33.616  -8.898  17.313 
ATOM   2754  O4'  DT A 134      32.906  -7.717  16.841 
ATOM   2755  C3'  DT A 134      33.658  -9.816  16.091 
ATOM   2756  O3'  DT A 134      32.536 -10.689  16.131 
ATOM   2757  C2'  DT A 134      33.500  -8.875  14.896 
ATOM   2758  C1'  DT A 134      32.445  -7.969  15.523 
ATOM   2759  N1   DT A 134      32.290  -6.660  14.829 
ATOM   2760  C2   DT A 134      31.028  -6.120  14.786 
ATOM   2761  O2   DT A 134      30.057  -6.663  15.283 
ATOM   2762  N3   DT A 134      30.923  -4.906  14.133 
ATOM   2763  C4   DT A 134      31.952  -4.206  13.537 
ATOM   2764  O4   DT A 134      31.736  -3.127  12.982 
ATOM   2765  C5   DT A 134      33.239  -4.853  13.635 
ATOM   2766  C7   DT A 134      34.414  -4.158  13.011 
ATOM   2767  C6   DT A 134      33.369  -6.033  14.263 
ATOM   2768  P    DG A 135      32.723 -12.214  15.684 
ATOM   2769  OP1  DG A 135      33.245 -13.004  16.823 
ATOM   2770  OP2  DG A 135      33.517 -12.272  14.437 
ATOM   2771  O5'  DG A 135      31.212 -12.642  15.379 
ATOM   2772  C5'  DG A 135      30.146 -12.008  16.111 
ATOM   2773  C4'  DG A 135      29.014 -11.648  15.169 
ATOM   2774  O4'  DG A 135      29.186 -10.331  14.572 
ATOM   2775  C3'  DG A 135      28.827 -12.575  13.969 
ATOM   2776  O3'  DG A 135      27.435 -12.708  13.702 
ATOM   2777  C2'  DG A 135      29.476 -11.833  12.801 
ATOM   2778  C1'  DG A 135      28.972 -10.441  13.174 
ATOM   2779  N9   DG A 135      29.712  -9.337  12.504 
ATOM   2780  C8   DG A 135      31.044  -9.263  12.161 
ATOM   2781  N7   DG A 135      31.384  -8.141  11.575 
ATOM   2782  C5   DG A 135      30.192  -7.419  11.525 
ATOM   2783  C6   DG A 135      29.926  -6.127  11.002 
ATOM   2784  O6   DG A 135      30.702  -5.339  10.467 
ATOM   2785  N1   DG A 135      28.577  -5.779  11.157 
ATOM   2786  C2   DG A 135      27.611  -6.576  11.741 
ATOM   2787  N2   DG A 135      26.381  -6.061  11.793 
ATOM   2788  N3   DG A 135      27.862  -7.788  12.232 
ATOM   2789  C4   DG A 135      29.165  -8.140  12.089 
ATOM   2790  P    DT A 136      26.861 -14.138  13.270 
ATOM   2791  OP1  DT A 136      26.600 -14.953  14.477 
ATOM   2792  OP2  DT A 136      27.753 -14.746  12.258 
ATOM   2793  O5'  DT A 136      25.474 -13.728  12.586 
ATOM   2794  C5'  DT A 136      24.789 -12.549  13.049 
ATOM   2795  C4'  DT A 136      24.279 -11.748  11.867 
ATOM   2796  O4'  DT A 136      25.266 -10.799  11.372 
ATOM   2797  C3'  DT A 136      23.895 -12.559  10.630 
ATOM   2798  O3'  DT A 136      22.756 -11.961  10.022 
ATOM   2799  C2'  DT A 136      25.086 -12.410   9.684 
ATOM   2800  C1'  DT A 136      25.348 -10.932   9.961 
ATOM   2801  N1   DT A 136      26.697 -10.470   9.530 
ATOM   2802  C2   DT A 136      26.796  -9.185   9.056 
ATOM   2803  O2   DT A 136      25.841  -8.431   8.981 
ATOM   2804  N3   DT A 136      28.061  -8.793   8.665 
ATOM   2805  C4   DT A 136      29.207  -9.561   8.707 
ATOM   2806  O4   DT A 136      30.285  -9.101   8.329 
ATOM   2807  C5   DT A 136      29.001 -10.896   9.219 
ATOM   2808  C7   DT A 136      30.197 -11.800   9.299 
ATOM   2809  C6   DT A 136      27.782 -11.303   9.606 
ATOM   2810  P    DC A 137      21.614 -12.904   9.417 
ATOM   2811  OP1  DC A 137      20.689 -13.317  10.497 
ATOM   2812  OP2  DC A 137      22.235 -14.000   8.641 
ATOM   2813  O5'  DC A 137      20.866 -11.898   8.423 
ATOM   2814  C5'  DC A 137      20.847 -10.493   8.737 
ATOM   2815  C4'  DC A 137      21.133  -9.680   7.491 
ATOM   2816  O4'  DC A 137      22.558  -9.461   7.286 
ATOM   2817  C3'  DC A 137      20.660 -10.293   6.173 
ATOM   2818  O3'  DC A 137      20.200  -9.252   5.320 
ATOM   2819  C2'  DC A 137      21.920 -10.903   5.557 
ATOM   2820  C1'  DC A 137      22.868  -9.771   5.936 
ATOM   2821  N1   DC A 137      24.308 -10.147   5.867 
ATOM   2822  C2   DC A 137      25.217  -9.170   5.469 
ATOM   2823  O2   DC A 137      24.795  -8.042   5.192 
ATOM   2824  N3   DC A 137      26.533  -9.494   5.399 
ATOM   2825  C4   DC A 137      26.950 -10.729   5.708 
ATOM   2826  N4   DC A 137      28.244 -10.995   5.624 
ATOM   2827  C5   DC A 137      26.032 -11.748   6.119 
ATOM   2828  C6   DC A 137      24.720 -11.405   6.182 
ATOM   2829  P    DA A 138      18.898  -9.504   4.422 
ATOM   2830  OP1  DA A 138      17.683  -9.239   5.225 
ATOM   2831  OP2  DA A 138      18.982 -10.839   3.791 
ATOM   2832  O5'  DA A 138      19.061  -8.370   3.304 
ATOM   2833  C5'  DA A 138      19.736  -7.144   3.646 
ATOM   2834  C4'  DA A 138      20.689  -6.750   2.535 
ATOM   2835  O4'  DA A 138      22.008  -7.347   2.697 
ATOM   2836  C3'  DA A 138      20.271  -7.159   1.123 
ATOM   2837  O3'  DA A 138      20.654  -6.134   0.215 
ATOM   2838  C2'  DA A 138      21.098  -8.409   0.821 
ATOM   2839  C1'  DA A 138      22.395  -7.921   1.458 
ATOM   2840  N9   DA A 138      23.372  -9.010   1.738 
ATOM   2841  C8   DA A 138      23.122 -10.298   2.115 
ATOM   2842  N7   DA A 138      24.191 -11.013   2.283 
ATOM   2843  C5   DA A 138      25.228 -10.136   1.997 
ATOM   2844  C6   DA A 138      26.624 -10.288   1.994 
ATOM   2845  N6   DA A 138      27.244 -11.437   2.302 
ATOM   2846  N1   DA A 138      27.364  -9.214   1.661 
ATOM   2847  C2   DA A 138      26.743  -8.076   1.356 
ATOM   2848  N3   DA A 138      25.455  -7.816   1.324 
ATOM   2849  C4   DA A 138      24.737  -8.907   1.662 
ATOM   2850  P    DC A 139      19.665  -5.752  -0.986 
ATOM   2851  OP1  DC A 139      18.643  -4.797  -0.502 
ATOM   2852  OP2  DC A 139      19.151  -6.989  -1.616 
ATOM   2853  O5'  DC A 139      20.662  -5.010  -1.992 
ATOM   2854  C5'  DC A 139      21.796  -4.303  -1.456 
ATOM   2855  C4'  DC A 139      23.031  -4.600  -2.283 
ATOM   2856  O4'  DC A 139      23.739  -5.783  -1.817 
ATOM   2857  C3'  DC A 139      22.788  -4.876  -3.767 
ATOM   2858  O3'  DC A 139      23.857  -4.318  -4.521 
ATOM   2859  C2'  DC A 139      22.848  -6.398  -3.892 
ATOM   2860  C1'  DC A 139      24.020  -6.608  -2.938 
ATOM   2861  N1   DC A 139      24.159  -8.010  -2.458 
ATOM   2862  C2   DC A 139      25.445  -8.497  -2.239 
ATOM   2863  O2   DC A 139      26.410  -7.753  -2.449 
ATOM   2864  N3   DC A 139      25.593  -9.775  -1.801 
ATOM   2865  C4   DC A 139      24.523 -10.550  -1.585 
ATOM   2866  N4   DC A 139      24.719 -11.788  -1.159 
ATOM   2867  C5   DC A 139      23.192 -10.068  -1.805 
ATOM   2868  C6   DC A 139      23.065  -8.789  -2.243 
ATOM   2869  P    DC A 140      23.533  -3.604  -5.916 
ATOM   2870  OP1  DC A 140      23.115  -2.206  -5.673 
ATOM   2871  OP2  DC A 140      22.590  -4.438  -6.693 
ATOM   2872  O5'  DC A 140      24.970  -3.622  -6.621 
ATOM   2873  C5'  DC A 140      26.152  -3.570  -5.799 
ATOM   2874  C4'  DC A 140      27.177  -4.567  -6.302 
ATOM   2875  O4'  DC A 140      27.004  -5.887  -5.710 
ATOM   2876  C3'  DC A 140      27.163  -4.833  -7.807 
ATOM   2877  O3'  DC A 140      28.501  -5.015  -8.254 
ATOM   2878  C2'  DC A 140      26.415  -6.157  -7.960 
ATOM   2879  C1'  DC A 140      27.037  -6.851  -6.751 
ATOM   2880  N1   DC A 140      26.281  -8.051  -6.294 
ATOM   2881  C2   DC A 140      27.010  -9.119  -5.777 
ATOM   2882  O2   DC A 140      28.241  -9.029  -5.719 
ATOM   2883  N3   DC A 140      26.339 -10.223  -5.356 
ATOM   2884  C4   DC A 140      25.003 -10.282  -5.436 
ATOM   2885  N4   DC A 140      24.396 -11.379  -5.013 
ATOM   2886  C5   DC A 140      24.235  -9.194  -5.965 
ATOM   2887  C6   DC A 140      24.924  -8.100  -6.381 
ATOM   2888  P    DC A 141      28.939  -4.397  -9.664 
ATOM   2889  OP1  DC A 141      29.304  -2.973  -9.490 
ATOM   2890  OP2  DC A 141      27.897  -4.681 -10.675 
ATOM   2891  O5'  DC A 141      30.252  -5.252  -9.990 
ATOM   2892  C5'  DC A 141      31.052  -5.746  -8.899 
ATOM   2893  C4'  DC A 141      31.454  -7.184  -9.162 
ATOM   2894  O4'  DC A 141      30.467  -8.135  -8.672 
ATOM   2895  C3'  DC A 141      31.638  -7.566 -10.630 
ATOM   2896  O3'  DC A 141      32.724  -8.479 -10.737 
ATOM   2897  C2'  DC A 141      30.350  -8.299 -11.004 
ATOM   2898  C1'  DC A 141      30.205  -9.078  -9.701 
ATOM   2899  N1   DC A 141      28.841  -9.634  -9.483 
ATOM   2900  C2   DC A 141      28.735 -10.861  -8.834 
ATOM   2901  O2   DC A 141      29.768 -11.434  -8.469 
ATOM   2902  N3   DC A 141      27.500 -11.385  -8.627 
ATOM   2903  C4   DC A 141      26.404 -10.733  -9.038 
ATOM   2904  N4   DC A 141      25.222 -11.286  -8.812 
ATOM   2905  C5   DC A 141      26.491  -9.470  -9.707 
ATOM   2906  C6   DC A 141      27.734  -8.964  -9.906 
ATOM   2907  P    DC A 142      33.730  -8.348 -11.974 
ATOM   2908  OP1  DC A 142      34.757  -7.326 -11.671 
ATOM   2909  OP2  DC A 142      32.960  -8.144 -13.220 
ATOM   2910  O5'  DC A 142      34.402  -9.799 -11.990 
ATOM   2911  C5'  DC A 142      34.538 -10.519 -10.750 
ATOM   2912  C4'  DC A 142      34.144 -11.970 -10.948 
ATOM   2913  O4'  DC A 142      32.718 -12.191 -10.748 
ATOM   2914  C3'  DC A 142      34.416 -12.550 -12.335 
ATOM   2915  O3'  DC A 142      34.825 -13.906 -12.196 
ATOM   2916  C2'  DC A 142      33.060 -12.521 -13.040 
ATOM   2917  C1'  DC A 142      32.227 -12.956 -11.838 
ATOM   2918  N1   DC A 142      30.772 -12.674 -11.982 
ATOM   2919  C2   DC A 142      29.876 -13.578 -11.418 
ATOM   2920  O2   DC A 142      30.321 -14.567 -10.825 
ATOM   2921  N3   DC A 142      28.545 -13.339 -11.540 
ATOM   2922  C4   DC A 142      28.103 -12.254 -12.190 
ATOM   2923  N4   DC A 142      26.795 -12.066 -12.281 
ATOM   2924  C5   DC A 142      29.008 -11.313 -12.778 
ATOM   2925  C6   DC A 142      30.334 -11.570 -12.646 
ATOM   2926  P    DA A 143      35.989 -14.466 -13.141 
ATOM   2927  OP1  DA A 143      37.307 -14.120 -12.562 
ATOM   2928  OP2  DA A 143      35.755 -14.022 -14.533 
ATOM   2929  O5'  DA A 143      35.751 -16.044 -13.033 
ATOM   2930  C5'  DA A 143      35.191 -16.585 -11.821 
ATOM   2931  C4'  DA A 143      34.131 -17.616 -12.154 
ATOM   2932  O4'  DA A 143      32.813 -17.022 -12.322 
ATOM   2933  C3'  DA A 143      34.349 -18.400 -13.448 
ATOM   2934  O3'  DA A 143      33.914 -19.740 -13.253 
ATOM   2935  C2'  DA A 143      33.424 -17.733 -14.466 
ATOM   2936  C1'  DA A 143      32.245 -17.524 -13.522 
ATOM   2937  N9   DA A 143      31.252 -16.528 -14.015 
ATOM   2938  C8   DA A 143      31.476 -15.394 -14.741 
ATOM   2939  N7   DA A 143      30.399 -14.730 -15.022 
ATOM   2940  C5   DA A 143      29.383 -15.476 -14.441 
ATOM   2941  C6   DA A 143      27.991 -15.299 -14.383 
ATOM   2942  N6   DA A 143      27.353 -14.262 -14.945 
ATOM   2943  N1   DA A 143      27.275 -16.230 -13.724 
ATOM   2944  C2   DA A 143      27.915 -17.257 -13.168 
ATOM   2945  N3   DA A 143      29.202 -17.526 -13.156 
ATOM   2946  C4   DA A 143      29.896 -16.580 -13.822 
ATOM   2947  P    DG A 144      34.766 -20.934 -13.895 
ATOM   2948  OP1  DG A 144      35.890 -21.280 -12.997 
ATOM   2949  OP2  DG A 144      35.131 -20.590 -15.288 
ATOM   2950  O5'  DG A 144      33.693 -22.121 -13.898 
ATOM   2951  C5'  DG A 144      32.676 -22.145 -12.880 
ATOM   2952  C4'  DG A 144      31.334 -22.484 -13.498 
ATOM   2953  O4'  DG A 144      30.624 -21.302 -13.970 
ATOM   2954  C3'  DG A 144      31.376 -23.401 -14.720 
ATOM   2955  O3'  DG A 144      30.253 -24.274 -14.680 
ATOM   2956  C2'  DG A 144      31.217 -22.460 -15.915 
ATOM   2957  C1'  DG A 144      30.162 -21.554 -15.288 
ATOM   2958  N9   DG A 144      30.008 -20.245 -15.982 
ATOM   2959  C8   DG A 144      30.963 -19.471 -16.605 
ATOM   2960  N7   DG A 144      30.496 -18.363 -17.125 
ATOM   2961  C5   DG A 144      29.134 -18.405 -16.826 
ATOM   2962  C6   DG A 144      28.103 -17.478 -17.130 
ATOM   2963  O6   DG A 144      28.179 -16.413 -17.736 
ATOM   2964  N1   DG A 144      26.864 -17.913 -16.639 
ATOM   2965  C2   DG A 144      26.651 -19.088 -15.944 
ATOM   2966  N2   DG A 144      25.393 -19.320 -15.560 
ATOM   2967  N3   DG A 144      27.619 -19.955 -15.659 
ATOM   2968  C4   DG A 144      28.827 -19.549 -16.129 
ATOM   2969  P    DA A 145      30.441 -25.799 -15.127 
ATOM   2970  OP1  DA A 145      30.962 -26.589 -13.988 
ATOM   2971  OP2  DA A 145      31.235 -25.857 -16.374 
ATOM   2972  O5'  DA A 145      28.930 -26.227 -15.432 
ATOM   2973  C5'  DA A 145      27.864 -25.593 -14.700 
ATOM   2974  C4'  DA A 145      26.732 -25.233 -15.641 
ATOM   2975  O4'  DA A 145      26.904 -23.916 -16.238 
ATOM   2976  C3'  DA A 145      26.545 -26.160 -16.842 
ATOM   2977  O3'  DA A 145      25.153 -26.293 -17.109 
ATOM   2978  C2'  DA A 145      27.194 -25.418 -18.010 
ATOM   2979  C1'  DA A 145      26.690 -24.027 -17.637 
ATOM   2980  N9   DA A 145      27.430 -22.922 -18.307 
ATOM   2981  C8   DA A 145      28.754 -22.866 -18.639 
ATOM   2982  N7   DA A 145      29.102 -21.760 -19.220 
ATOM   2983  C5   DA A 145      27.925 -21.027 -19.279 
ATOM   2984  C6   DA A 145      27.628 -19.752 -19.787 
ATOM   2985  N6   DA A 145      28.539 -18.952 -20.359 
ATOM   2986  N1   DA A 145      26.355 -19.327 -19.685 
ATOM   2987  C2   DA A 145      25.454 -20.125 -19.115 
ATOM   2988  N3   DA A 145      25.613 -21.328 -18.608 
ATOM   2989  C4   DA A 145      26.895 -21.730 -18.723 
ATOM   2990  P    DG A 146      24.579 -27.724 -17.541 
ATOM   2991  OP1  DG A 146      24.318 -28.538 -16.333 
ATOM   2992  OP2  DG A 146      25.471 -28.331 -18.553 
ATOM   2993  O5'  DG A 146      23.191 -27.313 -18.225 
ATOM   2994  C5'  DG A 146      22.507 -26.134 -17.762 
ATOM   2995  C4'  DG A 146      21.997 -25.333 -18.944 
ATOM   2996  O4'  DG A 146      22.984 -24.384 -19.439 
ATOM   2997  C3'  DG A 146      21.613 -26.144 -20.181 
ATOM   2998  O3'  DG A 146      20.474 -25.546 -20.789 
ATOM   2999  C2'  DG A 146      22.804 -25.995 -21.127 
ATOM   3000  C1'  DG A 146      23.065 -24.517 -20.850 
ATOM   3001  N9   DG A 146      24.414 -24.055 -21.281 
ATOM   3002  C8   DG A 146      25.610 -24.740 -21.279 
ATOM   3003  N7   DG A 146      26.625 -24.041 -21.728 
ATOM   3004  C5   DG A 146      26.061 -22.808 -22.051 
ATOM   3005  C6   DG A 146      26.664 -21.638 -22.584 
ATOM   3006  O6   DG A 146      27.839 -21.448 -22.885 
ATOM   3007  N1   DG A 146      25.725 -20.612 -22.758 
ATOM   3008  C2   DG A 146      24.380 -20.705 -22.457 
ATOM   3009  N2   DG A 146      23.650 -19.612 -22.696 
ATOM   3010  N3   DG A 146      23.815 -21.802 -21.957 
ATOM   3011  C4   DG A 146      24.713 -22.806 -21.782 
ATOM   3012  P    DA A 147      19.332 -26.490 -21.393 
ATOM   3013  OP1  DA A 147      18.407 -26.902 -20.314 
ATOM   3014  OP2  DA A 147      19.953 -27.585 -22.170 
ATOM   3015  O5'  DA A 147      18.584 -25.483 -22.387 
ATOM   3016  C5'  DA A 147      18.564 -24.078 -22.073 
ATOM   3017  C4'  DA A 147      18.850 -23.265 -23.320 
ATOM   3018  O4'  DA A 147      20.276 -23.046 -23.525 
ATOM   3019  C3'  DA A 147      18.378 -23.878 -24.638 
ATOM   3020  O3'  DA A 147      17.917 -22.837 -25.491 
ATOM   3021  C2'  DA A 147      19.637 -24.488 -25.254 
ATOM   3022  C1'  DA A 147      20.586 -23.356 -24.875 
ATOM   3023  N9   DA A 147      22.026 -23.732 -24.944 
ATOM   3024  C8   DA A 147      22.601 -24.939 -24.663 
ATOM   3025  N7   DA A 147      23.889 -24.955 -24.820 
ATOM   3026  C5   DA A 147      24.192 -23.665 -25.234 
ATOM   3027  C6   DA A 147      25.403 -23.037 -25.567 
ATOM   3028  N6   DA A 147      26.591 -23.656 -25.534 
ATOM   3029  N1   DA A 147      25.348 -21.745 -25.938 
ATOM   3030  C2   DA A 147      24.165 -21.133 -25.969 
ATOM   3031  N3   DA A 147      22.975 -21.614 -25.680 
ATOM   3032  C4   DA A 147      23.057 -22.910 -25.313 
ATOM   3033  P    DG A 148      16.616 -23.089 -26.389 
ATOM   3034  OP1  DG A 148      15.401 -22.825 -25.586 
ATOM   3035  OP2  DG A 148      16.700 -24.424 -27.020 
ATOM   3036  O5'  DG A 148      16.779 -21.955 -27.506 
ATOM   3037  C5'  DG A 148      17.454 -20.729 -27.165 
ATOM   3038  C4'  DG A 148      18.407 -20.335 -28.275 
ATOM   3039  O4'  DG A 148      19.726 -20.932 -28.113 
ATOM   3040  C3'  DG A 148      17.989 -20.744 -29.687 
ATOM   3041  O3'  DG A 148      18.371 -19.719 -30.596 
ATOM   3042  C2'  DG A 148      18.816 -21.994 -29.989 
ATOM   3043  C1'  DG A 148      20.113 -21.506 -29.352 
ATOM   3044  N9   DG A 148      21.090 -22.595 -29.073 
ATOM   3045  C8   DG A 148      20.857 -23.899 -28.692 
ATOM   3046  N7   DG A 148      21.946 -24.609 -28.525 
ATOM   3047  C5   DG A 148      22.973 -23.713 -28.817 
ATOM   3048  C6   DG A 148      24.379 -23.903 -28.810 
ATOM   3049  O6   DG A 148      25.018 -24.916 -28.541 
ATOM   3050  N1   DG A 148      25.056 -22.729 -29.169 
ATOM   3051  C2   DG A 148      24.453 -21.529 -29.493 
ATOM   3052  N2   DG A 148      25.274 -20.525 -29.808 
ATOM   3053  N3   DG A 148      23.133 -21.353 -29.498 
ATOM   3054  C4   DG A 148      22.462 -22.482 -29.152 
ATOM   3055  P    DA A 149      17.382 -19.338 -31.796 
ATOM   3056  OP1  DA A 149      16.361 -18.382 -31.313 
ATOM   3057  OP2  DA A 149      16.869 -20.574 -32.427 
ATOM   3058  O5'  DA A 149      18.380 -18.596 -32.803 
ATOM   3059  C5'  DA A 149      19.514 -17.888 -32.267 
ATOM   3060  C4'  DA A 149      20.749 -18.185 -33.094 
ATOM   3061  O4'  DA A 149      21.457 -19.368 -32.628 
ATOM   3062  C3'  DA A 149      20.505 -18.461 -34.577 
ATOM   3063  O3'  DA A 149      21.575 -17.903 -35.331 
ATOM   3064  C2'  DA A 149      20.566 -19.983 -34.703 
ATOM   3065  C1'  DA A 149      21.738 -20.193 -33.749 
ATOM   3066  N9   DA A 149      21.877 -21.595 -33.269 
ATOM   3067  C8   DA A 149      20.892 -22.503 -33.005 
ATOM   3068  N7   DA A 149      21.332 -23.654 -32.598 
ATOM   3069  C5   DA A 149      22.712 -23.499 -32.591 
ATOM   3070  C6   DA A 149      23.761 -24.370 -32.252 
ATOM   3071  N6   DA A 149      23.571 -25.629 -31.835 
ATOM   3072  N1   DA A 149      25.016 -23.897 -32.358 
ATOM   3073  C2   DA A 149      25.199 -22.645 -32.773 
ATOM   3074  N3   DA A 149      24.303 -21.745 -33.115 
ATOM   3075  C4   DA A 149      23.055 -22.242 -33.001 
ATOM   3076  P    DG A 150      21.251 -17.189 -36.727 
ATOM   3077  OP1  DG A 150      20.833 -15.791 -36.483 
ATOM   3078  OP2  DG A 150      20.307 -18.023 -37.503 
ATOM   3079  O5'  DG A 150      22.688 -17.207 -37.431 
ATOM   3080  C5'  DG A 150      23.869 -17.155 -36.610 
ATOM   3081  C4'  DG A 150      24.894 -18.152 -37.113 
ATOM   3082  O4'  DG A 150      24.722 -19.472 -36.521 
ATOM   3083  C3'  DG A 150      24.881 -18.418 -38.618 
ATOM   3084  O3'  DG A 150      26.219 -18.600 -39.065 
ATOM   3085  C2'  DG A 150      24.133 -19.742 -38.770 
ATOM   3086  C1'  DG A 150      24.755 -20.437 -37.562 
ATOM   3087  N9   DG A 150      23.999 -21.636 -37.105 
ATOM   3088  C8   DG A 150      22.640 -21.865 -37.115 
ATOM   3089  N7   DG A 150      22.293 -23.036 -36.638 
ATOM   3090  C5   DG A 150      23.508 -23.625 -36.289 
ATOM   3091  C6   DG A 150      23.776 -24.897 -35.721 
ATOM   3092  O6   DG A 150      22.985 -25.781 -35.403 
ATOM   3093  N1   DG A 150      25.151 -25.092 -35.529 
ATOM   3094  C2   DG A 150      26.136 -24.177 -35.844 
ATOM   3095  N2   DG A 150      27.391 -24.553 -35.583 
ATOM   3096  N3   DG A 150      25.883 -22.983 -36.377 
ATOM   3097  C4   DG A 150      24.554 -22.779 -36.570 
ATOM   3098  P    DT A 151      26.657 -17.982 -40.475 
ATOM   3099  OP1  DT A 151      27.021 -16.558 -40.301 
ATOM   3100  OP2  DT A 151      25.615 -18.266 -41.486 
ATOM   3101  O5'  DT A 151      27.969 -18.838 -40.801 
ATOM   3102  C5'  DT A 151      28.770 -19.331 -39.710 
ATOM   3103  C4'  DT A 151      29.172 -20.769 -39.972 
ATOM   3104  O4'  DT A 151      28.184 -21.721 -39.483 
ATOM   3105  C3'  DT A 151      29.355 -21.151 -41.441 
ATOM   3106  O3'  DT A 151      30.441 -22.064 -41.547 
ATOM   3107  C2'  DT A 151      28.067 -21.884 -41.814 
ATOM   3108  C1'  DT A 151      27.923 -22.663 -40.511 
ATOM   3109  N1   DT A 151      26.558 -23.219 -40.293 
ATOM   3110  C2   DT A 151      26.471 -24.431 -39.652 
ATOM   3111  O2   DT A 151      27.448 -25.049 -39.266 
ATOM   3112  N3   DT A 151      25.190 -24.915 -39.468 
ATOM   3113  C4   DT A 151      24.019 -24.301 -39.864 
ATOM   3114  O4   DT A 151      22.929 -24.833 -39.644 
ATOM   3115  C5   DT A 151      24.212 -23.034 -40.529 
ATOM   3116  C7   DT A 151      22.989 -22.299 -40.992 
ATOM   3117  C6   DT A 151      25.447 -22.540 -40.721 
ATOM   3118  P    DT A 152      31.448 -21.933 -42.785 
ATOM   3119  OP1  DT A 152      32.475 -20.912 -42.482 
ATOM   3120  OP2  DT A 152      30.677 -21.729 -44.031 
ATOM   3121  O5'  DT A 152      32.120 -23.384 -42.800 
ATOM   3122  C5'  DT A 152      32.256 -24.104 -41.561 
ATOM   3123  C4'  DT A 152      31.862 -25.555 -41.758 
ATOM   3124  O4'  DT A 152      30.436 -25.776 -41.559 
ATOM   3125  C3'  DT A 152      32.134 -26.135 -43.146 
ATOM   3126  O3'  DT A 152      32.542 -27.491 -43.007 
ATOM   3127  C2'  DT A 152      30.778 -26.106 -43.850 
ATOM   3128  C1'  DT A 152      29.945 -26.541 -42.648 
ATOM   3129  N1   DT A 152      28.490 -26.259 -42.793 
ATOM   3130  C2   DT A 152      27.619 -27.161 -42.230 
ATOM   3131  O2   DT A 152      27.989 -28.156 -41.633 
ATOM   3132  N3   DT A 152      26.278 -26.865 -42.386 
ATOM   3133  C4   DT A 152      25.751 -25.771 -43.041 
ATOM   3134  O4   DT A 152      24.530 -25.614 -43.115 
ATOM   3135  C5   DT A 152      26.744 -24.883 -43.598 
ATOM   3136  C7   DT A 152      26.254 -23.667 -44.328 
ATOM   3137  C6   DT A 152      28.053 -25.145 -43.462 
ATOM   3138  P    DC A 153      33.707 -28.051 -43.951 
ATOM   3139  OP1  DC A 153      35.024 -27.705 -43.372 
ATOM   3140  OP2  DC A 153      33.473 -27.607 -45.344 
ATOM   3141  O5'  DC A 153      33.469 -29.629 -43.844 
ATOM   3142  C5'  DC A 153      32.909 -30.170 -42.632 
ATOM   3143  C4'  DC A 153      31.849 -31.201 -42.965 
ATOM   3144  O4'  DC A 153      30.530 -30.607 -43.133 
ATOM   3145  C3'  DC A 153      32.067 -31.985 -44.259 
ATOM   3146  O3'  DC A 153      31.632 -33.325 -44.064 
ATOM   3147  C2'  DC A 153      31.142 -31.318 -45.277 
ATOM   3148  C1'  DC A 153      29.963 -31.109 -44.333 
ATOM   3149  N1   DC A 153      28.969 -30.114 -44.826 
ATOM   3150  C2   DC A 153      27.627 -30.335 -44.530 
ATOM   3151  O2   DC A 153      27.318 -31.337 -43.875 
ATOM   3152  N3   DC A 153      26.705 -29.440 -44.971 
ATOM   3153  C4   DC A 153      27.081 -28.366 -45.677 
ATOM   3154  N4   DC A 153      26.146 -27.523 -46.085 
ATOM   3155  C5   DC A 153      28.457 -28.121 -45.993 
ATOM   3156  C6   DC A 153      29.362 -29.027 -45.544 
ATOM   3157  P    DC A 154      32.484 -34.519 -44.706 
ATOM   3158  OP1  DC A 154      33.608 -34.865 -43.807 
ATOM   3159  OP2  DC A 154      32.848 -34.175 -46.098 
ATOM   3160  O5'  DC A 154      31.411 -35.706 -44.709 
ATOM   3161  C5'  DC A 154      30.393 -35.730 -43.691 
ATOM   3162  C4'  DC A 154      29.051 -36.069 -44.309 
ATOM   3163  O4'  DC A 154      28.342 -34.887 -44.780 
ATOM   3164  C3'  DC A 154      29.094 -36.986 -45.531 
ATOM   3165  O3'  DC A 154      27.971 -37.859 -45.491 
ATOM   3166  C2'  DC A 154      28.935 -36.045 -46.726 
ATOM   3167  C1'  DC A 154      27.880 -35.139 -46.098 
ATOM   3168  N1   DC A 154      27.726 -33.830 -46.792 
ATOM   3169  C2   DC A 154      26.452 -33.270 -46.845 
ATOM   3170  O2   DC A 154      25.512 -33.875 -46.319 
ATOM   3171  N3   DC A 154      26.291 -32.077 -47.474 
ATOM   3172  C4   DC A 154      27.335 -31.452 -48.032 
ATOM   3173  N4   DC A 154      27.126 -30.291 -48.634 
ATOM   3174  C5   DC A 154      28.653 -32.012 -47.989 
ATOM   3175  C6   DC A 154      28.794 -33.205 -47.356 
ATOM   3176  P    DA A 155      28.159 -39.384 -45.937 
ATOM   3177  OP1  DA A 155      28.680 -40.174 -44.798 
ATOM   3178  OP2  DA A 155      28.952 -39.442 -47.184 
ATOM   3179  O5'  DA A 155      26.648 -39.813 -46.242 
ATOM   3180  C5'  DA A 155      25.582 -39.179 -45.511 
ATOM   3181  C4'  DA A 155      24.450 -38.819 -46.452 
ATOM   3182  O4'  DA A 155      24.622 -37.501 -47.049 
ATOM   3183  C3'  DA A 155      24.262 -39.746 -47.653 
ATOM   3184  O3'  DA A 155      22.871 -39.878 -47.920 
ATOM   3185  C2'  DA A 155      24.912 -39.003 -48.820 
ATOM   3186  C1'  DA A 155      24.407 -37.612 -48.448 
ATOM   3187  N9   DA A 155      25.147 -36.507 -49.118 
ATOM   3188  C8   DA A 155      26.471 -36.451 -49.450 
ATOM   3189  N7   DA A 155      26.820 -35.345 -50.031 
ATOM   3190  C5   DA A 155      25.643 -34.613 -50.090 
ATOM   3191  C6   DA A 155      25.345 -33.337 -50.597 
ATOM   3192  N6   DA A 155      26.257 -32.537 -51.170 
ATOM   3193  N1   DA A 155      24.073 -32.912 -50.495 
ATOM   3194  C2   DA A 155      23.172 -33.710 -49.926 
ATOM   3195  N3   DA A 155      23.331 -34.913 -49.419 
ATOM   3196  C4   DA A 155      24.613 -35.315 -49.534 
ATOM   3197  P    DA A 156      22.297 -41.309 -48.352 
ATOM   3198  OP1  DA A 156      22.035 -42.123 -47.144 
ATOM   3199  OP2  DA A 156      23.188 -41.916 -49.364 
ATOM   3200  O5'  DA A 156      20.909 -40.898 -49.036 
ATOM   3201  C5'  DA A 156      20.225 -39.719 -48.573 
ATOM   3202  C4'  DA A 156      19.714 -38.918 -49.754 
ATOM   3203  O4'  DA A 156      20.702 -37.969 -50.249 
ATOM   3204  C3'  DA A 156      19.331 -39.729 -50.992 
ATOM   3205  O3'  DA A 156      18.192 -39.131 -51.599 
ATOM   3206  C2'  DA A 156      20.522 -39.580 -51.938 
ATOM   3207  C1'  DA A 156      20.783 -38.102 -51.660 
ATOM   3208  N9   DA A 156      22.132 -37.640 -52.092 
ATOM   3209  C8   DA A 156      23.308 -38.334 -52.082 
ATOM   3210  N7   DA A 156      24.321 -37.655 -52.525 
ATOM   3211  C5   DA A 156      23.778 -36.420 -52.852 
ATOM   3212  C6   DA A 156      24.342 -35.246 -53.378 
ATOM   3213  N6   DA A 156      25.642 -35.122 -53.681 
ATOM   3214  N1   DA A 156      23.519 -34.201 -53.583 
ATOM   3215  C2   DA A 156      22.228 -34.331 -53.279 
ATOM   3216  N3   DA A 156      21.592 -35.370 -52.786 
ATOM   3217  C4   DA A 156      22.438 -36.402 -52.590 
ATOM   3218  P    DC A 157      17.050 -40.075 -52.204 
ATOM   3219  OP1  DC A 157      16.125 -40.488 -51.124 
ATOM   3220  OP2  DC A 157      17.671 -41.170 -52.981 
ATOM   3221  O5'  DC A 157      16.302 -39.068 -53.198 
ATOM   3222  C5'  DC A 157      16.282 -37.663 -52.884 
ATOM   3223  C4'  DC A 157      16.568 -36.850 -54.130 
ATOM   3224  O4'  DC A 157      17.993 -36.631 -54.336 
ATOM   3225  C3'  DC A 157      16.096 -37.463 -55.448 
ATOM   3226  O3'  DC A 157      15.635 -36.422 -56.301 
ATOM   3227  C2'  DC A 157      17.355 -38.073 -56.064 
ATOM   3228  C1'  DC A 157      18.304 -36.941 -55.686 
ATOM   3229  N1   DC A 157      19.744 -37.317 -55.754 
ATOM   3230  C2   DC A 157      20.653 -36.341 -56.153 
ATOM   3231  O2   DC A 157      20.231 -35.212 -56.430 
ATOM   3232  N3   DC A 157      21.969 -36.664 -56.222 
ATOM   3233  C4   DC A 157      22.385 -37.899 -55.914 
ATOM   3234  N4   DC A 157      23.680 -38.166 -55.997 
ATOM   3235  C5   DC A 157      21.467 -38.919 -55.502 
ATOM   3236  C6   DC A 157      20.156 -38.575 -55.439 
ATOM   3237  P    DA A 158      14.334 -36.674 -57.199 
ATOM   3238  OP1  DA A 158      13.118 -36.410 -56.397 
ATOM   3239  OP2  DA A 158      14.417 -38.009 -57.830 
ATOM   3240  O5'  DA A 158      14.497 -35.540 -58.317 
ATOM   3241  C5'  DA A 158      15.172 -34.314 -57.975 
ATOM   3242  C4'  DA A 158      16.125 -33.920 -59.086 
ATOM   3243  O4'  DA A 158      17.444 -34.517 -58.924 
ATOM   3244  C3'  DA A 158      15.707 -34.329 -60.498 
ATOM   3245  O3'  DA A 158      16.089 -33.304 -61.407 
ATOM   3246  C2'  DA A 158      16.533 -35.580 -60.800 
ATOM   3247  C1'  DA A 158      17.831 -35.091 -60.163 
ATOM   3248  N9   DA A 158      18.807 -36.180 -59.883 
ATOM   3249  C8   DA A 158      18.558 -37.468 -59.506 
ATOM   3250  N7   DA A 158      19.627 -38.183 -59.338 
ATOM   3251  C5   DA A 158      20.663 -37.306 -59.624 
ATOM   3252  C6   DA A 158      22.060 -37.459 -59.627 
ATOM   3253  N6   DA A 158      22.679 -38.607 -59.319 
ATOM   3254  N1   DA A 158      22.799 -36.384 -59.961 
ATOM   3255  C2   DA A 158      22.178 -35.247 -60.265 
ATOM   3256  N3   DA A 158      20.890 -34.986 -60.297 
ATOM   3257  C4   DA A 158      20.172 -36.077 -59.960 
ATOM   3258  P    DC A 159      15.100 -32.923 -62.607 
ATOM   3259  OP1  DC A 159      14.079 -31.967 -62.123 
ATOM   3260  OP2  DC A 159      14.587 -34.159 -63.238 
ATOM   3261  O5'  DC A 159      16.098 -32.181 -63.614 
ATOM   3262  C5'  DC A 159      17.232 -31.473 -63.078 
ATOM   3263  C4'  DC A 159      18.467 -31.770 -63.905 
ATOM   3264  O4'  DC A 159      19.175 -32.954 -63.439 
ATOM   3265  C3'  DC A 159      18.223 -32.046 -65.388 
ATOM   3266  O3'  DC A 159      19.293 -31.488 -66.142 
ATOM   3267  C2'  DC A 159      18.284 -33.568 -65.514 
ATOM   3268  C1'  DC A 159      19.456 -33.778 -64.559 
ATOM   3269  N1   DC A 159      19.595 -35.181 -64.079 
ATOM   3270  C2   DC A 159      20.881 -35.668 -63.860 
ATOM   3271  O2   DC A 159      21.845 -34.923 -64.071 
ATOM   3272  N3   DC A 159      21.029 -36.946 -63.423 
ATOM   3273  C4   DC A 159      19.959 -37.720 -63.207 
ATOM   3274  N4   DC A 159      20.155 -38.958 -62.780 
ATOM   3275  C5   DC A 159      18.628 -37.238 -63.427 
ATOM   3276  C6   DC A 159      18.500 -35.960 -63.864 
ATOM   3277  P    DA A 160      18.969 -30.774 -67.538 
ATOM   3278  OP1  DA A 160      18.551 -29.376 -67.294 
ATOM   3279  OP2  DA A 160      18.025 -31.608 -68.314 
ATOM   3280  O5'  DA A 160      20.406 -30.792 -68.242 
ATOM   3281  C5'  DA A 160      21.587 -30.740 -67.420 
ATOM   3282  C4'  DA A 160      22.612 -31.737 -67.923 
ATOM   3283  O4'  DA A 160      22.440 -33.057 -67.332 
ATOM   3284  C3'  DA A 160      22.599 -32.003 -69.428 
ATOM   3285  O3'  DA A 160      23.937 -32.185 -69.875 
ATOM   3286  C2'  DA A 160      21.851 -33.328 -69.581 
ATOM   3287  C1'  DA A 160      22.472 -34.022 -68.372 
ATOM   3288  N9   DA A 160      21.716 -35.221 -67.916 
ATOM   3289  C8   DA A 160      20.368 -35.430 -67.933 
ATOM   3290  N7   DA A 160      20.010 -36.586 -67.465 
ATOM   3291  C5   DA A 160      21.209 -37.189 -67.110 
ATOM   3292  C6   DA A 160      21.510 -38.440 -66.548 
ATOM   3293  N6   DA A 160      20.581 -39.352 -66.229 
ATOM   3294  N1   DA A 160      22.808 -38.723 -66.324 
ATOM   3295  C2   DA A 160      23.727 -37.813 -66.643 
ATOM   3296  N3   DA A 160      23.567 -36.619 -67.169 
ATOM   3297  C4   DA A 160      22.259 -36.361 -67.383 
ATOM   3298  P    DC A 161      24.374 -31.567 -71.286 
ATOM   3299  OP1  DC A 161      24.739 -30.143 -71.111 
ATOM   3300  OP2  DC A 161      23.333 -31.851 -72.297 
ATOM   3301  O5'  DC A 161      25.687 -32.423 -71.611 
ATOM   3302  C5'  DC A 161      26.487 -32.916 -70.521 
ATOM   3303  C4'  DC A 161      26.890 -34.354 -70.783 
ATOM   3304  O4'  DC A 161      25.902 -35.306 -70.294 
ATOM   3305  C3'  DC A 161      27.073 -34.736 -72.252 
ATOM   3306  O3'  DC A 161      28.159 -35.649 -72.358 
ATOM   3307  C2'  DC A 161      25.785 -35.469 -72.625 
ATOM   3308  C1'  DC A 161      25.641 -36.249 -71.322 
ATOM   3309  N1   DC A 161      24.276 -36.804 -71.104 
ATOM   3310  C2   DC A 161      24.171 -38.032 -70.455 
ATOM   3311  O2   DC A 161      25.204 -38.604 -70.090 
ATOM   3312  N3   DC A 161      22.935 -38.556 -70.248 
ATOM   3313  C4   DC A 161      21.839 -37.904 -70.659 
ATOM   3314  N4   DC A 161      20.658 -38.456 -70.433 
ATOM   3315  C5   DC A 161      21.926 -36.641 -71.329 
ATOM   3316  C6   DC A 161      23.170 -36.134 -71.527 
ATOM   3317  P    DA A 162      29.166 -35.518 -73.595 
ATOM   3318  OP1  DA A 162      30.193 -34.497 -73.293 
ATOM   3319  OP2  DA A 162      28.395 -35.315 -74.842 
ATOM   3320  O5'  DA A 162      29.838 -36.969 -73.611 
ATOM   3321  C5'  DA A 162      29.974 -37.690 -72.371 
ATOM   3322  C4'  DA A 162      29.580 -39.140 -72.569 
ATOM   3323  O4'  DA A 162      28.154 -39.361 -72.369 
ATOM   3324  C3'  DA A 162      29.851 -39.720 -73.957 
ATOM   3325  O3'  DA A 162      30.260 -41.076 -73.818 
ATOM   3326  C2'  DA A 162      28.496 -39.691 -74.661 
ATOM   3327  C1'  DA A 162      27.663 -40.126 -73.459 
ATOM   3328  N9   DA A 162      26.207 -39.844 -73.604 
ATOM   3329  C8   DA A 162      25.606 -38.792 -74.232 
ATOM   3330  N7   DA A 162      24.310 -38.825 -74.190 
ATOM   3331  C5   DA A 162      24.029 -39.985 -73.480 
ATOM   3332  C6   DA A 162      22.823 -40.589 -73.091 
ATOM   3333  N6   DA A 162      21.615 -40.081 -73.378 
ATOM   3334  N1   DA A 162      22.901 -41.739 -72.395 
ATOM   3335  C2   DA A 162      24.103 -42.238 -72.113 
ATOM   3336  N3   DA A 162      25.291 -41.766 -72.421 
ATOM   3337  C4   DA A 162      25.185 -40.616 -73.118 
ATOM   3338  P    DT A 163      31.424 -41.636 -74.762 
ATOM   3339  OP1  DT A 163      32.742 -41.290 -74.183 
ATOM   3340  OP2  DT A 163      31.191 -41.192 -76.154 
ATOM   3341  O5'  DT A 163      31.186 -43.214 -74.654 
ATOM   3342  C5'  DT A 163      30.627 -43.755 -73.442 
ATOM   3343  C4'  DT A 163      29.567 -44.786 -73.776 
ATOM   3344  O4'  DT A 163      28.248 -44.192 -73.943 
ATOM   3345  C3'  DT A 163      29.784 -45.570 -75.070 
ATOM   3346  O3'  DT A 163      29.350 -46.910 -74.875 
ATOM   3347  C2'  DT A 163      28.860 -44.903 -76.087 
ATOM   3348  C1'  DT A 163      27.680 -44.694 -75.143 
ATOM   3349  N1   DT A 163      26.687 -43.699 -75.637 
ATOM   3350  C2   DT A 163      25.367 -43.931 -75.336 
ATOM   3351  O2   DT A 163      24.992 -44.899 -74.695 
ATOM   3352  N3   DT A 163      24.475 -42.989 -75.810 
ATOM   3353  C4   DT A 163      24.788 -41.861 -76.542 
ATOM   3354  O4   DT A 163      23.902 -41.089 -76.912 
ATOM   3355  C5   DT A 163      26.199 -41.704 -76.808 
ATOM   3356  C7   DT A 163      26.626 -40.503 -77.599 
ATOM   3357  C6   DT A 163      27.087 -42.606 -76.359 
ATOM   3358  P    DT A 164      30.202 -48.104 -75.517 
ATOM   3359  OP1  DT A 164      31.325 -48.450 -74.618 
ATOM   3360  OP2  DT A 164      30.566 -47.760 -76.909 
ATOM   3361  O5'  DT A 164      29.129 -49.291 -75.520 
ATOM   3362  C5'  DT A 164      28.111 -49.315 -74.502 
ATOM   3363  C4'  DT A 164      26.769 -49.654 -75.119 
ATOM   3364  O4'  DT A 164      26.060 -48.472 -75.591 
ATOM   3365  C3'  DT A 164      26.811 -50.571 -76.341 
ATOM   3366  O3'  DT A 164      25.689 -51.444 -76.301 
ATOM   3367  C2'  DT A 164      26.653 -49.630 -77.536 
ATOM   3368  C1'  DT A 164      25.598 -48.724 -76.909 
ATOM   3369  N1   DT A 164      25.443 -47.415 -77.603 
ATOM   3370  C2   DT A 164      24.181 -46.876 -77.647 
ATOM   3371  O2   DT A 164      23.210 -47.418 -77.149 
ATOM   3372  N3   DT A 164      24.077 -45.662 -78.299 
ATOM   3373  C4   DT A 164      25.106 -44.962 -78.895 
ATOM   3374  O4   DT A 164      24.889 -43.882 -79.450 
ATOM   3375  C5   DT A 164      26.392 -45.608 -78.798 
ATOM   3376  C7   DT A 164      27.567 -44.914 -79.421 
ATOM   3377  C6   DT A 164      26.522 -46.789 -78.169 
ATOM   3378  P    DA A 165      25.876 -52.969 -76.748 
ATOM   3379  OP1  DA A 165      26.398 -53.759 -75.609 
ATOM   3380  OP2  DA A 165      26.670 -53.027 -77.995 
ATOM   3381  O5'  DA A 165      24.365 -53.398 -77.053 
ATOM   3382  C5'  DA A 165      23.299 -52.764 -76.322 
ATOM   3383  C4'  DA A 165      22.167 -52.404 -77.263 
ATOM   3384  O4'  DA A 165      22.340 -51.086 -77.860 
ATOM   3385  C3'  DA A 165      21.980 -53.331 -78.464 
ATOM   3386  O3'  DA A 165      20.589 -53.463 -78.731 
ATOM   3387  C2'  DA A 165      22.629 -52.588 -79.631 
ATOM   3388  C1'  DA A 165      22.125 -51.197 -79.259 
ATOM   3389  N9   DA A 165      22.865 -50.092 -79.928 
ATOM   3390  C8   DA A 165      24.189 -50.036 -80.261 
ATOM   3391  N7   DA A 165      24.537 -48.930 -80.842 
ATOM   3392  C5   DA A 165      23.360 -48.198 -80.900 
ATOM   3393  C6   DA A 165      23.063 -46.922 -81.408 
ATOM   3394  N6   DA A 165      23.975 -46.122 -81.980 
ATOM   3395  N1   DA A 165      21.791 -46.497 -81.306 
ATOM   3396  C2   DA A 165      20.890 -47.295 -80.736 
ATOM   3397  N3   DA A 165      21.049 -48.498 -80.230 
ATOM   3398  C4   DA A 165      22.331 -48.900 -80.344 
ATOM   3399  P    DT A 166      20.015 -54.894 -79.162 
ATOM   3400  OP1  DT A 166      19.753 -55.708 -77.955 
ATOM   3401  OP2  DT A 166      20.906 -55.501 -80.174 
ATOM   3402  O5'  DT A 166      18.627 -54.483 -79.846 
ATOM   3403  C5'  DT A 166      17.943 -53.305 -79.383 
ATOM   3404  C4'  DT A 166      17.432 -52.503 -80.565 
ATOM   3405  O4'  DT A 166      18.420 -51.554 -81.060 
ATOM   3406  C3'  DT A 166      17.048 -53.314 -81.802 
ATOM   3407  O3'  DT A 166      15.910 -52.716 -82.410 
ATOM   3408  C2'  DT A 166      18.239 -53.165 -82.749 
ATOM   3409  C1'  DT A 166      18.501 -51.687 -82.471 
ATOM   3410  N1   DT A 166      19.850 -51.226 -82.902 
ATOM   3411  C2   DT A 166      19.949 -49.940 -83.376 
ATOM   3412  O2   DT A 166      18.995 -49.186 -83.451 
ATOM   3413  N3   DT A 166      21.214 -49.548 -83.767 
ATOM   3414  C4   DT A 166      22.360 -50.317 -83.725 
ATOM   3415  O4   DT A 166      23.439 -49.856 -84.103 
ATOM   3416  C5   DT A 166      22.154 -51.652 -83.213 
ATOM   3417  C7   DT A 166      23.351 -52.555 -83.133 
ATOM   3418  C6   DT A 166      20.935 -52.059 -82.826 
ATOM   3419  P    DA A 167      14.768 -53.660 -83.015 
ATOM   3420  OP1  DA A 167      13.843 -54.073 -81.935 
ATOM   3421  OP2  DA A 167      15.388 -54.755 -83.791 
ATOM   3422  O5'  DA A 167      14.020 -52.654 -84.009 
ATOM   3423  C5'  DA A 167      14.000 -51.248 -83.695 
ATOM   3424  C4'  DA A 167      14.286 -50.435 -84.941 
ATOM   3425  O4'  DA A 167      15.711 -50.217 -85.146 
ATOM   3426  C3'  DA A 167      13.814 -51.048 -86.259 
ATOM   3427  O3'  DA A 167      13.353 -50.008 -87.112 
ATOM   3428  C2'  DA A 167      15.073 -51.659 -86.875 
ATOM   3429  C1'  DA A 167      16.022 -50.526 -86.496 
ATOM   3430  N9   DA A 167      17.461 -50.903 -86.565 
ATOM   3431  C8   DA A 167      18.037 -52.109 -86.285 
ATOM   3432  N7   DA A 167      19.324 -52.125 -86.441 
ATOM   3433  C5   DA A 167      19.627 -50.835 -86.855 
ATOM   3434  C6   DA A 167      20.839 -50.208 -87.188 
ATOM   3435  N6   DA A 167      22.027 -50.827 -87.156 
ATOM   3436  N1   DA A 167      20.784 -48.915 -87.559 
ATOM   3437  C2   DA A 167      19.600 -48.304 -87.590 
ATOM   3438  N3   DA A 167      18.411 -48.785 -87.302 
ATOM   3439  C4   DA A 167      18.493 -50.080 -86.934 
ATOM   3440  P    DG A 168      12.051 -50.259 -88.010 
ATOM   3441  OP1  DG A 168      10.836 -49.995 -87.207 
ATOM   3442  OP2  DG A 168      12.135 -51.594 -88.641 
ATOM   3443  O5'  DG A 168      12.215 -49.126 -89.128 
ATOM   3444  C5'  DG A 168      12.889 -47.900 -88.786 
ATOM   3445  C4'  DG A 168      13.843 -47.505 -89.897 
ATOM   3446  O4'  DG A 168      15.162 -48.102 -89.735 
ATOM   3447  C3'  DG A 168      13.424 -47.915 -91.309 
ATOM   3448  O3'  DG A 168      13.807 -46.889 -92.218 
ATOM   3449  C2'  DG A 168      14.251 -49.165 -91.611 
ATOM   3450  C1'  DG A 168      15.549 -48.676 -90.974 
ATOM   3451  N9   DG A 168      16.525 -49.765 -90.694 
ATOM   3452  C8   DG A 168      16.292 -51.069 -90.313 
ATOM   3453  N7   DG A 168      17.381 -51.780 -90.146 
ATOM   3454  C5   DG A 168      18.409 -50.883 -90.438 
ATOM   3455  C6   DG A 168      19.815 -51.073 -90.431 
ATOM   3456  O6   DG A 168      20.454 -52.086 -90.162 
ATOM   3457  N1   DG A 168      20.492 -49.899 -90.791 
ATOM   3458  C2   DG A 168      19.888 -48.700 -91.114 
ATOM   3459  N2   DG A 168      20.710 -47.695 -91.429 
ATOM   3460  N3   DG A 168      18.568 -48.523 -91.119 
ATOM   3461  C4   DG A 168      17.898 -49.652 -90.773 
ATOM   3462  P    DA A 169      12.818 -46.508 -93.418 
ATOM   3463  OP1  DA A 169      11.797 -45.552 -92.934 
ATOM   3464  OP2  DA A 169      12.305 -47.744 -94.048 
ATOM   3465  O5'  DA A 169      13.816 -45.766 -94.425 
ATOM   3466  C5'  DA A 169      14.949 -45.058 -93.889 
ATOM   3467  C4'  DA A 169      16.185 -45.355 -94.715 
ATOM   3468  O4'  DA A 169      16.893 -46.539 -94.249 
ATOM   3469  C3'  DA A 169      15.941 -45.632 -96.199 
ATOM   3470  O3'  DA A 169      17.010 -45.073 -96.953 
ATOM   3471  C2'  DA A 169      16.002 -47.154 -96.324 
ATOM   3472  C1'  DA A 169      17.174 -47.363 -95.370 
ATOM   3473  N9   DA A 169      17.313 -48.766 -94.890 
ATOM   3474  C8   DA A 169      16.327 -49.673 -94.626 
ATOM   3475  N7   DA A 169      16.767 -50.824 -94.219 
ATOM   3476  C5   DA A 169      18.147 -50.669 -94.212 
ATOM   3477  C6   DA A 169      19.196 -51.540 -93.873 
ATOM   3478  N6   DA A 169      19.006 -52.800 -93.456 
ATOM   3479  N1   DA A 169      20.452 -51.067 -93.980 
ATOM   3480  C2   DA A 169      20.634 -49.815 -94.394 
ATOM   3481  N3   DA A 169      19.739 -48.915 -94.737 
ATOM   3482  C4   DA A 169      18.490 -49.413 -94.622 
ATOM   3483  P    DT A 170      16.687 -44.359 -98.349 
ATOM   3484  OP1  DT A 170      16.268 -42.961 -98.105 
ATOM   3485  OP2  DT A 170      15.743 -45.193 -99.125 
ATOM   3486  O5'  DT A 170      18.124 -44.377 -99.053 
ATOM   3487  C5'  DT A 170      19.305 -44.325 -98.231 
ATOM   3488  C4'  DT A 170      20.330 -45.322 -98.734 
ATOM   3489  O4'  DT A 170      20.157 -46.642 -98.143 
ATOM   3490  C3'  DT A 170      20.317 -45.588-100.239 
ATOM   3491  O3'  DT A 170      21.654 -45.771-100.686 
ATOM   3492  C2'  DT A 170      19.569 -46.913-100.392 
ATOM   3493  C1'  DT A 170      20.190 -47.607 -99.183 
ATOM   3494  N1   DT A 170      19.434 -48.806 -98.726 
ATOM   3495  C2   DT A 170      20.167 -49.852 -98.219 
ATOM   3496  O2   DT A 170      21.383 -49.829 -98.133 
ATOM   3497  N3   DT A 170      19.432 -50.946 -97.807 
ATOM   3498  C4   DT A 170      18.060 -51.078 -97.858 
ATOM   3499  O4   DT A 170      17.513 -52.108 -97.459 
ATOM   3500  C5   DT A 170      17.378 -49.929 -98.406 
ATOM   3501  C7   DT A 170      15.881 -49.989 -98.499 
ATOM   3502  C6   DT A 170      18.068 -48.852 -98.815 
ATOM   3503  P    DT A 171      22.092 -45.152-102.096 
ATOM   3504  OP1  DT A 171      22.457 -43.728-101.922 
ATOM   3505  OP2  DT A 171      21.051 -45.437-103.108 
ATOM   3506  O5'  DT A 171      23.405 -46.008-102.422 
ATOM   3507  C5'  DT A 171      24.205 -46.502-101.332 
ATOM   3508  C4'  DT A 171      24.608 -47.939-101.594 
ATOM   3509  O4'  DT A 171      23.620 -48.891-101.104 
ATOM   3510  C3'  DT A 171      24.791 -48.321-103.062 
ATOM   3511  O3'  DT A 171      25.877 -49.234-103.169 
ATOM   3512  C2'  DT A 171      23.503 -49.054-103.436 
ATOM   3513  C1'  DT A 171      23.359 -49.834-102.133 
ATOM   3514  N1   DT A 171      21.994 -50.389-101.915 
ATOM   3515  C2   DT A 171      21.906 -51.601-101.273 
ATOM   3516  O2   DT A 171      22.883 -52.219-100.887 
ATOM   3517  N3   DT A 171      20.625 -52.085-101.090 
ATOM   3518  C4   DT A 171      19.455 -51.471-101.485 
ATOM   3519  O4   DT A 171      18.364 -52.003-101.265 
ATOM   3520  C5   DT A 171      19.648 -50.205-102.150 
ATOM   3521  C7   DT A 171      18.425 -49.470-102.614 
ATOM   3522  C6   DT A 171      20.882 -49.711-102.342 
ATOM   3523  P    DA A 172      26.884 -49.103-104.406 
ATOM   3524  OP1  DA A 172      27.911 -48.082-104.103 
ATOM   3525  OP2  DA A 172      26.113 -48.900-105.653 
ATOM   3526  O5'  DA A 172      27.556 -50.554-104.422 
ATOM   3527  C5'  DA A 172      27.691 -51.275-103.182 
ATOM   3528  C4'  DA A 172      27.297 -52.726-103.380 
ATOM   3529  O4'  DA A 172      25.872 -52.946-103.180 
ATOM   3530  C3'  DA A 172      27.569 -53.305-104.767 
ATOM   3531  O3'  DA A 172      27.978 -54.661-104.628 
ATOM   3532  C2'  DA A 172      26.213 -53.276-105.472 
ATOM   3533  C1'  DA A 172      25.381 -53.712-104.270 
ATOM   3534  N9   DA A 172      23.925 -53.429-104.415 
ATOM   3535  C8   DA A 172      23.324 -52.377-105.043 
ATOM   3536  N7   DA A 172      22.028 -52.410-105.000 
ATOM   3537  C5   DA A 172      21.747 -53.570-104.291 
ATOM   3538  C6   DA A 172      20.540 -54.174-103.902 
ATOM   3539  N6   DA A 172      19.333 -53.666-104.189 
ATOM   3540  N1   DA A 172      20.618 -55.324-103.206 
ATOM   3541  C2   DA A 172      21.821 -55.823-102.924 
ATOM   3542  N3   DA A 172      23.009 -55.351-103.232 
ATOM   3543  C4   DA A 172      22.902 -54.201-103.928 
ATOM   3544  P    DC A 173      29.142 -55.221-105.573 
ATOM   3545  OP1  DC A 173      30.460 -54.876-104.994 
ATOM   3546  OP2  DC A 173      28.909 -54.777-106.965 
ATOM   3547  O5'  DC A 173      28.904 -56.799-105.465 
ATOM   3548  C5'  DC A 173      28.345 -57.340-104.253 
ATOM   3549  C4'  DC A 173      27.284 -58.371-104.586 
ATOM   3550  O4'  DC A 173      25.966 -57.777-104.754 
ATOM   3551  C3'  DC A 173      27.502 -59.155-105.880 
ATOM   3552  O3'  DC A 173      27.068 -60.495-105.685 
ATOM   3553  C2'  DC A 173      26.577 -58.488-106.898 
ATOM   3554  C1'  DC A 173      25.398 -58.279-105.954 
ATOM   3555  N1   DC A 173      24.405 -57.284-106.447 
ATOM   3556  C2   DC A 173      23.063 -57.505-106.151 
ATOM   3557  O2   DC A 173      22.753 -58.508-105.496 
ATOM   3558  N3   DC A 173      22.141 -56.610-106.592 
ATOM   3559  C4   DC A 173      22.517 -55.536-107.298 
ATOM   3560  N4   DC A 173      21.581 -54.693-107.706 
ATOM   3561  C5   DC A 173      23.893 -55.291-107.615 
ATOM   3562  C6   DC A 173      24.797 -56.197-107.165 
ATOM   3563  P    DT A 174      27.919 -61.689-106.327 
ATOM   3564  OP1  DT A 174      29.043 -62.035-105.429 
ATOM   3565  OP2  DT A 174      28.284 -61.345-107.720 
ATOM   3566  O5'  DT A 174      26.847 -62.876-106.330 
ATOM   3567  C5'  DT A 174      25.829 -62.900-105.312 
ATOM   3568  C4'  DT A 174      24.487 -63.239-105.930 
ATOM   3569  O4'  DT A 174      23.778 -62.057-106.402 
ATOM   3570  C3'  DT A 174      24.529 -64.156-107.152 
ATOM   3571  O3'  DT A 174      23.407 -65.029-107.112 
ATOM   3572  C2'  DT A 174      24.371 -63.215-108.347 
ATOM   3573  C1'  DT A 174      23.316 -62.309-107.720 
ATOM   3574  N1   DT A 174      23.161 -61.000-108.414 
ATOM   3575  C2   DT A 174      21.899 -60.461-108.457 
ATOM   3576  O2   DT A 174      20.928 -61.004-107.960 
ATOM   3577  N3   DT A 174      21.794 -59.247-109.110 
ATOM   3578  C4   DT A 174      22.823 -58.547-109.706 
ATOM   3579  O4   DT A 174      22.607 -57.467-110.261 
ATOM   3580  C5   DT A 174      24.110 -59.193-109.608 
ATOM   3581  C7   DT A 174      25.285 -58.499-110.231 
ATOM   3582  C6   DT A 174      24.240 -60.374-108.980 
ATOM   3583  P    DC A 175      23.594 -66.554-107.559 
ATOM   3584  OP1  DC A 175      24.116 -67.344-106.420 
ATOM   3585  OP2  DC A 175      24.388 -66.612-108.806 
ATOM   3586  O5'  DC A 175      22.083 -66.983-107.864 
ATOM   3587  C5'  DC A 175      21.017 -66.349-107.132 
ATOM   3588  C4'  DC A 175      19.885 -65.989-108.074 
ATOM   3589  O4'  DC A 175      20.057 -64.671-108.671 
ATOM   3590  C3'  DC A 175      19.698 -66.916-109.274 
ATOM   3591  O3'  DC A 175      18.306 -67.048-109.541 
ATOM   3592  C2'  DC A 175      20.347 -66.173-110.442 
ATOM   3593  C1'  DC A 175      19.843 -64.782-110.069 
ATOM   3594  N1   DC A 175      20.583 -63.677-110.739 
ATOM   3595  C2   DC A 175      19.868 -62.535-111.090 
ATOM   3596  O2   DC A 175      18.659 -62.486-110.833 
ATOM   3597  N3   DC A 175      20.524 -61.517-111.703 
ATOM   3598  C4   DC A 175      21.833 -61.609-111.964 
ATOM   3599  N4   DC A 175      22.428 -60.588-112.563 
ATOM   3600  C5   DC A 175      22.588 -62.775-111.612 
ATOM   3601  C6   DC A 175      21.914 -63.781-111.001 
ATOM   3602  P    DA A 176      17.732 -68.479-109.973 
ATOM   3603  OP1  DA A 176      17.471 -69.293-108.765 
ATOM   3604  OP2  DA A 176      18.624 -69.086-110.985 
ATOM   3605  O5'  DA A 176      16.345 -68.068-110.657 
ATOM   3606  C5'  DA A 176      15.661 -66.890-110.194 
ATOM   3607  C4'  DA A 176      15.150 -66.088-111.376 
ATOM   3608  O4'  DA A 176      16.137 -65.139-111.871 
ATOM   3609  C3'  DA A 176      14.766 -66.899-112.613 
ATOM   3610  O3'  DA A 176      13.627 -66.301-113.221 
ATOM   3611  C2'  DA A 176      15.957 -66.750-113.559 
ATOM   3612  C1'  DA A 176      16.219 -65.272-113.282 
ATOM   3613  N9   DA A 176      17.568 -64.811-113.713 
ATOM   3614  C8   DA A 176      18.744 -65.504-113.704 
ATOM   3615  N7   DA A 176      19.757 -64.825-114.146 
ATOM   3616  C5   DA A 176      19.213 -63.590-114.473 
ATOM   3617  C6   DA A 176      19.778 -62.416-114.999 
ATOM   3618  N6   DA A 176      21.078 -62.292-115.303 
ATOM   3619  N1   DA A 176      18.955 -61.371-115.204 
ATOM   3620  C2   DA A 176      17.664 -61.501-114.900 
ATOM   3621  N3   DA A 176      17.027 -62.540-114.407 
ATOM   3622  C4   DA A 176      17.873 -63.572-114.212 
ATOM   3623  P    DG A 177      12.485 -67.245-113.825 
ATOM   3624  OP1  DG A 177      11.560 -67.658-112.746 
ATOM   3625  OP2  DG A 177      13.106 -68.340-114.602 
ATOM   3626  O5'  DG A 177      11.737 -66.239-114.819 
ATOM   3627  C5'  DG A 177      11.718 -64.834-114.505 
ATOM   3628  C4'  DG A 177      12.004 -64.020-115.752 
ATOM   3629  O4'  DG A 177      13.429 -63.802-115.957 
ATOM   3630  C3'  DG A 177      11.532 -64.633-117.070 
ATOM   3631  O3'  DG A 177      11.071 -63.593-117.923 
ATOM   3632  C2'  DG A 177      12.791 -65.244-117.686 
ATOM   3633  C1'  DG A 177      13.740 -64.111-117.307 
ATOM   3634  N9   DG A 177      15.179 -64.488-117.376 
ATOM   3635  C8   DG A 177      15.777 -65.698-117.098 
ATOM   3636  N7   DG A 177      17.079 -65.700-117.259 
ATOM   3637  C5   DG A 177      17.362 -64.400-117.674 
ATOM   3638  C6   DG A 177      18.604 -63.796-118.004 
ATOM   3639  O6   DG A 177      19.727 -64.294-117.998 
ATOM   3640  N1   DG A 177      18.438 -62.454-118.375 
ATOM   3641  C2   DG A 177      17.231 -61.784-118.421 
ATOM   3642  N2   DG A 177      17.285 -60.505-118.800 
ATOM   3643  N3   DG A 177      16.068 -62.351-118.110 
ATOM   3644  C4   DG A 177      16.210 -63.652-117.748 
ATOM   3645  P    DA A 178       9.769 -63.844-118.821 
ATOM   3646  OP1  DA A 178       8.554 -63.580-118.018 
ATOM   3647  OP2  DA A 178       9.853 -65.179-119.452 
ATOM   3648  O5'  DA A 178       9.933 -62.711-119.938 
ATOM   3649  C5'  DA A 178      10.607 -61.485-119.597 
ATOM   3650  C4'  DA A 178      11.560 -61.090-120.708 
ATOM   3651  O4'  DA A 178      12.879 -61.687-120.546 
ATOM   3652  C3'  DA A 178      11.142 -61.500-122.120 
ATOM   3653  O3'  DA A 178      11.525 -60.474-123.028 
ATOM   3654  C2'  DA A 178      11.969 -62.750-122.422 
ATOM   3655  C1'  DA A 178      13.267 -62.261-121.785 
ATOM   3656  N9   DA A 178      14.243 -63.350-121.505 
ATOM   3657  C8   DA A 178      13.993 -64.638-121.128 
ATOM   3658  N7   DA A 178      15.062 -65.354-120.959 
ATOM   3659  C5   DA A 178      16.099 -64.476-121.245 
ATOM   3660  C6   DA A 178      17.495 -64.629-121.249 
ATOM   3661  N6   DA A 178      18.115 -65.777-120.941 
ATOM   3662  N1   DA A 178      18.235 -63.555-121.582 
ATOM   3663  C2   DA A 178      17.614 -62.417-121.887 
ATOM   3664  N3   DA A 178      16.326 -62.156-121.918 
ATOM   3665  C4   DA A 178      15.608 -63.247-121.581 
ATOM   3666  P    DA A 179      10.536 -60.093-124.228 
ATOM   3667  OP1  DA A 179       9.514 -59.137-123.745 
ATOM   3668  OP2  DA A 179      10.022 -61.329-124.859 
ATOM   3669  O5'  DA A 179      11.534 -59.351-125.235 
ATOM   3670  C5'  DA A 179      12.667 -58.643-124.699 
ATOM   3671  C4'  DA A 179      13.902 -58.940-125.526 
ATOM   3672  O4'  DA A 179      14.610 -60.124-125.060 
ATOM   3673  C3'  DA A 179      13.659 -59.217-127.010 
ATOM   3674  O3'  DA A 179      14.728 -58.658-127.763 
ATOM   3675  C2'  DA A 179      13.720 -60.739-127.135 
ATOM   3676  C1'  DA A 179      14.891 -60.948-126.181 
ATOM   3677  N9   DA A 179      15.030 -62.351-125.701 
ATOM   3678  C8   DA A 179      14.045 -63.259-125.437 
ATOM   3679  N7   DA A 179      14.485 -64.409-125.030 
ATOM   3680  C5   DA A 179      15.865 -64.254-125.023 
ATOM   3681  C6   DA A 179      16.914 -65.125-124.684 
ATOM   3682  N6   DA A 179      16.724 -66.385-124.267 
ATOM   3683  N1   DA A 179      18.170 -64.652-124.790 
ATOM   3684  C2   DA A 179      18.352 -63.400-125.205 
ATOM   3685  N3   DA A 179      17.456 -62.500-125.547 
ATOM   3686  C4   DA A 179      16.208 -62.998-125.433 
ATOM   3687  P    DG A 180      14.404 -57.944-129.159 
ATOM   3688  OP1  DG A 180      13.986 -56.546-128.916 
ATOM   3689  OP2  DG A 180      13.461 -58.779-129.935 
ATOM   3690  O5'  DG A 180      15.841 -57.962-129.864 
ATOM   3691  C5'  DG A 180      17.023 -57.911-129.042 
ATOM   3692  C4'  DG A 180      18.048 -58.907-129.545 
ATOM   3693  O4'  DG A 180      17.875 -60.227-128.953 
ATOM   3694  C3'  DG A 180      18.035 -59.173-131.050 
ATOM   3695  O3'  DG A 180      19.372 -59.356-131.497 
ATOM   3696  C2'  DG A 180      17.287 -60.498-131.202 
ATOM   3697  C1'  DG A 180      17.908 -61.192-129.994 
ATOM   3698  N9   DG A 180      17.152 -62.391-129.537 
ATOM   3699  C8   DG A 180      15.793 -62.621-129.547 
ATOM   3700  N7   DG A 180      15.446 -63.792-129.070 
ATOM   3701  C5   DG A 180      16.661 -64.380-128.721 
ATOM   3702  C6   DG A 180      16.930 -65.653-128.153 
ATOM   3703  O6   DG A 180      16.138 -66.536-127.835 
ATOM   3704  N1   DG A 180      18.304 -65.847-127.961 
ATOM   3705  C2   DG A 180      19.289 -64.932-128.276 
ATOM   3706  N2   DG A 180      20.544 -65.308-128.015 
ATOM   3707  N3   DG A 180      19.037 -63.738-128.809 
ATOM   3708  C4   DG A 180      17.707 -63.534-129.002 
ATOM   3709  P    DC A 181      19.810 -58.737-132.907 
ATOM   3710  OP1  DC A 181      20.175 -57.313-132.733 
ATOM   3711  OP2  DC A 181      18.768 -59.022-133.918 
ATOM   3712  O5'  DC A 181      21.123 -59.593-133.233 
ATOM   3713  C5'  DC A 181      21.923 -60.087-132.142 
ATOM   3714  C4'  DC A 181      22.325 -61.525-132.404 
ATOM   3715  O4'  DC A 181      21.338 -62.476-131.915 
ATOM   3716  C3'  DC A 181      22.509 -61.906-133.873 
ATOM   3717  O3'  DC A 181      23.595 -62.819-133.979 
ATOM   3718  C2'  DC A 181      21.221 -62.639-134.247 
ATOM   3719  C1'  DC A 181      21.077 -63.419-132.943 
ATOM   3720  N1   DC A 181      19.712 -63.974-132.726 
ATOM   3721  C2   DC A 181      19.606 -65.202-132.077 
ATOM   3722  O2   DC A 181      20.639 -65.774-131.711 
ATOM   3723  N3   DC A 181      18.371 -65.726-131.869 
ATOM   3724  C4   DC A 181      17.275 -65.074-132.280 
ATOM   3725  N4   DC A 181      16.093 -65.627-132.054 
ATOM   3726  C5   DC A 181      17.362 -63.811-132.950 
ATOM   3727  C6   DC A 181      18.605 -63.304-133.148 
ATOM   3728  P    DA A 182      24.601 -62.688-135.217 
ATOM   3729  OP1  DA A 182      25.629 -61.667-134.914 
ATOM   3730  OP2  DA A 182      23.831 -62.485-136.463 
ATOM   3731  O5'  DA A 182      25.274 -64.140-135.233 
ATOM   3732  C5'  DA A 182      25.409 -64.860-133.993 
ATOM   3733  C4'  DA A 182      25.015 -66.311-134.190 
ATOM   3734  O4'  DA A 182      23.589 -66.531-133.991 
ATOM   3735  C3'  DA A 182      25.287 -66.891-135.578 
ATOM   3736  O3'  DA A 182      25.696 -68.246-135.439 
ATOM   3737  C2'  DA A 182      23.931 -66.862-136.283 
ATOM   3738  C1'  DA A 182      23.098 -67.297-135.080 
ATOM   3739  N9   DA A 182      21.643 -67.014-135.225 
ATOM   3740  C8   DA A 182      21.042 -65.962-135.854 
ATOM   3741  N7   DA A 182      19.746 -65.995-135.811 
ATOM   3742  C5   DA A 182      19.465 -67.155-135.101 
ATOM   3743  C6   DA A 182      18.258 -67.759-134.713 
ATOM   3744  N6   DA A 182      17.051 -67.251-135.000 
ATOM   3745  N1   DA A 182      18.336 -68.909-134.017 
ATOM   3746  C2   DA A 182      19.539 -69.408-133.735 
ATOM   3747  N3   DA A 182      20.727 -68.936-134.043 
ATOM   3748  C4   DA A 182      20.620 -67.786-134.739 
ATOM   3749  P    DG A 183      26.860 -68.807-136.383 
ATOM   3750  OP1  DG A 183      28.178 -68.461-135.804 
ATOM   3751  OP2  DG A 183      26.627 -68.363-137.776 
ATOM   3752  O5'  DG A 183      26.622 -70.384-136.276 
ATOM   3753  C5'  DG A 183      26.062 -70.925-135.064 
ATOM   3754  C4'  DG A 183      25.002 -71.956-135.397 
ATOM   3755  O4'  DG A 183      23.684 -71.362-135.565 
ATOM   3756  C3'  DG A 183      25.220 -72.740-136.691 
ATOM   3757  O3'  DG A 183      24.786 -74.080-136.496 
ATOM   3758  C2'  DG A 183      24.295 -72.073-137.709 
ATOM   3759  C1'  DG A 183      23.116 -71.864-136.765 
ATOM   3760  N9   DG A 183      22.123 -70.869-137.258 
ATOM   3761  C8   DG A 183      22.330 -69.721-137.991 
ATOM   3762  N7   DG A 183      21.234 -69.058-138.268 
ATOM   3763  C5   DG A 183      20.227 -69.822-137.677 
ATOM   3764  C6   DG A 183      18.825 -69.612-137.638 
ATOM   3765  O6   DG A 183      18.169 -68.695-138.124 
ATOM   3766  N1   DG A 183      18.173 -70.633-136.931 
ATOM   3767  C2   DG A 183      18.798 -71.715-136.340 
ATOM   3768  N2   DG A 183      17.998 -72.580-135.711 
ATOM   3769  N3   DG A 183      20.113 -71.911-136.376 
ATOM   3770  C4   DG A 183      20.760 -70.929-137.058 
ATOM   3771  P    DA A 184      25.637 -75.274-137.138 
ATOM   3772  OP1  DA A 184      26.761 -75.620-136.240 
ATOM   3773  OP2  DA A 184      26.002 -74.930-138.530 
ATOM   3774  O5'  DA A 184      24.564 -76.461-137.141 
ATOM   3775  C5'  DA A 184      23.547 -76.485-136.123 
ATOM   3776  C4'  DA A 184      22.205 -76.824-136.741 
ATOM   3777  O4'  DA A 184      21.495 -75.643-137.212 
ATOM   3778  C3'  DA A 184      22.247 -77.741-137.963 
ATOM   3779  O3'  DA A 184      21.124 -78.614-137.923 
ATOM   3780  C2'  DA A 184      22.088 -76.800-139.158 
ATOM   3781  C1'  DA A 184      21.033 -75.895-138.530 
ATOM   3782  N9   DA A 184      20.879 -74.585-139.224 
ATOM   3783  C8   DA A 184      21.839 -73.831-139.837 
ATOM   3784  N7   DA A 184      21.390 -72.732-140.357 
ATOM   3785  C5   DA A 184      20.032 -72.755-140.068 
ATOM   3786  C6   DA A 184      18.988 -71.860-140.353 
ATOM   3787  N6   DA A 184      19.158 -70.712-141.024 
ATOM   3788  N1   DA A 184      17.755 -72.189-139.921 
ATOM   3789  C2   DA A 184      17.593 -73.331-139.255 
ATOM   3790  N3   DA A 184      18.486 -74.240-138.932 
ATOM   3791  C4   DA A 184      19.710 -73.887-139.376 
ATOM   3792  P    DA A 185      21.312 -80.140-138.370 
ATOM   3793  OP1  DA A 185      21.833 -80.929-137.231 
ATOM   3794  OP2  DA A 185      22.106 -80.197-139.616 
ATOM   3795  O5'  DA A 185      19.801 -80.568-138.674 
ATOM   3796  C5'  DA A 185      18.735 -79.934-137.943 
ATOM   3797  C4'  DA A 185      17.603 -79.574-138.884 
ATOM   3798  O4'  DA A 185      17.775 -78.256-139.481 
ATOM   3799  C3'  DA A 185      17.416 -80.501-140.085 
ATOM   3800  O3'  DA A 185      16.024 -80.633-140.352 
ATOM   3801  C2'  DA A 185      18.065 -79.758-141.252 
ATOM   3802  C1'  DA A 185      17.561 -78.367-140.880 
ATOM   3803  N9   DA A 185      18.301 -77.263-141.550 
ATOM   3804  C8   DA A 185      19.625 -77.207-141.882 
ATOM   3805  N7   DA A 185      19.973 -76.101-142.463 
ATOM   3806  C5   DA A 185      18.796 -75.368-142.522 
ATOM   3807  C6   DA A 185      18.499 -74.092-143.029 
ATOM   3808  N6   DA A 185      19.410 -73.292-143.602 
ATOM   3809  N1   DA A 185      17.226 -73.667-142.928 
ATOM   3810  C2   DA A 185      16.326 -74.465-142.358 
ATOM   3811  N3   DA A 185      16.484 -75.669-141.851 
ATOM   3812  C4   DA A 185      17.767 -76.070-141.966 
ATOM   3813  P    DC A 186      15.450 -82.064-140.784 
ATOM   3814  OP1  DC A 186      15.189 -82.879-139.576 
ATOM   3815  OP2  DC A 186      16.342 -82.671-141.796 
ATOM   3816  O5'  DC A 186      14.062 -81.653-141.468 
ATOM   3817  C5'  DC A 186      13.378 -80.475-141.005 
ATOM   3818  C4'  DC A 186      12.868 -79.673-142.187 
ATOM   3819  O4'  DC A 186      13.855 -78.724-142.681 
ATOM   3820  C3'  DC A 186      12.484 -80.485-143.424 
ATOM   3821  O3'  DC A 186      11.345 -79.887-144.031 
ATOM   3822  C2'  DC A 186      13.675 -80.335-144.370 
ATOM   3823  C1'  DC A 186      13.937 -78.857-144.092 
ATOM   3824  N1   DC A 186      15.286 -78.396-144.524 
ATOM   3825  C2   DC A 186      15.403 -77.095-145.006 
ATOM   3826  O2   DC A 186      14.393 -76.384-145.056 
ATOM   3827  N3   DC A 186      16.625 -76.656-145.406 
ATOM   3828  C4   DC A 186      17.694 -77.458-145.336 
ATOM   3829  N4   DC A 186      18.863 -76.982-145.737 
ATOM   3830  C5   DC A 186      17.594 -78.799-144.843 
ATOM   3831  C6   DC A 186      16.365 -79.220-144.450 
ATOM   3832  P    DA A 187      10.203 -80.830-144.636 
ATOM   3833  OP1  DA A 187       9.278 -81.243-143.556 
ATOM   3834  OP2  DA A 187      10.824 -81.926-145.413 
ATOM   3835  O5'  DA A 187       9.455 -79.824-145.630 
ATOM   3836  C5'  DA A 187       9.436 -78.419-145.316 
ATOM   3837  C4'  DA A 187       9.721 -77.605-146.562 
ATOM   3838  O4'  DA A 187      11.147 -77.387-146.768 
ATOM   3839  C3'  DA A 187       9.249 -78.218-147.880 
ATOM   3840  O3'  DA A 187       8.789 -77.178-148.733 
ATOM   3841  C2'  DA A 187      10.508 -78.829-148.497 
ATOM   3842  C1'  DA A 187      11.457 -77.696-148.118 
ATOM   3843  N9   DA A 187      12.897 -78.073-148.186 
ATOM   3844  C8   DA A 187      13.472 -79.280-147.906 
ATOM   3845  N7   DA A 187      14.760 -79.295-148.062 
ATOM   3846  C5   DA A 187      15.063 -78.005-148.476 
ATOM   3847  C6   DA A 187      16.274 -77.378-148.810 
ATOM   3848  N6   DA A 187      17.462 -77.997-148.777 
ATOM   3849  N1   DA A 187      16.219 -76.085-149.181 
ATOM   3850  C2   DA A 187      15.036 -75.474-149.211 
ATOM   3851  N3   DA A 187      13.846 -75.955-148.923 
ATOM   3852  C4   DA A 187      13.928 -77.250-148.555 
ATOM   3853  P    DG A 188       7.487 -77.429-149.631 
ATOM   3854  OP1  DG A 188       6.272 -77.165-148.829 
ATOM   3855  OP2  DG A 188       7.571 -78.765-150.263 
ATOM   3856  O5'  DG A 188       7.650 -76.296-150.749 
ATOM   3857  C5'  DG A 188       8.325 -75.070-150.407 
ATOM   3858  C4'  DG A 188       9.278 -74.676-151.518 
ATOM   3859  O4'  DG A 188      10.597 -75.272-151.356 
ATOM   3860  C3'  DG A 188       8.860 -75.085-152.930 
ATOM   3861  O3'  DG A 188       9.243 -74.060-153.839 
ATOM   3862  C2'  DG A 188       9.687 -76.335-153.232 
ATOM   3863  C1'  DG A 188      10.984 -75.846-152.595 
ATOM   3864  N9   DG A 188      11.961 -76.935-152.316 
ATOM   3865  C8   DG A 188      11.728 -78.239-151.935 
ATOM   3866  N7   DG A 188      12.817 -78.950-151.768 
ATOM   3867  C5   DG A 188      13.844 -78.053-152.059 
ATOM   3868  C6   DG A 188      15.250 -78.243-152.053 
ATOM   3869  O6   DG A 188      15.889 -79.257-151.783 
ATOM   3870  N1   DG A 188      15.927 -77.069-152.412 
ATOM   3871  C2   DG A 188      15.324 -75.870-152.735 
ATOM   3872  N2   DG A 188      16.146 -74.865-153.051 
ATOM   3873  N3   DG A 188      14.004 -75.693-152.741 
ATOM   3874  C4   DG A 188      13.333 -76.822-152.395 
ATOM   3875  P    DA A 189       8.254 -73.678-155.039 
ATOM   3876  OP1  DA A 189       7.232 -72.722-154.556 
ATOM   3877  OP2  DA A 189       7.740 -74.914-155.670 
ATOM   3878  O5'  DA A 189       9.251 -72.936-156.046 
ATOM   3879  C5'  DA A 189      10.385 -72.228-155.510 
ATOM   3880  C4'  DA A 189      11.620 -72.525-156.337 
ATOM   3881  O4'  DA A 189      12.328 -73.709-155.871 
ATOM   3882  C3'  DA A 189      11.376 -72.802-157.820 
ATOM   3883  O3'  DA A 189      12.446 -72.243-158.574 
ATOM   3884  C2'  DA A 189      11.437 -74.324-157.946 
ATOM   3885  C1'  DA A 189      12.609 -74.533-156.991 
ATOM   3886  N9   DA A 189      12.748 -75.936-156.511 
ATOM   3887  C8   DA A 189      11.763 -76.844-156.247 
ATOM   3888  N7   DA A 189      12.203 -77.994-155.841 
ATOM   3889  C5   DA A 189      13.583 -77.840-155.834 
ATOM   3890  C6   DA A 189      14.632 -78.710-155.494 
ATOM   3891  N6   DA A 189      14.442 -79.970-155.077 
ATOM   3892  N1   DA A 189      15.888 -78.237-155.601 
ATOM   3893  C2   DA A 189      16.070 -76.985-156.016 
ATOM   3894  N3   DA A 189      15.174 -76.085-156.358 
ATOM   3895  C4   DA A 189      13.926 -76.583-156.243 
ATOM   3896  P    DG A 190      12.122 -71.530-159.970 
ATOM   3897  OP1  DG A 190      11.704 -70.131-159.726 
ATOM   3898  OP2  DG A 190      11.179 -72.364-160.746 
ATOM   3899  O5'  DG A 190      13.559 -71.547-160.674 
ATOM   3900  C5'  DG A 190      14.740 -71.496-159.852 
ATOM   3901  C4'  DG A 190      15.765 -72.492-160.355 
ATOM   3902  O4'  DG A 190      15.593 -73.812-159.764 
ATOM   3903  C3'  DG A 190      15.752 -72.758-161.860 
ATOM   3904  O3'  DG A 190      17.090 -72.941-162.307 
ATOM   3905  C2'  DG A 190      15.004 -74.083-162.013 
ATOM   3906  C1'  DG A 190      15.626 -74.777-160.804 
ATOM   3907  N9   DG A 190      14.870 -75.976-160.348 
ATOM   3908  C8   DG A 190      13.511 -76.206-160.357 
ATOM   3909  N7   DG A 190      13.164 -77.377-159.881 
ATOM   3910  C5   DG A 190      14.379 -77.965-159.532 
ATOM   3911  C6   DG A 190      14.647 -79.238-158.963 
ATOM   3912  O6   DG A 190      13.856 -80.121-158.646 
ATOM   3913  N1   DG A 190      16.022 -79.432-158.771 
ATOM   3914  C2   DG A 190      17.007 -78.517-159.087 
ATOM   3915  N2   DG A 190      18.262 -78.893-158.825 
ATOM   3916  N3   DG A 190      16.755 -77.323-159.620 
ATOM   3917  C4   DG A 190      15.425 -77.119-159.813 
ATOM   3918  P    DT A 191      17.528 -72.322-163.718 
ATOM   3919  OP1  DT A 191      17.892 -70.898-163.543 
ATOM   3920  OP2  DT A 191      16.486 -72.607-164.729 
ATOM   3921  O5'  DT A 191      18.840 -73.178-164.043 
ATOM   3922  C5'  DT A 191      19.641 -73.672-162.953 
ATOM   3923  C4'  DT A 191      20.043 -75.110-163.215 
ATOM   3924  O4'  DT A 191      19.055 -76.061-162.726 
ATOM   3925  C3'  DT A 191      20.227 -75.492-164.684 
ATOM   3926  O3'  DT A 191      21.313 -76.404-164.790 
ATOM   3927  C2'  DT A 191      18.939 -76.224-165.057 
ATOM   3928  C1'  DT A 191      18.794 -77.004-163.754 
ATOM   3929  N1   DT A 191      17.430 -77.560-163.536 
ATOM   3930  C2   DT A 191      17.342 -78.771-162.895 
ATOM   3931  O2   DT A 191      18.319 -79.389-162.508 
ATOM   3932  N3   DT A 191      16.061 -79.256-162.711 
ATOM   3933  C4   DT A 191      14.890 -78.642-163.107 
ATOM   3934  O4   DT A 191      13.800 -79.173-162.887 
ATOM   3935  C5   DT A 191      15.083 -77.375-163.771 
ATOM   3936  C7   DT A 191      13.860 -76.640-164.235 
ATOM   3937  C6   DT A 191      16.318 -76.881-163.963 
ATOM   3938  P    DG A 192      22.319 -76.273-166.028 
ATOM   3939  OP1  DG A 192      23.346 -75.252-165.725 
ATOM   3940  OP2  DG A 192      21.549 -76.070-167.274 
ATOM   3941  O5'  DG A 192      22.991 -77.725-166.043 
ATOM   3942  C5'  DG A 192      23.127 -78.445-164.804 
ATOM   3943  C4'  DG A 192      22.733 -79.896-165.001 
ATOM   3944  O4'  DG A 192      21.307 -80.117-164.801 
ATOM   3945  C3'  DG A 192      23.005 -80.476-166.389 
ATOM   3946  O3'  DG A 192      23.413 -81.831-166.250 
ATOM   3947  C2'  DG A 192      21.649 -80.447-167.093 
ATOM   3948  C1'  DG A 192      20.816 -80.882-165.891 
ATOM   3949  N9   DG A 192      19.361 -80.599-166.036 
ATOM   3950  C8   DG A 192      18.736 -79.545-166.666 
ATOM   3951  N7   DG A 192      17.428 -79.591-166.614 
ATOM   3952  C5   DG A 192      17.166 -80.759-165.900 
ATOM   3953  C6   DG A 192      15.928 -81.342-165.524 
ATOM   3954  O6   DG A 192      14.789 -80.941-165.747 
ATOM   3955  N1   DG A 192      16.119 -82.531-164.806 
ATOM   3956  C2   DG A 192      17.345 -83.083-164.492 
ATOM   3957  N2   DG A 192      17.315 -84.224-163.799 
ATOM   3958  N3   DG A 192      18.507 -82.535-164.845 
ATOM   3959  C4   DG A 192      18.338 -81.382-165.543 
ATOM   3960  P    DA A 193      24.578 -82.392-167.194 
ATOM   3961  OP1  DA A 193      25.896 -82.046-166.615 
ATOM   3962  OP2  DA A 193      24.344 -81.948-168.586 
ATOM   3963  O5'  DA A 193      24.340 -83.970-167.087 
ATOM   3964  C5'  DA A 193      23.780 -84.511-165.874 
ATOM   3965  C4'  DA A 193      22.720 -85.541-166.208 
ATOM   3966  O4'  DA A 193      21.401 -84.948-166.375 
ATOM   3967  C3'  DA A 193      22.938 -86.325-167.502 
ATOM   3968  O3'  DA A 193      22.503 -87.666-167.307 
ATOM   3969  C2'  DA A 193      22.013 -85.658-168.519 
ATOM   3970  C1'  DA A 193      20.834 -85.449-167.576 
ATOM   3971  N9   DA A 193      19.840 -84.454-168.069 
ATOM   3972  C8   DA A 193      20.065 -83.320-168.795 
ATOM   3973  N7   DA A 193      18.988 -82.655-169.076 
ATOM   3974  C5   DA A 193      17.972 -83.401-168.494 
ATOM   3975  C6   DA A 193      16.580 -83.224-168.436 
ATOM   3976  N6   DA A 193      15.941 -82.188-168.998 
ATOM   3977  N1   DA A 193      15.864 -84.155-167.778 
ATOM   3978  C2   DA A 193      16.504 -85.183-167.221 
ATOM   3979  N3   DA A 193      17.791 -85.452-167.210 
ATOM   3980  C4   DA A 193      18.485 -84.505-167.876 
ATOM   3981  P    DT A 194      23.355 -88.859-167.949 
ATOM   3982  OP1  DT A 194      24.479 -89.205-167.050 
ATOM   3983  OP2  DT A 194      23.719 -88.515-169.341 
ATOM   3984  O5'  DT A 194      22.282 -90.046-167.952 
ATOM   3985  C5'  DT A 194      21.265 -90.070-166.934 
ATOM   3986  C4'  DT A 194      19.923 -90.409-167.551 
ATOM   3987  O4'  DT A 194      19.213 -89.228-168.023 
ATOM   3988  C3'  DT A 194      19.965 -91.326-168.773 
ATOM   3989  O3'  DT A 194      18.842 -92.199-168.734 
ATOM   3990  C2'  DT A 194      19.806 -90.385-169.968 
ATOM   3991  C1'  DT A 194      18.751 -89.480-169.341 
ATOM   3992  N1   DT A 194      18.597 -88.170-170.035 
ATOM   3993  C2   DT A 194      17.334 -87.631-170.079 
ATOM   3994  O2   DT A 194      16.363 -88.174-169.581 
ATOM   3995  N3   DT A 194      17.230 -86.417-170.731 
ATOM   3996  C4   DT A 194      18.259 -85.717-171.327 
ATOM   3997  O4   DT A 194      18.042 -84.638-171.883 
ATOM   3998  C5   DT A 194      19.546 -86.363-171.230 
ATOM   3999  C7   DT A 194      20.721 -85.669-171.853 
ATOM   4000  C6   DT A 194      19.676 -87.544-170.601 
ATOM   4001  P    DG A 195      19.030 -93.725-169.180 
ATOM   4002  OP1  DG A 195      19.551 -94.515-168.041 
ATOM   4003  OP2  DG A 195      19.824 -93.783-170.427 
ATOM   4004  O5'  DG A 195      17.519 -94.153-169.485 
ATOM   4005  C5'  DG A 195      16.453 -93.519-168.754 
ATOM   4006  C4'  DG A 195      15.321 -93.159-169.695 
ATOM   4007  O4'  DG A 195      15.493 -91.841-170.292 
ATOM   4008  C3'  DG A 195      15.133 -94.086-170.896 
ATOM   4009  O3'  DG A 195      13.742 -94.218-171.163 
ATOM   4010  C2'  DG A 195      15.783 -93.343-172.063 
ATOM   4011  C1'  DG A 195      15.278 -91.952-171.691 
ATOM   4012  N9   DG A 195      16.018 -90.848-172.361 
ATOM   4013  C8   DG A 195      17.351 -90.774-172.703 
ATOM   4014  N7   DG A 195      17.691 -89.651-173.289 
ATOM   4015  C5   DG A 195      16.499 -88.930-173.339 
ATOM   4016  C6   DG A 195      16.233 -87.638-173.862 
ATOM   4017  O6   DG A 195      17.009 -86.850-174.397 
ATOM   4018  N1   DG A 195      14.883 -87.290-173.707 
ATOM   4019  C2   DG A 195      13.918 -88.086-173.124 
ATOM   4020  N2   DG A 195      12.688 -87.572-173.071 
ATOM   4021  N3   DG A 195      14.169 -89.299-172.633 
ATOM   4022  C4   DG A 195      15.472 -89.651-172.775 
ATOM   4023  P    DA A 196      13.168 -95.649-171.594 
ATOM   4024  OP1  DA A 196      12.906 -96.464-170.387 
ATOM   4025  OP2  DA A 196      14.060 -96.256-172.606 
ATOM   4026  O5'  DA A 196      11.780 -95.238-172.278 
ATOM   4027  C5'  DA A 196      11.096 -94.060-171.815 
ATOM   4028  C4'  DA A 196      10.586 -93.258-172.997 
ATOM   4029  O4'  DA A 196      11.573 -92.310-173.492 
ATOM   4030  C3'  DA A 196      10.202 -94.070-174.235 
ATOM   4031  O3'  DA A 196       9.063 -93.472-174.842 
ATOM   4032  C2'  DA A 196      11.393 -93.920-175.181 
ATOM   4033  C1'  DA A 196      11.654 -92.442-174.903 
ATOM   4034  N9   DA A 196      13.003 -91.981-175.335 
ATOM   4035  C8   DA A 196      14.179 -92.674-175.325 
ATOM   4036  N7   DA A 196      15.192 -91.995-175.767 
ATOM   4037  C5   DA A 196      14.649 -90.760-176.094 
ATOM   4038  C6   DA A 196      15.213 -89.586-176.621 
ATOM   4039  N6   DA A 196      16.513 -89.462-176.924 
ATOM   4040  N1   DA A 196      14.390 -88.541-176.826 
ATOM   4041  C2   DA A 196      13.099 -88.671-176.522 
ATOM   4042  N3   DA A 196      12.463 -89.710-176.028 
ATOM   4043  C4   DA A 196      13.309 -90.742-175.833 
ATOM   4044  P    DA A 197       7.921 -94.415-175.447 
ATOM   4045  OP1  DA A 197       6.996 -94.828-174.367 
ATOM   4046  OP2  DA A 197       8.542 -95.511-176.223 
ATOM   4047  O5'  DA A 197       7.173 -93.409-176.441 
ATOM   4048  C5'  DA A 197       7.153 -92.004-176.127 
ATOM   4049  C4'  DA A 197       7.439 -91.190-177.373 
ATOM   4050  O4'  DA A 197       8.865 -90.972-177.578 
ATOM   4051  C3'  DA A 197       6.967 -91.803-178.691 
ATOM   4052  O3'  DA A 197       6.506 -90.763-179.544 
ATOM   4053  C2'  DA A 197       8.226 -92.414-179.307 
ATOM   4054  C1'  DA A 197       9.175 -91.281-178.928 
ATOM   4055  N9   DA A 197      10.615 -91.658-178.997 
ATOM   4056  C8   DA A 197      11.190 -92.865-178.717 
ATOM   4057  N7   DA A 197      12.478 -92.880-178.873 
ATOM   4058  C5   DA A 197      12.780 -91.590-179.287 
ATOM   4059  C6   DA A 197      13.992 -90.963-179.620 
ATOM   4060  N6   DA A 197      15.180 -91.582-179.588 
ATOM   4061  N1   DA A 197      13.937 -89.670-179.991 
ATOM   4062  C2   DA A 197      12.754 -89.059-180.022 
ATOM   4063  N3   DA A 197      11.564 -89.540-179.734 
ATOM   4064  C4   DA A 197      11.646 -90.835-179.366 
ATOM   4065  P    DC A 198       5.205 -91.015-180.442 
ATOM   4066  OP1  DC A 198       3.989 -90.750-179.639 
ATOM   4067  OP2  DC A 198       5.288 -92.350-181.073 
ATOM   4068  O5'  DC A 198       5.368 -89.881-181.560 
ATOM   4069  C5'  DC A 198       6.043 -88.655-181.218 
ATOM   4070  C4'  DC A 198       6.996 -88.261-182.329 
ATOM   4071  O4'  DC A 198       8.315 -88.857-182.167 
ATOM   4072  C3'  DC A 198       6.578 -88.670-183.741 
ATOM   4073  O3'  DC A 198       6.960 -87.645-184.650 
ATOM   4074  C2'  DC A 198       7.405 -89.920-184.043 
ATOM   4075  C1'  DC A 198       8.702 -89.431-183.406 
ATOM   4076  N1   DC A 198       9.679 -90.520-183.126 
ATOM   4077  C2   DC A 198      11.034 -90.226-183.257 
ATOM   4078  O2   DC A 198      11.367 -89.084-183.595 
ATOM   4079  N3   DC A 198      11.941 -91.205-183.007 
ATOM   4080  C4   DC A 198      11.539 -92.430-182.642 
ATOM   4081  N4   DC A 198      12.463 -93.351-182.410 
ATOM   4082  C5   DC A 198      10.151 -92.753-182.503 
ATOM   4083  C6   DC A 198       9.260 -91.761-182.757 
ATOM   4084  P    DA A 199       5.971 -87.263-185.850 
ATOM   4085  OP1  DA A 199       4.950 -86.308-185.366 
ATOM   4086  OP2  DA A 199       5.458 -88.499-186.481 
ATOM   4087  O5'  DA A 199       6.969 -86.521-186.857 
ATOM   4088  C5'  DA A 199       8.103 -85.813-186.321 
ATOM   4089  C4'  DA A 199       9.338 -86.110-187.148 
ATOM   4090  O4'  DA A 199      10.046 -87.294-186.681 
ATOM   4091  C3'  DA A 199       9.094 -86.387-188.631 
ATOM   4092  O3'  DA A 199      10.164 -85.828-189.385 
ATOM   4093  C2'  DA A 199       9.155 -87.909-188.756 
ATOM   4094  C1'  DA A 199      10.327 -88.118-187.802 
ATOM   4095  N9   DA A 199      10.466 -89.521-187.322 
ATOM   4096  C8   DA A 199       9.481 -90.429-187.058 
ATOM   4097  N7   DA A 199       9.921 -91.579-186.651 
ATOM   4098  C5   DA A 199      11.300 -91.425-186.644 
ATOM   4099  C6   DA A 199      12.349 -92.295-186.305 
ATOM   4100  N6   DA A 199      12.159 -93.555-185.888 
ATOM   4101  N1   DA A 199      13.605 -91.823-186.412 
ATOM   4102  C2   DA A 199      13.788 -90.570-186.826 
ATOM   4103  N3   DA A 199      12.892 -89.670-187.169 
ATOM   4104  C4   DA A 199      11.644 -90.168-187.054 
ATOM   4105  P    DA A 200       9.840 -85.115-190.781 
ATOM   4106  OP1  DA A 200       9.422 -83.716-190.537 
ATOM   4107  OP2  DA A 200       8.896 -85.949-191.557 
ATOM   4108  O5'  DA A 200      11.277 -85.133-191.485 
ATOM   4109  C5'  DA A 200      12.458 -85.081-190.663 
ATOM   4110  C4'  DA A 200      13.483 -86.077-191.166 
ATOM   4111  O4'  DA A 200      13.311 -87.397-190.575 
ATOM   4112  C3'  DA A 200      13.470 -86.344-192.671 
ATOM   4113  O3'  DA A 200      14.808 -86.526-193.118 
ATOM   4114  C2'  DA A 200      12.722 -87.668-192.824 
ATOM   4115  C1'  DA A 200      13.344 -88.362-191.615 
ATOM   4116  N9   DA A 200      12.588 -89.562-191.158 
ATOM   4117  C8   DA A 200      11.239 -89.771-191.176 
ATOM   4118  N7   DA A 200      10.881 -90.926-190.707 
ATOM   4119  C5   DA A 200      12.080 -91.530-190.353 
ATOM   4120  C6   DA A 200      12.381 -92.780-189.791 
ATOM   4121  N6   DA A 200      11.452 -93.692-189.472 
ATOM   4122  N1   DA A 200      13.679 -93.063-189.567 
ATOM   4123  C2   DA A 200      14.598 -92.153-189.885 
ATOM   4124  N3   DA A 200      14.438 -90.959-190.412 
ATOM   4125  C4   DA A 200      13.130 -90.701-190.626 
ATOM   4126  P    DC A 201      15.245 -85.907-194.529 
ATOM   4127  OP1  DC A 201      15.610 -84.484-194.354 
ATOM   4128  OP2  DC A 201      14.204 -86.192-195.540 
ATOM   4129  O5'  DC A 201      16.558 -86.763-194.854 
ATOM   4130  C5'  DC A 201      17.358 -87.257-193.764 
ATOM   4131  C4'  DC A 201      17.761 -88.695-194.026 
ATOM   4132  O4'  DC A 201      16.773 -89.646-193.536 
ATOM   4133  C3'  DC A 201      17.944 -89.077-195.494 
ATOM   4134  O3'  DC A 201      19.030 -89.989-195.601 
ATOM   4135  C2'  DC A 201      16.656 -89.809-195.868 
ATOM   4136  C1'  DC A 201      16.512 -90.589-194.565 
ATOM   4137  N1   DC A 201      15.147 -91.145-194.347 
ATOM   4138  C2   DC A 201      15.042 -92.372-193.698 
ATOM   4139  O2   DC A 201      16.075 -92.944-193.333 
ATOM   4140  N3   DC A 201      13.806 -92.896-193.491 
ATOM   4141  C4   DC A 201      12.711 -92.244-193.902 
ATOM   4142  N4   DC A 201      11.529 -92.797-193.676 
ATOM   4143  C5   DC A 201      12.797 -90.981-194.571 
ATOM   4144  C6   DC A 201      14.041 -90.474-194.770 
ATOM   4145  P    DT A 202      20.037 -89.859-196.838 
ATOM   4146  OP1  DT A 202      21.064 -88.837-196.536 
ATOM   4147  OP2  DT A 202      19.266 -89.655-198.085 
ATOM   4148  O5'  DT A 202      20.709 -91.310-196.854 
ATOM   4149  C5'  DT A 202      20.845 -92.030-195.614 
ATOM   4150  C4'  DT A 202      20.451 -93.481-195.812 
ATOM   4151  O4'  DT A 202      19.025 -93.702-195.612 
ATOM   4152  C3'  DT A 202      20.722 -94.061-197.200 
ATOM   4153  O3'  DT A 202      21.131 -95.416-197.060 
ATOM   4154  C2'  DT A 202      19.367 -94.032-197.904 
ATOM   4155  C1'  DT A 202      18.534 -94.467-196.702 
ATOM   4156  N1   DT A 202      17.079 -94.184-196.847 
ATOM   4157  C2   DT A 202      16.208 -95.086-196.284 
ATOM   4158  O2   DT A 202      16.578 -96.081-195.686 
ATOM   4159  N3   DT A 202      14.867 -94.791-196.439 
ATOM   4160  C4   DT A 202      14.340 -93.697-197.094 
ATOM   4161  O4   DT A 202      13.119 -93.539-197.169 
ATOM   4162  C5   DT A 202      15.333 -92.809-197.651 
ATOM   4163  C7   DT A 202      14.843 -91.593-198.381 
ATOM   4164  C6   DT A 202      16.642 -93.071-197.516 
ATOM   4165  P    DT A 203      22.295 -95.977-198.005 
ATOM   4166  OP1  DT A 203      23.613 -95.631-197.426 
ATOM   4167  OP2  DT A 203      22.062 -95.533-199.397 
ATOM   4168  O5'  DT A 203      22.058 -97.555-197.897 
ATOM   4169  C5'  DT A 203      21.498 -98.096-196.685 
ATOM   4170  C4'  DT A 203      20.438 -99.127-197.018 
ATOM   4171  O4'  DT A 203      19.119 -98.533-197.186 
ATOM   4172  C3'  DT A 203      20.656 -99.910-198.312 
ATOM   4173  O3'  DT A 203      20.221-101.251-198.118 
ATOM   4174  C2'  DT A 203      19.731 -99.243-199.330 
ATOM   4175  C1'  DT A 203      18.551 -99.034-198.386 
ATOM   4176  N1   DT A 203      17.558 -98.039-198.880 
ATOM   4177  C2   DT A 203      16.238 -98.271-198.579 
ATOM   4178  O2   DT A 203      15.863 -99.239-197.938 
ATOM   4179  N3   DT A 203      15.346 -97.329-199.053 
ATOM   4180  C4   DT A 203      15.659 -96.201-199.785 
ATOM   4181  O4   DT A 203      14.773 -95.429-200.155 
ATOM   4182  C5   DT A 203      17.070 -96.045-200.050 
ATOM   4183  C7   DT A 203      17.497 -94.843-200.842 
ATOM   4184  C6   DT A 203      17.958 -96.946-199.601 
ATOM   4185  P    DC A 204      21.073-102.444-198.760 
ATOM   4186  OP1  DC A 204      22.196-102.790-197.861 
ATOM   4187  OP2  DC A 204      21.437-102.100-200.152 
ATOM   4188  O5'  DC A 204      20.000-103.632-198.762 
ATOM   4189  C5'  DC A 204      18.982-103.655-197.744 
ATOM   4190  C4'  DC A 204      17.640-103.994-198.362 
ATOM   4191  O4'  DC A 204      16.931-102.813-198.834 
ATOM   4192  C3'  DC A 204      17.682-104.911-199.584 
ATOM   4193  O3'  DC A 204      16.560-105.785-199.544 
ATOM   4194  C2'  DC A 204      17.524-103.970-200.779 
ATOM   4195  C1'  DC A 204      16.469-103.065-200.152 
ATOM   4196  N1   DC A 204      16.314-101.755-200.846 
ATOM   4197  C2   DC A 204      15.041-101.195-200.899 
ATOM   4198  O2   DC A 204      14.101-101.801-200.373 
ATOM   4199  N3   DC A 204      14.880-100.003-201.528 
ATOM   4200  C4   DC A 204      15.924 -99.378-202.085 
ATOM   4201  N4   DC A 204      15.715 -98.217-202.687 
ATOM   4202  C5   DC A 204      17.242 -99.938-202.042 
ATOM   4203  C6   DC A 204      17.383-101.130-201.410 
ATOM   4204  P    DA A 205      16.748-107.310-199.991 
ATOM   4205  OP1  DA A 205      17.269-108.100-198.852 
ATOM   4206  OP2  DA A 205      17.541-107.368-201.238 
ATOM   4207  O5'  DA A 205      15.237-107.738-200.296 
ATOM   4208  C5'  DA A 205      14.171-107.104-199.564 
ATOM   4209  C4'  DA A 205      13.039-106.744-200.506 
ATOM   4210  O4'  DA A 205      13.211-105.427-201.103 
ATOM   4211  C3'  DA A 205      12.851-107.671-201.706 
ATOM   4212  O3'  DA A 205      11.460-107.803-201.973 
ATOM   4213  C2'  DA A 205      13.500-106.928-202.874 
ATOM   4214  C1'  DA A 205      12.996-105.537-202.501 
ATOM   4215  N9   DA A 205      13.736-104.433-203.171 
ATOM   4216  C8   DA A 205      15.060-104.377-203.503 
ATOM   4217  N7   DA A 205      15.408-103.271-204.085 
ATOM   4218  C5   DA A 205      14.232-102.538-204.143 
ATOM   4219  C6   DA A 205      13.934-101.262-204.651 
ATOM   4220  N6   DA A 205      14.846-100.462-205.223 
ATOM   4221  N1   DA A 205      12.662-100.837-204.549 
ATOM   4222  C2   DA A 205      11.761-101.635-203.979 
ATOM   4223  N3   DA A 205      11.920-102.839-203.472 
ATOM   4224  C4   DA A 205      13.202-103.241-203.587 
ATOM   4225  P    DT A 206      10.886-109.234-202.405 
ATOM   4226  OP1  DT A 206      10.624-110.049-201.197 
ATOM   4227  OP2  DT A 206      11.777-109.842-203.417 
ATOM   4228  O5'  DT A 206       9.498-108.824-203.089 
ATOM   4229  C5'  DT A 206       8.814-107.645-202.626 
ATOM   4230  C4'  DT A 206       8.303-106.844-203.808 
ATOM   4231  O4'  DT A 206       9.291-105.895-204.303 
ATOM   4232  C3'  DT A 206       7.920-107.655-205.045 
ATOM   4233  O3'  DT A 206       6.781-107.057-205.653 
ATOM   4234  C2'  DT A 206       9.111-107.505-205.991 
ATOM   4235  C1'  DT A 206       9.372-106.028-205.714 
ATOM   4236  N1   DT A 206      10.721-105.566-206.145 
ATOM   4237  C2   DT A 206      10.820-104.280-206.619 
ATOM   4238  O2   DT A 206       9.866-103.526-206.694 
ATOM   4239  N3   DT A 206      12.086-103.888-207.010 
ATOM   4240  C4   DT A 206      13.231-104.657-206.967 
ATOM   4241  O4   DT A 206      14.310-104.197-207.346 
ATOM   4242  C5   DT A 206      13.026-105.992-206.456 
ATOM   4243  C7   DT A 206      14.222-106.895-206.376 
ATOM   4244  C6   DT A 206      11.806-106.399-206.069 
ATOM   4245  P    DC A 207       5.639-108.000-206.258 
ATOM   4246  OP1  DC A 207       4.714-108.413-205.178 
ATOM   4247  OP2  DC A 207       6.259-109.096-207.034 
ATOM   4248  O5'  DC A 207       4.891-106.994-207.252 
ATOM   4249  C5'  DC A 207       4.871-105.589-206.937 
ATOM   4250  C4'  DC A 207       5.157-104.775-208.184 
ATOM   4251  O4'  DC A 207       6.582-104.557-208.389 
ATOM   4252  C3'  DC A 207       4.685-105.389-209.502 
ATOM   4253  O3'  DC A 207       4.224-104.348-210.355 
ATOM   4254  C2'  DC A 207       5.944-105.999-210.118 
ATOM   4255  C1'  DC A 207       6.893-104.866-209.739 
ATOM   4256  N1   DC A 207       8.332-105.243-209.808 
ATOM   4257  C2   DC A 207       9.242-104.266-210.206 
ATOM   4258  O2   DC A 207       8.820-103.137-210.483 
ATOM   4259  N3   DC A 207      10.558-104.590-210.276 
ATOM   4260  C4   DC A 207      10.974-105.825-209.967 
ATOM   4261  N4   DC A 207      12.269-106.091-210.051 
ATOM   4262  C5   DC A 207      10.056-106.844-209.556 
ATOM   4263  C6   DC A 207       8.744-106.501-209.493 
ATOM   4264  P    DA A 208       2.923-104.600-211.253 
ATOM   4265  OP1  DA A 208       1.707-104.335-210.450 
ATOM   4266  OP2  DA A 208       3.006-105.935-211.884 
ATOM   4267  O5'  DA A 208       3.086-103.466-212.370 
ATOM   4268  C5'  DA A 208       3.760-102.240-212.029 
ATOM   4269  C4'  DA A 208       4.714-101.846-213.140 
ATOM   4270  O4'  DA A 208       6.033-102.442-212.978 
ATOM   4271  C3'  DA A 208       4.296-102.255-214.552 
ATOM   4272  O3'  DA A 208       4.678-101.230-215.460 
ATOM   4273  C2'  DA A 208       5.122-103.505-214.854 
ATOM   4274  C1'  DA A 208       6.420-103.016-214.217 
ATOM   4275  N9   DA A 208       7.396-104.105-213.937 
ATOM   4276  C8   DA A 208       7.146-105.394-213.560 
ATOM   4277  N7   DA A 208       8.216-106.109-213.391 
ATOM   4278  C5   DA A 208       9.252-105.231-213.678 
ATOM   4279  C6   DA A 208      10.649-105.384-213.681 
ATOM   4280  N6   DA A 208      11.268-106.532-213.373 
ATOM   4281  N1   DA A 208      11.388-104.310-214.014 
ATOM   4282  C2   DA A 208      10.767-103.172-214.319 
ATOM   4283  N3   DA A 208       9.479-102.911-214.350 
ATOM   4284  C4   DA A 208       8.761-104.003-214.013 
ATOM   4285  P    DA A 209       3.689-100.848-216.661 
ATOM   4286  OP1  DA A 209       2.668 -99.893-216.177 
ATOM   4287  OP2  DA A 209       3.176-102.084-217.291 
ATOM   4288  O5'  DA A 209       4.687-100.106-217.667 
ATOM   4289  C5'  DA A 209       5.820 -99.398-217.131 
ATOM   4290  C4'  DA A 209       7.056 -99.695-217.958 
ATOM   4291  O4'  DA A 209       7.764-100.879-217.492 
ATOM   4292  C3'  DA A 209       6.812 -99.972-219.442 
ATOM   4293  O3'  DA A 209       7.882 -99.414-220.195 
ATOM   4294  C2'  DA A 209       6.873-101.494-219.567 
ATOM   4295  C1'  DA A 209       8.045-101.703-218.613 
ATOM   4296  N9   DA A 209       8.184-103.106-218.133 
ATOM   4297  C8   DA A 209       7.198-104.014-217.869 
ATOM   4298  N7   DA A 209       7.639-105.164-217.462 
ATOM   4299  C5   DA A 209       9.018-105.010-217.455 
ATOM   4300  C6   DA A 209      10.067-105.881-217.116 
ATOM   4301  N6   DA A 209       9.877-107.140-216.699 
ATOM   4302  N1   DA A 209      11.323-105.408-217.222 
ATOM   4303  C2   DA A 209      11.505-104.155-217.637 
ATOM   4304  N3   DA A 209      10.610-103.255-217.980 
ATOM   4305  C4   DA A 209       9.361-103.753-217.865 
ATOM   4306  P    DG A 210       7.558 -98.700-221.591 
ATOM   4307  OP1  DG A 210       7.139 -97.302-221.348 
ATOM   4308  OP2  DG A 210       6.614 -99.534-222.367 
ATOM   4309  O5'  DG A 210       8.995 -98.718-222.296 
ATOM   4310  C5'  DG A 210      10.176 -98.666-221.474 
ATOM   4311  C4'  DG A 210      11.201 -99.663-221.977 
ATOM   4312  O4'  DG A 210      11.029-100.983-221.385 
ATOM   4313  C3'  DG A 210      11.188 -99.929-223.482 
ATOM   4314  O3'  DG A 210      12.526-100.111-223.929 
ATOM   4315  C2'  DG A 210      10.440-101.253-223.634 
ATOM   4316  C1'  DG A 210      11.061-101.947-222.426 
ATOM   4317  N9   DG A 210      10.305-103.147-221.969 
ATOM   4318  C8   DG A 210       8.947-103.376-221.979 
ATOM   4319  N7   DG A 210       8.600-104.547-221.502 
ATOM   4320  C5   DG A 210       9.814-105.135-221.153 
ATOM   4321  C6   DG A 210      10.083-106.408-220.585 
ATOM   4322  O6   DG A 210       9.292-107.291-220.267 
ATOM   4323  N1   DG A 210      11.458-106.602-220.393 
ATOM   4324  C2   DG A 210      12.443-105.688-220.708 
ATOM   4325  N2   DG A 210      13.697-106.063-220.447 
ATOM   4326  N3   DG A 210      12.190-104.494-221.241 
ATOM   4327  C4   DG A 210      10.861-104.289-221.434 
ATOM   4328  P    DA A 211      12.963 -99.492-225.339 
ATOM   4329  OP1  DA A 211      13.328 -98.069-225.165 
ATOM   4330  OP2  DA A 211      11.922 -99.777-226.350 
ATOM   4331  O5'  DA A 211      14.276-100.348-225.665 
ATOM   4332  C5'  DA A 211      15.076-100.842-224.574 
ATOM   4333  C4'  DA A 211      15.479-102.280-224.837 
ATOM   4334  O4'  DA A 211      14.491-103.231-224.347 
ATOM   4335  C3'  DA A 211      15.662-102.662-226.305 
ATOM   4336  O3'  DA A 211      16.748-103.575-226.411 
ATOM   4337  C2'  DA A 211      14.374-103.394-226.679 
ATOM   4338  C1'  DA A 211      14.230-104.174-225.376 
ATOM   4339  N9   DA A 211      12.865-104.730-225.158 
ATOM   4340  C8   DA A 211      11.662-104.190-225.516 
ATOM   4341  N7   DA A 211      10.642-104.920-225.186 
ATOM   4342  C5   DA A 211      11.206-106.024-224.564 
ATOM   4343  C6   DA A 211      10.646-107.173-223.983 
ATOM   4344  N6   DA A 211       9.327-107.410-223.933 
ATOM   4345  N1   DA A 211      11.493-108.075-223.453 
ATOM   4346  C2   DA A 211      12.803-107.835-223.504 
ATOM   4347  N3   DA A 211      13.438-106.804-224.018 
ATOM   4348  C4   DA A 211      12.567-105.917-224.542 
ATOM   4349  P    DA A 212      17.755-103.444-227.649 
ATOM   4350  OP1  DA A 212      18.782-102.422-227.346 
ATOM   4351  OP2  DA A 212      16.984-103.240-228.895 
ATOM   4352  O5'  DA A 212      18.427-104.895-227.665 
ATOM   4353  C5'  DA A 212      18.563-105.615-226.425 
ATOM   4354  C4'  DA A 212      18.169-107.066-226.622 
ATOM   4355  O4'  DA A 212      16.743-107.287-226.423 
ATOM   4356  C3'  DA A 212      18.440-107.646-228.010 
ATOM   4357  O3'  DA A 212      18.849-109.001-227.871 
ATOM   4358  C2'  DA A 212      17.084-107.617-228.715 
ATOM   4359  C1'  DA A 212      16.252-108.052-227.512 
ATOM   4360  N9   DA A 212      14.796-107.770-227.657 
ATOM   4361  C8   DA A 212      14.195-106.717-228.286 
ATOM   4362  N7   DA A 212      12.899-106.751-228.243 
ATOM   4363  C5   DA A 212      12.618-107.911-227.533 
ATOM   4364  C6   DA A 212      11.411-108.515-227.145 
ATOM   4365  N6   DA A 212      10.204-108.007-227.432 
ATOM   4366  N1   DA A 212      11.489-109.664-226.449 
ATOM   4367  C2   DA A 212      12.692-110.163-226.167 
ATOM   4368  N3   DA A 212      13.880-109.691-226.475 
ATOM   4369  C4   DA A 212      13.773-108.542-227.171 
ATOM   4370  P    DA A 213      20.013-109.562-228.816 
ATOM   4371  OP1  DA A 213      21.331-109.216-228.236 
ATOM   4372  OP2  DA A 213      19.780-109.118-230.208 
ATOM   4373  O5'  DA A 213      19.775-111.140-228.708 
ATOM   4374  C5'  DA A 213      19.216-111.681-227.496 
ATOM   4375  C4'  DA A 213      18.155-112.712-227.829 
ATOM   4376  O4'  DA A 213      16.837-112.118-227.997 
ATOM   4377  C3'  DA A 213      18.373-113.496-229.123 
ATOM   4378  O3'  DA A 213      17.939-114.836-228.928 
ATOM   4379  C2'  DA A 213      17.449-112.828-230.141 
ATOM   4380  C1'  DA A 213      16.269-112.619-229.197 
ATOM   4381  N9   DA A 213      15.276-111.624-229.690 
ATOM   4382  C8   DA A 213      15.500-110.490-230.416 
ATOM   4383  N7   DA A 213      14.423-109.826-230.697 
ATOM   4384  C5   DA A 213      13.408-110.571-230.116 
ATOM   4385  C6   DA A 213      12.016-110.395-230.058 
ATOM   4386  N6   DA A 213      11.377-109.358-230.620 
ATOM   4387  N1   DA A 213      11.300-111.326-229.399 
ATOM   4388  C2   DA A 213      11.939-112.353-228.842 
ATOM   4389  N3   DA A 213      13.227-112.622-228.831 
ATOM   4390  C4   DA A 213      13.921-111.676-229.497 
ATOM   4391  P    DT A 214      18.790-116.029-229.570 
ATOM   4392  OP1  DT A 214      19.914-116.376-228.672 
ATOM   4393  OP2  DT A 214      19.155-115.686-230.963 
ATOM   4394  O5'  DT A 214      17.718-117.217-229.573 
ATOM   4395  C5'  DT A 214      16.700-117.241-228.555 
ATOM   4396  C4'  DT A 214      15.358-117.579-229.173 
ATOM   4397  O4'  DT A 214      14.649-116.398-229.644 
ATOM   4398  C3'  DT A 214      15.400-118.497-230.395 
ATOM   4399  O3'  DT A 214      14.278-119.370-230.355 
ATOM   4400  C2'  DT A 214      15.242-117.556-231.590 
ATOM   4401  C1'  DT A 214      14.187-116.650-230.962 
ATOM   4402  N1   DT A 214      14.032-115.341-231.656 
ATOM   4403  C2   DT A 214      12.770-114.801-231.700 
ATOM   4404  O2   DT A 214      11.799-115.344-231.203 
ATOM   4405  N3   DT A 214      12.666-113.587-232.352 
ATOM   4406  C4   DT A 214      13.694-112.887-232.949 
ATOM   4407  O4   DT A 214      13.478-111.808-233.504 
ATOM   4408  C5   DT A 214      14.981-113.534-232.851 
ATOM   4409  C7   DT A 214      16.156-112.839-233.474 
ATOM   4410  C6   DT A 214      15.111-114.714-232.223 
ATOM   4411  P    DA A 215      14.465-120.895-230.802 
ATOM   4412  OP1  DA A 215      14.987-121.685-229.663 
ATOM   4413  OP2  DA A 215      15.259-120.953-232.049 
ATOM   4414  O5'  DA A 215      12.954-121.323-231.107 
ATOM   4415  C5'  DA A 215      11.888-120.689-230.375 
ATOM   4416  C4'  DA A 215      10.756-120.329-231.316 
ATOM   4417  O4'  DA A 215      10.928-119.012-231.913 
ATOM   4418  C3'  DA A 215      10.569-121.256-232.517 
ATOM   4419  O3'  DA A 215       9.178-121.388-232.784 
ATOM   4420  C2'  DA A 215      11.218-120.514-233.685 
ATOM   4421  C1'  DA A 215      10.714-119.122-233.312 
ATOM   4422  N9   DA A 215      11.454-118.018-233.982 
ATOM   4423  C8   DA A 215      12.778-117.962-234.314 
ATOM   4424  N7   DA A 215      13.126-116.856-234.895 
ATOM   4425  C5   DA A 215      11.949-116.123-234.954 
ATOM   4426  C6   DA A 215      11.652-114.847-235.461 
ATOM   4427  N6   DA A 215      12.563-114.048-236.034 
ATOM   4428  N1   DA A 215      10.380-114.422-235.360 
ATOM   4429  C2   DA A 215       9.479-115.220-234.790 
ATOM   4430  N3   DA A 215       9.638-116.424-234.283 
ATOM   4431  C4   DA A 215      10.920-116.826-234.398 
ATOM   4432  P    DT A 216       8.603-122.819-233.216 
ATOM   4433  OP1  DT A 216       8.342-123.634-232.008 
ATOM   4434  OP2  DT A 216       9.495-123.427-234.228 
ATOM   4435  O5'  DT A 216       7.216-122.409-233.900 
ATOM   4436  C5'  DT A 216       6.532-121.230-233.437 
ATOM   4437  C4'  DT A 216       6.021-120.429-234.619 
ATOM   4438  O4'  DT A 216       7.009-119.480-235.113 
ATOM   4439  C3'  DT A 216       5.637-121.240-235.856 
ATOM   4440  O3'  DT A 216       4.499-120.642-236.464 
ATOM   4441  C2'  DT A 216       6.828-121.090-236.802 
ATOM   4442  C1'  DT A 216       7.090-119.613-236.524 
ATOM   4443  N1   DT A 216       8.439-119.151-236.956 
ATOM   4444  C2   DT A 216       8.538-117.865-237.429 
ATOM   4445  O2   DT A 216       7.584-117.111-237.505 
ATOM   4446  N3   DT A 216       9.803-117.474-237.821 
ATOM   4447  C4   DT A 216      10.949-118.242-237.778 
ATOM   4448  O4   DT A 216      12.028-117.782-238.156 
ATOM   4449  C5   DT A 216      10.743-119.577-237.266 
ATOM   4450  C7   DT A 216      11.939-120.481-237.187 
ATOM   4451  C6   DT A 216       9.524-119.984-236.879 
ATOM   4452  P    DC A 217       3.356-121.585-237.068 
ATOM   4453  OP1  DC A 217       2.431-121.998-235.988 
ATOM   4454  OP2  DC A 217       3.977-122.681-237.845 
ATOM   4455  O5'  DC A 217       2.608-120.579-238.062 
ATOM   4456  C5'  DC A 217       2.589-119.174-237.748 
ATOM   4457  C4'  DC A 217       2.875-118.360-238.995 
ATOM   4458  O4'  DC A 217       4.300-118.142-239.200 
ATOM   4459  C3'  DC A 217       2.403-118.974-240.312 
ATOM   4460  O3'  DC A 217       1.942-117.933-241.165 
ATOM   4461  C2'  DC A 217       3.662-119.584-240.929 
ATOM   4462  C1'  DC A 217       4.611-118.452-240.550 
ATOM   4463  N1   DC A 217       6.050-118.828-240.618 
ATOM   4464  C2   DC A 217       6.959-117.851-241.017 
ATOM   4465  O2   DC A 217       6.538-116.722-241.294 
ATOM   4466  N3   DC A 217       8.276-118.175-241.087 
ATOM   4467  C4   DC A 217       8.692-119.410-240.778 
ATOM   4468  N4   DC A 217       9.987-119.676-240.861 
ATOM   4469  C5   DC A 217       7.774-120.429-240.367 
ATOM   4470  C6   DC A 217       6.462-120.086-240.304 
ATOM   4471  P    DT A 218       0.640-118.185-242.063 
ATOM   4472  OP1  DT A 218      -0.575-117.920-241.261 
ATOM   4473  OP2  DT A 218       0.724-119.520-242.695 
ATOM   4474  O5'  DT A 218       0.804-117.051-243.181 
ATOM   4475  C5'  DT A 218       1.478-115.825-242.839 
ATOM   4476  C4'  DT A 218       2.432-115.431-243.950 
ATOM   4477  O4'  DT A 218       3.751-116.027-243.788 
ATOM   4478  C3'  DT A 218       2.013-115.840-245.362 
ATOM   4479  O3'  DT A 218       2.396-114.815-246.271 
ATOM   4480  C2'  DT A 218       2.840-117.090-245.664 
ATOM   4481  C1'  DT A 218       4.138-116.602-245.027 
ATOM   4482  N1   DT A 218       5.114-117.691-244.748 
ATOM   4483  C2   DT A 218       6.448-117.384-244.881 
ATOM   4484  O2   DT A 218       6.845-116.280-245.211 
ATOM   4485  N3   DT A 218       7.323-118.418-244.614 
ATOM   4486  C4   DT A 218       6.984-119.701-244.235 
ATOM   4487  O4   DT A 218       7.859-120.544-244.024 
ATOM   4488  C5   DT A 218       5.563-119.926-244.123 
ATOM   4489  C7   DT A 218       5.107-121.297-243.714 
ATOM   4490  C6   DT A 218       4.689-118.939-244.376 
ATOM   4491  P    DC A 219       1.407-114.433-247.471 
ATOM   4492  OP1  DC A 219       0.385-113.478-246.988 
ATOM   4493  OP2  DC A 219       0.893-115.669-248.102 
ATOM   4494  O5'  DC A 219       2.405-113.691-248.478 
ATOM   4495  C5'  DC A 219       3.538-112.983-247.942 
ATOM   4496  C4'  DC A 219       4.773-113.281-248.769 
ATOM   4497  O4'  DC A 219       5.481-114.464-248.303 
ATOM   4498  C3'  DC A 219       4.530-113.557-250.252 
ATOM   4499  O3'  DC A 219       5.599-112.999-251.006 
ATOM   4500  C2'  DC A 219       4.591-115.079-250.378 
ATOM   4501  C1'  DC A 219       5.763-115.289-249.424 
ATOM   4502  N1   DC A 219       5.901-116.691-248.944 
ATOM   4503  C2   DC A 219       7.187-117.178-248.724 
ATOM   4504  O2   DC A 219       8.152-116.433-248.935 
ATOM   4505  N3   DC A 219       7.335-118.456-248.287 
ATOM   4506  C4   DC A 219       6.266-119.231-248.071 
ATOM   4507  N4   DC A 219       6.462-120.469-247.645 
ATOM   4508  C5   DC A 219       4.934-118.749-248.291 
ATOM   4509  C6   DC A 219       4.807-117.470-248.728 
ATOM   4510  P    DA A 220       5.276-112.285-252.402 
ATOM   4511  OP1  DA A 220       4.857-110.887-252.158 
ATOM   4512  OP2  DA A 220       4.332-113.119-253.178 
ATOM   4513  O5'  DA A 220       6.713-112.303-253.106 
ATOM   4514  C5'  DA A 220       7.894-112.251-252.285 
ATOM   4515  C4'  DA A 220       8.919-113.248-252.787 
ATOM   4516  O4'  DA A 220       8.746-114.568-252.196 
ATOM   4517  C3'  DA A 220       8.906-113.514-254.293 
ATOM   4518  O3'  DA A 220      10.243-113.696-254.740 
ATOM   4519  C2'  DA A 220       8.158-114.838-254.445 
ATOM   4520  C1'  DA A 220       8.779-115.532-253.236 
ATOM   4521  N9   DA A 220       8.023-116.732-252.780 
ATOM   4522  C8   DA A 220       6.674-116.941-252.797 
ATOM   4523  N7   DA A 220       6.317-118.096-252.329 
ATOM   4524  C5   DA A 220       7.515-118.700-251.974 
ATOM   4525  C6   DA A 220       7.817-119.951-251.412 
ATOM   4526  N6   DA A 220       6.888-120.862-251.093 
ATOM   4527  N1   DA A 220       9.114-120.233-251.188 
ATOM   4528  C2   DA A 220      10.034-119.323-251.507 
ATOM   4529  N3   DA A 220       9.873-118.130-252.033 
ATOM   4530  C4   DA A 220       8.566-117.871-252.247 
ATOM   4531  P    DG A 221      10.681-113.077-256.150 
ATOM   4532  OP1  DG A 221      11.046-111.654-255.976 
ATOM   4533  OP2  DG A 221       9.639-113.362-257.161 
ATOM   4534  O5'  DG A 221      11.994-113.933-256.476 
ATOM   4535  C5'  DG A 221      12.794-114.427-255.385 
ATOM   4536  C4'  DG A 221      13.197-115.865-255.647 
ATOM   4537  O4'  DG A 221      12.209-116.816-255.158 
ATOM   4538  C3'  DG A 221      13.380-116.247-257.116 
ATOM   4539  O3'  DG A 221      14.466-117.160-257.222 
ATOM   4540  C2'  DG A 221      12.092-116.980-257.489 
ATOM   4541  C1'  DG A 221      11.948-117.759-256.186 
ATOM   4542  N9   DG A 221      10.583-118.315-255.968 
ATOM   4543  C8   DG A 221       9.360-117.786-256.322 
ATOM   4544  N7   DG A 221       8.338-118.533-255.983 
ATOM   4545  C5   DG A 221       8.924-119.634-255.361 
ATOM   4546  C6   DG A 221       8.324-120.783-254.783 
ATOM   4547  O6   DG A 221       7.132-121.070-254.698 
ATOM   4548  N1   DG A 221       9.289-121.656-254.261 
ATOM   4549  C2   DG A 221      10.653-121.447-254.294 
ATOM   4550  N2   DG A 221      11.407-122.400-253.741 
ATOM   4551  N3   DG A 221      11.215-120.367-254.836 
ATOM   4552  C4   DG A 221      10.293-119.511-255.347 
ATOM   4553  P    DG A 222      15.473-117.029-258.460 
ATOM   4554  OP1  DG A 222      16.500-116.007-258.157 
ATOM   4555  OP2  DG A 222      14.702-116.825-259.706 
ATOM   4556  O5'  DG A 222      16.145-118.480-258.475 
ATOM   4557  C5'  DG A 222      16.280-119.200-257.236 
ATOM   4558  C4'  DG A 222      15.886-120.651-257.433 
ATOM   4559  O4'  DG A 222      14.461-120.872-257.233 
ATOM   4560  C3'  DG A 222      16.158-121.231-258.821 
ATOM   4561  O3'  DG A 222      16.567-122.587-258.682 
ATOM   4562  C2'  DG A 222      14.802-121.202-259.525 
ATOM   4563  C1'  DG A 222      13.970-121.637-258.323 
ATOM   4564  N9   DG A 222      12.514-121.355-258.468 
ATOM   4565  C8   DG A 222      11.890-120.300-259.098 
ATOM   4566  N7   DG A 222      10.581-120.347-259.047 
ATOM   4567  C5   DG A 222      10.319-121.515-258.332 
ATOM   4568  C6   DG A 222       9.082-122.098-257.956 
ATOM   4569  O6   DG A 222       7.942-121.696-258.179 
ATOM   4570  N1   DG A 222       9.272-123.286-257.238 
ATOM   4571  C2   DG A 222      10.499-123.839-256.924 
ATOM   4572  N2   DG A 222      10.468-124.979-256.231 
ATOM   4573  N3   DG A 222      11.660-123.291-257.277 
ATOM   4574  C4   DG A 222      11.492-122.137-257.975 
ATOM   4575  P    DC A 223      17.731-123.147-259.626 
ATOM   4576  OP1  DC A 223      19.049-122.801-259.047 
ATOM   4577  OP2  DC A 223      17.498-122.703-261.018 
ATOM   4578  O5'  DC A 223      17.493-124.725-259.519 
ATOM   4579  C5'  DC A 223      16.934-125.266-258.306 
ATOM   4580  C4'  DC A 223      15.873-126.297-258.640 
ATOM   4581  O4'  DC A 223      14.555-125.703-258.807 
ATOM   4582  C3'  DC A 223      16.091-127.081-259.934 
ATOM   4583  O3'  DC A 223      15.657-128.421-259.739 
ATOM   4584  C2'  DC A 223      15.166-126.413-260.951 
ATOM   4585  C1'  DC A 223      13.987-126.204-260.008 
ATOM   4586  N1   DC A 223      12.994-125.209-260.501 
ATOM   4587  C2   DC A 223      11.652-125.430-260.204 
ATOM   4588  O2   DC A 223      11.342-126.433-259.550 
ATOM   4589  N3   DC A 223      10.730-124.536-260.646 
ATOM   4590  C4   DC A 223      11.106-123.462-261.352 
ATOM   4591  N4   DC A 223      10.170-122.618-261.760 
ATOM   4592  C5   DC A 223      12.482-123.216-261.668 
ATOM   4593  C6   DC A 223      13.386-124.123-261.218 
ATOM   4594  P    DT A 224      16.508-129.615-260.381 
ATOM   4595  OP1  DT A 224      17.632-129.961-259.482 
ATOM   4596  OP2  DT A 224      16.873-129.271-261.773 
ATOM   4597  O5'  DT A 224      15.436-130.802-260.384 
ATOM   4598  C5'  DT A 224      14.418-130.826-259.366 
ATOM   4599  C4'  DT A 224      13.076-131.164-259.983 
ATOM   4600  O4'  DT A 224      12.367-129.983-260.455 
ATOM   4601  C3'  DT A 224      13.118-132.082-261.205 
ATOM   4602  O3'  DT A 224      11.996-132.955-261.166 
ATOM   4603  C2'  DT A 224      12.960-131.141-262.401 
ATOM   4604  C1'  DT A 224      11.905-130.235-261.773 
ATOM   4605  N1   DT A 224      11.750-128.926-262.467 
ATOM   4606  C2   DT A 224      10.488-128.386-262.511 
ATOM   4607  O2   DT A 224       9.517-128.929-262.013 
ATOM   4608  N3   DT A 224      10.383-127.172-263.163 
ATOM   4609  C4   DT A 224      11.412-126.472-263.759 
ATOM   4610  O4   DT A 224      11.196-125.393-264.315 
ATOM   4611  C5   DT A 224      12.699-127.119-263.662 
ATOM   4612  C7   DT A 224      13.874-126.424-264.285 
ATOM   4613  C6   DT A 224      12.829-128.299-263.034 
ATOM   4614  P    DA A 225      12.183-134.480-261.612 
ATOM   4615  OP1  DA A 225      12.705-135.270-260.473 
ATOM   4616  OP2  DA A 225      12.977-134.538-262.859 
ATOM   4617  O5'  DA A 225      10.672-134.908-261.917 
ATOM   4618  C5'  DA A 225       9.606-134.274-261.186 
ATOM   4619  C4'  DA A 225       8.474-133.914-262.127 
ATOM   4620  O4'  DA A 225       8.646-132.597-262.724 
ATOM   4621  C3'  DA A 225       8.287-134.841-263.328 
ATOM   4622  O3'  DA A 225       6.895-134.973-263.595 
ATOM   4623  C2'  DA A 225       8.936-134.099-264.495 
ATOM   4624  C1'  DA A 225       8.432-132.707-264.123 
ATOM   4625  N9   DA A 225       9.172-131.603-264.793 
ATOM   4626  C8   DA A 225      10.496-131.547-265.125 
ATOM   4627  N7   DA A 225      10.844-130.441-265.706 
ATOM   4628  C5   DA A 225       9.667-129.708-265.764 
ATOM   4629  C6   DA A 225       9.370-128.432-266.272 
ATOM   4630  N6   DA A 225      10.281-127.633-266.845 
ATOM   4631  N1   DA A 225       8.097-128.007-266.170 
ATOM   4632  C2   DA A 225       7.197-128.805-265.601 
ATOM   4633  N3   DA A 225       7.355-130.009-265.094 
ATOM   4634  C4   DA A 225       8.638-130.411-265.209 
ATOM   4635  P    DA A 226       6.321-136.404-264.026 
ATOM   4636  OP1  DA A 226       6.060-137.219-262.819 
ATOM   4637  OP2  DA A 226       7.213-137.012-265.038 
ATOM   4638  O5'  DA A 226       4.934-135.994-264.711 
ATOM   4639  C5'  DA A 226       4.249-134.815-264.247 
ATOM   4640  C4'  DA A 226       3.739-134.014-265.429 
ATOM   4641  O4'  DA A 226       4.726-133.065-265.924 
ATOM   4642  C3'  DA A 226       3.355-134.825-266.667 
ATOM   4643  O3'  DA A 226       2.216-134.227-267.274 
ATOM   4644  C2'  DA A 226       4.546-134.675-267.613 
ATOM   4645  C1'  DA A 226       4.808-133.198-267.335 
ATOM   4646  N9   DA A 226       6.157-132.736-267.767 
ATOM   4647  C8   DA A 226       7.333-133.429-267.757 
ATOM   4648  N7   DA A 226       8.345-132.751-268.199 
ATOM   4649  C5   DA A 226       7.802-131.516-268.526 
ATOM   4650  C6   DA A 226       8.367-130.342-269.053 
ATOM   4651  N6   DA A 226       9.667-130.217-269.356 
ATOM   4652  N1   DA A 226       7.543-129.297-269.258 
ATOM   4653  C2   DA A 226       6.253-129.426-268.954 
ATOM   4654  N3   DA A 226       5.616-130.466-268.461 
ATOM   4655  C4   DA A 226       6.462-131.498-268.265 
ATOM   4656  P    DT A 227       1.074-135.170-267.879 
ATOM   4657  OP1  DT A 227       0.149-135.583-266.799 
ATOM   4658  OP2  DT A 227       1.695-136.266-268.656 
ATOM   4659  O5'  DT A 227       0.326-134.164-268.873 
ATOM   4660  C5'  DT A 227       0.307-132.759-268.559 
ATOM   4661  C4'  DT A 227       0.593-131.946-269.805 
ATOM   4662  O4'  DT A 227       2.018-131.727-270.010 
ATOM   4663  C3'  DT A 227       0.120-132.559-271.123 
ATOM   4664  O3'  DT A 227      -0.340-131.518-271.976 
ATOM   4665  C2'  DT A 227       1.380-133.169-271.739 
ATOM   4666  C1'  DT A 227       2.328-132.037-271.360 
ATOM   4667  N1   DT A 227       3.768-132.413-271.429 
ATOM   4668  C2   DT A 227       4.652-131.439-271.824 
ATOM   4669  O2   DT A 227       4.305-130.306-272.111 
ATOM   4670  N3   DT A 227       5.977-131.825-271.876 
ATOM   4671  C4   DT A 227       6.478-133.074-271.574 
ATOM   4672  O4   DT A 227       7.687-133.302-271.658 
ATOM   4673  C5   DT A 227       5.475-134.030-271.170 
ATOM   4674  C7   DT A 227       5.935-135.416-270.823 
ATOM   4675  C6   DT A 227       4.179-133.681-271.111 
ATOM   4676  P    DG A 228      -1.642-131.770-272.874 
ATOM   4677  OP1  DG A 228      -2.857-131.505-272.071 
ATOM   4678  OP2  DG A 228      -1.558-133.105-273.505 
ATOM   4679  O5'  DG A 228      -1.479-130.636-273.992 
ATOM   4680  C5'  DG A 228      -0.804-129.410-273.650 
ATOM   4681  C4'  DG A 228       0.149-129.016-274.761 
ATOM   4682  O4'  DG A 228       1.468-129.613-274.599 
ATOM   4683  C3'  DG A 228      -0.269-129.425-276.173 
ATOM   4684  O3'  DG A 228       0.114-128.400-277.082 
ATOM   4685  C2'  DG A 228       0.558-130.675-276.475 
ATOM   4686  C1'  DG A 228       1.855-130.187-275.838 
ATOM   4687  N9   DG A 228       2.832-131.276-275.558 
ATOM   4688  C8   DG A 228       2.599-132.580-275.177 
ATOM   4689  N7   DG A 228       3.688-133.290-275.011 
ATOM   4690  C5   DG A 228       4.715-132.394-275.302 
ATOM   4691  C6   DG A 228       6.121-132.584-275.295 
ATOM   4692  O6   DG A 228       6.760-133.597-275.026 
ATOM   4693  N1   DG A 228       6.798-131.410-275.655 
ATOM   4694  C2   DG A 228       6.195-130.210-275.978 
ATOM   4695  N2   DG A 228       7.017-129.206-276.293 
ATOM   4696  N3   DG A 228       4.875-130.034-275.983 
ATOM   4697  C4   DG A 228       4.204-131.163-275.638 
ATOM   4698  P    DT A 229      -0.875-128.018-278.282 
ATOM   4699  OP1  DT A 229      -1.897-127.063-277.798 
ATOM   4700  OP2  DT A 229      -1.389-129.254-278.913 
ATOM   4701  O5'  DT A 229       0.122-127.276-279.289 
ATOM   4702  C5'  DT A 229       1.256-126.568-278.753 
ATOM   4703  C4'  DT A 229       2.491-126.866-279.580 
ATOM   4704  O4'  DT A 229       3.199-128.049-279.113 
ATOM   4705  C3'  DT A 229       2.248-127.142-281.063 
ATOM   4706  O3'  DT A 229       3.317-126.584-281.817 
ATOM   4707  C2'  DT A 229       2.308-128.664-281.188 
ATOM   4708  C1'  DT A 229       3.480-128.874-280.234 
ATOM   4709  N1   DT A 229       3.619-130.276-279.754 
ATOM   4710  C2   DT A 229       4.895-130.742-279.543 
ATOM   4711  O2   DT A 229       5.888-130.062-279.730 
ATOM   4712  N3   DT A 229       4.984-132.048-279.098 
ATOM   4713  C4   DT A 229       3.929-132.903-278.854 
ATOM   4714  O4   DT A 229       4.133-134.052-278.458 
ATOM   4715  C5   DT A 229       2.630-132.324-279.106 
ATOM   4716  C7   DT A 229       1.427-133.188-278.865 
ATOM   4717  C6   DT A 229       2.514-131.058-279.538 
ATOM   4718  P    DC A 230       2.993-125.870-283.213 
ATOM   4719  OP1  DC A 230       2.575-124.472-282.969 
ATOM   4720  OP2  DC A 230       2.050-126.704-283.989 
ATOM   4721  O5'  DC A 230       4.430-125.888-283.917 
ATOM   4722  C5'  DC A 230       5.612-125.836-283.095 
ATOM   4723  C4'  DC A 230       6.637-126.833-283.598 
ATOM   4724  O4'  DC A 230       6.464-128.153-283.007 
ATOM   4725  C3'  DC A 230       6.624-127.099-285.103 
ATOM   4726  O3'  DC A 230       7.961-127.281-285.550 
ATOM   4727  C2'  DC A 230       5.876-128.423-285.256 
ATOM   4728  C1'  DC A 230       6.497-129.117-284.047 
ATOM   4729  N1   DC A 230       5.741-130.317-283.590 
ATOM   4730  C2   DC A 230       6.470-131.385-283.074 
ATOM   4731  O2   DC A 230       7.701-131.295-283.015 
ATOM   4732  N3   DC A 230       5.799-132.489-282.652 
ATOM   4733  C4   DC A 230       4.463-132.548-282.732 
ATOM   4734  N4   DC A 230       3.856-133.645-282.309 
ATOM   4735  C5   DC A 230       3.695-131.459-283.262 
ATOM   4736  C6   DC A 230       4.384-130.366-283.678 
ATOM   4737  P    DG A 231       8.399-126.663-286.961 
ATOM   4738  OP1  DG A 231       8.764-125.239-286.786 
ATOM   4739  OP2  DG A 231       7.357-126.947-287.972 
ATOM   4740  O5'  DG A 231       9.712-127.518-287.286 
ATOM   4741  C5'  DG A 231      10.512-128.012-286.196 
ATOM   4742  C4'  DG A 231      10.914-129.450-286.458 
ATOM   4743  O4'  DG A 231       9.927-130.401-285.969 
ATOM   4744  C3'  DG A 231      11.098-129.832-287.927 
ATOM   4745  O3'  DG A 231      12.184-130.745-288.033 
ATOM   4746  C2'  DG A 231       9.810-130.565-288.300 
ATOM   4747  C1'  DG A 231       9.665-131.344-286.997 
ATOM   4748  N9   DG A 231       8.301-131.900-286.779 
ATOM   4749  C8   DG A 231       7.078-131.372-287.133 
ATOM   4750  N7   DG A 231       6.055-132.118-286.794 
ATOM   4751  C5   DG A 231       6.642-133.219-286.172 
ATOM   4752  C6   DG A 231       6.042-134.368-285.593 
ATOM   4753  O6   DG A 231       4.850-134.655-285.509 
ATOM   4754  N1   DG A 231       7.007-135.241-285.072 
ATOM   4755  C2   DG A 231       8.371-135.032-285.104 
ATOM   4756  N2   DG A 231       9.125-135.985-284.551 
ATOM   4757  N3   DG A 231       8.933-133.952-285.647 
ATOM   4758  C4   DG A 231       8.011-133.096-286.158 
ATOM   4759  P    DT A 232      13.190-130.614-289.270 
ATOM   4760  OP1  DT A 232      14.217-129.592-288.968 
ATOM   4761  OP2  DT A 232      12.420-130.410-290.517 
ATOM   4762  O5'  DT A 232      13.862-132.065-289.286 
ATOM   4763  C5'  DT A 232      13.998-132.785-288.046 
ATOM   4764  C4'  DT A 232      13.604-134.236-288.244 
ATOM   4765  O4'  DT A 232      12.178-134.457-288.044 
ATOM   4766  C3'  DT A 232      13.876-134.816-289.632 
ATOM   4767  O3'  DT A 232      14.285-136.172-289.493 
ATOM   4768  C2'  DT A 232      12.520-134.787-290.336 
ATOM   4769  C1'  DT A 232      11.687-135.222-289.134 
ATOM   4770  N1   DT A 232      10.232-134.940-289.279 
ATOM   4771  C2   DT A 232       9.361-135.842-288.716 
ATOM   4772  O2   DT A 232       9.731-136.837-288.118 
ATOM   4773  N3   DT A 232       8.020-135.546-288.872 
ATOM   4774  C4   DT A 232       7.493-134.452-289.526 
ATOM   4775  O4   DT A 232       6.272-134.295-289.601 
ATOM   4776  C5   DT A 232       8.486-133.564-290.083 
ATOM   4777  C7   DT A 232       7.996-132.348-290.813 
ATOM   4778  C6   DT A 232       9.795-133.826-289.948 
ATOM   4779  P    DC A 233      15.449-136.732-290.437 
ATOM   4780  OP1  DC A 233      16.767-136.386-289.858 
ATOM   4781  OP2  DC A 233      15.215-136.288-291.829 
ATOM   4782  O5'  DC A 233      15.211-138.310-290.329 
ATOM   4783  C5'  DC A 233      14.651-138.851-289.117 
ATOM   4784  C4'  DC A 233      13.591-139.882-289.451 
ATOM   4785  O4'  DC A 233      12.273-139.288-289.618 
ATOM   4786  C3'  DC A 233      13.809-140.666-290.744 
ATOM   4787  O3'  DC A 233      13.374-142.006-290.550 
ATOM   4788  C2'  DC A 233      12.884-139.999-291.762 
ATOM   4789  C1'  DC A 233      11.705-139.789-290.818 
ATOM   4790  N1   DC A 233      10.712-138.794-291.312 
ATOM   4791  C2   DC A 233       9.369-139.016-291.015 
ATOM   4792  O2   DC A 233       9.060-140.018-290.360 
ATOM   4793  N3   DC A 233       8.447-138.121-291.456 
ATOM   4794  C4   DC A 233       8.823-137.047-292.162 
ATOM   4795  N4   DC A 233       7.888-136.203-292.570 
ATOM   4796  C5   DC A 233      10.199-136.802-292.479 
ATOM   4797  C6   DC A 233      11.104-137.708-292.029 
ATOM   4798  P    DT A 234      14.226-143.200-291.192 
ATOM   4799  OP1  DT A 234      15.350-143.546-290.293 
ATOM   4800  OP2  DT A 234      14.591-142.856-292.584 
ATOM   4801  O5'  DT A 234      13.153-144.387-291.194 
ATOM   4802  C5'  DT A 234      12.136-144.411-290.176 
ATOM   4803  C4'  DT A 234      10.794-144.749-290.794 
ATOM   4804  O4'  DT A 234      10.084-143.568-291.266 
ATOM   4805  C3'  DT A 234      10.836-145.667-292.016 
ATOM   4806  O3'  DT A 234       9.713-146.540-291.976 
ATOM   4807  C2'  DT A 234      10.677-144.726-293.211 
ATOM   4808  C1'  DT A 234       9.622-143.820-292.584 
ATOM   4809  N1   DT A 234       9.468-142.511-293.278 
ATOM   4810  C2   DT A 234       8.206-141.971-293.321 
ATOM   4811  O2   DT A 234       7.234-142.514-292.824 
ATOM   4812  N3   DT A 234       8.101-140.757-293.974 
ATOM   4813  C4   DT A 234       9.130-140.057-294.570 
ATOM   4814  O4   DT A 234       8.913-138.978-295.125 
ATOM   4815  C5   DT A 234      10.417-140.704-294.472 
ATOM   4816  C7   DT A 234      11.592-140.010-295.096 
ATOM   4817  C6   DT A 234      10.547-141.885-293.844 
ATOM   4818  P    DG A 235       9.901-148.065-292.423 
ATOM   4819  OP1  DG A 235      10.422-148.855-291.284 
ATOM   4820  OP2  DG A 235      10.695-148.123-293.670 
ATOM   4821  O5'  DG A 235       8.390-148.493-292.728 
ATOM   4822  C5'  DG A 235       7.324-147.859-291.996 
ATOM   4823  C4'  DG A 235       6.192-147.499-292.938 
ATOM   4824  O4'  DG A 235       6.364-146.182-293.535 
ATOM   4825  C3'  DG A 235       6.005-148.426-294.138 
ATOM   4826  O3'  DG A 235       4.613-148.559-294.405 
ATOM   4827  C2'  DG A 235       6.654-147.684-295.306 
ATOM   4828  C1'  DG A 235       6.150-146.293-294.933 
ATOM   4829  N9   DG A 235       6.890-145.188-295.603 
ATOM   4830  C8   DG A 235       8.222-145.114-295.946 
ATOM   4831  N7   DG A 235       8.562-143.992-296.532 
ATOM   4832  C5   DG A 235       7.370-143.270-296.582 
ATOM   4833  C6   DG A 235       7.104-141.979-297.105 
ATOM   4834  O6   DG A 235       7.880-141.190-297.640 
ATOM   4835  N1   DG A 235       5.754-141.630-296.950 
ATOM   4836  C2   DG A 235       4.789-142.427-296.366 
ATOM   4837  N2   DG A 235       3.559-141.912-296.313 
ATOM   4838  N3   DG A 235       5.040-143.639-295.875 
ATOM   4839  C4   DG A 235       6.343-143.991-296.018 
ATOM   4840  P    DT A 236       4.039-149.990-294.837 
ATOM   4841  OP1  DT A 236       3.778-150.804-293.629 
ATOM   4842  OP2  DT A 236       4.931-150.597-295.849 
ATOM   4843  O5'  DT A 236       2.651-149.579-295.521 
ATOM   4844  C5'  DT A 236       1.967-148.400-295.058 
ATOM   4845  C4'  DT A 236       1.457-147.599-296.240 
ATOM   4846  O4'  DT A 236       2.444-146.650-296.735 
ATOM   4847  C3'  DT A 236       1.073-148.410-297.477 
ATOM   4848  O3'  DT A 236      -0.066-147.812-298.085 
ATOM   4849  C2'  DT A 236       2.264-148.261-298.423 
ATOM   4850  C1'  DT A 236       2.525-146.783-298.146 
ATOM   4851  N1   DT A 236       3.874-146.321-298.577 
ATOM   4852  C2   DT A 236       3.973-145.036-299.051 
ATOM   4853  O2   DT A 236       3.019-144.282-299.126 
ATOM   4854  N3   DT A 236       5.239-144.644-299.442 
ATOM   4855  C4   DT A 236       6.384-145.412-299.400 
ATOM   4856  O4   DT A 236       7.463-144.952-299.778 
ATOM   4857  C5   DT A 236       6.179-146.747-298.888 
ATOM   4858  C7   DT A 236       7.375-147.651-298.808 
ATOM   4859  C6   DT A 236       4.959-147.154-298.501 
ATOM   4860  P    DA A 237      -1.208-148.755-298.690 
ATOM   4861  OP1  DA A 237      -2.133-149.168-297.610 
ATOM   4862  OP2  DA A 237      -0.587-149.851-299.466 
ATOM   4863  O5'  DA A 237      -1.956-147.749-299.684 
ATOM   4864  C5'  DA A 237      -1.975-146.344-299.370 
ATOM   4865  C4'  DA A 237      -1.690-145.531-300.616 
ATOM   4866  O4'  DA A 237      -0.264-145.312-300.821 
ATOM   4867  C3'  DA A 237      -2.162-146.144-301.934 
ATOM   4868  O3'  DA A 237      -2.622-145.103-302.787 
ATOM   4869  C2'  DA A 237      -0.903-146.754-302.550 
ATOM   4870  C1'  DA A 237       0.046-145.622-302.171 
ATOM   4871  N9   DA A 237       1.486-145.998-302.240 
ATOM   4872  C8   DA A 237       2.061-147.205-301.960 
ATOM   4873  N7   DA A 237       3.349-147.221-302.116 
ATOM   4874  C5   DA A 237       3.652-145.931-302.530 
ATOM   4875  C6   DA A 237       4.863-145.303-302.863 
ATOM   4876  N6   DA A 237       6.051-145.922-302.831 
ATOM   4877  N1   DA A 237       4.808-144.010-303.234 
ATOM   4878  C2   DA A 237       3.625-143.399-303.265 
ATOM   4879  N3   DA A 237       2.435-143.880-302.977 
ATOM   4880  C4   DA A 237       2.517-145.176-302.609 
ATOM   4881  P    DT A 238      -3.924-145.355-303.685 
ATOM   4882  OP1  DT A 238      -5.139-145.091-302.882 
ATOM   4883  OP2  DT A 238      -3.840-146.690-304.316 
ATOM   4884  O5'  DT A 238      -3.761-144.221-304.802 
ATOM   4885  C5'  DT A 238      -3.086-142.995-304.461 
ATOM   4886  C4'  DT A 238      -2.133-142.601-305.572 
ATOM   4887  O4'  DT A 238      -0.814-143.198-305.410 
ATOM   4888  C3'  DT A 238      -2.551-143.010-306.984 
ATOM   4889  O3'  DT A 238      -2.169-141.985-307.892 
ATOM   4890  C2'  DT A 238      -1.724-144.260-307.286 
ATOM   4891  C1'  DT A 238      -0.427-143.772-306.649 
ATOM   4892  N1   DT A 238       0.550-144.861-306.369 
ATOM   4893  C2   DT A 238       1.883-144.555-306.502 
ATOM   4894  O2   DT A 238       2.280-143.450-306.832 
ATOM   4895  N3   DT A 238       2.759-145.589-306.236 
ATOM   4896  C4   DT A 238       2.420-146.871-305.856 
ATOM   4897  O4   DT A 238       3.295-147.714-305.645 
ATOM   4898  C5   DT A 238       0.998-147.096-305.744 
ATOM   4899  C7   DT A 238       0.542-148.467-305.336 
ATOM   4900  C6   DT A 238       0.124-146.109-305.997 
ATOM   4901  P    DA A 239      -3.158-141.604-309.093 
ATOM   4902  OP1  DA A 239      -4.179-140.648-308.609 
ATOM   4903  OP2  DA A 239      -3.671-142.840-309.723 
ATOM   4904  O5'  DA A 239      -2.160-140.862-310.099 
ATOM   4905  C5'  DA A 239      -1.026-140.154-309.563 
ATOM   4906  C4'  DA A 239       0.209-140.451-310.390 
ATOM   4907  O4'  DA A 239       0.917-141.634-309.924 
ATOM   4908  C3'  DA A 239      -0.035-140.727-311.874 
ATOM   4909  O3'  DA A 239       1.035-140.169-312.627 
ATOM   4910  C2'  DA A 239       0.026-142.249-311.999 
ATOM   4911  C1'  DA A 239       1.198-142.459-311.045 
ATOM   4912  N9   DA A 239       1.337-143.861-310.565 
ATOM   4913  C8   DA A 239       0.352-144.769-310.301 
ATOM   4914  N7   DA A 239       0.792-145.919-309.894 
ATOM   4915  C5   DA A 239       2.172-145.765-309.887 
ATOM   4916  C6   DA A 239       3.221-146.636-309.548 
ATOM   4917  N6   DA A 239       3.031-147.895-309.131 
ATOM   4918  N1   DA A 239       4.477-146.163-309.654 
ATOM   4919  C2   DA A 239       4.659-144.911-310.069 
ATOM   4920  N3   DA A 239       3.763-144.011-310.412 
ATOM   4921  C4   DA A 239       2.515-144.508-310.297 
ATOM   4922  P    DG A 240       0.711-139.455-314.023 
ATOM   4923  OP1  DG A 240       0.293-138.057-313.780 
ATOM   4924  OP2  DG A 240      -0.233-140.289-314.799 
ATOM   4925  O5'  DG A 240       2.148-139.473-314.728 
ATOM   4926  C5'  DG A 240       3.329-139.421-313.906 
ATOM   4927  C4'  DG A 240       4.354-140.418-314.409 
ATOM   4928  O4'  DG A 240       4.182-141.738-313.817 
ATOM   4929  C3'  DG A 240       4.341-140.684-315.914 
ATOM   4930  O3'  DG A 240       5.679-140.866-316.361 
ATOM   4931  C2'  DG A 240       3.593-142.008-316.066 
ATOM   4932  C1'  DG A 240       4.215-142.702-314.858 
ATOM   4933  N9   DG A 240       3.459-143.902-314.401 
ATOM   4934  C8   DG A 240       2.100-144.131-314.411 
ATOM   4935  N7   DG A 240       1.753-145.302-313.934 
ATOM   4936  C5   DG A 240       2.968-145.891-313.585 
ATOM   4937  C6   DG A 240       3.236-147.163-313.017 
ATOM   4938  O6   DG A 240       2.445-148.047-312.699 
ATOM   4939  N1   DG A 240       4.611-147.358-312.825 
ATOM   4940  C2   DG A 240       5.596-146.443-313.140 
ATOM   4941  N2   DG A 240       6.851-146.819-312.879 
ATOM   4942  N3   DG A 240       5.343-145.249-313.673 
ATOM   4943  C4   DG A 240       4.014-145.045-313.866 
ATOM   4944  P    DT A 241       6.117-140.248-317.771 
ATOM   4945  OP1  DT A 241       6.481-138.824-317.597 
ATOM   4946  OP2  DT A 241       5.075-140.532-318.782 
ATOM   4947  O5'  DT A 241       7.429-141.104-318.097 
ATOM   4948  C5'  DT A 241       8.230-141.597-317.006 
ATOM   4949  C4'  DT A 241       8.632-143.035-317.269 
ATOM   4950  O4'  DT A 241       7.644-143.987-316.779 
ATOM   4951  C3'  DT A 241       8.815-143.417-318.737 
ATOM   4952  O3'  DT A 241       9.901-144.330-318.844 
ATOM   4953  C2'  DT A 241       7.527-144.150-319.111 
ATOM   4954  C1'  DT A 241       7.383-144.929-317.808 
ATOM   4955  N1   DT A 241       6.018-145.485-317.590 
ATOM   4956  C2   DT A 241       5.931-146.697-316.948 
ATOM   4957  O2   DT A 241       6.908-147.315-316.562 
ATOM   4958  N3   DT A 241       4.650-147.181-316.765 
ATOM   4959  C4   DT A 241       3.479-146.567-317.160 
ATOM   4960  O4   DT A 241       2.389-147.099-316.940 
ATOM   4961  C5   DT A 241       3.672-145.300-317.825 
ATOM   4962  C7   DT A 241       2.449-144.565-318.288 
ATOM   4963  C6   DT A 241       4.907-144.806-318.017 
ATOM   4964  P    DG A 242      10.908-144.199-320.081 
ATOM   4965  OP1  DG A 242      11.935-143.177-319.778 
ATOM   4966  OP2  DG A 242      10.137-143.995-321.327 
ATOM   4967  O5'  DG A 242      11.580-145.650-320.097 
ATOM   4968  C5'  DG A 242      11.716-146.370-318.857 
ATOM   4969  C4'  DG A 242      11.322-147.821-319.055 
ATOM   4970  O4'  DG A 242       9.896-148.042-318.855 
ATOM   4971  C3'  DG A 242      11.594-148.401-320.442 
ATOM   4972  O3'  DG A 242      12.002-149.757-320.303 
ATOM   4973  C2'  DG A 242      10.238-148.372-321.147 
ATOM   4974  C1'  DG A 242       9.405-148.807-319.945 
ATOM   4975  N9   DG A 242       7.950-148.525-320.089 
ATOM   4976  C8   DG A 242       7.325-147.470-320.720 
ATOM   4977  N7   DG A 242       6.017-147.517-320.668 
ATOM   4978  C5   DG A 242       5.755-148.685-319.954 
ATOM   4979  C6   DG A 242       4.517-149.268-319.578 
ATOM   4980  O6   DG A 242       3.378-148.866-319.801 
ATOM   4981  N1   DG A 242       4.708-150.457-318.859 
ATOM   4982  C2   DG A 242       5.934-151.009-318.546 
ATOM   4983  N2   DG A 242       5.904-152.149-317.852 
ATOM   4984  N3   DG A 242       7.096-150.461-318.899 
ATOM   4985  C4   DG A 242       6.927-149.308-319.596 
ATOM   4986  P    DT A 243      13.167-150.317-321.248 
ATOM   4987  OP1  DT A 243      14.485-149.971-320.669 
ATOM   4988  OP2  DT A 243      12.933-149.873-322.640 
ATOM   4989  O5'  DT A 243      12.929-151.895-321.140 
ATOM   4990  C5'  DT A 243      12.369-152.436-319.928 
ATOM   4991  C4'  DT A 243      11.309-153.467-320.261 
ATOM   4992  O4'  DT A 243       9.990-152.873-320.429 
ATOM   4993  C3'  DT A 243      11.527-154.251-321.555 
ATOM   4994  O3'  DT A 243      11.092-155.591-321.360 
ATOM   4995  C2'  DT A 243      10.602-153.584-322.573 
ATOM   4996  C1'  DT A 243       9.423-153.375-321.629 
ATOM   4997  N1   DT A 243       8.429-152.380-322.122 
ATOM   4998  C2   DT A 243       7.109-152.612-321.821 
ATOM   4999  O2   DT A 243       6.734-153.579-321.181 
ATOM   5000  N3   DT A 243       6.217-151.669-322.296 
ATOM   5001  C4   DT A 243       6.530-150.542-323.027 
ATOM   5002  O4   DT A 243       5.644-149.769-323.398 
ATOM   5003  C5   DT A 243       7.941-150.385-323.293 
ATOM   5004  C7   DT A 243       8.368-149.184-324.084 
ATOM   5005  C6   DT A 243       8.830-151.286-322.844 
ATOM   5006  P    DA A 244      11.944-156.785-322.002 
ATOM   5007  OP1  DA A 244      13.068-157.131-321.104 
ATOM   5008  OP2  DA A 244      12.308-156.441-323.395 
ATOM   5009  O5'  DA A 244      10.871-157.972-322.005 
ATOM   5010  C5'  DA A 244       9.854-157.996-320.987 
ATOM   5011  C4'  DA A 244       8.512-158.335-321.605 
ATOM   5012  O4'  DA A 244       7.802-157.153-322.076 
ATOM   5013  C3'  DA A 244       8.554-159.252-322.827 
ATOM   5014  O3'  DA A 244       7.431-160.125-322.787 
ATOM   5015  C2'  DA A 244       8.395-158.311-324.022 
ATOM   5016  C1'  DA A 244       7.340-157.405-323.395 
ATOM   5017  N9   DA A 244       7.186-156.096-324.089 
ATOM   5018  C8   DA A 244       8.146-155.342-324.701 
ATOM   5019  N7   DA A 244       7.696-154.242-325.221 
ATOM   5020  C5   DA A 244       6.339-154.265-324.933 
ATOM   5021  C6   DA A 244       5.295-153.371-325.217 
ATOM   5022  N6   DA A 244       5.465-152.223-325.888 
ATOM   5023  N1   DA A 244       4.062-153.700-324.785 
ATOM   5024  C2   DA A 244       3.899-154.842-324.119 
ATOM   5025  N3   DA A 244       4.793-155.750-323.796 
ATOM   5026  C4   DA A 244       6.017-155.397-324.240 
ATOM   5027  P    DT A 245       7.619-161.650-323.234 
ATOM   5028  OP1  DT A 245       8.140-162.440-322.095 
ATOM   5029  OP2  DT A 245       8.412-161.708-324.481 
ATOM   5030  O5'  DT A 245       6.108-162.079-323.539 
ATOM   5031  C5'  DT A 245       5.042-161.444-322.807 
ATOM   5032  C4'  DT A 245       3.910-161.085-323.748 
ATOM   5033  O4'  DT A 245       4.082-159.767-324.345 
ATOM   5034  C3'  DT A 245       3.722-162.011-324.949 
ATOM   5035  O3'  DT A 245       2.331-162.144-325.216 
ATOM   5036  C2'  DT A 245       4.372-161.269-326.117 
ATOM   5037  C1'  DT A 245       3.867-159.878-325.744 
ATOM   5038  N1   DT A 245       4.607-158.773-326.414 
ATOM   5039  C2   DT A 245       3.887-157.653-326.754 
ATOM   5040  O2   DT A 245       2.694-157.538-326.530 
ATOM   5041  N3   DT A 245       4.607-156.650-327.374 
ATOM   5042  C4   DT A 245       5.953-156.675-327.674 
ATOM   5043  O4   DT A 245       6.488-155.714-328.233 
ATOM   5044  C5   DT A 245       6.623-157.891-327.280 
ATOM   5045  C7   DT A 245       8.091-157.999-327.571 
ATOM   5046  C6   DT A 245       5.948-158.883-326.675 
ATOM   5047  P    DG A 246       1.757-163.575-325.648 
ATOM   5048  OP1  DG A 246       1.495-164.389-324.440 
ATOM   5049  OP2  DG A 246       2.648-164.182-326.660 
ATOM   5050  O5'  DG A 246       0.369-163.164-326.332 
ATOM   5051  C5'  DG A 246      -0.315-161.985-325.869 
ATOM   5052  C4'  DG A 246      -0.825-161.184-327.051 
ATOM   5053  O4'  DG A 246       0.162-160.235-327.546 
ATOM   5054  C3'  DG A 246      -1.209-161.995-328.288 
ATOM   5055  O3'  DG A 246      -2.348-161.397-328.896 
ATOM   5056  C2'  DG A 246      -0.018-161.846-329.234 
ATOM   5057  C1'  DG A 246       0.243-160.368-328.956 
ATOM   5058  N9   DG A 246       1.592-159.906-329.388 
ATOM   5059  C8   DG A 246       2.788-160.591-329.386 
ATOM   5060  N7   DG A 246       3.803-159.892-329.835 
ATOM   5061  C5   DG A 246       3.239-158.659-330.157 
ATOM   5062  C6   DG A 246       3.842-157.489-330.690 
ATOM   5063  O6   DG A 246       5.017-157.299-330.992 
ATOM   5064  N1   DG A 246       2.902-156.464-330.865 
ATOM   5065  C2   DG A 246       1.558-156.556-330.564 
ATOM   5066  N2   DG A 246       0.828-155.463-330.803 
ATOM   5067  N3   DG A 246       0.993-157.653-330.064 
ATOM   5068  C4   DG A 246       1.891-158.657-329.889 
ATOM   5069  P    DC A 247      -3.490-162.341-329.500 
ATOM   5070  OP1  DC A 247      -4.415-162.754-328.421 
ATOM   5071  OP2  DC A 247      -2.869-163.436-330.277 
ATOM   5072  O5'  DC A 247      -4.238-161.334-330.494 
ATOM   5073  C5'  DC A 247      -4.258-159.929-330.180 
ATOM   5074  C4'  DC A 247      -3.972-159.116-331.427 
ATOM   5075  O4'  DC A 247      -2.547-158.897-331.632 
ATOM   5076  C3'  DC A 247      -4.444-159.729-332.745 
ATOM   5077  O3'  DC A 247      -4.905-158.688-333.598 
ATOM   5078  C2'  DC A 247      -3.185-160.339-333.361 
ATOM   5079  C1'  DC A 247      -2.236-159.207-332.982 
ATOM   5080  N1   DC A 247      -0.796-159.583-333.050 
ATOM   5081  C2   DC A 247       0.113-158.607-333.449 
ATOM   5082  O2   DC A 247      -0.309-157.478-333.726 
ATOM   5083  N3   DC A 247       1.429-158.930-333.519 
ATOM   5084  C4   DC A 247       1.845-160.165-333.210 
ATOM   5085  N4   DC A 247       3.140-160.432-333.293 
ATOM   5086  C5   DC A 247       0.927-161.185-332.799 
ATOM   5087  C6   DC A 247      -0.384-160.841-332.736 
ATOM   5088  P    DC A 248      -6.206-158.940-334.495 
ATOM   5089  OP1  DC A 248      -7.422-158.676-333.693 
ATOM   5090  OP2  DC A 248      -6.123-160.275-335.127 
ATOM   5091  O5'  DC A 248      -6.043-157.806-335.613 
ATOM   5092  C5'  DC A 248      -5.368-156.580-335.272 
ATOM   5093  C4'  DC A 248      -4.415-156.186-336.382 
ATOM   5094  O4'  DC A 248      -3.096-156.783-336.220 
ATOM   5095  C3'  DC A 248      -4.833-156.595-337.794 
ATOM   5096  O3'  DC A 248      -4.451-155.570-338.703 
ATOM   5097  C2'  DC A 248      -4.007-157.846-338.096 
ATOM   5098  C1'  DC A 248      -2.709-157.357-337.459 
ATOM   5099  N1   DC A 248      -1.732-158.446-337.180 
ATOM   5100  C2   DC A 248      -0.377-158.152-337.310 
ATOM   5101  O2   DC A 248      -0.044-157.010-337.649 
ATOM   5102  N3   DC A 248       0.530-159.131-337.061 
ATOM   5103  C4   DC A 248       0.128-160.356-336.695 
ATOM   5104  N4   DC A 248       1.052-161.276-336.463 
ATOM   5105  C5   DC A 248      -1.261-160.679-336.557 
ATOM   5106  C6   DC A 248      -2.151-159.686-336.811 
ATOM   5107  P    DG A 249      -5.440-155.189-339.903 
ATOM   5108  OP1  DG A 249      -6.461-154.233-339.420 
ATOM   5109  OP2  DG A 249      -5.953-156.425-340.534 
ATOM   5110  O5'  DG A 249      -4.442-154.447-340.910 
ATOM   5111  C5'  DG A 249      -3.308-153.739-340.374 
ATOM   5112  C4'  DG A 249      -2.073-154.036-341.201 
ATOM   5113  O4'  DG A 249      -1.365-155.220-340.735 
ATOM   5114  C3'  DG A 249      -2.317-154.312-342.684 
ATOM   5115  O3'  DG A 249      -1.247-153.754-343.438 
ATOM   5116  C2'  DG A 249      -2.256-155.834-342.810 
ATOM   5117  C1'  DG A 249      -1.084-156.044-341.856 
ATOM   5118  N9   DG A 249      -0.945-157.447-341.376 
ATOM   5119  C8   DG A 249      -1.926-158.376-341.105 
ATOM   5120  N7   DG A 249      -1.467-159.533-340.694 
ATOM   5121  C5   DG A 249      -0.084-159.359-340.694 
ATOM   5122  C6   DG A 249       0.951-160.264-340.344 
ATOM   5123  O6   DG A 249       0.859-161.425-339.955 
ATOM   5124  N1   DG A 249       2.216-159.677-340.488 
ATOM   5125  C2   DG A 249       2.450-158.385-340.914 
ATOM   5126  N2   DG A 249       3.730-158.013-340.985 
ATOM   5127  N3   DG A 249       1.478-157.535-341.242 
ATOM   5128  C4   DG A 249       0.245-158.090-341.108 
ATOM   5129  P    DT A 250      -1.571-153.040-344.834 
ATOM   5130  OP1  DT A 250      -1.989-151.642-344.590 
ATOM   5131  OP2  DT A 250      -2.515-153.874-345.610 
ATOM   5132  O5'  DT A 250      -0.134-153.058-345.538 
ATOM   5133  C5'  DT A 250       1.047-153.006-344.717 
ATOM   5134  C4'  DT A 250       2.072-154.003-345.220 
ATOM   5135  O4'  DT A 250       1.900-155.323-344.628 
ATOM   5136  C3'  DT A 250       2.059-154.269-346.725 
ATOM   5137  O3'  DT A 250       3.397-154.451-347.172 
ATOM   5138  C2'  DT A 250       1.311-155.594-346.877 
ATOM   5139  C1'  DT A 250       1.932-156.288-345.669 
ATOM   5140  N1   DT A 250       1.176-157.487-345.212 
ATOM   5141  C2   DT A 250       1.910-158.533-344.704 
ATOM   5142  O2   DT A 250       3.125-158.510-344.618 
ATOM   5143  N3   DT A 250       1.174-159.627-344.292 
ATOM   5144  C4   DT A 250      -0.198-159.759-344.344 
ATOM   5145  O4   DT A 250      -0.745-160.789-343.944 
ATOM   5146  C5   DT A 250      -0.880-158.610-344.892 
ATOM   5147  C7   DT A 250      -2.376-158.670-344.985 
ATOM   5148  C6   DT A 250      -0.190-157.533-345.301 
ATOM   5149  P    DT A 251       3.834-153.833-348.582 
ATOM   5150  OP1  DT A 251       4.199-152.409-348.408 
ATOM   5151  OP2  DT A 251       2.793-154.117-349.593 
ATOM   5152  O5'  DT A 251       5.147-154.689-348.908 
ATOM   5153  C5'  DT A 251       5.947-155.182-347.817 
ATOM   5154  C4'  DT A 251       6.350-156.620-348.079 
ATOM   5155  O4'  DT A 251       5.362-157.572-347.590 
ATOM   5156  C3'  DT A 251       6.533-157.002-349.548 
ATOM   5157  O3'  DT A 251       7.619-157.915-349.654 
ATOM   5158  C2'  DT A 251       5.245-157.735-349.921 
ATOM   5159  C1'  DT A 251       5.101-158.515-348.618 
ATOM   5160  N1   DT A 251       3.736-159.070-348.400 
ATOM   5161  C2   DT A 251       3.649-160.282-347.759 
ATOM   5162  O2   DT A 251       4.626-160.900-347.373 
ATOM   5163  N3   DT A 251       2.368-160.766-347.575 
ATOM   5164  C4   DT A 251       1.197-160.152-347.971 
ATOM   5165  O4   DT A 251       0.107-160.684-347.751 
ATOM   5166  C5   DT A 251       1.390-158.885-348.636 
ATOM   5167  C7   DT A 251       0.167-158.151-349.099 
ATOM   5168  C6   DT A 251       2.624-158.391-348.828 
ATOM   5169  P    DA A 252       8.626-157.784-350.892 
ATOM   5170  OP1  DA A 252       9.653-156.763-350.589 
ATOM   5171  OP2  DA A 252       7.855-157.581-352.138 
ATOM   5172  O5'  DA A 252       9.298-159.235-350.907 
ATOM   5173  C5'  DA A 252       9.434-159.955-349.668 
ATOM   5174  C4'  DA A 252       9.040-161.406-349.865 
ATOM   5175  O4'  DA A 252       7.614-161.627-349.666 
ATOM   5176  C3'  DA A 252       9.311-161.986-351.253 
ATOM   5177  O3'  DA A 252       9.720-163.342-351.114 
ATOM   5178  C2'  DA A 252       7.956-161.957-351.957 
ATOM   5179  C1'  DA A 252       7.123-162.392-350.755 
ATOM   5180  N9   DA A 252       5.668-162.110-350.900 
ATOM   5181  C8   DA A 252       5.066-161.058-351.529 
ATOM   5182  N7   DA A 252       3.770-161.091-351.486 
ATOM   5183  C5   DA A 252       3.489-162.251-350.776 
ATOM   5184  C6   DA A 252       2.283-162.855-350.388 
ATOM   5185  N6   DA A 252       1.075-162.347-350.675 
ATOM   5186  N1   DA A 252       2.361-164.005-349.692 
ATOM   5187  C2   DA A 252       3.563-164.504-349.409 
ATOM   5188  N3   DA A 252       4.751-164.032-349.718 
ATOM   5189  C4   DA A 252       4.645-162.882-350.414 
ATOM   5190  P    DA A 253      10.884-163.902-352.058 
ATOM   5191  OP1  DA A 253      12.202-163.556-351.479 
ATOM   5192  OP2  DA A 253      10.651-163.458-353.451 
ATOM   5193  O5'  DA A 253      10.646-165.480-351.951 
ATOM   5194  C5'  DA A 253      10.087-166.021-350.739 
ATOM   5195  C4'  DA A 253       9.027-167.052-351.072 
ATOM   5196  O4'  DA A 253       7.708-166.458-351.239 
ATOM   5197  C3'  DA A 253       9.244-167.836-352.366 
ATOM   5198  O3'  DA A 253       8.810-169.176-352.171 
ATOM   5199  C2'  DA A 253       8.320-167.169-353.383 
ATOM   5200  C1'  DA A 253       7.140-166.960-352.440 
ATOM   5201  N9   DA A 253       6.147-165.965-352.933 
ATOM   5202  C8   DA A 253       6.371-164.830-353.659 
ATOM   5203  N7   DA A 253       5.294-164.166-353.940 
ATOM   5204  C5   DA A 253       4.279-164.912-353.358 
ATOM   5205  C6   DA A 253       2.887-164.735-353.301 
ATOM   5206  N6   DA A 253       2.248-163.699-353.862 
ATOM   5207  N1   DA A 253       2.171-165.666-352.642 
ATOM   5208  C2   DA A 253       2.810-166.694-352.085 
ATOM   5209  N3   DA A 253       4.098-166.962-352.074 
ATOM   5210  C4   DA A 253       4.792-166.016-352.740 
ATOM   5211  P    DC A 254       9.662-170.370-352.813 
ATOM   5212  OP1  DC A 254      10.785-170.716-351.914 
ATOM   5213  OP2  DC A 254      10.026-170.026-354.205 
ATOM   5214  O5'  DC A 254       8.589-171.557-352.816 
ATOM   5215  C5'  DC A 254       7.571-171.581-351.798 
ATOM   5216  C4'  DC A 254       6.229-171.920-352.415 
ATOM   5217  O4'  DC A 254       5.520-170.738-352.887 
ATOM   5218  C3'  DC A 254       6.271-172.837-353.638 
ATOM   5219  O3'  DC A 254       5.149-173.710-353.598 
ATOM   5220  C2'  DC A 254       6.113-171.896-354.833 
ATOM   5221  C1'  DC A 254       5.058-170.990-354.205 
ATOM   5222  N1   DC A 254       4.903-169.681-354.899 
ATOM   5223  C2   DC A 254       3.630-169.121-354.952 
ATOM   5224  O2   DC A 254       2.690-169.726-354.426 
ATOM   5225  N3   DC A 254       3.468-167.928-355.581 
ATOM   5226  C4   DC A 254       4.513-167.303-356.139 
ATOM   5227  N4   DC A 254       4.304-166.142-356.740 
ATOM   5228  C5   DC A 254       5.831-167.863-356.096 
ATOM   5229  C6   DC A 254       5.972-169.056-355.463 
ATOM   5230  P    DA A 255       5.336-175.235-354.044 
ATOM   5231  OP1  DA A 255       5.858-176.025-352.905 
ATOM   5232  OP2  DA A 255       6.130-175.293-355.291 
ATOM   5233  O5'  DA A 255       3.825-175.664-354.349 
ATOM   5234  C5'  DA A 255       2.759-175.030-353.618 
ATOM   5235  C4'  DA A 255       1.628-174.670-354.559 
ATOM   5236  O4'  DA A 255       1.800-173.352-355.156 
ATOM   5237  C3'  DA A 255       1.440-175.597-355.760 
ATOM   5238  O3'  DA A 255       0.049-175.729-356.027 
ATOM   5239  C2'  DA A 255       2.089-174.854-356.927 
ATOM   5240  C1'  DA A 255       1.585-173.463-356.555 
ATOM   5241  N9   DA A 255       2.325-172.358-357.225 
ATOM   5242  C8   DA A 255       3.649-172.302-357.557 
ATOM   5243  N7   DA A 255       3.997-171.196-358.138 
ATOM   5244  C5   DA A 255       2.820-170.464-358.197 
ATOM   5245  C6   DA A 255       2.523-169.188-358.704 
ATOM   5246  N6   DA A 255       3.435-168.388-359.277 
ATOM   5247  N1   DA A 255       1.251-168.763-358.602 
ATOM   5248  C2   DA A 255       0.350-169.561-358.033 
ATOM   5249  N3   DA A 255       0.509-170.764-357.526 
ATOM   5250  C4   DA A 255       1.791-171.166-357.641 
ATOM   5251  P    DA A 256      -0.525-177.160-356.459 
ATOM   5252  OP1  DA A 256      -0.787-177.974-355.251 
ATOM   5253  OP2  DA A 256       0.366-177.767-357.471 
ATOM   5254  O5'  DA A 256      -1.913-176.749-357.143 
ATOM   5255  C5'  DA A 256      -2.597-175.570-356.679 
ATOM   5256  C4'  DA A 256      -3.108-174.769-357.861 
ATOM   5257  O4'  DA A 256      -2.120-173.820-358.356 
ATOM   5258  C3'  DA A 256      -3.491-175.580-359.099 
ATOM   5259  O3'  DA A 256      -4.630-174.982-359.706 
ATOM   5260  C2'  DA A 256      -2.300-175.431-360.045 
ATOM   5261  C1'  DA A 256      -2.039-173.953-359.767 
ATOM   5262  N9   DA A 256      -0.690-173.492-360.199 
ATOM   5263  C8   DA A 256       0.486-174.185-360.189 
ATOM   5264  N7   DA A 256       1.499-173.506-360.632 
ATOM   5265  C5   DA A 256       0.956-172.271-360.958 
ATOM   5266  C6   DA A 256       1.520-171.097-361.485 
ATOM   5267  N6   DA A 256       2.820-170.973-361.788 
ATOM   5268  N1   DA A 256       0.697-170.052-361.690 
ATOM   5269  C2   DA A 256      -0.594-170.182-361.386 
ATOM   5270  N3   DA A 256      -1.230-171.221-360.893 
ATOM   5271  C4   DA A 256      -0.385-172.253-360.697 
ATOM   5272  P    DC A 257      -5.772-175.926-360.311 
ATOM   5273  OP1  DC A 257      -6.697-176.339-359.231 
ATOM   5274  OP2  DC A 257      -5.152-177.021-361.088 
ATOM   5275  O5'  DC A 257      -6.520-174.919-361.305 
ATOM   5276  C5'  DC A 257      -6.540-173.514-360.991 
ATOM   5277  C4'  DC A 257      -6.254-172.701-362.237 
ATOM   5278  O4'  DC A 257      -4.829-172.483-362.442 
ATOM   5279  C3'  DC A 257      -6.726-173.314-363.555 
ATOM   5280  O3'  DC A 257      -7.187-172.274-364.408 
ATOM   5281  C2'  DC A 257      -5.467-173.925-364.171 
ATOM   5282  C1'  DC A 257      -4.518-172.792-363.792 
ATOM   5283  N1   DC A 257      -3.079-173.169-363.861 
ATOM   5284  C2   DC A 257      -2.170-172.192-364.260 
ATOM   5285  O2   DC A 257      -2.591-171.063-364.537 
ATOM   5286  N3   DC A 257      -0.853-172.516-364.329 
ATOM   5287  C4   DC A 257      -0.437-173.750-364.021 
ATOM   5288  N4   DC A 257       0.858-174.017-364.104 
ATOM   5289  C5   DC A 257      -1.355-174.770-363.609 
ATOM   5290  C6   DC A 257      -2.667-174.426-363.546 
ATOM   5291  P    DA A 258      -8.489-172.525-365.306 
ATOM   5292  OP1  DA A 258      -9.704-172.261-364.504 
ATOM   5293  OP2  DA A 258      -8.405-173.860-365.937 
ATOM   5294  O5'  DA A 258      -8.325-171.392-366.424 
ATOM   5295  C5'  DA A 258      -7.651-170.166-366.082 
ATOM   5296  C4'  DA A 258      -6.697-169.771-367.193 
ATOM   5297  O4'  DA A 258      -5.378-170.368-367.031 
ATOM   5298  C3'  DA A 258      -7.116-170.181-368.605 
ATOM   5299  O3'  DA A 258      -6.733-169.155-369.514 
ATOM   5300  C2'  DA A 258      -6.289-171.431-368.907 
ATOM   5301  C1'  DA A 258      -4.991-170.942-368.270 
ATOM   5302  N9   DA A 258      -4.015-172.031-367.990 
ATOM   5303  C8   DA A 258      -4.265-173.319-367.613 
ATOM   5304  N7   DA A 258      -3.195-174.034-367.445 
ATOM   5305  C5   DA A 258      -2.159-173.157-367.731 
ATOM   5306  C6   DA A 258      -0.762-173.310-367.734 
ATOM   5307  N6   DA A 258      -0.143-174.458-367.426 
ATOM   5308  N1   DA A 258      -0.023-172.235-368.068 
ATOM   5309  C2   DA A 258      -0.644-171.098-368.372 
ATOM   5310  N3   DA A 258      -1.932-170.837-368.404 
ATOM   5311  C4   DA A 258      -2.650-171.928-368.067 
ATOM   5312  P    DA A 259      -7.722-168.774-370.714 
ATOM   5313  OP1  DA A 259      -8.743-167.818-370.230 
ATOM   5314  OP2  DA A 259      -8.235-170.010-371.345 
ATOM   5315  O5'  DA A 259      -6.724-168.032-371.721 
ATOM   5316  C5'  DA A 259      -5.591-167.324-371.185 
ATOM   5317  C4'  DA A 259      -4.355-167.621-372.012 
ATOM   5318  O4'  DA A 259      -3.647-168.805-371.546 
ATOM   5319  C3'  DA A 259      -4.599-167.897-373.495 
ATOM   5320  O3'  DA A 259      -3.530-167.339-374.249 
ATOM   5321  C2'  DA A 259      -4.538-169.420-373.620 
ATOM   5322  C1'  DA A 259      -3.366-169.629-372.666 
ATOM   5323  N9   DA A 259      -3.227-171.032-372.186 
ATOM   5324  C8   DA A 259      -4.213-171.939-371.922 
ATOM   5325  N7   DA A 259      -3.773-173.090-371.516 
ATOM   5326  C5   DA A 259      -2.393-172.935-371.508 
ATOM   5327  C6   DA A 259      -1.344-173.806-371.169 
ATOM   5328  N6   DA A 259      -1.534-175.066-370.752 
ATOM   5329  N1   DA A 259      -0.088-173.333-371.276 
ATOM   5330  C2   DA A 259       0.094-172.081-371.690 
ATOM   5331  N3   DA A 259      -0.801-171.181-372.033 
ATOM   5332  C4   DA A 259      -2.050-171.679-371.918 
ATOM   5333  P    DG A 260      -3.853-166.625-375.645 
ATOM   5334  OP1  DG A 260      -4.272-165.227-375.401 
ATOM   5335  OP2  DG A 260      -4.797-167.459-376.421 
ATOM   5336  O5'  DG A 260      -2.416-166.643-376.349 
ATOM   5337  C5'  DG A 260      -1.235-166.591-375.527 
ATOM   5338  C4'  DG A 260      -0.210-167.588-376.030 
ATOM   5339  O4'  DG A 260      -0.383-168.908-375.439 
ATOM   5340  C3'  DG A 260      -0.223-167.854-377.535 
ATOM   5341  O3'  DG A 260       1.114-168.037-377.982 
ATOM   5342  C2'  DG A 260      -0.971-169.179-377.688 
ATOM   5343  C1'  DG A 260      -0.350-169.873-376.479 
ATOM   5344  N9   DG A 260      -1.106-171.072-376.023 
ATOM   5345  C8   DG A 260      -2.464-171.301-376.032 
ATOM   5346  N7   DG A 260      -2.811-172.473-375.556 
ATOM   5347  C5   DG A 260      -1.597-173.061-375.207 
ATOM   5348  C6   DG A 260      -1.328-174.333-374.638 
ATOM   5349  O6   DG A 260      -2.120-175.217-374.320 
ATOM   5350  N1   DG A 260       0.047-174.528-374.446 
ATOM   5351  C2   DG A 260       1.032-173.613-374.762 
ATOM   5352  N2   DG A 260       2.286-173.989-374.500 
ATOM   5353  N3   DG A 260       0.779-172.419-375.294 
ATOM   5354  C4   DG A 260      -0.550-172.215-375.488 
ATOM   5355  P    DC A 261       1.552-167.418-379.393 
ATOM   5356  OP1  DC A 261       1.917-165.994-379.218 
ATOM   5357  OP2  DC A 261       0.511-167.703-380.404 
ATOM   5358  O5'  DC A 261       2.865-168.274-379.718 
ATOM   5359  C5'  DC A 261       3.665-168.767-378.628 
ATOM   5360  C4'  DC A 261       4.068-170.205-378.890 
ATOM   5361  O4'  DC A 261       3.080-171.157-378.401 
ATOM   5362  C3'  DC A 261       4.251-170.587-380.359 
ATOM   5363  O3'  DC A 261       5.337-171.500-380.465 
ATOM   5364  C2'  DC A 261       2.963-171.320-380.732 
ATOM   5365  C1'  DC A 261       2.819-172.100-379.429 
ATOM   5366  N1   DC A 261       1.454-172.655-379.211 
ATOM   5367  C2   DC A 261       1.348-173.883-378.562 
ATOM   5368  O2   DC A 261       2.381-174.455-378.197 
ATOM   5369  N3   DC A 261       0.113-174.407-378.355 
ATOM   5370  C4   DC A 261      -0.983-173.755-378.766 
ATOM   5371  N4   DC A 261      -2.164-174.308-378.540 
ATOM   5372  C5   DC A 261      -0.896-172.492-379.436 
ATOM   5373  C6   DC A 261       0.347-171.985-379.634 
ATOM   5374  P    DA A 262       6.344-171.369-381.702 
ATOM   5375  OP1  DA A 262       7.371-170.348-381.400 
ATOM   5376  OP2  DA A 262       5.573-171.166-382.949 
ATOM   5377  O5'  DA A 262       7.016-172.820-381.718 
ATOM   5378  C5'  DA A 262       7.151-173.541-380.478 
ATOM   5379  C4'  DA A 262       6.757-174.992-380.676 
ATOM   5380  O4'  DA A 262       5.332-175.212-380.476 
ATOM   5381  C3'  DA A 262       7.029-175.571-382.064 
ATOM   5382  O3'  DA A 262       7.438-176.927-381.925 
ATOM   5383  C2'  DA A 262       5.673-175.542-382.768 
ATOM   5384  C1'  DA A 262       4.841-175.978-381.566 
ATOM   5385  N9   DA A 262       3.385-175.695-381.711 
ATOM   5386  C8   DA A 262       2.784-174.643-382.339 
ATOM   5387  N7   DA A 262       1.488-174.676-382.297 
ATOM   5388  C5   DA A 262       1.207-175.836-381.587 
ATOM   5389  C6   DA A 262       0.000-176.440-381.198 
ATOM   5390  N6   DA A 262      -1.207-175.932-381.485 
ATOM   5391  N1   DA A 262       0.078-177.590-380.502 
ATOM   5392  C2   DA A 262       1.281-178.089-380.220 
ATOM   5393  N3   DA A 262       2.469-177.617-380.528 
ATOM   5394  C4   DA A 262       2.362-176.467-381.225 
ATOM   5395  P    DT A 263       8.602-177.487-382.869 
ATOM   5396  OP1  DT A 263       9.920-177.142-382.290 
ATOM   5397  OP2  DT A 263       8.369-177.043-384.261 
ATOM   5398  O5'  DT A 263       8.364-179.065-382.761 
ATOM   5399  C5'  DT A 263       7.805-179.606-381.549 
ATOM   5400  C4'  DT A 263       6.744-180.637-381.883 
ATOM   5401  O4'  DT A 263       5.426-180.043-382.050 
ATOM   5402  C3'  DT A 263       6.962-181.421-383.176 
ATOM   5403  O3'  DT A 263       6.528-182.761-382.982 
ATOM   5404  C2'  DT A 263       6.037-180.754-384.194 
ATOM   5405  C1'  DT A 263       4.858-180.545-383.250 
ATOM   5406  N1   DT A 263       3.865-179.550-383.744 
ATOM   5407  C2   DT A 263       2.545-179.782-383.443 
ATOM   5408  O2   DT A 263       2.170-180.750-382.802 
ATOM   5409  N3   DT A 263       1.653-178.840-383.917 
ATOM   5410  C4   DT A 263       1.966-177.712-384.649 
ATOM   5411  O4   DT A 263       1.080-176.940-385.019 
ATOM   5412  C5   DT A 263       3.377-177.555-384.914 
ATOM   5413  C7   DT A 263       3.803-176.354-385.706 
ATOM   5414  C6   DT A 263       4.265-178.457-384.466 
ATOM   5415  P    DT A 264       7.379-183.955-383.624 
ATOM   5416  OP1  DT A 264       8.503-184.301-382.725 
ATOM   5417  OP2  DT A 264       7.744-183.611-385.016 
ATOM   5418  O5'  DT A 264       6.307-185.142-383.627 
ATOM   5419  C5'  DT A 264       5.289-185.166-382.608 
ATOM   5420  C4'  DT A 264       3.947-185.505-383.226 
ATOM   5421  O4'  DT A 264       3.238-184.323-383.698 
ATOM   5422  C3'  DT A 264       3.989-186.422-384.448 
ATOM   5423  O3'  DT A 264       2.867-187.295-384.408 
ATOM   5424  C2'  DT A 264       3.831-185.481-385.643 
ATOM   5425  C1'  DT A 264       2.776-184.575-385.016 
ATOM   5426  N1   DT A 264       2.621-183.266-385.710 
ATOM   5427  C2   DT A 264       1.359-182.727-385.754 
ATOM   5428  O2   DT A 264       0.388-183.270-385.256 
ATOM   5429  N3   DT A 264       1.254-181.513-386.406 
ATOM   5430  C4   DT A 264       2.283-180.813-387.002 
ATOM   5431  O4   DT A 264       2.067-179.733-387.557 
ATOM   5432  C5   DT A 264       3.570-181.459-386.904 
ATOM   5433  C7   DT A 264       4.745-180.765-387.528 
ATOM   5434  C6   DT A 264       3.700-182.640-386.276 
ATOM   5435  P    DC A 265       3.054-188.820-384.855 
ATOM   5436  OP1  DC A 265       3.576-189.610-383.716 
ATOM   5437  OP2  DC A 265       3.848-188.878-386.102 
ATOM   5438  O5'  DC A 265       1.543-189.249-385.160 
ATOM   5439  C5'  DC A 265       0.477-188.615-384.428 
ATOM   5440  C4'  DC A 265      -0.655-188.255-385.370 
ATOM   5441  O4'  DC A 265      -0.483-186.937-385.967 
ATOM   5442  C3'  DC A 265      -0.842-189.182-386.571 
ATOM   5443  O3'  DC A 265      -2.234-189.314-386.837 
ATOM   5444  C2'  DC A 265      -0.193-188.439-387.738 
ATOM   5445  C1'  DC A 265      -0.697-187.048-387.365 
ATOM   5446  N1   DC A 265       0.043-185.943-388.035 
ATOM   5447  C2   DC A 265      -0.672-184.801-388.387 
ATOM   5448  O2   DC A 265      -1.881-184.752-388.129 
ATOM   5449  N3   DC A 265      -0.016-183.783-388.999 
ATOM   5450  C4   DC A 265       1.293-183.875-389.260 
ATOM   5451  N4   DC A 265       1.888-182.854-389.860 
ATOM   5452  C5   DC A 265       2.048-185.041-388.908 
ATOM   5453  C6   DC A 265       1.374-186.047-388.297 
ATOM   5454  P    DT A 266      -2.808-190.745-387.269 
ATOM   5455  OP1  DT A 266      -3.069-191.559-386.062 
ATOM   5456  OP2  DT A 266      -1.916-191.352-388.281 
ATOM   5457  O5'  DT A 266      -4.195-190.334-387.953 
ATOM   5458  C5'  DT A 266      -4.879-189.156-387.490 
ATOM   5459  C4'  DT A 266      -5.390-188.354-388.672 
ATOM   5460  O4'  DT A 266      -4.403-187.405-389.167 
ATOM   5461  C3'  DT A 266      -5.774-189.165-389.909 
ATOM   5462  O3'  DT A 266      -6.913-188.567-390.517 
ATOM   5463  C2'  DT A 266      -4.583-189.016-390.856 
ATOM   5464  C1'  DT A 266      -4.321-187.538-390.578 
ATOM   5465  N1   DT A 266      -2.972-187.077-391.009 
ATOM   5466  C2   DT A 266      -2.873-185.791-391.483 
ATOM   5467  O2   DT A 266      -3.827-185.037-391.558 
ATOM   5468  N3   DT A 266      -1.608-185.399-391.874 
ATOM   5469  C4   DT A 266      -0.462-186.168-391.832 
ATOM   5470  O4   DT A 266       0.616-185.707-392.210 
ATOM   5471  C5   DT A 266      -0.668-187.503-391.320 
ATOM   5472  C7   DT A 266       0.528-188.406-391.240 
ATOM   5473  C6   DT A 266      -1.887-187.910-390.933 
ATOM   5474  P    DA A 267      -8.055-189.511-391.122 
ATOM   5475  OP1  DA A 267      -8.980-189.924-390.042 
ATOM   5476  OP2  DA A 267      -7.434-190.606-391.898 
ATOM   5477  O5'  DA A 267      -8.803-188.505-392.116 
ATOM   5478  C5'  DA A 267      -8.822-187.099-391.802 
ATOM   5479  C4'  DA A 267      -8.536-186.286-393.048 
ATOM   5480  O4'  DA A 267      -7.111-186.068-393.253 
ATOM   5481  C3'  DA A 267      -9.008-186.899-394.366 
ATOM   5482  O3'  DA A 267      -9.469-185.859-395.219 
ATOM   5483  C2'  DA A 267      -7.749-187.510-394.982 
ATOM   5484  C1'  DA A 267      -6.800-186.377-394.603 
ATOM   5485  N9   DA A 267      -5.361-186.754-394.672 
ATOM   5486  C8   DA A 267      -4.786-187.960-394.392 
ATOM   5487  N7   DA A 267      -3.498-187.976-394.548 
ATOM   5488  C5   DA A 267      -3.195-186.686-394.962 
ATOM   5489  C6   DA A 267      -1.983-186.059-395.295 
ATOM   5490  N6   DA A 267      -0.795-186.678-395.263 
ATOM   5491  N1   DA A 267      -2.038-184.766-395.666 
ATOM   5492  C2   DA A 267      -3.222-184.155-395.697 
ATOM   5493  N3   DA A 267      -4.412-184.636-395.409 
ATOM   5494  C4   DA A 267      -4.330-185.931-395.041 
ATOM   5495  P    DT A 268     -10.771-186.110-396.117 
ATOM   5496  OP1  DT A 268     -11.986-185.846-395.314 
ATOM   5497  OP2  DT A 268     -10.687-187.445-396.748 
ATOM   5498  O5'  DT A 268     -10.607-184.977-397.235 
ATOM   5499  C5'  DT A 268      -9.933-183.751-396.893 
ATOM   5500  C4'  DT A 268      -8.980-183.356-398.004 
ATOM   5501  O4'  DT A 268      -7.660-183.953-397.842 
ATOM   5502  C3'  DT A 268      -9.398-183.766-399.416 
ATOM   5503  O3'  DT A 268      -9.015-182.740-400.324 
ATOM   5504  C2'  DT A 268      -8.571-185.016-399.718 
ATOM   5505  C1'  DT A 268      -7.273-184.527-399.081 
ATOM   5506  N1   DT A 268      -6.297-185.616-398.801 
ATOM   5507  C2   DT A 268      -4.963-185.310-398.934 
ATOM   5508  O2   DT A 268      -4.567-184.205-399.264 
ATOM   5509  N3   DT A 268      -4.088-186.344-398.668 
ATOM   5510  C4   DT A 268      -4.427-187.627-398.289 
ATOM   5511  O4   DT A 268      -3.552-188.470-398.077 
ATOM   5512  C5   DT A 268      -5.848-187.851-398.176 
ATOM   5513  C7   DT A 268      -6.304-189.223-397.768 
ATOM   5514  C6   DT A 268      -6.722-186.865-398.429 
ATOM   5515  P    DT A 269     -10.004-182.359-401.525 
ATOM   5516  OP1  DT A 269     -11.026-181.403-401.041 
ATOM   5517  OP2  DT A 269     -10.518-183.595-402.155 
ATOM   5518  O5'  DT A 269      -9.006-181.617-402.532 
ATOM   5519  C5'  DT A 269      -7.873-180.909-401.995 
ATOM   5520  C4'  DT A 269      -6.638-181.206-402.822 
ATOM   5521  O4'  DT A 269      -5.930-182.390-402.356 
ATOM   5522  C3'  DT A 269      -6.881-181.483-404.306 
ATOM   5523  O3'  DT A 269      -5.812-180.924-405.059 
ATOM   5524  C2'  DT A 269      -6.820-183.005-404.431 
ATOM   5525  C1'  DT A 269      -5.649-183.214-403.477 
ATOM   5526  N1   DT A 269      -5.510-184.617-402.997 
ATOM   5527  C2   DT A 269      -4.234-185.082-402.785 
ATOM   5528  O2   DT A 269      -3.241-184.402-402.973 
ATOM   5529  N3   DT A 269      -4.145-186.388-402.341 
ATOM   5530  C4   DT A 269      -5.200-187.243-402.097 
ATOM   5531  O4   DT A 269      -4.996-188.393-401.701 
ATOM   5532  C5   DT A 269      -6.499-186.664-402.348 
ATOM   5533  C7   DT A 269      -7.702-187.529-402.108 
ATOM   5534  C6   DT A 269      -6.615-185.398-402.781 
ATOM   5535  P    DG A 270      -6.136-180.210-406.456 
ATOM   5536  OP1  DG A 270      -6.554-178.812-406.212 
ATOM   5537  OP2  DG A 270      -7.079-181.045-407.232 
ATOM   5538  O5'  DG A 270      -4.699-180.228-407.160 
ATOM   5539  C5'  DG A 270      -3.517-180.176-406.338 
ATOM   5540  C4'  DG A 270      -2.492-181.173-406.841 
ATOM   5541  O4'  DG A 270      -2.665-182.493-406.249 
ATOM   5542  C3'  DG A 270      -2.505-181.439-408.346 
ATOM   5543  O3'  DG A 270      -1.168-181.622-408.793 
ATOM   5544  C2'  DG A 270      -3.253-182.764-408.499 
ATOM   5545  C1'  DG A 270      -2.632-183.458-407.290 
ATOM   5546  N9   DG A 270      -3.388-184.657-406.833 
ATOM   5547  C8   DG A 270      -4.747-184.887-406.843 
ATOM   5548  N7   DG A 270      -5.094-186.058-406.367 
ATOM   5549  C5   DG A 270      -3.879-186.646-406.018 
ATOM   5550  C6   DG A 270      -3.610-187.919-405.449 
ATOM   5551  O6   DG A 270      -4.402-188.802-405.131 
ATOM   5552  N1   DG A 270      -2.236-188.113-405.257 
ATOM   5553  C2   DG A 270      -1.251-187.198-405.572 
ATOM   5554  N2   DG A 270       0.004-187.574-405.311 
ATOM   5555  N3   DG A 270      -1.503-186.004-406.105 
ATOM   5556  C4   DG A 270      -2.832-185.800-406.298 
ATOM   5557  P    DA A 271      -0.730-181.003-410.203 
ATOM   5558  OP1  DA A 271      -0.365-179.579-410.029 
ATOM   5559  OP2  DA A 271      -1.772-181.288-411.214 
ATOM   5560  O5'  DA A 271       0.583-181.859-410.529 
ATOM   5561  C5'  DA A 271       1.383-182.353-409.438 
ATOM   5562  C4'  DA A 271       1.785-183.791-409.701 
ATOM   5563  O4'  DA A 271       0.798-184.742-409.211 
ATOM   5564  C3'  DA A 271       1.969-184.172-411.169 
ATOM   5565  O3'  DA A 271       3.055-185.085-411.276 
ATOM   5566  C2'  DA A 271       0.681-184.905-411.543 
ATOM   5567  C1'  DA A 271       0.537-185.685-410.240 
ATOM   5568  N9   DA A 271      -0.828-186.240-410.022 
ATOM   5569  C8   DA A 271      -2.031-185.701-410.380 
ATOM   5570  N7   DA A 271      -3.051-186.431-410.050 
ATOM   5571  C5   DA A 271      -2.487-187.535-409.428 
ATOM   5572  C6   DA A 271      -3.047-188.684-408.847 
ATOM   5573  N6   DA A 271      -4.366-188.920-408.797 
ATOM   5574  N1   DA A 271      -2.200-189.586-408.317 
ATOM   5575  C2   DA A 271      -0.891-189.346-408.369 
ATOM   5576  N3   DA A 271      -0.256-188.315-408.882 
ATOM   5577  C4   DA A 271      -1.126-187.428-409.406 
ATOM   5578  P    DT A 272       4.061-184.954-412.513 
ATOM   5579  OP1  DT A 272       5.089-183.933-412.210 
ATOM   5580  OP2  DT A 272       3.291-184.751-413.759 
ATOM   5581  O5'  DT A 272       4.734-186.405-412.529 
ATOM   5582  C5'  DT A 272       4.869-187.126-411.289 
ATOM   5583  C4'  DT A 272       4.475-188.577-411.487 
ATOM   5584  O4'  DT A 272       3.049-188.797-411.287 
ATOM   5585  C3'  DT A 272       4.747-189.157-412.874 
ATOM   5586  O3'  DT A 272       5.156-190.512-412.735 
ATOM   5587  C2'  DT A 272       3.391-189.127-413.579 
ATOM   5588  C1'  DT A 272       2.558-189.563-412.377 
ATOM   5589  N1   DT A 272       1.103-189.280-412.521 
ATOM   5590  C2   DT A 272       0.232-190.182-411.959 
ATOM   5591  O2   DT A 272       0.602-191.177-411.361 
ATOM   5592  N3   DT A 272      -1.109-189.887-412.114 
ATOM   5593  C4   DT A 272      -1.636-188.792-412.769 
ATOM   5594  O4   DT A 272      -2.856-188.635-412.844 
ATOM   5595  C5   DT A 272      -0.643-187.905-413.326 
ATOM   5596  C7   DT A 272      -1.133-186.688-414.056 
ATOM   5597  C6   DT A 272       0.666-188.167-413.190 
ATOM   5598  P    DA A 273       6.320-191.072-413.680 
ATOM   5599  OP1  DA A 273       7.638-190.727-413.101 
ATOM   5600  OP2  DA A 273       6.087-190.628-415.072 
ATOM   5601  O5'  DA A 273       6.082-192.650-413.572 
ATOM   5602  C5'  DA A 273       5.523-193.191-412.360 
ATOM   5603  C4'  DA A 273       4.462-194.222-412.693 
ATOM   5604  O4'  DA A 273       3.144-193.628-412.861 
ATOM   5605  C3'  DA A 273       4.680-195.006-413.987 
ATOM   5606  O3'  DA A 273       4.246-196.346-413.792 
ATOM   5607  C2'  DA A 273       3.755-194.339-415.005 
ATOM   5608  C1'  DA A 273       2.576-194.130-414.061 
ATOM   5609  N9   DA A 273       1.583-193.135-414.554 
ATOM   5610  C8   DA A 273       1.807-192.000-415.280 
ATOM   5611  N7   DA A 273       0.730-191.336-415.561 
ATOM   5612  C5   DA A 273      -0.285-192.082-414.980 
ATOM   5613  C6   DA A 273      -1.678-191.905-414.922 
ATOM   5614  N6   DA A 273      -2.316-190.869-415.484 
ATOM   5615  N1   DA A 273      -2.393-192.836-414.263 
ATOM   5616  C2   DA A 273      -1.754-193.864-413.707 
ATOM   5617  N3   DA A 273      -0.466-194.133-413.695 
ATOM   5618  C4   DA A 273       0.227-193.186-414.361 
ATOM   5619  P    DA A 274       5.097-197.540-414.434 
ATOM   5620  OP1  DA A 274       6.221-197.886-413.536 
ATOM   5621  OP2  DA A 274       5.462-197.196-415.827 
ATOM   5622  O5'  DA A 274       4.025-198.727-414.437 
ATOM   5623  C5'  DA A 274       3.007-198.751-413.419 
ATOM   5624  C4'  DA A 274       1.665-199.090-414.037 
ATOM   5625  O4'  DA A 274       0.955-197.908-414.508 
ATOM   5626  C3'  DA A 274       1.707-200.007-415.259 
ATOM   5627  O3'  DA A 274       0.584-200.880-415.219 
ATOM   5628  C2'  DA A 274       1.548-199.066-416.454 
ATOM   5629  C1'  DA A 274       0.493-198.161-415.827 
ATOM   5630  N9   DA A 274       0.339-196.851-416.521 
ATOM   5631  C8   DA A 274       1.299-196.097-417.133 
ATOM   5632  N7   DA A 274       0.850-194.998-417.653 
ATOM   5633  C5   DA A 274      -0.508-195.021-417.365 
ATOM   5634  C6   DA A 274      -1.552-194.126-417.649 
ATOM   5635  N6   DA A 274      -1.382-192.978-418.320 
ATOM   5636  N1   DA A 274      -2.785-194.455-417.217 
ATOM   5637  C2   DA A 274      -2.947-195.597-416.551 
ATOM   5638  N3   DA A 274      -2.054-196.506-416.228 
ATOM   5639  C4   DA A 274      -0.830-196.153-416.672 
ATOM   5640  P    DG A 275       0.772-202.405-415.666 
ATOM   5641  OP1  DG A 275       1.293-203.195-414.527 
ATOM   5642  OP2  DG A 275       1.566-202.463-416.913 
ATOM   5643  O5'  DG A 275      -0.739-202.834-415.971 
ATOM   5644  C5'  DG A 275      -1.805-202.200-415.239 
ATOM   5645  C4'  DG A 275      -2.937-201.840-416.180 
ATOM   5646  O4'  DG A 275      -2.765-200.522-416.777 
ATOM   5647  C3'  DG A 275      -3.124-202.767-417.381 
ATOM   5648  O3'  DG A 275      -4.516-202.899-417.648 
ATOM   5649  C2'  DG A 275      -2.475-202.024-418.549 
ATOM   5650  C1'  DG A 275      -2.979-200.633-418.176 
ATOM   5651  N9   DG A 275      -2.239-199.529-418.846 
ATOM   5652  C8   DG A 275      -0.907-199.455-419.189 
ATOM   5653  N7   DG A 275      -0.567-198.332-419.775 
ATOM   5654  C5   DG A 275      -1.759-197.611-419.825 
ATOM   5655  C6   DG A 275      -2.025-196.319-420.347 
ATOM   5656  O6   DG A 275      -1.249-195.531-420.883 
ATOM   5657  N1   DG A 275      -3.374-195.971-420.193 
ATOM   5658  C2   DG A 275      -4.340-196.767-419.609 
ATOM   5659  N2   DG A 275      -5.570-196.253-419.556 
ATOM   5660  N3   DG A 275      -4.089-197.980-419.118 
ATOM   5661  C4   DG A 275      -2.786-198.332-419.261 
ATOM   5662  P    DG A 276      -5.090-204.330-418.080 
ATOM   5663  OP1  DG A 276      -5.351-205.145-416.872 
ATOM   5664  OP2  DG A 276      -4.198-204.937-419.092 
ATOM   5665  O5'  DG A 276      -6.477-203.919-418.764 
ATOM   5666  C5'  DG A 276      -7.162-202.741-418.301 
ATOM   5667  C4'  DG A 276      -7.672-201.939-419.483 
ATOM   5668  O4'  DG A 276      -6.685-200.990-419.978 
ATOM   5669  C3'  DG A 276      -8.056-202.751-420.720 
ATOM   5670  O3'  DG A 276      -9.195-202.153-421.328 
ATOM   5671  C2'  DG A 276      -6.865-202.601-421.666 
ATOM   5672  C1'  DG A 276      -6.603-201.123-421.389 
ATOM   5673  N9   DG A 276      -5.254-200.662-421.820 
ATOM   5674  C8   DG A 276      -4.059-201.346-421.818 
ATOM   5675  N7   DG A 276      -3.043-200.648-422.267 
ATOM   5676  C5   DG A 276      -3.608-199.414-422.590 
ATOM   5677  C6   DG A 276      -3.005-198.245-423.123 
ATOM   5678  O6   DG A 276      -1.830-198.055-423.424 
ATOM   5679  N1   DG A 276      -3.944-197.219-423.297 
ATOM   5680  C2   DG A 276      -5.289-197.311-422.996 
ATOM   5681  N2   DG A 276      -6.019-196.219-423.235 
ATOM   5682  N3   DG A 276      -5.854-198.408-422.496 
ATOM   5683  C4   DG A 276      -4.956-199.413-422.321 
ATOM   5684  P    DT A 277     -10.337-203.096-421.932 
ATOM   5685  OP1  DT A 277     -11.262-203.509-420.853 
ATOM   5686  OP2  DT A 277      -9.716-204.191-422.709 
ATOM   5687  O5'  DT A 277     -11.085-202.090-422.926 
ATOM   5688  C5'  DT A 277     -11.104-200.685-422.612 
ATOM   5689  C4'  DT A 277     -10.819-199.871-423.859 
ATOM   5690  O4'  DT A 277      -9.393-199.653-424.064 
ATOM   5691  C3'  DT A 277     -11.291-200.484-425.177 
ATOM   5692  O3'  DT A 277     -11.751-199.444-426.030 
ATOM   5693  C2'  DT A 277     -10.031-201.095-425.793 
ATOM   5694  C1'  DT A 277      -9.083-199.962-425.414 
ATOM   5695  N1   DT A 277      -7.643-200.339-425.483 
ATOM   5696  C2   DT A 277      -6.759-199.364-425.877 
ATOM   5697  O2   DT A 277      -7.106-198.231-426.165 
ATOM   5698  N3   DT A 277      -5.434-199.750-425.930 
ATOM   5699  C4   DT A 277      -4.933-201.000-425.627 
ATOM   5700  O4   DT A 277      -3.724-201.227-425.712 
ATOM   5701  C5   DT A 277      -5.936-201.955-425.224 
ATOM   5702  C7   DT A 277      -5.476-203.341-424.877 
ATOM   5703  C6   DT A 277      -7.232-201.607-425.164 
ATOM   5704  P    DA A 278     -13.053-199.695-426.928 
ATOM   5705  OP1  DA A 278     -14.268-199.431-426.125 
ATOM   5706  OP2  DA A 278     -12.969-201.031-427.559 
ATOM   5707  O5'  DA A 278     -12.890-198.562-428.045 
ATOM   5708  C5'  DA A 278     -12.215-197.336-427.704 
ATOM   5709  C4'  DA A 278     -11.262-196.942-428.814 
ATOM   5710  O4'  DA A 278      -9.943-197.538-428.652 
ATOM   5711  C3'  DA A 278     -11.680-197.351-430.227 
ATOM   5712  O3'  DA A 278     -11.297-196.326-431.135 
ATOM   5713  C2'  DA A 278     -10.853-198.601-430.528 
ATOM   5714  C1'  DA A 278      -9.556-198.112-429.891 
ATOM   5715  N9   DA A 278      -8.579-199.201-429.612 
ATOM   5716  C8   DA A 278      -8.829-200.489-429.235 
ATOM   5717  N7   DA A 278      -7.760-201.205-429.066 
ATOM   5718  C5   DA A 278      -6.723-200.327-429.352 
ATOM   5719  C6   DA A 278      -5.327-200.480-429.356 
ATOM   5720  N6   DA A 278      -4.707-201.628-429.048 
ATOM   5721  N1   DA A 278      -4.587-199.406-429.689 
ATOM   5722  C2   DA A 278      -5.208-198.268-429.994 
ATOM   5723  N3   DA A 278      -6.496-198.007-430.025 
ATOM   5724  C4   DA A 278      -7.214-199.098-429.688 
ATOM   5725  P    DA A 279     -12.286-195.944-432.335 
ATOM   5726  OP1  DA A 279     -13.308-194.988-431.852 
ATOM   5727  OP2  DA A 279     -12.800-197.180-432.966 
ATOM   5728  O5'  DA A 279     -11.289-195.202-433.342 
ATOM   5729  C5'  DA A 279     -10.155-194.494-432.806 
ATOM   5730  C4'  DA A 279      -8.920-194.791-433.633 
ATOM   5731  O4'  DA A 279      -8.212-195.975-433.167 
ATOM   5732  C3'  DA A 279      -9.164-195.068-435.116 
ATOM   5733  O3'  DA A 279      -8.094-194.509-435.870 
ATOM   5734  C2'  DA A 279      -9.103-196.590-435.242 
ATOM   5735  C1'  DA A 279      -7.931-196.799-434.288 
ATOM   5736  N9   DA A 279      -7.792-198.202-433.808 
ATOM   5737  C8   DA A 279      -8.777-199.110-433.544 
ATOM   5738  N7   DA A 279      -8.337-200.260-433.137 
ATOM   5739  C5   DA A 279      -6.957-200.106-433.130 
ATOM   5740  C6   DA A 279      -5.908-200.976-432.791 
ATOM   5741  N6   DA A 279      -6.098-202.236-432.374 
ATOM   5742  N1   DA A 279      -4.652-200.503-432.897 
ATOM   5743  C2   DA A 279      -4.470-199.251-433.312 
ATOM   5744  N3   DA A 279      -5.366-198.351-433.654 
ATOM   5745  C4   DA A 279      -6.614-198.849-433.540 
ATOM   5746  P    DC A 280      -8.418-193.796-437.266 
ATOM   5747  OP1  DC A 280      -8.836-192.397-437.022 
ATOM   5748  OP2  DC A 280      -9.361-194.630-438.042 
ATOM   5749  O5'  DC A 280      -6.981-193.813-437.971 
ATOM   5750  C5'  DC A 280      -5.799-193.762-437.149 
ATOM   5751  C4'  DC A 280      -4.775-194.758-437.652 
ATOM   5752  O4'  DC A 280      -4.947-196.078-437.060 
ATOM   5753  C3'  DC A 280      -4.788-195.024-439.157 
ATOM   5754  O3'  DC A 280      -3.450-195.207-439.604 
ATOM   5755  C2'  DC A 280      -5.536-196.349-439.309 
ATOM   5756  C1'  DC A 280      -4.914-197.043-438.101 
ATOM   5757  N1   DC A 280      -5.670-198.242-437.644 
ATOM   5758  C2   DC A 280      -4.941-199.311-437.127 
ATOM   5759  O2   DC A 280      -3.710-199.220-437.069 
ATOM   5760  N3   DC A 280      -5.612-200.414-436.706 
ATOM   5761  C4   DC A 280      -6.948-200.473-436.786 
ATOM   5762  N4   DC A 280      -7.555-201.570-436.362 
ATOM   5763  C5   DC A 280      -7.716-199.385-437.315 
ATOM   5764  C6   DC A 280      -7.027-198.291-437.731 
ATOM   5765  P    DA A 281      -3.012-194.588-441.014 
ATOM   5766  OP1  DA A 281      -2.648-193.164-440.840 
ATOM   5767  OP2  DA A 281      -4.054-194.873-442.025 
ATOM   5768  O5'  DA A 281      -1.699-195.444-441.340 
ATOM   5769  C5'  DA A 281      -0.899-195.938-440.249 
ATOM   5770  C4'  DA A 281      -0.497-197.376-440.511 
ATOM   5771  O4'  DA A 281      -1.484-198.327-440.022 
ATOM   5772  C3'  DA A 281      -0.313-197.757-441.980 
ATOM   5773  O3'  DA A 281       0.773-198.670-442.086 
ATOM   5774  C2'  DA A 281      -1.601-198.490-442.354 
ATOM   5775  C1'  DA A 281      -1.746-199.270-441.050 
ATOM   5776  N9   DA A 281      -3.110-199.826-440.832 
ATOM   5777  C8   DA A 281      -4.313-199.286-441.191 
ATOM   5778  N7   DA A 281      -5.334-200.016-440.861 
ATOM   5779  C5   DA A 281      -4.770-201.120-440.238 
ATOM   5780  C6   DA A 281      -5.330-202.269-439.658 
ATOM   5781  N6   DA A 281      -6.648-202.505-439.608 
ATOM   5782  N1   DA A 281      -4.482-203.171-439.128 
ATOM   5783  C2   DA A 281      -3.173-202.931-439.179 
ATOM   5784  N3   DA A 281      -2.538-201.900-439.693 
ATOM   5785  C4   DA A 281      -3.408-201.013-440.217 
ATOM   5786  P    DA A 282       1.779-198.539-443.324 
ATOM   5787  OP1  DA A 282       2.806-197.518-443.021 
ATOM   5788  OP2  DA A 282       1.009-198.336-444.570 
ATOM   5789  O5'  DA A 282       2.451-199.991-443.340 
ATOM   5790  C5'  DA A 282       2.587-200.711-442.100 
ATOM   5791  C4'  DA A 282       2.193-202.162-442.297 
ATOM   5792  O4'  DA A 282       0.767-202.383-442.098 
ATOM   5793  C3'  DA A 282       2.465-202.742-443.685 
ATOM   5794  O3'  DA A 282       2.873-204.097-443.546 
ATOM   5795  C2'  DA A 282       1.109-202.713-444.389 
ATOM   5796  C1'  DA A 282       0.276-203.148-443.187 
ATOM   5797  N9   DA A 282      -1.179-202.865-443.332 
ATOM   5798  C8   DA A 282      -1.780-201.813-443.961 
ATOM   5799  N7   DA A 282      -3.076-201.846-443.918 
ATOM   5800  C5   DA A 282      -3.357-203.006-443.208 
ATOM   5801  C6   DA A 282      -4.564-203.611-442.820 
ATOM   5802  N6   DA A 282      -5.772-203.102-443.107 
ATOM   5803  N1   DA A 282      -4.486-204.760-442.124 
ATOM   5804  C2   DA A 282      -3.283-205.259-441.842 
ATOM   5805  N3   DA A 282      -2.095-204.787-442.150 
ATOM   5806  C4   DA A 282      -2.202-203.637-442.846 
ATOM   5807  P    DG A 283       4.038-204.658-444.490 
ATOM   5808  OP1  DG A 283       5.356-204.312-443.911 
ATOM   5809  OP2  DG A 283       3.804-204.214-445.883 
ATOM   5810  O5'  DG A 283       3.800-206.236-444.383 
ATOM   5811  C5'  DG A 283       3.240-206.776-443.171 
ATOM   5812  C4'  DG A 283       2.180-207.807-443.504 
ATOM   5813  O4'  DG A 283       0.862-207.214-443.672 
ATOM   5814  C3'  DG A 283       2.398-208.591-444.798 
ATOM   5815  O3'  DG A 283       1.963-209.932-444.603 
ATOM   5816  C2'  DG A 283       1.473-207.924-445.816 
ATOM   5817  C1'  DG A 283       0.294-207.715-444.872 
ATOM   5818  N9   DG A 283      -0.700-206.720-445.365 
ATOM   5819  C8   DG A 283      -0.492-205.572-446.098 
ATOM   5820  N7   DG A 283      -1.589-204.909-446.375 
ATOM   5821  C5   DG A 283      -2.595-205.673-445.784 
ATOM   5822  C6   DG A 283      -3.998-205.463-445.745 
ATOM   5823  O6   DG A 283      -4.653-204.546-446.231 
ATOM   5824  N1   DG A 283      -4.649-206.484-445.038 
ATOM   5825  C2   DG A 283      -4.025-207.566-444.447 
ATOM   5826  N2   DG A 283      -4.824-208.431-443.818 
ATOM   5827  N3   DG A 283      -2.709-207.762-444.483 
ATOM   5828  C4   DG A 283      -2.062-206.780-445.165 
ATOM   5829  P    DT A 284       2.815-211.125-445.245 
ATOM   5830  OP1  DT A 284       3.939-211.471-444.346 
ATOM   5831  OP2  DT A 284       3.179-210.781-446.637 
ATOM   5832  O5'  DT A 284       1.742-212.312-445.248 
ATOM   5833  C5'  DT A 284       0.725-212.336-444.230 
ATOM   5834  C4'  DT A 284      -0.617-212.675-444.848 
ATOM   5835  O4'  DT A 284      -1.327-211.494-445.319 
ATOM   5836  C3'  DT A 284      -0.575-213.592-446.070 
ATOM   5837  O3'  DT A 284      -1.698-214.465-446.030 
ATOM   5838  C2'  DT A 284      -0.734-212.651-447.265 
ATOM   5839  C1'  DT A 284      -1.789-211.746-446.637 
ATOM   5840  N1   DT A 284      -1.943-210.436-447.331 
ATOM   5841  C2   DT A 284      -3.206-209.897-447.375 
ATOM   5842  O2   DT A 284      -4.177-210.440-446.877 
ATOM   5843  N3   DT A 284      -3.310-208.683-448.027 
ATOM   5844  C4   DT A 284      -2.281-207.983-448.624 
ATOM   5845  O4   DT A 284      -2.498-206.904-449.179 
ATOM   5846  C5   DT A 284      -0.994-208.629-448.526 
ATOM   5847  C7   DT A 284       0.181-207.935-449.149 
ATOM   5848  C6   DT A 284      -0.864-209.810-447.898 
ATOM   5849  P    DC A 285      -1.510-215.991-446.476 
ATOM   5850  OP1  DC A 285      -0.989-216.781-445.338 
ATOM   5851  OP2  DC A 285      -0.716-216.048-447.723 
ATOM   5852  O5'  DC A 285      -3.021-216.419-446.781 
ATOM   5853  C5'  DC A 285      -4.087-215.785-446.050 
ATOM   5854  C4'  DC A 285      -5.219-215.425-446.991 
ATOM   5855  O4'  DC A 285      -5.047-214.107-447.588 
ATOM   5856  C3'  DC A 285      -5.407-216.352-448.192 
ATOM   5857  O3'  DC A 285      -6.798-216.484-448.459 
ATOM   5858  C2'  DC A 285      -4.757-215.609-449.359 
ATOM   5859  C1'  DC A 285      -5.262-214.218-448.987 
ATOM   5860  N1   DC A 285      -4.522-213.114-449.657 
ATOM   5861  C2   DC A 285      -5.237-211.971-450.008 
ATOM   5862  O2   DC A 285      -6.446-211.922-449.750 
ATOM   5863  N3   DC A 285      -4.581-210.953-450.620 
ATOM   5864  C4   DC A 285      -3.271-211.045-450.882 
ATOM   5865  N4   DC A 285      -2.676-210.024-451.481 
ATOM   5866  C5   DC A 285      -2.516-212.211-450.530 
ATOM   5867  C6   DC A 285      -3.190-213.217-449.919 
ATOM   5868  P    DG A 286      -7.372-217.915-448.891 
ATOM   5869  OP1  DG A 286      -7.634-218.730-447.683 
ATOM   5870  OP2  DG A 286      -6.480-218.522-449.903 
ATOM   5871  O5'  DG A 286      -8.760-217.504-449.575 
ATOM   5872  C5'  DG A 286      -9.444-216.326-449.112 
ATOM   5873  C4'  DG A 286      -9.954-215.524-450.294 
ATOM   5874  O4'  DG A 286      -8.967-214.576-450.788 
ATOM   5875  C3'  DG A 286     -10.338-216.336-451.531 
ATOM   5876  O3'  DG A 286     -11.477-215.738-452.138 
ATOM   5877  C2'  DG A 286      -9.147-216.186-452.477 
ATOM   5878  C1'  DG A 286      -8.886-214.708-452.199 
ATOM   5879  N9   DG A 286      -7.537-214.247-452.631 
ATOM   5880  C8   DG A 286      -6.341-214.931-452.629 
ATOM   5881  N7   DG A 286      -5.326-214.233-453.078 
ATOM   5882  C5   DG A 286      -5.890-213.000-453.400 
ATOM   5883  C6   DG A 286      -5.287-211.830-453.933 
ATOM   5884  O6   DG A 286      -4.112-211.640-454.234 
ATOM   5885  N1   DG A 286      -6.226-210.804-454.108 
ATOM   5886  C2   DG A 286      -7.571-210.896-453.807 
ATOM   5887  N2   DG A 286      -8.301-209.804-454.046 
ATOM   5888  N3   DG A 286      -8.136-211.993-453.306 
ATOM   5889  C4   DG A 286      -7.238-212.998-453.131 
ATOM   5890  P    DA A 287     -12.619-216.681-452.743 
ATOM   5891  OP1  DA A 287     -13.544-217.094-451.663 
ATOM   5892  OP2  DA A 287     -11.998-217.777-453.520 
ATOM   5893  O5'  DA A 287     -13.367-215.675-453.737 
ATOM   5894  C5'  DA A 287     -13.387-214.270-453.423 
ATOM   5895  C4'  DA A 287     -13.101-213.456-454.669 
ATOM   5896  O4'  DA A 287     -11.675-213.238-454.875 
ATOM   5897  C3'  DA A 287     -13.573-214.069-455.987 
ATOM   5898  O3'  DA A 287     -14.034-213.029-456.840 
ATOM   5899  C2'  DA A 287     -12.314-214.680-456.603 
ATOM   5900  C1'  DA A 287     -11.365-213.547-456.225 
ATOM   5901  N9   DA A 287      -9.925-213.924-456.293 
ATOM   5902  C8   DA A 287      -9.350-215.131-456.013 
ATOM   5903  N7   DA A 287      -8.062-215.146-456.169 
ATOM   5904  C5   DA A 287      -7.760-213.856-456.583 
ATOM   5905  C6   DA A 287      -6.548-213.229-456.917 
ATOM   5906  N6   DA A 287      -5.360-213.848-456.884 
ATOM   5907  N1   DA A 287      -6.603-211.936-457.288 
ATOM   5908  C2   DA A 287      -7.786-211.325-457.318 
ATOM   5909  N3   DA A 287      -8.976-211.806-457.030 
ATOM   5910  C4   DA A 287      -8.894-213.101-456.662 
ATOM   5911  P    DT A 288     -15.335-213.281-457.738 
ATOM   5912  OP1  DT A 288     -16.551-213.016-456.936 
ATOM   5913  OP2  DT A 288     -15.252-214.616-458.369 
ATOM   5914  O5'  DT A 288     -15.172-212.147-458.856 
ATOM   5915  C5'  DT A 288     -14.497-210.921-458.514 
ATOM   5916  C4'  DT A 288     -13.544-210.527-459.625 
ATOM   5917  O4'  DT A 288     -12.225-211.123-459.463 
ATOM   5918  C3'  DT A 288     -13.962-210.936-461.037 
ATOM   5919  O3'  DT A 288     -13.580-209.911-461.946 
ATOM   5920  C2'  DT A 288     -13.135-212.186-461.339 
ATOM   5921  C1'  DT A 288     -11.838-211.697-460.702 
ATOM   5922  N1   DT A 288     -10.861-212.786-460.423 
ATOM   5923  C2   DT A 288      -9.528-212.480-460.555 
ATOM   5924  O2   DT A 288      -9.131-211.376-460.886 
ATOM   5925  N3   DT A 288      -8.652-213.514-460.289 
ATOM   5926  C4   DT A 288      -8.991-214.797-459.910 
ATOM   5927  O4   DT A 288      -8.116-215.640-459.698 
ATOM   5928  C5   DT A 288     -10.413-215.022-459.798 
ATOM   5929  C7   DT A 288     -10.869-216.393-459.389 
ATOM   5930  C6   DT A 288     -11.287-214.035-460.051 
ATOM   5931  P    DG A 289     -14.569-209.529-463.146 
ATOM   5932  OP1  DG A 289     -15.590-208.574-462.663 
ATOM   5933  OP2  DG A 289     -15.082-210.765-463.777 
ATOM   5934  O5'  DG A 289     -13.571-208.787-464.153 
ATOM   5935  C5'  DG A 289     -12.437-208.079-463.617 
ATOM   5936  C4'  DG A 289     -11.202-208.376-464.444 
ATOM   5937  O4'  DG A 289     -10.494-209.560-463.978 
ATOM   5938  C3'  DG A 289     -11.446-208.653-465.927 
ATOM   5939  O3'  DG A 289     -10.376-208.094-466.681 
ATOM   5940  C2'  DG A 289     -11.385-210.175-466.053 
ATOM   5941  C1'  DG A 289     -10.213-210.384-465.098 
ATOM   5942  N9   DG A 289     -10.074-211.787-464.618 
ATOM   5943  C8   DG A 289     -11.055-212.716-464.347 
ATOM   5944  N7   DG A 289     -10.596-213.874-463.937 
ATOM   5945  C5   DG A 289      -9.213-213.700-463.936 
ATOM   5946  C6   DG A 289      -8.178-214.605-463.586 
ATOM   5947  O6   DG A 289      -8.270-215.766-463.198 
ATOM   5948  N1   DG A 289      -6.913-214.018-463.731 
ATOM   5949  C2   DG A 289      -6.679-212.725-464.157 
ATOM   5950  N2   DG A 289      -5.399-212.353-464.228 
ATOM   5951  N3   DG A 289      -7.651-211.876-464.485 
ATOM   5952  C4   DG A 289      -8.884-212.430-464.351 
ATOM   5953  P    DG A 290     -10.700-207.381-468.077 
ATOM   5954  OP1  DG A 290     -11.118-205.982-467.833 
ATOM   5955  OP2  DG A 290     -11.644-208.215-468.853 
ATOM   5956  O5'  DG A 290      -9.263-207.399-468.781 
ATOM   5957  C5'  DG A 290      -8.082-207.347-467.959 
ATOM   5958  C4'  DG A 290      -7.057-208.343-468.462 
ATOM   5959  O4'  DG A 290      -7.229-209.663-467.871 
ATOM   5960  C3'  DG A 290      -7.070-208.610-469.967 
ATOM   5961  O3'  DG A 290      -5.732-208.792-470.414 
ATOM   5962  C2'  DG A 290      -7.818-209.934-470.120 
ATOM   5963  C1'  DG A 290      -7.196-210.628-468.911 
ATOM   5964  N9   DG A 290      -7.952-211.828-468.455 
ATOM   5965  C8   DG A 290      -9.311-212.057-468.464 
ATOM   5966  N7   DG A 290      -9.658-213.228-467.988 
ATOM   5967  C5   DG A 290      -8.444-213.816-467.639 
ATOM   5968  C6   DG A 290      -8.175-215.089-467.070 
ATOM   5969  O6   DG A 290      -8.966-215.972-466.753 
ATOM   5970  N1   DG A 290      -6.800-215.283-466.878 
ATOM   5971  C2   DG A 290      -5.815-214.368-467.194 
ATOM   5972  N2   DG A 290      -4.560-214.744-466.932 
ATOM   5973  N3   DG A 290      -6.068-213.174-467.727 
ATOM   5974  C4   DG A 290      -7.397-212.970-467.920 
ATOM   5975  P    DA A 291      -5.295-208.173-471.825 
ATOM   5976  OP1  DA A 291      -4.930-206.749-471.650 
ATOM   5977  OP2  DA A 291      -6.336-208.458-472.836 
ATOM   5978  O5'  DA A 291      -3.982-209.029-472.150 
ATOM   5979  C5'  DA A 291      -3.182-209.523-471.060 
ATOM   5980  C4'  DA A 291      -2.779-210.961-471.322 
ATOM   5981  O4'  DA A 291      -3.767-211.912-470.833 
ATOM   5982  C3'  DA A 291      -2.596-211.343-472.791 
ATOM   5983  O3'  DA A 291      -1.510-212.255-472.897 
ATOM   5984  C2'  DA A 291      -3.884-212.075-473.164 
ATOM   5985  C1'  DA A 291      -4.028-212.855-471.861 
ATOM   5986  N9   DA A 291      -5.393-213.411-471.643 
ATOM   5987  C8   DA A 291      -6.595-212.871-472.001 
ATOM   5988  N7   DA A 291      -7.616-213.601-471.672 
ATOM   5989  C5   DA A 291      -7.052-214.705-471.049 
ATOM   5990  C6   DA A 291      -7.612-215.854-470.468 
ATOM   5991  N6   DA A 291      -8.931-216.090-470.419 
ATOM   5992  N1   DA A 291      -6.765-216.756-469.938 
ATOM   5993  C2   DA A 291      -5.455-216.516-469.990 
ATOM   5994  N3   DA A 291      -4.820-215.485-470.504 
ATOM   5995  C4   DA A 291      -5.691-214.598-471.027 
ATOM   5996  P    DT A 292      -0.503-212.125-474.134 
ATOM   5997  OP1  DT A 292       0.524-211.103-473.832 
ATOM   5998  OP2  DT A 292      -1.274-211.921-475.381 
ATOM   5999  O5'  DT A 292       0.169-213.576-474.150 
ATOM   6000  C5'  DT A 292       0.305-214.296-472.910 
ATOM   6001  C4'  DT A 292      -0.089-215.747-473.108 
ATOM   6002  O4'  DT A 292      -1.515-215.968-472.908 
ATOM   6003  C3'  DT A 292       0.183-216.327-474.496 
ATOM   6004  O3'  DT A 292       0.591-217.682-474.357 
ATOM   6005  C2'  DT A 292      -1.173-216.298-475.200 
ATOM   6006  C1'  DT A 292      -2.006-216.733-473.998 
ATOM   6007  N1   DT A 292      -3.461-216.450-474.143 
ATOM   6008  C2   DT A 292      -4.332-217.352-473.580 
ATOM   6009  O2   DT A 292      -3.962-218.347-472.982 
ATOM   6010  N3   DT A 292      -5.673-217.057-473.736 
ATOM   6011  C4   DT A 292      -6.200-215.963-474.391 
ATOM   6012  O4   DT A 292      -7.421-215.805-474.465 
ATOM   6013  C5   DT A 292      -5.207-215.075-474.948 
ATOM   6014  C7   DT A 292      -5.697-213.859-475.678 
ATOM   6015  C6   DT A 292      -3.898-215.337-474.812 
ATOM   6016  P    DT A 293       1.755-218.243-475.301 
ATOM   6017  OP1  DT A 293       3.073-217.897-474.722 
ATOM   6018  OP2  DT A 293       1.522-217.799-476.693 
ATOM   6019  O5'  DT A 293       1.518-219.821-475.193 
ATOM   6020  C5'  DT A 293       0.958-220.362-473.981 
ATOM   6021  C4'  DT A 293      -0.102-221.393-474.315 
ATOM   6022  O4'  DT A 293      -1.421-220.799-474.482 
ATOM   6023  C3'  DT A 293       0.116-222.176-475.609 
ATOM   6024  O3'  DT A 293      -0.319-223.517-475.414 
ATOM   6025  C2'  DT A 293      -0.809-221.509-476.626 
ATOM   6026  C1'  DT A 293      -1.988-221.300-475.682 
ATOM   6027  N1   DT A 293      -2.982-220.305-476.176 
ATOM   6028  C2   DT A 293      -4.302-220.537-475.875 
ATOM   6029  O2   DT A 293      -4.677-221.505-475.234 
ATOM   6030  N3   DT A 293      -5.194-219.595-476.349 
ATOM   6031  C4   DT A 293      -4.881-218.467-477.081 
ATOM   6032  O4   DT A 293      -5.767-217.695-477.451 
ATOM   6033  C5   DT A 293      -3.470-218.311-477.347 
ATOM   6034  C7   DT A 293      -3.043-217.109-478.138 
ATOM   6035  C6   DT A 293      -2.581-219.212-476.898 
ATOM   6036  P    DC A 294       0.533-224.710-476.056 
ATOM   6037  OP1  DC A 294       1.657-225.056-475.157 
ATOM   6038  OP2  DC A 294       0.897-224.366-477.448 
ATOM   6039  O5'  DC A 294      -0.540-225.897-476.059 
ATOM   6040  C5'  DC A 294      -1.558-225.921-475.041 
ATOM   6041  C4'  DC A 294      -2.900-226.260-475.658 
ATOM   6042  O4'  DC A 294      -3.609-225.079-476.130 
ATOM   6043  C3'  DC A 294      -2.858-227.177-476.880 
ATOM   6044  O3'  DC A 294      -3.980-228.051-476.840 
ATOM   6045  C2'  DC A 294      -3.016-226.236-478.075 
ATOM   6046  C1'  DC A 294      -4.071-225.331-477.448 
ATOM   6047  N1   DC A 294      -4.226-224.021-478.142 
ATOM   6048  C2   DC A 294      -5.499-223.461-478.195 
ATOM   6049  O2   DC A 294      -6.439-224.067-477.669 
ATOM   6050  N3   DC A 294      -5.660-222.269-478.824 
ATOM   6051  C4   DC A 294      -4.616-221.644-479.382 
ATOM   6052  N4   DC A 294      -4.825-220.483-479.983 
ATOM   6053  C5   DC A 294      -3.298-222.204-479.339 
ATOM   6054  C6   DC A 294      -3.157-223.396-478.706 
ATOM   6055  P    DC A 295      -3.792-229.576-477.287 
ATOM   6056  OP1  DC A 295      -3.271-230.366-476.148 
ATOM   6057  OP2  DC A 295      -2.999-229.634-478.534 
ATOM   6058  O5'  DC A 295      -5.303-230.004-477.592 
ATOM   6059  C5'  DC A 295      -6.369-229.370-476.861 
ATOM   6060  C4'  DC A 295      -7.501-229.010-477.802 
ATOM   6061  O4'  DC A 295      -7.329-227.693-478.399 
ATOM   6062  C3'  DC A 295      -7.689-229.937-479.003 
ATOM   6063  O3'  DC A 295      -9.080-230.069-479.270 
ATOM   6064  C2'  DC A 295      -7.039-229.194-480.170 
ATOM   6065  C1'  DC A 295      -7.544-227.803-479.798 
ATOM   6066  N1   DC A 295      -6.804-226.699-480.468 
ATOM   6067  C2   DC A 295      -7.519-225.556-480.819 
ATOM   6068  O2   DC A 295      -8.728-225.507-480.561 
ATOM   6069  N3   DC A 295      -6.863-224.538-481.431 
ATOM   6070  C4   DC A 295      -5.553-224.630-481.692 
ATOM   6071  N4   DC A 295      -4.958-223.609-482.292 
ATOM   6072  C5   DC A 295      -4.799-225.796-481.341 
ATOM   6073  C6   DC A 295      -5.473-226.803-480.730 
ATOM   6074  P    DT A 296      -9.654-231.500-479.701 
ATOM   6075  OP1  DT A 296      -9.916-232.315-478.494 
ATOM   6076  OP2  DT A 296      -8.763-232.108-480.713 
ATOM   6077  O5'  DT A 296     -11.042-231.089-480.385 
ATOM   6078  C5'  DT A 296     -11.726-229.911-479.922 
ATOM   6079  C4'  DT A 296     -12.237-229.110-481.104 
ATOM   6080  O4'  DT A 296     -11.249-228.161-481.599 
ATOM   6081  C3'  DT A 296     -12.620-229.921-482.341 
ATOM   6082  O3'  DT A 296     -13.759-229.323-482.949 
ATOM   6083  C2'  DT A 296     -11.429-229.771-483.288 
ATOM   6084  C1'  DT A 296     -11.168-228.293-483.010 
ATOM   6085  N1   DT A 296      -9.819-227.832-483.441 
ATOM   6086  C2   DT A 296      -9.720-226.546-483.915 
ATOM   6087  O2   DT A 296     -10.674-225.792-483.991 
ATOM   6088  N3   DT A 296      -8.454-226.154-484.306 
ATOM   6089  C4   DT A 296      -7.309-226.923-484.264 
ATOM   6090  O4   DT A 296      -6.230-226.463-484.642 
ATOM   6091  C5   DT A 296      -7.514-228.258-483.752 
ATOM   6092  C7   DT A 296      -6.318-229.161-483.672 
ATOM   6093  C6   DT A 296      -8.734-228.665-483.365 
ATOM   6094  P    DC A 297     -14.901-230.266-483.554 
ATOM   6095  OP1  DC A 297     -15.826-230.679-482.474 
ATOM   6096  OP2  DC A 297     -14.280-231.362-484.330 
ATOM   6097  O5'  DC A 297     -15.649-229.260-484.548 
ATOM   6098  C5'  DC A 297     -15.669-227.855-484.234 
ATOM   6099  C4'  DC A 297     -15.383-227.041-485.480 
ATOM   6100  O4'  DC A 297     -13.958-226.823-485.685 
ATOM   6101  C3'  DC A 297     -15.855-227.655-486.798 
ATOM   6102  O3'  DC A 297     -16.316-226.614-487.651 
ATOM   6103  C2'  DC A 297     -14.596-228.265-487.414 
ATOM   6104  C1'  DC A 297     -13.647-227.132-487.035 
ATOM   6105  N1   DC A 297     -12.208-227.509-487.104 
ATOM   6106  C2   DC A 297     -11.298-226.532-487.502 
ATOM   6107  O2   DC A 297     -11.720-225.403-487.779 
ATOM   6108  N3   DC A 297      -9.982-226.856-487.572 
ATOM   6109  C4   DC A 297      -9.566-228.091-487.263 
ATOM   6110  N4   DC A 297      -8.271-228.357-487.347 
ATOM   6111  C5   DC A 297     -10.484-229.110-486.852 
ATOM   6112  C6   DC A 297     -11.795-228.767-486.789 
ATOM   6113  P    DT A 298     -17.617-226.866-488.549 
ATOM   6114  OP1  DT A 298     -18.833-226.601-487.746 
ATOM   6115  OP2  DT A 298     -17.534-228.201-489.180 
ATOM   6116  O5'  DT A 298     -17.454-225.732-489.667 
ATOM   6117  C5'  DT A 298     -16.780-224.506-489.325 
ATOM   6118  C4'  DT A 298     -15.826-224.112-490.436 
ATOM   6119  O4'  DT A 298     -14.507-224.708-490.274 
ATOM   6120  C3'  DT A 298     -16.244-224.521-491.848 
ATOM   6121  O3'  DT A 298     -15.862-223.496-492.757 
ATOM   6122  C2'  DT A 298     -15.418-225.771-492.150 
ATOM   6123  C1'  DT A 298     -14.120-225.282-491.513 
ATOM   6124  N1   DT A 298     -13.144-226.371-491.233 
ATOM   6125  C2   DT A 298     -11.810-226.065-491.366 
ATOM   6126  O2   DT A 298     -11.413-224.961-491.696 
ATOM   6127  N3   DT A 298     -10.935-227.099-491.100 
ATOM   6128  C4   DT A 298     -11.274-228.382-490.721 
ATOM   6129  O4   DT A 298     -10.398-229.225-490.509 
ATOM   6130  C5   DT A 298     -12.695-228.607-490.608 
ATOM   6131  C7   DT A 298     -13.151-229.978-490.200 
ATOM   6132  C6   DT A 298     -13.569-227.620-490.861 
ATOM   6133  P    DC A 299     -16.851-223.114-493.957 
ATOM   6134  OP1  DC A 299     -17.872-222.159-493.473 
ATOM   6135  OP2  DC A 299     -17.364-224.350-494.587 
ATOM   6136  O5'  DC A 299     -15.853-222.372-494.964 
ATOM   6137  C5'  DC A 299     -14.720-221.664-494.428 
ATOM   6138  C4'  DC A 299     -13.484-221.961-495.254 
ATOM   6139  O4'  DC A 299     -12.776-223.145-494.788 
ATOM   6140  C3'  DC A 299     -13.728-222.238-496.738 
ATOM   6141  O3'  DC A 299     -12.658-221.680-497.492 
ATOM   6142  C2'  DC A 299     -13.667-223.760-496.863 
ATOM   6143  C1'  DC A 299     -12.495-223.969-495.909 
ATOM   6144  N1   DC A 299     -12.356-225.372-495.429 
ATOM   6145  C2   DC A 299     -11.070-225.859-495.210 
ATOM   6146  O2   DC A 299     -10.106-225.114-495.420 
ATOM   6147  N3   DC A 299     -10.922-227.137-494.772 
ATOM   6148  C4   DC A 299     -11.992-227.912-494.556
[truncated: 415,700 more chars]
