# Supplementary material for: Characterization of lncRNA-protein interactions associated with Prostate cancer and Androgen receptors by molecular docking simulations
Source: Biochem Biophys Rep. 2025 Mar 9;42:101959. doi: 10.1016/j.bbrep.2025.101959 (PMC11929892; doi:10.1016/j.bbrep.2025.101959)
Supplement: Multimedia component 64 [file mmc64.zip › bbrep_00101959_model_53_mmc64.pdb]

REMARK Number:    53
REMARK Ligand:     lig_628dcb8434e2f.pdb
REMARK Contact:     0     0     0
REMARK Score:  -150.12
REMARK RMSD:    833.26
MODEL       53
ATOM      1  N   ALA A  24      30.357  -5.473 -24.875 
ATOM      2  CA  ALA A  24      30.515  -4.000 -24.871 
ATOM      3  CB  ALA A  24      29.364  -3.347 -25.653 
ATOM      4  C   ALA A  24      30.496  -3.471 -23.474 
ATOM      5  O   ALA A  24      31.409  -3.720 -22.690 
ATOM      6  N   GLN A  25      29.435  -2.716 -23.129 
ATOM      7  CA  GLN A  25      29.334  -2.167 -21.810 
ATOM      8  CB  GLN A  25      28.209  -1.135 -21.640 
ATOM      9  CG  GLN A  25      28.449   0.131 -22.464 
ATOM     10  CD  GLN A  25      27.291   1.085 -22.227 
ATOM     11  OE1 GLN A  25      26.895   1.324 -21.089 
ATOM     12  NE2 GLN A  25      26.734   1.652 -23.331 
ATOM     13  C   GLN A  25      29.084  -3.296 -20.876 
ATOM     14  O   GLN A  25      28.668  -4.376 -21.290 
ATOM     15  N   ASP A  26      29.382  -3.075 -19.584 
ATOM     16  CA  ASP A  26      29.211  -4.105 -18.606 
ATOM     17  CB  ASP A  26      30.274  -4.043 -17.495 
ATOM     18  CG  ASP A  26      30.054  -5.171 -16.494 
ATOM     19  OD1 ASP A  26      28.986  -5.191 -15.826 
ATOM     20  OD2 ASP A  26      30.966  -6.032 -16.381 
ATOM     21  C   ASP A  26      27.866  -3.939 -17.988 
ATOM     22  O   ASP A  26      27.612  -2.985 -17.253 
ATOM     23  N   ASN A  27      26.945  -4.872 -18.288 
ATOM     24  CA  ASN A  27      25.662  -4.773 -17.669 
ATOM     25  CB  ASN A  27      24.503  -4.752 -18.683 
ATOM     26  CG  ASN A  27      24.583  -3.452 -19.471 
ATOM     27  OD1 ASN A  27      24.658  -2.366 -18.897 
ATOM     28  ND2 ASN A  27      24.568  -3.560 -20.827 
ATOM     29  C   ASN A  27      25.467  -5.984 -16.812 
ATOM     30  O   ASN A  27      24.473  -6.696 -16.949 
ATOM     31  N   SER A  28      26.402  -6.226 -15.873 
ATOM     32  CA  SER A  28      26.317  -7.361 -15.002 
ATOM     33  CB  SER A  28      27.559  -7.517 -14.112 
ATOM     34  OG  SER A  28      28.707  -7.731 -14.919 
ATOM     35  C   SER A  28      25.149  -7.145 -14.100 
ATOM     36  O   SER A  28      24.492  -8.089 -13.668 
ATOM     37  N   ARG A  29      24.868  -5.864 -13.806 
ATOM     38  CA  ARG A  29      23.821  -5.471 -12.913 
ATOM     39  CB  ARG A  29      23.787  -3.948 -12.704 
ATOM     40  CG  ARG A  29      25.152  -3.369 -12.324 
ATOM     41  CD  ARG A  29      25.113  -1.897 -11.913 
ATOM     42  NE  ARG A  29      26.512  -1.383 -11.942 
ATOM     43  CZ  ARG A  29      27.390  -1.720 -10.952 
ATOM     44  NH1 ARG A  29      27.024  -2.618  -9.991 
ATOM     45  NH2 ARG A  29      28.642  -1.178 -10.929 
ATOM     46  C   ARG A  29      22.506  -5.884 -13.504 
ATOM     47  O   ARG A  29      21.579  -6.255 -12.784 
ATOM     48  N   TYR A  30      22.378  -5.784 -14.840 
ATOM     49  CA  TYR A  30      21.164  -6.163 -15.505 
ATOM     50  CB  TYR A  30      21.186  -5.817 -17.003 
ATOM     51  CG  TYR A  30      19.900  -6.271 -17.606 
ATOM     52  CD1 TYR A  30      18.727  -5.600 -17.348 
ATOM     53  CD2 TYR A  30      19.876  -7.357 -18.449 
ATOM     54  CE1 TYR A  30      17.543  -6.018 -17.911 
ATOM     55  CE2 TYR A  30      18.698  -7.778 -19.016 
ATOM     56  CZ  TYR A  30      17.529  -7.109 -18.746 
ATOM     57  OH  TYR A  30      16.316  -7.539 -19.327 
ATOM     58  C   TYR A  30      20.959  -7.638 -15.363 
ATOM     59  O   TYR A  30      19.855  -8.092 -15.068 
ATOM     60  N   THR A  31      22.033  -8.431 -15.551 
ATOM     61  CA  THR A  31      21.926  -9.861 -15.473 
ATOM     62  CB  THR A  31      23.230 -10.559 -15.736 
ATOM     63  OG1 THR A  31      23.715 -10.225 -17.028 
ATOM     64  CG2 THR A  31      23.003 -12.080 -15.628 
ATOM     65  C   THR A  31      21.490 -10.229 -14.091 
ATOM     66  O   THR A  31      20.646 -11.105 -13.907 
ATOM     67  N   HIS A  32      22.064  -9.557 -13.079 
ATOM     68  CA  HIS A  32      21.744  -9.842 -11.711 
ATOM     69  ND1 HIS A  32      22.771 -10.826  -8.882 
ATOM     70  CG  HIS A  32      22.450  -9.554  -9.301 
ATOM     71  CB  HIS A  32      22.623  -9.069 -10.710 
ATOM     72  NE2 HIS A  32      22.010  -9.743  -7.096 
ATOM     73  CD2 HIS A  32      21.986  -8.905  -8.198 
ATOM     74  CE1 HIS A  32      22.488 -10.885  -7.556 
ATOM     75  C   HIS A  32      20.311  -9.481 -11.477 
ATOM     76  O   HIS A  32      19.604 -10.145 -10.722 
ATOM     77  N   PHE A  33      19.841  -8.406 -12.133 
ATOM     78  CA  PHE A  33      18.494  -7.942 -11.975 
ATOM     79  CB  PHE A  33      18.233  -6.698 -12.850 
ATOM     80  CG  PHE A  33      16.831  -6.221 -12.683 
ATOM     81  CD1 PHE A  33      15.822  -6.729 -13.471 
ATOM     82  CD2 PHE A  33      16.525  -5.261 -11.749 
ATOM     83  CE1 PHE A  33      14.528  -6.288 -13.327 
ATOM     84  CE2 PHE A  33      15.232  -4.815 -11.599 
ATOM     85  CZ  PHE A  33      14.232  -5.330 -12.388 
ATOM     86  C   PHE A  33      17.577  -9.044 -12.410 
ATOM     87  O   PHE A  33      16.584  -9.337 -11.745 
ATOM     88  N   LEU A  34      17.891  -9.694 -13.546 
ATOM     89  CA  LEU A  34      17.052 -10.740 -14.056 
ATOM     90  CB  LEU A  34      17.509 -11.262 -15.429 
ATOM     91  CG  LEU A  34      17.352 -10.227 -16.561 
ATOM     92  CD1 LEU A  34      17.815 -10.799 -17.911 
ATOM     93  CD2 LEU A  34      15.914  -9.684 -16.622 
ATOM     94  C   LEU A  34      17.034 -11.895 -13.105 
ATOM     95  O   LEU A  34      15.977 -12.463 -12.835 
ATOM     96  N   THR A  35      18.201 -12.276 -12.555 
ATOM     97  CA  THR A  35      18.222 -13.429 -11.706 
ATOM     98  CB  THR A  35      19.611 -13.827 -11.277 
ATOM     99  OG1 THR A  35      19.582 -15.110 -10.672 
ATOM    100  CG2 THR A  35      20.183 -12.793 -10.291 
ATOM    101  C   THR A  35      17.370 -13.183 -10.496 
ATOM    102  O   THR A  35      16.600 -14.054 -10.093 
ATOM    103  N   GLN A  36      17.510 -12.004  -9.861 
ATOM    104  CA  GLN A  36      16.760 -11.714  -8.673 
ATOM    105  CB  GLN A  36      17.330 -10.515  -7.900 
ATOM    106  CG  GLN A  36      18.719 -10.776  -7.318 
ATOM    107  CD  GLN A  36      19.161  -9.521  -6.583 
ATOM    108  OE1 GLN A  36      18.999  -8.403  -7.076 
ATOM    109  NE2 GLN A  36      19.727  -9.702  -5.360 
ATOM    110  C   GLN A  36      15.306 -11.414  -8.928 
ATOM    111  O   GLN A  36      14.428 -11.820  -8.172 
ATOM    112  N   HIS A  37      15.041 -10.560  -9.926 
ATOM    113  CA  HIS A  37      13.739 -10.030 -10.232 
ATOM    114  ND1 HIS A  37      13.488  -7.875  -7.943 
ATOM    115  CG  HIS A  37      14.262  -7.931  -9.081 
ATOM    116  CB  HIS A  37      13.787  -8.508 -10.384 
ATOM    117  NE2 HIS A  37      15.483  -7.062  -7.395 
ATOM    118  CD2 HIS A  37      15.476  -7.429  -8.730 
ATOM    119  CE1 HIS A  37      14.268  -7.348  -6.966 
ATOM    120  C   HIS A  37      12.906 -10.649 -11.327 
ATOM    121  O   HIS A  37      11.752 -10.256 -11.466 
ATOM    122  N   TYR A  38      13.434 -11.530 -12.202 
ATOM    123  CA  TYR A  38      12.632 -11.883 -13.350 
ATOM    124  CB  TYR A  38      13.334 -11.414 -14.642 
ATOM    125  CG  TYR A  38      12.655 -11.872 -15.887 
ATOM    126  CD1 TYR A  38      11.465 -11.319 -16.304 
ATOM    127  CD2 TYR A  38      13.246 -12.841 -16.668 
ATOM    128  CE1 TYR A  38      10.868 -11.746 -17.467 
ATOM    129  CE2 TYR A  38      12.653 -13.271 -17.830 
ATOM    130  CZ  TYR A  38      11.459 -12.724 -18.231 
ATOM    131  OH  TYR A  38      10.848 -13.164 -19.425 
ATOM    132  C   TYR A  38      12.379 -13.364 -13.432 
ATOM    133  O   TYR A  38      13.285 -14.174 -13.250 
ATOM    134  N   ASP A  39      11.102 -13.741 -13.690 
ATOM    135  CA  ASP A  39      10.698 -15.112 -13.886 
ATOM    136  CB  ASP A  39      10.028 -15.729 -12.643 
ATOM    137  CG  ASP A  39       9.940 -17.238 -12.841 
ATOM    138  OD1 ASP A  39      10.562 -17.742 -13.815 
ATOM    139  OD2 ASP A  39       9.249 -17.904 -12.025 
ATOM    140  C   ASP A  39       9.669 -15.081 -14.984 
ATOM    141  O   ASP A  39       8.529 -14.682 -14.754 
ATOM    142  N   ALA A  40      10.037 -15.519 -16.207 
ATOM    143  CA  ALA A  40       9.168 -15.355 -17.343 
ATOM    144  CB  ALA A  40       9.809 -15.843 -18.652 
ATOM    145  C   ALA A  40       7.861 -16.082 -17.196 
ATOM    146  O   ALA A  40       6.812 -15.469 -17.390 
ATOM    147  N   LYS A  41       7.868 -17.386 -16.837 
ATOM    148  CA  LYS A  41       6.612 -18.091 -16.756 
ATOM    149  CB  LYS A  41       6.394 -19.072 -17.922 
ATOM    150  CG  LYS A  41       6.320 -18.394 -19.293 
ATOM    151  CD  LYS A  41       6.383 -19.380 -20.462 
ATOM    152  CE  LYS A  41       6.315 -18.723 -21.842 
ATOM    153  NZ  LYS A  41       6.395 -19.761 -22.893 
ATOM    154  C   LYS A  41       6.607 -18.900 -15.492 
ATOM    155  O   LYS A  41       6.979 -20.072 -15.469 
ATOM    156  N   PRO A  42       6.164 -18.261 -14.447 
ATOM    157  CA  PRO A  42       6.146 -18.766 -13.096 
ATOM    158  CD  PRO A  42       5.459 -16.998 -14.579 
ATOM    159  CB  PRO A  42       5.693 -17.583 -12.242 
ATOM    160  CG  PRO A  42       4.817 -16.760 -13.203 
ATOM    161  C   PRO A  42       5.350 -19.982 -12.740 
ATOM    162  O   PRO A  42       5.866 -20.776 -11.954 
ATOM    163  N   GLN A  43       4.106 -20.125 -13.253 
ATOM    164  CA  GLN A  43       3.233 -21.210 -12.882 
ATOM    165  CB  GLN A  43       3.921 -22.559 -12.575 
ATOM    166  CG  GLN A  43       2.969 -23.746 -12.437 
ATOM    167  CD  GLN A  43       2.653 -24.258 -13.835 
ATOM    168  OE1 GLN A  43       2.011 -23.577 -14.631 
ATOM    169  NE2 GLN A  43       3.125 -25.496 -14.144 
ATOM    170  C   GLN A  43       2.428 -20.772 -11.677 
ATOM    171  O   GLN A  43       1.781 -19.726 -11.696 
ATOM    172  N   GLY A  44       2.476 -21.564 -10.580 
ATOM    173  CA  GLY A  44       1.617 -21.423  -9.423 
ATOM    174  C   GLY A  44       1.682 -20.099  -8.711 
ATOM    175  O   GLY A  44       0.636 -19.515  -8.436 
ATOM    176  N   ARG A  45       2.881 -19.573  -8.391 
ATOM    177  CA  ARG A  45       2.966 -18.320  -7.681 
ATOM    178  CB  ARG A  45       2.277 -17.177  -8.444 
ATOM    179  CG  ARG A  45       2.951 -16.883  -9.786 
ATOM    180  CD  ARG A  45       2.084 -16.065 -10.743 
ATOM    181  NE  ARG A  45       2.134 -14.640 -10.313 
ATOM    182  CZ  ARG A  45       1.083 -13.819 -10.595 
ATOM    183  NH1 ARG A  45      -0.026 -14.325 -11.205 
ATOM    184  NH2 ARG A  45       1.132 -12.493 -10.270 
ATOM    185  C   ARG A  45       2.353 -18.422  -6.307 
ATOM    186  O   ARG A  45       1.777 -17.453  -5.809 
ATOM    187  N   ASP A  46       2.452 -19.607  -5.663 
ATOM    188  CA  ASP A  46       1.984 -19.790  -4.311 
ATOM    189  CB  ASP A  46       1.250 -21.127  -4.079 
ATOM    190  CG  ASP A  46       2.197 -22.277  -4.390 
ATOM    191  OD1 ASP A  46       3.256 -22.021  -5.022 
ATOM    192  OD2 ASP A  46       1.866 -23.431  -4.005 
ATOM    193  C   ASP A  46       3.161 -19.699  -3.376 
ATOM    194  O   ASP A  46       4.259 -19.317  -3.777 
ATOM    195  N   ASP A  47       2.954 -20.056  -2.089 
ATOM    196  CA  ASP A  47       3.986 -19.963  -1.086 
ATOM    197  CB  ASP A  47       3.505 -20.399   0.311 
ATOM    198  CG  ASP A  47       2.512 -19.366   0.829 
ATOM    199  OD1 ASP A  47       2.392 -18.285   0.192 
ATOM    200  OD2 ASP A  47       1.859 -19.643   1.870 
ATOM    201  C   ASP A  47       5.122 -20.868  -1.453 
ATOM    202  O   ASP A  47       6.290 -20.503  -1.321 
ATOM    203  N   ARG A  48       4.797 -22.077  -1.942 
ATOM    204  CA  ARG A  48       5.781 -23.061  -2.293 
ATOM    205  CB  ARG A  48       5.140 -24.351  -2.823 
ATOM    206  CG  ARG A  48       6.146 -25.430  -3.211 
ATOM    207  CD  ARG A  48       5.521 -26.560  -4.029 
ATOM    208  NE  ARG A  48       5.134 -25.982  -5.348 
ATOM    209  CZ  ARG A  48       4.541 -26.764  -6.297 
ATOM    210  NH1 ARG A  48       4.304 -28.084  -6.046 
ATOM    211  NH2 ARG A  48       4.179 -26.221  -7.497 
ATOM    212  C   ARG A  48       6.632 -22.511  -3.395 
ATOM    213  O   ARG A  48       7.843 -22.722  -3.421 
ATOM    214  N   TYR A  49       6.004 -21.778  -4.332 
ATOM    215  CA  TYR A  49       6.690 -21.207  -5.452 
ATOM    216  CB  TYR A  49       5.716 -20.385  -6.317 
ATOM    217  CG  TYR A  49       6.455 -19.484  -7.246 
ATOM    218  CD1 TYR A  49       6.995 -19.944  -8.423 
ATOM    219  CD2 TYR A  49       6.580 -18.149  -6.930 
ATOM    220  CE1 TYR A  49       7.662 -19.084  -9.266 
ATOM    221  CE2 TYR A  49       7.244 -17.287  -7.767 
ATOM    222  CZ  TYR A  49       7.787 -17.755  -8.938 
ATOM    223  OH  TYR A  49       8.468 -16.868  -9.798 
ATOM    224  C   TYR A  49       7.763 -20.299  -4.937 
ATOM    225  O   TYR A  49       8.907 -20.361  -5.387 
ATOM    226  N   CYS A  50       7.427 -19.442  -3.956 
ATOM    227  CA  CYS A  50       8.387 -18.513  -3.432 
ATOM    228  CB  CYS A  50       7.789 -17.543  -2.401 
ATOM    229  SG  CYS A  50       6.919 -16.168  -3.203 
ATOM    230  C   CYS A  50       9.521 -19.233  -2.772 
ATOM    231  O   CYS A  50      10.680 -18.874  -2.966 
ATOM    232  N   GLU A  51       9.232 -20.282  -1.984 
ATOM    233  CA  GLU A  51      10.291 -20.937  -1.274 
ATOM    234  CB  GLU A  51       9.814 -22.052  -0.328 
ATOM    235  CG  GLU A  51       9.046 -21.500   0.875 
ATOM    236  CD  GLU A  51       8.647 -22.660   1.776 
ATOM    237  OE1 GLU A  51       8.797 -23.834   1.341 
ATOM    238  OE2 GLU A  51       8.191 -22.384   2.918 
ATOM    239  C   GLU A  51      11.271 -21.539  -2.238 
ATOM    240  O   GLU A  51      12.477 -21.471  -2.014 
ATOM    241  N   SER A  52      10.782 -22.163  -3.323 
ATOM    242  CA  SER A  52      11.648 -22.819  -4.266 
ATOM    243  CB  SER A  52      10.871 -23.670  -5.287 
ATOM    244  OG  SER A  52      11.770 -24.296  -6.189 
ATOM    245  C   SER A  52      12.484 -21.840  -5.041 
ATOM    246  O   SER A  52      13.695 -22.015  -5.173 
ATOM    247  N   ILE A  53      11.853 -20.774  -5.572 
ATOM    248  CA  ILE A  53      12.510 -19.830  -6.436 
ATOM    249  CB  ILE A  53      11.569 -18.839  -7.063 
ATOM    250  CG1 ILE A  53      12.268 -18.100  -8.213 
ATOM    251  CG2 ILE A  53      11.022 -17.910  -5.967 
ATOM    252  CD1 ILE A  53      11.307 -17.285  -9.080 
ATOM    253  C   ILE A  53      13.564 -19.071  -5.697 
ATOM    254  O   ILE A  53      14.625 -18.777  -6.243 
ATOM    255  N   MET A  54      13.288 -18.724  -4.431 
ATOM    256  CA  MET A  54      14.208 -17.931  -3.681 
ATOM    257  CB  MET A  54      13.657 -17.630  -2.278 
ATOM    258  CG  MET A  54      14.129 -16.292  -1.716 
ATOM    259  SD  MET A  54      13.400 -14.851  -2.557 
ATOM    260  CE  MET A  54      13.965 -13.641  -1.327 
ATOM    261  C   MET A  54      15.482 -18.715  -3.574 
ATOM    262  O   MET A  54      16.577 -18.162  -3.661 
ATOM    263  N   ARG A  55      15.360 -20.040  -3.377 
ATOM    264  CA  ARG A  55      16.487 -20.926  -3.259 
ATOM    265  CB  ARG A  55      16.035 -22.353  -2.921 
ATOM    266  CG  ARG A  55      15.198 -22.413  -1.641 
ATOM    267  CD  ARG A  55      14.502 -23.757  -1.423 
ATOM    268  NE  ARG A  55      15.339 -24.566  -0.498 
ATOM    269  CZ  ARG A  55      15.110 -25.907  -0.399 
ATOM    270  NH1 ARG A  55      14.168 -26.490  -1.198 
ATOM    271  NH2 ARG A  55      15.823 -26.659   0.486 
ATOM    272  C   ARG A  55      17.249 -20.983  -4.555 
ATOM    273  O   ARG A  55      18.476 -20.907  -4.565 
ATOM    274  N   ARG A  56      16.538 -21.101  -5.694 
ATOM    275  CA  ARG A  56      17.186 -21.258  -6.971 
ATOM    276  CB  ARG A  56      16.203 -21.454  -8.140 
ATOM    277  CG  ARG A  56      15.409 -22.759  -8.083 
ATOM    278  CD  ARG A  56      14.767 -23.128  -9.423 
ATOM    279  NE  ARG A  56      13.877 -22.004  -9.821 
ATOM    280  CZ  ARG A  56      12.561 -22.008  -9.459 
ATOM    281  NH1 ARG A  56      12.047 -23.057  -8.752 
ATOM    282  NH2 ARG A  56      11.757 -20.960  -9.804 
ATOM    283  C   ARG A  56      17.993 -20.038  -7.297 
ATOM    284  O   ARG A  56      19.094 -20.132  -7.842 
ATOM    285  N   ARG A  57      17.434 -18.858  -6.981 
ATOM    286  CA  ARG A  57      17.989 -17.566  -7.272 
ATOM    287  CB  ARG A  57      16.981 -16.432  -7.028 
ATOM    288  CG  ARG A  57      15.720 -16.618  -7.872 
ATOM    289  CD  ARG A  57      16.007 -16.749  -9.368 
ATOM    290  NE  ARG A  57      14.774 -17.286 -10.009 
ATOM    291  CZ  ARG A  57      14.462 -16.937 -11.292 
ATOM    292  NH1 ARG A  57      15.255 -16.058 -11.970 
ATOM    293  NH2 ARG A  57      13.356 -17.462 -11.896 
ATOM    294  C   ARG A  57      19.215 -17.308  -6.446 
ATOM    295  O   ARG A  57      20.047 -16.489  -6.833 
ATOM    296  N   GLY A  58      19.345 -17.952  -5.266 
ATOM    297  CA  GLY A  58      20.518 -17.749  -4.452 
ATOM    298  C   GLY A  58      20.249 -16.676  -3.435 
ATOM    299  O   GLY A  58      21.171 -16.056  -2.910 
ATOM    300  N   LEU A  59      18.957 -16.404  -3.197 
ATOM    301  CA  LEU A  59      18.390 -15.442  -2.291 
ATOM    302  CB  LEU A  59      16.997 -14.993  -2.748 
ATOM    303  CG  LEU A  59      17.057 -14.335  -4.141 
ATOM    304  CD1 LEU A  59      15.690 -13.786  -4.573 
ATOM    305  CD2 LEU A  59      18.175 -13.282  -4.214 
ATOM    306  C   LEU A  59      18.342 -15.875  -0.842 
ATOM    307  O   LEU A  59      17.877 -15.107  -0.005 
ATOM    308  N   THR A  60      18.628 -17.158  -0.543 
ATOM    309  CA  THR A  60      18.521 -17.780   0.758 
ATOM    310  CB  THR A  60      18.422 -19.273   0.655 
ATOM    311  OG1 THR A  60      19.592 -19.810   0.057 
ATOM    312  CG2 THR A  60      17.192 -19.608  -0.204 
ATOM    313  C   THR A  60      19.582 -17.448   1.776 
ATOM    314  O   THR A  60      19.306 -17.592   2.964 
ATOM    315  N   SER A  61      20.833 -17.093   1.412 
ATOM    316  CA  SER A  61      21.758 -16.859   2.493 
ATOM    317  CB  SER A  61      22.957 -17.826   2.485 
ATOM    318  OG  SER A  61      22.517 -19.158   2.702 
ATOM    319  C   SER A  61      22.320 -15.475   2.407 
ATOM    320  O   SER A  61      23.186 -15.209   1.575 
ATOM    321  N   PRO A  62      21.889 -14.572   3.254 
ATOM    322  CA  PRO A  62      20.832 -14.844   4.197 
ATOM    323  CD  PRO A  62      22.847 -13.617   3.787 
ATOM    324  CB  PRO A  62      20.985 -13.822   5.320 
ATOM    325  CG  PRO A  62      22.467 -13.428   5.263 
ATOM    326  C   PRO A  62      19.514 -14.718   3.499 
ATOM    327  O   PRO A  62      19.488 -14.279   2.350 
ATOM    328  N   CYS A  63      18.409 -15.091   4.176 
ATOM    329  CA  CYS A  63      17.107 -15.029   3.577 
ATOM    330  CB  CYS A  63      15.980 -15.525   4.508 
ATOM    331  SG  CYS A  63      16.264 -17.191   5.180 
ATOM    332  C   CYS A  63      16.811 -13.590   3.286 
ATOM    333  O   CYS A  63      16.979 -12.728   4.148 
ATOM    334  N   LYS A  64      16.363 -13.286   2.050 
ATOM    335  CA  LYS A  64      16.024 -11.933   1.733 
ATOM    336  CB  LYS A  64      15.958 -11.675   0.217 
ATOM    337  CG  LYS A  64      15.947 -10.196  -0.175 
ATOM    338  CD  LYS A  64      16.188  -9.974  -1.671 
ATOM    339  CE  LYS A  64      16.192  -8.501  -2.084 
ATOM    340  NZ  LYS A  64      16.367  -8.389  -3.549 
ATOM    341  C   LYS A  64      14.671 -11.685   2.334 
ATOM    342  O   LYS A  64      13.782 -12.531   2.250 
ATOM    343  N   ASP A  65      14.485 -10.514   2.975 
ATOM    344  CA  ASP A  65      13.252 -10.245   3.660 
ATOM    345  CB  ASP A  65      13.310  -8.967   4.522 
ATOM    346  CG  ASP A  65      13.625  -7.757   3.647 
ATOM    347  OD1 ASP A  65      14.224  -7.939   2.553 
ATOM    348  OD2 ASP A  65      13.278  -6.626   4.077 
ATOM    349  C   ASP A  65      12.107 -10.144   2.699 
ATOM    350  O   ASP A  65      11.037 -10.700   2.946 
ATOM    351  N   ILE A  66      12.280  -9.419   1.579 
ATOM    352  CA  ILE A  66      11.198  -9.300   0.645 
ATOM    353  CB  ILE A  66      10.432  -8.019   0.848 
ATOM    354  CG1 ILE A  66       9.083  -8.013   0.109 
ATOM    355  CG2 ILE A  66      11.366  -6.859   0.468 
ATOM    356  CD1 ILE A  66       9.205  -8.016  -1.410 
ATOM    357  C   ILE A  66      11.805  -9.311  -0.725 
ATOM    358  O   ILE A  66      12.863  -8.720  -0.940 
ATOM    359  N   ASN A  67      11.179 -10.019  -1.688 
ATOM    360  CA  ASN A  67      11.720 -10.015  -3.017 
ATOM    361  CB  ASN A  67      12.741 -11.139  -3.259 
ATOM    362  CG  ASN A  67      13.477 -10.847  -4.558 
ATOM    363  OD1 ASN A  67      14.272  -9.911  -4.638 
ATOM    364  ND2 ASN A  67      13.214 -11.676  -5.603 
ATOM    365  C   ASN A  67      10.584 -10.205  -3.973 
ATOM    366  O   ASN A  67       9.740 -11.082  -3.786 
ATOM    367  N   THR A  68      10.556  -9.392  -5.048 
ATOM    368  CA  THR A  68       9.471  -9.467  -5.982 
ATOM    369  CB  THR A  68       8.762  -8.158  -6.145 
ATOM    370  OG1 THR A  68       8.269  -7.721  -4.886 
ATOM    371  CG2 THR A  68       7.598  -8.348  -7.130 
ATOM    372  C   THR A  68       9.996  -9.879  -7.324 
ATOM    373  O   THR A  68      11.059  -9.439  -7.762 
ATOM    374  N   PHE A  69       9.236 -10.761  -8.006 
ATOM    375  CA  PHE A  69       9.601 -11.241  -9.309 
ATOM    376  CB  PHE A  69       9.527 -12.774  -9.435 
ATOM    377  CG  PHE A  69      10.543 -13.384  -8.526 
ATOM    378  CD1 PHE A  69      11.831 -13.609  -8.956 
ATOM    379  CD2 PHE A  69      10.207 -13.734  -7.237 
ATOM    380  CE1 PHE A  69      12.768 -14.171  -8.120 
ATOM    381  CE2 PHE A  69      11.140 -14.295  -6.395 
ATOM    382  CZ  PHE A  69      12.423 -14.515  -6.835 
ATOM    383  C   PHE A  69       8.608 -10.690 -10.287 
ATOM    384  O   PHE A  69       7.415 -10.605 -10.001 
ATOM    385  N   ILE A  70       9.099 -10.300 -11.480 
ATOM    386  CA  ILE A  70       8.279  -9.766 -12.530 
ATOM    387  CB  ILE A  70       8.894  -8.585 -13.228 
ATOM    388  CG1 ILE A  70       9.137  -7.438 -12.235 
ATOM    389  CG2 ILE A  70       7.982  -8.201 -14.407 
ATOM    390  CD1 ILE A  70      10.026  -6.325 -12.786 
ATOM    391  C   ILE A  70       8.146 -10.852 -13.550 
ATOM    392  O   ILE A  70       9.106 -11.572 -13.824 
ATOM    393  N   HIS A  71       6.934 -11.011 -14.122 
ATOM    394  CA  HIS A  71       6.704 -12.056 -15.078 
ATOM    395  ND1 HIS A  71       6.623 -14.322 -12.875 
ATOM    396  CG  HIS A  71       5.646 -13.442 -13.288 
ATOM    397  CB  HIS A  71       5.509 -12.942 -14.696 
ATOM    398  NE2 HIS A  71       5.416 -13.823 -11.074 
ATOM    399  CD2 HIS A  71       4.918 -13.148 -12.176 
ATOM    400  CE1 HIS A  71       6.439 -14.514 -11.544 
ATOM    401  C   HIS A  71       6.415 -11.410 -16.399 
ATOM    402  O   HIS A  71       6.310 -10.188 -16.486 
ATOM    403  N   GLY A  72       6.286 -12.218 -17.476 
ATOM    404  CA  GLY A  72       6.017 -11.656 -18.772 
ATOM    405  C   GLY A  72       7.295 -11.593 -19.560 
ATOM    406  O   GLY A  72       8.294 -12.209 -19.193 
ATOM    407  N   ASN A  73       7.269 -10.867 -20.702 
ATOM    408  CA  ASN A  73       8.405 -10.782 -21.584 
ATOM    409  CB  ASN A  73       8.034 -10.508 -23.057 
ATOM    410  CG  ASN A  73       7.346  -9.151 -23.163 
ATOM    411  OD1 ASN A  73       7.968  -8.146 -23.502 
ATOM    412  ND2 ASN A  73       6.017  -9.119 -22.872 
ATOM    413  C   ASN A  73       9.371  -9.723 -21.133 
ATOM    414  O   ASN A  73       8.994  -8.716 -20.538 
ATOM    415  N   LYS A  74      10.668  -9.952 -21.434 
ATOM    416  CA  LYS A  74      11.764  -9.101 -21.052 
ATOM    417  CB  LYS A  74      13.152  -9.709 -21.329 
ATOM    418  CG  LYS A  74      13.502 -10.903 -20.438 
ATOM    419  CD  LYS A  74      14.866 -11.514 -20.762 
ATOM    420  CE  LYS A  74      14.989 -11.999 -22.206 
ATOM    421  NZ  LYS A  74      16.380 -12.427 -22.480 
ATOM    422  C   LYS A  74      11.726  -7.769 -21.741 
ATOM    423  O   LYS A  74      12.108  -6.759 -21.152 
ATOM    424  N   ARG A  75      11.268  -7.726 -23.005 
ATOM    425  CA  ARG A  75      11.336  -6.518 -23.783 
ATOM    426  CB  ARG A  75      10.706  -6.680 -25.174 
ATOM    427  CG  ARG A  75      11.275  -7.856 -25.964 
ATOM    428  CD  ARG A  75      10.777  -7.928 -27.407 
ATOM    429  NE  ARG A  75       9.288  -7.909 -27.372 
ATOM    430  CZ  ARG A  75       8.587  -9.047 -27.093 
ATOM    431  NH1 ARG A  75       9.247 -10.192 -26.754 
ATOM    432  NH2 ARG A  75       7.223  -9.036 -27.147 
ATOM    433  C   ARG A  75      10.568  -5.434 -23.096 
ATOM    434  O   ARG A  75      11.000  -4.283 -23.058 
ATOM    435  N   SER A  76       9.396  -5.775 -22.533 
ATOM    436  CA  SER A  76       8.562  -4.791 -21.905 
ATOM    437  CB  SER A  76       7.236  -5.385 -21.396 
ATOM    438  OG  SER A  76       6.471  -5.878 -22.487 
ATOM    439  C   SER A  76       9.281  -4.196 -20.730 
ATOM    440  O   SER A  76       9.132  -3.009 -20.441 
ATOM    441  N   ILE A  77      10.063  -5.017 -20.003 
ATOM    442  CA  ILE A  77      10.777  -4.552 -18.848 
ATOM    443  CB  ILE A  77      11.426  -5.664 -18.076 
ATOM    444  CG1 ILE A  77      10.357  -6.647 -17.572 
ATOM    445  CG2 ILE A  77      12.260  -5.039 -16.946 
ATOM    446  CD1 ILE A  77      10.932  -7.947 -17.010 
ATOM    447  C   ILE A  77      11.850  -3.586 -19.254 
ATOM    448  O   ILE A  77      12.029  -2.547 -18.626 
ATOM    449  N   LYS A  78      12.600  -3.902 -20.324 
ATOM    450  CA  LYS A  78      13.670  -3.048 -20.763 
ATOM    451  CB  LYS A  78      14.457  -3.613 -21.957 
ATOM    452  CG  LYS A  78      15.314  -4.836 -21.619 
ATOM    453  CD  LYS A  78      15.896  -5.526 -22.854 
ATOM    454  CE  LYS A  78      16.828  -6.696 -22.531 
ATOM    455  NZ  LYS A  78      16.037  -7.912 -22.246 
ATOM    456  C   LYS A  78      13.105  -1.727 -21.186 
ATOM    457  O   LYS A  78      13.736  -0.686 -21.012 
ATOM    458  N   ALA A  79      11.881  -1.748 -21.741 
ATOM    459  CA  ALA A  79      11.200  -0.603 -22.284 
ATOM    460  CB  ALA A  79       9.821  -0.951 -22.871 
ATOM    461  C   ALA A  79      10.987   0.445 -21.231 
ATOM    462  O   ALA A  79      10.878   1.630 -21.545 
ATOM    463  N   ILE A  80      10.868   0.044 -19.956 
ATOM    464  CA  ILE A  80      10.626   1.016 -18.927 
ATOM    465  CB  ILE A  80      10.255   0.446 -17.581 
ATOM    466  CG1 ILE A  80      11.316  -0.473 -16.984 
ATOM    467  CG2 ILE A  80       8.892  -0.240 -17.747 
ATOM    468  CD1 ILE A  80      10.900  -1.026 -15.623 
ATOM    469  C   ILE A  80      11.745   2.022 -18.874 
ATOM    470  O   ILE A  80      11.546   3.160 -18.452 
ATOM    471  N   CYS A  81      12.966   1.624 -19.275 
ATOM    472  CA  CYS A  81      14.117   2.486 -19.280 
ATOM    473  CB  CYS A  81      15.428   1.734 -19.567 
ATOM    474  SG  CYS A  81      15.754   0.459 -18.312 
ATOM    475  C   CYS A  81      13.959   3.596 -20.289 
ATOM    476  O   CYS A  81      14.689   4.586 -20.237 
ATOM    477  N   GLU A  82      13.062   3.434 -21.284 
ATOM    478  CA  GLU A  82      12.862   4.454 -22.277 
ATOM    479  CB  GLU A  82      12.970   3.920 -23.715 
ATOM    480  CG  GLU A  82      11.961   2.809 -24.013 
ATOM    481  CD  GLU A  82      12.156   2.352 -25.452 
ATOM    482  OE1 GLU A  82      12.213   3.228 -26.356 
ATOM    483  OE2 GLU A  82      12.249   1.114 -25.666 
ATOM    484  C   GLU A  82      11.484   5.028 -22.107 
ATOM    485  O   GLU A  82      10.696   4.562 -21.287 
ATOM    486  N   ASN A  83      11.173   6.085 -22.884 
ATOM    487  CA  ASN A  83       9.911   6.767 -22.808 
ATOM    488  CB  ASN A  83       9.851   8.042 -23.664 
ATOM    489  CG  ASN A  83      10.676   9.103 -22.944 
ATOM    490  OD1 ASN A  83      10.664   9.185 -21.715 
ATOM    491  ND2 ASN A  83      11.416   9.938 -23.723 
ATOM    492  C   ASN A  83       8.817   5.839 -23.229 
ATOM    493  O   ASN A  83       7.665   6.001 -22.831 
ATOM    494  N   LYS A  84       9.156   4.826 -24.043 
ATOM    495  CA  LYS A  84       8.180   3.925 -24.580 
ATOM    496  CB  LYS A  84       8.857   2.817 -25.416 
ATOM    497  CG  LYS A  84       7.921   1.834 -26.122 
ATOM    498  CD  LYS A  84       7.153   0.911 -25.178 
ATOM    499  CE  LYS A  84       6.396  -0.197 -25.909 
ATOM    500  NZ  LYS A  84       7.357  -1.190 -26.441 
ATOM    501  C   LYS A  84       7.386   3.298 -23.466 
ATOM    502  O   LYS A  84       6.161   3.232 -23.563 
ATOM    503  N   ASN A  85       8.029   2.807 -22.383 
ATOM    504  CA  ASN A  85       7.206   2.217 -21.358 
ATOM    505  CB  ASN A  85       7.343   0.680 -21.318 
ATOM    506  CG  ASN A  85       6.232   0.074 -20.468 
ATOM    507  OD1 ASN A  85       5.067   0.455 -20.576 
ATOM    508  ND2 ASN A  85       6.604  -0.897 -19.592 
ATOM    509  C   ASN A  85       7.600   2.737 -20.000 
ATOM    510  O   ASN A  85       7.516   2.004 -19.015 
ATOM    511  N   GLY A  86       7.987   4.025 -19.869 
ATOM    512  CA  GLY A  86       8.358   4.440 -18.541 
ATOM    513  C   GLY A  86       8.406   5.935 -18.432 
ATOM    514  O   GLY A  86       8.529   6.651 -19.426 
ATOM    515  N   ASN A  87       8.313   6.432 -17.176 
ATOM    516  CA  ASN A  87       8.388   7.834 -16.866 
ATOM    517  CB  ASN A  87       7.070   8.434 -16.338 
ATOM    518  CG  ASN A  87       6.033   8.383 -17.450 
ATOM    519  OD1 ASN A  87       5.564   7.312 -17.828 
ATOM    520  ND2 ASN A  87       5.650   9.574 -17.983 
ATOM    521  C   ASN A  87       9.381   7.966 -15.753 
ATOM    522  O   ASN A  87       9.660   7.005 -15.039 
ATOM    523  N   PRO A  88       9.943   9.130 -15.590 
ATOM    524  CA  PRO A  88      10.890   9.367 -14.542 
ATOM    525  CD  PRO A  88       9.915  10.189 -16.582 
ATOM    526  CB  PRO A  88      11.522  10.727 -14.851 
ATOM    527  CG  PRO A  88      10.555  11.384 -15.857 
ATOM    528  C   PRO A  88      10.168   9.304 -13.236 
ATOM    529  O   PRO A  88       9.050   9.812 -13.144 
ATOM    530  N   HIS A  89      10.804   8.706 -12.212 
ATOM    531  CA  HIS A  89      10.210   8.527 -10.923 
ATOM    532  ND1 HIS A  89       7.895   6.729  -9.424 
ATOM    533  CG  HIS A  89       9.268   6.743  -9.344 
ATOM    534  CB  HIS A  89      10.169   7.046 -10.506 
ATOM    535  NE2 HIS A  89       8.415   6.182  -7.333 
ATOM    536  CD2 HIS A  89       9.569   6.408  -8.061 
ATOM    537  CE1 HIS A  89       7.434   6.387  -8.195 
ATOM    538  C   HIS A  89      11.094   9.291 -10.006 
ATOM    539  O   HIS A  89      12.249   9.524 -10.348 
ATOM    540  N   ARG A  90      10.614   9.570  -8.777 
ATOM    541  CA  ARG A  90      11.134  10.633  -7.973 
ATOM    542  CB  ARG A  90      10.638  10.532  -6.524 
ATOM    543  CG  ARG A  90       9.118  10.621  -6.401 
ATOM    544  CD  ARG A  90       8.581  12.052  -6.436 
ATOM    545  NE  ARG A  90       7.099  11.972  -6.308 
ATOM    546  CZ  ARG A  90       6.398  13.027  -5.801 
ATOM    547  NH1 ARG A  90       7.050  14.164  -5.418 
ATOM    548  NH2 ARG A  90       5.043  12.938  -5.660 
ATOM    549  C   ARG A  90      12.627  10.723  -7.915 
ATOM    550  O   ARG A  90      13.186  11.625  -8.535 
ATOM    551  N   GLU A  91      13.353   9.801  -7.262 
ATOM    552  CA  GLU A  91      14.755  10.115  -7.224 
ATOM    553  CB  GLU A  91      15.367  10.061  -5.812 
ATOM    554  CG  GLU A  91      14.958  11.232  -4.914 
ATOM    555  CD  GLU A  91      13.537  11.000  -4.427 
ATOM    556  OE1 GLU A  91      13.280   9.918  -3.836 
ATOM    557  OE2 GLU A  91      12.688  11.907  -4.644 
ATOM    558  C   GLU A  91      15.504   9.143  -8.074 
ATOM    559  O   GLU A  91      15.859   8.056  -7.623 
ATOM    560  N   ASN A  92      15.780   9.542  -9.330 
ATOM    561  CA  ASN A  92      16.570   8.776 -10.253 
ATOM    562  CB  ASN A  92      18.015   8.583  -9.762 
ATOM    563  CG  ASN A  92      18.669   9.953  -9.678 
ATOM    564  OD1 ASN A  92      18.547  10.766 -10.593 
ATOM    565  ND2 ASN A  92      19.371  10.227  -8.547 
ATOM    566  C   ASN A  92      15.991   7.412 -10.460 
ATOM    567  O   ASN A  92      16.733   6.456 -10.678 
ATOM    568  N   LEU A  93      14.653   7.283 -10.421 
ATOM    569  CA  LEU A  93      14.046   5.998 -10.644 
ATOM    570  CB  LEU A  93      13.196   5.499  -9.462 
ATOM    571  CG  LEU A  93      14.013   5.127  -8.208 
ATOM    572  CD1 LEU A  93      13.097   4.644  -7.072 
ATOM    573  CD2 LEU A  93      15.107   4.099  -8.543 
ATOM    574  C   LEU A  93      13.141   6.137 -11.825 
ATOM    575  O   LEU A  93      12.979   7.226 -12.373 
ATOM    576  N   ARG A  94      12.563   5.007 -12.286 
ATOM    577  CA  ARG A  94      11.651   5.047 -13.395 
ATOM    578  CB  ARG A  94      12.264   4.533 -14.706 
ATOM    579  CG  ARG A  94      13.421   5.410 -15.185 
ATOM    580  CD  ARG A  94      13.981   5.008 -16.550 
ATOM    581  NE  ARG A  94      12.929   5.315 -17.557 
ATOM    582  CZ  ARG A  94      12.803   6.585 -18.040 
ATOM    583  NH1 ARG A  94      13.625   7.577 -17.590 
ATOM    584  NH2 ARG A  94      11.843   6.868 -18.966 
ATOM    585  C   ARG A  94      10.481   4.169 -13.054 
ATOM    586  O   ARG A  94      10.637   3.137 -12.403 
ATOM    587  N   ILE A  95       9.268   4.577 -13.488 
ATOM    588  CA  ILE A  95       8.059   3.839 -13.228 
ATOM    589  CB  ILE A  95       7.025   4.653 -12.501 
ATOM    590  CG1 ILE A  95       5.820   3.791 -12.084 
ATOM    591  CG2 ILE A  95       6.656   5.846 -13.397 
ATOM    592  CD1 ILE A  95       6.118   2.807 -10.956 
ATOM    593  C   ILE A  95       7.471   3.433 -14.552 
ATOM    594  O   ILE A  95       7.417   4.230 -15.487 
ATOM    595  N   SER A  96       7.017   2.167 -14.668 
ATOM    596  CA  SER A  96       6.520   1.669 -15.924 
ATOM    597  CB  SER A  96       6.521   0.132 -16.021 
ATOM    598  OG  SER A  96       5.638  -0.423 -15.057 
ATOM    599  C   SER A  96       5.122   2.137 -16.200 
ATOM    600  O   SER A  96       4.324   2.355 -15.289 
ATOM    601  N   LYS A  97       4.824   2.366 -17.497 
ATOM    602  CA  LYS A  97       3.513   2.735 -17.955 
ATOM    603  CB  LYS A  97       3.499   3.283 -19.390 
ATOM    604  CG  LYS A  97       4.096   4.687 -19.504 
ATOM    605  CD  LYS A  97       4.273   5.153 -20.949 
ATOM    606  CE  LYS A  97       4.718   6.611 -21.063 
ATOM    607  NZ  LYS A  97       6.152   6.728 -20.709 
ATOM    608  C   LYS A  97       2.610   1.543 -17.924 
ATOM    609  O   LYS A  97       1.429   1.655 -17.600 
ATOM    610  N   SER A  98       3.157   0.372 -18.304 
ATOM    611  CA  SER A  98       2.430  -0.864 -18.402 
ATOM    612  CB  SER A  98       3.113  -1.826 -19.387 
ATOM    613  OG  SER A  98       2.438  -3.069 -19.433 
ATOM    614  C   SER A  98       2.391  -1.529 -17.062 
ATOM    615  O   SER A  98       3.191  -1.233 -16.178 
ATOM    616  N   SER A  99       1.438  -2.468 -16.892 
ATOM    617  CA  SER A  99       1.316  -3.181 -15.654 
ATOM    618  CB  SER A  99      -0.138  -3.329 -15.182 
ATOM    619  OG  SER A  99      -0.171  -4.036 -13.953 
ATOM    620  C   SER A  99       1.866  -4.551 -15.901 
ATOM    621  O   SER A  99       1.756  -5.075 -17.006 
ATOM    622  N   PHE A 100       2.499  -5.160 -14.875 
ATOM    623  CA  PHE A 100       3.096  -6.452 -15.063 
ATOM    624  CB  PHE A 100       4.625  -6.462 -14.858 
ATOM    625  CG  PHE A 100       5.327  -5.637 -15.887 
ATOM    626  CD1 PHE A 100       5.439  -4.271 -15.743 
ATOM    627  CD2 PHE A 100       5.897  -6.234 -16.988 
ATOM    628  CE1 PHE A 100       6.097  -3.516 -16.687 
ATOM    629  CE2 PHE A 100       6.556  -5.484 -17.934 
ATOM    630  CZ  PHE A 100       6.657  -4.121 -17.787 
ATOM    631  C   PHE A 100       2.572  -7.384 -14.016 
ATOM    632  O   PHE A 100       2.195  -6.966 -12.922 
ATOM    633  N   GLN A 101       2.513  -8.691 -14.344 
ATOM    634  CA  GLN A 101       2.171  -9.658 -13.345 
ATOM    635  CB  GLN A 101       1.839 -11.052 -13.904 
ATOM    636  CG  GLN A 101       0.489 -11.131 -14.617 
ATOM    637  CD  GLN A 101      -0.593 -11.194 -13.547 
ATOM    638  OE1 GLN A 101      -0.366 -11.697 -12.449 
ATOM    639  NE2 GLN A 101      -1.804 -10.667 -13.873 
ATOM    640  C   GLN A 101       3.394  -9.793 -12.496 
ATOM    641  O   GLN A 101       4.508  -9.873 -13.015 
ATOM    642  N   VAL A 102       3.218  -9.802 -11.161 
ATOM    643  CA  VAL A 102       4.354  -9.886 -10.293 
ATOM    644  CB  VAL A 102       4.759  -8.562  -9.714 
ATOM    645  CG1 VAL A 102       5.195  -7.637 -10.861 
ATOM    646  CG2 VAL A 102       3.584  -8.007  -8.887 
ATOM    647  C   VAL A 102       4.011 -10.774  -9.139 
ATOM    648  O   VAL A 102       2.841 -11.025  -8.854 
ATOM    649  N   THR A 103       5.050 -11.314  -8.467 
ATOM    650  CA  THR A 103       4.829 -12.120  -7.304 
ATOM    651  CB  THR A 103       5.112 -13.577  -7.530 
ATOM    652  OG1 THR A 103       4.295 -14.080  -8.577 
ATOM    653  CG2 THR A 103       4.826 -14.343  -6.226 
ATOM    654  C   THR A 103       5.781 -11.637  -6.255 
ATOM    655  O   THR A 103       6.988 -11.574  -6.489 
ATOM    656  N   THR A 104       5.262 -11.297  -5.057 
ATOM    657  CA  THR A 104       6.109 -10.812  -4.005 
ATOM    658  CB  THR A 104       5.546  -9.614  -3.295 
ATOM    659  OG1 THR A 104       5.356  -8.546  -4.210 
ATOM    660  CG2 THR A 104       6.514  -9.193  -2.176 
ATOM    661  C   THR A 104       6.242 -11.896  -2.986 
ATOM    662  O   THR A 104       5.251 -12.502  -2.581 
ATOM    663  N   CYS A 105       7.490 -12.172  -2.555 
ATOM    664  CA  CYS A 105       7.738 -13.200  -1.586 
ATOM    665  CB  CYS A 105       8.849 -14.165  -2.029 
ATOM    666  SG  CYS A 105       8.448 -14.908  -3.639 
ATOM    667  C   CYS A 105       8.189 -12.511  -0.339 
ATOM    668  O   CYS A 105       9.178 -11.779  -0.349 
ATOM    669  N   LYS A 106       7.459 -12.730   0.774 
ATOM    670  CA  LYS A 106       7.781 -12.086   2.014 
ATOM    671  CB  LYS A 106       6.585 -11.338   2.628 
ATOM    672  CG  LYS A 106       6.127 -10.139   1.793 
ATOM    673  CD  LYS A 106       4.735  -9.634   2.178 
ATOM    674  CE  LYS A 106       4.309  -8.374   1.425 
ATOM    675  NZ  LYS A 106       5.014  -7.194   1.974 
ATOM    676  C   LYS A 106       8.204 -13.134   2.988 
ATOM    677  O   LYS A 106       7.514 -14.131   3.203 
ATOM    678  N   LEU A 107       9.370 -12.908   3.618 
ATOM    679  CA  LEU A 107       9.910 -13.866   4.533 
ATOM    680  CB  LEU A 107      11.381 -13.570   4.883 
ATOM    681  CG  LEU A 107      12.026 -14.570   5.857 
ATOM    682  CD1 LEU A 107      12.138 -15.973   5.238 
ATOM    683  CD2 LEU A 107      13.375 -14.044   6.370 
ATOM    684  C   LEU A 107       9.105 -13.824   5.787 
ATOM    685  O   LEU A 107       8.661 -12.764   6.225 
ATOM    686  N   HIS A 108       8.855 -15.005   6.380 
ATOM    687  CA  HIS A 108       8.191 -15.020   7.648 
ATOM    688  ND1 HIS A 108       6.503 -17.160   5.722 
ATOM    689  CG  HIS A 108       6.507 -16.861   7.063 
ATOM    690  CB  HIS A 108       6.725 -15.489   7.618 
ATOM    691  NE2 HIS A 108       6.076 -19.059   6.793 
ATOM    692  CD2 HIS A 108       6.247 -18.033   7.703 
ATOM    693  CE1 HIS A 108       6.239 -18.488   5.615 
ATOM    694  C   HIS A 108       8.993 -15.906   8.534 
ATOM    695  O   HIS A 108       9.644 -16.843   8.076 
ATOM    696  N   GLY A 109       8.958 -15.620   9.846 
ATOM    697  CA  GLY A 109       9.793 -16.334  10.759 
ATOM    698  C   GLY A 109      10.861 -15.362  11.144 
ATOM    699  O   GLY A 109      11.206 -14.465  10.376 
ATOM    700  N   GLY A 110      11.378 -15.513  12.376 
ATOM    701  CA  GLY A 110      12.344 -14.642  12.983 
ATOM    702  C   GLY A 110      13.717 -14.700  12.379 
ATOM    703  O   GLY A 110      14.419 -13.689  12.376 
ATOM    704  N   SER A 111      14.166 -15.876  11.892 
ATOM    705  CA  SER A 111      15.555 -15.993  11.521 
ATOM    706  CB  SER A 111      16.129 -17.404  11.740 
ATOM    707  OG  SER A 111      17.494 -17.439  11.353 
ATOM    708  C   SER A 111      15.827 -15.629  10.092 
ATOM    709  O   SER A 111      15.060 -15.888   9.167 
ATOM    710  N   PRO A 112      16.953 -14.967   9.967 
ATOM    711  CA  PRO A 112      17.492 -14.571   8.686 
ATOM    712  CD  PRO A 112      17.334 -14.031  11.015 
ATOM    713  CB  PRO A 112      18.504 -13.462   8.973 
ATOM    714  CG  PRO A 112      18.025 -12.860  10.301 
ATOM    715  C   PRO A 112      18.112 -15.709   7.930 
ATOM    716  O   PRO A 112      18.498 -15.507   6.778 
ATOM    717  N   TRP A 113      18.254 -16.900   8.543 
ATOM    718  CA  TRP A 113      18.952 -17.947   7.848 
ATOM    719  CB  TRP A 113      20.140 -18.493   8.653 
ATOM    720  CG  TRP A 113      21.239 -17.473   8.801 
ATOM    721  CD2 TRP A 113      22.171 -17.157   7.757 
ATOM    722  CD1 TRP A 113      21.549 -16.668   9.857 
ATOM    723  NE1 TRP A 113      22.625 -15.874   9.541 
ATOM    724  CE2 TRP A 113      23.017 -16.164   8.250 
ATOM    725  CE3 TRP A 113      22.310 -17.654   6.495 
ATOM    726  CZ2 TRP A 113      24.022 -15.652   7.480 
ATOM    727  CZ3 TRP A 113      23.322 -17.137   5.721 
ATOM    728  CH2 TRP A 113      24.162 -16.156   6.206 
ATOM    729  C   TRP A 113      18.019 -19.078   7.526 
ATOM    730  O   TRP A 113      16.980 -19.259   8.157 
ATOM    731  N   PRO A 114      18.387 -19.844   6.525 
ATOM    732  CA  PRO A 114      17.605 -20.941   6.018 
ATOM    733  CD  PRO A 114      19.726 -19.807   5.959 
ATOM    734  CB  PRO A 114      18.412 -21.510   4.849 
ATOM    735  CG  PRO A 114      19.865 -21.131   5.190 
ATOM    736  C   PRO A 114      17.349 -21.963   7.077 
ATOM    737  O   PRO A 114      18.132 -22.055   8.021 
ATOM    738  N   PRO A 115      16.287 -22.717   6.949 
ATOM    739  CA  PRO A 115      15.417 -22.592   5.810 
ATOM    740  CD  PRO A 115      16.308 -24.080   7.460 
ATOM    741  CB  PRO A 115      14.554 -23.850   5.796 
ATOM    742  CG  PRO A 115      15.436 -24.898   6.494 
ATOM    743  C   PRO A 115      14.624 -21.326   5.826 
ATOM    744  O   PRO A 115      14.324 -20.822   6.907 
ATOM    745  N   CYS A 116      14.262 -20.805   4.637 
ATOM    746  CA  CYS A 116      13.552 -19.559   4.576 
ATOM    747  CB  CYS A 116      14.136 -18.609   3.509 
ATOM    748  SG  CYS A 116      15.947 -18.432   3.606 
ATOM    749  C   CYS A 116      12.141 -19.851   4.153 
ATOM    750  O   CYS A 116      11.913 -20.416   3.083 
ATOM    751  N   GLN A 117      11.145 -19.461   4.980 
ATOM    752  CA  GLN A 117       9.776 -19.689   4.605 
ATOM    753  CB  GLN A 117       8.829 -20.057   5.761 
ATOM    754  CG  GLN A 117       9.262 -21.272   6.578 
ATOM    755  CD  GLN A 117       9.944 -20.724   7.818 
ATOM    756  OE1 GLN A 117      10.525 -19.641   7.791 
ATOM    757  NE2 GLN A 117       9.847 -21.480   8.943 
ATOM    758  C   GLN A 117       9.264 -18.399   4.045 
ATOM    759  O   GLN A 117       9.593 -17.322   4.542 
ATOM    760  N   TYR A 118       8.444 -18.476   2.979 
ATOM    761  CA  TYR A 118       7.961 -17.279   2.352 
ATOM    762  CB  TYR A 118       8.554 -17.047   0.952 
ATOM    763  CG  TYR A 118      10.003 -16.728   1.079 
ATOM    764  CD1 TYR A 118      10.406 -15.445   1.371 
ATOM    765  CD2 TYR A 118      10.958 -17.702   0.895 
ATOM    766  CE1 TYR A 118      11.740 -15.138   1.486 
ATOM    767  CE2 TYR A 118      12.294 -17.401   1.008 
ATOM    768  CZ  TYR A 118      12.686 -16.117   1.304 
ATOM    769  OH  TYR A 118      14.057 -15.806   1.420 
ATOM    770  C   TYR A 118       6.480 -17.356   2.150 
ATOM    771  O   TYR A 118       5.907 -18.436   2.018 
ATOM    772  N   ARG A 119       5.827 -16.174   2.139 
ATOM    773  CA  ARG A 119       4.427 -16.059   1.843 
ATOM    774  CB  ARG A 119       3.652 -15.202   2.858 
ATOM    775  CG  ARG A 119       3.673 -15.788   4.269 
ATOM    776  CD  ARG A 119       2.594 -16.840   4.518 
ATOM    777  NE  ARG A 119       2.885 -17.449   5.844 
ATOM    778  CZ  ARG A 119       1.863 -17.879   6.638 
ATOM    779  NH1 ARG A 119       0.571 -17.731   6.223 
ATOM    780  NH2 ARG A 119       2.135 -18.448   7.848 
ATOM    781  C   ARG A 119       4.365 -15.344   0.526 
ATOM    782  O   ARG A 119       5.061 -14.349   0.325 
ATOM    783  N   ALA A 120       3.524 -15.828  -0.411 
ATOM    784  CA  ALA A 120       3.516 -15.241  -1.722 
ATOM    785  CB  ALA A 120       3.540 -16.279  -2.857 
ATOM    786  C   ALA A 120       2.290 -14.411  -1.918 
ATOM    787  O   ALA A 120       1.191 -14.774  -1.498 
ATOM    788  N   THR A 121       2.473 -13.235  -2.553 
ATOM    789  CA  THR A 121       1.362 -12.387  -2.858 
ATOM    790  CB  THR A 121       1.414 -11.077  -2.132 
ATOM    791  OG1 THR A 121       1.493 -11.279  -0.729 
ATOM    792  CG2 THR A 121       0.136 -10.304  -2.467 
ATOM    793  C   THR A 121       1.454 -12.058  -4.319 
ATOM    794  O   THR A 121       2.368 -11.355  -4.746 
ATOM    795  N   ALA A 122       0.503 -12.561  -5.131 
ATOM    796  CA  ALA A 122       0.506 -12.258  -6.535 
ATOM    797  CB  ALA A 122      -0.363 -13.214  -7.372 
ATOM    798  C   ALA A 122      -0.051 -10.879  -6.695 
ATOM    799  O   ALA A 122      -0.797 -10.403  -5.841 
ATOM    800  N   GLY A 123       0.311 -10.190  -7.800 
ATOM    801  CA  GLY A 123      -0.202  -8.866  -8.009 
ATOM    802  C   GLY A 123      -0.066  -8.514  -9.455 
ATOM    803  O   GLY A 123       0.601  -9.210 -10.221 
ATOM    804  N   PHE A 124      -0.738  -7.418  -9.864 
ATOM    805  CA  PHE A 124      -0.677  -6.940 -11.215 
ATOM    806  CB  PHE A 124      -1.952  -7.333 -11.988 
ATOM    807  CG  PHE A 124      -1.880  -6.953 -13.427 
ATOM    808  CD1 PHE A 124      -1.110  -7.677 -14.309 
ATOM    809  CD2 PHE A 124      -2.620  -5.893 -13.902 
ATOM    810  CE1 PHE A 124      -1.058  -7.330 -15.640 
ATOM    811  CE2 PHE A 124      -2.573  -5.544 -15.231 
ATOM    812  CZ  PHE A 124      -1.789  -6.263 -16.103 
ATOM    813  C   PHE A 124      -0.614  -5.444 -11.112 
ATOM    814  O   PHE A 124      -1.586  -4.807 -10.707 
ATOM    815  N   ARG A 125       0.538  -4.838 -11.470 
ATOM    816  CA  ARG A 125       0.653  -3.408 -11.368 
ATOM    817  CB  ARG A 125       0.731  -2.905  -9.919 
ATOM    818  CG  ARG A 125       1.922  -3.477  -9.148 
ATOM    819  CD  ARG A 125       2.201  -2.737  -7.841 
ATOM    820  NE  ARG A 125       2.654  -1.368  -8.212 
ATOM    821  CZ  ARG A 125       2.539  -0.343  -7.320 
ATOM    822  NH1 ARG A 125       2.021  -0.575  -6.078 
ATOM    823  NH2 ARG A 125       2.940   0.912  -7.672 
ATOM    824  C   ARG A 125       1.930  -2.974 -12.029 
ATOM    825  O   ARG A 125       2.704  -3.796 -12.517 
ATOM    826  N   ASN A 126       2.164  -1.643 -12.058 
ATOM    827  CA  ASN A 126       3.348  -1.060 -12.631 
ATOM    828  CB  ASN A 126       3.319   0.475 -12.733 
ATOM    829  CG  ASN A 126       2.288   0.920 -13.750 
ATOM    830  OD1 ASN A 126       1.798   0.128 -14.551 
ATOM    831  ND2 ASN A 126       1.954   2.238 -13.724 
ATOM    832  C   ASN A 126       4.475  -1.326 -11.687 
ATOM    833  O   ASN A 126       4.252  -1.649 -10.522 
ATOM    834  N   VAL A 127       5.728  -1.187 -12.170 
ATOM    835  CA  VAL A 127       6.853  -1.442 -11.318 
ATOM    836  CB  VAL A 127       7.620  -2.670 -11.710 
ATOM    837  CG1 VAL A 127       6.692  -3.888 -11.560 
ATOM    838  CG2 VAL A 127       8.164  -2.479 -13.137 
ATOM    839  C   VAL A 127       7.801  -0.286 -11.389 
ATOM    840  O   VAL A 127       7.791   0.482 -12.349 
ATOM    841  N   VAL A 128       8.640  -0.129 -10.338 
ATOM    842  CA  VAL A 128       9.608   0.932 -10.290 
ATOM    843  CB  VAL A 128       9.558   1.739  -9.024 
ATOM    844  CG1 VAL A 128      10.684   2.788  -9.058 
ATOM    845  CG2 VAL A 128       8.156   2.343  -8.876 
ATOM    846  C   VAL A 128      10.968   0.306 -10.332 
ATOM    847  O   VAL A 128      11.242  -0.659  -9.620 
ATOM    848  N   VAL A 129      11.864   0.853 -11.180 
ATOM    849  CA  VAL A 129      13.192   0.316 -11.293 
ATOM    850  CB  VAL A 129      13.377  -0.597 -12.470 
ATOM    851  CG1 VAL A 129      12.475  -1.829 -12.285 
ATOM    852  CG2 VAL A 129      13.103   0.196 -13.761 
ATOM    853  C   VAL A 129      14.143   1.454 -11.487 
ATOM    854  O   VAL A 129      13.740   2.610 -11.599 
ATOM    855  N   ALA A 130      15.453   1.141 -11.469 
ATOM    856  CA  ALA A 130      16.471   2.102 -11.776 
ATOM    857  CB  ALA A 130      17.570   2.201 -10.704 
ATOM    858  C   ALA A 130      17.107   1.586 -13.029 
ATOM    859  O   ALA A 130      17.251   0.376 -13.195 
ATOM    860  N   CYS A 131      17.489   2.483 -13.964 
ATOM    861  CA  CYS A 131      18.044   1.992 -15.195 
ATOM    862  CB  CYS A 131      17.222   2.356 -16.450 
ATOM    863  SG  CYS A 131      15.649   1.450 -16.538 
ATOM    864  C   CYS A 131      19.424   2.528 -15.408 
ATOM    865  O   CYS A 131      19.772   3.615 -14.946 
ATOM    866  N   GLU A 132      20.255   1.724 -16.108 
ATOM    867  CA  GLU A 132      21.592   2.093 -16.475 
ATOM    868  CB  GLU A 132      22.653   1.496 -15.531 
ATOM    869  CG  GLU A 132      24.095   1.876 -15.875 
ATOM    870  CD  GLU A 132      25.017   1.153 -14.901 
ATOM    871  OE1 GLU A 132      24.867  -0.090 -14.759 
ATOM    872  OE2 GLU A 132      25.883   1.833 -14.288 
ATOM    873  C   GLU A 132      21.835   1.497 -17.828 
ATOM    874  O   GLU A 132      21.581   0.315 -18.054 
ATOM    875  N   ASN A 133      22.341   2.307 -18.771 
ATOM    876  CA  ASN A 133      22.633   1.807 -20.081 
ATOM    877  CB  ASN A 133      23.666   0.669 -20.045 
ATOM    878  CG  ASN A 133      24.142   0.395 -21.460 
ATOM    879  OD1 ASN A 133      23.716   1.047 -22.412 
ATOM    880  ND2 ASN A 133      25.042  -0.612 -21.602 
ATOM    881  C   ASN A 133      21.369   1.284 -20.700 
ATOM    882  O   ASN A 133      21.405   0.415 -21.569 
ATOM    883  N   GLY A 134      20.206   1.809 -20.274 
ATOM    884  CA  GLY A 134      18.973   1.431 -20.908 
ATOM    885  C   GLY A 134      18.488   0.100 -20.407 
ATOM    886  O   GLY A 134      17.601  -0.497 -21.016 
ATOM    887  N   LEU A 135      19.052  -0.410 -19.291 
ATOM    888  CA  LEU A 135      18.626  -1.689 -18.777 
ATOM    889  CB  LEU A 135      19.722  -2.763 -18.865 
ATOM    890  CG  LEU A 135      20.118  -3.122 -20.306 
ATOM    891  CD1 LEU A 135      21.217  -4.195 -20.327 
ATOM    892  CD2 LEU A 135      18.890  -3.538 -21.130 
ATOM    893  C   LEU A 135      18.301  -1.547 -17.317 
ATOM    894  O   LEU A 135      18.890  -0.715 -16.629 
ATOM    895  N   PRO A 136      17.352  -2.313 -16.825 
ATOM    896  CA  PRO A 136      17.021  -2.252 -15.420 
ATOM    897  CD  PRO A 136      16.196  -2.669 -17.633 
ATOM    898  CB  PRO A 136      15.657  -2.921 -15.271 
ATOM    899  CG  PRO A 136      15.011  -2.730 -16.653 
ATOM    900  C   PRO A 136      18.077  -2.865 -14.544 
ATOM    901  O   PRO A 136      18.366  -4.050 -14.698 
ATOM    902  N   VAL A 137      18.700  -2.052 -13.670 
ATOM    903  CA  VAL A 137      19.685  -2.428 -12.695 
ATOM    904  CB  VAL A 137      20.708  -1.352 -12.497 
ATOM    905  CG1 VAL A 137      21.444  -1.158 -13.835 
ATOM    906  CG2 VAL A 137      20.006  -0.082 -11.995 
ATOM    907  C   VAL A 137      19.111  -2.788 -11.354 
ATOM    908  O   VAL A 137      19.737  -3.522 -10.593 
ATOM    909  N   HIS A 138      17.948  -2.222 -10.978 
ATOM    910  CA  HIS A 138      17.482  -2.425  -9.634 
ATOM    911  ND1 HIS A 138      17.868  -2.477  -6.392 
ATOM    912  CG  HIS A 138      17.517  -1.474  -7.267 
ATOM    913  CB  HIS A 138      18.027  -1.352  -8.671 
ATOM    914  NE2 HIS A 138      16.458  -1.147  -5.302 
ATOM    915  CD2 HIS A 138      16.654  -0.671  -6.586 
ATOM    916  CE1 HIS A 138      17.208  -2.233  -5.232 
ATOM    917  C   HIS A 138      15.989  -2.347  -9.596 
ATOM    918  O   HIS A 138      15.368  -1.672 -10.416 
ATOM    919  N   LEU A 139      15.380  -3.059  -8.624 
ATOM    920  CA  LEU A 139      13.959  -3.022  -8.464 
ATOM    921  CB  LEU A 139      13.328  -4.424  -8.387 
ATOM    922  CG  LEU A 139      11.796  -4.427  -8.219 
ATOM    923  CD1 LEU A 139      11.097  -3.859  -9.466 
ATOM    924  CD2 LEU A 139      11.275  -5.821  -7.830 
ATOM    925  C   LEU A 139      13.692  -2.338  -7.155 
ATOM    926  O   LEU A 139      14.328  -2.642  -6.146 
ATOM    927  N   ASP A 140      12.744  -1.377  -7.146 
ATOM    928  CA  ASP A 140      12.392  -0.683  -5.938 
ATOM    929  CB  ASP A 140      11.787   0.709  -6.222 
ATOM    930  CG  ASP A 140      11.444   1.439  -4.927 
ATOM    931  OD1 ASP A 140      10.721   0.858  -4.076 
ATOM    932  OD2 ASP A 140      11.902   2.602  -4.774 
ATOM    933  C   ASP A 140      11.357  -1.523  -5.257 
ATOM    934  O   ASP A 140      10.230  -1.654  -5.728 
ATOM    935  N   GLN A 141      11.749  -2.130  -4.123 
ATOM    936  CA  GLN A 141      10.948  -3.011  -3.316 
ATOM    937  CB  GLN A 141      11.779  -3.783  -2.278 
ATOM    938  CG  GLN A 141      12.762  -4.776  -2.905 
ATOM    939  CD  GLN A 141      11.952  -5.908  -3.523 
ATOM    940  OE1 GLN A 141      12.497  -6.786  -4.190 
ATOM    941  NE2 GLN A 141      10.610  -5.884  -3.303 
ATOM    942  C   GLN A 141       9.851  -2.293  -2.576 
ATOM    943  O   GLN A 141       8.819  -2.893  -2.282 
ATOM    944  N   SER A 142      10.034  -0.997  -2.253 
ATOM    945  CA  SER A 142       9.150  -0.301  -1.351 
ATOM    946  CB  SER A 142       9.491   1.193  -1.188 
ATOM    947  OG  SER A 142       9.124   1.919  -2.352 
ATOM    948  C   SER A 142       7.710  -0.375  -1.771 
ATOM    949  O   SER A 142       6.824  -0.464  -0.923 
ATOM    950  N   ILE A 143       7.420  -0.350  -3.080 
ATOM    951  CA  ILE A 143       6.051  -0.356  -3.517 
ATOM    952  CB  ILE A 143       5.929  -0.210  -5.009 
ATOM    953  CG1 ILE A 143       6.581  -1.395  -5.742 
ATOM    954  CG2 ILE A 143       6.534   1.151  -5.388 
ATOM    955  CD1 ILE A 143       6.281  -1.418  -7.241 
ATOM    956  C   ILE A 143       5.389  -1.633  -3.085 
ATOM    957  O   ILE A 143       4.203  -1.660  -2.760 
ATOM    958  N   PHE A 144       6.139  -2.743  -3.129 
ATOM    959  CA  PHE A 144       5.663  -4.054  -2.785 
ATOM    960  CB  PHE A 144       6.569  -5.164  -3.332 
ATOM    961  CG  PHE A 144       6.507  -4.997  -4.812 
ATOM    962  CD1 PHE A 144       5.397  -5.403  -5.519 
ATOM    963  CD2 PHE A 144       7.560  -4.429  -5.496 
ATOM    964  CE1 PHE A 144       5.340  -5.244  -6.884 
ATOM    965  CE2 PHE A 144       7.507  -4.271  -6.860 
ATOM    966  CZ  PHE A 144       6.396  -4.677  -7.557 
ATOM    967  C   PHE A 144       5.482  -4.230  -1.309 
ATOM    968  O   PHE A 144       4.699  -5.077  -0.876 
ATOM    969  N   ARG A 145       6.264  -3.500  -0.495 
ATOM    970  CA  ARG A 145       6.177  -3.640   0.929 
ATOM    971  CB  ARG A 145       7.187  -2.736   1.646 
ATOM    972  CG  ARG A 145       8.616  -2.950   1.149 
ATOM    973  CD  ARG A 145       9.671  -2.223   1.979 
ATOM    974  NE  ARG A 145       9.994  -3.112   3.127 
ATOM    975  CZ  ARG A 145      10.901  -4.116   2.955 
ATOM    976  NH1 ARG A 145      11.537  -4.250   1.755 
ATOM    977  NH2 ARG A 145      11.162  -4.987   3.973 
ATOM    978  C   ARG A 145       4.810  -3.223   1.343 
ATOM    979  O   ARG A 145       4.160  -3.893   2.145 
ATOM    980  N   ARG A 146       4.339  -2.101   0.769 
ATOM    981  CA  ARG A 146       3.061  -1.554   1.109 
ATOM    982  CB  ARG A 146       2.944  -0.061   0.750 
ATOM    983  CG  ARG A 146       4.017   0.799   1.422 
ATOM    984  CD  ARG A 146       3.933   2.291   1.088 
ATOM    985  NE  ARG A 146       5.205   2.914   1.552 
ATOM    986  CZ  ARG A 146       6.283   2.930   0.714 
ATOM    987  NH1 ARG A 146       6.168   2.412  -0.544 
ATOM    988  NH2 ARG A 146       7.470   3.456   1.131 
ATOM    989  C   ARG A 146       2.016  -2.301   0.298 
ATOM    990  O   ARG A 146       1.257  -1.625  -0.446 
ATOM    991  OXT ARG A 146       1.959  -3.554   0.415 
TER
HEADER lig_53.pdb
ATOM      1  P    DC A   1    -260.730 103.885-458.855 
ATOM      2  OP1  DC A   1    -262.112 104.409-458.788 
ATOM      3  OP2  DC A   1    -259.756 104.503-457.929 
ATOM      4  O5'  DC A   1    -260.745 102.299-458.638 
ATOM      5  C5'  DC A   1    -260.965 101.441-459.774 
ATOM      6  C4'  DC A   1    -259.998 100.274-459.737 
ATOM      7  O4'  DC A   1    -258.736 100.577-460.397 
ATOM      8  C3'  DC A   1    -259.581  99.801-458.345 
ATOM      9  O3'  DC A   1    -259.452  98.384-458.359 
ATOM     10  C2'  DC A   1    -258.197 100.412-458.126 
ATOM     11  C1'  DC A   1    -257.676 100.180-459.541 
ATOM     12  N1   DC A   1    -256.478 100.997-459.880 
ATOM     13  C2   DC A   1    -255.522 100.432-460.720 
ATOM     14  O2   DC A   1    -255.706  99.286-461.147 
ATOM     15  N3   DC A   1    -254.422 101.160-461.040 
ATOM     16  C4   DC A   1    -254.259 102.399-460.557 
ATOM     17  N4   DC A   1    -253.169 103.068-460.899 
ATOM     18  C5   DC A   1    -255.230 102.999-459.691 
ATOM     19  C6   DC A   1    -256.322 102.255-459.382 
ATOM     20  P    DA A   2    -259.954  97.545-457.092 
ATOM     21  OP1  DA A   2    -261.410  97.307-457.201 
ATOM     22  OP2  DA A   2    -259.494  98.202-455.849 
ATOM     23  O5'  DA A   2    -259.167  96.167-457.294 
ATOM     24  C5'  DA A   2    -258.845  95.736-458.629 
ATOM     25  C4'  DA A   2    -257.420  95.218-458.678 
ATOM     26  O4'  DA A   2    -256.454  96.274-458.946 
ATOM     27  C3'  DA A   2    -256.906  94.565-457.395 
ATOM     28  O3'  DA A   2    -256.068  93.469-457.740 
ATOM     29  C2'  DA A   2    -256.049  95.641-456.730 
ATOM     30  C1'  DA A   2    -255.397  96.162-458.007 
ATOM     31  N9   DA A   2    -254.769  97.505-457.855 
ATOM     32  C8   DA A   2    -255.180  98.551-457.080 
ATOM     33  N7   DA A   2    -254.417  99.596-457.160 
ATOM     34  C5   DA A   2    -253.424  99.217-458.054 
ATOM     35  C6   DA A   2    -252.302  99.890-458.565 
ATOM     36  N6   DA A   2    -251.978 101.147-458.230 
ATOM     37  N1   DA A   2    -251.522  99.222-459.435 
ATOM     38  C2   DA A   2    -251.850  97.973-459.764 
ATOM     39  N3   DA A   2    -252.867  97.246-459.354 
ATOM     40  C4   DA A   2    -253.631  97.938-458.484 
ATOM     41  P    DT A   3    -256.145  92.128-456.870 
ATOM     42  OP1  DT A   3    -257.264  91.288-457.352 
ATOM     43  OP2  DT A   3    -256.166  92.472-455.431 
ATOM     44  O5'  DT A   3    -254.752  91.433-457.236 
ATOM     45  C5'  DT A   3    -254.173  91.670-458.533 
ATOM     46  C4'  DT A   3    -252.685  91.928-458.397 
ATOM     47  O4'  DT A   3    -252.383  93.334-458.169 
ATOM     48  C3'  DT A   3    -251.989  91.210-457.241 
ATOM     49  O3'  DT A   3    -250.688  90.817-457.660 
ATOM     50  C2'  DT A   3    -251.848  92.274-456.153 
ATOM     51  C1'  DT A   3    -251.478  93.427-457.080 
ATOM     52  N1   DT A   3    -251.639  94.771-456.458 
ATOM     53  C2   DT A   3    -250.739  95.742-456.825 
ATOM     54  O2   DT A   3    -249.837  95.544-457.622 
ATOM     55  N3   DT A   3    -250.918  96.974-456.228 
ATOM     56  C4   DT A   3    -251.899  97.307-455.316 
ATOM     57  O4   DT A   3    -251.960  98.446-454.849 
ATOM     58  C5   DT A   3    -252.796  96.222-454.993 
ATOM     59  C7   DT A   3    -253.893  96.499-454.009 
ATOM     60  C6   DT A   3    -252.644  95.013-455.559 
ATOM     61  P    DG A   4    -250.119  89.394-457.197 
ATOM     62  OP1  DG A   4    -250.616  88.341-458.111 
ATOM     63  OP2  DG A   4    -250.402  89.190-455.759 
ATOM     64  O5'  DG A   4    -248.547  89.596-457.413 
ATOM     65  C5'  DG A   4    -248.093  90.489-458.446 
ATOM     66  C4'  DG A   4    -246.960  91.351-457.925 
ATOM     67  O4'  DG A   4    -247.437  92.570-457.287 
ATOM     68  C3'  DG A   4    -246.066  90.706-456.866 
ATOM     69  O3'  DG A   4    -244.725  91.131-457.074 
ATOM     70  C2'  DG A   4    -246.560  91.285-455.539 
ATOM     71  C1'  DG A   4    -246.777  92.710-456.039 
ATOM     72  N9   DG A   4    -247.642  93.532-455.147 
ATOM     73  C8   DG A   4    -248.723  93.146-454.384 
ATOM     74  N7   DG A   4    -249.272  94.122-453.704 
ATOM     75  C5   DG A   4    -248.502  95.234-454.040 
ATOM     76  C6   DG A   4    -248.613  96.584-453.616 
ATOM     77  O6   DG A   4    -249.427  97.084-452.845 
ATOM     78  N1   DG A   4    -247.624  97.386-454.202 
ATOM     79  C2   DG A   4    -246.656  96.943-455.082 
ATOM     80  N2   DG A   4    -245.804  97.868-455.530 
ATOM     81  N3   DG A   4    -246.554  95.677-455.479 
ATOM     82  C4   DG A   4    -247.504  94.885-454.920 
ATOM     83  P    DA A   5    -243.537  90.077-456.874 
ATOM     84  OP1  DA A   5    -243.366  89.283-458.112 
ATOM     85  OP2  DA A   5    -243.764  89.304-455.633 
ATOM     86  O5'  DA A   5    -242.281  91.049-456.680 
ATOM     87  C5'  DA A   5    -242.288  92.336-457.327 
ATOM     88  C4'  DA A   5    -241.792  93.400-456.368 
ATOM     89  O4'  DA A   5    -242.866  93.966-455.563 
ATOM     90  C3'  DA A   5    -240.762  92.939-455.338 
ATOM     91  O3'  DA A   5    -239.819  93.984-455.130 
ATOM     92  C2'  DA A   5    -241.562  92.746-454.050 
ATOM     93  C1'  DA A   5    -242.449  93.977-454.206 
ATOM     94  N9   DA A   5    -243.666  93.952-453.349 
ATOM     95  C8   DA A   5    -244.421  92.875-452.979 
ATOM     96  N7   DA A   5    -245.428  93.178-452.219 
ATOM     97  C5   DA A   5    -245.335  94.555-452.072 
ATOM     98  C6   DA A   5    -246.119  95.488-451.373 
ATOM     99  N6   DA A   5    -247.203  95.155-450.657 
ATOM    100  N1   DA A   5    -245.747  96.779-451.437 
ATOM    101  C2   DA A   5    -244.671  97.104-452.151 
ATOM    102  N3   DA A   5    -243.866  96.325-452.841 
ATOM    103  C4   DA A   5    -244.260  95.038-452.760 
ATOM    104  P    DA A   6    -238.273  93.608-454.949 
ATOM    105  OP1  DA A   6    -237.643  93.446-456.279 
ATOM    106  OP2  DA A   6    -238.146  92.459-454.026 
ATOM    107  O5'  DA A   6    -237.708  94.929-454.243 
ATOM    108  C5'  DA A   6    -238.334  96.194-454.527 
ATOM    109  C4'  DA A   6    -238.515  96.983-453.245 
ATOM    110  O4'  DA A   6    -239.773  96.679-452.579 
ATOM    111  C3'  DA A   6    -237.460  96.746-452.164 
ATOM    112  O3'  DA A   6    -237.200  97.976-451.497 
ATOM    113  C2'  DA A   6    -238.125  95.788-451.177 
ATOM    114  C1'  DA A   6    -239.507  96.435-451.206 
ATOM    115  N9   DA A   6    -240.589  95.562-450.673 
ATOM    116  C8   DA A   6    -240.706  94.205-450.764 
ATOM    117  N7   DA A   6    -241.769  93.730-450.193 
ATOM    118  C5   DA A   6    -242.405  94.854-449.685 
ATOM    119  C6   DA A   6    -243.598  95.022-448.962 
ATOM    120  N6   DA A   6    -244.400  94.006-448.610 
ATOM    121  N1   DA A   6    -243.939  96.276-448.613 
ATOM    122  C2   DA A   6    -243.139  97.282-448.966 
ATOM    123  N3   DA A   6    -242.008  97.247-449.636 
ATOM    124  C4   DA A   6    -241.690  95.981-449.974 
ATOM    125  P    DG A   7    -235.697  98.330-451.081 
ATOM    126  OP1  DG A   7    -234.991  98.931-452.236 
ATOM    127  OP2  DG A   7    -235.056  97.142-450.476 
ATOM    128  O5'  DG A   7    -235.934  99.444-449.957 
ATOM    129  C5'  DG A   7    -237.101 100.282-450.041 
ATOM    130  C4'  DG A   7    -237.739 100.422-448.673 
ATOM    131  O4'  DG A   7    -238.702  99.364-448.400 
ATOM    132  C3'  DG A   7    -236.781 100.364-447.484 
ATOM    133  O3'  DG A   7    -237.231 101.272-446.486 
ATOM    134  C2'  DG A   7    -236.921  98.941-446.942 
ATOM    135  C1'  DG A   7    -238.433  98.836-447.110 
ATOM    136  N9   DG A   7    -238.945  97.438-447.067 
ATOM    137  C8   DG A   7    -238.353  96.279-447.521 
ATOM    138  N7   DG A   7    -239.074  95.200-447.329 
ATOM    139  C5   DG A   7    -240.224  95.679-446.704 
ATOM    140  C6   DG A   7    -241.374  94.981-446.249 
ATOM    141  O6   DG A   7    -241.617  93.778-446.307 
ATOM    142  N1   DG A   7    -242.306  95.854-445.671 
ATOM    143  C2   DG A   7    -242.148  97.221-445.549 
ATOM    144  N2   DG A   7    -243.155  97.877-444.967 
ATOM    145  N3   DG A   7    -241.070  97.873-445.976 
ATOM    146  C4   DG A   7    -240.155  97.042-446.539 
ATOM    147  P    DA A   8    -236.151 102.130-445.673 
ATOM    148  OP1  DA A   8    -235.785 103.334-446.453 
ATOM    149  OP2  DA A   8    -235.030 101.256-445.263 
ATOM    150  O5'  DA A   8    -236.995 102.561-444.384 
ATOM    151  C5'  DA A   8    -238.420 102.731-444.507 
ATOM    152  C4'  DA A   8    -239.122 102.095-443.323 
ATOM    153  O4'  DA A   8    -239.421 100.687-443.546 
ATOM    154  C3'  DA A   8    -238.346 102.103-442.006 
ATOM    155  O3'  DA A   8    -239.259 102.308-440.935 
ATOM    156  C2'  DA A   8    -237.768 100.692-441.889 
ATOM    157  C1'  DA A   8    -238.999  99.954-442.406 
ATOM    158  N9   DA A   8    -238.722  98.554-442.833 
ATOM    159  C8   DA A   8    -237.595  98.053-443.419 
ATOM    160  N7   DA A   8    -237.656  96.782-443.673 
ATOM    161  C5   DA A   8    -238.916  96.412-443.224 
ATOM    162  C6   DA A   8    -239.593  95.181-443.210 
ATOM    163  N6   DA A   8    -239.067  94.042-443.684 
ATOM    164  N1   DA A   8    -240.834  95.163-442.690 
ATOM    165  C2   DA A   8    -241.351  96.297-442.222 
ATOM    166  N3   DA A   8    -240.818  97.498-442.181 
ATOM    167  C4   DA A   8    -239.576  97.489-442.707 
ATOM    168  P    DA A   9    -238.825 103.248-439.714 
ATOM    169  OP1  DA A   9    -239.080 104.663-440.063 
ATOM    170  OP2  DA A   9    -237.442 102.919-439.304 
ATOM    171  O5'  DA A   9    -239.848 102.781-438.576 
ATOM    172  C5'  DA A   9    -241.147 102.294-438.963 
ATOM    173  C4'  DA A   9    -241.494 101.054-438.164 
ATOM    174  O4'  DA A   9    -241.014  99.834-438.797 
ATOM    175  C3'  DA A   9    -240.915 100.989-436.751 
ATOM    176  O3'  DA A   9    -241.868 100.376-435.891 
ATOM    177  C2'  DA A   9    -239.704 100.063-436.871 
ATOM    178  C1'  DA A   9    -240.347  99.053-437.817 
ATOM    179  N9   DA A   9    -239.366  98.176-438.513 
ATOM    180  C8   DA A   9    -238.107  98.485-438.944 
ATOM    181  N7   DA A   9    -237.492  97.499-439.519 
ATOM    182  C5   DA A   9    -238.408  96.457-439.467 
ATOM    183  C6   DA A   9    -238.357  95.127-439.916 
ATOM    184  N6   DA A   9    -237.294  94.596-440.535 
ATOM    185  N1   DA A   9    -239.443  94.360-439.703 
ATOM    186  C2   DA A   9    -240.496  94.894-439.088 
ATOM    187  N3   DA A   9    -240.659  96.115-438.627 
ATOM    188  C4   DA A   9    -239.558  96.862-438.852 
ATOM    189  P    DA A  10    -242.054 100.947-434.407 
ATOM    190  OP1  DA A  10    -242.977 102.103-434.432 
ATOM    191  OP2  DA A  10    -240.727 101.189-433.799 
ATOM    192  O5'  DA A  10    -242.760  99.709-433.678 
ATOM    193  C5'  DA A  10    -243.599  98.831-434.451 
ATOM    194  C4'  DA A  10    -243.310  97.388-434.090 
ATOM    195  O4'  DA A  10    -242.233  96.820-434.891 
ATOM    196  C3'  DA A  10    -242.868  97.138-432.648 
ATOM    197  O3'  DA A  10    -243.422  95.907-432.203 
ATOM    198  C2'  DA A  10    -241.349  96.986-432.730 
ATOM    199  C1'  DA A  10    -241.322  96.169-434.018 
ATOM    200  N9   DA A  10    -239.988  96.138-434.681 
ATOM    201  C8   DA A  10    -239.044  97.123-434.732 
ATOM    202  N7   DA A  10    -237.976  96.791-435.389 
ATOM    203  C5   DA A  10    -238.229  95.492-435.806 
ATOM    204  C6   DA A  10    -237.475  94.573-436.554 
ATOM    205  N6   DA A  10    -236.254  94.838-437.038 
ATOM    206  N1   DA A  10    -238.023  93.366-436.788 
ATOM    207  C2   DA A  10    -239.238  93.108-436.304 
ATOM    208  N3   DA A  10    -240.031  93.881-435.596 
ATOM    209  C4   DA A  10    -239.459  95.083-435.376 
ATOM    210  P    DG A  11    -243.966  95.799-430.701 
ATOM    211  OP1  DG A  11    -245.348  96.323-430.635 
ATOM    212  OP2  DG A  11    -242.992  96.417-429.775 
ATOM    213  O5'  DG A  11    -243.981  94.213-430.485 
ATOM    214  C5'  DG A  11    -244.201  93.355-431.620 
ATOM    215  C4'  DG A  11    -243.234  92.188-431.583 
ATOM    216  O4'  DG A  11    -241.972  92.491-432.243 
ATOM    217  C3'  DG A  11    -242.817  91.715-430.191 
ATOM    218  O3'  DG A  11    -242.688  90.298-430.206 
ATOM    219  C2'  DG A  11    -241.433  92.325-429.972 
ATOM    220  C1'  DG A  11    -240.912  92.094-431.387 
ATOM    221  N9   DG A  11    -239.714  92.911-431.726 
ATOM    222  C8   DG A  11    -239.387  94.187-431.322 
ATOM    223  N7   DG A  11    -238.249  94.624-431.803 
ATOM    224  C5   DG A  11    -237.788  93.562-432.579 
ATOM    225  C6   DG A  11    -236.602  93.441-433.350 
ATOM    226  O6   DG A  11    -235.700  94.260-433.509 
ATOM    227  N1   DG A  11    -236.527  92.192-433.981 
ATOM    228  C2   DG A  11    -237.474  91.191-433.881 
ATOM    229  N2   DG A  11    -237.218  90.071-434.561 
ATOM    230  N3   DG A  11    -238.587  91.306-433.157 
ATOM    231  C4   DG A  11    -238.674  92.512-432.539 
ATOM    232  P    DA A  12    -243.189  89.459-428.938 
ATOM    233  OP1  DA A  12    -244.646  89.221-429.047 
ATOM    234  OP2  DA A  12    -242.730  90.116-427.695 
ATOM    235  O5'  DA A  12    -242.403  88.081-429.140 
ATOM    236  C5'  DA A  12    -242.081  87.649-430.475 
ATOM    237  C4'  DA A  12    -240.656  87.132-430.524 
ATOM    238  O4'  DA A  12    -239.690  88.188-430.792 
ATOM    239  C3'  DA A  12    -240.142  86.479-429.241 
ATOM    240  O3'  DA A  12    -239.303  85.383-429.587 
ATOM    241  C2'  DA A  12    -239.285  87.555-428.576 
ATOM    242  C1'  DA A  12    -238.632  88.076-429.853 
ATOM    243  N9   DA A  12    -238.005  89.418-429.701 
ATOM    244  C8   DA A  12    -238.416  90.464-428.926 
ATOM    245  N7   DA A  12    -237.653  91.510-429.006 
ATOM    246  C5   DA A  12    -236.660  91.131-429.900 
ATOM    247  C6   DA A  12    -235.538  91.803-430.411 
ATOM    248  N6   DA A  12    -235.214  93.061-430.077 
ATOM    249  N1   DA A  12    -234.758  91.135-431.281 
ATOM    250  C2   DA A  12    -235.086  89.887-431.610 
ATOM    251  N3   DA A  12    -236.103  89.160-431.200 
ATOM    252  C4   DA A  12    -236.867  89.852-430.331 
ATOM    253  P    DC A  13    -239.381  84.042-428.716 
ATOM    254  OP1  DC A  13    -240.500  83.201-429.199 
ATOM    255  OP2  DC A  13    -239.402  84.385-427.277 
ATOM    256  O5'  DC A  13    -237.988  83.346-429.082 
ATOM    257  C5'  DC A  13    -237.408  83.584-430.379 
ATOM    258  C4'  DC A  13    -235.921  83.841-430.243 
ATOM    259  O4'  DC A  13    -235.619  85.247-430.015 
ATOM    260  C3'  DC A  13    -235.224  83.124-429.087 
ATOM    261  O3'  DC A  13    -233.923  82.730-429.506 
ATOM    262  C2'  DC A  13    -235.084  84.187-427.999 
ATOM    263  C1'  DC A  13    -234.714  85.340-428.926 
ATOM    264  N1   DC A  13    -234.875  86.685-428.304 
ATOM    265  C2   DC A  13    -233.970  87.679-428.666 
ATOM    266  O2   DC A  13    -233.080  87.409-429.481 
ATOM    267  N3   DC A  13    -234.099  88.912-428.109 
ATOM    268  C4   DC A  13    -235.077  89.164-427.230 
ATOM    269  N4   DC A  13    -235.161  90.381-426.716 
ATOM    270  C5   DC A  13    -236.017  88.154-426.844 
ATOM    271  C6   DC A  13    -235.871  86.930-427.411 
ATOM    272  P    DG A  14    -233.355  81.307-429.044 
ATOM    273  OP1  DG A  14    -233.852  80.255-429.958 
ATOM    274  OP2  DG A  14    -233.638  81.104-427.605 
ATOM    275  O5'  DG A  14    -231.783  81.510-429.259 
ATOM    276  C5'  DG A  14    -231.329  82.403-430.293 
ATOM    277  C4'  DG A  14    -230.196  83.265-429.771 
ATOM    278  O4'  DG A  14    -230.673  84.484-429.134 
ATOM    279  C3'  DG A  14    -229.302  82.620-428.712 
ATOM    280  O3'  DG A  14    -227.961  83.045-428.920 
ATOM    281  C2'  DG A  14    -229.795  83.199-427.386 
ATOM    282  C1'  DG A  14    -230.013  84.624-427.885 
ATOM    283  N9   DG A  14    -230.878  85.446-426.993 
ATOM    284  C8   DG A  14    -231.958  85.059-426.230 
ATOM    285  N7   DG A  14    -232.508  86.035-425.550 
ATOM    286  C5   DG A  14    -231.738  87.148-425.886 
ATOM    287  C6   DG A  14    -231.849  88.498-425.462 
ATOM    288  O6   DG A  14    -232.663  88.998-424.691 
ATOM    289  N1   DG A  14    -230.860  89.300-426.048 
ATOM    290  C2   DG A  14    -229.892  88.857-426.928 
ATOM    291  N2   DG A  14    -229.039  89.782-427.376 
ATOM    292  N3   DG A  14    -229.790  87.591-427.325 
ATOM    293  C4   DG A  14    -230.740  86.798-426.766 
ATOM    294  P    DT A  15    -226.773  81.991-428.721 
ATOM    295  OP1  DT A  15    -226.602  81.196-429.958 
ATOM    296  OP2  DT A  15    -226.999  81.218-427.480 
ATOM    297  O5'  DT A  15    -225.517  82.963-428.527 
ATOM    298  C5'  DT A  15    -225.524  84.249-429.173 
ATOM    299  C4'  DT A  15    -225.028  85.313-428.215 
ATOM    300  O4'  DT A  15    -226.102  85.879-427.409 
ATOM    301  C3'  DT A  15    -223.998  84.853-427.184 
ATOM    302  O3'  DT A  15    -223.054  85.898-426.977 
ATOM    303  C2'  DT A  15    -224.798  84.659-425.896 
ATOM    304  C1'  DT A  15    -225.685  85.891-426.052 
ATOM    305  N1   DT A  15    -226.902  85.866-425.195 
ATOM    306  C2   DT A  15    -227.342  87.069-424.698 
ATOM    307  O2   DT A  15    -226.784  88.127-424.930 
ATOM    308  N3   DT A  15    -228.473  87.006-423.906 
ATOM    309  C4   DT A  15    -229.181  85.867-423.580 
ATOM    310  O4   DT A  15    -230.180  85.936-422.861 
ATOM    311  C5   DT A  15    -228.642  84.654-424.148 
ATOM    312  C7   DT A  15    -229.354  83.369-423.842 
ATOM    313  C6   DT A  15    -227.544  84.686-424.921 
ATOM    314  P    DG A  16    -221.508  85.522-426.795 
ATOM    315  OP1  DG A  16    -220.878  85.360-428.125 
ATOM    316  OP2  DG A  16    -221.382  84.373-425.872 
ATOM    317  O5'  DG A  16    -220.944  86.843-426.089 
ATOM    318  C5'  DG A  16    -221.570  88.108-426.373 
ATOM    319  C4'  DG A  16    -221.751  88.897-425.091 
ATOM    320  O4'  DG A  16    -223.009  88.593-424.425 
ATOM    321  C3'  DG A  16    -220.696  88.660-424.011 
ATOM    322  O3'  DG A  16    -220.436  89.889-423.343 
ATOM    323  C2'  DG A  16    -221.361  87.701-423.023 
ATOM    324  C1'  DG A  16    -222.743  88.348-423.053 
ATOM    325  N9   DG A  16    -223.825  87.475-422.519 
ATOM    326  C8   DG A  16    -223.959  86.107-422.601 
ATOM    327  N7   DG A  16    -225.038  85.640-422.020 
ATOM    328  C5   DG A  16    -225.662  86.781-421.517 
ATOM    329  C6   DG A  16    -226.873  86.915-420.788 
ATOM    330  O6   DG A  16    -227.656  86.039-420.431 
ATOM    331  N1   DG A  16    -227.136  88.256-420.474 
ATOM    332  C2   DG A  16    -226.335  89.326-420.820 
ATOM    333  N2   DG A  16    -226.762  90.528-420.426 
ATOM    334  N3   DG A  16    -225.200  89.200-421.504 
ATOM    335  C4   DG A  16    -224.930  87.906-421.816 
ATOM    336  P    DC A  17    -218.932  90.244-422.927 
ATOM    337  OP1  DC A  17    -218.227  90.844-424.082 
ATOM    338  OP2  DC A  17    -218.292  89.056-422.322 
ATOM    339  O5'  DC A  17    -219.170  91.358-421.803 
ATOM    340  C5'  DC A  17    -220.337  92.196-421.887 
ATOM    341  C4'  DC A  17    -220.975  92.335-420.519 
ATOM    342  O4'  DC A  17    -221.938  91.278-420.246 
ATOM    343  C3'  DC A  17    -220.017  92.278-419.330 
ATOM    344  O3'  DC A  17    -220.467  93.186-418.332 
ATOM    345  C2'  DC A  17    -220.157  90.855-418.789 
ATOM    346  C1'  DC A  17    -221.669  90.750-418.956 
ATOM    347  N1   DC A  17    -222.181  89.351-418.913 
ATOM    348  C2   DC A  17    -223.431  89.134-418.340 
ATOM    349  O2   DC A  17    -224.059  90.102-417.895 
ATOM    350  N3   DC A  17    -223.914  87.867-418.290 
ATOM    351  C4   DC A  17    -223.203  86.845-418.783 
ATOM    352  N4   DC A  17    -223.718  85.627-418.711 
ATOM    353  C5   DC A  17    -221.915  87.046-419.376 
ATOM    354  C6   DC A  17    -221.449  88.321-419.416 
ATOM    355  P    DG A  18    -219.387  94.044-417.519 
ATOM    356  OP1  DG A  18    -219.021  95.248-418.299 
ATOM    357  OP2  DG A  18    -218.266  93.170-417.109 
ATOM    358  O5'  DG A  18    -220.231  94.475-416.230 
ATOM    359  C5'  DG A  18    -221.656  94.645-416.353 
ATOM    360  C4'  DG A  18    -222.358  94.009-415.169 
ATOM    361  O4'  DG A  18    -222.657  92.600-415.392 
ATOM    362  C3'  DG A  18    -221.582  94.016-413.853 
ATOM    363  O3'  DG A  18    -222.495  94.221-412.781 
ATOM    364  C2'  DG A  18    -221.004  92.606-413.735 
ATOM    365  C1'  DG A  18    -222.235  91.867-414.252 
ATOM    366  N9   DG A  18    -221.958  90.468-414.679 
ATOM    367  C8   DG A  18    -220.828  89.944-415.271 
ATOM    368  N7   DG A  18    -220.904  88.660-415.523 
ATOM    369  C5   DG A  18    -222.173  88.307-415.065 
ATOM    370  C6   DG A  18    -222.827  87.048-415.067 
ATOM    371  O6   DG A  18    -222.416  85.967-415.480 
ATOM    372  N1   DG A  18    -224.109  87.136-414.506 
ATOM    373  C2   DG A  18    -224.683  88.290-414.009 
ATOM    374  N2   DG A  18    -225.918  88.166-413.516 
ATOM    375  N3   DG A  18    -224.068  89.471-414.009 
ATOM    376  C4   DG A  18    -222.824  89.402-414.548 
ATOM    377  P    DG A  19    -222.060  95.162-411.560 
ATOM    378  OP1  DG A  19    -222.316  96.577-411.909 
ATOM    379  OP2  DG A  19    -220.677  94.833-411.150 
ATOM    380  O5'  DG A  19    -223.084  94.694-410.423 
ATOM    381  C5'  DG A  19    -224.382  94.208-410.809 
ATOM    382  C4'  DG A  19    -224.730  92.967-410.010 
ATOM    383  O4'  DG A  19    -224.250  91.747-410.643 
ATOM    384  C3'  DG A  19    -224.151  92.903-408.597 
ATOM    385  O3'  DG A  19    -225.104  92.290-407.737 
ATOM    386  C2'  DG A  19    -222.940  91.977-408.717 
ATOM    387  C1'  DG A  19    -223.583  90.967-409.663 
ATOM    388  N9   DG A  19    -222.602  90.089-410.359 
ATOM    389  C8   DG A  19    -221.330  90.383-410.800 
ATOM    390  N7   DG A  19    -220.719  89.378-411.380 
ATOM    391  C5   DG A  19    -221.653  88.344-411.318 
ATOM    392  C6   DG A  19    -221.567  87.007-411.783 
ATOM    393  O6   DG A  19    -220.635  86.449-412.356 
ATOM    394  N1   DG A  19    -222.745  86.294-411.514 
ATOM    395  C2   DG A  19    -223.859  86.808-410.880 
ATOM    396  N2   DG A  19    -224.882  85.966-410.718 
ATOM    397  N3   DG A  19    -223.938  88.064-410.444 
ATOM    398  C4   DG A  19    -222.804  88.768-410.697 
ATOM    399  P    DA A  20    -225.290  92.861-406.253 
ATOM    400  OP1  DA A  20    -226.213  94.017-406.278 
ATOM    401  OP2  DA A  20    -223.963  93.103-405.645 
ATOM    402  O5'  DA A  20    -225.996  91.623-405.525 
ATOM    403  C5'  DA A  20    -226.835  90.744-406.297 
ATOM    404  C4'  DA A  20    -226.546  89.301-405.936 
ATOM    405  O4'  DA A  20    -225.469  88.734-406.737 
ATOM    406  C3'  DA A  20    -226.104  89.052-404.494 
ATOM    407  O3'  DA A  20    -226.658  87.820-404.049 
ATOM    408  C2'  DA A  20    -224.585  88.900-404.576 
ATOM    409  C1'  DA A  20    -224.558  88.083-405.865 
ATOM    410  N9   DA A  20    -223.224  88.052-406.527 
ATOM    411  C8   DA A  20    -222.280  89.036-406.578 
ATOM    412  N7   DA A  20    -221.212  88.705-407.235 
ATOM    413  C5   DA A  20    -221.464  87.406-407.652 
ATOM    414  C6   DA A  20    -220.711  86.487-408.400 
ATOM    415  N6   DA A  20    -219.490  86.752-408.885 
ATOM    416  N1   DA A  20    -221.259  85.280-408.634 
ATOM    417  C2   DA A  20    -222.474  85.022-408.150 
ATOM    418  N3   DA A  20    -223.267  85.795-407.443 
ATOM    419  C4   DA A  20    -222.695  86.997-407.222 
ATOM    420  P    DT A  21    -227.202  87.713-402.547 
ATOM    421  OP1  DT A  21    -228.584  88.237-402.481 
ATOM    422  OP2  DT A  21    -226.227  88.331-401.621 
ATOM    423  O5'  DT A  21    -227.217  86.127-402.331 
ATOM    424  C5'  DT A  21    -227.437  85.269-403.466 
ATOM    425  C4'  DT A  21    -226.470  84.102-403.429 
ATOM    426  O4'  DT A  21    -225.208  84.404-404.090 
ATOM    427  C3'  DT A  21    -226.053  83.628-402.037 
ATOM    428  O3'  DT A  21    -225.924  82.212-402.052 
ATOM    429  C2'  DT A  21    -224.669  84.239-401.819 
ATOM    430  C1'  DT A  21    -224.148  84.007-403.233 
ATOM    431  N1   DT A  21    -222.950  84.824-403.572 
ATOM    432  C2   DT A  21    -222.016  84.253-404.402 
ATOM    433  O2   DT A  21    -222.135  83.129-404.858 
ATOM    434  N3   DT A  21    -220.918  85.039-404.694 
ATOM    435  C4   DT A  21    -220.684  86.319-404.234 
ATOM    436  O4   DT A  21    -219.663  86.925-404.564 
ATOM    437  C5   DT A  21    -221.719  86.834-403.369 
ATOM    438  C7   DT A  21    -221.543  88.221-402.824 
ATOM    439  C6   DT A  21    -222.797  86.091-403.069 
ATOM    440  P    DC A  22    -226.425  81.372-400.784 
ATOM    441  OP1  DC A  22    -227.882  81.134-400.893 
ATOM    442  OP2  DC A  22    -225.965  82.030-399.541 
ATOM    443  O5'  DC A  22    -225.638  79.995-400.986 
ATOM    444  C5'  DC A  22    -225.317  79.563-402.322 
ATOM    445  C4'  DC A  22    -223.892  79.045-402.370 
ATOM    446  O4'  DC A  22    -222.926  80.102-402.638 
ATOM    447  C3'  DC A  22    -223.378  78.393-401.087 
ATOM    448  O3'  DC A  22    -222.539  77.296-401.433 
ATOM    449  C2'  DC A  22    -222.521  79.469-400.422 
ATOM    450  C1'  DC A  22    -221.868  79.990-401.699 
ATOM    451  N1   DC A  22    -221.240  81.332-401.547 
ATOM    452  C2   DC A  22    -220.081  81.592-402.272 
ATOM    453  O2   DC A  22    -219.625  80.707-403.005 
ATOM    454  N3   DC A  22    -219.492  82.809-402.147 
ATOM    455  C4   DC A  22    -220.019  83.742-401.341 
ATOM    456  N4   DC A  22    -219.407  84.914-401.254 
ATOM    457  C5   DC A  22    -221.210  83.494-400.587 
ATOM    458  C6   DC A  22    -221.783  82.271-400.725 
ATOM    459  P    DC A  23    -222.617  75.956-400.562 
ATOM    460  OP1  DC A  23    -223.736  75.115-401.045 
ATOM    461  OP2  DC A  23    -222.638  76.299-399.123 
ATOM    462  O5'  DC A  23    -221.224  75.260-400.928 
ATOM    463  C5'  DC A  23    -220.644  75.498-402.225 
ATOM    464  C4'  DC A  23    -219.157  75.755-402.089 
ATOM    465  O4'  DC A  23    -218.855  77.161-401.861 
ATOM    466  C3'  DC A  23    -218.460  75.037-400.933 
ATOM    467  O3'  DC A  23    -217.159  74.644-401.352 
ATOM    468  C2'  DC A  23    -218.319  76.101-399.845 
ATOM    469  C1'  DC A  23    -217.950  77.254-400.772 
ATOM    470  N1   DC A  23    -218.111  78.598-400.150 
ATOM    471  C2   DC A  23    -217.206  79.593-400.512 
ATOM    472  O2   DC A  23    -216.316  79.323-401.327 
ATOM    473  N3   DC A  23    -217.335  80.826-399.955 
ATOM    474  C4   DC A  23    -218.313  81.078-399.076 
ATOM    475  N4   DC A  23    -218.397  82.295-398.562 
ATOM    476  C5   DC A  23    -219.253  80.068-398.690 
ATOM    477  C6   DC A  23    -219.107  78.844-399.257 
ATOM    478  P    DT A  24    -216.591  73.221-400.890 
ATOM    479  OP1  DT A  24    -217.088  72.168-401.804 
ATOM    480  OP2  DT A  24    -216.874  73.018-399.451 
ATOM    481  O5'  DT A  24    -215.019  73.423-401.105 
ATOM    482  C5'  DT A  24    -214.565  74.317-402.139 
ATOM    483  C4'  DT A  24    -213.432  75.178-401.617 
ATOM    484  O4'  DT A  24    -213.909  76.398-400.980 
ATOM    485  C3'  DT A  24    -212.538  74.534-400.558 
ATOM    486  O3'  DT A  24    -211.197  74.959-400.766 
ATOM    487  C2'  DT A  24    -213.031  75.113-399.232 
ATOM    488  C1'  DT A  24    -213.248  76.538-399.731 
ATOM    489  N1   DT A  24    -214.114  77.360-398.840 
ATOM    490  C2   DT A  24    -213.819  78.697-398.741 
ATOM    491  O2   DT A  24    -212.897  79.219-399.344 
ATOM    492  N3   DT A  24    -214.643  79.427-397.905 
ATOM    493  C4   DT A  24    -215.709  78.940-397.178 
ATOM    494  O4   DT A  24    -216.375  79.691-396.462 
ATOM    495  C5   DT A  24    -215.940  77.525-397.346 
ATOM    496  C7   DT A  24    -217.083  76.913-396.590 
ATOM    497  C6   DT A  24    -215.155  76.791-398.153 
ATOM    498  P    DG A  25    -210.009  73.905-400.567 
ATOM    499  OP1  DG A  25    -209.838  73.110-401.804 
ATOM    500  OP2  DG A  25    -210.235  73.132-399.326 
ATOM    501  O5'  DG A  25    -208.753  74.876-400.373 
ATOM    502  C5'  DG A  25    -208.760  76.163-401.019 
ATOM    503  C4'  DG A  25    -208.264  77.227-400.061 
ATOM    504  O4'  DG A  25    -209.337  77.793-399.255 
ATOM    505  C3'  DG A  25    -207.234  76.766-399.030 
ATOM    506  O3'  DG A  25    -206.290  77.811-398.823 
ATOM    507  C2'  DG A  25    -208.034  76.573-397.742 
ATOM    508  C1'  DG A  25    -208.921  77.805-397.898 
ATOM    509  N9   DG A  25    -210.138  77.779-397.041 
ATOM    510  C8   DG A  25    -210.911  76.705-396.658 
ATOM    511  N7   DG A  25    -211.925  77.024-395.890 
ATOM    512  C5   DG A  25    -211.816  78.407-395.755 
ATOM    513  C6   DG A  25    -212.629  79.322-395.038 
ATOM    514  O6   DG A  25    -213.631  79.097-394.363 
ATOM    515  N1   DG A  25    -212.159  80.637-395.168 
ATOM    516  C2   DG A  25    -211.048  81.016-395.896 
ATOM    517  N2   DG A  25    -210.765  82.321-395.896 
ATOM    518  N3   DG A  25    -210.286  80.156-396.570 
ATOM    519  C4   DG A  25    -210.728  78.878-396.453 
ATOM    520  P    DC A  26    -204.744  77.436-398.642 
ATOM    521  OP1  DC A  26    -204.114  77.273-399.971 
ATOM    522  OP2  DC A  26    -204.618  76.287-397.719 
ATOM    523  O5'  DC A  26    -204.180  78.757-397.935 
ATOM    524  C5'  DC A  26    -204.806  80.021-398.220 
ATOM    525  C4'  DC A  26    -204.986  80.810-396.937 
ATOM    526  O4'  DC A  26    -206.245  80.506-396.271 
ATOM    527  C3'  DC A  26    -203.932  80.574-395.857 
ATOM    528  O3'  DC A  26    -203.672  81.803-395.190 
ATOM    529  C2'  DC A  26    -204.597  79.615-394.869 
ATOM    530  C1'  DC A  26    -205.978  80.262-394.899 
ATOM    531  N1   DC A  26    -207.061  79.389-394.365 
ATOM    532  C2   DC A  26    -208.106  79.999-393.676 
ATOM    533  O2   DC A  26    -208.093  81.227-393.539 
ATOM    534  N3   DC A  26    -209.102  79.219-393.181 
ATOM    535  C4   DC A  26    -209.079  77.892-393.352 
ATOM    536  N4   DC A  26    -210.074  77.176-392.850 
ATOM    537  C5   DC A  26    -208.013  77.245-394.057 
ATOM    538  C6   DC A  26    -207.026  78.041-394.544 
ATOM    539  P    DT A  27    -202.168  82.158-394.773 
ATOM    540  OP1  DT A  27    -201.463  82.758-395.928 
ATOM    541  OP2  DT A  27    -201.527  80.970-394.168 
ATOM    542  O5'  DT A  27    -202.406  83.271-393.649 
ATOM    543  C5'  DT A  27    -203.573  84.110-393.733 
ATOM    544  C4'  DT A  27    -204.211  84.249-392.366 
ATOM    545  O4'  DT A  27    -205.174  83.191-392.092 
ATOM    546  C3'  DT A  27    -203.253  84.192-391.176 
ATOM    547  O3'  DT A  27    -203.703  85.100-390.178 
ATOM    548  C2'  DT A  27    -203.393  82.768-390.635 
ATOM    549  C1'  DT A  27    -204.905  82.663-390.802 
ATOM    550  N1   DT A  27    -205.417  81.265-390.759 
ATOM    551  C2   DT A  27    -206.651  81.068-390.191 
ATOM    552  O2   DT A  27    -207.324  81.976-389.733 
ATOM    553  N3   DT A  27    -207.092  79.759-390.168 
ATOM    554  C4   DT A  27    -206.416  78.658-390.655 
ATOM    555  O4   DT A  27    -206.913  77.533-390.578 
ATOM    556  C5   DT A  27    -205.130  78.966-391.232 
ATOM    557  C7   DT A  27    -204.327  77.825-391.786 
ATOM    558  C6   DT A  27    -204.676  80.230-391.267 
ATOM    559  P    DG A  28    -202.623  85.958-389.366 
ATOM    560  OP1  DG A  28    -202.257  87.161-390.145 
ATOM    561  OP2  DG A  28    -201.502  85.084-388.956 
ATOM    562  O5'  DG A  28    -203.467  86.389-388.076 
ATOM    563  C5'  DG A  28    -204.892  86.559-388.199 
ATOM    564  C4'  DG A  28    -205.594  85.922-387.015 
ATOM    565  O4'  DG A  28    -205.893  84.514-387.238 
ATOM    566  C3'  DG A  28    -204.818  85.930-385.699 
ATOM    567  O3'  DG A  28    -205.731  86.135-384.628 
ATOM    568  C2'  DG A  28    -204.240  84.520-385.581 
ATOM    569  C1'  DG A  28    -205.471  83.781-386.099 
ATOM    570  N9   DG A  28    -205.194  82.382-386.525 
ATOM    571  C8   DG A  28    -204.064  81.858-387.117 
ATOM    572  N7   DG A  28    -204.140  80.573-387.369 
ATOM    573  C5   DG A  28    -205.409  80.221-386.911 
ATOM    574  C6   DG A  28    -206.063  78.962-386.913 
ATOM    575  O6   DG A  28    -205.652  77.881-387.326 
ATOM    576  N1   DG A  28    -207.345  79.050-386.352 
ATOM    577  C2   DG A  28    -207.919  80.204-385.855 
ATOM    578  N2   DG A  28    -209.154  80.079-385.362 
ATOM    579  N3   DG A  28    -207.304  81.385-385.855 
ATOM    580  C4   DG A  28    -206.060  81.316-386.395 
ATOM    581  P    DG A  29    -205.296  87.076-383.407 
ATOM    582  OP1  DG A  29    -205.552  88.491-383.755 
ATOM    583  OP2  DG A  29    -203.913  86.747-382.996 
ATOM    584  O5'  DG A  29    -206.319  86.608-382.269 
ATOM    585  C5'  DG A  29    -207.618  86.121-382.655 
ATOM    586  C4'  DG A  29    -207.966  84.881-381.856 
ATOM    587  O4'  DG A  29    -207.486  83.661-382.489 
ATOM    588  C3'  DG A  29    -207.387  84.816-380.443 
ATOM    589  O3'  DG A  29    -208.340  84.204-379.583 
ATOM    590  C2'  DG A  29    -206.176  83.891-380.563 
ATOM    591  C1'  DG A  29    -206.818  82.881-381.509 
ATOM    592  N9   DG A  29    -205.837  82.003-382.205 
ATOM    593  C8   DG A  29    -204.565  82.297-382.647 
ATOM    594  N7   DG A  29    -203.955  81.292-383.227 
ATOM    595  C5   DG A  29    -204.889  80.258-383.164 
ATOM    596  C6   DG A  29    -204.803  78.921-383.629 
ATOM    597  O6   DG A  29    -203.871  78.363-384.202 
ATOM    598  N1   DG A  29    -205.981  78.208-383.361 
ATOM    599  C2   DG A  29    -207.094  78.722-382.726 
ATOM    600  N2   DG A  29    -208.118  77.880-382.565 
ATOM    601  N3   DG A  29    -207.174  79.978-382.290 
ATOM    602  C4   DG A  29    -206.040  80.682-382.543 
ATOM    603  P    DT A  30    -208.526  84.775-378.099 
ATOM    604  OP1  DT A  30    -209.449  85.931-378.125 
ATOM    605  OP2  DT A  30    -207.199  85.017-377.491 
ATOM    606  O5'  DT A  30    -209.232  83.537-377.371 
ATOM    607  C5'  DT A  30    -210.071  82.658-378.144 
ATOM    608  C4'  DT A  30    -209.782  81.215-377.782 
ATOM    609  O4'  DT A  30    -208.705  80.647-378.583 
ATOM    610  C3'  DT A  30    -209.340  80.966-376.341 
ATOM    611  O3'  DT A  30    -209.894  79.734-375.895 
ATOM    612  C2'  DT A  30    -207.821  80.813-376.422 
ATOM    613  C1'  DT A  30    -207.794  79.996-377.711 
ATOM    614  N1   DT A  30    -206.460  79.966-378.373 
ATOM    615  C2   DT A  30    -206.112  78.807-379.024 
ATOM    616  O2   DT A  30    -206.839  77.830-379.075 
ATOM    617  N3   DT A  30    -204.868  78.815-379.625 
ATOM    618  C4   DT A  30    -203.968  79.861-379.630 
ATOM    619  O4   DT A  30    -202.882  79.751-380.204 
ATOM    620  C5   DT A  30    -204.423  81.034-378.921 
ATOM    621  C7   DT A  30    -203.503  82.218-378.877 
ATOM    622  C6   DT A  30    -205.627  81.052-378.327 
ATOM    623  P    DA A  31    -210.438  79.626-374.393 
ATOM    624  OP1  DA A  31    -211.820  80.151-374.327 
ATOM    625  OP2  DA A  31    -209.463  80.244-373.468 
ATOM    626  O5'  DA A  31    -210.453  78.040-374.177 
ATOM    627  C5'  DA A  31    -210.673  77.183-375.312 
ATOM    628  C4'  DA A  31    -209.706  76.015-375.275 
ATOM    629  O4'  DA A  31    -208.444  76.318-375.936 
ATOM    630  C3'  DA A  31    -209.288  75.542-373.883 
ATOM    631  O3'  DA A  31    -209.160  74.125-373.898 
ATOM    632  C2'  DA A  31    -207.905  76.153-373.665 
ATOM    633  C1'  DA A  31    -207.384  75.921-375.080 
ATOM    634  N9   DA A  31    -206.185  76.738-375.418 
ATOM    635  C8   DA A  31    -205.879  78.005-375.008 
ATOM    636  N7   DA A  31    -204.753  78.449-375.476 
ATOM    637  C5   DA A  31    -204.277  77.403-376.254 
ATOM    638  C6   DA A  31    -203.115  77.249-377.027 
ATOM    639  N6   DA A  31    -202.176  78.198-377.147 
ATOM    640  N1   DA A  31    -202.951  76.080-377.673 
ATOM    641  C2   DA A  31    -203.888  75.141-377.551 
ATOM    642  N3   DA A  31    -205.008  75.171-376.862 
ATOM    643  C4   DA A  31    -205.147  76.350-376.225 
ATOM    644  P    DG A  32    -209.661  73.286-372.631 
ATOM    645  OP1  DG A  32    -211.118  73.048-372.739 
ATOM    646  OP2  DG A  32    -209.201  73.943-371.387 
ATOM    647  O5'  DG A  32    -208.874  71.908-372.832 
ATOM    648  C5'  DG A  32    -208.553  71.477-374.168 
ATOM    649  C4'  DG A  32    -207.128  70.959-374.216 
ATOM    650  O4'  DG A  32    -206.162  72.016-374.485 
ATOM    651  C3'  DG A  32    -206.613  70.306-372.934 
ATOM    652  O3'  DG A  32    -205.775  69.210-373.279 
ATOM    653  C2'  DG A  32    -205.757  71.383-372.268 
ATOM    654  C1'  DG A  32    -205.104  71.903-373.545 
ATOM    655  N9   DG A  32    -204.476  73.246-373.393 
ATOM    656  C8   DG A  32    -204.877  74.312-372.617 
ATOM    657  N7   DG A  32    -204.097  75.361-372.708 
ATOM    658  C5   DG A  32    -203.109  74.962-373.608 
ATOM    659  C6   DG A  32    -201.984  75.671-374.104 
ATOM    660  O6   DG A  32    -201.623  76.816-373.847 
ATOM    661  N1   DG A  32    -201.240  74.890-374.999 
ATOM    662  C2   DG A  32    -201.544  73.594-375.367 
ATOM    663  N2   DG A  32    -200.708  73.020-376.235 
ATOM    664  N3   DG A  32    -202.600  72.929-374.901 
ATOM    665  C4   DG A  32    -203.331  73.673-374.031 
ATOM    666  P    DG A  33    -205.853  67.869-372.408 
ATOM    667  OP1  DG A  33    -206.972  67.029-372.891 
ATOM    668  OP2  DG A  33    -205.874  68.213-370.969 
ATOM    669  O5'  DG A  33    -204.460  67.174-372.775 
ATOM    670  C5'  DG A  33    -203.880  67.411-374.072 
ATOM    671  C4'  DG A  33    -202.393  67.669-373.935 
ATOM    672  O4'  DG A  33    -202.091  69.075-373.707 
ATOM    673  C3'  DG A  33    -201.696  66.951-372.779 
ATOM    674  O3'  DG A  33    -200.395  66.558-373.198 
ATOM    675  C2'  DG A  33    -201.555  68.015-371.691 
ATOM    676  C1'  DG A  33    -201.186  69.168-372.618 
ATOM    677  N9   DG A  33    -201.347  70.512-371.996 
ATOM    678  C8   DG A  33    -202.284  70.942-371.083 
ATOM    679  N7   DG A  33    -202.149  72.198-370.731 
ATOM    680  C5   DG A  33    -201.043  72.630-371.462 
ATOM    681  C6   DG A  33    -200.413  73.901-371.502 
ATOM    682  O6   DG A  33    -200.706  74.925-370.890 
ATOM    683  N1   DG A  33    -199.320  73.904-372.379 
ATOM    684  C2   DG A  33    -198.893  72.820-373.122 
ATOM    685  N2   DG A  33    -197.828  73.027-373.902 
ATOM    686  N3   DG A  33    -199.484  71.628-373.084 
ATOM    687  C4   DG A  33    -200.546  71.608-372.237 
ATOM    688  P    DA A  34    -199.827  65.135-372.736 
ATOM    689  OP1  DA A  34    -200.324  64.082-373.650 
ATOM    690  OP2  DA A  34    -200.110  64.931-371.298 
ATOM    691  O5'  DA A  34    -198.255  65.337-372.951 
ATOM    692  C5'  DA A  34    -197.801  66.230-373.985 
ATOM    693  C4'  DA A  34    -196.668  67.092-373.464 
ATOM    694  O4'  DA A  34    -197.145  68.312-372.826 
ATOM    695  C3'  DA A  34    -195.774  66.447-372.405 
ATOM    696  O3'  DA A  34    -194.433  66.872-372.613 
ATOM    697  C2'  DA A  34    -196.267  67.027-371.078 
ATOM    698  C1'  DA A  34    -196.484  68.451-371.577 
ATOM    699  N9   DA A  34    -197.350  69.273-370.686 
ATOM    700  C8   DA A  34    -198.419  68.872-369.936 
ATOM    701  N7   DA A  34    -198.972  69.829-369.257 
ATOM    702  C5   DA A  34    -198.217  70.948-369.579 
ATOM    703  C6   DA A  34    -198.298  72.292-369.181 
ATOM    704  N6   DA A  34    -199.223  72.757-368.330 
ATOM    705  N1   DA A  34    -197.389  73.145-369.691 
ATOM    706  C2   DA A  34    -196.473  72.676-370.536 
ATOM    707  N3   DA A  34    -196.299  71.451-370.978 
ATOM    708  C4   DA A  34    -197.221  70.617-370.453 
ATOM    709  P    DG A  35    -193.245  65.818-372.413 
ATOM    710  OP1  DG A  35    -193.074  65.024-373.651 
ATOM    711  OP2  DG A  35    -193.471  65.045-371.172 
ATOM    712  O5'  DG A  35    -191.989  66.790-372.219 
ATOM    713  C5'  DG A  35    -191.996  68.077-372.865 
ATOM    714  C4'  DG A  35    -191.500  69.141-371.907 
ATOM    715  O4'  DG A  35    -192.573  69.707-371.101 
ATOM    716  C3'  DG A  35    -190.469  68.680-370.876 
ATOM    717  O3'  DG A  35    -189.526  69.725-370.669 
ATOM    718  C2'  DG A  35    -191.270  68.487-369.588 
ATOM    719  C1'  DG A  35    -192.157  69.719-369.745 
ATOM    720  N9   DG A  35    -193.373  69.693-368.887 
ATOM    721  C8   DG A  35    -194.147  68.619-368.504 
ATOM    722  N7   DG A  35    -195.161  68.938-367.736 
ATOM    723  C5   DG A  35    -195.052  70.321-367.601 
ATOM    724  C6   DG A  35    -195.865  71.236-366.884 
ATOM    725  O6   DG A  35    -196.867  71.011-366.209 
ATOM    726  N1   DG A  35    -195.394  72.551-367.014 
ATOM    727  C2   DG A  35    -194.284  72.930-367.742 
ATOM    728  N2   DG A  35    -194.001  74.234-367.742 
ATOM    729  N3   DG A  35    -193.522  72.070-368.416 
ATOM    730  C4   DG A  35    -193.964  70.792-368.299 
ATOM    731  P    DA A  36    -187.980  69.349-370.488 
ATOM    732  OP1  DA A  36    -187.350  69.187-371.817 
ATOM    733  OP2  DA A  36    -187.854  68.201-369.565 
ATOM    734  O5'  DA A  36    -187.416  70.670-369.781 
ATOM    735  C5'  DA A  36    -188.042  71.935-370.066 
ATOM    736  C4'  DA A  36    -188.222  72.724-368.783 
ATOM    737  O4'  DA A  36    -189.481  72.420-368.118 
ATOM    738  C3'  DA A  36    -187.167  72.487-367.703 
ATOM    739  O3'  DA A  36    -186.908  73.717-367.036 
ATOM    740  C2'  DA A  36    -187.832  71.529-366.715 
ATOM    741  C1'  DA A  36    -189.214  72.176-366.745 
ATOM    742  N9   DA A  36    -190.297  71.303-366.211 
ATOM    743  C8   DA A  36    -190.413  69.946-366.302 
ATOM    744  N7   DA A  36    -191.477  69.471-365.731 
ATOM    745  C5   DA A  36    -192.113  70.595-365.224 
ATOM    746  C6   DA A  36    -193.306  70.763-364.501 
ATOM    747  N6   DA A  36    -194.107  69.748-364.149 
ATOM    748  N1   DA A  36    -193.647  72.017-364.151 
ATOM    749  C2   DA A  36    -192.847  73.023-364.504 
ATOM    750  N3   DA A  36    -191.716  72.988-365.174 
ATOM    751  C4   DA A  36    -191.397  71.722-365.512 
ATOM    752  P    DA A  37    -185.404  74.071-366.620 
ATOM    753  OP1  DA A  37    -184.699  74.672-367.775 
ATOM    754  OP2  DA A  37    -184.763  72.883-366.014 
ATOM    755  O5'  DA A  37    -185.641  75.185-365.496 
ATOM    756  C5'  DA A  37    -186.809  76.024-365.580 
ATOM    757  C4'  DA A  37    -187.447  76.163-364.212 
ATOM    758  O4'  DA A  37    -188.410  75.105-363.939 
ATOM    759  C3'  DA A  37    -186.489  76.105-363.022 
ATOM    760  O3'  DA A  37    -186.939  77.013-362.024 
ATOM    761  C2'  DA A  37    -186.628  74.682-362.481 
ATOM    762  C1'  DA A  37    -188.141  74.577-362.649 
ATOM    763  N9   DA A  37    -188.653  73.179-362.605 
ATOM    764  C8   DA A  37    -188.050  72.041-363.062 
ATOM    765  N7   DA A  37    -188.753  70.966-362.878 
ATOM    766  C5   DA A  37    -189.906  71.423-362.254 
ATOM    767  C6   DA A  37    -191.058  70.763-361.794 
ATOM    768  N6   DA A  37    -191.245  69.440-361.896 
ATOM    769  N1   DA A  37    -192.015  71.518-361.221 
ATOM    770  C2   DA A  37    -191.824  72.833-361.122 
ATOM    771  N3   DA A  37    -190.797  73.554-361.513 
ATOM    772  C4   DA A  37    -189.853  72.776-362.083 
ATOM    773  P    DC A  38    -185.859  77.871-361.212 
ATOM    774  OP1  DC A  38    -185.492  79.075-361.991 
ATOM    775  OP2  DC A  38    -184.738  76.997-360.802 
ATOM    776  O5'  DC A  38    -186.703  78.302-359.922 
ATOM    777  C5'  DC A  38    -188.128  78.473-360.045 
ATOM    778  C4'  DC A  38    -188.830  77.836-358.862 
ATOM    779  O4'  DC A  38    -189.129  76.428-359.084 
ATOM    780  C3'  DC A  38    -188.054  77.844-357.545 
ATOM    781  O3'  DC A  38    -188.967  78.049-356.474 
ATOM    782  C2'  DC A  38    -187.476  76.433-357.427 
ATOM    783  C1'  DC A  38    -188.707  75.695-357.945 
ATOM    784  N1   DC A  38    -188.430  74.295-358.372 
ATOM    785  C2   DC A  38    -189.425  73.343-358.162 
ATOM    786  O2   DC A  38    -190.487  73.696-357.635 
ATOM    787  N3   DC A  38    -189.191  72.061-358.543 
ATOM    788  C4   DC A  38    -188.027  71.719-359.110 
ATOM    789  N4   DC A  38    -187.849  70.455-359.464 
ATOM    790  C5   DC A  38    -186.991  72.683-359.334 
ATOM    791  C6   DC A  38    -187.243  73.958-358.946 
ATOM    792  P    DC A  39    -188.532  78.989-355.253 
ATOM    793  OP1  DC A  39    -188.788  80.405-355.602 
ATOM    794  OP2  DC A  39    -187.149  78.661-354.842 
ATOM    795  O5'  DC A  39    -189.555  78.522-354.115 
ATOM    796  C5'  DC A  39    -190.854  78.035-354.501 
ATOM    797  C4'  DC A  39    -191.202  76.795-353.702 
ATOM    798  O4'  DC A  39    -190.722  75.575-354.335 
ATOM    799  C3'  DC A  39    -190.622  76.730-352.290 
ATOM    800  O3'  DC A  39    -191.576  76.118-351.429 
ATOM    801  C2'  DC A  39    -189.412  75.805-352.409 
ATOM    802  C1'  DC A  39    -190.054  74.794-353.355 
ATOM    803  N1   DC A  39    -189.073  73.917-354.051 
ATOM    804  C2   DC A  39    -189.450  72.602-354.314 
ATOM    805  O2   DC A  39    -190.573  72.221-353.962 
ATOM    806  N3   DC A  39    -188.568  71.785-354.947 
ATOM    807  C4   DC A  39    -187.362  72.236-355.312 
ATOM    808  N4   DC A  39    -186.538  71.401-355.927 
ATOM    809  C5   DC A  39    -186.955  73.584-355.051 
ATOM    810  C6   DC A  39    -187.849  74.385-354.417 
ATOM    811  P    DT A  40    -191.761  76.688-349.945 
ATOM    812  OP1  DT A  40    -192.685  77.844-349.971 
ATOM    813  OP2  DT A  40    -190.435  76.930-349.337 
ATOM    814  O5'  DT A  40    -192.468  75.451-349.217 
ATOM    815  C5'  DT A  40    -193.307  74.572-349.990 
ATOM    816  C4'  DT A  40    -193.018  73.129-349.628 
ATOM    817  O4'  DT A  40    -191.941  72.561-350.429 
ATOM    818  C3'  DT A  40    -192.576  72.879-348.187 
ATOM    819  O3'  DT A  40    -193.130  71.648-347.741 
ATOM    820  C2'  DT A  40    -191.057  72.727-348.268 
ATOM    821  C1'  DT A  40    -191.030  71.910-349.557 
ATOM    822  N1   DT A  40    -189.696  71.879-350.220 
ATOM    823  C2   DT A  40    -189.348  70.720-350.870 
ATOM    824  O2   DT A  40    -190.075  69.744-350.921 
ATOM    825  N3   DT A  40    -188.104  70.729-351.472 
ATOM    826  C4   DT A  40    -187.204  71.774-351.476 
ATOM    827  O4   DT A  40    -186.118  71.664-352.050 
ATOM    828  C5   DT A  40    -187.659  72.947-350.767 
ATOM    829  C7   DT A  40    -186.739  74.132-350.723 
ATOM    830  C6   DT A  40    -188.863  72.966-350.173 
ATOM    831  P    DA A  41    -193.674  71.540-346.239 
ATOM    832  OP1  DA A  41    -195.056  72.064-346.173 
ATOM    833  OP2  DA A  41    -192.699  72.158-345.314 
ATOM    834  O5'  DA A  41    -193.688  69.954-346.023 
ATOM    835  C5'  DA A  41    -193.909  69.096-347.158 
ATOM    836  C4'  DA A  41    -192.942  67.929-347.121 
ATOM    837  O4'  DA A  41    -191.680  68.232-347.782 
ATOM    838  C3'  DA A  41    -192.524  67.456-345.729 
ATOM    839  O3'  DA A  41    -192.395  66.039-345.744 
ATOM    840  C2'  DA A  41    -191.141  68.067-345.511 
ATOM    841  C1'  DA A  41    -190.620  67.835-346.926 
ATOM    842  N9   DA A  41    -189.421  68.652-347.264 
ATOM    843  C8   DA A  41    -189.115  69.918-346.854 
ATOM    844  N7   DA A  41    -187.989  70.362-347.322 
ATOM    845  C5   DA A  41    -187.513  69.317-348.101 
ATOM    846  C6   DA A  41    -186.351  69.163-348.873 
ATOM    847  N6   DA A  41    -185.412  70.112-348.993 
ATOM    848  N1   DA A  41    -186.187  67.994-349.519 
ATOM    849  C2   DA A  41    -187.123  67.055-349.397 
ATOM    850  N3   DA A  41    -188.244  67.084-348.708 
ATOM    851  C4   DA A  41    -188.383  68.264-348.071 
ATOM    852  P    DG A  42    -192.897  65.200-344.477 
ATOM    853  OP1  DG A  42    -194.354  64.962-344.585 
ATOM    854  OP2  DG A  42    -192.437  65.857-343.234 
ATOM    855  O5'  DG A  42    -192.110  63.822-344.678 
ATOM    856  C5'  DG A  42    -191.788  63.390-346.014 
ATOM    857  C4'  DG A  42    -190.364  62.873-346.062 
ATOM    858  O4'  DG A  42    -189.398  63.929-346.331 
ATOM    859  C3'  DG A  42    -189.849  62.220-344.780 
ATOM    860  O3'  DG A  42    -189.011  61.124-345.125 
ATOM    861  C2'  DG A  42    -188.993  63.296-344.114 
ATOM    862  C1'  DG A  42    -188.340  63.817-345.391 
ATOM    863  N9   DG A  42    -187.712  65.159-345.239 
ATOM    864  C8   DG A  42    -188.113  66.226-344.463 
ATOM    865  N7   DG A  42    -187.333  67.275-344.555 
ATOM    866  C5   DG A  42    -186.345  66.876-345.454 
ATOM    867  C6   DG A  42    -185.220  67.585-345.950 
ATOM    868  O6   DG A  42    -184.858  68.730-345.694 
ATOM    869  N1   DG A  42    -184.476  66.804-346.845 
ATOM    870  C2   DG A  42    -184.780  65.507-347.213 
ATOM    871  N2   DG A  42    -183.944  64.933-348.081 
ATOM    872  N3   DG A  42    -185.836  64.843-346.747 
ATOM    873  C4   DG A  42    -186.567  65.587-345.877 
ATOM    874  P    DA A  43    -189.089  59.783-344.254 
ATOM    875  OP1  DA A  43    -190.208  58.942-344.737 
ATOM    876  OP2  DA A  43    -189.109  60.127-342.815 
ATOM    877  O5'  DA A  43    -187.696  59.087-344.621 
ATOM    878  C5'  DA A  43    -187.116  59.325-345.918 
ATOM    879  C4'  DA A  43    -185.628  59.583-345.781 
ATOM    880  O4'  DA A  43    -185.327  60.988-345.553 
ATOM    881  C3'  DA A  43    -184.932  58.865-344.626 
ATOM    882  O3'  DA A  43    -183.631  58.472-345.044 
ATOM    883  C2'  DA A  43    -184.791  59.929-343.537 
ATOM    884  C1'  DA A  43    -184.422  61.081-344.464 
ATOM    885  N9   DA A  43    -184.582  62.426-343.842 
ATOM    886  C8   DA A  43    -185.519  62.836-342.938 
ATOM    887  N7   DA A  43    -185.396  64.076-342.580 
ATOM    888  C5   DA A  43    -184.298  64.524-343.300 
ATOM    889  C6   DA A  43    -183.651  65.770-343.363 
ATOM    890  N6   DA A  43    -184.038  66.842-342.658 
ATOM    891  N1   DA A  43    -182.586  65.873-344.181 
ATOM    892  C2   DA A  43    -182.206  64.805-344.880 
ATOM    893  N3   DA A  43    -182.729  63.598-344.902 
ATOM    894  C4   DA A  43    -183.792  63.520-344.075 
ATOM    895  P    DG A  44    -183.063  57.048-344.582 
ATOM    896  OP1  DG A  44    -183.560  55.996-345.496 
ATOM    897  OP2  DG A  44    -183.346  56.845-343.144 
ATOM    898  O5'  DG A  44    -181.491  57.251-344.797 
ATOM    899  C5'  DG A  44    -181.037  58.144-345.831 
ATOM    900  C4'  DG A  44    -179.904  59.006-345.310 
ATOM    901  O4'  DG A  44    -180.381  60.225-344.672 
ATOM    902  C3'  DG A  44    -179.010  58.361-344.251 
ATOM    903  O3'  DG A  44    -177.668  58.786-344.459 
ATOM    904  C2'  DG A  44    -179.503  58.940-342.924 
ATOM    905  C1'  DG A  44    -179.720  60.365-343.424 
ATOM    906  N9   DG A  44    -180.586  61.187-342.532 
ATOM    907  C8   DG A  44    -181.666  60.800-341.768 
ATOM    908  N7   DG A  44    -182.216  61.777-341.089 
ATOM    909  C5   DG A  44    -181.445  62.889-341.425 
ATOM    910  C6   DG A  44    -181.556  64.239-341.001 
ATOM    911  O6   DG A  44    -182.370  64.739-340.230 
ATOM    912  N1   DG A  44    -180.568  65.041-341.587 
ATOM    913  C2   DG A  44    -179.600  64.598-342.467 
ATOM    914  N2   DG A  44    -178.747  65.523-342.915 
ATOM    915  N3   DG A  44    -179.497  63.332-342.864 
ATOM    916  C4   DG A  44    -180.448  62.540-342.305 
ATOM    917  P    DT A  45    -176.481  57.732-344.259 
ATOM    918  OP1  DT A  45    -176.310  56.937-345.497 
ATOM    919  OP2  DT A  45    -176.707  56.959-343.018 
ATOM    920  O5'  DT A  45    -175.225  58.704-344.065 
ATOM    921  C5'  DT A  45    -175.232  59.990-344.711 
ATOM    922  C4'  DT A  45    -174.736  61.055-343.753 
ATOM    923  O4'  DT A  45    -175.809  61.621-342.948 
ATOM    924  C3'  DT A  45    -173.705  60.594-342.722 
ATOM    925  O3'  DT A  45    -172.762  61.639-342.515 
ATOM    926  C2'  DT A  45    -174.506  60.401-341.435 
ATOM    927  C1'  DT A  45    -175.393  61.632-341.591 
ATOM    928  N1   DT A  45    -176.609  61.607-340.733 
ATOM    929  C2   DT A  45    -177.049  62.810-340.236 
ATOM    930  O2   DT A  45    -176.491  63.868-340.468 
ATOM    931  N3   DT A  45    -178.180  62.747-339.444 
ATOM    932  C4   DT A  45    -178.889  61.608-339.118 
ATOM    933  O4   DT A  45    -179.888  61.677-338.399 
ATOM    934  C5   DT A  45    -178.350  60.396-339.687 
ATOM    935  C7   DT A  45    -179.061  59.110-339.380 
ATOM    936  C6   DT A  45    -177.252  60.427-340.459 
ATOM    937  P    DT A  46    -171.216  61.263-342.334 
ATOM    938  OP1  DT A  46    -170.586  61.101-343.663 
ATOM    939  OP2  DT A  46    -171.090  60.114-341.411 
ATOM    940  O5'  DT A  46    -170.652  62.584-341.628 
ATOM    941  C5'  DT A  46    -171.278  63.849-341.912 
ATOM    942  C4'  DT A  46    -171.458  64.638-340.630 
ATOM    943  O4'  DT A  46    -172.717  64.334-339.964 
ATOM    944  C3'  DT A  46    -170.403  64.401-339.549 
ATOM    945  O3'  DT A  46    -170.144  65.630-338.882 
ATOM    946  C2'  DT A  46    -171.068  63.443-338.562 
ATOM    947  C1'  DT A  46    -172.450  64.090-338.591 
ATOM    948  N1   DT A  46    -173.533  63.216-338.057 
ATOM    949  C2   DT A  46    -174.557  63.833-337.380 
ATOM    950  O2   DT A  46    -174.607  65.038-337.208 
ATOM    951  N3   DT A  46    -175.541  62.992-336.900 
ATOM    952  C4   DT A  46    -175.584  61.619-337.037 
ATOM    953  O4   DT A  46    -176.518  60.970-336.562 
ATOM    954  C5   DT A  46    -174.465  61.064-337.762 
ATOM    955  C7   DT A  46    -174.434  59.576-337.956 
ATOM    956  C6   DT A  46    -173.494  61.859-338.240 
ATOM    957  P    DG A  47    -168.640  65.985-338.466 
ATOM    958  OP1  DG A  47    -167.935  66.586-339.621 
ATOM    959  OP2  DG A  47    -167.999  64.797-337.860 
ATOM    960  O5'  DG A  47    -168.877  67.099-337.342 
ATOM    961  C5'  DG A  47    -170.045  67.937-337.426 
ATOM    962  C4'  DG A  47    -170.682  68.076-336.058 
ATOM    963  O4'  DG A  47    -171.646  67.019-335.785 
ATOM    964  C3'  DG A  47    -169.725  68.019-334.868 
ATOM    965  O3'  DG A  47    -170.175  68.927-333.871 
ATOM    966  C2'  DG A  47    -169.864  66.596-334.327 
ATOM    967  C1'  DG A  47    -171.377  66.491-334.495 
ATOM    968  N9   DG A  47    -171.888  65.093-334.452 
ATOM    969  C8   DG A  47    -171.296  63.934-334.905 
ATOM    970  N7   DG A  47    -172.017  62.855-334.714 
ATOM    971  C5   DG A  47    -173.167  63.333-334.089 
ATOM    972  C6   DG A  47    -174.317  62.636-333.634 
ATOM    973  O6   DG A  47    -174.561  61.433-333.692 
ATOM    974  N1   DG A  47    -175.250  63.509-333.056 
ATOM    975  C2   DG A  47    -175.092  64.875-332.933 
ATOM    976  N2   DG A  47    -176.099  65.532-332.352 
ATOM    977  N3   DG A  47    -174.014  65.528-333.361 
ATOM    978  C4   DG A  47    -173.099  64.697-333.923 
ATOM    979  P    DG A  48    -169.095  69.785-333.058 
ATOM    980  OP1  DG A  48    -168.728  70.989-333.838 
ATOM    981  OP2  DG A  48    -167.974  68.911-332.648 
ATOM    982  O5'  DG A  48    -169.939  70.216-331.768 
ATOM    983  C5'  DG A  48    -171.364  70.386-331.891 
ATOM    984  C4'  DG A  48    -172.066  69.750-330.708 
ATOM    985  O4'  DG A  48    -172.365  68.342-330.931 
ATOM    986  C3'  DG A  48    -171.290  69.758-329.391 
ATOM    987  O3'  DG A  48    -172.203  69.962-328.320 
ATOM    988  C2'  DG A  48    -170.712  68.347-329.274 
ATOM    989  C1'  DG A  48    -171.943  67.608-329.791 
ATOM    990  N9   DG A  48    -171.665  66.209-330.218 
ATOM    991  C8   DG A  48    -170.536  65.685-330.809 
ATOM    992  N7   DG A  48    -170.612  64.401-331.061 
ATOM    993  C5   DG A  48    -171.881  64.048-330.603 
ATOM    994  C6   DG A  48    -172.535  62.789-330.605 
ATOM    995  O6   DG A  48    -172.124  61.708-331.018 
ATOM    996  N1   DG A  48    -173.817  62.877-330.045 
ATOM    997  C2   DG A  48    -174.391  64.031-329.548 
ATOM    998  N2   DG A  48    -175.626  63.907-329.054 
ATOM    999  N3   DG A  48    -173.776  65.212-329.547 
ATOM   1000  C4   DG A  48    -172.532  65.144-330.087 
ATOM   1001  P    DG A  49    -171.768  70.903-327.099 
ATOM   1002  OP1  DG A  49    -172.024  72.318-327.448 
ATOM   1003  OP2  DG A  49    -170.385  70.574-326.689 
ATOM   1004  O5'  DG A  49    -172.791  70.436-325.961 
ATOM   1005  C5'  DG A  49    -174.090  69.949-326.348 
ATOM   1006  C4'  DG A  49    -174.438  68.708-325.549 
ATOM   1007  O4'  DG A  49    -173.958  67.488-326.181 
ATOM   1008  C3'  DG A  49    -173.858  68.644-324.136 
ATOM   1009  O3'  DG A  49    -174.812  68.031-323.275 
ATOM   1010  C2'  DG A  49    -172.648  67.718-324.256 
ATOM   1011  C1'  DG A  49    -173.290  66.708-325.201 
ATOM   1012  N9   DG A  49    -172.309  65.830-325.897 
ATOM   1013  C8   DG A  49    -171.037  66.125-326.339 
ATOM   1014  N7   DG A  49    -170.427  65.119-326.919 
ATOM   1015  C5   DG A  49    -171.361  64.086-326.857 
ATOM   1016  C6   DG A  49    -171.275  62.748-327.322 
ATOM   1017  O6   DG A  49    -170.343  62.191-327.894 
ATOM   1018  N1   DG A  49    -172.453  62.036-327.053 
ATOM   1019  C2   DG A  49    -173.566  62.549-326.418 
ATOM   1020  N2   DG A  49    -174.590  61.707-326.257 
ATOM   1021  N3   DG A  49    -173.646  63.805-325.983 
ATOM   1022  C4   DG A  49    -172.512  64.509-326.235 
ATOM   1023  P    DA A  50    -174.997  68.602-321.791 
ATOM   1024  OP1  DA A  50    -175.921  69.758-321.817 
ATOM   1025  OP2  DA A  50    -173.671  68.844-321.183 
ATOM   1026  O5'  DA A  50    -175.704  67.364-321.063 
ATOM   1027  C5'  DA A  50    -176.543  66.486-321.836 
ATOM   1028  C4'  DA A  50    -176.253  65.042-321.475 
ATOM   1029  O4'  DA A  50    -175.177  64.475-322.275 
ATOM   1030  C3'  DA A  50    -175.811  64.793-320.033 
ATOM   1031  O3'  DA A  50    -176.366  63.562-319.588 
ATOM   1032  C2'  DA A  50    -174.293  64.641-320.114 
ATOM   1033  C1'  DA A  50    -174.266  63.824-321.403 
ATOM   1034  N9   DA A  50    -172.932  63.793-322.066 
ATOM   1035  C8   DA A  50    -171.988  64.777-322.116 
ATOM   1036  N7   DA A  50    -170.920  64.446-322.773 
ATOM   1037  C5   DA A  50    -171.172  63.147-323.190 
ATOM   1038  C6   DA A  50    -170.419  62.228-323.939 
ATOM   1039  N6   DA A  50    -169.197  62.493-324.423 
ATOM   1040  N1   DA A  50    -170.967  61.021-324.172 
ATOM   1041  C2   DA A  50    -172.181  60.763-323.689 
ATOM   1042  N3   DA A  50    -172.975  61.536-322.981 
ATOM   1043  C4   DA A  50    -172.402  62.738-322.761 
ATOM   1044  P    DA A  51    -176.909  63.454-318.085 
ATOM   1045  OP1  DA A  51    -178.292  63.978-318.019 
ATOM   1046  OP2  DA A  51    -175.935  64.072-317.160 
ATOM   1047  O5'  DA A  51    -176.924  61.868-317.869 
ATOM   1048  C5'  DA A  51    -177.144  61.010-319.005 
ATOM   1049  C4'  DA A  51    -176.178  59.843-318.967 
ATOM   1050  O4'  DA A  51    -174.916  60.145-319.628 
ATOM   1051  C3'  DA A  51    -175.760  59.369-317.575 
ATOM   1052  O3'  DA A  51    -175.631  57.953-317.590 
ATOM   1053  C2'  DA A  51    -174.377  59.980-317.357 
ATOM   1054  C1'  DA A  51    -173.856  59.748-318.772 
ATOM   1055  N9   DA A  51    -172.657  60.566-319.111 
ATOM   1056  C8   DA A  51    -172.350  61.832-318.700 
ATOM   1057  N7   DA A  51    -171.225  62.276-319.169 
ATOM   1058  C5   DA A  51    -170.749  61.230-319.947 
ATOM   1059  C6   DA A  51    -169.587  61.077-320.719 
ATOM   1060  N6   DA A  51    -168.647  62.026-320.839 
ATOM   1061  N1   DA A  51    -169.423  59.908-321.366 
ATOM   1062  C2   DA A  51    -170.359  58.968-321.243 
ATOM   1063  N3   DA A  51    -171.480  58.998-320.554 
ATOM   1064  C4   DA A  51    -171.619  60.178-319.917 
ATOM   1065  P    DG A  52    -176.133  57.114-316.323 
ATOM   1066  OP1  DG A  52    -177.590  56.876-316.431 
ATOM   1067  OP2  DG A  52    -175.673  57.771-315.080 
ATOM   1068  O5'  DG A  52    -175.346  55.736-316.524 
ATOM   1069  C5'  DG A  52    -175.024  55.304-317.860 
ATOM   1070  C4'  DG A  52    -173.600  54.787-317.909 
ATOM   1071  O4'  DG A  52    -172.634  55.843-318.177 
ATOM   1072  C3'  DG A  52    -173.085  54.134-316.626 
ATOM   1073  O3'  DG A  52    -172.247  53.037-316.971 
ATOM   1074  C2'  DG A  52    -172.229  55.210-315.960 
ATOM   1075  C1'  DG A  52    -171.576  55.731-317.237 
ATOM   1076  N9   DG A  52    -170.948  57.073-317.085 
ATOM   1077  C8   DG A  52    -171.348  58.139-316.309 
ATOM   1078  N7   DG A  52    -170.568  59.188-316.401 
ATOM   1079  C5   DG A  52    -169.581  58.790-317.300 
ATOM   1080  C6   DG A  52    -168.456  59.498-317.796 
ATOM   1081  O6   DG A  52    -168.094  60.644-317.540 
ATOM   1082  N1   DG A  52    -167.712  58.717-318.691 
ATOM   1083  C2   DG A  52    -168.016  57.421-319.059 
ATOM   1084  N2   DG A  52    -167.180  56.847-319.927 
ATOM   1085  N3   DG A  52    -169.072  56.756-318.593 
ATOM   1086  C4   DG A  52    -169.803  57.501-317.724 
ATOM   1087  P    DA A  53    -172.325  51.697-316.101 
ATOM   1088  OP1  DA A  53    -173.444  50.856-316.583 
ATOM   1089  OP2  DA A  53    -172.345  52.040-314.661 
ATOM   1090  O5'  DA A  53    -170.932  51.001-316.467 
ATOM   1091  C5'  DA A  53    -170.352  51.239-317.764 
ATOM   1092  C4'  DA A  53    -168.864  51.496-317.628 
ATOM   1093  O4'  DA A  53    -168.563  52.902-317.400 
ATOM   1094  C3'  DA A  53    -168.168  50.778-316.472 
ATOM   1095  O3'  DA A  53    -166.867  50.385-316.891 
ATOM   1096  C2'  DA A  53    -168.027  51.842-315.383 
ATOM   1097  C1'  DA A  53    -167.658  52.995-316.310 
ATOM   1098  N9   DA A  53    -167.818  54.339-315.688 
ATOM   1099  C8   DA A  53    -168.755  54.749-314.784 
ATOM   1100  N7   DA A  53    -168.632  55.989-314.426 
ATOM   1101  C5   DA A  53    -167.534  56.438-315.146 
ATOM   1102  C6   DA A  53    -166.887  57.683-315.210 
ATOM   1103  N6   DA A  53    -167.274  58.756-314.504 
ATOM   1104  N1   DA A  53    -165.822  57.787-316.027 
ATOM   1105  C2   DA A  53    -165.442  56.718-316.726 
ATOM   1106  N3   DA A  53    -165.965  55.512-316.748 
ATOM   1107  C4   DA A  53    -167.028  55.434-315.921 
ATOM   1108  P    DC A  54    -166.299  48.962-316.428 
ATOM   1109  OP1  DC A  54    -166.796  47.909-317.342 
ATOM   1110  OP2  DC A  54    -166.582  48.759-314.990 
ATOM   1111  O5'  DC A  54    -164.727  49.165-316.643 
ATOM   1112  C5'  DC A  54    -164.273  50.058-317.677 
ATOM   1113  C4'  DC A  54    -163.140  50.919-317.156 
ATOM   1114  O4'  DC A  54    -163.617  52.139-316.518 
ATOM   1115  C3'  DC A  54    -162.246  50.275-316.097 
ATOM   1116  O3'  DC A  54    -160.904  50.700-316.305 
ATOM   1117  C2'  DC A  54    -162.739  50.854-314.770 
ATOM   1118  C1'  DC A  54    -162.956  52.279-315.270 
ATOM   1119  N1   DC A  54    -163.822  53.101-314.378 
ATOM   1120  C2   DC A  54    -163.536  54.459-314.267 
ATOM   1121  O2   DC A  54    -162.585  54.922-314.908 
ATOM   1122  N3   DC A  54    -164.312  55.224-313.459 
ATOM   1123  C4   DC A  54    -165.334  54.684-312.782 
ATOM   1124  N4   DC A  54    -166.062  55.473-312.007 
ATOM   1125  C5   DC A  54    -165.644  53.289-312.881 
ATOM   1126  C6   DC A  54    -164.856  52.541-313.694 
ATOM   1127  P    DG A  55    -159.717  49.646-316.105 
ATOM   1128  OP1  DG A  55    -159.545  48.851-317.343 
ATOM   1129  OP2  DG A  55    -159.943  48.873-314.864 
ATOM   1130  O5'  DG A  55    -158.461  50.617-315.911 
ATOM   1131  C5'  DG A  55    -158.468  51.904-316.557 
ATOM   1132  C4'  DG A  55    -157.972  52.968-315.599 
ATOM   1133  O4'  DG A  55    -159.045  53.534-314.794 
ATOM   1134  C3'  DG A  55    -156.941  52.507-314.568 
ATOM   1135  O3'  DG A  55    -155.998  53.552-314.361 
ATOM   1136  C2'  DG A  55    -157.742  52.314-313.281 
ATOM   1137  C1'  DG A  55    -158.629  53.546-313.437 
ATOM   1138  N9   DG A  55    -159.845  53.520-312.579 
ATOM   1139  C8   DG A  55    -160.619  52.446-312.196 
ATOM   1140  N7   DG A  55    -161.633  52.765-311.429 
ATOM   1141  C5   DG A  55    -161.524  54.148-311.293 
ATOM   1142  C6   DG A  55    -162.337  55.063-310.576 
ATOM   1143  O6   DG A  55    -163.339  54.838-309.901 
ATOM   1144  N1   DG A  55    -161.866  56.378-310.706 
ATOM   1145  C2   DG A  55    -160.756  56.758-311.435 
ATOM   1146  N2   DG A  55    -160.473  58.062-311.435 
ATOM   1147  N3   DG A  55    -159.994  55.898-312.108 
ATOM   1148  C4   DG A  55    -160.436  54.619-311.991 
ATOM   1149  P    DT A  56    -154.452  53.177-314.180 
ATOM   1150  OP1  DT A  56    -153.822  53.014-315.509 
ATOM   1151  OP2  DT A  56    -154.326  52.028-313.257 
ATOM   1152  O5'  DT A  56    -153.888  54.498-313.474 
ATOM   1153  C5'  DT A  56    -154.513  55.762-313.758 
ATOM   1154  C4'  DT A  56    -154.694  56.552-312.476 
ATOM   1155  O4'  DT A  56    -155.953  56.247-311.810 
ATOM   1156  C3'  DT A  56    -153.639  56.315-311.395 
ATOM   1157  O3'  DT A  56    -153.380  57.544-310.728 
ATOM   1158  C2'  DT A  56    -154.304  55.356-310.408 
ATOM   1159  C1'  DT A  56    -155.686  56.003-310.437 
ATOM   1160  N1   DT A  56    -156.768  55.130-309.903 
ATOM   1161  C2   DT A  56    -157.793  55.747-309.227 
ATOM   1162  O2   DT A  56    -157.842  56.952-309.055 
ATOM   1163  N3   DT A  56    -158.777  54.905-308.746 
ATOM   1164  C4   DT A  56    -158.820  53.533-308.883 
ATOM   1165  O4   DT A  56    -159.754  52.884-308.408 
ATOM   1166  C5   DT A  56    -157.701  52.978-309.608 
ATOM   1167  C7   DT A  56    -157.670  51.490-309.802 
ATOM   1168  C6   DT A  56    -156.730  53.773-310.086 
ATOM   1169  P    DC A  57    -151.876  57.899-310.312 
ATOM   1170  OP1  DC A  57    -151.171  58.499-311.467 
ATOM   1171  OP2  DC A  57    -151.235  56.711-309.706 
ATOM   1172  O5'  DC A  57    -152.113  59.013-309.188 
ATOM   1173  C5'  DC A  57    -153.281  59.851-309.272 
ATOM   1174  C4'  DC A  57    -153.918  59.990-307.904 
ATOM   1175  O4'  DC A  57    -154.881  58.932-307.631 
ATOM   1176  C3'  DC A  57    -152.961  59.933-306.714 
ATOM   1177  O3'  DC A  57    -153.411  60.841-305.717 
ATOM   1178  C2'  DC A  57    -153.100  58.510-306.173 
ATOM   1179  C1'  DC A  57    -154.613  58.405-306.341 
ATOM   1180  N1   DC A  57    -155.124  57.006-306.298 
ATOM   1181  C2   DC A  57    -156.375  56.789-305.724 
ATOM   1182  O2   DC A  57    -157.003  57.757-305.280 
ATOM   1183  N3   DC A  57    -156.858  55.522-305.675 
ATOM   1184  C4   DC A  57    -156.147  54.500-306.168 
ATOM   1185  N4   DC A  57    -156.662  53.282-306.096 
ATOM   1186  C5   DC A  57    -154.858  54.701-306.761 
ATOM   1187  C6   DC A  57    -154.392  55.975-306.800 
ATOM   1188  P    DA A  58    -152.330  61.699-304.904 
ATOM   1189  OP1  DA A  58    -151.964  62.903-305.684 
ATOM   1190  OP2  DA A  58    -151.210  60.825-304.494 
ATOM   1191  O5'  DA A  58    -153.175  62.130-303.615 
ATOM   1192  C5'  DA A  58    -154.600  62.300-303.737 
ATOM   1193  C4'  DA A  58    -155.302  61.663-302.554 
ATOM   1194  O4'  DA A  58    -155.601  60.255-302.777 
ATOM   1195  C3'  DA A  58    -154.526  61.671-301.237 
ATOM   1196  O3'  DA A  58    -155.439  61.876-300.166 
ATOM   1197  C2'  DA A  58    -153.948  60.261-301.120 
ATOM   1198  C1'  DA A  58    -155.179  59.522-301.637 
ATOM   1199  N9   DA A  58    -154.901  58.123-302.064 
ATOM   1200  C8   DA A  58    -153.775  57.621-302.650 
ATOM   1201  N7   DA A  58    -153.836  56.350-302.904 
ATOM   1202  C5   DA A  58    -155.095  55.980-302.455 
ATOM   1203  C6   DA A  58    -155.772  54.750-302.441 
ATOM   1204  N6   DA A  58    -155.247  53.611-302.914 
ATOM   1205  N1   DA A  58    -157.014  54.731-301.920 
ATOM   1206  C2   DA A  58    -157.530  55.866-301.452 
ATOM   1207  N3   DA A  58    -156.998  57.067-301.411 
ATOM   1208  C4   DA A  58    -155.755  57.058-301.938 
ATOM   1209  P    DC A  59    -155.004  62.817-298.945 
ATOM   1210  OP1  DC A  59    -155.260  64.232-299.294 
ATOM   1211  OP2  DC A  59    -153.621  62.488-298.535 
ATOM   1212  O5'  DC A  59    -156.027  62.349-297.807 
ATOM   1213  C5'  DC A  59    -157.326  61.863-298.194 
ATOM   1214  C4'  DC A  59    -157.674  60.622-297.395 
ATOM   1215  O4'  DC A  59    -157.193  59.402-298.028 
ATOM   1216  C3'  DC A  59    -157.094  60.557-295.982 
ATOM   1217  O3'  DC A  59    -158.047  59.945-295.121 
ATOM   1218  C2'  DC A  59    -155.884  59.632-296.102 
ATOM   1219  C1'  DC A  59    -156.526  58.622-297.047 
ATOM   1220  N1   DC A  59    -155.545  57.744-297.743 
ATOM   1221  C2   DC A  59    -155.922  56.430-298.006 
ATOM   1222  O2   DC A  59    -157.044  56.049-297.654 
ATOM   1223  N3   DC A  59    -155.040  55.613-298.640 
ATOM   1224  C4   DC A  59    -153.834  56.063-299.004 
ATOM   1225  N4   DC A  59    -153.010  55.228-299.619 
ATOM   1226  C5   DC A  59    -153.427  57.412-298.743 
ATOM   1227  C6   DC A  59    -154.321  58.212-298.109 
ATOM   1228  P    DT A  60    -158.233  60.516-293.637 
ATOM   1229  OP1  DT A  60    -159.156  61.672-293.663 
ATOM   1230  OP2  DT A  60    -156.906  60.758-293.030 
ATOM   1231  O5'  DT A  60    -158.940  59.278-292.909 
ATOM   1232  C5'  DT A  60    -159.779  58.399-293.682 
ATOM   1233  C4'  DT A  60    -159.489  56.956-293.321 
ATOM   1234  O4'  DT A  60    -158.413  56.389-294.121 
ATOM   1235  C3'  DT A  60    -159.047  56.707-291.879 
ATOM   1236  O3'  DT A  60    -159.602  55.475-291.434 
ATOM   1237  C2'  DT A  60    -157.528  56.554-291.960 
ATOM   1238  C1'  DT A  60    -157.502  55.738-293.249 
ATOM   1239  N1   DT A  60    -156.168  55.707-293.912 
ATOM   1240  C2   DT A  60    -155.819  54.548-294.563 
ATOM   1241  O2   DT A  60    -156.547  53.572-294.613 
ATOM   1242  N3   DT A  60    -154.576  54.557-295.164 
ATOM   1243  C4   DT A  60    -153.676  55.602-295.168 
ATOM   1244  O4   DT A  60    -152.590  55.492-295.742 
ATOM   1245  C5   DT A  60    -154.131  56.775-294.460 
ATOM   1246  C7   DT A  60    -153.211  57.960-294.415 
ATOM   1247  C6   DT A  60    -155.335  56.793-293.866 
ATOM   1248  P    DG A  61    -160.145  55.367-289.932 
ATOM   1249  OP1  DG A  61    -161.528  55.892-289.865 
ATOM   1250  OP2  DG A  61    -159.171  55.985-289.006 
ATOM   1251  O5'  DG A  61    -160.160  53.781-289.715 
ATOM   1252  C5'  DG A  61    -160.380  52.924-290.851 
ATOM   1253  C4'  DG A  61    -159.414  51.757-290.813 
ATOM   1254  O4'  DG A  61    -158.152  52.059-291.474 
ATOM   1255  C3'  DG A  61    -158.996  51.283-289.421 
ATOM   1256  O3'  DG A  61    -158.867  49.866-289.436 
ATOM   1257  C2'  DG A  61    -157.612  51.894-289.203 
ATOM   1258  C1'  DG A  61    -157.092  51.662-290.618 
ATOM   1259  N9   DG A  61    -155.893  52.479-290.957 
ATOM   1260  C8   DG A  61    -155.566  53.756-290.553 
ATOM   1261  N7   DG A  61    -154.428  54.193-291.033 
ATOM   1262  C5   DG A  61    -153.967  53.131-291.810 
ATOM   1263  C6   DG A  61    -152.781  53.010-292.581 
ATOM   1264  O6   DG A  61    -151.879  53.828-292.740 
ATOM   1265  N1   DG A  61    -152.707  51.760-293.211 
ATOM   1266  C2   DG A  61    -153.653  50.760-293.111 
ATOM   1267  N2   DG A  61    -153.398  49.639-293.792 
ATOM   1268  N3   DG A  61    -154.766  50.875-292.388 
ATOM   1269  C4   DG A  61    -154.853  52.080-291.769 
ATOM   1270  P    DA A  62    -159.369  49.027-288.169 
ATOM   1271  OP1  DA A  62    -160.826  48.789-288.277 
ATOM   1272  OP2  DA A  62    -158.909  49.684-286.926 
ATOM   1273  O5'  DA A  62    -158.582  47.650-288.370 
ATOM   1274  C5'  DA A  62    -158.260  47.218-289.706 
ATOM   1275  C4'  DA A  62    -156.836  46.700-289.755 
ATOM   1276  O4'  DA A  62    -155.870  47.757-290.023 
ATOM   1277  C3'  DA A  62    -156.321  46.048-288.472 
ATOM   1278  O3'  DA A  62    -155.483  44.951-288.817 
ATOM   1279  C2'  DA A  62    -155.464  47.124-287.806 
ATOM   1280  C1'  DA A  62    -154.812  47.645-289.083 
ATOM   1281  N9   DA A  62    -154.184  48.987-288.932 
ATOM   1282  C8   DA A  62    -154.596  50.033-288.157 
ATOM   1283  N7   DA A  62    -153.832  51.079-288.237 
ATOM   1284  C5   DA A  62    -152.840  50.699-289.131 
ATOM   1285  C6   DA A  62    -151.718  51.372-289.642 
ATOM   1286  N6   DA A  62    -151.393  52.629-289.307 
ATOM   1287  N1   DA A  62    -150.937  50.704-290.512 
ATOM   1288  C2   DA A  62    -151.266  49.455-290.840 
ATOM   1289  N3   DA A  62    -152.282  48.729-290.431 
ATOM   1290  C4   DA A  62    -153.046  49.420-289.561 
ATOM   1291  P    DT A  63    -155.561  43.611-287.947 
ATOM   1292  OP1  DT A  63    -156.680  42.770-288.429 
ATOM   1293  OP2  DT A  63    -155.581  43.954-286.507 
ATOM   1294  O5'  DT A  63    -154.168  42.915-288.313 
ATOM   1295  C5'  DT A  63    -153.588  43.153-289.610 
ATOM   1296  C4'  DT A  63    -152.100  43.410-289.474 
ATOM   1297  O4'  DT A  63    -151.799  44.816-289.246 
ATOM   1298  C3'  DT A  63    -151.404  42.692-288.318 
ATOM   1299  O3'  DT A  63    -150.103  42.299-288.737 
ATOM   1300  C2'  DT A  63    -151.263  43.756-287.230 
ATOM   1301  C1'  DT A  63    -150.893  44.909-288.157 
ATOM   1302  N1   DT A  63    -151.054  46.253-287.535 
ATOM   1303  C2   DT A  63    -150.154  47.224-287.902 
ATOM   1304  O2   DT A  63    -149.253  47.026-288.699 
ATOM   1305  N3   DT A  63    -150.333  48.457-287.305 
ATOM   1306  C4   DT A  63    -151.315  48.789-286.393 
ATOM   1307  O4   DT A  63    -151.376  49.928-285.926 
ATOM   1308  C5   DT A  63    -152.211  47.704-286.070 
ATOM   1309  C7   DT A  63    -153.309  47.981-285.086 
ATOM   1310  C6   DT A  63    -152.059  46.496-286.636 
ATOM   1311  P    DT A  64    -149.535  40.876-288.274 
ATOM   1312  OP1  DT A  64    -150.031  39.823-289.188 
ATOM   1313  OP2  DT A  64    -149.818  40.673-286.836 
ATOM   1314  O5'  DT A  64    -147.962  41.078-288.490 
ATOM   1315  C5'  DT A  64    -147.508  41.971-289.523 
ATOM   1316  C4'  DT A  64    -146.376  42.833-289.002 
ATOM   1317  O4'  DT A  64    -146.853  44.053-288.364 
ATOM   1318  C3'  DT A  64    -145.482  42.188-287.943 
ATOM   1319  O3'  DT A  64    -144.140  42.614-288.151 
ATOM   1320  C2'  DT A  64    -145.975  42.768-286.616 
ATOM   1321  C1'  DT A  64    -146.192  44.193-287.116 
ATOM   1322  N1   DT A  64    -147.058  45.014-286.224 
ATOM   1323  C2   DT A  64    -146.763  46.352-286.126 
ATOM   1324  O2   DT A  64    -145.841  46.874-286.729 
ATOM   1325  N3   DT A  64    -147.586  47.082-285.289 
ATOM   1326  C4   DT A  64    -148.653  46.595-284.563 
ATOM   1327  O4   DT A  64    -149.318  47.346-283.846 
ATOM   1328  C5   DT A  64    -148.884  45.180-284.731 
ATOM   1329  C7   DT A  64    -150.026  44.568-283.975 
ATOM   1330  C6   DT A  64    -148.098  44.446-285.538 
ATOM   1331  P    DA A  65    -142.953  41.559-287.951 
ATOM   1332  OP1  DA A  65    -142.781  40.765-289.189 
ATOM   1333  OP2  DA A  65    -143.179  40.787-286.710 
ATOM   1334  O5'  DA A  65    -141.697  42.531-287.757 
ATOM   1335  C5'  DA A  65    -141.704  43.818-288.404 
ATOM   1336  C4'  DA A  65    -141.207  44.882-287.445 
ATOM   1337  O4'  DA A  65    -142.281  45.448-286.640 
ATOM   1338  C3'  DA A  65    -140.177  44.421-286.415 
ATOM   1339  O3'  DA A  65    -139.234  45.466-286.207 
ATOM   1340  C2'  DA A  65    -140.977  44.228-285.127 
ATOM   1341  C1'  DA A  65    -141.864  45.460-285.283 
ATOM   1342  N9   DA A  65    -143.081  45.434-284.426 
ATOM   1343  C8   DA A  65    -143.837  44.358-284.056 
ATOM   1344  N7   DA A  65    -144.843  44.660-283.295 
ATOM   1345  C5   DA A  65    -144.751  46.037-283.149 
ATOM   1346  C6   DA A  65    -145.535  46.970-282.450 
ATOM   1347  N6   DA A  65    -146.618  46.638-281.734 
ATOM   1348  N1   DA A  65    -145.163  48.262-282.514 
ATOM   1349  C2   DA A  65    -144.086  48.586-283.227 
ATOM   1350  N3   DA A  65    -143.281  47.807-283.917 
ATOM   1351  C4   DA A  65    -143.675  46.520-283.837 
ATOM   1352  P    DT A  66    -137.688  45.091-286.026 
ATOM   1353  OP1  DT A  66    -137.058  44.928-287.355 
ATOM   1354  OP2  DT A  66    -137.562  43.942-285.103 
ATOM   1355  O5'  DT A  66    -137.124  46.412-285.320 
ATOM   1356  C5'  DT A  66    -137.749  47.676-285.604 
ATOM   1357  C4'  DT A  66    -137.930  48.465-284.322 
ATOM   1358  O4'  DT A  66    -139.189  48.161-283.656 
ATOM   1359  C3'  DT A  66    -136.875  48.229-283.241 
ATOM   1360  O3'  DT A  66    -136.616  49.458-282.574 
ATOM   1361  C2'  DT A  66    -137.540  47.270-282.254 
ATOM   1362  C1'  DT A  66    -138.922  47.917-282.283 
ATOM   1363  N1   DT A  66    -140.004  47.044-281.749 
ATOM   1364  C2   DT A  66    -141.029  47.661-281.073 
ATOM   1365  O2   DT A  66    -141.078  48.866-280.901 
ATOM   1366  N3   DT A  66    -142.013  46.819-280.592 
ATOM   1367  C4   DT A  66    -142.056  45.446-280.729 
ATOM   1368  O4   DT A  66    -142.990  44.798-280.255 
ATOM   1369  C5   DT A  66    -140.937  44.892-281.454 
ATOM   1370  C7   DT A  66    -140.906  43.404-281.648 
ATOM   1371  C6   DT A  66    -139.966  45.687-281.932 
ATOM   1372  P    DG A  67    -135.112  49.813-282.158 
ATOM   1373  OP1  DG A  67    -134.406  50.413-283.313 
ATOM   1374  OP2  DG A  67    -134.471  48.624-281.553 
ATOM   1375  O5'  DG A  67    -135.349  50.926-281.034 
ATOM   1376  C5'  DG A  67    -136.517  51.765-281.118 
ATOM   1377  C4'  DG A  67    -137.154  51.904-279.750 
ATOM   1378  O4'  DG A  67    -138.117  50.846-279.477 
ATOM   1379  C3'  DG A  67    -136.196  51.846-278.560 
ATOM   1380  O3'  DG A  67    -136.647  52.755-277.563 
ATOM   1381  C2'  DG A  67    -136.336  50.423-278.019 
ATOM   1382  C1'  DG A  67    -137.849  50.318-278.187 
ATOM   1383  N9   DG A  67    -138.360  48.920-278.144 
ATOM   1384  C8   DG A  67    -137.768  47.761-278.598 
ATOM   1385  N7   DG A  67    -138.489  46.683-278.406 
ATOM   1386  C5   DG A  67    -139.639  47.161-277.781 
ATOM   1387  C6   DG A  67    -140.789  46.463-277.326 
ATOM   1388  O6   DG A  67    -141.033  45.261-277.384 
ATOM   1389  N1   DG A  67    -141.722  47.336-276.748 
ATOM   1390  C2   DG A  67    -141.564  48.703-276.626 
ATOM   1391  N2   DG A  67    -142.570  49.359-276.044 
ATOM   1392  N3   DG A  67    -140.485  49.356-277.053 
ATOM   1393  C4   DG A  67    -139.571  48.524-277.616 
ATOM   1394  P    DT A  68    -135.566  53.613-276.750 
ATOM   1395  OP1  DT A  68    -135.200  54.816-277.530 
ATOM   1396  OP2  DT A  68    -134.446  52.739-276.340 
ATOM   1397  O5'  DT A  68    -136.411  54.044-275.461 
ATOM   1398  C5'  DT A  68    -137.836  54.214-275.583 
ATOM   1399  C4'  DT A  68    -138.538  53.577-274.400 
ATOM   1400  O4'  DT A  68    -138.837  52.169-274.623 
ATOM   1401  C3'  DT A  68    -137.762  53.585-273.083 
ATOM   1402  O3'  DT A  68    -138.675  53.790-272.012 
ATOM   1403  C2'  DT A  68    -137.184  52.174-272.966 
ATOM   1404  C1'  DT A  68    -138.415  51.436-273.483 
ATOM   1405  N1   DT A  68    -138.137  50.036-273.910 
ATOM   1406  C2   DT A  68    -139.129  49.109-273.696 
ATOM   1407  O2   DT A  68    -140.199  49.389-273.182 
ATOM   1408  N3   DT A  68    -138.836  47.822-274.103 
ATOM   1409  C4   DT A  68    -137.663  47.397-274.693 
ATOM   1410  O4   DT A  68    -137.516  46.216-275.015 
ATOM   1411  C5   DT A  68    -136.684  48.441-274.875 
ATOM   1412  C7   DT A  68    -135.376  48.064-275.510 
ATOM   1413  C6   DT A  68    -136.941  49.701-274.489 
ATOM   1414  P    DC A  69    -138.240  54.730-270.791 
ATOM   1415  OP1  DC A  69    -138.495  56.146-271.140 
ATOM   1416  OP2  DC A  69    -136.857  54.402-270.381 
ATOM   1417  O5'  DC A  69    -139.263  54.263-269.653 
ATOM   1418  C5'  DC A  69    -140.562  53.776-270.040 
ATOM   1419  C4'  DC A  69    -140.910  52.536-269.241 
ATOM   1420  O4'  DC A  69    -140.429  51.316-269.874 
ATOM   1421  C3'  DC A  69    -140.330  52.471-267.828 
ATOM   1422  O3'  DC A  69    -141.283  51.859-266.968 
ATOM   1423  C2'  DC A  69    -139.120  51.546-267.948 
ATOM   1424  C1'  DC A  69    -139.762  50.536-268.894 
ATOM   1425  N1   DC A  69    -138.781  49.658-269.590 
ATOM   1426  C2   DC A  69    -139.158  48.343-269.852 
ATOM   1427  O2   DC A  69    -140.280  47.962-269.500 
ATOM   1428  N3   DC A  69    -138.276  47.526-270.486 
ATOM   1429  C4   DC A  69    -137.070  47.977-270.850 
ATOM   1430  N4   DC A  69    -136.246  47.142-271.465 
ATOM   1431  C5   DC A  69    -136.663  49.326-270.589 
ATOM   1432  C6   DC A  69    -137.557  50.126-269.955 
ATOM   1433  P    DT A  70    -141.469  52.430-265.483 
ATOM   1434  OP1  DT A  70    -142.392  53.586-265.509 
ATOM   1435  OP2  DT A  70    -140.142  52.672-264.876 
ATOM   1436  O5'  DT A  70    -142.176  51.192-264.755 
ATOM   1437  C5'  DT A  70    -143.015  50.313-265.528 
ATOM   1438  C4'  DT A  70    -142.725  48.870-265.167 
ATOM   1439  O4'  DT A  70    -141.649  48.302-265.967 
ATOM   1440  C3'  DT A  70    -142.283  48.621-263.725 
ATOM   1441  O3'  DT A  70    -142.838  47.389-263.280 
ATOM   1442  C2'  DT A  70    -140.764  48.468-263.807 
ATOM   1443  C1'  DT A  70    -140.738  47.651-265.095 
ATOM   1444  N1   DT A  70    -139.404  47.621-265.758 
ATOM   1445  C2   DT A  70    -139.055  46.461-266.409 
ATOM   1446  O2   DT A  70    -139.783  45.485-266.460 
ATOM   1447  N3   DT A  70    -137.812  46.470-267.010 
ATOM   1448  C4   DT A  70    -136.911  47.515-267.015 
ATOM   1449  O4   DT A  70    -135.826  47.406-267.588 
ATOM   1450  C5   DT A  70    -137.367  48.689-266.306 
ATOM   1451  C7   DT A  70    -136.447  49.873-266.262 
ATOM   1452  C6   DT A  70    -138.571  48.707-265.712 
ATOM   1453  P    DG A  71    -143.381  47.281-261.778 
ATOM   1454  OP1  DG A  71    -144.764  47.805-261.711 
ATOM   1455  OP2  DG A  71    -142.407  47.899-260.852 
ATOM   1456  O5'  DG A  71    -143.396  45.695-261.561 
ATOM   1457  C5'  DG A  71    -143.616  44.837-262.697 
ATOM   1458  C4'  DG A  71    -142.649  43.670-262.660 
ATOM   1459  O4'  DG A  71    -141.388  43.973-263.320 
ATOM   1460  C3'  DG A  71    -142.232  43.197-261.268 
ATOM   1461  O3'  DG A  71    -142.103  41.780-261.282 
ATOM   1462  C2'  DG A  71    -140.848  43.808-261.049 
ATOM   1463  C1'  DG A  71    -140.327  43.576-262.464 
ATOM   1464  N9   DG A  71    -139.129  44.393-262.803 
ATOM   1465  C8   DG A  71    -138.802  45.670-262.399 
ATOM   1466  N7   DG A  71    -137.664  46.107-262.880 
ATOM   1467  C5   DG A  71    -137.203  45.045-263.656 
ATOM   1468  C6   DG A  71    -136.017  44.923-264.427 
ATOM   1469  O6   DG A  71    -135.115  45.742-264.586 
ATOM   1470  N1   DG A  71    -135.943  43.674-265.058 
ATOM   1471  C2   DG A  71    -136.889  42.673-264.958 
ATOM   1472  N2   DG A  71    -136.634  41.553-265.638 
ATOM   1473  N3   DG A  71    -138.002  42.789-264.234 
ATOM   1474  C4   DG A  71    -138.089  43.994-263.616 
ATOM   1475  P    DG A  72    -142.605  40.941-260.015 
ATOM   1476  OP1  DG A  72    -144.061  40.703-260.124 
ATOM   1477  OP2  DG A  72    -142.145  41.598-258.772 
ATOM   1478  O5'  DG A  72    -141.818  39.563-260.217 
ATOM   1479  C5'  DG A  72    -141.496  39.132-261.552 
ATOM   1480  C4'  DG A  72    -140.072  38.614-261.601 
ATOM   1481  O4'  DG A  72    -139.105  39.670-261.869 
ATOM   1482  C3'  DG A  72    -139.557  37.961-260.318 
ATOM   1483  O3'  DG A  72    -138.719  36.865-260.663 
ATOM   1484  C2'  DG A  72    -138.700  39.037-259.653 
ATOM   1485  C1'  DG A  72    -138.048  39.558-260.930 
ATOM   1486  N9   DG A  72    -137.420  40.901-260.778 
ATOM   1487  C8   DG A  72    -137.820  41.967-260.002 
ATOM   1488  N7   DG A  72    -137.040  43.016-260.093 
ATOM   1489  C5   DG A  72    -136.053  42.617-260.992 
ATOM   1490  C6   DG A  72    -134.928  43.326-261.488 
ATOM   1491  O6   DG A  72    -134.566  44.471-261.232 
ATOM   1492  N1   DG A  72    -134.184  42.545-262.384 
ATOM   1493  C2   DG A  72    -134.487  41.248-262.751 
ATOM   1494  N2   DG A  72    -133.652  40.674-263.620 
ATOM   1495  N3   DG A  72    -135.544  40.584-262.286 
ATOM   1496  C4   DG A  72    -136.275  41.328-261.416 
ATOM   1497  P    DT A  73    -138.796  35.524-259.793 
ATOM   1498  OP1  DT A  73    -139.915  34.684-260.275 
ATOM   1499  OP2  DT A  73    -138.817  35.868-258.354 
ATOM   1500  O5'  DT A  73    -137.404  34.829-260.159 
ATOM   1501  C5'  DT A  73    -136.824  35.066-261.456 
ATOM   1502  C4'  DT A  73    -135.336  35.324-261.320 
ATOM   1503  O4'  DT A  73    -135.035  36.730-261.092 
ATOM   1504  C3'  DT A  73    -134.640  34.606-260.164 
ATOM   1505  O3'  DT A  73    -133.339  34.213-260.583 
ATOM   1506  C2'  DT A  73    -134.499  35.670-259.076 
ATOM   1507  C1'  DT A  73    -134.129  36.823-260.003 
ATOM   1508  N1   DT A  73    -134.290  38.167-259.381 
ATOM   1509  C2   DT A  73    -133.390  39.138-259.748 
ATOM   1510  O2   DT A  73    -132.489  38.940-260.545 
ATOM   1511  N3   DT A  73    -133.569  40.370-259.151 
ATOM   1512  C4   DT A  73    -134.551  40.703-258.239 
ATOM   1513  O4   DT A  73    -134.611  41.842-257.772 
ATOM   1514  C5   DT A  73    -135.447  39.618-257.917 
ATOM   1515  C7   DT A  73    -136.545  39.895-256.932 
ATOM   1516  C6   DT A  73    -135.295  38.409-258.482 
ATOM   1517  P    DC A  74    -132.771  32.790-260.120 
ATOM   1518  OP1  DC A  74    -133.267  31.737-261.035 
ATOM   1519  OP2  DC A  74    -133.053  32.586-258.682 
ATOM   1520  O5'  DC A  74    -131.198  32.992-260.336 
ATOM   1521  C5'  DC A  74    -130.744  33.885-261.370 
ATOM   1522  C4'  DC A  74    -129.612  34.747-260.848 
ATOM   1523  O4'  DC A  74    -130.089  35.966-260.210 
ATOM   1524  C3'  DC A  74    -128.718  34.102-259.789 
ATOM   1525  O3'  DC A  74    -127.376  34.527-259.997 
ATOM   1526  C2'  DC A  74    -129.211  34.681-258.462 
ATOM   1527  C1'  DC A  74    -129.428  36.106-258.962 
ATOM   1528  N1   DC A  74    -130.294  36.928-258.070 
ATOM   1529  C2   DC A  74    -130.007  38.286-257.960 
ATOM   1530  O2   DC A  74    -129.057  38.749-258.600 
ATOM   1531  N3   DC A  74    -130.784  39.052-257.151 
ATOM   1532  C4   DC A  74    -131.805  38.512-256.474 
ATOM   1533  N4   DC A  74    -132.534  39.301-255.699 
ATOM   1534  C5   DC A  74    -132.116  37.117-256.574 
ATOM   1535  C6   DC A  74    -131.328  36.368-257.386 
ATOM   1536  P    DA A  75    -126.189  33.473-259.797 
ATOM   1537  OP1  DA A  75    -126.017  32.679-261.035 
ATOM   1538  OP2  DA A  75    -126.415  32.700-258.557 
ATOM   1539  O5'  DA A  75    -124.933  34.445-259.603 
ATOM   1540  C5'  DA A  75    -124.940  35.732-260.250 
ATOM   1541  C4'  DA A  75    -124.443  36.796-259.291 
ATOM   1542  O4'  DA A  75    -125.517  37.362-258.486 
ATOM   1543  C3'  DA A  75    -123.413  36.335-258.261 
ATOM   1544  O3'  DA A  75    -122.470  37.380-258.053 
ATOM   1545  C2'  DA A  75    -124.213  36.142-256.973 
ATOM   1546  C1'  DA A  75    -125.100  37.373-257.129 
ATOM   1547  N9   DA A  75    -126.317  37.348-256.272 
ATOM   1548  C8   DA A  75    -127.073  36.271-255.902 
ATOM   1549  N7   DA A  75    -128.079  36.574-255.142 
ATOM   1550  C5   DA A  75    -127.987  37.951-254.995 
ATOM   1551  C6   DA A  75    -128.771  38.884-254.297 
ATOM   1552  N6   DA A  75    -129.854  38.551-253.580 
ATOM   1553  N1   DA A  75    -128.399  40.175-254.360 
ATOM   1554  C2   DA A  75    -127.322  40.500-255.074 
ATOM   1555  N3   DA A  75    -126.517  39.721-255.764 
ATOM   1556  C4   DA A  75    -126.911  38.434-255.683 
ATOM   1557  P    DG A  76    -120.924  37.004-257.872 
ATOM   1558  OP1  DG A  76    -120.294  36.842-259.202 
ATOM   1559  OP2  DG A  76    -120.797  35.855-256.949 
ATOM   1560  O5'  DG A  76    -120.360  38.325-257.166 
ATOM   1561  C5'  DG A  76    -120.985  39.590-257.450 
ATOM   1562  C4'  DG A  76    -121.166  40.379-256.168 
ATOM   1563  O4'  DG A  76    -122.425  40.075-255.502 
ATOM   1564  C3'  DG A  76    -120.111  40.142-255.087 
ATOM   1565  O3'  DG A  76    -119.851  41.372-254.420 
ATOM   1566  C2'  DG A  76    -120.776  39.184-254.100 
ATOM   1567  C1'  DG A  76    -122.158  39.831-254.129 
ATOM   1568  N9   DG A  76    -123.240  38.958-253.596 
ATOM   1569  C8   DG A  76    -123.374  37.589-253.678 
ATOM   1570  N7   DG A  76    -124.454  37.123-253.097 
ATOM   1571  C5   DG A  76    -125.078  38.263-252.594 
ATOM   1572  C6   DG A  76    -126.288  38.397-251.865 
ATOM   1573  O6   DG A  76    -127.071  37.521-251.508 
ATOM   1574  N1   DG A  76    -126.551  39.738-251.551 
ATOM   1575  C2   DG A  76    -125.750  40.809-251.897 
ATOM   1576  N2   DG A  76    -126.178  42.011-251.503 
ATOM   1577  N3   DG A  76    -124.615  40.683-252.581 
ATOM   1578  C4   DG A  76    -124.345  39.388-252.893 
ATOM   1579  P    DT A  77    -118.348  41.726-254.004 
ATOM   1580  OP1  DT A  77    -117.642  42.327-255.159 
ATOM   1581  OP2  DT A  77    -117.707  40.538-253.399 
ATOM   1582  O5'  DT A  77    -118.585  42.840-252.880 
ATOM   1583  C5'  DT A  77    -119.753  43.678-252.964 
ATOM   1584  C4'  DT A  77    -120.390  43.818-251.596 
ATOM   1585  O4'  DT A  77    -121.353  42.760-251.323 
ATOM   1586  C3'  DT A  77    -119.432  43.760-250.407 
ATOM   1587  O3'  DT A  77    -119.883  44.668-249.409 
ATOM   1588  C2'  DT A  77    -119.572  42.337-249.865 
ATOM   1589  C1'  DT A  77    -121.084  42.232-250.033 
ATOM   1590  N1   DT A  77    -121.596  40.834-249.990 
ATOM   1591  C2   DT A  77    -122.831  40.636-249.422 
ATOM   1592  O2   DT A  77    -123.504  41.544-248.964 
ATOM   1593  N3   DT A  77    -123.272  39.327-249.398 
ATOM   1594  C4   DT A  77    -122.596  38.227-249.886 
ATOM   1595  O4   DT A  77    -123.093  37.102-249.808 
ATOM   1596  C5   DT A  77    -121.309  38.534-250.463 
ATOM   1597  C7   DT A  77    -120.506  37.394-251.017 
ATOM   1598  C6   DT A  77    -120.856  39.798-250.498 
ATOM   1599  P    DG A  78    -118.802  45.526-248.596 
ATOM   1600  OP1  DG A  78    -118.436  46.730-249.376 
ATOM   1601  OP2  DG A  78    -117.682  44.652-248.186 
ATOM   1602  O5'  DG A  78    -119.647  45.957-247.307 
ATOM   1603  C5'  DG A  78    -121.072  46.127-247.430 
ATOM   1604  C4'  DG A  78    -121.774  45.491-246.246 
ATOM   1605  O4'  DG A  78    -122.072  44.083-246.469 
ATOM   1606  C3'  DG A  78    -120.998  45.499-244.929 
ATOM   1607  O3'  DG A  78    -121.911  45.704-243.858 
ATOM   1608  C2'  DG A  78    -120.419  44.088-244.812 
ATOM   1609  C1'  DG A  78    -121.650  43.350-245.329 
ATOM   1610  N9   DG A  78    -121.373  41.950-245.756 
ATOM   1611  C8   DG A  78    -120.244  41.426-246.348 
ATOM   1612  N7   DG A  78    -120.320  40.142-246.600 
ATOM   1613  C5   DG A  78    -121.589  39.790-246.142 
ATOM   1614  C6   DG A  78    -122.243  38.530-246.144 
ATOM   1615  O6   DG A  78    -121.831  37.450-246.557 
ATOM   1616  N1   DG A  78    -123.525  38.618-245.583 
ATOM   1617  C2   DG A  78    -124.099  39.772-245.086 
ATOM   1618  N2   DG A  78    -125.333  39.648-244.593 
ATOM   1619  N3   DG A  78    -123.484  40.953-245.086 
ATOM   1620  C4   DG A  78    -122.240  40.885-245.625 
ATOM   1621  P    DA A  79    -121.476  46.644-242.637 
ATOM   1622  OP1  DA A  79    -121.731  48.060-242.986 
ATOM   1623  OP2  DA A  79    -120.093  46.315-242.227 
ATOM   1624  O5'  DA A  79    -122.499  46.177-241.500 
ATOM   1625  C5'  DA A  79    -123.798  45.690-241.886 
ATOM   1626  C4'  DA A  79    -124.145  44.450-241.087 
ATOM   1627  O4'  DA A  79    -123.665  43.230-241.720 
ATOM   1628  C3'  DA A  79    -123.566  44.385-239.674 
ATOM   1629  O3'  DA A  79    -124.519  43.772-238.814 
ATOM   1630  C2'  DA A  79    -122.356  43.459-239.794 
ATOM   1631  C1'  DA A  79    -122.998  42.449-240.740 
ATOM   1632  N9   DA A  79    -122.017  41.572-241.436 
ATOM   1633  C8   DA A  79    -120.759  41.881-241.867 
ATOM   1634  N7   DA A  79    -120.143  40.895-242.443 
ATOM   1635  C5   DA A  79    -121.060  39.853-242.390 
ATOM   1636  C6   DA A  79    -121.008  38.523-242.839 
ATOM   1637  N6   DA A  79    -119.945  37.992-243.458 
ATOM   1638  N1   DA A  79    -122.094  37.756-242.626 
ATOM   1639  C2   DA A  79    -123.148  38.290-242.011 
ATOM   1640  N3   DA A  79    -123.310  39.511-241.550 
ATOM   1641  C4   DA A  79    -122.210  40.258-241.775 
ATOM   1642  P    DA A  80    -124.705  44.343-237.330 
ATOM   1643  OP1  DA A  80    -125.628  45.499-237.355 
ATOM   1644  OP2  DA A  80    -123.378  44.585-236.722 
ATOM   1645  O5'  DA A  80    -125.411  43.105-236.602 
ATOM   1646  C5'  DA A  80    -126.251  42.227-237.374 
ATOM   1647  C4'  DA A  80    -125.961  40.784-237.013 
ATOM   1648  O4'  DA A  80    -124.884  40.216-237.813 
ATOM   1649  C3'  DA A  80    -125.519  40.534-235.571 
ATOM   1650  O3'  DA A  80    -126.074  39.303-235.126 
ATOM   1651  C2'  DA A  80    -124.000  40.382-235.653 
ATOM   1652  C1'  DA A  80    -123.973  39.565-236.941 
ATOM   1653  N9   DA A  80    -122.640  39.534-237.604 
ATOM   1654  C8   DA A  80    -121.695  40.519-237.655 
ATOM   1655  N7   DA A  80    -120.627  40.187-238.312 
ATOM   1656  C5   DA A  80    -120.880  38.888-238.729 
ATOM   1657  C6   DA A  80    -120.126  37.969-239.477 
ATOM   1658  N6   DA A  80    -118.905  38.234-239.962 
ATOM   1659  N1   DA A  80    -120.675  36.762-239.711 
ATOM   1660  C2   DA A  80    -121.889  36.504-239.227 
ATOM   1661  N3   DA A  80    -122.683  37.277-238.519 
ATOM   1662  C4   DA A  80    -122.110  38.479-238.299 
ATOM   1663  P    DG A  81    -126.617  39.195-233.624 
ATOM   1664  OP1  DG A  81    -128.000  39.719-233.558 
ATOM   1665  OP2  DG A  81    -125.643  39.813-232.698 
ATOM   1666  O5'  DG A  81    -126.632  37.609-233.408 
ATOM   1667  C5'  DG A  81    -126.852  36.751-234.543 
ATOM   1668  C4'  DG A  81    -125.885  35.584-234.506 
ATOM   1669  O4'  DG A  81    -124.624  35.887-235.167 
ATOM   1670  C3'  DG A  81    -125.468  35.111-233.114 
ATOM   1671  O3'  DG A  81    -125.339  33.694-233.129 
ATOM   1672  C2'  DG A  81    -124.084  35.721-232.895 
ATOM   1673  C1'  DG A  81    -123.563  35.490-234.310 
ATOM   1674  N9   DG A  81    -122.365  36.307-234.649 
ATOM   1675  C8   DG A  81    -122.038  37.583-234.245 
ATOM   1676  N7   DG A  81    -120.900  38.020-234.726 
ATOM   1677  C5   DG A  81    -120.439  36.958-235.502 
ATOM   1678  C6   DG A  81    -119.253  36.837-236.273 
ATOM   1679  O6   DG A  81    -118.351  37.656-236.432 
ATOM   1680  N1   DG A  81    -119.179  35.588-236.904 
ATOM   1681  C2   DG A  81    -120.125  34.587-236.804 
ATOM   1682  N2   DG A  81    -119.870  33.467-237.484 
ATOM   1683  N3   DG A  81    -121.238  34.702-236.080 
ATOM   1684  C4   DG A  81    -121.325  35.908-235.462 
ATOM   1685  P    DA A  82    -125.841  32.855-231.861 
ATOM   1686  OP1  DA A  82    -127.297  32.617-231.970 
ATOM   1687  OP2  DA A  82    -125.381  33.512-230.618 
ATOM   1688  O5'  DA A  82    -125.054  31.477-232.063 
ATOM   1689  C5'  DA A  82    -124.732  31.045-233.398 
ATOM   1690  C4'  DA A  82    -123.307  30.528-233.447 
ATOM   1691  O4'  DA A  82    -122.341  31.584-233.715 
ATOM   1692  C3'  DA A  82    -122.793  29.875-232.164 
ATOM   1693  O3'  DA A  82    -121.955  28.779-232.510 
ATOM   1694  C2'  DA A  82    -121.936  30.951-231.499 
ATOM   1695  C1'  DA A  82    -121.284  31.472-232.776 
ATOM   1696  N9   DA A  82    -120.656  32.814-232.624 
ATOM   1697  C8   DA A  82    -121.067  33.860-231.849 
ATOM   1698  N7   DA A  82    -120.304  34.906-231.929 
ATOM   1699  C5   DA A  82    -119.312  34.527-232.823 
ATOM   1700  C6   DA A  82    -118.190  35.199-233.334 
ATOM   1701  N6   DA A  82    -117.865  36.457-233.000 
ATOM   1702  N1   DA A  82    -117.409  34.531-234.204 
ATOM   1703  C2   DA A  82    -117.738  33.283-234.533 
ATOM   1704  N3   DA A  82    -118.754  32.556-234.123 
ATOM   1705  C4   DA A  82    -119.518  33.248-233.254 
ATOM   1706  P    DA A  83    -122.032  27.438-231.639 
ATOM   1707  OP1  DA A  83    -123.151  26.597-232.122 
ATOM   1708  OP2  DA A  83    -122.053  27.781-230.200 
ATOM   1709  O5'  DA A  83    -120.639  26.742-232.005 
ATOM   1710  C5'  DA A  83    -120.060  26.980-233.302 
ATOM   1711  C4'  DA A  83    -118.572  27.238-233.166 
ATOM   1712  O4'  DA A  83    -118.271  28.643-232.938 
ATOM   1713  C3'  DA A  83    -117.876  26.520-232.010 
ATOM   1714  O3'  DA A  83    -116.575  26.126-232.429 
ATOM   1715  C2'  DA A  83    -117.735  27.583-230.922 
ATOM   1716  C1'  DA A  83    -117.365  28.736-231.849 
ATOM   1717  N9   DA A  83    -117.526  30.081-231.227 
ATOM   1718  C8   DA A  83    -118.463  30.491-230.322 
ATOM   1719  N7   DA A  83    -118.340  31.730-229.965 
ATOM   1720  C5   DA A  83    -117.242  32.179-230.684 
ATOM   1721  C6   DA A  83    -116.594  33.424-230.748 
ATOM   1722  N6   DA A  83    -116.982  34.497-230.043 
ATOM   1723  N1   DA A  83    -115.530  33.528-231.565 
ATOM   1724  C2   DA A  83    -115.149  32.459-232.264 
ATOM   1725  N3   DA A  83    -115.672  31.253-232.286 
ATOM   1726  C4   DA A  83    -116.736  31.175-231.460 
ATOM   1727  P    DT A  84    -116.007  24.703-231.967 
ATOM   1728  OP1  DT A  84    -116.503  23.651-232.881 
ATOM   1729  OP2  DT A  84    -116.289  24.500-230.528 
ATOM   1730  O5'  DT A  84    -114.434  24.906-232.182 
ATOM   1731  C5'  DT A  84    -113.980  25.799-233.216 
ATOM   1732  C4'  DT A  84    -112.848  26.661-232.694 
ATOM   1733  O4'  DT A  84    -113.324  27.880-232.057 
ATOM   1734  C3'  DT A  84    -111.954  26.016-231.635 
ATOM   1735  O3'  DT A  84    -110.612  26.441-231.843 
ATOM   1736  C2'  DT A  84    -112.447  26.595-230.309 
ATOM   1737  C1'  DT A  84    -112.664  28.020-230.808 
ATOM   1738  N1   DT A  84    -113.529  28.842-229.917 
ATOM   1739  C2   DT A  84    -113.234  30.180-229.818 
ATOM   1740  O2   DT A  84    -112.313  30.702-230.421 
ATOM   1741  N3   DT A  84    -114.058  30.909-228.982 
ATOM   1742  C4   DT A  84    -115.125  30.422-228.255 
ATOM   1743  O4   DT A  84    -115.790  31.174-227.539 
ATOM   1744  C5   DT A  84    -115.356  29.007-228.423 
ATOM   1745  C7   DT A  84    -116.498  28.395-227.667 
ATOM   1746  C6   DT A  84    -114.570  28.274-229.230 
ATOM   1747  P    DT A  85    -109.425  25.387-231.644 
ATOM   1748  OP1  DT A  85    -109.253  24.592-232.881 
ATOM   1749  OP2  DT A  85    -109.651  24.614-230.403 
ATOM   1750  O5'  DT A  85    -108.168  26.359-231.450 
ATOM   1751  C5'  DT A  85    -108.175  27.645-232.096 
ATOM   1752  C4'  DT A  85    -107.679  28.709-231.138 
ATOM   1753  O4'  DT A  85    -108.753  29.275-230.332 
ATOM   1754  C3'  DT A  85    -106.649  28.249-230.107 
ATOM   1755  O3'  DT A  85    -105.706  29.294-229.900 
ATOM   1756  C2'  DT A  85    -107.449  28.055-228.819 
ATOM   1757  C1'  DT A  85    -108.336  29.287-228.975 
ATOM   1758  N1   DT A  85    -109.553  29.262-228.118 
ATOM   1759  C2   DT A  85    -109.993  30.465-227.621 
ATOM   1760  O2   DT A  85    -109.435  31.523-227.853 
ATOM   1761  N3   DT A  85    -111.124  30.402-226.829 
ATOM   1762  C4   DT A  85    -111.832  29.263-226.503 
ATOM   1763  O4   DT A  85    -112.831  29.332-225.784 
ATOM   1764  C5   DT A  85    -111.293  28.050-227.071 
ATOM   1765  C7   DT A  85    -112.005  26.765-226.765 
ATOM   1766  C6   DT A  85    -110.195  28.082-227.844 
ATOM   1767  P    DT A  86    -104.160  28.918-229.718 
ATOM   1768  OP1  DT A  86    -103.530  28.756-231.048 
ATOM   1769  OP2  DT A  86    -104.033  27.769-228.795 
ATOM   1770  O5'  DT A  86    -103.595  30.239-229.012 
ATOM   1771  C5'  DT A  86    -104.221  31.504-229.297 
ATOM   1772  C4'  DT A  86    -104.402  32.293-228.014 
ATOM   1773  O4'  DT A  86    -105.661  31.989-227.348 
ATOM   1774  C3'  DT A  86    -103.347  32.056-226.934 
ATOM   1775  O3'  DT A  86    -103.087  33.285-226.266 
ATOM   1776  C2'  DT A  86    -104.012  31.097-225.946 
ATOM   1777  C1'  DT A  86    -105.394  31.744-225.976 
ATOM   1778  N1   DT A  86    -106.476  30.871-225.442 
ATOM   1779  C2   DT A  86    -107.500  31.488-224.765 
ATOM   1780  O2   DT A  86    -107.550  32.693-224.593 
ATOM   1781  N3   DT A  86    -108.484  30.647-224.284 
ATOM   1782  C4   DT A  86    -108.528  29.274-224.421 
ATOM   1783  O4   DT A  86    -109.462  28.625-223.947 
ATOM   1784  C5   DT A  86    -107.408  28.719-225.146 
ATOM   1785  C7   DT A  86    -107.377  27.231-225.340 
ATOM   1786  C6   DT A  86    -106.438  29.514-225.624 
ATOM   1787  P    DC A  87    -101.584  33.640-225.850 
ATOM   1788  OP1  DC A  87    -100.878  34.240-227.005 
ATOM   1789  OP2  DC A  87    -100.943  32.452-225.245 
ATOM   1790  O5'  DC A  87    -101.821  34.754-224.726 
ATOM   1791  C5'  DC A  87    -102.988  35.592-224.810 
ATOM   1792  C4'  DC A  87    -103.626  35.731-223.443 
ATOM   1793  O4'  DC A  87    -104.589  34.674-223.169 
ATOM   1794  C3'  DC A  87    -102.668  35.674-222.253 
ATOM   1795  O3'  DC A  87    -103.118  36.582-221.255 
ATOM   1796  C2'  DC A  87    -102.808  34.251-221.712 
ATOM   1797  C1'  DC A  87    -104.320  34.146-221.879 
ATOM   1798  N1   DC A  87    -104.832  32.747-221.836 
ATOM   1799  C2   DC A  87    -106.083  32.530-221.263 
ATOM   1800  O2   DC A  87    -106.710  33.498-220.818 
ATOM   1801  N3   DC A  87    -106.566  31.263-221.213 
ATOM   1802  C4   DC A  87    -105.854  30.241-221.706 
ATOM   1803  N4   DC A  87    -106.369  29.023-221.634 
ATOM   1804  C5   DC A  87    -104.566  30.442-222.299 
ATOM   1805  C6   DC A  87    -104.100  31.717-222.339 
ATOM   1806  P    DC A  88    -102.038  37.440-220.442 
ATOM   1807  OP1  DC A  88    -101.672  38.644-221.222 
ATOM   1808  OP2  DC A  88    -100.917  36.566-220.033 
ATOM   1809  O5'  DC A  88    -102.882  37.871-219.153 
ATOM   1810  C5'  DC A  88    -104.307  38.041-219.276 
ATOM   1811  C4'  DC A  88    -105.009  37.405-218.092 
ATOM   1812  O4'  DC A  88    -105.308  35.996-218.315 
ATOM   1813  C3'  DC A  88    -104.233  37.412-216.776 
ATOM   1814  O3'  DC A  88    -105.146  37.617-215.704 
ATOM   1815  C2'  DC A  88    -103.655  36.002-216.658 
ATOM   1816  C1'  DC A  88    -104.886  35.263-217.175 
ATOM   1817  N1   DC A  88    -104.609  33.864-217.602 
ATOM   1818  C2   DC A  88    -105.604  32.912-217.392 
ATOM   1819  O2   DC A  88    -106.666  33.265-216.866 
ATOM   1820  N3   DC A  88    -105.371  31.630-217.774 
ATOM   1821  C4   DC A  88    -104.207  31.287-218.341 
ATOM   1822  N4   DC A  88    -104.028  30.024-218.695 
ATOM   1823  C5   DC A  88    -103.171  32.251-218.565 
ATOM   1824  C6   DC A  88    -103.423  33.527-218.176 
ATOM   1825  P    DA A  89    -104.712  38.558-214.484 
ATOM   1826  OP1  DA A  89    -104.967  39.973-214.832 
ATOM   1827  OP2  DA A  89    -103.329  38.229-214.073 
ATOM   1828  O5'  DA A  89    -105.735  38.090-213.346 
ATOM   1829  C5'  DA A  89    -107.034  37.604-213.732 
ATOM   1830  C4'  DA A  89    -107.381  36.363-212.933 
ATOM   1831  O4'  DA A  89    -106.901  35.143-213.566 
ATOM   1832  C3'  DA A  89    -106.802  36.299-211.520 
ATOM   1833  O3'  DA A  89    -107.755  35.686-210.660 
ATOM   1834  C2'  DA A  89    -105.591  35.373-211.640 
ATOM   1835  C1'  DA A  89    -106.234  34.363-212.586 
ATOM   1836  N9   DA A  89    -105.253  33.485-213.282 
ATOM   1837  C8   DA A  89    -103.995  33.795-213.713 
ATOM   1838  N7   DA A  89    -103.379  32.809-214.289 
ATOM   1839  C5   DA A  89    -104.295  31.767-214.236 
ATOM   1840  C6   DA A  89    -104.244  30.437-214.685 
ATOM   1841  N6   DA A  89    -103.181  29.905-215.304 
ATOM   1842  N1   DA A  89    -105.330  29.670-214.472 
ATOM   1843  C2   DA A  89    -106.384  30.203-213.857 
ATOM   1844  N3   DA A  89    -106.546  31.425-213.396 
ATOM   1845  C4   DA A  89    -105.445  32.172-213.621 
ATOM   1846  P    DG A  90    -107.941  36.257-209.176 
ATOM   1847  OP1  DG A  90    -108.864  37.413-209.201 
ATOM   1848  OP2  DG A  90    -106.614  36.499-208.568 
ATOM   1849  O5'  DG A  90    -108.647  35.019-208.448 
ATOM   1850  C5'  DG A  90    -109.486  34.140-209.221 
ATOM   1851  C4'  DG A  90    -109.197  32.697-208.859 
ATOM   1852  O4'  DG A  90    -108.120  32.130-209.660 
ATOM   1853  C3'  DG A  90    -108.755  32.448-207.417 
ATOM   1854  O3'  DG A  90    -109.309  31.216-206.972 
ATOM   1855  C2'  DG A  90    -107.236  32.296-207.499 
ATOM   1856  C1'  DG A  90    -107.209  31.479-208.788 
ATOM   1857  N9   DG A  90    -105.876  31.448-209.450 
ATOM   1858  C8   DG A  90    -104.911  32.430-209.512 
ATOM   1859  N7   DG A  90    -103.837  32.081-210.179 
ATOM   1860  C5   DG A  90    -104.110  30.777-210.588 
ATOM   1861  C6   DG A  90    -103.321  29.873-211.347 
ATOM   1862  O6   DG A  90    -102.202  30.042-211.822 
ATOM   1863  N1   DG A  90    -103.981  28.651-211.533 
ATOM   1864  C2   DG A  90    -105.237  28.342-211.050 
ATOM   1865  N2   DG A  90    -105.691  27.119-211.337 
ATOM   1866  N3   DG A  90    -105.977  29.190-210.338 
ATOM   1867  C4   DG A  90    -105.351  30.381-210.148 
ATOM   1868  P    DA A  91    -109.853  31.109-205.470 
ATOM   1869  OP1  DA A  91    -111.235  31.633-205.404 
ATOM   1870  OP2  DA A  91    -108.879  31.727-204.544 
ATOM   1871  O5'  DA A  91    -109.868  29.523-205.254 
ATOM   1872  C5'  DA A  91    -110.088  28.665-206.389 
ATOM   1873  C4'  DA A  91    -109.121  27.498-206.352 
ATOM   1874  O4'  DA A  91    -107.859  27.800-207.013 
ATOM   1875  C3'  DA A  91    -108.704  27.024-204.960 
ATOM   1876  O3'  DA A  91    -108.575  25.608-204.975 
ATOM   1877  C2'  DA A  91    -107.320  27.635-204.742 
ATOM   1878  C1'  DA A  91    -106.799  27.403-206.156 
ATOM   1879  N9   DA A  91    -105.601  28.220-206.495 
ATOM   1880  C8   DA A  91    -105.294  29.487-206.085 
ATOM   1881  N7   DA A  91    -104.169  29.931-206.553 
ATOM   1882  C5   DA A  91    -103.693  28.885-207.331 
ATOM   1883  C6   DA A  91    -102.530  28.732-208.103 
ATOM   1884  N6   DA A  91    -101.591  29.681-208.224 
ATOM   1885  N1   DA A  91    -102.366  27.563-208.750 
ATOM   1886  C2   DA A  91    -103.303  26.623-208.628 
ATOM   1887  N3   DA A  91    -104.423  26.653-207.939 
ATOM   1888  C4   DA A  91    -104.562  27.833-207.301 
ATOM   1889  P    DA A  92    -109.077  24.768-203.707 
ATOM   1890  OP1  DA A  92    -110.533  24.531-203.816 
ATOM   1891  OP2  DA A  92    -108.617  25.426-202.464 
ATOM   1892  O5'  DA A  92    -108.290  23.391-203.909 
ATOM   1893  C5'  DA A  92    -107.968  22.959-205.245 
ATOM   1894  C4'  DA A  92    -106.543  22.441-205.293 
ATOM   1895  O4'  DA A  92    -105.577  23.498-205.561 
ATOM   1896  C3'  DA A  92    -106.029  21.789-204.011 
ATOM   1897  O3'  DA A  92    -105.191  20.692-204.356 
ATOM   1898  C2'  DA A  92    -105.172  22.865-203.345 
ATOM   1899  C1'  DA A  92    -104.520  23.386-204.622 
ATOM   1900  N9   DA A  92    -103.892  24.728-204.470 
ATOM   1901  C8   DA A  92    -104.303  25.774-203.695 
ATOM   1902  N7   DA A  92    -103.540  26.820-203.775 
ATOM   1903  C5   DA A  92    -102.548  26.440-204.670 
ATOM   1904  C6   DA A  92    -101.425  27.113-205.180 
ATOM   1905  N6   DA A  92    -101.101  28.371-204.846 
ATOM   1906  N1   DA A  92    -100.645  26.445-206.050 
ATOM   1907  C2   DA A  92    -100.973  25.196-206.379 
ATOM   1908  N3   DA A  92    -101.990  24.470-205.969 
ATOM   1909  C4   DA A  92    -102.754  25.161-205.100 
ATOM   1910  P    DG A  93    -105.268  19.352-203.485 
ATOM   1911  OP1  DG A  93    -106.387  18.511-203.968 
ATOM   1912  OP2  DG A  93    -105.289  19.695-202.046 
ATOM   1913  O5'  DG A  93    -103.875  18.656-203.851 
ATOM   1914  C5'  DG A  93    -103.296  18.894-205.148 
ATOM   1915  C4'  DG A  93    -101.808  19.151-205.012 
ATOM   1916  O4'  DG A  93    -101.506  20.557-204.784 
ATOM   1917  C3'  DG A  93    -101.112  18.433-203.856 
ATOM   1918  O3'  DG A  93     -99.811  18.040-204.275 
ATOM   1919  C2'  DG A  93    -100.971  19.497-202.768 
ATOM   1920  C1'  DG A  93    -100.601  20.650-203.695 
ATOM   1921  N9   DG A  93    -100.762  21.994-203.073 
ATOM   1922  C8   DG A  93    -101.699  22.425-202.160 
ATOM   1923  N7   DG A  93    -101.564  23.680-201.807 
ATOM   1924  C5   DG A  93    -100.458  24.112-202.539 
ATOM   1925  C6   DG A  93     -99.829  25.383-202.578 
ATOM   1926  O6   DG A  93    -100.122  26.407-201.967 
ATOM   1927  N1   DG A  93     -98.735  25.386-203.456 
ATOM   1928  C2   DG A  93     -98.308  24.302-204.198 
ATOM   1929  N2   DG A  93     -97.244  24.510-204.979 
ATOM   1930  N3   DG A  93     -98.899  23.111-204.161 
ATOM   1931  C4   DG A  93     -99.961  23.090-203.314 
ATOM   1932  P    DA A  94     -99.243  16.617-203.813 
ATOM   1933  OP1  DA A  94     -99.739  15.564-204.727 
ATOM   1934  OP2  DA A  94     -99.525  16.414-202.374 
ATOM   1935  O5'  DA A  94     -97.670  16.819-204.028 
ATOM   1936  C5'  DA A  94     -97.216  17.713-205.062 
ATOM   1937  C4'  DA A  94     -96.084  18.574-204.541 
ATOM   1938  O4'  DA A  94     -96.560  19.794-203.903 
ATOM   1939  C3'  DA A  94     -95.190  17.930-203.481 
ATOM   1940  O3'  DA A  94     -93.848  18.355-203.689 
ATOM   1941  C2'  DA A  94     -95.683  18.509-202.155 
ATOM   1942  C1'  DA A  94     -95.900  19.934-202.654 
ATOM   1943  N9   DA A  94     -96.765  20.756-201.763 
ATOM   1944  C8   DA A  94     -97.834  20.354-201.013 
ATOM   1945  N7   DA A  94     -98.387  21.311-200.334 
ATOM   1946  C5   DA A  94     -97.632  22.430-200.656 
ATOM   1947  C6   DA A  94     -97.713  23.774-200.258 
ATOM   1948  N6   DA A  94     -98.638  24.240-199.407 
ATOM   1949  N1   DA A  94     -96.804  24.627-200.768 
ATOM   1950  C2   DA A  94     -95.888  24.159-201.613 
ATOM   1951  N3   DA A  94     -95.715  22.933-202.055 
ATOM   1952  C4   DA A  94     -96.636  22.100-201.530 
ATOM   1953  P    DG A  95     -92.661  17.301-203.490 
ATOM   1954  OP1  DG A  95     -92.489  16.506-204.728 
ATOM   1955  OP2  DG A  95     -92.887  16.528-202.249 
ATOM   1956  O5'  DG A  95     -91.404  18.272-203.296 
ATOM   1957  C5'  DG A  95     -91.411  19.559-203.942 
ATOM   1958  C4'  DG A  95     -90.915  20.623-202.984 
ATOM   1959  O4'  DG A  95     -91.989  21.189-202.178 
ATOM   1960  C3'  DG A  95     -89.885  20.162-201.953 
ATOM   1961  O3'  DG A  95     -88.942  21.207-201.746 
ATOM   1962  C2'  DG A  95     -90.685  19.969-200.665 
ATOM   1963  C1'  DG A  95     -91.572  21.201-200.821 
ATOM   1964  N9   DG A  95     -92.789  21.175-199.964 
ATOM   1965  C8   DG A  95     -93.562  20.101-199.581 
ATOM   1966  N7   DG A  95     -94.576  20.420-198.813 
ATOM   1967  C5   DG A  95     -94.467  21.803-198.678 
ATOM   1968  C6   DG A  95     -95.280  22.718-197.961 
ATOM   1969  O6   DG A  95     -96.282  22.493-197.286 
ATOM   1970  N1   DG A  95     -94.810  24.033-198.091 
ATOM   1971  C2   DG A  95     -93.700  24.412-198.819 
ATOM   1972  N2   DG A  95     -93.416  25.717-198.819 
ATOM   1973  N3   DG A  95     -92.937  23.552-199.493 
ATOM   1974  C4   DG A  95     -93.380  22.274-199.376 
ATOM   1975  P    DG A  96     -87.396  20.832-201.565 
ATOM   1976  OP1  DG A  96     -86.766  20.669-202.894 
ATOM   1977  OP2  DG A  96     -87.269  19.683-200.642 
ATOM   1978  O5'  DG A  96     -86.831  22.153-200.858 
ATOM   1979  C5'  DG A  96     -87.457  23.417-201.143 
ATOM   1980  C4'  DG A  96     -87.638  24.206-199.860 
ATOM   1981  O4'  DG A  96     -88.896  23.902-199.194 
ATOM   1982  C3'  DG A  96     -86.583  23.970-198.780 
ATOM   1983  O3'  DG A  96     -86.323  25.199-198.113 
ATOM   1984  C2'  DG A  96     -87.248  23.011-197.792 
ATOM   1985  C1'  DG A  96     -88.630  23.658-197.822 
ATOM   1986  N9   DG A  96     -89.712  22.785-197.288 
ATOM   1987  C8   DG A  96     -89.846  21.416-197.370 
ATOM   1988  N7   DG A  96     -90.926  20.950-196.789 
ATOM   1989  C5   DG A  96     -91.549  22.091-196.287 
ATOM   1990  C6   DG A  96     -92.760  22.225-195.557 
ATOM   1991  O6   DG A  96     -93.543  21.349-195.200 
ATOM   1992  N1   DG A  96     -93.023  23.565-195.243 
ATOM   1993  C2   DG A  96     -92.222  24.636-195.589 
ATOM   1994  N2   DG A  96     -92.649  25.838-195.195 
ATOM   1995  N3   DG A  96     -91.087  24.510-196.274 
ATOM   1996  C4   DG A  96     -90.817  23.216-196.585 
ATOM   1997  P    DT A  97     -84.820  25.554-197.696 
ATOM   1998  OP1  DT A  97     -84.114  26.154-198.852 
ATOM   1999  OP2  DT A  97     -84.179  24.366-197.091 
ATOM   2000  O5'  DT A  97     -85.057  26.667-196.572 
ATOM   2001  C5'  DT A  97     -86.224  27.506-196.657 
ATOM   2002  C4'  DT A  97     -86.862  27.645-195.289 
ATOM   2003  O4'  DT A  97     -87.825  26.587-195.015 
ATOM   2004  C3'  DT A  97     -85.904  27.588-194.099 
ATOM   2005  O3'  DT A  97     -86.354  28.496-193.101 
ATOM   2006  C2'  DT A  97     -86.044  26.164-193.558 
ATOM   2007  C1'  DT A  97     -87.556  26.059-193.725 
ATOM   2008  N1   DT A  97     -88.068  24.661-193.682 
ATOM   2009  C2   DT A  97     -89.303  24.464-193.114 
ATOM   2010  O2   DT A  97     -89.975  25.372-192.656 
ATOM   2011  N3   DT A  97     -89.744  23.155-193.091 
ATOM   2012  C4   DT A  97     -89.068  22.054-193.578 
ATOM   2013  O4   DT A  97     -89.565  20.930-193.501 
ATOM   2014  C5   DT A  97     -87.781  22.362-194.155 
ATOM   2015  C7   DT A  97     -86.978  21.221-194.709 
ATOM   2016  C6   DT A  97     -87.327  23.626-194.190 
ATOM   2017  P    DT A  98     -85.274  29.354-192.289 
ATOM   2018  OP1  DT A  98     -84.908  30.558-193.068 
ATOM   2019  OP2  DT A  98     -84.153  28.480-191.879 
ATOM   2020  O5'  DT A  98     -86.118  29.785-190.999 
ATOM   2021  C5'  DT A  98     -87.543  29.955-191.122 
ATOM   2022  C4'  DT A  98     -88.245  29.318-189.938 
ATOM   2023  O4'  DT A  98     -88.544  27.910-190.161 
ATOM   2024  C3'  DT A  98     -87.469  29.326-188.622 
ATOM   2025  O3'  DT A  98     -88.382  29.531-187.551 
ATOM   2026  C2'  DT A  98     -86.891  27.916-188.504 
ATOM   2027  C1'  DT A  98     -88.122  27.177-189.022 
ATOM   2028  N1   DT A  98     -87.845  25.778-189.449 
ATOM   2029  C2   DT A  98     -88.837  24.850-189.235 
ATOM   2030  O2   DT A  98     -89.907  25.130-188.721 
ATOM   2031  N3   DT A  98     -88.544  23.564-189.642 
ATOM   2032  C4   DT A  98     -87.371  23.138-190.231 
ATOM   2033  O4   DT A  98     -87.224  21.957-190.554 
ATOM   2034  C5   DT A  98     -86.391  24.183-190.414 
ATOM   2035  C7   DT A  98     -85.084  23.805-191.049 
ATOM   2036  C6   DT A  98     -86.649  25.442-190.027 
ATOM   2037  P    DC A  99     -87.948  30.472-186.330 
ATOM   2038  OP1  DC A  99     -88.203  31.887-186.678 
ATOM   2039  OP2  DC A  99     -86.565  30.143-185.919 
ATOM   2040  O5'  DC A  99     -88.971  30.004-185.192 
ATOM   2041  C5'  DC A  99     -90.270  29.517-185.578 
ATOM   2042  C4'  DC A  99     -90.617  28.277-184.779 
ATOM   2043  O4'  DC A  99     -90.137  27.057-185.412 
ATOM   2044  C3'  DC A  99     -90.038  28.212-183.366 
ATOM   2045  O3'  DC A  99     -90.991  27.600-182.506 
ATOM   2046  C2'  DC A  99     -88.827  27.287-183.486 
ATOM   2047  C1'  DC A  99     -89.470  26.277-184.432 
ATOM   2048  N1   DC A  99     -88.489  25.399-185.128 
ATOM   2049  C2   DC A  99     -88.865  24.084-185.390 
ATOM   2050  O2   DC A  99     -89.988  23.703-185.039 
ATOM   2051  N3   DC A  99     -87.984  23.267-186.024 
ATOM   2052  C4   DC A  99     -86.777  23.718-186.389 
ATOM   2053  N4   DC A  99     -85.954  22.883-187.004 
ATOM   2054  C5   DC A  99     -86.370  25.067-186.127 
ATOM   2055  C6   DC A  99     -87.265  25.867-185.493 
ATOM   2056  P    DC A 100     -91.177  28.171-181.022 
ATOM   2057  OP1  DC A 100     -92.100  29.327-181.048 
ATOM   2058  OP2  DC A 100     -89.850  28.413-180.414 
ATOM   2059  O5'  DC A 100     -91.883  26.933-180.294 
ATOM   2060  C5'  DC A 100     -92.722  26.054-181.067 
ATOM   2061  C4'  DC A 100     -92.433  24.611-180.705 
ATOM   2062  O4'  DC A 100     -91.356  24.043-181.506 
ATOM   2063  C3'  DC A 100     -91.991  24.362-179.264 
ATOM   2064  O3'  DC A 100     -92.545  23.130-178.818 
ATOM   2065  C2'  DC A 100     -90.472  24.209-179.345 
ATOM   2066  C1'  DC A 100     -90.445  23.392-180.634 
ATOM   2067  N1   DC A 100     -89.112  23.362-181.296 
ATOM   2068  C2   DC A 100     -88.743  22.194-181.960 
ATOM   2069  O2   DC A 100     -89.531  21.241-181.972 
ATOM   2070  N3   DC A 100     -87.531  22.145-182.570 
ATOM   2071  C4   DC A 100     -86.706  23.200-182.534 
ATOM   2072  N4   DC A 100     -85.535  23.104-183.144 
ATOM   2073  C5   DC A 100     -87.066  24.410-181.856 
ATOM   2074  C6   DC A 100     -88.281  24.439-181.252 
ATOM   2075  P    DT A 101     -93.089  23.022-177.316 
ATOM   2076  OP1  DT A 101     -94.471  23.547-177.250 
ATOM   2077  OP2  DT A 101     -92.115  23.640-176.391 
ATOM   2078  O5'  DT A 101     -93.104  21.436-177.100 
ATOM   2079  C5'  DT A 101     -93.324  20.579-178.235 
ATOM   2080  C4'  DT A 101     -92.357  19.411-178.198 
ATOM   2081  O4'  DT A 101     -91.095  19.714-178.859 
ATOM   2082  C3'  DT A 101     -91.940  18.938-176.806 
ATOM   2083  O3'  DT A 101     -91.811  17.521-176.821 
ATOM   2084  C2'  DT A 101     -90.556  19.549-176.588 
ATOM   2085  C1'  DT A 101     -90.035  19.317-178.003 
ATOM   2086  N1   DT A 101     -88.837  20.134-178.341 
ATOM   2087  C2   DT A 101     -87.903  19.562-179.171 
ATOM   2088  O2   DT A 101     -88.022  18.438-179.628 
ATOM   2089  N3   DT A 101     -86.805  20.349-179.463 
ATOM   2090  C4   DT A 101     -86.572  21.629-179.003 
ATOM   2091  O4   DT A 101     -85.550  22.235-179.333 
ATOM   2092  C5   DT A 101     -87.606  22.144-178.138 
ATOM   2093  C7   DT A 101     -87.430  23.531-177.593 
ATOM   2094  C6   DT A 101     -88.684  21.400-177.838 
ATOM   2095  P    DC A 102     -92.313  16.682-175.554 
ATOM   2096  OP1  DC A 102     -93.769  16.444-175.662 
ATOM   2097  OP2  DC A 102     -91.853  17.339-174.310 
ATOM   2098  O5'  DC A 102     -91.526  15.304-175.755 
ATOM   2099  C5'  DC A 102     -91.204  14.873-177.091 
ATOM   2100  C4'  DC A 102     -89.779  14.355-177.139 
ATOM   2101  O4'  DC A 102     -88.813  15.412-177.408 
ATOM   2102  C3'  DC A 102     -89.265  13.702-175.857 
ATOM   2103  O3'  DC A 102     -88.427  12.606-176.202 
ATOM   2104  C2'  DC A 102     -88.408  14.779-175.191 
ATOM   2105  C1'  DC A 102     -87.755  15.299-176.468 
ATOM   2106  N1   DC A 102     -87.128  16.642-176.316 
ATOM   2107  C2   DC A 102     -85.968  16.902-177.041 
ATOM   2108  O2   DC A 102     -85.512  16.016-177.774 
ATOM   2109  N3   DC A 102     -85.379  18.119-176.916 
ATOM   2110  C4   DC A 102     -85.906  19.052-176.111 
ATOM   2111  N4   DC A 102     -85.294  20.223-176.023 
ATOM   2112  C5   DC A 102     -87.098  18.804-175.356 
ATOM   2113  C6   DC A 102     -87.670  17.581-175.495 
ATOM   2114  P    DC A 103     -88.504  11.265-175.331 
ATOM   2115  OP1  DC A 103     -89.623  10.425-175.814 
ATOM   2116  OP2  DC A 103     -88.525  11.609-173.892 
ATOM   2117  O5'  DC A 103     -87.111  10.570-175.698 
ATOM   2118  C5'  DC A 103     -86.532  10.807-176.995 
ATOM   2119  C4'  DC A 103     -85.044  11.065-176.858 
ATOM   2120  O4'  DC A 103     -84.742  12.471-176.630 
ATOM   2121  C3'  DC A 103     -84.348  10.347-175.703 
ATOM   2122  O3'  DC A 103     -83.046   9.954-176.121 
ATOM   2123  C2'  DC A 103     -84.207  11.411-174.614 
ATOM   2124  C1'  DC A 103     -83.837  12.564-175.541 
ATOM   2125  N1   DC A 103     -83.998  13.908-174.919 
ATOM   2126  C2   DC A 103     -83.093  14.903-175.281 
ATOM   2127  O2   DC A 103     -82.203  14.632-176.096 
ATOM   2128  N3   DC A 103     -83.222  16.135-174.725 
ATOM   2129  C4   DC A 103     -84.200  16.388-173.846 
ATOM   2130  N4   DC A 103     -84.284  17.605-173.331 
ATOM   2131  C5   DC A 103     -85.140  15.378-173.459 
ATOM   2132  C6   DC A 103     -84.994  14.154-174.026 
ATOM   2133  P    DC A 104     -82.478   8.531-175.659 
ATOM   2134  OP1  DC A 104     -82.975   7.478-176.573 
ATOM   2135  OP2  DC A 104     -82.761   8.327-174.221 
ATOM   2136  O5'  DC A 104     -80.906   8.733-175.874 
ATOM   2137  C5'  DC A 104     -80.452   9.626-176.908 
ATOM   2138  C4'  DC A 104     -79.319  10.488-176.387 
ATOM   2139  O4'  DC A 104     -79.796  11.708-175.749 
ATOM   2140  C3'  DC A 104     -78.425   9.843-175.328 
ATOM   2141  O3'  DC A 104     -77.084  10.268-175.536 
ATOM   2142  C2'  DC A 104     -78.918  10.423-174.001 
ATOM   2143  C1'  DC A 104     -79.136  11.847-174.501 
ATOM   2144  N1   DC A 104     -80.001  12.669-173.609 
ATOM   2145  C2   DC A 104     -79.715  14.028-173.498 
ATOM   2146  O2   DC A 104     -78.765  14.490-174.139 
ATOM   2147  N3   DC A 104     -80.492  14.793-172.690 
ATOM   2148  C4   DC A 104     -81.513  14.253-172.013 
ATOM   2149  N4   DC A 104     -82.241  15.042-171.237 
ATOM   2150  C5   DC A 104     -81.824  12.858-172.112 
ATOM   2151  C6   DC A 104     -81.035  12.109-172.925 
ATOM   2152  P    DC A 105     -75.896   9.214-175.336 
ATOM   2153  OP1  DC A 105     -75.725   8.420-176.574 
ATOM   2154  OP2  DC A 105     -76.123   8.441-174.095 
ATOM   2155  O5'  DC A 105     -74.640  10.186-175.142 
ATOM   2156  C5'  DC A 105     -74.647  11.473-175.788 
ATOM   2157  C4'  DC A 105     -74.151  12.537-174.830 
ATOM   2158  O4'  DC A 105     -75.225  13.103-174.024 
ATOM   2159  C3'  DC A 105     -73.121  12.076-173.799 
ATOM   2160  O3'  DC A 105     -72.177  13.121-173.592 
ATOM   2161  C2'  DC A 105     -73.921  11.883-172.511 
ATOM   2162  C1'  DC A 105     -74.808  13.115-172.668 
ATOM   2163  N1   DC A 105     -76.025  13.089-171.810 
ATOM   2164  C2   DC A 105     -76.484  14.300-171.298 
ATOM   2165  O2   DC A 105     -75.868  15.336-171.574 
ATOM   2166  N3   DC A 105     -77.592  14.298-170.513 
ATOM   2167  C4   DC A 105     -78.230  13.154-170.237 
ATOM   2168  N4   DC A 105     -79.307  13.205-169.467 
ATOM   2169  C5   DC A 105     -77.774  11.898-170.753 
ATOM   2170  C6   DC A 105     -76.666  11.921-171.535 
ATOM   2171  P    DG A 106     -70.632  12.746-173.411 
ATOM   2172  OP1  DG A 106     -70.001  12.583-174.740 
ATOM   2173  OP2  DG A 106     -70.505  11.597-172.488 
ATOM   2174  O5'  DG A 106     -70.067  14.066-172.704 
ATOM   2175  C5'  DG A 106     -70.693  15.331-172.989 
ATOM   2176  C4'  DG A 106     -70.874  16.120-171.706 
ATOM   2177  O4'  DG A 106     -72.132  15.816-171.041 
ATOM   2178  C3'  DG A 106     -69.819  15.883-170.626 
ATOM   2179  O3'  DG A 106     -69.559  17.113-169.959 
ATOM   2180  C2'  DG A 106     -70.484  14.925-169.639 
ATOM   2181  C1'  DG A 106     -71.866  15.572-169.668 
ATOM   2182  N9   DG A 106     -72.948  14.699-169.134 
ATOM   2183  C8   DG A 106     -73.082  13.330-169.216 
ATOM   2184  N7   DG A 106     -74.162  12.864-168.635 
ATOM   2185  C5   DG A 106     -74.785  14.005-168.133 
ATOM   2186  C6   DG A 106     -75.996  14.139-167.403 
ATOM   2187  O6   DG A 106     -76.779  13.263-167.046 
ATOM   2188  N1   DG A 106     -76.259  15.479-167.089 
ATOM   2189  C2   DG A 106     -75.458  16.550-167.435 
ATOM   2190  N2   DG A 106     -75.885  17.752-167.042 
ATOM   2191  N3   DG A 106     -74.323  16.424-168.120 
ATOM   2192  C4   DG A 106     -74.053  15.129-168.431 
ATOM   2193  P    DG A 107     -68.055  17.467-169.543 
ATOM   2194  OP1  DG A 107     -67.350  18.068-170.698 
ATOM   2195  OP2  DG A 107     -67.415  16.279-168.937 
ATOM   2196  O5'  DG A 107     -68.293  18.581-168.419 
ATOM   2197  C5'  DG A 107     -69.460  19.420-168.503 
ATOM   2198  C4'  DG A 107     -70.098  19.559-167.135 
ATOM   2199  O4'  DG A 107     -71.061  18.501-166.862 
ATOM   2200  C3'  DG A 107     -69.140  19.501-165.945 
ATOM   2201  O3'  DG A 107     -69.590  20.409-164.947 
ATOM   2202  C2'  DG A 107     -69.280  18.078-165.404 
ATOM   2203  C1'  DG A 107     -70.792  17.973-165.572 
ATOM   2204  N9   DG A 107     -71.304  16.575-165.528 
ATOM   2205  C8   DG A 107     -70.712  15.416-165.982 
ATOM   2206  N7   DG A 107     -71.433  14.338-165.791 
ATOM   2207  C5   DG A 107     -72.583  14.816-165.165 
ATOM   2208  C6   DG A 107     -73.733  14.118-164.711 
ATOM   2209  O6   DG A 107     -73.976  12.916-164.769 
ATOM   2210  N1   DG A 107     -74.665  14.991-164.133 
ATOM   2211  C2   DG A 107     -74.507  16.358-164.010 
ATOM   2212  N2   DG A 107     -75.514  17.014-163.429 
ATOM   2213  N3   DG A 107     -73.429  17.010-164.438 
ATOM   2214  C4   DG A 107     -72.514  16.179-165.000 
ATOM   2215  P    DG A 108     -68.510  21.267-164.135 
ATOM   2216  OP1  DG A 108     -68.144  22.471-164.915 
ATOM   2217  OP2  DG A 108     -67.389  20.393-163.725 
ATOM   2218  O5'  DG A 108     -69.354  21.698-162.845 
ATOM   2219  C5'  DG A 108     -70.779  21.869-162.968 
ATOM   2220  C4'  DG A 108     -71.481  21.232-161.785 
ATOM   2221  O4'  DG A 108     -71.780  19.824-162.007 
ATOM   2222  C3'  DG A 108     -70.705  21.240-160.468 
ATOM   2223  O3'  DG A 108     -71.618  21.445-159.397 
ATOM   2224  C2'  DG A 108     -70.127  19.829-160.351 
ATOM   2225  C1'  DG A 108     -71.358  19.091-160.868 
ATOM   2226  N9   DG A 108     -71.081  17.691-161.295 
ATOM   2227  C8   DG A 108     -69.951  17.167-161.886 
ATOM   2228  N7   DG A 108     -70.027  15.883-162.138 
ATOM   2229  C5   DG A 108     -71.296  15.531-161.680 
ATOM   2230  C6   DG A 108     -71.950  14.272-161.682 
ATOM   2231  O6   DG A 108     -71.539  13.191-162.095 
ATOM   2232  N1   DG A 108     -73.232  14.360-161.121 
ATOM   2233  C2   DG A 108     -73.806  15.513-160.625 
ATOM   2234  N2   DG A 108     -75.041  15.389-160.131 
ATOM   2235  N3   DG A 108     -73.191  16.695-160.624 
ATOM   2236  C4   DG A 108     -71.947  16.626-161.164 
ATOM   2237  P    DC A 109     -71.184  22.385-158.176 
ATOM   2238  OP1  DC A 109     -71.439  23.801-158.525 
ATOM   2239  OP2  DC A 109     -69.800  22.057-157.765 
ATOM   2240  O5'  DC A 109     -72.207  21.918-157.038 
ATOM   2241  C5'  DC A 109     -73.506  21.431-157.424 
ATOM   2242  C4'  DC A 109     -73.853  20.191-156.626 
ATOM   2243  O4'  DC A 109     -73.373  18.971-157.258 
ATOM   2244  C3'  DC A 109     -73.274  20.126-155.213 
ATOM   2245  O3'  DC A 109     -74.227  19.514-154.352 
ATOM   2246  C2'  DC A 109     -72.063  19.201-155.332 
ATOM   2247  C1'  DC A 109     -72.706  18.190-156.278 
ATOM   2248  N1   DC A 109     -71.725  17.313-156.974 
ATOM   2249  C2   DC A 109     -72.101  15.998-157.237 
ATOM   2250  O2   DC A 109     -73.224  15.617-156.885 
ATOM   2251  N3   DC A 109     -71.220  15.181-157.870 
ATOM   2252  C4   DC A 109     -70.013  15.632-158.235 
ATOM   2253  N4   DC A 109     -69.190  14.797-158.850 
ATOM   2254  C5   DC A 109     -69.606  16.980-157.974 
ATOM   2255  C6   DC A 109     -70.501  17.781-157.340 
ATOM   2256  P    DA A 110     -74.413  20.084-152.868 
ATOM   2257  OP1  DA A 110     -75.336  21.240-152.894 
ATOM   2258  OP2  DA A 110     -73.086  20.326-152.260 
ATOM   2259  O5'  DA A 110     -75.119  18.847-152.140 
ATOM   2260  C5'  DA A 110     -75.958  17.968-152.913 
ATOM   2261  C4'  DA A 110     -75.669  16.525-152.552 
ATOM   2262  O4'  DA A 110     -74.592  15.957-153.352 
ATOM   2263  C3'  DA A 110     -75.227  16.275-151.110 
ATOM   2264  O3'  DA A 110     -75.781  15.044-150.665 
ATOM   2265  C2'  DA A 110     -73.708  16.123-151.191 
ATOM   2266  C1'  DA A 110     -73.681  15.306-152.480 
ATOM   2267  N9   DA A 110     -72.347  15.275-153.143 
ATOM   2268  C8   DA A 110     -71.403  16.260-153.193 
ATOM   2269  N7   DA A 110     -70.335  15.929-153.850 
ATOM   2270  C5   DA A 110     -70.588  14.629-154.267 
ATOM   2271  C6   DA A 110     -69.834  13.711-155.015 
ATOM   2272  N6   DA A 110     -68.613  13.975-155.500 
ATOM   2273  N1   DA A 110     -70.382  12.503-155.249 
ATOM   2274  C2   DA A 110     -71.597  12.245-154.766 
ATOM   2275  N3   DA A 110     -72.390  13.018-154.058 
ATOM   2276  C4   DA A 110     -71.818  14.220-153.838 
ATOM   2277  P    DG A 111     -76.325  14.936-149.162 
ATOM   2278  OP1  DG A 111     -77.707  15.460-149.096 
ATOM   2279  OP2  DG A 111     -75.350  15.554-148.237 
ATOM   2280  O5'  DG A 111     -76.340  13.350-148.946 
ATOM   2281  C5'  DG A 111     -76.560  12.492-150.081 
ATOM   2282  C4'  DG A 111     -75.593  11.325-150.044 
ATOM   2283  O4'  DG A 111     -74.331  11.628-150.705 
ATOM   2284  C3'  DG A 111     -75.176  10.852-148.652 
ATOM   2285  O3'  DG A 111     -75.047   9.435-148.667 
ATOM   2286  C2'  DG A 111     -73.792  11.463-148.434 
ATOM   2287  C1'  DG A 111     -73.271  11.231-149.849 
ATOM   2288  N9   DG A 111     -72.073  12.048-150.187 
ATOM   2289  C8   DG A 111     -71.746  13.325-149.784 
ATOM   2290  N7   DG A 111     -70.608  13.762-150.264 
ATOM   2291  C5   DG A 111     -70.147  12.699-151.040 
ATOM   2292  C6   DG A 111     -68.961  12.578-151.811 
ATOM   2293  O6   DG A 111     -68.059  13.397-151.971 
ATOM   2294  N1   DG A 111     -68.886  11.329-152.442 
ATOM   2295  C2   DG A 111     -69.833  10.328-152.342 
ATOM   2296  N2   DG A 111     -69.577   9.208-153.022 
ATOM   2297  N3   DG A 111     -70.946  10.444-151.619 
ATOM   2298  C4   DG A 111     -71.033  11.649-151.000 
ATOM   2299  P    DA A 112     -75.548   8.596-147.400 
ATOM   2300  OP1  DA A 112     -77.005   8.358-147.508 
ATOM   2301  OP2  DA A 112     -75.089   9.253-146.157 
ATOM   2302  O5'  DA A 112     -74.761   7.218-147.601 
ATOM   2303  C5'  DA A 112     -74.440   6.786-148.937 
ATOM   2304  C4'  DA A 112     -73.015   6.269-148.986 
ATOM   2305  O4'  DA A 112     -72.049   7.325-149.254 
ATOM   2306  C3'  DA A 112     -72.501   5.616-147.703 
ATOM   2307  O3'  DA A 112     -71.662   4.520-148.048 
ATOM   2308  C2'  DA A 112     -71.644   6.692-147.037 
ATOM   2309  C1'  DA A 112     -70.991   7.213-148.314 
ATOM   2310  N9   DA A 112     -70.364   8.555-148.162 
ATOM   2311  C8   DA A 112     -70.775   9.602-147.388 
ATOM   2312  N7   DA A 112     -70.012  10.647-147.468 
ATOM   2313  C5   DA A 112     -69.019  10.268-148.362 
ATOM   2314  C6   DA A 112     -67.897  10.940-148.873 
ATOM   2315  N6   DA A 112     -67.573  12.198-148.538 
ATOM   2316  N1   DA A 112     -67.117  10.272-149.743 
ATOM   2317  C2   DA A 112     -67.445   9.024-150.071 
ATOM   2318  N3   DA A 112     -68.462   8.297-149.661 
ATOM   2319  C4   DA A 112     -69.226   8.989-148.792 
ATOM   2320  P    DA A 113     -71.740   3.179-147.177 
ATOM   2321  OP1  DA A 113     -72.859   2.338-147.660 
ATOM   2322  OP2  DA A 113     -71.761   3.523-145.738 
ATOM   2323  O5'  DA A 113     -70.347   2.484-147.544 
ATOM   2324  C5'  DA A 113     -69.767   2.721-148.841 
ATOM   2325  C4'  DA A 113     -68.280   2.979-148.704 
ATOM   2326  O4'  DA A 113     -67.978   4.384-148.477 
ATOM   2327  C3'  DA A 113     -67.583   2.261-147.549 
ATOM   2328  O3'  DA A 113     -66.282   1.868-147.968 
ATOM   2329  C2'  DA A 113     -67.442   3.325-146.460 
ATOM   2330  C1'  DA A 113     -67.073   4.477-147.387 
ATOM   2331  N9   DA A 113     -67.234   5.822-146.765 
ATOM   2332  C8   DA A 113     -68.171   6.232-145.861 
ATOM   2333  N7   DA A 113     -68.048   7.472-145.503 
ATOM   2334  C5   DA A 113     -66.949   7.920-146.223 
ATOM   2335  C6   DA A 113     -66.302   9.166-146.286 
ATOM   2336  N6   DA A 113     -66.690  10.238-145.581 
ATOM   2337  N1   DA A 113     -65.238   9.269-147.104 
ATOM   2338  C2   DA A 113     -64.857   8.201-147.803 
ATOM   2339  N3   DA A 113     -65.380   6.994-147.825 
ATOM   2340  C4   DA A 113     -66.443   6.916-146.998 
ATOM   2341  P    DG A 114     -65.714   0.444-147.505 
ATOM   2342  OP1  DG A 114     -66.211  -0.608-148.419 
ATOM   2343  OP2  DG A 114     -65.997   0.241-146.067 
ATOM   2344  O5'  DG A 114     -64.142   0.647-147.720 
ATOM   2345  C5'  DG A 114     -63.688   1.540-148.754 
ATOM   2346  C4'  DG A 114     -62.555   2.402-148.233 
ATOM   2347  O4'  DG A 114     -63.032   3.621-147.595 
ATOM   2348  C3'  DG A 114     -61.661   1.757-147.174 
ATOM   2349  O3'  DG A 114     -60.320   2.182-147.382 
ATOM   2350  C2'  DG A 114     -62.154   2.336-145.847 
ATOM   2351  C1'  DG A 114     -62.371   3.761-146.347 
ATOM   2352  N9   DG A 114     -63.237   4.583-145.455 
ATOM   2353  C8   DG A 114     -64.317   4.196-144.691 
ATOM   2354  N7   DG A 114     -64.867   5.173-144.012 
ATOM   2355  C5   DG A 114     -64.097   6.285-144.348 
ATOM   2356  C6   DG A 114     -64.208   7.635-143.924 
ATOM   2357  O6   DG A 114     -65.021   8.135-143.153 
ATOM   2358  N1   DG A 114     -63.219   8.437-144.510 
ATOM   2359  C2   DG A 114     -62.251   7.994-145.390 
ATOM   2360  N2   DG A 114     -61.398   8.919-145.838 
ATOM   2361  N3   DG A 114     -62.149   6.728-145.787 
ATOM   2362  C4   DG A 114     -63.099   5.936-145.228 
ATOM   2363  P    DA A 115     -59.132   1.128-147.182 
ATOM   2364  OP1  DA A 115     -58.961   0.333-148.420 
ATOM   2365  OP2  DA A 115     -59.358   0.355-145.941 
ATOM   2366  O5'  DA A 115     -57.876   2.100-146.988 
ATOM   2367  C5'  DA A 115     -57.883   3.386-147.634 
ATOM   2368  C4'  DA A 115     -57.387   4.451-146.676 
ATOM   2369  O4'  DA A 115     -58.460   5.017-145.871 
ATOM   2370  C3'  DA A 115     -56.357   3.990-145.645 
ATOM   2371  O3'  DA A 115     -55.413   5.035-145.438 
ATOM   2372  C2'  DA A 115     -57.157   3.797-144.358 
ATOM   2373  C1'  DA A 115     -58.044   5.028-144.514 
ATOM   2374  N9   DA A 115     -59.261   5.003-143.656 
ATOM   2375  C8   DA A 115     -60.016   3.926-143.287 
ATOM   2376  N7   DA A 115     -61.023   4.229-142.526 
ATOM   2377  C5   DA A 115     -60.930   5.606-142.380 
ATOM   2378  C6   DA A 115     -61.714   6.539-141.681 
ATOM   2379  N6   DA A 115     -62.798   6.206-140.965 
ATOM   2380  N1   DA A 115     -61.342   7.830-141.745 
ATOM   2381  C2   DA A 115     -60.266   8.155-142.458 
ATOM   2382  N3   DA A 115     -59.461   7.376-143.148 
ATOM   2383  C4   DA A 115     -59.855   6.089-143.067 
ATOM   2384  P    DA A 116     -53.867   4.659-145.257 
ATOM   2385  OP1  DA A 116     -53.237   4.497-146.586 
ATOM   2386  OP2  DA A 116     -53.741   3.510-144.334 
ATOM   2387  O5'  DA A 116     -53.303   5.980-144.551 
ATOM   2388  C5'  DA A 116     -53.929   7.245-144.835 
ATOM   2389  C4'  DA A 116     -54.109   8.034-143.553 
ATOM   2390  O4'  DA A 116     -55.368   7.730-142.887 
ATOM   2391  C3'  DA A 116     -53.055   7.797-142.472 
ATOM   2392  O3'  DA A 116     -52.795   9.026-141.805 
ATOM   2393  C2'  DA A 116     -53.720   6.839-141.485 
ATOM   2394  C1'  DA A 116     -55.102   7.486-141.514 
ATOM   2395  N9   DA A 116     -56.184   6.612-140.980 
ATOM   2396  C8   DA A 116     -56.300   5.255-141.072 
ATOM   2397  N7   DA A 116     -57.364   4.780-140.501 
ATOM   2398  C5   DA A 116     -58.000   5.905-139.993 
ATOM   2399  C6   DA A 116     -59.193   6.073-139.270 
ATOM   2400  N6   DA A 116     -59.994   5.057-138.918 
ATOM   2401  N1   DA A 116     -59.534   7.327-138.920 
ATOM   2402  C2   DA A 116     -58.734   8.332-139.273 
ATOM   2403  N3   DA A 116     -57.603   8.298-139.943 
ATOM   2404  C4   DA A 116     -57.285   7.031-140.281 
ATOM   2405  P    DA A 117     -51.291   9.381-141.389 
ATOM   2406  OP1  DA A 117     -50.586   9.982-142.544 
ATOM   2407  OP2  DA A 117     -50.650   8.193-140.783 
ATOM   2408  O5'  DA A 117     -51.529  10.495-140.265 
ATOM   2409  C5'  DA A 117     -52.696  11.333-140.349 
ATOM   2410  C4'  DA A 117     -53.334  11.473-138.981 
ATOM   2411  O4'  DA A 117     -54.297  10.415-138.708 
ATOM   2412  C3'  DA A 117     -52.376  11.415-137.791 
ATOM   2413  O3'  DA A 117     -52.826  12.323-136.794 
ATOM   2414  C2'  DA A 117     -52.516   9.992-137.250 
ATOM   2415  C1'  DA A 117     -54.028   9.887-137.418 
ATOM   2416  N9   DA A 117     -54.540   8.489-137.375 
ATOM   2417  C8   DA A 117     -53.937   7.351-137.831 
ATOM   2418  N7   DA A 117     -54.640   6.276-137.647 
ATOM   2419  C5   DA A 117     -55.794   6.732-137.023 
ATOM   2420  C6   DA A 117     -56.945   6.073-136.563 
ATOM   2421  N6   DA A 117     -57.132   4.750-136.665 
ATOM   2422  N1   DA A 117     -57.902   6.827-135.990 
ATOM   2423  C2   DA A 117     -57.711   8.142-135.891 
ATOM   2424  N3   DA A 117     -56.684   8.864-136.283 
ATOM   2425  C4   DA A 117     -55.740   8.086-136.852 
ATOM   2426  P    DT A 118     -51.746  13.181-135.981 
ATOM   2427  OP1  DT A 118     -51.380  14.385-136.761 
ATOM   2428  OP2  DT A 118     -50.625  12.307-135.571 
ATOM   2429  O5'  DT A 118     -52.590  13.612-134.691 
ATOM   2430  C5'  DT A 118     -54.015  13.782-134.814 
ATOM   2431  C4'  DT A 118     -54.717  13.146-133.631 
ATOM   2432  O4'  DT A 118     -55.016  11.738-133.854 
ATOM   2433  C3'  DT A 118     -53.941  13.154-132.314 
ATOM   2434  O3'  DT A 118     -54.854  13.358-131.243 
ATOM   2435  C2'  DT A 118     -53.363  11.743-132.197 
ATOM   2436  C1'  DT A 118     -54.594  11.004-132.714 
ATOM   2437  N1   DT A 118     -54.317   9.605-133.141 
ATOM   2438  C2   DT A 118     -55.309   8.677-132.927 
ATOM   2439  O2   DT A 118     -56.378   8.957-132.413 
ATOM   2440  N3   DT A 118     -55.016   7.391-133.334 
ATOM   2441  C4   DT A 118     -53.843   6.966-133.923 
ATOM   2442  O4   DT A 118     -53.696   5.785-134.246 
ATOM   2443  C5   DT A 118     -52.863   8.010-134.106 
ATOM   2444  C7   DT A 118     -51.556   7.633-134.741 
ATOM   2445  C6   DT A 118     -53.120   9.269-133.719 
ATOM   2446  P    DC A 119     -54.419  14.299-130.022 
ATOM   2447  OP1  DC A 119     -54.675  15.714-130.371 
ATOM   2448  OP2  DC A 119     -53.036  13.970-129.612 
ATOM   2449  O5'  DC A 119     -55.443  13.832-128.884 
ATOM   2450  C5'  DC A 119     -56.741  13.345-129.271 
ATOM   2451  C4'  DC A 119     -57.089  12.104-128.472 
ATOM   2452  O4'  DC A 119     -56.609  10.884-129.104 
ATOM   2453  C3'  DC A 119     -56.510  12.040-127.059 
ATOM   2454  O3'  DC A 119     -57.463  11.427-126.198 
ATOM   2455  C2'  DC A 119     -55.299  11.114-127.179 
ATOM   2456  C1'  DC A 119     -55.942  10.104-128.124 
ATOM   2457  N1   DC A 119     -54.960   9.226-128.820 
ATOM   2458  C2   DC A 119     -55.337   7.912-129.083 
ATOM   2459  O2   DC A 119     -56.460   7.531-128.731 
ATOM   2460  N3   DC A 119     -54.455   7.095-129.717 
ATOM   2461  C4   DC A 119     -53.249   7.546-130.081 
ATOM   2462  N4   DC A 119     -52.426   6.711-130.696 
ATOM   2463  C5   DC A 119     -52.842   8.894-129.820 
ATOM   2464  C6   DC A 119     -53.736   9.695-129.186 
ATOM   2465  P    DA A 120     -57.649  11.998-124.714 
ATOM   2466  OP1  DA A 120     -58.572  13.154-124.740 
ATOM   2467  OP2  DA A 120     -56.322  12.240-124.106 
ATOM   2468  O5'  DA A 120     -58.355  10.760-123.986 
ATOM   2469  C5'  DA A 120     -59.194   9.882-124.759 
ATOM   2470  C4'  DA A 120     -58.905   8.438-124.398 
ATOM   2471  O4'  DA A 120     -57.828   7.871-125.198 
ATOM   2472  C3'  DA A 120     -58.463   8.189-122.956 
ATOM   2473  O3'  DA A 120     -59.017   6.958-122.511 
ATOM   2474  C2'  DA A 120     -56.944   8.037-123.037 
ATOM   2475  C1'  DA A 120     -56.917   7.220-124.326 
ATOM   2476  N9   DA A 120     -55.583   7.189-124.989 
ATOM   2477  C8   DA A 120     -54.639   8.173-125.039 
ATOM   2478  N7   DA A 120     -53.571   7.842-125.696 
ATOM   2479  C5   DA A 120     -53.823   6.543-126.113 
ATOM   2480  C6   DA A 120     -53.070   5.624-126.862 
ATOM   2481  N6   DA A 120     -51.849   5.889-127.346 
ATOM   2482  N1   DA A 120     -53.618   4.417-127.095 
ATOM   2483  C2   DA A 120     -54.833   4.159-126.612 
ATOM   2484  N3   DA A 120     -55.626   4.932-125.904 
ATOM   2485  C4   DA A 120     -55.054   6.134-125.684 
ATOM   2486  P    DC A 121     -59.561   6.850-121.009 
ATOM   2487  OP1  DC A 121     -60.943   7.374-120.942 
ATOM   2488  OP2  DC A 121     -58.586   7.468-120.083 
ATOM   2489  O5'  DC A 121     -59.576   5.264-120.792 
ATOM   2490  C5'  DC A 121     -59.796   4.406-121.928 
ATOM   2491  C4'  DC A 121     -58.829   3.239-121.890 
ATOM   2492  O4'  DC A 121     -57.567   3.542-122.551 
ATOM   2493  C3'  DC A 121     -58.411   2.765-120.498 
ATOM   2494  O3'  DC A 121     -58.283   1.349-120.513 
ATOM   2495  C2'  DC A 121     -57.028   3.376-120.280 
ATOM   2496  C1'  DC A 121     -56.507   3.144-121.695 
ATOM   2497  N1   DC A 121     -55.308   3.962-122.034 
ATOM   2498  C2   DC A 121     -54.353   3.396-122.874 
ATOM   2499  O2   DC A 121     -54.537   2.251-123.301 
ATOM   2500  N3   DC A 121     -53.253   4.125-123.194 
ATOM   2501  C4   DC A 121     -53.090   5.364-122.711 
ATOM   2502  N4   DC A 121     -52.000   6.033-123.053 
ATOM   2503  C5   DC A 121     -54.060   5.963-121.845 
ATOM   2504  C6   DC A 121     -55.153   5.219-121.536 
ATOM   2505  P    DC A 122     -58.784   0.510-119.246 
ATOM   2506  OP1  DC A 122     -60.241   0.272-119.354 
ATOM   2507  OP2  DC A 122     -58.324   1.167-118.003 
ATOM   2508  O5'  DC A 122     -57.997  -0.868-119.447 
ATOM   2509  C5'  DC A 122     -57.676  -1.300-120.783 
ATOM   2510  C4'  DC A 122     -56.251  -1.817-120.832 
ATOM   2511  O4'  DC A 122     -55.285  -0.761-121.100 
ATOM   2512  C3'  DC A 122     -55.737  -2.470-119.549 
ATOM   2513  O3'  DC A 122     -54.898  -3.567-119.894 
ATOM   2514  C2'  DC A 122     -54.880  -1.394-118.883 
ATOM   2515  C1'  DC A 122     -54.227  -0.873-120.160 
ATOM   2516  N1   DC A 122     -53.599   0.469-120.008 
ATOM   2517  C2   DC A 122     -52.440   0.729-120.733 
ATOM   2518  O2   DC A 122     -51.984  -0.156-121.467 
ATOM   2519  N3   DC A 122     -51.851   1.947-120.608 
ATOM   2520  C4   DC A 122     -52.378   2.879-119.803 
ATOM   2521  N4   DC A 122     -51.766   4.051-119.715 
ATOM   2522  C5   DC A 122     -53.569   2.631-119.048 
ATOM   2523  C6   DC A 122     -54.141   1.408-119.187 
ATOM   2524  P    DA A 123     -54.976  -4.907-119.024 
ATOM   2525  OP1  DA A 123     -56.095  -5.748-119.506 
ATOM   2526  OP2  DA A 123     -54.997  -4.564-117.584 
ATOM   2527  O5'  DA A 123     -53.583  -5.603-119.390 
ATOM   2528  C5'  DA A 123     -53.003  -5.365-120.687 
ATOM   2529  C4'  DA A 123     -51.516  -5.108-120.551 
ATOM   2530  O4'  DA A 123     -51.214  -3.702-120.323 
ATOM   2531  C3'  DA A 123     -50.819  -5.826-119.395 
ATOM   2532  O3'  DA A 123     -49.518  -6.219-119.814 
ATOM   2533  C2'  DA A 123     -50.678  -4.762-118.306 
ATOM   2534  C1'  DA A 123     -50.309  -3.609-119.233 
ATOM   2535  N9   DA A 123     -50.470  -2.265-118.611 
ATOM   2536  C8   DA A 123     -51.407  -1.855-117.707 
ATOM   2537  N7   DA A 123     -51.284  -0.615-117.350 
ATOM   2538  C5   DA A 123     -50.185  -0.166-118.069 
ATOM   2539  C6   DA A 123     -49.538   1.079-118.133 
ATOM   2540  N6   DA A 123     -49.926   2.152-117.427 
ATOM   2541  N1   DA A 123     -48.474   1.183-118.950 
ATOM   2542  C2   DA A 123     -48.093   0.114-119.649 
ATOM   2543  N3   DA A 123     -48.616  -1.092-119.671 
ATOM   2544  C4   DA A 123     -49.679  -1.170-118.844 
ATOM   2545  P    DT A 124     -48.950  -7.642-119.351 
ATOM   2546  OP1  DT A 124     -49.447  -8.695-120.265 
ATOM   2547  OP2  DT A 124     -49.233  -7.845-117.913 
ATOM   2548  O5'  DT A 124     -47.378  -7.439-119.566 
ATOM   2549  C5'  DT A 124     -46.924  -6.546-120.600 
ATOM   2550  C4'  DT A 124     -45.791  -5.684-120.079 
ATOM   2551  O4'  DT A 124     -46.268  -4.465-119.441 
ATOM   2552  C3'  DT A 124     -44.897  -6.329-119.020 
ATOM   2553  O3'  DT A 124     -43.556  -5.904-119.228 
ATOM   2554  C2'  DT A 124     -45.390  -5.750-117.693 
ATOM   2555  C1'  DT A 124     -45.607  -4.325-118.193 
ATOM   2556  N1   DT A 124     -46.473  -3.503-117.301 
ATOM   2557  C2   DT A 124     -46.178  -2.166-117.203 
ATOM   2558  O2   DT A 124     -45.256  -1.643-117.806 
ATOM   2559  N3   DT A 124     -47.001  -1.436-116.366 
ATOM   2560  C4   DT A 124     -48.068  -1.923-115.640 
ATOM   2561  O4   DT A 124     -48.733  -1.171-114.923 
ATOM   2562  C5   DT A 124     -48.299  -3.338-115.808 
ATOM   2563  C7   DT A 124     -49.441  -3.950-115.052 
ATOM   2564  C6   DT A 124     -47.514  -4.071-116.614 
ATOM   2565  P    DT A 125     -42.368  -6.958-119.028 
ATOM   2566  OP1  DT A 125     -42.197  -7.753-120.266 
ATOM   2567  OP2  DT A 125     -42.594  -7.731-117.787 
ATOM   2568  O5'  DT A 125     -41.112  -5.987-118.834 
ATOM   2569  C5'  DT A 125     -41.119  -4.700-119.481 
ATOM   2570  C4'  DT A 125     -40.623  -3.636-118.522 
ATOM   2571  O4'  DT A 125     -41.696  -3.070-117.717 
ATOM   2572  C3'  DT A 125     -39.593  -4.097-117.491 
ATOM   2573  O3'  DT A 125     -38.649  -3.052-117.284 
ATOM   2574  C2'  DT A 125     -40.393  -4.290-116.204 
ATOM   2575  C1'  DT A 125     -41.280  -3.058-116.360 
ATOM   2576  N1   DT A 125     -42.497  -3.084-115.503 
ATOM   2577  C2   DT A 125     -42.937  -1.880-115.005 
ATOM   2578  O2   DT A 125     -42.379  -0.822-115.237 
ATOM   2579  N3   DT A 125     -44.068  -1.943-114.213 
ATOM   2580  C4   DT A 125     -44.776  -3.082-113.887 
ATOM   2581  O4   DT A 125     -45.775  -3.013-113.168 
ATOM   2582  C5   DT A 125     -44.237  -4.295-114.456 
ATOM   2583  C7   DT A 125     -44.949  -5.580-114.149 
ATOM   2584  C6   DT A 125     -43.139  -4.263-115.229 
ATOM   2585  P    DC A 126     -37.103  -3.427-117.103 
ATOM   2586  OP1  DC A 126     -36.473  -3.590-118.432 
ATOM   2587  OP2  DC A 126     -36.977  -4.576-116.180 
ATOM   2588  O5'  DC A 126     -36.539  -2.106-116.397 
ATOM   2589  C5'  DC A 126     -37.165  -0.842-116.681 
ATOM   2590  C4'  DC A 126     -37.345  -0.052-115.399 
ATOM   2591  O4'  DC A 126     -38.604  -0.357-114.733 
ATOM   2592  C3'  DC A 126     -36.291  -0.289-114.318 
ATOM   2593  O3'  DC A 126     -36.031   0.940-113.651 
ATOM   2594  C2'  DC A 126     -36.956  -1.248-113.331 
ATOM   2595  C1'  DC A 126     -38.337  -0.601-113.360 
ATOM   2596  N1   DC A 126     -39.420  -1.474-112.826 
ATOM   2597  C2   DC A 126     -40.465  -0.864-112.138 
ATOM   2598  O2   DC A 126     -40.452   0.364-112.000 
ATOM   2599  N3   DC A 126     -41.461  -1.643-111.643 
ATOM   2600  C4   DC A 126     -41.438  -2.971-111.814 
ATOM   2601  N4   DC A 126     -42.433  -3.687-111.312 
ATOM   2602  C5   DC A 126     -40.371  -3.617-112.518 
ATOM   2603  C6   DC A 126     -39.385  -2.822-113.005 
ATOM   2604  P    DC A 127     -34.527   1.295-113.235 
ATOM   2605  OP1  DC A 127     -33.822   1.895-114.390 
ATOM   2606  OP2  DC A 127     -33.886   0.107-112.629 
ATOM   2607  O5'  DC A 127     -34.764   2.409-112.111 
ATOM   2608  C5'  DC A 127     -35.932   3.247-112.195 
ATOM   2609  C4'  DC A 127     -36.570   3.386-110.827 
ATOM   2610  O4'  DC A 127     -37.533   2.328-110.554 
ATOM   2611  C3'  DC A 127     -35.612   3.329-109.637 
ATOM   2612  O3'  DC A 127     -36.062   4.237-108.640 
ATOM   2613  C2'  DC A 127     -35.752   1.906-109.096 
ATOM   2614  C1'  DC A 127     -37.264   1.801-109.264 
ATOM   2615  N1   DC A 127     -37.776   0.402-109.221 
ATOM   2616  C2   DC A 127     -39.026   0.185-108.647 
ATOM   2617  O2   DC A 127     -39.654   1.153-108.203 
ATOM   2618  N3   DC A 127     -39.509  -1.082-108.598 
ATOM   2619  C4   DC A 127     -38.798  -2.104-109.091 
ATOM   2620  N4   DC A 127     -39.313  -3.322-109.019 
ATOM   2621  C5   DC A 127     -37.510  -1.903-109.684 
ATOM   2622  C6   DC A 127     -37.044  -0.629-109.724 
ATOM   2623  P    DA A 128     -34.982   5.095-107.827 
ATOM   2624  OP1  DA A 128     -34.616   6.299-108.607 
ATOM   2625  OP2  DA A 128     -33.861   4.221-107.417 
ATOM   2626  O5'  DA A 128     -35.826   5.526-106.538 
ATOM   2627  C5'  DA A 128     -37.251   5.696-106.660 
ATOM   2628  C4'  DA A 128     -37.953   5.060-105.477 
ATOM   2629  O4'  DA A 128     -38.252   3.651-105.700 
ATOM   2630  C3'  DA A 128     -37.177   5.067-104.160 
ATOM   2631  O3'  DA A 128     -38.090   5.272-103.089 
ATOM   2632  C2'  DA A 128     -36.599   3.657-104.043 
ATOM   2633  C1'  DA A 128     -37.830   2.918-104.560 
ATOM   2634  N9   DA A 128     -37.553   1.519-104.987 
ATOM   2635  C8   DA A 128     -36.426   1.017-105.573 
ATOM   2636  N7   DA A 128     -36.487  -0.254-105.827 
ATOM   2637  C5   DA A 128     -37.747  -0.624-105.378 
ATOM   2638  C6   DA A 128     -38.423  -1.854-105.364 
ATOM   2639  N6   DA A 128     -37.898  -2.993-105.837 
ATOM   2640  N1   DA A 128     -39.665  -1.873-104.843 
ATOM   2641  C2   DA A 128     -40.182  -0.738-104.375 
ATOM   2642  N3   DA A 128     -39.649   0.463-104.335 
ATOM   2643  C4   DA A 128     -38.407   0.454-104.861 
ATOM   2644  P    DG A 129     -37.655   6.213-101.868 
ATOM   2645  OP1  DG A 129     -37.911   7.628-102.217 
ATOM   2646  OP2  DG A 129     -36.272   5.884-101.458 
ATOM   2647  O5'  DG A 129     -38.678   5.745-100.730 
ATOM   2648  C5'  DG A 129     -39.977   5.259-101.117 
ATOM   2649  C4'  DG A 129     -40.325   4.018-100.318 
ATOM   2650  O4'  DG A 129     -39.845   2.798-100.951 
ATOM   2651  C3'  DG A 129     -39.746   3.953 -98.905 
ATOM   2652  O3'  DG A 129     -40.699   3.341 -98.044 
ATOM   2653  C2'  DG A 129     -38.535   3.028 -99.025 
ATOM   2654  C1'  DG A 129     -39.177   2.018 -99.970 
ATOM   2655  N9   DG A 129     -38.196   1.140-100.667 
ATOM   2656  C8   DG A 129     -36.924   1.434-101.108 
ATOM   2657  N7   DG A 129     -36.314   0.429-101.688 
ATOM   2658  C5   DG A 129     -37.248  -0.605-101.626 
ATOM   2659  C6   DG A 129     -37.162  -1.942-102.091 
ATOM   2660  O6   DG A 129     -36.230  -2.500-102.663 
ATOM   2661  N1   DG A 129     -38.340  -2.655-101.822 
ATOM   2662  C2   DG A 129     -39.453  -2.141-101.188 
ATOM   2663  N2   DG A 129     -40.477  -2.983-101.026 
ATOM   2664  N3   DG A 129     -39.533  -0.885-100.752 
ATOM   2665  C4   DG A 129     -38.399  -0.181-101.004 
ATOM   2666  P    DC A 130     -40.884   3.912 -96.560 
ATOM   2667  OP1  DC A 130     -41.808   5.068 -96.586 
ATOM   2668  OP2  DC A 130     -39.558   4.154 -95.953 
ATOM   2669  O5'  DC A 130     -41.591   2.674 -95.832 
ATOM   2670  C5'  DC A 130     -42.430   1.795 -96.605 
ATOM   2671  C4'  DC A 130     -42.141   0.352 -96.244 
ATOM   2672  O4'  DC A 130     -41.064  -0.215 -97.044 
ATOM   2673  C3'  DC A 130     -41.699   0.103 -94.802 
ATOM   2674  O3'  DC A 130     -42.253  -1.129 -94.357 
ATOM   2675  C2'  DC A 130     -40.180  -0.049 -94.883 
ATOM   2676  C1'  DC A 130     -40.153  -0.866 -96.172 
ATOM   2677  N1   DC A 130     -38.819  -0.897 -96.835 
ATOM   2678  C2   DC A 130     -38.451  -2.065 -97.499 
ATOM   2679  O2   DC A 130     -39.239  -3.018 -97.511 
ATOM   2680  N3   DC A 130     -37.239  -2.113 -98.109 
ATOM   2681  C4   DC A 130     -36.414  -1.059 -98.073 
ATOM   2682  N4   DC A 130     -35.243  -1.155 -98.682 
ATOM   2683  C5   DC A 130     -36.773   0.151 -97.395 
ATOM   2684  C6   DC A 130     -37.989   0.180 -96.791 
ATOM   2685  P    DT A 131     -42.797  -1.237 -92.855 
ATOM   2686  OP1  DT A 131     -44.179  -0.712 -92.788 
ATOM   2687  OP2  DT A 131     -41.822  -0.619 -91.929 
ATOM   2688  O5'  DT A 131     -42.812  -2.822 -92.638 
ATOM   2689  C5'  DT A 131     -43.032  -3.680 -93.774 
ATOM   2690  C4'  DT A 131     -42.065  -4.847 -93.737 
ATOM   2691  O4'  DT A 131     -40.803  -4.545 -94.397 
ATOM   2692  C3'  DT A 131     -41.647  -5.321 -92.344 
ATOM   2693  O3'  DT A 131     -41.518  -6.738 -92.359 
ATOM   2694  C2'  DT A 131     -40.264  -4.710 -92.126 
ATOM   2695  C1'  DT A 131     -39.743  -4.942 -93.541 
ATOM   2696  N1   DT A 131     -38.544  -4.125 -93.880 
ATOM   2697  C2   DT A 131     -37.611  -4.696 -94.710 
ATOM   2698  O2   DT A 131     -37.729  -5.820 -95.166 
ATOM   2699  N3   DT A 131     -36.513  -3.910 -95.001 
ATOM   2700  C4   DT A 131     -36.279  -2.630 -94.542 
ATOM   2701  O4   DT A 131     -35.258  -2.024 -94.871 
ATOM   2702  C5   DT A 131     -37.314  -2.115 -93.677 
ATOM   2703  C7   DT A 131     -37.137  -0.728 -93.132 
ATOM   2704  C6   DT A 131     -38.392  -2.858 -93.377 
ATOM   2705  P    DG A 132     -42.020  -7.577 -91.092 
ATOM   2706  OP1  DG A 132     -43.477  -7.815 -91.201 
ATOM   2707  OP2  DG A 132     -41.560  -6.920 -89.849 
ATOM   2708  O5'  DG A 132     -41.233  -8.954 -91.293 
ATOM   2709  C5'  DG A 132     -40.911  -9.386 -92.629 
ATOM   2710  C4'  DG A 132     -39.487  -9.904 -92.678 
ATOM   2711  O4'  DG A 132     -38.521  -8.847 -92.946 
ATOM   2712  C3'  DG A 132     -38.972 -10.556 -91.395 
ATOM   2713  O3'  DG A 132     -38.134 -11.653 -91.740 
ATOM   2714  C2'  DG A 132     -38.116  -9.480 -90.729 
ATOM   2715  C1'  DG A 132     -37.463  -8.959 -92.007 
ATOM   2716  N9   DG A 132     -36.835  -7.617 -91.855 
ATOM   2717  C8   DG A 132     -37.236  -6.551 -91.079 
ATOM   2718  N7   DG A 132     -36.456  -5.502 -91.170 
ATOM   2719  C5   DG A 132     -35.468  -5.901 -92.069 
ATOM   2720  C6   DG A 132     -34.343  -5.192 -92.565 
ATOM   2721  O6   DG A 132     -33.982  -4.046 -92.309 
ATOM   2722  N1   DG A 132     -33.599  -5.973 -93.460 
ATOM   2723  C2   DG A 132     -33.903  -7.269 -93.828 
ATOM   2724  N2   DG A 132     -33.067  -7.843 -94.697 
ATOM   2725  N3   DG A 132     -34.959  -7.934 -93.363 
ATOM   2726  C4   DG A 132     -35.690  -7.190 -92.493 
ATOM   2727  P    DA A 133     -38.212 -12.993 -90.870 
ATOM   2728  OP1  DA A 133     -39.331 -13.834 -91.352 
ATOM   2729  OP2  DA A 133     -38.232 -12.650 -89.430 
ATOM   2730  O5'  DA A 133     -36.819 -13.689 -91.236 
ATOM   2731  C5'  DA A 133     -36.239 -13.451 -92.533 
ATOM   2732  C4'  DA A 133     -34.751 -13.194 -92.397 
ATOM   2733  O4'  DA A 133     -34.450 -11.788 -92.169 
ATOM   2734  C3'  DA A 133     -34.055 -13.912 -91.241 
ATOM   2735  O3'  DA A 133     -32.754 -14.305 -91.660 
ATOM   2736  C2'  DA A 133     -33.914 -12.848 -90.153 
ATOM   2737  C1'  DA A 133     -33.545 -11.695 -91.080 
ATOM   2738  N9   DA A 133     -33.705 -10.351 -90.458 
ATOM   2739  C8   DA A 133     -34.642  -9.941 -89.553 
ATOM   2740  N7   DA A 133     -34.520  -8.701 -89.196 
ATOM   2741  C5   DA A 133     -33.421  -8.252 -89.915 
ATOM   2742  C6   DA A 133     -32.774  -7.007 -89.979 
ATOM   2743  N6   DA A 133     -33.161  -5.935 -89.273 
ATOM   2744  N1   DA A 133     -31.709  -6.903 -90.796 
ATOM   2745  C2   DA A 133     -31.329  -7.972 -91.495 
ATOM   2746  N3   DA A 133     -31.852  -9.179 -91.517 
ATOM   2747  C4   DA A 133     -32.915  -9.256 -90.690 
ATOM   2748  P    DT A 134     -32.186 -15.728 -91.197 
ATOM   2749  OP1  DT A 134     -32.683 -16.781 -92.111 
ATOM   2750  OP2  DT A 134     -32.469 -15.931 -89.759 
ATOM   2751  O5'  DT A 134     -30.614 -15.526 -91.413 
ATOM   2752  C5'  DT A 134     -30.160 -14.633 -92.446 
ATOM   2753  C4'  DT A 134     -29.027 -13.771 -91.925 
ATOM   2754  O4'  DT A 134     -29.504 -12.551 -91.287 
ATOM   2755  C3'  DT A 134     -28.133 -14.416 -90.866 
ATOM   2756  O3'  DT A 134     -26.792 -13.990 -91.074 
ATOM   2757  C2'  DT A 134     -28.626 -13.836 -89.539 
ATOM   2758  C1'  DT A 134     -28.843 -12.411 -90.039 
ATOM   2759  N1   DT A 134     -29.709 -11.590 -89.147 
ATOM   2760  C2   DT A 134     -29.414 -10.252 -89.049 
ATOM   2761  O2   DT A 134     -28.492  -9.730 -89.652 
ATOM   2762  N3   DT A 134     -30.237  -9.522 -88.212 
ATOM   2763  C4   DT A 134     -31.304 -10.009 -87.486 
ATOM   2764  O4   DT A 134     -31.969  -9.258 -86.770 
ATOM   2765  C5   DT A 134     -31.535 -11.424 -87.654 
ATOM   2766  C7   DT A 134     -32.677 -12.036 -86.898 
ATOM   2767  C6   DT A 134     -30.750 -12.158 -88.461 
ATOM   2768  P    DG A 135     -25.604 -15.044 -90.874 
ATOM   2769  OP1  DG A 135     -25.433 -15.839 -92.112 
ATOM   2770  OP2  DG A 135     -25.830 -15.817 -89.633 
ATOM   2771  O5'  DG A 135     -24.348 -14.073 -90.680 
ATOM   2772  C5'  DG A 135     -24.355 -12.786 -91.327 
ATOM   2773  C4'  DG A 135     -23.859 -11.722 -90.368 
ATOM   2774  O4'  DG A 135     -24.932 -11.156 -89.563 
ATOM   2775  C3'  DG A 135     -22.828 -12.183 -89.338 
ATOM   2776  O3'  DG A 135     -21.885 -11.138 -89.130 
ATOM   2777  C2'  DG A 135     -23.629 -12.376 -88.050 
ATOM   2778  C1'  DG A 135     -24.516 -11.144 -88.206 
ATOM   2779  N9   DG A 135     -25.732 -11.170 -87.349 
ATOM   2780  C8   DG A 135     -26.506 -12.244 -86.965 
ATOM   2781  N7   DG A 135     -27.520 -11.925 -86.198 
ATOM   2782  C5   DG A 135     -27.411 -10.542 -86.062 
ATOM   2783  C6   DG A 135     -28.224  -9.627 -85.345 
ATOM   2784  O6   DG A 135     -29.226  -9.852 -84.671 
ATOM   2785  N1   DG A 135     -27.753  -8.312 -85.476 
ATOM   2786  C2   DG A 135     -26.643  -7.933 -86.204 
ATOM   2787  N2   DG A 135     -26.360  -6.628 -86.204 
ATOM   2788  N3   DG A 135     -25.881  -8.793 -86.877 
ATOM   2789  C4   DG A 135     -26.323 -10.071 -86.760 
ATOM   2790  P    DT A 136     -20.339 -11.513 -88.949 
ATOM   2791  OP1  DT A 136     -19.709 -11.676 -90.279 
ATOM   2792  OP2  DT A 136     -20.213 -12.662 -88.026 
ATOM   2793  O5'  DT A 136     -19.775 -10.192 -88.243 
ATOM   2794  C5'  DT A 136     -20.401  -8.928 -88.527 
ATOM   2795  C4'  DT A 136     -20.581  -8.139 -87.245 
ATOM   2796  O4'  DT A 136     -21.840  -8.443 -86.579 
ATOM   2797  C3'  DT A 136     -19.526  -8.375 -86.164 
ATOM   2798  O3'  DT A 136     -19.267  -7.146 -85.497 
ATOM   2799  C2'  DT A 136     -20.191  -9.334 -85.177 
ATOM   2800  C1'  DT A 136     -21.573  -8.687 -85.206 
ATOM   2801  N1   DT A 136     -22.656  -9.560 -84.673 
ATOM   2802  C2   DT A 136     -23.680  -8.943 -83.996 
ATOM   2803  O2   DT A 136     -23.730  -7.738 -83.824 
ATOM   2804  N3   DT A 136     -24.664  -9.785 -83.515 
ATOM   2805  C4   DT A 136     -24.707 -11.158 -83.652 
ATOM   2806  O4   DT A 136     -25.641 -11.806 -83.178 
ATOM   2807  C5   DT A 136     -23.588 -11.712 -84.377 
ATOM   2808  C7   DT A 136     -23.557 -13.200 -84.571 
ATOM   2809  C6   DT A 136     -22.617 -10.917 -84.855 
ATOM   2810  P    DC A 137     -17.763  -6.791 -85.081 
ATOM   2811  OP1  DC A 137     -17.058  -6.191 -86.236 
ATOM   2812  OP2  DC A 137     -17.122  -7.980 -84.476 
ATOM   2813  O5'  DC A 137     -18.000  -5.678 -83.957 
ATOM   2814  C5'  DC A 137     -19.168  -4.839 -84.041 
ATOM   2815  C4'  DC A 137     -19.805  -4.700 -82.673 
ATOM   2816  O4'  DC A 137     -20.769  -5.758 -82.400 
ATOM   2817  C3'  DC A 137     -18.848  -4.758 -81.484 
ATOM   2818  O3'  DC A 137     -19.298  -3.849 -80.486 
ATOM   2819  C2'  DC A 137     -18.987  -6.181 -80.942 
ATOM   2820  C1'  DC A 137     -20.500  -6.286 -81.110 
ATOM   2821  N1   DC A 137     -21.011  -7.684 -81.067 
ATOM   2822  C2   DC A 137     -22.262  -7.901 -80.494 
ATOM   2823  O2   DC A 137     -22.890  -6.933 -80.049 
ATOM   2824  N3   DC A 137     -22.745  -9.169 -80.444 
ATOM   2825  C4   DC A 137     -22.034 -10.190 -80.937 
ATOM   2826  N4   DC A 137     -22.549 -11.408 -80.865 
ATOM   2827  C5   DC A 137     -20.745  -9.989 -81.530 
ATOM   2828  C6   DC A 137     -20.280  -8.715 -81.570 
ATOM   2829  P    DA A 138     -18.218  -2.991 -79.673 
ATOM   2830  OP1  DA A 138     -17.851  -1.788 -80.453 
ATOM   2831  OP2  DA A 138     -17.097  -3.865 -79.263 
ATOM   2832  O5'  DA A 138     -19.062  -2.560 -78.384 
ATOM   2833  C5'  DA A 138     -20.487  -2.390 -78.506 
ATOM   2834  C4'  DA A 138     -21.189  -3.027 -77.323 
ATOM   2835  O4'  DA A 138     -21.488  -4.435 -77.546 
ATOM   2836  C3'  DA A 138     -20.413  -3.019 -76.006 
ATOM   2837  O3'  DA A 138     -21.326  -2.814 -74.935 
ATOM   2838  C2'  DA A 138     -19.835  -4.430 -75.889 
ATOM   2839  C1'  DA A 138     -21.066  -5.168 -76.406 
ATOM   2840  N9   DA A 138     -20.789  -6.568 -76.833 
ATOM   2841  C8   DA A 138     -19.662  -7.069 -77.419 
ATOM   2842  N7   DA A 138     -19.723  -8.340 -77.673 
ATOM   2843  C5   DA A 138     -20.982  -8.710 -77.224 
ATOM   2844  C6   DA A 138     -21.659  -9.941 -77.210 
ATOM   2845  N6   DA A 138     -21.134 -11.080 -77.684 
ATOM   2846  N1   DA A 138     -22.901  -9.959 -76.690 
ATOM   2847  C2   DA A 138     -23.418  -8.825 -76.221 
ATOM   2848  N3   DA A 138     -22.885  -7.624 -76.181 
ATOM   2849  C4   DA A 138     -21.643  -7.632 -76.707 
ATOM   2850  P    DC A 139     -20.891  -1.874 -73.714 
ATOM   2851  OP1  DC A 139     -21.147  -0.458 -74.063 
ATOM   2852  OP2  DC A 139     -19.508  -2.202 -73.304 
ATOM   2853  O5'  DC A 139     -21.914  -2.341 -72.576 
ATOM   2854  C5'  DC A 139     -23.213  -2.828 -72.963 
ATOM   2855  C4'  DC A 139     -23.561  -4.068 -72.164 
ATOM   2856  O4'  DC A 139     -23.081  -5.288 -72.797 
ATOM   2857  C3'  DC A 139     -22.981  -4.133 -70.751 
ATOM   2858  O3'  DC A 139     -23.935  -4.745 -69.891 
ATOM   2859  C2'  DC A 139     -21.771  -5.058 -70.871 
ATOM   2860  C1'  DC A 139     -22.413  -6.068 -71.817 
ATOM   2861  N1   DC A 139     -21.432  -6.946 -72.513 
ATOM   2862  C2   DC A 139     -21.809  -8.261 -72.775 
ATOM   2863  O2   DC A 139     -22.931  -8.642 -72.423 
ATOM   2864  N3   DC A 139     -20.927  -9.078 -73.409 
ATOM   2865  C4   DC A 139     -19.721  -8.627 -73.773 
ATOM   2866  N4   DC A 139     -18.897  -9.462 -74.388 
ATOM   2867  C5   DC A 139     -19.314  -7.278 -73.512 
ATOM   2868  C6   DC A 139     -20.208  -6.478 -72.878 
ATOM   2869  P    DC A 140     -24.120  -4.174 -68.406 
ATOM   2870  OP1  DC A 140     -25.044  -3.018 -68.432 
ATOM   2871  OP2  DC A 140     -22.794  -3.932 -67.799 
ATOM   2872  O5'  DC A 140     -24.827  -5.412 -67.678 
ATOM   2873  C5'  DC A 140     -25.666  -6.291 -68.451 
ATOM   2874  C4'  DC A 140     -25.376  -7.734 -68.090 
ATOM   2875  O4'  DC A 140     -24.300  -8.302 -68.890 
ATOM   2876  C3'  DC A 140     -24.934  -7.983 -66.648 
ATOM   2877  O3'  DC A 140     -25.489  -9.215 -66.203 
ATOM   2878  C2'  DC A 140     -23.416  -8.136 -66.730 
ATOM   2879  C1'  DC A 140     -23.389  -8.953 -68.018 
ATOM   2880  N1   DC A 140     -22.055  -8.983 -68.681 
ATOM   2881  C2   DC A 140     -21.687 -10.151 -69.345 
ATOM   2882  O2   DC A 140     -22.474 -11.104 -69.357 
ATOM   2883  N3   DC A 140     -20.474 -10.200 -69.955 
ATOM   2884  C4   DC A 140     -19.650  -9.145 -69.919 
ATOM   2885  N4   DC A 140     -18.479  -9.241 -70.529 
ATOM   2886  C5   DC A 140     -20.009  -7.935 -69.241 
ATOM   2887  C6   DC A 140     -21.225  -7.906 -68.637 
ATOM   2888  P    DC A 141     -26.032  -9.323 -64.701 
ATOM   2889  OP1  DC A 141     -27.415  -8.799 -64.635 
ATOM   2890  OP2  DC A 141     -25.058  -8.705 -63.775 
ATOM   2891  O5'  DC A 141     -26.047 -10.909 -64.484 
ATOM   2892  C5'  DC A 141     -26.267 -11.767 -65.620 
ATOM   2893  C4'  DC A 141     -25.301 -12.934 -65.583 
ATOM   2894  O4'  DC A 141     -24.039 -12.631 -66.243 
ATOM   2895  C3'  DC A 141     -24.883 -13.407 -64.191 
ATOM   2896  O3'  DC A 141     -24.754 -14.824 -64.205 
ATOM   2897  C2'  DC A 141     -23.500 -12.796 -63.972 
ATOM   2898  C1'  DC A 141     -22.979 -13.028 -65.387 
ATOM   2899  N1   DC A 141     -21.780 -12.211 -65.726 
ATOM   2900  C2   DC A 141     -20.825 -12.776 -66.566 
ATOM   2901  O2   DC A 141     -21.009 -13.922 -66.993 
ATOM   2902  N3   DC A 141     -19.725 -12.048 -66.886 
ATOM   2903  C4   DC A 141     -19.562 -10.809 -66.403 
ATOM   2904  N4   DC A 141     -18.472 -10.140 -66.745 
ATOM   2905  C5   DC A 141     -20.532 -10.209 -65.537 
ATOM   2906  C6   DC A 141     -21.625 -10.953 -65.228 
ATOM   2907  P    DC A 142     -25.256 -15.663 -62.938 
ATOM   2908  OP1  DC A 142     -26.713 -15.901 -63.047 
ATOM   2909  OP2  DC A 142     -24.796 -15.006 -61.695 
ATOM   2910  O5'  DC A 142     -24.469 -17.041 -63.140 
ATOM   2911  C5'  DC A 142     -24.147 -17.472 -64.475 
ATOM   2912  C4'  DC A 142     -22.723 -17.990 -64.524 
ATOM   2913  O4'  DC A 142     -21.757 -16.934 -64.792 
ATOM   2914  C3'  DC A 142     -22.208 -18.643 -63.241 
ATOM   2915  O3'  DC A 142     -21.370 -19.739 -63.587 
ATOM   2916  C2'  DC A 142     -21.352 -17.567 -62.576 
ATOM   2917  C1'  DC A 142     -20.699 -17.046 -63.853 
ATOM   2918  N1   DC A 142     -20.071 -15.703 -63.701 
ATOM   2919  C2   DC A 142     -18.911 -15.444 -64.426 
ATOM   2920  O2   DC A 142     -18.456 -16.329 -65.159 
ATOM   2921  N3   DC A 142     -18.323 -14.226 -64.301 
ATOM   2922  C4   DC A 142     -18.849 -13.294 -63.495 
ATOM   2923  N4   DC A 142     -18.238 -12.122 -63.408 
ATOM   2924  C5   DC A 142     -20.041 -13.541 -62.740 
ATOM   2925  C6   DC A 142     -20.613 -14.764 -62.879 
ATOM   2926  P    DA A 143     -21.448 -21.080 -62.716 
ATOM   2927  OP1  DA A 143     -22.567 -21.920 -63.199 
ATOM   2928  OP2  DA A 143     -21.468 -20.736 -61.277 
ATOM   2929  O5'  DA A 143     -20.055 -21.775 -63.082 
ATOM   2930  C5'  DA A 143     -19.475 -21.538 -64.379 
ATOM   2931  C4'  DA A 143     -17.987 -21.280 -64.243 
ATOM   2932  O4'  DA A 143     -17.686 -19.874 -64.015 
ATOM   2933  C3'  DA A 143     -17.291 -21.998 -63.087 
ATOM   2934  O3'  DA A 143     -15.990 -22.391 -63.506 
ATOM   2935  C2'  DA A 143     -17.150 -20.934 -61.999 
ATOM   2936  C1'  DA A 143     -16.781 -19.781 -62.926 
ATOM   2937  N9   DA A 143     -16.941 -18.437 -62.304 
ATOM   2938  C8   DA A 143     -17.878 -18.027 -61.399 
ATOM   2939  N7   DA A 143     -17.755 -16.787 -61.042 
ATOM   2940  C5   DA A 143     -16.657 -16.338 -61.761 
ATOM   2941  C6   DA A 143     -16.010 -15.093 -61.825 
ATOM   2942  N6   DA A 143     -16.397 -14.021 -61.120 
ATOM   2943  N1   DA A 143     -14.945 -14.990 -62.642 
ATOM   2944  C2   DA A 143     -14.565 -16.058 -63.341 
ATOM   2945  N3   DA A 143     -15.088 -17.265 -63.363 
ATOM   2946  C4   DA A 143     -16.151 -17.342 -62.537 
ATOM   2947  P    DG A 144     -15.422 -23.814 -63.043 
ATOM   2948  OP1  DG A 144     -15.919 -24.867 -63.958 
ATOM   2949  OP2  DG A 144     -15.705 -24.018 -61.605 
ATOM   2950  O5'  DG A 144     -13.850 -23.612 -63.259 
ATOM   2951  C5'  DG A 144     -13.396 -22.719 -64.293 
ATOM   2952  C4'  DG A 144     -12.263 -21.857 -63.771 
ATOM   2953  O4'  DG A 144     -12.740 -20.638 -63.133 
ATOM   2954  C3'  DG A 144     -11.369 -22.502 -62.712 
ATOM   2955  O3'  DG A 144     -10.027 -22.077 -62.920 
ATOM   2956  C2'  DG A 144     -11.862 -21.923 -61.386 
ATOM   2957  C1'  DG A 144     -12.079 -20.498 -61.885 
ATOM   2958  N9   DG A 144     -12.945 -19.676 -60.993 
ATOM   2959  C8   DG A 144     -14.025 -20.062 -60.230 
ATOM   2960  N7   DG A 144     -14.575 -19.086 -59.550 
ATOM   2961  C5   DG A 144     -13.804 -17.974 -59.886 
ATOM   2962  C6   DG A 144     -13.915 -16.624 -59.462 
ATOM   2963  O6   DG A 144     -14.729 -16.124 -58.691 
ATOM   2964  N1   DG A 144     -12.927 -15.821 -60.048 
ATOM   2965  C2   DG A 144     -11.959 -16.265 -60.928 
ATOM   2966  N2   DG A 144     -11.106 -15.339 -61.376 
ATOM   2967  N3   DG A 144     -11.856 -17.531 -61.325 
ATOM   2968  C4   DG A 144     -12.807 -18.323 -60.766 
ATOM   2969  P    DA A 145      -8.840 -23.131 -62.720 
ATOM   2970  OP1  DA A 145      -8.668 -23.925 -63.958 
ATOM   2971  OP2  DA A 145      -9.066 -23.904 -61.480 
ATOM   2972  O5'  DA A 145      -7.584 -22.159 -62.526 
ATOM   2973  C5'  DA A 145      -7.591 -20.872 -63.173 
ATOM   2974  C4'  DA A 145      -7.095 -19.808 -62.215 
ATOM   2975  O4'  DA A 145      -8.168 -19.242 -61.409 
ATOM   2976  C3'  DA A 145      -6.064 -20.269 -61.184 
ATOM   2977  O3'  DA A 145      -5.121 -19.224 -60.977 
ATOM   2978  C2'  DA A 145      -6.865 -20.462 -59.896 
ATOM   2979  C1'  DA A 145      -7.752 -19.230 -60.052 
ATOM   2980  N9   DA A 145      -8.968 -19.256 -59.195 
ATOM   2981  C8   DA A 145      -9.724 -20.333 -58.825 
ATOM   2982  N7   DA A 145     -10.730 -20.030 -58.065 
ATOM   2983  C5   DA A 145     -10.638 -18.653 -57.918 
ATOM   2984  C6   DA A 145     -11.422 -17.720 -57.220 
ATOM   2985  N6   DA A 145     -12.505 -18.053 -56.503 
ATOM   2986  N1   DA A 145     -11.050 -16.429 -57.283 
ATOM   2987  C2   DA A 145      -9.974 -16.104 -57.997 
ATOM   2988  N3   DA A 145      -9.168 -16.883 -58.687 
ATOM   2989  C4   DA A 145      -9.562 -18.170 -58.606 
ATOM   2990  P    DG A 146      -3.575 -19.600 -60.795 
ATOM   2991  OP1  DG A 146      -2.945 -19.762 -62.125 
ATOM   2992  OP2  DG A 146      -3.449 -20.749 -59.872 
ATOM   2993  O5'  DG A 146      -3.011 -18.279 -60.089 
ATOM   2994  C5'  DG A 146      -3.636 -17.014 -60.373 
ATOM   2995  C4'  DG A 146      -3.817 -16.225 -59.091 
ATOM   2996  O4'  DG A 146      -5.076 -16.529 -58.425 
ATOM   2997  C3'  DG A 146      -2.762 -16.462 -58.011 
ATOM   2998  O3'  DG A 146      -2.503 -15.232 -57.343 
ATOM   2999  C2'  DG A 146      -3.427 -17.420 -57.023 
ATOM   3000  C1'  DG A 146      -4.809 -16.773 -57.053 
ATOM   3001  N9   DG A 146      -5.892 -17.646 -56.519 
ATOM   3002  C8   DG A 146      -6.025 -19.015 -56.601 
ATOM   3003  N7   DG A 146      -7.105 -19.481 -56.020 
ATOM   3004  C5   DG A 146      -7.729 -18.341 -55.517 
ATOM   3005  C6   DG A 146      -8.939 -18.207 -54.788 
ATOM   3006  O6   DG A 146      -9.722 -19.083 -54.431 
ATOM   3007  N1   DG A 146      -9.203 -16.866 -54.474 
ATOM   3008  C2   DG A 146      -8.401 -15.795 -54.820 
ATOM   3009  N2   DG A 146      -8.829 -14.593 -54.426 
ATOM   3010  N3   DG A 146      -7.266 -15.921 -55.504 
ATOM   3011  C4   DG A 146      -6.997 -17.216 -55.816 
ATOM   3012  P    DA A 147      -0.999 -14.878 -56.927 
ATOM   3013  OP1  DA A 147      -0.294 -14.277 -58.082 
ATOM   3014  OP2  DA A 147      -0.358 -16.066 -56.322 
ATOM   3015  O5'  DA A 147      -1.236 -13.764 -55.803 
ATOM   3016  C5'  DA A 147      -2.404 -12.925 -55.887 
ATOM   3017  C4'  DA A 147      -3.041 -12.786 -54.519 
ATOM   3018  O4'  DA A 147      -4.004 -13.844 -54.246 
ATOM   3019  C3'  DA A 147      -2.084 -12.844 -53.330 
ATOM   3020  O3'  DA A 147      -2.534 -11.936 -52.332 
ATOM   3021  C2'  DA A 147      -2.223 -14.267 -52.789 
ATOM   3022  C1'  DA A 147      -3.736 -14.372 -52.956 
ATOM   3023  N9   DA A 147      -4.247 -15.770 -52.913 
ATOM   3024  C8   DA A 147      -3.645 -16.908 -53.369 
ATOM   3025  N7   DA A 147      -4.348 -17.983 -53.185 
ATOM   3026  C5   DA A 147      -5.501 -17.526 -52.562 
ATOM   3027  C6   DA A 147      -6.653 -18.186 -52.101 
ATOM   3028  N6   DA A 147      -6.839 -19.509 -52.204 
ATOM   3029  N1   DA A 147      -7.609 -17.432 -51.528 
ATOM   3030  C2   DA A 147      -7.419 -16.116 -51.430 
ATOM   3031  N3   DA A 147      -6.391 -15.395 -51.821 
ATOM   3032  C4   DA A 147      -5.448 -16.173 -52.391 
ATOM   3033  P    DG A 148      -1.453 -11.078 -51.519 
ATOM   3034  OP1  DG A 148      -1.087  -9.874 -52.299 
ATOM   3035  OP2  DG A 148      -0.333 -11.952 -51.109 
ATOM   3036  O5'  DG A 148      -2.298 -10.647 -50.230 
ATOM   3037  C5'  DG A 148      -3.723 -10.477 -50.353 
ATOM   3038  C4'  DG A 148      -4.425 -11.113 -49.169 
ATOM   3039  O4'  DG A 148      -4.724 -12.521 -49.392 
ATOM   3040  C3'  DG A 148      -3.649 -11.105 -47.853 
ATOM   3041  O3'  DG A 148      -4.562 -10.900 -46.781 
ATOM   3042  C2'  DG A 148      -3.071 -12.516 -47.735 
ATOM   3043  C1'  DG A 148      -4.302 -13.254 -48.252 
ATOM   3044  N9   DG A 148      -4.024 -14.654 -48.679 
ATOM   3045  C8   DG A 148      -2.895 -15.178 -49.271 
ATOM   3046  N7   DG A 148      -2.971 -16.462 -49.523 
ATOM   3047  C5   DG A 148      -4.240 -16.814 -49.065 
ATOM   3048  C6   DG A 148      -4.894 -18.074 -49.067 
ATOM   3049  O6   DG A 148      -4.483 -19.154 -49.480 
ATOM   3050  N1   DG A 148      -6.176 -17.986 -48.506 
ATOM   3051  C2   DG A 148      -6.750 -16.832 -48.009 
ATOM   3052  N2   DG A 148      -7.985 -16.956 -47.516 
ATOM   3053  N3   DG A 148      -6.135 -15.651 -48.009 
ATOM   3054  C4   DG A 148      -4.891 -15.719 -48.548 
ATOM   3055  P    DA A 149      -4.127  -9.960 -45.560 
ATOM   3056  OP1  DA A 149      -4.383  -8.544 -45.909 
ATOM   3057  OP2  DA A 149      -2.744 -10.288 -45.150 
ATOM   3058  O5'  DA A 149      -5.150 -10.427 -44.423 
ATOM   3059  C5'  DA A 149      -6.449 -10.914 -44.809 
ATOM   3060  C4'  DA A 149      -6.797 -12.154 -44.010 
ATOM   3061  O4'  DA A 149      -6.316 -13.374 -44.643 
ATOM   3062  C3'  DA A 149      -6.217 -12.219 -42.597 
ATOM   3063  O3'  DA A 149      -7.170 -12.832 -41.737 
ATOM   3064  C2'  DA A 149      -5.007 -13.145 -42.717 
ATOM   3065  C1'  DA A 149      -5.649 -14.155 -43.663 
ATOM   3066  N9   DA A 149      -4.668 -15.032 -44.359 
ATOM   3067  C8   DA A 149      -3.410 -14.723 -44.790 
ATOM   3068  N7   DA A 149      -2.794 -15.709 -45.366 
ATOM   3069  C5   DA A 149      -3.711 -16.751 -45.313 
ATOM   3070  C6   DA A 149      -3.660 -18.081 -45.762 
ATOM   3071  N6   DA A 149      -2.596 -18.612 -46.381 
ATOM   3072  N1   DA A 149      -4.745 -18.848 -45.549 
ATOM   3073  C2   DA A 149      -5.799 -18.314 -44.934 
ATOM   3074  N3   DA A 149      -5.961 -17.093 -44.473 
ATOM   3075  C4   DA A 149      -4.861 -16.346 -44.698 
ATOM   3076  P    DG A 150      -7.356 -12.261 -40.253 
ATOM   3077  OP1  DG A 150      -8.279 -11.105 -40.278 
ATOM   3078  OP2  DG A 150      -6.029 -12.019 -39.645 
ATOM   3079  O5'  DG A 150      -8.063 -13.499 -39.525 
ATOM   3080  C5'  DG A 150      -8.902 -14.377 -40.297 
ATOM   3081  C4'  DG A 150      -8.612 -15.820 -39.936 
ATOM   3082  O4'  DG A 150      -7.536 -16.388 -40.737 
ATOM   3083  C3'  DG A 150      -8.170 -16.070 -38.494 
ATOM   3084  O3'  DG A 150      -8.725 -17.301 -38.049 
ATOM   3085  C2'  DG A 150      -6.651 -16.222 -38.576 
ATOM   3086  C1'  DG A 150      -6.625 -17.039 -39.864 
ATOM   3087  N9   DG A 150      -5.291 -17.070 -40.527 
ATOM   3088  C8   DG A 150      -4.326 -16.088 -40.589 
ATOM   3089  N7   DG A 150      -3.252 -16.436 -41.256 
ATOM   3090  C5   DG A 150      -3.525 -17.741 -41.665 
ATOM   3091  C6   DG A 150      -2.737 -18.644 -42.424 
ATOM   3092  O6   DG A 150      -1.617 -18.476 -42.899 
ATOM   3093  N1   DG A 150      -3.396 -19.867 -42.610 
ATOM   3094  C2   DG A 150      -4.652 -20.176 -42.127 
ATOM   3095  N2   DG A 150      -5.107 -21.398 -42.414 
ATOM   3096  N3   DG A 150      -5.392 -19.328 -41.415 
ATOM   3097  C4   DG A 150      -4.766 -18.137 -41.225 
ATOM   3098  P    DT A 151      -9.268 -17.409 -36.547 
ATOM   3099  OP1  DT A 151     -10.651 -16.885 -36.481 
ATOM   3100  OP2  DT A 151      -8.294 -16.791 -35.621 
ATOM   3101  O5'  DT A 151      -9.283 -18.995 -36.331 
ATOM   3102  C5'  DT A 151      -9.503 -19.853 -37.466 
ATOM   3103  C4'  DT A 151      -8.537 -21.020 -37.429 
ATOM   3104  O4'  DT A 151      -7.275 -20.717 -38.090 
ATOM   3105  C3'  DT A 151      -8.119 -21.493 -36.037 
ATOM   3106  O3'  DT A 151      -7.990 -22.910 -36.052 
ATOM   3107  C2'  DT A 151      -6.735 -20.883 -35.819 
ATOM   3108  C1'  DT A 151      -6.215 -21.114 -37.233 
ATOM   3109  N1   DT A 151      -5.016 -20.297 -37.572 
ATOM   3110  C2   DT A 151      -4.083 -20.869 -38.402 
ATOM   3111  O2   DT A 151      -4.201 -21.993 -38.858 
ATOM   3112  N3   DT A 151      -2.985 -20.082 -38.693 
ATOM   3113  C4   DT A 151      -2.751 -18.803 -38.234 
ATOM   3114  O4   DT A 151      -1.729 -18.196 -38.564 
ATOM   3115  C5   DT A 151      -3.786 -18.288 -37.369 
ATOM   3116  C7   DT A 151      -3.609 -16.901 -36.824 
ATOM   3117  C6   DT A 151      -4.864 -19.031 -37.069 
ATOM   3118  P    DT A 152      -8.492 -23.749 -34.784 
ATOM   3119  OP1  DT A 152      -9.949 -23.987 -34.893 
ATOM   3120  OP2  DT A 152      -8.032 -23.092 -33.541 
ATOM   3121  O5'  DT A 152      -7.705 -25.127 -34.986 
ATOM   3122  C5'  DT A 152      -7.383 -25.559 -36.321 
ATOM   3123  C4'  DT A 152      -5.959 -26.076 -36.370 
ATOM   3124  O4'  DT A 152      -4.993 -25.020 -36.638 
ATOM   3125  C3'  DT A 152      -5.444 -26.729 -35.087 
ATOM   3126  O3'  DT A 152      -4.606 -27.825 -35.433 
ATOM   3127  C2'  DT A 152      -4.587 -25.653 -34.422 
ATOM   3128  C1'  DT A 152      -3.935 -25.132 -35.699 
ATOM   3129  N1   DT A 152      -3.307 -23.790 -35.547 
ATOM   3130  C2   DT A 152      -2.163 -23.549 -36.269 
ATOM   3131  O2   DT A 152      -1.660 -24.376 -37.010 
ATOM   3132  N3   DT A 152      -1.610 -22.294 -36.102 
ATOM   3133  C4   DT A 152      -2.094 -21.287 -35.293 
ATOM   3134  O4   DT A 152      -1.510 -20.203 -35.225 
ATOM   3135  C5   DT A 152      -3.297 -21.635 -34.575 
ATOM   3136  C7   DT A 152      -3.891 -20.594 -33.671 
ATOM   3137  C6   DT A 152      -3.857 -22.846 -34.718 
ATOM   3138  P    DC A 153      -4.684 -29.166 -34.562 
ATOM   3139  OP1  DC A 153      -5.803 -30.007 -35.045 
ATOM   3140  OP2  DC A 153      -4.704 -28.822 -33.123 
ATOM   3141  O5'  DC A 153      -3.291 -29.862 -34.928 
ATOM   3142  C5'  DC A 153      -2.711 -29.624 -36.225 
ATOM   3143  C4'  DC A 153      -1.223 -29.366 -36.089 
ATOM   3144  O4'  DC A 153      -0.922 -27.961 -35.861 
ATOM   3145  C3'  DC A 153      -0.527 -30.084 -34.933 
ATOM   3146  O3'  DC A 153       0.774 -30.478 -35.352 
ATOM   3147  C2'  DC A 153      -0.386 -29.021 -33.845 
ATOM   3148  C1'  DC A 153      -0.017 -27.868 -34.772 
ATOM   3149  N1   DC A 153      -0.177 -26.523 -34.150 
ATOM   3150  C2   DC A 153       0.727 -25.529 -34.512 
ATOM   3151  O2   DC A 153       1.617 -25.799 -35.327 
ATOM   3152  N3   DC A 153       0.599 -24.296 -33.955 
ATOM   3153  C4   DC A 153      -0.379 -24.044 -33.076 
ATOM   3154  N4   DC A 153      -0.464 -22.827 -32.562 
ATOM   3155  C5   DC A 153      -1.320 -25.053 -32.690 
ATOM   3156  C6   DC A 153      -1.174 -26.278 -33.257 
ATOM   3157  P    DC A 154       1.342 -31.901 -34.890 
ATOM   3158  OP1  DC A 154       0.846 -32.953 -35.804 
ATOM   3159  OP2  DC A 154       1.059 -32.104 -33.451 
ATOM   3160  O5'  DC A 154       2.915 -31.698 -35.105 
ATOM   3161  C5'  DC A 154       3.368 -30.805 -36.139 
ATOM   3162  C4'  DC A 154       4.501 -29.943 -35.617 
ATOM   3163  O4'  DC A 154       4.024 -28.724 -34.980 
ATOM   3164  C3'  DC A 154       5.395 -30.588 -34.558 
ATOM   3165  O3'  DC A 154       6.737 -30.163 -34.766 
ATOM   3166  C2'  DC A 154       4.902 -30.009 -33.232 
ATOM   3167  C1'  DC A 154       4.685 -28.584 -33.731 
ATOM   3168  N1   DC A 154       3.819 -27.762 -32.840 
ATOM   3169  C2   DC A 154       4.106 -26.404 -32.729 
ATOM   3170  O2   DC A 154       5.056 -25.941 -33.369 
ATOM   3171  N3   DC A 154       3.329 -25.638 -31.921 
ATOM   3172  C4   DC A 154       2.307 -26.178 -31.243 
ATOM   3173  N4   DC A 154       1.579 -25.390 -30.468 
ATOM   3174  C5   DC A 154       1.997 -27.574 -31.343 
ATOM   3175  C6   DC A 154       2.785 -28.322 -32.156 
ATOM   3176  P    DA A 155       7.924 -31.217 -34.567 
ATOM   3177  OP1  DA A 155       8.096 -32.012 -35.804 
ATOM   3178  OP2  DA A 155       7.698 -31.990 -33.326 
ATOM   3179  O5'  DA A 155       9.180 -30.245 -34.373 
ATOM   3180  C5'  DA A 155       9.173 -28.959 -35.019 
ATOM   3181  C4'  DA A 155       9.670 -27.895 -34.061 
ATOM   3182  O4'  DA A 155       8.596 -27.328 -33.255 
ATOM   3183  C3'  DA A 155      10.700 -28.355 -33.030 
ATOM   3184  O3'  DA A 155      11.643 -27.310 -32.823 
ATOM   3185  C2'  DA A 155       9.900 -28.549 -31.742 
ATOM   3186  C1'  DA A 155       9.013 -27.317 -31.898 
ATOM   3187  N9   DA A 155       7.796 -27.342 -31.041 
ATOM   3188  C8   DA A 155       7.040 -28.419 -30.671 
ATOM   3189  N7   DA A 155       6.034 -28.116 -29.911 
ATOM   3190  C5   DA A 155       6.126 -26.740 -29.765 
ATOM   3191  C6   DA A 155       5.342 -25.806 -29.066 
ATOM   3192  N6   DA A 155       4.259 -26.139 -28.349 
ATOM   3193  N1   DA A 155       5.714 -24.515 -29.130 
ATOM   3194  C2   DA A 155       6.791 -24.191 -29.843 
ATOM   3195  N3   DA A 155       7.596 -24.969 -30.533 
ATOM   3196  C4   DA A 155       7.202 -26.256 -30.452 
ATOM   3197  P    DA A 156      13.189 -27.686 -32.642 
ATOM   3198  OP1  DA A 156      13.819 -27.848 -33.971 
ATOM   3199  OP2  DA A 156      13.315 -28.835 -31.719 
ATOM   3200  O5'  DA A 156      13.753 -26.365 -31.935 
ATOM   3201  C5'  DA A 156      13.128 -25.100 -32.220 
ATOM   3202  C4'  DA A 156      12.947 -24.311 -30.937 
ATOM   3203  O4'  DA A 156      11.688 -24.615 -30.271 
ATOM   3204  C3'  DA A 156      14.002 -24.548 -29.857 
ATOM   3205  O3'  DA A 156      14.261 -23.319 -29.189 
ATOM   3206  C2'  DA A 156      13.337 -25.507 -28.869 
ATOM   3207  C1'  DA A 156      11.955 -24.859 -28.899 
ATOM   3208  N9   DA A 156      10.873 -25.733 -28.365 
ATOM   3209  C8   DA A 156      10.756 -27.090 -28.456 
ATOM   3210  N7   DA A 156       9.693 -27.565 -27.885 
ATOM   3211  C5   DA A 156       9.056 -26.440 -27.377 
ATOM   3212  C6   DA A 156       7.863 -26.272 -26.655 
ATOM   3213  N6   DA A 156       7.062 -27.288 -26.303 
ATOM   3214  N1   DA A 156       7.522 -25.018 -26.305 
ATOM   3215  C2   DA A 156       8.323 -24.013 -26.658 
ATOM   3216  N3   DA A 156       9.453 -24.047 -27.328 
ATOM   3217  C4   DA A 156       9.772 -25.314 -27.666 
ATOM   3218  P    DC A 157      15.765 -22.964 -28.773 
ATOM   3219  OP1  DC A 157      16.470 -22.364 -29.928 
ATOM   3220  OP2  DC A 157      16.406 -24.152 -28.168 
ATOM   3221  O5'  DC A 157      15.528 -21.850 -27.649 
ATOM   3222  C5'  DC A 157      14.360 -21.012 -27.733 
ATOM   3223  C4'  DC A 157      13.723 -20.873 -26.366 
ATOM   3224  O4'  DC A 157      12.760 -21.930 -26.092 
ATOM   3225  C3'  DC A 157      14.680 -20.930 -25.176 
ATOM   3226  O3'  DC A 157      14.230 -20.022 -24.178 
ATOM   3227  C2'  DC A 157      14.541 -22.353 -24.635 
ATOM   3228  C1'  DC A 157      13.028 -22.458 -24.802 
ATOM   3229  N1   DC A 157      12.517 -23.857 -24.759 
ATOM   3230  C2   DC A 157      11.266 -24.074 -24.186 
ATOM   3231  O2   DC A 157      10.638 -23.106 -23.741 
ATOM   3232  N3   DC A 157      10.783 -25.341 -24.136 
ATOM   3233  C4   DC A 157      11.495 -26.363 -24.629 
ATOM   3234  N4   DC A 157      10.979 -27.581 -24.557 
ATOM   3235  C5   DC A 157      12.783 -26.162 -25.222 
ATOM   3236  C6   DC A 157      13.249 -24.887 -25.262 
ATOM   3237  P    DA A 158      15.311 -19.164 -23.365 
ATOM   3238  OP1  DA A 158      15.677 -17.960 -24.145 
ATOM   3239  OP2  DA A 158      16.431 -20.038 -22.956 
ATOM   3240  O5'  DA A 158      14.466 -18.733 -22.076 
ATOM   3241  C5'  DA A 158      13.041 -18.563 -22.199 
ATOM   3242  C4'  DA A 158      12.339 -19.199 -21.015 
ATOM   3243  O4'  DA A 158      12.040 -20.608 -21.238 
ATOM   3244  C3'  DA A 158      13.115 -19.192 -19.699 
ATOM   3245  O3'  DA A 158      12.202 -18.987 -18.627 
ATOM   3246  C2'  DA A 158      13.693 -20.602 -19.581 
ATOM   3247  C1'  DA A 158      12.462 -21.341 -20.099 
ATOM   3248  N9   DA A 158      12.740 -22.740 -20.525 
ATOM   3249  C8   DA A 158      13.866 -23.242 -21.111 
ATOM   3250  N7   DA A 158      13.806 -24.512 -21.366 
ATOM   3251  C5   DA A 158      12.546 -24.882 -20.916 
ATOM   3252  C6   DA A 158      11.869 -26.113 -20.902 
ATOM   3253  N6   DA A 158      12.394 -27.252 -21.376 
ATOM   3254  N1   DA A 158      10.627 -26.132 -20.382 
ATOM   3255  C2   DA A 158      10.111 -24.997 -19.914 
ATOM   3256  N3   DA A 158      10.643 -23.796 -19.873 
ATOM   3257  C4   DA A 158      11.886 -23.805 -20.399 
ATOM   3258  P    DC A 159      12.637 -18.046 -17.407 
ATOM   3259  OP1  DC A 159      12.382 -16.631 -17.755 
ATOM   3260  OP2  DC A 159      14.020 -18.375 -16.996 
ATOM   3261  O5'  DC A 159      11.614 -18.513 -16.269 
ATOM   3262  C5'  DC A 159      10.315 -19.000 -16.655 
ATOM   3263  C4'  DC A 159       9.967 -20.241 -15.856 
ATOM   3264  O4'  DC A 159      10.448 -21.461 -16.489 
ATOM   3265  C3'  DC A 159      10.547 -20.305 -14.443 
ATOM   3266  O3'  DC A 159       9.594 -20.918 -13.583 
ATOM   3267  C2'  DC A 159      11.757 -21.231 -14.563 
ATOM   3268  C1'  DC A 159      11.115 -22.241 -15.509 
ATOM   3269  N1   DC A 159      12.096 -23.119 -16.205 
ATOM   3270  C2   DC A 159      11.719 -24.433 -16.467 
ATOM   3271  O2   DC A 159      10.597 -24.814 -16.116 
ATOM   3272  N3   DC A 159      12.601 -25.250 -17.101 
ATOM   3273  C4   DC A 159      13.807 -24.800 -17.466 
ATOM   3274  N4   DC A 159      14.631 -25.634 -18.081 
ATOM   3275  C5   DC A 159      14.214 -23.451 -17.204 
ATOM   3276  C6   DC A 159      13.320 -22.650 -16.570 
ATOM   3277  P    DA A 160       9.408 -20.347 -12.099 
ATOM   3278  OP1  DA A 160       8.485 -19.191 -12.125 
ATOM   3279  OP2  DA A 160      10.735 -20.105 -11.491 
ATOM   3280  O5'  DA A 160       8.701 -21.585 -11.371 
ATOM   3281  C5'  DA A 160       7.862 -22.464 -12.144 
ATOM   3282  C4'  DA A 160       8.152 -23.907 -11.782 
ATOM   3283  O4'  DA A 160       9.228 -24.474 -12.583 
ATOM   3284  C3'  DA A 160       8.594 -24.156 -10.340 
ATOM   3285  O3'  DA A 160       8.039 -25.387  -9.895 
ATOM   3286  C2'  DA A 160      10.113 -24.308 -10.422 
ATOM   3287  C1'  DA A 160      10.139 -25.125 -11.711 
ATOM   3288  N9   DA A 160      11.473 -25.156 -12.373 
ATOM   3289  C8   DA A 160      12.417 -24.172 -12.424 
ATOM   3290  N7   DA A 160      13.486 -24.503 -13.081 
ATOM   3291  C5   DA A 160      13.233 -25.802 -13.498 
ATOM   3292  C6   DA A 160      13.986 -26.721 -14.246 
ATOM   3293  N6   DA A 160      15.208 -26.456 -14.731 
ATOM   3294  N1   DA A 160      13.438 -27.928 -14.480 
ATOM   3295  C2   DA A 160      12.224 -28.186 -13.996 
ATOM   3296  N3   DA A 160      11.430 -27.413 -13.289 
ATOM   3297  C4   DA A 160      12.003 -26.211 -13.069 
ATOM   3298  P    DC A 161       7.496 -25.495  -8.393 
ATOM   3299  OP1  DC A 161       6.113 -24.971  -8.327 
ATOM   3300  OP2  DC A 161       8.470 -24.877  -7.467 
ATOM   3301  O5'  DC A 161       7.481 -27.081  -8.177 
ATOM   3302  C5'  DC A 161       7.261 -27.939  -9.312 
ATOM   3303  C4'  DC A 161       8.228 -29.106  -9.275 
ATOM   3304  O4'  DC A 161       9.489 -28.804  -9.936 
ATOM   3305  C3'  DC A 161       8.645 -29.580  -7.883 
ATOM   3306  O3'  DC A 161       8.774 -30.996  -7.898 
ATOM   3307  C2'  DC A 161      10.029 -28.969  -7.665 
ATOM   3308  C1'  DC A 161      10.549 -29.201  -9.079 
ATOM   3309  N1   DC A 161      11.748 -28.384  -9.418 
ATOM   3310  C2   DC A 161      12.703 -28.949 -10.259 
ATOM   3311  O2   DC A 161      12.519 -30.094 -10.685 
ATOM   3312  N3   DC A 161      13.804 -28.221 -10.579 
ATOM   3313  C4   DC A 161      13.966 -26.982 -10.095 
ATOM   3314  N4   DC A 161      15.056 -26.312 -10.437 
ATOM   3315  C5   DC A 161      12.996 -26.382  -9.229 
ATOM   3316  C6   DC A 161      11.904 -27.126  -8.921 
ATOM   3317  P    DA A 162       8.272 -31.836  -6.631 
ATOM   3318  OP1  DA A 162       6.815 -32.073  -6.739 
ATOM   3319  OP2  DA A 162       8.732 -31.178  -5.387 
ATOM   3320  O5'  DA A 162       9.059 -33.213  -6.832 
ATOM   3321  C5'  DA A 162       9.381 -33.645  -8.168 
ATOM   3322  C4'  DA A 162      10.805 -34.163  -8.216 
ATOM   3323  O4'  DA A 162      11.771 -33.106  -8.485 
ATOM   3324  C3'  DA A 162      11.320 -34.815  -6.934 
ATOM   3325  O3'  DA A 162      12.158 -35.912  -7.279 
ATOM   3326  C2'  DA A 162      12.177 -33.739  -6.268 
ATOM   3327  C1'  DA A 162      12.829 -33.218  -7.545 
ATOM   3328  N9   DA A 162      13.457 -31.876  -7.393 
ATOM   3329  C8   DA A 162      13.045 -30.830  -6.618 
ATOM   3330  N7   DA A 162      13.809 -29.784  -6.698 
ATOM   3331  C5   DA A 162      14.801 -30.163  -7.593 
ATOM   3332  C6   DA A 162      15.923 -29.491  -8.103 
ATOM   3333  N6   DA A 162      16.248 -28.233  -7.769 
ATOM   3334  N1   DA A 162      16.704 -30.159  -8.973 
ATOM   3335  C2   DA A 162      16.375 -31.408  -9.302 
ATOM   3336  N3   DA A 162      15.359 -32.134  -8.892 
ATOM   3337  C4   DA A 162      14.595 -31.443  -8.023 
ATOM   3338  P    DT A 163      12.081 -37.252  -6.408 
ATOM   3339  OP1  DT A 163      10.962 -38.093  -6.891 
ATOM   3340  OP2  DT A 163      12.060 -36.909  -4.969 
ATOM   3341  O5'  DT A 163      13.473 -37.948  -6.774 
ATOM   3342  C5'  DT A 163      14.053 -37.710  -8.071 
ATOM   3343  C4'  DT A 163      15.541 -37.453  -7.935 
ATOM   3344  O4'  DT A 163      15.842 -36.047  -7.707 
ATOM   3345  C3'  DT A 163      16.237 -38.171  -6.779 
ATOM   3346  O3'  DT A 163      17.538 -38.564  -7.198 
ATOM   3347  C2'  DT A 163      16.378 -37.107  -5.691 
ATOM   3348  C1'  DT A 163      16.748 -35.954  -6.618 
ATOM   3349  N1   DT A 163      16.587 -34.610  -5.996 
ATOM   3350  C2   DT A 163      17.487 -33.639  -6.363 
ATOM   3351  O2   DT A 163      18.388 -33.837  -7.161 
ATOM   3352  N3   DT A 163      17.308 -32.406  -5.766 
ATOM   3353  C4   DT A 163      16.326 -32.073  -4.855 
ATOM   3354  O4   DT A 163      16.265 -30.935  -4.387 
ATOM   3355  C5   DT A 163      15.430 -33.159  -4.532 
ATOM   3356  C7   DT A 163      14.332 -32.881  -3.547 
ATOM   3357  C6   DT A 163      15.582 -34.367  -5.098 
ATOM   3358  P    DT A 164      18.106 -39.987  -6.736 
ATOM   3359  OP1  DT A 164      17.610 -41.040  -7.650 
ATOM   3360  OP2  DT A 164      17.823 -40.190  -5.297 
ATOM   3361  O5'  DT A 164      19.679 -39.785  -6.951 
ATOM   3362  C5'  DT A 164      20.133 -38.891  -7.985 
ATOM   3363  C4'  DT A 164      21.265 -38.030  -7.464 
ATOM   3364  O4'  DT A 164      20.788 -36.810  -6.826 
ATOM   3365  C3'  DT A 164      22.159 -38.674  -6.405 
ATOM   3366  O3'  DT A 164      23.501 -38.249  -6.613 
ATOM   3367  C2'  DT A 164      21.666 -38.095  -5.078 
ATOM   3368  C1'  DT A 164      21.449 -36.670  -5.577 
ATOM   3369  N1   DT A 164      20.583 -35.848  -4.686 
ATOM   3370  C2   DT A 164      20.879 -34.511  -4.588 
ATOM   3371  O2   DT A 164      21.800 -33.989  -5.190 
ATOM   3372  N3   DT A 164      20.055 -33.781  -3.751 
ATOM   3373  C4   DT A 164      18.988 -34.268  -3.024 
ATOM   3374  O4   DT A 164      18.323 -33.517  -2.308 
ATOM   3375  C5   DT A 164      18.757 -35.683  -3.192 
ATOM   3376  C7   DT A 164      17.615 -36.295  -2.436 
ATOM   3377  C6   DT A 164      19.543 -36.416  -3.999 
ATOM   3378  P    DA A 165      24.688 -39.303  -6.413 
ATOM   3379  OP1  DA A 165      24.860 -40.098  -7.651 
ATOM   3380  OP2  DA A 165      24.462 -40.076  -5.172 
ATOM   3381  O5'  DA A 165      25.944 -38.332  -6.219 
ATOM   3382  C5'  DA A 165      25.937 -37.045  -6.865 
ATOM   3383  C4'  DA A 165      26.434 -35.981  -5.907 
ATOM   3384  O4'  DA A 165      25.360 -35.415  -5.101 
ATOM   3385  C3'  DA A 165      27.464 -36.442  -4.876 
ATOM   3386  O3'  DA A 165      28.407 -35.397  -4.669 
ATOM   3387  C2'  DA A 165      26.664 -36.635  -3.588 
ATOM   3388  C1'  DA A 165      25.777 -35.403  -3.744 
ATOM   3389  N9   DA A 165      24.560 -35.429  -2.887 
ATOM   3390  C8   DA A 165      23.804 -36.505  -2.517 
ATOM   3391  N7   DA A 165      22.798 -36.203  -1.757 
ATOM   3392  C5   DA A 165      22.890 -34.826  -1.611 
ATOM   3393  C6   DA A 165      22.106 -33.893  -0.912 
ATOM   3394  N6   DA A 165      21.023 -34.225  -0.195 
ATOM   3395  N1   DA A 165      22.478 -32.601  -0.976 
ATOM   3396  C2   DA A 165      23.555 -32.277  -1.689 
ATOM   3397  N3   DA A 165      24.360 -33.055  -2.379 
ATOM   3398  C4   DA A 165      23.966 -34.343  -2.298 
ATOM   3399  P    DT A 166      29.953 -35.772  -4.488 
ATOM   3400  OP1  DT A 166      30.583 -35.935  -5.817 
ATOM   3401  OP2  DT A 166      30.079 -36.921  -3.565 
ATOM   3402  O5'  DT A 166      30.517 -34.451  -3.781 
ATOM   3403  C5'  DT A 166      29.892 -33.187  -4.066 
ATOM   3404  C4'  DT A 166      29.711 -32.398  -2.783 
ATOM   3405  O4'  DT A 166      28.452 -32.702  -2.118 
ATOM   3406  C3'  DT A 166      30.766 -32.634  -1.703 
ATOM   3407  O3'  DT A 166      31.026 -31.405  -1.036 
ATOM   3408  C2'  DT A 166      30.101 -33.593  -0.715 
ATOM   3409  C1'  DT A 166      28.719 -32.946  -0.745 
ATOM   3410  N1   DT A 166      27.637 -33.819  -0.211 
ATOM   3411  C2   DT A 166      26.612 -33.202   0.466 
ATOM   3412  O2   DT A 166      26.563 -31.997   0.638 
ATOM   3413  N3   DT A 166      25.628 -34.044   0.947 
ATOM   3414  C4   DT A 166      25.585 -35.416   0.810 
ATOM   3415  O4   DT A 166      24.651 -36.065   1.284 
ATOM   3416  C5   DT A 166      26.704 -35.971   0.084 
ATOM   3417  C7   DT A 166      26.735 -37.459  -0.110 
ATOM   3418  C6   DT A 166      27.675 -35.176  -0.394 
ATOM   3419  P    DA A 167      32.529 -31.050  -0.620 
ATOM   3420  OP1  DA A 167      33.235 -30.450  -1.775 
ATOM   3421  OP2  DA A 167      33.170 -32.238  -0.014 
ATOM   3422  O5'  DA A 167      32.292 -29.937   0.505 
ATOM   3423  C5'  DA A 167      31.124 -29.098   0.420 
ATOM   3424  C4'  DA A 167      30.487 -28.959   1.788 
ATOM   3425  O4'  DA A 167      29.524 -30.017   2.062 
ATOM   3426  C3'  DA A 167      31.445 -29.016   2.978 
ATOM   3427  O3'  DA A 167      30.994 -28.108   3.976 
ATOM   3428  C2'  DA A 167      31.305 -30.440   3.519 
ATOM   3429  C1'  DA A 167      29.792 -30.545   3.351 
ATOM   3430  N9   DA A 167      29.281 -31.943   3.395 
ATOM   3431  C8   DA A 167      29.883 -33.081   2.938 
ATOM   3432  N7   DA A 167      29.180 -34.156   3.122 
ATOM   3433  C5   DA A 167      28.027 -33.699   3.746 
ATOM   3434  C6   DA A 167      26.876 -34.358   4.206 
ATOM   3435  N6   DA A 167      26.689 -35.681   4.104 
ATOM   3436  N1   DA A 167      25.919 -33.604   4.779 
ATOM   3437  C2   DA A 167      26.109 -32.289   4.878 
ATOM   3438  N3   DA A 167      27.137 -31.568   4.487 
ATOM   3439  C4   DA A 167      28.080 -32.346   3.917 
ATOM   3440  P    DG A 168      32.075 -27.250   4.788 
ATOM   3441  OP1  DG A 168      32.441 -26.046   4.009 
ATOM   3442  OP2  DG A 168      33.195 -28.124   5.198 
ATOM   3443  O5'  DG A 168      31.230 -26.819   6.078 
ATOM   3444  C5'  DG A 168      29.805 -26.649   5.955 
ATOM   3445  C4'  DG A 168      29.103 -27.286   7.138 
ATOM   3446  O4'  DG A 168      28.805 -28.694   6.916 
ATOM   3447  C3'  DG A 168      29.879 -27.278   8.455 
ATOM   3448  O3'  DG A 168      28.966 -27.073   9.526 
ATOM   3449  C2'  DG A 168      30.457 -28.688   8.573 
ATOM   3450  C1'  DG A 168      29.227 -29.427   8.055 
ATOM   3451  N9   DG A 168      29.504 -30.826   7.628 
ATOM   3452  C8   DG A 168      30.633 -31.350   7.037 
ATOM   3453  N7   DG A 168      30.557 -32.635   6.785 
ATOM   3454  C5   DG A 168      29.288 -32.987   7.243 
ATOM   3455  C6   DG A 168      28.634 -34.246   7.241 
ATOM   3456  O6   DG A 168      29.045 -35.327   6.828 
ATOM   3457  N1   DG A 168      27.352 -34.158   7.802 
ATOM   3458  C2   DG A 168      26.778 -33.004   8.299 
ATOM   3459  N2   DG A 168      25.544 -33.128   8.792 
ATOM   3460  N3   DG A 168      27.393 -31.823   8.299 
ATOM   3461  C4   DG A 168      28.637 -31.892   7.759 
ATOM   3462  P    DA A 169      29.401 -26.132  10.747 
ATOM   3463  OP1  DA A 169      29.146 -24.717  10.398 
ATOM   3464  OP2  DA A 169      30.784 -26.461  11.158 
ATOM   3465  O5'  DA A 169      28.378 -26.600  11.885 
ATOM   3466  C5'  DA A 169      27.079 -27.086  11.499 
ATOM   3467  C4'  DA A 169      26.731 -28.327  12.298 
ATOM   3468  O4'  DA A 169      27.212 -29.547  11.665 
ATOM   3469  C3'  DA A 169      27.311 -28.392  13.711 
ATOM   3470  O3'  DA A 169      26.358 -29.004  14.571 
ATOM   3471  C2'  DA A 169      28.521 -29.317  13.591 
ATOM   3472  C1'  DA A 169      27.879 -30.327  12.645 
ATOM   3473  N9   DA A 169      28.860 -31.205  11.949 
ATOM   3474  C8   DA A 169      30.118 -30.896  11.518 
ATOM   3475  N7   DA A 169      30.734 -31.882  10.942 
ATOM   3476  C5   DA A 169      29.817 -32.923  10.994 
ATOM   3477  C6   DA A 169      29.868 -34.254  10.546 
ATOM   3478  N6   DA A 169      30.932 -34.785   9.927 
ATOM   3479  N1   DA A 169      28.783 -35.021  10.759 
ATOM   3480  C2   DA A 169      27.729 -34.487  11.374 
ATOM   3481  N3   DA A 169      27.567 -33.266  11.834 
ATOM   3482  C4   DA A 169      28.667 -32.518  11.610 
ATOM   3483  P    DT A 170      26.172 -28.433  16.055 
ATOM   3484  OP1  DT A 170      25.249 -27.277  16.029 
ATOM   3485  OP2  DT A 170      27.499 -28.191  16.663 
ATOM   3486  O5'  DT A 170      25.465 -29.671  16.783 
ATOM   3487  C5'  DT A 170      24.626 -30.550  16.010 
ATOM   3488  C4'  DT A 170      24.916 -31.993  16.372 
ATOM   3489  O4'  DT A 170      25.992 -32.560  15.571 
ATOM   3490  C3'  DT A 170      25.358 -32.242  17.813 
ATOM   3491  O3'  DT A 170      24.803 -33.474  18.259 
ATOM   3492  C2'  DT A 170      26.877 -32.395  17.732 
ATOM   3493  C1'  DT A 170      26.903 -33.211  16.443 
ATOM   3494  N1   DT A 170      28.237 -33.242  15.780 
ATOM   3495  C2   DT A 170      28.586 -34.401  15.130 
ATOM   3496  O2   DT A 170      27.858 -35.378  15.079 
ATOM   3497  N3   DT A 170      29.829 -34.393  14.528 
ATOM   3498  C4   DT A 170      30.730 -33.347  14.524 
ATOM   3499  O4   DT A 170      31.815 -33.457  13.950 
ATOM   3500  C5   DT A 170      30.274 -32.174  15.233 
ATOM   3501  C7   DT A 170      31.194 -30.989  15.277 
ATOM   3502  C6   DT A 170      29.070 -32.156  15.827 
ATOM   3503  P    DT A 171      24.260 -33.582  19.761 
ATOM   3504  OP1  DT A 171      22.877 -33.057  19.827 
ATOM   3505  OP2  DT A 171      25.234 -32.964  20.686 
ATOM   3506  O5'  DT A 171      24.245 -35.168  19.977 
ATOM   3507  C5'  DT A 171      24.025 -36.025  18.842 
ATOM   3508  C4'  DT A 171      24.992 -37.193  18.879 
ATOM   3509  O4'  DT A 171      26.253 -36.890  18.218 
ATOM   3510  C3'  DT A 171      25.409 -37.666  20.271 
ATOM   3511  O3'  DT A 171      25.538 -39.083  20.256 
ATOM   3512  C2'  DT A 171      26.793 -37.055  20.489 
ATOM   3513  C1'  DT A 171      27.314 -37.287  19.074 
ATOM   3514  N1   DT A 171      28.512 -36.470  18.736 
ATOM   3515  C2   DT A 171      29.445 -37.042  17.906 
ATOM   3516  O2   DT A 171      29.327 -38.166  17.449 
ATOM   3517  N3   DT A 171      30.543 -36.255  17.614 
ATOM   3518  C4   DT A 171      30.777 -34.975  18.074 
ATOM   3519  O4   DT A 171      31.799 -34.369  17.744 
ATOM   3520  C5   DT A 171      29.742 -34.460  18.939 
ATOM   3521  C7   DT A 171      29.919 -33.073  19.484 
ATOM   3522  C6   DT A 171      28.665 -35.204  19.239 
ATOM   3523  P    DA A 172      25.036 -39.922  21.523 
ATOM   3524  OP1  DA A 172      23.580 -40.160  21.415 
ATOM   3525  OP2  DA A 172      25.496 -39.265  22.767 
ATOM   3526  O5'  DA A 172      25.823 -41.300  21.322 
ATOM   3527  C5'  DA A 172      26.145 -41.731  19.986 
ATOM   3528  C4'  DA A 172      27.569 -42.249  19.938 
ATOM   3529  O4'  DA A 172      28.536 -41.192  19.669 
ATOM   3530  C3'  DA A 172      28.084 -42.901  21.220 
ATOM   3531  O3'  DA A 172      28.922 -43.998  20.875 
ATOM   3532  C2'  DA A 172      28.941 -41.825  21.886 
ATOM   3533  C1'  DA A 172      29.593 -41.304  20.609 
ATOM   3534  N9   DA A 172      30.221 -39.962  20.761 
ATOM   3535  C8   DA A 172      29.809 -38.916  21.535 
ATOM   3536  N7   DA A 172      30.573 -37.871  21.455 
ATOM   3537  C5   DA A 172      31.565 -38.250  20.561 
ATOM   3538  C6   DA A 172      32.687 -37.577  20.050 
ATOM   3539  N6   DA A 172      33.012 -36.320  20.385 
ATOM   3540  N1   DA A 172      33.468 -38.245  19.181 
ATOM   3541  C2   DA A 172      33.139 -39.494  18.852 
ATOM   3542  N3   DA A 172      32.123 -40.220  19.262 
ATOM   3543  C4   DA A 172      31.359 -39.529  20.131 
ATOM   3544  P    DC A 173      28.845 -45.338  21.746 
ATOM   3545  OP1  DC A 173      27.726 -46.179  21.263 
ATOM   3546  OP2  DC A 173      28.824 -44.995  23.185 
ATOM   3547  O5'  DC A 173      30.238 -46.034  21.379 
ATOM   3548  C5'  DC A 173      30.817 -45.796  20.082 
ATOM   3549  C4'  DC A 173      32.305 -45.539  20.219 
ATOM   3550  O4'  DC A 173      32.606 -44.133  20.447 
ATOM   3551  C3'  DC A 173      33.001 -46.257  21.374 
ATOM   3552  O3'  DC A 173      34.302 -46.650  20.956 
ATOM   3553  C2'  DC A 173      33.142 -45.193  22.463 
ATOM   3554  C1'  DC A 173      33.512 -44.040  21.536 
ATOM   3555  N1   DC A 173      33.351 -42.696  22.158 
ATOM   3556  C2   DC A 173      34.255 -41.701  21.796 
ATOM   3557  O2   DC A 173      35.145 -41.972  20.981 
ATOM   3558  N3   DC A 173      34.127 -40.469  22.352 
ATOM   3559  C4   DC A 173      33.149 -40.216  23.231 
ATOM   3560  N4   DC A 173      33.065 -38.999  23.746 
ATOM   3561  C5   DC A 173      32.208 -41.226  23.618 
ATOM   3562  C6   DC A 173      32.355 -42.450  23.051 
ATOM   3563  P    DT A 174      34.870 -48.073  21.418 
ATOM   3564  OP1  DT A 174      34.374 -49.126  20.504 
ATOM   3565  OP2  DT A 174      34.588 -48.276  22.856 
ATOM   3566  O5'  DT A 174      36.443 -47.871  21.203 
ATOM   3567  C5'  DT A 174      36.897 -46.978  20.169 
ATOM   3568  C4'  DT A 174      38.029 -46.116  20.690 
ATOM   3569  O4'  DT A 174      37.552 -44.896  21.328 
ATOM   3570  C3'  DT A 174      38.923 -46.761  21.749 
ATOM   3571  O3'  DT A 174      40.265 -46.336  21.541 
ATOM   3572  C2'  DT A 174      38.430 -46.181  23.076 
ATOM   3573  C1'  DT A 174      38.213 -44.757  22.576 
ATOM   3574  N1   DT A 174      37.348 -43.935  23.468 
ATOM   3575  C2   DT A 174      37.643 -42.597  23.566 
ATOM   3576  O2   DT A 174      38.564 -42.075  22.964 
ATOM   3577  N3   DT A 174      36.819 -41.867  24.403 
ATOM   3578  C4   DT A 174      35.752 -42.355  25.130 
ATOM   3579  O4   DT A 174      35.087 -41.603  25.846 
ATOM   3580  C5   DT A 174      35.521 -43.769  24.961 
ATOM   3581  C7   DT A 174      34.379 -44.381  25.718 
ATOM   3582  C6   DT A 174      36.307 -44.503  24.155 
ATOM   3583  P    DC A 175      41.452 -47.390  21.741 
ATOM   3584  OP1  DC A 175      41.624 -48.184  20.503 
ATOM   3585  OP2  DC A 175      41.226 -48.163  22.982 
ATOM   3586  O5'  DC A 175      42.708 -46.418  21.935 
ATOM   3587  C5'  DC A 175      42.701 -45.131  21.289 
ATOM   3588  C4'  DC A 175      43.198 -44.067  22.247 
ATOM   3589  O4'  DC A 175      42.124 -43.501  23.053 
ATOM   3590  C3'  DC A 175      44.228 -44.528  23.278 
ATOM   3591  O3'  DC A 175      45.171 -43.483  23.485 
ATOM   3592  C2'  DC A 175      43.428 -44.721  24.566 
ATOM   3593  C1'  DC A 175      42.541 -43.489  24.409 
ATOM   3594  N1   DC A 175      41.324 -43.515  25.267 
ATOM   3595  C2   DC A 175      40.864 -42.304  25.779 
ATOM   3596  O2   DC A 175      41.480 -41.267  25.503 
ATOM   3597  N3   DC A 175      39.757 -42.306  26.564 
ATOM   3598  C4   DC A 175      39.118 -43.450  26.840 
ATOM   3599  N4   DC A 175      38.042 -43.399  27.610 
ATOM   3600  C5   DC A 175      39.574 -44.706  26.324 
ATOM   3601  C6   DC A 175      40.683 -44.683  25.542 
ATOM   3602  P    DA A 176      46.717 -43.858  23.666 
ATOM   3603  OP1  DA A 176      47.347 -44.021  22.337 
ATOM   3604  OP2  DA A 176      46.844 -45.007  24.589 
ATOM   3605  O5'  DA A 176      47.282 -42.538  24.372 
ATOM   3606  C5'  DA A 176      46.656 -41.273  24.088 
ATOM   3607  C4'  DA A 176      46.475 -40.484  25.371 
ATOM   3608  O4'  DA A 176      45.216 -40.788  26.036 
ATOM   3609  C3'  DA A 176      47.530 -40.721  26.451 
ATOM   3610  O3'  DA A 176      47.790 -39.491  27.118 
ATOM   3611  C2'  DA A 176      46.865 -41.679  27.438 
ATOM   3612  C1'  DA A 176      45.483 -41.032  27.409 
ATOM   3613  N9   DA A 176      44.401 -41.905  27.943 
ATOM   3614  C8   DA A 176      44.284 -43.262  27.852 
ATOM   3615  N7   DA A 176      43.221 -43.737  28.423 
ATOM   3616  C5   DA A 176      42.584 -42.613  28.930 
ATOM   3617  C6   DA A 176      41.391 -42.445  29.653 
ATOM   3618  N6   DA A 176      40.590 -43.460  30.005 
ATOM   3619  N1   DA A 176      41.051 -41.190  30.003 
ATOM   3620  C2   DA A 176      41.851 -40.185  29.650 
ATOM   3621  N3   DA A 176      42.981 -40.220  28.980 
ATOM   3622  C4   DA A 176      43.300 -41.486  28.642 
ATOM   3623  P    DG A 177      49.293 -39.137  27.534 
ATOM   3624  OP1  DG A 177      49.999 -38.536  26.379 
ATOM   3625  OP2  DG A 177      49.934 -40.325  28.140 
ATOM   3626  O5'  DG A 177      49.056 -38.023  28.658 
ATOM   3627  C5'  DG A 177      47.889 -37.184  28.574 
ATOM   3628  C4'  DG A 177      47.251 -37.045  29.942 
ATOM   3629  O4'  DG A 177      46.288 -38.103  30.215 
ATOM   3630  C3'  DG A 177      48.209 -37.103  31.132 
ATOM   3631  O3'  DG A 177      47.759 -36.195  32.130 
ATOM   3632  C2'  DG A 177      48.069 -38.526  31.673 
ATOM   3633  C1'  DG A 177      46.557 -38.631  31.505 
ATOM   3634  N9   DG A 177      46.045 -40.029  31.549 
ATOM   3635  C8   DG A 177      46.637 -41.188  31.095 
ATOM   3636  N7   DG A 177      45.916 -42.266  31.286 
ATOM   3637  C5   DG A 177      44.766 -41.788  31.912 
ATOM   3638  C6   DG A 177      43.616 -42.486  32.366 
ATOM   3639  O6   DG A 177      43.373 -43.688  32.308 
ATOM   3640  N1   DG A 177      42.684 -41.613  32.944 
ATOM   3641  C2   DG A 177      42.841 -40.246  33.067 
ATOM   3642  N2   DG A 177      41.835 -39.590  33.648 
ATOM   3643  N3   DG A 177      43.920 -39.594  32.639 
ATOM   3644  C4   DG A 177      44.834 -40.425  32.077 
ATOM   3645  P    DA A 178      48.839 -35.337  32.942 
ATOM   3646  OP1  DA A 178      49.205 -34.133  32.162 
ATOM   3647  OP2  DA A 178      49.960 -36.211  33.352 
ATOM   3648  O5'  DA A 178      47.995 -34.905  34.232 
ATOM   3649  C5'  DA A 178      46.569 -34.735  34.109 
ATOM   3650  C4'  DA A 178      45.867 -35.372  35.292 
ATOM   3651  O4'  DA A 178      45.569 -36.780  35.069 
ATOM   3652  C3'  DA A 178      46.643 -35.364  36.609 
ATOM   3653  O3'  DA A 178      45.730 -35.159  37.680 
ATOM   3654  C2'  DA A 178      47.222 -36.775  36.726 
ATOM   3655  C1'  DA A 178      45.991 -37.513  36.209 
ATOM   3656  N9   DA A 178      46.268 -38.913  35.782 
ATOM   3657  C8   DA A 178      47.395 -39.414  35.196 
ATOM   3658  N7   DA A 178      47.334 -40.685  34.942 
ATOM   3659  C5   DA A 178      46.074 -41.055  35.392 
ATOM   3660  C6   DA A 178      45.397 -42.286  35.405 
ATOM   3661  N6   DA A 178      45.923 -43.425  34.932 
ATOM   3662  N1   DA A 178      44.156 -42.304  35.926 
ATOM   3663  C2   DA A 178      43.639 -41.170  36.394 
ATOM   3664  N3   DA A 178      44.172 -39.969  36.435 
ATOM   3665  C4   DA A 178      45.414 -39.978  35.908 
ATOM   3666  P    DA A 179      46.165 -34.219  38.901 
ATOM   3667  OP1  DA A 179      45.910 -32.803  38.552 
ATOM   3668  OP2  DA A 179      47.548 -34.547  39.311 
ATOM   3669  O5'  DA A 179      45.142 -34.686  40.039 
ATOM   3670  C5'  DA A 179      43.843 -35.173  39.653 
ATOM   3671  C4'  DA A 179      43.496 -36.413  40.451 
ATOM   3672  O4'  DA A 179      43.976 -37.633  39.819 
ATOM   3673  C3'  DA A 179      44.075 -36.478  41.864 
ATOM   3674  O3'  DA A 179      43.122 -37.090  42.725 
ATOM   3675  C2'  DA A 179      45.286 -37.403  41.745 
ATOM   3676  C1'  DA A 179      44.643 -38.414  40.799 
ATOM   3677  N9   DA A 179      45.624 -39.291  40.103 
ATOM   3678  C8   DA A 179      46.882 -38.982  39.671 
ATOM   3679  N7   DA A 179      47.498 -39.968  39.096 
ATOM   3680  C5   DA A 179      46.581 -41.009  39.148 
ATOM   3681  C6   DA A 179      46.633 -42.340  38.700 
ATOM   3682  N6   DA A 179      47.696 -42.871  38.081 
ATOM   3683  N1   DA A 179      45.547 -43.107  38.913 
ATOM   3684  C2   DA A 179      44.493 -42.573  39.528 
ATOM   3685  N3   DA A 179      44.331 -41.352  39.988 
ATOM   3686  C4   DA A 179      45.432 -40.605  39.764 
ATOM   3687  P    DG A 180      42.936 -36.520  44.209 
ATOM   3688  OP1  DG A 180      42.013 -35.363  44.183 
ATOM   3689  OP2  DG A 180      44.263 -36.278  44.817 
ATOM   3690  O5'  DG A 180      42.230 -37.757  44.937 
ATOM   3691  C5'  DG A 180      41.390 -38.636  44.164 
ATOM   3692  C4'  DG A 180      41.680 -40.079  44.525 
ATOM   3693  O4'  DG A 180      42.757 -40.647  43.725 
ATOM   3694  C3'  DG A 180      42.122 -40.329  45.967 
ATOM   3695  O3'  DG A 180      41.568 -41.560  46.412 
ATOM   3696  C2'  DG A 180      43.641 -40.481  45.886 
ATOM   3697  C1'  DG A 180      43.668 -41.298  44.597 
ATOM   3698  N9   DG A 180      45.001 -41.328  43.934 
ATOM   3699  C8   DG A 180      45.966 -40.347  43.873 
ATOM   3700  N7   DG A 180      47.040 -40.695  43.206 
ATOM   3701  C5   DG A 180      46.767 -42.000  42.797 
ATOM   3702  C6   DG A 180      47.556 -42.903  42.038 
ATOM   3703  O6   DG A 180      48.675 -42.735  41.562 
ATOM   3704  N1   DG A 180      46.896 -44.126  41.852 
ATOM   3705  C2   DG A 180      45.640 -44.435  42.335 
ATOM   3706  N2   DG A 180      45.186 -45.657  42.048 
ATOM   3707  N3   DG A 180      44.900 -43.586  43.046 
ATOM   3708  C4   DG A 180      45.526 -42.395  43.236 
ATOM   3709  P    DC A 181      41.024 -41.668  47.915 
ATOM   3710  OP1  DC A 181      39.642 -41.144  47.981 
ATOM   3711  OP2  DC A 181      41.998 -41.050  48.840 
ATOM   3712  O5'  DC A 181      41.009 -43.254  48.131 
ATOM   3713  C5'  DC A 181      40.789 -44.112  46.995 
ATOM   3714  C4'  DC A 181      41.756 -45.279  47.033 
ATOM   3715  O4'  DC A 181      43.017 -44.976  46.372 
ATOM   3716  C3'  DC A 181      42.173 -45.752  48.425 
ATOM   3717  O3'  DC A 181      42.302 -47.169  48.410 
ATOM   3718  C2'  DC A 181      43.557 -45.141  48.643 
ATOM   3719  C1'  DC A 181      44.078 -45.373  47.228 
ATOM   3720  N1   DC A 181      45.276 -44.556  46.890 
ATOM   3721  C2   DC A 181      46.232 -45.121  46.049 
ATOM   3722  O2   DC A 181      46.047 -46.267  45.622 
ATOM   3723  N3   DC A 181      47.332 -44.393  45.729 
ATOM   3724  C4   DC A 181      47.494 -43.154  46.212 
ATOM   3725  N4   DC A 181      48.585 -42.485  45.871 
ATOM   3726  C5   DC A 181      46.524 -42.554  47.078 
ATOM   3727  C6   DC A 181      45.432 -43.299  47.387 
ATOM   3728  P    DA A 182      41.800 -48.008  49.677 
ATOM   3729  OP1  DA A 182      40.344 -48.246  49.569 
ATOM   3730  OP2  DA A 182      42.260 -47.351  50.920 
ATOM   3731  O5'  DA A 182      42.587 -49.386  49.476 
ATOM   3732  C5'  DA A 182      42.909 -49.818  48.140 
ATOM   3733  C4'  DA A 182      44.334 -50.335  48.091 
ATOM   3734  O4'  DA A 182      45.300 -49.279  47.823 
ATOM   3735  C3'  DA A 182      44.848 -50.988  49.374 
ATOM   3736  O3'  DA A 182      45.686 -52.084  49.029 
ATOM   3737  C2'  DA A 182      45.705 -49.912  50.040 
ATOM   3738  C1'  DA A 182      46.357 -49.391  48.763 
ATOM   3739  N9   DA A 182      46.985 -48.048  48.915 
ATOM   3740  C8   DA A 182      46.574 -47.002  49.689 
ATOM   3741  N7   DA A 182      47.337 -45.957  49.609 
ATOM   3742  C5   DA A 182      48.329 -46.336  48.715 
ATOM   3743  C6   DA A 182      49.452 -45.664  48.204 
ATOM   3744  N6   DA A 182      49.776 -44.406  48.539 
ATOM   3745  N1   DA A 182      50.232 -46.332  47.334 
ATOM   3746  C2   DA A 182      49.904 -47.580  47.006 
ATOM   3747  N3   DA A 182      48.887 -48.307  47.416 
ATOM   3748  C4   DA A 182      48.123 -47.615  48.285 
ATOM   3749  P    DG A 183      45.609 -53.425  49.900 
ATOM   3750  OP1  DG A 183      44.490 -54.266  49.417 
ATOM   3751  OP2  DG A 183      45.588 -53.081  51.339 
ATOM   3752  O5'  DG A 183      47.002 -54.120  49.533 
ATOM   3753  C5'  DG A 183      47.581 -53.883  48.236 
ATOM   3754  C4'  DG A 183      49.069 -53.625  48.373 
ATOM   3755  O4'  DG A 183      49.371 -52.220  48.600 
ATOM   3756  C3'  DG A 183      49.765 -54.343  49.528 
ATOM   3757  O3'  DG A 183      51.066 -54.736  49.109 
ATOM   3758  C2'  DG A 183      49.906 -53.279  50.617 
ATOM   3759  C1'  DG A 183      50.276 -52.127  49.690 
ATOM   3760  N9   DG A 183      50.115 -50.782  50.312 
ATOM   3761  C8   DG A 183      49.178 -50.352  51.225 
ATOM   3762  N7   DG A 183      49.312 -49.096  51.577 
ATOM   3763  C5   DG A 183      50.419 -48.664  50.846 
ATOM   3764  C6   DG A 183      51.048 -47.393  50.806 
ATOM   3765  O6   DG A 183      50.755 -46.369  51.417 
ATOM   3766  N1   DG A 183      52.141 -47.390  49.928 
ATOM   3767  C2   DG A 183      52.569 -48.474  49.186 
ATOM   3768  N2   DG A 183      53.633 -48.267  48.406 
ATOM   3769  N3   DG A 183      51.978 -49.666  49.223 
ATOM   3770  C4   DG A 183      50.916 -49.686  50.071 
ATOM   3771  P    DA A 184      51.634 -56.160  49.572 
ATOM   3772  OP1  DA A 184      51.138 -57.212  48.658 
ATOM   3773  OP2  DA A 184      51.352 -56.363  51.010 
ATOM   3774  O5'  DA A 184      53.207 -55.957  49.357 
ATOM   3775  C5'  DA A 184      53.661 -55.064  48.323 
ATOM   3776  C4'  DA A 184      54.793 -54.202  48.844 
ATOM   3777  O4'  DA A 184      54.317 -52.983  49.482 
ATOM   3778  C3'  DA A 184      55.687 -54.847  49.903 
ATOM   3779  O3'  DA A 184      57.029 -54.422  49.695 
ATOM   3780  C2'  DA A 184      55.194 -54.268  51.230 
ATOM   3781  C1'  DA A 184      54.977 -52.843  50.730 
ATOM   3782  N9   DA A 184      54.112 -52.021  51.622 
ATOM   3783  C8   DA A 184      53.043 -52.423  52.372 
ATOM   3784  N7   DA A 184      52.490 -51.466  53.050 
ATOM   3785  C5   DA A 184      53.245 -50.346  52.728 
ATOM   3786  C6   DA A 184      53.163 -49.002  53.127 
ATOM   3787  N6   DA A 184      52.239 -48.537  53.978 
ATOM   3788  N1   DA A 184      54.073 -48.149  52.617 
ATOM   3789  C2   DA A 184      54.989 -48.618  51.771 
ATOM   3790  N3   DA A 184      55.162 -49.843  51.329 
ATOM   3791  C4   DA A 184      54.241 -50.677  51.854 
ATOM   3792  P    DA A 185      58.216 -55.476  49.895 
ATOM   3793  OP1  DA A 185      58.388 -56.270  48.657 
ATOM   3794  OP2  DA A 185      57.990 -56.249  51.136 
ATOM   3795  O5'  DA A 185      59.473 -54.504  50.089 
ATOM   3796  C5'  DA A 185      59.466 -53.217  49.443 
ATOM   3797  C4'  DA A 185      59.962 -52.153  50.401 
ATOM   3798  O4'  DA A 185      58.888 -51.587  51.206 
ATOM   3799  C3'  DA A 185      60.992 -52.614  51.432 
ATOM   3800  O3'  DA A 185      61.935 -51.569  51.639 
ATOM   3801  C2'  DA A 185      60.192 -52.807  52.719 
ATOM   3802  C1'  DA A 185      59.305 -51.576  52.563 
ATOM   3803  N9   DA A 185      58.088 -51.601  53.421 
ATOM   3804  C8   DA A 185      57.332 -52.678  53.790 
ATOM   3805  N7   DA A 185      56.326 -52.375  54.551 
ATOM   3806  C5   DA A 185      56.419 -50.998  54.697 
ATOM   3807  C6   DA A 185      55.635 -50.065  55.396 
ATOM   3808  N6   DA A 185      54.551 -50.398  56.112 
ATOM   3809  N1   DA A 185      56.007 -48.774  55.332 
ATOM   3810  C2   DA A 185      57.083 -48.449  54.619 
ATOM   3811  N3   DA A 185      57.888 -49.228  53.929 
ATOM   3812  C4   DA A 185      57.494 -50.515  54.010 
ATOM   3813  P    DC A 186      63.481 -51.945  51.820 
ATOM   3814  OP1  DC A 186      64.111 -52.107  50.491 
ATOM   3815  OP2  DC A 186      63.608 -53.094  52.743 
ATOM   3816  O5'  DC A 186      64.046 -50.624  52.526 
ATOM   3817  C5'  DC A 186      63.420 -49.359  52.242 
ATOM   3818  C4'  DC A 186      63.239 -48.570  53.524 
ATOM   3819  O4'  DC A 186      61.981 -48.874  54.190 
ATOM   3820  C3'  DC A 186      64.294 -48.807  54.605 
ATOM   3821  O3'  DC A 186      64.554 -47.578  55.272 
ATOM   3822  C2'  DC A 186      63.629 -49.765  55.592 
ATOM   3823  C1'  DC A 186      62.247 -49.118  55.563 
ATOM   3824  N1   DC A 186      61.165 -49.991  56.097 
ATOM   3825  C2   DC A 186      60.119 -49.382  56.785 
ATOM   3826  O2   DC A 186      60.133 -48.153  56.923 
ATOM   3827  N3   DC A 186      59.123 -50.161  57.280 
ATOM   3828  C4   DC A 186      59.147 -51.489  57.109 
ATOM   3829  N4   DC A 186      58.152 -52.204  57.611 
ATOM   3830  C5   DC A 186      60.213 -52.135  56.405 
ATOM   3831  C6   DC A 186      61.199 -51.340  55.918 
ATOM   3832  P    DA A 187      66.057 -47.223  55.688 
ATOM   3833  OP1  DA A 187      66.763 -46.622  54.533 
ATOM   3834  OP2  DA A 187      66.698 -48.411  56.294 
ATOM   3835  O5'  DA A 187      65.820 -46.109  56.812 
ATOM   3836  C5'  DA A 187      64.653 -45.271  56.728 
ATOM   3837  C4'  DA A 187      64.015 -45.131  58.096 
ATOM   3838  O4'  DA A 187      63.052 -46.189  58.369 
ATOM   3839  C3'  DA A 187      64.973 -45.189  59.286 
ATOM   3840  O3'  DA A 187      64.523 -44.281  60.283 
ATOM   3841  C2'  DA A 187      64.833 -46.612  59.827 
ATOM   3842  C1'  DA A 187      63.321 -46.717  59.659 
ATOM   3843  N9   DA A 187      62.809 -48.115  59.702 
ATOM   3844  C8   DA A 187      63.411 -49.253  59.246 
ATOM   3845  N7   DA A 187      62.709 -50.328  59.430 
ATOM   3846  C5   DA A 187      61.555 -49.871  60.054 
ATOM   3847  C6   DA A 187      60.404 -50.531  60.514 
ATOM   3848  N6   DA A 187      60.217 -51.854  60.412 
ATOM   3849  N1   DA A 187      59.447 -49.777  61.087 
ATOM   3850  C2   DA A 187      59.637 -48.462  61.186 
ATOM   3851  N3   DA A 187      60.665 -47.740  60.794 
ATOM   3852  C4   DA A 187      61.608 -48.518  60.225 
ATOM   3853  P    DG A 188      65.603 -43.423  61.096 
ATOM   3854  OP1  DG A 188      65.969 -42.219  60.316 
ATOM   3855  OP2  DG A 188      66.724 -44.297  61.506 
ATOM   3856  O5'  DG A 188      64.759 -42.992  62.386 
ATOM   3857  C5'  DG A 188      63.334 -42.822  62.263 
ATOM   3858  C4'  DG A 188      62.632 -43.458  63.446 
ATOM   3859  O4'  DG A 188      62.333 -44.866  63.223 
ATOM   3860  C3'  DG A 188      63.408 -43.450  64.763 
ATOM   3861  O3'  DG A 188      62.495 -43.246  65.834 
ATOM   3862  C2'  DG A 188      63.986 -44.861  64.880 
ATOM   3863  C1'  DG A 188      62.755 -45.600  64.363 
ATOM   3864  N9   DG A 188      63.032 -46.999  63.936 
ATOM   3865  C8   DG A 188      64.161 -47.523  63.345 
ATOM   3866  N7   DG A 188      64.086 -48.807  63.093 
ATOM   3867  C5   DG A 188      62.817 -49.160  63.551 
ATOM   3868  C6   DG A 188      62.162 -50.419  63.548 
ATOM   3869  O6   DG A 188      62.574 -51.499  63.136 
ATOM   3870  N1   DG A 188      60.880 -50.331  64.109 
ATOM   3871  C2   DG A 188      60.307 -49.177  64.606 
ATOM   3872  N2   DG A 188      59.072 -49.301  65.100 
ATOM   3873  N3   DG A 188      60.922 -47.996  64.607 
ATOM   3874  C4   DG A 188      62.166 -48.064  64.067 
ATOM   3875  P    DA A 189      62.929 -42.305  67.055 
ATOM   3876  OP1  DA A 189      62.674 -40.890  66.706 
ATOM   3877  OP2  DA A 189      64.312 -42.634  67.465 
ATOM   3878  O5'  DA A 189      61.906 -42.772  68.193 
ATOM   3879  C5'  DA A 189      60.607 -43.259  67.806 
ATOM   3880  C4'  DA A 189      60.260 -44.499  68.605 
ATOM   3881  O4'  DA A 189      60.740 -45.720  67.973 
ATOM   3882  C3'  DA A 189      60.839 -44.564  70.018 
ATOM   3883  O3'  DA A 189      59.886 -45.177  70.879 
ATOM   3884  C2'  DA A 189      62.050 -45.490  69.898 
ATOM   3885  C1'  DA A 189      61.407 -46.500  68.953 
ATOM   3886  N9   DA A 189      62.388 -47.377  68.257 
ATOM   3887  C8   DA A 189      63.646 -47.068  67.825 
ATOM   3888  N7   DA A 189      64.262 -48.054  67.250 
ATOM   3889  C5   DA A 189      63.346 -49.096  67.302 
ATOM   3890  C6   DA A 189      63.397 -50.426  66.854 
ATOM   3891  N6   DA A 189      64.460 -50.957  66.235 
ATOM   3892  N1   DA A 189      62.311 -51.193  67.066 
ATOM   3893  C2   DA A 189      61.257 -50.659  67.682 
ATOM   3894  N3   DA A 189      61.095 -49.438  68.142 
ATOM   3895  C4   DA A 189      62.196 -48.691  67.917 
ATOM   3896  P    DG A 190      59.700 -44.606  72.363 
ATOM   3897  OP1  DG A 190      58.777 -43.450  72.337 
ATOM   3898  OP2  DG A 190      61.027 -44.364  72.970 
ATOM   3899  O5'  DG A 190      58.994 -45.844  73.091 
ATOM   3900  C5'  DG A 190      58.155 -46.722  72.318 
ATOM   3901  C4'  DG A 190      58.444 -48.165  72.679 
ATOM   3902  O4'  DG A 190      59.521 -48.733  71.879 
ATOM   3903  C3'  DG A 190      58.886 -48.415  74.121 
ATOM   3904  O3'  DG A 190      58.332 -49.646  74.566 
ATOM   3905  C2'  DG A 190      60.405 -48.567  74.040 
ATOM   3906  C1'  DG A 190      60.432 -49.384  72.751 
ATOM   3907  N9   DG A 190      61.765 -49.415  72.088 
ATOM   3908  C8   DG A 190      62.731 -48.433  72.027 
ATOM   3909  N7   DG A 190      63.804 -48.782  71.360 
ATOM   3910  C5   DG A 190      63.531 -50.086  70.951 
ATOM   3911  C6   DG A 190      64.320 -50.989  70.192 
ATOM   3912  O6   DG A 190      65.439 -50.821  69.716 
ATOM   3913  N1   DG A 190      63.660 -52.212  70.005 
ATOM   3914  C2   DG A 190      62.404 -52.521  70.488 
ATOM   3915  N2   DG A 190      61.950 -53.744  70.202 
ATOM   3916  N3   DG A 190      61.664 -51.673  71.200 
ATOM   3917  C4   DG A 190      62.290 -50.482  71.390 
ATOM   3918  P    DT A 191      57.788 -49.754  76.068 
ATOM   3919  OP1  DT A 191      56.406 -49.230  76.135 
ATOM   3920  OP2  DT A 191      58.762 -49.136  76.994 
ATOM   3921  O5'  DT A 191      57.773 -51.340  76.285 
ATOM   3922  C5'  DT A 191      57.553 -52.198  75.149 
ATOM   3923  C4'  DT A 191      58.520 -53.365  75.187 
ATOM   3924  O4'  DT A 191      59.782 -53.062  74.526 
ATOM   3925  C3'  DT A 191      58.937 -53.839  76.579 
ATOM   3926  O3'  DT A 191      59.066 -55.255  76.564 
ATOM   3927  C2'  DT A 191      60.321 -53.228  76.797 
ATOM   3928  C1'  DT A 191      60.842 -53.460  75.382 
ATOM   3929  N1   DT A 191      62.040 -52.642  75.043 
ATOM   3930  C2   DT A 191      62.973 -53.214  74.213 
ATOM   3931  O2   DT A 191      62.855 -54.338  73.757 
ATOM   3932  N3   DT A 191      64.072 -52.427  73.922 
ATOM   3933  C4   DT A 191      64.305 -51.148  74.382 
ATOM   3934  O4   DT A 191      65.327 -50.541  74.052 
ATOM   3935  C5   DT A 191      63.271 -50.633  75.246 
ATOM   3936  C7   DT A 191      63.447 -49.246  75.791 
ATOM   3937  C6   DT A 191      62.193 -51.376  75.546 
ATOM   3938  P    DG A 192      58.564 -56.094  77.831 
ATOM   3939  OP1  DG A 192      57.108 -56.332  77.723 
ATOM   3940  OP2  DG A 192      59.024 -55.437  79.074 
ATOM   3941  O5'  DG A 192      59.351 -57.472  77.630 
ATOM   3942  C5'  DG A 192      59.673 -57.904  76.294 
ATOM   3943  C4'  DG A 192      61.098 -58.421  76.245 
ATOM   3944  O4'  DG A 192      62.064 -57.365  75.977 
ATOM   3945  C3'  DG A 192      61.612 -59.074  77.528 
ATOM   3946  O3'  DG A 192      62.450 -60.170  77.183 
ATOM   3947  C2'  DG A 192      62.469 -57.998  78.194 
ATOM   3948  C1'  DG A 192      63.121 -57.477  76.917 
ATOM   3949  N9   DG A 192      63.749 -56.135  77.069 
ATOM   3950  C8   DG A 192      63.349 -55.069  77.844 
ATOM   3951  N7   DG A 192      64.129 -54.020  77.753 
ATOM   3952  C5   DG A 192      65.117 -54.418  76.854 
ATOM   3953  C6   DG A 192      66.241 -53.710  76.358 
ATOM   3954  O6   DG A 192      66.603 -52.564  76.614 
ATOM   3955  N1   DG A 192      66.986 -54.491  75.463 
ATOM   3956  C2   DG A 192      66.682 -55.787  75.095 
ATOM   3957  N2   DG A 192      67.517 -56.361  74.226 
ATOM   3958  N3   DG A 192      65.626 -56.452  75.561 
ATOM   3959  C4   DG A 192      64.894 -55.707  76.430 
ATOM   3960  P    DA A 193      62.373 -61.511  78.053 
ATOM   3961  OP1  DA A 193      61.254 -62.352  77.571 
ATOM   3962  OP2  DA A 193      62.352 -61.168  79.493 
ATOM   3963  O5'  DA A 193      63.766 -62.207  77.687 
ATOM   3964  C5'  DA A 193      64.345 -61.969  76.390 
ATOM   3965  C4'  DA A 193      65.833 -61.712  76.526 
ATOM   3966  O4'  DA A 193      66.135 -60.306  76.754 
ATOM   3967  C3'  DA A 193      66.529 -62.430  77.682 
ATOM   3968  O3'  DA A 193      67.831 -62.823  77.263 
ATOM   3969  C2'  DA A 193      66.670 -61.366  78.770 
ATOM   3970  C1'  DA A 193      67.040 -60.213  77.843 
ATOM   3971  N9   DA A 193      66.879 -58.868  78.466 
ATOM   3972  C8   DA A 193      65.942 -58.459  79.370 
ATOM   3973  N7   DA A 193      66.065 -57.219  79.727 
ATOM   3974  C5   DA A 193      67.164 -56.770  79.008 
ATOM   3975  C6   DA A 193      67.811 -55.525  78.944 
ATOM   3976  N6   DA A 193      67.423 -54.452  79.650 
ATOM   3977  N1   DA A 193      68.875 -55.421  78.127 
ATOM   3978  C2   DA A 193      69.256 -56.490  77.428 
ATOM   3979  N3   DA A 193      68.733 -57.696  77.406 
ATOM   3980  C4   DA A 193      67.669 -57.774  78.233 
ATOM   3981  P    DT A 194      68.399 -64.246  77.726 
ATOM   3982  OP1  DT A 194      67.902 -65.298  76.812 
ATOM   3983  OP2  DT A 194      68.116 -64.449  79.164 
ATOM   3984  O5'  DT A 194      69.971 -64.043  77.511 
ATOM   3985  C5'  DT A 194      70.425 -63.150  76.477 
ATOM   3986  C4'  DT A 194      71.558 -62.288  76.998 
ATOM   3987  O4'  DT A 194      71.081 -61.069  77.636 
ATOM   3988  C3'  DT A 194      72.452 -62.933  78.057 
ATOM   3989  O3'  DT A 194      73.793 -62.508  77.849 
ATOM   3990  C2'  DT A 194      71.958 -62.354  79.384 
ATOM   3991  C1'  DT A 194      71.741 -60.929  78.884 
ATOM   3992  N1   DT A 194      70.876 -60.107  79.776 
ATOM   3993  C2   DT A 194      71.171 -58.770  79.874 
ATOM   3994  O2   DT A 194      72.093 -58.247  79.271 
ATOM   3995  N3   DT A 194      70.347 -58.040  80.711 
ATOM   3996  C4   DT A 194      69.280 -58.527  81.437 
ATOM   3997  O4   DT A 194      68.615 -57.775  82.154 
ATOM   3998  C5   DT A 194      69.050 -59.942  81.269 
ATOM   3999  C7   DT A 194      67.907 -60.554  82.025 
ATOM   4000  C6   DT A 194      69.835 -60.675  80.463 
ATOM   4001  P    DG A 195      74.981 -63.562  78.049 
ATOM   4002  OP1  DG A 195      75.152 -64.357  76.811 
ATOM   4003  OP2  DG A 195      74.754 -64.335  79.290 
ATOM   4004  O5'  DG A 195      76.237 -62.591  78.243 
ATOM   4005  C5'  DG A 195      76.230 -61.304  77.596 
ATOM   4006  C4'  DG A 195      76.726 -60.240  78.555 
ATOM   4007  O4'  DG A 195      75.652 -59.674  79.360 
ATOM   4008  C3'  DG A 195      77.756 -60.701  79.586 
ATOM   4009  O3'  DG A 195      78.699 -59.655  79.793 
ATOM   4010  C2'  DG A 195      76.956 -60.894  80.873 
ATOM   4011  C1'  DG A 195      76.069 -59.662  80.717 
ATOM   4012  N9   DG A 195      74.852 -59.688  81.574 
ATOM   4013  C8   DG A 195      74.079 -60.761  81.958 
ATOM   4014  N7   DG A 195      73.065 -60.443  82.725 
ATOM   4015  C5   DG A 195      73.174 -59.060  82.861 
ATOM   4016  C6   DG A 195      72.361 -58.145  83.578 
ATOM   4017  O6   DG A 195      71.359 -58.369  84.252 
ATOM   4018  N1   DG A 195      72.831 -56.830  83.448 
ATOM   4019  C2   DG A 195      73.941 -56.450  82.719 
ATOM   4020  N2   DG A 195      74.225 -55.146  82.719 
ATOM   4021  N3   DG A 195      74.704 -57.310  82.046 
ATOM   4022  C4   DG A 195      74.261 -58.589  82.163 
ATOM   4023  P    DA A 196      80.245 -60.031  79.974 
ATOM   4024  OP1  DA A 196      80.875 -60.194  78.645 
ATOM   4025  OP2  DA A 196      80.372 -61.180  80.897 
ATOM   4026  O5'  DA A 196      80.810 -58.710  80.680 
ATOM   4027  C5'  DA A 196      80.184 -57.445  80.396 
ATOM   4028  C4'  DA A 196      80.003 -56.656  81.678 
ATOM   4029  O4'  DA A 196      78.745 -56.961  82.344 
ATOM   4030  C3'  DA A 196      81.058 -56.893  82.759 
ATOM   4031  O3'  DA A 196      81.318 -55.664  83.426 
ATOM   4032  C2'  DA A 196      80.393 -57.852  83.746 
ATOM   4033  C1'  DA A 196      79.011 -57.205  83.717 
ATOM   4034  N9   DA A 196      77.929 -58.078  84.251 
ATOM   4035  C8   DA A 196      77.812 -59.435  84.159 
ATOM   4036  N7   DA A 196      76.749 -59.910  84.730 
ATOM   4037  C5   DA A 196      76.113 -58.786  85.238 
ATOM   4038  C6   DA A 196      74.920 -58.617  85.961 
ATOM   4039  N6   DA A 196      74.118 -59.633  86.313 
ATOM   4040  N1   DA A 196      74.579 -57.363  86.310 
ATOM   4041  C2   DA A 196      75.379 -56.358  85.957 
ATOM   4042  N3   DA A 196      76.510 -56.392  85.287 
ATOM   4043  C4   DA A 196      76.828 -57.659  84.950 
ATOM   4044  P    DA A 197      82.821 -55.309  83.842 
ATOM   4045  OP1  DA A 197      83.527 -54.709  82.687 
ATOM   4046  OP2  DA A 197      83.462 -56.497  84.447 
ATOM   4047  O5'  DA A 197      82.584 -54.195  84.966 
ATOM   4048  C5'  DA A 197      81.417 -53.357  84.882 
ATOM   4049  C4'  DA A 197      80.779 -53.218  86.250 
ATOM   4050  O4'  DA A 197      79.816 -54.276  86.523 
ATOM   4051  C3'  DA A 197      81.737 -53.275  87.440 
ATOM   4052  O3'  DA A 197      81.287 -52.367  88.437 
ATOM   4053  C2'  DA A 197      81.597 -54.698  87.981 
ATOM   4054  C1'  DA A 197      80.085 -54.803  87.813 
ATOM   4055  N9   DA A 197      79.573 -56.202  87.856 
ATOM   4056  C8   DA A 197      80.175 -57.340  87.400 
ATOM   4057  N7   DA A 197      79.473 -58.415  87.584 
ATOM   4058  C5   DA A 197      78.319 -57.958  88.208 
ATOM   4059  C6   DA A 197      77.168 -58.617  88.668 
ATOM   4060  N6   DA A 197      76.981 -59.940  88.566 
ATOM   4061  N1   DA A 197      76.211 -57.863  89.241 
ATOM   4062  C2   DA A 197      76.402 -56.548  89.340 
ATOM   4063  N3   DA A 197      77.429 -55.827  88.948 
ATOM   4064  C4   DA A 197      78.373 -56.605  88.379 
ATOM   4065  P    DC A 198      82.367 -51.509  89.250 
ATOM   4066  OP1  DC A 198      82.733 -50.305  88.470 
ATOM   4067  OP2  DC A 198      83.488 -52.383  89.660 
ATOM   4068  O5'  DC A 198      81.523 -51.078  90.539 
ATOM   4069  C5'  DC A 198      80.098 -50.908  90.417 
ATOM   4070  C4'  DC A 198      79.396 -51.544  91.600 
ATOM   4071  O4'  DC A 198      79.097 -52.953  91.377 
ATOM   4072  C3'  DC A 198      80.172 -51.537  92.917 
ATOM   4073  O3'  DC A 198      79.259 -51.332  93.988 
ATOM   4074  C2'  DC A 198      80.750 -52.947  93.034 
ATOM   4075  C1'  DC A 198      79.519 -53.686  92.517 
ATOM   4076  N1   DC A 198      79.796 -55.085  92.090 
ATOM   4077  C2   DC A 198      78.801 -56.037  92.300 
ATOM   4078  O2   DC A 198      77.739 -55.684  92.826 
ATOM   4079  N3   DC A 198      79.034 -57.319  91.919 
ATOM   4080  C4   DC A 198      80.199 -57.662  91.351 
ATOM   4081  N4   DC A 198      80.377 -58.925  90.997 
ATOM   4082  C5   DC A 198      81.235 -56.698  91.128 
ATOM   4083  C6   DC A 198      80.982 -55.422  91.516 
ATOM   4084  P    DA A 199      79.693 -50.391  95.209 
ATOM   4085  OP1  DA A 199      79.438 -48.976  94.860 
ATOM   4086  OP2  DA A 199      81.076 -50.720  95.619 
ATOM   4087  O5'  DA A 199      78.670 -50.859  96.347 
ATOM   4088  C5'  DA A 199      77.371 -51.345  95.960 
ATOM   4089  C4'  DA A 199      77.024 -52.586  96.759 
ATOM   4090  O4'  DA A 199      77.504 -53.806  96.126 
ATOM   4091  C3'  DA A 199      77.603 -52.651  98.172 
ATOM   4092  O3'  DA A 199      76.650 -53.263  99.032 
ATOM   4093  C2'  DA A 199      78.814 -53.576  98.052 
ATOM   4094  C1'  DA A 199      78.171 -54.586  97.106 
ATOM   4095  N9   DA A 199      79.152 -55.464  96.410 
ATOM   4096  C8   DA A 199      80.411 -55.155  95.979 
ATOM   4097  N7   DA A 199      81.026 -56.141  95.404 
ATOM   4098  C5   DA A 199      80.110 -57.182  95.456 
ATOM   4099  C6   DA A 199      80.161 -58.512  95.008 
ATOM   4100  N6   DA A 199      81.224 -59.044  94.388 
ATOM   4101  N1   DA A 199      79.075 -59.280  95.220 
ATOM   4102  C2   DA A 199      78.022 -58.746  95.836 
ATOM   4103  N3   DA A 199      77.859 -57.524  96.296 
ATOM   4104  C4   DA A 199      78.960 -56.777  96.071 
ATOM   4105  P    DA A 200      76.464 -52.692 100.517 
ATOM   4106  OP1  DA A 200      75.541 -51.536 100.491 
ATOM   4107  OP2  DA A 200      77.791 -52.450 101.124 
ATOM   4108  O5'  DA A 200      75.758 -53.930 101.245 
ATOM   4109  C5'  DA A 200      74.919 -54.809 100.472 
ATOM   4110  C4'  DA A 200      75.208 -56.252 100.833 
ATOM   4111  O4'  DA A 200      76.285 -56.819 100.033 
ATOM   4112  C3'  DA A 200      75.650 -56.501 102.275 
ATOM   4113  O3'  DA A 200      75.096 -57.733 102.720 
ATOM   4114  C2'  DA A 200      77.169 -56.653 102.193 
ATOM   4115  C1'  DA A 200      77.196 -57.470 100.905 
ATOM   4116  N9   DA A 200      78.530 -57.501 100.242 
ATOM   4117  C8   DA A 200      79.474 -56.517 100.191 
ATOM   4118  N7   DA A 200      80.542 -56.848  99.535 
ATOM   4119  C5   DA A 200      80.289 -58.147  99.118 
ATOM   4120  C6   DA A 200      81.043 -59.066  98.369 
ATOM   4121  N6   DA A 200      82.264 -58.801  97.885 
ATOM   4122  N1   DA A 200      80.494 -60.273  98.136 
ATOM   4123  C2   DA A 200      79.280 -60.531  98.619 
ATOM   4124  N3   DA A 200      78.487 -59.758  99.327 
ATOM   4125  C4   DA A 200      79.059 -58.556  99.547 
ATOM   4126  P    DC A 201      74.552 -57.841 104.222 
ATOM   4127  OP1  DC A 201      73.170 -57.316 104.289 
ATOM   4128  OP2  DC A 201      75.527 -57.223 105.148 
ATOM   4129  O5'  DC A 201      74.537 -59.426 104.439 
ATOM   4130  C5'  DC A 201      74.317 -60.284 103.303 
ATOM   4131  C4'  DC A 201      75.284 -61.451 103.340 
ATOM   4132  O4'  DC A 201      76.546 -61.149 102.680 
ATOM   4133  C3'  DC A 201      75.701 -61.925 104.733 
ATOM   4134  O3'  DC A 201      75.830 -63.342 104.718 
ATOM   4135  C2'  DC A 201      77.085 -61.314 104.951 
ATOM   4136  C1'  DC A 201      77.606 -61.546 103.536 
ATOM   4137  N1   DC A 201      78.804 -60.729 103.197 
ATOM   4138  C2   DC A 201      79.760 -61.294 102.357 
ATOM   4139  O2   DC A 201      79.576 -62.440 101.930 
ATOM   4140  N3   DC A 201      80.860 -60.566 102.037 
ATOM   4141  C4   DC A 201      81.023 -59.327 102.520 
ATOM   4142  N4   DC A 201      82.113 -58.657 102.178 
ATOM   4143  C5   DC A 201      80.053 -58.727 103.386 
ATOM   4144  C6   DC A 201      78.960 -59.471 103.695 
ATOM   4145  P    DT A 202      75.329 -64.181 105.985 
ATOM   4146  OP1  DT A 202      73.872 -64.419 105.876 
ATOM   4147  OP2  DT A 202      75.788 -63.523 107.228 
ATOM   4148  O5'  DT A 202      76.115 -65.558 105.784 
ATOM   4149  C5'  DT A 202      76.437 -65.990 104.448 
ATOM   4150  C4'  DT A 202      77.862 -66.508 104.399 
ATOM   4151  O4'  DT A 202      78.828 -65.451 104.131 
ATOM   4152  C3'  DT A 202      78.376 -67.160 105.682 
ATOM   4153  O3'  DT A 202      79.215 -68.257 105.337 
ATOM   4154  C2'  DT A 202      79.233 -66.084 106.347 
ATOM   4155  C1'  DT A 202      79.886 -65.563 105.070 
ATOM   4156  N1   DT A 202      80.513 -64.221 105.222 
ATOM   4157  C2   DT A 202      81.657 -63.981 104.500 
ATOM   4158  O2   DT A 202      82.160 -64.807 103.759 
ATOM   4159  N3   DT A 202      82.211 -62.725 104.668 
ATOM   4160  C4   DT A 202      81.726 -61.718 105.477 
ATOM   4161  O4   DT A 202      82.310 -60.634 105.545 
ATOM   4162  C5   DT A 202      80.523 -62.066 106.194 
ATOM   4163  C7   DT A 202      79.930 -61.025 107.098 
ATOM   4164  C6   DT A 202      79.964 -63.278 106.051 
ATOM   4165  P    DT A 203      79.137 -69.597 106.207 
ATOM   4166  OP1  DT A 203      78.018 -70.438 105.725 
ATOM   4167  OP2  DT A 203      79.116 -69.254 107.646 
ATOM   4168  O5'  DT A 203      80.530 -70.293 105.841 
ATOM   4169  C5'  DT A 203      81.110 -70.055 104.544 
ATOM   4170  C4'  DT A 203      82.597 -69.798 104.680 
ATOM   4171  O4'  DT A 203      82.899 -68.392 104.908 
ATOM   4172  C3'  DT A 203      83.294 -70.516 105.836 
ATOM   4173  O3'  DT A 203      84.595 -70.909 105.417 
ATOM   4174  C2'  DT A 203      83.434 -69.452 106.924 
ATOM   4175  C1'  DT A 203      83.804 -68.299 105.997 
ATOM   4176  N1   DT A 203      83.643 -66.955 106.619 
ATOM   4177  C2   DT A 203      84.543 -65.984 106.252 
ATOM   4178  O2   DT A 203      85.445 -66.182 105.455 
ATOM   4179  N3   DT A 203      84.364 -64.751 106.849 
ATOM   4180  C4   DT A 203      83.383 -64.419 107.761 
ATOM   4181  O4   DT A 203      83.322 -63.280 108.228 
ATOM   4182  C5   DT A 203      82.486 -65.504 108.083 
ATOM   4183  C7   DT A 203      81.389 -65.227 109.068 
ATOM   4184  C6   DT A 203      82.638 -66.712 107.518 
ATOM   4185  P    DC A 204      85.163 -72.332 105.880 
ATOM   4186  OP1  DC A 204      84.666 -73.385 104.966 
ATOM   4187  OP2  DC A 204      84.880 -72.535 107.318 
ATOM   4188  O5'  DC A 204      86.735 -72.130 105.664 
ATOM   4189  C5'  DC A 204      87.189 -71.236 104.631 
ATOM   4190  C4'  DC A 204      88.322 -70.375 105.152 
ATOM   4191  O4'  DC A 204      87.845 -69.155 105.790 
ATOM   4192  C3'  DC A 204      89.216 -71.019 106.211 
ATOM   4193  O3'  DC A 204      90.557 -70.594 106.003 
ATOM   4194  C2'  DC A 204      88.723 -70.440 107.538 
ATOM   4195  C1'  DC A 204      88.505 -69.015 107.038 
ATOM   4196  N1   DC A 204      87.640 -68.194 107.930 
ATOM   4197  C2   DC A 204      87.926 -66.835 108.040 
ATOM   4198  O2   DC A 204      88.876 -66.372 107.400 
ATOM   4199  N3   DC A 204      87.149 -66.070 108.849 
ATOM   4200  C4   DC A 204      86.128 -66.610 109.526 
ATOM   4201  N4   DC A 204      85.400 -65.821 110.301 
ATOM   4202  C5   DC A 204      85.817 -68.005 109.426 
ATOM   4203  C6   DC A 204      86.606 -68.753 108.614 
ATOM   4204  P    DA A 205      91.745 -71.648 106.203 
ATOM   4205  OP1  DA A 205      91.916 -72.443 104.965 
ATOM   4206  OP2  DA A 205      91.519 -72.421 107.444 
ATOM   4207  O5'  DA A 205      93.001 -70.677 106.397 
ATOM   4208  C5'  DA A 205      92.994 -69.390 105.750 
ATOM   4209  C4'  DA A 205      93.490 -68.326 106.709 
ATOM   4210  O4'  DA A 205      92.416 -67.760 107.514 
ATOM   4211  C3'  DA A 205      94.520 -68.787 107.739 
ATOM   4212  O3'  DA A 205      95.464 -67.742 107.947 
ATOM   4213  C2'  DA A 205      93.720 -68.980 109.027 
ATOM   4214  C1'  DA A 205      92.833 -67.748 108.871 
ATOM   4215  N9   DA A 205      91.616 -67.774 109.728 
ATOM   4216  C8   DA A 205      90.861 -68.850 110.098 
ATOM   4217  N7   DA A 205      89.854 -68.548 110.858 
ATOM   4218  C5   DA A 205      89.947 -67.171 111.005 
ATOM   4219  C6   DA A 205      89.163 -66.238 111.704 
ATOM   4220  N6   DA A 205      88.079 -66.570 112.420 
ATOM   4221  N1   DA A 205      89.535 -64.946 111.640 
ATOM   4222  C2   DA A 205      90.611 -64.622 110.926 
ATOM   4223  N3   DA A 205      91.416 -65.401 110.236 
ATOM   4224  C4   DA A 205      91.022 -66.688 110.317 
ATOM   4225  P    DT A 206      97.010 -68.117 108.128 
ATOM   4226  OP1  DT A 206      97.640 -68.280 106.798 
ATOM   4227  OP2  DT A 206      97.136 -69.266 109.051 
ATOM   4228  O5'  DT A 206      97.574 -66.796 108.834 
ATOM   4229  C5'  DT A 206      96.948 -65.532 108.550 
ATOM   4230  C4'  DT A 206      96.767 -64.743 109.832 
ATOM   4231  O4'  DT A 206      95.509 -65.047 110.498 
ATOM   4232  C3'  DT A 206      97.822 -64.979 110.913 
ATOM   4233  O3'  DT A 206      98.082 -63.750 111.580 
ATOM   4234  C2'  DT A 206      97.157 -65.938 111.900 
ATOM   4235  C1'  DT A 206      95.775 -65.291 111.871 
ATOM   4236  N1   DT A 206      94.693 -66.164 112.404 
ATOM   4237  C2   DT A 206      93.669 -65.547 113.081 
ATOM   4238  O2   DT A 206      93.619 -64.342 113.253 
ATOM   4239  N3   DT A 206      92.685 -66.389 113.562 
ATOM   4240  C4   DT A 206      92.642 -67.762 113.425 
ATOM   4241  O4   DT A 206      91.707 -68.410 113.899 
ATOM   4242  C5   DT A 206      93.761 -68.316 112.700 
ATOM   4243  C7   DT A 206      93.792 -69.804 112.506 
ATOM   4244  C6   DT A 206      94.732 -67.521 112.222 
ATOM   4245  P    DC A 207      99.586 -63.395 111.996 
ATOM   4246  OP1  DC A 207     100.291 -62.795 110.841 
ATOM   4247  OP2  DC A 207     100.226 -64.584 112.601 
ATOM   4248  O5'  DC A 207      99.348 -62.282 113.120 
ATOM   4249  C5'  DC A 207      98.181 -61.443 113.036 
ATOM   4250  C4'  DC A 207      97.543 -61.304 114.404 
ATOM   4251  O4'  DC A 207      96.580 -62.362 114.677 
ATOM   4252  C3'  DC A 207      98.501 -61.361 115.593 
ATOM   4253  O3'  DC A 207      98.051 -60.453 116.591 
ATOM   4254  C2'  DC A 207      98.361 -62.785 116.135 
ATOM   4255  C1'  DC A 207      96.849 -62.890 115.967 
ATOM   4256  N1   DC A 207      96.337 -64.288 116.010 
ATOM   4257  C2   DC A 207      95.087 -64.505 116.583 
ATOM   4258  O2   DC A 207      94.459 -63.537 117.028 
ATOM   4259  N3   DC A 207      94.604 -65.772 116.633 
ATOM   4260  C4   DC A 207      95.315 -66.794 116.140 
ATOM   4261  N4   DC A 207      94.800 -68.012 116.212 
ATOM   4262  C5   DC A 207      96.603 -66.593 115.547 
ATOM   4263  C6   DC A 207      97.069 -65.319 115.507 
ATOM   4264  P    DA A 208      99.131 -59.595 117.404 
ATOM   4265  OP1  DA A 208      99.497 -58.392 116.624 
ATOM   4266  OP2  DA A 208     100.252 -60.469 117.814 
ATOM   4267  O5'  DA A 208      98.287 -59.164 118.693 
ATOM   4268  C5'  DA A 208      96.862 -58.994 118.570 
ATOM   4269  C4'  DA A 208      96.160 -59.631 119.754 
ATOM   4270  O4'  DA A 208      95.861 -61.039 119.531 
ATOM   4271  C3'  DA A 208      96.936 -59.623 121.071 
ATOM   4272  O3'  DA A 208      96.023 -59.418 122.142 
ATOM   4273  C2'  DA A 208      97.514 -61.034 121.188 
ATOM   4274  C1'  DA A 208      96.283 -61.772 120.671 
ATOM   4275  N9   DA A 208      96.560 -63.172 120.244 
ATOM   4276  C8   DA A 208      97.687 -63.673 119.658 
ATOM   4277  N7   DA A 208      97.626 -64.944 119.404 
ATOM   4278  C5   DA A 208      96.366 -65.314 119.853 
ATOM   4279  C6   DA A 208      95.689 -66.545 119.867 
ATOM   4280  N6   DA A 208      96.215 -67.684 119.393 
ATOM   4281  N1   DA A 208      94.448 -66.563 120.387 
ATOM   4282  C2   DA A 208      93.931 -65.428 120.855 
ATOM   4283  N3   DA A 208      94.464 -64.228 120.896 
ATOM   4284  C4   DA A 208      95.706 -64.236 120.370 
ATOM   4285  P    DA A 209      96.458 -58.478 123.363 
ATOM   4286  OP1  DA A 209      96.202 -57.062 123.014 
ATOM   4287  OP2  DA A 209      97.841 -58.806 123.773 
ATOM   4288  O5'  DA A 209      95.434 -58.945 124.501 
ATOM   4289  C5'  DA A 209      94.136 -59.432 124.114 
ATOM   4290  C4'  DA A 209      93.788 -60.672 124.913 
ATOM   4291  O4'  DA A 209      94.268 -61.892 124.280 
ATOM   4292  C3'  DA A 209      94.367 -60.737 126.326 
ATOM   4293  O3'  DA A 209      93.414 -61.349 127.186 
ATOM   4294  C2'  DA A 209      95.578 -61.662 126.206 
ATOM   4295  C1'  DA A 209      94.935 -62.672 125.260 
ATOM   4296  N9   DA A 209      95.916 -63.550 124.564 
ATOM   4297  C8   DA A 209      97.175 -63.241 124.133 
ATOM   4298  N7   DA A 209      97.790 -64.227 123.558 
ATOM   4299  C5   DA A 209      96.874 -65.268 123.610 
ATOM   4300  C6   DA A 209      96.925 -66.599 123.161 
ATOM   4301  N6   DA A 209      97.988 -67.130 122.542 
ATOM   4302  N1   DA A 209      95.839 -67.366 123.374 
ATOM   4303  C2   DA A 209      94.786 -66.832 123.989 
ATOM   4304  N3   DA A 209      94.623 -65.611 124.450 
ATOM   4305  C4   DA A 209      95.724 -64.863 124.225 
ATOM   4306  P    DG A 210      93.228 -60.778 128.670 
ATOM   4307  OP1  DG A 210      92.305 -59.622 128.645 
ATOM   4308  OP2  DG A 210      94.555 -60.536 129.278 
ATOM   4309  O5'  DG A 210      92.522 -62.016 129.399 
ATOM   4310  C5'  DG A 210      91.683 -62.895 128.626 
ATOM   4311  C4'  DG A 210      91.972 -64.338 128.987 
ATOM   4312  O4'  DG A 210      93.049 -64.906 128.187 
ATOM   4313  C3'  DG A 210      92.414 -64.587 130.429 
ATOM   4314  O3'  DG A 210      91.860 -65.819 130.874 
ATOM   4315  C2'  DG A 210      93.933 -64.740 130.347 
ATOM   4316  C1'  DG A 210      93.960 -65.557 129.059 
ATOM   4317  N9   DG A 210      95.294 -65.587 128.396 
ATOM   4318  C8   DG A 210      96.259 -64.606 128.335 
ATOM   4319  N7   DG A 210      97.332 -64.954 127.667 
ATOM   4320  C5   DG A 210      97.059 -66.258 127.259 
ATOM   4321  C6   DG A 210      97.848 -67.162 126.499 
ATOM   4322  O6   DG A 210      98.967 -66.994 126.024 
ATOM   4323  N1   DG A 210      97.189 -68.385 126.313 
ATOM   4324  C2   DG A 210      95.932 -68.693 126.796 
ATOM   4325  N2   DG A 210      95.478 -69.916 126.509 
ATOM   4326  N3   DG A 210      95.193 -67.845 127.508 
ATOM   4327  C4   DG A 210      95.818 -66.654 127.698 
ATOM   4328  P    DA A 211      91.316 -65.927 132.376 
ATOM   4329  OP1  DA A 211      89.934 -65.403 132.442 
ATOM   4330  OP2  DA A 211      92.291 -65.309 133.302 
ATOM   4331  O5'  DA A 211      91.301 -67.513 132.592 
ATOM   4332  C5'  DA A 211      91.081 -68.371 131.457 
ATOM   4333  C4'  DA A 211      92.048 -69.538 131.494 
ATOM   4334  O4'  DA A 211      93.310 -69.235 130.834 
ATOM   4335  C3'  DA A 211      92.465 -70.011 132.886 
ATOM   4336  O3'  DA A 211      92.594 -71.428 132.871 
ATOM   4337  C2'  DA A 211      93.849 -69.400 133.105 
ATOM   4338  C1'  DA A 211      94.370 -69.632 131.690 
ATOM   4339  N9   DA A 211      95.568 -68.815 131.351 
ATOM   4340  C8   DA A 211      95.875 -67.549 131.761 
ATOM   4341  N7   DA A 211      97.000 -67.104 131.293 
ATOM   4342  C5   DA A 211      97.477 -68.150 130.515 
ATOM   4343  C6   DA A 211      98.639 -68.304 129.743 
ATOM   4344  N6   DA A 211      99.578 -67.355 129.623 
ATOM   4345  N1   DA A 211      98.803 -69.473 129.096 
ATOM   4346  C2   DA A 211      97.866 -70.412 129.218 
ATOM   4347  N3   DA A 211      96.746 -70.382 129.907 
ATOM   4348  C4   DA A 211      96.607 -69.203 130.545 
ATOM   4349  P    DA A 212      92.093 -72.267 134.139 
ATOM   4350  OP1  DA A 212      90.636 -72.505 134.030 
ATOM   4351  OP2  DA A 212      92.552 -71.610 135.382 
ATOM   4352  O5'  DA A 212      92.880 -73.645 133.937 
ATOM   4353  C5'  DA A 212      93.201 -74.076 132.602 
ATOM   4354  C4'  DA A 212      94.626 -74.594 132.553 
ATOM   4355  O4'  DA A 212      95.592 -73.538 132.285 
ATOM   4356  C3'  DA A 212      95.140 -75.247 133.836 
ATOM   4357  O3'  DA A 212      95.979 -76.343 133.490 
ATOM   4358  C2'  DA A 212      95.997 -74.171 134.501 
ATOM   4359  C1'  DA A 212      96.650 -73.650 133.224 
ATOM   4360  N9   DA A 212      97.278 -72.307 133.376 
ATOM   4361  C8   DA A 212      96.866 -71.261 134.151 
ATOM   4362  N7   DA A 212      97.629 -70.216 134.071 
ATOM   4363  C5   DA A 212      98.622 -70.595 133.177 
ATOM   4364  C6   DA A 212      99.744 -69.922 132.666 
ATOM   4365  N6   DA A 212     100.068 -68.665 133.000 
ATOM   4366  N1   DA A 212     100.524 -70.590 131.796 
ATOM   4367  C2   DA A 212     100.196 -71.839 131.467 
ATOM   4368  N3   DA A 212      99.179 -72.566 131.877 
ATOM   4369  C4   DA A 212      98.415 -71.874 132.746 
ATOM   4370  P    DA A 213      95.901 -77.684 134.361 
ATOM   4371  OP1  DA A 213      94.782 -78.524 133.878 
ATOM   4372  OP2  DA A 213      95.880 -77.340 135.800 
ATOM   4373  O5'  DA A 213      97.294 -78.379 133.995 
ATOM   4374  C5'  DA A 213      97.874 -78.142 132.698 
ATOM   4375  C4'  DA A 213      99.361 -77.884 132.834 
ATOM   4376  O4'  DA A 213      99.663 -76.478 133.062 
ATOM   4377  C3'  DA A 213     100.058 -78.602 133.990 
ATOM   4378  O3'  DA A 213     101.359 -78.995 133.571 
ATOM   4379  C2'  DA A 213     100.199 -77.538 135.078 
ATOM   4380  C1'  DA A 213     100.568 -76.385 134.151 
ATOM   4381  N9   DA A 213     100.407 -75.041 134.773 
ATOM   4382  C8   DA A 213      99.470 -74.631 135.678 
ATOM   4383  N7   DA A 213      99.593 -73.391 136.035 
ATOM   4384  C5   DA A 213     100.692 -72.942 135.316 
ATOM   4385  C6   DA A 213     101.339 -71.697 135.252 
ATOM   4386  N6   DA A 213     100.951 -70.625 135.957 
ATOM   4387  N1   DA A 213     102.403 -71.594 134.435 
ATOM   4388  C2   DA A 213     102.784 -72.662 133.736 
ATOM   4389  N3   DA A 213     102.261 -73.869 133.714 
ATOM   4390  C4   DA A 213     101.198 -73.946 134.540 
ATOM   4391  P    DT A 214     101.927 -80.418 134.034 
ATOM   4392  OP1  DT A 214     101.430 -81.471 133.119 
ATOM   4393  OP2  DT A 214     101.644 -80.622 135.472 
ATOM   4394  O5'  DT A 214     103.499 -80.216 133.818 
ATOM   4395  C5'  DT A 214     103.953 -79.323 132.784 
ATOM   4396  C4'  DT A 214     105.086 -78.461 133.306 
ATOM   4397  O4'  DT A 214     104.609 -77.241 133.944 
ATOM   4398  C3'  DT A 214     105.980 -79.106 134.365 
ATOM   4399  O3'  DT A 214     107.321 -78.681 134.157 
ATOM   4400  C2'  DT A 214     105.487 -78.527 135.691 
ATOM   4401  C1'  DT A 214     105.270 -77.102 135.192 
ATOM   4402  N1   DT A 214     104.404 -76.280 136.084 
ATOM   4403  C2   DT A 214     104.699 -74.942 136.182 
ATOM   4404  O2   DT A 214     105.621 -74.420 135.579 
ATOM   4405  N3   DT A 214     103.875 -74.213 137.018 
ATOM   4406  C4   DT A 214     102.808 -74.700 137.745 
ATOM   4407  O4   DT A 214     102.144 -73.948 138.461 
ATOM   4408  C5   DT A 214     102.578 -76.115 137.577 
ATOM   4409  C7   DT A 214     101.435 -76.726 138.333 
ATOM   4410  C6   DT A 214     103.363 -76.848 136.770 
ATOM   4411  P    DA A 215     108.509 -79.735 134.356 
ATOM   4412  OP1  DA A 215     108.680 -80.529 133.119 
ATOM   4413  OP2  DA A 215     108.283 -80.508 135.597 
ATOM   4414  O5'  DA A 215     109.765 -78.763 134.550 
ATOM   4415  C5'  DA A 215     109.758 -77.476 133.904 
ATOM   4416  C4'  DA A 215     110.254 -76.412 134.862 
ATOM   4417  O4'  DA A 215     109.181 -75.846 135.668 
ATOM   4418  C3'  DA A 215     111.284 -76.873 135.893 
ATOM   4419  O3'  DA A 215     112.228 -75.828 136.100 
ATOM   4420  C2'  DA A 215     110.484 -77.066 137.181 
ATOM   4421  C1'  DA A 215     109.597 -75.834 137.025 
ATOM   4422  N9   DA A 215     108.380 -75.860 137.882 
ATOM   4423  C8   DA A 215     107.625 -76.937 138.252 
ATOM   4424  N7   DA A 215     106.618 -76.634 139.012 
ATOM   4425  C5   DA A 215     106.711 -75.257 139.159 
ATOM   4426  C6   DA A 215     105.927 -74.324 139.857 
ATOM   4427  N6   DA A 215     104.843 -74.657 140.574 
ATOM   4428  N1   DA A 215     106.299 -73.033 139.793 
ATOM   4429  C2   DA A 215     107.375 -72.708 139.080 
ATOM   4430  N3   DA A 215     108.181 -73.487 138.390 
ATOM   4431  C4   DA A 215     107.786 -74.774 138.471 
ATOM   4432  P    DT A 216     113.774 -76.204 136.282 
ATOM   4433  OP1  DT A 216     114.404 -76.366 134.952 
ATOM   4434  OP2  DT A 216     113.900 -77.353 137.205 
ATOM   4435  O5'  DT A 216     114.338 -74.883 136.988 
ATOM   4436  C5'  DT A 216     113.712 -73.618 136.704 
ATOM   4437  C4'  DT A 216     113.532 -72.829 137.986 
ATOM   4438  O4'  DT A 216     112.273 -73.133 138.652 
ATOM   4439  C3'  DT A 216     114.586 -73.066 139.066 
ATOM   4440  O3'  DT A 216     114.846 -71.836 139.734 
ATOM   4441  C2'  DT A 216     113.921 -74.024 140.054 
ATOM   4442  C1'  DT A 216     112.540 -73.377 140.024 
ATOM   4443  N1   DT A 216     111.457 -74.250 140.558 
ATOM   4444  C2   DT A 216     110.433 -73.634 141.235 
ATOM   4445  O2   DT A 216     110.383 -72.428 141.407 
ATOM   4446  N3   DT A 216     109.449 -74.475 141.716 
ATOM   4447  C4   DT A 216     109.406 -75.848 141.579 
ATOM   4448  O4   DT A 216     108.471 -76.496 142.053 
ATOM   4449  C5   DT A 216     110.525 -76.403 140.854 
ATOM   4450  C7   DT A 216     110.556 -77.891 140.660 
ATOM   4451  C6   DT A 216     111.496 -75.608 140.376 
ATOM   4452  P    DC A 217     116.350 -71.482 140.150 
ATOM   4453  OP1  DC A 217     117.055 -70.881 138.995 
ATOM   4454  OP2  DC A 217     116.991 -72.670 140.755 
ATOM   4455  O5'  DC A 217     116.113 -70.368 141.274 
ATOM   4456  C5'  DC A 217     114.945 -69.529 141.190 
ATOM   4457  C4'  DC A 217     114.307 -69.390 142.558 
ATOM   4458  O4'  DC A 217     113.344 -70.448 142.831 
ATOM   4459  C3'  DC A 217     115.265 -69.448 143.747 
ATOM   4460  O3'  DC A 217     114.815 -68.540 144.745 
ATOM   4461  C2'  DC A 217     115.125 -70.871 144.288 
ATOM   4462  C1'  DC A 217     113.613 -70.976 144.121 
ATOM   4463  N1   DC A 217     113.101 -72.374 144.164 
ATOM   4464  C2   DC A 217     111.851 -72.591 144.737 
ATOM   4465  O2   DC A 217     111.223 -71.623 145.182 
ATOM   4466  N3   DC A 217     111.368 -73.859 144.787 
ATOM   4467  C4   DC A 217     112.079 -74.880 144.294 
ATOM   4468  N4   DC A 217     111.564 -76.098 144.366 
ATOM   4469  C5   DC A 217     113.367 -74.679 143.701 
ATOM   4470  C6   DC A 217     113.833 -73.405 143.661 
ATOM   4471  P    DT A 218     115.895 -67.682 145.558 
ATOM   4472  OP1  DT A 218     116.261 -66.478 144.778 
ATOM   4473  OP2  DT A 218     117.016 -68.556 145.968 
ATOM   4474  O5'  DT A 218     115.051 -67.251 146.847 
ATOM   4475  C5'  DT A 218     113.626 -67.081 146.724 
ATOM   4476  C4'  DT A 218     112.924 -67.717 147.908 
ATOM   4477  O4'  DT A 218     112.625 -69.125 147.685 
ATOM   4478  C3'  DT A 218     113.700 -67.709 149.224 
ATOM   4479  O3'  DT A 218     112.787 -67.504 150.296 
ATOM   4480  C2'  DT A 218     114.278 -69.120 149.342 
ATOM   4481  C1'  DT A 218     113.047 -69.858 148.825 
ATOM   4482  N1   DT A 218     113.324 -71.258 148.398 
ATOM   4483  C2   DT A 218     112.333 -72.185 148.612 
ATOM   4484  O2   DT A 218     111.263 -71.905 149.125 
ATOM   4485  N3   DT A 218     112.625 -73.472 148.204 
ATOM   4486  C4   DT A 218     113.799 -73.897 147.615 
ATOM   4487  O4   DT A 218     113.945 -75.078 147.293 
ATOM   4488  C5   DT A 218     114.778 -72.853 147.432 
ATOM   4489  C7   DT A 218     116.085 -73.230 146.797 
ATOM   4490  C6   DT A 218     114.521 -71.593 147.819 
ATOM   4491  P    DC A 219     113.222 -66.564 151.517 
ATOM   4492  OP1  DC A 219     112.966 -65.148 151.168 
ATOM   4493  OP2  DC A 219     114.605 -66.892 151.927 
ATOM   4494  O5'  DC A 219     112.199 -67.031 152.654 
ATOM   4495  C5'  DC A 219     110.900 -67.518 152.268 
ATOM   4496  C4'  DC A 219     110.552 -68.758 153.067 
ATOM   4497  O4'  DC A 219     111.032 -69.978 152.434 
ATOM   4498  C3'  DC A 219     111.131 -68.823 154.480 
ATOM   4499  O3'  DC A 219     110.178 -69.436 155.340 
ATOM   4500  C2'  DC A 219     112.342 -69.749 154.360 
ATOM   4501  C1'  DC A 219     111.700 -70.759 153.414 
ATOM   4502  N1   DC A 219     112.681 -71.636 152.718 
ATOM   4503  C2   DC A 219     112.304 -72.951 152.456 
ATOM   4504  O2   DC A 219     111.181 -73.332 152.807 
ATOM   4505  N3   DC A 219     113.186 -73.768 151.822 
ATOM   4506  C4   DC A 219     114.392 -73.317 151.457 
ATOM   4507  N4   DC A 219     115.215 -74.152 150.842 
ATOM   4508  C5   DC A 219     114.799 -71.969 151.719 
ATOM   4509  C6   DC A 219     113.905 -71.168 152.353 
ATOM   4510  P    DA A 220     109.992 -68.865 156.824 
ATOM   4511  OP1  DA A 220     109.069 -67.709 156.799 
ATOM   4512  OP2  DA A 220     111.319 -68.623 157.432 
ATOM   4513  O5'  DA A 220     109.286 -70.103 157.552 
ATOM   4514  C5'  DA A 220     108.447 -70.981 156.779 
ATOM   4515  C4'  DA A 220     108.736 -72.424 157.141 
ATOM   4516  O4'  DA A 220     109.813 -72.992 156.340 
ATOM   4517  C3'  DA A 220     109.178 -72.674 158.583 
ATOM   4518  O3'  DA A 220     108.624 -73.905 159.028 
ATOM   4519  C2'  DA A 220     110.697 -72.826 158.501 
ATOM   4520  C1'  DA A 220     110.724 -73.643 157.213 
ATOM   4521  N9   DA A 220     112.058 -73.674 156.550 
ATOM   4522  C8   DA A 220     113.002 -72.689 156.499 
ATOM   4523  N7   DA A 220     114.070 -73.021 155.842 
ATOM   4524  C5   DA A 220     113.818 -74.320 155.425 
ATOM   4525  C6   DA A 220     114.571 -75.239 154.677 
ATOM   4526  N6   DA A 220     115.792 -74.974 154.192 
ATOM   4527  N1   DA A 220     114.023 -76.446 154.443 
ATOM   4528  C2   DA A 220     112.808 -76.704 154.927 
ATOM   4529  N3   DA A 220     112.015 -75.931 155.635 
ATOM   4530  C4   DA A 220     112.588 -74.729 155.855 
ATOM   4531  P    DG A 221     108.080 -74.013 160.530 
ATOM   4532  OP1  DG A 221     106.698 -73.489 160.596 
ATOM   4533  OP2  DG A 221     109.055 -73.395 161.456 
ATOM   4534  O5'  DG A 221     108.065 -75.599 160.746 
ATOM   4535  C5'  DG A 221     107.845 -76.457 159.611 
ATOM   4536  C4'  DG A 221     108.812 -77.624 159.648 
ATOM   4537  O4'  DG A 221     110.074 -77.321 158.987 
ATOM   4538  C3'  DG A 221     109.230 -78.097 161.040 
ATOM   4539  O3'  DG A 221     109.358 -79.514 161.025 
ATOM   4540  C2'  DG A 221     110.613 -77.487 161.258 
ATOM   4541  C1'  DG A 221     111.134 -77.718 159.844 
ATOM   4542  N9   DG A 221     112.333 -76.901 159.505 
ATOM   4543  C8   DG A 221     112.659 -75.624 159.908 
ATOM   4544  N7   DG A 221     113.798 -75.188 159.428 
ATOM   4545  C5   DG A 221     114.258 -76.250 158.652 
ATOM   4546  C6   DG A 221     115.444 -76.371 157.881 
ATOM   4547  O6   DG A 221     116.346 -75.552 157.722 
ATOM   4548  N1   DG A 221     115.519 -77.620 157.250 
ATOM   4549  C2   DG A 221     114.572 -78.621 157.350 
ATOM   4550  N2   DG A 221     114.828 -79.741 156.670 
ATOM   4551  N3   DG A 221     113.459 -78.506 158.073 
ATOM   4552  C4   DG A 221     113.372 -77.300 158.692 
ATOM   4553  P    DG A 222     108.857 -80.353 162.293 
ATOM   4554  OP1  DG A 222     107.400 -80.591 162.184 
ATOM   4555  OP2  DG A 222     109.317 -79.696 163.536 
ATOM   4556  O5'  DG A 222     109.644 -81.731 162.091 
ATOM   4557  C5'  DG A 222     109.965 -82.163 160.755 
ATOM   4558  C4'  DG A 222     111.390 -82.680 160.707 
ATOM   4559  O4'  DG A 222     112.356 -81.624 160.439 
ATOM   4560  C3'  DG A 222     111.905 -83.333 161.990 
ATOM   4561  O3'  DG A 222     112.743 -84.429 161.644 
ATOM   4562  C2'  DG A 222     112.761 -82.257 162.655 
ATOM   4563  C1'  DG A 222     113.414 -81.736 161.378 
ATOM   4564  N9   DG A 222     114.042 -80.394 161.530 
ATOM   4565  C8   DG A 222     113.641 -79.327 162.306 
ATOM   4566  N7   DG A 222     114.421 -78.278 162.215 
ATOM   4567  C5   DG A 222     115.409 -78.677 161.316 
ATOM   4568  C6   DG A 222     116.534 -77.968 160.819 
ATOM   4569  O6   DG A 222     116.895 -76.823 161.076 
ATOM   4570  N1   DG A 222     117.278 -78.749 159.924 
ATOM   4571  C2   DG A 222     116.974 -80.046 159.557 
ATOM   4572  N2   DG A 222     117.810 -80.620 158.688 
ATOM   4573  N3   DG A 222     115.918 -80.710 160.022 
ATOM   4574  C4   DG A 222     115.187 -79.966 160.892 
ATOM   4575  P    DC A 223     112.665 -85.770 162.515 
ATOM   4576  OP1  DC A 223     111.546 -86.611 162.032 
ATOM   4577  OP2  DC A 223     112.644 -85.426 163.954 
ATOM   4578  O5'  DC A 223     114.058 -86.466 162.149 
ATOM   4579  C5'  DC A 223     114.638 -86.228 160.852 
ATOM   4580  C4'  DC A 223     116.126 -85.970 160.988 
ATOM   4581  O4'  DC A 223     116.427 -84.565 161.216 
ATOM   4582  C3'  DC A 223     116.822 -86.688 162.144 
ATOM   4583  O3'  DC A 223     118.123 -87.081 161.725 
ATOM   4584  C2'  DC A 223     116.963 -85.625 163.232 
ATOM   4585  C1'  DC A 223     117.332 -84.472 162.305 
ATOM   4586  N1   DC A 223     117.172 -83.127 162.927 
ATOM   4587  C2   DC A 223     118.076 -82.133 162.565 
ATOM   4588  O2   DC A 223     118.966 -82.403 161.750 
ATOM   4589  N3   DC A 223     117.947 -80.900 163.122 
ATOM   4590  C4   DC A 223     116.969 -80.648 164.001 
ATOM   4591  N4   DC A 223     116.885 -79.431 164.515 
ATOM   4592  C5   DC A 223     116.029 -81.657 164.387 
ATOM   4593  C6   DC A 223     116.175 -82.882 163.820 
ATOM   4594  P    DT A 224     118.691 -88.505 162.187 
ATOM   4595  OP1  DT A 224     118.194 -89.557 161.273 
ATOM   4596  OP2  DT A 224     118.408 -88.708 163.626 
ATOM   4597  O5'  DT A 224     120.263 -88.302 161.972 
ATOM   4598  C5'  DT A 224     120.717 -87.409 160.938 
ATOM   4599  C4'  DT A 224     121.850 -86.547 161.460 
ATOM   4600  O4'  DT A 224     121.373 -85.328 162.097 
ATOM   4601  C3'  DT A 224     122.744 -87.192 162.519 
ATOM   4602  O3'  DT A 224     124.085 -86.767 162.311 
ATOM   4603  C2'  DT A 224     122.251 -86.613 163.845 
ATOM   4604  C1'  DT A 224     122.034 -85.188 163.346 
ATOM   4605  N1   DT A 224     121.168 -84.366 164.237 
ATOM   4606  C2   DT A 224     121.463 -83.028 164.336 
ATOM   4607  O2   DT A 224     122.385 -82.506 163.733 
ATOM   4608  N3   DT A 224     120.640 -82.299 165.172 
ATOM   4609  C4   DT A 224     119.573 -82.786 165.899 
ATOM   4610  O4   DT A 224     118.908 -82.034 166.615 
ATOM   4611  C5   DT A 224     119.342 -84.201 165.731 
ATOM   4612  C7   DT A 224     118.200 -84.813 166.487 
ATOM   4613  C6   DT A 224     120.127 -84.934 164.924 
ATOM   4614  P    DA A 225     125.273 -87.821 162.510 
ATOM   4615  OP1  DA A 225     125.444 -88.616 161.273 
ATOM   4616  OP2  DA A 225     125.047 -88.594 163.751 
ATOM   4617  O5'  DA A 225     126.529 -86.849 162.704 
ATOM   4618  C5'  DA A 225     126.522 -85.563 162.058 
ATOM   4619  C4'  DA A 225     127.018 -84.499 163.016 
ATOM   4620  O4'  DA A 225     125.945 -83.932 163.822 
ATOM   4621  C3'  DA A 225     128.049 -84.959 164.047 
ATOM   4622  O3'  DA A 225     128.992 -83.914 164.254 
ATOM   4623  C2'  DA A 225     127.248 -85.153 165.335 
ATOM   4624  C1'  DA A 225     126.361 -83.921 165.179 
ATOM   4625  N9   DA A 225     125.145 -83.946 166.036 
ATOM   4626  C8   DA A 225     124.389 -85.023 166.406 
ATOM   4627  N7   DA A 225     123.383 -84.720 167.166 
ATOM   4628  C5   DA A 225     123.475 -83.344 167.312 
ATOM   4629  C6   DA A 225     122.691 -82.410 168.011 
ATOM   4630  N6   DA A 225     121.607 -82.743 168.728 
ATOM   4631  N1   DA A 225     123.063 -81.119 167.947 
ATOM   4632  C2   DA A 225     124.139 -80.794 167.234 
ATOM   4633  N3   DA A 225     124.945 -81.573 166.544 
ATOM   4634  C4   DA A 225     124.550 -82.860 166.625 
ATOM   4635  P    DA A 226     130.538 -84.290 164.435 
ATOM   4636  OP1  DA A 226     131.168 -84.452 163.106 
ATOM   4637  OP2  DA A 226     130.664 -85.439 165.358 
ATOM   4638  O5'  DA A 226     131.102 -82.969 165.142 
ATOM   4639  C5'  DA A 226     130.476 -81.704 164.857 
ATOM   4640  C4'  DA A 226     130.296 -80.915 166.140 
ATOM   4641  O4'  DA A 226     129.037 -81.219 166.806 
ATOM   4642  C3'  DA A 226     131.351 -81.152 167.220 
ATOM   4643  O3'  DA A 226     131.610 -79.923 167.888 
ATOM   4644  C2'  DA A 226     130.686 -82.110 168.208 
ATOM   4645  C1'  DA A 226     129.304 -81.463 168.178 
ATOM   4646  N9   DA A 226     128.221 -82.337 168.712 
ATOM   4647  C8   DA A 226     128.105 -83.694 168.621 
ATOM   4648  N7   DA A 226     127.041 -84.169 169.192 
ATOM   4649  C5   DA A 226     126.405 -83.044 169.700 
ATOM   4650  C6   DA A 226     125.212 -82.876 170.422 
ATOM   4651  N6   DA A 226     124.411 -83.892 170.774 
ATOM   4652  N1   DA A 226     124.871 -81.622 170.772 
ATOM   4653  C2   DA A 226     125.671 -80.617 170.419 
ATOM   4654  N3   DA A 226     126.802 -80.651 169.749 
ATOM   4655  C4   DA A 226     127.121 -81.918 169.411 
ATOM   4656  P    DT A 227     133.114 -79.568 168.304 
ATOM   4657  OP1  DT A 227     133.819 -78.968 167.149 
ATOM   4658  OP2  DT A 227     133.755 -80.756 168.909 
ATOM   4659  O5'  DT A 227     132.877 -78.454 169.428 
ATOM   4660  C5'  DT A 227     131.709 -77.616 169.344 
ATOM   4661  C4'  DT A 227     131.072 -77.477 170.711 
ATOM   4662  O4'  DT A 227     130.108 -78.534 170.985 
ATOM   4663  C3'  DT A 227     132.029 -77.534 171.901 
ATOM   4664  O3'  DT A 227     131.579 -76.626 172.899 
ATOM   4665  C2'  DT A 227     131.890 -78.957 172.442 
ATOM   4666  C1'  DT A 227     130.377 -79.062 172.275 
ATOM   4667  N1   DT A 227     129.866 -80.461 172.318 
ATOM   4668  C2   DT A 227     128.631 -80.658 172.886 
ATOM   4669  O2   DT A 227     127.958 -79.750 173.344 
ATOM   4670  N3   DT A 227     128.190 -81.967 172.909 
ATOM   4671  C4   DT A 227     128.866 -83.067 172.422 
ATOM   4672  O4   DT A 227     128.369 -84.192 172.499 
ATOM   4673  C5   DT A 227     130.153 -82.760 171.845 
ATOM   4674  C7   DT A 227     130.956 -83.901 171.291 
ATOM   4675  C6   DT A 227     130.606 -81.496 171.810 
ATOM   4676  P    DG A 228     132.659 -75.768 173.711 
ATOM   4677  OP1  DG A 228     133.026 -74.564 172.932 
ATOM   4678  OP2  DG A 228     133.780 -76.642 174.121 
ATOM   4679  O5'  DG A 228     131.815 -75.337 175.001 
ATOM   4680  C5'  DG A 228     130.390 -75.167 174.878 
ATOM   4681  C4'  DG A 228     129.688 -75.803 176.062 
ATOM   4682  O4'  DG A 228     129.389 -77.211 175.839 
ATOM   4683  C3'  DG A 228     130.464 -75.796 177.378 
ATOM   4684  O3'  DG A 228     129.551 -75.591 178.450 
ATOM   4685  C2'  DG A 228     131.042 -77.206 177.496 
ATOM   4686  C1'  DG A 228     129.811 -77.945 176.978 
ATOM   4687  N9   DG A 228     130.088 -79.344 176.552 
ATOM   4688  C8   DG A 228     131.218 -79.868 175.960 
ATOM   4689  N7   DG A 228     131.142 -81.152 175.708 
ATOM   4690  C5   DG A 228     129.873 -81.505 176.166 
ATOM   4691  C6   DG A 228     129.219 -82.764 176.164 
ATOM   4692  O6   DG A 228     129.630 -83.845 175.751 
ATOM   4693  N1   DG A 228     127.937 -82.676 176.725 
ATOM   4694  C2   DG A 228     127.363 -81.522 177.222 
ATOM   4695  N2   DG A 228     126.128 -81.646 177.715 
ATOM   4696  N3   DG A 228     127.978 -80.341 177.222 
ATOM   4697  C4   DG A 228     129.222 -80.410 176.682 
ATOM   4698  P    DT A 229     129.986 -74.650 179.670 
ATOM   4699  OP1  DT A 229     129.730 -73.235 179.322 
ATOM   4700  OP2  DT A 229     131.369 -74.979 180.081 
ATOM   4701  O5'  DT A 229     128.963 -75.117 180.808 
ATOM   4702  C5'  DT A 229     127.664 -75.604 180.422 
ATOM   4703  C4'  DT A 229     127.316 -76.845 181.221 
ATOM   4704  O4'  DT A 229     127.796 -78.065 180.588 
ATOM   4705  C3'  DT A 229     127.896 -76.909 182.634 
ATOM   4706  O3'  DT A 229     126.942 -77.522 183.494 
ATOM   4707  C2'  DT A 229     129.106 -77.835 182.514 
ATOM   4708  C1'  DT A 229     128.464 -78.845 181.568 
ATOM   4709  N1   DT A 229     129.445 -79.723 180.872 
ATOM   4710  C2   DT A 229     129.058 -81.017 180.620 
ATOM   4711  O2   DT A 229     127.968 -81.457 180.939 
ATOM   4712  N3   DT A 229     129.995 -81.801 179.974 
ATOM   4713  C4   DT A 229     131.253 -81.407 179.569 
ATOM   4714  O4   DT A 229     132.005 -82.199 178.998 
ATOM   4715  C5   DT A 229     131.568 -80.031 179.878 
ATOM   4716  C7   DT A 229     132.919 -79.521 179.471 
ATOM   4717  C6   DT A 229     130.677 -79.247 180.505 
ATOM   4718  P    DC A 230     126.757 -76.951 184.978 
ATOM   4719  OP1  DC A 230     125.833 -75.795 184.952 
ATOM   4720  OP2  DC A 230     128.083 -76.709 185.586 
ATOM   4721  O5'  DC A 230     126.050 -78.189 185.706 
ATOM   4722  C5'  DC A 230     125.211 -79.068 184.933 
ATOM   4723  C4'  DC A 230     125.501 -80.511 185.295 
ATOM   4724  O4'  DC A 230     126.577 -81.078 184.494 
ATOM   4725  C3'  DC A 230     125.943 -80.760 186.736 
ATOM   4726  O3'  DC A 230     125.388 -81.991 187.182 
ATOM   4727  C2'  DC A 230     127.461 -80.912 186.655 
ATOM   4728  C1'  DC A 230     127.488 -81.729 185.366 
ATOM   4729  N1   DC A 230     128.822 -81.760 184.704 
ATOM   4730  C2   DC A 230     129.190 -82.928 184.040 
ATOM   4731  O2   DC A 230     128.402 -83.881 184.028 
ATOM   4732  N3   DC A 230     130.402 -82.976 183.430 
ATOM   4733  C4   DC A 230     131.227 -81.922 183.466 
ATOM   4734  N4   DC A 230     132.398 -82.018 182.856 
ATOM   4735  C5   DC A 230     130.868 -80.711 184.144 
ATOM   4736  C6   DC A 230     129.652 -80.683 184.748 
ATOM   4737  P    DG A 231     124.844 -82.099 188.684 
ATOM   4738  OP1  DG A 231     123.462 -81.575 188.750 
ATOM   4739  OP2  DG A 231     125.819 -81.481 189.609 
ATOM   4740  O5'  DG A 231     124.830 -83.685 188.900 
ATOM   4741  C5'  DG A 231     124.609 -84.543 187.765 
ATOM   4742  C4'  DG A 231     125.576 -85.710 187.802 
ATOM   4743  O4'  DG A 231     126.838 -85.408 187.141 
ATOM   4744  C3'  DG A 231     125.994 -86.184 189.194 
ATOM   4745  O3'  DG A 231     126.123 -87.600 189.179 
ATOM   4746  C2'  DG A 231     127.377 -85.573 189.412 
ATOM   4747  C1'  DG A 231     127.898 -85.805 187.997 
ATOM   4748  N9   DG A 231     129.097 -84.988 187.659 
ATOM   4749  C8   DG A 231     129.423 -83.711 188.062 
ATOM   4750  N7   DG A 231     130.562 -83.274 187.582 
ATOM   4751  C5   DG A 231     131.022 -84.336 186.806 
ATOM   4752  C6   DG A 231     132.209 -84.457 186.035 
ATOM   4753  O6   DG A 231     133.111 -83.638 185.876 
ATOM   4754  N1   DG A 231     132.283 -85.707 185.404 
ATOM   4755  C2   DG A 231     131.336 -86.707 185.504 
ATOM   4756  N2   DG A 231     131.592 -87.827 184.824 
ATOM   4757  N3   DG A 231     130.224 -86.592 186.227 
ATOM   4758  C4   DG A 231     130.136 -85.386 186.846 
ATOM   4759  P    DT A 232     125.621 -88.440 190.446 
ATOM   4760  OP1  DT A 232     124.164 -88.677 190.338 
ATOM   4761  OP2  DT A 232     126.081 -87.782 191.690 
ATOM   4762  O5'  DT A 232     126.408 -89.817 190.245 
ATOM   4763  C5'  DT A 232     126.730 -90.249 188.909 
ATOM   4764  C4'  DT A 232     128.154 -90.766 188.861 
ATOM   4765  O4'  DT A 232     129.120 -89.710 188.592 
ATOM   4766  C3'  DT A 232     128.669 -91.419 190.143 
ATOM   4767  O3'  DT A 232     129.507 -92.516 189.798 
ATOM   4768  C2'  DT A 232     129.525 -90.343 190.809 
ATOM   4769  C1'  DT A 232     130.178 -89.822 189.532 
ATOM   4770  N1   DT A 232     130.806 -88.480 189.684 
ATOM   4771  C2   DT A 232     131.950 -88.240 188.962 
ATOM   4772  O2   DT A 232     132.453 -89.066 188.221 
ATOM   4773  N3   DT A 232     132.503 -86.984 189.129 
ATOM   4774  C4   DT A 232     132.019 -85.977 189.938 
ATOM   4775  O4   DT A 232     132.602 -84.893 190.006 
ATOM   4776  C5   DT A 232     130.815 -86.325 190.656 
ATOM   4777  C7   DT A 232     130.222 -85.284 191.560 
ATOM   4778  C6   DT A 232     130.256 -87.537 190.512 
ATOM   4779  P    DC A 233     129.429 -93.856 190.669 
ATOM   4780  OP1  DC A 233     128.310 -94.697 190.186 
ATOM   4781  OP2  DC A 233     129.409 -93.513 192.108 
ATOM   4782  O5'  DC A 233     130.822 -94.552 190.303 
ATOM   4783  C5'  DC A 233     131.402 -94.314 189.005 
ATOM   4784  C4'  DC A 233     132.890 -94.057 189.142 
ATOM   4785  O4'  DC A 233     133.191 -92.651 189.370 
ATOM   4786  C3'  DC A 233     133.586 -94.775 190.298 
ATOM   4787  O3'  DC A 233     134.887 -95.168 189.879 
ATOM   4788  C2'  DC A 233     133.727 -93.711 191.386 
ATOM   4789  C1'  DC A 233     134.096 -92.558 190.459 
ATOM   4790  N1   DC A 233     133.936 -91.214 191.081 
ATOM   4791  C2   DC A 233     134.840 -90.219 190.719 
ATOM   4792  O2   DC A 233     135.730 -90.489 189.904 
ATOM   4793  N3   DC A 233     134.711 -88.986 191.275 
ATOM   4794  C4   DC A 233     133.734 -88.734 192.154 
ATOM   4795  N4   DC A 233     133.649 -87.517 192.669 
ATOM   4796  C5   DC A 233     132.793 -89.744 192.541 
ATOM   4797  C6   DC A 233     132.939 -90.968 191.974 
ATOM   4798  P    DT A 234     135.455 -96.591 190.341 
ATOM   4799  OP1  DT A 234     134.958 -97.644 189.427 
ATOM   4800  OP2  DT A 234     135.172 -96.794 191.779 
ATOM   4801  O5'  DT A 234     137.027 -96.389 190.126 
ATOM   4802  C5'  DT A 234     137.481 -95.495 189.092 
ATOM   4803  C4'  DT A 234     138.614 -94.634 189.613 
ATOM   4804  O4'  DT A 234     138.137 -93.414 190.251 
ATOM   4805  C3'  DT A 234     139.508 -95.278 190.672 
ATOM   4806  O3'  DT A 234     140.850 -94.853 190.464 
ATOM   4807  C2'  DT A 234     139.015 -94.699 191.999 
ATOM   4808  C1'  DT A 234     138.798 -93.274 191.499 
ATOM   4809  N1   DT A 234     137.932 -92.452 192.391 
ATOM   4810  C2   DT A 234     138.227 -91.115 192.489 
ATOM   4811  O2   DT A 234     139.149 -90.592 191.887 
ATOM   4812  N3   DT A 234     137.404 -90.385 193.326 
ATOM   4813  C4   DT A 234     136.337 -90.872 194.053 
ATOM   4814  O4   DT A 234     135.672 -90.120 194.769 
ATOM   4815  C5   DT A 234     136.106 -92.287 193.885 
ATOM   4816  C7   DT A 234     134.964 -92.899 194.641 
ATOM   4817  C6   DT A 234     136.891 -93.020 193.078 
ATOM   4818  P    DG A 235     142.037 -95.907 190.664 
ATOM   4819  OP1  DG A 235     142.208 -96.702 189.426 
ATOM   4820  OP2  DG A 235     141.811 -96.680 191.905 
ATOM   4821  O5'  DG A 235     143.293 -94.936 190.858 
ATOM   4822  C5'  DG A 235     143.286 -93.649 190.212 
ATOM   4823  C4'  DG A 235     143.782 -92.585 191.170 
ATOM   4824  O4'  DG A 235     142.709 -92.019 191.976 
ATOM   4825  C3'  DG A 235     144.813 -93.046 192.201 
ATOM   4826  O3'  DG A 235     145.756 -92.001 192.408 
ATOM   4827  C2'  DG A 235     144.012 -93.239 193.489 
ATOM   4828  C1'  DG A 235     143.125 -92.007 193.332 
ATOM   4829  N9   DG A 235     141.909 -92.033 194.190 
ATOM   4830  C8   DG A 235     141.135 -93.107 194.573 
ATOM   4831  N7   DG A 235     140.121 -92.788 195.341 
ATOM   4832  C5   DG A 235     140.230 -91.405 195.476 
ATOM   4833  C6   DG A 235     139.417 -90.490 196.193 
ATOM   4834  O6   DG A 235     138.415 -90.715 196.868 
ATOM   4835  N1   DG A 235     139.888 -89.175 196.063 
ATOM   4836  C2   DG A 235     140.998 -88.795 195.335 
ATOM   4837  N2   DG A 235     141.281 -87.491 195.335 
ATOM   4838  N3   DG A 235     141.760 -89.656 194.661 
ATOM   4839  C4   DG A 235     141.318 -90.934 194.778 
ATOM   4840  P    DT A 236     147.302 -92.376 192.589 
ATOM   4841  OP1  DT A 236     147.932 -92.539 191.260 
ATOM   4842  OP2  DT A 236     147.428 -93.525 193.512 
ATOM   4843  O5'  DT A 236     147.866 -91.055 193.296 
ATOM   4844  C5'  DT A 236     147.240 -89.791 193.011 
ATOM   4845  C4'  DT A 236     147.060 -89.002 194.294 
ATOM   4846  O4'  DT A 236     145.801 -89.306 194.959 
ATOM   4847  C3'  DT A 236     148.115 -89.238 195.374 
ATOM   4848  O3'  DT A 236     148.374 -88.009 196.041 
ATOM   4849  C2'  DT A 236     147.450 -90.197 196.362 
ATOM   4850  C1'  DT A 236     146.068 -89.550 196.332 
ATOM   4851  N1   DT A 236     144.985 -90.423 196.866 
ATOM   4852  C2   DT A 236     143.961 -89.806 197.543 
ATOM   4853  O2   DT A 236     143.911 -88.601 197.715 
ATOM   4854  N3   DT A 236     142.977 -90.648 198.024 
ATOM   4855  C4   DT A 236     142.934 -92.020 197.887 
ATOM   4856  O4   DT A 236     142.000 -92.669 198.361 
ATOM   4857  C5   DT A 236     144.053 -92.575 197.161 
ATOM   4858  C7   DT A 236     144.084 -94.063 196.967 
ATOM   4859  C6   DT A 236     145.024 -91.780 196.683 
ATOM   4860  P    DA A 237     149.878 -87.654 196.457 
ATOM   4861  OP1  DA A 237     150.583 -87.054 195.302 
ATOM   4862  OP2  DA A 237     150.519 -88.842 197.063 
ATOM   4863  O5'  DA A 237     149.641 -86.541 197.581 
ATOM   4864  C5'  DA A 237     148.473 -85.702 197.497 
ATOM   4865  C4'  DA A 237     147.836 -85.563 198.865 
ATOM   4866  O4'  DA A 237     146.872 -86.621 199.138 
ATOM   4867  C3'  DA A 237     148.793 -85.620 200.055 
ATOM   4868  O3'  DA A 237     148.343 -84.712 201.053 
ATOM   4869  C2'  DA A 237     148.654 -87.044 200.596 
ATOM   4870  C1'  DA A 237     147.141 -87.149 200.428 
ATOM   4871  N9   DA A 237     146.630 -88.547 200.472 
ATOM   4872  C8   DA A 237     147.232 -89.685 200.015 
ATOM   4873  N7   DA A 237     146.529 -90.760 200.199 
ATOM   4874  C5   DA A 237     145.376 -90.303 200.823 
ATOM   4875  C6   DA A 237     144.224 -90.962 201.283 
ATOM   4876  N6   DA A 237     144.037 -92.285 201.181 
ATOM   4877  N1   DA A 237     143.268 -90.208 201.856 
ATOM   4878  C2   DA A 237     143.458 -88.893 201.955 
ATOM   4879  N3   DA A 237     144.486 -88.172 201.564 
ATOM   4880  C4   DA A 237     145.429 -88.950 200.994 
ATOM   4881  P    DT A 238     149.423 -83.854 201.865 
ATOM   4882  OP1  DT A 238     149.790 -82.650 201.086 
ATOM   4883  OP2  DT A 238     150.544 -84.728 202.275 
ATOM   4884  O5'  DT A 238     148.579 -83.423 203.155 
ATOM   4885  C5'  DT A 238     147.154 -83.253 203.032 
ATOM   4886  C4'  DT A 238     146.452 -83.890 204.215 
ATOM   4887  O4'  DT A 238     146.153 -85.298 203.993 
ATOM   4888  C3'  DT A 238     147.228 -83.882 205.532 
ATOM   4889  O3'  DT A 238     146.315 -83.677 206.603 
ATOM   4890  C2'  DT A 238     147.806 -85.292 205.650 
ATOM   4891  C1'  DT A 238     146.575 -86.031 205.132 
ATOM   4892  N1   DT A 238     146.853 -87.430 204.705 
ATOM   4893  C2   DT A 238     145.861 -88.358 204.919 
ATOM   4894  O2   DT A 238     144.791 -88.078 205.433 
ATOM   4895  N3   DT A 238     146.154 -89.644 204.512 
ATOM   4896  C4   DT A 238     147.327 -90.070 203.923 
ATOM   4897  O4   DT A 238     147.474 -91.251 203.600 
ATOM   4898  C5   DT A 238     148.306 -89.025 203.740 
ATOM   4899  C7   DT A 238     149.613 -89.403 203.105 
ATOM   4900  C6   DT A 238     148.049 -87.766 204.127 
ATOM   4901  P    DA A 239     146.750 -82.736 207.824 
ATOM   4902  OP1  DA A 239     146.494 -81.321 207.475 
ATOM   4903  OP2  DA A 239     148.133 -83.065 208.235 
ATOM   4904  O5'  DA A 239     145.727 -83.204 208.962 
ATOM   4905  C5'  DA A 239     144.428 -83.690 208.576 
ATOM   4906  C4'  DA A 239     144.080 -84.931 209.375 
ATOM   4907  O4'  DA A 239     144.560 -86.151 208.742 
ATOM   4908  C3'  DA A 239     144.660 -84.996 210.788 
ATOM   4909  O3'  DA A 239     143.706 -85.608 211.648 
ATOM   4910  C2'  DA A 239     145.870 -85.921 210.668 
ATOM   4911  C1'  DA A 239     145.228 -86.931 209.722 
ATOM   4912  N9   DA A 239     146.209 -87.809 209.026 
ATOM   4913  C8   DA A 239     147.467 -87.500 208.595 
ATOM   4914  N7   DA A 239     148.083 -88.486 208.019 
ATOM   4915  C5   DA A 239     147.166 -89.527 208.071 
ATOM   4916  C6   DA A 239     147.217 -90.858 207.623 
ATOM   4917  N6   DA A 239     148.281 -91.389 207.004 
ATOM   4918  N1   DA A 239     146.132 -91.625 207.836 
ATOM   4919  C2   DA A 239     145.078 -91.091 208.451 
ATOM   4920  N3   DA A 239     144.916 -89.870 208.911 
ATOM   4921  C4   DA A 239     146.016 -89.122 208.687 
ATOM   4922  P    DG A 240     143.521 -85.037 213.132 
ATOM   4923  OP1  DG A 240     142.598 -83.881 213.106 
ATOM   4924  OP2  DG A 240     144.847 -84.795 213.740 
ATOM   4925  O5'  DG A 240     142.814 -86.275 213.860 
ATOM   4926  C5'  DG A 240     141.975 -87.154 213.087 
ATOM   4927  C4'  DG A 240     142.265 -88.597 213.449 
ATOM   4928  O4'  DG A 240     143.341 -89.164 212.648 
ATOM   4929  C3'  DG A 240     142.707 -88.846 214.890 
ATOM   4930  O3'  DG A 240     142.152 -90.078 215.335 
ATOM   4931  C2'  DG A 240     144.225 -88.999 214.809 
ATOM   4932  C1'  DG A 240     144.252 -89.815 213.520 
ATOM   4933  N9   DG A 240     145.586 -89.846 212.857 
ATOM   4934  C8   DG A 240     146.551 -88.865 212.796 
ATOM   4935  N7   DG A 240     147.625 -89.213 212.129 
ATOM   4936  C5   DG A 240     147.352 -90.517 211.720 
ATOM   4937  C6   DG A 240     148.140 -91.421 210.961 
ATOM   4938  O6   DG A 240     149.260 -91.253 210.485 
ATOM   4939  N1   DG A 240     147.481 -92.643 210.775 
ATOM   4940  C2   DG A 240     146.225 -92.952 211.258 
ATOM   4941  N2   DG A 240     145.770 -94.175 210.971 
ATOM   4942  N3   DG A 240     145.485 -92.104 211.969 
ATOM   4943  C4   DG A 240     146.111 -90.913 212.160 
ATOM   4944  P    DT A 241     141.609 -90.186 216.838 
ATOM   4945  OP1  DT A 241     140.226 -89.661 216.904 
ATOM   4946  OP2  DT A 241     142.583 -89.568 217.763 
ATOM   4947  O5'  DT A 241     141.594 -91.772 217.054 
ATOM   4948  C5'  DT A 241     141.374 -92.629 215.919 
ATOM   4949  C4'  DT A 241     142.340 -93.797 215.956 
ATOM   4950  O4'  DT A 241     143.602 -93.494 215.295 
ATOM   4951  C3'  DT A 241     142.758 -94.270 217.348 
ATOM   4952  O3'  DT A 241     142.887 -95.687 217.333 
ATOM   4953  C2'  DT A 241     144.141 -93.659 217.566 
ATOM   4954  C1'  DT A 241     144.662 -93.891 216.151 
ATOM   4955  N1   DT A 241     145.861 -93.074 215.813 
ATOM   4956  C2   DT A 241     146.794 -93.646 214.982 
ATOM   4957  O2   DT A 241     146.676 -94.770 214.526 
ATOM   4958  N3   DT A 241     147.892 -92.859 214.691 
ATOM   4959  C4   DT A 241     148.126 -91.579 215.151 
ATOM   4960  O4   DT A 241     149.147 -90.973 214.821 
ATOM   4961  C5   DT A 241     147.091 -91.064 216.016 
ATOM   4962  C7   DT A 241     147.268 -89.677 216.561 
ATOM   4963  C6   DT A 241     146.013 -91.808 216.316 
ATOM   4964  P    DG A 242     142.385 -96.526 218.600 
ATOM   4965  OP1  DG A 242     140.928 -96.764 218.492 
ATOM   4966  OP2  DG A 242     142.845 -95.869 219.843 
ATOM   4967  O5'  DG A 242     143.172 -97.904 218.399 
ATOM   4968  C5'  DG A 242     143.494 -98.335 217.063 
ATOM   4969  C4'  DG A 242     144.918 -98.853 217.015 
ATOM   4970  O4'  DG A 242     145.884 -97.796 216.746 
ATOM   4971  C3'  DG A 242     145.433 -99.505 218.297 
ATOM   4972  O3'  DG A 242     146.271-100.602 217.952 
ATOM   4973  C2'  DG A 242     146.289 -98.429 218.963 
ATOM   4974  C1'  DG A 242     146.942 -97.908 217.686 
ATOM   4975  N9   DG A 242     147.570 -96.566 217.838 
ATOM   4976  C8   DG A 242     147.170 -95.500 218.614 
ATOM   4977  N7   DG A 242     147.950 -94.451 218.522 
ATOM   4978  C5   DG A 242     148.937 -94.850 217.623 
ATOM   4979  C6   DG A 242     150.062 -94.141 217.127 
ATOM   4980  O6   DG A 242     150.424 -92.996 217.383 
ATOM   4981  N1   DG A 242     150.806 -94.922 216.232 
ATOM   4982  C2   DG A 242     150.502 -96.218 215.864 
ATOM   4983  N2   DG A 242     151.338 -96.792 214.996 
ATOM   4984  N3   DG A 242     149.446 -96.883 216.330 
ATOM   4985  C4   DG A 242     148.715 -96.139 217.200 
ATOM   4986  P    DT A 243     146.193-101.942 218.823 
ATOM   4987  OP1  DT A 243     145.074-102.783 218.340 
ATOM   4988  OP2  DT A 243     146.173-101.599 220.262 
ATOM   4989  O5'  DT A 243     147.586-102.638 218.456 
ATOM   4990  C5'  DT A 243     148.166-102.400 217.159 
ATOM   4991  C4'  DT A 243     149.654-102.143 217.296 
ATOM   4992  O4'  DT A 243     149.955-100.737 217.523 
ATOM   4993  C3'  DT A 243     150.350-102.861 218.451 
ATOM   4994  O3'  DT A 243     151.651-103.254 218.032 
ATOM   4995  C2'  DT A 243     150.491-101.797 219.540 
ATOM   4996  C1'  DT A 243     150.860-100.644 218.613 
ATOM   4997  N1   DT A 243     150.700 -99.300 219.235 
ATOM   4998  C2   DT A 243     151.600 -98.329 218.867 
ATOM   4999  O2   DT A 243     152.501 -98.527 218.070 
ATOM   5000  N3   DT A 243     151.421 -97.097 219.465 
ATOM   5001  C4   DT A 243     150.439 -96.764 220.376 
ATOM   5002  O4   DT A 243     150.378 -95.625 220.844 
ATOM   5003  C5   DT A 243     149.543 -97.849 220.699 
ATOM   5004  C7   DT A 243     148.445 -97.572 221.684 
ATOM   5005  C6   DT A 243     149.694 -99.057 220.133 
ATOM   5006  P    DA A 244     152.219-104.677 218.495 
ATOM   5007  OP1  DA A 244     151.723-105.730 217.581 
ATOM   5008  OP2  DA A 244     151.936-104.880 219.933 
ATOM   5009  O5'  DA A 244     153.791-104.475 218.280 
ATOM   5010  C5'  DA A 244     154.245-103.582 217.246 
ATOM   5011  C4'  DA A 244     155.378-102.720 217.767 
ATOM   5012  O4'  DA A 244     154.901-101.500 218.405 
ATOM   5013  C3'  DA A 244     156.272-103.365 218.826 
ATOM   5014  O3'  DA A 244     157.614-102.940 218.618 
ATOM   5015  C2'  DA A 244     155.779-102.785 220.153 
ATOM   5016  C1'  DA A 244     155.562-101.361 219.653 
ATOM   5017  N9   DA A 244     154.696-100.539 220.545 
ATOM   5018  C8   DA A 244     153.628-100.940 221.295 
ATOM   5019  N7   DA A 244     153.075 -99.983 221.973 
ATOM   5020  C5   DA A 244     153.829 -98.864 221.651 
ATOM   5021  C6   DA A 244     153.748 -97.520 222.050 
ATOM   5022  N6   DA A 244     152.823 -97.055 222.901 
ATOM   5023  N1   DA A 244     154.657 -96.667 221.540 
ATOM   5024  C2   DA A 244     155.573 -97.135 220.695 
ATOM   5025  N3   DA A 244     155.747 -98.361 220.252 
ATOM   5026  C4   DA A 244     154.825 -99.195 220.778 
ATOM   5027  P    DT A 245     158.801-103.994 218.818 
ATOM   5028  OP1  DT A 245     158.973-104.788 217.580 
ATOM   5029  OP2  DT A 245     158.575-104.767 220.059 
ATOM   5030  O5'  DT A 245     160.057-103.022 219.012 
ATOM   5031  C5'  DT A 245     160.050-101.735 218.366 
ATOM   5032  C4'  DT A 245     160.546-100.671 219.324 
ATOM   5033  O4'  DT A 245     159.473-100.105 220.129 
ATOM   5034  C3'  DT A 245     161.577-101.132 220.355 
ATOM   5035  O3'  DT A 245     162.520-100.087 220.562 
ATOM   5036  C2'  DT A 245     160.776-101.325 221.642 
ATOM   5037  C1'  DT A 245     159.889-100.093 221.486 
ATOM   5038  N1   DT A 245     158.673-100.119 222.344 
ATOM   5039  C2   DT A 245     158.233 -98.916 222.841 
ATOM   5040  O2   DT A 245     158.791 -97.858 222.609 
ATOM   5041  N3   DT A 245     157.102 -98.979 223.633 
ATOM   5042  C4   DT A 245     156.394-100.118 223.959 
ATOM   5043  O4   DT A 245     155.395-100.049 224.678 
ATOM   5044  C5   DT A 245     156.933-101.330 223.390 
ATOM   5045  C7   DT A 245     156.221-102.615 223.697 
ATOM   5046  C6   DT A 245     158.030-101.298 222.618 
ATOM   5047  P    DG A 246     164.066-100.462 220.743 
ATOM   5048  OP1  DG A 246     164.696-100.625 219.414 
ATOM   5049  OP2  DG A 246     164.192-101.611 221.666 
ATOM   5050  O5'  DG A 246     164.630 -99.142 221.449 
ATOM   5051  C5'  DG A 246     164.005 -97.877 221.165 
ATOM   5052  C4'  DG A 246     163.824 -97.088 222.448 
ATOM   5053  O4'  DG A 246     162.565 -97.392 223.113 
ATOM   5054  C3'  DG A 246     164.879 -97.325 223.528 
ATOM   5055  O3'  DG A 246     165.138 -96.095 224.195 
ATOM   5056  C2'  DG A 246     164.214 -98.283 224.515 
ATOM   5057  C1'  DG A 246     162.832 -97.636 224.486 
ATOM   5058  N9   DG A 246     161.750 -98.509 225.020 
ATOM   5059  C8   DG A 246     161.616 -99.878 224.938 
ATOM   5060  N7   DG A 246     160.536-100.344 225.519 
ATOM   5061  C5   DG A 246     159.912 -99.203 226.021 
ATOM   5062  C6   DG A 246     158.702 -99.069 226.751 
ATOM   5063  O6   DG A 246     157.919 -99.945 227.108 
ATOM   5064  N1   DG A 246     158.439 -97.729 227.064 
ATOM   5065  C2   DG A 246     159.240 -96.658 226.719 
ATOM   5066  N2   DG A 246     158.812 -95.456 227.112 
ATOM   5067  N3   DG A 246     160.375 -96.784 226.034 
ATOM   5068  C4   DG A 246     160.644 -98.079 225.722 
ATOM   5069  P    DC A 247     166.642 -95.740 224.611 
ATOM   5070  OP1  DC A 247     167.347 -95.140 223.456 
ATOM   5071  OP2  DC A 247     167.283 -96.929 225.217 
ATOM   5072  O5'  DC A 247     166.405 -94.627 225.735 
ATOM   5073  C5'  DC A 247     165.237 -93.788 225.651 
ATOM   5074  C4'  DC A 247     164.600 -93.649 227.019 
ATOM   5075  O4'  DC A 247     163.637 -94.707 227.292 
ATOM   5076  C3'  DC A 247     165.557 -93.707 228.209 
ATOM   5077  O3'  DC A 247     165.107 -92.798 229.206 
ATOM   5078  C2'  DC A 247     165.418 -95.130 228.750 
ATOM   5079  C1'  DC A 247     163.905 -95.235 228.582 
ATOM   5080  N1   DC A 247     163.394 -96.633 228.626 
ATOM   5081  C2   DC A 247     162.143 -96.850 229.199 
ATOM   5082  O2   DC A 247     161.515 -95.882 229.643 
ATOM   5083  N3   DC A 247     161.660 -98.118 229.248 
ATOM   5084  C4   DC A 247     162.371 -99.139 228.755 
ATOM   5085  N4   DC A 247     161.856-100.357 228.827 
ATOM   5086  C5   DC A 247     163.660 -98.938 228.162 
ATOM   5087  C6   DC A 247     164.126 -97.664 228.123 
ATOM   5088  P    DC A 248     166.188 -91.940 230.019 
ATOM   5089  OP1  DC A 248     166.554 -90.737 229.239 
ATOM   5090  OP2  DC A 248     167.308 -92.815 230.429 
ATOM   5091  O5'  DC A 248     165.343 -91.509 231.309 
ATOM   5092  C5'  DC A 248     163.918 -91.339 231.186 
ATOM   5093  C4'  DC A 248     163.216 -91.976 232.369 
ATOM   5094  O4'  DC A 248     162.917 -93.384 232.146 
ATOM   5095  C3'  DC A 248     163.992 -91.968 233.686 
ATOM   5096  O3'  DC A 248     163.079 -91.763 234.757 
ATOM   5097  C2'  DC A 248     164.570 -93.379 233.803 
ATOM   5098  C1'  DC A 248     163.339 -94.117 233.286 
ATOM   5099  N1   DC A 248     163.617 -95.517 232.859 
ATOM   5100  C2   DC A 248     162.622 -96.469 233.069 
ATOM   5101  O2   DC A 248     161.560 -96.115 233.596 
ATOM   5102  N3   DC A 248     162.855 -97.751 232.688 
ATOM   5103  C4   DC A 248     164.019 -98.093 232.121 
ATOM   5104  N4   DC A 248     164.198 -99.357 231.766 
ATOM   5105  C5   DC A 248     165.055 -97.129 231.897 
ATOM   5106  C6   DC A 248     164.803 -95.854 232.285 
ATOM   5107  P    DG A 249     163.514 -90.823 235.978 
ATOM   5108  OP1  DG A 249     163.258 -89.407 235.629 
ATOM   5109  OP2  DG A 249     164.897 -91.151 236.388 
ATOM   5110  O5'  DG A 249     162.491 -91.290 237.116 
ATOM   5111  C5'  DG A 249     161.192 -91.777 236.729 
ATOM   5112  C4'  DG A 249     160.844 -93.017 237.528 
ATOM   5113  O4'  DG A 249     161.325 -94.237 236.896 
ATOM   5114  C3'  DG A 249     161.424 -93.082 238.941 
ATOM   5115  O3'  DG A 249     160.471 -93.694 239.802 
ATOM   5116  C2'  DG A 249     162.634 -94.007 238.821 
ATOM   5117  C1'  DG A 249     161.992 -95.018 237.876 
ATOM   5118  N9   DG A 249     162.973 -95.895 237.180 
ATOM   5119  C8   DG A 249     164.245 -95.601 236.738 
ATOM   5120  N7   DG A 249     164.855 -96.606 236.158 
ATOM   5121  C5   DG A 249     163.922 -97.640 236.220 
ATOM   5122  C6   DG A 249     164.007 -98.978 235.755 
ATOM   5123  O6   DG A 249     164.939 -99.535 235.183 
ATOM   5124  N1   DG A 249     162.829 -99.690 236.024 
ATOM   5125  C2   DG A 249     161.716 -99.177 236.659 
ATOM   5126  N2   DG A 249     160.692-100.018 236.820 
ATOM   5127  N3   DG A 249     161.636 -97.920 237.094 
ATOM   5128  C4   DG A 249     162.770 -97.216 236.842 
ATOM   5129  P    DT A 250     160.285 -93.124 241.286 
ATOM   5130  OP1  DT A 250     159.362 -91.967 241.260 
ATOM   5131  OP2  DT A 250     161.612 -92.882 241.894 
ATOM   5132  O5'  DT A 250     159.578 -94.361 242.014 
ATOM   5133  C5'  DT A 250     158.739 -95.240 241.241 
ATOM   5134  C4'  DT A 250     159.029 -96.683 241.602 
ATOM   5135  O4'  DT A 250     160.105 -97.251 240.802 
ATOM   5136  C3'  DT A 250     159.471 -96.933 243.044 
ATOM   5137  O3'  DT A 250     158.916 -98.164 243.489 
ATOM   5138  C2'  DT A 250     160.990 -97.085 242.963 
ATOM   5139  C1'  DT A 250     161.016 -97.902 241.674 
ATOM   5140  N1   DT A 250     162.350 -97.932 241.011 
ATOM   5141  C2   DT A 250     162.699 -99.092 240.361 
ATOM   5142  O2   DT A 250     161.971-100.068 240.310 
ATOM   5143  N3   DT A 250     163.942 -99.083 239.759 
ATOM   5144  C4   DT A 250     164.842 -98.038 239.755 
ATOM   5145  O4   DT A 250     165.928 -98.147 239.181 
ATOM   5146  C5   DT A 250     164.387 -96.865 240.463 
ATOM   5147  C7   DT A 250     165.307 -95.680 240.508 
ATOM   5148  C6   DT A 250     163.183 -96.846 241.058 
ATOM   5149  P    DT A 251     158.373 -98.272 244.992 
ATOM   5150  OP1  DT A 251     156.990 -97.748 245.058 
ATOM   5151  OP2  DT A 251     159.347 -97.654 245.917 
ATOM   5152  O5'  DT A 251     158.358 -99.858 245.208 
ATOM   5153  C5'  DT A 251     158.138-100.716 244.072 
ATOM   5154  C4'  DT A 251     159.105-101.883 244.110 
ATOM   5155  O4'  DT A 251     160.366-101.580 243.449 
ATOM   5156  C3'  DT A 251     159.522-102.356 245.502 
ATOM   5157  O3'  DT A 251     159.651-103.773 245.487 
ATOM   5158  C2'  DT A 251     160.906-101.745 245.720 
ATOM   5159  C1'  DT A 251     161.426-101.977 244.305 
ATOM   5160  N1   DT A 251     162.625-101.160 243.966 
ATOM   5161  C2   DT A 251     163.558-101.732 243.136 
ATOM   5162  O2   DT A 251     163.440-102.856 242.680 
ATOM   5163  N3   DT A 251     164.656-100.945 242.845 
ATOM   5164  C4   DT A 251     164.890 -99.666 243.305 
ATOM   5165  O4   DT A 251     165.912 -99.059 242.975 
ATOM   5166  C5   DT A 251     163.855 -99.150 244.169 
ATOM   5167  C7   DT A 251     164.032 -97.764 244.714 
ATOM   5168  C6   DT A 251     162.778 -99.894 244.469 
ATOM   5169  P    DA A 252     159.149-104.612 246.754 
ATOM   5170  OP1  DA A 252     157.692-104.850 246.646 
ATOM   5171  OP2  DA A 252     159.609-103.955 247.997 
ATOM   5172  O5'  DA A 252     159.936-105.990 246.553 
ATOM   5173  C5'  DA A 252     160.258-106.421 245.217 
ATOM   5174  C4'  DA A 252     161.682-106.939 245.168 
ATOM   5175  O4'  DA A 252     162.648-105.883 244.900 
ATOM   5176  C3'  DA A 252     162.197-107.592 246.451 
ATOM   5177  O3'  DA A 252     163.035-108.688 246.106 
ATOM   5178  C2'  DA A 252     163.054-106.516 247.117 
ATOM   5179  C1'  DA A 252     163.706-105.995 245.840 
ATOM   5180  N9   DA A 252     164.334-104.652 245.992 
ATOM   5181  C8   DA A 252     163.922-103.606 246.766 
ATOM   5182  N7   DA A 252     164.686-102.561 246.686 
ATOM   5183  C5   DA A 252     165.678-102.940 245.792 
ATOM   5184  C6   DA A 252     166.800-102.268 245.281 
ATOM   5185  N6   DA A 252     167.125-101.010 245.616 
ATOM   5186  N1   DA A 252     167.581-102.935 244.411 
ATOM   5187  C2   DA A 252     167.252-104.184 244.083 
ATOM   5188  N3   DA A 252     166.236-104.911 244.493 
ATOM   5189  C4   DA A 252     165.472-104.219 245.362 
ATOM   5190  P    DA A 253     162.958-110.029 246.976 
ATOM   5191  OP1  DA A 253     161.839-110.869 246.494 
ATOM   5192  OP2  DA A 253     162.937-109.685 248.416 
ATOM   5193  O5'  DA A 253     164.350-110.724 246.610 
ATOM   5194  C5'  DA A 253     164.930-110.487 245.313 
ATOM   5195  C4'  DA A 253     166.418-110.229 245.449 
ATOM   5196  O4'  DA A 253     166.719-108.823 245.677 
ATOM   5197  C3'  DA A 253     167.114-110.947 246.605 
ATOM   5198  O3'  DA A 253     168.415-111.340 246.186 
ATOM   5199  C2'  DA A 253     167.255-109.883 247.694 
ATOM   5200  C1'  DA A 253     167.625-108.730 246.767 
ATOM   5201  N9   DA A 253     167.464-107.386 247.389 
ATOM   5202  C8   DA A 253     166.527-106.976 248.293 
ATOM   5203  N7   DA A 253     166.650-105.736 248.650 
ATOM   5204  C5   DA A 253     167.748-105.288 247.931 
ATOM   5205  C6   DA A 253     168.395-104.042 247.867 
ATOM   5206  N6   DA A 253     168.008-102.970 248.573 
ATOM   5207  N1   DA A 253     169.460-103.939 247.050 
ATOM   5208  C2   DA A 253     169.840-105.007 246.351 
ATOM   5209  N3   DA A 253     169.317-106.214 246.329 
ATOM   5210  C4   DA A 253     168.254-106.292 247.156 
ATOM   5211  P    DC A 254     168.983-112.764 246.649 
ATOM   5212  OP1  DC A 254     168.487-113.816 245.735 
ATOM   5213  OP2  DC A 254     168.700-112.967 248.087 
ATOM   5214  O5'  DC A 254     170.556-112.561 246.434 
ATOM   5215  C5'  DC A 254     171.009-111.668 245.400 
ATOM   5216  C4'  DC A 254     172.142-110.806 245.921 
ATOM   5217  O4'  DC A 254     171.665-109.587 246.559 
ATOM   5218  C3'  DC A 254     173.036-111.451 246.980 
ATOM   5219  O3'  DC A 254     174.378-111.026 246.772 
ATOM   5220  C2'  DC A 254     172.543-110.872 248.307 
ATOM   5221  C1'  DC A 254     172.326-109.447 247.807 
ATOM   5222  N1   DC A 254     171.460-108.625 248.699 
ATOM   5223  C2   DC A 254     171.747-107.267 248.810 
ATOM   5224  O2   DC A 254     172.697-106.804 248.169 
ATOM   5225  N3   DC A 254     170.970-106.501 249.618 
ATOM   5226  C4   DC A 254     169.948-107.041 250.295 
ATOM   5227  N4   DC A 254     169.220-106.252 251.070 
ATOM   5228  C5   DC A 254     169.638-108.436 250.196 
ATOM   5229  C6   DC A 254     170.426-109.185 249.383 
ATOM   5230  P    DA A 255     175.565-112.080 246.972 
ATOM   5231  OP1  DA A 255     175.737-112.874 245.734 
ATOM   5232  OP2  DA A 255     175.339-112.853 248.213 
ATOM   5233  O5'  DA A 255     176.821-111.108 247.166 
ATOM   5234  C5'  DA A 255     176.814-109.821 246.520 
ATOM   5235  C4'  DA A 255     177.311-108.757 247.478 
ATOM   5236  O4'  DA A 255     176.237-108.191 248.283 
ATOM   5237  C3'  DA A 255     178.341-109.218 248.509 
ATOM   5238  O3'  DA A 255     179.284-108.173 248.716 
ATOM   5239  C2'  DA A 255     177.541-109.411 249.796 
ATOM   5240  C1'  DA A 255     176.654-108.180 249.640 
ATOM   5241  N9   DA A 255     175.437-108.205 250.498 
ATOM   5242  C8   DA A 255     174.681-109.282 250.867 
ATOM   5243  N7   DA A 255     173.675-108.979 251.628 
ATOM   5244  C5   DA A 255     173.767-107.602 251.774 
ATOM   5245  C6   DA A 255     172.983-106.669 252.473 
ATOM   5246  N6   DA A 255     171.900-107.002 253.189 
ATOM   5247  N1   DA A 255     173.355-105.378 252.409 
ATOM   5248  C2   DA A 255     174.432-105.053 251.696 
ATOM   5249  N3   DA A 255     175.237-105.832 251.006 
ATOM   5250  C4   DA A 255     174.843-107.119 251.087 
ATOM   5251  P    DA A 256     180.830-108.549 248.897 
ATOM   5252  OP1  DA A 256     181.460-108.711 247.568 
ATOM   5253  OP2  DA A 256     180.956-109.698 249.820 
ATOM   5254  O5'  DA A 256     181.394-107.228 249.603 
ATOM   5255  C5'  DA A 256     180.769-105.963 249.319 
ATOM   5256  C4'  DA A 256     180.588-105.174 250.601 
ATOM   5257  O4'  DA A 256     179.329-105.478 251.267 
ATOM   5258  C3'  DA A 256     181.643-105.411 251.682 
ATOM   5259  O3'  DA A 256     181.902-104.182 252.349 
ATOM   5260  C2'  DA A 256     180.978-106.369 252.669 
ATOM   5261  C1'  DA A 256     179.596-105.722 252.640 
ATOM   5262  N9   DA A 256     178.514-106.595 253.174 
ATOM   5263  C8   DA A 256     178.397-107.952 253.082 
ATOM   5264  N7   DA A 256     177.334-108.427 253.653 
ATOM   5265  C5   DA A 256     176.697-107.303 254.161 
ATOM   5266  C6   DA A 256     175.504-107.135 254.884 
ATOM   5267  N6   DA A 256     174.703-108.151 255.236 
ATOM   5268  N1   DA A 256     175.163-105.881 255.234 
ATOM   5269  C2   DA A 256     175.964-104.875 254.880 
ATOM   5270  N3   DA A 256     177.094-104.910 254.210 
ATOM   5271  C4   DA A 256     177.413-106.176 253.873 
ATOM   5272  P    DC A 257     183.406-103.827 252.765 
ATOM   5273  OP1  DC A 257     184.112-103.226 251.610 
ATOM   5274  OP2  DC A 257     184.047-105.015 253.371 
ATOM   5275  O5'  DC A 257     183.169-102.713 253.889 
ATOM   5276  C5'  DC A 257     182.001-101.875 253.805 
ATOM   5277  C4'  DC A 257     181.364-101.735 255.173 
ATOM   5278  O4'  DC A 257     180.401-102.793 255.446 
ATOM   5279  C3'  DC A 257     182.322-101.793 256.363 
ATOM   5280  O3'  DC A 257     181.871-100.885 257.360 
ATOM   5281  C2'  DC A 257     182.182-103.216 256.904 
ATOM   5282  C1'  DC A 257     180.669-103.321 256.736 
ATOM   5283  N1   DC A 257     180.158-104.719 256.779 
ATOM   5284  C2   DC A 257     178.907-104.937 257.353 
ATOM   5285  O2   DC A 257     178.279-103.969 257.797 
ATOM   5286  N3   DC A 257     178.424-106.204 257.402 
ATOM   5287  C4   DC A 257     179.136-107.226 256.909 
ATOM   5288  N4   DC A 257     178.621-108.444 256.981 
ATOM   5289  C5   DC A 257     180.424-107.024 256.316 
ATOM   5290  C6   DC A 257     180.890-105.750 256.277 
ATOM   5291  P    DA A 258     182.952-100.027 258.173 
ATOM   5292  OP1  DA A 258     183.318 -98.823 257.393 
ATOM   5293  OP2  DA A 258     184.072-100.901 258.583 
ATOM   5294  O5'  DA A 258     182.107 -99.596 259.462 
ATOM   5295  C5'  DA A 258     180.682 -99.426 259.340 
ATOM   5296  C4'  DA A 258     179.980-100.062 260.523 
ATOM   5297  O4'  DA A 258     179.681-101.470 260.300 
ATOM   5298  C3'  DA A 258     180.756-100.054 261.840 
ATOM   5299  O3'  DA A 258     179.843 -99.850 262.911 
ATOM   5300  C2'  DA A 258     181.334-101.465 261.957 
ATOM   5301  C1'  DA A 258     180.103-102.203 261.440 
ATOM   5302  N9   DA A 258     180.381-103.603 261.013 
ATOM   5303  C8   DA A 258     181.507-104.104 260.427 
ATOM   5304  N7   DA A 258     181.447-105.375 260.173 
ATOM   5305  C5   DA A 258     180.187-105.745 260.622 
ATOM   5306  C6   DA A 258     179.510-106.976 260.636 
ATOM   5307  N6   DA A 258     180.035-108.115 260.163 
ATOM   5308  N1   DA A 258     178.269-106.994 261.157 
ATOM   5309  C2   DA A 258     177.752-105.860 261.625 
ATOM   5310  N3   DA A 258     178.285-104.659 261.666 
ATOM   5311  C4   DA A 258     179.527-104.668 261.139 
ATOM   5312  P    DA A 259     180.278 -98.909 264.132 
ATOM   5313  OP1  DA A 259     180.023 -97.494 263.783 
ATOM   5314  OP2  DA A 259     181.661 -99.238 264.542 
ATOM   5315  O5'  DA A 259     179.255 -99.376 265.270 
ATOM   5316  C5'  DA A 259     177.956 -99.863 264.883 
ATOM   5317  C4'  DA A 259     177.608-101.103 265.682 
ATOM   5318  O4'  DA A 259     178.089-102.324 265.049 
ATOM   5319  C3'  DA A 259     178.188-101.168 267.095 
ATOM   5320  O3'  DA A 259     177.235-101.781 267.956 
ATOM   5321  C2'  DA A 259     179.398-102.094 266.975 
ATOM   5322  C1'  DA A 259     178.756-103.104 266.030 
ATOM   5323  N9   DA A 259     179.737-103.981 265.334 
ATOM   5324  C8   DA A 259     180.995-103.672 264.902 
ATOM   5325  N7   DA A 259     181.611-104.658 264.327 
ATOM   5326  C5   DA A 259     180.694-105.700 264.379 
ATOM   5327  C6   DA A 259     180.745-107.030 263.931 
ATOM   5328  N6   DA A 259     181.809-107.561 263.311 
ATOM   5329  N1   DA A 259     179.660-107.797 264.143 
ATOM   5330  C2   DA A 259     178.606-107.263 264.759 
ATOM   5331  N3   DA A 259     178.444-106.042 265.219 
ATOM   5332  C4   DA A 259     179.544-105.295 264.994 
ATOM   5333  P    DG A 260     177.049-101.210 269.440 
ATOM   5334  OP1  DG A 260     176.126-100.054 269.414 
ATOM   5335  OP2  DG A 260     178.376-100.968 270.047 
ATOM   5336  O5'  DG A 260     176.342-102.448 270.168 
ATOM   5337  C5'  DG A 260     175.503-103.326 269.395 
ATOM   5338  C4'  DG A 260     175.793-104.769 269.756 
ATOM   5339  O4'  DG A 260     176.869-105.337 268.956 
ATOM   5340  C3'  DG A 260     176.235-105.019 271.198 
ATOM   5341  O3'  DG A 260     175.680-106.250 271.643 
ATOM   5342  C2'  DG A 260     177.754-105.171 271.117 
ATOM   5343  C1'  DG A 260     177.780-105.988 269.828 
ATOM   5344  N9   DG A 260     179.114-106.019 269.165 
ATOM   5345  C8   DG A 260     180.079-105.037 269.104 
ATOM   5346  N7   DG A 260     181.153-105.385 268.436 
ATOM   5347  C5   DG A 260     180.880-106.690 268.028 
ATOM   5348  C6   DG A 260     181.669-107.593 267.269 
ATOM   5349  O6   DG A 260     182.788-107.425 266.793 
ATOM   5350  N1   DG A 260     181.009-108.816 267.082 
ATOM   5351  C2   DG A 260     179.753-109.125 267.565 
ATOM   5352  N2   DG A 260     179.299-110.348 267.279 
ATOM   5353  N3   DG A 260     179.013-108.277 268.277 
ATOM   5354  C4   DG A 260     179.639-107.086 268.467 
ATOM   5355  P    DC A 261     175.137-106.358 273.145 
ATOM   5356  OP1  DC A 261     173.754-105.834 273.212 
ATOM   5357  OP2  DC A 261     176.111-105.740 274.071 
ATOM   5358  O5'  DC A 261     175.122-107.944 273.362 
ATOM   5359  C5'  DC A 261     174.902-108.802 272.226 
ATOM   5360  C4'  DC A 261     175.869-109.969 272.264 
ATOM   5361  O4'  DC A 261     177.130-109.666 271.603 
ATOM   5362  C3'  DC A 261     176.286-110.443 273.656 
ATOM   5363  O3'  DC A 261     176.415-111.859 273.641 
ATOM   5364  C2'  DC A 261     177.670-109.832 273.874 
ATOM   5365  C1'  DC A 261     178.190-110.063 272.459 
ATOM   5366  N1   DC A 261     179.389-109.246 272.120 
ATOM   5367  C2   DC A 261     180.344-109.812 271.280 
ATOM   5368  O2   DC A 261     180.160-110.957 270.853 
ATOM   5369  N3   DC A 261     181.445-109.083 270.960 
ATOM   5370  C4   DC A 261     181.607-107.844 271.443 
ATOM   5371  N4   DC A 261     182.697-107.175 271.101 
ATOM   5372  C5   DC A 261     180.637-107.245 272.309 
ATOM   5373  C6   DC A 261     179.545-107.989 272.618 
ATOM   5374  P    DA A 262     175.913-112.698 274.908 
ATOM   5375  OP1  DA A 262     174.457-112.936 274.800 
ATOM   5376  OP2  DA A 262     176.373-112.041 276.151 
ATOM   5377  O5'  DA A 262     176.700-114.076 274.707 
ATOM   5378  C5'  DA A 262     177.022-114.508 273.371 
ATOM   5379  C4'  DA A 262     178.446-115.025 273.322 
ATOM   5380  O4'  DA A 262     179.413-113.969 273.054 
ATOM   5381  C3'  DA A 262     178.961-115.678 274.605 
ATOM   5382  O3'  DA A 262     179.799-116.774 274.260 
ATOM   5383  C2'  DA A 262     179.818-114.602 275.271 
ATOM   5384  C1'  DA A 262     180.470-114.081 273.994 
ATOM   5385  N9   DA A 262     181.098-112.739 274.145 
ATOM   5386  C8   DA A 262     180.686-111.693 274.920 
ATOM   5387  N7   DA A 262     181.450-110.647 274.840 
ATOM   5388  C5   DA A 262     182.442-111.026 273.946 
ATOM   5389  C6   DA A 262     183.564-110.354 273.435 
ATOM   5390  N6   DA A 262     183.889-109.096 273.770 
ATOM   5391  N1   DA A 262     184.345-111.022 272.565 
ATOM   5392  C2   DA A 262     184.016-112.270 272.237 
ATOM   5393  N3   DA A 262     183.000-112.997 272.646 
ATOM   5394  C4   DA A 262     182.236-112.305 273.516 
ATOM   5395  P    DT A 263     179.722-118.115 275.130 
ATOM   5396  OP1  DT A 263     178.603-118.956 274.648 
ATOM   5397  OP2  DT A 263     179.701-117.772 276.570 
ATOM   5398  O5'  DT A 263     181.114-118.811 274.764 
ATOM   5399  C5'  DT A 263     181.694-118.573 273.467 
ATOM   5400  C4'  DT A 263     183.182-118.316 273.603 
ATOM   5401  O4'  DT A 263     183.483-116.910 273.831 
ATOM   5402  C3'  DT A 263     183.878-119.034 274.759 
ATOM   5403  O3'  DT A 263     185.179-119.427 274.340 
ATOM   5404  C2'  DT A 263     184.019-117.970 275.847 
ATOM   5405  C1'  DT A 263     184.389-116.817 274.920 
ATOM   5406  N1   DT A 263     184.228-115.472 275.542 
ATOM   5407  C2   DT A 263     185.128-114.502 275.175 
ATOM   5408  O2   DT A 263     186.029-114.699 274.378 
ATOM   5409  N3   DT A 263     184.949-113.269 275.772 
ATOM   5410  C4   DT A 263     183.967-112.936 276.684 
ATOM   5411  O4   DT A 263     183.907-111.798 277.151 
ATOM   5412  C5   DT A 263     183.071-114.022 277.007 
ATOM   5413  C7   DT A 263     181.973-113.744 277.991 
ATOM   5414  C6   DT A 263     183.223-115.230 276.441 
ATOM   5415  P    DT A 264     185.747-120.850 274.803 
ATOM   5416  OP1  DT A 264     185.251-121.902 273.889 
ATOM   5417  OP2  DT A 264     185.465-121.053 276.241 
ATOM   5418  O5'  DT A 264     187.320-120.647 274.588 
ATOM   5419  C5'  DT A 264     187.774-119.754 273.554 
ATOM   5420  C4'  DT A 264     188.906-118.892 274.075 
ATOM   5421  O4'  DT A 264     188.429-117.673 274.713 
ATOM   5422  C3'  DT A 264     189.800-119.537 275.134 
ATOM   5423  O3'  DT A 264     191.142-119.112 274.926 
ATOM   5424  C2'  DT A 264     189.307-118.958 276.461 
ATOM   5425  C1'  DT A 264     189.090-117.533 275.961 
ATOM   5426  N1   DT A 264     188.224-116.711 276.853 
ATOM   5427  C2   DT A 264     188.520-115.374 276.951 
ATOM   5428  O2   DT A 264     189.441-114.851 276.348 
ATOM   5429  N3   DT A 264     187.696-114.644 277.788 
ATOM   5430  C4   DT A 264     186.629-115.131 278.514 
ATOM   5431  O4   DT A 264     185.964-114.379 279.231 
ATOM   5432  C5   DT A 264     186.398-116.546 278.346 
ATOM   5433  C7   DT A 264     185.256-117.158 279.102 
ATOM   5434  C6   DT A 264     187.184-117.279 277.539 
ATOM   5435  P    DC A 265     192.329-120.166 275.126 
ATOM   5436  OP1  DC A 265     192.501-120.961 273.888 
ATOM   5437  OP2  DC A 265     192.103-120.939 276.367 
ATOM   5438  O5'  DC A 265     193.585-119.195 275.320 
ATOM   5439  C5'  DC A 265     193.578-117.908 274.673 
ATOM   5440  C4'  DC A 265     194.075-116.844 275.632 
ATOM   5441  O4'  DC A 265     193.001-116.278 276.437 
ATOM   5442  C3'  DC A 265     195.105-117.305 276.662 
ATOM   5443  O3'  DC A 265     196.048-116.259 276.870 
ATOM   5444  C2'  DC A 265     194.305-117.498 277.950 
ATOM   5445  C1'  DC A 265     193.418-116.266 277.794 
ATOM   5446  N1   DC A 265     192.201-116.291 278.651 
ATOM   5447  C2   DC A 265     191.741-115.081 279.164 
ATOM   5448  O2   DC A 265     192.357-114.044 278.887 
ATOM   5449  N3   DC A 265     190.634-115.083 279.948 
ATOM   5450  C4   DC A 265     189.995-116.226 280.225 
ATOM   5451  N4   DC A 265     188.919-116.176 280.995 
ATOM   5452  C5   DC A 265     190.451-117.483 279.708 
ATOM   5453  C6   DC A 265     191.560-117.460 278.927 
ATOM   5454  P    DT A 266     197.594-116.635 277.051 
ATOM   5455  OP1  DT A 266     198.224-116.797 275.722 
ATOM   5456  OP2  DT A 266     197.721-117.784 277.974 
ATOM   5457  O5'  DT A 266     198.158-115.314 277.757 
ATOM   5458  C5'  DT A 266     197.533-114.049 277.473 
ATOM   5459  C4'  DT A 266     197.352-113.260 278.755 
ATOM   5460  O4'  DT A 266     196.093-113.564 279.421 
ATOM   5461  C3'  DT A 266     198.407-113.497 279.836 
ATOM   5462  O3'  DT A 266     198.667-112.268 280.503 
ATOM   5463  C2'  DT A 266     197.742-114.456 280.823 
ATOM   5464  C1'  DT A 266     196.360-113.809 280.794 
ATOM   5465  N1   DT A 266     195.278-114.682 281.328 
ATOM   5466  C2   DT A 266     194.254-114.065 282.004 
ATOM   5467  O2   DT A 266     194.204-112.860 282.176 
ATOM   5468  N3   DT A 266     193.269-114.907 282.485 
ATOM   5469  C4   DT A 266     193.226-116.279 282.348 
ATOM   5470  O4   DT A 266     192.292-116.928 282.822 
ATOM   5471  C5   DT A 266     194.346-116.834 281.623 
ATOM   5472  C7   DT A 266     194.376-118.322 281.429 
ATOM   5473  C6   DT A 266     195.316-116.039 281.145 
ATOM   5474  P    DA A 267     200.170-111.913 280.919 
ATOM   5475  OP1  DA A 267     200.876-111.313 279.764 
ATOM   5476  OP2  DA A 267     200.811-113.101 281.524 
ATOM   5477  O5'  DA A 267     199.933-110.799 282.043 
ATOM   5478  C5'  DA A 267     198.765-109.961 281.959 
ATOM   5479  C4'  DA A 267     198.128-109.822 283.327 
ATOM   5480  O4'  DA A 267     197.165-110.880 283.600 
ATOM   5481  C3'  DA A 267     199.086-109.879 284.517 
ATOM   5482  O3'  DA A 267     198.635-108.971 285.514 
ATOM   5483  C2'  DA A 267     198.946-111.302 285.058 
ATOM   5484  C1'  DA A 267     197.434-111.407 284.890 
ATOM   5485  N9   DA A 267     196.922-112.806 284.933 
ATOM   5486  C8   DA A 267     197.524-113.944 284.477 
ATOM   5487  N7   DA A 267     196.821-115.019 284.661 
ATOM   5488  C5   DA A 267     195.668-114.562 285.285 
ATOM   5489  C6   DA A 267     194.517-115.221 285.745 
ATOM   5490  N6   DA A 267     194.330-116.544 285.643 
ATOM   5491  N1   DA A 267     193.560-114.467 286.318 
ATOM   5492  C2   DA A 267     193.750-113.152 286.417 
ATOM   5493  N3   DA A 267     194.778-112.431 286.025 
ATOM   5494  C4   DA A 267     195.721-113.209 285.456 
ATOM   5495  P    DT A 268     199.716-108.113 286.327 
ATOM   5496  OP1  DT A 268     200.082-106.909 285.547 
ATOM   5497  OP2  DT A 268     200.836-108.987 286.737 
ATOM   5498  O5'  DT A 268     198.871-107.682 287.616 
ATOM   5499  C5'  DT A 268     197.446-107.512 287.494 
ATOM   5500  C4'  DT A 268     196.744-108.148 288.677 
ATOM   5501  O4'  DT A 268     196.446-109.557 288.454 
ATOM   5502  C3'  DT A 268     197.520-108.141 289.994 
ATOM   5503  O3'  DT A 268     196.607-107.936 291.065 
ATOM   5504  C2'  DT A 268     198.099-109.551 290.111 
ATOM   5505  C1'  DT A 268     196.868-110.290 289.594 
ATOM   5506  N1   DT A 268     197.145-111.689 289.167 
ATOM   5507  C2   DT A 268     196.153-112.617 289.381 
ATOM   5508  O2   DT A 268     195.083-112.337 289.895 
ATOM   5509  N3   DT A 268     196.446-113.903 288.974 
ATOM   5510  C4   DT A 268     197.619-114.328 288.384 
ATOM   5511  O4   DT A 268     197.766-115.510 288.062 
ATOM   5512  C5   DT A 268     198.599-113.284 288.202 
ATOM   5513  C7   DT A 268     199.906-113.662 287.567 
ATOM   5514  C6   DT A 268     198.341-112.025 288.588 
ATOM   5515  P    DT A 269     197.042-106.995 292.286 
ATOM   5516  OP1  DT A 269     196.787-105.580 291.937 
ATOM   5517  OP2  DT A 269     198.425-107.324 292.696 
ATOM   5518  O5'  DT A 269     196.019-107.463 293.424 
ATOM   5519  C5'  DT A 269     194.720-107.949 293.037 
ATOM   5520  C4'  DT A 269     194.373-109.190 293.836 
ATOM   5521  O4'  DT A 269     194.853-110.410 293.203 
ATOM   5522  C3'  DT A 269     194.952-109.255 295.249 
ATOM   5523  O3'  DT A 269     193.999-109.867 296.109 
ATOM   5524  C2'  DT A 269     196.162-110.180 295.129 
ATOM   5525  C1'  DT A 269     195.520-111.190 294.183 
ATOM   5526  N1   DT A 269     196.501-112.068 293.487 
ATOM   5527  C2   DT A 269     196.114-113.362 293.236 
ATOM   5528  O2   DT A 269     195.024-113.802 293.555 
ATOM   5529  N3   DT A 269     197.051-114.146 292.589 
ATOM   5530  C4   DT A 269     198.310-113.752 292.185 
ATOM   5531  O4   DT A 269     199.062-114.544 291.614 
ATOM   5532  C5   DT A 269     198.624-112.376 292.493 
ATOM   5533  C7   DT A 269     199.976-111.866 292.087 
ATOM   5534  C6   DT A 269     197.733-111.592 293.121 
ATOM   5535  P    DG A 270     193.813-109.296 297.594 
ATOM   5536  OP1  DG A 270     192.890-108.140 297.568 
ATOM   5537  OP2  DG A 270     195.140-109.054 298.201 
ATOM   5538  O5'  DG A 270     193.107-110.534 298.322 
ATOM   5539  C5'  DG A 270     192.267-111.413 297.549 
ATOM   5540  C4'  DG A 270     192.557-112.856 297.910 
ATOM   5541  O4'  DG A 270     193.633-113.423 297.110 
ATOM   5542  C3'  DG A 270     192.999-113.105 299.352 
ATOM   5543  O3'  DG A 270     192.444-114.337 299.797 
ATOM   5544  C2'  DG A 270     194.518-113.257 299.270 
ATOM   5545  C1'  DG A 270     194.545-114.074 297.982 
ATOM   5546  N9   DG A 270     195.878-114.105 297.319 
ATOM   5547  C8   DG A 270     196.843-113.124 297.258 
ATOM   5548  N7   DG A 270     197.917-113.472 296.590 
ATOM   5549  C5   DG A 270     197.644-114.776 296.182 
ATOM   5550  C6   DG A 270     198.433-115.680 295.422 
ATOM   5551  O6   DG A 270     199.552-115.511 294.947 
ATOM   5552  N1   DG A 270     197.773-116.902 295.236 
ATOM   5553  C2   DG A 270     196.517-117.211 295.719 
ATOM   5554  N2   DG A 270     196.063-118.434 295.432 
ATOM   5555  N3   DG A 270     195.777-116.363 296.431 
ATOM   5556  C4   DG A 270     196.403-115.172 296.621 
ATOM   5557  P    DA A 271     191.901-114.445 301.299 
ATOM   5558  OP1  DA A 271     190.518-113.920 301.366 
ATOM   5559  OP2  DA A 271     192.875-113.827 302.225 
ATOM   5560  O5'  DA A 271     191.886-116.030 301.516 
ATOM   5561  C5'  DA A 271     191.666-116.888 300.380 
ATOM   5562  C4'  DA A 271     192.633-118.055 300.417 
ATOM   5563  O4'  DA A 271     193.894-117.753 299.757 
ATOM   5564  C3'  DA A 271     193.050-118.529 301.809 
ATOM   5565  O3'  DA A 271     193.179-119.945 301.795 
ATOM   5566  C2'  DA A 271     194.434-117.918 302.028 
ATOM   5567  C1'  DA A 271     194.955-118.150 300.613 
ATOM   5568  N9   DA A 271     196.153-117.333 300.274 
ATOM   5569  C8   DA A 271     196.460-116.066 300.684 
ATOM   5570  N7   DA A 271     197.585-115.622 300.216 
ATOM   5571  C5   DA A 271     198.061-116.668 299.438 
ATOM   5572  C6   DA A 271     199.224-116.821 298.666 
ATOM   5573  N6   DA A 271     200.163-115.872 298.546 
ATOM   5574  N1   DA A 271     199.387-117.990 298.019 
ATOM   5575  C2   DA A 271     198.451-118.930 298.142 
ATOM   5576  N3   DA A 271     197.331-118.900 298.830 
ATOM   5577  C4   DA A 271     197.191-117.720 299.468 
ATOM   5578  P    DT A 272     192.677-120.785 303.062 
ATOM   5579  OP1  DT A 272     191.221-121.023 302.953 
ATOM   5580  OP2  DT A 272     193.137-120.127 304.305 
ATOM   5581  O5'  DT A 272     193.464-122.162 302.860 
ATOM   5582  C5'  DT A 272     193.786-122.594 301.525 
ATOM   5583  C4'  DT A 272     195.210-123.112 301.476 
ATOM   5584  O4'  DT A 272     196.177-122.055 301.208 
ATOM   5585  C3'  DT A 272     195.725-123.764 302.759 
ATOM   5586  O3'  DT A 272     196.563-124.861 302.414 
ATOM   5587  C2'  DT A 272     196.582-122.688 303.424 
ATOM   5588  C1'  DT A 272     197.234-122.167 302.147 
ATOM   5589  N1   DT A 272     197.862-120.825 302.299 
ATOM   5590  C2   DT A 272     199.006-120.585 301.577 
ATOM   5591  O2   DT A 272     199.509-121.411 300.836 
ATOM   5592  N3   DT A 272     199.560-119.329 301.745 
ATOM   5593  C4   DT A 272     199.075-118.322 302.554 
ATOM   5594  O4   DT A 272     199.659-117.238 302.622 
ATOM   5595  C5   DT A 272     197.872-118.670 303.271 
ATOM   5596  C7   DT A 272     197.278-117.629 304.175 
ATOM   5597  C6   DT A 272     197.312-119.882 303.128 
ATOM   5598  P    DA A 273     196.486-126.201 303.284 
ATOM   5599  OP1  DA A 273     195.367-127.042 302.802 
ATOM   5600  OP2  DA A 273     196.465-125.858 304.723 
ATOM   5601  O5'  DA A 273     197.879-126.897 302.918 
ATOM   5602  C5'  DA A 273     198.458-126.659 301.621 
ATOM   5603  C4'  DA A 273     199.946-126.402 301.757 
ATOM   5604  O4'  DA A 273     200.247-124.996 301.985 
ATOM   5605  C3'  DA A 273     200.642-127.120 302.913 
ATOM   5606  O3'  DA A 273     201.943-127.513 302.494 
ATOM   5607  C2'  DA A 273     200.783-126.056 304.001 
ATOM   5608  C1'  DA A 273     201.153-124.903 303.074 
ATOM   5609  N9   DA A 273     200.992-123.559 303.696 
ATOM   5610  C8   DA A 273     200.055-123.149 304.601 
ATOM   5611  N7   DA A 273     200.178-121.909 304.958 
ATOM   5612  C5   DA A 273     201.276-121.460 304.239 
ATOM   5613  C6   DA A 273     201.924-120.215 304.175 
ATOM   5614  N6   DA A 273     201.536-119.143 304.880 
ATOM   5615  N1   DA A 273     202.988-120.111 303.358 
ATOM   5616  C2   DA A 273     203.369-121.180 302.659 
ATOM   5617  N3   DA A 273     202.846-122.387 302.637 
ATOM   5618  C4   DA A 273     201.782-122.464 303.464 
ATOM   5619  P    DA A 274     202.511-128.936 302.957 
ATOM   5620  OP1  DA A 274     202.015-129.989 302.042 
ATOM   5621  OP2  DA A 274     202.229-129.139 304.395 
ATOM   5622  O5'  DA A 274     204.084-128.734 302.741 
ATOM   5623  C5'  DA A 274     204.538-127.840 301.707 
ATOM   5624  C4'  DA A 274     205.670-126.979 302.229 
ATOM   5625  O4'  DA A 274     205.193-125.759 302.867 
ATOM   5626  C3'  DA A 274     206.564-127.623 303.288 
ATOM   5627  O3'  DA A 274     207.906-127.198 303.080 
ATOM   5628  C2'  DA A 274     206.071-127.044 304.615 
ATOM   5629  C1'  DA A 274     205.854-125.619 304.115 
ATOM   5630  N9   DA A 274     204.989-124.797 305.007 
ATOM   5631  C8   DA A 274     203.920-125.199 305.757 
ATOM   5632  N7   DA A 274     203.367-124.242 306.435 
ATOM   5633  C5   DA A 274     204.122-123.123 306.113 
ATOM   5634  C6   DA A 274     204.040-121.779 306.511 
ATOM   5635  N6   DA A 274     203.115-121.313 307.362 
ATOM   5636  N1   DA A 274     204.950-120.926 306.002 
ATOM   5637  C2   DA A 274     205.866-121.394 305.156 
ATOM   5638  N3   DA A 274     206.039-122.620 304.714 
ATOM   5639  C4   DA A 274     205.118-123.453 305.239 
ATOM   5640  P    DG A 275     209.093-128.252 303.280 
ATOM   5641  OP1  DG A 275     209.265-129.047 302.042 
ATOM   5642  OP2  DG A 275     208.867-129.025 304.520 
ATOM   5643  O5'  DG A 275     210.350-127.281 303.474 
ATOM   5644  C5'  DG A 275     210.343-125.994 302.827 
ATOM   5645  C4'  DG A 275     210.839-124.930 303.786 
ATOM   5646  O4'  DG A 275     209.765-124.364 304.591 
ATOM   5647  C3'  DG A 275     211.869-125.391 304.816 
ATOM   5648  O3'  DG A 275     212.812-124.346 305.023 
ATOM   5649  C2'  DG A 275     211.069-125.584 306.104 
ATOM   5650  C1'  DG A 275     210.182-124.352 305.948 
ATOM   5651  N9   DG A 275     208.965-124.378 306.805 
ATOM   5652  C8   DG A 275     208.192-125.452 307.189 
ATOM   5653  N7   DG A 275     207.177-125.133 307.956 
ATOM   5654  C5   DG A 275     207.287-123.750 308.092 
ATOM   5655  C6   DG A 275     206.474-122.835 308.809 
ATOM   5656  O6   DG A 275     205.472-123.060 309.483 
ATOM   5657  N1   DG A 275     206.944-121.520 308.678 
ATOM   5658  C2   DG A 275     208.054-121.141 307.950 
ATOM   5659  N2   DG A 275     208.337-119.836 307.950 
ATOM   5660  N3   DG A 275     208.817-122.001 307.277 
ATOM   5661  C4   DG A 275     208.374-123.279 307.394 
ATOM   5662  P    DG A 276     214.358-124.721 305.205 
ATOM   5663  OP1  DG A 276     214.988-124.884 303.875 
ATOM   5664  OP2  DG A 276     214.485-125.870 306.128 
ATOM   5665  O5'  DG A 276     214.923-123.400 305.911 
ATOM   5666  C5'  DG A 276     214.297-122.136 305.627 
ATOM   5667  C4'  DG A 276     214.116-121.347 306.909 
ATOM   5668  O4'  DG A 276     212.857-121.651 307.575 
ATOM   5669  C3'  DG A 276     215.171-121.583 307.990 
ATOM   5670  O3'  DG A 276     215.431-120.354 308.657 
ATOM   5671  C2'  DG A 276     214.506-122.542 308.977 
ATOM   5672  C1'  DG A 276     213.124-121.895 308.947 
ATOM   5673  N9   DG A 276     212.042-122.768 309.481 
ATOM   5674  C8   DG A 276     211.908-124.137 309.399 
ATOM   5675  N7   DG A 276     210.828-124.603 309.980 
ATOM   5676  C5   DG A 276     210.205-123.462 310.483 
ATOM   5677  C6   DG A 276     208.994-123.328 311.212 
ATOM   5678  O6   DG A 276     208.211-124.204 311.569 
ATOM   5679  N1   DG A 276     208.731-121.988 311.526 
ATOM   5680  C2   DG A 276     209.532-120.917 311.180 
ATOM   5681  N2   DG A 276     209.104-119.715 311.574 
ATOM   5682  N3   DG A 276     210.667-121.043 310.496 
ATOM   5683  C4   DG A 276     210.937-122.338 310.184 
ATOM   5684  P    DT A 277     216.934-119.999 309.073 
ATOM   5685  OP1  DT A 277     217.640-119.399 307.918 
ATOM   5686  OP2  DT A 277     217.575-121.187 309.678 
ATOM   5687  O5'  DT A 277     216.697-118.886 310.197 
ATOM   5688  C5'  DT A 277     215.530-118.047 310.113 
ATOM   5689  C4'  DT A 277     214.892-117.908 311.481 
ATOM   5690  O4'  DT A 277     213.929-118.966 311.754 
ATOM   5691  C3'  DT A 277     215.850-117.965 312.670 
ATOM   5692  O3'  DT A 277     215.400-117.057 313.668 
ATOM   5693  C2'  DT A 277     215.710-119.389 313.212 
ATOM   5694  C1'  DT A 277     214.198-119.494 313.044 
ATOM   5695  N1   DT A 277     213.686-120.892 313.087 
ATOM   5696  C2   DT A 277     212.451-121.089 313.655 
ATOM   5697  O2   DT A 277     211.779-120.181 314.113 
ATOM   5698  N3   DT A 277     212.010-122.398 313.679 
ATOM   5699  C4   DT A 277     212.686-123.499 313.191 
ATOM   5700  O4   DT A 277     212.189-124.624 313.269 
ATOM   5701  C5   DT A 277     213.973-123.191 312.614 
ATOM   5702  C7   DT A 277     214.776-124.332 312.060 
ATOM   5703  C6   DT A 277     214.426-121.927 312.579 
ATOM   5704  P    DA A 278     216.480-116.199 314.481 
ATOM   5705  OP1  DA A 278     216.846-114.996 313.701 
ATOM   5706  OP2  DA A 278     217.601-117.073 314.891 
ATOM   5707  O5'  DA A 278     215.636-115.768 315.770 
ATOM   5708  C5'  DA A 278     214.211-115.598 315.647 
ATOM   5709  C4'  DA A 278     213.509-116.235 316.831 
ATOM   5710  O4'  DA A 278     213.210-117.643 316.608 
ATOM   5711  C3'  DA A 278     214.285-116.227 318.148 
ATOM   5712  O3'  DA A 278     213.372-116.022 319.219 
ATOM   5713  C2'  DA A 278     214.863-117.638 318.265 
ATOM   5714  C1'  DA A 278     213.632-118.376 317.748 
ATOM   5715  N9   DA A 278     213.909-119.776 317.321 
ATOM   5716  C8   DA A 278     215.036-120.277 316.735 
ATOM   5717  N7   DA A 278     214.975-121.548 316.480 
ATOM   5718  C5   DA A 278     213.715-121.918 316.930 
ATOM   5719  C6   DA A 278     213.038-123.149 316.944 
ATOM   5720  N6   DA A 278     213.564-124.287 316.470 
ATOM   5721  N1   DA A 278     211.797-123.167 317.464 
ATOM   5722  C2   DA A 278     211.280-122.032 317.932 
ATOM   5723  N3   DA A 278     211.813-120.832 317.973 
ATOM   5724  C4   DA A 278     213.055-120.840 317.447 
ATOM   5725  P    DA A 279     213.806-115.081 320.440 
ATOM   5726  OP1  DA A 279     213.551-113.666 320.091 
ATOM   5727  OP2  DA A 279     215.189-115.410 320.850 
ATOM   5728  O5'  DA A 279     212.783-115.549 321.578 
ATOM   5729  C5'  DA A 279     211.484-116.036 321.191 
ATOM   5730  C4'  DA A 279     211.137-117.276 321.990 
ATOM   5731  O4'  DA A 279     211.617-118.496 321.357 
ATOM   5732  C3'  DA A 279     211.716-117.341 323.403 
ATOM   5733  O3'  DA A 279     210.763-117.953 324.263 
ATOM   5734  C2'  DA A 279     212.927-118.266 323.283 
ATOM   5735  C1'  DA A 279     212.284-119.276 322.337 
ATOM   5736  N9   DA A 279     213.265-120.154 321.641 
ATOM   5737  C8   DA A 279     214.523-119.845 321.210 
ATOM   5738  N7   DA A 279     215.139-120.831 320.634 
ATOM   5739  C5   DA A 279     214.223-121.872 320.687 
ATOM   5740  C6   DA A 279     214.274-123.203 320.238 
ATOM   5741  N6   DA A 279     215.337-123.734 319.619 
ATOM   5742  N1   DA A 279     213.188-123.970 320.451 
ATOM   5743  C2   DA A 279     212.134-123.436 321.066 
ATOM   5744  N3   DA A 279     211.972-122.215 321.527 
ATOM   5745  C4   DA A 279     213.073-121.467 321.302 
ATOM   5746  P    DC A 280     210.577-117.382 325.747 
ATOM   5747  OP1  DC A 280     209.654-116.226 325.722 
ATOM   5748  OP2  DC A 280     211.904-117.140 326.355 
ATOM   5749  O5'  DC A 280     209.871-118.620 326.475 
ATOM   5750  C5'  DC A 280     209.031-119.499 325.703 
ATOM   5751  C4'  DC A 280     209.321-120.942 326.064 
ATOM   5752  O4'  DC A 280     210.398-121.510 325.263 
ATOM   5753  C3'  DC A 280     209.763-121.191 327.506 
ATOM   5754  O3'  DC A 280     209.209-122.423 327.951 
ATOM   5755  C2'  DC A 280     211.282-121.344 327.424 
ATOM   5756  C1'  DC A 280     211.309-122.161 326.136 
ATOM   5757  N1   DC A 280     212.642-122.191 325.473 
ATOM   5758  C2   DC A 280     213.011-123.359 324.809 
ATOM   5759  O2   DC A 280     212.223-124.312 324.797 
ATOM   5760  N3   DC A 280     214.223-123.408 324.199 
ATOM   5761  C4   DC A 280     215.048-122.353 324.235 
ATOM   5762  N4   DC A 280     216.219-122.449 323.625 
ATOM   5763  C5   DC A 280     214.688-121.143 324.913 
ATOM   5764  C6   DC A 280     213.472-121.114 325.517 
ATOM   5765  P    DA A 281     208.665-122.531 329.453 
ATOM   5766  OP1  DA A 281     207.283-122.007 329.519 
ATOM   5767  OP2  DA A 281     209.639-121.913 330.379 
ATOM   5768  O5'  DA A 281     208.650-124.117 329.669 
ATOM   5769  C5'  DA A 281     208.430-124.974 328.534 
ATOM   5770  C4'  DA A 281     209.397-126.142 328.571 
ATOM   5771  O4'  DA A 281     210.659-125.839 327.910 
ATOM   5772  C3'  DA A 281     209.814-126.615 329.963 
ATOM   5773  O3'  DA A 281     209.943-128.032 329.948 
ATOM   5774  C2'  DA A 281     211.198-126.004 330.182 
ATOM   5775  C1'  DA A 281     211.719-126.236 328.767 
ATOM   5776  N9   DA A 281     212.917-125.419 328.428 
ATOM   5777  C8   DA A 281     213.224-124.153 328.838 
ATOM   5778  N7   DA A 281     214.349-123.708 328.370 
ATOM   5779  C5   DA A 281     214.825-124.754 327.592 
ATOM   5780  C6   DA A 281     215.988-124.908 326.820 
ATOM   5781  N6   DA A 281     216.927-123.959 326.700 
ATOM   5782  N1   DA A 281     216.152-126.077 326.173 
ATOM   5783  C2   DA A 281     215.215-127.016 326.295 
ATOM   5784  N3   DA A 281     214.095-126.986 326.984 
ATOM   5785  C4   DA A 281     213.956-125.807 327.622 
ATOM   5786  P    DA A 282     209.441-128.871 331.216 
ATOM   5787  OP1  DA A 282     207.985-129.109 331.107 
ATOM   5788  OP2  DA A 282     209.901-128.214 332.459 
ATOM   5789  O5'  DA A 282     210.228-130.249 331.014 
ATOM   5790  C5'  DA A 282     210.550-130.680 329.679 
ATOM   5791  C4'  DA A 282     211.975-131.198 329.630 
ATOM   5792  O4'  DA A 282     212.941-130.142 329.362 
ATOM   5793  C3'  DA A 282     212.489-131.851 330.913 
ATOM   5794  O3'  DA A 282     213.327-132.947 330.567 
ATOM   5795  C2'  DA A 282     213.346-130.774 331.578 
ATOM   5796  C1'  DA A 282     213.998-130.254 330.301 
ATOM   5797  N9   DA A 282     214.626-128.911 330.453 
ATOM   5798  C8   DA A 282     214.215-127.865 331.228 
ATOM   5799  N7   DA A 282     214.978-126.820 331.148 
ATOM   5800  C5   DA A 282     215.971-127.199 330.254 
ATOM   5801  C6   DA A 282     217.093-126.526 329.743 
ATOM   5802  N6   DA A 282     217.417-125.269 330.077 
ATOM   5803  N1   DA A 282     217.873-127.194 328.873 
ATOM   5804  C2   DA A 282     217.545-128.443 328.544 
ATOM   5805  N3   DA A 282     216.528-129.170 328.954 
ATOM   5806  C4   DA A 282     215.764-128.478 329.823 
ATOM   5807  P    DG A 283     213.250-134.288 331.438 
ATOM   5808  OP1  DG A 283     212.131-135.128 330.955 
ATOM   5809  OP2  DG A 283     213.229-133.944 332.877 
ATOM   5810  O5'  DG A 283     214.643-134.983 331.072 
ATOM   5811  C5'  DG A 283     215.222-134.746 329.775 
ATOM   5812  C4'  DG A 283     216.710-134.488 329.911 
ATOM   5813  O4'  DG A 283     217.012-133.082 330.139 
ATOM   5814  C3'  DG A 283     217.406-135.206 331.067 
ATOM   5815  O3'  DG A 283     218.707-135.599 330.648 
ATOM   5816  C2'  DG A 283     217.547-134.142 332.155 
ATOM   5817  C1'  DG A 283     217.917-132.989 331.228 
ATOM   5818  N9   DG A 283     217.756-131.645 331.850 
ATOM   5819  C8   DG A 283     216.819-131.215 332.763 
ATOM   5820  N7   DG A 283     216.954-129.959 333.116 
ATOM   5821  C5   DG A 283     218.060-129.527 332.384 
ATOM   5822  C6   DG A 283     218.689-128.256 332.345 
ATOM   5823  O6   DG A 283     218.396-127.232 332.956 
ATOM   5824  N1   DG A 283     219.783-128.253 331.467 
ATOM   5825  C2   DG A 283     220.210-129.337 330.725 
ATOM   5826  N2   DG A 283     221.274-129.130 329.944 
ATOM   5827  N3   DG A 283     219.619-130.529 330.762 
ATOM   5828  C4   DG A 283     218.557-130.549 331.609 
ATOM   5829  P    DT A 284     219.275-137.022 331.110 
ATOM   5830  OP1  DT A 284     218.779-138.075 330.196 
ATOM   5831  OP2  DT A 284     218.993-137.226 332.549 
ATOM   5832  O5'  DT A 284     220.848-136.820 330.895 
ATOM   5833  C5'  DT A 284     221.302-135.927 329.861 
ATOM   5834  C4'  DT A 284     222.434-135.065 330.383 
ATOM   5835  O4'  DT A 284     221.958-133.845 331.020 
ATOM   5836  C3'  DT A 284     223.328-135.710 331.442 
ATOM   5837  O3'  DT A 284     224.670-135.285 331.234 
ATOM   5838  C2'  DT A 284     222.835-135.131 332.768 
ATOM   5839  C1'  DT A 284     222.618-133.706 332.269 
ATOM   5840  N1   DT A 284     221.753-132.884 333.160 
ATOM   5841  C2   DT A 284     222.048-131.546 333.259 
ATOM   5842  O2   DT A 284     222.969-131.024 332.656 
ATOM   5843  N3   DT A 284     221.224-130.817 334.095 
ATOM   5844  C4   DT A 284     220.157-131.304 334.822 
ATOM   5845  O4   DT A 284     219.492-130.552 335.538 
ATOM   5846  C5   DT A 284     219.926-132.718 334.654 
ATOM   5847  C7   DT A 284     218.784-133.330 335.410 
ATOM   5848  C6   DT A 284     220.712-133.452 333.847 
ATOM   5849  P    DC A 285     225.857-136.339 331.433 
ATOM   5850  OP1  DC A 285     226.029-137.133 330.196 
ATOM   5851  OP2  DC A 285     225.631-137.112 332.674 
ATOM   5852  O5'  DC A 285     227.114-135.367 331.627 
ATOM   5853  C5'  DC A 285     227.107-134.080 330.981 
ATOM   5854  C4'  DC A 285     227.603-133.016 331.939 
ATOM   5855  O4'  DC A 285     226.529-132.450 332.745 
ATOM   5856  C3'  DC A 285     228.633-133.477 332.970 
ATOM   5857  O3'  DC A 285     229.576-132.432 333.177 
ATOM   5858  C2'  DC A 285     227.833-133.670 334.258 
ATOM   5859  C1'  DC A 285     226.946-132.438 334.102 
ATOM   5860  N1   DC A 285     225.729-132.464 334.959 
ATOM   5861  C2   DC A 285     225.269-131.253 335.472 
ATOM   5862  O2   DC A 285     225.885-130.217 335.195 
ATOM   5863  N3   DC A 285     224.162-131.255 336.256 
ATOM   5864  C4   DC A 285     223.524-132.399 336.532 
ATOM   5865  N4   DC A 285     222.447-132.348 337.303 
ATOM   5866  C5   DC A 285     223.979-133.655 336.016 
ATOM   5867  C6   DC A 285     225.088-133.632 335.234 
ATOM   5868  P    DG A 286     231.122-132.808 333.359 
ATOM   5869  OP1  DG A 286     231.752-132.970 332.029 
ATOM   5870  OP2  DG A 286     231.249-133.957 334.282 
ATOM   5871  O5'  DG A 286     231.687-131.487 334.065 
ATOM   5872  C5'  DG A 286     231.061-130.222 333.780 
ATOM   5873  C4'  DG A 286     230.880-129.433 335.063 
ATOM   5874  O4'  DG A 286     229.622-129.737 335.729 
ATOM   5875  C3'  DG A 286     231.935-129.670 336.143 
ATOM   5876  O3'  DG A 286     232.195-128.440 336.811 
ATOM   5877  C2'  DG A 286     231.270-130.628 337.131 
ATOM   5878  C1'  DG A 286     229.888-129.981 337.101 
ATOM   5879  N9   DG A 286     228.806-130.854 337.635 
ATOM   5880  C8   DG A 286     228.672-132.223 337.553 
ATOM   5881  N7   DG A 286     227.592-132.689 338.134 
ATOM   5882  C5   DG A 286     226.969-131.548 338.637 
ATOM   5883  C6   DG A 286     225.758-131.414 339.366 
ATOM   5884  O6   DG A 286     224.975-132.290 339.723 
ATOM   5885  N1   DG A 286     225.495-130.074 339.680 
ATOM   5886  C2   DG A 286     226.296-129.003 339.334 
ATOM   5887  N2   DG A 286     225.869-127.801 339.728 
ATOM   5888  N3   DG A 286     227.431-129.129 338.650 
ATOM   5889  C4   DG A 286     227.701-130.424 338.338 
ATOM   5890  P    DA A 287     233.698-128.086 337.227 
ATOM   5891  OP1  DA A 287     234.404-127.485 336.072 
ATOM   5892  OP2  DA A 287     234.339-129.274 337.832 
ATOM   5893  O5'  DA A 287     233.461-126.972 338.351 
ATOM   5894  C5'  DA A 287     232.294-126.133 338.267 
ATOM   5895  C4'  DA A 287     231.656-125.994 339.634 
ATOM   5896  O4'  DA A 287     230.693-127.052 339.908 
ATOM   5897  C3'  DA A 287     232.614-126.052 340.824 
ATOM   5898  O3'  DA A 287     232.164-125.144 341.822 
ATOM   5899  C2'  DA A 287     232.474-127.475 341.365 
ATOM   5900  C1'  DA A 287     230.962-127.580 341.198 
ATOM   5901  N9   DA A 287     230.450-128.978 341.241 
ATOM   5902  C8   DA A 287     231.052-130.116 340.785 
ATOM   5903  N7   DA A 287     230.350-131.191 340.969 
ATOM   5904  C5   DA A 287     229.196-130.734 341.592 
ATOM   5905  C6   DA A 287     228.045-131.394 342.053 
ATOM   5906  N6   DA A 287     227.858-132.717 341.950 
ATOM   5907  N1   DA A 287     227.088-130.639 342.625 
ATOM   5908  C2   DA A 287     227.279-129.324 342.724 
ATOM   5909  N3   DA A 287     228.306-128.603 342.333 
ATOM   5910  C4   DA A 287     229.250-129.381 341.763 
ATOM   5911  P    DT A 288     233.244-124.286 342.635 
ATOM   5912  OP1  DT A 288     233.610-123.082 341.855 
ATOM   5913  OP2  DT A 288     234.365-125.160 343.044 
ATOM   5914  O5'  DT A 288     232.400-123.855 343.924 
ATOM   5915  C5'  DT A 288     230.975-123.685 343.801 
ATOM   5916  C4'  DT A 288     230.273-124.321 344.985 
ATOM   5917  O4'  DT A 288     229.974-125.729 344.762 
ATOM   5918  C3'  DT A 288     231.049-124.313 346.301 
ATOM   5919  O3'  DT A 288     230.136-124.108 347.373 
ATOM   5920  C2'  DT A 288     231.627-125.724 346.419 
ATOM   5921  C1'  DT A 288     230.396-126.462 345.902 
ATOM   5922  N1   DT A 288     230.673-127.862 345.475 
ATOM   5923  C2   DT A 288     229.681-128.789 345.689 
ATOM   5924  O2   DT A 288     228.611-128.509 346.202 
ATOM   5925  N3   DT A 288     229.974-130.076 345.281 
ATOM   5926  C4   DT A 288     231.147-130.501 344.692 
ATOM   5927  O4   DT A 288     231.294-131.682 344.370 
ATOM   5928  C5   DT A 288     232.127-129.457 344.509 
ATOM   5929  C7   DT A 288     233.434-129.834 343.874 
ATOM   5930  C6   DT A 288     231.869-128.197 344.896 
ATOM   5931  P    DG A 289     230.570-123.168 348.594 
ATOM   5932  OP1  DG A 289     230.315-121.752 348.245 
ATOM   5933  OP2  DG A 289     231.953-123.496 349.004 
ATOM   5934  O5'  DG A 289     229.547-123.635 349.731 
ATOM   5935  C5'  DG A 289     228.248-124.122 349.345 
ATOM   5936  C4'  DG A 289     227.901-125.362 350.144 
ATOM   5937  O4'  DG A 289     228.381-126.582 349.511 
ATOM   5938  C3'  DG A 289     228.480-125.427 351.557 
ATOM   5939  O3'  DG A 289     227.527-126.040 352.417 
ATOM   5940  C2'  DG A 289     229.691-126.352 351.437 
ATOM   5941  C1'  DG A 289     229.048-127.363 350.491 
ATOM   5942  N9   DG A 289     230.029-128.240 349.795 
ATOM   5943  C8   DG A 289     231.301-127.946 349.354 
ATOM   5944  N7   DG A 289     231.911-128.951 348.774 
ATOM   5945  C5   DG A 289     230.978-129.985 348.836 
ATOM   5946  C6   DG A 289     231.063-131.323 348.371 
ATOM   5947  O6   DG A 289     231.996-131.880 347.798 
ATOM   5948  N1   DG A 289     229.886-132.035 348.640 
ATOM   5949  C2   DG A 289     228.772-131.522 349.274 
ATOM   5950  N2   DG A 289     227.749-132.363 349.436 
ATOM   5951  N3   DG A 289     228.692-130.265 349.710 
ATOM   5952  C4   DG A 289     229.827-129.562 349.457 
ATOM   5953  P    DG A 290     227.341-125.469 353.901 
ATOM   5954  OP1  DG A 290     226.418-124.313 353.876 
ATOM   5955  OP2  DG A 290     228.668-125.227 354.509 
ATOM   5956  O5'  DG A 290     226.635-126.707 354.629 
ATOM   5957  C5'  DG A 290     225.796-127.585 353.856 
ATOM   5958  C4'  DG A 290     226.085-129.028 354.218 
ATOM   5959  O4'  DG A 290     227.162-129.596 353.417 
ATOM   5960  C3'  DG A 290     226.527-129.278 355.660 
ATOM   5961  O3'  DG A 290     225.973-130.509 356.105 
ATOM   5962  C2'  DG A 290     228.046-129.430 355.578 
ATOM   5963  C1'  DG A 290     228.073-130.247 354.289 
ATOM   5964  N9   DG A 290     229.406-130.278 353.627 
ATOM   5965  C8   DG A 290     230.372-129.296 353.565 
ATOM   5966  N7   DG A 290     231.445-129.644 352.898 
ATOM   5967  C5   DG A 290     231.172-130.949 352.489 
ATOM   5968  C6   DG A 290     231.961-131.852 351.730 
ATOM   5969  O6   DG A 290     233.080-131.684 351.255 
ATOM   5970  N1   DG A 290     231.301-133.075 351.544 
ATOM   5971  C2   DG A 290     230.045-133.384 352.027 
ATOM   5972  N2   DG A 290     229.591-134.606 351.740 
ATOM   5973  N3   DG A 290     229.305-132.535 352.739 
ATOM   5974  C4   DG A 290     229.931-131.344 352.929 
ATOM   5975  P    DA A 291     225.429-130.617 357.607 
ATOM   5976  OP1  DA A 291     224.047-130.093 357.673 
ATOM   5977  OP2  DA A 291     226.403-129.999 358.533 
ATOM   5978  O5'  DA A 291     225.414-132.203 357.823 
ATOM   5979  C5'  DA A 291     225.194-133.061 356.688 
ATOM   5980  C4'  DA A 291     226.161-134.228 356.725 
ATOM   5981  O4'  DA A 291     227.423-133.925 356.064 
ATOM   5982  C3'  DA A 291     226.578-134.701 358.117 
ATOM   5983  O3'  DA A 291     226.707-136.118 358.102 
ATOM   5984  C2'  DA A 291     227.962-134.091 358.335 
ATOM   5985  C1'  DA A 291     228.483-134.322 356.921 
ATOM   5986  N9   DA A 291     229.681-133.505 356.582 
ATOM   5987  C8   DA A 291     229.988-132.239 356.992 
ATOM   5988  N7   DA A 291     231.113-131.795 356.524 
ATOM   5989  C5   DA A 291     231.589-132.840 355.746 
ATOM   5990  C6   DA A 291     232.752-132.994 354.974 
ATOM   5991  N6   DA A 291     233.691-132.045 354.853 
ATOM   5992  N1   DA A 291     232.916-134.163 354.327 
ATOM   5993  C2   DA A 291     231.979-135.102 354.449 
ATOM   5994  N3   DA A 291     230.859-135.073 355.138 
ATOM   5995  C4   DA A 291     230.720-133.893 355.776 
ATOM   5996  P    DT A 292     226.205-136.957 359.370 
ATOM   5997  OP1  DT A 292     224.749-137.195 359.261 
ATOM   5998  OP2  DT A 292     226.665-136.300 360.613 
ATOM   5999  O5'  DT A 292     226.992-138.335 359.168 
ATOM   6000  C5'  DT A 292     227.314-138.767 357.832 
ATOM   6001  C4'  DT A 292     228.739-139.284 357.784 
ATOM   6002  O4'  DT A 292     229.705-138.228 357.516 
ATOM   6003  C3'  DT A 292     229.253-139.937 359.066 
ATOM   6004  O3'  DT A 292     230.091-141.033 358.721 
ATOM   6005  C2'  DT A 292     230.110-138.861 359.732 
ATOM   6006  C1'  DT A 292     230.763-138.340 358.455 
ATOM   6007  N1   DT A 292     231.390-136.998 358.607 
ATOM   6008  C2   DT A 292     232.534-136.757 357.885 
ATOM   6009  O2   DT A 292     233.037-137.584 357.144 
ATOM   6010  N3   DT A 292     233.088-135.502 358.052 
ATOM   6011  C4   DT A 292     232.603-134.495 358.861 
ATOM   6012  O4   DT A 292     233.187-133.411 358.929 
ATOM   6013  C5   DT A 292     231.400-134.843 359.579 
ATOM   6014  C7   DT A 292     230.807-133.802 360.483 
ATOM   6015  C6   DT A 292     230.841-136.054 359.435 
ATOM   6016  P    DT A 293     230.014-142.374 359.592 
ATOM   6017  OP1  DT A 293     228.895-143.215 359.109 
ATOM   6018  OP2  DT A 293     229.993-142.030 361.031 
ATOM   6019  O5'  DT A 293     231.407-143.070 359.226 
ATOM   6020  C5'  DT A 293     231.986-142.832 357.929 
ATOM   6021  C4'  DT A 293     233.474-142.574 358.065 
ATOM   6022  O4'  DT A 293     233.776-141.169 358.293 
ATOM   6023  C3'  DT A 293     234.170-143.292 359.221 
ATOM   6024  O3'  DT A 293     235.472-143.685 358.802 
ATOM   6025  C2'  DT A 293     234.311-142.229 360.309 
ATOM   6026  C1'  DT A 293     234.681-141.076 359.382 
ATOM   6027  N1   DT A 293     234.520-139.731 360.004 
ATOM   6028  C2   DT A 293     235.420-138.761 359.637 
ATOM   6029  O2   DT A 293     236.322-138.958 358.839 
ATOM   6030  N3   DT A 293     235.241-137.528 360.234 
ATOM   6031  C4   DT A 293     234.260-137.195 361.145 
ATOM   6032  O4   DT A 293     234.199-136.057 361.613 
ATOM   6033  C5   DT A 293     233.363-138.280 361.468 
ATOM   6034  C7   DT A 293     232.266-138.003 362.453 
ATOM   6035  C6   DT A 293     233.515-139.489 360.902 
ATOM   6036  P    DC A 294     236.040-145.109 359.264 
ATOM   6037  OP1  DC A 294     235.543-146.161 358.350 
ATOM   6038  OP2  DC A 294     235.757-145.312 360.703 
ATOM   6039  O5'  DC A 294     237.612-144.906 359.049 
ATOM   6040  C5'  DC A 294     238.066-144.013 358.015 
ATOM   6041  C4'  DC A 294     239.199-143.151 358.536 
ATOM   6042  O4'  DC A 294     238.722-141.932 359.174 
ATOM   6043  C3'  DC A 294     240.093-143.796 359.596 
ATOM   6044  O3'  DC A 294     241.434-143.371 359.388 
ATOM   6045  C2'  DC A 294     239.600-143.217 360.922 
ATOM   6046  C1'  DC A 294     239.382-141.792 360.423 
ATOM   6047  N1   DC A 294     238.517-140.970 361.314 
ATOM   6048  C2   DC A 294     238.803-139.612 361.425 
ATOM   6049  O2   DC A 294     239.753-139.149 360.785 
ATOM   6050  N3   DC A 294     238.026-138.846 362.233 
ATOM   6051  C4   DC A 294     237.005-139.386 362.910 
ATOM   6052  N4   DC A 294     236.277-138.598 363.686 
ATOM   6053  C5   DC A 294     236.694-140.782 362.811 
ATOM   6054  C6   DC A 294     237.483-141.530 361.998 
ATOM   6055  P    DC A 295     242.622-144.425 359.587 
ATOM   6056  OP1  DC A 295     242.793-145.220 358.349 
ATOM   6057  OP2  DC A 295     242.395-145.198 360.828 
ATOM   6058  O5'  DC A 295     243.878-143.453 359.781 
ATOM   6059  C5'  DC A 295     243.871-142.167 359.135 
ATOM   6060  C4'  DC A 295     244.367-141.103 360.093 
ATOM   6061  O4'  DC A 295     243.293-140.536 360.899 
ATOM   6062  C3'  DC A 295     245.397-141.563 361.124 
ATOM   6063  O3'  DC A 295     246.341-140.518 361.331 
ATOM   6064  C2'  DC A 295     244.597-141.757 362.412 
ATOM   6065  C1'  DC A 295     243.710-140.525 362.256 
ATOM   6066  N1   DC A 295     242.493-140.550 363.113 
ATOM   6067  C2   DC A 295     242.034-139.340 363.625 
ATOM   6068  O2   DC A 295     242.650-138.303 363.349 
ATOM   6069  N3   DC A 295     240.926-139.342 364.410 
ATOM   6070  C4   DC A 295     240.288-140.485 364.686 
ATOM   6071  N4   DC A 295     239.211-140.434 365.457 
ATOM   6072  C5   DC A 295     240.744-141.742 364.170 
ATOM   6073  C6   DC A 295     241.852-141.718 363.388 
ATOM   6074  P    DT A 296     247.886-140.894 361.512 
ATOM   6075  OP1  DT A 296     248.517-141.056 360.183 
ATOM   6076  OP2  DT A 296     248.013-142.043 362.435 
ATOM   6077  O5'  DT A 296     248.451-139.573 362.219 
ATOM   6078  C5'  DT A 296     247.825-138.308 361.934 
ATOM   6079  C4'  DT A 296     247.644-137.519 363.217 
ATOM   6080  O4'  DT A 296     246.386-137.823 363.883 
ATOM   6081  C3'  DT A 296     248.699-137.756 364.297 
ATOM   6082  O3'  DT A 296     248.959-136.527 364.964 
ATOM   6083  C2'  DT A 296     248.034-138.714 365.285 
ATOM   6084  C1'  DT A 296     246.652-138.067 365.255 
ATOM   6085  N1   DT A 296     245.570-138.941 365.789 
ATOM   6086  C2   DT A 296     244.546-138.324 366.466 
ATOM   6087  O2   DT A 296     244.496-137.119 366.638 
ATOM   6088  N3   DT A 296     243.562-139.165 366.947 
ATOM   6089  C4   DT A 296     243.518-140.538 366.810 
ATOM   6090  O4   DT A 296     242.584-141.187 367.284 
ATOM   6091  C5   DT A 296     244.638-141.093 366.084 
ATOM   6092  C7   DT A 296     244.669-142.581 365.890 
ATOM   6093  C6   DT A 296     245.609-140.298 365.607 
ATOM   6094  P    DC A 297     250.463-136.172 365.381 
ATOM   6095  OP1  DC A 297     251.168-135.572 364.225 
ATOM   6096  OP2  DC A 297     251.103-137.360 365.986 
ATOM   6097  O5'  DC A 297     250.225-135.058 366.505 
ATOM   6098  C5'  DC A 297     249.058-134.220 366.420 
ATOM   6099  C4'  DC A 297     248.420-134.081 367.788 
ATOM   6100  O4'  DC A 297     247.457-135.138 368.062 
ATOM   6101  C3'  DC A 297     249.378-134.138 368.978 
ATOM   6102  O3'  DC A 297     248.928-133.230 369.976 
ATOM   6103  C2'  DC A 297     249.238-135.561 369.519 
ATOM   6104  C1'  DC A 297     247.726-135.666 369.352 
ATOM   6105  N1   DC A 297     247.214-137.065 369.395 
ATOM   6106  C2   DC A 297     245.964-137.282 369.968 
ATOM   6107  O2   DC A 297     245.336-136.314 370.412 
ATOM   6108  N3   DC A 297     245.480-138.549 370.018 
ATOM   6109  C4   DC A 297     246.192-139.571 369.525 
ATOM   6110  N4   DC A 297     245.677-140.789 369.597 
ATOM   6111  C5   DC A 297     247.480-139.369 368.932 
ATOM   6112  C6   DC A 297     247.946-138.095 368.892 
ATOM   6113  P    DT A 298     250.008-132.372 370.788 
ATOM   6114  OP1  DT A 298     250.374-131.168 370.009 
ATOM   6115  OP2  DT A 298     251.129-133.246 371.198 
ATOM   6116  O5'  DT A 298     249.164-131.941 372.078 
ATOM   6117  C5'  DT A 298     247.739-131.771 371.955 
ATOM   6118  C4'  DT A 298     247.037-132.407 373.139 
ATOM   6119  O4'  DT A 298     246.738-133.815 372.916 
ATOM   6120  C3'  DT A 298     247.813-132.399 374.455 
ATOM   6121  O3'  DT A 298     246.900-132.195 375.526 
ATOM   6122  C2'  DT A 298     248.391-133.810 374.573 
ATOM   6123  C1'  DT A 298     247.160-134.549 374.055 
ATOM   6124  N1   DT A 298     247.437-135.948 373.629 
ATOM   6125  C2   DT A 298     246.445-136.876 373.842 
ATOM   6126  O2   DT A 298     245.376-136.596 374.356 
ATOM   6127  N3   DT A 298     246.738-138.162 373.435 
ATOM   6128  C4   DT A 298     247.911-138.587 372.846 
ATOM   6129  O4   DT A 298     248.058-139.769 372.523 
ATOM   6130  C5   DT A 298     248.891-137.543 372.663 
ATOM   6131  C7   DT A 298     250.198-137.921 372.028 
ATOM   6132  C6   DT A 298     248.634-136.284 373.050 
ATOM   6133  P    DC A 299     247.334-131.254 376.747 
ATOM   6134  OP1  DC A 299     247.079-129.839 376.399 
ATOM   6135  OP2  DC A 299     248.718-131.583 377.158 
ATOM   6136  O5'  DC A 299     246.311-131.721 377.885 
ATOM   6137  C5'  DC A 299     245.012-132.208 377.499 
ATOM   6138  C4'  DC A 299     244.665-133.449 378.298 
ATOM   6139  O4'  DC A 299     245.145-134.669 377.665 
ATOM   6140  C3'  DC A 299     245.244-133.513 379.711 
ATOM   6141  O3'  DC A 299     244.291-134.126 380.571 
ATOM   6142  C2'  DC A 299     246.455-134.439 379.591 
ATOM   6143  C1'  DC A 299     245.812-135.449 378.645 
ATOM   6144  N1   DC A 299     246.793-136.327 377.949 
ATOM   6145  C2   DC A 299     246.417-137.641 377.687 
ATOM   6146  O2   DC A 299     245.294-138.022 378.038 
ATOM   6147  N3   DC A 299     247.298-138.458 377.053 
ATOM   6148  C4   DC A 299     248.505-138.007 376.688
[truncated: 415,700 more chars]
