# Supplementary material for: Characterization of lncRNA-protein interactions associated with Prostate cancer and Androgen receptors by molecular docking simulations
Source: Biochem Biophys Rep. 2025 Mar 9;42:101959. doi: 10.1016/j.bbrep.2025.101959 (PMC11929892; doi:10.1016/j.bbrep.2025.101959)
Supplement: Multimedia component 65 [file mmc65.zip › bbrep_00101959_model_54_mmc65.pdb]

REMARK Number:    54
REMARK Ligand:     lig_628dcb8434e2f.pdb
REMARK Contact:     0     0     0
REMARK Score:  -149.98
REMARK RMSD:    651.04
MODEL       54
ATOM      1  N   ALA A  24      30.357  -5.473 -24.875 
ATOM      2  CA  ALA A  24      30.515  -4.000 -24.871 
ATOM      3  CB  ALA A  24      29.364  -3.347 -25.653 
ATOM      4  C   ALA A  24      30.496  -3.471 -23.474 
ATOM      5  O   ALA A  24      31.409  -3.720 -22.690 
ATOM      6  N   GLN A  25      29.435  -2.716 -23.129 
ATOM      7  CA  GLN A  25      29.334  -2.167 -21.810 
ATOM      8  CB  GLN A  25      28.209  -1.135 -21.640 
ATOM      9  CG  GLN A  25      28.449   0.131 -22.464 
ATOM     10  CD  GLN A  25      27.291   1.085 -22.227 
ATOM     11  OE1 GLN A  25      26.895   1.324 -21.089 
ATOM     12  NE2 GLN A  25      26.734   1.652 -23.331 
ATOM     13  C   GLN A  25      29.084  -3.296 -20.876 
ATOM     14  O   GLN A  25      28.668  -4.376 -21.290 
ATOM     15  N   ASP A  26      29.382  -3.075 -19.584 
ATOM     16  CA  ASP A  26      29.211  -4.105 -18.606 
ATOM     17  CB  ASP A  26      30.274  -4.043 -17.495 
ATOM     18  CG  ASP A  26      30.054  -5.171 -16.494 
ATOM     19  OD1 ASP A  26      28.986  -5.191 -15.826 
ATOM     20  OD2 ASP A  26      30.966  -6.032 -16.381 
ATOM     21  C   ASP A  26      27.866  -3.939 -17.988 
ATOM     22  O   ASP A  26      27.612  -2.985 -17.253 
ATOM     23  N   ASN A  27      26.945  -4.872 -18.288 
ATOM     24  CA  ASN A  27      25.662  -4.773 -17.669 
ATOM     25  CB  ASN A  27      24.503  -4.752 -18.683 
ATOM     26  CG  ASN A  27      24.583  -3.452 -19.471 
ATOM     27  OD1 ASN A  27      24.658  -2.366 -18.897 
ATOM     28  ND2 ASN A  27      24.568  -3.560 -20.827 
ATOM     29  C   ASN A  27      25.467  -5.984 -16.812 
ATOM     30  O   ASN A  27      24.473  -6.696 -16.949 
ATOM     31  N   SER A  28      26.402  -6.226 -15.873 
ATOM     32  CA  SER A  28      26.317  -7.361 -15.002 
ATOM     33  CB  SER A  28      27.559  -7.517 -14.112 
ATOM     34  OG  SER A  28      28.707  -7.731 -14.919 
ATOM     35  C   SER A  28      25.149  -7.145 -14.100 
ATOM     36  O   SER A  28      24.492  -8.089 -13.668 
ATOM     37  N   ARG A  29      24.868  -5.864 -13.806 
ATOM     38  CA  ARG A  29      23.821  -5.471 -12.913 
ATOM     39  CB  ARG A  29      23.787  -3.948 -12.704 
ATOM     40  CG  ARG A  29      25.152  -3.369 -12.324 
ATOM     41  CD  ARG A  29      25.113  -1.897 -11.913 
ATOM     42  NE  ARG A  29      26.512  -1.383 -11.942 
ATOM     43  CZ  ARG A  29      27.390  -1.720 -10.952 
ATOM     44  NH1 ARG A  29      27.024  -2.618  -9.991 
ATOM     45  NH2 ARG A  29      28.642  -1.178 -10.929 
ATOM     46  C   ARG A  29      22.506  -5.884 -13.504 
ATOM     47  O   ARG A  29      21.579  -6.255 -12.784 
ATOM     48  N   TYR A  30      22.378  -5.784 -14.840 
ATOM     49  CA  TYR A  30      21.164  -6.163 -15.505 
ATOM     50  CB  TYR A  30      21.186  -5.817 -17.003 
ATOM     51  CG  TYR A  30      19.900  -6.271 -17.606 
ATOM     52  CD1 TYR A  30      18.727  -5.600 -17.348 
ATOM     53  CD2 TYR A  30      19.876  -7.357 -18.449 
ATOM     54  CE1 TYR A  30      17.543  -6.018 -17.911 
ATOM     55  CE2 TYR A  30      18.698  -7.778 -19.016 
ATOM     56  CZ  TYR A  30      17.529  -7.109 -18.746 
ATOM     57  OH  TYR A  30      16.316  -7.539 -19.327 
ATOM     58  C   TYR A  30      20.959  -7.638 -15.363 
ATOM     59  O   TYR A  30      19.855  -8.092 -15.068 
ATOM     60  N   THR A  31      22.033  -8.431 -15.551 
ATOM     61  CA  THR A  31      21.926  -9.861 -15.473 
ATOM     62  CB  THR A  31      23.230 -10.559 -15.736 
ATOM     63  OG1 THR A  31      23.715 -10.225 -17.028 
ATOM     64  CG2 THR A  31      23.003 -12.080 -15.628 
ATOM     65  C   THR A  31      21.490 -10.229 -14.091 
ATOM     66  O   THR A  31      20.646 -11.105 -13.907 
ATOM     67  N   HIS A  32      22.064  -9.557 -13.079 
ATOM     68  CA  HIS A  32      21.744  -9.842 -11.711 
ATOM     69  ND1 HIS A  32      22.771 -10.826  -8.882 
ATOM     70  CG  HIS A  32      22.450  -9.554  -9.301 
ATOM     71  CB  HIS A  32      22.623  -9.069 -10.710 
ATOM     72  NE2 HIS A  32      22.010  -9.743  -7.096 
ATOM     73  CD2 HIS A  32      21.986  -8.905  -8.198 
ATOM     74  CE1 HIS A  32      22.488 -10.885  -7.556 
ATOM     75  C   HIS A  32      20.311  -9.481 -11.477 
ATOM     76  O   HIS A  32      19.604 -10.145 -10.722 
ATOM     77  N   PHE A  33      19.841  -8.406 -12.133 
ATOM     78  CA  PHE A  33      18.494  -7.942 -11.975 
ATOM     79  CB  PHE A  33      18.233  -6.698 -12.850 
ATOM     80  CG  PHE A  33      16.831  -6.221 -12.683 
ATOM     81  CD1 PHE A  33      15.822  -6.729 -13.471 
ATOM     82  CD2 PHE A  33      16.525  -5.261 -11.749 
ATOM     83  CE1 PHE A  33      14.528  -6.288 -13.327 
ATOM     84  CE2 PHE A  33      15.232  -4.815 -11.599 
ATOM     85  CZ  PHE A  33      14.232  -5.330 -12.388 
ATOM     86  C   PHE A  33      17.577  -9.044 -12.410 
ATOM     87  O   PHE A  33      16.584  -9.337 -11.745 
ATOM     88  N   LEU A  34      17.891  -9.694 -13.546 
ATOM     89  CA  LEU A  34      17.052 -10.740 -14.056 
ATOM     90  CB  LEU A  34      17.509 -11.262 -15.429 
ATOM     91  CG  LEU A  34      17.352 -10.227 -16.561 
ATOM     92  CD1 LEU A  34      17.815 -10.799 -17.911 
ATOM     93  CD2 LEU A  34      15.914  -9.684 -16.622 
ATOM     94  C   LEU A  34      17.034 -11.895 -13.105 
ATOM     95  O   LEU A  34      15.977 -12.463 -12.835 
ATOM     96  N   THR A  35      18.201 -12.276 -12.555 
ATOM     97  CA  THR A  35      18.222 -13.429 -11.706 
ATOM     98  CB  THR A  35      19.611 -13.827 -11.277 
ATOM     99  OG1 THR A  35      19.582 -15.110 -10.672 
ATOM    100  CG2 THR A  35      20.183 -12.793 -10.291 
ATOM    101  C   THR A  35      17.370 -13.183 -10.496 
ATOM    102  O   THR A  35      16.600 -14.054 -10.093 
ATOM    103  N   GLN A  36      17.510 -12.004  -9.861 
ATOM    104  CA  GLN A  36      16.760 -11.714  -8.673 
ATOM    105  CB  GLN A  36      17.330 -10.515  -7.900 
ATOM    106  CG  GLN A  36      18.719 -10.776  -7.318 
ATOM    107  CD  GLN A  36      19.161  -9.521  -6.583 
ATOM    108  OE1 GLN A  36      18.999  -8.403  -7.076 
ATOM    109  NE2 GLN A  36      19.727  -9.702  -5.360 
ATOM    110  C   GLN A  36      15.306 -11.414  -8.928 
ATOM    111  O   GLN A  36      14.428 -11.820  -8.172 
ATOM    112  N   HIS A  37      15.041 -10.560  -9.926 
ATOM    113  CA  HIS A  37      13.739 -10.030 -10.232 
ATOM    114  ND1 HIS A  37      13.488  -7.875  -7.943 
ATOM    115  CG  HIS A  37      14.262  -7.931  -9.081 
ATOM    116  CB  HIS A  37      13.787  -8.508 -10.384 
ATOM    117  NE2 HIS A  37      15.483  -7.062  -7.395 
ATOM    118  CD2 HIS A  37      15.476  -7.429  -8.730 
ATOM    119  CE1 HIS A  37      14.268  -7.348  -6.966 
ATOM    120  C   HIS A  37      12.906 -10.649 -11.327 
ATOM    121  O   HIS A  37      11.752 -10.256 -11.466 
ATOM    122  N   TYR A  38      13.434 -11.530 -12.202 
ATOM    123  CA  TYR A  38      12.632 -11.883 -13.350 
ATOM    124  CB  TYR A  38      13.334 -11.414 -14.642 
ATOM    125  CG  TYR A  38      12.655 -11.872 -15.887 
ATOM    126  CD1 TYR A  38      11.465 -11.319 -16.304 
ATOM    127  CD2 TYR A  38      13.246 -12.841 -16.668 
ATOM    128  CE1 TYR A  38      10.868 -11.746 -17.467 
ATOM    129  CE2 TYR A  38      12.653 -13.271 -17.830 
ATOM    130  CZ  TYR A  38      11.459 -12.724 -18.231 
ATOM    131  OH  TYR A  38      10.848 -13.164 -19.425 
ATOM    132  C   TYR A  38      12.379 -13.364 -13.432 
ATOM    133  O   TYR A  38      13.285 -14.174 -13.250 
ATOM    134  N   ASP A  39      11.102 -13.741 -13.690 
ATOM    135  CA  ASP A  39      10.698 -15.112 -13.886 
ATOM    136  CB  ASP A  39      10.028 -15.729 -12.643 
ATOM    137  CG  ASP A  39       9.940 -17.238 -12.841 
ATOM    138  OD1 ASP A  39      10.562 -17.742 -13.815 
ATOM    139  OD2 ASP A  39       9.249 -17.904 -12.025 
ATOM    140  C   ASP A  39       9.669 -15.081 -14.984 
ATOM    141  O   ASP A  39       8.529 -14.682 -14.754 
ATOM    142  N   ALA A  40      10.037 -15.519 -16.207 
ATOM    143  CA  ALA A  40       9.168 -15.355 -17.343 
ATOM    144  CB  ALA A  40       9.809 -15.843 -18.652 
ATOM    145  C   ALA A  40       7.861 -16.082 -17.196 
ATOM    146  O   ALA A  40       6.812 -15.469 -17.390 
ATOM    147  N   LYS A  41       7.868 -17.386 -16.837 
ATOM    148  CA  LYS A  41       6.612 -18.091 -16.756 
ATOM    149  CB  LYS A  41       6.394 -19.072 -17.922 
ATOM    150  CG  LYS A  41       6.320 -18.394 -19.293 
ATOM    151  CD  LYS A  41       6.383 -19.380 -20.462 
ATOM    152  CE  LYS A  41       6.315 -18.723 -21.842 
ATOM    153  NZ  LYS A  41       6.395 -19.761 -22.893 
ATOM    154  C   LYS A  41       6.607 -18.900 -15.492 
ATOM    155  O   LYS A  41       6.979 -20.072 -15.469 
ATOM    156  N   PRO A  42       6.164 -18.261 -14.447 
ATOM    157  CA  PRO A  42       6.146 -18.766 -13.096 
ATOM    158  CD  PRO A  42       5.459 -16.998 -14.579 
ATOM    159  CB  PRO A  42       5.693 -17.583 -12.242 
ATOM    160  CG  PRO A  42       4.817 -16.760 -13.203 
ATOM    161  C   PRO A  42       5.350 -19.982 -12.740 
ATOM    162  O   PRO A  42       5.866 -20.776 -11.954 
ATOM    163  N   GLN A  43       4.106 -20.125 -13.253 
ATOM    164  CA  GLN A  43       3.233 -21.210 -12.882 
ATOM    165  CB  GLN A  43       3.921 -22.559 -12.575 
ATOM    166  CG  GLN A  43       2.969 -23.746 -12.437 
ATOM    167  CD  GLN A  43       2.653 -24.258 -13.835 
ATOM    168  OE1 GLN A  43       2.011 -23.577 -14.631 
ATOM    169  NE2 GLN A  43       3.125 -25.496 -14.144 
ATOM    170  C   GLN A  43       2.428 -20.772 -11.677 
ATOM    171  O   GLN A  43       1.781 -19.726 -11.696 
ATOM    172  N   GLY A  44       2.476 -21.564 -10.580 
ATOM    173  CA  GLY A  44       1.617 -21.423  -9.423 
ATOM    174  C   GLY A  44       1.682 -20.099  -8.711 
ATOM    175  O   GLY A  44       0.636 -19.515  -8.436 
ATOM    176  N   ARG A  45       2.881 -19.573  -8.391 
ATOM    177  CA  ARG A  45       2.966 -18.320  -7.681 
ATOM    178  CB  ARG A  45       2.277 -17.177  -8.444 
ATOM    179  CG  ARG A  45       2.951 -16.883  -9.786 
ATOM    180  CD  ARG A  45       2.084 -16.065 -10.743 
ATOM    181  NE  ARG A  45       2.134 -14.640 -10.313 
ATOM    182  CZ  ARG A  45       1.083 -13.819 -10.595 
ATOM    183  NH1 ARG A  45      -0.026 -14.325 -11.205 
ATOM    184  NH2 ARG A  45       1.132 -12.493 -10.270 
ATOM    185  C   ARG A  45       2.353 -18.422  -6.307 
ATOM    186  O   ARG A  45       1.777 -17.453  -5.809 
ATOM    187  N   ASP A  46       2.452 -19.607  -5.663 
ATOM    188  CA  ASP A  46       1.984 -19.790  -4.311 
ATOM    189  CB  ASP A  46       1.250 -21.127  -4.079 
ATOM    190  CG  ASP A  46       2.197 -22.277  -4.390 
ATOM    191  OD1 ASP A  46       3.256 -22.021  -5.022 
ATOM    192  OD2 ASP A  46       1.866 -23.431  -4.005 
ATOM    193  C   ASP A  46       3.161 -19.699  -3.376 
ATOM    194  O   ASP A  46       4.259 -19.317  -3.777 
ATOM    195  N   ASP A  47       2.954 -20.056  -2.089 
ATOM    196  CA  ASP A  47       3.986 -19.963  -1.086 
ATOM    197  CB  ASP A  47       3.505 -20.399   0.311 
ATOM    198  CG  ASP A  47       2.512 -19.366   0.829 
ATOM    199  OD1 ASP A  47       2.392 -18.285   0.192 
ATOM    200  OD2 ASP A  47       1.859 -19.643   1.870 
ATOM    201  C   ASP A  47       5.122 -20.868  -1.453 
ATOM    202  O   ASP A  47       6.290 -20.503  -1.321 
ATOM    203  N   ARG A  48       4.797 -22.077  -1.942 
ATOM    204  CA  ARG A  48       5.781 -23.061  -2.293 
ATOM    205  CB  ARG A  48       5.140 -24.351  -2.823 
ATOM    206  CG  ARG A  48       6.146 -25.430  -3.211 
ATOM    207  CD  ARG A  48       5.521 -26.560  -4.029 
ATOM    208  NE  ARG A  48       5.134 -25.982  -5.348 
ATOM    209  CZ  ARG A  48       4.541 -26.764  -6.297 
ATOM    210  NH1 ARG A  48       4.304 -28.084  -6.046 
ATOM    211  NH2 ARG A  48       4.179 -26.221  -7.497 
ATOM    212  C   ARG A  48       6.632 -22.511  -3.395 
ATOM    213  O   ARG A  48       7.843 -22.722  -3.421 
ATOM    214  N   TYR A  49       6.004 -21.778  -4.332 
ATOM    215  CA  TYR A  49       6.690 -21.207  -5.452 
ATOM    216  CB  TYR A  49       5.716 -20.385  -6.317 
ATOM    217  CG  TYR A  49       6.455 -19.484  -7.246 
ATOM    218  CD1 TYR A  49       6.995 -19.944  -8.423 
ATOM    219  CD2 TYR A  49       6.580 -18.149  -6.930 
ATOM    220  CE1 TYR A  49       7.662 -19.084  -9.266 
ATOM    221  CE2 TYR A  49       7.244 -17.287  -7.767 
ATOM    222  CZ  TYR A  49       7.787 -17.755  -8.938 
ATOM    223  OH  TYR A  49       8.468 -16.868  -9.798 
ATOM    224  C   TYR A  49       7.763 -20.299  -4.937 
ATOM    225  O   TYR A  49       8.907 -20.361  -5.387 
ATOM    226  N   CYS A  50       7.427 -19.442  -3.956 
ATOM    227  CA  CYS A  50       8.387 -18.513  -3.432 
ATOM    228  CB  CYS A  50       7.789 -17.543  -2.401 
ATOM    229  SG  CYS A  50       6.919 -16.168  -3.203 
ATOM    230  C   CYS A  50       9.521 -19.233  -2.772 
ATOM    231  O   CYS A  50      10.680 -18.874  -2.966 
ATOM    232  N   GLU A  51       9.232 -20.282  -1.984 
ATOM    233  CA  GLU A  51      10.291 -20.937  -1.274 
ATOM    234  CB  GLU A  51       9.814 -22.052  -0.328 
ATOM    235  CG  GLU A  51       9.046 -21.500   0.875 
ATOM    236  CD  GLU A  51       8.647 -22.660   1.776 
ATOM    237  OE1 GLU A  51       8.797 -23.834   1.341 
ATOM    238  OE2 GLU A  51       8.191 -22.384   2.918 
ATOM    239  C   GLU A  51      11.271 -21.539  -2.238 
ATOM    240  O   GLU A  51      12.477 -21.471  -2.014 
ATOM    241  N   SER A  52      10.782 -22.163  -3.323 
ATOM    242  CA  SER A  52      11.648 -22.819  -4.266 
ATOM    243  CB  SER A  52      10.871 -23.670  -5.287 
ATOM    244  OG  SER A  52      11.770 -24.296  -6.189 
ATOM    245  C   SER A  52      12.484 -21.840  -5.041 
ATOM    246  O   SER A  52      13.695 -22.015  -5.173 
ATOM    247  N   ILE A  53      11.853 -20.774  -5.572 
ATOM    248  CA  ILE A  53      12.510 -19.830  -6.436 
ATOM    249  CB  ILE A  53      11.569 -18.839  -7.063 
ATOM    250  CG1 ILE A  53      12.268 -18.100  -8.213 
ATOM    251  CG2 ILE A  53      11.022 -17.910  -5.967 
ATOM    252  CD1 ILE A  53      11.307 -17.285  -9.080 
ATOM    253  C   ILE A  53      13.564 -19.071  -5.697 
ATOM    254  O   ILE A  53      14.625 -18.777  -6.243 
ATOM    255  N   MET A  54      13.288 -18.724  -4.431 
ATOM    256  CA  MET A  54      14.208 -17.931  -3.681 
ATOM    257  CB  MET A  54      13.657 -17.630  -2.278 
ATOM    258  CG  MET A  54      14.129 -16.292  -1.716 
ATOM    259  SD  MET A  54      13.400 -14.851  -2.557 
ATOM    260  CE  MET A  54      13.965 -13.641  -1.327 
ATOM    261  C   MET A  54      15.482 -18.715  -3.574 
ATOM    262  O   MET A  54      16.577 -18.162  -3.661 
ATOM    263  N   ARG A  55      15.360 -20.040  -3.377 
ATOM    264  CA  ARG A  55      16.487 -20.926  -3.259 
ATOM    265  CB  ARG A  55      16.035 -22.353  -2.921 
ATOM    266  CG  ARG A  55      15.198 -22.413  -1.641 
ATOM    267  CD  ARG A  55      14.502 -23.757  -1.423 
ATOM    268  NE  ARG A  55      15.339 -24.566  -0.498 
ATOM    269  CZ  ARG A  55      15.110 -25.907  -0.399 
ATOM    270  NH1 ARG A  55      14.168 -26.490  -1.198 
ATOM    271  NH2 ARG A  55      15.823 -26.659   0.486 
ATOM    272  C   ARG A  55      17.249 -20.983  -4.555 
ATOM    273  O   ARG A  55      18.476 -20.907  -4.565 
ATOM    274  N   ARG A  56      16.538 -21.101  -5.694 
ATOM    275  CA  ARG A  56      17.186 -21.258  -6.971 
ATOM    276  CB  ARG A  56      16.203 -21.454  -8.140 
ATOM    277  CG  ARG A  56      15.409 -22.759  -8.083 
ATOM    278  CD  ARG A  56      14.767 -23.128  -9.423 
ATOM    279  NE  ARG A  56      13.877 -22.004  -9.821 
ATOM    280  CZ  ARG A  56      12.561 -22.008  -9.459 
ATOM    281  NH1 ARG A  56      12.047 -23.057  -8.752 
ATOM    282  NH2 ARG A  56      11.757 -20.960  -9.804 
ATOM    283  C   ARG A  56      17.993 -20.038  -7.297 
ATOM    284  O   ARG A  56      19.094 -20.132  -7.842 
ATOM    285  N   ARG A  57      17.434 -18.858  -6.981 
ATOM    286  CA  ARG A  57      17.989 -17.566  -7.272 
ATOM    287  CB  ARG A  57      16.981 -16.432  -7.028 
ATOM    288  CG  ARG A  57      15.720 -16.618  -7.872 
ATOM    289  CD  ARG A  57      16.007 -16.749  -9.368 
ATOM    290  NE  ARG A  57      14.774 -17.286 -10.009 
ATOM    291  CZ  ARG A  57      14.462 -16.937 -11.292 
ATOM    292  NH1 ARG A  57      15.255 -16.058 -11.970 
ATOM    293  NH2 ARG A  57      13.356 -17.462 -11.896 
ATOM    294  C   ARG A  57      19.215 -17.308  -6.446 
ATOM    295  O   ARG A  57      20.047 -16.489  -6.833 
ATOM    296  N   GLY A  58      19.345 -17.952  -5.266 
ATOM    297  CA  GLY A  58      20.518 -17.749  -4.452 
ATOM    298  C   GLY A  58      20.249 -16.676  -3.435 
ATOM    299  O   GLY A  58      21.171 -16.056  -2.910 
ATOM    300  N   LEU A  59      18.957 -16.404  -3.197 
ATOM    301  CA  LEU A  59      18.390 -15.442  -2.291 
ATOM    302  CB  LEU A  59      16.997 -14.993  -2.748 
ATOM    303  CG  LEU A  59      17.057 -14.335  -4.141 
ATOM    304  CD1 LEU A  59      15.690 -13.786  -4.573 
ATOM    305  CD2 LEU A  59      18.175 -13.282  -4.214 
ATOM    306  C   LEU A  59      18.342 -15.875  -0.842 
ATOM    307  O   LEU A  59      17.877 -15.107  -0.005 
ATOM    308  N   THR A  60      18.628 -17.158  -0.543 
ATOM    309  CA  THR A  60      18.521 -17.780   0.758 
ATOM    310  CB  THR A  60      18.422 -19.273   0.655 
ATOM    311  OG1 THR A  60      19.592 -19.810   0.057 
ATOM    312  CG2 THR A  60      17.192 -19.608  -0.204 
ATOM    313  C   THR A  60      19.582 -17.448   1.776 
ATOM    314  O   THR A  60      19.306 -17.592   2.964 
ATOM    315  N   SER A  61      20.833 -17.093   1.412 
ATOM    316  CA  SER A  61      21.758 -16.859   2.493 
ATOM    317  CB  SER A  61      22.957 -17.826   2.485 
ATOM    318  OG  SER A  61      22.517 -19.158   2.702 
ATOM    319  C   SER A  61      22.320 -15.475   2.407 
ATOM    320  O   SER A  61      23.186 -15.209   1.575 
ATOM    321  N   PRO A  62      21.889 -14.572   3.254 
ATOM    322  CA  PRO A  62      20.832 -14.844   4.197 
ATOM    323  CD  PRO A  62      22.847 -13.617   3.787 
ATOM    324  CB  PRO A  62      20.985 -13.822   5.320 
ATOM    325  CG  PRO A  62      22.467 -13.428   5.263 
ATOM    326  C   PRO A  62      19.514 -14.718   3.499 
ATOM    327  O   PRO A  62      19.488 -14.279   2.350 
ATOM    328  N   CYS A  63      18.409 -15.091   4.176 
ATOM    329  CA  CYS A  63      17.107 -15.029   3.577 
ATOM    330  CB  CYS A  63      15.980 -15.525   4.508 
ATOM    331  SG  CYS A  63      16.264 -17.191   5.180 
ATOM    332  C   CYS A  63      16.811 -13.590   3.286 
ATOM    333  O   CYS A  63      16.979 -12.728   4.148 
ATOM    334  N   LYS A  64      16.363 -13.286   2.050 
ATOM    335  CA  LYS A  64      16.024 -11.933   1.733 
ATOM    336  CB  LYS A  64      15.958 -11.675   0.217 
ATOM    337  CG  LYS A  64      15.947 -10.196  -0.175 
ATOM    338  CD  LYS A  64      16.188  -9.974  -1.671 
ATOM    339  CE  LYS A  64      16.192  -8.501  -2.084 
ATOM    340  NZ  LYS A  64      16.367  -8.389  -3.549 
ATOM    341  C   LYS A  64      14.671 -11.685   2.334 
ATOM    342  O   LYS A  64      13.782 -12.531   2.250 
ATOM    343  N   ASP A  65      14.485 -10.514   2.975 
ATOM    344  CA  ASP A  65      13.252 -10.245   3.660 
ATOM    345  CB  ASP A  65      13.310  -8.967   4.522 
ATOM    346  CG  ASP A  65      13.625  -7.757   3.647 
ATOM    347  OD1 ASP A  65      14.224  -7.939   2.553 
ATOM    348  OD2 ASP A  65      13.278  -6.626   4.077 
ATOM    349  C   ASP A  65      12.107 -10.144   2.699 
ATOM    350  O   ASP A  65      11.037 -10.700   2.946 
ATOM    351  N   ILE A  66      12.280  -9.419   1.579 
ATOM    352  CA  ILE A  66      11.198  -9.300   0.645 
ATOM    353  CB  ILE A  66      10.432  -8.019   0.848 
ATOM    354  CG1 ILE A  66       9.083  -8.013   0.109 
ATOM    355  CG2 ILE A  66      11.366  -6.859   0.468 
ATOM    356  CD1 ILE A  66       9.205  -8.016  -1.410 
ATOM    357  C   ILE A  66      11.805  -9.311  -0.725 
ATOM    358  O   ILE A  66      12.863  -8.720  -0.940 
ATOM    359  N   ASN A  67      11.179 -10.019  -1.688 
ATOM    360  CA  ASN A  67      11.720 -10.015  -3.017 
ATOM    361  CB  ASN A  67      12.741 -11.139  -3.259 
ATOM    362  CG  ASN A  67      13.477 -10.847  -4.558 
ATOM    363  OD1 ASN A  67      14.272  -9.911  -4.638 
ATOM    364  ND2 ASN A  67      13.214 -11.676  -5.603 
ATOM    365  C   ASN A  67      10.584 -10.205  -3.973 
ATOM    366  O   ASN A  67       9.740 -11.082  -3.786 
ATOM    367  N   THR A  68      10.556  -9.392  -5.048 
ATOM    368  CA  THR A  68       9.471  -9.467  -5.982 
ATOM    369  CB  THR A  68       8.762  -8.158  -6.145 
ATOM    370  OG1 THR A  68       8.269  -7.721  -4.886 
ATOM    371  CG2 THR A  68       7.598  -8.348  -7.130 
ATOM    372  C   THR A  68       9.996  -9.879  -7.324 
ATOM    373  O   THR A  68      11.059  -9.439  -7.762 
ATOM    374  N   PHE A  69       9.236 -10.761  -8.006 
ATOM    375  CA  PHE A  69       9.601 -11.241  -9.309 
ATOM    376  CB  PHE A  69       9.527 -12.774  -9.435 
ATOM    377  CG  PHE A  69      10.543 -13.384  -8.526 
ATOM    378  CD1 PHE A  69      11.831 -13.609  -8.956 
ATOM    379  CD2 PHE A  69      10.207 -13.734  -7.237 
ATOM    380  CE1 PHE A  69      12.768 -14.171  -8.120 
ATOM    381  CE2 PHE A  69      11.140 -14.295  -6.395 
ATOM    382  CZ  PHE A  69      12.423 -14.515  -6.835 
ATOM    383  C   PHE A  69       8.608 -10.690 -10.287 
ATOM    384  O   PHE A  69       7.415 -10.605 -10.001 
ATOM    385  N   ILE A  70       9.099 -10.300 -11.480 
ATOM    386  CA  ILE A  70       8.279  -9.766 -12.530 
ATOM    387  CB  ILE A  70       8.894  -8.585 -13.228 
ATOM    388  CG1 ILE A  70       9.137  -7.438 -12.235 
ATOM    389  CG2 ILE A  70       7.982  -8.201 -14.407 
ATOM    390  CD1 ILE A  70      10.026  -6.325 -12.786 
ATOM    391  C   ILE A  70       8.146 -10.852 -13.550 
ATOM    392  O   ILE A  70       9.106 -11.572 -13.824 
ATOM    393  N   HIS A  71       6.934 -11.011 -14.122 
ATOM    394  CA  HIS A  71       6.704 -12.056 -15.078 
ATOM    395  ND1 HIS A  71       6.623 -14.322 -12.875 
ATOM    396  CG  HIS A  71       5.646 -13.442 -13.288 
ATOM    397  CB  HIS A  71       5.509 -12.942 -14.696 
ATOM    398  NE2 HIS A  71       5.416 -13.823 -11.074 
ATOM    399  CD2 HIS A  71       4.918 -13.148 -12.176 
ATOM    400  CE1 HIS A  71       6.439 -14.514 -11.544 
ATOM    401  C   HIS A  71       6.415 -11.410 -16.399 
ATOM    402  O   HIS A  71       6.310 -10.188 -16.486 
ATOM    403  N   GLY A  72       6.286 -12.218 -17.476 
ATOM    404  CA  GLY A  72       6.017 -11.656 -18.772 
ATOM    405  C   GLY A  72       7.295 -11.593 -19.560 
ATOM    406  O   GLY A  72       8.294 -12.209 -19.193 
ATOM    407  N   ASN A  73       7.269 -10.867 -20.702 
ATOM    408  CA  ASN A  73       8.405 -10.782 -21.584 
ATOM    409  CB  ASN A  73       8.034 -10.508 -23.057 
ATOM    410  CG  ASN A  73       7.346  -9.151 -23.163 
ATOM    411  OD1 ASN A  73       7.968  -8.146 -23.502 
ATOM    412  ND2 ASN A  73       6.017  -9.119 -22.872 
ATOM    413  C   ASN A  73       9.371  -9.723 -21.133 
ATOM    414  O   ASN A  73       8.994  -8.716 -20.538 
ATOM    415  N   LYS A  74      10.668  -9.952 -21.434 
ATOM    416  CA  LYS A  74      11.764  -9.101 -21.052 
ATOM    417  CB  LYS A  74      13.152  -9.709 -21.329 
ATOM    418  CG  LYS A  74      13.502 -10.903 -20.438 
ATOM    419  CD  LYS A  74      14.866 -11.514 -20.762 
ATOM    420  CE  LYS A  74      14.989 -11.999 -22.206 
ATOM    421  NZ  LYS A  74      16.380 -12.427 -22.480 
ATOM    422  C   LYS A  74      11.726  -7.769 -21.741 
ATOM    423  O   LYS A  74      12.108  -6.759 -21.152 
ATOM    424  N   ARG A  75      11.268  -7.726 -23.005 
ATOM    425  CA  ARG A  75      11.336  -6.518 -23.783 
ATOM    426  CB  ARG A  75      10.706  -6.680 -25.174 
ATOM    427  CG  ARG A  75      11.275  -7.856 -25.964 
ATOM    428  CD  ARG A  75      10.777  -7.928 -27.407 
ATOM    429  NE  ARG A  75       9.288  -7.909 -27.372 
ATOM    430  CZ  ARG A  75       8.587  -9.047 -27.093 
ATOM    431  NH1 ARG A  75       9.247 -10.192 -26.754 
ATOM    432  NH2 ARG A  75       7.223  -9.036 -27.147 
ATOM    433  C   ARG A  75      10.568  -5.434 -23.096 
ATOM    434  O   ARG A  75      11.000  -4.283 -23.058 
ATOM    435  N   SER A  76       9.396  -5.775 -22.533 
ATOM    436  CA  SER A  76       8.562  -4.791 -21.905 
ATOM    437  CB  SER A  76       7.236  -5.385 -21.396 
ATOM    438  OG  SER A  76       6.471  -5.878 -22.487 
ATOM    439  C   SER A  76       9.281  -4.196 -20.730 
ATOM    440  O   SER A  76       9.132  -3.009 -20.441 
ATOM    441  N   ILE A  77      10.063  -5.017 -20.003 
ATOM    442  CA  ILE A  77      10.777  -4.552 -18.848 
ATOM    443  CB  ILE A  77      11.426  -5.664 -18.076 
ATOM    444  CG1 ILE A  77      10.357  -6.647 -17.572 
ATOM    445  CG2 ILE A  77      12.260  -5.039 -16.946 
ATOM    446  CD1 ILE A  77      10.932  -7.947 -17.010 
ATOM    447  C   ILE A  77      11.850  -3.586 -19.254 
ATOM    448  O   ILE A  77      12.029  -2.547 -18.626 
ATOM    449  N   LYS A  78      12.600  -3.902 -20.324 
ATOM    450  CA  LYS A  78      13.670  -3.048 -20.763 
ATOM    451  CB  LYS A  78      14.457  -3.613 -21.957 
ATOM    452  CG  LYS A  78      15.314  -4.836 -21.619 
ATOM    453  CD  LYS A  78      15.896  -5.526 -22.854 
ATOM    454  CE  LYS A  78      16.828  -6.696 -22.531 
ATOM    455  NZ  LYS A  78      16.037  -7.912 -22.246 
ATOM    456  C   LYS A  78      13.105  -1.727 -21.186 
ATOM    457  O   LYS A  78      13.736  -0.686 -21.012 
ATOM    458  N   ALA A  79      11.881  -1.748 -21.741 
ATOM    459  CA  ALA A  79      11.200  -0.603 -22.284 
ATOM    460  CB  ALA A  79       9.821  -0.951 -22.871 
ATOM    461  C   ALA A  79      10.987   0.445 -21.231 
ATOM    462  O   ALA A  79      10.878   1.630 -21.545 
ATOM    463  N   ILE A  80      10.868   0.044 -19.956 
ATOM    464  CA  ILE A  80      10.626   1.016 -18.927 
ATOM    465  CB  ILE A  80      10.255   0.446 -17.581 
ATOM    466  CG1 ILE A  80      11.316  -0.473 -16.984 
ATOM    467  CG2 ILE A  80       8.892  -0.240 -17.747 
ATOM    468  CD1 ILE A  80      10.900  -1.026 -15.623 
ATOM    469  C   ILE A  80      11.745   2.022 -18.874 
ATOM    470  O   ILE A  80      11.546   3.160 -18.452 
ATOM    471  N   CYS A  81      12.966   1.624 -19.275 
ATOM    472  CA  CYS A  81      14.117   2.486 -19.280 
ATOM    473  CB  CYS A  81      15.428   1.734 -19.567 
ATOM    474  SG  CYS A  81      15.754   0.459 -18.312 
ATOM    475  C   CYS A  81      13.959   3.596 -20.289 
ATOM    476  O   CYS A  81      14.689   4.586 -20.237 
ATOM    477  N   GLU A  82      13.062   3.434 -21.284 
ATOM    478  CA  GLU A  82      12.862   4.454 -22.277 
ATOM    479  CB  GLU A  82      12.970   3.920 -23.715 
ATOM    480  CG  GLU A  82      11.961   2.809 -24.013 
ATOM    481  CD  GLU A  82      12.156   2.352 -25.452 
ATOM    482  OE1 GLU A  82      12.213   3.228 -26.356 
ATOM    483  OE2 GLU A  82      12.249   1.114 -25.666 
ATOM    484  C   GLU A  82      11.484   5.028 -22.107 
ATOM    485  O   GLU A  82      10.696   4.562 -21.287 
ATOM    486  N   ASN A  83      11.173   6.085 -22.884 
ATOM    487  CA  ASN A  83       9.911   6.767 -22.808 
ATOM    488  CB  ASN A  83       9.851   8.042 -23.664 
ATOM    489  CG  ASN A  83      10.676   9.103 -22.944 
ATOM    490  OD1 ASN A  83      10.664   9.185 -21.715 
ATOM    491  ND2 ASN A  83      11.416   9.938 -23.723 
ATOM    492  C   ASN A  83       8.817   5.839 -23.229 
ATOM    493  O   ASN A  83       7.665   6.001 -22.831 
ATOM    494  N   LYS A  84       9.156   4.826 -24.043 
ATOM    495  CA  LYS A  84       8.180   3.925 -24.580 
ATOM    496  CB  LYS A  84       8.857   2.817 -25.416 
ATOM    497  CG  LYS A  84       7.921   1.834 -26.122 
ATOM    498  CD  LYS A  84       7.153   0.911 -25.178 
ATOM    499  CE  LYS A  84       6.396  -0.197 -25.909 
ATOM    500  NZ  LYS A  84       7.357  -1.190 -26.441 
ATOM    501  C   LYS A  84       7.386   3.298 -23.466 
ATOM    502  O   LYS A  84       6.161   3.232 -23.563 
ATOM    503  N   ASN A  85       8.029   2.807 -22.383 
ATOM    504  CA  ASN A  85       7.206   2.217 -21.358 
ATOM    505  CB  ASN A  85       7.343   0.680 -21.318 
ATOM    506  CG  ASN A  85       6.232   0.074 -20.468 
ATOM    507  OD1 ASN A  85       5.067   0.455 -20.576 
ATOM    508  ND2 ASN A  85       6.604  -0.897 -19.592 
ATOM    509  C   ASN A  85       7.600   2.737 -20.000 
ATOM    510  O   ASN A  85       7.516   2.004 -19.015 
ATOM    511  N   GLY A  86       7.987   4.025 -19.869 
ATOM    512  CA  GLY A  86       8.358   4.440 -18.541 
ATOM    513  C   GLY A  86       8.406   5.935 -18.432 
ATOM    514  O   GLY A  86       8.529   6.651 -19.426 
ATOM    515  N   ASN A  87       8.313   6.432 -17.176 
ATOM    516  CA  ASN A  87       8.388   7.834 -16.866 
ATOM    517  CB  ASN A  87       7.070   8.434 -16.338 
ATOM    518  CG  ASN A  87       6.033   8.383 -17.450 
ATOM    519  OD1 ASN A  87       5.564   7.312 -17.828 
ATOM    520  ND2 ASN A  87       5.650   9.574 -17.983 
ATOM    521  C   ASN A  87       9.381   7.966 -15.753 
ATOM    522  O   ASN A  87       9.660   7.005 -15.039 
ATOM    523  N   PRO A  88       9.943   9.130 -15.590 
ATOM    524  CA  PRO A  88      10.890   9.367 -14.542 
ATOM    525  CD  PRO A  88       9.915  10.189 -16.582 
ATOM    526  CB  PRO A  88      11.522  10.727 -14.851 
ATOM    527  CG  PRO A  88      10.555  11.384 -15.857 
ATOM    528  C   PRO A  88      10.168   9.304 -13.236 
ATOM    529  O   PRO A  88       9.050   9.812 -13.144 
ATOM    530  N   HIS A  89      10.804   8.706 -12.212 
ATOM    531  CA  HIS A  89      10.210   8.527 -10.923 
ATOM    532  ND1 HIS A  89       7.895   6.729  -9.424 
ATOM    533  CG  HIS A  89       9.268   6.743  -9.344 
ATOM    534  CB  HIS A  89      10.169   7.046 -10.506 
ATOM    535  NE2 HIS A  89       8.415   6.182  -7.333 
ATOM    536  CD2 HIS A  89       9.569   6.408  -8.061 
ATOM    537  CE1 HIS A  89       7.434   6.387  -8.195 
ATOM    538  C   HIS A  89      11.094   9.291 -10.006 
ATOM    539  O   HIS A  89      12.249   9.524 -10.348 
ATOM    540  N   ARG A  90      10.614   9.570  -8.777 
ATOM    541  CA  ARG A  90      11.134  10.633  -7.973 
ATOM    542  CB  ARG A  90      10.638  10.532  -6.524 
ATOM    543  CG  ARG A  90       9.118  10.621  -6.401 
ATOM    544  CD  ARG A  90       8.581  12.052  -6.436 
ATOM    545  NE  ARG A  90       7.099  11.972  -6.308 
ATOM    546  CZ  ARG A  90       6.398  13.027  -5.801 
ATOM    547  NH1 ARG A  90       7.050  14.164  -5.418 
ATOM    548  NH2 ARG A  90       5.043  12.938  -5.660 
ATOM    549  C   ARG A  90      12.627  10.723  -7.915 
ATOM    550  O   ARG A  90      13.186  11.625  -8.535 
ATOM    551  N   GLU A  91      13.353   9.801  -7.262 
ATOM    552  CA  GLU A  91      14.755  10.115  -7.224 
ATOM    553  CB  GLU A  91      15.367  10.061  -5.812 
ATOM    554  CG  GLU A  91      14.958  11.232  -4.914 
ATOM    555  CD  GLU A  91      13.537  11.000  -4.427 
ATOM    556  OE1 GLU A  91      13.280   9.918  -3.836 
ATOM    557  OE2 GLU A  91      12.688  11.907  -4.644 
ATOM    558  C   GLU A  91      15.504   9.143  -8.074 
ATOM    559  O   GLU A  91      15.859   8.056  -7.623 
ATOM    560  N   ASN A  92      15.780   9.542  -9.330 
ATOM    561  CA  ASN A  92      16.570   8.776 -10.253 
ATOM    562  CB  ASN A  92      18.015   8.583  -9.762 
ATOM    563  CG  ASN A  92      18.669   9.953  -9.678 
ATOM    564  OD1 ASN A  92      18.547  10.766 -10.593 
ATOM    565  ND2 ASN A  92      19.371  10.227  -8.547 
ATOM    566  C   ASN A  92      15.991   7.412 -10.460 
ATOM    567  O   ASN A  92      16.733   6.456 -10.678 
ATOM    568  N   LEU A  93      14.653   7.283 -10.421 
ATOM    569  CA  LEU A  93      14.046   5.998 -10.644 
ATOM    570  CB  LEU A  93      13.196   5.499  -9.462 
ATOM    571  CG  LEU A  93      14.013   5.127  -8.208 
ATOM    572  CD1 LEU A  93      13.097   4.644  -7.072 
ATOM    573  CD2 LEU A  93      15.107   4.099  -8.543 
ATOM    574  C   LEU A  93      13.141   6.137 -11.825 
ATOM    575  O   LEU A  93      12.979   7.226 -12.373 
ATOM    576  N   ARG A  94      12.563   5.007 -12.286 
ATOM    577  CA  ARG A  94      11.651   5.047 -13.395 
ATOM    578  CB  ARG A  94      12.264   4.533 -14.706 
ATOM    579  CG  ARG A  94      13.421   5.410 -15.185 
ATOM    580  CD  ARG A  94      13.981   5.008 -16.550 
ATOM    581  NE  ARG A  94      12.929   5.315 -17.557 
ATOM    582  CZ  ARG A  94      12.803   6.585 -18.040 
ATOM    583  NH1 ARG A  94      13.625   7.577 -17.590 
ATOM    584  NH2 ARG A  94      11.843   6.868 -18.966 
ATOM    585  C   ARG A  94      10.481   4.169 -13.054 
ATOM    586  O   ARG A  94      10.637   3.137 -12.403 
ATOM    587  N   ILE A  95       9.268   4.577 -13.488 
ATOM    588  CA  ILE A  95       8.059   3.839 -13.228 
ATOM    589  CB  ILE A  95       7.025   4.653 -12.501 
ATOM    590  CG1 ILE A  95       5.820   3.791 -12.084 
ATOM    591  CG2 ILE A  95       6.656   5.846 -13.397 
ATOM    592  CD1 ILE A  95       6.118   2.807 -10.956 
ATOM    593  C   ILE A  95       7.471   3.433 -14.552 
ATOM    594  O   ILE A  95       7.417   4.230 -15.487 
ATOM    595  N   SER A  96       7.017   2.167 -14.668 
ATOM    596  CA  SER A  96       6.520   1.669 -15.924 
ATOM    597  CB  SER A  96       6.521   0.132 -16.021 
ATOM    598  OG  SER A  96       5.638  -0.423 -15.057 
ATOM    599  C   SER A  96       5.122   2.137 -16.200 
ATOM    600  O   SER A  96       4.324   2.355 -15.289 
ATOM    601  N   LYS A  97       4.824   2.366 -17.497 
ATOM    602  CA  LYS A  97       3.513   2.735 -17.955 
ATOM    603  CB  LYS A  97       3.499   3.283 -19.390 
ATOM    604  CG  LYS A  97       4.096   4.687 -19.504 
ATOM    605  CD  LYS A  97       4.273   5.153 -20.949 
ATOM    606  CE  LYS A  97       4.718   6.611 -21.063 
ATOM    607  NZ  LYS A  97       6.152   6.728 -20.709 
ATOM    608  C   LYS A  97       2.610   1.543 -17.924 
ATOM    609  O   LYS A  97       1.429   1.655 -17.600 
ATOM    610  N   SER A  98       3.157   0.372 -18.304 
ATOM    611  CA  SER A  98       2.430  -0.864 -18.402 
ATOM    612  CB  SER A  98       3.113  -1.826 -19.387 
ATOM    613  OG  SER A  98       2.438  -3.069 -19.433 
ATOM    614  C   SER A  98       2.391  -1.529 -17.062 
ATOM    615  O   SER A  98       3.191  -1.233 -16.178 
ATOM    616  N   SER A  99       1.438  -2.468 -16.892 
ATOM    617  CA  SER A  99       1.316  -3.181 -15.654 
ATOM    618  CB  SER A  99      -0.138  -3.329 -15.182 
ATOM    619  OG  SER A  99      -0.171  -4.036 -13.953 
ATOM    620  C   SER A  99       1.866  -4.551 -15.901 
ATOM    621  O   SER A  99       1.756  -5.075 -17.006 
ATOM    622  N   PHE A 100       2.499  -5.160 -14.875 
ATOM    623  CA  PHE A 100       3.096  -6.452 -15.063 
ATOM    624  CB  PHE A 100       4.625  -6.462 -14.858 
ATOM    625  CG  PHE A 100       5.327  -5.637 -15.887 
ATOM    626  CD1 PHE A 100       5.439  -4.271 -15.743 
ATOM    627  CD2 PHE A 100       5.897  -6.234 -16.988 
ATOM    628  CE1 PHE A 100       6.097  -3.516 -16.687 
ATOM    629  CE2 PHE A 100       6.556  -5.484 -17.934 
ATOM    630  CZ  PHE A 100       6.657  -4.121 -17.787 
ATOM    631  C   PHE A 100       2.572  -7.384 -14.016 
ATOM    632  O   PHE A 100       2.195  -6.966 -12.922 
ATOM    633  N   GLN A 101       2.513  -8.691 -14.344 
ATOM    634  CA  GLN A 101       2.171  -9.658 -13.345 
ATOM    635  CB  GLN A 101       1.839 -11.052 -13.904 
ATOM    636  CG  GLN A 101       0.489 -11.131 -14.617 
ATOM    637  CD  GLN A 101      -0.593 -11.194 -13.547 
ATOM    638  OE1 GLN A 101      -0.366 -11.697 -12.449 
ATOM    639  NE2 GLN A 101      -1.804 -10.667 -13.873 
ATOM    640  C   GLN A 101       3.394  -9.793 -12.496 
ATOM    641  O   GLN A 101       4.508  -9.873 -13.015 
ATOM    642  N   VAL A 102       3.218  -9.802 -11.161 
ATOM    643  CA  VAL A 102       4.354  -9.886 -10.293 
ATOM    644  CB  VAL A 102       4.759  -8.562  -9.714 
ATOM    645  CG1 VAL A 102       5.195  -7.637 -10.861 
ATOM    646  CG2 VAL A 102       3.584  -8.007  -8.887 
ATOM    647  C   VAL A 102       4.011 -10.774  -9.139 
ATOM    648  O   VAL A 102       2.841 -11.025  -8.854 
ATOM    649  N   THR A 103       5.050 -11.314  -8.467 
ATOM    650  CA  THR A 103       4.829 -12.120  -7.304 
ATOM    651  CB  THR A 103       5.112 -13.577  -7.530 
ATOM    652  OG1 THR A 103       4.295 -14.080  -8.577 
ATOM    653  CG2 THR A 103       4.826 -14.343  -6.226 
ATOM    654  C   THR A 103       5.781 -11.637  -6.255 
ATOM    655  O   THR A 103       6.988 -11.574  -6.489 
ATOM    656  N   THR A 104       5.262 -11.297  -5.057 
ATOM    657  CA  THR A 104       6.109 -10.812  -4.005 
ATOM    658  CB  THR A 104       5.546  -9.614  -3.295 
ATOM    659  OG1 THR A 104       5.356  -8.546  -4.210 
ATOM    660  CG2 THR A 104       6.514  -9.193  -2.176 
ATOM    661  C   THR A 104       6.242 -11.896  -2.986 
ATOM    662  O   THR A 104       5.251 -12.502  -2.581 
ATOM    663  N   CYS A 105       7.490 -12.172  -2.555 
ATOM    664  CA  CYS A 105       7.738 -13.200  -1.586 
ATOM    665  CB  CYS A 105       8.849 -14.165  -2.029 
ATOM    666  SG  CYS A 105       8.448 -14.908  -3.639 
ATOM    667  C   CYS A 105       8.189 -12.511  -0.339 
ATOM    668  O   CYS A 105       9.178 -11.779  -0.349 
ATOM    669  N   LYS A 106       7.459 -12.730   0.774 
ATOM    670  CA  LYS A 106       7.781 -12.086   2.014 
ATOM    671  CB  LYS A 106       6.585 -11.338   2.628 
ATOM    672  CG  LYS A 106       6.127 -10.139   1.793 
ATOM    673  CD  LYS A 106       4.735  -9.634   2.178 
ATOM    674  CE  LYS A 106       4.309  -8.374   1.425 
ATOM    675  NZ  LYS A 106       5.014  -7.194   1.974 
ATOM    676  C   LYS A 106       8.204 -13.134   2.988 
ATOM    677  O   LYS A 106       7.514 -14.131   3.203 
ATOM    678  N   LEU A 107       9.370 -12.908   3.618 
ATOM    679  CA  LEU A 107       9.910 -13.866   4.533 
ATOM    680  CB  LEU A 107      11.381 -13.570   4.883 
ATOM    681  CG  LEU A 107      12.026 -14.570   5.857 
ATOM    682  CD1 LEU A 107      12.138 -15.973   5.238 
ATOM    683  CD2 LEU A 107      13.375 -14.044   6.370 
ATOM    684  C   LEU A 107       9.105 -13.824   5.787 
ATOM    685  O   LEU A 107       8.661 -12.764   6.225 
ATOM    686  N   HIS A 108       8.855 -15.005   6.380 
ATOM    687  CA  HIS A 108       8.191 -15.020   7.648 
ATOM    688  ND1 HIS A 108       6.503 -17.160   5.722 
ATOM    689  CG  HIS A 108       6.507 -16.861   7.063 
ATOM    690  CB  HIS A 108       6.725 -15.489   7.618 
ATOM    691  NE2 HIS A 108       6.076 -19.059   6.793 
ATOM    692  CD2 HIS A 108       6.247 -18.033   7.703 
ATOM    693  CE1 HIS A 108       6.239 -18.488   5.615 
ATOM    694  C   HIS A 108       8.993 -15.906   8.534 
ATOM    695  O   HIS A 108       9.644 -16.843   8.076 
ATOM    696  N   GLY A 109       8.958 -15.620   9.846 
ATOM    697  CA  GLY A 109       9.793 -16.334  10.759 
ATOM    698  C   GLY A 109      10.861 -15.362  11.144 
ATOM    699  O   GLY A 109      11.206 -14.465  10.376 
ATOM    700  N   GLY A 110      11.378 -15.513  12.376 
ATOM    701  CA  GLY A 110      12.344 -14.642  12.983 
ATOM    702  C   GLY A 110      13.717 -14.700  12.379 
ATOM    703  O   GLY A 110      14.419 -13.689  12.376 
ATOM    704  N   SER A 111      14.166 -15.876  11.892 
ATOM    705  CA  SER A 111      15.555 -15.993  11.521 
ATOM    706  CB  SER A 111      16.129 -17.404  11.740 
ATOM    707  OG  SER A 111      17.494 -17.439  11.353 
ATOM    708  C   SER A 111      15.827 -15.629  10.092 
ATOM    709  O   SER A 111      15.060 -15.888   9.167 
ATOM    710  N   PRO A 112      16.953 -14.967   9.967 
ATOM    711  CA  PRO A 112      17.492 -14.571   8.686 
ATOM    712  CD  PRO A 112      17.334 -14.031  11.015 
ATOM    713  CB  PRO A 112      18.504 -13.462   8.973 
ATOM    714  CG  PRO A 112      18.025 -12.860  10.301 
ATOM    715  C   PRO A 112      18.112 -15.709   7.930 
ATOM    716  O   PRO A 112      18.498 -15.507   6.778 
ATOM    717  N   TRP A 113      18.254 -16.900   8.543 
ATOM    718  CA  TRP A 113      18.952 -17.947   7.848 
ATOM    719  CB  TRP A 113      20.140 -18.493   8.653 
ATOM    720  CG  TRP A 113      21.239 -17.473   8.801 
ATOM    721  CD2 TRP A 113      22.171 -17.157   7.757 
ATOM    722  CD1 TRP A 113      21.549 -16.668   9.857 
ATOM    723  NE1 TRP A 113      22.625 -15.874   9.541 
ATOM    724  CE2 TRP A 113      23.017 -16.164   8.250 
ATOM    725  CE3 TRP A 113      22.310 -17.654   6.495 
ATOM    726  CZ2 TRP A 113      24.022 -15.652   7.480 
ATOM    727  CZ3 TRP A 113      23.322 -17.137   5.721 
ATOM    728  CH2 TRP A 113      24.162 -16.156   6.206 
ATOM    729  C   TRP A 113      18.019 -19.078   7.526 
ATOM    730  O   TRP A 113      16.980 -19.259   8.157 
ATOM    731  N   PRO A 114      18.387 -19.844   6.525 
ATOM    732  CA  PRO A 114      17.605 -20.941   6.018 
ATOM    733  CD  PRO A 114      19.726 -19.807   5.959 
ATOM    734  CB  PRO A 114      18.412 -21.510   4.849 
ATOM    735  CG  PRO A 114      19.865 -21.131   5.190 
ATOM    736  C   PRO A 114      17.349 -21.963   7.077 
ATOM    737  O   PRO A 114      18.132 -22.055   8.021 
ATOM    738  N   PRO A 115      16.287 -22.717   6.949 
ATOM    739  CA  PRO A 115      15.417 -22.592   5.810 
ATOM    740  CD  PRO A 115      16.308 -24.080   7.460 
ATOM    741  CB  PRO A 115      14.554 -23.850   5.796 
ATOM    742  CG  PRO A 115      15.436 -24.898   6.494 
ATOM    743  C   PRO A 115      14.624 -21.326   5.826 
ATOM    744  O   PRO A 115      14.324 -20.822   6.907 
ATOM    745  N   CYS A 116      14.262 -20.805   4.637 
ATOM    746  CA  CYS A 116      13.552 -19.559   4.576 
ATOM    747  CB  CYS A 116      14.136 -18.609   3.509 
ATOM    748  SG  CYS A 116      15.947 -18.432   3.606 
ATOM    749  C   CYS A 116      12.141 -19.851   4.153 
ATOM    750  O   CYS A 116      11.913 -20.416   3.083 
ATOM    751  N   GLN A 117      11.145 -19.461   4.980 
ATOM    752  CA  GLN A 117       9.776 -19.689   4.605 
ATOM    753  CB  GLN A 117       8.829 -20.057   5.761 
ATOM    754  CG  GLN A 117       9.262 -21.272   6.578 
ATOM    755  CD  GLN A 117       9.944 -20.724   7.818 
ATOM    756  OE1 GLN A 117      10.525 -19.641   7.791 
ATOM    757  NE2 GLN A 117       9.847 -21.480   8.943 
ATOM    758  C   GLN A 117       9.264 -18.399   4.045 
ATOM    759  O   GLN A 117       9.593 -17.322   4.542 
ATOM    760  N   TYR A 118       8.444 -18.476   2.979 
ATOM    761  CA  TYR A 118       7.961 -17.279   2.352 
ATOM    762  CB  TYR A 118       8.554 -17.047   0.952 
ATOM    763  CG  TYR A 118      10.003 -16.728   1.079 
ATOM    764  CD1 TYR A 118      10.406 -15.445   1.371 
ATOM    765  CD2 TYR A 118      10.958 -17.702   0.895 
ATOM    766  CE1 TYR A 118      11.740 -15.138   1.486 
ATOM    767  CE2 TYR A 118      12.294 -17.401   1.008 
ATOM    768  CZ  TYR A 118      12.686 -16.117   1.304 
ATOM    769  OH  TYR A 118      14.057 -15.806   1.420 
ATOM    770  C   TYR A 118       6.480 -17.356   2.150 
ATOM    771  O   TYR A 118       5.907 -18.436   2.018 
ATOM    772  N   ARG A 119       5.827 -16.174   2.139 
ATOM    773  CA  ARG A 119       4.427 -16.059   1.843 
ATOM    774  CB  ARG A 119       3.652 -15.202   2.858 
ATOM    775  CG  ARG A 119       3.673 -15.788   4.269 
ATOM    776  CD  ARG A 119       2.594 -16.840   4.518 
ATOM    777  NE  ARG A 119       2.885 -17.449   5.844 
ATOM    778  CZ  ARG A 119       1.863 -17.879   6.638 
ATOM    779  NH1 ARG A 119       0.571 -17.731   6.223 
ATOM    780  NH2 ARG A 119       2.135 -18.448   7.848 
ATOM    781  C   ARG A 119       4.365 -15.344   0.526 
ATOM    782  O   ARG A 119       5.061 -14.349   0.325 
ATOM    783  N   ALA A 120       3.524 -15.828  -0.411 
ATOM    784  CA  ALA A 120       3.516 -15.241  -1.722 
ATOM    785  CB  ALA A 120       3.540 -16.279  -2.857 
ATOM    786  C   ALA A 120       2.290 -14.411  -1.918 
ATOM    787  O   ALA A 120       1.191 -14.774  -1.498 
ATOM    788  N   THR A 121       2.473 -13.235  -2.553 
ATOM    789  CA  THR A 121       1.362 -12.387  -2.858 
ATOM    790  CB  THR A 121       1.414 -11.077  -2.132 
ATOM    791  OG1 THR A 121       1.493 -11.279  -0.729 
ATOM    792  CG2 THR A 121       0.136 -10.304  -2.467 
ATOM    793  C   THR A 121       1.454 -12.058  -4.319 
ATOM    794  O   THR A 121       2.368 -11.355  -4.746 
ATOM    795  N   ALA A 122       0.503 -12.561  -5.131 
ATOM    796  CA  ALA A 122       0.506 -12.258  -6.535 
ATOM    797  CB  ALA A 122      -0.363 -13.214  -7.372 
ATOM    798  C   ALA A 122      -0.051 -10.879  -6.695 
ATOM    799  O   ALA A 122      -0.797 -10.403  -5.841 
ATOM    800  N   GLY A 123       0.311 -10.190  -7.800 
ATOM    801  CA  GLY A 123      -0.202  -8.866  -8.009 
ATOM    802  C   GLY A 123      -0.066  -8.514  -9.455 
ATOM    803  O   GLY A 123       0.601  -9.210 -10.221 
ATOM    804  N   PHE A 124      -0.738  -7.418  -9.864 
ATOM    805  CA  PHE A 124      -0.677  -6.940 -11.215 
ATOM    806  CB  PHE A 124      -1.952  -7.333 -11.988 
ATOM    807  CG  PHE A 124      -1.880  -6.953 -13.427 
ATOM    808  CD1 PHE A 124      -1.110  -7.677 -14.309 
ATOM    809  CD2 PHE A 124      -2.620  -5.893 -13.902 
ATOM    810  CE1 PHE A 124      -1.058  -7.330 -15.640 
ATOM    811  CE2 PHE A 124      -2.573  -5.544 -15.231 
ATOM    812  CZ  PHE A 124      -1.789  -6.263 -16.103 
ATOM    813  C   PHE A 124      -0.614  -5.444 -11.112 
ATOM    814  O   PHE A 124      -1.586  -4.807 -10.707 
ATOM    815  N   ARG A 125       0.538  -4.838 -11.470 
ATOM    816  CA  ARG A 125       0.653  -3.408 -11.368 
ATOM    817  CB  ARG A 125       0.731  -2.905  -9.919 
ATOM    818  CG  ARG A 125       1.922  -3.477  -9.148 
ATOM    819  CD  ARG A 125       2.201  -2.737  -7.841 
ATOM    820  NE  ARG A 125       2.654  -1.368  -8.212 
ATOM    821  CZ  ARG A 125       2.539  -0.343  -7.320 
ATOM    822  NH1 ARG A 125       2.021  -0.575  -6.078 
ATOM    823  NH2 ARG A 125       2.940   0.912  -7.672 
ATOM    824  C   ARG A 125       1.930  -2.974 -12.029 
ATOM    825  O   ARG A 125       2.704  -3.796 -12.517 
ATOM    826  N   ASN A 126       2.164  -1.643 -12.058 
ATOM    827  CA  ASN A 126       3.348  -1.060 -12.631 
ATOM    828  CB  ASN A 126       3.319   0.475 -12.733 
ATOM    829  CG  ASN A 126       2.288   0.920 -13.750 
ATOM    830  OD1 ASN A 126       1.798   0.128 -14.551 
ATOM    831  ND2 ASN A 126       1.954   2.238 -13.724 
ATOM    832  C   ASN A 126       4.475  -1.326 -11.687 
ATOM    833  O   ASN A 126       4.252  -1.649 -10.522 
ATOM    834  N   VAL A 127       5.728  -1.187 -12.170 
ATOM    835  CA  VAL A 127       6.853  -1.442 -11.318 
ATOM    836  CB  VAL A 127       7.620  -2.670 -11.710 
ATOM    837  CG1 VAL A 127       6.692  -3.888 -11.560 
ATOM    838  CG2 VAL A 127       8.164  -2.479 -13.137 
ATOM    839  C   VAL A 127       7.801  -0.286 -11.389 
ATOM    840  O   VAL A 127       7.791   0.482 -12.349 
ATOM    841  N   VAL A 128       8.640  -0.129 -10.338 
ATOM    842  CA  VAL A 128       9.608   0.932 -10.290 
ATOM    843  CB  VAL A 128       9.558   1.739  -9.024 
ATOM    844  CG1 VAL A 128      10.684   2.788  -9.058 
ATOM    845  CG2 VAL A 128       8.156   2.343  -8.876 
ATOM    846  C   VAL A 128      10.968   0.306 -10.332 
ATOM    847  O   VAL A 128      11.242  -0.659  -9.620 
ATOM    848  N   VAL A 129      11.864   0.853 -11.180 
ATOM    849  CA  VAL A 129      13.192   0.316 -11.293 
ATOM    850  CB  VAL A 129      13.377  -0.597 -12.470 
ATOM    851  CG1 VAL A 129      12.475  -1.829 -12.285 
ATOM    852  CG2 VAL A 129      13.103   0.196 -13.761 
ATOM    853  C   VAL A 129      14.143   1.454 -11.487 
ATOM    854  O   VAL A 129      13.740   2.610 -11.599 
ATOM    855  N   ALA A 130      15.453   1.141 -11.469 
ATOM    856  CA  ALA A 130      16.471   2.102 -11.776 
ATOM    857  CB  ALA A 130      17.570   2.201 -10.704 
ATOM    858  C   ALA A 130      17.107   1.586 -13.029 
ATOM    859  O   ALA A 130      17.251   0.376 -13.195 
ATOM    860  N   CYS A 131      17.489   2.483 -13.964 
ATOM    861  CA  CYS A 131      18.044   1.992 -15.195 
ATOM    862  CB  CYS A 131      17.222   2.356 -16.450 
ATOM    863  SG  CYS A 131      15.649   1.450 -16.538 
ATOM    864  C   CYS A 131      19.424   2.528 -15.408 
ATOM    865  O   CYS A 131      19.772   3.615 -14.946 
ATOM    866  N   GLU A 132      20.255   1.724 -16.108 
ATOM    867  CA  GLU A 132      21.592   2.093 -16.475 
ATOM    868  CB  GLU A 132      22.653   1.496 -15.531 
ATOM    869  CG  GLU A 132      24.095   1.876 -15.875 
ATOM    870  CD  GLU A 132      25.017   1.153 -14.901 
ATOM    871  OE1 GLU A 132      24.867  -0.090 -14.759 
ATOM    872  OE2 GLU A 132      25.883   1.833 -14.288 
ATOM    873  C   GLU A 132      21.835   1.497 -17.828 
ATOM    874  O   GLU A 132      21.581   0.315 -18.054 
ATOM    875  N   ASN A 133      22.341   2.307 -18.771 
ATOM    876  CA  ASN A 133      22.633   1.807 -20.081 
ATOM    877  CB  ASN A 133      23.666   0.669 -20.045 
ATOM    878  CG  ASN A 133      24.142   0.395 -21.460 
ATOM    879  OD1 ASN A 133      23.716   1.047 -22.412 
ATOM    880  ND2 ASN A 133      25.042  -0.612 -21.602 
ATOM    881  C   ASN A 133      21.369   1.284 -20.700 
ATOM    882  O   ASN A 133      21.405   0.415 -21.569 
ATOM    883  N   GLY A 134      20.206   1.809 -20.274 
ATOM    884  CA  GLY A 134      18.973   1.431 -20.908 
ATOM    885  C   GLY A 134      18.488   0.100 -20.407 
ATOM    886  O   GLY A 134      17.601  -0.497 -21.016 
ATOM    887  N   LEU A 135      19.052  -0.410 -19.291 
ATOM    888  CA  LEU A 135      18.626  -1.689 -18.777 
ATOM    889  CB  LEU A 135      19.722  -2.763 -18.865 
ATOM    890  CG  LEU A 135      20.118  -3.122 -20.306 
ATOM    891  CD1 LEU A 135      21.217  -4.195 -20.327 
ATOM    892  CD2 LEU A 135      18.890  -3.538 -21.130 
ATOM    893  C   LEU A 135      18.301  -1.547 -17.317 
ATOM    894  O   LEU A 135      18.890  -0.715 -16.629 
ATOM    895  N   PRO A 136      17.352  -2.313 -16.825 
ATOM    896  CA  PRO A 136      17.021  -2.252 -15.420 
ATOM    897  CD  PRO A 136      16.196  -2.669 -17.633 
ATOM    898  CB  PRO A 136      15.657  -2.921 -15.271 
ATOM    899  CG  PRO A 136      15.011  -2.730 -16.653 
ATOM    900  C   PRO A 136      18.077  -2.865 -14.544 
ATOM    901  O   PRO A 136      18.366  -4.050 -14.698 
ATOM    902  N   VAL A 137      18.700  -2.052 -13.670 
ATOM    903  CA  VAL A 137      19.685  -2.428 -12.695 
ATOM    904  CB  VAL A 137      20.708  -1.352 -12.497 
ATOM    905  CG1 VAL A 137      21.444  -1.158 -13.835 
ATOM    906  CG2 VAL A 137      20.006  -0.082 -11.995 
ATOM    907  C   VAL A 137      19.111  -2.788 -11.354 
ATOM    908  O   VAL A 137      19.737  -3.522 -10.593 
ATOM    909  N   HIS A 138      17.948  -2.222 -10.978 
ATOM    910  CA  HIS A 138      17.482  -2.425  -9.634 
ATOM    911  ND1 HIS A 138      17.868  -2.477  -6.392 
ATOM    912  CG  HIS A 138      17.517  -1.474  -7.267 
ATOM    913  CB  HIS A 138      18.027  -1.352  -8.671 
ATOM    914  NE2 HIS A 138      16.458  -1.147  -5.302 
ATOM    915  CD2 HIS A 138      16.654  -0.671  -6.586 
ATOM    916  CE1 HIS A 138      17.208  -2.233  -5.232 
ATOM    917  C   HIS A 138      15.989  -2.347  -9.596 
ATOM    918  O   HIS A 138      15.368  -1.672 -10.416 
ATOM    919  N   LEU A 139      15.380  -3.059  -8.624 
ATOM    920  CA  LEU A 139      13.959  -3.022  -8.464 
ATOM    921  CB  LEU A 139      13.328  -4.424  -8.387 
ATOM    922  CG  LEU A 139      11.796  -4.427  -8.219 
ATOM    923  CD1 LEU A 139      11.097  -3.859  -9.466 
ATOM    924  CD2 LEU A 139      11.275  -5.821  -7.830 
ATOM    925  C   LEU A 139      13.692  -2.338  -7.155 
ATOM    926  O   LEU A 139      14.328  -2.642  -6.146 
ATOM    927  N   ASP A 140      12.744  -1.377  -7.146 
ATOM    928  CA  ASP A 140      12.392  -0.683  -5.938 
ATOM    929  CB  ASP A 140      11.787   0.709  -6.222 
ATOM    930  CG  ASP A 140      11.444   1.439  -4.927 
ATOM    931  OD1 ASP A 140      10.721   0.858  -4.076 
ATOM    932  OD2 ASP A 140      11.902   2.602  -4.774 
ATOM    933  C   ASP A 140      11.357  -1.523  -5.257 
ATOM    934  O   ASP A 140      10.230  -1.654  -5.728 
ATOM    935  N   GLN A 141      11.749  -2.130  -4.123 
ATOM    936  CA  GLN A 141      10.948  -3.011  -3.316 
ATOM    937  CB  GLN A 141      11.779  -3.783  -2.278 
ATOM    938  CG  GLN A 141      12.762  -4.776  -2.905 
ATOM    939  CD  GLN A 141      11.952  -5.908  -3.523 
ATOM    940  OE1 GLN A 141      12.497  -6.786  -4.190 
ATOM    941  NE2 GLN A 141      10.610  -5.884  -3.303 
ATOM    942  C   GLN A 141       9.851  -2.293  -2.576 
ATOM    943  O   GLN A 141       8.819  -2.893  -2.282 
ATOM    944  N   SER A 142      10.034  -0.997  -2.253 
ATOM    945  CA  SER A 142       9.150  -0.301  -1.351 
ATOM    946  CB  SER A 142       9.491   1.193  -1.188 
ATOM    947  OG  SER A 142       9.124   1.919  -2.352 
ATOM    948  C   SER A 142       7.710  -0.375  -1.771 
ATOM    949  O   SER A 142       6.824  -0.464  -0.923 
ATOM    950  N   ILE A 143       7.420  -0.350  -3.080 
ATOM    951  CA  ILE A 143       6.051  -0.356  -3.517 
ATOM    952  CB  ILE A 143       5.929  -0.210  -5.009 
ATOM    953  CG1 ILE A 143       6.581  -1.395  -5.742 
ATOM    954  CG2 ILE A 143       6.534   1.151  -5.388 
ATOM    955  CD1 ILE A 143       6.281  -1.418  -7.241 
ATOM    956  C   ILE A 143       5.389  -1.633  -3.085 
ATOM    957  O   ILE A 143       4.203  -1.660  -2.760 
ATOM    958  N   PHE A 144       6.139  -2.743  -3.129 
ATOM    959  CA  PHE A 144       5.663  -4.054  -2.785 
ATOM    960  CB  PHE A 144       6.569  -5.164  -3.332 
ATOM    961  CG  PHE A 144       6.507  -4.997  -4.812 
ATOM    962  CD1 PHE A 144       5.397  -5.403  -5.519 
ATOM    963  CD2 PHE A 144       7.560  -4.429  -5.496 
ATOM    964  CE1 PHE A 144       5.340  -5.244  -6.884 
ATOM    965  CE2 PHE A 144       7.507  -4.271  -6.860 
ATOM    966  CZ  PHE A 144       6.396  -4.677  -7.557 
ATOM    967  C   PHE A 144       5.482  -4.230  -1.309 
ATOM    968  O   PHE A 144       4.699  -5.077  -0.876 
ATOM    969  N   ARG A 145       6.264  -3.500  -0.495 
ATOM    970  CA  ARG A 145       6.177  -3.640   0.929 
ATOM    971  CB  ARG A 145       7.187  -2.736   1.646 
ATOM    972  CG  ARG A 145       8.616  -2.950   1.149 
ATOM    973  CD  ARG A 145       9.671  -2.223   1.979 
ATOM    974  NE  ARG A 145       9.994  -3.112   3.127 
ATOM    975  CZ  ARG A 145      10.901  -4.116   2.955 
ATOM    976  NH1 ARG A 145      11.537  -4.250   1.755 
ATOM    977  NH2 ARG A 145      11.162  -4.987   3.973 
ATOM    978  C   ARG A 145       4.810  -3.223   1.343 
ATOM    979  O   ARG A 145       4.160  -3.893   2.145 
ATOM    980  N   ARG A 146       4.339  -2.101   0.769 
ATOM    981  CA  ARG A 146       3.061  -1.554   1.109 
ATOM    982  CB  ARG A 146       2.944  -0.061   0.750 
ATOM    983  CG  ARG A 146       4.017   0.799   1.422 
ATOM    984  CD  ARG A 146       3.933   2.291   1.088 
ATOM    985  NE  ARG A 146       5.205   2.914   1.552 
ATOM    986  CZ  ARG A 146       6.283   2.930   0.714 
ATOM    987  NH1 ARG A 146       6.168   2.412  -0.544 
ATOM    988  NH2 ARG A 146       7.470   3.456   1.131 
ATOM    989  C   ARG A 146       2.016  -2.301   0.298 
ATOM    990  O   ARG A 146       1.257  -1.625  -0.446 
ATOM    991  OXT ARG A 146       1.959  -3.554   0.415 
TER
HEADER lig_54.pdb
ATOM      1  P    DC A   1    -269.466-296.392 311.044 
ATOM      2  OP1  DC A   1    -270.268-295.822 312.149 
ATOM      3  OP2  DC A   1    -269.577-295.704 309.739 
ATOM      4  O5'  DC A   1    -267.928-296.470 311.481 
ATOM      5  C5'  DC A   1    -267.467-297.623 312.210 
ATOM      6  C4'  DC A   1    -266.134-298.088 311.656 
ATOM      7  O4'  DC A   1    -266.287-299.029 310.556 
ATOM      8  C3'  DC A   1    -265.235-296.993 311.082 
ATOM      9  O3'  DC A   1    -263.880-297.301 311.390 
ATOM     10  C2'  DC A   1    -265.423-297.091 309.569 
ATOM     11  C1'  DC A   1    -265.444-298.615 309.492 
ATOM     12  N1   DC A   1    -266.012-299.143 308.220 
ATOM     13  C2   DC A   1    -265.470-300.317 307.705 
ATOM     14  O2   DC A   1    -264.549-300.869 308.319 
ATOM     15  N3   DC A   1    -265.973-300.815 306.546 
ATOM     16  C4   DC A   1    -266.972-300.187 305.911 
ATOM     17  N4   DC A   1    -267.428-300.712 304.784 
ATOM     18  C5   DC A   1    -267.543-298.978 306.423 
ATOM     19  C6   DC A   1    -267.026-298.496 307.582 
ATOM     20  P    DA A   2    -262.889-296.114 311.804 
ATOM     21  OP1  DA A   2    -263.040-295.824 313.247 
ATOM     22  OP2  DA A   2    -263.078-294.968 310.888 
ATOM     23  O5'  DA A   2    -261.463-296.786 311.536 
ATOM     24  C5'  DA A   2    -261.323-298.212 311.685 
ATOM     25  C4'  DA A   2    -260.513-298.776 310.534 
ATOM     26  O4'  DA A   2    -261.342-299.126 309.389 
ATOM     27  C3'  DA A   2    -259.451-297.845 309.950 
ATOM     28  O3'  DA A   2    -258.312-298.617 309.584 
ATOM     29  C2'  DA A   2    -260.085-297.283 308.678 
ATOM     30  C1'  DA A   2    -260.745-298.581 308.222 
ATOM     31  N9   DA A   2    -261.815-298.384 307.204 
ATOM     32  C8   DA A   2    -262.695-297.347 307.088 
ATOM     33  N7   DA A   2    -263.514-297.462 306.089 
ATOM     34  C5   DA A   2    -263.151-298.664 305.497 
ATOM     35  C6   DA A   2    -263.646-299.357 304.380 
ATOM     36  N6   DA A   2    -264.662-298.913 303.625 
ATOM     37  N1   DA A   2    -263.057-300.525 304.064 
ATOM     38  C2   DA A   2    -262.049-300.960 304.819 
ATOM     39  N3   DA A   2    -261.505-300.404 305.879 
ATOM     40  C4   DA A   2    -262.112-299.236 306.172 
ATOM     41  P    DT A   3    -256.852-298.019 309.850 
ATOM     42  OP1  DT A   3    -256.453-298.289 311.251 
ATOM     43  OP2  DT A   3    -256.810-296.602 309.426 
ATOM     44  O5'  DT A   3    -255.963-298.904 308.858 
ATOM     45  C5'  DT A   3    -256.380-300.250 308.558 
ATOM     46  C4'  DT A   3    -256.233-300.520 307.074 
ATOM     47  O4'  DT A   3    -257.420-300.143 306.321 
ATOM     48  C3'  DT A   3    -255.099-299.774 306.371 
ATOM     49  O3'  DT A   3    -254.529-300.626 305.385 
ATOM     50  C2'  DT A   3    -255.784-298.604 305.665 
ATOM     51  C1'  DT A   3    -257.014-299.376 305.198 
ATOM     52  N1   DT A   3    -258.152-298.502 304.797 
ATOM     53  C2   DT A   3    -258.942-298.940 303.762 
ATOM     54  O2   DT A   3    -258.747-299.992 303.177 
ATOM     55  N3   DT A   3    -259.987-298.105 303.418 
ATOM     56  C4   DT A   3    -260.299-296.898 304.009 
ATOM     57  O4   DT A   3    -261.261-296.236 303.614 
ATOM     58  C5   DT A   3    -259.412-296.523 305.086 
ATOM     59  C7   DT A   3    -259.681-295.223 305.784 
ATOM     60  C6   DT A   3    -258.389-297.317 305.441 
ATOM     61  P    DG A   4    -252.942-300.618 305.176 
ATOM     62  OP1  DG A   4    -252.307-301.517 306.166 
ATOM     63  OP2  DG A   4    -252.451-299.223 305.157 
ATOM     64  O5'  DG A   4    -252.813-301.253 303.713 
ATOM     65  C5'  DG A   4    -253.807-302.197 303.271 
ATOM     66  C4'  DG A   4    -254.212-301.891 301.843 
ATOM     67  O4'  DG A   4    -255.305-300.931 301.768 
ATOM     68  C3'  DG A   4    -253.125-301.282 300.958 
ATOM     69  O3'  DG A   4    -253.258-301.801 299.641 
ATOM     70  C2'  DG A   4    -253.445-299.787 300.927 
ATOM     71  C1'  DG A   4    -254.960-299.933 300.820 
ATOM     72  N9   DG A   4    -255.707-298.691 301.163 
ATOM     73  C8   DG A   4    -255.406-297.722 302.096 
ATOM     74  N7   DG A   4    -256.278-296.745 302.151 
ATOM     75  C5   DG A   4    -257.223-297.090 301.186 
ATOM     76  C6   DG A   4    -258.406-296.416 300.785 
ATOM     77  O6   DG A   4    -258.871-295.360 301.205 
ATOM     78  N1   DG A   4    -259.073-297.116 299.770 
ATOM     79  C2   DG A   4    -258.653-298.310 299.216 
ATOM     80  N2   DG A   4    -259.432-298.817 298.257 
ATOM     81  N3   DG A   4    -257.544-298.940 299.594 
ATOM     82  C4   DG A   4    -256.884-298.275 300.577 
ATOM     83  P    DA A   5    -251.937-302.158 298.811 
ATOM     84  OP1  DA A   5    -251.468-303.512 299.183 
ATOM     85  OP2  DA A   5    -250.949-301.067 298.957 
ATOM     86  O5'  DA A   5    -252.499-302.176 297.313 
ATOM     87  C5'  DA A   5    -253.872-302.548 297.088 
ATOM     88  C4'  DA A   5    -254.506-301.606 296.084 
ATOM     89  O4'  DA A   5    -255.086-300.429 296.716 
ATOM     90  C3'  DA A   5    -253.566-301.031 295.025 
ATOM     91  O3'  DA A   5    -254.268-300.930 293.792 
ATOM     92  C2'  DA A   5    -253.246-299.620 295.517 
ATOM     93  C1'  DA A   5    -254.651-299.279 296.006 
ATOM     94  N9   DA A   5    -254.696-298.117 296.935 
ATOM     95  C8   DA A   5    -253.772-297.739 297.868 
ATOM     96  N7   DA A   5    -254.100-296.671 298.527 
ATOM     97  C5   DA A   5    -255.331-296.314 297.996 
ATOM     98  C6   DA A   5    -256.213-295.256 298.276 
ATOM     99  N6   DA A   5    -255.975-294.321 299.207 
ATOM    100  N1   DA A   5    -257.351-295.195 297.561 
ATOM    101  C2   DA A   5    -257.582-296.126 296.638 
ATOM    102  N3   DA A   5    -256.837-297.153 296.290 
ATOM    103  C4   DA A   5    -255.704-297.192 297.020 
ATOM    104  P    DA A   6    -253.503-301.289 292.432 
ATOM    105  OP1  DA A   6    -253.541-302.753 292.213 
ATOM    106  OP2  DA A   6    -252.160-300.669 292.440 
ATOM    107  O5'  DA A   6    -254.426-300.558 291.348 
ATOM    108  C5'  DA A   6    -255.832-300.410 291.616 
ATOM    109  C4'  DA A   6    -256.287-299.011 291.243 
ATOM    110  O4'  DA A   6    -256.130-298.067 292.340 
ATOM    111  C3'  DA A   6    -255.538-298.357 290.083 
ATOM    112  O3'  DA A   6    -256.458-297.587 289.317 
ATOM    113  C2'  DA A   6    -254.545-297.405 290.750 
ATOM    114  C1'  DA A   6    -255.487-296.904 291.841 
ATOM    115  N9   DA A   6    -254.789-296.237 292.976 
ATOM    116  C8   DA A   6    -253.569-296.533 293.511 
ATOM    117  N7   DA A   6    -253.230-295.766 294.500 
ATOM    118  C5   DA A   6    -254.305-294.897 294.632 
ATOM    119  C6   DA A   6    -254.561-293.833 295.514 
ATOM    120  N6   DA A   6    -253.709-293.447 296.474 
ATOM    121  N1   DA A   6    -255.728-293.178 295.371 
ATOM    122  C2   DA A   6    -256.570-293.567 294.414 
ATOM    123  N3   DA A   6    -256.440-294.538 293.538 
ATOM    124  C4   DA A   6    -255.264-295.178 293.702 
ATOM    125  P    DG A   7    -256.326-297.582 287.722 
ATOM    126  OP1  DG A   7    -257.017-298.767 287.165 
ATOM    127  OP2  DG A   7    -254.906-297.420 287.342 
ATOM    128  O5'  DG A   7    -257.139-296.257 287.342 
ATOM    129  C5'  DG A   7    -258.223-295.836 288.191 
ATOM    130  C4'  DG A   7    -258.155-294.339 288.414 
ATOM    131  O4'  DG A   7    -257.323-293.986 289.556 
ATOM    132  C3'  DG A   7    -257.569-293.520 287.264 
ATOM    133  O3'  DG A   7    -258.272-292.287 287.172 
ATOM    134  C2'  DG A   7    -256.130-293.228 287.691 
ATOM    135  C1'  DG A   7    -256.434-292.952 289.160 
ATOM    136  N9   DG A   7    -255.234-293.011 290.040 
ATOM    137  C8   DG A   7    -254.124-293.822 289.947 
ATOM    138  N7   DG A   7    -253.235-293.622 290.891 
ATOM    139  C5   DG A   7    -253.797-292.606 291.663 
ATOM    140  C6   DG A   7    -253.300-291.962 292.826 
ATOM    141  O6   DG A   7    -252.245-292.161 293.425 
ATOM    142  N1   DG A   7    -254.191-290.985 293.290 
ATOM    143  C2   DG A   7    -255.403-290.671 292.707 
ATOM    144  N2   DG A   7    -256.109-289.707 293.303 
ATOM    145  N3   DG A   7    -255.868-291.276 291.616 
ATOM    146  C4   DG A   7    -255.016-292.226 291.153 
ATOM    147  P    DA A   8    -258.612-291.693 285.725 
ATOM    148  OP1  DA A   8    -259.852-292.317 285.211 
ATOM    149  OP2  DA A   8    -257.421-291.801 284.853 
ATOM    150  O5'  DA A   8    -258.886-290.155 286.071 
ATOM    151  C5'  DA A   8    -259.415-289.814 287.366 
ATOM    152  C4'  DA A   8    -258.683-288.610 287.925 
ATOM    153  O4'  DA A   8    -257.491-288.983 288.675 
ATOM    154  C3'  DA A   8    -258.169-287.606 286.893 
ATOM    155  O3'  DA A   8    -258.304-286.293 287.422 
ATOM    156  C2'  DA A   8    -256.680-287.923 286.753 
ATOM    157  C1'  DA A   8    -256.412-288.173 288.234 
ATOM    158  N9   DA A   8    -255.144-288.908 288.497 
ATOM    159  C8   DA A   8    -254.557-289.884 287.744 
ATOM    160  N7   DA A   8    -253.445-290.334 288.241 
ATOM    161  C5   DA A   8    -253.283-289.603 289.409 
ATOM    162  C6   DA A   8    -252.287-289.610 290.400 
ATOM    163  N6   DA A   8    -251.216-290.416 290.367 
ATOM    164  N1   DA A   8    -252.431-288.755 291.430 
ATOM    165  C2   DA A   8    -253.497-287.957 291.457 
ATOM    166  N3   DA A   8    -254.485-287.861 290.596 
ATOM    167  C4   DA A   8    -254.317-288.727 289.575 
ATOM    168  P    DA A   9    -258.769-285.109 286.450 
ATOM    169  OP1  DA A   9    -260.246-285.104 286.345 
ATOM    170  OP2  DA A   9    -258.028-285.196 285.172 
ATOM    171  O5'  DA A   9    -258.283-283.821 287.265 
ATOM    172  C5'  DA A   9    -258.234-283.883 288.703 
ATOM    173  C4'  DA A   9    -256.950-283.254 289.206 
ATOM    174  O4'  DA A   9    -255.855-284.211 289.277 
ATOM    175  C3'  DA A   9    -256.390-282.115 288.355 
ATOM    176  O3'  DA A   9    -255.823-281.134 289.215 
ATOM    177  C2'  DA A   9    -255.266-282.755 287.541 
ATOM    178  C1'  DA A   9    -254.714-283.632 288.661 
ATOM    179  N9   DA A   9    -253.837-284.735 288.181 
ATOM    180  C8   DA A   9    -253.938-285.459 287.028 
ATOM    181  N7   DA A   9    -253.015-286.360 286.890 
ATOM    182  C5   DA A   9    -252.244-286.225 288.036 
ATOM    183  C6   DA A   9    -251.100-286.901 288.493 
ATOM    184  N6   DA A   9    -250.508-287.894 287.816 
ATOM    185  N1   DA A   9    -250.584-286.515 289.676 
ATOM    186  C2   DA A   9    -251.177-285.528 290.344 
ATOM    187  N3   DA A   9    -252.242-284.828 290.020 
ATOM    188  C4   DA A   9    -252.739-285.232 288.833 
ATOM    189  P    DA A  10    -256.022-279.585 288.864 
ATOM    190  OP1  DA A  10    -257.331-279.125 289.378 
ATOM    191  OP2  DA A  10    -255.778-279.368 287.422 
ATOM    192  O5'  DA A  10    -254.844-278.915 289.715 
ATOM    193  C5'  DA A  10    -254.417-279.547 290.936 
ATOM    194  C4'  DA A  10    -252.904-279.555 291.015 
ATOM    195  O4'  DA A  10    -252.321-280.729 290.379 
ATOM    196  C3'  DA A  10    -252.196-278.380 290.339 
ATOM    197  O3'  DA A  10    -251.060-278.020 291.114 
ATOM    198  C2'  DA A  10    -251.713-278.938 289.000 
ATOM    199  C1'  DA A  10    -251.271-280.301 289.525 
ATOM    200  N9   DA A  10    -251.095-281.326 288.458 
ATOM    201  C8   DA A  10    -251.807-281.477 287.303 
ATOM    202  N7   DA A  10    -251.410-282.472 286.570 
ATOM    203  C5   DA A  10    -250.359-283.021 287.291 
ATOM    204  C6   DA A  10    -249.511-284.113 287.047 
ATOM    205  N6   DA A  10    -249.593-284.884 285.953 
ATOM    206  N1   DA A  10    -248.570-284.386 287.970 
ATOM    207  C2   DA A  10    -248.493-283.617 289.055 
ATOM    208  N3   DA A  10    -249.225-282.577 289.390 
ATOM    209  C4   DA A  10    -250.159-282.325 288.449 
ATOM    210  P    DG A  11    -250.703-276.469 291.293 
ATOM    211  OP1  DG A  11    -251.506-275.899 292.398 
ATOM    212  OP2  DG A  11    -250.814-275.781 289.988 
ATOM    213  O5'  DG A  11    -249.165-276.547 291.729 
ATOM    214  C5'  DG A  11    -248.704-277.700 292.458 
ATOM    215  C4'  DG A  11    -247.372-278.164 291.905 
ATOM    216  O4'  DG A  11    -247.525-279.106 290.805 
ATOM    217  C3'  DG A  11    -246.473-277.070 291.331 
ATOM    218  O3'  DG A  11    -245.118-277.378 291.639 
ATOM    219  C2'  DG A  11    -246.661-277.168 289.817 
ATOM    220  C1'  DG A  11    -246.682-278.692 289.740 
ATOM    221  N9   DG A  11    -247.249-279.220 288.469 
ATOM    222  C8   DG A  11    -248.265-278.709 287.689 
ATOM    223  N7   DG A  11    -248.527-279.420 286.620 
ATOM    224  C5   DG A  11    -247.621-280.477 286.696 
ATOM    225  C6   DG A  11    -247.423-281.575 285.818 
ATOM    226  O6   DG A  11    -248.017-281.846 284.778 
ATOM    227  N1   DG A  11    -246.396-282.414 286.273 
ATOM    228  C2   DG A  11    -245.658-282.218 287.423 
ATOM    229  N2   DG A  11    -244.721-283.133 287.683 
ATOM    230  N3   DG A  11    -245.845-281.187 288.246 
ATOM    231  C4   DG A  11    -246.837-280.364 287.819 
ATOM    232  P    DA A  12    -244.127-276.191 292.053 
ATOM    233  OP1  DA A  12    -244.278-275.901 293.496 
ATOM    234  OP2  DA A  12    -244.315-275.045 291.137 
ATOM    235  O5'  DA A  12    -242.700-276.863 291.785 
ATOM    236  C5'  DA A  12    -242.561-278.289 291.933 
ATOM    237  C4'  DA A  12    -241.750-278.853 290.783 
ATOM    238  O4'  DA A  12    -242.580-279.203 289.637 
ATOM    239  C3'  DA A  12    -240.688-277.922 290.198 
ATOM    240  O3'  DA A  12    -239.550-278.694 289.833 
ATOM    241  C2'  DA A  12    -241.323-277.360 288.927 
ATOM    242  C1'  DA A  12    -241.983-278.658 288.471 
ATOM    243  N9   DA A  12    -243.053-278.461 287.453 
ATOM    244  C8   DA A  12    -243.933-277.424 287.337 
ATOM    245  N7   DA A  12    -244.752-277.539 286.338 
ATOM    246  C5   DA A  12    -244.389-278.741 285.746 
ATOM    247  C6   DA A  12    -244.884-279.434 284.628 
ATOM    248  N6   DA A  12    -245.900-278.990 283.873 
ATOM    249  N1   DA A  12    -244.295-280.602 284.313 
ATOM    250  C2   DA A  12    -243.287-281.037 285.068 
ATOM    251  N3   DA A  12    -242.743-280.481 286.128 
ATOM    252  C4   DA A  12    -243.350-279.313 286.421 
ATOM    253  P    DC A  13    -238.090-278.096 290.099 
ATOM    254  OP1  DC A  13    -237.691-278.366 291.499 
ATOM    255  OP2  DC A  13    -238.048-276.679 289.674 
ATOM    256  O5'  DC A  13    -237.201-278.981 289.106 
ATOM    257  C5'  DC A  13    -237.618-280.327 288.807 
ATOM    258  C4'  DC A  13    -237.471-280.597 287.322 
ATOM    259  O4'  DC A  13    -238.658-280.220 286.569 
ATOM    260  C3'  DC A  13    -236.337-279.851 286.620 
ATOM    261  O3'  DC A  13    -235.767-280.703 285.634 
ATOM    262  C2'  DC A  13    -237.022-278.681 285.913 
ATOM    263  C1'  DC A  13    -238.252-279.453 285.447 
ATOM    264  N1   DC A  13    -239.390-278.579 285.046 
ATOM    265  C2   DC A  13    -240.200-279.009 283.998 
ATOM    266  O2   DC A  13    -239.944-280.087 283.450 
ATOM    267  N3   DC A  13    -241.244-278.227 283.617 
ATOM    268  C4   DC A  13    -241.487-277.066 284.237 
ATOM    269  N4   DC A  13    -242.516-276.339 283.829 
ATOM    270  C5   DC A  13    -240.666-276.605 285.317 
ATOM    271  C6   DC A  13    -239.629-277.401 285.682 
ATOM    272  P    DG A  14    -234.180-280.695 285.424 
ATOM    273  OP1  DG A  14    -233.545-281.594 286.415 
ATOM    274  OP2  DG A  14    -233.688-279.300 285.406 
ATOM    275  O5'  DG A  14    -234.051-281.330 283.961 
ATOM    276  C5'  DG A  14    -235.045-282.274 283.520 
ATOM    277  C4'  DG A  14    -235.450-281.968 282.092 
ATOM    278  O4'  DG A  14    -236.543-281.008 282.017 
ATOM    279  C3'  DG A  14    -234.363-281.359 281.207 
ATOM    280  O3'  DG A  14    -234.495-281.878 279.889 
ATOM    281  C2'  DG A  14    -234.683-279.864 281.175 
ATOM    282  C1'  DG A  14    -236.198-280.010 281.068 
ATOM    283  N9   DG A  14    -236.945-278.768 281.411 
ATOM    284  C8   DG A  14    -236.644-277.799 282.345 
ATOM    285  N7   DG A  14    -237.515-276.822 282.400 
ATOM    286  C5   DG A  14    -238.461-277.167 281.435 
ATOM    287  C6   DG A  14    -239.644-276.493 281.033 
ATOM    288  O6   DG A  14    -240.109-275.437 281.453 
ATOM    289  N1   DG A  14    -240.311-277.193 280.018 
ATOM    290  C2   DG A  14    -239.891-278.387 279.465 
ATOM    291  N2   DG A  14    -240.670-278.894 278.506 
ATOM    292  N3   DG A  14    -238.782-279.017 279.843 
ATOM    293  C4   DG A  14    -238.122-278.352 280.826 
ATOM    294  P    DT A  15    -233.175-282.235 279.059 
ATOM    295  OP1  DT A  15    -232.706-283.589 279.432 
ATOM    296  OP2  DT A  15    -232.187-281.144 279.205 
ATOM    297  O5'  DT A  15    -233.737-282.253 277.562 
ATOM    298  C5'  DT A  15    -235.110-282.625 277.337 
ATOM    299  C4'  DT A  15    -235.744-281.683 276.333 
ATOM    300  O4'  DT A  15    -236.324-280.506 276.965 
ATOM    301  C3'  DT A  15    -234.804-281.108 275.274 
ATOM    302  O3'  DT A  15    -235.506-281.007 274.040 
ATOM    303  C2'  DT A  15    -234.483-279.697 275.766 
ATOM    304  C1'  DT A  15    -235.888-279.356 276.255 
ATOM    305  N1   DT A  15    -235.934-278.194 277.184 
ATOM    306  C2   DT A  15    -237.039-277.380 277.113 
ATOM    307  O2   DT A  15    -237.957-277.573 276.336 
ATOM    308  N3   DT A  15    -237.046-276.311 277.990 
ATOM    309  C4   DT A  15    -236.063-275.999 278.908 
ATOM    310  O4   DT A  15    -236.181-275.015 279.640 
ATOM    311  C5   DT A  15    -234.944-276.911 278.907 
ATOM    312  C7   DT A  15    -233.831-276.643 279.876 
ATOM    313  C6   DT A  15    -234.911-277.958 278.066 
ATOM    314  P    DG A  16    -234.741-281.366 272.681 
ATOM    315  OP1  DG A  16    -234.779-282.829 272.462 
ATOM    316  OP2  DG A  16    -233.398-280.746 272.689 
ATOM    317  O5'  DG A  16    -235.664-280.635 271.597 
ATOM    318  C5'  DG A  16    -237.070-280.486 271.864 
ATOM    319  C4'  DG A  16    -237.524-279.088 271.492 
ATOM    320  O4'  DG A  16    -237.368-278.143 272.588 
ATOM    321  C3'  DG A  16    -236.776-278.433 270.331 
ATOM    322  O3'  DG A  16    -237.695-277.664 269.566 
ATOM    323  C2'  DG A  16    -235.783-277.482 270.999 
ATOM    324  C1'  DG A  16    -236.725-276.981 272.089 
ATOM    325  N9   DG A  16    -236.027-276.314 273.224 
ATOM    326  C8   DG A  16    -234.797-276.598 273.777 
ATOM    327  N7   DG A  16    -234.468-275.815 274.777 
ATOM    328  C5   DG A  16    -235.557-274.952 274.893 
ATOM    329  C6   DG A  16    -235.783-273.883 275.799 
ATOM    330  O6   DG A  16    -235.057-273.472 276.700 
ATOM    331  N1   DG A  16    -237.021-273.269 275.567 
ATOM    332  C2   DG A  16    -237.923-273.639 274.588 
ATOM    333  N2   DG A  16    -239.050-272.926 274.531 
ATOM    334  N3   DG A  16    -237.711-274.642 273.739 
ATOM    335  C4   DG A  16    -236.513-275.248 273.951 
ATOM    336  P    DC A  17    -237.564-277.659 267.971 
ATOM    337  OP1  DC A  17    -238.255-278.844 267.413 
ATOM    338  OP2  DC A  17    -236.144-277.497 267.590 
ATOM    339  O5'  DC A  17    -238.377-276.334 267.591 
ATOM    340  C5'  DC A  17    -239.461-275.913 268.439 
ATOM    341  C4'  DC A  17    -239.393-274.416 268.663 
ATOM    342  O4'  DC A  17    -238.561-274.063 269.805 
ATOM    343  C3'  DC A  17    -238.807-273.597 267.513 
ATOM    344  O3'  DC A  17    -239.510-272.364 267.421 
ATOM    345  C2'  DC A  17    -237.368-273.305 267.939 
ATOM    346  C1'  DC A  17    -237.672-273.029 269.408 
ATOM    347  N1   DC A  17    -236.472-273.088 270.289 
ATOM    348  C2   DC A  17    -236.419-272.216 271.374 
ATOM    349  O2   DC A  17    -237.361-271.438 271.560 
ATOM    350  N3   DC A  17    -235.333-272.254 272.188 
ATOM    351  C4   DC A  17    -234.333-273.113 271.952 
ATOM    352  N4   DC A  17    -233.296-273.111 272.776 
ATOM    353  C5   DC A  17    -234.368-274.017 270.842 
ATOM    354  C6   DC A  17    -235.461-273.963 270.040 
ATOM    355  P    DG A  18    -239.849-271.770 265.973 
ATOM    356  OP1  DG A  18    -241.090-272.393 265.460 
ATOM    357  OP2  DG A  18    -238.659-271.878 265.102 
ATOM    358  O5'  DG A  18    -240.124-270.232 266.319 
ATOM    359  C5'  DG A  18    -240.653-269.891 267.615 
ATOM    360  C4'  DG A  18    -239.921-268.687 268.173 
ATOM    361  O4'  DG A  18    -238.729-269.060 268.924 
ATOM    362  C3'  DG A  18    -239.407-267.683 267.142 
ATOM    363  O3'  DG A  18    -239.541-266.370 267.671 
ATOM    364  C2'  DG A  18    -237.918-268.000 267.001 
ATOM    365  C1'  DG A  18    -237.650-268.250 268.483 
ATOM    366  N9   DG A  18    -236.382-268.985 268.746 
ATOM    367  C8   DG A  18    -235.774-269.971 267.999 
ATOM    368  N7   DG A  18    -234.653-270.416 268.512 
ATOM    369  C5   DG A  18    -234.507-269.672 269.682 
ATOM    370  C6   DG A  18    -233.483-269.705 270.664 
ATOM    371  O6   DG A  18    -232.478-270.410 270.705 
ATOM    372  N1   DG A  18    -233.727-268.781 271.690 
ATOM    373  C2   DG A  18    -234.817-267.936 271.757 
ATOM    374  N2   DG A  18    -234.868-267.127 272.819 
ATOM    375  N3   DG A  18    -235.778-267.906 270.836 
ATOM    376  C4   DG A  18    -235.556-268.796 269.834 
ATOM    377  P    DG A  19    -240.007-265.186 266.698 
ATOM    378  OP1  DG A  19    -241.483-265.181 266.594 
ATOM    379  OP2  DG A  19    -239.266-265.273 265.421 
ATOM    380  O5'  DG A  19    -239.521-263.898 267.514 
ATOM    381  C5'  DG A  19    -239.472-263.960 268.952 
ATOM    382  C4'  DG A  19    -238.188-263.331 269.455 
ATOM    383  O4'  DG A  19    -237.093-264.288 269.525 
ATOM    384  C3'  DG A  19    -237.628-262.192 268.604 
ATOM    385  O3'  DG A  19    -237.061-261.211 269.464 
ATOM    386  C2'  DG A  19    -236.504-262.832 267.790 
ATOM    387  C1'  DG A  19    -235.952-263.709 268.910 
ATOM    388  N9   DG A  19    -235.075-264.812 268.430 
ATOM    389  C8   DG A  19    -235.161-265.553 267.271 
ATOM    390  N7   DG A  19    -234.223-266.460 267.145 
ATOM    391  C5   DG A  19    -233.460-266.309 268.302 
ATOM    392  C6   DG A  19    -232.305-267.011 268.733 
ATOM    393  O6   DG A  19    -231.708-267.927 268.174 
ATOM    394  N1   DG A  19    -231.848-266.536 269.971 
ATOM    395  C2   DG A  19    -232.432-265.517 270.697 
ATOM    396  N2   DG A  19    -231.845-265.211 271.856 
ATOM    397  N3   DG A  19    -233.516-264.858 270.292 
ATOM    398  C4   DG A  19    -233.971-265.307 269.092 
ATOM    399  P    DA A  20    -237.260-259.662 269.113 
ATOM    400  OP1  DA A  20    -238.569-259.202 269.627 
ATOM    401  OP2  DA A  20    -237.016-259.445 267.670 
ATOM    402  O5'  DA A  20    -236.081-258.992 269.964 
ATOM    403  C5'  DA A  20    -235.655-259.624 271.185 
ATOM    404  C4'  DA A  20    -234.141-259.632 271.263 
ATOM    405  O4'  DA A  20    -233.559-260.806 270.628 
ATOM    406  C3'  DA A  20    -233.434-258.457 270.588 
ATOM    407  O3'  DA A  20    -232.298-258.096 271.363 
ATOM    408  C2'  DA A  20    -232.951-259.015 269.248 
ATOM    409  C1'  DA A  20    -232.509-260.377 269.773 
ATOM    410  N9   DA A  20    -232.333-261.402 268.707 
ATOM    411  C8   DA A  20    -233.044-261.554 267.552 
ATOM    412  N7   DA A  20    -232.648-262.549 266.819 
ATOM    413  C5   DA A  20    -231.597-263.098 267.540 
ATOM    414  C6   DA A  20    -230.749-264.190 267.295 
ATOM    415  N6   DA A  20    -230.831-264.961 266.202 
ATOM    416  N1   DA A  20    -229.808-264.463 268.219 
ATOM    417  C2   DA A  20    -229.731-263.694 269.303 
ATOM    418  N3   DA A  20    -230.462-262.654 269.638 
ATOM    419  C4   DA A  20    -231.397-262.402 268.697 
ATOM    420  P    DT A  21    -231.941-256.546 271.541 
ATOM    421  OP1  DT A  21    -232.744-255.976 272.647 
ATOM    422  OP2  DT A  21    -232.052-255.858 270.237 
ATOM    423  O5'  DT A  21    -230.403-256.624 271.978 
ATOM    424  C5'  DT A  21    -229.942-257.777 272.707 
ATOM    425  C4'  DT A  21    -228.609-258.241 272.153 
ATOM    426  O4'  DT A  21    -228.762-259.183 271.053 
ATOM    427  C3'  DT A  21    -227.710-257.147 271.579 
ATOM    428  O3'  DT A  21    -226.356-257.454 271.887 
ATOM    429  C2'  DT A  21    -227.898-257.245 270.066 
ATOM    430  C1'  DT A  21    -227.920-258.768 269.989 
ATOM    431  N1   DT A  21    -228.487-259.297 268.717 
ATOM    432  C2   DT A  21    -227.942-260.456 268.222 
ATOM    433  O2   DT A  21    -227.034-261.051 268.776 
ATOM    434  N3   DT A  21    -228.493-260.915 267.041 
ATOM    435  C4   DT A  21    -229.519-260.324 266.333 
ATOM    436  O4   DT A  21    -229.929-260.829 265.286 
ATOM    437  C5   DT A  21    -230.026-259.111 266.931 
ATOM    438  C7   DT A  21    -231.145-258.404 266.224 
ATOM    439  C6   DT A  21    -229.509-258.643 268.078 
ATOM    440  P    DC A  22    -225.365-256.268 272.302 
ATOM    441  OP1  DC A  22    -225.515-255.978 273.745 
ATOM    442  OP2  DC A  22    -225.553-255.122 271.385 
ATOM    443  O5'  DC A  22    -223.938-256.940 272.034 
ATOM    444  C5'  DC A  22    -223.799-258.366 272.182 
ATOM    445  C4'  DC A  22    -222.988-258.930 271.031 
ATOM    446  O4'  DC A  22    -223.817-259.280 269.886 
ATOM    447  C3'  DC A  22    -221.926-257.999 270.447 
ATOM    448  O3'  DC A  22    -220.788-258.771 270.082 
ATOM    449  C2'  DC A  22    -222.561-257.437 269.175 
ATOM    450  C1'  DC A  22    -223.221-258.735 268.719 
ATOM    451  N1   DC A  22    -224.291-258.538 267.702 
ATOM    452  C2   DC A  22    -224.444-259.517 266.724 
ATOM    453  O2   DC A  22    -223.694-260.500 266.741 
ATOM    454  N3   DC A  22    -225.413-259.356 265.786 
ATOM    455  C4   DC A  22    -226.206-258.276 265.803 
ATOM    456  N4   DC A  22    -227.137-258.165 264.867 
ATOM    457  C5   DC A  22    -226.064-257.258 266.800 
ATOM    458  C6   DC A  22    -225.089-257.437 267.727 
ATOM    459  P    DC A  23    -219.327-258.173 270.348 
ATOM    460  OP1  DC A  23    -218.929-258.443 271.748 
ATOM    461  OP2  DC A  23    -219.286-256.756 269.923 
ATOM    462  O5'  DC A  23    -218.438-259.058 269.355 
ATOM    463  C5'  DC A  23    -218.855-260.404 269.056 
ATOM    464  C4'  DC A  23    -218.708-260.674 267.571 
ATOM    465  O4'  DC A  23    -219.896-260.297 266.818 
ATOM    466  C3'  DC A  23    -217.575-259.928 266.868 
ATOM    467  O3'  DC A  23    -217.004-260.780 265.882 
ATOM    468  C2'  DC A  23    -218.260-258.758 266.162 
ATOM    469  C1'  DC A  23    -219.489-259.529 265.695 
ATOM    470  N1   DC A  23    -220.628-258.656 265.295 
ATOM    471  C2   DC A  23    -221.438-259.086 264.247 
ATOM    472  O2   DC A  23    -221.182-260.164 263.698 
ATOM    473  N3   DC A  23    -222.481-258.304 263.865 
ATOM    474  C4   DC A  23    -222.725-257.143 264.486 
ATOM    475  N4   DC A  23    -223.754-256.416 264.078 
ATOM    476  C5   DC A  23    -221.903-256.682 265.565 
ATOM    477  C6   DC A  23    -220.866-257.478 265.931 
ATOM    478  P    DT A  24    -215.418-260.772 265.673 
ATOM    479  OP1  DT A  24    -214.783-261.670 266.663 
ATOM    480  OP2  DT A  24    -214.926-259.377 265.654 
ATOM    481  O5'  DT A  24    -215.289-261.407 264.210 
ATOM    482  C5'  DT A  24    -216.283-262.351 263.769 
ATOM    483  C4'  DT A  24    -216.688-262.045 262.340 
ATOM    484  O4'  DT A  24    -217.781-261.085 262.265 
ATOM    485  C3'  DT A  24    -215.600-261.435 261.456 
ATOM    486  O3'  DT A  24    -215.733-261.954 260.138 
ATOM    487  C2'  DT A  24    -215.921-259.940 261.424 
ATOM    488  C1'  DT A  24    -217.435-260.087 261.317 
ATOM    489  N1   DT A  24    -218.183-258.845 261.660 
ATOM    490  C2   DT A  24    -219.341-258.600 260.964 
ATOM    491  O2   DT A  24    -219.766-259.346 260.099 
ATOM    492  N3   DT A  24    -220.007-257.438 261.309 
ATOM    493  C4   DT A  24    -219.617-256.526 262.269 
ATOM    494  O4   DT A  24    -220.297-255.521 262.489 
ATOM    495  C5   DT A  24    -218.389-256.870 262.945 
ATOM    496  C7   DT A  24    -217.894-255.931 264.004 
ATOM    497  C6   DT A  24    -217.722-257.993 262.629 
ATOM    498  P    DG A  25    -214.412-262.312 259.308 
ATOM    499  OP1  DG A  25    -213.944-263.666 259.680 
ATOM    500  OP2  DG A  25    -213.424-261.221 259.454 
ATOM    501  O5'  DG A  25    -214.975-262.330 257.810 
ATOM    502  C5'  DG A  25    -216.348-262.702 257.585 
ATOM    503  C4'  DG A  25    -216.982-261.760 256.581 
ATOM    504  O4'  DG A  25    -217.561-260.582 257.214 
ATOM    505  C3'  DG A  25    -216.042-261.185 255.523 
ATOM    506  O3'  DG A  25    -216.744-261.084 254.289 
ATOM    507  C2'  DG A  25    -215.721-259.774 256.015 
ATOM    508  C1'  DG A  25    -217.126-259.433 256.504 
ATOM    509  N9   DG A  25    -217.172-258.271 257.433 
ATOM    510  C8   DG A  25    -216.251-257.874 258.378 
ATOM    511  N7   DG A  25    -216.594-256.795 259.038 
ATOM    512  C5   DG A  25    -217.830-256.451 258.492 
ATOM    513  C6   DG A  25    -218.697-255.371 258.799 
ATOM    514  O6   DG A  25    -218.551-254.480 259.633 
ATOM    515  N1   DG A  25    -219.851-255.397 258.002 
ATOM    516  C2   DG A  25    -220.129-256.342 257.035 
ATOM    517  N2   DG A  25    -221.284-256.192 256.384 
ATOM    518  N3   DG A  25    -219.314-257.356 256.748 
ATOM    519  C4   DG A  25    -218.191-257.345 257.511 
ATOM    520  P    DC A  26    -215.979-261.443 252.929 
ATOM    521  OP1  DC A  26    -216.017-262.906 252.711 
ATOM    522  OP2  DC A  26    -214.636-260.823 252.937 
ATOM    523  O5'  DC A  26    -216.902-260.712 251.846 
ATOM    524  C5'  DC A  26    -218.308-260.563 252.113 
ATOM    525  C4'  DC A  26    -218.762-259.165 251.740 
ATOM    526  O4'  DC A  26    -218.606-258.220 252.837 
ATOM    527  C3'  DC A  26    -218.014-258.510 250.580 
ATOM    528  O3'  DC A  26    -218.933-257.741 249.814 
ATOM    529  C2'  DC A  26    -217.021-257.559 251.247 
ATOM    530  C1'  DC A  26    -217.963-257.057 252.338 
ATOM    531  N1   DC A  26    -217.265-256.391 253.473 
ATOM    532  C2   DC A  26    -217.908-255.324 254.094 
ATOM    533  O2   DC A  26    -219.021-254.977 253.682 
ATOM    534  N3   DC A  26    -217.288-254.703 255.130 
ATOM    535  C4   DC A  26    -216.082-255.109 255.546 
ATOM    536  N4   DC A  26    -215.519-254.471 256.561 
ATOM    537  C5   DC A  26    -215.403-256.204 254.921 
ATOM    538  C6   DC A  26    -216.039-256.812 253.887 
ATOM    539  P    DT A  27    -218.802-257.736 248.220 
ATOM    540  OP1  DT A  27    -219.493-258.921 247.662 
ATOM    541  OP2  DT A  27    -217.382-257.574 247.839 
ATOM    542  O5'  DT A  27    -219.614-256.411 247.840 
ATOM    543  C5'  DT A  27    -220.699-255.990 248.688 
ATOM    544  C4'  DT A  27    -220.631-254.493 248.912 
ATOM    545  O4'  DT A  27    -219.798-254.140 250.053 
ATOM    546  C3'  DT A  27    -220.045-253.674 247.762 
ATOM    547  O3'  DT A  27    -220.748-252.441 247.670 
ATOM    548  C2'  DT A  27    -218.606-253.382 248.188 
ATOM    549  C1'  DT A  27    -218.910-253.106 249.657 
ATOM    550  N1   DT A  27    -217.710-253.165 250.538 
ATOM    551  C2   DT A  27    -217.673-252.299 251.604 
ATOM    552  O2   DT A  27    -218.566-251.506 251.845 
ATOM    553  N3   DT A  27    -216.545-252.382 252.397 
ATOM    554  C4   DT A  27    -215.478-253.238 252.216 
ATOM    555  O4   DT A  27    -214.522-253.220 252.994 
ATOM    556  C5   DT A  27    -215.608-254.108 251.072 
ATOM    557  C7   DT A  27    -214.490-255.073 250.802 
ATOM    558  C6   DT A  27    -216.694-254.049 250.283 
ATOM    559  P    DG A  28    -221.087-251.847 246.222 
ATOM    560  OP1  DG A  28    -222.328-252.470 245.708 
ATOM    561  OP2  DG A  28    -219.897-251.955 245.350 
ATOM    562  O5'  DG A  28    -221.362-250.309 246.568 
ATOM    563  C5'  DG A  28    -221.891-249.968 247.864 
ATOM    564  C4'  DG A  28    -221.158-248.764 248.422 
ATOM    565  O4'  DG A  28    -219.967-249.137 249.172 
ATOM    566  C3'  DG A  28    -220.645-247.760 247.391 
ATOM    567  O3'  DG A  28    -220.779-246.447 247.919 
ATOM    568  C2'  DG A  28    -219.155-248.077 247.250 
ATOM    569  C1'  DG A  28    -218.888-248.327 248.731 
ATOM    570  N9   DG A  28    -217.620-249.062 248.995 
ATOM    571  C8   DG A  28    -217.012-250.048 248.247 
ATOM    572  N7   DG A  28    -215.891-250.493 248.761 
ATOM    573  C5   DG A  28    -215.745-249.749 249.931 
ATOM    574  C6   DG A  28    -214.721-249.782 250.913 
ATOM    575  O6   DG A  28    -213.716-250.487 250.953 
ATOM    576  N1   DG A  28    -214.964-248.858 251.938 
ATOM    577  C2   DG A  28    -216.055-248.013 252.006 
ATOM    578  N2   DG A  28    -216.105-247.204 253.068 
ATOM    579  N3   DG A  28    -217.015-247.983 251.084 
ATOM    580  C4   DG A  28    -216.794-248.873 250.083 
ATOM    581  P    DG A  29    -221.245-245.263 246.947 
ATOM    582  OP1  DG A  29    -222.721-245.258 246.843 
ATOM    583  OP2  DG A  29    -220.504-245.350 245.669 
ATOM    584  O5'  DG A  29    -220.759-243.975 247.763 
ATOM    585  C5'  DG A  29    -220.710-244.037 249.200 
ATOM    586  C4'  DG A  29    -219.426-243.408 249.703 
ATOM    587  O4'  DG A  29    -218.330-244.364 249.774 
ATOM    588  C3'  DG A  29    -218.866-242.269 248.852 
ATOM    589  O3'  DG A  29    -218.298-241.288 249.712 
ATOM    590  C2'  DG A  29    -217.742-242.909 248.038 
ATOM    591  C1'  DG A  29    -217.190-243.786 249.158 
ATOM    592  N9   DG A  29    -216.313-244.889 248.679 
ATOM    593  C8   DG A  29    -216.399-245.630 247.520 
ATOM    594  N7   DG A  29    -215.461-246.537 247.394 
ATOM    595  C5   DG A  29    -214.698-246.386 248.551 
ATOM    596  C6   DG A  29    -213.543-247.088 248.982 
ATOM    597  O6   DG A  29    -212.946-248.004 248.423 
ATOM    598  N1   DG A  29    -213.086-246.613 250.220 
ATOM    599  C2   DG A  29    -213.670-245.594 250.945 
ATOM    600  N2   DG A  29    -213.083-245.288 252.105 
ATOM    601  N3   DG A  29    -214.754-244.935 250.540 
ATOM    602  C4   DG A  29    -215.209-245.384 249.341 
ATOM    603  P    DT A  30    -218.498-239.739 249.362 
ATOM    604  OP1  DT A  30    -219.807-239.279 249.876 
ATOM    605  OP2  DT A  30    -218.254-239.522 247.919 
ATOM    606  O5'  DT A  30    -217.319-239.068 250.212 
ATOM    607  C5'  DT A  30    -216.893-239.701 251.434 
ATOM    608  C4'  DT A  30    -215.379-239.708 251.512 
ATOM    609  O4'  DT A  30    -214.797-240.882 250.876 
ATOM    610  C3'  DT A  30    -214.672-238.534 250.836 
ATOM    611  O3'  DT A  30    -213.536-238.173 251.611 
ATOM    612  C2'  DT A  30    -214.189-239.091 249.497 
ATOM    613  C1'  DT A  30    -213.747-240.454 250.022 
ATOM    614  N1   DT A  30    -213.571-241.479 248.955 
ATOM    615  C2   DT A  30    -212.569-242.402 249.134 
ATOM    616  O2   DT A  30    -211.840-242.409 250.111 
ATOM    617  N3   DT A  30    -212.435-243.335 248.124 
ATOM    618  C4   DT A  30    -213.202-243.420 246.981 
ATOM    619  O4   DT A  30    -212.988-244.302 246.146 
ATOM    620  C5   DT A  30    -214.228-242.409 246.883 
ATOM    621  C7   DT A  30    -215.109-242.428 245.668 
ATOM    622  C6   DT A  30    -214.380-241.489 247.850 
ATOM    623  P    DA A  31    -213.179-236.623 251.790 
ATOM    624  OP1  DA A  31    -213.982-236.053 252.896 
ATOM    625  OP2  DA A  31    -213.290-235.935 250.485 
ATOM    626  O5'  DA A  31    -211.641-236.701 252.227 
ATOM    627  C5'  DA A  31    -211.180-237.854 252.956 
ATOM    628  C4'  DA A  31    -209.847-238.318 252.402 
ATOM    629  O4'  DA A  31    -210.000-239.260 251.302 
ATOM    630  C3'  DA A  31    -208.948-237.224 251.828 
ATOM    631  O3'  DA A  31    -207.594-237.531 252.136 
ATOM    632  C2'  DA A  31    -209.136-237.322 250.315 
ATOM    633  C1'  DA A  31    -209.157-238.845 250.238 
ATOM    634  N9   DA A  31    -209.725-239.373 248.966 
ATOM    635  C8   DA A  31    -210.734-238.852 248.207 
ATOM    636  N7   DA A  31    -211.003-239.547 247.145 
ATOM    637  C5   DA A  31    -210.109-240.607 247.202 
ATOM    638  C6   DA A  31    -209.887-241.705 246.356 
ATOM    639  N6   DA A  31    -210.584-241.927 245.233 
ATOM    640  N1   DA A  31    -208.918-242.571 246.707 
ATOM    641  C2   DA A  31    -208.228-242.346 247.825 
ATOM    642  N3   DA A  31    -208.346-241.361 248.688 
ATOM    643  C4   DA A  31    -209.322-240.509 248.313 
ATOM    644  P    DG A  32    -206.602-236.345 252.550 
ATOM    645  OP1  DG A  32    -206.753-236.055 253.994 
ATOM    646  OP2  DG A  32    -206.791-235.199 251.634 
ATOM    647  O5'  DG A  32    -205.176-237.017 252.282 
ATOM    648  C5'  DG A  32    -205.037-238.443 252.431 
ATOM    649  C4'  DG A  32    -204.226-239.007 251.280 
ATOM    650  O4'  DG A  32    -205.055-239.357 250.135 
ATOM    651  C3'  DG A  32    -203.164-238.076 250.696 
ATOM    652  O3'  DG A  32    -202.026-238.848 250.330 
ATOM    653  C2'  DG A  32    -203.799-237.514 249.424 
ATOM    654  C1'  DG A  32    -204.459-238.812 248.968 
ATOM    655  N9   DG A  32    -205.528-238.615 247.950 
ATOM    656  C8   DG A  32    -206.424-237.576 247.818 
ATOM    657  N7   DG A  32    -207.245-237.706 246.805 
ATOM    658  C5   DG A  32    -206.867-238.915 246.224 
ATOM    659  C6   DG A  32    -207.391-239.588 245.090 
ATOM    660  O6   DG A  32    -208.313-239.250 244.353 
ATOM    661  N1   DG A  32    -206.712-240.790 244.848 
ATOM    662  C2   DG A  32    -205.663-241.278 245.603 
ATOM    663  N2   DG A  32    -205.149-242.445 245.208 
ATOM    664  N3   DG A  32    -205.172-240.646 246.668 
ATOM    665  C4   DG A  32    -205.820-239.478 246.915 
ATOM    666  P    DG A  33    -200.565-238.250 250.597 
ATOM    667  OP1  DG A  33    -200.167-238.520 251.997 
ATOM    668  OP2  DG A  33    -200.524-236.833 250.172 
ATOM    669  O5'  DG A  33    -199.676-239.135 249.604 
ATOM    670  C5'  DG A  33    -200.093-240.480 249.304 
ATOM    671  C4'  DG A  33    -199.946-240.751 247.820 
ATOM    672  O4'  DG A  33    -201.134-240.374 247.067 
ATOM    673  C3'  DG A  33    -198.812-240.005 247.117 
ATOM    674  O3'  DG A  33    -198.242-240.857 246.131 
ATOM    675  C2'  DG A  33    -199.497-238.835 246.411 
ATOM    676  C1'  DG A  33    -200.727-239.606 245.944 
ATOM    677  N9   DG A  33    -201.866-238.733 245.543 
ATOM    678  C8   DG A  33    -202.258-237.520 246.065 
ATOM    679  N7   DG A  33    -203.313-237.004 245.481 
ATOM    680  C5   DG A  33    -203.642-237.942 244.503 
ATOM    681  C6   DG A  33    -204.694-237.938 243.550 
ATOM    682  O6   DG A  33    -205.566-237.093 243.370 
ATOM    683  N1   DG A  33    -204.662-239.086 242.747 
ATOM    684  C2   DG A  33    -203.734-240.105 242.852 
ATOM    685  N2   DG A  33    -203.875-241.117 241.991 
ATOM    686  N3   DG A  33    -202.748-240.108 243.746 
ATOM    687  C4   DG A  33    -202.765-239.000 244.533 
ATOM    688  P    DA A  34    -196.655-240.849 245.922 
ATOM    689  OP1  DA A  34    -196.021-241.747 246.912 
ATOM    690  OP2  DA A  34    -196.164-239.453 245.903 
ATOM    691  O5'  DA A  34    -196.527-241.484 244.459 
ATOM    692  C5'  DA A  34    -197.521-242.427 244.017 
ATOM    693  C4'  DA A  34    -197.926-242.122 242.589 
ATOM    694  O4'  DA A  34    -199.019-241.162 242.514 
ATOM    695  C3'  DA A  34    -196.838-241.512 241.704 
ATOM    696  O3'  DA A  34    -196.971-242.031 240.387 
ATOM    697  C2'  DA A  34    -197.159-240.017 241.673 
ATOM    698  C1'  DA A  34    -198.673-240.164 241.566 
ATOM    699  N9   DA A  34    -199.421-238.922 241.909 
ATOM    700  C8   DA A  34    -199.106-237.972 242.839 
ATOM    701  N7   DA A  34    -199.961-236.999 242.903 
ATOM    702  C5   DA A  34    -200.913-237.324 241.947 
ATOM    703  C6   DA A  34    -202.090-236.684 241.526 
ATOM    704  N6   DA A  34    -202.528-235.527 242.040 
ATOM    705  N1   DA A  34    -202.804-237.280 240.551 
ATOM    706  C2   DA A  34    -202.363-238.430 240.045 
ATOM    707  N3   DA A  34    -201.287-239.117 240.356 
ATOM    708  C4   DA A  34    -200.590-238.500 241.333 
ATOM    709  P    DG A  35    -195.650-242.389 239.557 
ATOM    710  OP1  DG A  35    -195.182-243.743 239.929 
ATOM    711  OP2  DG A  35    -194.662-241.297 239.703 
ATOM    712  O5'  DG A  35    -196.213-242.407 238.059 
ATOM    713  C5'  DG A  35    -197.586-242.779 237.834 
ATOM    714  C4'  DG A  35    -198.220-241.837 236.830 
ATOM    715  O4'  DG A  35    -198.799-240.659 237.462 
ATOM    716  C3'  DG A  35    -197.280-241.261 235.771 
ATOM    717  O3'  DG A  35    -197.982-241.161 234.538 
ATOM    718  C2'  DG A  35    -196.959-239.850 236.264 
ATOM    719  C1'  DG A  35    -198.364-239.510 236.752 
ATOM    720  N9   DG A  35    -198.410-238.348 237.681 
ATOM    721  C8   DG A  35    -197.489-237.951 238.626 
ATOM    722  N7   DG A  35    -197.832-236.872 239.287 
ATOM    723  C5   DG A  35    -199.067-236.528 238.740 
ATOM    724  C6   DG A  35    -199.935-235.448 239.048 
ATOM    725  O6   DG A  35    -199.789-234.557 239.882 
ATOM    726  N1   DG A  35    -201.088-235.474 238.251 
ATOM    727  C2   DG A  35    -201.366-236.419 237.284 
ATOM    728  N2   DG A  35    -202.521-236.269 236.633 
ATOM    729  N3   DG A  35    -200.552-237.433 236.996 
ATOM    730  C4   DG A  35    -199.429-237.422 237.760 
ATOM    731  P    DA A  36    -197.216-241.520 233.178 
ATOM    732  OP1  DA A  36    -197.255-242.983 232.959 
ATOM    733  OP2  DA A  36    -195.874-240.900 233.186 
ATOM    734  O5'  DA A  36    -198.140-240.789 232.094 
ATOM    735  C5'  DA A  36    -199.546-240.640 232.362 
ATOM    736  C4'  DA A  36    -200.000-239.242 231.989 
ATOM    737  O4'  DA A  36    -199.844-238.297 233.086 
ATOM    738  C3'  DA A  36    -199.251-238.587 230.829 
ATOM    739  O3'  DA A  36    -200.171-237.818 230.063 
ATOM    740  C2'  DA A  36    -198.258-237.636 231.496 
ATOM    741  C1'  DA A  36    -199.201-237.134 232.587 
ATOM    742  N9   DA A  36    -198.503-236.468 233.722 
ATOM    743  C8   DA A  36    -197.282-236.764 234.257 
ATOM    744  N7   DA A  36    -196.943-235.997 235.246 
ATOM    745  C5   DA A  36    -198.018-235.128 235.378 
ATOM    746  C6   DA A  36    -198.274-234.064 236.260 
ATOM    747  N6   DA A  36    -197.423-233.678 237.220 
ATOM    748  N1   DA A  36    -199.441-233.408 236.117 
ATOM    749  C2   DA A  36    -200.283-233.797 235.160 
ATOM    750  N3   DA A  36    -200.154-234.769 234.284 
ATOM    751  C4   DA A  36    -198.978-235.409 234.448 
ATOM    752  P    DA A  37    -200.040-237.813 228.468 
ATOM    753  OP1  DA A  37    -200.731-238.998 227.911 
ATOM    754  OP2  DA A  37    -198.619-237.651 228.088 
ATOM    755  O5'  DA A  37    -200.852-236.488 228.088 
ATOM    756  C5'  DA A  37    -201.937-236.067 228.937 
ATOM    757  C4'  DA A  37    -201.869-234.570 229.160 
ATOM    758  O4'  DA A  37    -201.036-234.217 230.302 
ATOM    759  C3'  DA A  37    -201.283-233.751 228.010 
ATOM    760  O3'  DA A  37    -201.986-232.518 227.918 
ATOM    761  C2'  DA A  37    -199.844-233.458 228.437 
ATOM    762  C1'  DA A  37    -200.148-233.183 229.906 
ATOM    763  N9   DA A  37    -198.948-233.242 230.787 
ATOM    764  C8   DA A  37    -197.855-234.054 230.678 
ATOM    765  N7   DA A  37    -196.968-233.866 231.606 
ATOM    766  C5   DA A  37    -197.510-232.855 232.387 
ATOM    767  C6   DA A  37    -197.048-232.198 233.540 
ATOM    768  N6   DA A  37    -195.879-232.477 234.132 
ATOM    769  N1   DA A  37    -197.835-231.240 234.063 
ATOM    770  C2   DA A  37    -198.997-230.967 233.470 
ATOM    771  N3   DA A  37    -199.529-231.511 232.397 
ATOM    772  C4   DA A  37    -198.722-232.466 231.893 
ATOM    773  P    DC A  38    -202.325-231.924 226.471 
ATOM    774  OP1  DC A  38    -203.566-232.547 225.957 
ATOM    775  OP2  DC A  38    -201.135-232.032 225.599 
ATOM    776  O5'  DC A  38    -202.600-230.386 226.817 
ATOM    777  C5'  DC A  38    -203.129-230.045 228.112 
ATOM    778  C4'  DC A  38    -202.396-228.841 228.671 
ATOM    779  O4'  DC A  38    -201.205-229.214 229.421 
ATOM    780  C3'  DC A  38    -201.882-227.837 227.639 
ATOM    781  O3'  DC A  38    -202.017-226.523 228.168 
ATOM    782  C2'  DC A  38    -200.393-228.154 227.499 
ATOM    783  C1'  DC A  38    -200.126-228.404 228.980 
ATOM    784  N1   DC A  38    -198.858-229.139 229.243 
ATOM    785  C2   DC A  38    -198.148-228.817 230.398 
ATOM    786  O2   DC A  38    -198.597-227.943 231.149 
ATOM    787  N3   DC A  38    -196.989-229.475 230.656 
ATOM    788  C4   DC A  38    -196.537-230.416 229.816 
ATOM    789  N4   DC A  38    -195.401-231.029 230.113 
ATOM    790  C5   DC A  38    -197.251-230.761 228.624 
ATOM    791  C6   DC A  38    -198.407-230.092 228.384 
ATOM    792  P    DC A  39    -202.483-225.340 227.196 
ATOM    793  OP1  DC A  39    -203.959-225.335 227.091 
ATOM    794  OP2  DC A  39    -201.741-225.427 225.918 
ATOM    795  O5'  DC A  39    -201.997-224.052 228.011 
ATOM    796  C5'  DC A  39    -201.948-224.114 229.449 
ATOM    797  C4'  DC A  39    -200.664-223.485 229.952 
ATOM    798  O4'  DC A  39    -199.568-224.441 230.023 
ATOM    799  C3'  DC A  39    -200.104-222.345 229.101 
ATOM    800  O3'  DC A  39    -199.536-221.365 229.961 
ATOM    801  C2'  DC A  39    -198.980-222.986 228.287 
ATOM    802  C1'  DC A  39    -198.428-223.863 229.407 
ATOM    803  N1   DC A  39    -197.551-224.966 228.927 
ATOM    804  C2   DC A  39    -196.475-225.336 229.731 
ATOM    805  O2   DC A  39    -196.295-224.740 230.799 
ATOM    806  N3   DC A  39    -195.662-226.341 229.310 
ATOM    807  C4   DC A  39    -195.892-226.962 228.147 
ATOM    808  N4   DC A  39    -195.071-227.934 227.781 
ATOM    809  C5   DC A  39    -196.992-226.595 227.306 
ATOM    810  C6   DC A  39    -197.792-225.589 227.743 
ATOM    811  P    DT A  40    -199.736-219.815 229.610 
ATOM    812  OP1  DT A  40    -201.045-219.356 230.124 
ATOM    813  OP2  DT A  40    -199.492-219.599 228.168 
ATOM    814  O5'  DT A  40    -198.557-219.145 230.461 
ATOM    815  C5'  DT A  40    -198.131-219.777 231.683 
ATOM    816  C4'  DT A  40    -196.617-219.785 231.761 
ATOM    817  O4'  DT A  40    -196.034-220.959 231.125 
ATOM    818  C3'  DT A  40    -195.910-218.611 231.085 
ATOM    819  O3'  DT A  40    -194.773-218.250 231.860 
ATOM    820  C2'  DT A  40    -195.427-219.168 229.746 
ATOM    821  C1'  DT A  40    -194.985-220.531 230.271 
ATOM    822  N1   DT A  40    -194.809-221.556 229.204 
ATOM    823  C2   DT A  40    -193.806-222.479 229.383 
ATOM    824  O2   DT A  40    -193.077-222.485 230.359 
ATOM    825  N3   DT A  40    -193.673-223.412 228.373 
ATOM    826  C4   DT A  40    -194.440-223.497 227.229 
ATOM    827  O4   DT A  40    -194.226-224.379 226.395 
ATOM    828  C5   DT A  40    -195.466-222.486 227.132 
ATOM    829  C7   DT A  40    -196.347-222.505 225.917 
ATOM    830  C6   DT A  40    -195.617-221.566 228.099 
ATOM    831  P    DA A  41    -194.417-216.699 232.039 
ATOM    832  OP1  DA A  41    -195.220-216.130 233.144 
ATOM    833  OP2  DA A  41    -194.528-216.012 230.734 
ATOM    834  O5'  DA A  41    -192.879-216.778 232.476 
ATOM    835  C5'  DA A  41    -192.418-217.931 233.204 
ATOM    836  C4'  DA A  41    -191.085-218.395 232.651 
ATOM    837  O4'  DA A  41    -191.238-219.337 231.551 
ATOM    838  C3'  DA A  41    -190.186-217.301 232.077 
ATOM    839  O3'  DA A  41    -188.832-217.608 232.385 
ATOM    840  C2'  DA A  41    -190.374-217.399 230.563 
ATOM    841  C1'  DA A  41    -190.395-218.922 230.486 
ATOM    842  N9   DA A  41    -190.963-219.450 229.215 
ATOM    843  C8   DA A  41    -191.972-218.929 228.455 
ATOM    844  N7   DA A  41    -192.241-219.624 227.393 
ATOM    845  C5   DA A  41    -191.347-220.684 227.450 
ATOM    846  C6   DA A  41    -191.124-221.782 226.605 
ATOM    847  N6   DA A  41    -191.821-222.004 225.481 
ATOM    848  N1   DA A  41    -190.155-222.648 226.956 
ATOM    849  C2   DA A  41    -189.466-222.423 228.074 
ATOM    850  N3   DA A  41    -189.584-221.438 228.937 
ATOM    851  C4   DA A  41    -190.559-220.586 228.562 
ATOM    852  P    DG A  42    -187.840-216.422 232.799 
ATOM    853  OP1  DG A  42    -187.991-216.132 234.242 
ATOM    854  OP2  DG A  42    -188.029-215.276 231.883 
ATOM    855  O5'  DG A  42    -186.414-217.094 232.531 
ATOM    856  C5'  DG A  42    -186.275-218.520 232.679 
ATOM    857  C4'  DG A  42    -185.464-219.084 231.529 
ATOM    858  O4'  DG A  42    -186.293-219.433 230.383 
ATOM    859  C3'  DG A  42    -184.402-218.153 230.944 
ATOM    860  O3'  DG A  42    -183.264-218.925 230.579 
ATOM    861  C2'  DG A  42    -185.037-217.591 229.673 
ATOM    862  C1'  DG A  42    -185.696-218.889 229.217 
ATOM    863  N9   DG A  42    -186.766-218.692 228.199 
ATOM    864  C8   DG A  42    -187.662-217.653 228.066 
ATOM    865  N7   DG A  42    -188.483-217.783 227.053 
ATOM    866  C5   DG A  42    -188.105-218.992 226.473 
ATOM    867  C6   DG A  42    -188.629-219.665 225.339 
ATOM    868  O6   DG A  42    -189.551-219.326 224.601 
ATOM    869  N1   DG A  42    -187.949-220.867 225.097 
ATOM    870  C2   DG A  42    -186.901-221.355 225.852 
ATOM    871  N2   DG A  42    -186.387-222.522 225.457 
ATOM    872  N3   DG A  42    -186.410-220.723 226.917 
ATOM    873  C4   DG A  42    -187.058-219.555 227.164 
ATOM    874  P    DA A  43    -181.803-218.327 230.845 
ATOM    875  OP1  DA A  43    -181.405-218.597 232.245 
ATOM    876  OP2  DA A  43    -181.762-216.910 230.421 
ATOM    877  O5'  DA A  43    -180.914-219.212 229.852 
ATOM    878  C5'  DA A  43    -181.331-220.557 229.553 
ATOM    879  C4'  DA A  43    -181.184-220.828 228.068 
ATOM    880  O4'  DA A  43    -182.372-220.451 227.316 
ATOM    881  C3'  DA A  43    -180.050-220.082 227.366 
ATOM    882  O3'  DA A  43    -179.480-220.933 226.380 
ATOM    883  C2'  DA A  43    -180.735-218.912 226.659 
ATOM    884  C1'  DA A  43    -181.965-219.683 226.193 
ATOM    885  N9   DA A  43    -183.104-218.810 225.792 
ATOM    886  C8   DA A  43    -183.479-217.609 226.321 
ATOM    887  N7   DA A  43    -184.520-217.087 225.752 
ATOM    888  C5   DA A  43    -184.864-218.008 224.773 
ATOM    889  C6   DA A  43    -185.894-218.037 223.818 
ATOM    890  N6   DA A  43    -186.810-217.067 223.688 
ATOM    891  N1   DA A  43    -185.947-219.102 222.997 
ATOM    892  C2   DA A  43    -185.034-220.063 223.130 
ATOM    893  N3   DA A  43    -184.033-220.145 223.979 
ATOM    894  C4   DA A  43    -184.002-219.067 224.790 
ATOM    895  P    DG A  44    -177.893-220.926 226.171 
ATOM    896  OP1  DG A  44    -177.259-221.824 227.161 
ATOM    897  OP2  DG A  44    -177.402-219.530 226.152 
ATOM    898  O5'  DG A  44    -177.765-221.561 224.708 
ATOM    899  C5'  DG A  44    -178.758-222.504 224.266 
ATOM    900  C4'  DG A  44    -179.164-222.199 222.838 
ATOM    901  O4'  DG A  44    -180.256-221.239 222.763 
ATOM    902  C3'  DG A  44    -178.076-221.589 221.953 
ATOM    903  O3'  DG A  44    -178.209-222.108 220.635 
ATOM    904  C2'  DG A  44    -178.396-220.094 221.921 
ATOM    905  C1'  DG A  44    -179.911-220.241 221.814 
ATOM    906  N9   DG A  44    -180.659-218.999 222.158 
ATOM    907  C8   DG A  44    -180.358-218.030 223.091 
ATOM    908  N7   DG A  44    -181.229-217.053 223.146 
ATOM    909  C5   DG A  44    -182.174-217.397 222.181 
ATOM    910  C6   DG A  44    -183.357-216.724 221.779 
ATOM    911  O6   DG A  44    -183.822-215.668 222.199 
ATOM    912  N1   DG A  44    -184.024-217.423 220.765 
ATOM    913  C2   DG A  44    -183.604-218.617 220.211 
ATOM    914  N2   DG A  44    -184.383-219.125 219.252 
ATOM    915  N3   DG A  44    -182.495-219.248 220.589 
ATOM    916  C4   DG A  44    -181.835-218.583 221.572 
ATOM    917  P    DT A  45    -176.888-222.466 219.805 
ATOM    918  OP1  DT A  45    -176.420-223.820 220.178 
ATOM    919  OP2  DT A  45    -175.900-221.374 219.951 
ATOM    920  O5'  DT A  45    -177.451-222.484 218.308 
ATOM    921  C5'  DT A  45    -178.824-222.855 218.083 
ATOM    922  C4'  DT A  45    -179.458-221.914 217.079 
ATOM    923  O4'  DT A  45    -180.037-220.736 217.711 
ATOM    924  C3'  DT A  45    -178.517-221.338 216.020 
ATOM    925  O3'  DT A  45    -179.220-221.237 214.786 
ATOM    926  C2'  DT A  45    -178.197-219.927 216.512 
ATOM    927  C1'  DT A  45    -179.602-219.587 217.001 
ATOM    928  N1   DT A  45    -179.647-218.425 217.930 
ATOM    929  C2   DT A  45    -180.752-217.610 217.859 
ATOM    930  O2   DT A  45    -181.671-217.804 217.082 
ATOM    931  N3   DT A  45    -180.759-216.542 218.736 
ATOM    932  C4   DT A  45    -179.777-216.230 219.654 
ATOM    933  O4   DT A  45    -179.895-215.245 220.386 
ATOM    934  C5   DT A  45    -178.658-217.142 219.653 
ATOM    935  C7   DT A  45    -177.544-216.874 220.622 
ATOM    936  C6   DT A  45    -178.625-218.189 218.812 
ATOM    937  P    DT A  46    -178.454-221.597 213.427 
ATOM    938  OP1  DT A  46    -178.493-223.060 213.208 
ATOM    939  OP2  DT A  46    -177.111-220.977 213.435 
ATOM    940  O5'  DT A  46    -179.377-220.865 212.343 
ATOM    941  C5'  DT A  46    -180.784-220.717 212.611 
ATOM    942  C4'  DT A  46    -181.238-219.319 212.238 
ATOM    943  O4'  DT A  46    -181.082-218.374 213.334 
ATOM    944  C3'  DT A  46    -180.489-218.664 211.077 
ATOM    945  O3'  DT A  46    -181.409-217.895 210.312 
ATOM    946  C2'  DT A  46    -179.496-217.713 211.745 
ATOM    947  C1'  DT A  46    -180.438-217.211 212.835 
ATOM    948  N1   DT A  46    -179.741-216.545 213.970 
ATOM    949  C2   DT A  46    -180.389-215.494 214.572 
ATOM    950  O2   DT A  46    -181.486-215.101 214.217 
ATOM    951  N3   DT A  46    -179.711-214.901 215.620 
ATOM    952  C4   DT A  46    -178.470-215.264 216.103 
ATOM    953  O4   DT A  46    -177.962-214.657 217.048 
ATOM    954  C5   DT A  46    -177.870-216.378 215.406 
ATOM    955  C7   DT A  46    -176.517-216.837 215.868 
ATOM    956  C6   DT A  46    -178.506-216.972 214.384 
ATOM    957  P    DG A  47    -181.278-217.890 208.717 
ATOM    958  OP1  DG A  47    -181.968-219.075 208.159 
ATOM    959  OP2  DG A  47    -179.857-217.728 208.336 
ATOM    960  O5'  DG A  47    -182.090-216.565 208.337 
ATOM    961  C5'  DG A  47    -183.175-216.144 209.185 
ATOM    962  C4'  DG A  47    -183.106-214.647 209.409 
ATOM    963  O4'  DG A  47    -182.274-214.293 210.551 
ATOM    964  C3'  DG A  47    -182.521-213.828 208.259 
ATOM    965  O3'  DG A  47    -183.223-212.595 208.167 
ATOM    966  C2'  DG A  47    -181.082-213.535 208.685 
ATOM    967  C1'  DG A  47    -181.385-213.260 210.154 
ATOM    968  N9   DG A  47    -180.186-213.319 211.035 
ATOM    969  C8   DG A  47    -179.075-214.130 210.942 
ATOM    970  N7   DG A  47    -178.187-213.930 211.885 
ATOM    971  C5   DG A  47    -178.748-212.914 212.657 
ATOM    972  C6   DG A  47    -178.251-212.270 213.821 
ATOM    973  O6   DG A  47    -177.197-212.468 214.419 
ATOM    974  N1   DG A  47    -179.143-211.292 214.285 
ATOM    975  C2   DG A  47    -180.355-210.978 213.702 
ATOM    976  N2   DG A  47    -181.060-210.014 214.298 
ATOM    977  N3   DG A  47    -180.819-211.583 212.611 
ATOM    978  C4   DG A  47    -179.967-212.534 212.147 
ATOM    979  P    DG A  48    -183.563-212.001 206.719 
ATOM    980  OP1  DG A  48    -184.804-212.624 206.206 
ATOM    981  OP2  DG A  48    -182.373-212.109 205.848 
ATOM    982  O5'  DG A  48    -183.837-210.463 207.065 
ATOM    983  C5'  DG A  48    -184.367-210.122 208.361 
ATOM    984  C4'  DG A  48    -183.634-208.918 208.920 
ATOM    985  O4'  DG A  48    -182.443-209.291 209.670 
ATOM    986  C3'  DG A  48    -183.120-207.914 207.888 
ATOM    987  O3'  DG A  48    -183.255-206.600 208.417 
ATOM    988  C2'  DG A  48    -181.631-208.231 207.747 
ATOM    989  C1'  DG A  48    -181.364-208.481 209.229 
ATOM    990  N9   DG A  48    -180.096-209.216 209.492 
ATOM    991  C8   DG A  48    -179.488-210.202 208.745 
ATOM    992  N7   DG A  48    -178.367-210.647 209.259 
ATOM    993  C5   DG A  48    -178.221-209.902 210.428 
ATOM    994  C6   DG A  48    -177.197-209.936 211.410 
ATOM    995  O6   DG A  48    -176.192-210.640 211.451 
ATOM    996  N1   DG A  48    -177.440-209.012 212.436 
ATOM    997  C2   DG A  48    -178.530-208.167 212.503 
ATOM    998  N2   DG A  48    -178.581-207.358 213.565 
ATOM    999  N3   DG A  48    -179.491-208.137 211.582 
ATOM   1000  C4   DG A  48    -179.270-209.027 210.580 
ATOM   1001  P    DG A  49    -183.721-205.416 207.444 
ATOM   1002  OP1  DG A  49    -185.197-205.412 207.340 
ATOM   1003  OP2  DG A  49    -182.979-205.504 206.167 
ATOM   1004  O5'  DG A  49    -183.235-204.129 208.260 
ATOM   1005  C5'  DG A  49    -183.186-204.191 209.698 
ATOM   1006  C4'  DG A  49    -181.902-203.562 210.201 
ATOM   1007  O4'  DG A  49    -180.806-204.518 210.271 
ATOM   1008  C3'  DG A  49    -181.342-202.422 209.350 
ATOM   1009  O3'  DG A  49    -180.774-201.442 210.210 
ATOM   1010  C2'  DG A  49    -180.218-203.063 208.536 
ATOM   1011  C1'  DG A  49    -179.666-203.939 209.656 
ATOM   1012  N9   DG A  49    -178.788-205.043 209.176 
ATOM   1013  C8   DG A  49    -178.875-205.784 208.017 
ATOM   1014  N7   DG A  49    -177.936-206.690 207.891 
ATOM   1015  C5   DG A  49    -177.173-206.540 209.048 
ATOM   1016  C6   DG A  49    -176.019-207.242 209.479 
ATOM   1017  O6   DG A  49    -175.421-208.157 208.920 
ATOM   1018  N1   DG A  49    -175.562-206.767 210.717 
ATOM   1019  C2   DG A  49    -176.145-205.747 211.443 
ATOM   1020  N2   DG A  49    -175.558-205.442 212.602 
ATOM   1021  N3   DG A  49    -177.230-205.089 211.038 
ATOM   1022  C4   DG A  49    -177.685-205.537 209.838 
ATOM   1023  P    DA A  50    -180.973-199.892 209.859 
ATOM   1024  OP1  DA A  50    -182.283-199.433 210.373 
ATOM   1025  OP2  DA A  50    -180.730-199.675 208.416 
ATOM   1026  O5'  DA A  50    -179.795-199.222 210.710 
ATOM   1027  C5'  DA A  50    -179.368-199.854 211.931 
ATOM   1028  C4'  DA A  50    -177.855-199.862 212.009 
ATOM   1029  O4'  DA A  50    -177.272-201.036 211.374 
ATOM   1030  C3'  DA A  50    -177.147-198.688 211.334 
ATOM   1031  O3'  DA A  50    -176.011-198.327 212.109 
ATOM   1032  C2'  DA A  50    -176.665-199.245 209.994 
ATOM   1033  C1'  DA A  50    -176.223-200.608 210.519 
ATOM   1034  N9   DA A  50    -176.047-201.633 209.453 
ATOM   1035  C8   DA A  50    -176.758-201.785 208.298 
ATOM   1036  N7   DA A  50    -176.362-202.779 207.565 
ATOM   1037  C5   DA A  50    -175.311-203.329 208.286 
ATOM   1038  C6   DA A  50    -174.463-204.421 208.041 
ATOM   1039  N6   DA A  50    -174.545-205.192 206.948 
ATOM   1040  N1   DA A  50    -173.521-204.694 208.965 
ATOM   1041  C2   DA A  50    -173.444-203.925 210.049 
ATOM   1042  N3   DA A  50    -174.176-202.885 210.384 
ATOM   1043  C4   DA A  50    -175.110-202.633 209.443 
ATOM   1044  P    DA A  51    -175.655-196.776 212.288 
ATOM   1045  OP1  DA A  51    -176.457-196.207 213.393 
ATOM   1046  OP2  DA A  51    -175.766-196.088 210.983 
ATOM   1047  O5'  DA A  51    -174.117-196.855 212.724 
ATOM   1048  C5'  DA A  51    -173.656-198.008 213.453 
ATOM   1049  C4'  DA A  51    -172.323-198.472 212.900 
ATOM   1050  O4'  DA A  51    -172.476-199.414 211.799 
ATOM   1051  C3'  DA A  51    -171.424-197.377 212.325 
ATOM   1052  O3'  DA A  51    -170.070-197.685 212.633 
ATOM   1053  C2'  DA A  51    -171.612-197.476 210.812 
ATOM   1054  C1'  DA A  51    -171.633-198.999 210.735 
ATOM   1055  N9   DA A  51    -172.201-199.527 209.463 
ATOM   1056  C8   DA A  51    -173.210-199.006 208.704 
ATOM   1057  N7   DA A  51    -173.478-199.701 207.642 
ATOM   1058  C5   DA A  51    -172.585-200.761 207.699 
ATOM   1059  C6   DA A  51    -172.362-201.859 206.853 
ATOM   1060  N6   DA A  51    -173.059-202.081 205.730 
ATOM   1061  N1   DA A  51    -171.393-202.725 207.205 
ATOM   1062  C2   DA A  51    -170.704-202.500 208.322 
ATOM   1063  N3   DA A  51    -170.822-201.514 209.186 
ATOM   1064  C4   DA A  51    -171.797-200.663 208.811 
ATOM   1065  P    DG A  52    -169.078-196.499 213.048 
ATOM   1066  OP1  DG A  52    -169.229-196.209 214.491 
ATOM   1067  OP2  DG A  52    -169.267-195.353 212.131 
ATOM   1068  O5'  DG A  52    -167.652-197.171 212.780 
ATOM   1069  C5'  DG A  52    -167.513-198.597 212.928 
ATOM   1070  C4'  DG A  52    -166.702-199.161 211.777 
ATOM   1071  O4'  DG A  52    -167.531-199.510 210.632 
ATOM   1072  C3'  DG A  52    -165.640-198.230 211.193 
ATOM   1073  O3'  DG A  52    -164.502-199.001 210.828 
ATOM   1074  C2'  DG A  52    -166.274-197.668 209.922 
ATOM   1075  C1'  DG A  52    -166.934-198.966 209.465 
ATOM   1076  N9   DG A  52    -168.004-198.769 208.448 
ATOM   1077  C8   DG A  52    -168.900-197.730 208.315 
ATOM   1078  N7   DG A  52    -169.721-197.859 207.302 
ATOM   1079  C5   DG A  52    -169.343-199.069 206.721 
ATOM   1080  C6   DG A  52    -169.867-199.742 205.587 
ATOM   1081  O6   DG A  52    -170.789-199.403 204.850 
ATOM   1082  N1   DG A  52    -169.187-200.944 205.345 
ATOM   1083  C2   DG A  52    -168.139-201.431 206.101 
ATOM   1084  N2   DG A  52    -167.625-202.599 205.706 
ATOM   1085  N3   DG A  52    -167.648-200.800 207.165 
ATOM   1086  C4   DG A  52    -168.296-199.632 207.413 
ATOM   1087  P    DA A  53    -163.041-198.404 211.094 
ATOM   1088  OP1  DA A  53    -162.642-198.674 212.494 
ATOM   1089  OP2  DA A  53    -162.999-196.987 210.669 
ATOM   1090  O5'  DA A  53    -162.152-199.288 210.101 
ATOM   1091  C5'  DA A  53    -162.569-200.634 209.802 
ATOM   1092  C4'  DA A  53    -162.422-200.904 208.317 
ATOM   1093  O4'  DA A  53    -163.609-200.527 207.564 
ATOM   1094  C3'  DA A  53    -161.288-200.158 207.614 
ATOM   1095  O3'  DA A  53    -160.718-201.010 206.628 
ATOM   1096  C2'  DA A  53    -161.973-198.989 206.908 
ATOM   1097  C1'  DA A  53    -163.203-199.760 206.441 
ATOM   1098  N9   DA A  53    -164.342-198.887 206.041 
ATOM   1099  C8   DA A  53    -164.717-197.685 206.570 
ATOM   1100  N7   DA A  53    -165.758-197.164 206.001 
ATOM   1101  C5   DA A  53    -166.102-198.085 205.022 
ATOM   1102  C6   DA A  53    -167.131-198.114 204.067 
ATOM   1103  N6   DA A  53    -168.048-197.144 203.937 
ATOM   1104  N1   DA A  53    -167.185-199.179 203.245 
ATOM   1105  C2   DA A  53    -166.272-200.140 203.379 
ATOM   1106  N3   DA A  53    -165.271-200.222 204.228 
ATOM   1107  C4   DA A  53    -165.239-199.144 205.038 
ATOM   1108  P    DC A  54    -159.131-201.003 206.419 
ATOM   1109  OP1  DC A  54    -158.496-201.901 207.410 
ATOM   1110  OP2  DC A  54    -158.640-199.607 206.400 
ATOM   1111  O5'  DC A  54    -159.002-201.638 204.956 
ATOM   1112  C5'  DC A  54    -159.996-202.581 204.515 
ATOM   1113  C4'  DC A  54    -160.401-202.276 203.086 
ATOM   1114  O4'  DC A  54    -161.494-201.316 203.012 
ATOM   1115  C3'  DC A  54    -159.314-201.666 202.202 
ATOM   1116  O3'  DC A  54    -159.447-202.185 200.884 
ATOM   1117  C2'  DC A  54    -159.634-200.171 202.170 
ATOM   1118  C1'  DC A  54    -161.149-200.318 202.063 
ATOM   1119  N1   DC A  54    -161.897-199.076 202.406 
ATOM   1120  C2   DC A  54    -163.073-198.812 201.709 
ATOM   1121  O2   DC A  54    -163.445-199.613 200.844 
ATOM   1122  N3   DC A  54    -163.768-197.685 202.007 
ATOM   1123  C4   DC A  54    -163.331-196.843 202.952 
ATOM   1124  N4   DC A  54    -164.045-195.757 203.206 
ATOM   1125  C5   DC A  54    -162.123-197.095 203.680 
ATOM   1126  C6   DC A  54    -161.443-198.226 203.367 
ATOM   1127  P    DG A  55    -158.126-202.542 200.054 
ATOM   1128  OP1  DG A  55    -157.657-203.897 200.427 
ATOM   1129  OP2  DG A  55    -157.138-201.451 200.200 
ATOM   1130  O5'  DG A  55    -158.689-202.561 198.556 
ATOM   1131  C5'  DG A  55    -160.061-202.932 198.331 
ATOM   1132  C4'  DG A  55    -160.696-201.991 197.328 
ATOM   1133  O4'  DG A  55    -161.275-200.813 197.960 
ATOM   1134  C3'  DG A  55    -159.755-201.415 196.269 
ATOM   1135  O3'  DG A  55    -160.458-201.314 195.035 
ATOM   1136  C2'  DG A  55    -159.435-200.004 196.761 
ATOM   1137  C1'  DG A  55    -160.840-199.664 197.250 
ATOM   1138  N9   DG A  55    -160.885-198.501 198.179 
ATOM   1139  C8   DG A  55    -159.964-198.105 199.124 
ATOM   1140  N7   DG A  55    -160.307-197.025 199.784 
ATOM   1141  C5   DG A  55    -161.543-196.682 199.238 
ATOM   1142  C6   DG A  55    -162.410-195.602 199.545 
ATOM   1143  O6   DG A  55    -162.265-194.711 200.379 
ATOM   1144  N1   DG A  55    -163.564-195.627 198.748 
ATOM   1145  C2   DG A  55    -163.842-196.573 197.782 
ATOM   1146  N2   DG A  55    -164.997-196.423 197.130 
ATOM   1147  N3   DG A  55    -163.027-197.587 197.494 
ATOM   1148  C4   DG A  55    -161.905-197.576 198.257 
ATOM   1149  P    DT A  56    -159.692-201.674 193.676 
ATOM   1150  OP1  DT A  56    -159.730-203.137 193.457 
ATOM   1151  OP2  DT A  56    -158.349-201.054 193.683 
ATOM   1152  O5'  DT A  56    -160.615-200.942 192.592 
ATOM   1153  C5'  DT A  56    -162.022-200.794 192.859 
ATOM   1154  C4'  DT A  56    -162.476-199.396 192.486 
ATOM   1155  O4'  DT A  56    -162.319-198.451 193.583 
ATOM   1156  C3'  DT A  56    -161.727-198.741 191.326 
ATOM   1157  O3'  DT A  56    -162.647-197.972 190.560 
ATOM   1158  C2'  DT A  56    -160.734-197.790 191.993 
ATOM   1159  C1'  DT A  56    -161.676-197.288 193.084 
ATOM   1160  N1   DT A  56    -160.978-196.622 194.219 
ATOM   1161  C2   DT A  56    -161.626-195.571 194.821 
ATOM   1162  O2   DT A  56    -162.724-195.177 194.466 
ATOM   1163  N3   DT A  56    -160.948-194.978 195.868 
ATOM   1164  C4   DT A  56    -159.707-195.341 196.351 
ATOM   1165  O4   DT A  56    -159.200-194.734 197.296 
ATOM   1166  C5   DT A  56    -159.107-196.455 195.654 
ATOM   1167  C7   DT A  56    -157.755-196.914 196.117 
ATOM   1168  C6   DT A  56    -159.744-197.049 194.633 
ATOM   1169  P    DC A  57    -162.516-197.967 188.966 
ATOM   1170  OP1  DC A  57    -163.206-199.152 188.408 
ATOM   1171  OP2  DC A  57    -161.095-197.805 188.585 
ATOM   1172  O5'  DC A  57    -163.328-196.642 188.586 
ATOM   1173  C5'  DC A  57    -164.412-196.221 189.434 
ATOM   1174  C4'  DC A  57    -164.344-194.723 189.658 
ATOM   1175  O4'  DC A  57    -163.512-194.370 190.799 
ATOM   1176  C3'  DC A  57    -163.759-193.905 188.508 
ATOM   1177  O3'  DC A  57    -164.461-192.672 188.416 
ATOM   1178  C2'  DC A  57    -162.320-193.612 188.934 
ATOM   1179  C1'  DC A  57    -162.623-193.337 190.403 
ATOM   1180  N1   DC A  57    -161.423-193.396 191.284 
ATOM   1181  C2   DC A  57    -161.370-192.524 192.369 
ATOM   1182  O2   DC A  57    -162.313-191.746 192.555 
ATOM   1183  N3   DC A  57    -160.285-192.562 193.183 
ATOM   1184  C4   DC A  57    -159.285-193.420 192.947 
ATOM   1185  N4   DC A  57    -158.247-193.419 193.770 
ATOM   1186  C5   DC A  57    -159.319-194.324 191.837 
ATOM   1187  C6   DC A  57    -160.412-194.271 191.035 
ATOM   1188  P    DA A  58    -164.801-192.078 186.968 
ATOM   1189  OP1  DA A  58    -166.041-192.701 186.455 
ATOM   1190  OP2  DA A  58    -163.611-192.186 186.096 
ATOM   1191  O5'  DA A  58    -165.075-190.540 187.314 
ATOM   1192  C5'  DA A  58    -165.604-190.198 188.610 
ATOM   1193  C4'  DA A  58    -164.872-188.995 189.168 
ATOM   1194  O4'  DA A  58    -163.680-189.368 189.918 
ATOM   1195  C3'  DA A  58    -164.358-187.991 188.137 
ATOM   1196  O3'  DA A  58    -164.493-186.677 188.665 
ATOM   1197  C2'  DA A  58    -162.869-188.308 187.996 
ATOM   1198  C1'  DA A  58    -162.602-188.558 189.477 
ATOM   1199  N9   DA A  58    -161.333-189.293 189.741 
ATOM   1200  C8   DA A  58    -160.746-190.269 188.988 
ATOM   1201  N7   DA A  58    -159.635-190.718 189.484 
ATOM   1202  C5   DA A  58    -159.472-189.987 190.653 
ATOM   1203  C6   DA A  58    -158.476-189.994 191.643 
ATOM   1204  N6   DA A  58    -157.405-190.800 191.610 
ATOM   1205  N1   DA A  58    -158.620-189.139 192.673 
ATOM   1206  C2   DA A  58    -159.686-188.342 192.701 
ATOM   1207  N3   DA A  58    -160.675-188.246 191.839 
ATOM   1208  C4   DA A  58    -160.506-189.112 190.819 
ATOM   1209  P    DC A  59    -164.959-185.493 187.693 
ATOM   1210  OP1  DC A  59    -166.435-185.489 187.589 
ATOM   1211  OP2  DC A  59    -164.217-185.581 186.416 
ATOM   1212  O5'  DC A  59    -164.472-184.206 188.509 
ATOM   1213  C5'  DC A  59    -164.424-184.268 189.946 
ATOM   1214  C4'  DC A  59    -163.139-183.639 190.449 
ATOM   1215  O4'  DC A  59    -162.044-184.595 190.520 
ATOM   1216  C3'  DC A  59    -162.580-182.499 189.598 
ATOM   1217  O3'  DC A  59    -162.012-181.519 190.458 
ATOM   1218  C2'  DC A  59    -161.456-183.140 188.784 
ATOM   1219  C1'  DC A  59    -160.904-184.016 189.904 
ATOM   1220  N1   DC A  59    -160.026-185.120 189.425 
ATOM   1221  C2   DC A  59    -158.951-185.490 190.228 
ATOM   1222  O2   DC A  59    -158.770-184.894 191.296 
ATOM   1223  N3   DC A  59    -158.138-186.495 189.808 
ATOM   1224  C4   DC A  59    -158.367-187.115 188.644 
ATOM   1225  N4   DC A  59    -157.547-188.088 188.278 
ATOM   1226  C5   DC A  59    -159.468-186.749 187.803 
ATOM   1227  C6   DC A  59    -160.268-185.743 188.240 
ATOM   1228  P    DT A  60    -162.211-179.969 190.108 
ATOM   1229  OP1  DT A  60    -163.520-179.509 190.622 
ATOM   1230  OP2  DT A  60    -161.967-179.752 188.665 
ATOM   1231  O5'  DT A  60    -161.033-179.299 190.958 
ATOM   1232  C5'  DT A  60    -160.606-179.931 192.180 
ATOM   1233  C4'  DT A  60    -159.093-179.939 192.258 
ATOM   1234  O4'  DT A  60    -158.510-181.113 191.622 
ATOM   1235  C3'  DT A  60    -158.385-178.765 191.582 
ATOM   1236  O3'  DT A  60    -157.249-178.404 192.357 
ATOM   1237  C2'  DT A  60    -157.903-179.322 190.243 
ATOM   1238  C1'  DT A  60    -157.461-180.685 190.768 
ATOM   1239  N1   DT A  60    -157.285-181.710 189.702 
ATOM   1240  C2   DT A  60    -156.282-182.633 189.880 
ATOM   1241  O2   DT A  60    -155.553-182.639 190.857 
ATOM   1242  N3   DT A  60    -156.149-183.566 188.870 
ATOM   1243  C4   DT A  60    -156.916-183.651 187.727 
ATOM   1244  O4   DT A  60    -156.702-184.533 186.892 
ATOM   1245  C5   DT A  60    -157.942-182.639 187.629 
ATOM   1246  C7   DT A  60    -158.822-182.659 186.414 
ATOM   1247  C6   DT A  60    -158.093-181.719 188.596 
ATOM   1248  P    DG A  61    -156.893-176.853 192.536 
ATOM   1249  OP1  DG A  61    -157.695-176.284 193.642 
ATOM   1250  OP2  DG A  61    -157.004-176.165 191.231 
ATOM   1251  O5'  DG A  61    -155.355-176.932 192.973 
ATOM   1252  C5'  DG A  61    -154.894-178.085 193.702 
ATOM   1253  C4'  DG A  61    -153.561-178.549 193.148 
ATOM   1254  O4'  DG A  61    -153.714-179.490 192.048 
ATOM   1255  C3'  DG A  61    -152.662-177.454 192.574 
ATOM   1256  O3'  DG A  61    -151.307-177.762 192.882 
ATOM   1257  C2'  DG A  61    -152.850-177.553 191.061 
ATOM   1258  C1'  DG A  61    -152.871-179.076 190.984 
ATOM   1259  N9   DG A  61    -153.439-179.604 189.712 
ATOM   1260  C8   DG A  61    -154.454-179.093 188.933 
ATOM   1261  N7   DG A  61    -154.716-179.805 187.864 
ATOM   1262  C5   DG A  61    -153.810-180.861 187.939 
ATOM   1263  C6   DG A  61    -153.612-181.960 187.062 
ATOM   1264  O6   DG A  61    -154.206-182.231 186.021 
ATOM   1265  N1   DG A  61    -152.585-182.798 187.516 
ATOM   1266  C2   DG A  61    -151.847-182.602 188.666 
ATOM   1267  N2   DG A  61    -150.910-183.518 188.926 
ATOM   1268  N3   DG A  61    -152.034-181.571 189.489 
ATOM   1269  C4   DG A  61    -153.026-180.748 189.063 
ATOM   1270  P    DA A  62    -150.316-176.576 193.296 
ATOM   1271  OP1  DA A  62    -150.467-176.285 194.740 
ATOM   1272  OP2  DA A  62    -150.505-175.430 192.380 
ATOM   1273  O5'  DA A  62    -148.890-177.248 193.028 
ATOM   1274  C5'  DA A  62    -148.750-178.674 193.177 
ATOM   1275  C4'  DA A  62    -147.940-179.238 192.026 
ATOM   1276  O4'  DA A  62    -148.769-179.587 190.881 
ATOM   1277  C3'  DA A  62    -146.878-178.307 191.442 
ATOM   1278  O3'  DA A  62    -145.739-179.078 191.076 
ATOM   1279  C2'  DA A  62    -147.512-177.745 190.170 
ATOM   1280  C1'  DA A  62    -148.172-179.043 189.714 
ATOM   1281  N9   DA A  62    -149.242-178.846 188.696 
ATOM   1282  C8   DA A  62    -150.122-177.809 188.581 
ATOM   1283  N7   DA A  62    -150.941-177.923 187.581 
ATOM   1284  C5   DA A  62    -150.579-179.126 186.989 
ATOM   1285  C6   DA A  62    -151.073-179.818 185.872 
ATOM   1286  N6   DA A  62    -152.089-179.375 185.117 
ATOM   1287  N1   DA A  62    -150.484-180.987 185.557 
ATOM   1288  C2   DA A  62    -149.476-181.422 186.311 
ATOM   1289  N3   DA A  62    -148.932-180.865 187.371 
ATOM   1290  C4   DA A  62    -149.539-179.698 187.664 
ATOM   1291  P    DT A  63    -144.279-178.481 191.343 
ATOM   1292  OP1  DT A  63    -143.880-178.751 192.743 
ATOM   1293  OP2  DT A  63    -144.237-177.064 190.918 
ATOM   1294  O5'  DT A  63    -143.390-179.365 190.350 
ATOM   1295  C5'  DT A  63    -143.807-180.711 190.050 
ATOM   1296  C4'  DT A  63    -143.660-180.981 188.566 
ATOM   1297  O4'  DT A  63    -144.847-180.604 187.813 
ATOM   1298  C3'  DT A  63    -142.526-180.235 187.863 
ATOM   1299  O3'  DT A  63    -141.956-181.087 186.877 
ATOM   1300  C2'  DT A  63    -143.211-179.066 187.157 
ATOM   1301  C1'  DT A  63    -144.441-179.837 186.690 
ATOM   1302  N1   DT A  63    -145.580-178.964 186.289 
ATOM   1303  C2   DT A  63    -146.369-179.402 185.254 
ATOM   1304  O2   DT A  63    -146.174-180.454 184.669 
ATOM   1305  N3   DT A  63    -147.414-178.566 184.910 
ATOM   1306  C4   DT A  63    -147.726-177.359 185.502 
ATOM   1307  O4   DT A  63    -148.688-176.698 185.107 
ATOM   1308  C5   DT A  63    -146.839-176.985 186.578 
ATOM   1309  C7   DT A  63    -147.108-175.684 187.276 
ATOM   1310  C6   DT A  63    -145.816-177.778 186.933 
ATOM   1311  P    DT A  64    -140.369-181.080 186.668 
ATOM   1312  OP1  DT A  64    -139.734-181.978 187.658 
ATOM   1313  OP2  DT A  64    -139.878-179.684 186.649 
ATOM   1314  O5'  DT A  64    -140.240-181.715 185.205 
ATOM   1315  C5'  DT A  64    -141.234-182.658 184.763 
ATOM   1316  C4'  DT A  64    -141.639-182.353 183.335 
ATOM   1317  O4'  DT A  64    -142.732-181.393 183.260 
ATOM   1318  C3'  DT A  64    -140.552-181.743 182.451 
ATOM   1319  O3'  DT A  64    -140.685-182.262 181.133 
ATOM   1320  C2'  DT A  64    -140.872-180.248 182.419 
ATOM   1321  C1'  DT A  64    -142.387-180.395 182.312 
ATOM   1322  N1   DT A  64    -143.134-179.152 182.655 
ATOM   1323  C2   DT A  64    -144.293-178.907 181.959 
ATOM   1324  O2   DT A  64    -144.717-179.653 181.094 
ATOM   1325  N3   DT A  64    -144.958-177.746 182.304 
ATOM   1326  C4   DT A  64    -144.569-176.834 183.263 
ATOM   1327  O4   DT A  64    -145.248-175.829 183.484 
ATOM   1328  C5   DT A  64    -143.341-177.178 183.940 
ATOM   1329  C7   DT A  64    -142.845-176.238 184.999 
ATOM   1330  C6   DT A  64    -142.673-178.300 183.624 
ATOM   1331  P    DA A  65    -139.364-182.619 180.303 
ATOM   1332  OP1  DA A  65    -138.895-183.974 180.675 
ATOM   1333  OP2  DA A  65    -138.376-181.528 180.449 
ATOM   1334  O5'  DA A  65    -139.926-182.637 178.805 
ATOM   1335  C5'  DA A  65    -141.299-183.009 178.580 
ATOM   1336  C4'  DA A  65    -141.933-182.068 177.576 
ATOM   1337  O4'  DA A  65    -142.513-180.890 178.208 
ATOM   1338  C3'  DA A  65    -140.993-181.492 176.517 
ATOM   1339  O3'  DA A  65    -141.695-181.391 175.284 
ATOM   1340  C2'  DA A  65    -140.673-180.081 177.010 
ATOM   1341  C1'  DA A  65    -142.078-179.741 177.498 
ATOM   1342  N9   DA A  65    -142.123-178.578 178.427 
ATOM   1343  C8   DA A  65    -141.199-178.200 179.360 
ATOM   1344  N7   DA A  65    -141.527-177.133 180.020 
ATOM   1345  C5   DA A  65    -142.758-176.775 179.488 
ATOM   1346  C6   DA A  65    -143.640-175.718 179.768 
ATOM   1347  N6   DA A  65    -143.402-174.783 180.699 
ATOM   1348  N1   DA A  65    -144.778-175.656 179.053 
ATOM   1349  C2   DA A  65    -145.009-176.587 178.130 
ATOM   1350  N3   DA A  65    -144.264-177.615 177.782 
ATOM   1351  C4   DA A  65    -143.131-177.653 178.512 
ATOM   1352  P    DT A  66    -140.930-181.751 173.924 
ATOM   1353  OP1  DT A  66    -140.968-183.214 173.705 
ATOM   1354  OP2  DT A  66    -139.587-181.131 173.932 
ATOM   1355  O5'  DT A  66    -141.853-181.019 172.840 
ATOM   1356  C5'  DT A  66    -143.260-180.871 173.108 
ATOM   1357  C4'  DT A  66    -143.714-179.473 172.735 
ATOM   1358  O4'  DT A  66    -143.557-178.528 173.832 
ATOM   1359  C3'  DT A  66    -142.965-178.818 171.575 
ATOM   1360  O3'  DT A  66    -143.885-178.049 170.809 
ATOM   1361  C2'  DT A  66    -141.972-177.867 172.242 
ATOM   1362  C1'  DT A  66    -142.914-177.365 173.333 
ATOM   1363  N1   DT A  66    -142.216-176.699 174.468 
ATOM   1364  C2   DT A  66    -142.864-175.648 175.070 
ATOM   1365  O2   DT A  66    -143.961-175.254 174.715 
ATOM   1366  N3   DT A  66    -142.186-175.055 176.117 
ATOM   1367  C4   DT A  66    -140.945-175.418 176.600 
ATOM   1368  O4   DT A  66    -140.438-174.811 177.545 
ATOM   1369  C5   DT A  66    -140.345-176.532 175.903 
ATOM   1370  C7   DT A  66    -138.993-176.991 176.365 
ATOM   1371  C6   DT A  66    -140.982-177.126 174.881 
ATOM   1372  P    DG A  67    -143.753-178.044 169.214 
ATOM   1373  OP1  DG A  67    -144.444-179.229 168.657 
ATOM   1374  OP2  DG A  67    -142.333-177.882 168.834 
ATOM   1375  O5'  DG A  67    -144.566-176.719 168.834 
ATOM   1376  C5'  DG A  67    -145.650-176.298 169.683 
ATOM   1377  C4'  DG A  67    -145.582-174.800 169.906 
ATOM   1378  O4'  DG A  67    -144.750-174.447 171.048 
ATOM   1379  C3'  DG A  67    -144.996-173.982 168.756 
ATOM   1380  O3'  DG A  67    -145.699-172.749 168.665 
ATOM   1381  C2'  DG A  67    -143.558-173.689 169.183 
ATOM   1382  C1'  DG A  67    -143.861-173.414 170.652 
ATOM   1383  N9   DG A  67    -142.661-173.472 171.533 
ATOM   1384  C8   DG A  67    -141.551-174.283 171.439 
ATOM   1385  N7   DG A  67    -140.662-174.083 172.383 
ATOM   1386  C5   DG A  67    -141.224-173.067 173.155 
ATOM   1387  C6   DG A  67    -140.727-172.424 174.319 
ATOM   1388  O6   DG A  67    -139.672-172.622 174.917 
ATOM   1389  N1   DG A  67    -141.618-171.446 174.783 
ATOM   1390  C2   DG A  67    -142.830-171.132 174.199 
ATOM   1391  N2   DG A  67    -143.536-170.168 174.795 
ATOM   1392  N3   DG A  67    -143.295-171.737 173.108 
ATOM   1393  C4   DG A  67    -142.443-172.687 172.645 
ATOM   1394  P    DT A  68    -146.039-172.155 167.217 
ATOM   1395  OP1  DT A  68    -147.279-172.778 166.703 
ATOM   1396  OP2  DT A  68    -144.849-172.263 166.345 
ATOM   1397  O5'  DT A  68    -146.313-170.617 167.563 
ATOM   1398  C5'  DT A  68    -146.842-170.275 168.858 
ATOM   1399  C4'  DT A  68    -146.110-169.071 169.417 
ATOM   1400  O4'  DT A  68    -144.918-169.445 170.167 
ATOM   1401  C3'  DT A  68    -145.596-168.068 168.385 
ATOM   1402  O3'  DT A  68    -145.731-166.754 168.914 
ATOM   1403  C2'  DT A  68    -144.107-168.385 168.245 
ATOM   1404  C1'  DT A  68    -143.839-168.635 169.726 
ATOM   1405  N1   DT A  68    -142.571-169.370 169.989 
ATOM   1406  C2   DT A  68    -141.883-169.040 171.133 
ATOM   1407  O2   DT A  68    -142.268-168.189 171.916 
ATOM   1408  N3   DT A  68    -140.712-169.741 171.343 
ATOM   1409  C4   DT A  68    -140.186-170.721 170.525 
ATOM   1410  O4   DT A  68    -139.126-171.280 170.819 
ATOM   1411  C5   DT A  68    -140.978-170.996 169.351 
ATOM   1412  C7   DT A  68    -140.477-172.050 168.406 
ATOM   1413  C6   DT A  68    -142.121-170.330 169.121 
ATOM   1414  P    DC A  69    -146.196-165.570 167.942 
ATOM   1415  OP1  DC A  69    -147.673-165.566 167.837 
ATOM   1416  OP2  DC A  69    -145.455-165.658 166.664 
ATOM   1417  O5'  DC A  69    -145.710-164.283 168.757 
ATOM   1418  C5'  DC A  69    -145.662-164.345 170.195 
ATOM   1419  C4'  DC A  69    -144.377-163.716 170.698 
ATOM   1420  O4'  DC A  69    -143.282-164.672 170.769 
ATOM   1421  C3'  DC A  69    -143.817-162.576 169.847 
ATOM   1422  O3'  DC A  69    -143.250-161.596 170.707 
ATOM   1423  C2'  DC A  69    -142.693-163.217 169.033 
ATOM   1424  C1'  DC A  69    -142.141-164.093 170.153 
ATOM   1425  N1   DC A  69    -141.264-165.197 169.674 
ATOM   1426  C2   DC A  69    -140.189-165.567 170.477 
ATOM   1427  O2   DC A  69    -140.008-164.971 171.545 
ATOM   1428  N3   DC A  69    -139.376-166.572 170.056 
ATOM   1429  C4   DC A  69    -139.605-167.192 168.893 
ATOM   1430  N4   DC A  69    -138.785-168.165 168.527 
ATOM   1431  C5   DC A  69    -140.705-166.826 168.052 
ATOM   1432  C6   DC A  69    -141.506-165.820 168.489 
ATOM   1433  P    DT A  70    -143.449-160.046 170.357 
ATOM   1434  OP1  DT A  70    -144.758-159.586 170.870 
ATOM   1435  OP2  DT A  70    -143.205-159.829 168.914 
ATOM   1436  O5'  DT A  70    -142.271-159.376 171.207 
ATOM   1437  C5'  DT A  70    -141.844-160.008 172.429 
ATOM   1438  C4'  DT A  70    -140.331-160.016 172.507 
ATOM   1439  O4'  DT A  70    -139.748-161.190 171.871 
ATOM   1440  C3'  DT A  70    -139.623-158.842 171.831 
ATOM   1441  O3'  DT A  70    -138.487-158.481 172.606 
ATOM   1442  C2'  DT A  70    -139.141-159.399 170.492 
ATOM   1443  C1'  DT A  70    -138.698-160.762 171.017 
ATOM   1444  N1   DT A  70    -138.522-161.787 169.950 
ATOM   1445  C2   DT A  70    -137.520-162.710 170.129 
ATOM   1446  O2   DT A  70    -136.791-162.716 171.105 
ATOM   1447  N3   DT A  70    -137.387-163.643 169.119 
ATOM   1448  C4   DT A  70    -138.154-163.728 167.976 
ATOM   1449  O4   DT A  70    -137.940-164.609 167.141 
ATOM   1450  C5   DT A  70    -139.180-162.716 167.878 
ATOM   1451  C7   DT A  70    -140.060-162.736 166.663 
ATOM   1452  C6   DT A  70    -139.331-161.796 168.845 
ATOM   1453  P    DG A  71    -138.130-156.930 172.785 
ATOM   1454  OP1  DG A  71    -138.933-156.361 173.890 
ATOM   1455  OP2  DG A  71    -138.241-156.242 171.480 
ATOM   1456  O5'  DG A  71    -136.593-157.009 173.222 
ATOM   1457  C5'  DG A  71    -136.132-158.162 173.951 
ATOM   1458  C4'  DG A  71    -134.799-158.626 173.397 
ATOM   1459  O4'  DG A  71    -134.952-159.567 172.297 
ATOM   1460  C3'  DG A  71    -133.900-157.531 172.823 
ATOM   1461  O3'  DG A  71    -132.545-157.839 173.131 
ATOM   1462  C2'  DG A  71    -134.088-157.630 171.309 
ATOM   1463  C1'  DG A  71    -134.109-159.153 171.233 
ATOM   1464  N9   DG A  71    -134.677-159.681 169.961 
ATOM   1465  C8   DG A  71    -135.692-159.170 169.181 
ATOM   1466  N7   DG A  71    -135.954-159.882 168.112 
ATOM   1467  C5   DG A  71    -135.048-160.938 168.188 
ATOM   1468  C6   DG A  71    -134.850-162.037 167.310 
ATOM   1469  O6   DG A  71    -135.444-162.308 166.270 
ATOM   1470  N1   DG A  71    -133.823-162.875 167.765 
ATOM   1471  C2   DG A  71    -133.085-162.679 168.915 
ATOM   1472  N2   DG A  71    -132.148-163.595 169.175 
ATOM   1473  N3   DG A  71    -133.272-161.648 169.738 
ATOM   1474  C4   DG A  71    -134.264-160.825 169.312 
ATOM   1475  P    DG A  72    -131.554-156.653 173.545 
ATOM   1476  OP1  DG A  72    -131.705-156.362 174.988 
ATOM   1477  OP2  DG A  72    -131.742-155.506 172.629 
ATOM   1478  O5'  DG A  72    -130.127-157.325 173.277 
ATOM   1479  C5'  DG A  72    -129.988-158.750 173.425 
ATOM   1480  C4'  DG A  72    -129.177-159.315 172.275 
ATOM   1481  O4'  DG A  72    -130.007-159.664 171.130 
ATOM   1482  C3'  DG A  72    -128.115-158.384 171.690 
ATOM   1483  O3'  DG A  72    -126.977-159.155 171.325 
ATOM   1484  C2'  DG A  72    -128.750-157.822 170.419 
ATOM   1485  C1'  DG A  72    -129.410-159.120 169.963 
ATOM   1486  N9   DG A  72    -130.480-158.923 168.945 
ATOM   1487  C8   DG A  72    -131.375-157.884 168.812 
ATOM   1488  N7   DG A  72    -132.197-158.013 167.799 
ATOM   1489  C5   DG A  72    -131.818-159.223 167.219 
ATOM   1490  C6   DG A  72    -132.342-159.896 166.085 
ATOM   1491  O6   DG A  72    -133.264-159.557 165.347 
ATOM   1492  N1   DG A  72    -131.663-161.098 165.843 
ATOM   1493  C2   DG A  72    -130.614-161.585 166.598 
ATOM   1494  N2   DG A  72    -130.100-162.752 166.203 
ATOM   1495  N3   DG A  72    -130.123-160.953 167.663 
ATOM   1496  C4   DG A  72    -130.772-159.786 167.910 
ATOM   1497  P    DT A  73    -125.517-158.558 171.591 
ATOM   1498  OP1  DT A  73    -125.118-158.827 172.991 
ATOM   1499  OP2  DT A  73    -125.475-157.141 171.167 
ATOM   1500  O5'  DT A  73    -124.628-159.442 170.599 
ATOM   1501  C5'  DT A  73    -125.045-160.788 170.299 
ATOM   1502  C4'  DT A  73    -124.898-161.058 168.815 
ATOM   1503  O4'  DT A  73    -126.085-160.681 168.062 
ATOM   1504  C3'  DT A  73    -123.764-160.312 168.112 
ATOM   1505  O3'  DT A  73    -123.194-161.164 167.126 
ATOM   1506  C2'  DT A  73    -124.449-159.143 167.405 
ATOM   1507  C1'  DT A  73    -125.679-159.914 166.939 
ATOM   1508  N1   DT A  73    -126.817-159.041 166.538 
ATOM   1509  C2   DT A  73    -127.607-159.479 165.503 
ATOM   1510  O2   DT A  73    -127.412-160.531 164.918 
ATOM   1511  N3   DT A  73    -128.652-158.643 165.158 
ATOM   1512  C4   DT A  73    -128.964-157.436 165.750 
ATOM   1513  O4   DT A  73    -129.926-156.775 165.355 
ATOM   1514  C5   DT A  73    -128.077-157.062 166.827 
ATOM   1515  C7   DT A  73    -128.346-155.761 167.525 
ATOM   1516  C6   DT A  73    -127.053-157.855 167.182 
ATOM   1517  P    DC A  74    -121.607-161.157 166.917 
ATOM   1518  OP1  DC A  74    -120.972-162.055 167.907 
ATOM   1519  OP2  DC A  74    -121.115-159.761 166.898 
ATOM   1520  O5'  DC A  74    -121.478-161.792 165.454 
ATOM   1521  C5'  DC A  74    -122.472-162.735 165.012 
ATOM   1522  C4'  DC A  74    -122.877-162.429 163.584 
ATOM   1523  O4'  DC A  74    -123.970-161.469 163.509 
ATOM   1524  C3'  DC A  74    -121.790-161.820 162.699 
ATOM   1525  O3'  DC A  74    -121.923-162.339 161.381 
ATOM   1526  C2'  DC A  74    -122.110-160.325 162.667 
ATOM   1527  C1'  DC A  74    -123.625-160.472 162.560 
ATOM   1528  N1   DC A  74    -124.372-159.229 162.904 
ATOM   1529  C2   DC A  74    -125.549-158.966 162.207 
ATOM   1530  O2   DC A  74    -125.921-159.767 161.342 
ATOM   1531  N3   DC A  74    -126.244-157.839 162.504 
ATOM   1532  C4   DC A  74    -125.807-156.997 163.449 
ATOM   1533  N4   DC A  74    -126.521-155.910 163.703 
ATOM   1534  C5   DC A  74    -124.599-157.249 164.177 
ATOM   1535  C6   DC A  74    -123.918-158.380 163.865 
ATOM   1536  P    DA A  75    -120.602-162.696 160.552 
ATOM   1537  OP1  DA A  75    -120.133-164.051 160.924 
ATOM   1538  OP2  DA A  75    -119.614-161.605 160.697 
ATOM   1539  O5'  DA A  75    -121.164-162.714 159.054 
ATOM   1540  C5'  DA A  75    -122.537-163.086 158.829 
ATOM   1541  C4'  DA A  75    -123.171-162.144 157.825 
ATOM   1542  O4'  DA A  75    -123.751-160.967 158.457 
ATOM   1543  C3'  DA A  75    -122.231-161.569 156.766 
ATOM   1544  O3'  DA A  75    -122.933-161.468 155.533 
ATOM   1545  C2'  DA A  75    -121.911-160.158 157.258 
ATOM   1546  C1'  DA A  75    -123.315-159.818 157.747 
ATOM   1547  N9   DA A  75    -123.361-158.655 158.676 
ATOM   1548  C8   DA A  75    -122.437-158.277 159.609 
ATOM   1549  N7   DA A  75    -122.765-157.210 160.268 
ATOM   1550  C5   DA A  75    -123.996-156.852 159.737 
ATOM   1551  C6   DA A  75    -124.878-155.795 160.017 
ATOM   1552  N6   DA A  75    -124.640-154.860 160.948 
ATOM   1553  N1   DA A  75    -126.016-155.733 159.302 
ATOM   1554  C2   DA A  75    -126.247-156.664 158.379 
ATOM   1555  N3   DA A  75    -125.502-157.692 158.031 
ATOM   1556  C4   DA A  75    -124.369-157.730 158.761 
ATOM   1557  P    DG A  76    -122.168-161.828 154.173 
ATOM   1558  OP1  DG A  76    -122.206-163.291 153.954 
ATOM   1559  OP2  DG A  76    -120.825-161.207 154.181 
ATOM   1560  O5'  DG A  76    -123.091-161.096 153.089 
ATOM   1561  C5'  DG A  76    -124.497-160.948 153.357 
ATOM   1562  C4'  DG A  76    -124.952-159.550 152.984 
ATOM   1563  O4'  DG A  76    -124.795-158.605 154.080 
ATOM   1564  C3'  DG A  76    -124.203-158.895 151.823 
ATOM   1565  O3'  DG A  76    -125.122-158.125 151.058 
ATOM   1566  C2'  DG A  76    -123.210-157.944 152.491 
ATOM   1567  C1'  DG A  76    -124.152-157.442 153.582 
ATOM   1568  N9   DG A  76    -123.454-156.776 154.717 
ATOM   1569  C8   DG A  76    -122.224-157.059 155.269 
ATOM   1570  N7   DG A  76    -121.895-156.277 156.269 
ATOM   1571  C5   DG A  76    -122.984-155.414 156.385 
ATOM   1572  C6   DG A  76    -123.210-154.345 157.291 
ATOM   1573  O6   DG A  76    -122.484-153.934 158.192 
ATOM   1574  N1   DG A  76    -124.449-153.730 157.059 
ATOM   1575  C2   DG A  76    -125.350-154.101 156.080 
ATOM   1576  N2   DG A  76    -126.477-153.387 156.023 
ATOM   1577  N3   DG A  76    -125.138-155.104 155.231 
ATOM   1578  C4   DG A  76    -123.940-155.710 155.443 
ATOM   1579  P    DT A  77    -124.991-158.121 149.463 
ATOM   1580  OP1  DT A  77    -125.682-159.306 148.905 
ATOM   1581  OP2  DT A  77    -123.571-157.959 149.083 
ATOM   1582  O5'  DT A  77    -125.804-156.796 149.083 
ATOM   1583  C5'  DT A  77    -126.888-156.375 149.932 
ATOM   1584  C4'  DT A  77    -126.820-154.877 150.155 
ATOM   1585  O4'  DT A  77    -125.988-154.524 151.297 
ATOM   1586  C3'  DT A  77    -126.234-154.059 149.005 
ATOM   1587  O3'  DT A  77    -126.937-152.825 148.913 
ATOM   1588  C2'  DT A  77    -124.795-153.766 149.431 
ATOM   1589  C1'  DT A  77    -125.099-153.491 150.901 
ATOM   1590  N1   DT A  77    -123.899-153.549 151.781 
ATOM   1591  C2   DT A  77    -123.862-152.684 152.847 
ATOM   1592  O2   DT A  77    -124.756-151.890 153.089 
ATOM   1593  N3   DT A  77    -122.734-152.766 153.640 
ATOM   1594  C4   DT A  77    -121.667-153.623 153.460 
ATOM   1595  O4   DT A  77    -120.711-153.605 154.237 
ATOM   1596  C5   DT A  77    -121.797-154.493 152.315 
ATOM   1597  C7   DT A  77    -120.679-155.457 152.045 
ATOM   1598  C6   DT A  77    -122.883-154.433 151.527 
ATOM   1599  P    DG A  78    -127.276-152.232 147.465 
ATOM   1600  OP1  DG A  78    -128.517-152.855 146.952 
ATOM   1601  OP2  DG A  78    -126.086-152.340 146.594 
ATOM   1602  O5'  DG A  78    -127.551-150.693 147.811 
ATOM   1603  C5'  DG A  78    -128.080-150.352 149.107 
ATOM   1604  C4'  DG A  78    -127.348-149.148 149.666 
ATOM   1605  O4'  DG A  78    -126.156-149.522 150.416 
ATOM   1606  C3'  DG A  78    -126.834-148.145 148.634 
ATOM   1607  O3'  DG A  78    -126.968-146.831 149.163 
ATOM   1608  C2'  DG A  78    -125.345-148.461 148.493 
ATOM   1609  C1'  DG A  78    -125.077-148.712 149.975 
ATOM   1610  N9   DG A  78    -123.809-149.447 150.238 
ATOM   1611  C8   DG A  78    -123.201-150.433 149.491 
ATOM   1612  N7   DG A  78    -122.080-150.878 150.005 
ATOM   1613  C5   DG A  78    -121.934-150.133 151.174 
ATOM   1614  C6   DG A  78    -120.910-150.167 152.156 
ATOM   1615  O6   DG A  78    -119.905-150.871 152.197 
ATOM   1616  N1   DG A  78    -121.154-149.243 153.182 
ATOM   1617  C2   DG A  78    -122.244-148.398 153.250 
ATOM   1618  N2   DG A  78    -122.295-147.589 154.311 
ATOM   1619  N3   DG A  78    -123.205-148.368 152.328 
ATOM   1620  C4   DG A  78    -122.983-149.258 151.326 
ATOM   1621  P    DA A  79    -127.434-145.647 148.190 
ATOM   1622  OP1  DA A  79    -128.911-145.643 148.086 
ATOM   1623  OP2  DA A  79    -126.693-145.735 146.913 
ATOM   1624  O5'  DA A  79    -126.948-144.360 149.006 
ATOM   1625  C5'  DA A  79    -126.899-144.422 150.444 
ATOM   1626  C4'  DA A  79    -125.615-143.793 150.947 
ATOM   1627  O4'  DA A  79    -124.520-144.749 151.018 
ATOM   1628  C3'  DA A  79    -125.055-142.653 150.096 
ATOM   1629  O3'  DA A  79    -124.488-141.672 150.956 
ATOM   1630  C2'  DA A  79    -123.931-143.294 149.282 
ATOM   1631  C1'  DA A  79    -123.379-144.170 150.402 
ATOM   1632  N9   DA A  79    -122.502-145.274 149.922 
ATOM   1633  C8   DA A  79    -122.603-145.998 148.769 
ATOM   1634  N7   DA A  79    -121.680-146.899 148.631 
ATOM   1635  C5   DA A  79    -120.909-146.764 149.777 
ATOM   1636  C6   DA A  79    -119.764-147.439 150.234 
ATOM   1637  N6   DA A  79    -119.173-148.433 149.557 
ATOM   1638  N1   DA A  79    -119.249-147.054 151.416 
ATOM   1639  C2   DA A  79    -119.842-146.066 152.085 
ATOM   1640  N3   DA A  79    -120.907-145.366 151.761 
ATOM   1641  C4   DA A  79    -121.404-145.771 150.573 
ATOM   1642  P    DA A  80    -124.687-140.123 150.605 
ATOM   1643  OP1  DA A  80    -125.996-139.663 151.119 
ATOM   1644  OP2  DA A  80    -124.443-139.906 149.162 
ATOM   1645  O5'  DA A  80    -123.508-139.453 151.456 
ATOM   1646  C5'  DA A  80    -123.082-140.085 152.677 
ATOM   1647  C4'  DA A  80    -121.569-140.093 152.755 
ATOM   1648  O4'  DA A  80    -120.986-141.267 152.120 
ATOM   1649  C3'  DA A  80    -120.861-138.919 152.080 
ATOM   1650  O3'  DA A  80    -119.725-138.558 152.855 
ATOM   1651  C2'  DA A  80    -120.378-139.476 150.741 
ATOM   1652  C1'  DA A  80    -119.936-140.839 151.265 
ATOM   1653  N9   DA A  80    -119.760-141.864 150.199 
ATOM   1654  C8   DA A  80    -120.471-142.016 149.044 
ATOM   1655  N7   DA A  80    -120.075-143.010 148.311 
ATOM   1656  C5   DA A  80    -119.024-143.560 149.032 
ATOM   1657  C6   DA A  80    -118.176-144.652 148.787 
ATOM   1658  N6   DA A  80    -118.258-145.423 147.694 
ATOM   1659  N1   DA A  80    -117.235-144.924 149.711 
ATOM   1660  C2   DA A  80    -117.158-144.155 150.796 
ATOM   1661  N3   DA A  80    -117.889-143.116 151.130 
ATOM   1662  C4   DA A  80    -118.824-142.864 150.189 
ATOM   1663  P    DG A  81    -119.368-137.007 153.034 
ATOM   1664  OP1  DG A  81    -120.171-136.438 154.139 
ATOM   1665  OP2  DG A  81    -119.479-136.319 151.729 
ATOM   1666  O5'  DG A  81    -117.830-137.086 153.470 
ATOM   1667  C5'  DG A  81    -117.369-138.239 154.199 
ATOM   1668  C4'  DG A  81    -116.036-138.703 153.646 
ATOM   1669  O4'  DG A  81    -116.189-139.644 152.545 
ATOM   1670  C3'  DG A  81    -115.138-137.608 153.071 
ATOM   1671  O3'  DG A  81    -113.783-137.916 153.379 
ATOM   1672  C2'  DG A  81    -115.325-137.707 151.558 
ATOM   1673  C1'  DG A  81    -115.347-139.230 151.481 
ATOM   1674  N9   DG A  81    -115.914-139.758 150.209 
ATOM   1675  C8   DG A  81    -116.930-139.247 149.430 
ATOM   1676  N7   DG A  81    -117.192-139.959 148.361 
ATOM   1677  C5   DG A  81    -116.286-141.015 148.437 
ATOM   1678  C6   DG A  81    -116.088-142.113 147.559 
ATOM   1679  O6   DG A  81    -116.682-142.385 146.518 
ATOM   1680  N1   DG A  81    -115.061-142.952 148.014 
ATOM   1681  C2   DG A  81    -114.322-142.756 149.164 
ATOM   1682  N2   DG A  81    -113.386-143.672 149.424 
ATOM   1683  N3   DG A  81    -114.510-141.725 149.987 
ATOM   1684  C4   DG A  81    -115.502-140.902 149.560 
ATOM   1685  P    DA A  82    -112.792-136.730 153.794 
ATOM   1686  OP1  DA A  82    -112.942-136.439 155.237 
ATOM   1687  OP2  DA A  82    -112.980-135.583 152.877 
ATOM   1688  O5'  DA A  82    -111.365-137.402 153.526 
ATOM   1689  C5'  DA A  82    -111.226-138.827 153.674 
ATOM   1690  C4'  DA A  82    -110.415-139.392 152.524 
ATOM   1691  O4'  DA A  82    -111.244-139.741 151.378 
ATOM   1692  C3'  DA A  82    -109.353-138.461 151.939 
ATOM   1693  O3'  DA A  82    -108.215-139.232 151.574 
ATOM   1694  C2'  DA A  82    -109.988-137.899 150.668 
ATOM   1695  C1'  DA A  82    -110.648-139.197 150.211 
ATOM   1696  N9   DA A  82    -111.718-139.000 149.194 
ATOM   1697  C8   DA A  82    -112.598-137.962 149.078 
ATOM   1698  N7   DA A  82    -113.416-138.077 148.079 
ATOM   1699  C5   DA A  82    -113.054-139.279 147.486 
ATOM   1700  C6   DA A  82    -113.549-139.972 146.369 
ATOM   1701  N6   DA A  82    -114.565-139.529 145.614 
ATOM   1702  N1   DA A  82    -112.960-141.141 146.054 
ATOM   1703  C2   DA A  82    -111.952-141.576 146.809 
ATOM   1704  N3   DA A  82    -111.408-141.019 147.868 
ATOM   1705  C4   DA A  82    -112.015-139.852 148.162 
ATOM   1706  P    DA A  83    -106.754-138.635 151.840 
ATOM   1707  OP1  DA A  83    -106.356-138.904 153.240 
ATOM   1708  OP2  DA A  83    -106.713-137.218 151.415 
ATOM   1709  O5'  DA A  83    -105.866-139.519 150.847 
ATOM   1710  C5'  DA A  83    -106.282-140.865 150.548 
ATOM   1711  C4'  DA A  83    -106.136-141.135 149.063 
ATOM   1712  O4'  DA A  83    -107.323-140.758 148.310 
ATOM   1713  C3'  DA A  83    -105.002-140.389 148.360 
ATOM   1714  O3'  DA A  83    -104.431-141.241 147.374 
ATOM   1715  C2'  DA A  83    -105.687-139.220 147.654 
ATOM   1716  C1'  DA A  83    -106.916-139.991 147.188 
ATOM   1717  N9   DA A  83    -108.055-139.118 146.787 
ATOM   1718  C8   DA A  83    -108.430-137.916 147.316 
ATOM   1719  N7   DA A  83    -109.472-137.395 146.747 
ATOM   1720  C5   DA A  83    -109.815-138.316 145.768 
ATOM   1721  C6   DA A  83    -110.845-138.344 144.813 
ATOM   1722  N6   DA A  83    -111.761-137.374 144.683 
ATOM   1723  N1   DA A  83    -110.898-139.410 143.991 
ATOM   1724  C2   DA A  83    -109.985-140.371 144.125 
ATOM   1725  N3   DA A  83    -108.984-140.453 144.974 
ATOM   1726  C4   DA A  83    -108.953-139.375 145.784 
ATOM   1727  P    DT A  84    -102.845-141.234 147.165 
ATOM   1728  OP1  DT A  84    -102.210-142.132 148.156 
ATOM   1729  OP2  DT A  84    -102.353-139.838 147.147 
ATOM   1730  O5'  DT A  84    -102.716-141.868 145.702 
ATOM   1731  C5'  DT A  84    -103.710-142.812 145.261 
ATOM   1732  C4'  DT A  84    -104.115-142.506 143.833 
ATOM   1733  O4'  DT A  84    -105.208-141.546 143.758 
ATOM   1734  C3'  DT A  84    -103.027-141.897 142.948 
ATOM   1735  O3'  DT A  84    -103.160-142.416 141.630 
ATOM   1736  C2'  DT A  84    -103.348-140.402 142.916 
ATOM   1737  C1'  DT A  84    -104.862-140.549 142.809 
ATOM   1738  N1   DT A  84    -105.610-139.306 143.152 
ATOM   1739  C2   DT A  84    -106.768-139.061 142.456 
ATOM   1740  O2   DT A  84    -107.193-139.807 141.591 
ATOM   1741  N3   DT A  84    -107.434-137.900 142.801 
ATOM   1742  C4   DT A  84    -107.044-136.988 143.761 
ATOM   1743  O4   DT A  84    -107.724-135.983 143.981 
ATOM   1744  C5   DT A  84    -105.817-137.332 144.437 
ATOM   1745  C7   DT A  84    -105.321-136.392 145.497 
ATOM   1746  C6   DT A  84    -105.149-138.454 144.121 
ATOM   1747  P    DT A  85    -101.840-142.773 140.800 
ATOM   1748  OP1  DT A  85    -101.371-144.128 141.173 
ATOM   1749  OP2  DT A  85    -100.851-141.682 140.946 
ATOM   1750  O5'  DT A  85    -102.402-142.791 139.303 
ATOM   1751  C5'  DT A  85    -103.775-143.163 139.078 
ATOM   1752  C4'  DT A  85    -104.409-142.221 138.074 
ATOM   1753  O4'  DT A  85    -104.988-141.044 138.706 
ATOM   1754  C3'  DT A  85    -103.469-141.646 137.015 
ATOM   1755  O3'  DT A  85    -104.171-141.545 135.781 
ATOM   1756  C2'  DT A  85    -103.148-140.235 137.507 
ATOM   1757  C1'  DT A  85    -104.553-139.894 137.996 
ATOM   1758  N1   DT A  85    -104.599-138.732 138.925 
ATOM   1759  C2   DT A  85    -105.704-137.918 138.854 
ATOM   1760  O2   DT A  85    -106.622-138.111 138.077 
ATOM   1761  N3   DT A  85    -105.710-136.849 139.731 
ATOM   1762  C4   DT A  85    -104.728-136.538 140.648 
ATOM   1763  O4   DT A  85    -104.846-135.553 141.381 
ATOM   1764  C5   DT A  85    -103.609-137.450 140.647 
ATOM   1765  C7   DT A  85    -102.496-137.182 141.617 
ATOM   1766  C6   DT A  85    -103.576-138.496 139.806 
ATOM   1767  P    DT A  86    -103.406-141.905 134.422 
ATOM   1768  OP1  DT A  86    -103.444-143.368 134.203 
ATOM   1769  OP2  DT A  86    -102.063-141.284 134.429 
ATOM   1770  O5'  DT A  86    -104.329-141.173 133.338 
ATOM   1771  C5'  DT A  86    -105.735-141.025 133.605 
ATOM   1772  C4'  DT A  86    -106.189-139.627 133.232 
ATOM   1773  O4'  DT A  86    -106.033-138.682 134.329 
ATOM   1774  C3'  DT A  86    -105.441-138.972 132.072 
ATOM   1775  O3'  DT A  86    -106.360-138.202 131.306 
ATOM   1776  C2'  DT A  86    -104.448-138.021 132.739 
ATOM   1777  C1'  DT A  86    -105.390-137.519 133.830 
ATOM   1778  N1   DT A  86    -104.692-136.853 134.965 
ATOM   1779  C2   DT A  86    -105.340-135.802 135.567 
ATOM   1780  O2   DT A  86    -106.437-135.408 135.212 
ATOM   1781  N3   DT A  86    -104.662-135.209 136.614 
ATOM   1782  C4   DT A  86    -103.421-135.572 137.097 
ATOM   1783  O4   DT A  86    -102.914-134.965 138.042 
ATOM   1784  C5   DT A  86    -102.821-136.685 136.400 
ATOM   1785  C7   DT A  86    -101.469-137.145 136.863 
ATOM   1786  C6   DT A  86    -103.458-137.280 135.379 
ATOM   1787  P    DC A  87    -106.229-138.197 129.712 
ATOM   1788  OP1  DC A  87    -106.920-139.382 129.154 
ATOM   1789  OP2  DC A  87    -104.809-138.036 129.331 
ATOM   1790  O5'  DC A  87    -107.041-136.872 129.332 
ATOM   1791  C5'  DC A  87    -108.126-136.452 130.180 
ATOM   1792  C4'  DC A  87    -108.058-134.954 130.404 
ATOM   1793  O4'  DC A  87    -107.225-134.601 131.546 
ATOM   1794  C3'  DC A  87    -107.472-134.135 129.254 
ATOM   1795  O3'  DC A  87    -108.175-132.902 129.162 
ATOM   1796  C2'  DC A  87    -106.033-133.843 129.680 
ATOM   1797  C1'  DC A  87    -106.337-133.568 131.149 
ATOM   1798  N1   DC A  87    -105.137-133.626 132.030 
ATOM   1799  C2   DC A  87    -105.084-132.755 133.115 
ATOM   1800  O2   DC A  87    -106.026-131.976 133.301 
ATOM   1801  N3   DC A  87    -103.998-132.792 133.929 
ATOM   1802  C4   DC A  87    -102.998-133.651 133.693 
ATOM   1803  N4   DC A  87    -101.961-133.649 134.517 
ATOM   1804  C5   DC A  87    -103.032-134.555 132.583 
ATOM   1805  C6   DC A  87    -104.126-134.502 131.781 
ATOM   1806  P    DC A  88    -108.514-132.309 127.714 
ATOM   1807  OP1  DC A  88    -109.755-132.932 127.201 
ATOM   1808  OP2  DC A  88    -107.324-132.417 126.842 
ATOM   1809  O5'  DC A  88    -108.789-130.770 128.060 
ATOM   1810  C5'  DC A  88    -109.318-130.429 129.356 
ATOM   1811  C4'  DC A  88    -108.585-129.225 129.914 
ATOM   1812  O4'  DC A  88    -107.394-129.599 130.664 
ATOM   1813  C3'  DC A  88    -108.072-128.221 128.883 
ATOM   1814  O3'  DC A  88    -108.206-126.908 129.411 
ATOM   1815  C2'  DC A  88    -106.582-128.538 128.742 
ATOM   1816  C1'  DC A  88    -106.315-128.789 130.223 
ATOM   1817  N1   DC A  88    -105.047-129.524 130.487 
ATOM   1818  C2   DC A  88    -104.337-129.201 131.641 
ATOM   1819  O2   DC A  88    -104.786-128.327 132.393 
ATOM   1820  N3   DC A  88    -103.178-129.859 131.899 
ATOM   1821  C4   DC A  88    -102.726-130.800 131.060 
ATOM   1822  N4   DC A  88    -101.590-131.413 131.357 
ATOM   1823  C5   DC A  88    -103.440-131.146 129.867 
ATOM   1824  C6   DC A  88    -104.596-130.477 129.627 
ATOM   1825  P    DA A  89    -108.672-125.724 128.439 
ATOM   1826  OP1  DA A  89    -110.148-125.720 128.335 
ATOM   1827  OP2  DA A  89    -107.931-125.812 127.162 
ATOM   1828  O5'  DA A  89    -108.186-124.436 129.255 
ATOM   1829  C5'  DA A  89    -108.137-124.499 130.693 
ATOM   1830  C4'  DA A  89    -106.853-123.870 131.195 
ATOM   1831  O4'  DA A  89    -105.757-124.826 131.266 
ATOM   1832  C3'  DA A  89    -106.293-122.730 130.344 
ATOM   1833  O3'  DA A  89    -105.725-121.749 131.205 
ATOM   1834  C2'  DA A  89    -105.169-123.371 129.530 
ATOM   1835  C1'  DA A  89    -104.617-124.247 130.650 
ATOM   1836  N9   DA A  89    -103.740-125.351 130.171 
ATOM   1837  C8   DA A  89    -103.841-126.075 129.018 
ATOM   1838  N7   DA A  89    -102.918-126.976 128.880 
ATOM   1839  C5   DA A  89    -102.146-126.841 130.026 
ATOM   1840  C6   DA A  89    -101.002-127.516 130.483 
ATOM   1841  N6   DA A  89    -100.410-128.510 129.805 
ATOM   1842  N1   DA A  89    -100.487-127.131 131.665 
ATOM   1843  C2   DA A  89    -101.080-126.143 132.334 
ATOM   1844  N3   DA A  89    -102.145-125.443 132.009 
ATOM   1845  C4   DA A  89    -102.641-125.848 130.822 
ATOM   1846  P    DG A  90    -105.925-120.200 130.854 
ATOM   1847  OP1  DG A  90    -107.234-119.740 131.368 
ATOM   1848  OP2  DG A  90    -105.681-119.983 129.411 
ATOM   1849  O5'  DG A  90    -104.746-119.530 131.704 
ATOM   1850  C5'  DG A  90    -104.320-120.162 132.926 
ATOM   1851  C4'  DG A  90    -102.806-120.170 133.004 
ATOM   1852  O4'  DG A  90    -102.224-121.344 132.368 
ATOM   1853  C3'  DG A  90    -102.099-118.996 132.328 
ATOM   1854  O3'  DG A  90    -100.963-118.635 133.104 
ATOM   1855  C2'  DG A  90    -101.616-119.553 130.989 
ATOM   1856  C1'  DG A  90    -101.174-120.916 131.514 
ATOM   1857  N9   DG A  90    -100.998-121.941 130.448 
ATOM   1858  C8   DG A  90    -101.704-122.110 129.277 
ATOM   1859  N7   DG A  90    -101.294-123.118 128.547 
ATOM   1860  C5   DG A  90    -100.241-123.655 129.286 
ATOM   1861  C6   DG A  90     -99.401-124.765 129.007 
ATOM   1862  O6   DG A  90     -99.415-125.514 128.034 
ATOM   1863  N1   DG A  90     -98.460-124.963 130.026 
ATOM   1864  C2   DG A  90     -98.345-124.191 131.165 
ATOM   1865  N2   DG A  90     -97.381-124.544 132.018 
ATOM   1866  N3   DG A  90     -99.134-123.150 131.426 
ATOM   1867  C4   DG A  90    -100.052-122.944 130.447 
ATOM   1868  P    DA A  91    -100.606-117.084 133.282 
ATOM   1869  OP1  DA A  91    -101.409-116.515 134.388 
ATOM   1870  OP2  DA A  91    -100.717-116.396 131.977 
ATOM   1871  O5'  DA A  91     -99.068-117.163 133.719 
ATOM   1872  C5'  DA A  91     -98.607-118.316 134.448 
ATOM   1873  C4'  DA A  91     -97.274-118.780 133.894 
ATOM   1874  O4'  DA A  91     -97.427-119.721 132.794 
ATOM   1875  C3'  DA A  91     -96.375-117.685 133.320 
ATOM   1876  O3'  DA A  91     -95.021-117.993 133.628 
ATOM   1877  C2'  DA A  91     -96.563-117.784 131.807 
ATOM   1878  C1'  DA A  91     -96.584-119.307 131.730 
ATOM   1879  N9   DA A  91     -97.152-119.835 130.458 
ATOM   1880  C8   DA A  91     -98.161-119.314 129.699 
ATOM   1881  N7   DA A  91     -98.430-120.009 128.637 
ATOM   1882  C5   DA A  91     -97.536-121.068 128.694 
ATOM   1883  C6   DA A  91     -97.314-122.167 127.848 
ATOM   1884  N6   DA A  91     -98.011-122.389 126.725 
ATOM   1885  N1   DA A  91     -96.345-123.033 128.199 
ATOM   1886  C2   DA A  91     -95.655-122.808 129.317 
ATOM   1887  N3   DA A  91     -95.773-121.822 130.180 
ATOM   1888  C4   DA A  91     -96.749-120.970 129.805 
ATOM   1889  P    DA A  92     -94.030-116.807 134.042 
ATOM   1890  OP1  DA A  92     -94.180-116.516 135.486 
ATOM   1891  OP2  DA A  92     -94.218-115.660 133.126 
ATOM   1892  O5'  DA A  92     -92.603-117.479 133.775 
ATOM   1893  C5'  DA A  92     -92.464-118.904 133.923 
ATOM   1894  C4'  DA A  92     -91.653-119.469 132.772 
ATOM   1895  O4'  DA A  92     -92.482-119.818 131.627 
ATOM   1896  C3'  DA A  92     -90.591-118.538 132.188 
ATOM   1897  O3'  DA A  92     -89.453-119.309 131.823 
ATOM   1898  C2'  DA A  92     -91.226-117.976 130.916 
ATOM   1899  C1'  DA A  92     -91.886-119.273 130.460 
ATOM   1900  N9   DA A  92     -92.956-119.077 129.442 
ATOM   1901  C8   DA A  92     -93.835-118.039 129.327 
ATOM   1902  N7   DA A  92     -94.654-118.154 128.327 
ATOM   1903  C5   DA A  92     -94.292-119.356 127.735 
ATOM   1904  C6   DA A  92     -94.786-120.049 126.618 
ATOM   1905  N6   DA A  92     -95.802-119.606 125.863 
ATOM   1906  N1   DA A  92     -94.198-121.218 126.303 
ATOM   1907  C2   DA A  92     -93.190-121.653 127.057 
ATOM   1908  N3   DA A  92     -92.645-121.096 128.117 
ATOM   1909  C4   DA A  92     -93.252-119.928 128.410 
ATOM   1910  P    DG A  93     -87.992-118.712 132.089 
ATOM   1911  OP1  DG A  93     -87.594-118.981 133.489 
ATOM   1912  OP2  DG A  93     -87.951-117.295 131.664 
ATOM   1913  O5'  DG A  93     -87.103-119.596 131.096 
ATOM   1914  C5'  DG A  93     -87.520-120.942 130.796 
ATOM   1915  C4'  DG A  93     -87.373-121.212 129.312 
ATOM   1916  O4'  DG A  93     -88.561-120.835 128.559 
ATOM   1917  C3'  DG A  93     -86.240-120.466 128.609 
ATOM   1918  O3'  DG A  93     -85.669-121.318 127.623 
ATOM   1919  C2'  DG A  93     -86.924-119.296 127.903 
ATOM   1920  C1'  DG A  93     -88.154-120.068 127.436 
ATOM   1921  N9   DG A  93     -89.293-119.195 127.035 
ATOM   1922  C8   DG A  93     -89.685-117.981 127.557 
ATOM   1923  N7   DG A  93     -90.740-117.465 126.973 
ATOM   1924  C5   DG A  93     -91.069-118.403 125.995 
ATOM   1925  C6   DG A  93     -92.121-118.399 125.042 
ATOM   1926  O6   DG A  93     -92.993-117.554 124.862 
ATOM   1927  N1   DG A  93     -92.089-119.548 124.239 
ATOM   1928  C2   DG A  93     -91.161-120.566 124.344 
ATOM   1929  N2   DG A  93     -91.302-121.578 123.483 
ATOM   1930  N3   DG A  93     -90.175-120.570 125.238 
ATOM   1931  C4   DG A  93     -90.192-119.462 126.025 
ATOM   1932  P    DA A  94     -84.082-121.311 127.414 
ATOM   1933  OP1  DA A  94     -83.448-122.209 128.404 
ATOM   1934  OP2  DA A  94     -83.591-119.915 127.395 
ATOM   1935  O5'  DA A  94     -83.954-121.945 125.951 
ATOM   1936  C5'  DA A  94     -84.948-122.889 125.509 
ATOM   1937  C4'  DA A  94     -85.353-122.583 124.081 
ATOM   1938  O4'  DA A  94     -86.446-121.623 124.006 
ATOM   1939  C3'  DA A  94     -84.265-121.974 123.197 
ATOM   1940  O3'  DA A  94     -84.398-122.493 121.879 
ATOM   1941  C2'  DA A  94     -84.586-120.479 123.165 
ATOM   1942  C1'  DA A  94     -86.100-120.625 123.058 
ATOM   1943  N9   DA A  94     -86.848-119.383 123.401 
ATOM   1944  C8   DA A  94     -86.533-118.433 124.331 
ATOM   1945  N7   DA A  94     -87.388-117.460 124.395 
ATOM   1946  C5   DA A  94     -88.340-117.786 123.439 
ATOM   1947  C6   DA A  94     -89.517-117.146 123.018 
ATOM   1948  N6   DA A  94     -89.955-115.988 123.532 
ATOM   1949  N1   DA A  94     -90.231-117.741 122.044 
ATOM   1950  C2   DA A  94     -89.790-118.892 121.537 
ATOM   1951  N3   DA A  94     -88.714-119.579 121.848 
ATOM   1952  C4   DA A  94     -88.017-118.962 122.825 
ATOM   1953  P    DG A  95     -83.077-122.850 121.049 
ATOM   1954  OP1  DG A  95     -82.609-124.205 121.421 
ATOM   1955  OP2  DG A  95     -82.089-121.759 121.195 
ATOM   1956  O5'  DG A  95     -83.640-122.868 119.551 
ATOM   1957  C5'  DG A  95     -85.013-123.240 119.326 
ATOM   1958  C4'  DG A  95     -85.647-122.298 118.322 
ATOM   1959  O4'  DG A  95     -86.226-121.121 118.954 
ATOM   1960  C3'  DG A  95     -84.707-121.723 117.263 
ATOM   1961  O3'  DG A  95     -85.409-121.622 116.030 
ATOM   1962  C2'  DG A  95     -84.386-120.312 117.756 
ATOM   1963  C1'  DG A  95     -85.791-119.971 118.244 
ATOM   1964  N9   DG A  95     -85.837-118.809 119.174 
ATOM   1965  C8   DG A  95     -84.916-118.412 120.119 
ATOM   1966  N7   DG A  95     -85.259-117.333 120.779 
ATOM   1967  C5   DG A  95     -86.494-116.989 120.232 
ATOM   1968  C6   DG A  95     -87.362-115.910 120.540 
ATOM   1969  O6   DG A  95     -87.216-115.019 121.374 
ATOM   1970  N1   DG A  95     -88.515-115.935 119.743 
ATOM   1971  C2   DG A  95     -88.794-116.881 118.776 
ATOM   1972  N2   DG A  95     -89.949-116.730 118.125 
ATOM   1973  N3   DG A  95     -87.979-117.895 118.488 
ATOM   1974  C4   DG A  95     -86.856-117.883 119.252 
ATOM   1975  P    DG A  96     -84.644-121.981 114.670 
ATOM   1976  OP1  DG A  96     -84.682-123.445 114.452 
ATOM   1977  OP2  DG A  96     -83.301-121.361 114.678 
ATOM   1978  O5'  DG A  96     -85.567-121.250 113.586 
ATOM   1979  C5'  DG A  96     -86.973-121.102 113.854 
ATOM   1980  C4'  DG A  96     -87.427-119.704 113.481 
ATOM   1981  O4'  DG A  96     -87.271-118.759 114.578 
ATOM   1982  C3'  DG A  96     -86.678-119.049 112.321 
ATOM   1983  O3'  DG A  96     -87.598-118.279 111.555 
ATOM   1984  C2'  DG A  96     -85.686-118.097 112.988 
ATOM   1985  C1'  DG A  96     -86.628-117.596 114.079 
ATOM   1986  N9   DG A  96     -85.930-116.930 115.214 
ATOM   1987  C8   DG A  96     -84.700-117.213 115.766 
ATOM   1988  N7   DG A  96     -84.371-116.430 116.766 
ATOM   1989  C5   DG A  96     -85.459-115.568 116.882 
ATOM   1990  C6   DG A  96     -85.686-114.498 117.789 
ATOM   1991  O6   DG A  96     -84.959-114.088 118.690 
ATOM   1992  N1   DG A  96     -86.924-113.884 117.557 
ATOM   1993  C2   DG A  96     -87.826-114.254 116.578 
ATOM   1994  N2   DG A  96     -88.953-113.541 116.520 
ATOM   1995  N3   DG A  96     -87.613-115.257 115.729 
ATOM   1996  C4   DG A  96     -86.416-115.864 115.940 
ATOM   1997  P    DT A  97     -87.467-118.274 109.961 
ATOM   1998  OP1  DT A  97     -88.158-119.459 109.403 
ATOM   1999  OP2  DT A  97     -86.046-118.112 109.580 
ATOM   2000  O5'  DT A  97     -88.279-116.949 109.580 
ATOM   2001  C5'  DT A  97     -89.364-116.528 110.429 
ATOM   2002  C4'  DT A  97     -89.296-115.031 110.653 
ATOM   2003  O4'  DT A  97     -88.463-114.678 111.794 
ATOM   2004  C3'  DT A  97     -88.710-114.212 109.502 
ATOM   2005  O3'  DT A  97     -89.413-112.979 109.411 
ATOM   2006  C2'  DT A  97     -87.271-113.920 109.929 
ATOM   2007  C1'  DT A  97     -87.575-113.644 111.398 
ATOM   2008  N1   DT A  97     -86.375-113.703 112.279 
ATOM   2009  C2   DT A  97     -86.338-112.837 113.344 
ATOM   2010  O2   DT A  97     -87.231-112.044 113.586 
ATOM   2011  N3   DT A  97     -85.210-112.920 114.138 
ATOM   2012  C4   DT A  97     -84.143-113.777 113.957 
ATOM   2013  O4   DT A  97     -83.187-113.759 114.735 
ATOM   2014  C5   DT A  97     -84.273-114.646 112.813 
ATOM   2015  C7   DT A  97     -83.155-115.611 112.543 
ATOM   2016  C6   DT A  97     -85.359-114.587 112.024 
ATOM   2017  P    DT A  98     -89.752-112.386 107.963 
ATOM   2018  OP1  DT A  98     -90.993-113.009 107.449 
ATOM   2019  OP2  DT A  98     -88.562-112.493 107.091 
ATOM   2020  O5'  DT A  98     -90.027-110.847 108.309 
ATOM   2021  C5'  DT A  98     -90.556-110.506 109.604 
ATOM   2022  C4'  DT A  98     -89.823-109.302 110.163 
ATOM   2023  O4'  DT A  98     -88.632-109.676 110.913 
ATOM   2024  C3'  DT A  98     -89.309-108.298 109.131 
ATOM   2025  O3'  DT A  98     -89.444-106.985 109.660 
ATOM   2026  C2'  DT A  98     -87.820-108.615 108.991 
ATOM   2027  C1'  DT A  98     -87.553-108.866 110.472 
ATOM   2028  N1   DT A  98     -86.285-109.601 110.735 
ATOM   2029  C2   DT A  98     -85.596-109.271 111.879 
ATOM   2030  O2   DT A  98     -85.981-108.420 112.662 
ATOM   2031  N3   DT A  98     -84.426-109.972 112.089 
ATOM   2032  C4   DT A  98     -83.899-110.951 111.272 
ATOM   2033  O4   DT A  98     -82.840-111.510 111.565 
ATOM   2034  C5   DT A  98     -84.692-111.227 110.097 
ATOM   2035  C7   DT A  98     -84.190-112.280 109.152 
ATOM   2036  C6   DT A  98     -85.834-110.561 109.867 
ATOM   2037  P    DC A  99     -89.910-105.801 108.688 
ATOM   2038  OP1  DC A  99     -91.386-105.797 108.583 
ATOM   2039  OP2  DC A  99     -89.169-105.889 107.410 
ATOM   2040  O5'  DC A  99     -89.424-104.513 109.503 
ATOM   2041  C5'  DC A  99     -89.375-104.575 110.941 
ATOM   2042  C4'  DC A  99     -88.091-103.946 111.444 
ATOM   2043  O4'  DC A  99     -86.995-104.903 111.515 
ATOM   2044  C3'  DC A  99     -87.531-102.807 110.593 
ATOM   2045  O3'  DC A  99     -86.963-101.826 111.453 
ATOM   2046  C2'  DC A  99     -86.407-103.447 109.779 
ATOM   2047  C1'  DC A  99     -85.855-104.324 110.899 
ATOM   2048  N1   DC A  99     -84.978-105.427 110.420 
ATOM   2049  C2   DC A  99     -83.902-105.798 111.223 
ATOM   2050  O2   DC A  99     -83.722-105.202 112.291 
ATOM   2051  N3   DC A  99     -83.089-106.802 110.802 
ATOM   2052  C4   DC A  99     -83.319-107.423 109.639 
ATOM   2053  N4   DC A  99     -82.498-108.396 109.273 
ATOM   2054  C5   DC A  99     -84.419-107.057 108.798 
ATOM   2055  C6   DC A  99     -85.219-106.051 109.235 
ATOM   2056  P    DC A 100     -87.163-100.277 111.103 
ATOM   2057  OP1  DC A 100     -88.472 -99.817 111.616 
ATOM   2058  OP2  DC A 100     -86.919-100.060 109.660 
ATOM   2059  O5'  DC A 100     -85.984 -99.607 111.953 
ATOM   2060  C5'  DC A 100     -85.558-100.239 113.175 
ATOM   2061  C4'  DC A 100     -84.044-100.247 113.253 
ATOM   2062  O4'  DC A 100     -83.461-101.421 112.617 
ATOM   2063  C3'  DC A 100     -83.337 -99.072 112.577 
ATOM   2064  O3'  DC A 100     -82.200 -98.712 113.352 
ATOM   2065  C2'  DC A 100     -82.854 -99.630 111.238 
ATOM   2066  C1'  DC A 100     -82.412-100.993 111.763 
ATOM   2067  N1   DC A 100     -82.236-102.018 110.696 
ATOM   2068  C2   DC A 100     -81.224-102.960 110.862 
ATOM   2069  O2   DC A 100     -80.521-102.908 111.878 
ATOM   2070  N3   DC A 100     -81.047-103.903 109.901 
ATOM   2071  C4   DC A 100     -81.830-103.925 108.815 
ATOM   2072  N4   DC A 100     -81.618-104.864 107.905 
ATOM   2073  C5   DC A 100     -82.876-102.964 108.624 
ATOM   2074  C6   DC A 100     -83.037-102.030 109.597 
ATOM   2075  P    DT A 101     -81.844 -97.161 113.531 
ATOM   2076  OP1  DT A 101     -82.647 -96.591 114.636 
ATOM   2077  OP2  DT A 101     -81.955 -96.473 112.226 
ATOM   2078  O5'  DT A 101     -80.306 -97.240 113.968 
ATOM   2079  C5'  DT A 101     -79.845 -98.393 114.697 
ATOM   2080  C4'  DT A 101     -78.512 -98.857 114.143 
ATOM   2081  O4'  DT A 101     -78.665 -99.798 113.043 
ATOM   2082  C3'  DT A 101     -77.613 -97.762 113.569 
ATOM   2083  O3'  DT A 101     -76.259 -98.070 113.877 
ATOM   2084  C2'  DT A 101     -77.801 -97.860 112.055 
ATOM   2085  C1'  DT A 101     -77.822 -99.384 111.979 
ATOM   2086  N1   DT A 101     -78.390 -99.912 110.707 
ATOM   2087  C2   DT A 101     -77.845-101.072 110.212 
ATOM   2088  O2   DT A 101     -76.937-101.666 110.765 
ATOM   2089  N3   DT A 101     -78.396-101.531 109.031 
ATOM   2090  C4   DT A 101     -79.422-100.939 108.323 
ATOM   2091  O4   DT A 101     -79.832-101.444 107.276 
ATOM   2092  C5   DT A 101     -79.929 -99.727 108.921 
ATOM   2093  C7   DT A 101     -81.047 -99.019 108.214 
ATOM   2094  C6   DT A 101     -79.412 -99.258 110.068 
ATOM   2095  P    DC A 102     -75.267 -96.883 114.291 
ATOM   2096  OP1  DC A 102     -75.418 -96.593 115.734 
ATOM   2097  OP2  DC A 102     -75.456 -95.737 113.375 
ATOM   2098  O5'  DC A 102     -73.841 -97.555 114.023 
ATOM   2099  C5'  DC A 102     -73.702 -98.981 114.171 
ATOM   2100  C4'  DC A 102     -72.891 -99.545 113.021 
ATOM   2101  O4'  DC A 102     -73.720 -99.895 111.876 
ATOM   2102  C3'  DC A 102     -71.829 -98.615 112.436 
ATOM   2103  O3'  DC A 102     -70.691 -99.386 112.071 
ATOM   2104  C2'  DC A 102     -72.464 -98.053 111.165 
ATOM   2105  C1'  DC A 102     -73.123 -99.350 110.709 
ATOM   2106  N1   DC A 102     -74.193 -99.154 109.691 
ATOM   2107  C2   DC A 102     -74.347-100.132 108.713 
ATOM   2108  O2   DC A 102     -73.597-101.115 108.730 
ATOM   2109  N3   DC A 102     -75.316 -99.972 107.775 
ATOM   2110  C4   DC A 102     -76.109 -98.891 107.792 
ATOM   2111  N4   DC A 102     -77.039 -98.781 106.856 
ATOM   2112  C5   DC A 102     -75.967 -97.873 108.789 
ATOM   2113  C6   DC A 102     -74.992 -98.052 109.717 
ATOM   2114  P    DC A 103     -69.230 -98.788 112.337 
ATOM   2115  OP1  DC A 103     -68.832 -99.058 113.737 
ATOM   2116  OP2  DC A 103     -69.189 -97.371 111.913 
ATOM   2117  O5'  DC A 103     -68.341 -99.673 111.345 
ATOM   2118  C5'  DC A 103     -68.758-101.019 111.045 
ATOM   2119  C4'  DC A 103     -68.611-101.289 109.561 
ATOM   2120  O4'  DC A 103     -69.799-100.912 108.808 
ATOM   2121  C3'  DC A 103     -67.477-100.543 108.858 
ATOM   2122  O3'  DC A 103     -66.907-101.395 107.872 
ATOM   2123  C2'  DC A 103     -68.162 -99.373 108.151 
ATOM   2124  C1'  DC A 103     -69.392-100.145 107.685 
ATOM   2125  N1   DC A 103     -70.531 -99.271 107.284 
ATOM   2126  C2   DC A 103     -71.341 -99.701 106.237 
ATOM   2127  O2   DC A 103     -71.085-100.780 105.688 
ATOM   2128  N3   DC A 103     -72.384 -98.919 105.855 
ATOM   2129  C4   DC A 103     -72.628 -97.758 106.475 
ATOM   2130  N4   DC A 103     -73.657 -97.031 106.067 
ATOM   2131  C5   DC A 103     -71.806 -97.297 107.555 
ATOM   2132  C6   DC A 103     -70.769 -98.093 107.920 
ATOM   2133  P    DC A 104     -65.320-101.388 107.663 
ATOM   2134  OP1  DC A 104     -64.686-102.286 108.653 
ATOM   2135  OP2  DC A 104     -64.829 -99.992 107.644 
ATOM   2136  O5'  DC A 104     -65.192-102.022 106.200 
ATOM   2137  C5'  DC A 104     -66.185-102.966 105.758 
ATOM   2138  C4'  DC A 104     -66.591-102.660 104.330 
ATOM   2139  O4'  DC A 104     -67.683-101.700 104.255 
ATOM   2140  C3'  DC A 104     -65.503-102.051 103.445 
ATOM   2141  O3'  DC A 104     -65.636-102.570 102.127 
ATOM   2142  C2'  DC A 104     -65.824-100.556 103.413 
ATOM   2143  C1'  DC A 104     -67.338-100.702 103.307 
ATOM   2144  N1   DC A 104     -68.086 -99.460 103.650 
ATOM   2145  C2   DC A 104     -69.262 -99.197 102.953 
ATOM   2146  O2   DC A 104     -69.634 -99.997 102.088 
ATOM   2147  N3   DC A 104     -69.957 -98.069 103.251 
ATOM   2148  C4   DC A 104     -69.520 -97.227 104.195 
ATOM   2149  N4   DC A 104     -70.234 -96.141 104.449 
ATOM   2150  C5   DC A 104     -68.312 -97.479 104.923 
ATOM   2151  C6   DC A 104     -67.632 -98.611 104.611 
ATOM   2152  P    DC A 105     -64.315-102.927 101.298 
ATOM   2153  OP1  DC A 105     -63.847-104.281 101.670 
ATOM   2154  OP2  DC A 105     -63.327-101.836 101.444 
ATOM   2155  O5'  DC A 105     -64.878-102.945  99.800 
ATOM   2156  C5'  DC A 105     -66.251-103.317  99.575 
ATOM   2157  C4'  DC A 105     -66.885-102.375  98.571 
ATOM   2158  O4'  DC A 105     -67.464-101.198  99.203 
ATOM   2159  C3'  DC A 105     -65.944-101.800  97.512 
ATOM   2160  O3'  DC A 105     -66.647-101.699  96.279 
ATOM   2161  C2'  DC A 105     -65.624-100.389  98.004 
ATOM   2162  C1'  DC A 105     -67.029-100.048  98.493 
ATOM   2163  N1   DC A 105     -67.075 -98.886  99.422 
ATOM   2164  C2   DC A 105     -68.187 -98.050  99.364 
ATOM   2165  O2   DC A 105     -69.083 -98.307  98.550 
ATOM   2166  N3   DC A 105     -68.247 -96.985 100.202 
ATOM   2167  C4   DC A 105     -67.257 -96.741 101.069 
ATOM   2168  N4   DC A 105     -67.363 -95.689 101.866 
ATOM   2169  C5   DC A 105     -66.103 -97.588 101.145 
ATOM   2170  C6   DC A 105     -66.062 -98.647 100.299 
ATOM   2171  P    DG A 106     -65.881-102.058  94.919 
ATOM   2172  OP1  DG A 106     -65.920-103.522  94.700 
ATOM   2173  OP2  DG A 106     -64.538-101.438  94.927 
ATOM   2174  O5'  DG A 106     -66.804-101.327  93.835 
ATOM   2175  C5'  DG A 106     -68.211-101.179  94.103 
ATOM   2176  C4'  DG A 106     -68.665 -99.781  93.730 
ATOM   2177  O4'  DG A 106     -68.509 -98.836  94.826 
ATOM   2178  C3'  DG A 106     -67.916 -99.126  92.569 
ATOM   2179  O3'  DG A 106     -68.836 -98.356  91.804 
ATOM   2180  C2'  DG A 106     -66.923 -98.174  93.237 
ATOM   2181  C1'  DG A 106     -67.865 -97.673  94.328 
ATOM   2182  N9   DG A 106     -67.168 -97.007  95.463 
ATOM   2183  C8   DG A 106     -65.938 -97.290  96.015 
ATOM   2184  N7   DG A 106     -65.609 -96.507  97.015 
ATOM   2185  C5   DG A 106     -66.697 -95.645  97.131 
ATOM   2186  C6   DG A 106     -66.924 -94.575  98.037 
ATOM   2187  O6   DG A 106     -66.197 -94.165  98.938 
ATOM   2188  N1   DG A 106     -68.162 -93.961  97.805 
ATOM   2189  C2   DG A 106     -69.063 -94.331  96.827 
ATOM   2190  N2   DG A 106     -70.191 -93.618  96.769 
ATOM   2191  N3   DG A 106     -68.851 -95.334  95.977 
ATOM   2192  C4   DG A 106     -67.654 -95.940  96.189 
ATOM   2193  P    DG A 107     -68.705 -98.351  90.209 
ATOM   2194  OP1  DG A 107     -69.395 -99.536  89.651 
ATOM   2195  OP2  DG A 107     -67.284 -98.189  89.829 
ATOM   2196  O5'  DG A 107     -69.517 -97.026  89.829 
ATOM   2197  C5'  DG A 107     -70.602 -96.605  90.678 
ATOM   2198  C4'  DG A 107     -70.534 -95.108  90.901 
ATOM   2199  O4'  DG A 107     -69.701 -94.755  92.043 
ATOM   2200  C3'  DG A 107     -69.948 -94.289  89.751 
ATOM   2201  O3'  DG A 107     -70.650 -93.056  89.659 
ATOM   2202  C2'  DG A 107     -68.509 -93.997  90.177 
ATOM   2203  C1'  DG A 107     -68.813 -93.721  91.647 
ATOM   2204  N9   DG A 107     -67.613 -93.780  92.527 
ATOM   2205  C8   DG A 107     -66.502 -94.591  92.434 
ATOM   2206  N7   DG A 107     -65.614 -94.391  93.377 
ATOM   2207  C5   DG A 107     -66.175 -93.375  94.149 
ATOM   2208  C6   DG A 107     -65.678 -92.732  95.313 
ATOM   2209  O6   DG A 107     -64.624 -92.930  95.912 
ATOM   2210  N1   DG A 107     -66.570 -91.754  95.777 
ATOM   2211  C2   DG A 107     -67.782 -91.440  95.194 
ATOM   2212  N2   DG A 107     -68.487 -90.476  95.790 
ATOM   2213  N3   DG A 107     -68.246 -92.045  94.103 
ATOM   2214  C4   DG A 107     -67.394 -92.995  93.639 
ATOM   2215  P    DG A 108     -70.990 -92.462  88.212 
ATOM   2216  OP1  DG A 108     -72.231 -93.086  87.698 
ATOM   2217  OP2  DG A 108     -69.800 -92.570  87.340 
ATOM   2218  O5'  DG A 108     -71.264 -90.924  88.558 
ATOM   2219  C5'  DG A 108     -71.794 -90.583  89.853 
ATOM   2220  C4'  DG A 108     -71.061 -89.379  90.412 
ATOM   2221  O4'  DG A 108     -69.870 -89.752  91.162 
ATOM   2222  C3'  DG A 108     -70.547 -88.375  89.380 
ATOM   2223  O3'  DG A 108     -70.682 -87.062  89.909 
ATOM   2224  C2'  DG A 108     -69.058 -88.692  89.240 
ATOM   2225  C1'  DG A 108     -68.791 -88.942  90.721 
ATOM   2226  N9   DG A 108     -67.523 -89.678  90.984 
ATOM   2227  C8   DG A 108     -66.915 -90.664  90.237 
ATOM   2228  N7   DG A 108     -65.794 -91.108  90.751 
ATOM   2229  C5   DG A 108     -65.648 -90.364  91.921 
ATOM   2230  C6   DG A 108     -64.624 -90.398  92.902 
ATOM   2231  O6   DG A 108     -63.619 -91.102  92.943 
ATOM   2232  N1   DG A 108     -64.867 -89.473  93.928 
ATOM   2233  C2   DG A 108     -65.957 -88.628  93.996 
ATOM   2234  N2   DG A 108     -66.008 -87.820  95.057 
ATOM   2235  N3   DG A 108     -66.918 -88.598  93.074 
ATOM   2236  C4   DG A 108     -66.697 -89.488  92.072 
ATOM   2237  P    DC A 109     -71.148 -85.878  88.936 
ATOM   2238  OP1  DC A 109     -72.624 -85.873  88.832 
ATOM   2239  OP2  DC A 109     -70.406 -85.966  87.659 
ATOM   2240  O5'  DC A 109     -70.662 -84.590  89.752 
ATOM   2241  C5'  DC A 109     -70.613 -84.652  91.190 
ATOM   2242  C4'  DC A 109     -69.329 -84.023  91.693 
ATOM   2243  O4'  DC A 109     -68.233 -84.980  91.764 
ATOM   2244  C3'  DC A 109     -68.769 -82.884  90.842 
ATOM   2245  O3'  DC A 109     -68.201 -81.903  91.702 
ATOM   2246  C2'  DC A 109     -67.645 -83.524  90.028 
ATOM   2247  C1'  DC A 109     -67.093 -84.401  91.148 
ATOM   2248  N1   DC A 109     -66.215 -85.504  90.668 
ATOM   2249  C2   DC A 109     -65.140 -85.875  91.472 
ATOM   2250  O2   DC A 109     -64.960 -85.279  92.540 
ATOM   2251  N3   DC A 109     -64.327 -86.879  91.051 
ATOM   2252  C4   DC A 109     -64.556 -87.500  89.888 
ATOM   2253  N4   DC A 109     -63.736 -88.473  89.522 
ATOM   2254  C5   DC A 109     -65.657 -87.133  89.046 
ATOM   2255  C6   DC A 109     -66.457 -86.128  89.483 
ATOM   2256  P    DA A 110     -68.400 -80.354  91.351 
ATOM   2257  OP1  DA A 110     -69.710 -79.894  91.865 
ATOM   2258  OP2  DA A 110     -68.157 -80.137  89.908 
ATOM   2259  O5'  DA A 110     -67.222 -79.684  92.202 
ATOM   2260  C5'  DA A 110     -66.796 -80.316  93.423 
ATOM   2261  C4'  DA A 110     -65.282 -80.324  93.502 
ATOM   2262  O4'  DA A 110     -64.699 -81.498  92.866 
ATOM   2263  C3'  DA A 110     -64.575 -79.149  92.826 
ATOM   2264  O3'  DA A 110     -63.438 -78.789  93.601 
ATOM   2265  C2'  DA A 110     -64.092 -79.707  91.487 
ATOM   2266  C1'  DA A 110     -63.650 -81.070  92.012 
ATOM   2267  N9   DA A 110     -63.474 -82.095  90.945 
ATOM   2268  C8   DA A 110     -64.185 -82.247  89.790 
ATOM   2269  N7   DA A 110     -63.789 -83.241  89.057 
ATOM   2270  C5   DA A 110     -62.738 -83.790  89.778 
ATOM   2271  C6   DA A 110     -61.890 -84.882  89.533 
ATOM   2272  N6   DA A 110     -61.972 -85.653  88.440 
ATOM   2273  N1   DA A 110     -60.948 -85.155  90.457 
ATOM   2274  C2   DA A 110     -60.871 -84.386  91.542 
ATOM   2275  N3   DA A 110     -61.603 -83.346  91.876 
ATOM   2276  C4   DA A 110     -62.537 -83.094  90.935 
ATOM   2277  P    DG A 111     -63.082 -77.238  93.780 
ATOM   2278  OP1  DG A 111     -63.884 -76.668  94.885 
ATOM   2279  OP2  DG A 111     -63.193 -76.550  92.475 
ATOM   2280  O5'  DG A 111     -61.544 -77.316  94.216 
ATOM   2281  C5'  DG A 111     -61.083 -78.469  94.945 
ATOM   2282  C4'  DG A 111     -59.750 -78.934  94.392 
ATOM   2283  O4'  DG A 111     -59.903 -79.875  93.292 
ATOM   2284  C3'  DG A 111     -58.851 -77.839  93.818 
ATOM   2285  O3'  DG A 111     -57.497 -78.147  94.125 
ATOM   2286  C2'  DG A 111     -59.039 -77.937  92.304 
ATOM   2287  C1'  DG A 111     -59.060 -79.461  92.227 
ATOM   2288  N9   DG A 111     -59.628 -79.989  90.955 
ATOM   2289  C8   DG A 111     -60.643 -79.478  90.176 
ATOM   2290  N7   DG A 111     -60.906 -80.189  89.107 
ATOM   2291  C5   DG A 111     -59.999 -81.246  89.183 
ATOM   2292  C6   DG A 111     -59.801 -82.344  88.305 
ATOM   2293  O6   DG A 111     -60.395 -82.615  87.264 
ATOM   2294  N1   DG A 111     -58.774 -83.183  88.760 
ATOM   2295  C2   DG A 111     -58.036 -82.987  89.910 
ATOM   2296  N2   DG A 111     -57.099 -83.902  90.170 
ATOM   2297  N3   DG A 111     -58.223 -81.956  90.733 
ATOM   2298  C4   DG A 111     -59.215 -81.133  90.306 
ATOM   2299  P    DA A 112     -56.505 -76.960  94.540 
ATOM   2300  OP1  DA A 112     -56.656 -76.670  95.983 
ATOM   2301  OP2  DA A 112     -56.694 -75.814  93.624 
ATOM   2302  O5'  DA A 112     -55.079 -77.632  94.272 
ATOM   2303  C5'  DA A 112     -54.940 -79.058  94.420 
ATOM   2304  C4'  DA A 112     -54.129 -79.622  93.270 
ATOM   2305  O4'  DA A 112     -54.958 -79.972  92.124 
ATOM   2306  C3'  DA A 112     -53.067 -78.691  92.685 
ATOM   2307  O3'  DA A 112     -51.929 -79.463  92.320 
ATOM   2308  C2'  DA A 112     -53.701 -78.129  91.414 
ATOM   2309  C1'  DA A 112     -54.361 -79.427  90.957 
ATOM   2310  N9   DA A 112     -55.431 -79.230  89.940 
ATOM   2311  C8   DA A 112     -56.311 -78.193  89.824 
ATOM   2312  N7   DA A 112     -57.130 -78.308  88.825 
ATOM   2313  C5   DA A 112     -56.768 -79.510  88.233 
ATOM   2314  C6   DA A 112     -57.262 -80.203  87.115 
ATOM   2315  N6   DA A 112     -58.278 -79.759  86.360 
ATOM   2316  N1   DA A 112     -56.673 -81.371  86.800 
ATOM   2317  C2   DA A 112     -55.665 -81.806  87.555 
ATOM   2318  N3   DA A 112     -55.121 -81.250  88.614 
ATOM   2319  C4   DA A 112     -55.728 -80.082  88.908 
ATOM   2320  P    DA A 113     -50.468 -78.865  92.586 
ATOM   2321  OP1  DA A 113     -50.069 -79.135  93.986 
ATOM   2322  OP2  DA A 113     -50.426 -77.448  92.161 
ATOM   2323  O5'  DA A 113     -49.579 -79.750  91.593 
ATOM   2324  C5'  DA A 113     -49.996 -81.096  91.294 
ATOM   2325  C4'  DA A 113     -49.849 -81.366  89.809 
ATOM   2326  O4'  DA A 113     -51.037 -80.989  89.056 
ATOM   2327  C3'  DA A 113     -48.715 -80.620  89.106 
ATOM   2328  O3'  DA A 113     -48.145 -81.472  88.121 
ATOM   2329  C2'  DA A 113     -49.400 -79.450  88.400 
ATOM   2330  C1'  DA A 113     -50.630 -80.222  87.934 
ATOM   2331  N9   DA A 113     -51.769 -79.348  87.533 
ATOM   2332  C8   DA A 113     -52.144 -78.147  88.062 
ATOM   2333  N7   DA A 113     -53.185 -77.625  87.493 
ATOM   2334  C5   DA A 113     -53.529 -78.547  86.514 
ATOM   2335  C6   DA A 113     -54.558 -78.575  85.559 
ATOM   2336  N6   DA A 113     -55.475 -77.605  85.429 
ATOM   2337  N1   DA A 113     -54.612 -79.640  84.737 
ATOM   2338  C2   DA A 113     -53.699 -80.602  84.871 
ATOM   2339  N3   DA A 113     -52.698 -80.684  85.720 
ATOM   2340  C4   DA A 113     -52.666 -79.605  86.530 
ATOM   2341  P    DG A 114     -46.558 -81.464  87.911 
ATOM   2342  OP1  DG A 114     -45.924 -82.363  88.902 
ATOM   2343  OP2  DG A 114     -46.067 -80.069  87.893 
ATOM   2344  O5'  DG A 114     -46.429 -82.099  86.448 
ATOM   2345  C5'  DG A 114     -47.423 -83.043  86.007 
ATOM   2346  C4'  DG A 114     -47.828 -82.737  84.579 
ATOM   2347  O4'  DG A 114     -48.921 -81.777  84.504 
ATOM   2348  C3'  DG A 114     -46.741 -82.128  83.694 
ATOM   2349  O3'  DG A 114     -46.874 -82.647  82.376 
ATOM   2350  C2'  DG A 114     -47.061 -80.633  83.662 
ATOM   2351  C1'  DG A 114     -48.576 -80.779  83.555 
ATOM   2352  N9   DG A 114     -49.324 -79.537  83.898 
ATOM   2353  C8   DG A 114     -49.022 -78.568  84.832 
ATOM   2354  N7   DG A 114     -49.894 -77.591  84.887 
ATOM   2355  C5   DG A 114     -50.839 -77.936  83.922 
ATOM   2356  C6   DG A 114     -52.022 -77.262  83.520 
ATOM   2357  O6   DG A 114     -52.487 -76.206  83.940 
ATOM   2358  N1   DG A 114     -52.689 -77.962  82.505 
ATOM   2359  C2   DG A 114     -52.269 -79.156  81.951 
ATOM   2360  N2   DG A 114     -53.048 -79.663  80.993 
ATOM   2361  N3   DG A 114     -51.160 -79.786  82.329 
ATOM   2362  C4   DG A 114     -50.500 -79.121  83.313 
ATOM   2363  P    DA A 115     -45.553 -83.004  81.546 
ATOM   2364  OP1  DA A 115     -45.084 -84.358  81.919 
ATOM   2365  OP2  DA A 115     -44.565 -81.913  81.692 
ATOM   2366  O5'  DA A 115     -46.116 -83.022  80.049 
ATOM   2367  C5'  DA A 115     -47.488 -83.394  79.824 
ATOM   2368  C4'  DA A 115     -48.123 -82.452  78.820 
ATOM   2369  O4'  DA A 115     -48.702 -81.275  79.452 
ATOM   2370  C3'  DA A 115     -47.182 -81.877  77.761 
ATOM   2371  O3'  DA A 115     -47.885 -81.776  76.527 
ATOM   2372  C2'  DA A 115     -46.862 -80.466  78.253 
ATOM   2373  C1'  DA A 115     -48.267 -80.125  78.742 
ATOM   2374  N9   DA A 115     -48.312 -78.963  79.671 
ATOM   2375  C8   DA A 115     -47.388 -78.585  80.604 
ATOM   2376  N7   DA A 115     -47.716 -77.517  81.263 
ATOM   2377  C5   DA A 115     -48.947 -77.160  80.731 
ATOM   2378  C6   DA A 115     -49.829 -76.102  81.011 
ATOM   2379  N6   DA A 115     -49.592 -75.167  81.943 
ATOM   2380  N1   DA A 115     -50.967 -76.041  80.297 
ATOM   2381  C2   DA A 115     -51.198 -76.972  79.374 
ATOM   2382  N3   DA A 115     -50.454 -77.999  79.026 
ATOM   2383  C4   DA A 115     -49.320 -78.038  79.756 
ATOM   2384  P    DA A 116     -47.119 -82.135  75.168 
ATOM   2385  OP1  DA A 116     -47.157 -83.599  74.949 
ATOM   2386  OP2  DA A 116     -45.776 -81.515  75.176 
ATOM   2387  O5'  DA A 116     -48.042 -81.404  74.084 
ATOM   2388  C5'  DA A 116     -49.449 -81.256  74.351 
ATOM   2389  C4'  DA A 116     -49.903 -79.857  73.979 
ATOM   2390  O4'  DA A 116     -49.747 -78.912  75.075 
ATOM   2391  C3'  DA A 116     -49.154 -79.203  72.818 
ATOM   2392  O3'  DA A 116     -50.074 -78.433  72.053 
ATOM   2393  C2'  DA A 116     -48.161 -78.251  73.485 
ATOM   2394  C1'  DA A 116     -49.103 -77.750  74.576 
ATOM   2395  N9   DA A 116     -48.405 -77.083  75.711 
ATOM   2396  C8   DA A 116     -47.185 -77.379  76.246 
ATOM   2397  N7   DA A 116     -46.846 -76.612  77.236 
ATOM   2398  C5   DA A 116     -47.921 -75.743  77.368 
ATOM   2399  C6   DA A 116     -48.177 -74.679  78.249 
ATOM   2400  N6   DA A 116     -47.325 -74.293  79.210 
ATOM   2401  N1   DA A 116     -49.344 -74.024  78.106 
ATOM   2402  C2   DA A 116     -50.186 -74.412  77.150 
ATOM   2403  N3   DA A 116     -50.057 -75.384  76.274 
ATOM   2404  C4   DA A 116     -48.881 -76.024  76.438 
ATOM   2405  P    DA A 117     -49.943 -78.428  70.458 
ATOM   2406  OP1  DA A 117     -50.633 -79.613  69.900 
ATOM   2407  OP2  DA A 117     -48.522 -78.266  70.077 
ATOM   2408  O5'  DA A 117     -50.755 -77.103  70.078 
ATOM   2409  C5'  DA A 117     -51.840 -76.682  70.926 
ATOM   2410  C4'  DA A 117     -51.771 -75.185  71.150 
ATOM   2411  O4'  DA A 117     -50.939 -74.832  72.292 
ATOM   2412  C3'  DA A 117     -51.186 -74.366  70.000 
ATOM   2413  O3'  DA A 117     -51.888 -73.133  69.908 
ATOM   2414  C2'  DA A 117     -49.747 -74.074  70.426 
ATOM   2415  C1'  DA A 117     -50.050 -73.798  71.895 
ATOM   2416  N9   DA A 117     -48.850 -73.857  72.776 
ATOM   2417  C8   DA A 117     -47.758 -74.670  72.668 
ATOM   2418  N7   DA A 117     -46.870 -74.481  73.595 
ATOM   2419  C5   DA A 117     -47.413 -73.470  74.377 
ATOM   2420  C6   DA A 117     -46.951 -72.813  75.529 
ATOM   2421  N6   DA A 117     -45.781 -73.092  76.122 
ATOM   2422  N1   DA A 117     -47.738 -71.855  76.052 
ATOM   2423  C2   DA A 117     -48.900 -71.582  75.460 
ATOM   2424  N3   DA A 117     -49.432 -72.126  74.387 
ATOM   2425  C4   DA A 117     -48.624 -73.081  73.882 
ATOM   2426  P    DT A 118     -52.228 -72.539  68.460 
ATOM   2427  OP1  DT A 118     -53.468 -73.163  67.947 
ATOM   2428  OP2  DT A 118     -51.038 -72.647  67.588 
ATOM   2429  O5'  DT A 118     -52.502 -71.001  68.806 
ATOM   2430  C5'  DT A 118     -53.032 -70.660  70.102 
ATOM   2431  C4'  DT A 118     -52.299 -69.456  70.660 
ATOM   2432  O4'  DT A 118     -51.107 -69.829  71.410 
ATOM   2433  C3'  DT A 118     -51.785 -68.452  69.629 
ATOM   2434  O3'  DT A 118     -51.920 -67.139  70.158 
ATOM   2435  C2'  DT A 118     -50.296 -68.769  69.488 
ATOM   2436  C1'  DT A 118     -50.029 -69.019  70.969 
ATOM   2437  N1   DT A 118     -48.760 -69.754  71.233 
ATOM   2438  C2   DT A 118     -48.072 -69.425  72.376 
ATOM   2439  O2   DT A 118     -48.457 -68.574  73.160 
ATOM   2440  N3   DT A 118     -46.901 -70.126  72.587 
ATOM   2441  C4   DT A 118     -46.375 -71.105  71.769 
ATOM   2442  O4   DT A 118     -45.316 -71.664  72.063 
ATOM   2443  C5   DT A 118     -47.168 -71.381  70.595 
ATOM   2444  C7   DT A 118     -46.666 -72.434  69.650 
ATOM   2445  C6   DT A 118     -48.310 -70.714  70.364 
ATOM   2446  P    DC A 119     -52.386 -65.955  69.185 
ATOM   2447  OP1  DC A 119     -53.862 -65.950  69.081 
ATOM   2448  OP2  DC A 119     -51.644 -66.042  67.908 
ATOM   2449  O5'  DC A 119     -51.899 -64.667  70.001 
ATOM   2450  C5'  DC A 119     -51.851 -64.729  71.439 
ATOM   2451  C4'  DC A 119     -50.566 -64.100  71.941 
ATOM   2452  O4'  DC A 119     -49.471 -65.057  72.012 
ATOM   2453  C3'  DC A 119     -50.007 -62.961  71.090 
ATOM   2454  O3'  DC A 119     -49.439 -61.980  71.951 
ATOM   2455  C2'  DC A 119     -48.883 -63.601  70.276 
ATOM   2456  C1'  DC A 119     -48.331 -64.478  71.396 
ATOM   2457  N1   DC A 119     -47.453 -65.581  70.917 
ATOM   2458  C2   DC A 119     -46.378 -65.952  71.720 
ATOM   2459  O2   DC A 119     -46.197 -65.356  72.789 
ATOM   2460  N3   DC A 119     -45.565 -66.956  71.300 
ATOM   2461  C4   DC A 119     -45.794 -67.577  70.136 
ATOM   2462  N4   DC A 119     -44.974 -68.550  69.770 
ATOM   2463  C5   DC A 119     -46.895 -67.210  69.295 
ATOM   2464  C6   DC A 119     -47.695 -66.205  69.732 
ATOM   2465  P    DA A 120     -49.638 -60.431  71.600 
ATOM   2466  OP1  DA A 120     -50.947 -59.971  72.114 
ATOM   2467  OP2  DA A 120     -49.394 -60.214  70.157 
ATOM   2468  O5'  DA A 120     -48.460 -59.761  72.451 
ATOM   2469  C5'  DA A 120     -48.033 -60.393  73.672 
ATOM   2470  C4'  DA A 120     -46.520 -60.401  73.750 
ATOM   2471  O4'  DA A 120     -45.937 -61.575  73.114 
ATOM   2472  C3'  DA A 120     -45.812 -59.226  73.074 
ATOM   2473  O3'  DA A 120     -44.676 -58.865  73.850 
ATOM   2474  C2'  DA A 120     -45.330 -59.784  71.735 
ATOM   2475  C1'  DA A 120     -44.888 -61.147  72.260 
ATOM   2476  N9   DA A 120     -44.712 -62.171  71.194 
ATOM   2477  C8   DA A 120     -45.423 -62.323  70.039 
ATOM   2478  N7   DA A 120     -45.027 -63.318  69.306 
ATOM   2479  C5   DA A 120     -43.976 -63.867  70.027 
ATOM   2480  C6   DA A 120     -43.128 -64.959  69.782 
ATOM   2481  N6   DA A 120     -43.210 -65.730  68.689 
ATOM   2482  N1   DA A 120     -42.186 -65.232  70.705 
ATOM   2483  C2   DA A 120     -42.109 -64.463  71.790 
ATOM   2484  N3   DA A 120     -42.841 -63.423  72.125 
ATOM   2485  C4   DA A 120     -43.775 -63.171  71.184 
ATOM   2486  P    DC A 121     -44.320 -57.315  74.028 
ATOM   2487  OP1  DC A 121     -45.122 -56.745  75.134 
ATOM   2488  OP2  DC A 121     -44.431 -56.627  72.724 
ATOM   2489  O5'  DC A 121     -42.782 -57.393  74.465 
ATOM   2490  C5'  DC A 121     -42.321 -58.546  75.194 
ATOM   2491  C4'  DC A 121     -40.988 -59.010  74.640 
ATOM   2492  O4'  DC A 121     -41.141 -59.952  73.540 
ATOM   2493  C3'  DC A 121     -40.089 -57.916  74.066 
ATOM   2494  O3'  DC A 121     -38.735 -58.224  74.374 
ATOM   2495  C2'  DC A 121     -40.277 -58.014  72.553 
ATOM   2496  C1'  DC A 121     -40.298 -59.538  72.476 
ATOM   2497  N1   DC A 121     -40.866 -60.066  71.204 
ATOM   2498  C2   DC A 121     -40.324 -61.240  70.689 
ATOM   2499  O2   DC A 121     -39.404 -61.792  71.303 
ATOM   2500  N3   DC A 121     -40.827 -61.738  69.530 
ATOM   2501  C4   DC A 121     -41.826 -61.110  68.895 
ATOM   2502  N4   DC A 121     -42.282 -61.635  67.768 
ATOM   2503  C5   DC A 121     -42.397 -59.901  69.407 
ATOM   2504  C6   DC A 121     -41.880 -59.419  70.566 
ATOM   2505  P    DC A 122     -37.743 -57.037  74.788 
ATOM   2506  OP1  DC A 122     -37.894 -56.747  76.232 
ATOM   2507  OP2  DC A 122     -37.932 -55.891  73.872 
ATOM   2508  O5'  DC A 122     -36.317 -57.709  74.521 
ATOM   2509  C5'  DC A 122     -36.177 -59.135  74.669 
ATOM   2510  C4'  DC A 122     -35.367 -59.699  73.518 
ATOM   2511  O4'  DC A 122     -36.196 -60.049  72.373 
ATOM   2512  C3'  DC A 122     -34.305 -58.768  72.934 
ATOM   2513  O3'  DC A 122     -33.166 -59.540  72.569 
ATOM   2514  C2'  DC A 122     -34.939 -58.206  71.662 
ATOM   2515  C1'  DC A 122     -35.599 -59.504  71.206 
ATOM   2516  N1   DC A 122     -36.669 -59.307  70.189 
ATOM   2517  C2   DC A 122     -36.823 -60.286  69.211 
ATOM   2518  O2   DC A 122     -36.072 -61.269  69.228 
ATOM   2519  N3   DC A 122     -37.792 -60.125  68.273 
ATOM   2520  C4   DC A 122     -38.584 -59.045  68.290 
ATOM   2521  N4   DC A 122     -39.515 -58.934  67.354 
ATOM   2522  C5   DC A 122     -38.442 -58.027  69.287 
ATOM   2523  C6   DC A 122     -37.468 -58.206  70.214 
ATOM   2524  P    DA A 123     -31.706 -58.942  72.835 
ATOM   2525  OP1  DA A 123     -31.307 -59.212  74.235 
ATOM   2526  OP2  DA A 123     -31.664 -57.525  72.410 
ATOM   2527  O5'  DA A 123     -30.817 -59.827  71.842 
ATOM   2528  C5'  DA A 123     -31.234 -61.173  71.542 
ATOM   2529  C4'  DA A 123     -31.087 -61.443  70.058 
ATOM   2530  O4'  DA A 123     -32.274 -61.066  69.305 
ATOM   2531  C3'  DA A 123     -29.953 -60.697  69.355 
ATOM   2532  O3'  DA A 123     -29.383 -61.549  68.369 
ATOM   2533  C2'  DA A 123     -30.638 -59.527  68.649 
ATOM   2534  C1'  DA A 123     -31.868 -60.299  68.182 
ATOM   2535  N9   DA A 123     -33.007 -59.425  67.782 
ATOM   2536  C8   DA A 123     -33.382 -58.224  68.311 
ATOM   2537  N7   DA A 123     -34.423 -57.702  67.742 
ATOM   2538  C5   DA A 123     -34.767 -58.624  66.763 
ATOM   2539  C6   DA A 123     -35.796 -58.652  65.807 
ATOM   2540  N6   DA A 123     -36.713 -57.682  65.678 
ATOM   2541  N1   DA A 123     -35.850 -59.717  64.986 
ATOM   2542  C2   DA A 123     -34.937 -60.679  65.119 
ATOM   2543  N3   DA A 123     -33.936 -60.760  65.969 
ATOM   2544  C4   DA A 123     -33.904 -59.682  66.779 
ATOM   2545  P    DT A 124     -27.796 -61.541  68.160 
ATOM   2546  OP1  DT A 124     -27.161 -62.440  69.150 
ATOM   2547  OP2  DT A 124     -27.305 -60.146  68.141 
ATOM   2548  O5'  DT A 124     -27.667 -62.176  66.697 
ATOM   2549  C5'  DT A 124     -28.661 -63.120  66.255 
ATOM   2550  C4'  DT A 124     -29.066 -62.814  64.827 
ATOM   2551  O4'  DT A 124     -30.159 -61.854  64.752 
ATOM   2552  C3'  DT A 124     -27.979 -62.205  63.943 
ATOM   2553  O3'  DT A 124     -28.112 -62.723  62.625 
ATOM   2554  C2'  DT A 124     -28.299 -60.710  63.911 
ATOM   2555  C1'  DT A 124     -29.814 -60.856  63.804 
ATOM   2556  N1   DT A 124     -30.561 -59.614  64.147 
ATOM   2557  C2   DT A 124     -31.720 -59.369  63.451 
ATOM   2558  O2   DT A 124     -32.144 -60.115  62.586 
ATOM   2559  N3   DT A 124     -32.385 -58.207  63.796 
ATOM   2560  C4   DT A 124     -31.996 -57.295  64.756 
ATOM   2561  O4   DT A 124     -32.675 -56.290  64.976 
ATOM   2562  C5   DT A 124     -30.768 -57.639  65.432 
ATOM   2563  C7   DT A 124     -30.272 -56.700  66.491 
ATOM   2564  C6   DT A 124     -30.101 -58.762  65.116 
ATOM   2565  P    DT A 125     -26.791 -63.081  61.795 
ATOM   2566  OP1  DT A 125     -26.322 -64.435  62.167 
ATOM   2567  OP2  DT A 125     -25.803 -61.990  61.941 
ATOM   2568  O5'  DT A 125     -27.353 -63.099  60.297 
ATOM   2569  C5'  DT A 125     -28.726 -63.471  60.072 
ATOM   2570  C4'  DT A 125     -29.360 -62.529  59.068 
ATOM   2571  O4'  DT A 125     -29.940 -61.351  59.701 
ATOM   2572  C3'  DT A 125     -28.420 -61.954  58.009 
ATOM   2573  O3'  DT A 125     -29.122 -61.853  56.776 
ATOM   2574  C2'  DT A 125     -28.100 -60.543  58.502 
ATOM   2575  C1'  DT A 125     -29.505 -60.202  58.990 
ATOM   2576  N1   DT A 125     -29.550 -59.040  59.920 
ATOM   2577  C2   DT A 125     -30.655 -58.226  59.849 
ATOM   2578  O2   DT A 125     -31.573 -58.419  59.072 
ATOM   2579  N3   DT A 125     -30.662 -57.157  60.725 
ATOM   2580  C4   DT A 125     -29.679 -56.845  61.643 
ATOM   2581  O4   DT A 125     -29.797 -55.861  62.376 
ATOM   2582  C5   DT A 125     -28.561 -57.757  61.642 
ATOM   2583  C7   DT A 125     -27.447 -57.489  62.612 
ATOM   2584  C6   DT A 125     -28.527 -58.804  60.801 
ATOM   2585  P    DC A 126     -28.357 -62.212  55.416 
ATOM   2586  OP1  DC A 126     -28.395 -63.675  55.198 
ATOM   2587  OP2  DC A 126     -27.014 -61.592  55.424 
ATOM   2588  O5'  DC A 126     -29.280 -61.481  54.332 
ATOM   2589  C5'  DC A 126     -30.687 -61.332  54.600 
ATOM   2590  C4'  DC A 126     -31.141 -59.934  54.227 
ATOM   2591  O4'  DC A 126     -30.984 -58.989  55.324 
ATOM   2592  C3'  DC A 126     -30.392 -59.279  53.067 
ATOM   2593  O3'  DC A 126     -31.312 -58.510  52.301 
ATOM   2594  C2'  DC A 126     -29.399 -58.328  53.734 
ATOM   2595  C1'  DC A 126     -30.341 -57.827  54.825 
ATOM   2596  N1   DC A 126     -29.643 -57.160  55.960 
ATOM   2597  C2   DC A 126     -30.287 -56.093  56.581 
ATOM   2598  O2   DC A 126     -31.399 -55.747  56.169 
ATOM   2599  N3   DC A 126     -29.666 -55.472  57.617 
ATOM   2600  C4   DC A 126     -28.460 -55.879  58.033 
ATOM   2601  N4   DC A 126     -27.898 -55.240  59.048 
ATOM   2602  C5   DC A 126     -27.782 -56.974  57.408 
ATOM   2603  C6   DC A 126     -28.417 -57.581  56.374 
ATOM   2604  P    DC A 127     -31.180 -58.505  50.707 
ATOM   2605  OP1  DC A 127     -31.871 -59.690  50.149 
ATOM   2606  OP2  DC A 127     -29.760 -58.343  50.326 
ATOM   2607  O5'  DC A 127     -31.993 -57.180  50.327 
ATOM   2608  C5'  DC A 127     -33.077 -56.759  51.175 
ATOM   2609  C4'  DC A 127     -33.009 -55.262  51.399 
ATOM   2610  O4'  DC A 127     -32.177 -54.909  52.540 
ATOM   2611  C3'  DC A 127     -32.424 -54.443  50.248 
ATOM   2612  O3'  DC A 127     -33.126 -53.210  50.157 
ATOM   2613  C2'  DC A 127     -30.985 -54.151  50.675 
ATOM   2614  C1'  DC A 127     -31.288 -53.875  52.144 
ATOM   2615  N1   DC A 127     -30.088 -53.934  53.025 
ATOM   2616  C2   DC A 127     -30.035 -53.062  54.110 
ATOM   2617  O2   DC A 127     -30.978 -52.284  54.295 
ATOM   2618  N3   DC A 127     -28.950 -53.100  54.924 
ATOM   2619  C4   DC A 127     -27.949 -53.959  54.688 
ATOM   2620  N4   DC A 127     -26.912 -53.957  55.511 
ATOM   2621  C5   DC A 127     -27.984 -54.863  53.578 
ATOM   2622  C6   DC A 127     -29.077 -54.809  52.776 
ATOM   2623  P    DA A 128     -33.466 -52.616  48.709 
ATOM   2624  OP1  DA A 128     -34.706 -53.239  48.195 
ATOM   2625  OP2  DA A 128     -32.276 -52.724  47.837 
ATOM   2626  O5'  DA A 128     -33.740 -51.078  49.055 
ATOM   2627  C5'  DA A 128     -34.269 -50.737  50.350 
ATOM   2628  C4'  DA A 128     -33.537 -49.533  50.909 
ATOM   2629  O4'  DA A 128     -32.345 -49.906  51.659 
ATOM   2630  C3'  DA A 128     -33.023 -48.529  49.877 
ATOM   2631  O3'  DA A 128     -33.158 -47.216  50.406 
ATOM   2632  C2'  DA A 128     -31.534 -48.846  49.737 
ATOM   2633  C1'  DA A 128     -31.266 -49.096  51.218 
ATOM   2634  N9   DA A 128     -29.998 -49.831  51.481 
ATOM   2635  C8   DA A 128     -29.411 -50.807  50.729 
ATOM   2636  N7   DA A 128     -28.299 -51.257  51.225 
ATOM   2637  C5   DA A 128     -28.137 -50.526  52.394 
ATOM   2638  C6   DA A 128     -27.141 -50.533  53.384 
ATOM   2639  N6   DA A 128     -26.070 -51.338  53.351 
ATOM   2640  N1   DA A 128     -27.285 -49.677  54.414 
ATOM   2641  C2   DA A 128     -28.351 -48.880  54.441 
ATOM   2642  N3   DA A 128     -29.340 -48.784  53.580 
ATOM   2643  C4   DA A 128     -29.171 -49.650  52.559 
ATOM   2644  P    DG A 129     -33.623 -46.032  49.434 
ATOM   2645  OP1  DG A 129     -35.100 -46.027  49.329 
ATOM   2646  OP2  DG A 129     -32.882 -46.119  48.156 
ATOM   2647  O5'  DG A 129     -33.137 -44.744  50.250 
ATOM   2648  C5'  DG A 129     -33.089 -44.806  51.687 
ATOM   2649  C4'  DG A 129     -31.804 -44.177  52.190 
ATOM   2650  O4'  DG A 129     -30.709 -45.133  52.261 
ATOM   2651  C3'  DG A 129     -31.244 -43.038  51.339 
ATOM   2652  O3'  DG A 129     -30.677 -42.057  52.199 
ATOM   2653  C2'  DG A 129     -30.120 -43.678  50.525 
ATOM   2654  C1'  DG A 129     -29.568 -44.555  51.645 
ATOM   2655  N9   DG A 129     -28.691 -45.658  51.166 
ATOM   2656  C8   DG A 129     -28.778 -46.399  50.007 
ATOM   2657  N7   DG A 129     -27.839 -47.306  49.881 
ATOM   2658  C5   DG A 129     -27.076 -47.155  51.038 
ATOM   2659  C6   DG A 129     -25.921 -47.857  51.469 
ATOM   2660  O6   DG A 129     -25.324 -48.773  50.910 
ATOM   2661  N1   DG A 129     -25.465 -47.382  52.707 
ATOM   2662  C2   DG A 129     -26.048 -46.363  53.432 
ATOM   2663  N2   DG A 129     -25.461 -46.057  54.592 
ATOM   2664  N3   DG A 129     -27.133 -45.704  53.027 
ATOM   2665  C4   DG A 129     -27.588 -46.153  51.828 
ATOM   2666  P    DC A 130     -30.876 -40.508  51.849 
ATOM   2667  OP1  DC A 130     -32.185 -40.048  52.362 
ATOM   2668  OP2  DC A 130     -30.632 -40.291  50.406 
ATOM   2669  O5'  DC A 130     -29.698 -39.838  52.699 
ATOM   2670  C5'  DC A 130     -29.271 -40.470  53.921 
ATOM   2671  C4'  DC A 130     -27.758 -40.478  53.999 
ATOM   2672  O4'  DC A 130     -27.175 -41.651  53.363 
ATOM   2673  C3'  DC A 130     -27.050 -39.303  53.323 
ATOM   2674  O3'  DC A 130     -25.914 -38.942  54.098 
ATOM   2675  C2'  DC A 130     -26.568 -39.861  51.984 
ATOM   2676  C1'  DC A 130     -26.125 -41.223  52.509 
ATOM   2677  N1   DC A 130     -25.950 -42.248  51.442 
ATOM   2678  C2   DC A 130     -24.938 -43.191  51.608 
ATOM   2679  O2   DC A 130     -24.235 -43.139  52.624 
ATOM   2680  N3   DC A 130     -24.760 -44.133  50.647 
ATOM   2681  C4   DC A 130     -25.543 -44.156  49.561 
ATOM   2682  N4   DC A 130     -25.331 -45.094  48.652 
ATOM   2683  C5   DC A 130     -26.589 -43.195  49.370 
ATOM   2684  C6   DC A 130     -26.750 -42.261  50.343 
ATOM   2685  P    DT A 131     -25.557 -37.392  54.277 
ATOM   2686  OP1  DT A 131     -26.360 -36.822  55.382 
ATOM   2687  OP2  DT A 131     -25.668 -36.704  52.972 
ATOM   2688  O5'  DT A 131     -24.020 -37.470  54.714 
ATOM   2689  C5'  DT A 131     -23.559 -38.623  55.443 
ATOM   2690  C4'  DT A 131     -22.226 -39.087  54.889 
ATOM   2691  O4'  DT A 131     -22.379 -40.029  53.789 
ATOM   2692  C3'  DT A 131     -21.327 -37.993  54.315 
ATOM   2693  O3'  DT A 131     -19.972 -38.300  54.623 
ATOM   2694  C2'  DT A 131     -21.515 -38.091  52.802 
ATOM   2695  C1'  DT A 131     -21.536 -39.614  52.725 
ATOM   2696  N1   DT A 131     -22.104 -40.143  51.453 
ATOM   2697  C2   DT A 131     -21.559 -41.302  50.958 
ATOM   2698  O2   DT A 131     -20.650 -41.897  51.511 
ATOM   2699  N3   DT A 131     -22.109 -41.761  49.777 
ATOM   2700  C4   DT A 131     -23.135 -41.170  49.069 
ATOM   2701  O4   DT A 131     -23.546 -41.675  48.022 
ATOM   2702  C5   DT A 131     -23.643 -39.957  49.667 
ATOM   2703  C7   DT A 131     -24.761 -39.249  48.960 
ATOM   2704  C6   DT A 131     -23.125 -39.489  50.814 
ATOM   2705  P    DG A 132     -18.981 -37.114  55.037 
ATOM   2706  OP1  DG A 132     -19.132 -36.824  56.480 
ATOM   2707  OP2  DG A 132     -19.169 -35.968  54.121 
ATOM   2708  O5'  DG A 132     -17.554 -37.786  54.769 
ATOM   2709  C5'  DG A 132     -17.415 -39.212  54.917 
ATOM   2710  C4'  DG A 132     -16.604 -39.776  53.767 
ATOM   2711  O4'  DG A 132     -17.434 -40.126  52.622 
ATOM   2712  C3'  DG A 132     -15.542 -38.845  53.182 
ATOM   2713  O3'  DG A 132     -14.404 -39.617  52.817 
ATOM   2714  C2'  DG A 132     -16.177 -38.283  51.911 
ATOM   2715  C1'  DG A 132     -16.837 -39.581  51.455 
ATOM   2716  N9   DG A 132     -17.907 -39.384  50.437 
ATOM   2717  C8   DG A 132     -18.803 -38.345  50.304 
ATOM   2718  N7   DG A 132     -19.624 -38.475  49.292 
ATOM   2719  C5   DG A 132     -19.245 -39.684  48.711 
ATOM   2720  C6   DG A 132     -19.769 -40.357  47.577 
ATOM   2721  O6   DG A 132     -20.691 -40.019  46.839 
ATOM   2722  N1   DG A 132     -19.090 -41.559  47.335 
ATOM   2723  C2   DG A 132     -18.041 -42.047  48.090 
ATOM   2724  N2   DG A 132     -17.527 -43.214  47.695 
ATOM   2725  N3   DG A 132     -17.550 -41.415  49.155 
ATOM   2726  C4   DG A 132     -18.199 -40.247  49.402 
ATOM   2727  P    DA A 133     -12.944 -39.019  53.083 
ATOM   2728  OP1  DA A 133     -12.545 -39.289  54.484 
ATOM   2729  OP2  DA A 133     -12.902 -37.602  52.659 
ATOM   2730  O5'  DA A 133     -12.055 -39.904  52.091 
ATOM   2731  C5'  DA A 133     -12.472 -41.250  51.791 
ATOM   2732  C4'  DA A 133     -12.325 -41.520  50.307 
ATOM   2733  O4'  DA A 133     -13.512 -41.143  49.554 
ATOM   2734  C3'  DA A 133     -11.191 -40.774  49.604 
ATOM   2735  O3'  DA A 133     -10.621 -41.626  48.618 
ATOM   2736  C2'  DA A 133     -11.876 -39.604  48.898 
ATOM   2737  C1'  DA A 133     -13.106 -40.375  48.431 
ATOM   2738  N9   DA A 133     -14.244 -39.502  48.030 
ATOM   2739  C8   DA A 133     -14.620 -38.301  48.559 
ATOM   2740  N7   DA A 133     -15.661 -37.779  47.990 
ATOM   2741  C5   DA A 133     -16.005 -38.700  47.011 
ATOM   2742  C6   DA A 133     -17.034 -38.729  46.056 
ATOM   2743  N6   DA A 133     -17.951 -37.759  45.926 
ATOM   2744  N1   DA A 133     -17.088 -39.794  45.235 
ATOM   2745  C2   DA A 133     -16.175 -40.756  45.368 
ATOM   2746  N3   DA A 133     -15.174 -40.837  46.218 
ATOM   2747  C4   DA A 133     -15.142 -39.759  47.028 
ATOM   2748  P    DT A 134      -9.034 -41.618  48.409 
ATOM   2749  OP1  DT A 134      -8.399 -42.516  49.399 
ATOM   2750  OP2  DT A 134      -8.543 -40.223  48.390 
ATOM   2751  O5'  DT A 134      -8.905 -42.253  46.946 
ATOM   2752  C5'  DT A 134      -9.899 -43.197  46.504 
ATOM   2753  C4'  DT A 134     -10.304 -42.891  45.076 
ATOM   2754  O4'  DT A 134     -11.397 -41.931  45.001 
ATOM   2755  C3'  DT A 134      -9.217 -42.281  44.191 
ATOM   2756  O3'  DT A 134      -9.350 -42.800  42.873 
ATOM   2757  C2'  DT A 134      -9.537 -40.786  44.160 
ATOM   2758  C1'  DT A 134     -11.052 -40.933  44.053 
ATOM   2759  N1   DT A 134     -11.799 -39.691  44.396 
ATOM   2760  C2   DT A 134     -12.958 -39.446  43.700 
ATOM   2761  O2   DT A 134     -13.382 -40.192  42.834 
ATOM   2762  N3   DT A 134     -13.623 -38.284  44.045 
ATOM   2763  C4   DT A 134     -13.234 -37.372  45.004 
ATOM   2764  O4   DT A 134     -13.913 -36.367  45.225 
ATOM   2765  C5   DT A 134     -12.006 -37.716  45.680 
ATOM   2766  C7   DT A 134     -11.510 -36.777  46.740 
ATOM   2767  C6   DT A 134     -11.338 -38.839  45.365 
ATOM   2768  P    DG A 135      -8.029 -43.158  42.044 
ATOM   2769  OP1  DG A 135      -7.560 -44.512  42.416 
ATOM   2770  OP2  DG A 135      -7.041 -42.067  42.190 
ATOM   2771  O5'  DG A 135      -8.591 -43.176  40.546 
ATOM   2772  C5'  DG A 135      -9.964 -43.548  40.321 
ATOM   2773  C4'  DG A 135     -10.598 -42.606  39.317 
ATOM   2774  O4'  DG A 135     -11.178 -41.428  39.949 
ATOM   2775  C3'  DG A 135      -9.658 -42.031  38.258 
ATOM   2776  O3'  DG A 135     -10.360 -41.930  37.025 
ATOM   2777  C2'  DG A 135      -9.338 -40.620  38.750 
ATOM   2778  C1'  DG A 135     -10.742 -40.279  39.239 
ATOM   2779  N9   DG A 135     -10.788 -39.117  40.168 
ATOM   2780  C8   DG A 135      -9.867 -38.720  41.113 
ATOM   2781  N7   DG A 135     -10.210 -37.641  41.774 
ATOM   2782  C5   DG A 135     -11.446 -37.297  41.227 
ATOM   2783  C6   DG A 135     -12.313 -36.217  41.535 
ATOM   2784  O6   DG A 135     -12.168 -35.326  42.369 
ATOM   2785  N1   DG A 135     -13.467 -36.243  40.738 
ATOM   2786  C2   DG A 135     -13.745 -37.188  39.771 
ATOM   2787  N2   DG A 135     -14.900 -37.038  39.119 
ATOM   2788  N3   DG A 135     -12.930 -38.202  39.483 
ATOM   2789  C4   DG A 135     -11.808 -38.191  40.247 
ATOM   2790  P    DT A 136      -9.595 -42.289  35.665 
ATOM   2791  OP1  DT A 136      -9.633 -43.752  35.446 
ATOM   2792  OP2  DT A 136      -8.252 -41.669  35.673 
ATOM   2793  O5'  DT A 136     -10.518 -41.558  34.581 
ATOM   2794  C5'  DT A 136     -11.924 -41.409  34.849 
ATOM   2795  C4'  DT A 136     -12.379 -40.011  34.476 
ATOM   2796  O4'  DT A 136     -12.222 -39.066  35.573 
ATOM   2797  C3'  DT A 136     -11.630 -39.356  33.316 
ATOM   2798  O3'  DT A 136     -12.549 -38.587  32.550 
ATOM   2799  C2'  DT A 136     -10.637 -38.405  33.983 
ATOM   2800  C1'  DT A 136     -11.579 -37.903  35.074 
ATOM   2801  N1   DT A 136     -10.881 -37.237  36.209 
ATOM   2802  C2   DT A 136     -11.529 -36.186  36.811 
ATOM   2803  O2   DT A 136     -12.626 -35.793  36.456 
ATOM   2804  N3   DT A 136     -10.851 -35.593  37.858 
ATOM   2805  C4   DT A 136      -9.610 -35.956  38.341 
ATOM   2806  O4   DT A 136      -9.103 -35.350  39.286 
ATOM   2807  C5   DT A 136      -9.010 -37.070  37.644 
ATOM   2808  C7   DT A 136      -7.658 -37.529  38.106 
ATOM   2809  C6   DT A 136      -9.647 -37.665  36.622 
ATOM   2810  P    DC A 137     -12.418 -38.582  30.955 
ATOM   2811  OP1  DC A 137     -13.109 -39.767  30.398 
ATOM   2812  OP2  DC A 137     -10.998 -38.420  30.575 
ATOM   2813  O5'  DC A 137     -13.231 -37.257  30.575 
ATOM   2814  C5'  DC A 137     -14.315 -36.836  31.424 
ATOM   2815  C4'  DC A 137     -14.247 -35.339  31.647 
ATOM   2816  O4'  DC A 137     -13.415 -34.986  32.789 
ATOM   2817  C3'  DC A 137     -13.661 -34.520  30.497 
ATOM   2818  O3'  DC A 137     -14.364 -33.287  30.405 
ATOM   2819  C2'  DC A 137     -12.222 -34.228  30.924 
ATOM   2820  C1'  DC A 137     -12.526 -33.952  32.393 
ATOM   2821  N1   DC A 137     -11.326 -34.011  33.273 
ATOM   2822  C2   DC A 137     -11.273 -33.139  34.358 
ATOM   2823  O2   DC A 137     -12.215 -32.361  34.544 
ATOM   2824  N3   DC A 137     -10.187 -33.177  35.172 
ATOM   2825  C4   DC A 137      -9.187 -34.036  34.937 
ATOM   2826  N4   DC A 137      -8.150 -34.034  35.760 
ATOM   2827  C5   DC A 137      -9.222 -34.940  33.826 
ATOM   2828  C6   DC A 137     -10.315 -34.886  33.024 
ATOM   2829  P    DA A 138     -14.704 -32.693  28.958 
ATOM   2830  OP1  DA A 138     -15.944 -33.316  28.444 
ATOM   2831  OP2  DA A 138     -13.513 -32.801  28.086 
ATOM   2832  O5'  DA A 138     -14.978 -31.155  29.304 
ATOM   2833  C5'  DA A 138     -15.507 -30.814  30.599 
ATOM   2834  C4'  DA A 138     -14.775 -29.610  31.158 
ATOM   2835  O4'  DA A 138     -13.583 -29.983  31.908 
ATOM   2836  C3'  DA A 138     -14.261 -28.606  30.126 
ATOM   2837  O3'  DA A 138     -14.395 -27.293  30.655 
ATOM   2838  C2'  DA A 138     -12.772 -28.923  29.986 
ATOM   2839  C1'  DA A 138     -12.504 -29.173  31.467 
ATOM   2840  N9   DA A 138     -11.236 -29.908  31.730 
ATOM   2841  C8   DA A 138     -10.649 -30.884  30.977 
ATOM   2842  N7   DA A 138      -9.537 -31.333  31.474 
ATOM   2843  C5   DA A 138      -9.375 -30.603  32.642 
ATOM   2844  C6   DA A 138      -8.379 -30.610  33.633 
ATOM   2845  N6   DA A 138      -7.308 -31.415  33.600 
ATOM   2846  N1   DA A 138      -8.523 -29.754  34.662 
ATOM   2847  C2   DA A 138      -9.589 -28.957  34.690 
ATOM   2848  N3   DA A 138     -10.577 -28.861  33.829 
ATOM   2849  C4   DA A 138     -10.409 -29.727  32.808 
ATOM   2850  P    DC A 139     -14.861 -26.109  29.683 
ATOM   2851  OP1  DC A 139     -16.338 -26.104  29.578 
ATOM   2852  OP2  DC A 139     -14.120 -26.196  28.405 
ATOM   2853  O5'  DC A 139     -14.375 -24.821  30.498 
ATOM   2854  C5'  DC A 139     -14.326 -24.883  31.936 
ATOM   2855  C4'  DC A 139     -13.042 -24.254  32.439 
ATOM   2856  O4'  DC A 139     -11.947 -25.210  32.510 
ATOM   2857  C3'  DC A 139     -12.482 -23.114  31.588 
ATOM   2858  O3'  DC A 139     -11.915 -22.134  32.448 
ATOM   2859  C2'  DC A 139     -11.358 -23.755  30.774 
ATOM   2860  C1'  DC A 139     -10.806 -24.632  31.894 
ATOM   2861  N1   DC A 139      -9.929 -25.735  31.414 
ATOM   2862  C2   DC A 139      -8.854 -26.106  32.218 
ATOM   2863  O2   DC A 139      -8.673 -25.509  33.286 
ATOM   2864  N3   DC A 139      -8.041 -27.110  31.797 
ATOM   2865  C4   DC A 139      -8.270 -27.731  30.634 
ATOM   2866  N4   DC A 139      -7.449 -28.703  30.268 
ATOM   2867  C5   DC A 139      -9.370 -27.364  29.793 
ATOM   2868  C6   DC A 139     -10.171 -26.359  30.229 
ATOM   2869  P    DC A 140     -12.114 -20.585  32.097 
ATOM   2870  OP1  DC A 140     -13.423 -20.125  32.611 
ATOM   2871  OP2  DC A 140     -11.870 -20.368  30.654 
ATOM   2872  O5'  DC A 140     -10.935 -19.914  32.948 
ATOM   2873  C5'  DC A 140     -10.509 -20.547  34.169 
ATOM   2874  C4'  DC A 140      -8.996 -20.554  34.248 
ATOM   2875  O4'  DC A 140      -8.413 -21.728  33.612 
ATOM   2876  C3'  DC A 140      -8.288 -19.380  33.572 
ATOM   2877  O3'  DC A 140      -7.152 -19.019  34.347 
ATOM   2878  C2'  DC A 140      -7.805 -19.937  32.233 
ATOM   2879  C1'  DC A 140      -7.363 -21.300  32.758 
ATOM   2880  N1   DC A 140      -7.187 -22.325  31.691 
ATOM   2881  C2   DC A 140      -6.175 -23.268  31.857 
ATOM   2882  O2   DC A 140      -5.473 -23.216  32.873 
ATOM   2883  N3   DC A 140      -5.998 -24.210  30.895 
ATOM   2884  C4   DC A 140      -6.781 -24.233  29.809 
ATOM   2885  N4   DC A 140      -6.569 -25.171  28.900 
ATOM   2886  C5   DC A 140      -7.827 -23.272  29.619 
ATOM   2887  C6   DC A 140      -7.988 -22.338  30.591 
ATOM   2888  P    DC A 141      -6.795 -17.469  34.526 
ATOM   2889  OP1  DC A 141      -7.598 -16.899  35.631 
ATOM   2890  OP2  DC A 141      -6.906 -16.781  33.221 
ATOM   2891  O5'  DC A 141      -5.257 -17.547  34.962 
ATOM   2892  C5'  DC A 141      -4.796 -18.700  35.691 
ATOM   2893  C4'  DC A 141      -3.464 -19.164  35.138 
ATOM   2894  O4'  DC A 141      -3.617 -20.106  34.038 
ATOM   2895  C3'  DC A 141      -2.565 -18.070  34.564 
ATOM   2896  O3'  DC A 141      -1.210 -18.377  34.871 
ATOM   2897  C2'  DC A 141      -2.753 -18.168  33.050 
ATOM   2898  C1'  DC A 141      -2.774 -19.691  32.973 
ATOM   2899  N1   DC A 141      -3.341 -20.219  31.702 
ATOM   2900  C2   DC A 141      -2.800 -21.394  31.187 
ATOM   2901  O2   DC A 141      -1.879 -21.946  31.800 
ATOM   2902  N3   DC A 141      -3.303 -21.891  30.028 
ATOM   2903  C4   DC A 141      -4.302 -21.264  29.392 
ATOM   2904  N4   DC A 141      -4.757 -21.789  28.266 
ATOM   2905  C5   DC A 141      -4.872 -20.054  29.905 
ATOM   2906  C6   DC A 141      -4.356 -19.573  31.064 
ATOM   2907  P    DC A 142      -0.219 -17.191  35.286 
ATOM   2908  OP1  DC A 142      -0.369 -16.901  36.729 
ATOM   2909  OP2  DC A 142      -0.407 -16.045  34.370 
ATOM   2910  O5'  DC A 142       1.208 -17.863  35.018 
ATOM   2911  C5'  DC A 142       1.347 -19.289  35.166 
ATOM   2912  C4'  DC A 142       2.158 -19.853  34.016 
ATOM   2913  O4'  DC A 142       1.329 -20.203  32.870 
ATOM   2914  C3'  DC A 142       3.220 -18.922  33.431 
ATOM   2915  O3'  DC A 142       4.358 -19.694  33.066 
ATOM   2916  C2'  DC A 142       2.585 -18.360  32.160 
ATOM   2917  C1'  DC A 142       1.925 -19.658  31.703 
ATOM   2918  N1   DC A 142       0.855 -19.461  30.686 
ATOM   2919  C2   DC A 142       0.702 -20.440  29.708 
ATOM   2920  O2   DC A 142       1.452 -21.423  29.725 
ATOM   2921  N3   DC A 142      -0.268 -20.279  28.770 
ATOM   2922  C4   DC A 142      -1.060 -19.199  28.787 
ATOM   2923  N4   DC A 142      -1.991 -19.088  27.851 
ATOM   2924  C5   DC A 142      -0.918 -18.180  29.784 
ATOM   2925  C6   DC A 142       0.057 -18.360  30.711 
ATOM   2926  P    DA A 143       5.818 -19.096  33.332 
ATOM   2927  OP1  DA A 143       6.217 -19.366  34.732 
ATOM   2928  OP2  DA A 143       5.860 -17.679  32.907 
ATOM   2929  O5'  DA A 143       6.707 -19.981  32.339 
ATOM   2930  C5'  DA A 143       6.291 -21.326  32.040 
ATOM   2931  C4'  DA A 143       6.437 -21.597  30.555 
ATOM   2932  O4'  DA A 143       5.250 -21.220  29.802 
ATOM   2933  C3'  DA A 143       7.571 -20.851  29.853 
ATOM   2934  O3'  DA A 143       8.141 -21.703  28.867 
ATOM   2935  C2'  DA A 143       6.886 -19.681  29.146 
ATOM   2936  C1'  DA A 143       5.657 -20.452  28.680 
ATOM   2937  N9   DA A 143       4.518 -19.579  28.279 
ATOM   2938  C8   DA A 143       4.143 -18.378  28.808 
ATOM   2939  N7   DA A 143       3.101 -17.856  28.239 
ATOM   2940  C5   DA A 143       2.757 -18.777  27.260 
ATOM   2941  C6   DA A 143       1.728 -18.806  26.305 
ATOM   2942  N6   DA A 143       0.812 -17.836  26.175 
ATOM   2943  N1   DA A 143       1.675 -19.871  25.483 
ATOM   2944  C2   DA A 143       2.587 -20.832  25.617 
ATOM   2945  N3   DA A 143       3.588 -20.914  26.466 
ATOM   2946  C4   DA A 143       3.620 -19.836  27.276 
ATOM   2947  P    DG A 144       9.728 -21.695  28.657 
ATOM   2948  OP1  DG A 144      10.363 -22.593  29.648 
ATOM   2949  OP2  DG A 144      10.220 -20.299  28.639 
ATOM   2950  O5'  DG A 144       9.857 -22.330  27.194 
ATOM   2951  C5'  DG A 144       8.863 -23.273  26.753 
ATOM   2952  C4'  DG A 144       8.458 -22.968  25.325 
ATOM   2953  O4'  DG A 144       7.365 -22.008  25.250 
ATOM   2954  C3'  DG A 144       9.546 -22.358  24.440 
ATOM   2955  O3'  DG A 144       9.413 -22.877  23.122 
ATOM   2956  C2'  DG A 144       9.225 -20.863  24.408 
ATOM   2957  C1'  DG A 144       7.711 -21.010  24.301 
ATOM   2958  N9   DG A 144       6.963 -19.768  24.644 
ATOM   2959  C8   DG A 144       7.264 -18.799  25.578 
ATOM   2960  N7   DG A 144       6.393 -17.822  25.633 
ATOM   2961  C5   DG A 144       5.447 -18.167  24.668 
ATOM   2962  C6   DG A 144       4.264 -17.493  24.266 
ATOM   2963  O6   DG A 144       3.799 -16.437  24.686 
ATOM   2964  N1   DG A 144       3.597 -18.192  23.251 
ATOM   2965  C2   DG A 144       4.017 -19.386  22.698 
ATOM   2966  N2   DG A 144       3.238 -19.894  21.739 
ATOM   2967  N3   DG A 144       5.127 -20.017  23.076 
ATOM   2968  C4   DG A 144       5.786 -19.352  24.059 
ATOM   2969  P    DA A 145      10.733 -23.235  22.292 
ATOM   2970  OP1  DA A 145      11.202 -24.589  22.665 
ATOM   2971  OP2  DA A 145      11.722 -22.143  22.438 
ATOM   2972  O5'  DA A 145      10.171 -23.253  20.795 
ATOM   2973  C5'  DA A 145       8.798 -23.625  20.570 
ATOM   2974  C4'  DA A 145       8.164 -22.683  19.566 
ATOM   2975  O4'  DA A 145       7.585 -21.505  20.198 
ATOM   2976  C3'  DA A 145       9.104 -22.107  18.507 
ATOM   2977  O3'  DA A 145       8.402 -22.007  17.273 
ATOM   2978  C2'  DA A 145       9.425 -20.696  18.999 
ATOM   2979  C1'  DA A 145       8.020 -20.356  19.488 
ATOM   2980  N9   DA A 145       7.974 -19.194  20.417 
ATOM   2981  C8   DA A 145       8.898 -18.815  21.350 
ATOM   2982  N7   DA A 145       8.570 -17.748  22.009 
ATOM   2983  C5   DA A 145       7.339 -17.390  21.477 
ATOM   2984  C6   DA A 145       6.458 -16.333  21.758 
ATOM   2985  N6   DA A 145       6.695 -15.398  22.689 
ATOM   2986  N1   DA A 145       5.319 -16.271  21.043 
ATOM   2987  C2   DA A 145       5.088 -17.203  20.120 
ATOM   2988  N3   DA A 145       5.833 -18.230  19.772 
ATOM   2989  C4   DA A 145       6.966 -18.269  20.502 
ATOM   2990  P    DG A 146       9.167 -22.366  15.914 
ATOM   2991  OP1  DG A 146       9.129 -23.829  15.695 
ATOM   2992  OP2  DG A 146      10.510 -21.746  15.922 
ATOM   2993  O5'  DG A 146       8.244 -21.635  14.830 
ATOM   2994  C5'  DG A 146       6.838 -21.486  15.097 
ATOM   2995  C4'  DG A 146       6.384 -20.088  14.725 
ATOM   2996  O4'  DG A 146       6.540 -19.143  15.821 
ATOM   2997  C3'  DG A 146       7.132 -19.433  13.564 
ATOM   2998  O3'  DG A 146       6.213 -18.664  12.799 
ATOM   2999  C2'  DG A 146       8.125 -18.482  14.231 
ATOM   3000  C1'  DG A 146       7.183 -17.980  15.322 
ATOM   3001  N9   DG A 146       7.881 -17.314  16.457 
ATOM   3002  C8   DG A 146       9.111 -17.598  17.010 
ATOM   3003  N7   DG A 146       9.440 -16.815  18.009 
ATOM   3004  C5   DG A 146       8.351 -15.952  18.126 
ATOM   3005  C6   DG A 146       8.125 -14.883  19.032 
ATOM   3006  O6   DG A 146       8.851 -14.472  19.933 
ATOM   3007  N1   DG A 146       6.887 -14.269  18.800 
ATOM   3008  C2   DG A 146       5.985 -14.639  17.821 
ATOM   3009  N2   DG A 146       4.858 -13.926  17.764 
ATOM   3010  N3   DG A 146       6.198 -15.642  16.972 
ATOM   3011  C4   DG A 146       7.395 -16.248  17.184 
ATOM   3012  P    DA A 147       6.344 -18.659  11.204 
ATOM   3013  OP1  DA A 147       5.653 -19.844  10.646 
ATOM   3014  OP2  DA A 147       7.764 -18.497  10.823 
ATOM   3015  O5'  DA A 147       5.531 -17.334  10.824 
ATOM   3016  C5'  DA A 147       4.447 -16.913  11.672 
ATOM   3017  C4'  DA A 147       4.515 -15.416  11.896 
ATOM   3018  O4'  DA A 147       5.348 -15.063  13.038 
ATOM   3019  C3'  DA A 147       5.101 -14.597  10.746 
ATOM   3020  O3'  DA A 147       4.398 -13.364  10.654 
ATOM   3021  C2'  DA A 147       6.540 -14.304  11.172 
ATOM   3022  C1'  DA A 147       6.236 -14.029  12.641 
ATOM   3023  N9   DA A 147       7.436 -14.088  13.522 
ATOM   3024  C8   DA A 147       8.529 -14.900  13.414 
ATOM   3025  N7   DA A 147       9.416 -14.712  14.341 
ATOM   3026  C5   DA A 147       8.874 -13.701  15.123 
ATOM   3027  C6   DA A 147       9.336 -13.044  16.275 
ATOM   3028  N6   DA A 147      10.505 -13.323  16.868 
ATOM   3029  N1   DA A 147       8.549 -12.086  16.798 
ATOM   3030  C2   DA A 147       7.387 -11.813  16.206 
ATOM   3031  N3   DA A 147       6.855 -12.357  15.133 
ATOM   3032  C4   DA A 147       7.662 -13.312  14.628 
ATOM   3033  P    DG A 148       4.059 -12.770   9.206 
ATOM   3034  OP1  DG A 148       2.818 -13.393   8.693 
ATOM   3035  OP2  DG A 148       5.249 -12.878   8.335 
ATOM   3036  O5'  DG A 148       3.784 -11.232   9.552 
ATOM   3037  C5'  DG A 148       3.255 -10.891  10.848 
ATOM   3038  C4'  DG A 148       3.987  -9.687  11.406 
ATOM   3039  O4'  DG A 148       5.179 -10.060  12.157 
ATOM   3040  C3'  DG A 148       4.501  -8.683  10.375 
ATOM   3041  O3'  DG A 148       4.367  -7.369  10.904 
ATOM   3042  C2'  DG A 148       5.991  -9.000  10.234 
ATOM   3043  C1'  DG A 148       6.258  -9.250  11.716 
ATOM   3044  N9   DG A 148       7.526  -9.985  11.979 
ATOM   3045  C8   DG A 148       8.134 -10.971  11.232 
ATOM   3046  N7   DG A 148       9.255 -11.416  11.745 
ATOM   3047  C5   DG A 148       9.401 -10.672  12.915 
ATOM   3048  C6   DG A 148      10.425 -10.705  13.897 
ATOM   3049  O6   DG A 148      11.430 -11.409  13.938 
ATOM   3050  N1   DG A 148      10.181  -9.781  14.923 
ATOM   3051  C2   DG A 148       9.091  -8.936  14.990 
ATOM   3052  N2   DG A 148       9.040  -8.127  16.052 
ATOM   3053  N3   DG A 148       8.130  -8.906  14.069 
ATOM   3054  C4   DG A 148       8.352  -9.796  13.067 
ATOM   3055  P    DA A 149       3.901  -6.186   9.931 
ATOM   3056  OP1  DA A 149       2.425  -6.181   9.827 
ATOM   3057  OP2  DA A 149       4.642  -6.273   8.654 
ATOM   3058  O5'  DA A 149       4.387  -4.898  10.747 
ATOM   3059  C5'  DA A 149       4.436  -4.960  12.185 
ATOM   3060  C4'  DA A 149       5.720  -4.331  12.688 
ATOM   3061  O4'  DA A 149       6.815  -5.287  12.758 
ATOM   3062  C3'  DA A 149       6.280  -3.191  11.836 
ATOM   3063  O3'  DA A 149       6.848  -2.211  12.697 
ATOM   3064  C2'  DA A 149       7.404  -3.832  11.023 
ATOM   3065  C1'  DA A 149       7.956  -4.709  12.143 
ATOM   3066  N9   DA A 149       8.833  -5.812  11.663 
ATOM   3067  C8   DA A 149       8.732  -6.536  10.510 
ATOM   3068  N7   DA A 149       9.655  -7.437  10.372 
ATOM   3069  C5   DA A 149      10.427  -7.302  11.518 
ATOM   3070  C6   DA A 149      11.571  -7.977  11.975 
ATOM   3071  N6   DA A 149      12.163  -8.971  11.297 
ATOM   3072  N1   DA A 149      12.086  -7.592  13.157 
ATOM   3073  C2   DA A 149      11.493  -6.605  13.826 
ATOM   3074  N3   DA A 149      10.428  -5.905  13.501 
ATOM   3075  C4   DA A 149       9.931  -6.309  12.314 
ATOM   3076  P    DG A 150       6.648  -0.661  12.346 
ATOM   3077  OP1  DG A 150       5.339  -0.202  12.860 
ATOM   3078  OP2  DG A 150       6.892  -0.444  10.903 
ATOM   3079  O5'  DG A 150       7.827   0.009  13.197 
ATOM   3080  C5'  DG A 150       8.253  -0.623  14.418 
ATOM   3081  C4'  DG A 150       9.767  -0.631  14.496 
ATOM   3082  O4'  DG A 150      10.349  -1.805  13.860 
ATOM   3083  C3'  DG A 150      10.474   0.543  13.821 
ATOM   3084  O3'  DG A 150      11.610   0.904  14.596 
ATOM   3085  C2'  DG A 150      10.957  -0.014  12.481 
ATOM   3086  C1'  DG A 150      11.399  -1.377  13.006 
ATOM   3087  N9   DG A 150      11.575  -2.402  11.940 
ATOM   3088  C8   DG A 150      10.869  -2.571  10.769 
ATOM   3089  N7   DG A 150      11.279  -3.580  10.039 
ATOM   3090  C5   DG A 150      12.332  -4.116  10.778 
ATOM   3091  C6   DG A 150      13.172  -5.226  10.499 
ATOM   3092  O6   DG A 150      13.158  -5.976   9.526 
ATOM   3093  N1   DG A 150      14.113  -5.424  11.518 
ATOM   3094  C2   DG A 150      14.228  -4.652  12.657 
ATOM   3095  N2   DG A 150      15.192  -5.005  13.511 
ATOM   3096  N3   DG A 150      13.439  -3.611  12.919 
ATOM   3097  C4   DG A 150      12.521  -3.405  11.939 
ATOM   3098  P    DT A 151      11.967   2.455  14.774 
ATOM   3099  OP1  DT A 151      11.164   3.024  15.880 
ATOM   3100  OP2  DT A 151      11.856   3.142  13.470 
ATOM   3101  O5'  DT A 151      13.505   2.376  15.211 
ATOM   3102  C5'  DT A 151      13.966   1.223  15.940 
ATOM   3103  C4'  DT A 151      15.299   0.759  15.386 
ATOM   3104  O4'  DT A 151      15.146  -0.183  14.286 
ATOM   3105  C3'  DT A 151      16.198   1.853  14.812 
ATOM   3106  O3'  DT A 151      17.552   1.546  15.120 
ATOM   3107  C2'  DT A 151      16.010   1.755  13.299 
ATOM   3108  C1'  DT A 151      15.989   0.232  13.222 
ATOM   3109  N1   DT A 151      15.421  -0.296  11.950 
ATOM   3110  C2   DT A 151      15.966  -1.456  11.455 
ATOM   3111  O2   DT A 151      16.874  -2.051  12.009 
ATOM   3112  N3   DT A 151      15.415  -1.915  10.274 
ATOM   3113  C4   DT A 151      14.389  -1.324   9.566 
ATOM   3114  O4   DT A 151      13.979  -1.828   8.519 
ATOM   3115  C5   DT A 151      13.882  -0.111  10.164 
ATOM   3116  C7   DT A 151      12.763   0.597   9.457 
ATOM   3117  C6   DT A 151      14.399   0.358  11.311 
ATOM   3118  P    DT A 152      18.543   2.732  15.534 
ATOM   3119  OP1  DT A 152      18.393   3.022  16.978 
ATOM   3120  OP2  DT A 152      18.355   3.878  14.618 
ATOM   3121  O5'  DT A 152      19.970   2.060  15.267 
ATOM   3122  C5'  DT A 152      20.109   0.634  15.415 
ATOM   3123  C4'  DT A 152      20.920   0.070  14.264 
ATOM   3124  O4'  DT A 152      20.091  -0.279  13.119 
ATOM   3125  C3'  DT A 152      21.982   1.001  13.680 
ATOM   3126  O3'  DT A 152      23.120   0.229  13.315 
ATOM   3127  C2'  DT A 152      21.347   1.563  12.408 
ATOM   3128  C1'  DT A 152      20.687   0.265  11.952 
ATOM   3129  N1   DT A 152      19.617   0.462  10.935 
ATOM   3130  C2   DT A 152      19.479  -0.513   9.977 
ATOM   3131  O2   DT A 152      20.183  -1.507   9.934 
ATOM   3132  N3   DT A 152      18.477  -0.295   9.050 
ATOM   3133  C4   DT A 152      17.625   0.789   9.005 
ATOM   3134  O4   DT A 152      16.765   0.874   8.125 
ATOM   3135  C5   DT A 152      17.849   1.758  10.051 
ATOM   3136  C7   DT A 152      16.964   2.970  10.074 
ATOM   3137  C6   DT A 152      18.815   1.572  10.964 
ATOM   3138  P    DC A 153      24.581   0.827  13.581 
ATOM   3139  OP1  DC A 153      24.979   0.557  14.981 
ATOM   3140  OP2  DC A 153      24.622   2.244  13.156 
ATOM   3141  O5'  DC A 153      25.470  -0.058  12.588 
ATOM   3142  C5'  DC A 153      25.053  -1.403  12.289 
ATOM   3143  C4'  DC A 153      25.200  -1.674  10.804 
ATOM   3144  O4'  DC A 153      24.012  -1.297  10.051 
ATOM   3145  C3'  DC A 153      26.333  -0.928  10.101 
ATOM   3146  O3'  DC A 153      26.904  -1.779   9.115 
ATOM   3147  C2'  DC A 153      25.648   0.242   9.395 
ATOM   3148  C1'  DC A 153      24.419  -0.529   8.928 
ATOM   3149  N1   DC A 153      23.280   0.344   8.528 
ATOM   3150  C2   DC A 153      22.470  -0.086   7.480 
ATOM   3151  O2   DC A 153      22.726  -1.164   6.931 
ATOM   3152  N3   DC A 153      21.427   0.696   7.098 
ATOM   3153  C4   DC A 153      21.183   1.857   7.719 
ATOM   3154  N4   DC A 153      20.154   2.584   7.311 
ATOM   3155  C5   DC A 153      22.005   2.318   8.798 
ATOM   3156  C6   DC A 153      23.042   1.522   9.164 
ATOM   3157  P    DC A 154      28.491  -1.772   8.906 
ATOM   3158  OP1  DC A 154      29.125  -2.670   9.896 
ATOM   3159  OP2  DC A 154      28.982  -0.376   8.887 
ATOM   3160  O5'  DC A 154      28.619  -2.407   7.443 
ATOM   3161  C5'  DC A 154      27.625  -3.350   7.002 
ATOM   3162  C4'  DC A 154      27.220  -3.045   5.573 
ATOM   3163  O4'  DC A 154      26.127  -2.085   5.498 
ATOM   3164  C3'  DC A 154      28.308  -2.435   4.689 
ATOM   3165  O3'  DC A 154      28.175  -2.954   3.371 
ATOM   3166  C2'  DC A 154      27.987  -0.940   4.657 
ATOM   3167  C1'  DC A 154      26.473  -1.087   4.550 
ATOM   3168  N1   DC A 154      25.725   0.155   4.893 
ATOM   3169  C2   DC A 154      24.549   0.418   4.196 
ATOM   3170  O2   DC A 154      24.177  -0.382   3.331 
ATOM   3171  N3   DC A 154      23.854   1.546   4.494 
ATOM   3172  C4   DC A 154      24.290   2.388   5.439 
ATOM   3173  N4   DC A 154      23.577   3.474   5.693 
ATOM   3174  C5   DC A 154      25.499   2.136   6.167 
ATOM   3175  C6   DC A 154      26.179   1.004   5.854 
ATOM   3176  P    DA A 155      29.496  -3.311   2.541 
ATOM   3177  OP1  DA A 155      29.964  -4.666   2.913 
ATOM   3178  OP2  DA A 155      30.484  -2.220   2.687 
ATOM   3179  O5'  DA A 155      28.933  -3.330   1.043 
ATOM   3180  C5'  DA A 155      27.560  -3.701   0.818 
ATOM   3181  C4'  DA A 155      26.926  -2.760  -0.186 
ATOM   3182  O4'  DA A 155      26.347  -1.582   0.447 
ATOM   3183  C3'  DA A 155      27.866  -2.184  -1.244 
ATOM   3184  O3'  DA A 155      27.164  -2.083  -2.478 
ATOM   3185  C2'  DA A 155      28.187  -0.773  -0.752 
ATOM   3186  C1'  DA A 155      26.782  -0.433  -0.264 
ATOM   3187  N9   DA A 155      26.736   0.729   0.666 
ATOM   3188  C8   DA A 155      27.660   1.108   1.598 
ATOM   3189  N7   DA A 155      27.332   2.175   2.258 
ATOM   3190  C5   DA A 155      26.101   2.533   1.726 
ATOM   3191  C6   DA A 155      25.220   3.590   2.006 
ATOM   3192  N6   DA A 155      25.457   4.525   2.937 
ATOM   3193  N1   DA A 155      24.081   3.652   1.291 
ATOM   3194  C2   DA A 155      23.851   2.721   0.369 
ATOM   3195  N3   DA A 155      24.595   1.693   0.020 
ATOM   3196  C4   DA A 155      25.728   1.655   0.751 
ATOM   3197  P    DA A 156      27.929  -2.443  -3.838 
ATOM   3198  OP1  DA A 156      27.891  -3.906  -4.056 
ATOM   3199  OP2  DA A 156      29.272  -1.823  -3.830 
ATOM   3200  O5'  DA A 156      27.006  -1.711  -4.922 
ATOM   3201  C5'  DA A 156      25.600  -1.563  -4.654 
ATOM   3202  C4'  DA A 156      25.146  -0.165  -5.027 
ATOM   3203  O4'  DA A 156      25.302   0.780  -3.930 
ATOM   3204  C3'  DA A 156      25.894   0.490  -6.187 
ATOM   3205  O3'  DA A 156      24.975   1.259  -6.953 
ATOM   3206  C2'  DA A 156      26.887   1.441  -5.520 
ATOM   3207  C1'  DA A 156      25.945   1.943  -4.429 
ATOM   3208  N9   DA A 156      26.643   2.609  -3.294 
ATOM   3209  C8   DA A 156      27.864   2.314  -2.759 
ATOM   3210  N7   DA A 156      28.203   3.081  -1.769 
ATOM   3211  C5   DA A 156      27.128   3.949  -1.637 
ATOM   3212  C6   DA A 156      26.872   5.013  -0.756 
ATOM   3213  N6   DA A 156      27.723   5.399   0.205 
ATOM   3214  N1   DA A 156      25.705   5.669  -0.899 
ATOM   3215  C2   DA A 156      24.863   5.280  -1.856 
ATOM   3216  N3   DA A 156      24.992   4.308  -2.731 
ATOM   3217  C4   DA A 156      26.168   3.668  -2.567 
ATOM   3218  P    DC A 157      25.106   1.264  -8.547 
ATOM   3219  OP1  DC A 157      24.415   0.079  -9.105 
ATOM   3220  OP2  DC A 157      26.527   1.426  -8.928 
ATOM   3221  O5'  DC A 157      24.294   2.589  -8.927 
ATOM   3222  C5'  DC A 157      23.209   3.010  -8.079 
ATOM   3223  C4'  DC A 157      23.277   4.507  -7.855 
ATOM   3224  O4'  DC A 157      24.110   4.861  -6.714 
ATOM   3225  C3'  DC A 157      23.863   5.326  -9.005 
ATOM   3226  O3'  DC A 157      23.160   6.559  -9.097 
ATOM   3227  C2'  DC A 157      25.302   5.619  -8.579 
ATOM   3228  C1'  DC A 157      24.998   5.894  -7.110 
ATOM   3229  N1   DC A 157      26.198   5.835  -6.229 
ATOM   3230  C2   DC A 157      26.251   6.707  -5.144 
ATOM   3231  O2   DC A 157      25.309   7.485  -4.959 
ATOM   3232  N3   DC A 157      27.337   6.669  -4.330 
ATOM   3233  C4   DC A 157      28.337   5.811  -4.566 
ATOM   3234  N4   DC A 157      29.375   5.812  -3.743 
ATOM   3235  C5   DC A 157      28.303   4.907  -5.676 
ATOM   3236  C6   DC A 157      27.209   4.960  -6.478 
ATOM   3237  P    DA A 158      22.821   7.153 -10.545 
ATOM   3238  OP1  DA A 158      21.580   6.530 -11.059 
ATOM   3239  OP2  DA A 158      24.011   7.045 -11.417 
ATOM   3240  O5'  DA A 158      22.546   8.691 -10.199 
ATOM   3241  C5'  DA A 158      22.017   9.032  -8.904 
ATOM   3242  C4'  DA A 158      22.750  10.236  -8.345 
ATOM   3243  O4'  DA A 158      23.941   9.863  -7.595 
ATOM   3244  C3'  DA A 158      23.264  11.240  -9.377 
ATOM   3245  O3'  DA A 158      23.129  12.554  -8.848 
ATOM   3246  C2'  DA A 158      24.753  10.923  -9.517 
ATOM   3247  C1'  DA A 158      25.020  10.673  -8.036 
ATOM   3248  N9   DA A 158      26.288   9.938  -7.773 
ATOM   3249  C8   DA A 158      26.876   8.962  -8.525 
ATOM   3250  N7   DA A 158      27.987   8.513  -8.029 
ATOM   3251  C5   DA A 158      28.150   9.244  -6.860 
ATOM   3252  C6   DA A 158      29.146   9.237  -5.870 
ATOM   3253  N6   DA A 158      30.217   8.431  -5.903 
ATOM   3254  N1   DA A 158      29.001  10.092  -4.840 
ATOM   3255  C2   DA A 158      27.935  10.889  -4.813 
ATOM   3256  N3   DA A 158      26.947  10.985  -5.674 
ATOM   3257  C4   DA A 158      27.115  10.119  -6.694 
ATOM   3258  P    DC A 159      22.663  13.738  -9.820 
ATOM   3259  OP1  DC A 159      21.187  13.742  -9.924 
ATOM   3260  OP2  DC A 159      23.404  13.650 -11.098 
ATOM   3261  O5'  DC A 159      23.149  15.025  -9.004 
ATOM   3262  C5'  DC A 159      23.198  14.963  -7.567 
ATOM   3263  C4'  DC A 159      24.482  15.592  -7.064 
ATOM   3264  O4'  DC A 159      25.578  14.636  -6.993 
ATOM   3265  C3'  DC A 159      25.042  16.732  -7.915 
ATOM   3266  O3'  DC A 159      25.610  17.712  -7.055 
ATOM   3267  C2'  DC A 159      26.166  16.091  -8.729 
ATOM   3268  C1'  DC A 159      26.718  15.215  -7.609 
ATOM   3269  N1   DC A 159      27.595  14.111  -8.088 
ATOM   3270  C2   DC A 159      28.671  13.741  -7.285 
ATOM   3271  O2   DC A 159      28.851  14.337  -6.217 
ATOM   3272  N3   DC A 159      29.484  12.736  -7.705 
ATOM   3273  C4   DC A 159      29.254  12.116  -8.869 
ATOM   3274  N4   DC A 159      30.075  11.143  -9.235 
ATOM   3275  C5   DC A 159      28.154  12.482  -9.710 
ATOM   3276  C6   DC A 159      27.354  13.488  -9.273 
ATOM   3277  P    DA A 160      25.410  19.262  -7.405 
ATOM   3278  OP1  DA A 160      24.101  19.721  -6.891 
ATOM   3279  OP2  DA A 160      25.654  19.479  -8.848 
ATOM   3280  O5'  DA A 160      26.589  19.932  -6.555 
ATOM   3281  C5'  DA A 160      27.015  19.300  -5.333 
ATOM   3282  C4'  DA A 160      28.529  19.292  -5.255 
ATOM   3283  O4'  DA A 160      29.111  18.118  -5.891 
ATOM   3284  C3'  DA A 160      29.236  20.466  -5.931 
ATOM   3285  O3'  DA A 160      30.373  20.827  -5.156 
ATOM   3286  C2'  DA A 160      29.719  19.909  -7.270 
ATOM   3287  C1'  DA A 160      30.161  18.546  -6.745 
ATOM   3288  N9   DA A 160      30.337  17.521  -7.812 
ATOM   3289  C8   DA A 160      29.626  17.369  -8.967 
ATOM   3290  N7   DA A 160      30.022  16.375  -9.699 
ATOM   3291  C5   DA A 160      31.073  15.825  -8.979 
ATOM   3292  C6   DA A 160      31.921  14.733  -9.223 
ATOM   3293  N6   DA A 160      31.839  13.962 -10.316 
ATOM   3294  N1   DA A 160      32.863  14.460  -8.300 
ATOM   3295  C2   DA A 160      32.940  15.229  -7.215 
ATOM   3296  N3   DA A 160      32.208  16.269  -6.880 
ATOM   3297  C4   DA A 160      31.274  16.521  -7.821 
ATOM   3298  P    DC A 161      30.729  22.378  -4.977 
ATOM   3299  OP1  DC A 161      29.926  22.947  -3.871 
ATOM   3300  OP2  DC A 161      30.618  23.066  -6.282 
ATOM   3301  O5'  DC A 161      32.267  22.299  -4.540 
ATOM   3302  C5'  DC A 161      32.728  21.146  -3.811 
ATOM   3303  C4'  DC A 161      34.061  20.682  -4.365 
ATOM   3304  O4'  DC A 161      33.908  19.740  -5.465 
ATOM   3305  C3'  DC A 161      34.960  21.777  -4.939 
ATOM   3306  O3'  DC A 161      36.314  21.469  -4.631 
ATOM   3307  C2'  DC A 161      34.772  21.678  -6.452 
ATOM   3308  C1'  DC A 161      34.751  20.155  -6.529 
ATOM   3309  N1   DC A 161      34.183  19.627  -7.801 
ATOM   3310  C2   DC A 161      34.725  18.452  -8.316 
ATOM   3311  O2   DC A 161      35.645  17.901  -7.702 
ATOM   3312  N3   DC A 161      34.221  17.955  -9.475 
ATOM   3313  C4   DC A 161      33.223  18.582 -10.110 
ATOM   3314  N4   DC A 161      32.767  18.057 -11.237 
ATOM   3315  C5   DC A 161      32.652  19.792  -9.598 
ATOM   3316  C6   DC A 161      33.169  20.273  -8.439 
ATOM   3317  P    DA A 162      37.306  22.655  -4.217 
ATOM   3318  OP1  DA A 162      37.155  22.946  -2.774 
ATOM   3319  OP2  DA A 162      37.117  23.801  -5.133 
ATOM   3320  O5'  DA A 162      38.732  21.983  -4.485 
ATOM   3321  C5'  DA A 162      38.871  20.557  -4.336 
ATOM   3322  C4'  DA A 162      39.682  19.993  -5.487 
ATOM   3323  O4'  DA A 162      38.853  19.644  -6.632 
ATOM   3324  C3'  DA A 162      40.744  20.924  -6.071 
ATOM   3325  O3'  DA A 162      41.882  20.153  -6.437 
ATOM   3326  C2'  DA A 162      40.109  21.486  -7.343 
ATOM   3327  C1'  DA A 162      39.449  20.188  -7.799 
ATOM   3328  N9   DA A 162      38.380  20.385  -8.817 
ATOM   3329  C8   DA A 162      37.500  21.422  -8.933 
ATOM   3330  N7   DA A 162      36.681  21.308  -9.932 
ATOM   3331  C5   DA A 162      37.043  20.105 -10.524 
ATOM   3332  C6   DA A 162      36.549  19.413 -11.641 
ATOM   3333  N6   DA A 162      35.533  19.856 -12.396 
ATOM   3334  N1   DA A 162      37.137  18.244 -11.957 
ATOM   3335  C2   DA A 162      38.145  17.809 -11.202 
ATOM   3336  N3   DA A 162      38.690  18.366 -10.142 
ATOM   3337  C4   DA A 162      38.083  19.533  -9.849 
ATOM   3338  P    DT A 163      43.343  20.750  -6.171 
ATOM   3339  OP1  DT A 163      43.741  20.480  -4.770 
ATOM   3340  OP2  DT A 163      43.384  22.167  -6.595 
ATOM   3341  O5'  DT A 163      44.232  19.866  -7.163 
ATOM   3342  C5'  DT A 163      43.815  18.520  -7.463 
ATOM   3343  C4'  DT A 163      43.962  18.250  -8.947 
ATOM   3344  O4'  DT A 163      42.774  18.627  -9.700 
ATOM   3345  C3'  DT A 163      45.096  18.996  -9.650 
ATOM   3346  O3'  DT A 163      45.666  18.144 -10.636 
ATOM   3347  C2'  DT A 163      44.411  20.165 -10.356 
ATOM   3348  C1'  DT A 163      43.181  19.394 -10.823 
ATOM   3349  N1   DT A 163      42.042  20.267 -11.224 
ATOM   3350  C2   DT A 163      41.252  19.829 -12.259 
ATOM   3351  O2   DT A 163      41.447  18.777 -12.844 
ATOM   3352  N3   DT A 163      40.207  20.664 -12.603 
ATOM   3353  C4   DT A 163      39.896  21.872 -12.012 
ATOM   3354  O4   DT A 163      38.934  22.533 -12.407 
ATOM   3355  C5   DT A 163      40.782  22.246 -10.935 
ATOM   3356  C7   DT A 163      40.514  23.547 -10.237 
ATOM   3357  C6   DT A 163      41.806  21.453 -10.580 
ATOM   3358  P    DT A 164      47.253  18.151 -10.845 
ATOM   3359  OP1  DT A 164      47.887  17.253  -9.855 
ATOM   3360  OP2  DT A 164      47.744  19.547 -10.864 
ATOM   3361  O5'  DT A 164      47.381  17.516 -12.308 
ATOM   3362  C5'  DT A 164      46.388  16.573 -12.750 
ATOM   3363  C4'  DT A 164      45.982  16.878 -14.178 
ATOM   3364  O4'  DT A 164      44.890  17.838 -14.253 
ATOM   3365  C3'  DT A 164      47.070  17.488 -15.063 
ATOM   3366  O3'  DT A 164      46.937  16.969 -16.380 
ATOM   3367  C2'  DT A 164      46.749  18.983 -15.094 
ATOM   3368  C1'  DT A 164      45.235  18.836 -15.201 
ATOM   3369  N1   DT A 164      44.487  20.079 -14.858 
ATOM   3370  C2   DT A 164      43.329  20.324 -15.554 
ATOM   3371  O2   DT A 164      42.904  19.578 -16.419 
ATOM   3372  N3   DT A 164      42.664  21.485 -15.209 
ATOM   3373  C4   DT A 164      43.053  22.397 -14.250 
ATOM   3374  O4   DT A 164      42.374  23.402 -14.029 
ATOM   3375  C5   DT A 164      44.281  22.053 -13.573 
ATOM   3376  C7   DT A 164      44.776  22.993 -12.514 
ATOM   3377  C6   DT A 164      44.948  20.930 -13.889 
ATOM   3378  P    DA A 165      48.258  16.612 -17.210 
ATOM   3379  OP1  DA A 165      48.726  15.257 -16.838 
ATOM   3380  OP2  DA A 165      49.246  17.703 -17.064 
ATOM   3381  O5'  DA A 165      47.695  16.593 -18.708 
ATOM   3382  C5'  DA A 165      46.322  16.222 -18.933 
ATOM   3383  C4'  DA A 165      45.688  17.163 -19.937 
ATOM   3384  O4'  DA A 165      45.109  18.341 -19.305 
ATOM   3385  C3'  DA A 165      46.628  17.739 -20.996 
ATOM   3386  O3'  DA A 165      45.926  17.840 -22.229 
ATOM   3387  C2'  DA A 165      46.949  19.150 -20.503 
ATOM   3388  C1'  DA A 165      45.544  19.490 -20.015 
ATOM   3389  N9   DA A 165      45.498  20.653 -19.086 
ATOM   3390  C8   DA A 165      46.422  21.031 -18.153 
ATOM   3391  N7   DA A 165      46.094  22.098 -17.493 
ATOM   3392  C5   DA A 165      44.864  22.456 -18.025 
ATOM   3393  C6   DA A 165      43.982  23.513 -17.745 
ATOM   3394  N6   DA A 165      44.219  24.448 -16.814 
ATOM   3395  N1   DA A 165      42.844  23.575 -18.460 
ATOM   3396  C2   DA A 165      42.613  22.644 -19.383 
ATOM   3397  N3   DA A 165      43.357  21.616 -19.731 
ATOM   3398  C4   DA A 165      44.490  21.578 -19.001 
ATOM   3399  P    DT A 166      46.692  17.480 -23.589 
ATOM   3400  OP1  DT A 166      46.653  16.017 -23.808 
ATOM   3401  OP2  DT A 166      48.034  18.100 -23.581 
ATOM   3402  O5'  DT A 166      45.768  18.212 -24.673 
ATOM   3403  C5'  DT A 166      44.362  18.360 -24.405 
ATOM   3404  C4'  DT A 166      43.908  19.758 -24.778 
ATOM   3405  O4'  DT A 166      44.064  20.703 -23.681 
ATOM   3406  C3'  DT A 166      44.657  20.413 -25.938 
ATOM   3407  O3'  DT A 166      43.737  21.182 -26.704 
ATOM   3408  C2'  DT A 166      45.650  21.364 -25.271 
ATOM   3409  C1'  DT A 166      44.708  21.866 -24.180 
ATOM   3410  N1   DT A 166      45.405  22.532 -23.045 
ATOM   3411  C2   DT A 166      44.757  23.583 -22.443 
ATOM   3412  O2   DT A 166      43.660  23.977 -22.798 
ATOM   3413  N3   DT A 166      45.435  24.176 -21.396 
ATOM   3414  C4   DT A 166      46.676  23.813 -20.913 
ATOM   3415  O4   DT A 166      47.183  24.420 -19.968 
ATOM   3416  C5   DT A 166      47.276  22.699 -21.610 
ATOM   3417  C7   DT A 166      48.629  22.240 -21.148 
ATOM   3418  C6   DT A 166      46.640  22.105 -22.632 
ATOM   3419  P    DA A 167      43.868  21.187 -28.299 
ATOM   3420  OP1  DA A 167      43.178  20.002 -28.856 
ATOM   3421  OP2  DA A 167      45.289  21.349 -28.679 
ATOM   3422  O5'  DA A 167      43.056  22.512 -28.679 
ATOM   3423  C5'  DA A 167      41.971  22.933 -27.830 
ATOM   3424  C4'  DA A 167      42.039  24.431 -27.607 
ATOM   3425  O4'  DA A 167      42.872  24.784 -26.465 
ATOM   3426  C3'  DA A 167      42.625  25.249 -28.757 
ATOM   3427  O3'  DA A 167      41.923  26.482 -28.849 
ATOM   3428  C2'  DA A 167      44.064  25.542 -28.330 
ATOM   3429  C1'  DA A 167      43.760  25.817 -26.861 
ATOM   3430  N9   DA A 167      44.960  25.758 -25.981 
ATOM   3431  C8   DA A 167      46.053  24.946 -26.089 
ATOM   3432  N7   DA A 167      46.940  25.134 -25.161 
ATOM   3433  C5   DA A 167      46.398  26.146 -24.380 
ATOM   3434  C6   DA A 167      46.860  26.802 -23.227 
ATOM   3435  N6   DA A 167      48.030  26.524 -22.635 
ATOM   3436  N1   DA A 167      46.073  27.761 -22.704 
ATOM   3437  C2   DA A 167      44.911  28.033 -23.297 
ATOM   3438  N3   DA A 167      44.379  27.490 -24.370 
ATOM   3439  C4   DA A 167      45.186  26.534 -24.874 
ATOM   3440  P    DG A 168      41.583  27.076 -30.296 
ATOM   3441  OP1  DG A 168      40.342  26.453 -30.810 
ATOM   3442  OP2  DG A 168      42.773  26.968 -31.168 
ATOM   3443  O5'  DG A 168      41.308  28.614 -29.950 
ATOM   3444  C5'  DG A 168      40.779  28.956 -28.655 
ATOM   3445  C4'  DG A 168      41.512  30.160 -28.096 
ATOM   3446  O4'  DG A 168      42.703  29.786 -27.346 
ATOM   3447  C3'  DG A 168      42.026  31.163 -29.128 
ATOM   3448  O3'  DG A 168      41.891  32.477 -28.599 
ATOM   3449  C2'  DG A 168      43.515  30.846 -29.268 
ATOM   3450  C1'  DG A 168      43.782  30.596 -27.787 
ATOM   3451  N9   DG A 168      45.050  29.861 -27.524 
ATOM   3452  C8   DG A 168      45.658  28.875 -28.271 
ATOM   3453  N7   DG A 168      46.779  28.430 -27.757 
ATOM   3454  C5   DG A 168      46.925  29.175 -26.587 
ATOM   3455  C6   DG A 168      47.949  29.141 -25.606 
ATOM   3456  O6   DG A 168      48.954  28.437 -25.565 
ATOM   3457  N1   DG A 168      47.706  30.065 -24.580 
ATOM   3458  C2   DG A 168      46.615  30.910 -24.512 
ATOM   3459  N2   DG A 168      46.565  31.719 -23.451 
ATOM   3460  N3   DG A 168      45.655  30.940 -25.434 
ATOM   3461  C4   DG A 168      45.876  30.050 -26.435 
ATOM   3462  P    DA A 169      41.425  33.661 -29.571 
ATOM   3463  OP1  DA A 169      39.949  33.665 -29.676 
ATOM   3464  OP2  DA A 169      42.167  33.573 -30.849 
ATOM   3465  O5'  DA A 169      41.911  34.948 -28.756 
ATOM   3466  C5'  DA A 169      41.960  34.886 -27.318 
ATOM   3467  C4'  DA A 169      43.244  35.515 -26.815 
ATOM   3468  O4'  DA A 169      44.340  34.559 -26.744 
ATOM   3469  C3'  DA A 169      43.804  36.655 -27.666 
ATOM   3470  O3'  DA A 169      44.372  37.635 -26.806 
ATOM   3471  C2'  DA A 169      44.928  36.014 -28.480 
ATOM   3472  C1'  DA A 169      45.480  35.138 -27.360 
ATOM   3473  N9   DA A 169      46.358  34.034 -27.840 
ATOM   3474  C8   DA A 169      46.256  33.310 -28.993 
ATOM   3475  N7   DA A 169      47.179  32.409 -29.131 
ATOM   3476  C5   DA A 169      47.951  32.544 -27.985 
ATOM   3477  C6   DA A 169      49.095  31.869 -27.528 
ATOM   3478  N6   DA A 169      49.687  30.875 -28.205 
ATOM   3479  N1   DA A 169      49.610  32.254 -26.345 
ATOM   3480  C2   DA A 169      49.017  33.242 -25.677 
ATOM   3481  N3   DA A 169      47.952  33.942 -26.001 
ATOM   3482  C4   DA A 169      47.456  33.537 -27.188 
ATOM   3483  P    DT A 170      44.173  39.185 -27.157 
ATOM   3484  OP1  DT A 170      42.863  39.645 -26.643 
ATOM   3485  OP2  DT A 170      44.416  39.402 -28.599 
ATOM   3486  O5'  DT A 170      45.351  39.855 -26.306 
ATOM   3487  C5'  DT A 170      45.777  39.223 -25.085 
ATOM   3488  C4'  DT A 170      47.291  39.215 -25.006 
ATOM   3489  O4'  DT A 170      47.874  38.041 -25.642 
ATOM   3490  C3'  DT A 170      47.998  40.389 -25.682 
ATOM   3491  O3'  DT A 170      49.135  40.750 -24.907 
ATOM   3492  C2'  DT A 170      48.481  39.832 -27.021 
ATOM   3493  C1'  DT A 170      48.923  38.469 -26.496 
ATOM   3494  N1   DT A 170      49.099  37.444 -27.563 
ATOM   3495  C2   DT A 170      50.102  36.521 -27.384 
ATOM   3496  O2   DT A 170      50.831  36.515 -26.408 
ATOM   3497  N3   DT A 170      50.235  35.588 -28.394 
ATOM   3498  C4   DT A 170      49.468  35.503 -29.538 
ATOM   3499  O4   DT A 170      49.682  34.621 -30.372 
ATOM   3500  C5   DT A 170      48.442  36.515 -29.635 
ATOM   3501  C7   DT A 170      47.562  36.495 -30.850 
ATOM   3502  C6   DT A 170      48.291  37.435 -28.669 
ATOM   3503  P    DT A 171      49.491  42.301 -24.728 
ATOM   3504  OP1  DT A 171      48.688  42.870 -23.623 
ATOM   3505  OP2  DT A 171      49.380  42.989 -26.033 
ATOM   3506  O5'  DT A 171      51.029  42.222 -24.292 
ATOM   3507  C5'  DT A 171      51.490  41.069 -23.563 
ATOM   3508  C4'  DT A 171      52.823  40.605 -24.116 
ATOM   3509  O4'  DT A 171      52.670  39.664 -25.216 
ATOM   3510  C3'  DT A 171      53.722  41.700 -24.690 
ATOM   3511  O3'  DT A 171      55.076  41.392 -24.382 
ATOM   3512  C2'  DT A 171      53.534  41.601 -26.204 
ATOM   3513  C1'  DT A 171      53.513  40.078 -26.281 
ATOM   3514  N1   DT A 171      52.945  39.550 -27.552 
ATOM   3515  C2   DT A 171      53.490  38.390 -28.047 
ATOM   3516  O2   DT A 171      54.399  37.795 -27.494 
ATOM   3517  N3   DT A 171      52.939  37.931 -29.229 
ATOM   3518  C4   DT A 171      51.913  38.523 -29.936 
ATOM   3519  O4   DT A 171      51.503  38.018 -30.984 
ATOM   3520  C5   DT A 171      51.406  39.735 -29.339 
ATOM   3521  C7   DT A 171      50.288  40.443 -30.046 
ATOM   3522  C6   DT A 171      51.923  40.204 -28.191 
ATOM   3523  P    DA A 172      56.068  42.578 -23.968 
ATOM   3524  OP1  DA A 172      55.917  42.869 -22.525 
ATOM   3525  OP2  DA A 172      55.879  43.724 -24.884 
ATOM   3526  O5'  DA A 172      57.494  41.906 -24.236 
ATOM   3527  C5'  DA A 172      57.633  40.480 -24.088 
ATOM   3528  C4'  DA A 172      58.444  39.916 -25.238 
ATOM   3529  O4'  DA A 172      57.615  39.567 -26.384 
ATOM   3530  C3'  DA A 172      59.506  40.847 -25.823 
ATOM   3531  O3'  DA A 172      60.644  40.076 -26.188 
ATOM   3532  C2'  DA A 172      58.872  41.409 -27.094 
ATOM   3533  C1'  DA A 172      58.212  40.111 -27.550 
ATOM   3534  N9   DA A 172      57.142  40.308 -28.568 
ATOM   3535  C8   DA A 172      56.262  41.345 -28.684 
ATOM   3536  N7   DA A 172      55.443  41.231 -29.683 
ATOM   3537  C5   DA A 172      55.805  40.028 -30.275 
ATOM   3538  C6   DA A 172      55.311  39.336 -31.392 
ATOM   3539  N6   DA A 172      54.295  39.779 -32.148 
ATOM   3540  N1   DA A 172      55.899  38.167 -31.708 
ATOM   3541  C2   DA A 172      56.908  37.732 -30.953 
ATOM   3542  N3   DA A 172      57.452  38.289 -29.893 
ATOM   3543  C4   DA A 172      56.845  39.456 -29.600 
ATOM   3544  P    DC A 173      62.105  40.673 -25.922 
ATOM   3545  OP1  DC A 173      62.504  40.403 -24.522 
ATOM   3546  OP2  DC A 173      62.146  42.090 -26.346 
ATOM   3547  O5'  DC A 173      62.994  39.789 -26.915 
ATOM   3548  C5'  DC A 173      62.577  38.443 -27.214 
ATOM   3549  C4'  DC A 173      62.724  38.173 -28.699 
ATOM   3550  O4'  DC A 173      61.536  38.550 -29.452 
ATOM   3551  C3'  DC A 173      63.858  38.919 -29.401 
ATOM   3552  O3'  DC A 173      64.428  38.067 -30.387 
ATOM   3553  C2'  DC A 173      63.173  40.088 -30.108 
ATOM   3554  C1'  DC A 173      61.943  39.317 -30.574 
ATOM   3555  N1   DC A 173      60.804  40.190 -30.975 
ATOM   3556  C2   DC A 173      59.994  39.760 -32.023 
ATOM   3557  O2   DC A 173      60.250  38.682 -32.571 
ATOM   3558  N3   DC A 173      58.951  40.542 -32.404 
ATOM   3559  C4   DC A 173      58.707  41.703 -31.784 
ATOM   3560  N4   DC A 173      57.678  42.430 -32.192 
ATOM   3561  C5   DC A 173      59.529  42.164 -30.704 
ATOM   3562  C6   DC A 173      60.566  41.369 -30.339 
ATOM   3563  P    DT A 174      66.015  38.074 -30.597 
ATOM   3564  OP1  DT A 174      66.649  37.176 -29.606 
ATOM   3565  OP2  DT A 174      66.506  39.470 -30.615 
ATOM   3566  O5'  DT A 174      66.144  37.439 -32.059 
ATOM   3567  C5'  DT A 174      65.150  36.496 -32.501 
ATOM   3568  C4'  DT A 174      64.745  36.801 -33.929 
ATOM   3569  O4'  DT A 174      63.652  37.761 -34.004 
ATOM   3570  C3'  DT A 174      65.832  37.411 -34.814 
ATOM   3571  O3'  DT A 174      65.699  36.892 -36.132 
ATOM   3572  C2'  DT A 174      65.512  38.906 -34.846 
ATOM   3573  C1'  DT A 174      63.997  38.759 -34.953 
ATOM   3574  N1   DT A 174      63.249  40.002 -34.610 
ATOM   3575  C2   DT A 174      62.091  40.247 -35.305 
ATOM   3576  O2   DT A 174      61.666  39.501 -36.171 
ATOM   3577  N3   DT A 174      61.426  41.408 -34.961 
ATOM   3578  C4   DT A 174      61.815  42.320 -34.001 
ATOM   3579  O4   DT A 174      61.136  43.325 -33.781 
ATOM   3580  C5   DT A 174      63.043  41.976 -33.325 
ATOM   3581  C7   DT A 174      63.539  42.916 -32.265 
ATOM   3582  C6   DT A 174      63.710  40.854 -33.640 
ATOM   3583  P    DC A 175      67.020  36.535 -36.962 
ATOM   3584  OP1  DC A 175      67.489  35.180 -36.589 
ATOM   3585  OP2  DC A 175      68.008  37.626 -36.816 
ATOM   3586  O5'  DC A 175      66.457  36.517 -38.459 
ATOM   3587  C5'  DC A 175      65.084  36.145 -38.684 
ATOM   3588  C4'  DC A 175      64.450  37.086 -39.688 
ATOM   3589  O4'  DC A 175      63.871  38.264 -39.056 
ATOM   3590  C3'  DC A 175      65.391  37.662 -40.747 
ATOM   3591  O3'  DC A 175      64.688  37.763 -41.981 
ATOM   3592  C2'  DC A 175      65.711  39.073 -40.255 
ATOM   3593  C1'  DC A 175      64.306  39.413 -39.766 
ATOM   3594  N1   DC A 175      64.261  40.576 -38.837 
ATOM   3595  C2   DC A 175      63.148  41.411 -38.896 
ATOM   3596  O2   DC A 175      62.252  41.155 -39.709 
ATOM   3597  N3   DC A 175      63.088  42.477 -38.057 
ATOM   3598  C4   DC A 175      64.078  42.720 -37.191 
ATOM   3599  N4   DC A 175      63.972  43.773 -36.393 
ATOM   3600  C5   DC A 175      65.232  41.874 -37.114 
ATOM   3601  C6   DC A 175      65.273  40.814 -37.960 
ATOM   3602  P    DA A 176      65.454  37.403 -43.340 
ATOM   3603  OP1  DA A 176      65.415  35.940 -43.559 
ATOM   3604  OP2  DA A 176      66.797  38.023 -43.332 
ATOM   3605  O5'  DA A 176      64.531  38.135 -44.424 
ATOM   3606  C5'  DA A 176      63.124  38.283 -44.156 
ATOM   3607  C4'  DA A 176      62.670  39.681 -44.529 
ATOM   3608  O4'  DA A 176      62.826  40.626 -43.433 
ATOM   3609  C3'  DA A 176      63.419  40.336 -45.690 
ATOM   3610  O3'  DA A 176      62.499  41.105 -46.455 
ATOM   3611  C2'  DA A 176      64.412  41.287 -45.022 
ATOM   3612  C1'  DA A 176      63.470  41.789 -43.932 
ATOM   3613  N9   DA A 176      64.168  42.455 -42.797 
ATOM   3614  C8   DA A 176      65.388  42.160 -42.261 
ATOM   3615  N7   DA A 176      65.727  42.927 -41.272 
ATOM   3616  C5   DA A 176      64.652  43.795 -41.140 
ATOM   3617  C6   DA A 176      64.396  44.859 -40.259 
ATOM   3618  N6   DA A 176      65.248  45.245 -39.298 
ATOM   3619  N1   DA A 176      63.229  45.515 -40.402 
ATOM   3620  C2   DA A 176      62.387  45.126 -41.358 
ATOM   3621  N3   DA A 176      62.516  44.154 -42.234 
ATOM   3622  C4   DA A 176      63.692  43.514 -42.070 
ATOM   3623  P    DG A 177      62.630  41.110 -48.050 
ATOM   3624  OP1  DG A 177      61.940  39.925 -48.608 
ATOM   3625  OP2  DG A 177      64.051  41.272 -48.431 
ATOM   3626  O5'  DG A 177      61.818  42.435 -48.430 
ATOM   3627  C5'  DG A 177      60.733  42.856 -47.582 
ATOM   3628  C4'  DG A 177      60.802  44.354 -47.358 
ATOM   3629  O4'  DG A 177      61.634  44.707 -46.216 
ATOM   3630  C3'  DG A 177      61.387  45.172 -48.508 
ATOM   3631  O3'  DG A 177      60.685  46.405 -48.600 
ATOM   3632  C2'  DG A 177      62.826  45.465 -48.082 
ATOM   3633  C1'  DG A 177      62.523  45.740 -46.613 
ATOM   3634  N9   DG A 177      63.722  45.682 -45.732 
ATOM   3635  C8   DG A 177      64.833  44.871 -45.825 
ATOM   3636  N7   DG A 177      65.721  45.071 -44.882 
ATOM   3637  C5   DG A 177      65.160  46.087 -44.110 
ATOM   3638  C6   DG A 177      65.657  46.730 -42.946 
ATOM   3639  O6   DG A 177      66.711  46.532 -42.348 
ATOM   3640  N1   DG A 177      64.766  47.708 -42.482 
ATOM   3641  C2   DG A 177      63.554  48.022 -43.065 
ATOM   3642  N2   DG A 177      62.848  48.986 -42.469 
ATOM   3643  N3   DG A 177      63.089  47.417 -44.156 
ATOM   3644  C4   DG A 177      63.941  46.467 -44.620 
ATOM   3645  P    DA A 178      60.345  46.999 -50.048 
ATOM   3646  OP1  DA A 178      59.104  46.376 -50.561 
ATOM   3647  OP2  DA A 178      61.535  46.891 -50.919 
ATOM   3648  O5'  DA A 178      60.071  48.537 -49.702 
ATOM   3649  C5'  DA A 178      59.541  48.879 -48.406 
ATOM   3650  C4'  DA A 178      60.274  50.083 -47.847 
ATOM   3651  O4'  DA A 178      61.466  49.709 -47.097 
ATOM   3652  C3'  DA A 178      60.788  51.086 -48.879 
ATOM   3653  O3'  DA A 178      60.653  52.400 -48.350 
ATOM   3654  C2'  DA A 178      62.277  50.769 -49.020 
ATOM   3655  C1'  DA A 178      62.544  50.519 -47.538 
ATOM   3656  N9   DA A 178      63.812  49.784 -47.275 
ATOM   3657  C8   DA A 178      64.400  48.808 -48.028 
ATOM   3658  N7   DA A 178      65.511  48.359 -47.531 
ATOM   3659  C5   DA A 178      65.674  49.090 -46.363 
ATOM   3660  C6   DA A 178      66.670  49.083 -45.372 
ATOM   3661  N6   DA A 178      67.741  48.277 -45.405 
ATOM   3662  N1   DA A 178      66.526  49.938 -44.343 
ATOM   3663  C2   DA A 178      65.460  50.736 -44.315 
ATOM   3664  N3   DA A 178      64.471  50.831 -45.176 
ATOM   3665  C4   DA A 178      64.640  49.965 -46.197 
ATOM   3666  P    DA A 179      60.187  53.584 -49.323 
ATOM   3667  OP1  DA A 179      58.711  53.588 -49.427 
ATOM   3668  OP2  DA A 179      60.929  53.496 -50.600 
ATOM   3669  O5'  DA A 179      60.673  54.871 -48.507 
ATOM   3670  C5'  DA A 179      60.722  54.809 -47.069 
ATOM   3671  C4'  DA A 179      62.006  55.438 -46.566 
ATOM   3672  O4'  DA A 179      63.102  54.482 -46.496 
ATOM   3673  C3'  DA A 179      62.566  56.578 -47.417 
ATOM   3674  O3'  DA A 179      63.134  57.558 -46.557 
ATOM   3675  C2'  DA A 179      63.690  55.937 -48.231 
ATOM   3676  C1'  DA A 179      64.242  55.061 -47.111 
ATOM   3677  N9   DA A 179      65.120  53.957 -47.591 
ATOM   3678  C8   DA A 179      65.018  53.233 -48.744 
ATOM   3679  N7   DA A 179      65.941  52.332 -48.882 
ATOM   3680  C5   DA A 179      66.713  52.467 -47.736 
ATOM   3681  C6   DA A 179      67.857  51.792 -47.279 
ATOM   3682  N6   DA A 179      68.449  50.798 -47.956 
ATOM   3683  N1   DA A 179      68.373  52.177 -46.097 
ATOM   3684  C2   DA A 179      67.780  53.165 -45.428 
ATOM   3685  N3   DA A 179      66.714  53.865 -45.753 
ATOM   3686  C4   DA A 179      66.218  53.460 -46.940 
ATOM   3687  P    DG A 180      62.935  59.108 -46.908 
ATOM   3688  OP1  DG A 180      61.625  59.568 -46.394 
ATOM   3689  OP2  DG A 180      63.179  59.325 -48.351 
ATOM   3690  O5'  DG A 180      64.113  59.778 -46.057 
ATOM   3691  C5'  DG A 180      64.540  59.146 -44.836 
ATOM   3692  C4'  DG A 180      66.053  59.138 -44.758 
ATOM   3693  O4'  DG A 180      66.636  57.964 -45.393 
ATOM   3694  C3'  DG A 180      66.761  60.312 -45.433 
ATOM   3695  O3'  DG A 180      67.897  60.673 -44.658 
ATOM   3696  C2'  DG A 180      67.243  59.755 -46.773 
ATOM   3697  C1'  DG A 180      67.685  58.392 -46.248 
ATOM   3698  N9   DG A 180      67.861  57.367 -47.314 
ATOM   3699  C8   DG A 180      67.155  57.198 -48.485 
ATOM   3700  N7   DG A 180      67.566  56.190 -49.215 
ATOM   3701  C5   DG A 180      68.618  55.653 -48.476 
ATOM   3702  C6   DG A 180      69.458  54.543 -48.755 
ATOM   3703  O6   DG A 180      69.445  53.793 -49.728 
ATOM   3704  N1   DG A 180      70.400  54.345 -47.736 
ATOM   3705  C2   DG A 180      70.514  55.117 -46.597 
ATOM   3706  N2   DG A 180      71.479  54.764 -45.743 
ATOM   3707  N3   DG A 180      69.726  56.158 -46.335 
ATOM   3708  C4   DG A 180      68.807  56.364 -47.315 
ATOM   3709  P    DC A 181      68.253  62.224 -44.480 
ATOM   3710  OP1  DC A 181      67.451  62.793 -43.374 
ATOM   3711  OP2  DC A 181      68.142  62.912 -45.784 
ATOM   3712  O5'  DC A 181      69.791  62.145 -44.043 
ATOM   3713  C5'  DC A 181      70.252  60.992 -43.314 
ATOM   3714  C4'  DC A 181      71.585  60.528 -43.867 
ATOM   3715  O4'  DC A 181      71.432  59.587 -44.968 
ATOM   3716  C3'  DC A 181      72.484  61.623 -44.442 
ATOM   3717  O3'  DC A 181      73.838  61.315 -44.134 
ATOM   3718  C2'  DC A 181      72.296  61.524 -45.955 
ATOM   3719  C1'  DC A 181      72.275  60.001 -46.032 
ATOM   3720  N1   DC A 181      71.707  59.473 -47.304 
ATOM   3721  C2   DC A 181      72.249  58.298 -47.819 
ATOM   3722  O2   DC A 181      73.169  57.747 -47.205 
ATOM   3723  N3   DC A 181      71.746  57.801 -48.978 
ATOM   3724  C4   DC A 181      70.747  58.429 -49.613 
ATOM   3725  N4   DC A 181      70.291  57.903 -50.740 
ATOM   3726  C5   DC A 181      70.176  59.638 -49.101 
ATOM   3727  C6   DC A 181      70.693  60.119 -47.942 
ATOM   3728  P    DA A 182      74.830  62.501 -43.719 
ATOM   3729  OP1  DA A 182      74.679  62.792 -42.276 
ATOM   3730  OP2  DA A 182      74.641  63.648 -44.636 
ATOM   3731  O5'  DA A 182      76.256  61.829 -43.987 
ATOM   3732  C5'  DA A 182      76.395  60.404 -43.839 
ATOM   3733  C4'  DA A 182      77.206  59.839 -44.990 
ATOM   3734  O4'  DA A 182      76.377  59.490 -46.135 
ATOM   3735  C3'  DA A 182      78.268  60.770 -45.574 
ATOM   3736  O3'  DA A 182      79.407  59.999 -45.939 
ATOM   3737  C2'  DA A 182      77.634  61.332 -46.846 
ATOM   3738  C1'  DA A 182      76.974  60.034 -47.302 
ATOM   3739  N9   DA A 182      75.904  60.231 -48.319 
ATOM   3740  C8   DA A 182      75.024  61.269 -48.435 
ATOM   3741  N7   DA A 182      74.205  61.154 -49.435 
ATOM   3742  C5   DA A 182      74.567  59.951 -50.027 
ATOM   3743  C6   DA A 182      74.073  59.259 -51.144 
ATOM   3744  N6   DA A 182      73.057  59.702 -51.899 
ATOM   3745  N1   DA A 182      74.662  58.090 -51.459 
ATOM   3746  C2   DA A 182      75.670  57.655 -50.705 
ATOM   3747  N3   DA A 182      76.214  58.212 -49.645 
ATOM   3748  C4   DA A 182      75.607  59.379 -49.351 
ATOM   3749  P    DG A 183      80.867  60.596 -45.673 
ATOM   3750  OP1  DG A 183      81.266  60.327 -44.273 
ATOM   3751  OP2  DG A 183      80.909  62.013 -46.098 
ATOM   3752  O5'  DG A 183      81.756  59.712 -46.666 
ATOM   3753  C5'  DG A 183      81.339  58.366 -46.965 
ATOM   3754  C4'  DG A 183      81.486  58.096 -48.450 
ATOM   3755  O4'  DG A 183      80.299  58.473 -49.203 
ATOM   3756  C3'  DG A 183      82.620  58.842 -49.153 
ATOM   3757  O3'  DG A 183      83.190  57.990 -50.139 
ATOM   3758  C2'  DG A 183      81.935  60.011 -49.859 
ATOM   3759  C1'  DG A 183      80.705  59.240 -50.326 
ATOM   3760  N9   DG A 183      79.566  60.113 -50.726 
ATOM   3761  C8   DG A 183      79.174  61.326 -50.205 
ATOM   3762  N7   DG A 183      78.120  61.843 -50.788 
ATOM   3763  C5   DG A 183      77.790  60.905 -51.767 
ATOM   3764  C6   DG A 183      76.739  60.909 -52.719 
ATOM   3765  O6   DG A 183      75.866  61.754 -52.899 
ATOM   3766  N1   DG A 183      76.771  59.760 -53.523 
ATOM   3767  C2   DG A 183      77.698  58.742 -53.418 
ATOM   3768  N2   DG A 183      77.557  57.730 -54.279 
ATOM   3769  N3   DG A 183      78.684  58.738 -52.524 
ATOM   3770  C4   DG A 183      78.668  59.846 -51.737 
ATOM   3771  P    DA A 184      84.777  57.997 -50.348 
ATOM   3772  OP1  DA A 184      85.412  57.099 -49.357 
ATOM   3773  OP2  DA A 184      85.268  59.393 -50.367 
ATOM   3774  O5'  DA A 184      84.906  57.362 -51.811 
ATOM   3775  C5'  DA A 184      83.912  56.419 -52.252 
ATOM   3776  C4'  DA A 184      83.507  56.725 -53.681 
ATOM   3777  O4'  DA A 184      82.414  57.685 -53.756 
ATOM   3778  C3'  DA A 184      84.594  57.334 -54.565 
ATOM   3779  O3'  DA A 184      84.461  56.815 -55.883 
ATOM   3780  C2'  DA A 184      84.274  58.829 -54.597 
ATOM   3781  C1'  DA A 184      82.759  58.682 -54.704 
ATOM   3782  N9   DA A 184      82.012  59.925 -54.361 
ATOM   3783  C8   DA A 184      82.326  60.874 -53.431 
ATOM   3784  N7   DA A 184      81.472  61.848 -53.366 
ATOM   3785  C5   DA A 184      80.519  61.522 -54.322 
ATOM   3786  C6   DA A 184      79.343  62.162 -54.743 
ATOM   3787  N6   DA A 184      78.905  63.320 -54.229 
ATOM   3788  N1   DA A 184      78.629  61.567 -55.718 
ATOM   3789  C2   DA A 184      79.069  60.416 -56.224 
ATOM   3790  N3   DA A 184      80.146  59.729 -55.914 
ATOM   3791  C4   DA A 184      80.842  60.346 -54.937 
ATOM   3792  P    DA A 185      85.782  56.458 -56.713 
ATOM   3793  OP1  DA A 185      86.251  55.103 -56.341 
ATOM   3794  OP2  DA A 185      86.770  57.549 -56.567 
ATOM   3795  O5'  DA A 185      85.220  56.440 -58.211 
ATOM   3796  C5'  DA A 185      83.847  56.068 -58.436 
ATOM   3797  C4'  DA A 185      83.213  57.010 -59.440 
ATOM   3798  O4'  DA A 185      82.633  58.187 -58.807 
ATOM   3799  C3'  DA A 185      84.153  57.585 -60.498 
ATOM   3800  O3'  DA A 185      83.451  57.686 -61.732 
ATOM   3801  C2'  DA A 185      84.473  58.996 -60.006 
ATOM   3802  C1'  DA A 185      83.068  59.336 -59.517 
ATOM   3803  N9   DA A 185      83.023  60.499 -58.588 
ATOM   3804  C8   DA A 185      83.947  60.877 -57.656 
ATOM   3805  N7   DA A 185      83.619  61.944 -56.996 
ATOM   3806  C5   DA A 185      82.388  62.302 -57.528 
ATOM   3807  C6   DA A 185      81.506  63.359 -57.248 
ATOM   3808  N6   DA A 185      81.744  64.294 -56.316 
ATOM   3809  N1   DA A 185      80.368  63.421 -57.962 
ATOM   3810  C2   DA A 185      80.137  62.490 -58.885 
ATOM   3811  N3   DA A 185      80.881  61.462 -59.233 
ATOM   3812  C4   DA A 185      82.015  61.424 -58.503 
ATOM   3813  P    DC A 186      84.216  57.326 -63.092 
ATOM   3814  OP1  DC A 186      84.178  55.863 -63.310 
ATOM   3815  OP2  DC A 186      85.559  57.947 -63.084 
ATOM   3816  O5'  DC A 186      83.293  58.058 -64.175 
ATOM   3817  C5'  DC A 186      81.886  58.206 -63.908 
ATOM   3818  C4'  DC A 186      81.432  59.604 -64.281 
ATOM   3819  O4'  DC A 186      81.589  60.549 -63.184 
ATOM   3820  C3'  DC A 186      82.181  60.259 -65.441 
ATOM   3821  O3'  DC A 186      81.261  61.029 -66.207 
ATOM   3822  C2'  DC A 186      83.174  61.210 -64.774 
ATOM   3823  C1'  DC A 186      82.232  61.712 -63.683 
ATOM   3824  N1   DC A 186      82.930  62.378 -62.548 
ATOM   3825  C2   DC A 186      82.286  63.446 -61.927 
ATOM   3826  O2   DC A 186      81.174  63.792 -62.339 
ATOM   3827  N3   DC A 186      82.907  64.067 -60.891 
ATOM   3828  C4   DC A 186      84.113  63.660 -60.475 
ATOM   3829  N4   DC A 186      84.675  64.299 -59.460 
ATOM   3830  C5   DC A 186      84.791  62.565 -61.100 
ATOM   3831  C6   DC A 186      84.155  61.957 -62.134 
ATOM   3832  P    DA A 187      81.392  61.033 -67.801 
ATOM   3833  OP1  DA A 187      80.702  59.848 -68.359 
ATOM   3834  OP2  DA A 187      82.813  61.195 -68.182 
ATOM   3835  O5'  DA A 187      80.580  62.358 -68.181 
ATOM   3836  C5'  DA A 187      79.496  62.779 -67.333 
ATOM   3837  C4'  DA A 187      79.564  64.277 -67.109 
ATOM   3838  O4'  DA A 187      80.396  64.630 -65.968 
ATOM   3839  C3'  DA A 187      80.149  65.096 -68.259 
ATOM   3840  O3'  DA A 187      79.447  66.329 -68.351 
ATOM   3841  C2'  DA A 187      81.588  65.388 -67.833 
ATOM   3842  C1'  DA A 187      81.285  65.663 -66.364 
ATOM   3843  N9   DA A 187      82.485  65.605 -65.483 
ATOM   3844  C8   DA A 187      83.577  64.792 -65.591 
ATOM   3845  N7   DA A 187      84.465  64.981 -64.664 
ATOM   3846  C5   DA A 187      83.922  65.992 -63.882 
ATOM   3847  C6   DA A 187      84.385  66.648 -62.730 
ATOM   3848  N6   DA A 187      85.554  66.370 -62.138 
ATOM   3849  N1   DA A 187      83.597  67.607 -62.207 
ATOM   3850  C2   DA A 187      82.435  67.880 -62.800 
ATOM   3851  N3   DA A 187      81.903  67.336 -63.872 
ATOM   3852  C4   DA A 187      82.711  66.380 -64.377 
ATOM   3853  P    DG A 188      79.107  66.922 -69.799 
ATOM   3854  OP1  DG A 188      77.867  66.299 -70.313 
ATOM   3855  OP2  DG A 188      80.297  66.814 -70.671 
ATOM   3856  O5'  DG A 188      78.833  68.461 -69.453 
ATOM   3857  C5'  DG A 188      78.304  68.802 -68.157 
ATOM   3858  C4'  DG A 188      79.036  70.006 -67.599 
ATOM   3859  O4'  DG A 188      80.228  69.632 -66.849 
ATOM   3860  C3'  DG A 188      79.550  71.009 -68.630 
ATOM   3861  O3'  DG A 188      79.415  72.323 -68.102 
ATOM   3862  C2'  DG A 188      81.039  70.693 -68.771 
ATOM   3863  C1'  DG A 188      81.307  70.442 -67.290 
ATOM   3864  N9   DG A 188      82.575  69.707 -67.026 
ATOM   3865  C8   DG A 188      83.183  68.721 -67.774 
ATOM   3866  N7   DG A 188      84.304  68.276 -67.260 
ATOM   3867  C5   DG A 188      84.449  69.021 -66.090 
ATOM   3868  C6   DG A 188      85.474  68.987 -65.108 
ATOM   3869  O6   DG A 188      86.478  68.283 -65.068 
ATOM   3870  N1   DG A 188      85.230  69.911 -64.083 
ATOM   3871  C2   DG A 188      84.140  70.756 -64.015 
ATOM   3872  N2   DG A 188      84.089  71.565 -62.953 
ATOM   3873  N3   DG A 188      83.179  70.786 -64.937 
ATOM   3874  C4   DG A 188      83.401  69.896 -65.938 
ATOM   3875  P    DA A 189      78.949  73.507 -69.074 
ATOM   3876  OP1  DA A 189      77.473  73.511 -69.178 
ATOM   3877  OP2  DA A 189      79.691  73.419 -70.352 
ATOM   3878  O5'  DA A 189      79.436  74.795 -68.258 
ATOM   3879  C5'  DA A 189      79.484  74.732 -66.821 
ATOM   3880  C4'  DA A 189      80.769  75.361 -66.318 
ATOM   3881  O4'  DA A 189      81.864  74.405 -66.247 
ATOM   3882  C3'  DA A 189      81.328  76.501 -67.169 
ATOM   3883  O3'  DA A 189      81.896  77.482 -66.309 
ATOM   3884  C2'  DA A 189      82.452  75.860 -67.983 
ATOM   3885  C1'  DA A 189      83.005  74.984 -66.863 
ATOM   3886  N9   DA A 189      83.882  73.880 -67.342 
ATOM   3887  C8   DA A 189      83.781  73.156 -68.495 
ATOM   3888  N7   DA A 189      84.703  72.255 -68.633 
ATOM   3889  C5   DA A 189      85.475  72.390 -67.487 
ATOM   3890  C6   DA A 189      86.619  71.715 -67.030 
ATOM   3891  N6   DA A 189      87.211  70.721 -67.708 
ATOM   3892  N1   DA A 189      87.135  72.100 -65.848 
ATOM   3893  C2   DA A 189      86.542  73.088 -65.179 
ATOM   3894  N3   DA A 189      85.477  73.788 -65.504 
ATOM   3895  C4   DA A 189      84.980  73.383 -66.691 
ATOM   3896  P    DG A 190      81.697  79.031 -66.659 
ATOM   3897  OP1  DG A 190      80.388  79.491 -66.145 
ATOM   3898  OP2  DG A 190      81.941  79.248 -68.102 
ATOM   3899  O5'  DG A 190      82.875  79.701 -65.809 
ATOM   3900  C5'  DG A 190      83.302  79.069 -64.587 
ATOM   3901  C4'  DG A 190      84.815  79.061 -64.509 
ATOM   3902  O4'  DG A 190      85.398  77.887 -65.145 
ATOM   3903  C3'  DG A 190      85.523  80.235 -65.185 
ATOM   3904  O3'  DG A 190      86.659  80.596 -64.410 
ATOM   3905  C2'  DG A 190      86.005  79.678 -66.524 
ATOM   3906  C1'  DG A 190      86.447  78.315 -65.999 
ATOM   3907  N9   DG A 190      86.623  77.290 -67.066 
ATOM   3908  C8   DG A 190      85.917  77.121 -68.236 
ATOM   3909  N7   DG A 190      86.328  76.113 -68.967 
ATOM   3910  C5   DG A 190      87.381  75.576 -68.227 
ATOM   3911  C6   DG A 190      88.220  74.466 -68.507 
ATOM   3912  O6   DG A 190      88.207  73.717 -69.479 
ATOM   3913  N1   DG A 190      89.162  74.268 -67.487 
ATOM   3914  C2   DG A 190      89.276  75.040 -66.348 
ATOM   3915  N2   DG A 190      90.241  74.687 -65.495 
ATOM   3916  N3   DG A 190      88.488  76.081 -66.087 
ATOM   3917  C4   DG A 190      87.569  76.287 -67.066 
ATOM   3918  P    DT A 191      87.015  82.147 -64.231 
ATOM   3919  OP1  DT A 191      86.213  82.716 -63.125 
ATOM   3920  OP2  DT A 191      86.905  82.835 -65.536 
ATOM   3921  O5'  DT A 191      88.553  82.068 -63.794 
ATOM   3922  C5'  DT A 191      89.014  80.915 -63.065 
ATOM   3923  C4'  DT A 191      90.347  80.451 -63.619 
ATOM   3924  O4'  DT A 191      90.194  79.510 -64.719 
ATOM   3925  C3'  DT A 191      91.246  81.546 -64.193 
ATOM   3926  O3'  DT A 191      92.601  81.238 -63.885 
ATOM   3927  C2'  DT A 191      91.058  81.447 -65.706 
ATOM   3928  C1'  DT A 191      91.037  79.924 -65.783 
ATOM   3929  N1   DT A 191      90.469  79.396 -67.055 
ATOM   3930  C2   DT A 191      91.014  78.236 -67.550 
ATOM   3931  O2   DT A 191      91.923  77.642 -66.996 
ATOM   3932  N3   DT A 191      90.463  77.777 -68.731 
ATOM   3933  C4   DT A 191      89.437  78.369 -69.439 
ATOM   3934  O4   DT A 191      89.027  77.864 -70.486 
ATOM   3935  C5   DT A 191      88.930  79.581 -68.841 
ATOM   3936  C7   DT A 191      87.812  80.289 -69.548 
ATOM   3937  C6   DT A 191      89.448  80.050 -67.694 
ATOM   3938  P    DG A 192      93.592  82.424 -63.471 
ATOM   3939  OP1  DG A 192      93.441  82.715 -62.027 
ATOM   3940  OP2  DG A 192      93.403  83.571 -64.387 
ATOM   3941  O5'  DG A 192      95.018  81.752 -63.739 
ATOM   3942  C5'  DG A 192      95.158  80.327 -63.590 
ATOM   3943  C4'  DG A 192      95.969  79.762 -64.741 
ATOM   3944  O4'  DG A 192      95.139  79.413 -65.886 
ATOM   3945  C3'  DG A 192      97.031  80.693 -65.325 
ATOM   3946  O3'  DG A 192      98.169  79.922 -65.691 
ATOM   3947  C2'  DG A 192      96.396  81.255 -66.597 
ATOM   3948  C1'  DG A 192      95.736  79.957 -67.053 
ATOM   3949  N9   DG A 192      94.666  80.154 -68.071 
ATOM   3950  C8   DG A 192      93.770  81.193 -68.203 
ATOM   3951  N7   DG A 192      92.949  81.064 -69.216 
ATOM   3952  C5   DG A 192      93.327  79.854 -69.797 
ATOM   3953  C6   DG A 192      92.803  79.181 -70.931 
ATOM   3954  O6   DG A 192      91.882  79.520 -71.668 
ATOM   3955  N1   DG A 192      93.483  77.979 -71.173 
ATOM   3956  C2   DG A 192      94.532  77.492 -70.418 
ATOM   3957  N2   DG A 192      95.046  76.325 -70.813 
ATOM   3958  N3   DG A 192      95.023  78.124 -69.353 
ATOM   3959  C4   DG A 192      94.374  79.291 -69.106 
ATOM   3960  P    DA A 193      99.629  80.519 -65.424 
ATOM   3961  OP1  DA A 193     100.028  80.250 -64.024 
ATOM   3962  OP2  DA A 193      99.671  81.936 -65.849 
ATOM   3963  O5'  DA A 193     100.518  79.635 -66.417 
ATOM   3964  C5'  DA A 193     100.101  78.289 -66.717 
ATOM   3965  C4'  DA A 193     100.248  78.019 -68.201 
ATOM   3966  O4'  DA A 193      99.061  78.396 -68.954 
ATOM   3967  C3'  DA A 193     101.382  78.765 -68.904 
ATOM   3968  O3'  DA A 193     101.952  77.913 -69.890 
ATOM   3969  C2'  DA A 193     100.697  79.934 -69.610 
ATOM   3970  C1'  DA A 193      99.467  79.163 -70.077 
ATOM   3971  N9   DA A 193      98.329  80.036 -70.478 
ATOM   3972  C8   DA A 193      97.953  81.238 -69.949 
ATOM   3973  N7   DA A 193      96.912  81.759 -70.517 
ATOM   3974  C5   DA A 193      96.568  80.838 -71.497 
ATOM   3975  C6   DA A 193      95.539  80.810 -72.452 
ATOM   3976  N6   DA A 193      94.622  81.780 -72.581 
ATOM   3977  N1   DA A 193      95.485  79.744 -73.273 
ATOM   3978  C2   DA A 193      96.398  78.783 -73.140 
ATOM   3979  N3   DA A 193      97.399  78.701 -72.290 
ATOM   3980  C4   DA A 193      97.431  79.779 -71.480 
ATOM   3981  P    DT A 194     103.539  77.920 -70.099 
ATOM   3982  OP1  DT A 194     104.174  77.022 -69.109 
ATOM   3983  OP2  DT A 194     104.030  79.316 -70.118 
ATOM   3984  O5'  DT A 194     103.668  77.286 -71.562 
ATOM   3985  C5'  DT A 194     102.674  76.342 -72.004 
ATOM   3986  C4'  DT A 194     102.269  76.648 -73.432 
ATOM   3987  O4'  DT A 194     101.176  77.608 -73.507 
ATOM   3988  C3'  DT A 194     103.356  77.257 -74.317 
ATOM   3989  O3'  DT A 194     103.223  76.738 -75.634 
ATOM   3990  C2'  DT A 194     103.036  78.752 -74.348 
ATOM   3991  C1'  DT A 194     101.521  78.605 -74.455 
ATOM   3992  N1   DT A 194     100.774  79.848 -74.112 
ATOM   3993  C2   DT A 194      99.615  80.093 -74.808 
ATOM   3994  O2   DT A 194      99.191  79.347 -75.673 
ATOM   3995  N3   DT A 194      98.950  81.254 -74.463 
ATOM   3996  C4   DT A 194      99.339  82.166 -73.504 
ATOM   3997  O4   DT A 194      98.660  83.171 -73.283 
ATOM   3998  C5   DT A 194     100.567  81.822 -72.827 
ATOM   3999  C7   DT A 194     101.063  82.762 -71.768 
ATOM   4000  C6   DT A 194     101.235  80.700 -73.143 
ATOM   4001  P    DG A 195     104.544  76.381 -76.464 
ATOM   4002  OP1  DG A 195     105.013  75.026 -76.092 
ATOM   4003  OP2  DG A 195     105.532  77.472 -76.318 
ATOM   4004  O5'  DG A 195     103.982  76.363 -77.962 
ATOM   4005  C5'  DG A 195     102.609  75.991 -78.187 
ATOM   4006  C4'  DG A 195     101.975  76.933 -79.191 
ATOM   4007  O4'  DG A 195     101.395  78.110 -78.559 
ATOM   4008  C3'  DG A 195     102.915  77.508 -80.250 
ATOM   4009  O3'  DG A 195     102.213  77.609 -81.483 
ATOM   4010  C2'  DG A 195     103.235  78.919 -79.757 
ATOM   4011  C1'  DG A 195     101.830  79.260 -79.269 
ATOM   4012  N9   DG A 195     101.785  80.422 -78.340 
ATOM   4013  C8   DG A 195     102.706  80.818 -77.395 
ATOM   4014  N7   DG A 195     102.363  81.898 -76.734 
ATOM   4015  C5   DG A 195     101.127  82.242 -77.281 
ATOM   4016  C6   DG A 195     100.260  83.321 -76.973 
ATOM   4017  O6   DG A 195     100.405  84.212 -76.139 
ATOM   4018  N1   DG A 195      99.106  83.296 -77.770 
ATOM   4019  C2   DG A 195      98.828  82.350 -78.737 
ATOM   4020  N2   DG A 195      97.673  82.500 -79.388 
ATOM   4021  N3   DG A 195      99.643  81.336 -79.025 
ATOM   4022  C4   DG A 195     100.765  81.348 -78.261 
ATOM   4023  P    DA A 196     102.978  77.249 -82.843 
ATOM   4024  OP1  DA A 196     102.940  75.786 -83.062 
ATOM   4025  OP2  DA A 196     104.321  77.870 -82.835 
ATOM   4026  O5'  DA A 196     102.055  77.981 -83.927 
ATOM   4027  C5'  DA A 196     100.649  78.129 -83.659 
ATOM   4028  C4'  DA A 196     100.194  79.527 -84.032 
ATOM   4029  O4'  DA A 196     100.351  80.472 -82.935 
ATOM   4030  C3'  DA A 196     100.943  80.182 -85.192 
ATOM   4031  O3'  DA A 196     100.024  80.952 -85.958 
ATOM   4032  C2'  DA A 196     101.936  81.133 -84.525 
ATOM   4033  C1'  DA A 196     100.994  81.635 -83.434 
ATOM   4034  N9   DA A 196     101.692  82.301 -82.299 
ATOM   4035  C8   DA A 196     102.912  82.006 -81.764 
ATOM   4036  N7   DA A 196     103.251  82.773 -80.775 
ATOM   4037  C5   DA A 196     102.176  83.642 -80.643 
ATOM   4038  C6   DA A 196     101.920  84.705 -79.761 
ATOM   4039  N6   DA A 196     102.772  85.091 -78.801 
ATOM   4040  N1   DA A 196     100.754  85.361 -79.904 
ATOM   4041  C2   DA A 196      99.911  84.972 -80.861 
ATOM   4042  N3   DA A 196     100.041  84.001 -81.737 
ATOM   4043  C4   DA A 196     101.217  83.361 -81.573 
ATOM   4044  P    DA A 197     100.155  80.957 -87.553 
ATOM   4045  OP1  DA A 197      99.464  79.772 -88.110 
ATOM   4046  OP2  DA A 197     101.575  81.118 -87.933 
ATOM   4047  O5'  DA A 197      99.342  82.282 -87.933 
ATOM   4048  C5'  DA A 197      98.258  82.702 -87.084 
ATOM   4049  C4'  DA A 197      98.326  84.200 -86.861 
ATOM   4050  O4'  DA A 197      99.158  84.553 -85.719 
ATOM   4051  C3'  DA A 197      98.912  85.019 -88.011 
ATOM   4052  O3'  DA A 197      98.209  86.252 -88.103 
ATOM   4053  C2'  DA A 197     100.351  85.311 -87.584 
ATOM   4054  C1'  DA A 197     100.047  85.586 -86.115 
ATOM   4055  N9   DA A 197     101.247  85.528 -85.234 
ATOM   4056  C8   DA A 197     102.339  84.715 -85.343 
ATOM   4057  N7   DA A 197     103.227  84.904 -84.415 
ATOM   4058  C5   DA A 197     102.685  85.915 -83.634 
ATOM   4059  C6   DA A 197     103.147  86.571 -82.481 
ATOM   4060  N6   DA A 197     104.316  86.293 -81.889 
ATOM   4061  N1   DA A 197     102.359  87.530 -81.958 
ATOM   4062  C2   DA A 197     101.198  87.803 -82.551 
ATOM   4063  N3   DA A 197     100.665  87.259 -83.624 
ATOM   4064  C4   DA A 197     101.473  86.303 -84.128 
ATOM   4065  P    DC A 198      97.869  86.845 -89.550 
ATOM   4066  OP1  DC A 198      96.629  86.222 -90.064 
ATOM   4067  OP2  DC A 198      99.060  86.737 -90.422 
ATOM   4068  O5'  DC A 198      97.595  88.384 -89.204 
ATOM   4069  C5'  DC A 198      97.066  88.725 -87.909 
ATOM   4070  C4'  DC A 198      97.798  89.929 -87.350 
ATOM   4071  O4'  DC A 198      98.990  89.555 -86.600 
ATOM   4072  C3'  DC A 198      98.312  90.933 -88.382 
ATOM   4073  O3'  DC A 198      98.177  92.246 -87.853 
ATOM   4074  C2'  DC A 198      99.801  90.616 -88.522 
ATOM   4075  C1'  DC A 198     100.069  90.365 -87.041 
ATOM   4076  N1   DC A 198     101.337  89.630 -86.778 
ATOM   4077  C2   DC A 198     102.046  89.953 -85.623 
ATOM   4078  O2   DC A 198     101.598  90.827 -84.872 
ATOM   4079  N3   DC A 198     103.206  89.295 -85.365 
ATOM   4080  C4   DC A 198     103.658  88.354 -86.204 
ATOM   4081  N4   DC A 198     104.794  87.741 -85.908 
ATOM   4082  C5   DC A 198     102.943  88.008 -87.397 
ATOM   4083  C6   DC A 198     101.787  88.677 -87.637 
ATOM   4084  P    DA A 199      97.712  93.430 -88.825 
ATOM   4085  OP1  DA A 199      96.235  93.434 -88.930 
ATOM   4086  OP2  DA A 199      98.453  93.342 -90.103 
ATOM   4087  O5'  DA A 199      98.198  94.718 -88.010 
ATOM   4088  C5'  DA A 199      98.247  94.656 -86.572 
ATOM   4089  C4'  DA A 199      99.531  95.285 -86.069 
ATOM   4090  O4'  DA A 199     100.626  94.328 -85.998 
ATOM   4091  C3'  DA A 199     100.091  96.424 -86.920 
ATOM   4092  O3'  DA A 199     100.658  97.405 -86.060 
ATOM   4093  C2'  DA A 199     101.215  95.783 -87.734 
ATOM   4094  C1'  DA A 199     101.767  94.907 -86.614 
ATOM   4095  N9   DA A 199     102.644  93.803 -87.094 
ATOM   4096  C8   DA A 199     102.543  93.079 -88.247 
ATOM   4097  N7   DA A 199     103.466  92.178 -88.385 
ATOM   4098  C5   DA A 199     104.237  92.313 -87.239 
ATOM   4099  C6   DA A 199     105.381  91.638 -86.782 
ATOM   4100  N6   DA A 199     105.973  90.645 -87.459 
ATOM   4101  N1   DA A 199     105.897  92.023 -85.599 
ATOM   4102  C2   DA A 199     105.304  93.011 -84.931 
ATOM   4103  N3   DA A 199     104.239  93.711 -85.255 
ATOM   4104  C4   DA A 199     103.742  93.306 -86.442 
ATOM   4105  P    DA A 200     100.459  98.954 -86.411 
ATOM   4106  OP1  DA A 200      99.150  99.414 -85.897 
ATOM   4107  OP2  DA A 200     100.703  99.171 -87.853 
ATOM   4108  O5'  DA A 200     101.638  99.624 -85.560 
ATOM   4109  C5'  DA A 200     102.064  98.992 -84.338 
ATOM   4110  C4'  DA A 200     103.577  98.984 -84.260 
ATOM   4111  O4'  DA A 200     104.160  97.810 -84.896 
ATOM   4112  C3'  DA A 200     104.285 100.158 -84.936 
ATOM   4113  O3'  DA A 200     105.421 100.519 -84.161 
ATOM   4114  C2'  DA A 200     104.768  99.601 -86.275 
ATOM   4115  C1'  DA A 200     105.210  98.238 -85.750 
ATOM   4116  N9   DA A 200     105.386  97.213 -86.817 
ATOM   4117  C8   DA A 200     104.675  97.061 -87.972 
ATOM   4118  N7   DA A 200     105.071  96.067 -88.705 
ATOM   4119  C5   DA A 200     106.122  95.517 -87.984 
ATOM   4120  C6   DA A 200     106.970  94.426 -88.228 
ATOM   4121  N6   DA A 200     106.888  93.654 -89.322 
ATOM   4122  N1   DA A 200     107.911  94.153 -87.305 
ATOM   4123  C2   DA A 200     107.988  94.922 -86.220 
ATOM   4124  N3   DA A 200     107.256  95.962 -85.885 
ATOM   4125  C4   DA A 200     106.322  96.213 -86.826 
ATOM   4126  P    DC A 201     105.778 102.070 -83.982 
ATOM   4127  OP1  DC A 201     104.975 102.639 -82.877 
ATOM   4128  OP2  DC A 201     105.667 102.758 -85.287 
ATOM   4129  O5'  DC A 201     107.316 101.991 -83.545 
ATOM   4130  C5'  DC A 201     107.777 100.838 -82.816 
ATOM   4131  C4'  DC A 201     109.109 100.374 -83.370 
ATOM   4132  O4'  DC A 201     108.956  99.433 -84.470 
ATOM   4133  C3'  DC A 201     110.008 101.469 -83.944 
ATOM   4134  O3'  DC A 201     111.363 101.161 -83.636 
ATOM   4135  C2'  DC A 201     109.820 101.370 -85.458 
ATOM   4136  C1'  DC A 201     109.799  99.847 -85.534 
ATOM   4137  N1   DC A 201     109.232  99.319 -86.806 
ATOM   4138  C2   DC A 201     109.773  98.144 -87.321 
ATOM   4139  O2   DC A 201     110.694  97.593 -86.707 
ATOM   4140  N3   DC A 201     109.270  97.647 -88.480 
ATOM   4141  C4   DC A 201     108.271  98.275 -89.115 
ATOM   4142  N4   DC A 201     107.815  97.750 -90.242 
ATOM   4143  C5   DC A 201     107.701  99.484 -88.603 
ATOM   4144  C6   DC A 201     108.217  99.966 -87.444 
ATOM   4145  P    DT A 202     112.354 102.347 -83.222 
ATOM   4146  OP1  DT A 202     112.204 102.638 -81.779 
ATOM   4147  OP2  DT A 202     112.166 103.494 -84.138 
ATOM   4148  O5'  DT A 202     113.781 101.675 -83.490 
ATOM   4149  C5'  DT A 202     113.920 100.250 -83.342 
ATOM   4150  C4'  DT A 202     114.731  99.686 -84.492 
ATOM   4151  O4'  DT A 202     113.902  99.336 -85.637 
ATOM   4152  C3'  DT A 202     115.793 100.616 -85.077 
ATOM   4153  O3'  DT A 202     116.931  99.845 -85.442 
ATOM   4154  C2'  DT A 202     115.158 101.178 -86.348 
ATOM   4155  C1'  DT A 202     114.498  99.881 -86.804 
ATOM   4156  N1   DT A 202     113.428 100.077 -87.822 
ATOM   4157  C2   DT A 202     113.290  99.102 -88.780 
ATOM   4158  O2   DT A 202     113.994  98.109 -88.822 
ATOM   4159  N3   DT A 202     112.288  99.320 -89.707 
ATOM   4160  C4   DT A 202     111.436 100.405 -89.752 
ATOM   4161  O4   DT A 202     110.576 100.489 -90.632 
ATOM   4162  C5   DT A 202     111.660 101.374 -88.705 
ATOM   4163  C7   DT A 202     110.775 102.585 -88.682 
ATOM   4164  C6   DT A 202     112.626 101.188 -87.792 
ATOM   4165  P    DT A 203     118.391 100.442 -85.176 
ATOM   4166  OP1  DT A 203     118.790 100.173 -83.776 
ATOM   4167  OP2  DT A 203     118.433 101.859 -85.600 
ATOM   4168  O5'  DT A 203     119.280  99.558 -86.169 
ATOM   4169  C5'  DT A 203     118.863  98.212 -86.468 
ATOM   4170  C4'  DT A 203     119.010  97.942 -87.952 
ATOM   4171  O4'  DT A 203     117.823  98.319 -88.705 
ATOM   4172  C3'  DT A 203     120.144  98.688 -88.655 
ATOM   4173  O3'  DT A 203     120.714  97.836 -89.641 
ATOM   4174  C2'  DT A 203     119.459  99.858 -89.362 
ATOM   4175  C1'  DT A 203     118.229  99.086 -89.828 
ATOM   4176  N1   DT A 203     117.091  99.959 -90.229 
ATOM   4177  C2   DT A 203     116.301  99.521 -91.264 
ATOM   4178  O2   DT A 203     116.496  98.469 -91.849 
ATOM   4179  N3   DT A 203     115.256 100.357 -91.609 
ATOM   4180  C4   DT A 203     114.944 101.564 -91.017 
ATOM   4181  O4   DT A 203     113.982 102.226 -91.412 
ATOM   4182  C5   DT A 203     115.831 101.939 -89.940 
ATOM   4183  C7   DT A 203     115.562 103.239 -89.242 
ATOM   4184  C6   DT A 203     116.855 101.145 -89.585 
ATOM   4185  P    DC A 204     122.301  97.843 -89.850 
ATOM   4186  OP1  DC A 204     122.936  96.945 -88.860 
ATOM   4187  OP2  DC A 204     122.793  99.239 -89.869 
ATOM   4188  O5'  DC A 204     122.430  97.209 -91.313 
ATOM   4189  C5'  DC A 204     121.436  96.265 -91.755 
ATOM   4190  C4'  DC A 204     121.031  96.571 -93.183 
ATOM   4191  O4'  DC A 204     119.938  97.531 -93.258 
ATOM   4192  C3'  DC A 204     122.119  97.180 -94.068 
ATOM   4193  O3'  DC A 204     121.986  96.661 -95.386 
ATOM   4194  C2'  DC A 204     121.798  98.675 -94.100 
ATOM   4195  C1'  DC A 204     120.283  98.529 -94.207 
ATOM   4196  N1   DC A 204     119.536  99.771 -93.863 
ATOM   4197  C2   DC A 204     118.359 100.034 -94.560 
ATOM   4198  O2   DC A 204     117.987  99.233 -95.425 
ATOM   4199  N3   DC A 204     117.664 101.161 -94.263 
ATOM   4200  C4   DC A 204     118.101 102.004 -93.318 
ATOM   4201  N4   DC A 204     117.387 103.090 -93.064 
ATOM   4202  C5   DC A 204     119.309 101.752 -92.590 
ATOM   4203  C6   DC A 204     119.990 100.620 -92.902 
ATOM   4204  P    DA A 205     123.306  96.304 -96.216 
ATOM   4205  OP1  DA A 205     123.775  94.949 -95.843 
ATOM   4206  OP2  DA A 205     124.294  97.395 -96.070 
ATOM   4207  O5'  DA A 205     122.744  96.286 -97.713 
ATOM   4208  C5'  DA A 205     121.371  95.914 -97.938 
ATOM   4209  C4'  DA A 205     120.737  96.856 -98.942 
ATOM   4210  O4'  DA A 205     120.158  98.033 -98.310 
ATOM   4211  C3'  DA A 205     121.677  97.431-100.001 
ATOM   4212  O3'  DA A 205     120.975  97.532-101.234 
ATOM   4213  C2'  DA A 205     121.998  98.842 -99.509 
ATOM   4214  C1'  DA A 205     120.593  99.183 -99.020 
ATOM   4215  N9   DA A 205     120.547 100.345 -98.091 
ATOM   4216  C8   DA A 205     121.471 100.723 -97.158 
ATOM   4217  N7   DA A 205     121.143 101.791 -96.499 
ATOM   4218  C5   DA A 205     119.912 102.148 -97.030 
ATOM   4219  C6   DA A 205     119.030 103.206 -96.750 
ATOM   4220  N6   DA A 205     119.268 104.141 -95.819 
ATOM   4221  N1   DA A 205     117.892 103.267 -97.465 
ATOM   4222  C2   DA A 205     117.661 102.336 -98.388 
ATOM   4223  N3   DA A 205     118.406 101.309 -98.736 
ATOM   4224  C4   DA A 205     119.539 101.270 -98.006 
ATOM   4225  P    DT A 206     121.740  97.173-102.594 
ATOM   4226  OP1  DT A 206     121.702  95.709-102.813 
ATOM   4227  OP2  DT A 206     123.083  97.793-102.586 
ATOM   4228  O5'  DT A 206     120.817  97.904-103.678 
ATOM   4229  C5'  DT A 206     119.411  98.052-103.410 
ATOM   4230  C4'  DT A 206     118.957  99.450-103.783 
ATOM   4231  O4'  DT A 206     119.113 100.395-102.687 
ATOM   4232  C3'  DT A 206     119.705 100.105-104.944 
ATOM   4233  O3'  DT A 206     118.786 100.875-105.709 
ATOM   4234  C2'  DT A 206     120.698 101.057-104.276 
ATOM   4235  C1'  DT A 206     119.756 101.558-103.185 
ATOM   4236  N1   DT A 206     120.454 102.224-102.051 
ATOM   4237  C2   DT A 206     119.806 103.276-101.449 
ATOM   4238  O2   DT A 206     118.709 103.669-101.804 
ATOM   4239  N3   DT A 206     120.484 103.868-100.401 
ATOM   4240  C4   DT A 206     121.725 103.505 -99.918 
ATOM   4241  O4   DT A 206     122.232 104.112 -98.973 
ATOM   4242  C5   DT A 206     122.325 102.392-100.615 
ATOM   4243  C7   DT A 206     123.677 101.932-100.153 
ATOM   4244  C6   DT A 206     121.688 101.797-101.637 
ATOM   4245  P    DC A 207     118.917 100.880-107.304 
ATOM   4246  OP1  DC A 207     118.226  99.695-107.862 
ATOM   4247  OP2  DC A 207     120.337 101.042-107.685 
ATOM   4248  O5'  DC A 207     118.104 102.205-107.684 
ATOM   4249  C5'  DC A 207     117.020 102.626-106.835 
ATOM   4250  C4'  DC A 207     117.088 104.123-106.612 
ATOM   4251  O4'  DC A 207     117.921 104.476-105.470 
ATOM   4252  C3'  DC A 207     117.674 104.942-107.762 
ATOM   4253  O3'  DC A 207     116.971 106.175-107.854 
ATOM   4254  C2'  DC A 207     119.113 105.234-107.336 
ATOM   4255  C1'  DC A 207     118.809 105.510-105.866 
ATOM   4256  N1   DC A 207     120.009 105.451-104.986 
ATOM   4257  C2   DC A 207     120.062 106.322-103.901 
ATOM   4258  O2   DC A 207     119.120 107.101-103.715 
ATOM   4259  N3   DC A 207     121.148 106.285-103.087 
ATOM   4260  C4   DC A 207     122.148 105.426-103.322 
ATOM   4261  N4   DC A 207     123.185 105.428-102.499 
ATOM   4262  C5   DC A 207     122.114 104.522-104.433 
ATOM   4263  C6   DC A 207     121.020 104.575-105.235 
ATOM   4264  P    DA A 208     116.632 106.769-109.302 
ATOM   4265  OP1  DA A 208     115.391 106.145-109.815 
ATOM   4266  OP2  DA A 208     117.822 106.661-110.173 
ATOM   4267  O5'  DA A 208     116.357 108.307-108.956 
ATOM   4268  C5'  DA A 208     115.828 108.648-107.660 
ATOM   4269  C4'  DA A 208     116.560 109.852-107.101 
ATOM   4270  O4'  DA A 208     117.752 109.478-106.351 
ATOM   4271  C3'  DA A 208     117.074 110.856-108.133 
ATOM   4272  O3'  DA A 208     116.940 112.169-107.604 
ATOM   4273  C2'  DA A 208     118.563 110.539-108.274 
ATOM   4274  C1'  DA A 208     118.831 110.288-106.792 
ATOM   4275  N9   DA A 208     120.099 109.553-106.529 
ATOM   4276  C8   DA A 208     120.687 108.577-107.282 
ATOM   4277  N7   DA A 208     121.798 108.128-106.785 
ATOM   4278  C5   DA A 208     121.960 108.859-105.617 
ATOM   4279  C6   DA A 208     122.956 108.852-104.626 
ATOM   4280  N6   DA A 208     124.027 108.046-104.659 
ATOM   4281  N1   DA A 208     122.812 109.707-103.597 
ATOM   4282  C2   DA A 208     121.746 110.505-103.569 
ATOM   4283  N3   DA A 208     120.758 110.600-104.430 
ATOM   4284  C4   DA A 208     120.926 109.735-105.451 
ATOM   4285  P    DA A 209     116.474 113.353-108.577 
ATOM   4286  OP1  DA A 209     114.998 113.357-108.681 
ATOM   4287  OP2  DA A 209     117.215 113.265-109.854 
ATOM   4288  O5'  DA A 209     116.960 114.641-107.761 
ATOM   4289  C5'  DA A 209     117.009 114.579-106.323 
ATOM   4290  C4'  DA A 209     118.293 115.208-105.820 
ATOM   4291  O4'  DA A 209     119.388 114.251-105.749 
ATOM   4292  C3'  DA A 209     118.853 116.347-106.671 
ATOM   4293  O3'  DA A 209     119.420 117.328-105.811 
ATOM   4294  C2'  DA A 209     119.977 115.707-107.485 
ATOM   4295  C1'  DA A 209     120.529 114.830-106.365 
ATOM   4296  N9   DA A 209     121.406 113.727-106.845 
ATOM   4297  C8   DA A 209     121.305 113.002-107.998 
ATOM   4298  N7   DA A 209     122.228 112.102-108.136 
ATOM   4299  C5   DA A 209     123.000 112.237-106.990 
ATOM   4300  C6   DA A 209     124.144 111.561-106.533 
ATOM   4301  N6   DA A 209     124.736 110.568-107.210 
ATOM   4302  N1   DA A 209     124.659 111.946-105.351 
ATOM   4303  C2   DA A 209     124.066 112.934-104.682 
ATOM   4304  N3   DA A 209     123.001 113.634-105.006 
ATOM   4305  C4   DA A 209     122.504 113.229-106.194 
ATOM   4306  P    DG A 210     119.221 118.877-106.162 
ATOM   4307  OP1  DG A 210     117.912 119.337-105.648 
ATOM   4308  OP2  DG A 210     119.465 119.094-107.605 
ATOM   4309  O5'  DG A 210     120.400 119.547-105.311 
ATOM   4310  C5'  DG A 210     120.826 118.915-104.090 
ATOM   4311  C4'  DG A 210     122.340 118.907-104.012 
ATOM   4312  O4'  DG A 210     122.922 117.733-104.647 
ATOM   4313  C3'  DG A 210     123.047 120.082-104.687 
ATOM   4314  O3'  DG A 210     124.183 120.442-103.912 
ATOM   4315  C2'  DG A 210     123.530 119.524-106.026 
ATOM   4316  C1'  DG A 210     123.972 118.161-105.502 
ATOM   4317  N9   DG A 210     124.148 117.136-106.568 
ATOM   4318  C8   DG A 210     123.442 116.968-107.739 
ATOM   4319  N7   DG A 210     123.852 115.959-108.469 
ATOM   4320  C5   DG A 210     124.905 115.422-107.730 
ATOM   4321  C6   DG A 210     125.745 114.312-108.009 
ATOM   4322  O6   DG A 210     125.731 113.563-108.981 
ATOM   4323  N1   DG A 210     126.686 114.114-106.990 
ATOM   4324  C2   DG A 210     126.801 114.887-105.851 
ATOM   4325  N2   DG A 210     127.765 114.533-104.997 
ATOM   4326  N3   DG A 210     126.012 115.927-105.589 
ATOM   4327  C4   DG A 210     125.094 116.133-106.569 
ATOM   4328  P    DA A 211     124.540 121.993-103.733 
ATOM   4329  OP1  DA A 211     123.737 122.563-102.628 
ATOM   4330  OP2  DA A 211     124.429 122.681-105.038 
ATOM   4331  O5'  DA A 211     126.078 121.915-103.297 
ATOM   4332  C5'  DA A 211     126.539 120.761-102.568 
ATOM   4333  C4'  DA A 211     127.872 120.297-103.121 
ATOM   4334  O4'  DA A 211     127.719 119.356-104.222 
ATOM   4335  C3'  DA A 211     128.771 121.392-103.696 
ATOM   4336  O3'  DA A 211     130.125 121.084-103.388 
ATOM   4337  C2'  DA A 211     128.583 121.294-105.209 
ATOM   4338  C1'  DA A 211     128.561 119.770-105.286 
ATOM   4339  N9   DA A 211     127.994 119.242-106.558 
ATOM   4340  C8   DA A 211     126.985 119.763-107.317 
ATOM   4341  N7   DA A 211     126.716 119.068-108.379 
ATOM   4342  C5   DA A 211     127.610 118.009-108.322 
ATOM   4343  C6   DA A 211     127.832 116.910-109.168 
ATOM   4344  N6   DA A 211     127.135 116.688-110.291 
ATOM   4345  N1   DA A 211     128.801 116.044-108.816 
ATOM   4346  C2   DA A 211     129.490 116.270-107.699 
ATOM   4347  N3   DA A 211     129.373 117.255-106.835 
ATOM   4348  C4   DA A 211     128.397 118.107-107.210 
ATOM   4349  P    DA A 212     131.116 122.271-102.973 
ATOM   4350  OP1  DA A 212     130.966 122.561-101.530 
ATOM   4351  OP2  DA A 212     130.928 123.417-103.890 
ATOM   4352  O5'  DA A 212     132.543 121.599-103.241 
ATOM   4353  C5'  DA A 212     132.682 120.173-103.093 
ATOM   4354  C4'  DA A 212     133.493 119.609-104.244 
ATOM   4355  O4'  DA A 212     132.664 119.259-105.389 
ATOM   4356  C3'  DA A 212     134.555 120.540-104.828 
ATOM   4357  O3'  DA A 212     135.693 119.768-105.193 
ATOM   4358  C2'  DA A 212     133.920 121.101-106.099 
ATOM   4359  C1'  DA A 212     133.260 119.804-106.556 
ATOM   4360  N9   DA A 212     132.190 120.000-107.573 
ATOM   4361  C8   DA A 212     131.311 121.038-107.689 
ATOM   4362  N7   DA A 212     130.492 120.923-108.689 
ATOM   4363  C5   DA A 212     130.854 119.721-109.281 
ATOM   4364  C6   DA A 212     130.359 119.028-110.398 
ATOM   4365  N6   DA A 212     129.344 119.471-111.153 
ATOM   4366  N1   DA A 212     130.948 117.859-110.713 
ATOM   4367  C2   DA A 212     131.956 117.424-109.958 
ATOM   4368  N3   DA A 212     132.500 117.981-108.899 
ATOM   4369  C4   DA A 212     131.893 119.149-108.605 
ATOM   4370  P    DA A 213     137.154 120.366-104.927 
ATOM   4371  OP1  DA A 213     137.552 120.096-103.527 
ATOM   4372  OP2  DA A 213     137.195 121.783-105.352 
ATOM   4373  O5'  DA A 213     138.043 119.481-105.920 
ATOM   4374  C5'  DA A 213     137.626 118.135-106.219 
ATOM   4375  C4'  DA A 213     137.773 117.865-107.704 
ATOM   4376  O4'  DA A 213     136.585 118.242-108.457 
ATOM   4377  C3'  DA A 213     138.906 118.611-108.407 
ATOM   4378  O3'  DA A 213     139.477 117.759-109.393 
ATOM   4379  C2'  DA A 213     138.221 119.781-109.113 
ATOM   4380  C1'  DA A 213     136.992 119.009-109.579 
ATOM   4381  N9   DA A 213     135.853 119.883-109.980 
ATOM   4382  C8   DA A 213     135.478 121.084-109.451 
ATOM   4383  N7   DA A 213     134.436 121.606-110.020 
ATOM   4384  C5   DA A 213     134.093 120.684-110.999 
ATOM   4385  C6   DA A 213     133.063 120.656-111.954 
ATOM   4386  N6   DA A 213     132.147 121.626-112.084 
ATOM   4387  N1   DA A 213     133.010 119.590-112.776 
ATOM   4388  C2   DA A 213     133.923 118.629-112.642 
ATOM   4389  N3   DA A 213     134.924 118.547-111.793 
ATOM   4390  C4   DA A 213     134.955 119.626-110.983 
ATOM   4391  P    DT A 214     141.063 117.766-109.602 
ATOM   4392  OP1  DT A 214     141.698 116.868-108.611 
ATOM   4393  OP2  DT A 214     141.555 119.162-109.621 
ATOM   4394  O5'  DT A 214     141.192 117.132-111.065 
ATOM   4395  C5'  DT A 214     140.198 116.188-111.506 
ATOM   4396  C4'  DT A 214     139.793 116.494-112.935 
ATOM   4397  O4'  DT A 214     138.700 117.454-113.009 
ATOM   4398  C3'  DT A 214     140.881 117.103-113.819 
ATOM   4399  O3'  DT A 214     140.748 116.584-115.137 
ATOM   4400  C2'  DT A 214     140.560 118.598-113.851 
ATOM   4401  C1'  DT A 214     139.046 118.452-113.958 
ATOM   4402  N1   DT A 214     138.298 119.694-113.615 
ATOM   4403  C2   DT A 214     137.140 119.939-114.311 
ATOM   4404  O2   DT A 214     136.715 119.193-115.176 
ATOM   4405  N3   DT A 214     136.475 121.100-113.966 
ATOM   4406  C4   DT A 214     136.864 122.012-113.006 
ATOM   4407  O4   DT A 214     136.184 123.018-112.786 
ATOM   4408  C5   DT A 214     138.092 121.669-112.330 
ATOM   4409  C7   DT A 214     138.587 122.608-111.270 
ATOM   4410  C6   DT A 214     138.759 120.546-112.646 
ATOM   4411  P    DA A 215     142.069 116.227-115.967 
ATOM   4412  OP1  DA A 215     142.537 114.873-115.594 
ATOM   4413  OP2  DA A 215     143.057 117.318-115.821 
ATOM   4414  O5'  DA A 215     141.506 116.209-117.464 
ATOM   4415  C5'  DA A 215     140.133 115.837-117.689 
ATOM   4416  C4'  DA A 215     139.499 116.779-118.693 
ATOM   4417  O4'  DA A 215     138.920 117.956-118.061 
ATOM   4418  C3'  DA A 215     140.439 117.354-119.752 
ATOM   4419  O3'  DA A 215     139.737 117.455-120.986 
ATOM   4420  C2'  DA A 215     140.760 118.765-119.260 
ATOM   4421  C1'  DA A 215     139.355 119.106-118.771 
ATOM   4422  N9   DA A 215     139.309 120.268-117.842 
ATOM   4423  C8   DA A 215     140.233 120.646-116.910 
ATOM   4424  N7   DA A 215     139.905 121.714-116.250 
ATOM   4425  C5   DA A 215     138.674 122.071-116.782 
ATOM   4426  C6   DA A 215     137.793 123.129-116.502 
ATOM   4427  N6   DA A 215     138.030 124.064-115.570 
ATOM   4428  N1   DA A 215     136.654 123.190-117.216 
ATOM   4429  C2   DA A 215     136.423 122.259-118.139 
ATOM   4430  N3   DA A 215     137.168 121.232-118.487 
ATOM   4431  C4   DA A 215     138.301 121.193-117.757 
ATOM   4432  P    DT A 216     140.502 117.096-122.345 
ATOM   4433  OP1  DT A 216     140.464 115.632-122.564 
ATOM   4434  OP2  DT A 216     141.845 117.716-122.338 
ATOM   4435  O5'  DT A 216     139.579 117.827-123.429 
ATOM   4436  C5'  DT A 216     138.173 117.975-123.162 
ATOM   4437  C4'  DT A 216     137.719 119.373-123.535 
ATOM   4438  O4'  DT A 216     137.875 120.318-122.438 
ATOM   4439  C3'  DT A 216     138.467 120.028-124.695 
ATOM   4440  O3'  DT A 216     137.548 120.798-125.461 
ATOM   4441  C2'  DT A 216     139.460 120.980-124.028 
ATOM   4442  C1'  DT A 216     138.518 121.481-122.937 
ATOM   4443  N1   DT A 216     139.216 122.147-121.802 
ATOM   4444  C2   DT A 216     138.568 123.199-121.200 
ATOM   4445  O2   DT A 216     137.471 123.592-121.555 
ATOM   4446  N3   DT A 216     139.246 123.792-120.153 
ATOM   4447  C4   DT A 216     140.487 123.429-119.670 
ATOM   4448  O4   DT A 216     140.994 124.035-118.725 
ATOM   4449  C5   DT A 216     141.087 122.315-120.367 
ATOM   4450  C7   DT A 216     142.439 121.855-119.904 
ATOM   4451  C6   DT A 216     140.450 121.720-121.388 
ATOM   4452  P    DC A 217     137.679 120.803-127.055 
ATOM   4453  OP1  DC A 217     136.988 119.618-127.613 
ATOM   4454  OP2  DC A 217     139.099 120.965-127.436 
ATOM   4455  O5'  DC A 217     136.867 122.128-127.435 
ATOM   4456  C5'  DC A 217     135.782 122.549-126.587 
ATOM   4457  C4'  DC A 217     135.850 124.046-126.363 
ATOM   4458  O4'  DC A 217     136.683 124.399-125.221 
ATOM   4459  C3'  DC A 217     136.436 124.865-127.513 
ATOM   4460  O3'  DC A 217     135.733 126.098-127.605 
ATOM   4461  C2'  DC A 217     137.875 125.157-127.087 
ATOM   4462  C1'  DC A 217     137.571 125.433-125.618 
ATOM   4463  N1   DC A 217     138.771 125.374-124.737 
ATOM   4464  C2   DC A 217     138.824 126.245-123.652 
ATOM   4465  O2   DC A 217     137.882 127.024-123.466 
ATOM   4466  N3   DC A 217     139.910 126.208-122.838 
ATOM   4467  C4   DC A 217     140.910 125.349-123.074 
ATOM   4468  N4   DC A 217     141.948 125.351-122.251 
ATOM   4469  C5   DC A 217     140.876 124.445-124.184 
ATOM   4470  C6   DC A 217     139.782 124.498-124.986 
ATOM   4471  P    DT A 218     135.394 126.692-129.053 
ATOM   4472  OP1  DT A 218     134.153 126.068-129.566 
ATOM   4473  OP2  DT A 218     136.584 126.584-129.925 
ATOM   4474  O5'  DT A 218     135.119 128.230-128.707 
ATOM   4475  C5'  DT A 218     134.590 128.571-127.411 
ATOM   4476  C4'  DT A 218     135.323 129.775-126.853 
ATOM   4477  O4'  DT A 218     136.514 129.402-126.103 
ATOM   4478  C3'  DT A 218     135.836 130.779-127.884 
ATOM   4479  O3'  DT A 218     135.702 132.092-127.356 
ATOM   4480  C2'  DT A 218     137.326 130.462-128.025 
ATOM   4481  C1'  DT A 218     137.593 130.212-126.544 
ATOM   4482  N1   DT A 218     138.861 129.477-126.280 
ATOM   4483  C2   DT A 218     139.549 129.806-125.137 
ATOM   4484  O2   DT A 218     139.164 130.657-124.354 
ATOM   4485  N3   DT A 218     140.720 129.105-124.927 
ATOM   4486  C4   DT A 218     141.247 128.126-125.744 
ATOM   4487  O4   DT A 218     142.306 127.567-125.450 
ATOM   4488  C5   DT A 218     140.454 127.850-126.919 
ATOM   4489  C7   DT A 218     140.956 126.797-127.864 
ATOM   4490  C6   DT A 218     139.312 128.517-127.149 
ATOM   4491  P    DC A 219     135.236 133.276-128.328 
ATOM   4492  OP1  DC A 219     133.760 133.281-128.432 
ATOM   4493  OP2  DC A 219     135.977 133.188-129.605 
ATOM   4494  O5'  DC A 219     135.722 134.564-127.512 
ATOM   4495  C5'  DC A 219     135.771 134.502-126.074 
ATOM   4496  C4'  DC A 219     137.055 135.131-125.572 
ATOM   4497  O4'  DC A 219     138.151 134.174-125.501 
ATOM   4498  C3'  DC A 219     137.615 136.270-126.423 
ATOM   4499  O3'  DC A 219     138.183 137.251-125.562 
ATOM   4500  C2'  DC A 219     138.739 135.630-127.237 
ATOM   4501  C1'  DC A 219     139.291 134.753-126.117 
ATOM   4502  N1   DC A 219     140.168 133.650-126.596 
ATOM   4503  C2   DC A 219     141.244 133.279-125.793 
ATOM   4504  O2   DC A 219     141.424 133.875-124.725 
ATOM   4505  N3   DC A 219     142.057 132.275-126.213 
ATOM   4506  C4   DC A 219     141.827 131.654-127.377 
ATOM   4507  N4   DC A 219     142.648 130.681-127.743 
ATOM   4508  C5   DC A 219     140.727 132.021-128.218 
ATOM   4509  C6   DC A 219     139.927 133.026-127.781 
ATOM   4510  P    DA A 220     137.983 138.800-125.913 
ATOM   4511  OP1  DA A 220     136.674 139.260-125.399 
ATOM   4512  OP2  DA A 220     138.227 139.017-127.356 
ATOM   4513  O5'  DA A 220     139.162 139.470-125.063 
ATOM   4514  C5'  DA A 220     139.588 138.838-123.841 
ATOM   4515  C4'  DA A 220     141.102 138.830-123.763 
ATOM   4516  O4'  DA A 220     141.684 137.656-124.399 
ATOM   4517  C3'  DA A 220     141.809 140.005-124.439 
ATOM   4518  O3'  DA A 220     142.945 140.365-123.663 
ATOM   4519  C2'  DA A 220     142.292 139.447-125.778 
ATOM   4520  C1'  DA A 220     142.734 138.084-125.253 
ATOM   4521  N9   DA A 220     142.910 137.059-126.319 
ATOM   4522  C8   DA A 220     142.199 136.908-127.475 
ATOM   4523  N7   DA A 220     142.595 135.913-128.207 
ATOM   4524  C5   DA A 220     143.646 135.364-127.486 
ATOM   4525  C6   DA A 220     144.494 134.272-127.731 
ATOM   4526  N6   DA A 220     144.412 133.501-128.824 
ATOM   4527  N1   DA A 220     145.435 133.999-126.808 
ATOM   4528  C2   DA A 220     145.513 134.768-125.723 
ATOM   4529  N3   DA A 220     144.781 135.808-125.388 
ATOM   4530  C4   DA A 220     143.847 136.060-126.329 
ATOM   4531  P    DG A 221     143.302 141.916-123.485 
ATOM   4532  OP1  DG A 221     142.499 142.486-122.379 
ATOM   4533  OP2  DG A 221     143.191 142.604-124.790 
ATOM   4534  O5'  DG A 221     144.840 141.838-123.048 
ATOM   4535  C5'  DG A 221     145.301 140.685-122.319 
ATOM   4536  C4'  DG A 221     146.634 140.220-122.873 
ATOM   4537  O4'  DG A 221     146.481 139.279-123.973 
ATOM   4538  C3'  DG A 221     147.533 141.315-123.447 
ATOM   4539  O3'  DG A 221     148.887 141.007-123.139 
ATOM   4540  C2'  DG A 221     147.345 141.217-124.960 
ATOM   4541  C1'  DG A 221     147.324 139.693-125.037 
ATOM   4542  N9   DG A 221     146.756 139.165-126.309 
ATOM   4543  C8   DG A 221     145.740 139.676-127.088 
ATOM   4544  N7   DG A 221     145.478 138.965-128.157 
ATOM   4545  C5   DG A 221     146.384 137.908-128.082 
ATOM   4546  C6   DG A 221     146.582 136.810-128.959 
ATOM   4547  O6   DG A 221     145.989 136.539-130.000 
ATOM   4548  N1   DG A 221     147.609 135.971-128.505 
ATOM   4549  C2   DG A 221     148.348 136.167-127.355 
ATOM   4550  N2   DG A 221     149.284 135.251-127.095 
ATOM   4551  N3   DG A 221     148.161 137.198-126.532 
ATOM   4552  C4   DG A 221     147.169 138.021-126.958 
ATOM   4553  P    DG A 222     149.879 142.194-122.725 
ATOM   4554  OP1  DG A 222     149.728 142.484-121.281 
ATOM   4555  OP2  DG A 222     149.690 143.340-123.641 
ATOM   4556  O5'  DG A 222     151.305 141.522-122.993 
ATOM   4557  C5'  DG A 222     151.444 140.096-122.844 
ATOM   4558  C4'  DG A 222     152.255 139.532-123.995 
ATOM   4559  O4'  DG A 222     151.426 139.182-125.140 
ATOM   4560  C3'  DG A 222     153.317 140.463-124.579 
ATOM   4561  O3'  DG A 222     154.455 139.691-124.945 
ATOM   4562  C2'  DG A 222     152.682 141.025-125.851 
ATOM   4563  C1'  DG A 222     152.022 139.727-126.307 
ATOM   4564  N9   DG A 222     150.953 139.924-127.325 
ATOM   4565  C8   DG A 222     150.057 140.962-127.457 
ATOM   4566  N7   DG A 222     149.236 140.833-128.470 
ATOM   4567  C5   DG A 222     149.614 139.624-129.051 
ATOM   4568  C6   DG A 222     149.090 138.951-130.185 
ATOM   4569  O6   DG A 222     148.168 139.289-130.922 
ATOM   4570  N1   DG A 222     149.769 137.749-130.427 
ATOM   4571  C2   DG A 222     150.818 137.261-129.672 
ATOM   4572  N2   DG A 222     151.332 136.094-130.067 
ATOM   4573  N3   DG A 222     151.309 137.893-128.607 
ATOM   4574  C4   DG A 222     150.661 139.061-128.360 
ATOM   4575  P    DC A 223     155.916 140.289-124.678 
ATOM   4576  OP1  DC A 223     156.314 140.019-123.278 
ATOM   4577  OP2  DC A 223     155.957 141.706-125.103 
ATOM   4578  O5'  DC A 223     156.805 139.404-125.671 
ATOM   4579  C5'  DC A 223     156.388 138.058-125.971 
ATOM   4580  C4'  DC A 223     156.535 137.788-127.455 
ATOM   4581  O4'  DC A 223     155.347 138.165-128.208 
ATOM   4582  C3'  DC A 223     157.669 138.534-128.158 
ATOM   4583  O3'  DC A 223     158.239 137.682-129.144 
ATOM   4584  C2'  DC A 223     156.984 139.704-128.864 
ATOM   4585  C1'  DC A 223     155.754 138.932-129.331 
ATOM   4586  N1   DC A 223     154.615 139.806-129.732 
ATOM   4587  C2   DC A 223     153.805 139.376-130.779 
ATOM   4588  O2   DC A 223     154.061 138.297-131.328 
ATOM   4589  N3   DC A 223     152.762 140.158-131.161 
ATOM   4590  C4   DC A 223     152.518 141.319-130.541 
ATOM   4591  N4   DC A 223     151.489 142.046-130.949 
ATOM   4592  C5   DC A 223     153.340 141.780-129.461 
ATOM   4593  C6   DC A 223     154.377 140.984-129.096 
ATOM   4594  P    DT A 224     159.826 137.690-129.353 
ATOM   4595  OP1  DT A 224     160.460 136.791-128.363 
ATOM   4596  OP2  DT A 224     160.317 139.085-129.372 
ATOM   4597  O5'  DT A 224     159.954 137.055-130.816 
ATOM   4598  C5'  DT A 224     158.961 136.111-131.258 
ATOM   4599  C4'  DT A 224     158.555 136.417-132.686 
ATOM   4600  O4'  DT A 224     157.462 137.377-132.761 
ATOM   4601  C3'  DT A 224     159.643 137.026-133.570 
ATOM   4602  O3'  DT A 224     159.510 136.507-134.888 
ATOM   4603  C2'  DT A 224     159.322 138.521-133.602 
ATOM   4604  C1'  DT A 224     157.808 138.375-133.709 
ATOM   4605  N1   DT A 224     157.060 139.617-133.366 
ATOM   4606  C2   DT A 224     155.902 139.862-134.062 
ATOM   4607  O2   DT A 224     155.477 139.116-134.927 
ATOM   4608  N3   DT A 224     155.237 141.024-133.717 
ATOM   4609  C4   DT A 224     155.626 141.936-132.757 
ATOM   4610  O4   DT A 224     154.947 142.941-132.537 
ATOM   4611  C5   DT A 224     156.854 141.592-132.081 
ATOM   4612  C7   DT A 224     157.349 142.531-131.022 
ATOM   4613  C6   DT A 224     157.521 140.469-132.397 
ATOM   4614  P    DA A 225     160.831 136.150-135.718 
ATOM   4615  OP1  DA A 225     161.299 134.796-135.346 
ATOM   4616  OP2  DA A 225     161.819 137.241-135.572 
ATOM   4617  O5'  DA A 225     160.268 136.132-137.216 
ATOM   4618  C5'  DA A 225     158.895 135.760-137.441 
ATOM   4619  C4'  DA A 225     158.261 136.702-138.445 
ATOM   4620  O4'  DA A 225     157.682 137.879-137.813 
ATOM   4621  C3'  DA A 225     159.201 137.277-139.504 
ATOM   4622  O3'  DA A 225     158.499 137.378-140.737 
ATOM   4623  C2'  DA A 225     159.522 138.688-139.011 
ATOM   4624  C1'  DA A 225     158.117 139.029-138.523 
ATOM   4625  N9   DA A 225     158.071 140.191-137.594 
ATOM   4626  C8   DA A 225     158.995 140.569-136.661 
ATOM   4627  N7   DA A 225     158.667 141.637-136.001 
ATOM   4628  C5   DA A 225     157.437 141.994-136.533 
ATOM   4629  C6   DA A 225     156.555 143.052-136.253 
ATOM   4630  N6   DA A 225     156.792 143.987-135.322 
ATOM   4631  N1   DA A 225     155.417 143.113-136.968 
ATOM   4632  C2   DA A 225     155.186 142.182-137.891 
ATOM   4633  N3   DA A 225     155.930 141.155-138.239 
ATOM   4634  C4   DA A 225     157.063 141.116-137.509 
ATOM   4635  P    DA A 226     159.265 137.019-142.097 
ATOM   4636  OP1  DA A 226     159.226 135.555-142.316 
ATOM   4637  OP2  DA A 226     160.607 137.639-142.089 
ATOM   4638  O5'  DA A 226     158.341 137.750-143.181 
ATOM   4639  C5'  DA A 226     156.935 137.898-142.913 
ATOM   4640  C4'  DA A 226     156.481 139.297-143.286 
ATOM   4641  O4'  DA A 226     156.637 140.242-142.189 
ATOM   4642  C3'  DA A 226     157.230 139.952-144.446 
ATOM   4643  O3'  DA A 226     156.310 140.721-145.212 
ATOM   4644  C2'  DA A 226     158.223 140.903-143.779 
ATOM   4645  C1'  DA A 226     157.280 141.404-142.688 
ATOM   4646  N9   DA A 226     157.978 142.071-141.553 
ATOM   4647  C8   DA A 226     159.199 141.775-141.018 
ATOM   4648  N7   DA A 226     159.538 142.542-140.029 
ATOM   4649  C5   DA A 226     158.463 143.411-139.896 
ATOM   4650  C6   DA A 226     158.207 144.475-139.015 
ATOM   4651  N6   DA A 226     159.058 144.861-138.055 
ATOM   4652  N1   DA A 226     157.040 145.130-139.158 
ATOM   4653  C2   DA A 226     156.198 144.742-140.115 
ATOM   4654  N3   DA A 226     156.327 143.770-140.991 
ATOM   4655  C4   DA A 226     157.503 143.130-140.827 
ATOM   4656  P    DT A 227     156.441 140.726-146.806 
ATOM   4657  OP1  DT A 227     155.751 139.541-147.364 
ATOM   4658  OP2  DT A 227     157.862 140.888-147.187 
ATOM   4659  O5'  DT A 227     155.629 142.051-147.187 
ATOM   4660  C5'  DT A 227     154.544 142.472-146.338 
ATOM   4661  C4'  DT A 227     154.612 143.969-146.115 
ATOM   4662  O4'  DT A 227     155.445 144.322-144.973 
ATOM   4663  C3'  DT A 227     155.198 144.788-147.265 
ATOM   4664  O3'  DT A 227     154.495 146.021-147.356 
ATOM   4665  C2'  DT A 227     156.637 145.080-146.838 
ATOM   4666  C1'  DT A 227     156.333 145.356-145.369 
ATOM   4667  N1   DT A 227     157.533 145.297-144.488 
ATOM   4668  C2   DT A 227     157.571 146.163-143.423 
ATOM   4669  O2   DT A 227     156.677 146.956-143.181 
ATOM   4670  N3   DT A 227     158.698 146.080-142.629 
ATOM   4671  C4   DT A 227     159.765 145.224-142.810 
ATOM   4672  O4   DT A 227     160.721 145.241-142.032 
ATOM   4673  C5   DT A 227     159.635 144.354-143.954 
ATOM   4674  C7   DT A 227     160.753 143.389-144.224 
ATOM   4675  C6   DT A 227     158.549 144.413-144.743 
ATOM   4676  P    DG A 228     154.156 146.615-148.804 
ATOM   4677  OP1  DG A 228     152.915 145.991-149.318 
ATOM   4678  OP2  DG A 228     155.346 146.507-149.676 
ATOM   4679  O5'  DG A 228     153.881 148.153-148.458 
ATOM   4680  C5'  DG A 228     153.352 148.494-147.163 
ATOM   4681  C4'  DG A 228     154.085 149.698-146.604 
ATOM   4682  O4'  DG A 228     155.276 149.325-145.854 
ATOM   4683  C3'  DG A 228     154.599 150.702-147.636 
ATOM   4684  O3'  DG A 228     154.464 152.015-147.107 
ATOM   4685  C2'  DG A 228     156.088 150.385-147.776 
ATOM   4686  C1'  DG A 228     156.355 150.135-146.295 
ATOM   4687  N9   DG A 228     157.623 149.400-146.032 
ATOM   4688  C8   DG A 228     158.231 148.413-146.779 
ATOM   4689  N7   DG A 228     159.352 147.969-146.265 
ATOM   4690  C5   DG A 228     159.498 148.713-145.095 
ATOM   4691  C6   DG A 228     160.522 148.680-144.114 
ATOM   4692  O6   DG A 228     161.527 147.975-144.073 
ATOM   4693  N1   DG A 228     160.279 149.604-143.088 
ATOM   4694  C2   DG A 228     159.188 150.449-143.020 
ATOM   4695  N2   DG A 228     159.138 151.258-141.959 
ATOM   4696  N3   DG A 228     158.228 150.479-143.942 
ATOM   4697  C4   DG A 228     158.449 149.589-144.943 
ATOM   4698  P    DT A 229     153.998 153.199-148.079 
ATOM   4699  OP1  DT A 229     152.522 153.204-148.184 
ATOM   4700  OP2  DT A 229     154.740 153.112-149.357 
ATOM   4701  O5'  DT A 229     154.484 154.487-147.264 
ATOM   4702  C5'  DT A 229     154.533 154.425-145.826 
ATOM   4703  C4'  DT A 229     155.817 155.054-145.323 
ATOM   4704  O4'  DT A 229     156.913 154.097-145.252 
ATOM   4705  C3'  DT A 229     156.377 156.193-146.174 
ATOM   4706  O3'  DT A 229     156.945 157.174-145.314 
ATOM   4707  C2'  DT A 229     157.501 155.553-146.988 
ATOM   4708  C1'  DT A 229     158.053 154.676-145.868 
ATOM   4709  N1   DT A 229     158.931 153.573-146.347 
ATOM   4710  C2   DT A 229     159.987 153.219-145.543 
ATOM   4711  O2   DT A 229     160.222 153.764-144.480 
ATOM   4712  N3   DT A 229     160.779 152.192-146.021 
ATOM   4713  C4   DT A 229     160.605 151.508-147.207 
ATOM   4714  O4   DT A 229     161.380 150.606-147.530 
ATOM   4715  C5   DT A 229     159.469 151.951-147.982 
ATOM   4716  C7   DT A 229     159.208 151.259-149.287 
ATOM   4717  C6   DT A 229     158.683 152.947-147.542 
ATOM   4718  P    DC A 230     156.745 158.723-145.664 
ATOM   4719  OP1  DC A 230     155.436 159.183-145.151 
ATOM   4720  OP2  DC A 230     156.989 158.940-147.107 
ATOM   4721  O5'  DC A 230     157.924 159.393-144.814 
ATOM   4722  C5'  DC A 230     158.350 158.761-143.592 
ATOM   4723  C4'  DC A 230     159.864 158.753-143.514 
ATOM   4724  O4'  DC A 230     160.447 157.579-144.150 
ATOM   4725  C3'  DC A 230     160.571 159.928-144.190 
ATOM   4726  O3'  DC A 230     161.708 160.289-143.415 
ATOM   4727  C2'  DC A 230     161.054 159.370-145.529 
ATOM   4728  C1'  DC A 230     161.496 158.007-145.004 
ATOM   4729  N1   DC A 230     161.672 156.983-146.071 
ATOM   4730  C2   DC A 230     162.684 156.040-145.905 
ATOM   4731  O2   DC A 230     163.387 156.092-144.889 
ATOM   4732  N3   DC A 230     162.861 155.098-146.866 
ATOM   4733  C4   DC A 230     162.078 155.075-147.952 
ATOM   4734  N4   DC A 230     162.290 154.137-148.862 
ATOM   4735  C5   DC A 230     161.032 156.036-148.143 
ATOM   4736  C6   DC A 230     160.871 156.970-147.170 
ATOM   4737  P    DG A 231     162.064 161.839-143.236 
ATOM   4738  OP1  DG A 231     161.261 162.409-142.131 
ATOM   4739  OP2  DG A 231     161.953 162.527-144.541 
ATOM   4740  O5'  DG A 231     163.602 161.761-142.799 
ATOM   4741  C5'  DG A 231     164.063 160.608-142.070 
ATOM   4742  C4'  DG A 231     165.396 160.144-142.624 
ATOM   4743  O4'  DG A 231     165.243 159.202-143.724 
ATOM   4744  C3'  DG A 231     166.295 161.238-143.198 
ATOM   4745  O3'  DG A 231     167.649 160.930-142.890 
ATOM   4746  C2'  DG A 231     166.107 161.140-144.712 
ATOM   4747  C1'  DG A 231     166.086 159.616-144.788 
ATOM   4748  N9   DG A 231     165.518 159.088-146.060 
ATOM   4749  C8   DG A 231     164.502 159.599-146.840 
ATOM   4750  N7   DG A 231     164.240 158.888-147.909 
ATOM   4751  C5   DG A 231     165.147 157.831-147.833 
ATOM   4752  C6   DG A 231     165.344 156.733-148.710 
ATOM   4753  O6   DG A 231     164.751 156.462-149.751 
ATOM   4754  N1   DG A 231     166.372 155.894-148.256 
ATOM   4755  C2   DG A 231     167.110 156.090-147.106 
ATOM   4756  N2   DG A 231     168.046 155.175-146.846 
ATOM   4757  N3   DG A 231     166.923 157.121-146.283 
ATOM   4758  C4   DG A 231     165.931 157.944-146.709 
ATOM   4759  P    DT A 232     168.641 162.117-142.476 
ATOM   4760  OP1  DT A 232     168.490 162.407-141.033 
ATOM   4761  OP2  DT A 232     168.452 163.263-143.392 
ATOM   4762  O5'  DT A 232     170.067 161.445-142.744 
ATOM   4763  C5'  DT A 232     170.206 160.019-142.596 
ATOM   4764  C4'  DT A 232     171.017 159.455-143.746 
ATOM   4765  O4'  DT A 232     170.188 159.105-144.891 
ATOM   4766  C3'  DT A 232     172.079 160.386-144.331 
ATOM   4767  O3'  DT A 232     173.217 159.614-144.696 
ATOM   4768  C2'  DT A 232     171.445 160.948-145.602 
ATOM   4769  C1'  DT A 232     170.785 159.650-146.058 
ATOM   4770  N1   DT A 232     169.715 159.847-147.076 
ATOM   4771  C2   DT A 232     169.576 158.871-148.034 
ATOM   4772  O2   DT A 232     170.281 157.878-148.076 
ATOM   4773  N3   DT A 232     168.574 159.089-148.961 
ATOM   4774  C4   DT A 232     167.723 160.174-149.006 
ATOM   4775  O4   DT A 232     166.863 160.259-149.886 
ATOM   4776  C5   DT A 232     167.946 161.143-147.959 
ATOM   4777  C7   DT A 232     167.061 162.355-147.936 
ATOM   4778  C6   DT A 232     168.912 160.957-147.046 
ATOM   4779  P    DC A 233     174.678 160.212-144.430 
ATOM   4780  OP1  DC A 233     175.077 159.942-143.030 
ATOM   4781  OP2  DC A 233     174.719 161.629-144.854 
ATOM   4782  O5'  DC A 233     175.567 159.327-145.422 
ATOM   4783  C5'  DC A 233     175.150 157.981-145.722 
ATOM   4784  C4'  DC A 233     175.297 157.711-147.206 
ATOM   4785  O4'  DC A 233     174.109 158.088-147.959 
ATOM   4786  C3'  DC A 233     176.431 158.457-147.909 
ATOM   4787  O3'  DC A 233     177.001 157.605-148.895 
ATOM   4788  C2'  DC A 233     175.746 159.627-148.616 
ATOM   4789  C1'  DC A 233     174.516 158.855-149.082 
ATOM   4790  N1   DC A 233     173.377 159.729-149.483 
ATOM   4791  C2   DC A 233     172.567 159.299-150.530 
ATOM   4792  O2   DC A 233     172.823 158.221-151.079 
ATOM   4793  N3   DC A 233     171.524 160.081-150.912 
ATOM   4794  C4   DC A 233     171.280 161.242-150.292 
ATOM   4795  N4   DC A 233     170.251 161.969-150.700 
ATOM   4796  C5   DC A 233     172.102 161.703-149.212 
ATOM   4797  C6   DC A 233     173.139 160.907-148.847 
ATOM   4798  P    DT A 234     178.588 157.613-149.104 
ATOM   4799  OP1  DT A 234     179.222 156.714-148.114 
ATOM   4800  OP2  DT A 234     179.079 159.008-149.123 
ATOM   4801  O5'  DT A 234     178.716 156.978-150.567 
ATOM   4802  C5'  DT A 234     177.723 156.034-151.009 
ATOM   4803  C4'  DT A 234     177.318 156.340-152.437 
ATOM   4804  O4'  DT A 234     176.225 157.300-152.512 
ATOM   4805  C3'  DT A 234     178.405 156.949-153.322 
ATOM   4806  O3'  DT A 234     178.272 156.431-154.640 
ATOM   4807  C2'  DT A 234     178.085 158.444-153.354 
ATOM   4808  C1'  DT A 234     176.570 158.298-153.460 
ATOM   4809  N1   DT A 234     175.822 159.540-153.117 
ATOM   4810  C2   DT A 234     174.664 159.785-153.813 
ATOM   4811  O2   DT A 234     174.239 159.039-154.679 
ATOM   4812  N3   DT A 234     173.999 160.947-153.468 
ATOM   4813  C4   DT A 234     174.388 161.859-152.509 
ATOM   4814  O4   DT A 234     173.709 162.864-152.289 
ATOM   4815  C5   DT A 234     175.616 161.515-151.833 
ATOM   4816  C7   DT A 234     176.112 162.454-150.773 
ATOM   4817  C6   DT A 234     176.283 160.392-152.148 
ATOM   4818  P    DG A 235     179.593 156.073-155.469 
ATOM   4819  OP1  DG A 235     180.061 154.719-155.097 
ATOM   4820  OP2  DG A 235     180.581 157.164-155.323 
ATOM   4821  O5'  DG A 235     179.030 156.055-156.967 
ATOM   4822  C5'  DG A 235     177.657 155.683-157.192 
ATOM   4823  C4'  DG A 235     177.023 156.625-158.196 
ATOM   4824  O4'  DG A 235     176.444 157.803-157.564 
ATOM   4825  C3'  DG A 235     177.964 157.200-159.255 
ATOM   4826  O3'  DG A 235     177.261 157.301-160.488 
ATOM   4827  C2'  DG A 235     178.284 158.611-158.763 
ATOM   4828  C1'  DG A 235     176.879 158.952-158.274 
ATOM   4829  N9   DG A 235     176.834 160.114-157.345 
ATOM   4830  C8   DG A 235     177.754 160.511-156.400 
ATOM   4831  N7   DG A 235     177.411 161.590-155.739 
ATOM   4832  C5   DG A 235     176.176 161.934-156.286 
ATOM   4833  C6   DG A 235     175.309 163.014-155.978 
ATOM   4834  O6   DG A 235     175.454 163.905-155.145 
ATOM   4835  N1   DG A 235     174.155 162.988-156.775 
ATOM   4836  C2   DG A 235     173.877 162.042-157.742 
ATOM   4837  N2   DG A 235     172.722 162.193-158.394 
ATOM   4838  N3   DG A 235     174.691 161.029-158.030 
ATOM   4839  C4   DG A 235     175.814 161.040-157.267 
ATOM   4840  P    DT A 236     178.027 156.942-161.848 
ATOM   4841  OP1  DT A 236     177.988 155.479-162.067 
ATOM   4842  OP2  DT A 236     179.370 157.562-161.840 
ATOM   4843  O5'  DT A 236     177.104 157.673-162.932 
ATOM   4844  C5'  DT A 236     175.697 157.822-162.664 
ATOM   4845  C4'  DT A 236     175.243 159.220-163.037 
ATOM   4846  O4'  DT A 236     175.399 160.165-161.941 
ATOM   4847  C3'  DT A 236     175.992 159.875-164.198 
ATOM   4848  O3'  DT A 236     175.072 160.644-164.963 
ATOM   4849  C2'  DT A 236     176.985 160.826-163.530 
ATOM   4850  C1'  DT A 236     176.043 161.327-162.439 
ATOM   4851  N1   DT A 236     176.740 161.994-161.304 
ATOM   4852  C2   DT A 236     176.092 163.045-160.702 
ATOM   4853  O2   DT A 236     174.995 163.438-161.058 
ATOM   4854  N3   DT A 236     176.770 163.638-159.655 
ATOM   4855  C4   DT A 236     178.011 163.275-159.172 
ATOM   4856  O4   DT A 236     178.519 163.881-158.227 
ATOM   4857  C5   DT A 236     178.612 162.161-159.869 
ATOM   4858  C7   DT A 236     179.964 161.702-159.407 
ATOM   4859  C6   DT A 236     177.975 161.566-160.891 
ATOM   4860  P    DA A 237     175.203 160.649-166.558 
ATOM   4861  OP1  DA A 237     174.513 159.464-167.116 
ATOM   4862  OP2  DA A 237     176.624 160.811-166.938 
ATOM   4863  O5'  DA A 237     174.391 161.974-166.938 
ATOM   4864  C5'  DA A 237     173.306 162.395-166.089 
ATOM   4865  C4'  DA A 237     173.375 163.892-165.866 
ATOM   4866  O4'  DA A 237     174.207 164.245-164.724 
ATOM   4867  C3'  DA A 237     173.960 164.711-167.016 
ATOM   4868  O3'  DA A 237     173.258 165.944-167.108 
ATOM   4869  C2'  DA A 237     175.399 165.003-166.590 
ATOM   4870  C1'  DA A 237     175.096 165.279-165.120 
ATOM   4871  N9   DA A 237     176.295 165.220-164.240 
ATOM   4872  C8   DA A 237     177.388 164.407-164.348 
ATOM   4873  N7   DA A 237     178.276 164.596-163.421 
ATOM   4874  C5   DA A 237     177.733 165.607-162.639 
ATOM   4875  C6   DA A 237     178.195 166.264-161.487 
ATOM   4876  N6   DA A 237     179.365 165.985-160.894 
ATOM   4877  N1   DA A 237     177.408 167.222-160.963 
ATOM   4878  C2   DA A 237     176.246 167.495-161.556 
ATOM   4879  N3   DA A 237     175.714 166.951-162.629 
ATOM   4880  C4   DA A 237     176.522 165.996-163.133 
ATOM   4881  P    DT A 238     172.918 166.538-168.555 
ATOM   4882  OP1  DT A 238     171.677 165.915-169.069 
ATOM   4883  OP2  DT A 238     174.108 166.430-169.427 
ATOM   4884  O5'  DT A 238     172.644 168.076-168.210 
ATOM   4885  C5'  DT A 238     172.114 168.417-166.914 
ATOM   4886  C4'  DT A 238     172.847 169.621-166.355 
ATOM   4887  O4'  DT A 238     174.038 169.248-165.605 
ATOM   4888  C3'  DT A 238     173.361 170.625-167.387 
ATOM   4889  O3'  DT A 238     173.226 171.938-166.858 
ATOM   4890  C2'  DT A 238     174.850 170.308-167.528 
ATOM   4891  C1'  DT A 238     175.117 170.058-166.046 
ATOM   4892  N1   DT A 238     176.385 169.323-165.783 
ATOM   4893  C2   DT A 238     177.074 169.652-164.640 
ATOM   4894  O2   DT A 238     176.689 170.503-163.856 
ATOM   4895  N3   DT A 238     178.245 168.951-164.429 
ATOM   4896  C4   DT A 238     178.771 167.972-165.247 
ATOM   4897  O4   DT A 238     179.830 167.413-164.953 
ATOM   4898  C5   DT A 238     177.978 167.696-166.421 
ATOM   4899  C7   DT A 238     178.480 166.643-167.366 
ATOM   4900  C6   DT A 238     176.836 168.363-166.651 
ATOM   4901  P    DA A 239     172.760 173.122-167.831 
ATOM   4902  OP1  DA A 239     171.284 173.127-167.935 
ATOM   4903  OP2  DA A 239     173.502 173.035-169.108 
ATOM   4904  O5'  DA A 239     173.246 174.410-167.015 
ATOM   4905  C5'  DA A 239     173.295 174.348-165.577 
ATOM   4906  C4'  DA A 239     174.579 174.977-165.074 
ATOM   4907  O4'  DA A 239     175.675 174.021-165.003 
ATOM   4908  C3'  DA A 239     175.139 176.116-165.925 
ATOM   4909  O3'  DA A 239     175.707 177.097-165.065 
ATOM   4910  C2'  DA A 239     176.263 175.476-166.739 
ATOM   4911  C1'  DA A 239     176.815 174.599-165.619 
ATOM   4912  N9   DA A 239     177.693 173.496-166.099 
ATOM   4913  C8   DA A 239     177.591 172.772-167.252 
ATOM   4914  N7   DA A 239     178.514 171.871-167.390 
ATOM   4915  C5   DA A 239     179.286 172.006-166.244 
ATOM   4916  C6   DA A 239     180.430 171.330-165.787 
ATOM   4917  N6   DA A 239     181.022 170.337-166.464 
ATOM   4918  N1   DA A 239     180.945 171.716-164.605 
ATOM   4919  C2   DA A 239     180.352 172.703-163.936 
ATOM   4920  N3   DA A 239     179.287 173.403-164.260 
ATOM   4921  C4   DA A 239     178.791 172.999-165.448 
ATOM   4922  P    DG A 240     175.508 178.646-165.416 
ATOM   4923  OP1  DG A 240     174.198 179.106-164.902 
ATOM   4924  OP2  DG A 240     175.751 178.863-166.859 
ATOM   4925  O5'  DG A 240     176.686 179.317-164.565 
ATOM   4926  C5'  DG A 240     177.113 178.684-163.344 
ATOM   4927  C4'  DG A 240     178.626 178.676-163.266 
ATOM   4928  O4'  DG A 240     179.209 177.503-163.901 
ATOM   4929  C3'  DG A 240     179.334 179.851-163.941 
ATOM   4930  O3'  DG A 240     180.470 180.212-163.166 
ATOM   4931  C2'  DG A 240     179.816 179.294-165.280 
ATOM   4932  C1'  DG A 240     180.258 177.931-164.755 
ATOM   4933  N9   DG A 240     180.434 176.906-165.822 
ATOM   4934  C8   DG A 240     179.728 176.737-166.993 
ATOM   4935  N7   DG A 240     180.138 175.728-167.723 
ATOM   4936  C5   DG A 240     181.191 175.192-166.984 
ATOM   4937  C6   DG A 240     182.031 174.082-167.263 
ATOM   4938  O6   DG A 240     182.018 173.332-168.235 
ATOM   4939  N1   DG A 240     182.973 173.884-166.244 
ATOM   4940  C2   DG A 240     183.087 174.656-165.105 
ATOM   4941  N2   DG A 240     184.052 174.302-164.251 
ATOM   4942  N3   DG A 240     182.299 175.697-164.843 
ATOM   4943  C4   DG A 240     181.380 175.903-165.823 
ATOM   4944  P    DT A 241     180.826 181.762-162.987 
ATOM   4945  OP1  DT A 241     180.024 182.332-161.882 
ATOM   4946  OP2  DT A 241     180.715 182.450-164.292 
ATOM   4947  O5'  DT A 241     182.364 181.684-162.551 
ATOM   4948  C5'  DT A 241     182.825 180.531-161.822 
ATOM   4949  C4'  DT A 241     184.158 180.067-162.375 
ATOM   4950  O4'  DT A 241     184.005 179.125-163.476 
ATOM   4951  C3'  DT A 241     185.057 181.161-162.950 
ATOM   4952  O3'  DT A 241     186.411 180.854-162.642 
ATOM   4953  C2'  DT A 241     184.869 181.063-164.463 
ATOM   4954  C1'  DT A 241     184.848 179.540-164.540 
ATOM   4955  N1   DT A 241     184.280 179.011-165.812 
ATOM   4956  C2   DT A 241     184.825 177.852-166.307 
ATOM   4957  O2   DT A 241     185.734 177.257-165.753 
ATOM   4958  N3   DT A 241     184.274 177.393-167.488 
ATOM   4959  C4   DT A 241     183.248 177.984-168.195 
ATOM   4960  O4   DT A 241     182.838 177.480-169.243 
ATOM   4961  C5   DT A 241     182.741 179.197-167.598 
ATOM   4962  C7   DT A 241     181.623 179.905-168.305 
ATOM   4963  C6   DT A 241     183.259 179.665-166.450 
ATOM   4964  P    DG A 242     187.403 182.040-162.227 
ATOM   4965  OP1  DG A 242     187.252 182.330-160.784 
ATOM   4966  OP2  DG A 242     187.214 183.186-163.144 
ATOM   4967  O5'  DG A 242     188.829 181.368-162.495 
ATOM   4968  C5'  DG A 242     188.968 179.942-162.347 
ATOM   4969  C4'  DG A 242     189.779 179.378-163.497 
ATOM   4970  O4'  DG A 242     188.950 179.028-164.643 
ATOM   4971  C3'  DG A 242     190.841 180.309-164.082 
ATOM   4972  O3'  DG A 242     191.979 179.537-164.447 
ATOM   4973  C2'  DG A 242     190.207 180.871-165.353 
ATOM   4974  C1'  DG A 242     189.547 179.573-165.810 
ATOM   4975  N9   DG A 242     188.477 179.770-166.827 
ATOM   4976  C8   DG A 242     187.581 180.809-166.960 
ATOM   4977  N7   DG A 242     186.760 180.679-167.973 
ATOM   4978  C5   DG A 242     187.138 179.470-168.553 
ATOM   4979  C6   DG A 242     186.614 178.797-169.687 
ATOM   4980  O6   DG A 242     185.692 179.135-170.425 
ATOM   4981  N1   DG A 242     187.294 177.595-169.930 
ATOM   4982  C2   DG A 242     188.342 177.107-169.174 
ATOM   4983  N2   DG A 242     188.856 175.940-169.569 
ATOM   4984  N3   DG A 242     188.833 177.739-168.110 
ATOM   4985  C4   DG A 242     188.185 178.907-167.862 
ATOM   4986  P    DT A 243     193.440 180.135-164.181 
ATOM   4987  OP1  DT A 243     193.839 179.865-162.781 
ATOM   4988  OP2  DT A 243     193.482 181.552-164.606 
ATOM   4989  O5'  DT A 243     194.329 179.250-165.174 
ATOM   4990  C5'  DT A 243     193.912 177.904-165.473 
ATOM   4991  C4'  DT A 243     194.059 177.634-166.958 
ATOM   4992  O4'  DT A 243     192.872 178.011-167.711 
ATOM   4993  C3'  DT A 243     195.193 178.380-167.661 
ATOM   4994  O3'  DT A 243     195.763 177.528-168.646 
ATOM   4995  C2'  DT A 243     194.508 179.550-168.367 
ATOM   4996  C1'  DT A 243     193.278 178.779-168.833 
ATOM   4997  N1   DT A 243     192.139 179.652-169.234 
ATOM   4998  C2   DT A 243     191.349 179.214-170.269 
ATOM   4999  O2   DT A 243     191.545 178.162-170.854 
ATOM   5000  N3   DT A 243     190.305 180.049-170.614 
ATOM   5001  C4   DT A 243     189.993 181.256-170.022 
ATOM   5002  O4   DT A 243     189.031 181.918-170.417 
ATOM   5003  C5   DT A 243     190.880 181.631-168.945 
ATOM   5004  C7   DT A 243     190.611 182.932-168.247 
ATOM   5005  C6   DT A 243     191.903 180.838-168.590 
ATOM   5006  P    DA A 244     197.350 177.536-168.856 
ATOM   5007  OP1  DA A 244     197.985 176.638-167.865 
ATOM   5008  OP2  DA A 244     197.841 178.931-168.874 
ATOM   5009  O5'  DA A 244     197.479 176.901-170.319 
ATOM   5010  C5'  DA A 244     196.485 175.957-170.760 
ATOM   5011  C4'  DA A 244     196.080 176.263-172.188 
ATOM   5012  O4'  DA A 244     194.987 177.223-172.263 
ATOM   5013  C3'  DA A 244     197.167 176.873-173.073 
ATOM   5014  O3'  DA A 244     197.034 176.354-174.391 
ATOM   5015  C2'  DA A 244     196.847 178.368-173.105 
ATOM   5016  C1'  DA A 244     195.332 178.221-173.212 
ATOM   5017  N9   DA A 244     194.585 179.463-172.869 
ATOM   5018  C8   DA A 244     194.899 180.413-171.938 
ATOM   5019  N7   DA A 244     194.045 181.386-171.874 
ATOM   5020  C5   DA A 244     193.092 181.061-172.830 
ATOM   5021  C6   DA A 244     191.916 181.701-173.251 
ATOM   5022  N6   DA A 244     191.478 182.858-172.737 
ATOM   5023  N1   DA A 244     191.202 181.105-174.226 
ATOM   5024  C2   DA A 244     191.642 179.955-174.732 
ATOM   5025  N3   DA A 244     192.719 179.268-174.422 
ATOM   5026  C4   DA A 244     193.415 179.885-173.445 
ATOM   5027  P    DT A 245     198.355 175.996-175.221 
ATOM   5028  OP1  DT A 245     198.824 174.642-174.848 
ATOM   5029  OP2  DT A 245     199.343 177.087-175.075 
ATOM   5030  O5'  DT A 245     197.792 175.978-176.718 
ATOM   5031  C5'  DT A 245     196.420 175.606-176.943 
ATOM   5032  C4'  DT A 245     195.786 176.548-177.947 
ATOM   5033  O4'  DT A 245     195.206 177.726-177.315 
ATOM   5034  C3'  DT A 245     196.726 177.124-179.006 
ATOM   5035  O3'  DT A 245     196.023 177.224-180.240 
ATOM   5036  C2'  DT A 245     197.046 178.535-178.514 
ATOM   5037  C1'  DT A 245     195.641 178.875-178.025 
ATOM   5038  N1   DT A 245     195.596 180.037-177.096 
ATOM   5039  C2   DT A 245     194.491 180.852-177.167 
ATOM   5040  O2   DT A 245     193.573 180.658-177.944 
ATOM   5041  N3   DT A 245     194.484 181.920-176.290 
ATOM   5042  C4   DT A 245     195.467 182.232-175.373 
ATOM   5043  O4   DT A 245     195.349 183.216-174.640 
ATOM   5044  C5   DT A 245     196.585 181.320-175.374 
ATOM   5045  C7   DT A 245     197.699 181.588-174.404 
ATOM   5046  C6   DT A 245     196.618 180.273-176.215 
ATOM   5047  P    DG A 246     196.789 176.865-181.599 
ATOM   5048  OP1  DG A 246     196.751 175.402-181.818 
ATOM   5049  OP2  DG A 246     198.132 177.485-181.591 
ATOM   5050  O5'  DG A 246     195.866 177.596-182.683 
ATOM   5051  C5'  DG A 246     194.459 177.745-182.416 
ATOM   5052  C4'  DG A 246     194.005 179.143-182.788 
ATOM   5053  O4'  DG A 246     194.162 180.088-181.692 
ATOM   5054  C3'  DG A 246     194.754 179.798-183.949 
ATOM   5055  O3'  DG A 246     193.834 180.567-184.714 
ATOM   5056  C2'  DG A 246     195.747 180.749-183.282 
ATOM   5057  C1'  DG A 246     194.805 181.251-182.191 
ATOM   5058  N9   DG A 246     195.503 181.917-181.056 
ATOM   5059  C8   DG A 246     196.732 181.633-180.503 
ATOM   5060  N7   DG A 246     197.062 182.416-179.504 
ATOM   5061  C5   DG A 246     195.973 183.279-179.387 
ATOM   5062  C6   DG A 246     195.747 184.348-178.481 
ATOM   5063  O6   DG A 246     196.473 184.759-177.580 
ATOM   5064  N1   DG A 246     194.508 184.962-178.713 
ATOM   5065  C2   DG A 246     193.607 184.592-179.692 
ATOM   5066  N2   DG A 246     192.479 185.305-179.749 
ATOM   5067  N3   DG A 246     193.819 183.589-180.541 
ATOM   5068  C4   DG A 246     195.017 182.983-180.329 
ATOM   5069  P    DC A 247     193.965 180.572-186.309 
ATOM   5070  OP1  DC A 247     193.275 179.387-186.867 
ATOM   5071  OP2  DC A 247     195.386 180.734-186.690 
ATOM   5072  O5'  DC A 247     193.153 181.897-186.689 
ATOM   5073  C5'  DC A 247     192.069 182.318-185.841 
ATOM   5074  C4'  DC A 247     192.137 183.815-185.617 
ATOM   5075  O4'  DC A 247     192.969 184.168-184.475 
ATOM   5076  C3'  DC A 247     192.722 184.634-186.767 
ATOM   5077  O3'  DC A 247     192.020 185.867-186.859 
ATOM   5078  C2'  DC A 247     194.161 184.926-186.341 
ATOM   5079  C1'  DC A 247     193.858 185.202-184.872 
ATOM   5080  N1   DC A 247     195.058 185.143-183.991 
ATOM   5081  C2   DC A 247     195.111 186.015-182.906 
ATOM   5082  O2   DC A 247     194.168 186.793-182.720 
ATOM   5083  N3   DC A 247     196.196 185.977-182.092 
ATOM   5084  C4   DC A 247     197.197 185.118-182.328 
ATOM   5085  N4   DC A 247     198.234 185.120-181.504 
ATOM   5086  C5   DC A 247     197.162 184.214-183.438 
ATOM   5087  C6   DC A 247     196.069 184.268-184.240 
ATOM   5088  P    DC A 248     191.680 186.461-188.307 
ATOM   5089  OP1  DC A 248     190.440 185.838-188.820 
ATOM   5090  OP2  DC A 248     192.870 186.353-189.179 
ATOM   5091  O5'  DC A 248     191.406 187.999-187.961 
ATOM   5092  C5'  DC A 248     190.877 188.340-186.665 
ATOM   5093  C4'  DC A 248     191.609 189.544-186.107 
ATOM   5094  O4'  DC A 248     192.801 189.171-185.357 
ATOM   5095  C3'  DC A 248     192.123 190.548-187.138 
ATOM   5096  O3'  DC A 248     191.988 191.861-186.609 
ATOM   5097  C2'  DC A 248     193.612 190.231-187.279 
ATOM   5098  C1'  DC A 248     193.880 189.981-185.798 
ATOM   5099  N1   DC A 248     195.148 189.246-185.534 
ATOM   5100  C2   DC A 248     195.857 189.568-184.380 
ATOM   5101  O2   DC A 248     195.409 190.442-183.628 
ATOM   5102  N3   DC A 248     197.016 188.910-184.122 
ATOM   5103  C4   DC A 248     197.468 187.969-184.961 
ATOM   5104  N4   DC A 248     198.604 187.356-184.664 
ATOM   5105  C5   DC A 248     196.754 187.624-186.154 
ATOM   5106  C6   DC A 248     195.598 188.293-186.394 
ATOM   5107  P    DG A 249     191.522 193.045-187.582 
ATOM   5108  OP1  DG A 249     190.046 193.050-187.686 
ATOM   5109  OP2  DG A 249     192.264 192.958-188.859 
ATOM   5110  O5'  DG A 249     192.009 194.333-186.766 
ATOM   5111  C5'  DG A 249     192.057 194.271-185.328 
ATOM   5112  C4'  DG A 249     193.342 194.900-184.826 
ATOM   5113  O4'  DG A 249     194.437 193.944-184.755 
ATOM   5114  C3'  DG A 249     193.901 196.040-185.677 
ATOM   5115  O3'  DG A 249     194.469 197.020-184.816 
ATOM   5116  C2'  DG A 249     195.025 195.399-186.491 
ATOM   5117  C1'  DG A 249     195.577 194.522-185.371 
ATOM   5118  N9   DG A 249     196.455 193.419-185.850 
ATOM   5119  C8   DG A 249     196.368 192.678-187.009 
ATOM   5120  N7   DG A 249     197.307 191.771-187.135 
ATOM   5121  C5   DG A 249     198.070 191.922-185.978 
ATOM   5122  C6   DG A 249     199.224 191.220-185.547 
ATOM   5123  O6   DG A 249     199.822 190.304-186.106 
ATOM   5124  N1   DG A 249     199.681 191.695-184.309 
ATOM   5125  C2   DG A 249     199.098 192.714-183.584 
ATOM   5126  N2   DG A 249     199.685 193.020-182.424 
ATOM   5127  N3   DG A 249     198.013 193.373-183.989 
ATOM   5128  C4   DG A 249     197.558 192.925-185.188 
ATOM   5129  P    DT A 250     194.270 198.569-185.167 
ATOM   5130  OP1  DT A 250     192.961 199.029-184.653 
ATOM   5131  OP2  DT A 250     194.514 198.786-186.610 
ATOM   5132  O5'  DT A 250     195.448 199.240-184.317 
ATOM   5133  C5'  DT A 250     195.875 198.607-183.095 
ATOM   5134  C4'  DT A 250     197.388 198.600-183.017 
ATOM   5135  O4'  DT A 250     197.971 197.426-183.653 
ATOM   5136  C3'  DT A 250     198.096 199.774-183.693 
ATOM   5137  O3'  DT A 250     199.232 200.135-182.917 
ATOM   5138  C2'  DT A 250     198.578 199.217-185.032 
ATOM   5139  C1'  DT A 250     199.020 197.854-184.507 
ATOM   5140  N1   DT A 250     199.196 196.829-185.573 
ATOM   5141  C2   DT A 250     200.199 195.906-185.395 
ATOM   5142  O2   DT A 250     200.928 195.899-184.418 
ATOM   5143  N3   DT A 250     200.332 194.973-186.404 
ATOM   5144  C4   DT A 250     199.565 194.888-187.548 
ATOM   5145  O4   DT A 250     199.779 194.006-188.383 
ATOM   5146  C5   DT A 250     198.539 195.899-187.646 
ATOM   5147  C7   DT A 250     197.659 195.880-188.861 
ATOM   5148  C6   DT A 250     198.388 196.819-186.679 
ATOM   5149  P    DT A 251     199.588 201.685-182.739 
ATOM   5150  OP1  DT A 251     198.786 202.255-181.633 
ATOM   5151  OP2  DT A 251     199.477 202.373-184.044 
ATOM   5152  O5'  DT A 251     201.126 201.607-182.302 
ATOM   5153  C5'  DT A 251     201.587 200.454-181.573 
ATOM   5154  C4'  DT A 251     202.920 199.990-182.127 
ATOM   5155  O4'  DT A 251     202.767 199.048-183.227 
ATOM   5156  C3'  DT A 251     203.819 201.084-182.701 
ATOM   5157  O3'  DT A 251     205.174 200.777-182.393 
ATOM   5158  C2'  DT A 251     203.631 200.986-184.214 
ATOM   5159  C1'  DT A 251     203.610 199.463-184.291 
ATOM   5160  N1   DT A 251     203.042 198.935-185.563 
ATOM   5161  C2   DT A 251     203.587 197.775-186.058 
ATOM   5162  O2   DT A 251     204.496 197.180-185.504 
ATOM   5163  N3   DT A 251     203.036 197.316-187.239 
ATOM   5164  C4   DT A 251     202.010 197.907-187.947 
ATOM   5165  O4   DT A 251     201.600 197.403-188.994 
ATOM   5166  C5   DT A 251     201.503 199.120-187.349 
ATOM   5167  C7   DT A 251     200.385 199.828-188.056 
ATOM   5168  C6   DT A 251     202.021 199.589-186.202 
ATOM   5169  P    DA A 252     206.165 201.963-181.979 
ATOM   5170  OP1  DA A 252     206.014 202.253-180.535 
ATOM   5171  OP2  DA A 252     205.976 203.109-182.895 
ATOM   5172  O5'  DA A 252     207.591 201.291-182.246 
ATOM   5173  C5'  DA A 252     207.731 199.865-182.098 
ATOM   5174  C4'  DA A 252     208.541 199.301-183.249 
ATOM   5175  O4'  DA A 252     207.712 198.951-184.394 
ATOM   5176  C3'  DA A 252     209.603 200.232-183.833 
ATOM   5177  O3'  DA A 252     210.742 199.460-184.198 
ATOM   5178  C2'  DA A 252     208.969 200.794-185.105 
ATOM   5179  C1'  DA A 252     208.309 199.496-185.561 
ATOM   5180  N9   DA A 252     207.239 199.693-186.579 
ATOM   5181  C8   DA A 252     206.359 200.730-186.694 
ATOM   5182  N7   DA A 252     205.540 200.616-187.694 
ATOM   5183  C5   DA A 252     205.903 199.413-188.286 
ATOM   5184  C6   DA A 252     205.408 198.720-189.403 
ATOM   5185  N6   DA A 252     204.392 199.164-190.158 
ATOM   5186  N1   DA A 252     205.997 197.552-189.718 
ATOM   5187  C2   DA A 252     207.005 197.117-188.964 
ATOM   5188  N3   DA A 252     207.549 197.674-187.904 
ATOM   5189  C4   DA A 252     206.942 198.841-187.611 
ATOM   5190  P    DA A 253     212.202 200.058-183.932 
ATOM   5191  OP1  DA A 253     212.601 199.788-182.532 
ATOM   5192  OP2  DA A 253     212.244 201.475-184.357 
ATOM   5193  O5'  DA A 253     213.091 199.173-184.925 
ATOM   5194  C5'  DA A 253     212.674 197.828-185.225 
ATOM   5195  C4'  DA A 253     212.821 197.557-186.709 
ATOM   5196  O4'  DA A 253     211.634 197.934-187.462 
ATOM   5197  C3'  DA A 253     213.955 198.303-187.412 
ATOM   5198  O3'  DA A 253     214.525 197.451-188.398 
ATOM   5199  C2'  DA A 253     213.270 199.473-188.118 
ATOM   5200  C1'  DA A 253     212.040 198.702-188.585 
ATOM   5201  N9   DA A 253     210.902 199.575-188.986 
ATOM   5202  C8   DA A 253     210.526 200.776-188.456 
ATOM   5203  N7   DA A 253     209.485 201.298-189.025 
ATOM   5204  C5   DA A 253     209.141 200.377-190.004 
ATOM   5205  C6   DA A 253     208.112 200.348-190.960 
ATOM   5206  N6   DA A 253     207.195 201.318-191.089 
ATOM   5207  N1   DA A 253     208.058 199.283-191.781 
ATOM   5208  C2   DA A 253     208.971 198.322-191.648 
ATOM   5209  N3   DA A 253     209.972 198.240-190.798 
ATOM   5210  C4   DA A 253     210.004 199.318-189.988 
ATOM   5211  P    DC A 254     216.112 197.459-188.607 
ATOM   5212  OP1  DC A 254     216.747 196.561-187.617 
ATOM   5213  OP2  DC A 254     216.603 198.855-188.626 
ATOM   5214  O5'  DC A 254     216.241 196.824-190.070 
ATOM   5215  C5'  DC A 254     215.247 195.881-190.512 
ATOM   5216  C4'  DC A 254     214.842 196.186-191.940 
ATOM   5217  O4'  DC A 254     213.749 197.146-192.015 
ATOM   5218  C3'  DC A 254     215.929 196.796-192.824 
ATOM   5219  O3'  DC A 254     215.796 196.277-194.142 
ATOM   5220  C2'  DC A 254     215.609 198.291-192.856 
ATOM   5221  C1'  DC A 254     214.094 198.144-192.963 
ATOM   5222  N1   DC A 254     213.347 199.386-192.620 
ATOM   5223  C2   DC A 254     212.170 199.649-193.317 
ATOM   5224  O2   DC A 254     211.798 198.849-194.182 
ATOM   5225  N3   DC A 254     211.475 200.777-193.019 
ATOM   5226  C4   DC A 254     211.912 201.619-192.074 
ATOM   5227  N4   DC A 254     211.198 202.705-191.821 
ATOM   5228  C5   DC A 254     213.120 201.367-191.346 
ATOM   5229  C6   DC A 254     213.801 200.235-191.659 
ATOM   5230  P    DA A 255     217.117 195.919-194.972 
ATOM   5231  OP1  DA A 255     217.586 194.565-194.600 
ATOM   5232  OP2  DA A 255     218.105 197.011-194.826 
ATOM   5233  O5'  DA A 255     216.555 195.901-196.470 
ATOM   5234  C5'  DA A 255     215.182 195.529-196.695 
ATOM   5235  C4'  DA A 255     214.548 196.471-197.699 
ATOM   5236  O4'  DA A 255     213.968 197.649-197.066 
ATOM   5237  C3'  DA A 255     215.488 197.047-198.758 
ATOM   5238  O3'  DA A 255     214.786 197.147-199.991 
ATOM   5239  C2'  DA A 255     215.808 198.458-198.265 
ATOM   5240  C1'  DA A 255     214.403 198.798-197.777 
ATOM   5241  N9   DA A 255     214.358 199.960-196.847 
ATOM   5242  C8   DA A 255     215.282 200.339-195.915 
ATOM   5243  N7   DA A 255     214.954 201.406-195.255 
ATOM   5244  C5   DA A 255     213.723 201.764-195.787 
ATOM   5245  C6   DA A 255     212.841 202.821-195.507 
ATOM   5246  N6   DA A 255     213.079 203.756-194.576 
ATOM   5247  N1   DA A 255     211.703 202.883-196.222 
ATOM   5248  C2   DA A 255     211.472 201.951-197.145 
ATOM   5249  N3   DA A 255     212.217 200.924-197.493 
ATOM   5250  C4   DA A 255     213.350 200.885-196.763 
ATOM   5251  P    DA A 256     215.551 196.788-201.351 
ATOM   5252  OP1  DA A 256     215.513 195.325-201.569 
ATOM   5253  OP2  DA A 256     216.894 197.408-201.343 
ATOM   5254  O5'  DA A 256     214.628 197.520-202.435 
ATOM   5255  C5'  DA A 256     213.222 197.668-202.167 
ATOM   5256  C4'  DA A 256     212.767 199.066-202.540 
ATOM   5257  O4'  DA A 256     212.924 200.011-201.443 
ATOM   5258  C3'  DA A 256     213.516 199.721-203.700 
ATOM   5259  O3'  DA A 256     212.596 200.490-204.466 
ATOM   5260  C2'  DA A 256     214.509 200.672-203.033 
ATOM   5261  C1'  DA A 256     213.567 201.174-201.942 
ATOM   5262  N9   DA A 256     214.265 201.840-200.807 
ATOM   5263  C8   DA A 256     215.485 201.544-200.272 
ATOM   5264  N7   DA A 256     215.824 202.311-199.282 
ATOM   5265  C5   DA A 256     214.749 203.180-199.150 
ATOM   5266  C6   DA A 256     214.493 204.244-198.269 
ATOM   5267  N6   DA A 256     215.345 204.630-197.308 
ATOM   5268  N1   DA A 256     213.326 204.900-198.412 
ATOM   5269  C2   DA A 256     212.484 204.511-199.369 
ATOM   5270  N3   DA A 256     212.614 203.539-200.245 
ATOM   5271  C4   DA A 256     213.790 202.899-200.081 
ATOM   5272  P    DC A 257     212.728 200.495-206.060 
ATOM   5273  OP1  DC A 257     212.037 199.310-206.618 
ATOM   5274  OP2  DC A 257     214.148 200.657-206.441 
ATOM   5275  O5'  DC A 257     211.915 201.820-206.441 
ATOM   5276  C5'  DC A 257     210.831 202.241-205.592 
ATOM   5277  C4'  DC A 257     210.899 203.738-205.368 
ATOM   5278  O4'  DC A 257     211.731 204.091-204.227 
ATOM   5279  C3'  DC A 257     211.485 204.557-206.519 
ATOM   5280  O3'  DC A 257     210.782 205.790-206.610 
ATOM   5281  C2'  DC A 257     212.923 204.850-206.092 
ATOM   5282  C1'  DC A 257     212.620 205.125-204.623 
ATOM   5283  N1   DC A 257     213.820 205.066-203.742 
ATOM   5284  C2   DC A 257     213.873 205.938-202.657 
ATOM   5285  O2   DC A 257     212.930 206.716-202.472 
ATOM   5286  N3   DC A 257     214.958 205.900-201.844 
ATOM   5287  C4   DC A 257     215.959 205.042-202.079 
ATOM   5288  N4   DC A 257     216.996 205.043-201.256 
ATOM   5289  C5   DC A 257     215.924 204.137-203.189 
ATOM   5290  C6   DC A 257     214.831 204.191-203.991 
ATOM   5291  P    DA A 258     210.442 206.384-208.058 
ATOM   5292  OP1  DA A 258     209.202 205.761-208.572 
ATOM   5293  OP2  DA A 258     211.632 206.276-208.930 
ATOM   5294  O5'  DA A 258     210.168 207.922-207.712 
ATOM   5295  C5'  DA A 258     209.639 208.263-206.417 
ATOM   5296  C4'  DA A 258     210.371 209.467-205.858 
ATOM   5297  O4'  DA A 258     211.563 209.094-205.108 
ATOM   5298  C3'  DA A 258     210.885 210.471-206.890 
ATOM   5299  O3'  DA A 258     210.750 211.785-206.361 
ATOM   5300  C2'  DA A 258     212.374 210.154-207.030 
ATOM   5301  C1'  DA A 258     212.642 209.904-205.549 
ATOM   5302  N9   DA A 258     213.910 209.169-205.286 
ATOM   5303  C8   DA A 258     214.497 208.193-206.038 
ATOM   5304  N7   DA A 258     215.609 207.744-205.542 
ATOM   5305  C5   DA A 258     215.771 208.475-204.373 
ATOM   5306  C6   DA A 258     216.767 208.468-203.383 
ATOM   5307  N6   DA A 258     217.838 207.662-203.416 
ATOM   5308  N1   DA A 258     216.623 209.323-202.353 
ATOM   5309  C2   DA A 258     215.557 210.120-202.326 
ATOM   5310  N3   DA A 258     214.569 210.216-203.187 
ATOM   5311  C4   DA A 258     214.737 209.350-204.208 
ATOM   5312  P    DA A 259     210.285 212.968-207.333 
ATOM   5313  OP1  DA A 259     208.808 212.973-207.438 
ATOM   5314  OP2  DA A 259     211.026 212.881-208.611 
ATOM   5315  O5'  DA A 259     210.771 214.256-206.518 
ATOM   5316  C5'  DA A 259     210.819 214.194-205.080 
ATOM   5317  C4'  DA A 259     212.104 214.823-204.577 
ATOM   5318  O4'  DA A 259     213.199 213.867-204.506 
ATOM   5319  C3'  DA A 259     212.664 215.963-205.428 
ATOM   5320  O3'  DA A 259     213.231 216.943-204.568 
ATOM   5321  C2'  DA A 259     213.788 215.322-206.242 
ATOM   5322  C1'  DA A 259     214.340 214.445-205.122 
ATOM   5323  N9   DA A 259     215.217 213.342-205.601 
ATOM   5324  C8   DA A 259     215.116 212.618-206.755 
ATOM   5325  N7   DA A 259     216.039 211.717-206.892 
ATOM   5326  C5   DA A 259     216.810 211.852-205.746 
ATOM   5327  C6   DA A 259     217.954 211.177-205.290 
ATOM   5328  N6   DA A 259     218.546 210.183-205.967 
ATOM   5329  N1   DA A 259     218.470 211.562-204.107 
ATOM   5330  C2   DA A 259     217.877 212.549-203.439 
ATOM   5331  N3   DA A 259     216.812 213.249-203.763 
ATOM   5332  C4   DA A 259     216.315 212.845-204.950 
ATOM   5333  P    DG A 260     213.032 218.493-204.918 
ATOM   5334  OP1  DG A 260     211.723 218.952-204.405 
ATOM   5335  OP2  DG A 260     213.276 218.710-206.361 
ATOM   5336  O5'  DG A 260     214.210 219.163-204.068 
ATOM   5337  C5'  DG A 260     214.637 218.531-202.846 
ATOM   5338  C4'  DG A 260     216.150 218.523-202.768 
ATOM   5339  O4'  DG A 260     216.733 217.349-203.404 
ATOM   5340  C3'  DG A 260     216.858 219.697-203.444 
ATOM   5341  O3'  DG A 260     217.994 220.058-202.669 
ATOM   5342  C2'  DG A 260     217.340 219.140-204.783 
ATOM   5343  C1'  DG A 260     217.783 217.777-204.258 
ATOM   5344  N9   DG A 260     217.959 216.752-205.325 
ATOM   5345  C8   DG A 260     217.252 216.583-206.496 
ATOM   5346  N7   DG A 260     217.663 215.574-207.226 
ATOM   5347  C5   DG A 260     218.716 215.038-206.487 
ATOM   5348  C6   DG A 260     219.555 213.928-206.766 
ATOM   5349  O6   DG A 260     219.542 213.178-207.738 
ATOM   5350  N1   DG A 260     220.497 213.730-205.746 
ATOM   5351  C2   DG A 260     220.612 214.502-204.607 
ATOM   5352  N2   DG A 260     221.576 214.149-203.754 
ATOM   5353  N3   DG A 260     219.823 215.543-204.346 
ATOM   5354  C4   DG A 260     218.904 215.749-205.325 
ATOM   5355  P    DC A 261     218.351 221.609-202.490 
ATOM   5356  OP1  DC A 261     217.548 222.178-201.385 
ATOM   5357  OP2  DC A 261     218.240 222.296-203.795 
ATOM   5358  O5'  DC A 261     219.889 221.530-202.053 
ATOM   5359  C5'  DC A 261     220.350 220.377-201.324 
ATOM   5360  C4'  DC A 261     221.682 219.913-201.878 
ATOM   5361  O4'  DC A 261     221.529 218.971-202.978 
ATOM   5362  C3'  DC A 261     222.581 221.008-202.452 
ATOM   5363  O3'  DC A 261     223.936 220.700-202.144 
ATOM   5364  C2'  DC A 261     222.393 220.909-203.966 
ATOM   5365  C1'  DC A 261     222.372 219.386-204.042 
ATOM   5366  N1   DC A 261     221.805 218.858-205.314 
ATOM   5367  C2   DC A 261     222.346 217.683-205.829 
ATOM   5368  O2   DC A 261     223.267 217.132-205.215 
ATOM   5369  N3   DC A 261     221.843 217.186-206.988 
ATOM   5370  C4   DC A 261     220.844 217.813-207.623 
ATOM   5371  N4   DC A 261     220.388 217.288-208.750 
ATOM   5372  C5   DC A 261     220.274 219.023-207.111 
ATOM   5373  C6   DC A 261     220.790 219.504-205.952 
ATOM   5374  P    DA A 262     224.927 221.886-201.730 
ATOM   5375  OP1  DA A 262     224.776 222.176-200.287 
ATOM   5376  OP2  DA A 262     224.739 223.032-202.646 
ATOM   5377  O5'  DA A 262     226.354 221.214-201.998 
ATOM   5378  C5'  DA A 262     226.493 219.788-201.850 
ATOM   5379  C4'  DA A 262     227.304 219.224-203.000 
ATOM   5380  O4'  DA A 262     226.474 218.875-204.145 
ATOM   5381  C3'  DA A 262     228.366 220.155-203.585 
ATOM   5382  O3'  DA A 262     229.504 219.383-203.950 
ATOM   5383  C2'  DA A 262     227.731 220.717-204.856 
ATOM   5384  C1'  DA A 262     227.071 219.419-205.312 
ATOM   5385  N9   DA A 262     226.001 219.616-206.330 
ATOM   5386  C8   DA A 262     225.121 220.653-206.446 
ATOM   5387  N7   DA A 262     224.302 220.539-207.445 
ATOM   5388  C5   DA A 262     224.665 219.336-208.037 
ATOM   5389  C6   DA A 262     224.170 218.644-209.154 
ATOM   5390  N6   DA A 262     223.154 219.087-209.910 
ATOM   5391  N1   DA A 262     224.759 217.475-209.470 
ATOM   5392  C2   DA A 262     225.767 217.040-208.715 
ATOM   5393  N3   DA A 262     226.311 217.597-207.655 
ATOM   5394  C4   DA A 262     225.704 218.764-207.362 
ATOM   5395  P    DT A 263     230.964 219.981-203.684 
ATOM   5396  OP1  DT A 263     231.363 219.711-202.284 
ATOM   5397  OP2  DT A 263     231.006 221.398-204.108 
ATOM   5398  O5'  DT A 263     231.853 219.096-204.676 
ATOM   5399  C5'  DT A 263     231.436 217.751-204.976 
ATOM   5400  C4'  DT A 263     231.583 217.481-206.460 
ATOM   5401  O4'  DT A 263     230.396 217.857-207.213 
ATOM   5402  C3'  DT A 263     232.717 218.226-207.163 
ATOM   5403  O3'  DT A 263     233.287 217.375-208.149 
ATOM   5404  C2'  DT A 263     232.032 219.396-207.870 
ATOM   5405  C1'  DT A 263     230.802 218.625-208.336 
ATOM   5406  N1   DT A 263     229.664 219.498-208.737 
ATOM   5407  C2   DT A 263     228.874 219.060-209.772 
ATOM   5408  O2   DT A 263     229.069 218.008-210.357 
ATOM   5409  N3   DT A 263     227.829 219.895-210.116 
ATOM   5410  C4   DT A 263     227.517 221.103-209.525 
ATOM   5411  O4   DT A 263     226.555 221.764-209.920 
ATOM   5412  C5   DT A 263     228.404 221.477-208.448 
ATOM   5413  C7   DT A 263     228.135 222.778-207.750 
ATOM   5414  C6   DT A 263     229.428 220.684-208.093 
ATOM   5415  P    DT A 264     234.874 217.382-208.358 
ATOM   5416  OP1  DT A 264     235.509 216.484-207.368 
ATOM   5417  OP2  DT A 264     235.366 218.778-208.377 
ATOM   5418  O5'  DT A 264     235.003 216.747-209.821 
ATOM   5419  C5'  DT A 264     234.009 215.804-210.263 
ATOM   5420  C4'  DT A 264     233.604 216.109-211.691 
ATOM   5421  O4'  DT A 264     232.511 217.069-211.766 
ATOM   5422  C3'  DT A 264     234.691 216.719-212.576 
ATOM   5423  O3'  DT A 264     234.559 216.200-213.894 
ATOM   5424  C2'  DT A 264     234.371 218.214-212.608 
ATOM   5425  C1'  DT A 264     232.856 218.067-212.714 
ATOM   5426  N1   DT A 264     232.109 219.309-212.371 
ATOM   5427  C2   DT A 264     230.951 219.554-213.067 
ATOM   5428  O2   DT A 264     230.526 218.809-213.933 
ATOM   5429  N3   DT A 264     230.285 220.716-212.722 
ATOM   5430  C4   DT A 264     230.674 221.628-211.763 
ATOM   5431  O4   DT A 264     229.995 222.633-211.543 
ATOM   5432  C5   DT A 264     231.902 221.284-211.087 
ATOM   5433  C7   DT A 264     232.398 222.224-210.027 
ATOM   5434  C6   DT A 264     232.570 220.161-211.402 
ATOM   5435  P    DC A 265     235.879 215.843-214.723 
ATOM   5436  OP1  DC A 265     236.348 214.488-214.351 
ATOM   5437  OP2  DC A 265     236.867 216.934-214.577 
ATOM   5438  O5'  DC A 265     235.317 215.824-216.221 
ATOM   5439  C5'  DC A 265     233.944 215.453-216.446 
ATOM   5440  C4'  DC A 265     233.310 216.394-217.450 
ATOM   5441  O4'  DC A 265     232.730 217.572-216.818 
ATOM   5442  C3'  DC A 265     234.250 216.970-218.509 
ATOM   5443  O3'  DC A 265     233.548 217.071-219.742 
ATOM   5444  C2'  DC A 265     234.571 218.381-218.017 
ATOM   5445  C1'  DC A 265     233.166 218.721-217.528 
ATOM   5446  N1   DC A 265     233.120 219.883-216.599 
ATOM   5447  C2   DC A 265     232.007 220.719-216.657 
ATOM   5448  O2   DC A 265     231.111 220.463-217.471 
ATOM   5449  N3   DC A 265     231.947 221.785-215.819 
ATOM   5450  C4   DC A 265     232.937 222.028-214.952 
ATOM   5451  N4   DC A 265     232.832 223.081-214.155 
ATOM   5452  C5   DC A 265     234.091 221.182-214.876 
ATOM   5453  C6   DC A 265     234.133 220.122-215.722 
ATOM   5454  P    DT A 266     234.313 216.711-221.102 
ATOM   5455  OP1  DT A 266     234.275 215.248-221.321 
ATOM   5456  OP2  DT A 266     235.656 217.331-221.094 
ATOM   5457  O5'  DT A 266     233.390 217.443-222.186 
ATOM   5458  C5'  DT A 266     231.984 217.591-221.918 
ATOM   5459  C4'  DT A 266     231.529 218.989-222.291 
ATOM   5460  O4'  DT A 266     231.686 219.934-221.194 
ATOM   5461  C3'  DT A 266     232.278 219.644-223.452 
ATOM   5462  O3'  DT A 266     231.359 220.413-224.217 
ATOM   5463  C2'  DT A 266     233.271 220.595-222.784 
ATOM   5464  C1'  DT A 266     232.329 221.097-221.693 
ATOM   5465  N1   DT A 266     233.027 221.763-220.558 
ATOM   5466  C2   DT A 266     232.379 222.814-219.956 
ATOM   5467  O2   DT A 266     231.282 223.207-220.311 
ATOM   5468  N3   DT A 266     233.057 223.407-218.909 
ATOM   5469  C4   DT A 266     234.298 223.044-218.426 
ATOM   5470  O4   DT A 266     234.805 223.651-217.481 
ATOM   5471  C5   DT A 266     234.898 221.930-219.123 
ATOM   5472  C7   DT A 266     236.250 221.471-218.661 
ATOM   5473  C6   DT A 266     234.261 221.336-220.145 
ATOM   5474  P    DA A 267     231.490 220.418-225.812 
ATOM   5475  OP1  DA A 267     230.799 219.233-226.369 
ATOM   5476  OP2  DA A 267     232.910 220.580-226.192 
ATOM   5477  O5'  DA A 267     230.677 221.743-226.192 
ATOM   5478  C5'  DA A 267     229.593 222.164-225.343 
ATOM   5479  C4'  DA A 267     229.661 223.661-225.120 
ATOM   5480  O4'  DA A 267     230.493 224.015-223.978 
ATOM   5481  C3'  DA A 267     230.247 224.480-226.270 
ATOM   5482  O3'  DA A 267     229.544 225.713-226.362 
ATOM   5483  C2'  DA A 267     231.686 224.773-225.844 
ATOM   5484  C1'  DA A 267     231.382 225.048-224.374 
ATOM   5485  N9   DA A 267     232.582 224.989-223.494 
ATOM   5486  C8   DA A 267     233.674 224.177-223.602 
ATOM   5487  N7   DA A 267     234.562 224.365-222.675 
ATOM   5488  C5   DA A 267     234.020 225.377-221.893 
ATOM   5489  C6   DA A 267     234.482 226.033-220.740 
ATOM   5490  N6   DA A 267     235.651 225.755-220.148 
ATOM   5491  N1   DA A 267     233.694 226.991-220.217 
ATOM   5492  C2   DA A 267     232.533 227.264-220.810 
ATOM   5493  N3   DA A 267     232.001 226.721-221.883 
ATOM   5494  C4   DA A 267     232.808 225.765-222.387 
ATOM   5495  P    DT A 268     229.205 226.307-227.809 
ATOM   5496  OP1  DT A 268     227.964 225.684-228.323 
ATOM   5497  OP2  DT A 268     230.395 226.199-228.681 
ATOM   5498  O5'  DT A 268     228.930 227.845-227.463 
ATOM   5499  C5'  DT A 268     228.401 228.186-226.168 
ATOM   5500  C4'  DT A 268     229.133 229.390-225.609 
ATOM   5501  O4'  DT A 268     230.325 229.017-224.859 
ATOM   5502  C3'  DT A 268     229.647 230.394-226.641 
ATOM   5503  O3'  DT A 268     229.513 231.708-226.112 
ATOM   5504  C2'  DT A 268     231.136 230.077-226.781 
ATOM   5505  C1'  DT A 268     231.404 229.827-225.300 
ATOM   5506  N1   DT A 268     232.672 229.092-225.037 
ATOM   5507  C2   DT A 268     233.360 229.421-223.894 
ATOM   5508  O2   DT A 268     232.975 230.273-223.110 
ATOM   5509  N3   DT A 268     234.531 228.721-223.683 
ATOM   5510  C4   DT A 268     235.057 227.741-224.501 
ATOM   5511  O4   DT A 268     236.117 227.182-224.207 
ATOM   5512  C5   DT A 268     234.265 227.466-225.675 
ATOM   5513  C7   DT A 268     234.766 226.412-226.620 
ATOM   5514  C6   DT A 268     233.122 228.132-225.905 
ATOM   5515  P    DT A 269     229.047 232.892-227.085 
ATOM   5516  OP1  DT A 269     227.570 232.896-227.189 
ATOM   5517  OP2  DT A 269     229.788 232.804-228.362 
ATOM   5518  O5'  DT A 269     229.533 234.179-226.269 
ATOM   5519  C5'  DT A 269     229.582 234.117-224.831 
ATOM   5520  C4'  DT A 269     230.866 234.746-224.328 
ATOM   5521  O4'  DT A 269     231.961 233.790-224.257 
ATOM   5522  C3'  DT A 269     231.426 235.886-225.179 
ATOM   5523  O3'  DT A 269     231.993 236.866-224.319 
ATOM   5524  C2'  DT A 269     232.550 235.245-225.993 
ATOM   5525  C1'  DT A 269     233.102 234.369-224.873 
ATOM   5526  N1   DT A 269     233.979 233.265-225.353 
ATOM   5527  C2   DT A 269     235.036 232.911-224.548 
ATOM   5528  O2   DT A 269     235.271 233.457-223.485 
ATOM   5529  N3   DT A 269     235.828 231.885-225.027 
ATOM   5530  C4   DT A 269     235.653 231.200-226.212 
ATOM   5531  O4   DT A 269     236.429 230.298-226.535 
ATOM   5532  C5   DT A 269     234.518 231.644-226.987 
ATOM   5533  C7   DT A 269     234.257 230.951-228.293 
ATOM   5534  C6   DT A 269     233.732 232.639-226.547 
ATOM   5535  P    DG A 270     231.794 238.416-224.670 
ATOM   5536  OP1  DG A 270     230.485 238.876-224.156 
ATOM   5537  OP2  DG A 270     232.038 238.633-226.113 
ATOM   5538  O5'  DG A 270     232.973 239.086-223.819 
ATOM   5539  C5'  DG A 270     233.399 238.454-222.598 
ATOM   5540  C4'  DG A 270     234.913 238.446-222.519 
ATOM   5541  O4'  DG A 270     235.495 237.272-223.155 
ATOM   5542  C3'  DG A 270     235.620 239.620-223.195 
ATOM   5543  O3'  DG A 270     236.756 239.981-222.420 
ATOM   5544  C2'  DG A 270     236.103 239.063-224.534 
ATOM   5545  C1'  DG A 270     236.545 237.700-224.009 
ATOM   5546  N9   DG A 270     236.721 236.675-225.076 
ATOM   5547  C8   DG A 270     236.014 236.506-226.247 
ATOM   5548  N7   DG A 270     236.425 235.497-226.977 
ATOM   5549  C5   DG A 270     237.478 234.961-226.238 
ATOM   5550  C6   DG A 270     238.318 233.851-226.517 
ATOM   5551  O6   DG A 270     238.304 233.101-227.489 
ATOM   5552  N1   DG A 270     239.259 233.653-225.498 
ATOM   5553  C2   DG A 270     239.374 234.425-224.359 
ATOM   5554  N2   DG A 270     240.338 234.072-223.505 
ATOM   5555  N3   DG A 270     238.585 235.466-224.097 
ATOM   5556  C4   DG A 270     237.666 235.672-225.077 
ATOM   5557  P    DA A 271     237.113 241.532-222.241 
ATOM   5558  OP1  DA A 271     236.310 242.101-221.136 
ATOM   5559  OP2  DA A 271     237.002 242.220-223.546 
ATOM   5560  O5'  DA A 271     238.651 241.453-221.805 
ATOM   5561  C5'  DA A 271     239.112 240.300-221.076 
ATOM   5562  C4'  DA A 271     240.445 239.836-221.629 
ATOM   5563  O4'  DA A 271     240.292 238.894-222.729 
ATOM   5564  C3'  DA A 271     241.344 240.931-222.203 
ATOM   5565  O3'  DA A 271     242.698 240.623-221.896 
ATOM   5566  C2'  DA A 271     241.156 240.832-223.717 
ATOM   5567  C1'  DA A 271     241.134 239.309-223.794 
ATOM   5568  N9   DA A 271     240.567 238.781-225.066 
ATOM   5569  C8   DA A 271     239.558 239.302-225.825 
ATOM   5570  N7   DA A 271     239.289 238.607-226.887 
ATOM   5571  C5   DA A 271     240.183 237.547-226.830 
ATOM   5572  C6   DA A 271     240.405 236.449-227.675 
ATOM   5573  N6   DA A 271     239.708 236.227-228.799 
ATOM   5574  N1   DA A 271     241.374 235.583-227.324 
ATOM   5575  C2   DA A 271     242.063 235.808-226.207 
ATOM   5576  N3   DA A 271     241.946 236.794-225.343 
ATOM   5577  C4   DA A 271     240.970 237.645-225.718 
ATOM   5578  P    DT A 272     243.689 241.809-221.481 
ATOM   5579  OP1  DT A 272     243.539 242.100-220.038 
ATOM   5580  OP2  DT A 272     243.501 242.955-222.397 
ATOM   5581  O5'  DT A 272     245.116 241.137-221.749 
ATOM   5582  C5'  DT A 272     245.255 239.711-221.601 
ATOM   5583  C4'  DT A 272     246.066 239.147-222.751 
ATOM   5584  O4'  DT A 272     245.237 238.798-223.897 
ATOM   5585  C3'  DT A 272     247.128 240.078-223.336 
ATOM   5586  O3'  DT A 272     248.266 239.307-223.701 
ATOM   5587  C2'  DT A 272     246.493 240.640-224.607 
ATOM   5588  C1'  DT A 272     245.833 239.342-225.064 
ATOM   5589  N1   DT A 272     244.763 239.539-226.081 
ATOM   5590  C2   DT A 272     244.625 238.564-227.039 
ATOM   5591  O2   DT A 272     245.329 237.571-227.081 
ATOM   5592  N3   DT A 272     243.623 238.782-227.966 
ATOM   5593  C4   DT A 272     242.771 239.866-228.011 
ATOM   5594  O4   DT A 272     241.911 239.951-228.891 
ATOM   5595  C5   DT A 272     242.995 240.835-226.965 
ATOM   5596  C7   DT A 272     242.110 242.047-226.942 
ATOM   5597  C6   DT A 272     243.961 240.650-226.051 
ATOM   5598  P    DA A 273     249.727 239.904-223.435 
ATOM   5599  OP1  DA A 273     250.125 239.634-222.035 
ATOM   5600  OP2  DA A 273     249.768 241.321-223.860 
ATOM   5601  O5'  DA A 273     250.616 239.020-224.428 
ATOM   5602  C5'  DA A 273     250.199 237.674-224.727 
ATOM   5603  C4'  DA A 273     250.346 237.404-226.212 
ATOM   5604  O4'  DA A 273     249.158 237.781-226.965 
ATOM   5605  C3'  DA A 273     251.479 238.150-226.915 
ATOM   5606  O3'  DA A 273     252.050 237.298-227.900 
ATOM   5607  C2'  DA A 273     250.794 239.319-227.621 
ATOM   5608  C1'  DA A 273     249.565 238.548-228.087 
ATOM   5609  N9   DA A 273     248.426 239.421-228.488 
ATOM   5610  C8   DA A 273     248.051 240.623-227.959 
ATOM   5611  N7   DA A 273     247.009 241.144-228.528 
ATOM   5612  C5   DA A 273     246.666 240.223-229.507 
ATOM   5613  C6   DA A 273     245.636 240.194-230.462 
ATOM   5614  N6   DA A 273     244.720 241.164-230.592 
ATOM   5615  N1   DA A 273     245.583 239.129-231.284 
ATOM   5616  C2   DA A 273     246.496 238.168-231.150 
ATOM   5617  N3   DA A 273     247.497 238.086-230.301 
ATOM   5618  C4   DA A 273     247.528 239.164-229.491 
ATOM   5619  P    DA A 274     253.636 237.305-228.110 
ATOM   5620  OP1  DA A 274     254.271 236.407-227.119 
ATOM   5621  OP2  DA A 274     254.128 238.701-228.128 
ATOM   5622  O5'  DA A 274     253.765 236.670-229.573 
ATOM   5623  C5'  DA A 274     252.771 235.727-230.014 
ATOM   5624  C4'  DA A 274     252.366 236.032-231.442 
ATOM   5625  O4'  DA A 274     251.273 236.992-231.517 
ATOM   5626  C3'  DA A 274     253.454 236.642-232.327 
ATOM   5627  O3'  DA A 274     253.321 236.123-233.645 
ATOM   5628  C2'  DA A 274     253.133 238.137-232.359 
ATOM   5629  C1'  DA A 274     251.619 237.990-232.466 
ATOM   5630  N9   DA A 274     250.871 239.233-232.123 
ATOM   5631  C8   DA A 274     251.186 240.182-231.192 
ATOM   5632  N7   DA A 274     250.331 241.155-231.128 
ATOM   5633  C5   DA A 274     249.379 240.830-232.084 
ATOM   5634  C6   DA A 274     248.202 241.470-232.505 
ATOM   5635  N6   DA A 274     247.764 242.628-231.991 
ATOM   5636  N1   DA A 274     247.488 240.875-233.480 
ATOM   5637  C2   DA A 274     247.928 239.724-233.986 
ATOM   5638  N3   DA A 274     249.005 239.037-233.675 
ATOM   5639  C4   DA A 274     249.702 239.654-232.699 
ATOM   5640  P    DG A 275     254.641 235.766-234.475 
ATOM   5641  OP1  DG A 275     255.110 234.411-234.102 
ATOM   5642  OP2  DG A 275     255.630 236.857-234.329 
ATOM   5643  O5'  DG A 275     254.079 235.747-235.972 
ATOM   5644  C5'  DG A 275     252.706 235.376-236.197 
ATOM   5645  C4'  DG A 275     252.072 236.317-237.201 
ATOM   5646  O4'  DG A 275     251.493 237.495-236.569 
ATOM   5647  C3'  DG A 275     253.012 236.893-238.260 
ATOM   5648  O3'  DG A 275     252.310 236.994-239.494 
ATOM   5649  C2'  DG A 275     253.333 238.304-237.768 
ATOM   5650  C1'  DG A 275     251.928 238.644-237.279 
ATOM   5651  N9   DG A 275     251.882 239.807-236.350 
ATOM   5652  C8   DG A 275     252.803 240.203-235.405 
ATOM   5653  N7   DG A 275     252.460 241.283-234.745 
ATOM   5654  C5   DG A 275     251.224 241.626-235.291 
ATOM   5655  C6   DG A 275     250.357 242.706-234.983 
ATOM   5656  O6   DG A 275     250.503 243.597-234.150 
ATOM   5657  N1   DG A 275     249.203 242.681-235.780 
ATOM   5658  C2   DG A 275     248.925 241.735-236.747 
ATOM   5659  N2   DG A 275     247.770 241.885-237.399 
ATOM   5660  N3   DG A 275     249.740 240.721-237.035 
ATOM   5661  C4   DG A 275     250.863 240.732-236.272 
ATOM   5662  P    DG A 276     253.075 236.634-240.853 
ATOM   5663  OP1  DG A 276     253.037 235.171-241.072 
ATOM   5664  OP2  DG A 276     254.418 237.254-240.845 
ATOM   5665  O5'  DG A 276     252.152 237.366-241.937 
ATOM   5666  C5'  DG A 276     250.746 237.514-241.670 
ATOM   5667  C4'  DG A 276     250.292 238.912-242.042 
ATOM   5668  O4'  DG A 276     250.448 239.857-240.946 
ATOM   5669  C3'  DG A 276     251.040 239.567-243.203 
ATOM   5670  O3'  DG A 276     250.121 240.336-243.968 
ATOM   5671  C2'  DG A 276     252.033 240.518-242.536 
ATOM   5672  C1'  DG A 276     251.091 241.020-241.445 
ATOM   5673  N9   DG A 276     251.789 241.686-240.310 
ATOM   5674  C8   DG A 276     253.019 241.402-239.757 
ATOM   5675  N7   DG A 276     253.348 242.185-238.758 
ATOM   5676  C5   DG A 276     252.260 243.048-238.641 
ATOM   5677  C6   DG A 276     252.033 244.117-237.735 
ATOM   5678  O6   DG A 276     252.759 244.528-236.834 
ATOM   5679  N1   DG A 276     250.795 244.732-237.967 
ATOM   5680  C2   DG A 276     249.893 244.361-238.946 
ATOM   5681  N2   DG A 276     248.766 245.074-239.003 
ATOM   5682  N3   DG A 276     250.106 243.358-239.795 
ATOM   5683  C4   DG A 276     251.303 242.752-239.583 
ATOM   5684  P    DT A 277     250.252 240.341-245.563 
ATOM   5685  OP1  DT A 277     249.561 239.156-246.121 
ATOM   5686  OP2  DT A 277     251.672 240.503-245.944 
ATOM   5687  O5'  DT A 277     249.440 241.666-245.943 
ATOM   5688  C5'  DT A 277     248.355 242.087-245.095 
ATOM   5689  C4'  DT A 277     248.423 243.585-244.871 
ATOM   5690  O4'  DT A 277     249.256 243.938-243.729 
ATOM   5691  C3'  DT A 277     249.009 244.403-246.021 
ATOM   5692  O3'  DT A 277     248.306 245.636-246.113 
ATOM   5693  C2'  DT A 277     250.448 244.696-245.595 
ATOM   5694  C1'  DT A 277     250.144 244.971-244.126 
ATOM   5695  N1   DT A 277     251.344 244.912-243.245 
ATOM   5696  C2   DT A 277     251.381 245.778-242.179 
ATOM   5697  O2   DT A 277     250.488 246.572-241.937 
ATOM   5698  N3   DT A 277     252.509 245.696-241.386 
ATOM   5699  C4   DT A 277     253.576 244.839-241.566 
ATOM   5700  O4   DT A 277     254.532 244.857-240.789 
ATOM   5701  C5   DT A 277     253.446 243.969-242.711 
ATOM   5702  C7   DT A 277     254.564 243.005-242.981 
ATOM   5703  C6   DT A 277     252.360 244.029-243.500 
ATOM   5704  P    DA A 278     247.967 246.230-247.561 
ATOM   5705  OP1  DA A 278     246.726 245.607-248.074 
ATOM   5706  OP2  DA A 278     249.157 246.122-248.432 
ATOM   5707  O5'  DA A 278     247.692 247.768-247.215 
ATOM   5708  C5'  DA A 278     247.163 248.110-245.919 
ATOM   5709  C4'  DA A 278     247.896 249.314-245.361 
ATOM   5710  O4'  DA A 278     249.087 248.940-244.610 
ATOM   5711  C3'  DA A 278     248.409 250.317-246.392 
ATOM   5712  O3'  DA A 278     248.275 251.631-245.863 
ATOM   5713  C2'  DA A 278     249.899 250.000-246.533 
ATOM   5714  C1'  DA A 278     250.166 249.750-245.051 
ATOM   5715  N9   DA A 278     251.434 249.015-244.788 
ATOM   5716  C8   DA A 278     252.022 248.039-245.541 
ATOM   5717  N7   DA A 278     253.133 247.590-245.044 
ATOM   5718  C5   DA A 278     253.296 248.321-243.876 
ATOM   5719  C6   DA A 278     254.292 248.314-242.885 
ATOM   5720  N6   DA A 278     255.363 247.508-242.919 
ATOM   5721  N1   DA A 278     254.147 249.169-241.856 
ATOM   5722  C2   DA A 278     253.081 249.966-241.828 
ATOM   5723  N3   DA A 278     252.093 250.062-242.689 
ATOM   5724  C4   DA A 278     252.261 249.196-243.710 
ATOM   5725  P    DA A 279     247.809 252.815-246.836 
ATOM   5726  OP1  DA A 279     246.333 252.819-246.940 
ATOM   5727  OP2  DA A 279     248.550 252.727-248.113 
ATOM   5728  O5'  DA A 279     248.295 254.102-246.020 
ATOM   5729  C5'  DA A 279     248.344 254.040-244.582 
ATOM   5730  C4'  DA A 279     249.628 254.669-244.079 
ATOM   5731  O4'  DA A 279     250.724 253.713-244.009 
ATOM   5732  C3'  DA A 279     250.188 255.809-244.931 
ATOM   5733  O3'  DA A 279     250.756 256.789-244.070 
ATOM   5734  C2'  DA A 279     251.312 255.168-245.745 
ATOM   5735  C1'  DA A 279     251.864 254.292-244.625 
ATOM   5736  N9   DA A 279     252.741 253.188-245.104 
ATOM   5737  C8   DA A 279     252.640 252.464-246.257 
ATOM   5738  N7   DA A 279     253.563 251.563-246.395 
ATOM   5739  C5   DA A 279     254.335 251.698-245.249 
ATOM   5740  C6   DA A 279     255.479 251.023-244.792 
ATOM   5741  N6   DA A 279     256.071 250.029-245.470 
ATOM   5742  N1   DA A 279     255.994 251.408-243.610 
ATOM   5743  C2   DA A 279     255.401 252.396-242.941 
ATOM   5744  N3   DA A 279     254.336 253.096-243.266 
ATOM   5745  C4   DA A 279     253.840 252.691-244.453 
ATOM   5746  P    DC A 280     250.556 258.339-244.421 
ATOM   5747  OP1  DC A 280     249.247 258.799-243.907 
ATOM   5748  OP2  DC A 280     250.800 258.556-245.864 
ATOM   5749  O5'  DC A 280     251.735 259.009-243.570 
ATOM   5750  C5'  DC A 280     252.161 258.377-242.349 
ATOM   5751  C4'  DC A 280     253.675 258.369-242.271 
ATOM   5752  O4'  DC A 280     254.257 257.195-242.907 
ATOM   5753  C3'  DC A 280     254.382 259.543-242.947 
ATOM   5754  O3'  DC A 280     255.518 259.904-242.171 
ATOM   5755  C2'  DC A 280     254.865 258.986-244.286 
ATOM   5756  C1'  DC A 280     255.307 257.623-243.761 
ATOM   5757  N1   DC A 280     255.483 256.598-244.827 
ATOM   5758  C2   DC A 280     256.495 255.656-244.661 
ATOM   5759  O2   DC A 280     257.198 255.708-243.645 
ATOM   5760  N3   DC A 280     256.672 254.713-245.623 
ATOM   5761  C4   DC A 280     255.889 254.691-246.709 
ATOM   5762  N4   DC A 280     256.101 253.752-247.618 
ATOM   5763  C5   DC A 280     254.843 255.652-246.899 
ATOM   5764  C6   DC A 280     254.682 256.586-245.927 
ATOM   5765  P    DA A 281     255.875 261.455-241.993 
ATOM   5766  OP1  DA A 281     255.072 262.024-240.887 
ATOM   5767  OP2  DA A 281     255.764 262.143-243.297 
ATOM   5768  O5'  DA A 281     257.413 261.376-241.556 
ATOM   5769  C5'  DA A 281     257.874 260.223-240.827 
ATOM   5770  C4'  DA A 281     259.207 259.759-241.381 
ATOM   5771  O4'  DA A 281     259.054 258.818-242.481 
ATOM   5772  C3'  DA A 281     260.106 260.854-241.955 
ATOM   5773  O3'  DA A 281     261.460 260.546-241.647 
ATOM   5774  C2'  DA A 281     259.918 260.755-243.468 
ATOM   5775  C1'  DA A 281     259.897 259.232-243.545 
ATOM   5776  N9   DA A 281     259.329 258.704-244.817 
ATOM   5777  C8   DA A 281     258.320 259.225-245.576 
ATOM   5778  N7   DA A 281     258.051 258.530-246.638 
ATOM   5779  C5   DA A 281     258.945 257.470-246.581 
ATOM   5780  C6   DA A 281     259.167 256.372-247.427 
ATOM   5781  N6   DA A 281     258.470 256.150-248.550 
ATOM   5782  N1   DA A 281     260.136 255.506-247.075 
ATOM   5783  C2   DA A 281     260.826 255.731-245.958 
ATOM   5784  N3   DA A 281     260.708 256.717-245.094 
ATOM   5785  C4   DA A 281     259.732 257.568-245.470 
ATOM   5786  P    DA A 282     262.452 261.732-241.233 
ATOM   5787  OP1  DA A 282     262.301 262.023-239.789 
ATOM   5788  OP2  DA A 282     262.263 262.878-242.149 
ATOM   5789  O5'  DA A 282     263.878 261.060-241.500 
ATOM   5790  C5'  DA A 282     264.017 259.634-241.352 
ATOM   5791  C4'  DA A 282     264.828 259.070-242.503 
ATOM   5792  O4'  DA A 282     263.999 258.721-243.648 
ATOM   5793  C3'  DA A 282     265.890 260.001-243.087 
ATOM   5794  O3'  DA A 282     267.028 259.230-243.452 
ATOM   5795  C2'  DA A 282     265.255 260.563-244.359 
ATOM   5796  C1'  DA A 282     264.595 259.265-244.815 
ATOM   5797  N9   DA A 282     263.526 259.462-245.832 
ATOM   5798  C8   DA A 282     262.646 260.500-245.948 
ATOM   5799  N7   DA A 282     261.827 260.385-246.948 
ATOM   5800  C5   DA A 282     262.189 259.182-247.540 
ATOM   5801  C6   DA A 282     261.695 258.490-248.657 
ATOM   5802  N6   DA A 282     260.679 258.933-249.412 
ATOM   5803  N1   DA A 282     262.283 257.321-248.972 
ATOM   5804  C2   DA A 282     263.291 256.886-248.218 
ATOM   5805  N3   DA A 282     263.836 257.443-247.158 
ATOM   5806  C4   DA A 282     263.229 258.610-246.865 
ATOM   5807  P    DG A 283     268.489 259.827-243.186 
ATOM   5808  OP1  DG A 283     268.887 259.557-241.786 
ATOM   5809  OP2  DG A 283     268.530 261.244-243.611 
ATOM   5810  O5'  DG A 283     269.378 258.943-244.179 
ATOM   5811  C5'  DG A 283     268.961 257.597-244.478 
ATOM   5812  C4'  DG A 283     269.108 257.327-245.963 
ATOM   5813  O4'  DG A 283     267.920 257.704-246.716 
ATOM   5814  C3'  DG A 283     270.242 258.073-246.666 
ATOM   5815  O3'  DG A 283     270.812 257.221-247.652 
ATOM   5816  C2'  DG A 283     269.557 259.242-247.372 
ATOM   5817  C1'  DG A 283     268.327 258.471-247.839 
ATOM   5818  N9   DG A 283     267.188 259.344-248.239 
ATOM   5819  C8   DG A 283     266.796 260.557-247.718 
ATOM   5820  N7   DG A 283     265.741 261.074-248.302 
ATOM   5821  C5   DG A 283     265.412 260.136-249.280 
ATOM   5822  C6   DG A 283     264.360 260.140-250.232 
ATOM   5823  O6   DG A 283     263.488 260.985-250.412 
ATOM   5824  N1   DG A 283     264.392 258.991-251.036 
ATOM   5825  C2   DG A 283     265.320 257.973-250.931 
ATOM   5826  N2   DG A 283     265.179 256.961-251.792 
ATOM   5827  N3   DG A 283     266.306 257.969-250.037 
ATOM   5828  C4   DG A 283     266.289 259.077-249.250 
ATOM   5829  P    DT A 284     272.399 257.228-247.861 
ATOM   5830  OP1  DT A 284     273.033 256.330-246.871 
ATOM   5831  OP2  DT A 284     272.890 258.624-247.880 
ATOM   5832  O5'  DT A 284     272.527 256.593-249.324 
ATOM   5833  C5'  DT A 284     271.533 255.650-249.766 
ATOM   5834  C4'  DT A 284     271.128 255.955-251.194 
ATOM   5835  O4'  DT A 284     270.035 256.915-251.269 
ATOM   5836  C3'  DT A 284     272.216 256.565-252.078 
ATOM   5837  O3'  DT A 284     272.083 256.046-253.396 
ATOM   5838  C2'  DT A 284     271.895 258.060-252.110 
ATOM   5839  C1'  DT A 284     270.381 257.913-252.217 
ATOM   5840  N1   DT A 284     269.633 259.156-251.874 
ATOM   5841  C2   DT A 284     268.475 259.401-252.570 
ATOM   5842  O2   DT A 284     268.050 258.655-253.435 
ATOM   5843  N3   DT A 284     267.810 260.562-252.225 
ATOM   5844  C4   DT A 284     268.199 261.474-251.265 
ATOM   5845  O4   DT A 284     267.520 262.479-251.045 
ATOM   5846  C5   DT A 284     269.427 261.130-250.589 
ATOM   5847  C7   DT A 284     269.922 262.070-249.530 
ATOM   5848  C6   DT A 284     270.094 260.008-250.905 
ATOM   5849  P    DC A 285     273.404 255.689-254.226 
ATOM   5850  OP1  DC A 285     273.872 254.334-253.854 
ATOM   5851  OP2  DC A 285     274.392 256.780-254.080 
ATOM   5852  O5'  DC A 285     272.841 255.671-255.724 
ATOM   5853  C5'  DC A 285     271.468 255.299-255.949 
ATOM   5854  C4'  DC A 285     270.834 256.241-256.953 
ATOM   5855  O4'  DC A 285     270.255 257.418-256.320 
ATOM   5856  C3'  DC A 285     271.774 256.816-258.012 
ATOM   5857  O3'  DC A 285     271.072 256.917-259.245 
ATOM   5858  C2'  DC A 285     272.095 258.227-257.519 
ATOM   5859  C1'  DC A 285     270.690 258.567-257.031 
ATOM   5860  N1   DC A 285     270.644 259.730-256.101 
ATOM   5861  C2   DC A 285     269.532 260.565-256.160 
ATOM   5862  O2   DC A 285     268.636 260.309-256.974 
ATOM   5863  N3   DC A 285     269.471 261.631-255.322 
ATOM   5864  C4   DC A 285     270.462 261.874-254.455 
ATOM   5865  N4   DC A 285     270.356 262.927-253.658 
ATOM   5866  C5   DC A 285     271.616 261.028-254.378 
ATOM   5867  C6   DC A 285     271.657 259.968-255.225 
ATOM   5868  P    DG A 286     271.837 256.557-260.605 
ATOM   5869  OP1  DG A 286     271.799 255.094-260.823 
ATOM   5870  OP2  DG A 286     273.180 257.177-260.597 
ATOM   5871  O5'  DG A 286     270.914 257.289-261.689 
ATOM   5872  C5'  DG A 286     269.508 257.437-261.421 
ATOM   5873  C4'  DG A 286     269.054 258.835-261.794 
ATOM   5874  O4'  DG A 286     269.210 259.780-260.697 
ATOM   5875  C3'  DG A 286     269.803 259.490-262.954 
ATOM   5876  O3'  DG A 286     268.883 260.259-263.720 
ATOM   5877  C2'  DG A 286     270.795 260.441-262.287 
ATOM   5878  C1'  DG A 286     269.853 260.943-261.196 
ATOM   5879  N9   DG A 286     270.551 261.609-260.061 
ATOM   5880  C8   DG A 286     271.781 261.326-259.509 
ATOM   5881  N7   DG A 286     272.110 262.108-258.509 
ATOM   5882  C5   DG A 286     271.022 262.971-258.392 
ATOM   5883  C6   DG A 286     270.795 264.040-257.486 
ATOM   5884  O6   DG A 286     271.522 264.451-256.585 
ATOM   5885  N1   DG A 286     269.557 264.655-257.718 
ATOM   5886  C2   DG A 286     268.655 264.284-258.697 
ATOM   5887  N2   DG A 286     267.528 264.998-258.755 
ATOM   5888  N3   DG A 286     268.868 263.281-259.546 
ATOM   5889  C4   DG A 286     270.065 262.675-259.335 
ATOM   5890  P    DA A 287     269.014 260.264-265.314 
ATOM   5891  OP1  DA A 287     268.323 259.079-265.872 
ATOM   5892  OP2  DA A 287     270.435 260.426-265.695 
ATOM   5893  O5'  DA A 287     268.202 261.589-265.694 
ATOM   5894  C5'  DA A 287     267.117 262.010-264.846 
ATOM   5895  C4'  DA A 287     267.185 263.508-264.622 
ATOM   5896  O4'  DA A 287     268.018 263.861-263.481 
ATOM   5897  C3'  DA A 287     267.771 264.326-265.772 
ATOM   5898  O3'  DA A 287     267.068 265.559-265.864 
ATOM   5899  C2'  DA A 287     269.210 264.619-265.346 
ATOM   5900  C1'  DA A 287     268.906 264.894-263.877 
ATOM   5901  N9   DA A 287     270.106 264.836-262.996 
ATOM   5902  C8   DA A 287     271.199 264.023-263.105 
ATOM   5903  N7   DA A 287     272.086 264.211-262.177 
ATOM   5904  C5   DA A 287     271.544 265.223-261.396 
ATOM   5905  C6   DA A 287     272.006 265.879-260.243 
ATOM   5906  N6   DA A 287     273.175 265.601-259.651 
ATOM   5907  N1   DA A 287     271.219 266.838-259.720 
ATOM   5908  C2   DA A 287     270.057 267.111-260.313 
ATOM   5909  N3   DA A 287     269.525 266.567-261.385 
ATOM   5910  C4   DA A 287     270.332 265.611-261.890 
ATOM   5911  P    DT A 288     266.729 266.153-267.312 
ATOM   5912  OP1  DT A 288     265.488 265.530-267.826 
ATOM   5913  OP2  DT A 288     267.919 266.045-268.184 
ATOM   5914  O5'  DT A 288     266.454 267.691-266.966 
ATOM   5915  C5'  DT A 288     265.925 268.033-265.671 
ATOM   5916  C4'  DT A 288     266.658 269.237-265.112 
ATOM   5917  O4'  DT A 288     267.849 268.863-264.362 
ATOM   5918  C3'  DT A 288     267.172 270.240-266.144 
ATOM   5919  O3'  DT A 288     267.037 271.554-265.615 
ATOM   5920  C2'  DT A 288     268.661 269.924-266.284 
ATOM   5921  C1'  DT A 288     268.928 269.673-264.803 
ATOM   5922  N1   DT A 288     270.196 268.938-264.540 
ATOM   5923  C2   DT A 288     270.885 269.268-263.396 
ATOM   5924  O2   DT A 288     270.500 270.119-262.613 
ATOM   5925  N3   DT A 288     272.055 268.567-263.186 
ATOM   5926  C4   DT A 288     272.582 267.587-264.003 
ATOM   5927  O4   DT A 288     273.641 267.029-263.710 
ATOM   5928  C5   DT A 288     271.789 267.312-265.178 
ATOM   5929  C7   DT A 288     272.291 266.258-266.123 
ATOM   5930  C6   DT A 288     270.647 267.978-265.408 
ATOM   5931  P    DG A 289     266.571 272.738-266.587 
ATOM   5932  OP1  DG A 289     265.095 272.742-266.691 
ATOM   5933  OP2  DG A 289     267.312 272.650-267.865 
ATOM   5934  O5'  DG A 289     267.057 274.025-265.771 
ATOM   5935  C5'  DG A 289     267.106 273.963-264.334 
ATOM   5936  C4'  DG A 289     268.390 274.592-263.831 
ATOM   5937  O4'  DG A 289     269.486 273.636-263.760 
ATOM   5938  C3'  DG A 289     268.950 275.732-264.682 
ATOM   5939  O3'  DG A 289     269.518 276.712-263.822 
ATOM   5940  C2'  DG A 289     270.074 275.091-265.496 
ATOM   5941  C1'  DG A 289     270.626 274.215-264.376 
ATOM   5942  N9   DG A 289     271.503 273.111-264.855 
ATOM   5943  C8   DG A 289     271.417 272.371-266.014 
ATOM   5944  N7   DG A 289     272.355 271.464-266.140 
ATOM   5945  C5   DG A 289     273.118 271.615-264.983 
ATOM   5946  C6   DG A 289     274.273 270.912-264.552 
ATOM   5947  O6   DG A 289     274.870 269.997-265.111 
ATOM   5948  N1   DG A 289     274.730 271.387-263.314 
ATOM   5949  C2   DG A 289     274.147 272.407-262.589 
ATOM   5950  N2   DG A 289     274.734 272.712-261.429 
ATOM   5951  N3   DG A 289     273.062 273.066-262.994 
ATOM   5952  C4   DG A 289     272.607 272.617-264.193 
ATOM   5953  P    DG A 290     269.318 278.262-264.172 
ATOM   5954  OP1  DG A 290     268.009 278.722-263.659 
ATOM   5955  OP2  DG A 290     269.562 278.479-265.615 
ATOM   5956  O5'  DG A 290     270.497 278.932-263.322 
ATOM   5957  C5'  DG A 290     270.923 278.300-262.100 
ATOM   5958  C4'  DG A 290     272.437 278.292-262.022 
ATOM   5959  O4'  DG A 290     273.020 277.118-262.658 
ATOM   5960  C3'  DG A 290     273.144 279.466-262.698 
ATOM   5961  O3'  DG A 290     274.281 279.827-261.923 
ATOM   5962  C2'  DG A 290     273.627 278.909-264.037 
ATOM   5963  C1'  DG A 290     274.069 277.546-263.512 
ATOM   5964  N9   DG A 290     274.245 276.521-264.579 
ATOM   5965  C8   DG A 290     273.539 276.352-265.750 
ATOM   5966  N7   DG A 290     273.949 275.344-266.480 
ATOM   5967  C5   DG A 290     275.002 274.807-265.741 
ATOM   5968  C6   DG A 290     275.842 273.697-266.020 
ATOM   5969  O6   DG A 290     275.828 272.947-266.992 
ATOM   5970  N1   DG A 290     276.783 273.499-265.000 
ATOM   5971  C2   DG A 290     276.898 274.271-263.861 
ATOM   5972  N2   DG A 290     277.863 273.918-263.008 
ATOM   5973  N3   DG A 290     276.110 275.312-263.600 
ATOM   5974  C4   DG A 290     275.191 275.518-264.579 
ATOM   5975  P    DA A 291     274.637 281.378-261.744 
ATOM   5976  OP1  DA A 291     273.834 281.947-260.639 
ATOM   5977  OP2  DA A 291     274.526 282.066-263.049 
ATOM   5978  O5'  DA A 291     276.175 281.299-261.307 
ATOM   5979  C5'  DA A 291     276.636 280.146-260.578 
ATOM   5980  C4'  DA A 291     277.969 279.682-261.132 
ATOM   5981  O4'  DA A 291     277.816 278.741-262.232 
ATOM   5982  C3'  DA A 291     278.868 280.777-261.706 
ATOM   5983  O3'  DA A 291     280.222 280.469-261.398 
ATOM   5984  C2'  DA A 291     278.680 280.678-263.219 
ATOM   5985  C1'  DA A 291     278.659 279.155-263.296 
ATOM   5986  N9   DA A 291     278.091 278.627-264.568 
ATOM   5987  C8   DA A 291     277.082 279.148-265.327 
ATOM   5988  N7   DA A 291     276.813 278.453-266.389 
ATOM   5989  C5   DA A 291     277.707 277.393-266.332 
ATOM   5990  C6   DA A 291     277.930 276.295-267.178 
ATOM   5991  N6   DA A 291     277.233 276.073-268.302 
ATOM   5992  N1   DA A 291     278.898 275.429-266.827 
ATOM   5993  C2   DA A 291     279.588 275.654-265.709 
ATOM   5994  N3   DA A 291     279.470 276.640-264.846 
ATOM   5995  C4   DA A 291     278.495 277.491-265.221 
ATOM   5996  P    DT A 292     281.214 281.655-260.984 
ATOM   5997  OP1  DT A 292     281.063 281.946-259.541 
ATOM   5998  OP2  DT A 292     281.025 282.802-261.900 
ATOM   5999  O5'  DT A 292     282.640 280.983-261.252 
ATOM   6000  C5'  DT A 292     282.779 279.558-261.103 
ATOM   6001  C4'  DT A 292     283.590 278.993-262.254 
ATOM   6002  O4'  DT A 292     282.761 278.644-263.399 
ATOM   6003  C3'  DT A 292     284.652 279.924-262.839 
ATOM   6004  O3'  DT A 292     285.790 279.153-263.204 
ATOM   6005  C2'  DT A 292     284.017 280.486-264.110 
ATOM   6006  C1'  DT A 292     283.358 279.188-264.566 
ATOM   6007  N1   DT A 292     282.288 279.385-265.584 
ATOM   6008  C2   DT A 292     282.149 278.410-266.542 
ATOM   6009  O2   DT A 292     282.854 277.417-266.584 
ATOM   6010  N3   DT A 292     281.147 278.628-267.469 
ATOM   6011  C4   DT A 292     280.296 279.712-267.513 
ATOM   6012  O4   DT A 292     279.436 279.797-268.393 
ATOM   6013  C5   DT A 292     280.519 280.681-266.467 
ATOM   6014  C7   DT A 292     279.634 281.893-266.444 
ATOM   6015  C6   DT A 292     281.485 280.496-265.554 
ATOM   6016  P    DT A 293     287.251 279.750-262.938 
ATOM   6017  OP1  DT A 293     287.649 279.481-261.537 
ATOM   6018  OP2  DT A 293     287.292 281.167-263.362 
ATOM   6019  O5'  DT A 293     288.140 278.866-263.930 
ATOM   6020  C5'  DT A 293     287.723 277.520-264.230 
ATOM   6021  C4'  DT A 293     287.870 277.250-265.714 
ATOM   6022  O4'  DT A 293     286.682 277.627-266.467 
ATOM   6023  C3'  DT A 293     289.004 277.996-266.417 
ATOM   6024  O3'  DT A 293     289.574 277.144-267.403 
ATOM   6025  C2'  DT A 293     288.319 279.165-267.123 
ATOM   6026  C1'  DT A 293     287.089 278.394-267.590 
ATOM   6027  N1   DT A 293     285.950 279.267-267.991 
ATOM   6028  C2   DT A 293     285.160 278.829-269.026 
ATOM   6029  O2   DT A 293     285.356 277.777-269.611 
ATOM   6030  N3   DT A 293     284.115 279.665-269.370 
ATOM   6031  C4   DT A 293     283.804 280.872-268.779 
ATOM   6032  O4   DT A 293     282.842 281.533-269.174 
ATOM   6033  C5   DT A 293     284.690 281.246-267.702 
ATOM   6034  C7   DT A 293     284.422 282.547-267.004 
ATOM   6035  C6   DT A 293     285.714 280.453-267.347 
ATOM   6036  P    DC A 294     291.161 277.151-267.612 
ATOM   6037  OP1  DC A 294     291.795 276.253-266.622 
ATOM   6038  OP2  DC A 294     291.652 278.547-267.631 
ATOM   6039  O5'  DC A 294     291.289 276.516-269.075 
ATOM   6040  C5'  DC A 294     290.296 275.573-269.517 
ATOM   6041  C4'  DC A 294     289.890 275.879-270.945 
ATOM   6042  O4'  DC A 294     288.798 276.839-271.020 
ATOM   6043  C3'  DC A 294     290.978 276.488-271.830 
ATOM   6044  O3'  DC A 294     290.845 275.969-273.148 
ATOM   6045  C2'  DC A 294     290.658 277.983-271.861 
ATOM   6046  C1'  DC A 294     289.143 277.836-271.968 
ATOM   6047  N1   DC A 294     288.395 279.079-271.625 
ATOM   6048  C2   DC A 294     287.219 279.342-272.322 
ATOM   6049  O2   DC A 294     286.847 278.541-273.187 
ATOM   6050  N3   DC A 294     286.524 280.469-272.024 
ATOM   6051  C4   DC A 294     286.961 281.311-271.079 
ATOM   6052  N4   DC A 294     286.247 282.398-270.826 
ATOM   6053  C5   DC A 294     288.169 281.060-270.352 
ATOM   6054  C6   DC A 294     288.849 279.928-270.664 
ATOM   6055  P    DC A 295     292.166 275.612-273.977 
ATOM   6056  OP1  DC A 295     292.634 274.257-273.605 
ATOM   6057  OP2  DC A 295     293.154 276.703-273.831 
ATOM   6058  O5'  DC A 295     291.603 275.594-275.475 
ATOM   6059  C5'  DC A 295     290.230 275.222-275.700 
ATOM   6060  C4'  DC A 295     289.596 276.164-276.704 
ATOM   6061  O4'  DC A 295     289.017 277.341-276.072 
ATOM   6062  C3'  DC A 295     290.537 276.739-277.763 
ATOM   6063  O3'  DC A 295     289.834 276.840-278.996 
ATOM   6064  C2'  DC A 295     290.857 278.150-277.271 
ATOM   6065  C1'  DC A 295     289.452 278.490-276.782 
ATOM   6066  N1   DC A 295     289.407 279.653-275.853 
ATOM   6067  C2   DC A 295     288.294 280.488-275.911 
ATOM   6068  O2   DC A 295     287.398 280.232-276.725 
ATOM   6069  N3   DC A 295     288.234 281.554-275.073 
ATOM   6070  C4   DC A 295     289.224 281.797-274.206 
ATOM   6071  N4   DC A 295     289.118 282.850-273.409 
ATOM   6072  C5   DC A 295     290.378 280.951-274.130 
ATOM   6073  C6   DC A 295     290.419 279.892-274.976 
ATOM   6074  P    DT A 296     290.600 276.480-280.356 
ATOM   6075  OP1  DT A 296     290.561 275.017-280.575 
ATOM   6076  OP2  DT A 296     291.943 277.101-280.348 
ATOM   6077  O5'  DT A 296     289.677 277.212-281.440 
ATOM   6078  C5'  DT A 296     288.270 277.360-281.172 
ATOM   6079  C4'  DT A 296     287.816 278.758-281.545 
ATOM   6080  O4'  DT A 296     287.972 279.703-280.448 
ATOM   6081  C3'  DT A 296     288.565 279.413-282.705 
ATOM   6082  O3'  DT A 296     287.645 280.183-283.471 
ATOM   6083  C2'  DT A 296     289.558 280.364-282.038 
ATOM   6084  C1'  DT A 296     288.616 280.866-280.947 
ATOM   6085  N1   DT A 296     289.313 281.532-279.812 
ATOM   6086  C2   DT A 296     288.665 282.583-279.210 
ATOM   6087  O2   DT A 296     287.568 282.977-279.565 
ATOM   6088  N3   DT A 296     289.343 283.176-278.163 
ATOM   6089  C4   DT A 296     290.584 282.813-277.680 
ATOM   6090  O4   DT A 296     291.092 283.420-276.735 
ATOM   6091  C5   DT A 296     291.184 281.699-278.377 
ATOM   6092  C7   DT A 296     292.537 281.240-277.915 
ATOM   6093  C6   DT A 296     290.548 281.105-279.399 
ATOM   6094  P    DC A 297     287.776 280.187-285.066 
ATOM   6095  OP1  DC A 297     287.086 279.003-285.623 
ATOM   6096  OP2  DC A 297     289.197 280.349-285.446 
ATOM   6097  O5'  DC A 297     286.964 281.512-285.446 
ATOM   6098  C5'  DC A 297     285.879 281.933-284.597 
ATOM   6099  C4'  DC A 297     285.948 283.431-284.374 
ATOM   6100  O4'  DC A 297     286.780 283.784-283.232 
ATOM   6101  C3'  DC A 297     286.533 284.250-285.524 
ATOM   6102  O3'  DC A 297     285.831 285.483-285.616 
ATOM   6103  C2'  DC A 297     287.972 284.542-285.097 
ATOM   6104  C1'  DC A 297     287.668 284.817-283.628 
ATOM   6105  N1   DC A 297     288.868 284.759-282.748 
ATOM   6106  C2   DC A 297     288.922 285.630-281.663 
ATOM   6107  O2   DC A 297     287.979 286.409-281.477 
ATOM   6108  N3   DC A 297     290.007 285.592-280.849 
ATOM   6109  C4   DC A 297     291.007 284.734-281.084 
ATOM   6110  N4   DC A 297     292.045 284.736-280.261 
ATOM   6111  C5   DC A 297     290.973 283.830-282.195 
ATOM   6112  C6   DC A 297     289.879 283.883-282.997 
ATOM   6113  P    DT A 298     285.491 286.076-287.063 
ATOM   6114  OP1  DT A 298     284.250 285.453-287.577 
ATOM   6115  OP2  DT A 298     286.681 285.968-287.935 
ATOM   6116  O5'  DT A 298     285.217 287.615-286.717 
ATOM   6117  C5'  DT A 298     284.687 287.956-285.422 
ATOM   6118  C4'  DT A 298     285.420 289.160-284.863 
ATOM   6119  O4'  DT A 298     286.611 288.786-284.113 
ATOM   6120  C3'  DT A 298     285.934 290.163-285.895 
ATOM   6121  O3'  DT A 298     285.799 291.477-285.366 
ATOM   6122  C2'  DT A 298     287.423 289.847-286.035 
ATOM   6123  C1'  DT A 298     287.690 289.596-284.554 
ATOM   6124  N1   DT A 298     288.958 288.861-284.291 
ATOM   6125  C2   DT A 298     289.647 289.191-283.147 
ATOM   6126  O2   DT A 298     289.262 290.042-282.364 
ATOM   6127  N3   DT A 298     290.818 288.490-282.937 
ATOM   6128  C4   DT A 298     291.344 287.511-283.755 
ATOM   6129  O4   DT A 298     292.403 286.952-283.461 
ATOM   6130  C5   DT A 298     290.551 287.235-284.929 
ATOM   6131  C7   DT A 298     291.053 286.182-285.874 
ATOM   6132  C6   DT A 298     289.409 287.901-285.159 
ATOM   6133  P    DC A 299     285.333 292.661-286.338 
ATOM   6134  OP1  DC A 299     283.857 292.665-286.443 
ATOM   6135  OP2  DC A 299     286.075 292.573-287.616 
ATOM   6136  O5'  DC A 299     285.819 293.949-285.523 
ATOM   6137  C5'  DC A 299     285.868 293.886-284.085 
ATOM   6138  C4'  DC A 299     287.152 294.515-283.582 
ATOM   6139  O4'  DC A 299     288.248 293.559-283.511 
ATOM   6140  C3'  DC A 299     287.712 295.655-284.433 
ATOM   6141  O3'  DC A 299     288.280 296.636-283.573 
ATOM   6142  C2'  DC A 299     288.836 295.014-285.247 
ATOM   6143  C1'  DC A 299     289.388 294.138-284.127 
ATOM   6144  N1   DC A 299     290.266 293.034-284.607 
ATOM   6145  C2   DC A 299     291.341 292.664-283.803 
ATOM   6146  O2   DC A 299     291.521 293.260-282.735 
ATOM   6147  N3   DC A 299     292.154 291.660-284.224 
ATOM   6148  C4   DC A 299     291.925 291.039-285.387
[truncated: 415,700 more chars]
