# Supplementary material for: Characterization of lncRNA-protein interactions associated with Prostate cancer and Androgen receptors by molecular docking simulations
Source: Biochem Biophys Rep. 2025 Mar 9;42:101959. doi: 10.1016/j.bbrep.2025.101959 (PMC11929892; doi:10.1016/j.bbrep.2025.101959)
Supplement: Multimedia component 66 [file mmc66.zip › bbrep_00101959_model_55_mmc66.pdb]

REMARK Number:    55
REMARK Ligand:     lig_628dcb8434e2f.pdb
REMARK Contact:     0     0     0
REMARK Score:  -149.31
REMARK RMSD:    802.00
MODEL       55
ATOM      1  N   ALA A  24      30.357  -5.473 -24.875 
ATOM      2  CA  ALA A  24      30.515  -4.000 -24.871 
ATOM      3  CB  ALA A  24      29.364  -3.347 -25.653 
ATOM      4  C   ALA A  24      30.496  -3.471 -23.474 
ATOM      5  O   ALA A  24      31.409  -3.720 -22.690 
ATOM      6  N   GLN A  25      29.435  -2.716 -23.129 
ATOM      7  CA  GLN A  25      29.334  -2.167 -21.810 
ATOM      8  CB  GLN A  25      28.209  -1.135 -21.640 
ATOM      9  CG  GLN A  25      28.449   0.131 -22.464 
ATOM     10  CD  GLN A  25      27.291   1.085 -22.227 
ATOM     11  OE1 GLN A  25      26.895   1.324 -21.089 
ATOM     12  NE2 GLN A  25      26.734   1.652 -23.331 
ATOM     13  C   GLN A  25      29.084  -3.296 -20.876 
ATOM     14  O   GLN A  25      28.668  -4.376 -21.290 
ATOM     15  N   ASP A  26      29.382  -3.075 -19.584 
ATOM     16  CA  ASP A  26      29.211  -4.105 -18.606 
ATOM     17  CB  ASP A  26      30.274  -4.043 -17.495 
ATOM     18  CG  ASP A  26      30.054  -5.171 -16.494 
ATOM     19  OD1 ASP A  26      28.986  -5.191 -15.826 
ATOM     20  OD2 ASP A  26      30.966  -6.032 -16.381 
ATOM     21  C   ASP A  26      27.866  -3.939 -17.988 
ATOM     22  O   ASP A  26      27.612  -2.985 -17.253 
ATOM     23  N   ASN A  27      26.945  -4.872 -18.288 
ATOM     24  CA  ASN A  27      25.662  -4.773 -17.669 
ATOM     25  CB  ASN A  27      24.503  -4.752 -18.683 
ATOM     26  CG  ASN A  27      24.583  -3.452 -19.471 
ATOM     27  OD1 ASN A  27      24.658  -2.366 -18.897 
ATOM     28  ND2 ASN A  27      24.568  -3.560 -20.827 
ATOM     29  C   ASN A  27      25.467  -5.984 -16.812 
ATOM     30  O   ASN A  27      24.473  -6.696 -16.949 
ATOM     31  N   SER A  28      26.402  -6.226 -15.873 
ATOM     32  CA  SER A  28      26.317  -7.361 -15.002 
ATOM     33  CB  SER A  28      27.559  -7.517 -14.112 
ATOM     34  OG  SER A  28      28.707  -7.731 -14.919 
ATOM     35  C   SER A  28      25.149  -7.145 -14.100 
ATOM     36  O   SER A  28      24.492  -8.089 -13.668 
ATOM     37  N   ARG A  29      24.868  -5.864 -13.806 
ATOM     38  CA  ARG A  29      23.821  -5.471 -12.913 
ATOM     39  CB  ARG A  29      23.787  -3.948 -12.704 
ATOM     40  CG  ARG A  29      25.152  -3.369 -12.324 
ATOM     41  CD  ARG A  29      25.113  -1.897 -11.913 
ATOM     42  NE  ARG A  29      26.512  -1.383 -11.942 
ATOM     43  CZ  ARG A  29      27.390  -1.720 -10.952 
ATOM     44  NH1 ARG A  29      27.024  -2.618  -9.991 
ATOM     45  NH2 ARG A  29      28.642  -1.178 -10.929 
ATOM     46  C   ARG A  29      22.506  -5.884 -13.504 
ATOM     47  O   ARG A  29      21.579  -6.255 -12.784 
ATOM     48  N   TYR A  30      22.378  -5.784 -14.840 
ATOM     49  CA  TYR A  30      21.164  -6.163 -15.505 
ATOM     50  CB  TYR A  30      21.186  -5.817 -17.003 
ATOM     51  CG  TYR A  30      19.900  -6.271 -17.606 
ATOM     52  CD1 TYR A  30      18.727  -5.600 -17.348 
ATOM     53  CD2 TYR A  30      19.876  -7.357 -18.449 
ATOM     54  CE1 TYR A  30      17.543  -6.018 -17.911 
ATOM     55  CE2 TYR A  30      18.698  -7.778 -19.016 
ATOM     56  CZ  TYR A  30      17.529  -7.109 -18.746 
ATOM     57  OH  TYR A  30      16.316  -7.539 -19.327 
ATOM     58  C   TYR A  30      20.959  -7.638 -15.363 
ATOM     59  O   TYR A  30      19.855  -8.092 -15.068 
ATOM     60  N   THR A  31      22.033  -8.431 -15.551 
ATOM     61  CA  THR A  31      21.926  -9.861 -15.473 
ATOM     62  CB  THR A  31      23.230 -10.559 -15.736 
ATOM     63  OG1 THR A  31      23.715 -10.225 -17.028 
ATOM     64  CG2 THR A  31      23.003 -12.080 -15.628 
ATOM     65  C   THR A  31      21.490 -10.229 -14.091 
ATOM     66  O   THR A  31      20.646 -11.105 -13.907 
ATOM     67  N   HIS A  32      22.064  -9.557 -13.079 
ATOM     68  CA  HIS A  32      21.744  -9.842 -11.711 
ATOM     69  ND1 HIS A  32      22.771 -10.826  -8.882 
ATOM     70  CG  HIS A  32      22.450  -9.554  -9.301 
ATOM     71  CB  HIS A  32      22.623  -9.069 -10.710 
ATOM     72  NE2 HIS A  32      22.010  -9.743  -7.096 
ATOM     73  CD2 HIS A  32      21.986  -8.905  -8.198 
ATOM     74  CE1 HIS A  32      22.488 -10.885  -7.556 
ATOM     75  C   HIS A  32      20.311  -9.481 -11.477 
ATOM     76  O   HIS A  32      19.604 -10.145 -10.722 
ATOM     77  N   PHE A  33      19.841  -8.406 -12.133 
ATOM     78  CA  PHE A  33      18.494  -7.942 -11.975 
ATOM     79  CB  PHE A  33      18.233  -6.698 -12.850 
ATOM     80  CG  PHE A  33      16.831  -6.221 -12.683 
ATOM     81  CD1 PHE A  33      15.822  -6.729 -13.471 
ATOM     82  CD2 PHE A  33      16.525  -5.261 -11.749 
ATOM     83  CE1 PHE A  33      14.528  -6.288 -13.327 
ATOM     84  CE2 PHE A  33      15.232  -4.815 -11.599 
ATOM     85  CZ  PHE A  33      14.232  -5.330 -12.388 
ATOM     86  C   PHE A  33      17.577  -9.044 -12.410 
ATOM     87  O   PHE A  33      16.584  -9.337 -11.745 
ATOM     88  N   LEU A  34      17.891  -9.694 -13.546 
ATOM     89  CA  LEU A  34      17.052 -10.740 -14.056 
ATOM     90  CB  LEU A  34      17.509 -11.262 -15.429 
ATOM     91  CG  LEU A  34      17.352 -10.227 -16.561 
ATOM     92  CD1 LEU A  34      17.815 -10.799 -17.911 
ATOM     93  CD2 LEU A  34      15.914  -9.684 -16.622 
ATOM     94  C   LEU A  34      17.034 -11.895 -13.105 
ATOM     95  O   LEU A  34      15.977 -12.463 -12.835 
ATOM     96  N   THR A  35      18.201 -12.276 -12.555 
ATOM     97  CA  THR A  35      18.222 -13.429 -11.706 
ATOM     98  CB  THR A  35      19.611 -13.827 -11.277 
ATOM     99  OG1 THR A  35      19.582 -15.110 -10.672 
ATOM    100  CG2 THR A  35      20.183 -12.793 -10.291 
ATOM    101  C   THR A  35      17.370 -13.183 -10.496 
ATOM    102  O   THR A  35      16.600 -14.054 -10.093 
ATOM    103  N   GLN A  36      17.510 -12.004  -9.861 
ATOM    104  CA  GLN A  36      16.760 -11.714  -8.673 
ATOM    105  CB  GLN A  36      17.330 -10.515  -7.900 
ATOM    106  CG  GLN A  36      18.719 -10.776  -7.318 
ATOM    107  CD  GLN A  36      19.161  -9.521  -6.583 
ATOM    108  OE1 GLN A  36      18.999  -8.403  -7.076 
ATOM    109  NE2 GLN A  36      19.727  -9.702  -5.360 
ATOM    110  C   GLN A  36      15.306 -11.414  -8.928 
ATOM    111  O   GLN A  36      14.428 -11.820  -8.172 
ATOM    112  N   HIS A  37      15.041 -10.560  -9.926 
ATOM    113  CA  HIS A  37      13.739 -10.030 -10.232 
ATOM    114  ND1 HIS A  37      13.488  -7.875  -7.943 
ATOM    115  CG  HIS A  37      14.262  -7.931  -9.081 
ATOM    116  CB  HIS A  37      13.787  -8.508 -10.384 
ATOM    117  NE2 HIS A  37      15.483  -7.062  -7.395 
ATOM    118  CD2 HIS A  37      15.476  -7.429  -8.730 
ATOM    119  CE1 HIS A  37      14.268  -7.348  -6.966 
ATOM    120  C   HIS A  37      12.906 -10.649 -11.327 
ATOM    121  O   HIS A  37      11.752 -10.256 -11.466 
ATOM    122  N   TYR A  38      13.434 -11.530 -12.202 
ATOM    123  CA  TYR A  38      12.632 -11.883 -13.350 
ATOM    124  CB  TYR A  38      13.334 -11.414 -14.642 
ATOM    125  CG  TYR A  38      12.655 -11.872 -15.887 
ATOM    126  CD1 TYR A  38      11.465 -11.319 -16.304 
ATOM    127  CD2 TYR A  38      13.246 -12.841 -16.668 
ATOM    128  CE1 TYR A  38      10.868 -11.746 -17.467 
ATOM    129  CE2 TYR A  38      12.653 -13.271 -17.830 
ATOM    130  CZ  TYR A  38      11.459 -12.724 -18.231 
ATOM    131  OH  TYR A  38      10.848 -13.164 -19.425 
ATOM    132  C   TYR A  38      12.379 -13.364 -13.432 
ATOM    133  O   TYR A  38      13.285 -14.174 -13.250 
ATOM    134  N   ASP A  39      11.102 -13.741 -13.690 
ATOM    135  CA  ASP A  39      10.698 -15.112 -13.886 
ATOM    136  CB  ASP A  39      10.028 -15.729 -12.643 
ATOM    137  CG  ASP A  39       9.940 -17.238 -12.841 
ATOM    138  OD1 ASP A  39      10.562 -17.742 -13.815 
ATOM    139  OD2 ASP A  39       9.249 -17.904 -12.025 
ATOM    140  C   ASP A  39       9.669 -15.081 -14.984 
ATOM    141  O   ASP A  39       8.529 -14.682 -14.754 
ATOM    142  N   ALA A  40      10.037 -15.519 -16.207 
ATOM    143  CA  ALA A  40       9.168 -15.355 -17.343 
ATOM    144  CB  ALA A  40       9.809 -15.843 -18.652 
ATOM    145  C   ALA A  40       7.861 -16.082 -17.196 
ATOM    146  O   ALA A  40       6.812 -15.469 -17.390 
ATOM    147  N   LYS A  41       7.868 -17.386 -16.837 
ATOM    148  CA  LYS A  41       6.612 -18.091 -16.756 
ATOM    149  CB  LYS A  41       6.394 -19.072 -17.922 
ATOM    150  CG  LYS A  41       6.320 -18.394 -19.293 
ATOM    151  CD  LYS A  41       6.383 -19.380 -20.462 
ATOM    152  CE  LYS A  41       6.315 -18.723 -21.842 
ATOM    153  NZ  LYS A  41       6.395 -19.761 -22.893 
ATOM    154  C   LYS A  41       6.607 -18.900 -15.492 
ATOM    155  O   LYS A  41       6.979 -20.072 -15.469 
ATOM    156  N   PRO A  42       6.164 -18.261 -14.447 
ATOM    157  CA  PRO A  42       6.146 -18.766 -13.096 
ATOM    158  CD  PRO A  42       5.459 -16.998 -14.579 
ATOM    159  CB  PRO A  42       5.693 -17.583 -12.242 
ATOM    160  CG  PRO A  42       4.817 -16.760 -13.203 
ATOM    161  C   PRO A  42       5.350 -19.982 -12.740 
ATOM    162  O   PRO A  42       5.866 -20.776 -11.954 
ATOM    163  N   GLN A  43       4.106 -20.125 -13.253 
ATOM    164  CA  GLN A  43       3.233 -21.210 -12.882 
ATOM    165  CB  GLN A  43       3.921 -22.559 -12.575 
ATOM    166  CG  GLN A  43       2.969 -23.746 -12.437 
ATOM    167  CD  GLN A  43       2.653 -24.258 -13.835 
ATOM    168  OE1 GLN A  43       2.011 -23.577 -14.631 
ATOM    169  NE2 GLN A  43       3.125 -25.496 -14.144 
ATOM    170  C   GLN A  43       2.428 -20.772 -11.677 
ATOM    171  O   GLN A  43       1.781 -19.726 -11.696 
ATOM    172  N   GLY A  44       2.476 -21.564 -10.580 
ATOM    173  CA  GLY A  44       1.617 -21.423  -9.423 
ATOM    174  C   GLY A  44       1.682 -20.099  -8.711 
ATOM    175  O   GLY A  44       0.636 -19.515  -8.436 
ATOM    176  N   ARG A  45       2.881 -19.573  -8.391 
ATOM    177  CA  ARG A  45       2.966 -18.320  -7.681 
ATOM    178  CB  ARG A  45       2.277 -17.177  -8.444 
ATOM    179  CG  ARG A  45       2.951 -16.883  -9.786 
ATOM    180  CD  ARG A  45       2.084 -16.065 -10.743 
ATOM    181  NE  ARG A  45       2.134 -14.640 -10.313 
ATOM    182  CZ  ARG A  45       1.083 -13.819 -10.595 
ATOM    183  NH1 ARG A  45      -0.026 -14.325 -11.205 
ATOM    184  NH2 ARG A  45       1.132 -12.493 -10.270 
ATOM    185  C   ARG A  45       2.353 -18.422  -6.307 
ATOM    186  O   ARG A  45       1.777 -17.453  -5.809 
ATOM    187  N   ASP A  46       2.452 -19.607  -5.663 
ATOM    188  CA  ASP A  46       1.984 -19.790  -4.311 
ATOM    189  CB  ASP A  46       1.250 -21.127  -4.079 
ATOM    190  CG  ASP A  46       2.197 -22.277  -4.390 
ATOM    191  OD1 ASP A  46       3.256 -22.021  -5.022 
ATOM    192  OD2 ASP A  46       1.866 -23.431  -4.005 
ATOM    193  C   ASP A  46       3.161 -19.699  -3.376 
ATOM    194  O   ASP A  46       4.259 -19.317  -3.777 
ATOM    195  N   ASP A  47       2.954 -20.056  -2.089 
ATOM    196  CA  ASP A  47       3.986 -19.963  -1.086 
ATOM    197  CB  ASP A  47       3.505 -20.399   0.311 
ATOM    198  CG  ASP A  47       2.512 -19.366   0.829 
ATOM    199  OD1 ASP A  47       2.392 -18.285   0.192 
ATOM    200  OD2 ASP A  47       1.859 -19.643   1.870 
ATOM    201  C   ASP A  47       5.122 -20.868  -1.453 
ATOM    202  O   ASP A  47       6.290 -20.503  -1.321 
ATOM    203  N   ARG A  48       4.797 -22.077  -1.942 
ATOM    204  CA  ARG A  48       5.781 -23.061  -2.293 
ATOM    205  CB  ARG A  48       5.140 -24.351  -2.823 
ATOM    206  CG  ARG A  48       6.146 -25.430  -3.211 
ATOM    207  CD  ARG A  48       5.521 -26.560  -4.029 
ATOM    208  NE  ARG A  48       5.134 -25.982  -5.348 
ATOM    209  CZ  ARG A  48       4.541 -26.764  -6.297 
ATOM    210  NH1 ARG A  48       4.304 -28.084  -6.046 
ATOM    211  NH2 ARG A  48       4.179 -26.221  -7.497 
ATOM    212  C   ARG A  48       6.632 -22.511  -3.395 
ATOM    213  O   ARG A  48       7.843 -22.722  -3.421 
ATOM    214  N   TYR A  49       6.004 -21.778  -4.332 
ATOM    215  CA  TYR A  49       6.690 -21.207  -5.452 
ATOM    216  CB  TYR A  49       5.716 -20.385  -6.317 
ATOM    217  CG  TYR A  49       6.455 -19.484  -7.246 
ATOM    218  CD1 TYR A  49       6.995 -19.944  -8.423 
ATOM    219  CD2 TYR A  49       6.580 -18.149  -6.930 
ATOM    220  CE1 TYR A  49       7.662 -19.084  -9.266 
ATOM    221  CE2 TYR A  49       7.244 -17.287  -7.767 
ATOM    222  CZ  TYR A  49       7.787 -17.755  -8.938 
ATOM    223  OH  TYR A  49       8.468 -16.868  -9.798 
ATOM    224  C   TYR A  49       7.763 -20.299  -4.937 
ATOM    225  O   TYR A  49       8.907 -20.361  -5.387 
ATOM    226  N   CYS A  50       7.427 -19.442  -3.956 
ATOM    227  CA  CYS A  50       8.387 -18.513  -3.432 
ATOM    228  CB  CYS A  50       7.789 -17.543  -2.401 
ATOM    229  SG  CYS A  50       6.919 -16.168  -3.203 
ATOM    230  C   CYS A  50       9.521 -19.233  -2.772 
ATOM    231  O   CYS A  50      10.680 -18.874  -2.966 
ATOM    232  N   GLU A  51       9.232 -20.282  -1.984 
ATOM    233  CA  GLU A  51      10.291 -20.937  -1.274 
ATOM    234  CB  GLU A  51       9.814 -22.052  -0.328 
ATOM    235  CG  GLU A  51       9.046 -21.500   0.875 
ATOM    236  CD  GLU A  51       8.647 -22.660   1.776 
ATOM    237  OE1 GLU A  51       8.797 -23.834   1.341 
ATOM    238  OE2 GLU A  51       8.191 -22.384   2.918 
ATOM    239  C   GLU A  51      11.271 -21.539  -2.238 
ATOM    240  O   GLU A  51      12.477 -21.471  -2.014 
ATOM    241  N   SER A  52      10.782 -22.163  -3.323 
ATOM    242  CA  SER A  52      11.648 -22.819  -4.266 
ATOM    243  CB  SER A  52      10.871 -23.670  -5.287 
ATOM    244  OG  SER A  52      11.770 -24.296  -6.189 
ATOM    245  C   SER A  52      12.484 -21.840  -5.041 
ATOM    246  O   SER A  52      13.695 -22.015  -5.173 
ATOM    247  N   ILE A  53      11.853 -20.774  -5.572 
ATOM    248  CA  ILE A  53      12.510 -19.830  -6.436 
ATOM    249  CB  ILE A  53      11.569 -18.839  -7.063 
ATOM    250  CG1 ILE A  53      12.268 -18.100  -8.213 
ATOM    251  CG2 ILE A  53      11.022 -17.910  -5.967 
ATOM    252  CD1 ILE A  53      11.307 -17.285  -9.080 
ATOM    253  C   ILE A  53      13.564 -19.071  -5.697 
ATOM    254  O   ILE A  53      14.625 -18.777  -6.243 
ATOM    255  N   MET A  54      13.288 -18.724  -4.431 
ATOM    256  CA  MET A  54      14.208 -17.931  -3.681 
ATOM    257  CB  MET A  54      13.657 -17.630  -2.278 
ATOM    258  CG  MET A  54      14.129 -16.292  -1.716 
ATOM    259  SD  MET A  54      13.400 -14.851  -2.557 
ATOM    260  CE  MET A  54      13.965 -13.641  -1.327 
ATOM    261  C   MET A  54      15.482 -18.715  -3.574 
ATOM    262  O   MET A  54      16.577 -18.162  -3.661 
ATOM    263  N   ARG A  55      15.360 -20.040  -3.377 
ATOM    264  CA  ARG A  55      16.487 -20.926  -3.259 
ATOM    265  CB  ARG A  55      16.035 -22.353  -2.921 
ATOM    266  CG  ARG A  55      15.198 -22.413  -1.641 
ATOM    267  CD  ARG A  55      14.502 -23.757  -1.423 
ATOM    268  NE  ARG A  55      15.339 -24.566  -0.498 
ATOM    269  CZ  ARG A  55      15.110 -25.907  -0.399 
ATOM    270  NH1 ARG A  55      14.168 -26.490  -1.198 
ATOM    271  NH2 ARG A  55      15.823 -26.659   0.486 
ATOM    272  C   ARG A  55      17.249 -20.983  -4.555 
ATOM    273  O   ARG A  55      18.476 -20.907  -4.565 
ATOM    274  N   ARG A  56      16.538 -21.101  -5.694 
ATOM    275  CA  ARG A  56      17.186 -21.258  -6.971 
ATOM    276  CB  ARG A  56      16.203 -21.454  -8.140 
ATOM    277  CG  ARG A  56      15.409 -22.759  -8.083 
ATOM    278  CD  ARG A  56      14.767 -23.128  -9.423 
ATOM    279  NE  ARG A  56      13.877 -22.004  -9.821 
ATOM    280  CZ  ARG A  56      12.561 -22.008  -9.459 
ATOM    281  NH1 ARG A  56      12.047 -23.057  -8.752 
ATOM    282  NH2 ARG A  56      11.757 -20.960  -9.804 
ATOM    283  C   ARG A  56      17.993 -20.038  -7.297 
ATOM    284  O   ARG A  56      19.094 -20.132  -7.842 
ATOM    285  N   ARG A  57      17.434 -18.858  -6.981 
ATOM    286  CA  ARG A  57      17.989 -17.566  -7.272 
ATOM    287  CB  ARG A  57      16.981 -16.432  -7.028 
ATOM    288  CG  ARG A  57      15.720 -16.618  -7.872 
ATOM    289  CD  ARG A  57      16.007 -16.749  -9.368 
ATOM    290  NE  ARG A  57      14.774 -17.286 -10.009 
ATOM    291  CZ  ARG A  57      14.462 -16.937 -11.292 
ATOM    292  NH1 ARG A  57      15.255 -16.058 -11.970 
ATOM    293  NH2 ARG A  57      13.356 -17.462 -11.896 
ATOM    294  C   ARG A  57      19.215 -17.308  -6.446 
ATOM    295  O   ARG A  57      20.047 -16.489  -6.833 
ATOM    296  N   GLY A  58      19.345 -17.952  -5.266 
ATOM    297  CA  GLY A  58      20.518 -17.749  -4.452 
ATOM    298  C   GLY A  58      20.249 -16.676  -3.435 
ATOM    299  O   GLY A  58      21.171 -16.056  -2.910 
ATOM    300  N   LEU A  59      18.957 -16.404  -3.197 
ATOM    301  CA  LEU A  59      18.390 -15.442  -2.291 
ATOM    302  CB  LEU A  59      16.997 -14.993  -2.748 
ATOM    303  CG  LEU A  59      17.057 -14.335  -4.141 
ATOM    304  CD1 LEU A  59      15.690 -13.786  -4.573 
ATOM    305  CD2 LEU A  59      18.175 -13.282  -4.214 
ATOM    306  C   LEU A  59      18.342 -15.875  -0.842 
ATOM    307  O   LEU A  59      17.877 -15.107  -0.005 
ATOM    308  N   THR A  60      18.628 -17.158  -0.543 
ATOM    309  CA  THR A  60      18.521 -17.780   0.758 
ATOM    310  CB  THR A  60      18.422 -19.273   0.655 
ATOM    311  OG1 THR A  60      19.592 -19.810   0.057 
ATOM    312  CG2 THR A  60      17.192 -19.608  -0.204 
ATOM    313  C   THR A  60      19.582 -17.448   1.776 
ATOM    314  O   THR A  60      19.306 -17.592   2.964 
ATOM    315  N   SER A  61      20.833 -17.093   1.412 
ATOM    316  CA  SER A  61      21.758 -16.859   2.493 
ATOM    317  CB  SER A  61      22.957 -17.826   2.485 
ATOM    318  OG  SER A  61      22.517 -19.158   2.702 
ATOM    319  C   SER A  61      22.320 -15.475   2.407 
ATOM    320  O   SER A  61      23.186 -15.209   1.575 
ATOM    321  N   PRO A  62      21.889 -14.572   3.254 
ATOM    322  CA  PRO A  62      20.832 -14.844   4.197 
ATOM    323  CD  PRO A  62      22.847 -13.617   3.787 
ATOM    324  CB  PRO A  62      20.985 -13.822   5.320 
ATOM    325  CG  PRO A  62      22.467 -13.428   5.263 
ATOM    326  C   PRO A  62      19.514 -14.718   3.499 
ATOM    327  O   PRO A  62      19.488 -14.279   2.350 
ATOM    328  N   CYS A  63      18.409 -15.091   4.176 
ATOM    329  CA  CYS A  63      17.107 -15.029   3.577 
ATOM    330  CB  CYS A  63      15.980 -15.525   4.508 
ATOM    331  SG  CYS A  63      16.264 -17.191   5.180 
ATOM    332  C   CYS A  63      16.811 -13.590   3.286 
ATOM    333  O   CYS A  63      16.979 -12.728   4.148 
ATOM    334  N   LYS A  64      16.363 -13.286   2.050 
ATOM    335  CA  LYS A  64      16.024 -11.933   1.733 
ATOM    336  CB  LYS A  64      15.958 -11.675   0.217 
ATOM    337  CG  LYS A  64      15.947 -10.196  -0.175 
ATOM    338  CD  LYS A  64      16.188  -9.974  -1.671 
ATOM    339  CE  LYS A  64      16.192  -8.501  -2.084 
ATOM    340  NZ  LYS A  64      16.367  -8.389  -3.549 
ATOM    341  C   LYS A  64      14.671 -11.685   2.334 
ATOM    342  O   LYS A  64      13.782 -12.531   2.250 
ATOM    343  N   ASP A  65      14.485 -10.514   2.975 
ATOM    344  CA  ASP A  65      13.252 -10.245   3.660 
ATOM    345  CB  ASP A  65      13.310  -8.967   4.522 
ATOM    346  CG  ASP A  65      13.625  -7.757   3.647 
ATOM    347  OD1 ASP A  65      14.224  -7.939   2.553 
ATOM    348  OD2 ASP A  65      13.278  -6.626   4.077 
ATOM    349  C   ASP A  65      12.107 -10.144   2.699 
ATOM    350  O   ASP A  65      11.037 -10.700   2.946 
ATOM    351  N   ILE A  66      12.280  -9.419   1.579 
ATOM    352  CA  ILE A  66      11.198  -9.300   0.645 
ATOM    353  CB  ILE A  66      10.432  -8.019   0.848 
ATOM    354  CG1 ILE A  66       9.083  -8.013   0.109 
ATOM    355  CG2 ILE A  66      11.366  -6.859   0.468 
ATOM    356  CD1 ILE A  66       9.205  -8.016  -1.410 
ATOM    357  C   ILE A  66      11.805  -9.311  -0.725 
ATOM    358  O   ILE A  66      12.863  -8.720  -0.940 
ATOM    359  N   ASN A  67      11.179 -10.019  -1.688 
ATOM    360  CA  ASN A  67      11.720 -10.015  -3.017 
ATOM    361  CB  ASN A  67      12.741 -11.139  -3.259 
ATOM    362  CG  ASN A  67      13.477 -10.847  -4.558 
ATOM    363  OD1 ASN A  67      14.272  -9.911  -4.638 
ATOM    364  ND2 ASN A  67      13.214 -11.676  -5.603 
ATOM    365  C   ASN A  67      10.584 -10.205  -3.973 
ATOM    366  O   ASN A  67       9.740 -11.082  -3.786 
ATOM    367  N   THR A  68      10.556  -9.392  -5.048 
ATOM    368  CA  THR A  68       9.471  -9.467  -5.982 
ATOM    369  CB  THR A  68       8.762  -8.158  -6.145 
ATOM    370  OG1 THR A  68       8.269  -7.721  -4.886 
ATOM    371  CG2 THR A  68       7.598  -8.348  -7.130 
ATOM    372  C   THR A  68       9.996  -9.879  -7.324 
ATOM    373  O   THR A  68      11.059  -9.439  -7.762 
ATOM    374  N   PHE A  69       9.236 -10.761  -8.006 
ATOM    375  CA  PHE A  69       9.601 -11.241  -9.309 
ATOM    376  CB  PHE A  69       9.527 -12.774  -9.435 
ATOM    377  CG  PHE A  69      10.543 -13.384  -8.526 
ATOM    378  CD1 PHE A  69      11.831 -13.609  -8.956 
ATOM    379  CD2 PHE A  69      10.207 -13.734  -7.237 
ATOM    380  CE1 PHE A  69      12.768 -14.171  -8.120 
ATOM    381  CE2 PHE A  69      11.140 -14.295  -6.395 
ATOM    382  CZ  PHE A  69      12.423 -14.515  -6.835 
ATOM    383  C   PHE A  69       8.608 -10.690 -10.287 
ATOM    384  O   PHE A  69       7.415 -10.605 -10.001 
ATOM    385  N   ILE A  70       9.099 -10.300 -11.480 
ATOM    386  CA  ILE A  70       8.279  -9.766 -12.530 
ATOM    387  CB  ILE A  70       8.894  -8.585 -13.228 
ATOM    388  CG1 ILE A  70       9.137  -7.438 -12.235 
ATOM    389  CG2 ILE A  70       7.982  -8.201 -14.407 
ATOM    390  CD1 ILE A  70      10.026  -6.325 -12.786 
ATOM    391  C   ILE A  70       8.146 -10.852 -13.550 
ATOM    392  O   ILE A  70       9.106 -11.572 -13.824 
ATOM    393  N   HIS A  71       6.934 -11.011 -14.122 
ATOM    394  CA  HIS A  71       6.704 -12.056 -15.078 
ATOM    395  ND1 HIS A  71       6.623 -14.322 -12.875 
ATOM    396  CG  HIS A  71       5.646 -13.442 -13.288 
ATOM    397  CB  HIS A  71       5.509 -12.942 -14.696 
ATOM    398  NE2 HIS A  71       5.416 -13.823 -11.074 
ATOM    399  CD2 HIS A  71       4.918 -13.148 -12.176 
ATOM    400  CE1 HIS A  71       6.439 -14.514 -11.544 
ATOM    401  C   HIS A  71       6.415 -11.410 -16.399 
ATOM    402  O   HIS A  71       6.310 -10.188 -16.486 
ATOM    403  N   GLY A  72       6.286 -12.218 -17.476 
ATOM    404  CA  GLY A  72       6.017 -11.656 -18.772 
ATOM    405  C   GLY A  72       7.295 -11.593 -19.560 
ATOM    406  O   GLY A  72       8.294 -12.209 -19.193 
ATOM    407  N   ASN A  73       7.269 -10.867 -20.702 
ATOM    408  CA  ASN A  73       8.405 -10.782 -21.584 
ATOM    409  CB  ASN A  73       8.034 -10.508 -23.057 
ATOM    410  CG  ASN A  73       7.346  -9.151 -23.163 
ATOM    411  OD1 ASN A  73       7.968  -8.146 -23.502 
ATOM    412  ND2 ASN A  73       6.017  -9.119 -22.872 
ATOM    413  C   ASN A  73       9.371  -9.723 -21.133 
ATOM    414  O   ASN A  73       8.994  -8.716 -20.538 
ATOM    415  N   LYS A  74      10.668  -9.952 -21.434 
ATOM    416  CA  LYS A  74      11.764  -9.101 -21.052 
ATOM    417  CB  LYS A  74      13.152  -9.709 -21.329 
ATOM    418  CG  LYS A  74      13.502 -10.903 -20.438 
ATOM    419  CD  LYS A  74      14.866 -11.514 -20.762 
ATOM    420  CE  LYS A  74      14.989 -11.999 -22.206 
ATOM    421  NZ  LYS A  74      16.380 -12.427 -22.480 
ATOM    422  C   LYS A  74      11.726  -7.769 -21.741 
ATOM    423  O   LYS A  74      12.108  -6.759 -21.152 
ATOM    424  N   ARG A  75      11.268  -7.726 -23.005 
ATOM    425  CA  ARG A  75      11.336  -6.518 -23.783 
ATOM    426  CB  ARG A  75      10.706  -6.680 -25.174 
ATOM    427  CG  ARG A  75      11.275  -7.856 -25.964 
ATOM    428  CD  ARG A  75      10.777  -7.928 -27.407 
ATOM    429  NE  ARG A  75       9.288  -7.909 -27.372 
ATOM    430  CZ  ARG A  75       8.587  -9.047 -27.093 
ATOM    431  NH1 ARG A  75       9.247 -10.192 -26.754 
ATOM    432  NH2 ARG A  75       7.223  -9.036 -27.147 
ATOM    433  C   ARG A  75      10.568  -5.434 -23.096 
ATOM    434  O   ARG A  75      11.000  -4.283 -23.058 
ATOM    435  N   SER A  76       9.396  -5.775 -22.533 
ATOM    436  CA  SER A  76       8.562  -4.791 -21.905 
ATOM    437  CB  SER A  76       7.236  -5.385 -21.396 
ATOM    438  OG  SER A  76       6.471  -5.878 -22.487 
ATOM    439  C   SER A  76       9.281  -4.196 -20.730 
ATOM    440  O   SER A  76       9.132  -3.009 -20.441 
ATOM    441  N   ILE A  77      10.063  -5.017 -20.003 
ATOM    442  CA  ILE A  77      10.777  -4.552 -18.848 
ATOM    443  CB  ILE A  77      11.426  -5.664 -18.076 
ATOM    444  CG1 ILE A  77      10.357  -6.647 -17.572 
ATOM    445  CG2 ILE A  77      12.260  -5.039 -16.946 
ATOM    446  CD1 ILE A  77      10.932  -7.947 -17.010 
ATOM    447  C   ILE A  77      11.850  -3.586 -19.254 
ATOM    448  O   ILE A  77      12.029  -2.547 -18.626 
ATOM    449  N   LYS A  78      12.600  -3.902 -20.324 
ATOM    450  CA  LYS A  78      13.670  -3.048 -20.763 
ATOM    451  CB  LYS A  78      14.457  -3.613 -21.957 
ATOM    452  CG  LYS A  78      15.314  -4.836 -21.619 
ATOM    453  CD  LYS A  78      15.896  -5.526 -22.854 
ATOM    454  CE  LYS A  78      16.828  -6.696 -22.531 
ATOM    455  NZ  LYS A  78      16.037  -7.912 -22.246 
ATOM    456  C   LYS A  78      13.105  -1.727 -21.186 
ATOM    457  O   LYS A  78      13.736  -0.686 -21.012 
ATOM    458  N   ALA A  79      11.881  -1.748 -21.741 
ATOM    459  CA  ALA A  79      11.200  -0.603 -22.284 
ATOM    460  CB  ALA A  79       9.821  -0.951 -22.871 
ATOM    461  C   ALA A  79      10.987   0.445 -21.231 
ATOM    462  O   ALA A  79      10.878   1.630 -21.545 
ATOM    463  N   ILE A  80      10.868   0.044 -19.956 
ATOM    464  CA  ILE A  80      10.626   1.016 -18.927 
ATOM    465  CB  ILE A  80      10.255   0.446 -17.581 
ATOM    466  CG1 ILE A  80      11.316  -0.473 -16.984 
ATOM    467  CG2 ILE A  80       8.892  -0.240 -17.747 
ATOM    468  CD1 ILE A  80      10.900  -1.026 -15.623 
ATOM    469  C   ILE A  80      11.745   2.022 -18.874 
ATOM    470  O   ILE A  80      11.546   3.160 -18.452 
ATOM    471  N   CYS A  81      12.966   1.624 -19.275 
ATOM    472  CA  CYS A  81      14.117   2.486 -19.280 
ATOM    473  CB  CYS A  81      15.428   1.734 -19.567 
ATOM    474  SG  CYS A  81      15.754   0.459 -18.312 
ATOM    475  C   CYS A  81      13.959   3.596 -20.289 
ATOM    476  O   CYS A  81      14.689   4.586 -20.237 
ATOM    477  N   GLU A  82      13.062   3.434 -21.284 
ATOM    478  CA  GLU A  82      12.862   4.454 -22.277 
ATOM    479  CB  GLU A  82      12.970   3.920 -23.715 
ATOM    480  CG  GLU A  82      11.961   2.809 -24.013 
ATOM    481  CD  GLU A  82      12.156   2.352 -25.452 
ATOM    482  OE1 GLU A  82      12.213   3.228 -26.356 
ATOM    483  OE2 GLU A  82      12.249   1.114 -25.666 
ATOM    484  C   GLU A  82      11.484   5.028 -22.107 
ATOM    485  O   GLU A  82      10.696   4.562 -21.287 
ATOM    486  N   ASN A  83      11.173   6.085 -22.884 
ATOM    487  CA  ASN A  83       9.911   6.767 -22.808 
ATOM    488  CB  ASN A  83       9.851   8.042 -23.664 
ATOM    489  CG  ASN A  83      10.676   9.103 -22.944 
ATOM    490  OD1 ASN A  83      10.664   9.185 -21.715 
ATOM    491  ND2 ASN A  83      11.416   9.938 -23.723 
ATOM    492  C   ASN A  83       8.817   5.839 -23.229 
ATOM    493  O   ASN A  83       7.665   6.001 -22.831 
ATOM    494  N   LYS A  84       9.156   4.826 -24.043 
ATOM    495  CA  LYS A  84       8.180   3.925 -24.580 
ATOM    496  CB  LYS A  84       8.857   2.817 -25.416 
ATOM    497  CG  LYS A  84       7.921   1.834 -26.122 
ATOM    498  CD  LYS A  84       7.153   0.911 -25.178 
ATOM    499  CE  LYS A  84       6.396  -0.197 -25.909 
ATOM    500  NZ  LYS A  84       7.357  -1.190 -26.441 
ATOM    501  C   LYS A  84       7.386   3.298 -23.466 
ATOM    502  O   LYS A  84       6.161   3.232 -23.563 
ATOM    503  N   ASN A  85       8.029   2.807 -22.383 
ATOM    504  CA  ASN A  85       7.206   2.217 -21.358 
ATOM    505  CB  ASN A  85       7.343   0.680 -21.318 
ATOM    506  CG  ASN A  85       6.232   0.074 -20.468 
ATOM    507  OD1 ASN A  85       5.067   0.455 -20.576 
ATOM    508  ND2 ASN A  85       6.604  -0.897 -19.592 
ATOM    509  C   ASN A  85       7.600   2.737 -20.000 
ATOM    510  O   ASN A  85       7.516   2.004 -19.015 
ATOM    511  N   GLY A  86       7.987   4.025 -19.869 
ATOM    512  CA  GLY A  86       8.358   4.440 -18.541 
ATOM    513  C   GLY A  86       8.406   5.935 -18.432 
ATOM    514  O   GLY A  86       8.529   6.651 -19.426 
ATOM    515  N   ASN A  87       8.313   6.432 -17.176 
ATOM    516  CA  ASN A  87       8.388   7.834 -16.866 
ATOM    517  CB  ASN A  87       7.070   8.434 -16.338 
ATOM    518  CG  ASN A  87       6.033   8.383 -17.450 
ATOM    519  OD1 ASN A  87       5.564   7.312 -17.828 
ATOM    520  ND2 ASN A  87       5.650   9.574 -17.983 
ATOM    521  C   ASN A  87       9.381   7.966 -15.753 
ATOM    522  O   ASN A  87       9.660   7.005 -15.039 
ATOM    523  N   PRO A  88       9.943   9.130 -15.590 
ATOM    524  CA  PRO A  88      10.890   9.367 -14.542 
ATOM    525  CD  PRO A  88       9.915  10.189 -16.582 
ATOM    526  CB  PRO A  88      11.522  10.727 -14.851 
ATOM    527  CG  PRO A  88      10.555  11.384 -15.857 
ATOM    528  C   PRO A  88      10.168   9.304 -13.236 
ATOM    529  O   PRO A  88       9.050   9.812 -13.144 
ATOM    530  N   HIS A  89      10.804   8.706 -12.212 
ATOM    531  CA  HIS A  89      10.210   8.527 -10.923 
ATOM    532  ND1 HIS A  89       7.895   6.729  -9.424 
ATOM    533  CG  HIS A  89       9.268   6.743  -9.344 
ATOM    534  CB  HIS A  89      10.169   7.046 -10.506 
ATOM    535  NE2 HIS A  89       8.415   6.182  -7.333 
ATOM    536  CD2 HIS A  89       9.569   6.408  -8.061 
ATOM    537  CE1 HIS A  89       7.434   6.387  -8.195 
ATOM    538  C   HIS A  89      11.094   9.291 -10.006 
ATOM    539  O   HIS A  89      12.249   9.524 -10.348 
ATOM    540  N   ARG A  90      10.614   9.570  -8.777 
ATOM    541  CA  ARG A  90      11.134  10.633  -7.973 
ATOM    542  CB  ARG A  90      10.638  10.532  -6.524 
ATOM    543  CG  ARG A  90       9.118  10.621  -6.401 
ATOM    544  CD  ARG A  90       8.581  12.052  -6.436 
ATOM    545  NE  ARG A  90       7.099  11.972  -6.308 
ATOM    546  CZ  ARG A  90       6.398  13.027  -5.801 
ATOM    547  NH1 ARG A  90       7.050  14.164  -5.418 
ATOM    548  NH2 ARG A  90       5.043  12.938  -5.660 
ATOM    549  C   ARG A  90      12.627  10.723  -7.915 
ATOM    550  O   ARG A  90      13.186  11.625  -8.535 
ATOM    551  N   GLU A  91      13.353   9.801  -7.262 
ATOM    552  CA  GLU A  91      14.755  10.115  -7.224 
ATOM    553  CB  GLU A  91      15.367  10.061  -5.812 
ATOM    554  CG  GLU A  91      14.958  11.232  -4.914 
ATOM    555  CD  GLU A  91      13.537  11.000  -4.427 
ATOM    556  OE1 GLU A  91      13.280   9.918  -3.836 
ATOM    557  OE2 GLU A  91      12.688  11.907  -4.644 
ATOM    558  C   GLU A  91      15.504   9.143  -8.074 
ATOM    559  O   GLU A  91      15.859   8.056  -7.623 
ATOM    560  N   ASN A  92      15.780   9.542  -9.330 
ATOM    561  CA  ASN A  92      16.570   8.776 -10.253 
ATOM    562  CB  ASN A  92      18.015   8.583  -9.762 
ATOM    563  CG  ASN A  92      18.669   9.953  -9.678 
ATOM    564  OD1 ASN A  92      18.547  10.766 -10.593 
ATOM    565  ND2 ASN A  92      19.371  10.227  -8.547 
ATOM    566  C   ASN A  92      15.991   7.412 -10.460 
ATOM    567  O   ASN A  92      16.733   6.456 -10.678 
ATOM    568  N   LEU A  93      14.653   7.283 -10.421 
ATOM    569  CA  LEU A  93      14.046   5.998 -10.644 
ATOM    570  CB  LEU A  93      13.196   5.499  -9.462 
ATOM    571  CG  LEU A  93      14.013   5.127  -8.208 
ATOM    572  CD1 LEU A  93      13.097   4.644  -7.072 
ATOM    573  CD2 LEU A  93      15.107   4.099  -8.543 
ATOM    574  C   LEU A  93      13.141   6.137 -11.825 
ATOM    575  O   LEU A  93      12.979   7.226 -12.373 
ATOM    576  N   ARG A  94      12.563   5.007 -12.286 
ATOM    577  CA  ARG A  94      11.651   5.047 -13.395 
ATOM    578  CB  ARG A  94      12.264   4.533 -14.706 
ATOM    579  CG  ARG A  94      13.421   5.410 -15.185 
ATOM    580  CD  ARG A  94      13.981   5.008 -16.550 
ATOM    581  NE  ARG A  94      12.929   5.315 -17.557 
ATOM    582  CZ  ARG A  94      12.803   6.585 -18.040 
ATOM    583  NH1 ARG A  94      13.625   7.577 -17.590 
ATOM    584  NH2 ARG A  94      11.843   6.868 -18.966 
ATOM    585  C   ARG A  94      10.481   4.169 -13.054 
ATOM    586  O   ARG A  94      10.637   3.137 -12.403 
ATOM    587  N   ILE A  95       9.268   4.577 -13.488 
ATOM    588  CA  ILE A  95       8.059   3.839 -13.228 
ATOM    589  CB  ILE A  95       7.025   4.653 -12.501 
ATOM    590  CG1 ILE A  95       5.820   3.791 -12.084 
ATOM    591  CG2 ILE A  95       6.656   5.846 -13.397 
ATOM    592  CD1 ILE A  95       6.118   2.807 -10.956 
ATOM    593  C   ILE A  95       7.471   3.433 -14.552 
ATOM    594  O   ILE A  95       7.417   4.230 -15.487 
ATOM    595  N   SER A  96       7.017   2.167 -14.668 
ATOM    596  CA  SER A  96       6.520   1.669 -15.924 
ATOM    597  CB  SER A  96       6.521   0.132 -16.021 
ATOM    598  OG  SER A  96       5.638  -0.423 -15.057 
ATOM    599  C   SER A  96       5.122   2.137 -16.200 
ATOM    600  O   SER A  96       4.324   2.355 -15.289 
ATOM    601  N   LYS A  97       4.824   2.366 -17.497 
ATOM    602  CA  LYS A  97       3.513   2.735 -17.955 
ATOM    603  CB  LYS A  97       3.499   3.283 -19.390 
ATOM    604  CG  LYS A  97       4.096   4.687 -19.504 
ATOM    605  CD  LYS A  97       4.273   5.153 -20.949 
ATOM    606  CE  LYS A  97       4.718   6.611 -21.063 
ATOM    607  NZ  LYS A  97       6.152   6.728 -20.709 
ATOM    608  C   LYS A  97       2.610   1.543 -17.924 
ATOM    609  O   LYS A  97       1.429   1.655 -17.600 
ATOM    610  N   SER A  98       3.157   0.372 -18.304 
ATOM    611  CA  SER A  98       2.430  -0.864 -18.402 
ATOM    612  CB  SER A  98       3.113  -1.826 -19.387 
ATOM    613  OG  SER A  98       2.438  -3.069 -19.433 
ATOM    614  C   SER A  98       2.391  -1.529 -17.062 
ATOM    615  O   SER A  98       3.191  -1.233 -16.178 
ATOM    616  N   SER A  99       1.438  -2.468 -16.892 
ATOM    617  CA  SER A  99       1.316  -3.181 -15.654 
ATOM    618  CB  SER A  99      -0.138  -3.329 -15.182 
ATOM    619  OG  SER A  99      -0.171  -4.036 -13.953 
ATOM    620  C   SER A  99       1.866  -4.551 -15.901 
ATOM    621  O   SER A  99       1.756  -5.075 -17.006 
ATOM    622  N   PHE A 100       2.499  -5.160 -14.875 
ATOM    623  CA  PHE A 100       3.096  -6.452 -15.063 
ATOM    624  CB  PHE A 100       4.625  -6.462 -14.858 
ATOM    625  CG  PHE A 100       5.327  -5.637 -15.887 
ATOM    626  CD1 PHE A 100       5.439  -4.271 -15.743 
ATOM    627  CD2 PHE A 100       5.897  -6.234 -16.988 
ATOM    628  CE1 PHE A 100       6.097  -3.516 -16.687 
ATOM    629  CE2 PHE A 100       6.556  -5.484 -17.934 
ATOM    630  CZ  PHE A 100       6.657  -4.121 -17.787 
ATOM    631  C   PHE A 100       2.572  -7.384 -14.016 
ATOM    632  O   PHE A 100       2.195  -6.966 -12.922 
ATOM    633  N   GLN A 101       2.513  -8.691 -14.344 
ATOM    634  CA  GLN A 101       2.171  -9.658 -13.345 
ATOM    635  CB  GLN A 101       1.839 -11.052 -13.904 
ATOM    636  CG  GLN A 101       0.489 -11.131 -14.617 
ATOM    637  CD  GLN A 101      -0.593 -11.194 -13.547 
ATOM    638  OE1 GLN A 101      -0.366 -11.697 -12.449 
ATOM    639  NE2 GLN A 101      -1.804 -10.667 -13.873 
ATOM    640  C   GLN A 101       3.394  -9.793 -12.496 
ATOM    641  O   GLN A 101       4.508  -9.873 -13.015 
ATOM    642  N   VAL A 102       3.218  -9.802 -11.161 
ATOM    643  CA  VAL A 102       4.354  -9.886 -10.293 
ATOM    644  CB  VAL A 102       4.759  -8.562  -9.714 
ATOM    645  CG1 VAL A 102       5.195  -7.637 -10.861 
ATOM    646  CG2 VAL A 102       3.584  -8.007  -8.887 
ATOM    647  C   VAL A 102       4.011 -10.774  -9.139 
ATOM    648  O   VAL A 102       2.841 -11.025  -8.854 
ATOM    649  N   THR A 103       5.050 -11.314  -8.467 
ATOM    650  CA  THR A 103       4.829 -12.120  -7.304 
ATOM    651  CB  THR A 103       5.112 -13.577  -7.530 
ATOM    652  OG1 THR A 103       4.295 -14.080  -8.577 
ATOM    653  CG2 THR A 103       4.826 -14.343  -6.226 
ATOM    654  C   THR A 103       5.781 -11.637  -6.255 
ATOM    655  O   THR A 103       6.988 -11.574  -6.489 
ATOM    656  N   THR A 104       5.262 -11.297  -5.057 
ATOM    657  CA  THR A 104       6.109 -10.812  -4.005 
ATOM    658  CB  THR A 104       5.546  -9.614  -3.295 
ATOM    659  OG1 THR A 104       5.356  -8.546  -4.210 
ATOM    660  CG2 THR A 104       6.514  -9.193  -2.176 
ATOM    661  C   THR A 104       6.242 -11.896  -2.986 
ATOM    662  O   THR A 104       5.251 -12.502  -2.581 
ATOM    663  N   CYS A 105       7.490 -12.172  -2.555 
ATOM    664  CA  CYS A 105       7.738 -13.200  -1.586 
ATOM    665  CB  CYS A 105       8.849 -14.165  -2.029 
ATOM    666  SG  CYS A 105       8.448 -14.908  -3.639 
ATOM    667  C   CYS A 105       8.189 -12.511  -0.339 
ATOM    668  O   CYS A 105       9.178 -11.779  -0.349 
ATOM    669  N   LYS A 106       7.459 -12.730   0.774 
ATOM    670  CA  LYS A 106       7.781 -12.086   2.014 
ATOM    671  CB  LYS A 106       6.585 -11.338   2.628 
ATOM    672  CG  LYS A 106       6.127 -10.139   1.793 
ATOM    673  CD  LYS A 106       4.735  -9.634   2.178 
ATOM    674  CE  LYS A 106       4.309  -8.374   1.425 
ATOM    675  NZ  LYS A 106       5.014  -7.194   1.974 
ATOM    676  C   LYS A 106       8.204 -13.134   2.988 
ATOM    677  O   LYS A 106       7.514 -14.131   3.203 
ATOM    678  N   LEU A 107       9.370 -12.908   3.618 
ATOM    679  CA  LEU A 107       9.910 -13.866   4.533 
ATOM    680  CB  LEU A 107      11.381 -13.570   4.883 
ATOM    681  CG  LEU A 107      12.026 -14.570   5.857 
ATOM    682  CD1 LEU A 107      12.138 -15.973   5.238 
ATOM    683  CD2 LEU A 107      13.375 -14.044   6.370 
ATOM    684  C   LEU A 107       9.105 -13.824   5.787 
ATOM    685  O   LEU A 107       8.661 -12.764   6.225 
ATOM    686  N   HIS A 108       8.855 -15.005   6.380 
ATOM    687  CA  HIS A 108       8.191 -15.020   7.648 
ATOM    688  ND1 HIS A 108       6.503 -17.160   5.722 
ATOM    689  CG  HIS A 108       6.507 -16.861   7.063 
ATOM    690  CB  HIS A 108       6.725 -15.489   7.618 
ATOM    691  NE2 HIS A 108       6.076 -19.059   6.793 
ATOM    692  CD2 HIS A 108       6.247 -18.033   7.703 
ATOM    693  CE1 HIS A 108       6.239 -18.488   5.615 
ATOM    694  C   HIS A 108       8.993 -15.906   8.534 
ATOM    695  O   HIS A 108       9.644 -16.843   8.076 
ATOM    696  N   GLY A 109       8.958 -15.620   9.846 
ATOM    697  CA  GLY A 109       9.793 -16.334  10.759 
ATOM    698  C   GLY A 109      10.861 -15.362  11.144 
ATOM    699  O   GLY A 109      11.206 -14.465  10.376 
ATOM    700  N   GLY A 110      11.378 -15.513  12.376 
ATOM    701  CA  GLY A 110      12.344 -14.642  12.983 
ATOM    702  C   GLY A 110      13.717 -14.700  12.379 
ATOM    703  O   GLY A 110      14.419 -13.689  12.376 
ATOM    704  N   SER A 111      14.166 -15.876  11.892 
ATOM    705  CA  SER A 111      15.555 -15.993  11.521 
ATOM    706  CB  SER A 111      16.129 -17.404  11.740 
ATOM    707  OG  SER A 111      17.494 -17.439  11.353 
ATOM    708  C   SER A 111      15.827 -15.629  10.092 
ATOM    709  O   SER A 111      15.060 -15.888   9.167 
ATOM    710  N   PRO A 112      16.953 -14.967   9.967 
ATOM    711  CA  PRO A 112      17.492 -14.571   8.686 
ATOM    712  CD  PRO A 112      17.334 -14.031  11.015 
ATOM    713  CB  PRO A 112      18.504 -13.462   8.973 
ATOM    714  CG  PRO A 112      18.025 -12.860  10.301 
ATOM    715  C   PRO A 112      18.112 -15.709   7.930 
ATOM    716  O   PRO A 112      18.498 -15.507   6.778 
ATOM    717  N   TRP A 113      18.254 -16.900   8.543 
ATOM    718  CA  TRP A 113      18.952 -17.947   7.848 
ATOM    719  CB  TRP A 113      20.140 -18.493   8.653 
ATOM    720  CG  TRP A 113      21.239 -17.473   8.801 
ATOM    721  CD2 TRP A 113      22.171 -17.157   7.757 
ATOM    722  CD1 TRP A 113      21.549 -16.668   9.857 
ATOM    723  NE1 TRP A 113      22.625 -15.874   9.541 
ATOM    724  CE2 TRP A 113      23.017 -16.164   8.250 
ATOM    725  CE3 TRP A 113      22.310 -17.654   6.495 
ATOM    726  CZ2 TRP A 113      24.022 -15.652   7.480 
ATOM    727  CZ3 TRP A 113      23.322 -17.137   5.721 
ATOM    728  CH2 TRP A 113      24.162 -16.156   6.206 
ATOM    729  C   TRP A 113      18.019 -19.078   7.526 
ATOM    730  O   TRP A 113      16.980 -19.259   8.157 
ATOM    731  N   PRO A 114      18.387 -19.844   6.525 
ATOM    732  CA  PRO A 114      17.605 -20.941   6.018 
ATOM    733  CD  PRO A 114      19.726 -19.807   5.959 
ATOM    734  CB  PRO A 114      18.412 -21.510   4.849 
ATOM    735  CG  PRO A 114      19.865 -21.131   5.190 
ATOM    736  C   PRO A 114      17.349 -21.963   7.077 
ATOM    737  O   PRO A 114      18.132 -22.055   8.021 
ATOM    738  N   PRO A 115      16.287 -22.717   6.949 
ATOM    739  CA  PRO A 115      15.417 -22.592   5.810 
ATOM    740  CD  PRO A 115      16.308 -24.080   7.460 
ATOM    741  CB  PRO A 115      14.554 -23.850   5.796 
ATOM    742  CG  PRO A 115      15.436 -24.898   6.494 
ATOM    743  C   PRO A 115      14.624 -21.326   5.826 
ATOM    744  O   PRO A 115      14.324 -20.822   6.907 
ATOM    745  N   CYS A 116      14.262 -20.805   4.637 
ATOM    746  CA  CYS A 116      13.552 -19.559   4.576 
ATOM    747  CB  CYS A 116      14.136 -18.609   3.509 
ATOM    748  SG  CYS A 116      15.947 -18.432   3.606 
ATOM    749  C   CYS A 116      12.141 -19.851   4.153 
ATOM    750  O   CYS A 116      11.913 -20.416   3.083 
ATOM    751  N   GLN A 117      11.145 -19.461   4.980 
ATOM    752  CA  GLN A 117       9.776 -19.689   4.605 
ATOM    753  CB  GLN A 117       8.829 -20.057   5.761 
ATOM    754  CG  GLN A 117       9.262 -21.272   6.578 
ATOM    755  CD  GLN A 117       9.944 -20.724   7.818 
ATOM    756  OE1 GLN A 117      10.525 -19.641   7.791 
ATOM    757  NE2 GLN A 117       9.847 -21.480   8.943 
ATOM    758  C   GLN A 117       9.264 -18.399   4.045 
ATOM    759  O   GLN A 117       9.593 -17.322   4.542 
ATOM    760  N   TYR A 118       8.444 -18.476   2.979 
ATOM    761  CA  TYR A 118       7.961 -17.279   2.352 
ATOM    762  CB  TYR A 118       8.554 -17.047   0.952 
ATOM    763  CG  TYR A 118      10.003 -16.728   1.079 
ATOM    764  CD1 TYR A 118      10.406 -15.445   1.371 
ATOM    765  CD2 TYR A 118      10.958 -17.702   0.895 
ATOM    766  CE1 TYR A 118      11.740 -15.138   1.486 
ATOM    767  CE2 TYR A 118      12.294 -17.401   1.008 
ATOM    768  CZ  TYR A 118      12.686 -16.117   1.304 
ATOM    769  OH  TYR A 118      14.057 -15.806   1.420 
ATOM    770  C   TYR A 118       6.480 -17.356   2.150 
ATOM    771  O   TYR A 118       5.907 -18.436   2.018 
ATOM    772  N   ARG A 119       5.827 -16.174   2.139 
ATOM    773  CA  ARG A 119       4.427 -16.059   1.843 
ATOM    774  CB  ARG A 119       3.652 -15.202   2.858 
ATOM    775  CG  ARG A 119       3.673 -15.788   4.269 
ATOM    776  CD  ARG A 119       2.594 -16.840   4.518 
ATOM    777  NE  ARG A 119       2.885 -17.449   5.844 
ATOM    778  CZ  ARG A 119       1.863 -17.879   6.638 
ATOM    779  NH1 ARG A 119       0.571 -17.731   6.223 
ATOM    780  NH2 ARG A 119       2.135 -18.448   7.848 
ATOM    781  C   ARG A 119       4.365 -15.344   0.526 
ATOM    782  O   ARG A 119       5.061 -14.349   0.325 
ATOM    783  N   ALA A 120       3.524 -15.828  -0.411 
ATOM    784  CA  ALA A 120       3.516 -15.241  -1.722 
ATOM    785  CB  ALA A 120       3.540 -16.279  -2.857 
ATOM    786  C   ALA A 120       2.290 -14.411  -1.918 
ATOM    787  O   ALA A 120       1.191 -14.774  -1.498 
ATOM    788  N   THR A 121       2.473 -13.235  -2.553 
ATOM    789  CA  THR A 121       1.362 -12.387  -2.858 
ATOM    790  CB  THR A 121       1.414 -11.077  -2.132 
ATOM    791  OG1 THR A 121       1.493 -11.279  -0.729 
ATOM    792  CG2 THR A 121       0.136 -10.304  -2.467 
ATOM    793  C   THR A 121       1.454 -12.058  -4.319 
ATOM    794  O   THR A 121       2.368 -11.355  -4.746 
ATOM    795  N   ALA A 122       0.503 -12.561  -5.131 
ATOM    796  CA  ALA A 122       0.506 -12.258  -6.535 
ATOM    797  CB  ALA A 122      -0.363 -13.214  -7.372 
ATOM    798  C   ALA A 122      -0.051 -10.879  -6.695 
ATOM    799  O   ALA A 122      -0.797 -10.403  -5.841 
ATOM    800  N   GLY A 123       0.311 -10.190  -7.800 
ATOM    801  CA  GLY A 123      -0.202  -8.866  -8.009 
ATOM    802  C   GLY A 123      -0.066  -8.514  -9.455 
ATOM    803  O   GLY A 123       0.601  -9.210 -10.221 
ATOM    804  N   PHE A 124      -0.738  -7.418  -9.864 
ATOM    805  CA  PHE A 124      -0.677  -6.940 -11.215 
ATOM    806  CB  PHE A 124      -1.952  -7.333 -11.988 
ATOM    807  CG  PHE A 124      -1.880  -6.953 -13.427 
ATOM    808  CD1 PHE A 124      -1.110  -7.677 -14.309 
ATOM    809  CD2 PHE A 124      -2.620  -5.893 -13.902 
ATOM    810  CE1 PHE A 124      -1.058  -7.330 -15.640 
ATOM    811  CE2 PHE A 124      -2.573  -5.544 -15.231 
ATOM    812  CZ  PHE A 124      -1.789  -6.263 -16.103 
ATOM    813  C   PHE A 124      -0.614  -5.444 -11.112 
ATOM    814  O   PHE A 124      -1.586  -4.807 -10.707 
ATOM    815  N   ARG A 125       0.538  -4.838 -11.470 
ATOM    816  CA  ARG A 125       0.653  -3.408 -11.368 
ATOM    817  CB  ARG A 125       0.731  -2.905  -9.919 
ATOM    818  CG  ARG A 125       1.922  -3.477  -9.148 
ATOM    819  CD  ARG A 125       2.201  -2.737  -7.841 
ATOM    820  NE  ARG A 125       2.654  -1.368  -8.212 
ATOM    821  CZ  ARG A 125       2.539  -0.343  -7.320 
ATOM    822  NH1 ARG A 125       2.021  -0.575  -6.078 
ATOM    823  NH2 ARG A 125       2.940   0.912  -7.672 
ATOM    824  C   ARG A 125       1.930  -2.974 -12.029 
ATOM    825  O   ARG A 125       2.704  -3.796 -12.517 
ATOM    826  N   ASN A 126       2.164  -1.643 -12.058 
ATOM    827  CA  ASN A 126       3.348  -1.060 -12.631 
ATOM    828  CB  ASN A 126       3.319   0.475 -12.733 
ATOM    829  CG  ASN A 126       2.288   0.920 -13.750 
ATOM    830  OD1 ASN A 126       1.798   0.128 -14.551 
ATOM    831  ND2 ASN A 126       1.954   2.238 -13.724 
ATOM    832  C   ASN A 126       4.475  -1.326 -11.687 
ATOM    833  O   ASN A 126       4.252  -1.649 -10.522 
ATOM    834  N   VAL A 127       5.728  -1.187 -12.170 
ATOM    835  CA  VAL A 127       6.853  -1.442 -11.318 
ATOM    836  CB  VAL A 127       7.620  -2.670 -11.710 
ATOM    837  CG1 VAL A 127       6.692  -3.888 -11.560 
ATOM    838  CG2 VAL A 127       8.164  -2.479 -13.137 
ATOM    839  C   VAL A 127       7.801  -0.286 -11.389 
ATOM    840  O   VAL A 127       7.791   0.482 -12.349 
ATOM    841  N   VAL A 128       8.640  -0.129 -10.338 
ATOM    842  CA  VAL A 128       9.608   0.932 -10.290 
ATOM    843  CB  VAL A 128       9.558   1.739  -9.024 
ATOM    844  CG1 VAL A 128      10.684   2.788  -9.058 
ATOM    845  CG2 VAL A 128       8.156   2.343  -8.876 
ATOM    846  C   VAL A 128      10.968   0.306 -10.332 
ATOM    847  O   VAL A 128      11.242  -0.659  -9.620 
ATOM    848  N   VAL A 129      11.864   0.853 -11.180 
ATOM    849  CA  VAL A 129      13.192   0.316 -11.293 
ATOM    850  CB  VAL A 129      13.377  -0.597 -12.470 
ATOM    851  CG1 VAL A 129      12.475  -1.829 -12.285 
ATOM    852  CG2 VAL A 129      13.103   0.196 -13.761 
ATOM    853  C   VAL A 129      14.143   1.454 -11.487 
ATOM    854  O   VAL A 129      13.740   2.610 -11.599 
ATOM    855  N   ALA A 130      15.453   1.141 -11.469 
ATOM    856  CA  ALA A 130      16.471   2.102 -11.776 
ATOM    857  CB  ALA A 130      17.570   2.201 -10.704 
ATOM    858  C   ALA A 130      17.107   1.586 -13.029 
ATOM    859  O   ALA A 130      17.251   0.376 -13.195 
ATOM    860  N   CYS A 131      17.489   2.483 -13.964 
ATOM    861  CA  CYS A 131      18.044   1.992 -15.195 
ATOM    862  CB  CYS A 131      17.222   2.356 -16.450 
ATOM    863  SG  CYS A 131      15.649   1.450 -16.538 
ATOM    864  C   CYS A 131      19.424   2.528 -15.408 
ATOM    865  O   CYS A 131      19.772   3.615 -14.946 
ATOM    866  N   GLU A 132      20.255   1.724 -16.108 
ATOM    867  CA  GLU A 132      21.592   2.093 -16.475 
ATOM    868  CB  GLU A 132      22.653   1.496 -15.531 
ATOM    869  CG  GLU A 132      24.095   1.876 -15.875 
ATOM    870  CD  GLU A 132      25.017   1.153 -14.901 
ATOM    871  OE1 GLU A 132      24.867  -0.090 -14.759 
ATOM    872  OE2 GLU A 132      25.883   1.833 -14.288 
ATOM    873  C   GLU A 132      21.835   1.497 -17.828 
ATOM    874  O   GLU A 132      21.581   0.315 -18.054 
ATOM    875  N   ASN A 133      22.341   2.307 -18.771 
ATOM    876  CA  ASN A 133      22.633   1.807 -20.081 
ATOM    877  CB  ASN A 133      23.666   0.669 -20.045 
ATOM    878  CG  ASN A 133      24.142   0.395 -21.460 
ATOM    879  OD1 ASN A 133      23.716   1.047 -22.412 
ATOM    880  ND2 ASN A 133      25.042  -0.612 -21.602 
ATOM    881  C   ASN A 133      21.369   1.284 -20.700 
ATOM    882  O   ASN A 133      21.405   0.415 -21.569 
ATOM    883  N   GLY A 134      20.206   1.809 -20.274 
ATOM    884  CA  GLY A 134      18.973   1.431 -20.908 
ATOM    885  C   GLY A 134      18.488   0.100 -20.407 
ATOM    886  O   GLY A 134      17.601  -0.497 -21.016 
ATOM    887  N   LEU A 135      19.052  -0.410 -19.291 
ATOM    888  CA  LEU A 135      18.626  -1.689 -18.777 
ATOM    889  CB  LEU A 135      19.722  -2.763 -18.865 
ATOM    890  CG  LEU A 135      20.118  -3.122 -20.306 
ATOM    891  CD1 LEU A 135      21.217  -4.195 -20.327 
ATOM    892  CD2 LEU A 135      18.890  -3.538 -21.130 
ATOM    893  C   LEU A 135      18.301  -1.547 -17.317 
ATOM    894  O   LEU A 135      18.890  -0.715 -16.629 
ATOM    895  N   PRO A 136      17.352  -2.313 -16.825 
ATOM    896  CA  PRO A 136      17.021  -2.252 -15.420 
ATOM    897  CD  PRO A 136      16.196  -2.669 -17.633 
ATOM    898  CB  PRO A 136      15.657  -2.921 -15.271 
ATOM    899  CG  PRO A 136      15.011  -2.730 -16.653 
ATOM    900  C   PRO A 136      18.077  -2.865 -14.544 
ATOM    901  O   PRO A 136      18.366  -4.050 -14.698 
ATOM    902  N   VAL A 137      18.700  -2.052 -13.670 
ATOM    903  CA  VAL A 137      19.685  -2.428 -12.695 
ATOM    904  CB  VAL A 137      20.708  -1.352 -12.497 
ATOM    905  CG1 VAL A 137      21.444  -1.158 -13.835 
ATOM    906  CG2 VAL A 137      20.006  -0.082 -11.995 
ATOM    907  C   VAL A 137      19.111  -2.788 -11.354 
ATOM    908  O   VAL A 137      19.737  -3.522 -10.593 
ATOM    909  N   HIS A 138      17.948  -2.222 -10.978 
ATOM    910  CA  HIS A 138      17.482  -2.425  -9.634 
ATOM    911  ND1 HIS A 138      17.868  -2.477  -6.392 
ATOM    912  CG  HIS A 138      17.517  -1.474  -7.267 
ATOM    913  CB  HIS A 138      18.027  -1.352  -8.671 
ATOM    914  NE2 HIS A 138      16.458  -1.147  -5.302 
ATOM    915  CD2 HIS A 138      16.654  -0.671  -6.586 
ATOM    916  CE1 HIS A 138      17.208  -2.233  -5.232 
ATOM    917  C   HIS A 138      15.989  -2.347  -9.596 
ATOM    918  O   HIS A 138      15.368  -1.672 -10.416 
ATOM    919  N   LEU A 139      15.380  -3.059  -8.624 
ATOM    920  CA  LEU A 139      13.959  -3.022  -8.464 
ATOM    921  CB  LEU A 139      13.328  -4.424  -8.387 
ATOM    922  CG  LEU A 139      11.796  -4.427  -8.219 
ATOM    923  CD1 LEU A 139      11.097  -3.859  -9.466 
ATOM    924  CD2 LEU A 139      11.275  -5.821  -7.830 
ATOM    925  C   LEU A 139      13.692  -2.338  -7.155 
ATOM    926  O   LEU A 139      14.328  -2.642  -6.146 
ATOM    927  N   ASP A 140      12.744  -1.377  -7.146 
ATOM    928  CA  ASP A 140      12.392  -0.683  -5.938 
ATOM    929  CB  ASP A 140      11.787   0.709  -6.222 
ATOM    930  CG  ASP A 140      11.444   1.439  -4.927 
ATOM    931  OD1 ASP A 140      10.721   0.858  -4.076 
ATOM    932  OD2 ASP A 140      11.902   2.602  -4.774 
ATOM    933  C   ASP A 140      11.357  -1.523  -5.257 
ATOM    934  O   ASP A 140      10.230  -1.654  -5.728 
ATOM    935  N   GLN A 141      11.749  -2.130  -4.123 
ATOM    936  CA  GLN A 141      10.948  -3.011  -3.316 
ATOM    937  CB  GLN A 141      11.779  -3.783  -2.278 
ATOM    938  CG  GLN A 141      12.762  -4.776  -2.905 
ATOM    939  CD  GLN A 141      11.952  -5.908  -3.523 
ATOM    940  OE1 GLN A 141      12.497  -6.786  -4.190 
ATOM    941  NE2 GLN A 141      10.610  -5.884  -3.303 
ATOM    942  C   GLN A 141       9.851  -2.293  -2.576 
ATOM    943  O   GLN A 141       8.819  -2.893  -2.282 
ATOM    944  N   SER A 142      10.034  -0.997  -2.253 
ATOM    945  CA  SER A 142       9.150  -0.301  -1.351 
ATOM    946  CB  SER A 142       9.491   1.193  -1.188 
ATOM    947  OG  SER A 142       9.124   1.919  -2.352 
ATOM    948  C   SER A 142       7.710  -0.375  -1.771 
ATOM    949  O   SER A 142       6.824  -0.464  -0.923 
ATOM    950  N   ILE A 143       7.420  -0.350  -3.080 
ATOM    951  CA  ILE A 143       6.051  -0.356  -3.517 
ATOM    952  CB  ILE A 143       5.929  -0.210  -5.009 
ATOM    953  CG1 ILE A 143       6.581  -1.395  -5.742 
ATOM    954  CG2 ILE A 143       6.534   1.151  -5.388 
ATOM    955  CD1 ILE A 143       6.281  -1.418  -7.241 
ATOM    956  C   ILE A 143       5.389  -1.633  -3.085 
ATOM    957  O   ILE A 143       4.203  -1.660  -2.760 
ATOM    958  N   PHE A 144       6.139  -2.743  -3.129 
ATOM    959  CA  PHE A 144       5.663  -4.054  -2.785 
ATOM    960  CB  PHE A 144       6.569  -5.164  -3.332 
ATOM    961  CG  PHE A 144       6.507  -4.997  -4.812 
ATOM    962  CD1 PHE A 144       5.397  -5.403  -5.519 
ATOM    963  CD2 PHE A 144       7.560  -4.429  -5.496 
ATOM    964  CE1 PHE A 144       5.340  -5.244  -6.884 
ATOM    965  CE2 PHE A 144       7.507  -4.271  -6.860 
ATOM    966  CZ  PHE A 144       6.396  -4.677  -7.557 
ATOM    967  C   PHE A 144       5.482  -4.230  -1.309 
ATOM    968  O   PHE A 144       4.699  -5.077  -0.876 
ATOM    969  N   ARG A 145       6.264  -3.500  -0.495 
ATOM    970  CA  ARG A 145       6.177  -3.640   0.929 
ATOM    971  CB  ARG A 145       7.187  -2.736   1.646 
ATOM    972  CG  ARG A 145       8.616  -2.950   1.149 
ATOM    973  CD  ARG A 145       9.671  -2.223   1.979 
ATOM    974  NE  ARG A 145       9.994  -3.112   3.127 
ATOM    975  CZ  ARG A 145      10.901  -4.116   2.955 
ATOM    976  NH1 ARG A 145      11.537  -4.250   1.755 
ATOM    977  NH2 ARG A 145      11.162  -4.987   3.973 
ATOM    978  C   ARG A 145       4.810  -3.223   1.343 
ATOM    979  O   ARG A 145       4.160  -3.893   2.145 
ATOM    980  N   ARG A 146       4.339  -2.101   0.769 
ATOM    981  CA  ARG A 146       3.061  -1.554   1.109 
ATOM    982  CB  ARG A 146       2.944  -0.061   0.750 
ATOM    983  CG  ARG A 146       4.017   0.799   1.422 
ATOM    984  CD  ARG A 146       3.933   2.291   1.088 
ATOM    985  NE  ARG A 146       5.205   2.914   1.552 
ATOM    986  CZ  ARG A 146       6.283   2.930   0.714 
ATOM    987  NH1 ARG A 146       6.168   2.412  -0.544 
ATOM    988  NH2 ARG A 146       7.470   3.456   1.131 
ATOM    989  C   ARG A 146       2.016  -2.301   0.298 
ATOM    990  O   ARG A 146       1.257  -1.625  -0.446 
ATOM    991  OXT ARG A 146       1.959  -3.554   0.415 
TER
HEADER lig_55.pdb
ATOM      1  P    DC A   1      93.973-182.576  -0.002 
ATOM      2  OP1  DC A   1      93.382-183.666  -0.811 
ATOM      3  OP2  DC A   1      94.194-181.293  -0.704 
ATOM      4  O5'  DC A   1      93.077-182.328   1.301 
ATOM      5  C5'  DC A   1      93.317-183.127   2.475 
ATOM      6  C4'  DC A   1      93.299-182.249   3.711 
ATOM      7  O4'  DC A   1      94.607-181.685   4.010 
ATOM      8  C3'  DC A   1      92.377-181.032   3.649 
ATOM      9  O3'  DC A   1      91.799-180.825   4.932 
ATOM     10  C2'  DC A   1      93.307-179.858   3.341 
ATOM     11  C1'  DC A   1      94.450-180.295   4.251 
ATOM     12  N1   DC A   1      95.746-179.624   3.949 
ATOM     13  C2   DC A   1      96.595-179.341   5.016 
ATOM     14  O2   DC A   1      96.242-179.654   6.158 
ATOM     15  N3   DC A   1      97.780-178.729   4.762 
ATOM     16  C4   DC A   1      98.126-178.405   3.509 
ATOM     17  N4   DC A   1      99.292-177.810   3.313 
ATOM     18  C5   DC A   1      97.267-178.687   2.398 
ATOM     19  C6   DC A   1      96.087-179.298   2.672 
ATOM     20  P    DA A   2      90.266-180.378   5.031 
ATOM     21  OP1  DA A   2      89.395-181.572   4.948 
ATOM     22  OP2  DA A   2      89.997-179.308   4.045 
ATOM     23  O5'  DA A   2      90.208-179.771   6.510 
ATOM     24  C5'  DA A   2      91.091-180.300   7.517 
ATOM     25  C4'  DA A   2      91.697-179.167   8.322 
ATOM     26  O4'  DA A   2      92.923-178.655   7.727 
ATOM     27  C3'  DA A   2      90.821-177.925   8.486 
ATOM     28  O3'  DA A   2      91.021-177.388   9.788 
ATOM     29  C2'  DA A   2      91.364-176.930   7.461 
ATOM     30  C1'  DA A   2      92.842-177.239   7.682 
ATOM     31  N9   DA A   2      93.726-176.760   6.582 
ATOM     32  C8   DA A   2      93.456-176.694   5.246 
ATOM     33  N7   DA A   2      94.435-176.226   4.535 
ATOM     34  C5   DA A   2      95.429-175.961   5.468 
ATOM     35  C6   DA A   2      96.729-175.445   5.347 
ATOM     36  N6   DA A   2      97.276-175.086   4.177 
ATOM     37  N1   DA A   2      97.450-175.309   6.476 
ATOM     38  C2   DA A   2      96.900-175.668   7.635 
ATOM     39  N3   DA A   2      95.703-176.159   7.870 
ATOM     40  C4   DA A   2      95.003-176.284   6.725 
ATOM     41  P    DT A   3      89.763-176.809  10.590 
ATOM     42  OP1  DT A   3      89.056-177.917  11.271 
ATOM     43  OP2  DT A   3      88.941-175.973   9.688 
ATOM     44  O5'  DT A   3      90.481-175.881  11.677 
ATOM     45  C5'  DT A   3      91.798-176.237  12.138 
ATOM     46  C4'  DT A   3      92.677-175.003  12.200 
ATOM     47  O4'  DT A   3      93.353-174.739  10.937 
ATOM     48  C3'  DT A   3      91.960-173.691  12.515 
ATOM     49  O3'  DT A   3      92.803-172.891  13.335 
ATOM     50  C2'  DT A   3      91.804-173.000  11.160 
ATOM     51  C1'  DT A   3      93.179-173.368  10.614 
ATOM     52  N1   DT A   3      93.296-173.222   9.136 
ATOM     53  C2   DT A   3      94.511-172.817   8.642 
ATOM     54  O2   DT A   3      95.472-172.579   9.354 
ATOM     55  N3   DT A   3      94.582-172.691   7.268 
ATOM     56  C4   DT A   3      93.562-172.933   6.371 
ATOM     57  O4   DT A   3      93.743-172.787   5.161 
ATOM     58  C5   DT A   3      92.324-173.354   6.985 
ATOM     59  C7   DT A   3      91.162-173.638   6.079 
ATOM     60  C6   DT A   3      92.228-173.484   8.318 
ATOM     61  P    DG A   4      92.151-172.047  14.529 
ATOM     62  OP1  DG A   4      91.992-172.912  15.719 
ATOM     63  OP2  DG A   4      90.924-171.373  14.047 
ATOM     64  O5'  DG A   4      93.290-170.957  14.804 
ATOM     65  C5'  DG A   4      94.664-171.304  14.550 
ATOM     66  C4'  DG A   4      95.362-170.163  13.838 
ATOM     67  O4'  DG A   4      95.229-170.246  12.390 
ATOM     68  C3'  DG A   4      94.858-168.760  14.174 
ATOM     69  O3'  DG A   4      95.964-167.865  14.197 
ATOM     70  C2'  DG A   4      93.952-168.383  13.001 
ATOM     71  C1'  DG A   4      94.830-168.974  11.903 
ATOM     72  N9   DG A   4      94.118-169.176  10.610 
ATOM     73  C8   DG A   4      92.805-169.528  10.385 
ATOM     74  N7   DG A   4      92.488-169.623   9.117 
ATOM     75  C5   DG A   4      93.675-169.312   8.455 
ATOM     76  C6   DG A   4      93.956-169.248   7.065 
ATOM     77  O6   DG A   4      93.205-169.458   6.117 
ATOM     78  N1   DG A   4      95.291-168.893   6.830 
ATOM     79  C2   DG A   4      96.231-168.634   7.808 
ATOM     80  N2   DG A   4      97.453-168.311   7.376 
ATOM     81  N3   DG A   4      95.966-168.694   9.111 
ATOM     82  C4   DG A   4      94.675-169.037   9.357 
ATOM     83  P    DA A   5      96.016-166.723  15.317 
ATOM     84  OP1  DA A   5      96.577-167.282  16.568 
ATOM     85  OP2  DA A   5      94.688-166.080  15.432 
ATOM     86  O5'  DA A   5      97.057-165.694  14.672 
ATOM     87  C5'  DA A   5      98.090-166.198  13.805 
ATOM     88  C4'  DA A   5      98.224-165.307  12.586 
ATOM     89  O4'  DA A   5      97.332-165.705  11.506 
ATOM     90  C3'  DA A   5      97.903-163.829  12.804 
ATOM     91  O3'  DA A   5      98.791-163.044  12.017 
ATOM     92  C2'  DA A   5      96.487-163.656  12.256 
ATOM     93  C1'  DA A   5      96.660-164.548  11.031 
ATOM     94  N9   DA A   5      95.374-164.980  10.417 
ATOM     95  C8   DA A   5      94.190-165.262  11.037 
ATOM     96  N7   DA A   5      93.243-165.613  10.223 
ATOM     97  C5   DA A   5      93.841-165.561   8.972 
ATOM     98  C6   DA A   5      93.357-165.826   7.680 
ATOM     99  N6   DA A   5      92.099-166.214   7.425 
ATOM    100  N1   DA A   5      94.216-165.676   6.655 
ATOM    101  C2   DA A   5      95.464-165.291   6.914 
ATOM    102  N3   DA A   5      96.026-165.017   8.071 
ATOM    103  C4   DA A   5      95.145-165.174   9.080 
ATOM    104  P    DA A   6      99.377-161.686  12.630 
ATOM    105  OP1  DA A   6     100.558-161.990  13.469 
ATOM    106  OP2  DA A   6      98.290-160.930  13.290 
ATOM    107  O5'  DA A   6      99.840-160.916  11.306 
ATOM    108  C5'  DA A   6     100.265-161.684  10.165 
ATOM    109  C4'  DA A   6      99.665-161.105   8.898 
ATOM    110  O4'  DA A   6      98.355-161.664   8.599 
ATOM    111  C3'  DA A   6      99.429-159.595   8.904 
ATOM    112  O3'  DA A   6      99.702-159.081   7.605 
ATOM    113  C2'  DA A   6      97.935-159.438   9.185 
ATOM    114  C1'  DA A   6      97.467-160.595   8.308 
ATOM    115  N9   DA A   6      96.081-161.051   8.605 
ATOM    116  C8   DA A   6      95.442-161.089   9.811 
ATOM    117  N7   DA A   6      94.227-161.539   9.747 
ATOM    118  C5   DA A   6      94.045-161.819   8.399 
ATOM    119  C6   DA A   6      92.955-162.330   7.676 
ATOM    120  N6   DA A   6      91.785-162.664   8.239 
ATOM    121  N1   DA A   6      93.110-162.485   6.348 
ATOM    122  C2   DA A   6      94.275-162.152   5.794 
ATOM    123  N3   DA A   6      95.357-161.669   6.364 
ATOM    124  C4   DA A   6      95.176-161.523   7.692 
ATOM    125  P    DG A   7     100.447-157.672   7.469 
ATOM    126  OP1  DG A   7     101.909-157.871   7.582 
ATOM    127  OP2  DG A   7      99.850-156.702   8.413 
ATOM    128  O5'  DG A   7     100.073-157.261   5.969 
ATOM    129  C5'  DG A   7      99.854-158.298   4.995 
ATOM    130  C4'  DG A   7      98.632-157.975   4.159 
ATOM    131  O4'  DG A   7      97.403-158.481   4.754 
ATOM    132  C3'  DG A   7      98.350-156.489   3.939 
ATOM    133  O3'  DG A   7      97.844-156.306   2.623 
ATOM    134  C2'  DG A   7      97.241-156.154   4.936 
ATOM    135  C1'  DG A   7      96.440-157.438   4.748 
ATOM    136  N9   DG A   7      95.465-157.702   5.843 
ATOM    137  C8   DG A   7      95.568-157.421   7.188 
ATOM    138  N7   DG A   7      94.523-157.784   7.891 
ATOM    139  C5   DG A   7      93.667-158.345   6.945 
ATOM    140  C6   DG A   7      92.377-158.917   7.105 
ATOM    141  O6   DG A   7      91.715-159.047   8.132 
ATOM    142  N1   DG A   7      91.862-159.367   5.882 
ATOM    143  C2   DG A   7      92.508-159.278   4.664 
ATOM    144  N2   DG A   7      91.847-159.767   3.612 
ATOM    145  N3   DG A   7      93.718-158.743   4.516 
ATOM    146  C4   DG A   7      94.232-158.300   5.692 
ATOM    147  P    DA A   8      98.315-155.028   1.781 
ATOM    148  OP1  DA A   8      99.612-155.313   1.128 
ATOM    149  OP2  DA A   8      98.271-153.825   2.640 
ATOM    150  O5'  DA A   8      97.164-154.938   0.673 
ATOM    151  C5'  DA A   8      96.511-156.149   0.244 
ATOM    152  C4'  DA A   8      95.014-155.926   0.152 
ATOM    153  O4'  DA A   8      94.336-156.185   1.415 
ATOM    154  C3'  DA A   8      94.574-154.511  -0.220 
ATOM    155  O3'  DA A   8      93.425-154.591  -1.055 
ATOM    156  C2'  DA A   8      94.166-153.871   1.108 
ATOM    157  C1'  DA A   8      93.466-155.097   1.687 
ATOM    158  N9   DA A   8      93.259-155.027   3.160 
ATOM    159  C8   DA A   8      94.064-154.458   4.105 
ATOM    160  N7   DA A   8      93.607-154.560   5.315 
ATOM    161  C5   DA A   8      92.410-155.246   5.163 
ATOM    162  C6   DA A   8      91.439-155.672   6.084 
ATOM    163  N6   DA A   8      91.527-155.456   7.404 
ATOM    164  N1   DA A   8      90.370-156.329   5.598 
ATOM    165  C2   DA A   8      90.289-156.541   4.285 
ATOM    166  N3   DA A   8      91.127-156.193   3.335 
ATOM    167  C4   DA A   8      92.188-155.537   3.848 
ATOM    168  P    DA A   9      93.289-153.578  -2.287 
ATOM    169  OP1  DA A   9      94.040-154.106  -3.448 
ATOM    170  OP2  DA A   9      93.650-152.212  -1.847 
ATOM    171  O5'  DA A   9      91.719-153.649  -2.583 
ATOM    172  C5'  DA A   9      91.009-154.869  -2.295 
ATOM    173  C4'  DA A   9      89.692-154.554  -1.614 
ATOM    174  O4'  DA A   9      89.824-154.465  -0.167 
ATOM    175  C3'  DA A   9      89.040-153.229  -2.007 
ATOM    176  O3'  DA A   9      87.629-153.404  -2.045 
ATOM    177  C2'  DA A   9      89.381-152.275  -0.863 
ATOM    178  C1'  DA A   9      89.180-153.278   0.269 
ATOM    179  N9   DA A   9      89.800-152.861   1.557 
ATOM    180  C8   DA A   9      90.955-152.159   1.754 
ATOM    181  N7   DA A   9      91.234-151.948   3.003 
ATOM    182  C5   DA A   9      90.188-152.553   3.686 
ATOM    183  C6   DA A   9      89.898-152.680   5.055 
ATOM    184  N6   DA A   9      90.676-152.179   6.025 
ATOM    185  N1   DA A   9      88.776-153.343   5.391 
ATOM    186  C2   DA A   9      88.008-153.839   4.423 
ATOM    187  N3   DA A   9      88.175-153.783   3.119 
ATOM    188  C4   DA A   9      89.305-153.115   2.809 
ATOM    189  P    DA A  10      86.788-152.688  -3.204 
ATOM    190  OP1  DA A  10      86.818-153.524  -4.425 
ATOM    191  OP2  DA A  10      87.250-151.292  -3.362 
ATOM    192  O5'  DA A  10      85.315-152.700  -2.579 
ATOM    193  C5'  DA A  10      84.946-153.762  -1.680 
ATOM    194  C4'  DA A  10      84.194-153.198  -0.492 
ATOM    195  O4'  DA A  10      85.084-152.794   0.588 
ATOM    196  C3'  DA A  10      83.358-151.948  -0.766 
ATOM    197  O3'  DA A  10      82.165-152.013   0.005 
ATOM    198  C2'  DA A  10      84.210-150.790  -0.247 
ATOM    199  C1'  DA A  10      84.713-151.491   1.012 
ATOM    200  N9   DA A  10      85.908-150.844   1.622 
ATOM    201  C8   DA A  10      86.942-150.211   0.994 
ATOM    202  N7   DA A  10      87.841-149.745   1.805 
ATOM    203  C5   DA A  10      87.370-150.095   3.063 
ATOM    204  C6   DA A  10      87.877-149.886   4.356 
ATOM    205  N6   DA A  10      89.026-149.242   4.606 
ATOM    206  N1   DA A  10      87.157-150.363   5.389 
ATOM    207  C2   DA A  10      86.016-151.003   5.135 
ATOM    208  N3   DA A  10      85.446-151.257   3.978 
ATOM    209  C4   DA A  10      86.187-150.768   2.961 
ATOM    210  P    DG A  11      80.791-151.514  -0.647 
ATOM    211  OP1  DG A  11      80.201-152.603  -1.456 
ATOM    212  OP2  DG A  11      81.012-150.230  -1.348 
ATOM    213  O5'  DG A  11      79.895-151.266   0.657 
ATOM    214  C5'  DG A  11      80.135-152.064   1.831 
ATOM    215  C4'  DG A  11      80.117-151.187   3.067 
ATOM    216  O4'  DG A  11      81.425-150.622   3.366 
ATOM    217  C3'  DG A  11      79.196-149.969   3.005 
ATOM    218  O3'  DG A  11      78.618-149.763   4.288 
ATOM    219  C2'  DG A  11      80.125-148.795   2.697 
ATOM    220  C1'  DG A  11      81.269-149.232   3.607 
ATOM    221  N9   DG A  11      82.564-148.562   3.305 
ATOM    222  C8   DG A  11      83.075-148.160   2.089 
ATOM    223  N7   DG A  11      84.254-147.593   2.167 
ATOM    224  C5   DG A  11      84.545-147.620   3.530 
ATOM    225  C6   DG A  11      85.686-147.148   4.230 
ATOM    226  O6   DG A  11      86.692-146.601   3.784 
ATOM    227  N1   DG A  11      85.570-147.375   5.608 
ATOM    228  C2   DG A  11      84.494-147.978   6.229 
ATOM    229  N2   DG A  11      84.576-148.103   7.556 
ATOM    230  N3   DG A  11      83.424-148.421   5.570 
ATOM    231  C4   DG A  11      83.520-148.208   4.233 
ATOM    232  P    DA A  12      77.084-149.315   4.387 
ATOM    233  OP1  DA A  12      76.213-150.509   4.304 
ATOM    234  OP2  DA A  12      76.815-148.246   3.400 
ATOM    235  O5'  DA A  12      77.026-148.708   5.865 
ATOM    236  C5'  DA A  12      77.909-149.237   6.872 
ATOM    237  C4'  DA A  12      78.515-148.104   7.678 
ATOM    238  O4'  DA A  12      79.741-147.593   7.082 
ATOM    239  C3'  DA A  12      77.639-146.862   7.841 
ATOM    240  O3'  DA A  12      77.839-146.326   9.143 
ATOM    241  C2'  DA A  12      78.182-145.867   6.817 
ATOM    242  C1'  DA A  12      79.660-146.176   7.037 
ATOM    243  N9   DA A  12      80.544-145.697   5.938 
ATOM    244  C8   DA A  12      80.275-145.632   4.601 
ATOM    245  N7   DA A  12      81.254-145.164   3.890 
ATOM    246  C5   DA A  12      82.247-144.899   4.824 
ATOM    247  C6   DA A  12      83.547-144.382   4.703 
ATOM    248  N6   DA A  12      84.094-144.023   3.532 
ATOM    249  N1   DA A  12      84.268-144.246   5.831 
ATOM    250  C2   DA A  12      83.718-144.605   6.991 
ATOM    251  N3   DA A  12      82.521-145.096   7.226 
ATOM    252  C4   DA A  12      81.821-145.222   6.080 
ATOM    253  P    DC A  13      76.581-145.746   9.946 
ATOM    254  OP1  DC A  13      75.874-146.855  10.627 
ATOM    255  OP2  DC A  13      75.759-144.910   9.043 
ATOM    256  O5'  DC A  13      77.299-144.818  11.032 
ATOM    257  C5'  DC A  13      78.616-145.174  11.494 
ATOM    258  C4'  DC A  13      79.495-143.940  11.555 
ATOM    259  O4'  DC A  13      80.171-143.677  10.293 
ATOM    260  C3'  DC A  13      78.778-142.628  11.870 
ATOM    261  O3'  DC A  13      79.621-141.829  12.691 
ATOM    262  C2'  DC A  13      78.622-141.937  10.516 
ATOM    263  C1'  DC A  13      79.997-142.306   9.970 
ATOM    264  N1   DC A  13      80.114-142.160   8.492 
ATOM    265  C2   DC A  13      81.339-141.749   7.975 
ATOM    266  O2   DC A  13      82.272-141.525   8.756 
ATOM    267  N3   DC A  13      81.467-141.609   6.630 
ATOM    268  C4   DC A  13      80.433-141.861   5.817 
ATOM    269  N4   DC A  13      80.606-141.711   4.513 
ATOM    270  C5   DC A  13      79.163-142.284   6.329 
ATOM    271  C6   DC A  13      79.057-142.418   7.676 
ATOM    272  P    DG A  14      78.969-140.984  13.884 
ATOM    273  OP1  DG A  14      78.810-141.849  15.074 
ATOM    274  OP2  DG A  14      77.742-140.311  13.403 
ATOM    275  O5'  DG A  14      80.108-139.894  14.159 
ATOM    276  C5'  DG A  14      81.482-140.241  13.905 
ATOM    277  C4'  DG A  14      82.180-139.100  13.193 
ATOM    278  O4'  DG A  14      82.047-139.183  11.745 
ATOM    279  C3'  DG A  14      81.676-137.697  13.530 
ATOM    280  O3'  DG A  14      82.782-136.802  13.552 
ATOM    281  C2'  DG A  14      80.770-137.320  12.357 
ATOM    282  C1'  DG A  14      81.648-137.911  11.259 
ATOM    283  N9   DG A  14      80.936-138.113   9.966 
ATOM    284  C8   DG A  14      79.623-138.465   9.740 
ATOM    285  N7   DG A  14      79.306-138.561   8.472 
ATOM    286  C5   DG A  14      80.493-138.249   7.810 
ATOM    287  C6   DG A  14      80.774-138.186   6.421 
ATOM    288  O6   DG A  14      80.023-138.395   5.473 
ATOM    289  N1   DG A  14      82.110-137.831   6.185 
ATOM    290  C2   DG A  14      83.050-137.571   7.164 
ATOM    291  N2   DG A  14      84.271-137.248   6.732 
ATOM    292  N3   DG A  14      82.784-137.632   8.466 
ATOM    293  C4   DG A  14      81.493-137.974   8.713 
ATOM    294  P    DT A  15      82.834-135.661  14.673 
ATOM    295  OP1  DT A  15      83.395-136.219  15.924 
ATOM    296  OP2  DT A  15      81.506-135.018  14.788 
ATOM    297  O5'  DT A  15      83.875-134.632  14.028 
ATOM    298  C5'  DT A  15      84.908-135.136  13.160 
ATOM    299  C4'  DT A  15      85.042-134.244  11.942 
ATOM    300  O4'  DT A  15      84.150-134.642  10.862 
ATOM    301  C3'  DT A  15      84.721-132.766  12.160 
ATOM    302  O3'  DT A  15      85.609-131.981  11.372 
ATOM    303  C2'  DT A  15      83.305-132.593  11.612 
ATOM    304  C1'  DT A  15      83.478-133.486  10.387 
ATOM    305  N1   DT A  15      82.193-133.917   9.773 
ATOM    306  C2   DT A  15      82.168-134.056   8.406 
ATOM    307  O2   DT A  15      83.138-133.844   7.699 
ATOM    308  N3   DT A  15      80.957-134.457   7.872 
ATOM    309  C4   DT A  15      79.801-134.723   8.576 
ATOM    310  O4   DT A  15      78.777-135.075   7.986 
ATOM    311  C5   DT A  15      79.926-134.549  10.003 
ATOM    312  C7   DT A  15      78.712-134.819  10.843 
ATOM    313  C6   DT A  15      81.089-134.160  10.549 
ATOM    314  P    DG A  16      86.195-130.623  11.986 
ATOM    315  OP1  DG A  16      87.376-130.927  12.825 
ATOM    316  OP2  DG A  16      85.108-129.867  12.645 
ATOM    317  O5'  DG A  16      86.658-129.853  10.661 
ATOM    318  C5'  DG A  16      87.083-130.621   9.521 
ATOM    319  C4'  DG A  16      86.484-130.042   8.254 
ATOM    320  O4'  DG A  16      85.173-130.602   7.954 
ATOM    321  C3'  DG A  16      86.247-128.532   8.259 
ATOM    322  O3'  DG A  16      86.520-128.019   6.961 
ATOM    323  C2'  DG A  16      84.753-128.375   8.541 
ATOM    324  C1'  DG A  16      84.285-129.533   7.663 
ATOM    325  N9   DG A  16      82.899-129.988   7.961 
ATOM    326  C8   DG A  16      82.238-130.034   9.169 
ATOM    327  N7   DG A  16      81.011-130.491   9.089 
ATOM    328  C5   DG A  16      80.849-130.766   7.732 
ATOM    329  C6   DG A  16      79.727-131.283   7.032 
ATOM    330  O6   DG A  16      78.629-131.611   7.475 
ATOM    331  N1   DG A  16      79.991-131.406   5.661 
ATOM    332  C2   DG A  16      81.183-131.073   5.047 
ATOM    333  N2   DG A  16      81.234-131.266   3.727 
ATOM    334  N3   DG A  16      82.234-130.588   5.704 
ATOM    335  C4   DG A  16      81.994-130.463   7.035 
ATOM    336  P    DC A  17      87.265-126.609   6.825 
ATOM    337  OP1  DC A  17      88.728-126.809   6.937 
ATOM    338  OP2  DC A  17      86.668-125.639   7.769 
ATOM    339  O5'  DC A  17      86.891-126.198   5.324 
ATOM    340  C5'  DC A  17      86.672-127.236   4.350 
ATOM    341  C4'  DC A  17      85.450-126.912   3.514 
ATOM    342  O4'  DC A  17      84.221-127.418   4.110 
ATOM    343  C3'  DC A  17      85.169-125.426   3.295 
ATOM    344  O3'  DC A  17      84.663-125.243   1.978 
ATOM    345  C2'  DC A  17      84.059-125.091   4.291 
ATOM    346  C1'  DC A  17      83.258-126.375   4.103 
ATOM    347  N1   DC A  17      82.283-126.639   5.198 
ATOM    348  C2   DC A  17      81.080-127.256   4.863 
ATOM    349  O2   DC A  17      80.874-127.556   3.681 
ATOM    350  N3   DC A  17      80.179-127.504   5.846 
ATOM    351  C4   DC A  17      80.440-127.163   7.114 
ATOM    352  N4   DC A  17      79.528-127.427   8.038 
ATOM    353  C5   DC A  17      81.671-126.528   7.481 
ATOM    354  C6   DC A  17      82.559-126.288   6.483 
ATOM    355  P    DG A  18      85.133-123.965   1.137 
ATOM    356  OP1  DG A  18      86.431-124.250   0.484 
ATOM    357  OP2  DG A  18      85.089-122.762   1.996 
ATOM    358  O5'  DG A  18      83.982-123.876   0.028 
ATOM    359  C5'  DG A  18      83.329-125.086  -0.401 
ATOM    360  C4'  DG A  18      81.833-124.864  -0.492 
ATOM    361  O4'  DG A  18      81.154-125.122   0.771 
ATOM    362  C3'  DG A  18      81.392-123.448  -0.864 
ATOM    363  O3'  DG A  18      80.243-123.528  -1.699 
ATOM    364  C2'  DG A  18      80.984-122.808   0.463 
ATOM    365  C1'  DG A  18      80.284-124.034   1.042 
ATOM    366  N9   DG A  18      80.077-123.964   2.515 
ATOM    367  C8   DG A  18      80.877-123.395   3.483 
ATOM    368  N7   DG A  18      80.403-123.506   4.700 
ATOM    369  C5   DG A  18      79.204-124.196   4.527 
ATOM    370  C6   DG A  18      78.244-124.611   5.486 
ATOM    371  O6   DG A  18      78.252-124.453   6.703 
ATOM    372  N1   DG A  18      77.173-125.284   4.879 
ATOM    373  C2   DG A  18      77.049-125.525   3.525 
ATOM    374  N2   DG A  18      75.953-126.185   3.144 
ATOM    375  N3   DG A  18      77.952-125.135   2.627 
ATOM    376  C4   DG A  18      78.996-124.481   3.199 
ATOM    377  P    DG A  19      80.108-122.515  -2.932 
ATOM    378  OP1  DG A  19      80.858-123.043  -4.093 
ATOM    379  OP2  DG A  19      80.468-121.149  -2.492 
ATOM    380  O5'  DG A  19      78.537-122.587  -3.228 
ATOM    381  C5'  DG A  19      77.828-123.806  -2.940 
ATOM    382  C4'  DG A  19      76.510-123.492  -2.259 
ATOM    383  O4'  DG A  19      76.642-123.403  -0.811 
ATOM    384  C3'  DG A  19      75.858-122.167  -2.652 
ATOM    385  O3'  DG A  19      74.447-122.341  -2.689 
ATOM    386  C2'  DG A  19      76.199-121.213  -1.507 
ATOM    387  C1'  DG A  19      75.998-122.215  -0.375 
ATOM    388  N9   DG A  19      76.618-121.799   0.912 
ATOM    389  C8   DG A  19      77.780-121.091   1.131 
ATOM    390  N7   DG A  19      78.051-120.885   2.397 
ATOM    391  C5   DG A  19      76.992-121.498   3.065 
ATOM    392  C6   DG A  19      76.730-121.608   4.455 
ATOM    393  O6   DG A  19      77.388-121.180   5.399 
ATOM    394  N1   DG A  19      75.542-122.313   4.699 
ATOM    395  C2   DG A  19      74.718-122.843   3.726 
ATOM    396  N2   DG A  19      73.630-123.482   4.164 
ATOM    397  N3   DG A  19      74.965-122.740   2.421 
ATOM    398  C4   DG A  19      76.113-122.058   2.169 
ATOM    399  P    DA A  20      73.607-121.626  -3.849 
ATOM    400  OP1  DA A  20      73.636-122.461  -5.070 
ATOM    401  OP2  DA A  20      74.068-120.229  -4.006 
ATOM    402  O5'  DA A  20      72.133-121.637  -3.224 
ATOM    403  C5'  DA A  20      71.764-122.700  -2.324 
ATOM    404  C4'  DA A  20      71.012-122.135  -1.136 
ATOM    405  O4'  DA A  20      71.902-121.731  -0.056 
ATOM    406  C3'  DA A  20      70.176-120.885  -1.411 
ATOM    407  O3'  DA A  20      68.983-120.951  -0.639 
ATOM    408  C2'  DA A  20      71.028-119.727  -0.891 
ATOM    409  C1'  DA A  20      71.531-120.429   0.367 
ATOM    410  N9   DA A  20      72.726-119.782   0.977 
ATOM    411  C8   DA A  20      73.760-119.149   0.350 
ATOM    412  N7   DA A  20      74.659-118.683   1.161 
ATOM    413  C5   DA A  20      74.188-119.032   2.419 
ATOM    414  C6   DA A  20      74.695-118.823   3.712 
ATOM    415  N6   DA A  20      75.844-118.179   3.962 
ATOM    416  N1   DA A  20      73.975-119.301   4.744 
ATOM    417  C2   DA A  20      72.834-119.940   4.491 
ATOM    418  N3   DA A  20      72.264-120.194   3.333 
ATOM    419  C4   DA A  20      73.005-119.705   2.316 
ATOM    420  P    DT A  21      67.609-120.451  -1.291 
ATOM    421  OP1  DT A  21      67.019-121.541  -2.100 
ATOM    422  OP2  DT A  21      67.830-119.168  -1.993 
ATOM    423  O5'  DT A  21      66.714-120.203   0.012 
ATOM    424  C5'  DT A  21      66.953-121.002   1.186 
ATOM    425  C4'  DT A  21      66.935-120.124   2.422 
ATOM    426  O4'  DT A  21      68.244-119.560   2.721 
ATOM    427  C3'  DT A  21      66.014-118.906   2.360 
ATOM    428  O3'  DT A  21      65.436-118.700   3.644 
ATOM    429  C2'  DT A  21      66.943-117.733   2.052 
ATOM    430  C1'  DT A  21      68.087-118.169   2.962 
ATOM    431  N1   DT A  21      69.382-117.499   2.660 
ATOM    432  C2   DT A  21      70.208-117.226   3.723 
ATOM    433  O2   DT A  21      69.923-117.508   4.874 
ATOM    434  N3   DT A  21      71.400-116.603   3.405 
ATOM    435  C4   DT A  21      71.822-116.241   2.143 
ATOM    436  O4   DT A  21      72.911-115.687   1.981 
ATOM    437  C5   DT A  21      70.887-116.568   1.092 
ATOM    438  C7   DT A  21      71.269-116.207  -0.314 
ATOM    439  C6   DT A  21      69.722-117.173   1.373 
ATOM    440  P    DC A  22      63.902-118.253   3.742 
ATOM    441  OP1  DC A  22      63.031-119.446   3.659 
ATOM    442  OP2  DC A  22      63.633-117.183   2.756 
ATOM    443  O5'  DC A  22      63.844-117.646   5.221 
ATOM    444  C5'  DC A  22      64.727-118.175   6.228 
ATOM    445  C4'  DC A  22      65.333-117.042   7.033 
ATOM    446  O4'  DC A  22      66.560-116.530   6.438 
ATOM    447  C3'  DC A  22      64.457-115.800   7.197 
ATOM    448  O3'  DC A  22      64.657-115.263   8.499 
ATOM    449  C2'  DC A  22      65.000-114.805   6.172 
ATOM    450  C1'  DC A  22      66.478-115.114   6.393 
ATOM    451  N1   DC A  22      67.362-114.635   5.293 
ATOM    452  C2   DC A  22      68.635-114.186   5.633 
ATOM    453  O2   DC A  22      68.977-114.204   6.821 
ATOM    454  N3   DC A  22      69.456-113.744   4.645 
ATOM    455  C4   DC A  22      69.047-113.741   3.369 
ATOM    456  N4   DC A  22      69.885-113.300   2.443 
ATOM    457  C5   DC A  22      67.741-114.197   2.999 
ATOM    458  C6   DC A  22      66.937-114.634   4.001 
ATOM    459  P    DC A  23      63.399-114.684   9.301 
ATOM    460  OP1  DC A  23      62.692-115.792   9.982 
ATOM    461  OP2  DC A  23      62.577-113.848   8.399 
ATOM    462  O5'  DC A  23      64.117-113.756  10.388 
ATOM    463  C5'  DC A  23      65.434-114.112  10.849 
ATOM    464  C4'  DC A  23      66.313-112.878  10.911 
ATOM    465  O4'  DC A  23      66.989-112.614   9.648 
ATOM    466  C3'  DC A  23      65.597-111.565  11.226 
ATOM    467  O3'  DC A  23      66.439-110.766  12.046 
ATOM    468  C2'  DC A  23      65.440-110.874   9.872 
ATOM    469  C1'  DC A  23      66.815-111.243   9.325 
ATOM    470  N1   DC A  23      66.932-111.097   7.847 
ATOM    471  C2   DC A  23      68.158-110.687   7.330 
ATOM    472  O2   DC A  23      69.090-110.463   8.112 
ATOM    473  N3   DC A  23      68.285-110.546   5.985 
ATOM    474  C4   DC A  23      67.251-110.799   5.173 
ATOM    475  N4   DC A  23      67.424-110.648   3.869 
ATOM    476  C5   DC A  23      65.981-111.222   5.685 
ATOM    477  C6   DC A  23      65.875-111.355   7.031 
ATOM    478  P    DT A  24      65.787-109.922  13.240 
ATOM    479  OP1  DT A  24      65.628-110.787  14.430 
ATOM    480  OP2  DT A  24      64.561-109.248  12.758 
ATOM    481  O5'  DT A  24      66.926-108.832  13.515 
ATOM    482  C5'  DT A  24      68.300-109.179  13.261 
ATOM    483  C4'  DT A  24      68.999-108.037  12.549 
ATOM    484  O4'  DT A  24      68.866-108.121  11.101 
ATOM    485  C3'  DT A  24      68.494-106.634  12.885 
ATOM    486  O3'  DT A  24      69.600-105.740  12.908 
ATOM    487  C2'  DT A  24      67.588-106.258  11.712 
ATOM    488  C1'  DT A  24      68.467-106.849  10.614 
ATOM    489  N1   DT A  24      67.754-107.051   9.321 
ATOM    490  C2   DT A  24      68.482-106.866   8.171 
ATOM    491  O2   DT A  24      69.659-106.551   8.174 
ATOM    492  N3   DT A  24      67.787-107.061   6.992 
ATOM    493  C4   DT A  24      66.460-107.417   6.873 
ATOM    494  O4   DT A  24      65.948-107.563   5.761 
ATOM    495  C5   DT A  24      65.780-107.588   8.135 
ATOM    496  C7   DT A  24      64.331-107.975   8.097 
ATOM    497  C6   DT A  24      66.431-107.404   9.296 
ATOM    498  P    DG A  25      69.652-104.598  14.028 
ATOM    499  OP1  DG A  25      70.213-105.156  15.279 
ATOM    500  OP2  DG A  25      68.324-103.955  14.143 
ATOM    501  O5'  DG A  25      70.693-103.569  13.383 
ATOM    502  C5'  DG A  25      71.726-104.073  12.516 
ATOM    503  C4'  DG A  25      71.861-103.182  11.297 
ATOM    504  O4'  DG A  25      70.968-103.580  10.217 
ATOM    505  C3'  DG A  25      71.539-101.704  11.515 
ATOM    506  O3'  DG A  25      72.427-100.918  10.728 
ATOM    507  C2'  DG A  25      70.123-101.530  10.968 
ATOM    508  C1'  DG A  25      70.296-102.423   9.742 
ATOM    509  N9   DG A  25      69.011-102.854   9.128 
ATOM    510  C8   DG A  25      67.808-103.142   9.736 
ATOM    511  N7   DG A  25      66.860-103.497   8.904 
ATOM    512  C5   DG A  25      67.477-103.439   7.655 
ATOM    513  C6   DG A  25      66.956-103.714   6.364 
ATOM    514  O6   DG A  25      65.823-104.072   6.051 
ATOM    515  N1   DG A  25      67.927-103.529   5.369 
ATOM    516  C2   DG A  25      69.230-103.131   5.594 
ATOM    517  N2   DG A  25      70.001-103.013   4.511 
ATOM    518  N3   DG A  25      69.718-102.874   6.806 
ATOM    519  C4   DG A  25      68.789-103.048   7.781 
ATOM    520  P    DC A  26      73.013 -99.561  11.341 
ATOM    521  OP1  DC A  26      74.194 -99.865  12.180 
ATOM    522  OP2  DC A  26      71.926 -98.804  12.001 
ATOM    523  O5'  DC A  26      73.476 -98.791  10.017 
ATOM    524  C5'  DC A  26      73.901 -99.559   8.876 
ATOM    525  C4'  DC A  26      73.302 -98.980   7.609 
ATOM    526  O4'  DC A  26      71.991 -99.539   7.310 
ATOM    527  C3'  DC A  26      73.065 -97.470   7.615 
ATOM    528  O3'  DC A  26      73.338 -96.956   6.316 
ATOM    529  C2'  DC A  26      71.572 -97.312   7.896 
ATOM    530  C1'  DC A  26      71.104 -98.470   7.019 
ATOM    531  N1   DC A  26      69.717 -98.925   7.316 
ATOM    532  C2   DC A  26      68.940 -99.376   6.252 
ATOM    533  O2   DC A  26      69.428 -99.380   5.117 
ATOM    534  N3   DC A  26      67.672 -99.795   6.503 
ATOM    535  C4   DC A  26      67.180 -99.774   7.749 
ATOM    536  N4   DC A  26      65.939-100.193   7.941 
ATOM    537  C5   DC A  26      67.963 -99.314   8.856 
ATOM    538  C6   DC A  26      69.227 -98.899   8.585 
ATOM    539  P    DT A  27      74.083 -95.547   6.180 
ATOM    540  OP1  DT A  27      75.546 -95.746   6.293 
ATOM    541  OP2  DT A  27      73.486 -94.577   7.124 
ATOM    542  O5'  DT A  27      73.709 -95.135   4.680 
ATOM    543  C5'  DT A  27      73.490 -96.173   3.706 
ATOM    544  C4'  DT A  27      72.268 -95.850   2.870 
ATOM    545  O4'  DT A  27      71.039 -96.356   3.465 
ATOM    546  C3'  DT A  27      71.987 -94.364   2.650 
ATOM    547  O3'  DT A  27      71.481 -94.181   1.334 
ATOM    548  C2'  DT A  27      70.877 -94.028   3.647 
ATOM    549  C1'  DT A  27      70.076 -95.313   3.459 
ATOM    550  N1   DT A  27      69.101 -95.577   4.554 
ATOM    551  C2   DT A  27      67.920 -96.185   4.207 
ATOM    552  O2   DT A  27      67.651 -96.508   3.062 
ATOM    553  N3   DT A  27      67.041 -96.413   5.247 
ATOM    554  C4   DT A  27      67.242 -96.090   6.574 
ATOM    555  O4   DT A  27      66.380 -96.344   7.418 
ATOM    556  C5   DT A  27      68.510 -95.455   6.840 
ATOM    557  C7   DT A  27      68.810 -95.070   8.260 
ATOM    558  C6   DT A  27      69.384 -95.222   5.847 
ATOM    559  P    DG A  28      71.951 -92.902   0.492 
ATOM    560  OP1  DG A  28      73.249 -93.188  -0.161 
ATOM    561  OP2  DG A  28      71.907 -91.699   1.352 
ATOM    562  O5'  DG A  28      70.800 -92.813  -0.616 
ATOM    563  C5'  DG A  28      70.147 -94.023  -1.045 
ATOM    564  C4'  DG A  28      68.651 -93.801  -1.137 
ATOM    565  O4'  DG A  28      67.972 -94.060   0.126 
ATOM    566  C3'  DG A  28      68.210 -92.386  -1.509 
ATOM    567  O3'  DG A  28      67.061 -92.466  -2.344 
ATOM    568  C2'  DG A  28      67.802 -91.746  -0.181 
ATOM    569  C1'  DG A  28      67.102 -92.971   0.398 
ATOM    570  N9   DG A  28      66.895 -92.902   1.871 
ATOM    571  C8   DG A  28      67.695 -92.333   2.838 
ATOM    572  N7   DG A  28      67.221 -92.443   4.056 
ATOM    573  C5   DG A  28      66.022 -93.134   3.883 
ATOM    574  C6   DG A  28      65.062 -93.549   4.841 
ATOM    575  O6   DG A  28      65.070 -93.391   6.059 
ATOM    576  N1   DG A  28      63.992 -94.222   4.235 
ATOM    577  C2   DG A  28      63.867 -94.462   2.880 
ATOM    578  N2   DG A  28      62.771 -95.122   2.500 
ATOM    579  N3   DG A  28      64.770 -94.073   1.983 
ATOM    580  C4   DG A  28      65.814 -93.418   2.554 
ATOM    581  P    DG A  29      66.926 -91.452  -3.576 
ATOM    582  OP1  DG A  29      67.676 -91.980  -4.737 
ATOM    583  OP2  DG A  29      67.286 -90.086  -3.136 
ATOM    584  O5'  DG A  29      65.355 -91.524  -3.872 
ATOM    585  C5'  DG A  29      64.646 -92.744  -3.584 
ATOM    586  C4'  DG A  29      63.329 -92.429  -2.903 
ATOM    587  O4'  DG A  29      63.460 -92.340  -1.456 
ATOM    588  C3'  DG A  29      62.677 -91.104  -3.296 
ATOM    589  O3'  DG A  29      61.265 -91.279  -3.334 
ATOM    590  C2'  DG A  29      63.017 -90.150  -2.152 
ATOM    591  C1'  DG A  29      62.816 -91.153  -1.020 
ATOM    592  N9   DG A  29      63.436 -90.736   0.268 
ATOM    593  C8   DG A  29      64.599 -90.028   0.486 
ATOM    594  N7   DG A  29      64.869 -89.822   1.752 
ATOM    595  C5   DG A  29      63.810 -90.436   2.421 
ATOM    596  C6   DG A  29      63.548 -90.545   3.811 
ATOM    597  O6   DG A  29      64.206 -90.117   4.754 
ATOM    598  N1   DG A  29      62.361 -91.251   4.054 
ATOM    599  C2   DG A  29      61.536 -91.780   3.082 
ATOM    600  N2   DG A  29      60.448 -92.420   3.519 
ATOM    601  N3   DG A  29      61.783 -91.678   1.777 
ATOM    602  C4   DG A  29      62.931 -90.996   1.524 
ATOM    603  P    DT A  30      60.425 -90.563  -4.493 
ATOM    604  OP1  DT A  30      60.454 -91.398  -5.714 
ATOM    605  OP2  DT A  30      60.886 -89.167  -4.651 
ATOM    606  O5'  DT A  30      58.951 -90.575  -3.868 
ATOM    607  C5'  DT A  30      58.582 -91.637  -2.969 
ATOM    608  C4'  DT A  30      57.830 -91.072  -1.781 
ATOM    609  O4'  DT A  30      58.720 -90.669  -0.701 
ATOM    610  C3'  DT A  30      56.994 -89.823  -2.055 
ATOM    611  O3'  DT A  30      55.801 -89.888  -1.283 
ATOM    612  C2'  DT A  30      57.846 -88.665  -1.536 
ATOM    613  C1'  DT A  30      58.349 -89.366  -0.277 
ATOM    614  N1   DT A  30      59.544 -88.719   0.333 
ATOM    615  C2   DT A  30      59.641 -88.750   1.703 
ATOM    616  O2   DT A  30      58.803 -89.275   2.415 
ATOM    617  N3   DT A  30      60.761 -88.139   2.232 
ATOM    618  C4   DT A  30      61.767 -87.517   1.522 
ATOM    619  O4   DT A  30      62.724 -87.005   2.108 
ATOM    620  C5   DT A  30      61.577 -87.537   0.091 
ATOM    621  C7   DT A  30      62.627 -86.881  -0.758 
ATOM    622  C6   DT A  30      60.496 -88.123  -0.450 
ATOM    623  P    DA A  31      54.427 -89.388  -1.936 
ATOM    624  OP1  DA A  31      53.837 -90.478  -2.745 
ATOM    625  OP2  DA A  31      54.648 -88.105  -2.637 
ATOM    626  O5'  DA A  31      53.532 -89.140  -0.632 
ATOM    627  C5'  DA A  31      53.771 -89.939   0.542 
ATOM    628  C4'  DA A  31      53.753 -89.062   1.778 
ATOM    629  O4'  DA A  31      55.062 -88.497   2.077 
ATOM    630  C3'  DA A  31      52.832 -87.844   1.716 
ATOM    631  O3'  DA A  31      52.254 -87.638   2.999 
ATOM    632  C2'  DA A  31      53.761 -86.670   1.408 
ATOM    633  C1'  DA A  31      54.905 -87.107   2.318 
ATOM    634  N9   DA A  31      56.200 -86.436   2.016 
ATOM    635  C8   DA A  31      56.691 -86.046   0.802 
ATOM    636  N7   DA A  31      57.857 -85.482   0.865 
ATOM    637  C5   DA A  31      58.166 -85.499   2.218 
ATOM    638  C6   DA A  31      59.279 -85.044   2.942 
ATOM    639  N6   DA A  31      60.341 -84.455   2.373 
ATOM    640  N1   DA A  31      59.263 -85.217   4.277 
ATOM    641  C2   DA A  31      58.206 -85.804   4.836 
ATOM    642  N3   DA A  31      57.115 -86.267   4.266 
ATOM    643  C4   DA A  31      57.156 -86.081   2.931 
ATOM    644  P    DG A  32      50.720 -87.190   3.098 
ATOM    645  OP1  DG A  32      49.849 -88.384   3.015 
ATOM    646  OP2  DG A  32      50.452 -86.121   2.111 
ATOM    647  O5'  DG A  32      50.662 -86.583   4.576 
ATOM    648  C5'  DG A  32      51.545 -87.112   5.583 
ATOM    649  C4'  DG A  32      52.151 -85.979   6.389 
ATOM    650  O4'  DG A  32      53.378 -85.467   5.793 
ATOM    651  C3'  DG A  32      51.275 -84.737   6.552 
ATOM    652  O3'  DG A  32      51.475 -84.200   7.854 
ATOM    653  C2'  DG A  32      51.819 -83.742   5.528 
ATOM    654  C1'  DG A  32      53.296 -84.051   5.748 
ATOM    655  N9   DG A  32      54.180 -83.572   4.649 
ATOM    656  C8   DG A  32      53.926 -83.498   3.296 
ATOM    657  N7   DG A  32      54.923 -83.024   2.591 
ATOM    658  C5   DG A  32      55.908 -82.765   3.543 
ATOM    659  C6   DG A  32      57.217 -82.240   3.384 
ATOM    660  O6   DG A  32      57.786 -81.891   2.354 
ATOM    661  N1   DG A  32      57.881 -82.139   4.615 
ATOM    662  C2   DG A  32      57.350 -82.499   5.838 
ATOM    663  N2   DG A  32      58.145 -82.326   6.896 
ATOM    664  N3   DG A  32      56.122 -82.992   5.986 
ATOM    665  C4   DG A  32      55.465 -83.095   4.802 
ATOM    666  P    DG A  33      50.217 -83.621   8.657 
ATOM    667  OP1  DG A  33      49.510 -84.730   9.338 
ATOM    668  OP2  DG A  33      49.395 -82.785   7.754 
ATOM    669  O5'  DG A  33      50.935 -82.693   9.743 
ATOM    670  C5'  DG A  33      52.253 -83.049  10.205 
ATOM    671  C4'  DG A  33      53.132 -81.815  10.266 
ATOM    672  O4'  DG A  33      53.807 -81.552   9.004 
ATOM    673  C3'  DG A  33      52.415 -80.503  10.581 
ATOM    674  O3'  DG A  33      53.257 -79.703  11.402 
ATOM    675  C2'  DG A  33      52.258 -79.812   9.227 
ATOM    676  C1'  DG A  33      53.633 -80.180   8.681 
ATOM    677  N9   DG A  33      53.750 -80.035   7.203 
ATOM    678  C8   DG A  33      52.799 -80.248   6.229 
ATOM    679  N7   DG A  33      53.225 -80.028   5.009 
ATOM    680  C5   DG A  33      54.553 -79.639   5.187 
ATOM    681  C6   DG A  33      55.533 -79.270   4.230 
ATOM    682  O6   DG A  33      55.432 -79.209   3.008 
ATOM    683  N1   DG A  33      56.752 -78.947   4.844 
ATOM    684  C2   DG A  33      56.990 -78.977   6.204 
ATOM    685  N2   DG A  33      58.222 -78.633   6.591 
ATOM    686  N3   DG A  33      56.070 -79.324   7.101 
ATOM    687  C4   DG A  33      54.882 -79.640   6.523 
ATOM    688  P    DA A  34      52.605 -78.859  12.595 
ATOM    689  OP1  DA A  34      52.446 -79.724  13.785 
ATOM    690  OP2  DA A  34      51.379 -78.186  12.114 
ATOM    691  O5'  DA A  34      53.744 -77.769  12.870 
ATOM    692  C5'  DA A  34      55.118 -78.116  12.616 
ATOM    693  C4'  DA A  34      55.817 -76.975  11.904 
ATOM    694  O4'  DA A  34      55.684 -77.058  10.456 
ATOM    695  C3'  DA A  34      55.312 -75.572  12.241 
ATOM    696  O3'  DA A  34      56.418 -74.677  12.263 
ATOM    697  C2'  DA A  34      54.406 -75.195  11.068 
ATOM    698  C1'  DA A  34      55.285 -75.786   9.970 
ATOM    699  N9   DA A  34      54.572 -75.988   8.677 
ATOM    700  C8   DA A  34      53.268 -76.338   8.473 
ATOM    701  N7   DA A  34      52.941 -76.435   7.222 
ATOM    702  C5   DA A  34      54.113 -76.128   6.544 
ATOM    703  C6   DA A  34      54.426 -76.057   5.177 
ATOM    704  N6   DA A  34      53.540 -76.302   4.201 
ATOM    705  N1   DA A  34      55.688 -75.721   4.847 
ATOM    706  C2   DA A  34      56.563 -75.479   5.821 
ATOM    707  N3   DA A  34      56.388 -75.515   7.124 
ATOM    708  C4   DA A  34      55.117 -75.852   7.427 
ATOM    709  P    DG A  35      56.470 -73.536  13.384 
ATOM    710  OP1  DG A  35      57.032 -74.094  14.635 
ATOM    711  OP2  DG A  35      55.143 -72.893  13.499 
ATOM    712  O5'  DG A  35      57.511 -72.506  12.739 
ATOM    713  C5'  DG A  35      58.544 -73.011  11.871 
ATOM    714  C4'  DG A  35      58.679 -72.119  10.653 
ATOM    715  O4'  DG A  35      57.786 -72.517   9.573 
ATOM    716  C3'  DG A  35      58.357 -70.641  10.871 
ATOM    717  O3'  DG A  35      59.245 -69.856  10.083 
ATOM    718  C2'  DG A  35      56.941 -70.468  10.323 
ATOM    719  C1'  DG A  35      57.115 -71.360   9.098 
ATOM    720  N9   DG A  35      55.829 -71.792   8.484 
ATOM    721  C8   DG A  35      54.626 -72.080   9.092 
ATOM    722  N7   DG A  35      53.678 -72.434   8.259 
ATOM    723  C5   DG A  35      54.295 -72.377   7.010 
ATOM    724  C6   DG A  35      53.774 -72.651   5.720 
ATOM    725  O6   DG A  35      52.641 -73.009   5.407 
ATOM    726  N1   DG A  35      54.745 -72.467   4.725 
ATOM    727  C2   DG A  35      56.048 -72.069   4.949 
ATOM    728  N2   DG A  35      56.820 -71.951   3.866 
ATOM    729  N3   DG A  35      56.536 -71.811   6.161 
ATOM    730  C4   DG A  35      55.607 -71.985   7.136 
ATOM    731  P    DA A  36      59.831 -68.498  10.697 
ATOM    732  OP1  DA A  36      61.012 -68.802  11.536 
ATOM    733  OP2  DA A  36      58.744 -67.742  11.356 
ATOM    734  O5'  DA A  36      60.295 -67.728   9.372 
ATOM    735  C5'  DA A  36      60.719 -68.496   8.232 
ATOM    736  C4'  DA A  36      60.120 -67.917   6.965 
ATOM    737  O4'  DA A  36      58.809 -68.476   6.666 
ATOM    738  C3'  DA A  36      59.884 -66.407   6.970 
ATOM    739  O3'  DA A  36      60.156 -65.894   5.672 
ATOM    740  C2'  DA A  36      58.390 -66.250   7.252 
ATOM    741  C1'  DA A  36      57.922 -67.408   6.374 
ATOM    742  N9   DA A  36      56.535 -67.863   6.672 
ATOM    743  C8   DA A  36      55.896 -67.901   7.877 
ATOM    744  N7   DA A  36      54.681 -68.351   7.813 
ATOM    745  C5   DA A  36      54.500 -68.632   6.466 
ATOM    746  C6   DA A  36      53.409 -69.142   5.743 
ATOM    747  N6   DA A  36      52.239 -69.476   6.306 
ATOM    748  N1   DA A  36      53.564 -69.297   4.415 
ATOM    749  C2   DA A  36      54.729 -68.964   3.861 
ATOM    750  N3   DA A  36      55.811 -68.481   4.430 
ATOM    751  C4   DA A  36      55.630 -68.335   5.759 
ATOM    752  P    DA A  37      60.901 -64.484   5.536 
ATOM    753  OP1  DA A  37      62.364 -64.684   5.648 
ATOM    754  OP2  DA A  37      60.304 -63.514   6.480 
ATOM    755  O5'  DA A  37      60.528 -64.073   4.035 
ATOM    756  C5'  DA A  37      60.309 -65.111   3.061 
ATOM    757  C4'  DA A  37      59.087 -64.787   2.225 
ATOM    758  O4'  DA A  37      57.857 -65.293   2.821 
ATOM    759  C3'  DA A  37      58.805 -63.301   2.006 
ATOM    760  O3'  DA A  37      58.299 -63.118   0.689 
ATOM    761  C2'  DA A  37      57.695 -62.966   3.003 
ATOM    762  C1'  DA A  37      56.894 -64.250   2.814 
ATOM    763  N9   DA A  37      55.920 -64.514   3.909 
ATOM    764  C8   DA A  37      56.040 -64.228   5.239 
ATOM    765  N7   DA A  37      55.012 -64.582   5.947 
ATOM    766  C5   DA A  37      54.145 -65.145   5.020 
ATOM    767  C6   DA A  37      52.868 -65.717   5.143 
ATOM    768  N6   DA A  37      52.213 -65.820   6.307 
ATOM    769  N1   DA A  37      52.287 -66.180   4.021 
ATOM    770  C2   DA A  37      52.944 -66.076   2.866 
ATOM    771  N3   DA A  37      54.133 -65.564   2.631 
ATOM    772  C4   DA A  37      54.693 -65.107   3.770 
ATOM    773  P    DC A  38      58.769 -61.840  -0.152 
ATOM    774  OP1  DC A  38      60.067 -62.125  -0.805 
ATOM    775  OP2  DC A  38      58.725 -60.637   0.707 
ATOM    776  O5'  DC A  38      57.618 -61.750  -1.261 
ATOM    777  C5'  DC A  38      56.966 -62.961  -1.690 
ATOM    778  C4'  DC A  38      55.469 -62.739  -1.781 
ATOM    779  O4'  DC A  38      54.790 -62.997  -0.518 
ATOM    780  C3'  DC A  38      55.028 -61.323  -2.153 
ATOM    781  O3'  DC A  38      53.879 -61.403  -2.988 
ATOM    782  C2'  DC A  38      54.620 -60.683  -0.826 
ATOM    783  C1'  DC A  38      53.920 -61.909  -0.247 
ATOM    784  N1   DC A  38      53.713 -61.839   1.226 
ATOM    785  C2   DC A  38      52.558 -62.418   1.747 
ATOM    786  O2   DC A  38      51.761 -62.960   0.973 
ATOM    787  N3   DC A  38      52.349 -62.364   3.088 
ATOM    788  C4   DC A  38      53.238 -61.767   3.894 
ATOM    789  N4   DC A  38      52.988 -61.742   5.194 
ATOM    790  C5   DC A  38      54.431 -61.166   3.378 
ATOM    791  C6   DC A  38      54.621 -61.230   2.035 
ATOM    792  P    DC A  39      53.744 -60.390  -4.221 
ATOM    793  OP1  DC A  39      54.494 -60.918  -5.382 
ATOM    794  OP2  DC A  39      54.104 -59.024  -3.781 
ATOM    795  O5'  DC A  39      52.173 -60.462  -4.517 
ATOM    796  C5'  DC A  39      51.464 -61.681  -4.229 
ATOM    797  C4'  DC A  39      50.147 -61.367  -3.548 
ATOM    798  O4'  DC A  39      50.278 -61.278  -2.100 
ATOM    799  C3'  DC A  39      49.495 -60.041  -3.941 
ATOM    800  O3'  DC A  39      48.083 -60.216  -3.978 
ATOM    801  C2'  DC A  39      49.835 -59.087  -2.796 
ATOM    802  C1'  DC A  39      49.634 -60.090  -1.664 
ATOM    803  N1   DC A  39      50.254 -59.673  -0.376 
ATOM    804  C2   DC A  39      49.602 -60.025   0.802 
ATOM    805  O2   DC A  39      48.545 -60.663   0.733 
ATOM    806  N3   DC A  39      50.152 -59.653   1.988 
ATOM    807  C4   DC A  39      51.298 -58.962   2.021 
ATOM    808  N4   DC A  39      51.793 -58.623   3.201 
ATOM    809  C5   DC A  39      51.984 -58.591   0.820 
ATOM    810  C6   DC A  39      51.419 -58.971  -0.354 
ATOM    811  P    DT A  40      47.243 -59.501  -5.138 
ATOM    812  OP1  DT A  40      47.272 -60.336  -6.359 
ATOM    813  OP2  DT A  40      47.705 -58.104  -5.295 
ATOM    814  O5'  DT A  40      45.770 -59.512  -4.513 
ATOM    815  C5'  DT A  40      45.401 -60.575  -3.613 
ATOM    816  C4'  DT A  40      44.648 -60.010  -2.425 
ATOM    817  O4'  DT A  40      45.538 -59.606  -1.345 
ATOM    818  C3'  DT A  40      43.812 -58.760  -2.700 
ATOM    819  O3'  DT A  40      42.619 -58.825  -1.928 
ATOM    820  C2'  DT A  40      44.664 -57.602  -2.180 
ATOM    821  C1'  DT A  40      45.167 -58.304  -0.922 
ATOM    822  N1   DT A  40      46.362 -57.657  -0.312 
ATOM    823  C2   DT A  40      46.459 -57.687   1.059 
ATOM    824  O2   DT A  40      45.621 -58.213   1.771 
ATOM    825  N3   DT A  40      47.579 -57.077   1.588 
ATOM    826  C4   DT A  40      48.585 -56.455   0.878 
ATOM    827  O4   DT A  40      49.542 -55.942   1.463 
ATOM    828  C5   DT A  40      48.395 -56.474  -0.554 
ATOM    829  C7   DT A  40      49.445 -55.818  -1.402 
ATOM    830  C6   DT A  40      47.315 -57.060  -1.095 
ATOM    831  P    DA A  41      41.245 -58.326  -2.580 
ATOM    832  OP1  DA A  41      40.655 -59.416  -3.389 
ATOM    833  OP2  DA A  41      41.467 -57.042  -3.282 
ATOM    834  O5'  DA A  41      40.350 -58.078  -1.277 
ATOM    835  C5'  DA A  41      40.589 -58.877  -0.103 
ATOM    836  C4'  DA A  41      40.571 -57.999   1.134 
ATOM    837  O4'  DA A  41      41.880 -57.434   1.432 
ATOM    838  C3'  DA A  41      39.650 -56.781   1.071 
ATOM    839  O3'  DA A  41      39.072 -56.575   2.355 
ATOM    840  C2'  DA A  41      40.579 -55.608   0.763 
ATOM    841  C1'  DA A  41      41.723 -56.044   1.673 
ATOM    842  N9   DA A  41      43.018 -55.374   1.371 
ATOM    843  C8   DA A  41      43.509 -54.983   0.158 
ATOM    844  N7   DA A  41      44.675 -54.419   0.221 
ATOM    845  C5   DA A  41      44.984 -54.437   1.574 
ATOM    846  C6   DA A  41      46.097 -53.982   2.297 
ATOM    847  N6   DA A  41      47.159 -53.392   1.729 
ATOM    848  N1   DA A  41      46.081 -54.154   3.632 
ATOM    849  C2   DA A  41      45.024 -54.741   4.192 
ATOM    850  N3   DA A  41      43.933 -55.204   3.621 
ATOM    851  C4   DA A  41      43.975 -55.018   2.287 
ATOM    852  P    DG A  42      37.538 -56.127   2.453 
ATOM    853  OP1  DG A  42      36.667 -57.321   2.370 
ATOM    854  OP2  DG A  42      37.270 -55.058   1.467 
ATOM    855  O5'  DG A  42      37.480 -55.521   3.932 
ATOM    856  C5'  DG A  42      38.364 -56.049   4.939 
ATOM    857  C4'  DG A  42      38.969 -54.916   5.744 
ATOM    858  O4'  DG A  42      40.196 -54.405   5.149 
ATOM    859  C3'  DG A  42      38.093 -53.674   5.908 
ATOM    860  O3'  DG A  42      38.293 -53.138   7.210 
ATOM    861  C2'  DG A  42      38.637 -52.679   4.883 
ATOM    862  C1'  DG A  42      40.114 -52.989   5.104 
ATOM    863  N9   DG A  42      40.998 -52.509   4.004 
ATOM    864  C8   DG A  42      40.744 -52.436   2.652 
ATOM    865  N7   DG A  42      41.741 -51.962   1.947 
ATOM    866  C5   DG A  42      42.726 -51.702   2.898 
ATOM    867  C6   DG A  42      44.035 -51.177   2.740 
ATOM    868  O6   DG A  42      44.604 -50.828   1.709 
ATOM    869  N1   DG A  42      44.699 -51.076   3.970 
ATOM    870  C2   DG A  42      44.168 -51.436   5.193 
ATOM    871  N2   DG A  42      44.964 -51.263   6.252 
ATOM    872  N3   DG A  42      42.940 -51.929   5.342 
ATOM    873  C4   DG A  42      42.283 -52.033   4.157 
ATOM    874  P    DA A  43      37.035 -52.559   8.012 
ATOM    875  OP1  DA A  43      36.328 -53.667   8.693 
ATOM    876  OP2  DA A  43      36.213 -51.722   7.110 
ATOM    877  O5'  DA A  43      37.753 -51.630   9.099 
ATOM    878  C5'  DA A  43      39.071 -51.986   9.560 
ATOM    879  C4'  DA A  43      39.950 -50.753   9.622 
ATOM    880  O4'  DA A  43      40.625 -50.489   8.359 
ATOM    881  C3'  DA A  43      39.233 -49.440   9.937 
ATOM    882  O3'  DA A  43      40.076 -48.641  10.758 
ATOM    883  C2'  DA A  43      39.076 -48.749   8.583 
ATOM    884  C1'  DA A  43      40.451 -49.118   8.037 
ATOM    885  N9   DA A  43      40.568 -48.972   6.558 
ATOM    886  C8   DA A  43      39.614 -49.189   5.606 
ATOM    887  N7   DA A  43      40.022 -48.974   4.395 
ATOM    888  C5   DA A  43      41.345 -48.585   4.552 
ATOM    889  C6   DA A  43      42.340 -48.215   3.632 
ATOM    890  N6   DA A  43      42.143 -48.174   2.306 
ATOM    891  N1   DA A  43      43.548 -47.885   4.125 
ATOM    892  C2   DA A  43      43.738 -47.927   5.443 
ATOM    893  N3   DA A  43      42.890 -48.255   6.394 
ATOM    894  C4   DA A  43      41.688 -48.580   5.874 
ATOM    895  P    DG A  44      39.423 -47.796  11.951 
ATOM    896  OP1  DG A  44      39.264 -48.662  13.141 
ATOM    897  OP2  DG A  44      38.197 -47.123  11.469 
ATOM    898  O5'  DG A  44      40.562 -46.707  12.226 
ATOM    899  C5'  DG A  44      41.936 -47.053  11.972 
ATOM    900  C4'  DG A  44      42.635 -45.912  11.260 
ATOM    901  O4'  DG A  44      42.502 -45.996   9.812 
ATOM    902  C3'  DG A  44      42.130 -44.509  11.596 
ATOM    903  O3'  DG A  44      43.236 -43.615  11.619 
ATOM    904  C2'  DG A  44      41.224 -44.132  10.423 
ATOM    905  C1'  DG A  44      42.103 -44.723   9.325 
ATOM    906  N9   DG A  44      41.390 -44.925   8.032 
ATOM    907  C8   DG A  44      40.077 -45.278   7.807 
ATOM    908  N7   DG A  44      39.761 -45.373   6.539 
ATOM    909  C5   DG A  44      40.947 -45.061   5.877 
ATOM    910  C6   DG A  44      41.229 -44.998   4.487 
ATOM    911  O6   DG A  44      40.477 -45.207   3.539 
ATOM    912  N1   DG A  44      42.564 -44.643   4.252 
ATOM    913  C2   DG A  44      43.504 -44.383   5.230 
ATOM    914  N2   DG A  44      44.726 -44.061   4.798 
ATOM    915  N3   DG A  44      43.239 -44.444   6.533 
ATOM    916  C4   DG A  44      41.948 -44.787   6.779 
ATOM    917  P    DT A  45      43.288 -42.473  12.739 
ATOM    918  OP1  DT A  45      43.850 -43.031  13.991 
ATOM    919  OP2  DT A  45      41.961 -41.830  12.854 
ATOM    920  O5'  DT A  45      44.329 -41.444  12.094 
ATOM    921  C5'  DT A  45      45.362 -41.948  11.227 
ATOM    922  C4'  DT A  45      45.497 -41.057  10.009 
ATOM    923  O4'  DT A  45      44.604 -41.455   8.928 
ATOM    924  C3'  DT A  45      45.175 -39.578  10.226 
ATOM    925  O3'  DT A  45      46.063 -38.793   9.439 
ATOM    926  C2'  DT A  45      43.759 -39.405   9.679 
ATOM    927  C1'  DT A  45      43.933 -40.298   8.453 
ATOM    928  N1   DT A  45      42.647 -40.729   7.839 
ATOM    929  C2   DT A  45      42.622 -40.868   6.472 
ATOM    930  O2   DT A  45      43.592 -40.656   5.766 
ATOM    931  N3   DT A  45      41.412 -41.269   5.938 
ATOM    932  C4   DT A  45      40.255 -41.535   6.643 
ATOM    933  O4   DT A  45      39.231 -41.888   6.053 
ATOM    934  C5   DT A  45      40.380 -41.361   8.070 
ATOM    935  C7   DT A  45      39.166 -41.631   8.910 
ATOM    936  C6   DT A  45      41.544 -40.973   8.616 
ATOM    937  P    DT A  46      46.649 -37.435  10.053 
ATOM    938  OP1  DT A  46      47.830 -37.739  10.891 
ATOM    939  OP2  DT A  46      45.562 -36.679  10.712 
ATOM    940  O5'  DT A  46      47.113 -36.665   8.728 
ATOM    941  C5'  DT A  46      47.538 -37.433   7.587 
ATOM    942  C4'  DT A  46      46.938 -36.855   6.320 
ATOM    943  O4'  DT A  46      45.627 -37.414   6.021 
ATOM    944  C3'  DT A  46      46.702 -35.345   6.326 
ATOM    945  O3'  DT A  46      46.974 -34.831   5.028 
ATOM    946  C2'  DT A  46      45.208 -35.187   6.607 
ATOM    947  C1'  DT A  46      44.740 -36.345   5.730 
ATOM    948  N1   DT A  46      43.353 -36.800   6.027 
ATOM    949  C2   DT A  46      42.599 -37.242   4.967 
ATOM    950  O2   DT A  46      43.018 -37.273   3.823 
ATOM    951  N3   DT A  46      41.319 -37.655   5.282 
ATOM    952  C4   DT A  46      40.745 -37.662   6.537 
ATOM    953  O4   DT A  46      39.588 -38.056   6.695 
ATOM    954  C5   DT A  46      41.615 -37.180   7.584 
ATOM    955  C7   DT A  46      41.069 -37.155   8.982 
ATOM    956  C6   DT A  46      42.864 -36.772   7.307 
ATOM    957  P    DG A  47      47.719 -33.421   4.891 
ATOM    958  OP1  DG A  47      49.182 -33.621   5.004 
ATOM    959  OP2  DG A  47      47.122 -32.451   5.835 
ATOM    960  O5'  DG A  47      47.346 -33.010   3.391 
ATOM    961  C5'  DG A  47      47.127 -34.048   2.417 
ATOM    962  C4'  DG A  47      45.905 -33.725   1.581 
ATOM    963  O4'  DG A  47      44.675 -34.230   2.176 
ATOM    964  C3'  DG A  47      45.623 -32.238   1.361 
ATOM    965  O3'  DG A  47      45.117 -32.056   0.045 
ATOM    966  C2'  DG A  47      44.513 -31.903   2.358 
ATOM    967  C1'  DG A  47      43.713 -33.188   2.170 
ATOM    968  N9   DG A  47      42.738 -33.452   3.265 
ATOM    969  C8   DG A  47      42.841 -33.170   4.610 
ATOM    970  N7   DG A  47      41.796 -33.534   5.313 
ATOM    971  C5   DG A  47      40.940 -34.095   4.367 
ATOM    972  C6   DG A  47      39.650 -34.666   4.527 
ATOM    973  O6   DG A  47      38.988 -34.797   5.554 
ATOM    974  N1   DG A  47      39.135 -35.117   3.304 
ATOM    975  C2   DG A  47      39.781 -35.027   2.086 
ATOM    976  N2   DG A  47      39.120 -35.517   1.035 
ATOM    977  N3   DG A  47      40.990 -34.492   1.938 
ATOM    978  C4   DG A  47      41.505 -34.050   3.114 
ATOM    979  P    DG A  48      45.587 -30.777  -0.797 
ATOM    980  OP1  DG A  48      46.885 -31.063  -1.449 
ATOM    981  OP2  DG A  48      45.543 -29.574   0.063 
ATOM    982  O5'  DG A  48      44.436 -30.688  -1.905 
ATOM    983  C5'  DG A  48      43.784 -31.898  -2.334 
ATOM    984  C4'  DG A  48      42.287 -31.676  -2.426 
ATOM    985  O4'  DG A  48      41.608 -31.934  -1.163 
ATOM    986  C3'  DG A  48      41.846 -30.260  -2.798 
ATOM    987  O3'  DG A  48      40.697 -30.340  -3.632 
ATOM    988  C2'  DG A  48      41.438 -29.620  -1.470 
ATOM    989  C1'  DG A  48      40.739 -30.846  -0.891 
ATOM    990  N9   DG A  48      40.531 -30.777   0.582 
ATOM    991  C8   DG A  48      41.331 -30.207   1.550 
ATOM    992  N7   DG A  48      40.858 -30.318   2.767 
ATOM    993  C5   DG A  48      39.659 -31.008   2.594 
ATOM    994  C6   DG A  48      38.698 -31.423   3.552 
ATOM    995  O6   DG A  48      38.706 -31.265   4.770 
ATOM    996  N1   DG A  48      37.628 -32.097   2.946 
ATOM    997  C2   DG A  48      37.504 -32.337   1.592 
ATOM    998  N2   DG A  48      36.407 -32.997   1.211 
ATOM    999  N3   DG A  48      38.407 -31.948   0.694 
ATOM   1000  C4   DG A  48      39.450 -31.293   1.265 
ATOM   1001  P    DG A  49      40.562 -29.327  -4.865 
ATOM   1002  OP1  DG A  49      41.312 -29.855  -6.026 
ATOM   1003  OP2  DG A  49      40.922 -27.961  -4.425 
ATOM   1004  O5'  DG A  49      38.991 -29.399  -5.161 
ATOM   1005  C5'  DG A  49      38.282 -30.619  -4.873 
ATOM   1006  C4'  DG A  49      36.965 -30.304  -4.192 
ATOM   1007  O4'  DG A  49      37.096 -30.215  -2.745 
ATOM   1008  C3'  DG A  49      36.313 -28.979  -4.585 
ATOM   1009  O3'  DG A  49      34.901 -29.154  -4.623 
ATOM   1010  C2'  DG A  49      36.653 -28.025  -3.441 
ATOM   1011  C1'  DG A  49      36.452 -29.028  -2.309 
ATOM   1012  N9   DG A  49      37.072 -28.611  -1.021 
ATOM   1013  C8   DG A  49      38.235 -27.903  -0.803 
ATOM   1014  N7   DG A  49      38.505 -27.697   0.464 
ATOM   1015  C5   DG A  49      37.447 -28.310   1.132 
ATOM   1016  C6   DG A  49      37.184 -28.420   2.522 
ATOM   1017  O6   DG A  49      37.843 -27.992   3.465 
ATOM   1018  N1   DG A  49      35.997 -29.125   2.765 
ATOM   1019  C2   DG A  49      35.172 -29.655   1.793 
ATOM   1020  N2   DG A  49      34.085 -30.295   2.230 
ATOM   1021  N3   DG A  49      35.419 -29.552   0.488 
ATOM   1022  C4   DG A  49      36.567 -28.871   0.235 
ATOM   1023  P    DA A  50      34.061 -28.438  -5.782 
ATOM   1024  OP1  DA A  50      34.091 -29.273  -7.003 
ATOM   1025  OP2  DA A  50      34.523 -27.041  -5.939 
ATOM   1026  O5'  DA A  50      32.588 -28.449  -5.157 
ATOM   1027  C5'  DA A  50      32.219 -29.512  -4.258 
ATOM   1028  C4'  DA A  50      31.466 -28.947  -3.070 
ATOM   1029  O4'  DA A  50      32.357 -28.544  -1.990 
ATOM   1030  C3'  DA A  50      30.630 -27.697  -3.344 
ATOM   1031  O3'  DA A  50      29.438 -27.763  -2.572 
ATOM   1032  C2'  DA A  50      31.482 -26.540  -2.825 
ATOM   1033  C1'  DA A  50      31.985 -27.241  -1.566 
ATOM   1034  N9   DA A  50      33.180 -26.594  -0.956 
ATOM   1035  C8   DA A  50      34.214 -25.961  -1.583 
ATOM   1036  N7   DA A  50      35.113 -25.495  -0.773 
ATOM   1037  C5   DA A  50      34.643 -25.845   0.486 
ATOM   1038  C6   DA A  50      35.149 -25.635   1.778 
ATOM   1039  N6   DA A  50      36.298 -24.992   2.028 
ATOM   1040  N1   DA A  50      34.429 -26.113   2.811 
ATOM   1041  C2   DA A  50      33.288 -26.752   2.557 
ATOM   1042  N3   DA A  50      32.719 -27.006   1.400 
ATOM   1043  C4   DA A  50      33.459 -26.517   0.383 
ATOM   1044  P    DA A  51      28.063 -27.263  -3.225 
ATOM   1045  OP1  DA A  51      27.473 -28.353  -4.034 
ATOM   1046  OP2  DA A  51      28.285 -25.980  -3.926 
ATOM   1047  O5'  DA A  51      27.168 -27.015  -1.921 
ATOM   1048  C5'  DA A  51      27.407 -27.814  -0.747 
ATOM   1049  C4'  DA A  51      27.390 -26.936   0.489 
ATOM   1050  O4'  DA A  51      28.698 -26.372   0.788 
ATOM   1051  C3'  DA A  51      26.468 -25.719   0.427 
ATOM   1052  O3'  DA A  51      25.890 -25.512   1.710 
ATOM   1053  C2'  DA A  51      27.397 -24.545   0.119 
ATOM   1054  C1'  DA A  51      28.541 -24.982   1.029 
ATOM   1055  N9   DA A  51      29.836 -24.311   0.727 
ATOM   1056  C8   DA A  51      30.327 -23.921  -0.487 
ATOM   1057  N7   DA A  51      31.493 -23.357  -0.424 
ATOM   1058  C5   DA A  51      31.802 -23.374   0.929 
ATOM   1059  C6   DA A  51      32.915 -22.919   1.653 
ATOM   1060  N6   DA A  51      33.977 -22.329   1.084 
ATOM   1061  N1   DA A  51      32.899 -23.092   2.988 
ATOM   1062  C2   DA A  51      31.842 -23.678   3.547 
ATOM   1063  N3   DA A  51      30.751 -24.141   2.977 
ATOM   1064  C4   DA A  51      30.793 -23.956   1.642 
ATOM   1065  P    DG A  52      24.356 -25.065   1.809 
ATOM   1066  OP1  DG A  52      23.486 -26.259   1.726 
ATOM   1067  OP2  DG A  52      24.088 -23.995   0.822 
ATOM   1068  O5'  DG A  52      24.298 -24.458   3.287 
ATOM   1069  C5'  DG A  52      25.182 -24.987   4.294 
ATOM   1070  C4'  DG A  52      25.787 -23.854   5.100 
ATOM   1071  O4'  DG A  52      27.014 -23.342   4.505 
ATOM   1072  C3'  DG A  52      24.911 -22.612   5.263 
ATOM   1073  O3'  DG A  52      25.111 -22.075   6.566 
ATOM   1074  C2'  DG A  52      25.455 -21.617   4.239 
ATOM   1075  C1'  DG A  52      26.933 -21.926   4.459 
ATOM   1076  N9   DG A  52      27.816 -21.447   3.360 
ATOM   1077  C8   DG A  52      27.562 -21.373   2.008 
ATOM   1078  N7   DG A  52      28.560 -20.899   1.302 
ATOM   1079  C5   DG A  52      29.544 -20.640   2.254 
ATOM   1080  C6   DG A  52      30.853 -20.115   2.096 
ATOM   1081  O6   DG A  52      31.422 -19.765   1.065 
ATOM   1082  N1   DG A  52      31.518 -20.014   3.326 
ATOM   1083  C2   DG A  52      30.986 -20.374   4.549 
ATOM   1084  N2   DG A  52      31.782 -20.201   5.607 
ATOM   1085  N3   DG A  52      29.758 -20.867   4.697 
ATOM   1086  C4   DG A  52      29.101 -20.970   3.513 
ATOM   1087  P    DA A  53      23.853 -21.496   7.368 
ATOM   1088  OP1  DA A  53      23.146 -22.604   8.049 
ATOM   1089  OP2  DA A  53      23.031 -20.660   6.465 
ATOM   1090  O5'  DA A  53      24.572 -20.568   8.454 
ATOM   1091  C5'  DA A  53      25.889 -20.924   8.916 
ATOM   1092  C4'  DA A  53      26.768 -19.690   8.977 
ATOM   1093  O4'  DA A  53      27.443 -19.426   7.715 
ATOM   1094  C3'  DA A  53      26.051 -18.378   9.292 
ATOM   1095  O3'  DA A  53      26.894 -17.578  10.113 
ATOM   1096  C2'  DA A  53      25.894 -17.687   7.938 
ATOM   1097  C1'  DA A  53      27.270 -18.055   7.392 
ATOM   1098  N9   DA A  53      27.386 -17.909   5.914 
ATOM   1099  C8   DA A  53      26.432 -18.126   4.962 
ATOM   1100  N7   DA A  53      26.840 -17.911   3.751 
ATOM   1101  C5   DA A  53      28.163 -17.522   3.907 
ATOM   1102  C6   DA A  53      29.158 -17.152   2.987 
ATOM   1103  N6   DA A  53      28.962 -17.112   1.662 
ATOM   1104  N1   DA A  53      30.366 -16.822   3.481 
ATOM   1105  C2   DA A  53      30.556 -16.864   4.799 
ATOM   1106  N3   DA A  53      29.708 -17.193   5.749 
ATOM   1107  C4   DA A  53      28.506 -17.518   5.229 
ATOM   1108  P    DC A  54      26.242 -16.734  11.306 
ATOM   1109  OP1  DC A  54      26.082 -17.599  12.496 
ATOM   1110  OP2  DC A  54      25.015 -16.060  10.825 
ATOM   1111  O5'  DC A  54      27.380 -15.644  11.581 
ATOM   1112  C5'  DC A  54      28.754 -15.991  11.327 
ATOM   1113  C4'  DC A  54      29.453 -14.850  10.615 
ATOM   1114  O4'  DC A  54      29.320 -14.933   9.167 
ATOM   1115  C3'  DC A  54      28.949 -13.447  10.952 
ATOM   1116  O3'  DC A  54      30.054 -12.552  10.974 
ATOM   1117  C2'  DC A  54      28.042 -13.070   9.779 
ATOM   1118  C1'  DC A  54      28.921 -13.661   8.681 
ATOM   1119  N1   DC A  54      28.209 -13.863   7.388 
ATOM   1120  C2   DC A  54      28.932 -13.679   6.212 
ATOM   1121  O2   DC A  54      30.124 -13.360   6.290 
ATOM   1122  N3   DC A  54      28.300 -13.858   5.024 
ATOM   1123  C4   DC A  54      27.008 -14.204   4.983 
ATOM   1124  N4   DC A  54      26.437 -14.366   3.799 
ATOM   1125  C5   DC A  54      26.245 -14.397   6.181 
ATOM   1126  C6   DC A  54      26.894 -14.214   7.358 
ATOM   1127  P    DG A  55      30.106 -11.410  12.095 
ATOM   1128  OP1  DG A  55      30.668 -11.969  13.346 
ATOM   1129  OP2  DG A  55      28.779 -10.767  12.210 
ATOM   1130  O5'  DG A  55      31.147 -10.381  11.450 
ATOM   1131  C5'  DG A  55      32.180 -10.885  10.582 
ATOM   1132  C4'  DG A  55      32.315  -9.994   9.364 
ATOM   1133  O4'  DG A  55      31.422 -10.392   8.284 
ATOM   1134  C3'  DG A  55      31.993  -8.516   9.582 
ATOM   1135  O3'  DG A  55      32.881  -7.731   8.794 
ATOM   1136  C2'  DG A  55      30.577  -8.343   9.034 
ATOM   1137  C1'  DG A  55      30.751  -9.235   7.809 
ATOM   1138  N9   DG A  55      29.465  -9.667   7.195 
ATOM   1139  C8   DG A  55      28.263  -9.954   7.803 
ATOM   1140  N7   DG A  55      27.314 -10.309   6.970 
ATOM   1141  C5   DG A  55      27.931 -10.251   5.721 
ATOM   1142  C6   DG A  55      27.410 -10.526   4.431 
ATOM   1143  O6   DG A  55      26.277 -10.884   4.118 
ATOM   1144  N1   DG A  55      28.381 -10.341   3.436 
ATOM   1145  C2   DG A  55      29.684  -9.943   3.660 
ATOM   1146  N2   DG A  55      30.456  -9.825   2.577 
ATOM   1147  N3   DG A  55      30.173  -9.686   4.873 
ATOM   1148  C4   DG A  55      29.244  -9.860   5.847 
ATOM   1149  P    DT A  56      33.467  -6.373   9.408 
ATOM   1150  OP1  DT A  56      34.648  -6.677  10.247 
ATOM   1151  OP2  DT A  56      32.380  -5.617  10.067 
ATOM   1152  O5'  DT A  56      33.931  -5.603   8.084 
ATOM   1153  C5'  DT A  56      34.356  -6.371   6.943 
ATOM   1154  C4'  DT A  56      33.756  -5.792   5.676 
ATOM   1155  O4'  DT A  56      32.445  -6.351   5.377 
ATOM   1156  C3'  DT A  56      33.520  -4.282   5.681 
ATOM   1157  O3'  DT A  56      33.792  -3.768   4.383 
ATOM   1158  C2'  DT A  56      32.026  -4.125   5.963 
ATOM   1159  C1'  DT A  56      31.558  -5.282   5.085 
ATOM   1160  N1   DT A  56      30.171  -5.738   5.383 
ATOM   1161  C2   DT A  56      29.417  -6.179   4.323 
ATOM   1162  O2   DT A  56      29.836  -6.210   3.179 
ATOM   1163  N3   DT A  56      28.137  -6.592   4.637 
ATOM   1164  C4   DT A  56      27.564  -6.600   5.892 
ATOM   1165  O4   DT A  56      26.407  -6.993   6.051 
ATOM   1166  C5   DT A  56      28.434  -6.118   6.940 
ATOM   1167  C7   DT A  56      27.887  -6.092   8.338 
ATOM   1168  C6   DT A  56      29.682  -5.710   6.662 
ATOM   1169  P    DC A  57      34.537  -2.359   4.247 
ATOM   1170  OP1  DC A  57      36.000  -2.558   4.359 
ATOM   1171  OP2  DC A  57      33.940  -1.389   5.191 
ATOM   1172  O5'  DC A  57      34.164  -1.948   2.746 
ATOM   1173  C5'  DC A  57      33.945  -2.985   1.772 
ATOM   1174  C4'  DC A  57      32.723  -2.662   0.937 
ATOM   1175  O4'  DC A  57      31.494  -3.168   1.532 
ATOM   1176  C3'  DC A  57      32.441  -1.176   0.717 
ATOM   1177  O3'  DC A  57      31.935  -0.993  -0.600 
ATOM   1178  C2'  DC A  57      31.331  -0.841   1.714 
ATOM   1179  C1'  DC A  57      30.531  -2.125   1.525 
ATOM   1180  N1   DC A  57      29.556  -2.389   2.620 
ATOM   1181  C2   DC A  57      28.353  -3.005   2.285 
ATOM   1182  O2   DC A  57      28.146  -3.305   1.103 
ATOM   1183  N3   DC A  57      27.451  -3.254   3.268 
ATOM   1184  C4   DC A  57      27.713  -2.913   4.536 
ATOM   1185  N4   DC A  57      26.801  -3.176   5.460 
ATOM   1186  C5   DC A  57      28.943  -2.278   4.903 
ATOM   1187  C6   DC A  57      29.832  -2.038   3.905 
ATOM   1188  P    DA A  58      32.405   0.285  -1.441 
ATOM   1189  OP1  DA A  58      33.703   0.000  -2.094 
ATOM   1190  OP2  DA A  58      32.361   1.488  -0.582 
ATOM   1191  O5'  DA A  58      31.254   0.375  -2.550 
ATOM   1192  C5'  DA A  58      30.602  -0.836  -2.979 
ATOM   1193  C4'  DA A  58      29.105  -0.613  -3.070 
ATOM   1194  O4'  DA A  58      28.427  -0.872  -1.807 
ATOM   1195  C3'  DA A  58      28.664   0.802  -3.442 
ATOM   1196  O3'  DA A  58      27.515   0.722  -4.277 
ATOM   1197  C2'  DA A  58      28.257   1.442  -2.115 
ATOM   1198  C1'  DA A  58      27.557   0.216  -1.535 
ATOM   1199  N9   DA A  58      27.349   0.286  -0.062 
ATOM   1200  C8   DA A  58      28.154   0.855   0.882 
ATOM   1201  N7   DA A  58      27.697   0.753   2.092 
ATOM   1202  C5   DA A  58      26.501   0.066   1.940 
ATOM   1203  C6   DA A  58      25.530  -0.359   2.862 
ATOM   1204  N6   DA A  58      25.618  -0.144   4.182 
ATOM   1205  N1   DA A  58      24.461  -1.016   2.375 
ATOM   1206  C2   DA A  58      24.379  -1.228   1.063 
ATOM   1207  N3   DA A  58      25.217  -0.880   0.112 
ATOM   1208  C4   DA A  58      26.278  -0.224   0.625 
ATOM   1209  P    DC A  59      27.380   1.735  -5.509 
ATOM   1210  OP1  DC A  59      28.130   1.207  -6.671 
ATOM   1211  OP2  DC A  59      27.740   3.101  -5.070 
ATOM   1212  O5'  DC A  59      25.809   1.664  -5.805 
ATOM   1213  C5'  DC A  59      25.100   0.444  -5.518 
ATOM   1214  C4'  DC A  59      23.783   0.758  -4.837 
ATOM   1215  O4'  DC A  59      23.914   0.848  -3.389 
ATOM   1216  C3'  DC A  59      23.131   2.084  -5.230 
ATOM   1217  O3'  DC A  59      21.720   1.909  -5.267 
ATOM   1218  C2'  DC A  59      23.472   3.038  -4.085 
ATOM   1219  C1'  DC A  59      23.270   2.035  -2.953 
ATOM   1220  N1   DC A  59      23.890   2.452  -1.665 
ATOM   1221  C2   DC A  59      23.238   2.101  -0.486 
ATOM   1222  O2   DC A  59      22.181   1.463  -0.556 
ATOM   1223  N3   DC A  59      23.788   2.473   0.699 
ATOM   1224  C4   DC A  59      24.934   3.163   0.732 
ATOM   1225  N4   DC A  59      25.430   3.502   1.913 
ATOM   1226  C5   DC A  59      25.620   3.535  -0.469 
ATOM   1227  C6   DC A  59      25.055   3.154  -1.643 
ATOM   1228  P    DT A  60      20.879   2.625  -6.427 
ATOM   1229  OP1  DT A  60      20.909   1.789  -7.648 
ATOM   1230  OP2  DT A  60      21.341   4.021  -6.584 
ATOM   1231  O5'  DT A  60      19.406   2.613  -5.801 
ATOM   1232  C5'  DT A  60      19.037   1.551  -4.902 
ATOM   1233  C4'  DT A  60      18.285   2.115  -3.714 
ATOM   1234  O4'  DT A  60      19.175   2.519  -2.634 
ATOM   1235  C3'  DT A  60      17.448   3.365  -3.989 
ATOM   1236  O3'  DT A  60      16.256   3.300  -3.217 
ATOM   1237  C2'  DT A  60      18.300   4.523  -3.469 
ATOM   1238  C1'  DT A  60      18.803   3.822  -2.211 
ATOM   1239  N1   DT A  60      19.998   4.469  -1.601 
ATOM   1240  C2   DT A  60      20.095   4.438  -0.230 
ATOM   1241  O2   DT A  60      19.257   3.913   0.482 
ATOM   1242  N3   DT A  60      21.216   5.048   0.299 
ATOM   1243  C4   DT A  60      22.222   5.670  -0.411 
ATOM   1244  O4   DT A  60      23.178   6.183   0.174 
ATOM   1245  C5   DT A  60      22.032   5.651  -1.843 
ATOM   1246  C7   DT A  60      23.081   6.307  -2.691 
ATOM   1247  C6   DT A  60      20.951   5.065  -2.384 
ATOM   1248  P    DG A  61      14.881   3.799  -3.869 
ATOM   1249  OP1  DG A  61      14.291   2.710  -4.678 
ATOM   1250  OP2  DG A  61      15.103   5.083  -4.570 
ATOM   1251  O5'  DG A  61      13.986   4.047  -2.566 
ATOM   1252  C5'  DG A  61      14.225   3.249  -1.392 
ATOM   1253  C4'  DG A  61      14.208   4.126  -0.155 
ATOM   1254  O4'  DG A  61      15.516   4.691   0.144 
ATOM   1255  C3'  DG A  61      13.286   5.344  -0.218 
ATOM   1256  O3'  DG A  61      12.708   5.550   1.066 
ATOM   1257  C2'  DG A  61      14.215   6.518  -0.525 
ATOM   1258  C1'  DG A  61      15.359   6.081   0.384 
ATOM   1259  N9   DG A  61      16.655   6.751   0.083 
ATOM   1260  C8   DG A  61      17.166   7.153  -1.133 
ATOM   1261  N7   DG A  61      18.344   7.720  -1.056 
ATOM   1262  C5   DG A  61      18.635   7.693   0.307 
ATOM   1263  C6   DG A  61      19.777   8.165   1.008 
ATOM   1264  O6   DG A  61      20.782   8.712   0.562 
ATOM   1265  N1   DG A  61      19.661   7.938   2.386 
ATOM   1266  C2   DG A  61      18.585   7.335   3.006 
ATOM   1267  N2   DG A  61      18.666   7.210   4.333 
ATOM   1268  N3   DG A  61      17.515   6.892   2.348 
ATOM   1269  C4   DG A  61      17.611   7.105   1.011 
ATOM   1270  P    DA A  62      11.174   5.998   1.164 
ATOM   1271  OP1  DA A  62      10.304   4.804   1.081 
ATOM   1272  OP2  DA A  62      10.906   7.067   0.178 
ATOM   1273  O5'  DA A  62      11.117   6.605   2.643 
ATOM   1274  C5'  DA A  62      12.000   6.076   3.650 
ATOM   1275  C4'  DA A  62      12.605   7.209   4.456 
ATOM   1276  O4'  DA A  62      13.832   7.720   3.860 
ATOM   1277  C3'  DA A  62      11.729   8.451   4.619 
ATOM   1278  O3'  DA A  62      11.929   8.987   5.921 
ATOM   1279  C2'  DA A  62      12.273   9.446   3.594 
ATOM   1280  C1'  DA A  62      13.751   9.137   3.815 
ATOM   1281  N9   DA A  62      14.634   9.616   2.716 
ATOM   1282  C8   DA A  62      14.365   9.681   1.379 
ATOM   1283  N7   DA A  62      15.344  10.149   0.668 
ATOM   1284  C5   DA A  62      16.337  10.414   1.602 
ATOM   1285  C6   DA A  62      17.638  10.931   1.480 
ATOM   1286  N6   DA A  62      18.185  11.290   0.310 
ATOM   1287  N1   DA A  62      18.358  11.067   2.609 
ATOM   1288  C2   DA A  62      17.809  10.708   3.768 
ATOM   1289  N3   DA A  62      16.612  10.217   4.003 
ATOM   1290  C4   DA A  62      15.912  10.091   2.858 
ATOM   1291  P    DT A  63      10.671   9.567   6.723 
ATOM   1292  OP1  DT A  63       9.964   8.458   7.404 
ATOM   1293  OP2  DT A  63       9.849  10.403   5.821 
ATOM   1294  O5'  DT A  63      11.390  10.495   7.810 
ATOM   1295  C5'  DT A  63      12.707  10.139   8.271 
ATOM   1296  C4'  DT A  63      13.586  11.372   8.333 
ATOM   1297  O4'  DT A  63      14.261  11.636   7.070 
ATOM   1298  C3'  DT A  63      12.869  12.685   8.648 
ATOM   1299  O3'  DT A  63      13.712  13.484   9.469 
ATOM   1300  C2'  DT A  63      12.713  13.376   7.294 
ATOM   1301  C1'  DT A  63      14.088  13.007   6.748 
ATOM   1302  N1   DT A  63      14.204  13.153   5.269 
ATOM   1303  C2   DT A  63      15.420  13.559   4.775 
ATOM   1304  O2   DT A  63      16.381  13.797   5.488 
ATOM   1305  N3   DT A  63      15.491  13.684   3.401 
ATOM   1306  C4   DT A  63      14.470  13.442   2.504 
ATOM   1307  O4   DT A  63      14.652  13.589   1.294 
ATOM   1308  C5   DT A  63      13.233  13.021   3.118 
ATOM   1309  C7   DT A  63      12.071  12.738   2.213 
ATOM   1310  C6   DT A  63      13.137  12.892   4.452 
ATOM   1311  P    DT A  64      13.060  14.329  10.662 
ATOM   1312  OP1  DT A  64      12.901  13.463  11.852 
ATOM   1313  OP2  DT A  64      11.833  15.002  10.180 
ATOM   1314  O5'  DT A  64      14.198  15.419  10.937 
ATOM   1315  C5'  DT A  64      15.572  15.072  10.683 
ATOM   1316  C4'  DT A  64      16.271  16.213   9.971 
ATOM   1317  O4'  DT A  64      16.138  16.130   8.523 
ATOM   1318  C3'  DT A  64      15.767  17.616  10.307 
ATOM   1319  O3'  DT A  64      16.873  18.511  10.330 
ATOM   1320  C2'  DT A  64      14.861  17.993   9.135 
ATOM   1321  C1'  DT A  64      15.739  17.402   8.036 
ATOM   1322  N1   DT A  64      15.027  17.200   6.743 
ATOM   1323  C2   DT A  64      15.754  17.385   5.593 
ATOM   1324  O2   DT A  64      16.931  17.700   5.596 
ATOM   1325  N3   DT A  64      15.060  17.190   4.414 
ATOM   1326  C4   DT A  64      13.732  16.833   4.295 
ATOM   1327  O4   DT A  64      13.220  16.687   3.183 
ATOM   1328  C5   DT A  64      13.053  16.662   5.557 
ATOM   1329  C7   DT A  64      11.604  16.275   5.519 
ATOM   1330  C6   DT A  64      13.703  16.846   6.719 
ATOM   1331  P    DA A  65      16.924  19.652  11.450 
ATOM   1332  OP1  DA A  65      17.486  19.094  12.702 
ATOM   1333  OP2  DA A  65      15.597  20.295  11.565 
ATOM   1334  O5'  DA A  65      17.966  20.681  10.805 
ATOM   1335  C5'  DA A  65      18.999  20.177   9.938 
ATOM   1336  C4'  DA A  65      19.133  21.068   8.720 
ATOM   1337  O4'  DA A  65      18.240  20.671   7.639 
ATOM   1338  C3'  DA A  65      18.812  22.547   8.938 
ATOM   1339  O3'  DA A  65      19.699  23.332   8.150 
ATOM   1340  C2'  DA A  65      17.395  22.720   8.390 
ATOM   1341  C1'  DA A  65      17.569  21.827   7.164 
ATOM   1342  N9   DA A  65      16.283  21.396   6.550 
ATOM   1343  C8   DA A  65      15.099  21.114   7.170 
ATOM   1344  N7   DA A  65      14.152  20.763   6.357 
ATOM   1345  C5   DA A  65      14.749  20.814   5.105 
ATOM   1346  C6   DA A  65      14.266  20.549   3.813 
ATOM   1347  N6   DA A  65      13.008  20.161   3.558 
ATOM   1348  N1   DA A  65      15.125  20.699   2.788 
ATOM   1349  C2   DA A  65      16.373  21.084   3.047 
ATOM   1350  N3   DA A  65      16.935  21.359   4.204 
ATOM   1351  C4   DA A  65      16.054  21.201   5.213 
ATOM   1352  P    DT A  66      20.286  24.690   8.764 
ATOM   1353  OP1  DT A  66      21.466  24.386   9.602 
ATOM   1354  OP2  DT A  66      19.199  25.446   9.423 
ATOM   1355  O5'  DT A  66      20.749  25.460   7.439 
ATOM   1356  C5'  DT A  66      21.174  24.692   6.298 
ATOM   1357  C4'  DT A  66      20.574  25.270   5.031 
ATOM   1358  O4'  DT A  66      19.263  24.711   4.732 
ATOM   1359  C3'  DT A  66      20.338  26.781   5.037 
ATOM   1360  O3'  DT A  66      20.611  27.294   3.739 
ATOM   1361  C2'  DT A  66      18.844  26.938   5.319 
ATOM   1362  C1'  DT A  66      18.376  25.780   4.441 
ATOM   1363  N1   DT A  66      16.989  25.325   4.738 
ATOM   1364  C2   DT A  66      16.235  24.883   3.678 
ATOM   1365  O2   DT A  66      16.654  24.852   2.534 
ATOM   1366  N3   DT A  66      14.955  24.470   3.993 
ATOM   1367  C4   DT A  66      14.382  24.463   5.248 
ATOM   1368  O4   DT A  66      13.225  24.069   5.406 
ATOM   1369  C5   DT A  66      15.252  24.945   6.296 
ATOM   1370  C7   DT A  66      14.705  24.970   7.693 
ATOM   1371  C6   DT A  66      16.500  25.353   6.018 
ATOM   1372  P    DG A  67      21.355  28.704   3.602 
ATOM   1373  OP1  DG A  67      22.818  28.504   3.715 
ATOM   1374  OP2  DG A  67      20.758  29.674   4.546 
ATOM   1375  O5'  DG A  67      20.982  29.115   2.102 
ATOM   1376  C5'  DG A  67      20.763  28.077   1.128 
ATOM   1377  C4'  DG A  67      19.541  28.401   0.292 
ATOM   1378  O4'  DG A  67      18.312  27.895   0.887 
ATOM   1379  C3'  DG A  67      19.259  29.887   0.072 
ATOM   1380  O3'  DG A  67      18.753  30.070  -1.244 
ATOM   1381  C2'  DG A  67      18.149  30.222   1.069 
ATOM   1382  C1'  DG A  67      17.349  28.938   0.881 
ATOM   1383  N9   DG A  67      16.374  28.674   1.976 
ATOM   1384  C8   DG A  67      16.477  28.955   3.321 
ATOM   1385  N7   DG A  67      15.432  28.591   4.025 
ATOM   1386  C5   DG A  67      14.576  28.030   3.078 
ATOM   1387  C6   DG A  67      13.286  27.459   3.239 
ATOM   1388  O6   DG A  67      12.624  27.329   4.265 
ATOM   1389  N1   DG A  67      12.771  27.009   2.015 
ATOM   1390  C2   DG A  67      13.417  27.098   0.797 
ATOM   1391  N2   DG A  67      12.756  26.609  -0.254 
ATOM   1392  N3   DG A  67      14.627  27.633   0.649 
ATOM   1393  C4   DG A  67      15.141  28.075   1.826 
ATOM   1394  P    DT A  68      19.223  31.348  -2.086 
ATOM   1395  OP1  DT A  68      20.521  31.063  -2.738 
ATOM   1396  OP2  DT A  68      19.179  32.551  -1.226 
ATOM   1397  O5'  DT A  68      18.072  31.437  -3.194 
ATOM   1398  C5'  DT A  68      17.420  30.227  -3.623 
ATOM   1399  C4'  DT A  68      15.923  30.449  -3.715 
ATOM   1400  O4'  DT A  68      15.245  30.191  -2.452 
ATOM   1401  C3'  DT A  68      15.482  31.865  -4.087 
ATOM   1402  O3'  DT A  68      14.334  31.785  -4.921 
ATOM   1403  C2'  DT A  68      15.075  32.505  -2.759 
ATOM   1404  C1'  DT A  68      14.375  31.279  -2.180 
ATOM   1405  N1   DT A  68      14.167  31.349  -0.707 
ATOM   1406  C2   DT A  68      13.023  30.773  -0.208 
ATOM   1407  O2   DT A  68      12.196  30.223  -0.915 
ATOM   1408  N3   DT A  68      12.864  30.858   1.161 
ATOM   1409  C4   DT A  68      13.733  31.455   2.050 
ATOM   1410  O4   DT A  68      13.483  31.469   3.258 
ATOM   1411  C5   DT A  68      14.904  32.031   1.433 
ATOM   1412  C7   DT A  68      15.904  32.702   2.331 
ATOM   1413  C6   DT A  68      15.085  31.963   0.105 
ATOM   1414  P    DC A  69      14.198  32.798  -6.154 
ATOM   1415  OP1  DC A  69      14.949  32.270  -7.315 
ATOM   1416  OP2  DC A  69      14.559  34.164  -5.714 
ATOM   1417  O5'  DC A  69      12.627  32.726  -6.450 
ATOM   1418  C5'  DC A  69      11.918  31.507  -6.162 
ATOM   1419  C4'  DC A  69      10.601  31.821  -5.481 
ATOM   1420  O4'  DC A  69      10.732  31.910  -4.034 
ATOM   1421  C3'  DC A  69       9.949  33.146  -5.874 
ATOM   1422  O3'  DC A  69       8.538  32.972  -5.912 
ATOM   1423  C2'  DC A  69      10.290  34.100  -4.730 
ATOM   1424  C1'  DC A  69      10.088  33.098  -3.598 
ATOM   1425  N1   DC A  69      10.709  33.514  -2.310 
ATOM   1426  C2   DC A  69      10.056  33.163  -1.131 
ATOM   1427  O2   DC A  69       8.999  32.525  -1.201 
ATOM   1428  N3   DC A  69      10.606  33.535   0.055 
ATOM   1429  C4   DC A  69      11.752  34.225   0.088 
ATOM   1430  N4   DC A  69      12.248  34.565   1.268 
ATOM   1431  C5   DC A  69      12.438  34.597  -1.113 
ATOM   1432  C6   DC A  69      11.874  34.217  -2.288 
ATOM   1433  P    DT A  70       7.697  33.687  -7.071 
ATOM   1434  OP1  DT A  70       7.727  32.852  -8.292 
ATOM   1435  OP2  DT A  70       8.159  35.084  -7.228 
ATOM   1436  O5'  DT A  70       6.224  33.676  -6.446 
ATOM   1437  C5'  DT A  70       5.855  32.613  -5.547 
ATOM   1438  C4'  DT A  70       5.103  33.178  -4.359 
ATOM   1439  O4'  DT A  70       5.993  33.582  -3.279 
ATOM   1440  C3'  DT A  70       4.266  34.428  -4.633 
ATOM   1441  O3'  DT A  70       3.074  34.362  -3.861 
ATOM   1442  C2'  DT A  70       5.119  35.586  -4.114 
ATOM   1443  C1'  DT A  70       5.621  34.884  -2.855 
ATOM   1444  N1   DT A  70       6.816  35.531  -2.245 
ATOM   1445  C2   DT A  70       6.913  35.501  -0.875 
ATOM   1446  O2   DT A  70       6.075  34.975  -0.162 
ATOM   1447  N3   DT A  70       8.034  36.111  -0.346 
ATOM   1448  C4   DT A  70       9.040  36.733  -1.056 
ATOM   1449  O4   DT A  70       9.996  37.245  -0.470 
ATOM   1450  C5   DT A  70       8.850  36.714  -2.487 
ATOM   1451  C7   DT A  70       9.899  37.370  -3.336 
ATOM   1452  C6   DT A  70       7.769  36.128  -3.028 
ATOM   1453  P    DG A  71       1.699  34.862  -4.513 
ATOM   1454  OP1  DG A  71       1.109  33.772  -5.323 
ATOM   1455  OP2  DG A  71       1.921  36.145  -5.215 
ATOM   1456  O5'  DG A  71       0.804  35.110  -3.210 
ATOM   1457  C5'  DG A  71       1.043  34.311  -2.036 
ATOM   1458  C4'  DG A  71       1.026  35.189  -0.800 
ATOM   1459  O4'  DG A  71       2.334  35.754  -0.501 
ATOM   1460  C3'  DG A  71       0.104  36.407  -0.862 
ATOM   1461  O3'  DG A  71      -0.474  36.613   0.421 
ATOM   1462  C2'  DG A  71       1.034  37.580  -1.170 
ATOM   1463  C1'  DG A  71       2.177  37.144  -0.260 
ATOM   1464  N9   DG A  71       3.473  37.814  -0.562 
ATOM   1465  C8   DG A  71       3.984  38.215  -1.777 
ATOM   1466  N7   DG A  71       5.163  38.783  -1.700 
ATOM   1467  C5   DG A  71       5.453  38.756  -0.337 
ATOM   1468  C6   DG A  71       6.595  39.228   0.363 
ATOM   1469  O6   DG A  71       7.600  39.775  -0.083 
ATOM   1470  N1   DG A  71       6.479  39.001   1.742 
ATOM   1471  C2   DG A  71       5.403  38.397   2.362 
ATOM   1472  N2   DG A  71       5.485  38.273   3.689 
ATOM   1473  N3   DG A  71       4.333  37.955   1.704 
ATOM   1474  C4   DG A  71       4.429  38.167   0.366 
ATOM   1475  P    DG A  72      -2.007  37.060   0.520 
ATOM   1476  OP1  DG A  72      -2.878  35.867   0.437 
ATOM   1477  OP2  DG A  72      -2.276  38.130  -0.467 
ATOM   1478  O5'  DG A  72      -2.065  37.667   1.998 
ATOM   1479  C5'  DG A  72      -1.182  37.138   3.005 
ATOM   1480  C4'  DG A  72      -0.577  38.271   3.811 
ATOM   1481  O4'  DG A  72       0.650  38.783   3.216 
ATOM   1482  C3'  DG A  72      -1.453  39.513   3.974 
ATOM   1483  O3'  DG A  72      -1.253  40.050   5.277 
ATOM   1484  C2'  DG A  72      -0.909  40.508   2.950 
ATOM   1485  C1'  DG A  72       0.569  40.199   3.170 
ATOM   1486  N9   DG A  72       1.452  40.678   2.071 
ATOM   1487  C8   DG A  72       1.198  40.752   0.719 
ATOM   1488  N7   DG A  72       2.196  41.226   0.013 
ATOM   1489  C5   DG A  72       3.181  41.486   0.965 
ATOM   1490  C6   DG A  72       4.489  42.010   0.807 
ATOM   1491  O6   DG A  72       5.058  42.360  -0.224 
ATOM   1492  N1   DG A  72       5.154  42.112   2.037 
ATOM   1493  C2   DG A  72       4.622  41.752   3.260 
ATOM   1494  N2   DG A  72       5.418  41.924   4.318 
ATOM   1495  N3   DG A  72       3.394  41.259   3.408 
ATOM   1496  C4   DG A  72       2.737  41.155   2.224 
ATOM   1497  P    DT A  73      -2.511  40.629   6.079 
ATOM   1498  OP1  DT A  73      -3.218  39.521   6.760 
ATOM   1499  OP2  DT A  73      -3.333  41.465   5.176 
ATOM   1500  O5'  DT A  73      -1.792  41.557   7.165 
ATOM   1501  C5'  DT A  73      -0.475  41.201   7.627 
ATOM   1502  C4'  DT A  73       0.404  42.435   7.688 
ATOM   1503  O4'  DT A  73       1.079  42.699   6.426 
ATOM   1504  C3'  DT A  73      -0.313  43.748   8.004 
ATOM   1505  O3'  DT A  73       0.530  44.547   8.824 
ATOM   1506  C2'  DT A  73      -0.469  44.439   6.649 
ATOM   1507  C1'  DT A  73       0.906  44.070   6.103 
ATOM   1508  N1   DT A  73       1.022  44.216   4.625 
ATOM   1509  C2   DT A  73       2.238  44.622   4.131 
ATOM   1510  O2   DT A  73       3.199  44.859   4.843 
ATOM   1511  N3   DT A  73       2.309  44.747   2.757 
ATOM   1512  C4   DT A  73       1.288  44.505   1.859 
ATOM   1513  O4   DT A  73       1.470  44.652   0.649 
ATOM   1514  C5   DT A  73       0.051  44.084   2.474 
ATOM   1515  C7   DT A  73      -1.111  43.800   1.568 
ATOM   1516  C6   DT A  73      -0.045  43.955   3.807 
ATOM   1517  P    DC A  74      -0.122  45.391  10.017 
ATOM   1518  OP1  DC A  74      -0.281  44.526  11.208 
ATOM   1519  OP2  DC A  74      -1.349  46.065   9.536 
ATOM   1520  O5'  DC A  74       1.016  46.481  10.292 
ATOM   1521  C5'  DC A  74       2.391  46.134  10.039 
ATOM   1522  C4'  DC A  74       3.089  47.275   9.326 
ATOM   1523  O4'  DC A  74       2.956  47.192   7.878 
ATOM   1524  C3'  DC A  74       2.585  48.679   9.663 
ATOM   1525  O3'  DC A  74       3.691  49.573   9.685 
ATOM   1526  C2'  DC A  74       1.679  49.055   8.490 
ATOM   1527  C1'  DC A  74       2.557  48.465   7.392 
ATOM   1528  N1   DC A  74       1.845  48.262   6.099 
ATOM   1529  C2   DC A  74       2.568  48.446   4.923 
ATOM   1530  O2   DC A  74       3.760  48.766   5.001 
ATOM   1531  N3   DC A  74       1.937  48.268   3.735 
ATOM   1532  C4   DC A  74       0.644  47.921   3.694 
ATOM   1533  N4   DC A  74       0.073  47.759   2.510 
ATOM   1534  C5   DC A  74      -0.118  47.728   4.892 
ATOM   1535  C6   DC A  74       0.531  47.912   6.069 
ATOM   1536  P    DA A  75       3.742  50.715  10.806 
ATOM   1537  OP1  DA A  75       4.304  50.157  12.057 
ATOM   1538  OP2  DA A  75       2.415  51.358  10.921 
ATOM   1539  O5'  DA A  75       4.784  51.744  10.161 
ATOM   1540  C5'  DA A  75       5.817  51.240   9.294 
ATOM   1541  C4'  DA A  75       5.951  52.131   8.075 
ATOM   1542  O4'  DA A  75       5.059  51.733   6.995 
ATOM   1543  C3'  DA A  75       5.630  53.609   8.293 
ATOM   1544  O3'  DA A  75       6.517  54.395   7.506 
ATOM   1545  C2'  DA A  75       4.213  53.783   7.745 
ATOM   1546  C1'  DA A  75       4.387  52.890   6.520 
ATOM   1547  N9   DA A  75       3.101  52.459   5.906 
ATOM   1548  C8   DA A  75       1.917  52.176   6.526 
ATOM   1549  N7   DA A  75       0.970  51.825   5.712 
ATOM   1550  C5   DA A  75       1.568  51.877   4.461 
ATOM   1551  C6   DA A  75       1.084  51.612   3.168 
ATOM   1552  N6   DA A  75      -0.174  51.224   2.914 
ATOM   1553  N1   DA A  75       1.943  51.762   2.144 
ATOM   1554  C2   DA A  75       3.191  52.147   2.402 
ATOM   1555  N3   DA A  75       3.753  52.421   3.560 
ATOM   1556  C4   DA A  75       2.872  52.264   4.569 
ATOM   1557  P    DG A  76       7.104  55.752   8.119 
ATOM   1558  OP1  DG A  76       8.285  55.448   8.958 
ATOM   1559  OP2  DG A  76       6.017  56.509   8.778 
ATOM   1560  O5'  DG A  76       7.567  56.522   6.795 
ATOM   1561  C5'  DG A  76       7.992  55.754   5.654 
ATOM   1562  C4'  DG A  76       7.392  56.333   4.387 
ATOM   1563  O4'  DG A  76       6.082  55.774   4.088 
ATOM   1564  C3'  DG A  76       7.156  57.843   4.392 
ATOM   1565  O3'  DG A  76       7.429  58.357   3.094 
ATOM   1566  C2'  DG A  76       5.662  58.001   4.674 
ATOM   1567  C1'  DG A  76       5.194  56.843   3.797 
ATOM   1568  N9   DG A  76       3.807  56.388   4.094 
ATOM   1569  C8   DG A  76       3.147  56.342   5.302 
ATOM   1570  N7   DG A  76       1.920  55.885   5.222 
ATOM   1571  C5   DG A  76       1.757  55.610   3.866 
ATOM   1572  C6   DG A  76       0.636  55.092   3.166 
ATOM   1573  O6   DG A  76      -0.462  54.765   3.608 
ATOM   1574  N1   DG A  76       0.900  54.969   1.795 
ATOM   1575  C2   DG A  76       2.091  55.302   1.180 
ATOM   1576  N2   DG A  76       2.143  55.110  -0.140 
ATOM   1577  N3   DG A  76       3.143  55.787   1.837 
ATOM   1578  C4   DG A  76       2.903  55.913   3.168 
ATOM   1579  P    DT A  77       8.173  59.766   2.958 
ATOM   1580  OP1  DT A  77       9.636  59.567   3.070 
ATOM   1581  OP2  DT A  77       7.576  60.736   3.902 
ATOM   1582  O5'  DT A  77       7.800  60.178   1.457 
ATOM   1583  C5'  DT A  77       7.581  59.140   0.484 
ATOM   1584  C4'  DT A  77       6.359  59.463  -0.352 
ATOM   1585  O4'  DT A  77       5.130  58.957   0.243 
ATOM   1586  C3'  DT A  77       6.077  60.949  -0.572 
ATOM   1587  O3'  DT A  77       5.571  61.132  -1.889 
ATOM   1588  C2'  DT A  77       4.968  61.285   0.425 
ATOM   1589  C1'  DT A  77       4.167  60.000   0.236 
ATOM   1590  N1   DT A  77       3.192  59.736   1.331 
ATOM   1591  C2   DT A  77       2.010  59.128   0.984 
ATOM   1592  O2   DT A  77       1.742  58.805  -0.160 
ATOM   1593  N3   DT A  77       1.131  58.900   2.025 
ATOM   1594  C4   DT A  77       1.332  59.223   3.352 
ATOM   1595  O4   DT A  77       0.471  58.969   4.195 
ATOM   1596  C5   DT A  77       2.601  59.858   3.618 
ATOM   1597  C7   DT A  77       2.901  60.243   5.037 
ATOM   1598  C6   DT A  77       3.474  60.091   2.624 
ATOM   1599  P    DG A  78       6.042  62.411  -2.730 
ATOM   1600  OP1  DG A  78       7.339  62.125  -3.383 
ATOM   1601  OP2  DG A  78       5.997  63.614  -1.871 
ATOM   1602  O5'  DG A  78       4.891  62.500  -3.839 
ATOM   1603  C5'  DG A  78       4.238  61.290  -4.268 
ATOM   1604  C4'  DG A  78       2.741  61.512  -4.359 
ATOM   1605  O4'  DG A  78       2.063  61.253  -3.096 
ATOM   1606  C3'  DG A  78       2.300  62.927  -4.731 
ATOM   1607  O3'  DG A  78       1.152  62.847  -5.566 
ATOM   1608  C2'  DG A  78       1.893  63.567  -3.404 
ATOM   1609  C1'  DG A  78       1.193  62.342  -2.824 
ATOM   1610  N9   DG A  78       0.986  62.411  -1.351 
ATOM   1611  C8   DG A  78       1.785  62.980  -0.384 
ATOM   1612  N7   DG A  78       1.312  62.870   0.834 
ATOM   1613  C5   DG A  78       0.113  62.179   0.661 
ATOM   1614  C6   DG A  78      -0.848  61.764   1.619 
ATOM   1615  O6   DG A  78      -0.839  61.923   2.836 
ATOM   1616  N1   DG A  78      -1.918  61.091   1.012 
ATOM   1617  C2   DG A  78      -2.042  60.851  -0.342 
ATOM   1618  N2   DG A  78      -3.139  60.191  -0.723 
ATOM   1619  N3   DG A  78      -1.139  61.240  -1.240 
ATOM   1620  C4   DG A  78      -0.096  61.895  -0.668 
ATOM   1621  P    DA A  79       1.016  63.861  -6.798 
ATOM   1622  OP1  DA A  79       1.767  63.332  -7.960 
ATOM   1623  OP2  DA A  79       1.377  65.227  -6.359 
ATOM   1624  O5'  DA A  79      -0.554  63.789  -7.094 
ATOM   1625  C5'  DA A  79      -1.264  62.569  -6.807 
ATOM   1626  C4'  DA A  79      -2.581  62.884  -6.125 
ATOM   1627  O4'  DA A  79      -2.450  62.973  -4.678 
ATOM   1628  C3'  DA A  79      -3.233  64.209  -6.519 
ATOM   1629  O3'  DA A  79      -4.644  64.034  -6.556 
ATOM   1630  C2'  DA A  79      -2.892  65.163  -5.374 
ATOM   1631  C1'  DA A  79      -3.094  64.160  -4.242 
ATOM   1632  N9   DA A  79      -2.473  64.577  -2.954 
ATOM   1633  C8   DA A  79      -1.319  65.279  -2.757 
ATOM   1634  N7   DA A  79      -1.039  65.491  -1.508 
ATOM   1635  C5   DA A  79      -2.085  64.885  -0.825 
ATOM   1636  C6   DA A  79      -2.375  64.758   0.544 
ATOM   1637  N6   DA A  79      -1.597  65.259   1.514 
ATOM   1638  N1   DA A  79      -3.497  64.095   0.880 
ATOM   1639  C2   DA A  79      -4.265  63.599  -0.089 
ATOM   1640  N3   DA A  79      -4.098  63.655  -1.392 
ATOM   1641  C4   DA A  79      -2.968  64.324  -1.702 
ATOM   1642  P    DA A  80      -5.485  64.750  -7.716 
ATOM   1643  OP1  DA A  80      -5.455  63.914  -8.937 
ATOM   1644  OP2  DA A  80      -5.023  66.146  -7.873 
ATOM   1645  O5'  DA A  80      -6.958  64.738  -7.090 
ATOM   1646  C5'  DA A  80      -7.327  63.676  -6.191 
ATOM   1647  C4'  DA A  80      -8.079  64.241  -5.003 
ATOM   1648  O4'  DA A  80      -7.189  64.644  -3.923 
ATOM   1649  C3'  DA A  80      -8.915  65.490  -5.278 
ATOM   1650  O3'  DA A  80     -10.108  65.425  -4.506 
ATOM   1651  C2'  DA A  80      -8.063  66.648  -4.758 
ATOM   1652  C1'  DA A  80      -7.561  65.947  -3.500 
ATOM   1653  N9   DA A  80      -6.365  66.594  -2.890 
ATOM   1654  C8   DA A  80      -5.332  67.227  -3.517 
ATOM   1655  N7   DA A  80      -4.433  67.693  -2.706 
ATOM   1656  C5   DA A  80      -4.903  67.343  -1.448 
ATOM   1657  C6   DA A  80      -4.396  67.552  -0.155 
ATOM   1658  N6   DA A  80      -3.248  68.196   0.095 
ATOM   1659  N1   DA A  80      -5.116  67.075   0.878 
ATOM   1660  C2   DA A  80      -6.257  66.436   0.624 
ATOM   1661  N3   DA A  80      -6.827  66.182  -0.533 
ATOM   1662  C4   DA A  80      -6.087  66.670  -1.550 
ATOM   1663  P    DG A  81     -11.482  65.925  -5.158 
ATOM   1664  OP1  DG A  81     -12.073  64.835  -5.967 
ATOM   1665  OP2  DG A  81     -11.261  67.208  -5.859 
ATOM   1666  O5'  DG A  81     -12.378  66.173  -3.854 
ATOM   1667  C5'  DG A  81     -12.139  65.374  -2.680 
ATOM   1668  C4'  DG A  81     -12.156  66.251  -1.444 
ATOM   1669  O4'  DG A  81     -10.848  66.816  -1.145 
ATOM   1670  C3'  DG A  81     -13.078  67.469  -1.507 
ATOM   1671  O3'  DG A  81     -13.656  67.675  -0.223 
ATOM   1672  C2'  DG A  81     -12.148  68.643  -1.814 
ATOM   1673  C1'  DG A  81     -11.005  68.206  -0.905 
ATOM   1674  N9   DG A  81      -9.709  68.877  -1.206 
ATOM   1675  C8   DG A  81      -9.198  69.278  -2.422 
ATOM   1676  N7   DG A  81      -8.019  69.845  -2.344 
ATOM   1677  C5   DG A  81      -7.729  69.819  -0.981 
ATOM   1678  C6   DG A  81      -6.587  70.290  -0.281 
ATOM   1679  O6   DG A  81      -5.582  70.837  -0.727 
ATOM   1680  N1   DG A  81      -6.703  70.063   1.097 
ATOM   1681  C2   DG A  81      -7.779  69.460   1.718 
ATOM   1682  N2   DG A  81      -7.697  69.335   3.044 
ATOM   1683  N3   DG A  81      -8.849  69.017   1.059 
ATOM   1684  C4   DG A  81      -8.753  69.230  -0.278 
ATOM   1685  P    DA A  82     -15.189  68.123  -0.125 
ATOM   1686  OP1  DA A  82     -16.060  66.929  -0.208 
ATOM   1687  OP2  DA A  82     -15.458  69.192  -1.111 
ATOM   1688  O5'  DA A  82     -15.247  68.730   1.354 
ATOM   1689  C5'  DA A  82     -14.364  68.201   2.361 
ATOM   1690  C4'  DA A  82     -13.759  69.334   3.167 
ATOM   1691  O4'  DA A  82     -12.532  69.846   2.571 
ATOM   1692  C3'  DA A  82     -14.634  70.576   3.330 
ATOM   1693  O3'  DA A  82     -14.435  71.113   4.632 
ATOM   1694  C2'  DA A  82     -14.091  71.571   2.305 
ATOM   1695  C1'  DA A  82     -12.613  71.262   2.526 
ATOM   1696  N9   DA A  82     -11.730  71.741   1.427 
ATOM   1697  C8   DA A  82     -11.999  71.807   0.090 
ATOM   1698  N7   DA A  82     -11.020  72.275  -0.621 
ATOM   1699  C5   DA A  82     -10.026  72.539   0.313 
ATOM   1700  C6   DA A  82      -8.726  73.056   0.192 
ATOM   1701  N6   DA A  82      -8.179  73.415  -0.979 
ATOM   1702  N1   DA A  82      -8.005  73.192   1.320 
ATOM   1703  C2   DA A  82      -8.555  72.833   2.480 
ATOM   1704  N3   DA A  82      -9.752  72.342   2.714 
ATOM   1705  C4   DA A  82     -10.452  72.217   1.569 
ATOM   1706  P    DA A  83     -15.692  71.692   5.434 
ATOM   1707  OP1  DA A  83     -16.399  70.583   6.115 
ATOM   1708  OP2  DA A  83     -16.515  72.528   4.532 
ATOM   1709  O5'  DA A  83     -14.974  72.620   6.521 
ATOM   1710  C5'  DA A  83     -13.657  72.264   6.982 
ATOM   1711  C4'  DA A  83     -12.778  73.498   7.044 
ATOM   1712  O4'  DA A  83     -12.102  73.761   5.782 
ATOM   1713  C3'  DA A  83     -13.495  74.810   7.359 
ATOM   1714  O3'  DA A  83     -12.652  75.610   8.180 
ATOM   1715  C2'  DA A  83     -13.651  75.501   6.005 
ATOM   1716  C1'  DA A  83     -12.276  75.133   5.459 
ATOM   1717  N9   DA A  83     -12.159  75.278   3.980 
ATOM   1718  C8   DA A  83     -13.114  75.061   3.028 
ATOM   1719  N7   DA A  83     -12.705  75.277   1.817 
ATOM   1720  C5   DA A  83     -11.382  75.665   1.974 
ATOM   1721  C6   DA A  83     -10.388  76.036   1.054 
ATOM   1722  N6   DA A  83     -10.584  76.076  -0.272 
ATOM   1723  N1   DA A  83      -9.179  76.366   1.547 
ATOM   1724  C2   DA A  83      -8.990  76.323   2.865 
ATOM   1725  N3   DA A  83      -9.838  75.995   3.816 
ATOM   1726  C4   DA A  83     -11.039  75.670   3.296 
ATOM   1727  P    DT A  84     -13.304  76.454   9.373 
ATOM   1728  OP1  DT A  84     -13.463  75.589  10.563 
ATOM   1729  OP2  DT A  84     -14.531  77.127   8.892 
ATOM   1730  O5'  DT A  84     -12.165  77.544   9.648 
ATOM   1731  C5'  DT A  84     -10.791  77.197   9.394 
ATOM   1732  C4'  DT A  84     -10.093  78.338   8.682 
ATOM   1733  O4'  DT A  84     -10.226  78.255   7.234 
ATOM   1734  C3'  DT A  84     -10.597  79.741   9.019 
ATOM   1735  O3'  DT A  84      -9.491  80.636   9.041 
ATOM   1736  C2'  DT A  84     -11.503  80.118   7.846 
ATOM   1737  C1'  DT A  84     -10.625  79.527   6.747 
ATOM   1738  N1   DT A  84     -11.337  79.325   5.454 
ATOM   1739  C2   DT A  84     -10.610  79.510   4.304 
ATOM   1740  O2   DT A  84      -9.432  79.825   4.307 
ATOM   1741  N3   DT A  84     -11.304  79.315   3.125 
ATOM   1742  C4   DT A  84     -12.632  78.958   3.006 
ATOM   1743  O4   DT A  84     -13.144  78.813   1.894 
ATOM   1744  C5   DT A  84     -13.311  78.788   4.268 
ATOM   1745  C7   DT A  84     -14.760  78.400   4.230 
ATOM   1746  C6   DT A  84     -12.661  78.972   5.430 
ATOM   1747  P    DT A  85      -9.440  81.777  10.161 
ATOM   1748  OP1  DT A  85      -8.878  81.219  11.413 
ATOM   1749  OP2  DT A  85     -10.767  82.420  10.276 
ATOM   1750  O5'  DT A  85      -8.398  82.807   9.516 
ATOM   1751  C5'  DT A  85      -7.365  82.302   8.649 
ATOM   1752  C4'  DT A  85      -7.231  83.194   7.431 
ATOM   1753  O4'  DT A  85      -8.123  82.796   6.350 
ATOM   1754  C3'  DT A  85      -7.552  84.672   7.649 
ATOM   1755  O3'  DT A  85      -6.664  85.457   6.861 
ATOM   1756  C2'  DT A  85      -8.968  84.845   7.101 
ATOM   1757  C1'  DT A  85      -8.795  83.953   5.875 
ATOM   1758  N1   DT A  85     -10.081  83.521   5.262 
ATOM   1759  C2   DT A  85     -10.105  83.382   3.895 
ATOM   1760  O2   DT A  85      -9.136  83.595   3.188 
ATOM   1761  N3   DT A  85     -11.316  82.982   3.361 
ATOM   1762  C4   DT A  85     -12.473  82.715   4.065 
ATOM   1763  O4   DT A  85     -13.496  82.363   3.475 
ATOM   1764  C5   DT A  85     -12.347  82.889   5.492 
ATOM   1765  C7   DT A  85     -13.562  82.619   6.332 
ATOM   1766  C6   DT A  85     -11.184  83.278   6.038 
ATOM   1767  P    DT A  86      -6.078  86.815   7.475 
ATOM   1768  OP1  DT A  86      -4.897  86.511   8.314 
ATOM   1769  OP2  DT A  86      -7.165  87.571   8.134 
ATOM   1770  O5'  DT A  86      -5.615  87.585   6.150 
ATOM   1771  C5'  DT A  86      -5.190  86.817   5.009 
ATOM   1772  C4'  DT A  86      -5.790  87.396   3.742 
ATOM   1773  O4'  DT A  86      -7.100  86.837   3.443 
ATOM   1774  C3'  DT A  86      -6.026  88.906   3.748 
ATOM   1775  O3'  DT A  86      -5.753  89.419   2.450 
ATOM   1776  C2'  DT A  86      -7.520  89.063   4.030 
ATOM   1777  C1'  DT A  86      -7.988  87.906   3.152 
ATOM   1778  N1   DT A  86      -9.375  87.450   3.450 
ATOM   1779  C2   DT A  86     -10.128  87.008   2.389 
ATOM   1780  O2   DT A  86      -9.710  86.978   1.246 
ATOM   1781  N3   DT A  86     -11.408  86.596   2.704 
ATOM   1782  C4   DT A  86     -11.982  86.588   3.959 
ATOM   1783  O4   DT A  86     -13.139  86.195   4.118 
ATOM   1784  C5   DT A  86     -11.112  87.070   5.007 
ATOM   1785  C7   DT A  86     -11.659  87.095   6.404 
ATOM   1786  C6   DT A  86      -9.863  87.478   4.729 
ATOM   1787  P    DC A  87      -5.008  90.829   2.313 
ATOM   1788  OP1  DC A  87      -3.546  90.629   2.426 
ATOM   1789  OP2  DC A  87      -5.605  91.799   3.257 
ATOM   1790  O5'  DC A  87      -5.382  91.240   0.813 
ATOM   1791  C5'  DC A  87      -5.601  90.202  -0.161 
ATOM   1792  C4'  DC A  87      -6.823  90.526  -0.997 
ATOM   1793  O4'  DC A  87      -8.052  90.020  -0.401 
ATOM   1794  C3'  DC A  87      -7.105  92.012  -1.217 
ATOM   1795  O3'  DC A  87      -7.611  92.195  -2.533 
ATOM   1796  C2'  DC A  87      -8.214  92.347  -0.220 
ATOM   1797  C1'  DC A  87      -9.015  91.063  -0.408 
ATOM   1798  N1   DC A  87      -9.990  90.799   0.687 
ATOM   1799  C2   DC A  87     -11.193  90.182   0.351 
ATOM   1800  O2   DC A  87     -11.399  89.882  -0.830 
ATOM   1801  N3   DC A  87     -12.095  89.934   1.335 
ATOM   1802  C4   DC A  87     -11.833  90.275   2.603 
ATOM   1803  N4   DC A  87     -12.745  90.011   3.527 
ATOM   1804  C5   DC A  87     -10.602  90.910   2.969 
ATOM   1805  C6   DC A  87      -9.714  91.150   1.972 
ATOM   1806  P    DC A  88      -7.140  93.473  -3.375 
ATOM   1807  OP1  DC A  88      -5.843  93.188  -4.027 
ATOM   1808  OP2  DC A  88      -7.184  94.676  -2.515 
ATOM   1809  O5'  DC A  88      -8.291  93.563  -4.483 
ATOM   1810  C5'  DC A  88      -8.944  92.352  -4.912 
ATOM   1811  C4'  DC A  88     -10.441  92.574  -5.004 
ATOM   1812  O4'  DC A  88     -11.119  92.316  -3.741 
ATOM   1813  C3'  DC A  88     -10.881  93.990  -5.375 
ATOM   1814  O3'  DC A  88     -12.030  93.910  -6.210 
ATOM   1815  C2'  DC A  88     -11.289  94.630  -4.048 
ATOM   1816  C1'  DC A  88     -11.989  93.404  -3.469 
ATOM   1817  N1   DC A  88     -12.196  93.474  -1.996 
ATOM   1818  C2   DC A  88     -13.352  92.895  -1.475 
ATOM   1819  O2   DC A  88     -14.149  92.353  -2.249 
ATOM   1820  N3   DC A  88     -13.560  92.949  -0.134 
ATOM   1821  C4   DC A  88     -12.672  93.546   0.671 
ATOM   1822  N4   DC A  88     -12.921  93.571   1.972 
ATOM   1823  C5   DC A  88     -11.478  94.147   0.155 
ATOM   1824  C6   DC A  88     -11.288  94.083  -1.187 
ATOM   1825  P    DA A  89     -12.166  94.923  -7.443 
ATOM   1826  OP1  DA A  89     -11.415  94.395  -8.604 
ATOM   1827  OP2  DA A  89     -11.805  96.289  -7.003 
ATOM   1828  O5'  DA A  89     -13.736  94.851  -7.739 
ATOM   1829  C5'  DA A  89     -14.446  93.632  -7.451 
ATOM   1830  C4'  DA A  89     -15.763  93.946  -6.770 
ATOM   1831  O4'  DA A  89     -15.631  94.035  -5.323 
ATOM   1832  C3'  DA A  89     -16.415  95.272  -7.163 
ATOM   1833  O3'  DA A  89     -17.826  95.097  -7.200 
ATOM   1834  C2'  DA A  89     -16.074  96.226  -6.019 
ATOM   1835  C1'  DA A  89     -16.275  95.223  -4.887 
ATOM   1836  N9   DA A  89     -15.655  95.640  -3.599 
ATOM   1837  C8   DA A  89     -14.500  96.341  -3.401 
ATOM   1838  N7   DA A  89     -14.221  96.553  -2.153 
ATOM   1839  C5   DA A  89     -15.267  95.948  -1.469 
ATOM   1840  C6   DA A  89     -15.557  95.820  -0.101 
ATOM   1841  N6   DA A  89     -14.779  96.321   0.869 
ATOM   1842  N1   DA A  89     -16.679  95.158   0.235 
ATOM   1843  C2   DA A  89     -17.447  94.662  -0.733 
ATOM   1844  N3   DA A  89     -17.280  94.718  -2.036 
ATOM   1845  C4   DA A  89     -16.150  95.386  -2.347 
ATOM   1846  P    DG A  90     -18.667  95.812  -8.360 
ATOM   1847  OP1  DG A  90     -18.637  94.977  -9.581 
ATOM   1848  OP2  DG A  90     -18.205  97.209  -8.517 
ATOM   1849  O5'  DG A  90     -20.140  95.801  -7.735 
ATOM   1850  C5'  DG A  90     -20.509  94.738  -6.836 
ATOM   1851  C4'  DG A  90     -21.261  95.303  -5.648 
ATOM   1852  O4'  DG A  90     -20.371  95.707  -4.567 
ATOM   1853  C3'  DG A  90     -22.097  96.553  -5.922 
ATOM   1854  O3'  DG A  90     -23.290  96.488  -5.150 
ATOM   1855  C2'  DG A  90     -21.245  97.711  -5.403 
ATOM   1856  C1'  DG A  90     -20.742  97.009  -4.144 
ATOM   1857  N9   DG A  90     -19.547  97.656  -3.534 
ATOM   1858  C8   DG A  90     -18.496  98.300  -4.149 
ATOM   1859  N7   DG A  90     -17.594  98.764  -3.318 
ATOM   1860  C5   DG A  90     -18.084  98.404  -2.064 
ATOM   1861  C6   DG A  90     -17.543  98.634  -0.772 
ATOM   1862  O6   DG A  90     -16.504  99.210  -0.464 
ATOM   1863  N1   DG A  90     -18.366  98.099   0.229 
ATOM   1864  C2   DG A  90     -19.554  97.430   0.010 
ATOM   1865  N2   DG A  90     -20.192  96.996   1.101 
ATOM   1866  N3   DG A  90     -20.061  97.215  -1.202 
ATOM   1867  C4   DG A  90     -19.275  97.728  -2.185 
ATOM   1868  P    DA A  91     -24.664  96.987  -5.802 
ATOM   1869  OP1  DA A  91     -25.254  95.897  -6.612 
ATOM   1870  OP2  DA A  91     -24.443  98.271  -6.504 
ATOM   1871  O5'  DA A  91     -25.560  97.235  -4.499 
ATOM   1872  C5'  DA A  91     -25.320  96.436  -3.325 
ATOM   1873  C4'  DA A  91     -25.338  97.314  -2.089 
ATOM   1874  O4'  DA A  91     -24.030  97.879  -1.790 
ATOM   1875  C3'  DA A  91     -26.259  98.532  -2.151 
ATOM   1876  O3'  DA A  91     -26.838  98.738  -0.868 
ATOM   1877  C2'  DA A  91     -25.330  99.705  -2.459 
ATOM   1878  C1'  DA A  91     -24.187  99.269  -1.549 
ATOM   1879  N9   DA A  91     -22.891  99.939  -1.851 
ATOM   1880  C8   DA A  91     -22.401 100.330  -3.065 
ATOM   1881  N7   DA A  91     -21.234 100.893  -3.001 
ATOM   1882  C5   DA A  91     -20.926 100.876  -1.649 
ATOM   1883  C6   DA A  91     -19.812 101.331  -0.925 
ATOM   1884  N6   DA A  91     -18.751 101.921  -1.493 
ATOM   1885  N1   DA A  91     -19.828 101.159   0.410 
ATOM   1886  C2   DA A  91     -20.885 100.572   0.970 
ATOM   1887  N3   DA A  91     -21.976 100.109   0.399 
ATOM   1888  C4   DA A  91     -21.935 100.295  -0.936 
ATOM   1889  P    DA A  92     -28.371  99.186  -0.769 
ATOM   1890  OP1  DA A  92     -29.242  97.992  -0.852 
ATOM   1891  OP2  DA A  92     -28.640 100.255  -1.756 
ATOM   1892  O5'  DA A  92     -28.429  99.792   0.709 
ATOM   1893  C5'  DA A  92     -27.546  99.264   1.717 
ATOM   1894  C4'  DA A  92     -26.940 100.397   2.522 
ATOM   1895  O4'  DA A  92     -25.714 100.908   1.927 
ATOM   1896  C3'  DA A  92     -27.816 101.639   2.685 
ATOM   1897  O3'  DA A  92     -27.616 102.175   3.988 
ATOM   1898  C2'  DA A  92     -27.273 102.634   1.661 
ATOM   1899  C1'  DA A  92     -25.795 102.324   1.882 
ATOM   1900  N9   DA A  92     -24.911 102.804   0.782 
ATOM   1901  C8   DA A  92     -25.180 102.869  -0.555 
ATOM   1902  N7   DA A  92     -24.202 103.337  -1.265 
ATOM   1903  C5   DA A  92     -23.208 103.602  -0.332 
ATOM   1904  C6   DA A  92     -21.908 104.119  -0.453 
ATOM   1905  N6   DA A  92     -21.361 104.478  -1.624 
ATOM   1906  N1   DA A  92     -21.187 104.255   0.676 
ATOM   1907  C2   DA A  92     -21.737 103.896   1.835 
ATOM   1908  N3   DA A  92     -22.934 103.404   2.070 
ATOM   1909  C4   DA A  92     -23.634 103.279   0.925 
ATOM   1910  P    DG A  93     -28.874 102.754   4.790 
ATOM   1911  OP1  DG A  93     -29.581 101.646   5.471 
ATOM   1912  OP2  DG A  93     -29.696 103.591   3.887 
ATOM   1913  O5'  DG A  93     -28.156 103.683   5.877 
ATOM   1914  C5'  DG A  93     -26.839 103.327   6.338 
ATOM   1915  C4'  DG A  93     -25.960 104.560   6.399 
ATOM   1916  O4'  DG A  93     -25.284 104.824   5.137 
ATOM   1917  C3'  DG A  93     -26.677 105.873   6.715 
ATOM   1918  O3'  DG A  93     -25.834 106.672   7.535 
ATOM   1919  C2'  DG A  93     -26.833 106.564   5.360 
ATOM   1920  C1'  DG A  93     -25.458 106.195   4.814 
ATOM   1921  N9   DG A  93     -25.341 106.341   3.336 
ATOM   1922  C8   DG A  93     -26.292 106.127   2.362 
ATOM   1923  N7   DG A  93     -25.866 106.348   1.142 
ATOM   1924  C5   DG A  93     -24.538 106.737   1.321 
ATOM   1925  C6   DG A  93     -23.558 107.106   0.363 
ATOM   1926  O6   DG A  93     -23.660 107.167  -0.859 
ATOM   1927  N1   DG A  93     -22.340 107.429   0.977 
ATOM   1928  C2   DG A  93     -22.101 107.399   2.338 
ATOM   1929  N2   DG A  93     -20.870 107.743   2.724 
ATOM   1930  N3   DG A  93     -23.021 107.052   3.235 
ATOM   1931  C4   DG A  93     -24.209 106.736   2.656 
ATOM   1932  P    DA A  94     -26.486 107.517   8.729 
ATOM   1933  OP1  DA A  94     -26.645 106.651   9.919 
ATOM   1934  OP2  DA A  94     -27.713 108.190   8.247 
ATOM   1935  O5'  DA A  94     -25.347 108.606   9.003 
ATOM   1936  C5'  DA A  94     -23.973 108.260   8.750 
ATOM   1937  C4'  DA A  94     -23.275 109.401   8.038 
ATOM   1938  O4'  DA A  94     -23.408 109.317   6.589 
ATOM   1939  C3'  DA A  94     -23.779 110.804   8.374 
ATOM   1940  O3'  DA A  94     -22.673 111.698   8.396 
ATOM   1941  C2'  DA A  94     -24.685 111.181   7.201 
ATOM   1942  C1'  DA A  94     -23.807 110.590   6.103 
ATOM   1943  N9   DA A  94     -24.519 110.388   4.810 
ATOM   1944  C8   DA A  94     -25.823 110.037   4.606 
ATOM   1945  N7   DA A  94     -26.150 109.940   3.355 
ATOM   1946  C5   DA A  94     -24.978 110.247   2.677 
ATOM   1947  C6   DA A  94     -24.666 110.319   1.310 
ATOM   1948  N6   DA A  94     -25.551 110.074   0.334 
ATOM   1949  N1   DA A  94     -23.404 110.654   0.980 
ATOM   1950  C2   DA A  94     -22.528 110.896   1.955 
ATOM   1951  N3   DA A  94     -22.704 110.861   3.257 
ATOM   1952  C4   DA A  94     -23.974 110.523   3.560 
ATOM   1953  P    DG A  95     -22.621 112.840   9.517 
ATOM   1954  OP1  DG A  95     -22.060 112.282  10.768 
ATOM   1955  OP2  DG A  95     -23.949 113.483   9.632 
ATOM   1956  O5'  DG A  95     -21.580 113.869   8.872 
ATOM   1957  C5'  DG A  95     -20.547 113.365   8.005 
ATOM   1958  C4'  DG A  95     -20.413 114.256   6.786 
ATOM   1959  O4'  DG A  95     -21.305 113.858   5.706 
ATOM   1960  C3'  DG A  95     -20.734 115.735   7.004 
ATOM   1961  O3'  DG A  95     -19.846 116.520   6.217 
ATOM   1962  C2'  DG A  95     -22.150 115.908   6.456 
ATOM   1963  C1'  DG A  95     -21.977 115.015   5.231 
ATOM   1964  N9   DG A  95     -23.263 114.584   4.617 
ATOM   1965  C8   DG A  95     -24.465 114.296   5.225 
ATOM   1966  N7   DG A  95     -25.414 113.941   4.392 
ATOM   1967  C5   DG A  95     -24.796 113.999   3.144 
ATOM   1968  C6   DG A  95     -25.317 113.724   1.853 
ATOM   1969  O6   DG A  95     -26.450 113.366   1.540 
ATOM   1970  N1   DG A  95     -24.346 113.909   0.858 
ATOM   1971  C2   DG A  95     -23.043 114.307   1.082 
ATOM   1972  N2   DG A  95     -22.272 114.425  -0.000 
ATOM   1973  N3   DG A  95     -22.555 114.564   2.295 
ATOM   1974  C4   DG A  95     -23.484 114.390   3.269 
ATOM   1975  P    DG A  96     -19.260 117.878   6.830 
ATOM   1976  OP1  DG A  96     -18.079 117.574   7.669 
ATOM   1977  OP2  DG A  96     -20.347 118.634   7.489 
ATOM   1978  O5'  DG A  96     -18.797 118.648   5.506 
ATOM   1979  C5'  DG A  96     -18.372 117.880   4.365 
ATOM   1980  C4'  DG A  96     -18.972 118.458   3.098 
ATOM   1981  O4'  DG A  96     -20.282 117.899   2.799 
ATOM   1982  C3'  DG A  96     -19.208 119.968   3.104 
ATOM   1983  O3'  DG A  96     -18.935 120.482   1.805 
ATOM   1984  C2'  DG A  96     -20.702 120.126   3.385 
ATOM   1985  C1'  DG A  96     -21.170 118.968   2.508 
ATOM   1986  N9   DG A  96     -22.556 118.513   2.805 
ATOM   1987  C8   DG A  96     -23.217 118.467   4.013 
ATOM   1988  N7   DG A  96     -24.444 118.010   3.933 
ATOM   1989  C5   DG A  96     -24.607 117.735   2.577 
ATOM   1990  C6   DG A  96     -25.728 117.217   1.877 
ATOM   1991  O6   DG A  96     -26.826 116.890   2.319 
ATOM   1992  N1   DG A  96     -25.464 117.094   0.506 
ATOM   1993  C2   DG A  96     -24.272 117.428  -0.109 
ATOM   1994  N2   DG A  96     -24.221 117.235  -1.429 
ATOM   1995  N3   DG A  96     -23.221 117.912   0.548 
ATOM   1996  C4   DG A  96     -23.461 118.038   1.880 
ATOM   1997  P    DT A  97     -18.190 121.892   1.669 
ATOM   1998  OP1  DT A  97     -16.727 121.692   1.781 
ATOM   1999  OP2  DT A  97     -18.787 122.862   2.613 
ATOM   2000  O5'  DT A  97     -18.564 122.303   0.168 
ATOM   2001  C5'  DT A  97     -18.783 121.265  -0.805 
ATOM   2002  C4'  DT A  97     -20.005 121.588  -1.641 
ATOM   2003  O4'  DT A  97     -21.234 121.083  -1.046 
ATOM   2004  C3'  DT A  97     -20.287 123.075  -1.861 
ATOM   2005  O3'  DT A  97     -20.793 123.257  -3.178 
ATOM   2006  C2'  DT A  97     -21.396 123.410  -0.864 
ATOM   2007  C1'  DT A  97     -22.197 122.125  -1.053 
ATOM   2008  N1   DT A  97     -23.172 121.861   0.042 
ATOM   2009  C2   DT A  97     -24.353 121.253  -0.305 
ATOM   2010  O2   DT A  97     -24.622 120.930  -1.449 
ATOM   2011  N3   DT A  97     -25.232 121.025   0.736 
ATOM   2012  C4   DT A  97     -25.031 121.348   2.063 
ATOM   2013  O4   DT A  97     -25.893 121.094   2.906 
ATOM   2014  C5   DT A  97     -23.763 121.983   2.329 
ATOM   2015  C7   DT A  97     -23.463 122.368   3.748 
ATOM   2016  C6   DT A  97     -22.889 122.217   1.336 
ATOM   2017  P    DT A  98     -20.322 124.536  -4.019 
ATOM   2018  OP1  DT A  98     -19.025 124.250  -4.672 
ATOM   2019  OP2  DT A  98     -20.366 125.739  -3.160 
ATOM   2020  O5'  DT A  98     -21.473 124.625  -5.128 
ATOM   2021  C5'  DT A  98     -22.126 123.415  -5.556 
ATOM   2022  C4'  DT A  98     -23.623 123.637  -5.648 
ATOM   2023  O4'  DT A  98     -24.301 123.379  -4.385 
ATOM   2024  C3'  DT A  98     -24.063 125.053  -6.020 
ATOM   2025  O3'  DT A  98     -25.212 124.973  -6.855 
ATOM   2026  C2'  DT A  98     -24.471 125.693  -4.693 
ATOM   2027  C1'  DT A  98     -25.171 124.467  -4.113 
ATOM   2028  N1   DT A  98     -25.378 124.536  -2.640 
ATOM   2029  C2   DT A  98     -26.523 123.961  -2.142 
ATOM   2030  O2   DT A  98     -27.350 123.411  -2.848 
ATOM   2031  N3   DT A  98     -26.682 124.046  -0.773 
ATOM   2032  C4   DT A  98     -25.812 124.643   0.117 
ATOM   2033  O4   DT A  98     -26.063 124.656   1.324 
ATOM   2034  C5   DT A  98     -24.641 125.218  -0.500 
ATOM   2035  C7   DT A  98     -23.642 125.889   0.398 
ATOM   2036  C6   DT A  98     -24.461 125.151  -1.828 
ATOM   2037  P    DC A  99     -25.348 125.986  -8.087 
ATOM   2038  OP1  DC A  99     -24.597 125.458  -9.248 
ATOM   2039  OP2  DC A  99     -24.987 127.352  -7.647 
ATOM   2040  O5'  DC A  99     -26.918 125.914  -8.383 
ATOM   2041  C5'  DC A  99     -27.628 124.694  -8.096 
ATOM   2042  C4'  DC A  99     -28.945 125.009  -7.414 
ATOM   2043  O4'  DC A  99     -28.813 125.098  -5.967 
ATOM   2044  C3'  DC A  99     -29.597 126.334  -7.808 
ATOM   2045  O3'  DC A  99     -31.008 126.159  -7.845 
ATOM   2046  C2'  DC A  99     -29.256 127.288  -6.663 
ATOM   2047  C1'  DC A  99     -29.457 126.285  -5.531 
ATOM   2048  N1   DC A  99     -28.837 126.702  -4.243 
ATOM   2049  C2   DC A  99     -29.490 126.351  -3.064 
ATOM   2050  O2   DC A  99     -30.547 125.713  -3.134 
ATOM   2051  N3   DC A  99     -28.940 126.723  -1.879 
ATOM   2052  C4   DC A  99     -27.794 127.413  -1.845 
ATOM   2053  N4   DC A  99     -27.298 127.752  -0.665 
ATOM   2054  C5   DC A  99     -27.107 127.785  -3.047 
ATOM   2055  C6   DC A  99     -27.672 127.405  -4.221 
ATOM   2056  P    DC A 100     -31.849 126.875  -9.005 
ATOM   2057  OP1  DC A 100     -31.819 126.040 -10.226 
ATOM   2058  OP2  DC A 100     -31.387 128.272  -9.162 
ATOM   2059  O5'  DC A 100     -33.322 126.864  -8.379 
ATOM   2060  C5'  DC A 100     -33.691 125.801  -7.480 
ATOM   2061  C4'  DC A 100     -34.443 126.366  -6.292 
ATOM   2062  O4'  DC A 100     -33.553 126.769  -5.212 
ATOM   2063  C3'  DC A 100     -35.279 127.616  -6.566 
ATOM   2064  O3'  DC A 100     -36.472 127.550  -5.795 
ATOM   2065  C2'  DC A 100     -34.427 128.773  -6.047 
ATOM   2066  C1'  DC A 100     -33.924 128.072  -4.789 
ATOM   2067  N1   DC A 100     -32.729 128.719  -4.179 
ATOM   2068  C2   DC A 100     -32.617 128.697  -2.790 
ATOM   2069  O2   DC A 100     -33.504 128.146  -2.129 
ATOM   2070  N3   DC A 100     -31.535 129.282  -2.215 
ATOM   2071  C4   DC A 100     -30.595 129.868  -2.967 
ATOM   2072  N4   DC A 100     -29.559 130.425  -2.359 
ATOM   2073  C5   DC A 100     -30.692 129.903  -4.397 
ATOM   2074  C6   DC A 100     -31.781 129.313  -4.953 
ATOM   2075  P    DT A 101     -37.846 128.050  -6.447 
ATOM   2076  OP1  DT A 101     -38.436 126.960  -7.256 
ATOM   2077  OP2  DT A 101     -37.625 129.333  -7.148 
ATOM   2078  O5'  DT A 101     -38.742 128.298  -5.143 
ATOM   2079  C5'  DT A 101     -38.502 127.499  -3.969 
ATOM   2080  C4'  DT A 101     -38.520 128.377  -2.733 
ATOM   2081  O4'  DT A 101     -37.212 128.941  -2.434 
ATOM   2082  C3'  DT A 101     -39.441 129.594  -2.796 
ATOM   2083  O3'  DT A 101     -40.019 129.801  -1.512 
ATOM   2084  C2'  DT A 101     -38.512 130.768  -3.103 
ATOM   2085  C1'  DT A 101     -37.368 130.331  -2.193 
ATOM   2086  N1   DT A 101     -36.073 131.002  -2.495 
ATOM   2087  C2   DT A 101     -35.247 131.275  -1.433 
ATOM   2088  O2   DT A 101     -35.532 130.993  -0.281 
ATOM   2089  N3   DT A 101     -34.055 131.898  -1.750 
ATOM   2090  C4   DT A 101     -33.633 132.260  -3.013 
ATOM   2091  O4   DT A 101     -32.544 132.814  -3.174 
ATOM   2092  C5   DT A 101     -34.568 131.933  -4.064 
ATOM   2093  C7   DT A 101     -34.186 132.294  -5.470 
ATOM   2094  C6   DT A 101     -35.733 131.328  -3.783 
ATOM   2095  P    DC A 102     -41.553 130.248  -1.414 
ATOM   2096  OP1  DC A 102     -42.424 129.054  -1.497 
ATOM   2097  OP2  DC A 102     -41.822 131.318  -2.400 
ATOM   2098  O5'  DC A 102     -41.611 130.855   0.065 
ATOM   2099  C5'  DC A 102     -40.728 130.326   1.072 
ATOM   2100  C4'  DC A 102     -40.122 131.459   1.878 
ATOM   2101  O4'  DC A 102     -38.896 131.971   1.282 
ATOM   2102  C3'  DC A 102     -40.998 132.701   2.041 
ATOM   2103  O3'  DC A 102     -40.798 133.238   3.343 
ATOM   2104  C2'  DC A 102     -40.455 133.696   1.016 
ATOM   2105  C1'  DC A 102     -38.977 133.387   1.237 
ATOM   2106  N1   DC A 102     -38.093 133.866   0.138 
ATOM   2107  C2   DC A 102     -36.820 134.315   0.477 
ATOM   2108  O2   DC A 102     -36.478 134.296   1.666 
ATOM   2109  N3   DC A 102     -35.999 134.757  -0.510 
ATOM   2110  C4   DC A 102     -36.408 134.760  -1.786 
ATOM   2111  N4   DC A 102     -35.570 135.201  -2.713 
ATOM   2112  C5   DC A 102     -37.714 134.303  -2.156 
ATOM   2113  C6   DC A 102     -38.519 133.866  -1.155 
ATOM   2114  P    DC A 103     -42.056 133.817   4.146 
ATOM   2115  OP1  DC A 103     -42.763 132.709   4.826 
ATOM   2116  OP2  DC A 103     -42.878 134.653   3.243 
ATOM   2117  O5'  DC A 103     -41.338 134.745   5.232 
ATOM   2118  C5'  DC A 103     -40.021 134.389   5.694 
ATOM   2119  C4'  DC A 103     -39.142 135.623   5.755 
ATOM   2120  O4'  DC A 103     -38.466 135.887   4.493 
ATOM   2121  C3'  DC A 103     -39.859 136.935   6.070 
ATOM   2122  O3'  DC A 103     -39.016 137.735   6.891 
ATOM   2123  C2'  DC A 103     -40.015 137.626   4.716 
ATOM   2124  C1'  DC A 103     -38.640 137.258   4.170 
ATOM   2125  N1   DC A 103     -38.523 137.404   2.692 
ATOM   2126  C2   DC A 103     -37.298 137.814   2.175 
ATOM   2127  O2   DC A 103     -36.365 138.038   2.956 
ATOM   2128  N3   DC A 103     -37.170 137.954   0.829 
ATOM   2129  C4   DC A 103     -38.204 137.702   0.017 
ATOM   2130  N4   DC A 103     -38.031 137.853  -1.287 
ATOM   2131  C5   DC A 103     -39.474 137.279   0.529 
ATOM   2132  C6   DC A 103     -39.580 137.146   1.875 
ATOM   2133  P    DC A 104     -39.668 138.579   8.084 
ATOM   2134  OP1  DC A 104     -39.827 137.714   9.274 
ATOM   2135  OP2  DC A 104     -40.894 139.253   7.603 
ATOM   2136  O5'  DC A 104     -38.529 139.669   8.359 
ATOM   2137  C5'  DC A 104     -37.155 139.322   8.105 
ATOM   2138  C4'  DC A 104     -36.456 140.463   7.393 
ATOM   2139  O4'  DC A 104     -36.590 140.380   5.945 
ATOM   2140  C3'  DC A 104     -36.961 141.866   7.730 
ATOM   2141  O3'  DC A 104     -35.855 142.761   7.752 
ATOM   2142  C2'  DC A 104     -37.867 142.243   6.557 
ATOM   2143  C1'  DC A 104     -36.988 141.652   5.459 
ATOM   2144  N1   DC A 104     -37.701 141.450   4.166 
ATOM   2145  C2   DC A 104     -36.977 141.634   2.990 
ATOM   2146  O2   DC A 104     -35.786 141.953   3.067 
ATOM   2147  N3   DC A 104     -37.609 141.455   1.802 
ATOM   2148  C4   DC A 104     -38.902 141.109   1.761 
ATOM   2149  N4   DC A 104     -39.473 140.947   0.577 
ATOM   2150  C5   DC A 104     -39.664 140.916   2.959 
ATOM   2151  C6   DC A 104     -39.015 141.100   4.136 
ATOM   2152  P    DC A 105     -35.803 143.903   8.872 
ATOM   2153  OP1  DC A 105     -35.242 143.344  10.124 
ATOM   2154  OP2  DC A 105     -37.131 144.546   8.987 
ATOM   2155  O5'  DC A 105     -34.762 144.932   8.227 
ATOM   2156  C5'  DC A 105     -33.729 144.428   7.360 
ATOM   2157  C4'  DC A 105     -33.594 145.319   6.142 
ATOM   2158  O4'  DC A 105     -34.487 144.921   5.062 
ATOM   2159  C3'  DC A 105     -33.916 146.797   6.360 
ATOM   2160  O3'  DC A 105     -33.028 147.582   5.572 
ATOM   2161  C2'  DC A 105     -35.332 146.970   5.812 
ATOM   2162  C1'  DC A 105     -35.159 146.078   4.586 
ATOM   2163  N1   DC A 105     -36.444 145.646   3.973 
ATOM   2164  C2   DC A 105     -36.487 145.501   2.588 
ATOM   2165  O2   DC A 105     -35.464 145.733   1.932 
ATOM   2166  N3   DC A 105     -37.651 145.109   2.009 
ATOM   2167  C4   DC A 105     -38.736 144.867   2.754 
ATOM   2168  N4   DC A 105     -39.847 144.487   2.141 
ATOM   2169  C5   DC A 105     -38.714 145.011   4.179 
ATOM   2170  C6   DC A 105     -37.542 145.404   4.739 
ATOM   2171  P    DG A 106     -32.442 148.940   6.186 
ATOM   2172  OP1  DG A 106     -31.261 148.636   7.025 
ATOM   2173  OP2  DG A 106     -33.529 149.696   6.845 
ATOM   2174  O5'  DG A 106     -31.979 149.710   4.861 
ATOM   2175  C5'  DG A 106     -31.554 148.942   3.720 
ATOM   2176  C4'  DG A 106     -32.153 149.521   2.453 
ATOM   2177  O4'  DG A 106     -33.464 148.962   2.154 
ATOM   2178  C3'  DG A 106     -32.390 151.031   2.459 
ATOM   2179  O3'  DG A 106     -32.117 151.545   1.161 
ATOM   2180  C2'  DG A 106     -33.884 151.188   2.741 
ATOM   2181  C1'  DG A 106     -34.352 150.031   1.863 
ATOM   2182  N9   DG A 106     -35.738 149.575   2.161 
ATOM   2183  C8   DG A 106     -36.399 149.530   3.369 
ATOM   2184  N7   DG A 106     -37.626 149.073   3.289 
ATOM   2185  C5   DG A 106     -37.788 148.797   1.932 
ATOM   2186  C6   DG A 106     -38.910 148.280   1.232 
ATOM   2187  O6   DG A 106     -40.008 147.952   1.675 
ATOM   2188  N1   DG A 106     -38.646 148.157  -0.139 
ATOM   2189  C2   DG A 106     -37.454 148.490  -0.753 
ATOM   2190  N2   DG A 106     -37.403 148.298  -2.073 
ATOM   2191  N3   DG A 106     -36.403 148.975  -0.096 
ATOM   2192  C4   DG A 106     -36.643 149.101   1.235 
ATOM   2193  P    DG A 107     -31.372 152.954   1.024 
ATOM   2194  OP1  DG A 107     -29.909 152.755   1.137 
ATOM   2195  OP2  DG A 107     -31.969 153.924   1.969 
ATOM   2196  O5'  DG A 107     -31.746 153.365  -0.476 
ATOM   2197  C5'  DG A 107     -31.965 152.328  -1.450 
ATOM   2198  C4'  DG A 107     -33.187 152.651  -2.286 
ATOM   2199  O4'  DG A 107     -34.416 152.145  -1.690 
ATOM   2200  C3'  DG A 107     -33.468 154.137  -2.506 
ATOM   2201  O3'  DG A 107     -33.974 154.320  -3.822 
ATOM   2202  C2'  DG A 107     -34.578 154.472  -1.509 
ATOM   2203  C1'  DG A 107     -35.379 153.188  -1.697 
ATOM   2204  N9   DG A 107     -36.354 152.924  -0.602 
ATOM   2205  C8   DG A 107     -36.250 153.205   0.743 
ATOM   2206  N7   DG A 107     -37.295 152.842   1.447 
ATOM   2207  C5   DG A 107     -38.151 152.281   0.501 
ATOM   2208  C6   DG A 107     -39.441 151.709   0.661 
ATOM   2209  O6   DG A 107     -40.103 151.579   1.687 
ATOM   2210  N1   DG A 107     -39.957 151.259  -0.563 
ATOM   2211  C2   DG A 107     -39.311 151.348  -1.781 
ATOM   2212  N2   DG A 107     -39.972 150.859  -2.832 
ATOM   2213  N3   DG A 107     -38.101 151.883  -1.929 
ATOM   2214  C4   DG A 107     -37.587 152.326  -0.752 
ATOM   2215  P    DG A 108     -33.504 155.598  -4.664 
ATOM   2216  OP1  DG A 108     -32.206 155.313  -5.316 
ATOM   2217  OP2  DG A 108     -33.548 156.801  -3.804 
ATOM   2218  O5'  DG A 108     -34.655 155.688  -5.772 
ATOM   2219  C5'  DG A 108     -35.308 154.477  -6.201 
ATOM   2220  C4'  DG A 108     -36.804 154.700  -6.293 
ATOM   2221  O4'  DG A 108     -37.483 154.441  -5.030 
ATOM   2222  C3'  DG A 108     -37.245 156.115  -6.664 
ATOM   2223  O3'  DG A 108     -38.394 156.035  -7.499 
ATOM   2224  C2'  DG A 108     -37.653 156.755  -5.337 
ATOM   2225  C1'  DG A 108     -38.353 155.529  -4.758 
ATOM   2226  N9   DG A 108     -38.560 155.599  -3.285 
ATOM   2227  C8   DG A 108     -37.760 156.168  -2.317 
ATOM   2228  N7   DG A 108     -38.234 156.058  -1.100 
ATOM   2229  C5   DG A 108     -39.433 155.367  -1.273 
ATOM   2230  C6   DG A 108     -40.393 154.952  -0.315 
ATOM   2231  O6   DG A 108     -40.385 155.110   0.903 
ATOM   2232  N1   DG A 108     -41.464 154.279  -0.921 
ATOM   2233  C2   DG A 108     -41.588 154.039  -2.275 
ATOM   2234  N2   DG A 108     -42.684 153.378  -2.656 
ATOM   2235  N3   DG A 108     -40.685 154.428  -3.173 
ATOM   2236  C4   DG A 108     -39.641 155.083  -2.601 
ATOM   2237  P    DC A 109     -38.529 157.048  -8.732 
ATOM   2238  OP1  DC A 109     -37.779 156.520  -9.893 
ATOM   2239  OP2  DC A 109     -38.169 158.414  -8.292 
ATOM   2240  O5'  DC A 109     -40.100 156.977  -9.028 
ATOM   2241  C5'  DC A 109     -40.809 155.757  -8.740 
ATOM   2242  C4'  DC A 109     -42.127 156.072  -8.059 
ATOM   2243  O4'  DC A 109     -41.995 156.161  -6.612 
ATOM   2244  C3'  DC A 109     -42.779 157.397  -8.452 
ATOM   2245  O3'  DC A 109     -44.190 157.222  -8.489 
ATOM   2246  C2'  DC A 109     -42.438 158.351  -7.307 
ATOM   2247  C1'  DC A 109     -42.639 157.348  -6.176 
ATOM   2248  N1   DC A 109     -42.019 157.765  -4.888 
ATOM   2249  C2   DC A 109     -42.671 157.414  -3.709 
ATOM   2250  O2   DC A 109     -43.728 156.776  -3.779 
ATOM   2251  N3   DC A 109     -42.122 157.786  -2.523 
ATOM   2252  C4   DC A 109     -40.976 158.476  -2.490 
ATOM   2253  N4   DC A 109     -40.480 158.815  -1.310 
ATOM   2254  C5   DC A 109     -40.289 158.848  -3.691 
ATOM   2255  C6   DC A 109     -40.854 158.467  -4.866 
ATOM   2256  P    DA A 110     -45.030 157.938  -9.649 
ATOM   2257  OP1  DA A 110     -45.001 157.102 -10.870 
ATOM   2258  OP2  DA A 110     -44.569 159.334  -9.806 
ATOM   2259  O5'  DA A 110     -46.504 157.926  -9.024 
ATOM   2260  C5'  DA A 110     -46.873 156.864  -8.125 
ATOM   2261  C4'  DA A 110     -47.625 157.428  -6.936 
ATOM   2262  O4'  DA A 110     -46.735 157.832  -5.856 
ATOM   2263  C3'  DA A 110     -48.461 158.678  -7.211 
ATOM   2264  O3'  DA A 110     -49.654 158.613  -6.439 
ATOM   2265  C2'  DA A 110     -47.609 159.836  -6.691 
ATOM   2266  C1'  DA A 110     -47.106 159.135  -5.433 
ATOM   2267  N9   DA A 110     -45.911 159.782  -4.823 
ATOM   2268  C8   DA A 110     -44.877 160.415  -5.450 
ATOM   2269  N7   DA A 110     -43.978 160.881  -4.639 
ATOM   2270  C5   DA A 110     -44.448 160.531  -3.381 
ATOM   2271  C6   DA A 110     -43.942 160.740  -2.088 
ATOM   2272  N6   DA A 110     -42.793 161.384  -1.839 
ATOM   2273  N1   DA A 110     -44.662 160.263  -1.056 
ATOM   2274  C2   DA A 110     -45.803 159.623  -1.310 
ATOM   2275  N3   DA A 110     -46.373 159.369  -2.467 
ATOM   2276  C4   DA A 110     -45.632 159.858  -3.484 
ATOM   2277  P    DG A 111     -51.028 159.112  -7.091 
ATOM   2278  OP1  DG A 111     -51.618 158.023  -7.900 
ATOM   2279  OP2  DG A 111     -50.807 160.396  -7.793 
ATOM   2280  O5'  DG A 111     -51.923 159.360  -5.788 
ATOM   2281  C5'  DG A 111     -51.684 158.562  -4.614 
ATOM   2282  C4'  DG A 111     -51.702 159.439  -3.378 
ATOM   2283  O4'  DG A 111     -50.393 160.004  -3.079 
ATOM   2284  C3'  DG A 111     -52.623 160.657  -3.440 
ATOM   2285  O3'  DG A 111     -53.201 160.863  -2.157 
ATOM   2286  C2'  DG A 111     -51.694 161.831  -3.748 
ATOM   2287  C1'  DG A 111     -50.550 161.394  -2.838 
ATOM   2288  N9   DG A 111     -49.255 162.064  -3.140 
ATOM   2289  C8   DG A 111     -48.744 162.466  -4.355 
ATOM   2290  N7   DG A 111     -47.565 163.033  -4.278 
ATOM   2291  C5   DG A 111     -47.274 163.006  -2.915 
ATOM   2292  C6   DG A 111     -46.133 163.478  -2.215 
ATOM   2293  O6   DG A 111     -45.127 164.025  -2.661 
ATOM   2294  N1   DG A 111     -46.248 163.251  -0.836 
ATOM   2295  C2   DG A 111     -47.324 162.648  -0.216 
ATOM   2296  N2   DG A 111     -47.243 162.523   1.111 
ATOM   2297  N3   DG A 111     -48.395 162.205  -0.874 
ATOM   2298  C4   DG A 111     -48.299 162.418  -2.212 
ATOM   2299  P    DA A 112     -54.735 161.311  -2.058 
ATOM   2300  OP1  DA A 112     -55.606 160.117  -2.141 
ATOM   2301  OP2  DA A 112     -55.003 162.380  -3.045 
ATOM   2302  O5'  DA A 112     -54.793 161.918  -0.580 
ATOM   2303  C5'  DA A 112     -53.910 161.389   0.428 
ATOM   2304  C4'  DA A 112     -53.304 162.522   1.233 
ATOM   2305  O4'  DA A 112     -52.077 163.033   0.638 
ATOM   2306  C3'  DA A 112     -54.180 163.764   1.396 
ATOM   2307  O3'  DA A 112     -53.980 164.300   2.699 
ATOM   2308  C2'  DA A 112     -53.636 164.759   0.372 
ATOM   2309  C1'  DA A 112     -52.159 164.450   0.593 
ATOM   2310  N9   DA A 112     -51.275 164.929  -0.507 
ATOM   2311  C8   DA A 112     -51.544 164.994  -1.844 
ATOM   2312  N7   DA A 112     -50.565 165.462  -2.554 
ATOM   2313  C5   DA A 112     -49.572 165.727  -1.621 
ATOM   2314  C6   DA A 112     -48.272 166.244  -1.742 
ATOM   2315  N6   DA A 112     -47.724 166.603  -2.912 
ATOM   2316  N1   DA A 112     -47.551 166.380  -0.613 
ATOM   2317  C2   DA A 112     -48.101 166.021   0.546 
ATOM   2318  N3   DA A 112     -49.298 165.530   0.781 
ATOM   2319  C4   DA A 112     -49.998 165.404  -0.364 
ATOM   2320  P    DA A 113     -55.238 164.880   3.501 
ATOM   2321  OP1  DA A 113     -55.945 163.771   4.182 
ATOM   2322  OP2  DA A 113     -56.060 165.716   2.599 
ATOM   2323  O5'  DA A 113     -54.520 165.808   4.588 
ATOM   2324  C5'  DA A 113     -53.202 165.452   5.049 
ATOM   2325  C4'  DA A 113     -52.324 166.685   5.110 
ATOM   2326  O4'  DA A 113     -51.648 166.949   3.848 
ATOM   2327  C3'  DA A 113     -53.040 167.998   5.426 
ATOM   2328  O3'  DA A 113     -52.198 168.798   6.246 
ATOM   2329  C2'  DA A 113     -53.197 168.689   4.071 
ATOM   2330  C1'  DA A 113     -51.822 168.320   3.525 
ATOM   2331  N9   DA A 113     -51.705 168.466   2.047 
ATOM   2332  C8   DA A 113     -52.659 168.249   1.095 
ATOM   2333  N7   DA A 113     -52.251 168.465  -0.116 
ATOM   2334  C5   DA A 113     -50.928 168.853   0.041 
ATOM   2335  C6   DA A 113     -49.933 169.224  -0.880 
ATOM   2336  N6   DA A 113     -50.130 169.264  -2.205 
ATOM   2337  N1   DA A 113     -48.725 169.553  -0.386 
ATOM   2338  C2   DA A 113     -48.535 169.511   0.932 
ATOM   2339  N3   DA A 113     -49.383 169.183   1.882 
ATOM   2340  C4   DA A 113     -50.585 168.858   1.363 
ATOM   2341  P    DG A 114     -52.850 169.642   7.440 
ATOM   2342  OP1  DG A 114     -53.009 168.776   8.630 
ATOM   2343  OP2  DG A 114     -54.076 170.315   6.958 
ATOM   2344  O5'  DG A 114     -51.711 170.732   7.714 
ATOM   2345  C5'  DG A 114     -50.337 170.385   7.461 
ATOM   2346  C4'  DG A 114     -49.638 171.526   6.749 
ATOM   2347  O4'  DG A 114     -49.771 171.443   5.301 
ATOM   2348  C3'  DG A 114     -50.143 172.929   7.085 
ATOM   2349  O3'  DG A 114     -49.037 173.824   7.108 
ATOM   2350  C2'  DG A 114     -51.049 173.306   5.912 
ATOM   2351  C1'  DG A 114     -50.170 172.715   4.814 
ATOM   2352  N9   DG A 114     -50.883 172.513   3.521 
ATOM   2353  C8   DG A 114     -52.196 172.161   3.296 
ATOM   2354  N7   DG A 114     -52.513 172.065   2.028 
ATOM   2355  C5   DG A 114     -51.326 172.377   1.366 
ATOM   2356  C6   DG A 114     -51.045 172.440  -0.024 
ATOM   2357  O6   DG A 114     -51.796 172.231  -0.972 
ATOM   2358  N1   DG A 114     -49.709 172.795  -0.260 
ATOM   2359  C2   DG A 114     -48.769 173.055   0.719 
ATOM   2360  N2   DG A 114     -47.548 173.378   0.287 
ATOM   2361  N3   DG A 114     -49.034 172.994   2.022 
ATOM   2362  C4   DG A 114     -50.325 172.652   2.268 
ATOM   2363  P    DA A 115     -48.985 174.965   8.228 
ATOM   2364  OP1  DA A 115     -48.423 174.407   9.479 
ATOM   2365  OP2  DA A 115     -50.312 175.608   8.343 
ATOM   2366  O5'  DA A 115     -47.944 175.994   7.583 
ATOM   2367  C5'  DA A 115     -46.911 175.490   6.716 
ATOM   2368  C4'  DA A 115     -46.776 176.381   5.497 
ATOM   2369  O4'  DA A 115     -47.669 175.984   4.417 
ATOM   2370  C3'  DA A 115     -47.098 177.860   5.715 
ATOM   2371  O3'  DA A 115     -46.210 178.645   4.928 
ATOM   2372  C2'  DA A 115     -48.514 178.033   5.167 
ATOM   2373  C1'  DA A 115     -48.340 177.140   3.942 
ATOM   2374  N9   DA A 115     -49.626 176.709   3.328 
ATOM   2375  C8   DA A 115     -50.811 176.427   3.948 
ATOM   2376  N7   DA A 115     -51.757 176.076   3.134 
ATOM   2377  C5   DA A 115     -51.160 176.127   1.883 
ATOM   2378  C6   DA A 115     -51.644 175.862   0.591 
ATOM   2379  N6   DA A 115     -52.902 175.474   0.336 
ATOM   2380  N1   DA A 115     -50.785 176.012  -0.434 
ATOM   2381  C2   DA A 115     -49.537 176.397  -0.175 
ATOM   2382  N3   DA A 115     -48.975 176.672   0.982 
ATOM   2383  C4   DA A 115     -49.856 176.514   1.991 
ATOM   2384  P    DA A 116     -45.624 180.003   5.541 
ATOM   2385  OP1  DA A 116     -44.443 179.699   6.380 
ATOM   2386  OP2  DA A 116     -46.711 180.759   6.200 
ATOM   2387  O5'  DA A 116     -45.161 180.773   4.217 
ATOM   2388  C5'  DA A 116     -44.736 180.005   3.076 
ATOM   2389  C4'  DA A 116     -45.335 180.583   1.809 
ATOM   2390  O4'  DA A 116     -46.646 180.024   1.510 
ATOM   2391  C3'  DA A 116     -45.571 182.094   1.815 
ATOM   2392  O3'  DA A 116     -45.299 182.607   0.516 
ATOM   2393  C2'  DA A 116     -47.065 182.251   2.096 
ATOM   2394  C1'  DA A 116     -47.533 181.093   1.219 
ATOM   2395  N9   DA A 116     -48.920 180.638   1.516 
ATOM   2396  C8   DA A 116     -49.559 180.599   2.722 
ATOM   2397  N7   DA A 116     -50.774 180.150   2.658 
ATOM   2398  C5   DA A 116     -50.955 179.869   1.310 
ATOM   2399  C6   DA A 116     -52.046 179.359   0.587 
ATOM   2400  N6   DA A 116     -53.216 179.025   1.150 
ATOM   2401  N1   DA A 116     -51.891 179.203  -0.741 
ATOM   2402  C2   DA A 116     -50.726 179.537  -1.295 
ATOM   2403  N3   DA A 116     -49.644 180.020  -0.725 
ATOM   2404  C4   DA A 116     -49.825 180.166   0.603 
ATOM   2405  P    DA A 117     -44.554 184.017   0.380 
ATOM   2406  OP1  DA A 117     -43.091 183.817   0.492 
ATOM   2407  OP2  DA A 117     -45.151 184.987   1.324 
ATOM   2408  O5'  DA A 117     -44.927 184.428  -1.120 
ATOM   2409  C5'  DA A 117     -45.147 183.390  -2.094 
ATOM   2410  C4'  DA A 117     -46.369 183.714  -2.930 
ATOM   2411  O4'  DA A 117     -47.598 183.208  -2.335 
ATOM   2412  C3'  DA A 117     -46.650 185.200  -3.150 
ATOM   2413  O3'  DA A 117     -47.156 185.383  -4.467 
ATOM   2414  C2'  DA A 117     -47.760 185.535  -2.153 
ATOM   2415  C1'  DA A 117     -48.561 184.251  -2.341 
ATOM   2416  N9   DA A 117     -49.536 183.987  -1.247 
ATOM   2417  C8   DA A 117     -49.415 184.273   0.084 
ATOM   2418  N7   DA A 117     -50.443 183.919   0.791 
ATOM   2419  C5   DA A 117     -51.310 183.356  -0.136 
ATOM   2420  C6   DA A 117     -52.587 182.784  -0.012 
ATOM   2421  N6   DA A 117     -53.243 182.681   1.152 
ATOM   2422  N1   DA A 117     -53.168 182.321  -1.135 
ATOM   2423  C2   DA A 117     -52.511 182.425  -2.290 
ATOM   2424  N3   DA A 117     -51.323 182.937  -2.525 
ATOM   2425  C4   DA A 117     -50.763 183.393  -1.386 
ATOM   2426  P    DT A 118     -46.686 186.661  -5.308 
ATOM   2427  OP1  DT A 118     -45.388 186.376  -5.961 
ATOM   2428  OP2  DT A 118     -46.730 187.864  -4.449 
ATOM   2429  O5'  DT A 118     -47.837 186.750  -6.416 
ATOM   2430  C5'  DT A 118     -48.489 185.540  -6.845 
ATOM   2431  C4'  DT A 118     -49.986 185.762  -6.937 
ATOM   2432  O4'  DT A 118     -50.665 185.504  -5.674 
ATOM   2433  C3'  DT A 118     -50.427 187.178  -7.309 
ATOM   2434  O3'  DT A 118     -51.576 187.098  -8.144 
ATOM   2435  C2'  DT A 118     -50.835 187.818  -5.982 
ATOM   2436  C1'  DT A 118     -51.535 186.592  -5.402 
ATOM   2437  N1   DT A 118     -51.742 186.662  -3.929 
ATOM   2438  C2   DT A 118     -52.887 186.086  -3.431 
ATOM   2439  O2   DT A 118     -53.714 185.536  -4.137 
ATOM   2440  N3   DT A 118     -53.046 186.171  -2.062 
ATOM   2441  C4   DT A 118     -52.176 186.768  -1.172 
ATOM   2442  O4   DT A 118     -52.426 186.781   0.036 
ATOM   2443  C5   DT A 118     -51.005 187.344  -1.789 
ATOM   2444  C7   DT A 118     -50.006 188.015  -0.891 
ATOM   2445  C6   DT A 118     -50.825 187.276  -3.117 
ATOM   2446  P    DC A 119     -51.711 188.111  -9.376 
ATOM   2447  OP1  DC A 119     -50.961 187.583 -10.537 
ATOM   2448  OP2  DC A 119     -51.351 189.477  -8.936 
ATOM   2449  O5'  DC A 119     -53.282 188.039  -9.672 
ATOM   2450  C5'  DC A 119     -53.991 186.820  -9.385 
ATOM   2451  C4'  DC A 119     -55.308 187.134  -8.703 
ATOM   2452  O4'  DC A 119     -55.177 187.223  -7.256 
ATOM   2453  C3'  DC A 119     -55.960 188.459  -9.097 
ATOM   2454  O3'  DC A 119     -57.372 188.285  -9.134 
ATOM   2455  C2'  DC A 119     -55.620 189.413  -7.952 
ATOM   2456  C1'  DC A 119     -55.821 188.410  -6.820 
ATOM   2457  N1   DC A 119     -55.201 188.827  -5.532 
ATOM   2458  C2   DC A 119     -55.853 188.476  -4.353 
ATOM   2459  O2   DC A 119     -56.910 187.838  -4.423 
ATOM   2460  N3   DC A 119     -55.304 188.848  -3.168 
ATOM   2461  C4   DC A 119     -54.157 189.538  -3.134 
ATOM   2462  N4   DC A 119     -53.662 189.878  -1.954 
ATOM   2463  C5   DC A 119     -53.471 189.910  -4.336 
ATOM   2464  C6   DC A 119     -54.036 189.530  -5.510 
ATOM   2465  P    DA A 120     -58.212 189.000 -10.293 
ATOM   2466  OP1  DA A 120     -58.183 188.165 -11.515 
ATOM   2467  OP2  DA A 120     -57.751 190.397 -10.451 
ATOM   2468  O5'  DA A 120     -59.685 188.989  -9.668 
ATOM   2469  C5'  DA A 120     -60.054 187.926  -8.769 
ATOM   2470  C4'  DA A 120     -60.807 188.491  -7.581 
ATOM   2471  O4'  DA A 120     -59.917 188.895  -6.501 
ATOM   2472  C3'  DA A 120     -61.643 189.741  -7.855 
ATOM   2473  O3'  DA A 120     -62.836 189.676  -7.084 
ATOM   2474  C2'  DA A 120     -60.791 190.899  -7.336 
ATOM   2475  C1'  DA A 120     -60.288 190.197  -6.077 
ATOM   2476  N9   DA A 120     -59.093 190.844  -5.467 
ATOM   2477  C8   DA A 120     -58.059 191.477  -6.095 
ATOM   2478  N7   DA A 120     -57.160 191.943  -5.284 
ATOM   2479  C5   DA A 120     -57.630 191.594  -4.026 
ATOM   2480  C6   DA A 120     -57.124 191.803  -2.733 
ATOM   2481  N6   DA A 120     -55.975 192.446  -2.483 
ATOM   2482  N1   DA A 120     -57.844 191.325  -1.700 
ATOM   2483  C2   DA A 120     -58.985 190.686  -1.954 
ATOM   2484  N3   DA A 120     -59.555 190.432  -3.111 
ATOM   2485  C4   DA A 120     -58.814 190.921  -4.128 
ATOM   2486  P    DC A 121     -64.210 190.175  -7.736 
ATOM   2487  OP1  DC A 121     -64.800 189.085  -8.545 
ATOM   2488  OP2  DC A 121     -63.988 191.458  -8.437 
ATOM   2489  O5'  DC A 121     -65.105 190.423  -6.432 
ATOM   2490  C5'  DC A 121     -64.866 189.624  -5.258 
ATOM   2491  C4'  DC A 121     -64.884 190.502  -4.022 
ATOM   2492  O4'  DC A 121     -63.575 191.067  -3.723 
ATOM   2493  C3'  DC A 121     -65.805 191.720  -4.084 
ATOM   2494  O3'  DC A 121     -66.383 191.926  -2.801 
ATOM   2495  C2'  DC A 121     -64.876 192.893  -4.392 
ATOM   2496  C1'  DC A 121     -63.732 192.457  -3.482 
ATOM   2497  N1   DC A 121     -62.437 193.127  -3.784 
ATOM   2498  C2   DC A 121     -61.588 193.411  -2.718 
ATOM   2499  O2   DC A 121     -61.941 193.097  -1.575 
ATOM   2500  N3   DC A 121     -60.403 194.022  -2.972 
ATOM   2501  C4   DC A 121     -60.057 194.346  -4.225 
ATOM   2502  N4   DC A 121     -58.890 194.942  -4.421 
ATOM   2503  C5   DC A 121     -60.915 194.064  -5.336 
ATOM   2504  C6   DC A 121     -62.096 193.453  -5.061 
ATOM   2505  P    DC A 122     -67.917 192.373  -2.703 
ATOM   2506  OP1  DC A 122     -68.788 191.180  -2.785 
ATOM   2507  OP2  DC A 122     -68.185 193.443  -3.689 
ATOM   2508  O5'  DC A 122     -67.975 192.980  -1.224 
ATOM   2509  C5'  DC A 122     -67.092 192.451  -0.217 
ATOM   2510  C4'  DC A 122     -66.486 193.584   0.589 
ATOM   2511  O4'  DC A 122     -65.259 194.096  -0.007 
ATOM   2512  C3'  DC A 122     -67.362 194.826   0.752 
ATOM   2513  O3'  DC A 122     -67.162 195.363   2.054 
ATOM   2514  C2'  DC A 122     -66.818 195.821  -0.272 
ATOM   2515  C1'  DC A 122     -65.341 195.512  -0.052 
ATOM   2516  N1   DC A 122     -64.457 195.991  -1.151 
ATOM   2517  C2   DC A 122     -63.184 196.440  -0.812 
ATOM   2518  O2   DC A 122     -62.842 196.422   0.377 
ATOM   2519  N3   DC A 122     -62.363 196.882  -1.799 
ATOM   2520  C4   DC A 122     -62.771 196.885  -3.075 
ATOM   2521  N4   DC A 122     -61.934 197.326  -4.002 
ATOM   2522  C5   DC A 122     -64.077 196.429  -3.445 
ATOM   2523  C6   DC A 122     -64.882 195.992  -2.443 
ATOM   2524  P    DA A 123     -68.420 195.942   2.857 
ATOM   2525  OP1  DA A 123     -69.127 194.834   3.537 
ATOM   2526  OP2  DA A 123     -69.242 196.778   1.954 
ATOM   2527  O5'  DA A 123     -67.702 196.870   3.943 
ATOM   2528  C5'  DA A 123     -66.384 196.514   4.405 
ATOM   2529  C4'  DA A 123     -65.505 197.748   4.466 
ATOM   2530  O4'  DA A 123     -64.830 198.012   3.204 
ATOM   2531  C3'  DA A 123     -66.222 199.061   4.781 
ATOM   2532  O3'  DA A 123     -65.380 199.860   5.602 
ATOM   2533  C2'  DA A 123     -66.379 199.752   3.427 
ATOM   2534  C1'  DA A 123     -65.004 199.383   2.881 
ATOM   2535  N9   DA A 123     -64.887 199.529   1.403 
ATOM   2536  C8   DA A 123     -65.841 199.312   0.451 
ATOM   2537  N7   DA A 123     -65.433 199.527  -0.760 
ATOM   2538  C5   DA A 123     -64.110 199.916  -0.604 
ATOM   2539  C6   DA A 123     -63.115 200.286  -1.524 
ATOM   2540  N6   DA A 123     -63.312 200.327  -2.850 
ATOM   2541  N1   DA A 123     -61.907 200.616  -1.031 
ATOM   2542  C2   DA A 123     -61.717 200.574   0.287 
ATOM   2543  N3   DA A 123     -62.565 200.246   1.238 
ATOM   2544  C4   DA A 123     -63.767 199.920   0.718 
ATOM   2545  P    DT A 124     -66.032 200.704   6.795 
ATOM   2546  OP1  DT A 124     -66.191 199.839   7.985 
ATOM   2547  OP2  DT A 124     -67.258 201.378   6.314 
ATOM   2548  O5'  DT A 124     -64.893 201.794   7.070 
ATOM   2549  C5'  DT A 124     -63.519 201.447   6.816 
ATOM   2550  C4'  DT A 124     -62.820 202.588   6.104 
ATOM   2551  O4'  DT A 124     -62.953 202.505   4.656 
ATOM   2552  C3'  DT A 124     -63.325 203.992   6.441 
ATOM   2553  O3'  DT A 124     -62.219 204.886   6.463 
ATOM   2554  C2'  DT A 124     -64.231 204.368   5.268 
ATOM   2555  C1'  DT A 124     -63.352 203.777   4.170 
ATOM   2556  N1   DT A 124     -64.065 203.575   2.877 
ATOM   2557  C2   DT A 124     -63.337 203.760   1.726 
ATOM   2558  O2   DT A 124     -62.160 204.075   1.729 
ATOM   2559  N3   DT A 124     -64.031 203.565   0.547 
ATOM   2560  C4   DT A 124     -65.359 203.209   0.429 
ATOM   2561  O4   DT A 124     -65.871 203.063  -0.683 
ATOM   2562  C5   DT A 124     -66.039 203.038   1.691 
ATOM   2563  C7   DT A 124     -67.488 202.651   1.652 
ATOM   2564  C6   DT A 124     -65.388 203.222   2.852 
ATOM   2565  P    DT A 125     -62.167 206.028   7.583 
ATOM   2566  OP1  DT A 125     -61.605 205.470   8.835 
ATOM   2567  OP2  DT A 125     -63.494 206.671   7.698 
ATOM   2568  O5'  DT A 125     -61.126 207.057   6.939 
ATOM   2569  C5'  DT A 125     -60.093 206.553   6.071 
ATOM   2570  C4'  DT A 125     -59.958 207.444   4.853 
ATOM   2571  O4'  DT A 125     -60.851 207.046   3.773 
ATOM   2572  C3'  DT A 125     -60.280 208.922   5.071 
ATOM   2573  O3'  DT A 125     -59.392 209.708   4.283 
ATOM   2574  C2'  DT A 125     -61.696 209.096   4.523 
ATOM   2575  C1'  DT A 125     -61.522 208.203   3.297 
ATOM   2576  N1   DT A 125     -62.808 207.772   2.684 
ATOM   2577  C2   DT A 125     -62.833 207.633   1.317 
ATOM   2578  O2   DT A 125     -61.863 207.845   0.610 
ATOM   2579  N3   DT A 125     -64.043 207.232   0.783 
ATOM   2580  C4   DT A 125     -65.200 206.965   1.487 
ATOM   2581  O4   DT A 125     -66.224 206.613   0.897 
ATOM   2582  C5   DT A 125     -65.075 207.139   2.914 
ATOM   2583  C7   DT A 125     -66.289 206.870   3.754 
ATOM   2584  C6   DT A 125     -63.911 207.528   3.460 
ATOM   2585  P    DC A 126     -58.806 211.065   4.897 
ATOM   2586  OP1  DC A 126     -57.625 210.761   5.736 
ATOM   2587  OP2  DC A 126     -59.893 211.822   5.556 
ATOM   2588  O5'  DC A 126     -58.342 211.835   3.572 
ATOM   2589  C5'  DC A 126     -57.918 211.067   2.432 
ATOM   2590  C4'  DC A 126     -58.517 211.646   1.164 
ATOM   2591  O4'  DC A 126     -59.828 211.087   0.865 
ATOM   2592  C3'  DC A 126     -58.753 213.156   1.170 
ATOM   2593  O3'  DC A 126     -58.481 213.670  -0.128 
ATOM   2594  C2'  DC A 126     -60.247 213.314   1.452 
ATOM   2595  C1'  DC A 126     -60.715 212.156   0.574 
ATOM   2596  N1   DC A 126     -62.102 211.701   0.872 
ATOM   2597  C2   DC A 126     -62.879 211.250  -0.192 
ATOM   2598  O2   DC A 126     -62.391 211.246  -1.327 
ATOM   2599  N3   DC A 126     -64.147 210.831   0.059 
ATOM   2600  C4   DC A 126     -64.638 210.852   1.304 
ATOM   2601  N4   DC A 126     -65.880 210.433   1.496 
ATOM   2602  C5   DC A 126     -63.856 211.312   2.411 
ATOM   2603  C6   DC A 126     -62.592 211.727   2.141 
ATOM   2604  P    DC A 127     -57.736 215.079  -0.264 
ATOM   2605  OP1  DC A 127     -56.273 214.880  -0.152 
ATOM   2606  OP2  DC A 127     -58.333 216.049   0.680 
ATOM   2607  O5'  DC A 127     -58.109 215.491  -1.765 
ATOM   2608  C5'  DC A 127     -58.328 214.453  -2.739 
ATOM   2609  C4'  DC A 127     -59.550 214.776  -3.575 
ATOM   2610  O4'  DC A 127     -60.780 214.270  -2.979 
ATOM   2611  C3'  DC A 127     -59.832 216.262  -3.795 
ATOM   2612  O3'  DC A 127     -60.338 216.445  -5.111 
ATOM   2613  C2'  DC A 127     -60.942 216.598  -2.798 
ATOM   2614  C1'  DC A 127     -61.743 215.313  -2.986 
ATOM   2615  N1   DC A 127     -62.717 215.049  -1.891 
ATOM   2616  C2   DC A 127     -63.920 214.433  -2.226 
ATOM   2617  O2   DC A 127     -64.127 214.133  -3.408 
ATOM   2618  N3   DC A 127     -64.822 214.185  -1.243 
ATOM   2619  C4   DC A 127     -64.560 214.525   0.025 
ATOM   2620  N4   DC A 127     -65.472 214.262   0.949 
ATOM   2621  C5   DC A 127     -63.330 215.160   0.392 
ATOM   2622  C6   DC A 127     -62.441 215.400  -0.606 
ATOM   2623  P    DA A 128     -59.868 217.724  -5.953 
ATOM   2624  OP1  DA A 128     -58.570 217.438  -6.605 
ATOM   2625  OP2  DA A 128     -59.912 218.927  -5.093 
ATOM   2626  O5'  DA A 128     -61.019 217.813  -7.061 
ATOM   2627  C5'  DA A 128     -61.671 216.603  -7.490 
ATOM   2628  C4'  DA A 128     -63.168 216.825  -7.581 
ATOM   2629  O4'  DA A 128     -63.847 216.566  -6.319 
ATOM   2630  C3'  DA A 128     -63.609 218.240  -7.953 
ATOM   2631  O3'  DA A 128     -64.758 218.160  -8.788 
ATOM   2632  C2'  DA A 128     -64.017 218.880  -6.626 
ATOM   2633  C1'  DA A 128     -64.717 217.655  -6.047 
ATOM   2634  N9   DA A 128     -64.924 217.724  -4.574 
ATOM   2635  C8   DA A 128     -64.119 218.293  -3.629 
ATOM   2636  N7   DA A 128     -64.576 218.192  -2.419 
ATOM   2637  C5   DA A 128     -65.772 217.505  -2.571 
ATOM   2638  C6   DA A 128     -66.743 217.079  -1.649 
ATOM   2639  N6   DA A 128     -66.656 217.295  -0.329 
ATOM   2640  N1   DA A 128     -67.813 216.422  -2.136 
ATOM   2641  C2   DA A 128     -67.894 216.210  -3.448 
ATOM   2642  N3   DA A 128     -67.056 216.558  -4.399 
ATOM   2643  C4   DA A 128     -65.995 217.214  -3.886 
ATOM   2644  P    DG A 129     -64.893 219.174 -10.021 
ATOM   2645  OP1  DG A 129     -64.143 218.645 -11.182 
ATOM   2646  OP2  DG A 129     -64.533 220.540  -9.581 
ATOM   2647  O5'  DG A 129     -66.464 219.102 -10.317 
ATOM   2648  C5'  DG A 129     -67.173 217.882 -10.029 
ATOM   2649  C4'  DG A 129     -68.490 218.197  -9.348 
ATOM   2650  O4'  DG A 129     -68.359 218.286  -7.901 
ATOM   2651  C3'  DG A 129     -69.142 219.522  -9.741 
ATOM   2652  O3'  DG A 129     -70.554 219.347  -9.778 
ATOM   2653  C2'  DG A 129     -68.802 220.476  -8.596 
ATOM   2654  C1'  DG A 129     -69.003 219.473  -7.464 
ATOM   2655  N9   DG A 129     -68.383 219.890  -6.177 
ATOM   2656  C8   DG A 129     -67.220 220.598  -5.958 
ATOM   2657  N7   DG A 129     -66.950 220.804  -4.692 
ATOM   2658  C5   DG A 129     -68.008 220.190  -4.024 
ATOM   2659  C6   DG A 129     -68.271 220.081  -2.634 
ATOM   2660  O6   DG A 129     -67.612 220.509  -1.690 
ATOM   2661  N1   DG A 129     -69.458 219.375  -2.390 
ATOM   2662  C2   DG A 129     -70.283 218.846  -3.363 
ATOM   2663  N2   DG A 129     -71.370 218.206  -2.925 
ATOM   2664  N3   DG A 129     -70.036 218.948  -4.668 
ATOM   2665  C4   DG A 129     -68.888 219.630  -4.920 
ATOM   2666  P    DC A 130     -71.394 220.063 -10.938 
ATOM   2667  OP1  DC A 130     -71.365 219.228 -12.159 
ATOM   2668  OP2  DC A 130     -70.932 221.459 -11.095 
ATOM   2669  O5'  DC A 130     -72.867 220.051 -10.313 
ATOM   2670  C5'  DC A 130     -73.236 218.989  -9.414 
ATOM   2671  C4'  DC A 130     -73.989 219.554  -8.225 
ATOM   2672  O4'  DC A 130     -73.098 219.957  -7.145 
ATOM   2673  C3'  DC A 130     -74.825 220.803  -8.500 
ATOM   2674  O3'  DC A 130     -76.017 220.738  -7.728 
ATOM   2675  C2'  DC A 130     -73.973 221.961  -7.980 
ATOM   2676  C1'  DC A 130     -73.470 221.260  -6.722 
ATOM   2677  N1   DC A 130     -72.275 221.907  -6.112 
ATOM   2678  C2   DC A 130     -72.162 221.885  -4.724 
ATOM   2679  O2   DC A 130     -73.049 221.334  -4.062 
ATOM   2680  N3   DC A 130     -71.080 222.470  -4.148 
ATOM   2681  C4   DC A 130     -70.140 223.056  -4.901 
ATOM   2682  N4   DC A 130     -69.105 223.613  -4.293 
ATOM   2683  C5   DC A 130     -70.238 223.090  -6.330 
ATOM   2684  C6   DC A 130     -71.327 222.501  -6.886 
ATOM   2685  P    DT A 131     -77.392 221.238  -8.380 
ATOM   2686  OP1  DT A 131     -77.982 220.148  -9.189 
ATOM   2687  OP2  DT A 131     -77.170 222.521  -9.082 
ATOM   2688  O5'  DT A 131     -78.287 221.486  -7.077 
ATOM   2689  C5'  DT A 131     -78.048 220.687  -5.903 
ATOM   2690  C4'  DT A 131     -78.066 221.564  -4.667 
ATOM   2691  O4'  DT A 131     -76.757 222.129  -4.368 
ATOM   2692  C3'  DT A 131     -78.987 222.782  -4.729 
ATOM   2693  O3'  DT A 131     -79.565 222.988  -3.446 
ATOM   2694  C2'  DT A 131     -78.058 223.956  -5.037 
ATOM   2695  C1'  DT A 131     -76.914 223.519  -4.127 
ATOM   2696  N1   DT A 131     -75.619 224.190  -4.429 
ATOM   2697  C2   DT A 131     -74.792 224.462  -3.366 
ATOM   2698  O2   DT A 131     -75.077 224.181  -2.215 
ATOM   2699  N3   DT A 131     -73.601 225.085  -3.684 
ATOM   2700  C4   DT A 131     -73.179 225.448  -4.946 
ATOM   2701  O4   DT A 131     -72.089 226.001  -5.108 
ATOM   2702  C5   DT A 131     -74.113 225.121  -5.997 
ATOM   2703  C7   DT A 131     -73.732 225.482  -7.403 
ATOM   2704  C6   DT A 131     -75.279 224.516  -5.716 
ATOM   2705  P    DG A 132     -81.099 223.436  -3.347 
ATOM   2706  OP1  DG A 132     -81.969 222.242  -3.430 
ATOM   2707  OP2  DG A 132     -81.367 224.505  -4.333 
ATOM   2708  O5'  DG A 132     -81.157 224.043  -1.868 
ATOM   2709  C5'  DG A 132     -80.273 223.514  -0.861 
ATOM   2710  C4'  DG A 132     -79.668 224.647  -0.056 
ATOM   2711  O4'  DG A 132     -78.441 225.159  -0.651 
ATOM   2712  C3'  DG A 132     -80.544 225.889   0.108 
ATOM   2713  O3'  DG A 132     -80.344 226.426   1.410 
ATOM   2714  C2'  DG A 132     -80.000 226.884  -0.917 
ATOM   2715  C1'  DG A 132     -78.523 226.575  -0.696 
ATOM   2716  N9   DG A 132     -77.639 227.054  -1.796 
ATOM   2717  C8   DG A 132     -77.893 227.128  -3.148 
ATOM   2718  N7   DG A 132     -76.896 227.602  -3.853 
ATOM   2719  C5   DG A 132     -75.911 227.861  -2.902 
ATOM   2720  C6   DG A 132     -74.602 228.386  -3.060 
ATOM   2721  O6   DG A 132     -74.033 228.735  -4.091 
ATOM   2722  N1   DG A 132     -73.938 228.487  -1.830 
ATOM   2723  C2   DG A 132     -74.469 228.127  -0.607 
ATOM   2724  N2   DG A 132     -73.673 228.300   0.452 
ATOM   2725  N3   DG A 132     -75.697 227.634  -0.459 
ATOM   2726  C4   DG A 132     -76.354 227.531  -1.643 
ATOM   2727  P    DA A 133     -81.602 227.005   2.212 
ATOM   2728  OP1  DA A 133     -82.309 225.896   2.893 
ATOM   2729  OP2  DA A 133     -82.424 227.841   1.310 
ATOM   2730  O5'  DA A 133     -80.883 227.933   3.299 
ATOM   2731  C5'  DA A 133     -79.566 227.577   3.760 
ATOM   2732  C4'  DA A 133     -78.687 228.811   3.822 
ATOM   2733  O4'  DA A 133     -78.012 229.074   2.559 
ATOM   2734  C3'  DA A 133     -79.404 230.123   4.137 
ATOM   2735  O3'  DA A 133     -78.561 230.923   4.957 
ATOM   2736  C2'  DA A 133     -79.561 230.814   2.782 
ATOM   2737  C1'  DA A 133     -78.186 230.446   2.236 
ATOM   2738  N9   DA A 133     -78.069 230.591   0.758 
ATOM   2739  C8   DA A 133     -79.023 230.374  -0.194 
ATOM   2740  N7   DA A 133     -78.615 230.590  -1.405 
ATOM   2741  C5   DA A 133     -77.292 230.979  -1.248 
ATOM   2742  C6   DA A 133     -76.297 231.349  -2.168 
ATOM   2743  N6   DA A 133     -76.493 231.389  -3.494 
ATOM   2744  N1   DA A 133     -75.089 231.679  -1.675 
ATOM   2745  C2   DA A 133     -74.899 231.636  -0.357 
ATOM   2746  N3   DA A 133     -75.747 231.308   0.593 
ATOM   2747  C4   DA A 133     -76.949 230.983   0.074 
ATOM   2748  P    DT A 134     -79.214 231.767   6.151 
ATOM   2749  OP1  DT A 134     -79.373 230.902   7.341 
ATOM   2750  OP2  DT A 134     -80.440 232.440   5.669 
ATOM   2751  O5'  DT A 134     -78.075 232.857   6.426 
ATOM   2752  C5'  DT A 134     -76.701 232.510   6.172 
ATOM   2753  C4'  DT A 134     -76.002 233.651   5.460 
ATOM   2754  O4'  DT A 134     -76.135 233.568   4.012 
ATOM   2755  C3'  DT A 134     -76.507 235.054   5.796 
ATOM   2756  O3'  DT A 134     -75.401 235.949   5.819 
ATOM   2757  C2'  DT A 134     -77.413 235.431   4.623 
ATOM   2758  C1'  DT A 134     -76.534 234.840   3.525 
ATOM   2759  N1   DT A 134     -77.246 234.638   2.232 
ATOM   2760  C2   DT A 134     -76.519 234.823   1.082 
ATOM   2761  O2   DT A 134     -75.342 235.138   1.085 
ATOM   2762  N3   DT A 134     -77.213 234.628  -0.097 
ATOM   2763  C4   DT A 134     -78.541 234.271  -0.216 
ATOM   2764  O4   DT A 134     -79.053 234.126  -1.328 
ATOM   2765  C5   DT A 134     -79.220 234.101   1.046 
ATOM   2766  C7   DT A 134     -80.669 233.713   1.008 
ATOM   2767  C6   DT A 134     -78.570 234.285   2.207 
ATOM   2768  P    DG A 135     -75.349 237.090   6.939 
ATOM   2769  OP1  DG A 135     -74.787 236.532   8.190 
ATOM   2770  OP2  DG A 135     -76.676 237.733   7.054 
ATOM   2771  O5'  DG A 135     -74.308 238.120   6.294 
ATOM   2772  C5'  DG A 135     -73.275 237.615   5.427 
ATOM   2773  C4'  DG A 135     -73.140 238.507   4.208 
ATOM   2774  O4'  DG A 135     -74.033 238.109   3.128 
ATOM   2775  C3'  DG A 135     -73.462 239.985   4.426 
ATOM   2776  O3'  DG A 135     -72.574 240.770   3.639 
ATOM   2777  C2'  DG A 135     -74.878 240.158   3.878 
ATOM   2778  C1'  DG A 135     -74.704 239.266   2.653 
ATOM   2779  N9   DG A 135     -75.990 238.834   2.039 
ATOM   2780  C8   DG A 135     -77.193 238.546   2.647 
ATOM   2781  N7   DG A 135     -78.141 238.192   1.815 
ATOM   2782  C5   DG A 135     -77.524 238.249   0.566 
ATOM   2783  C6   DG A 135     -78.045 237.975  -0.725 
ATOM   2784  O6   DG A 135     -79.178 237.617  -1.038 
ATOM   2785  N1   DG A 135     -77.074 238.159  -1.720 
ATOM   2786  C2   DG A 135     -75.771 238.557  -1.496 
ATOM   2787  N2   DG A 135     -74.999 238.675  -2.578 
ATOM   2788  N3   DG A 135     -75.282 238.815  -0.283 
ATOM   2789  C4   DG A 135     -76.211 238.641   0.692 
ATOM   2790  P    DT A 136     -71.988 242.128   4.252 
ATOM   2791  OP1  DT A 136     -70.807 241.824   5.091 
ATOM   2792  OP2  DT A 136     -73.075 242.884   4.912 
ATOM   2793  O5'  DT A 136     -71.524 242.898   2.928 
ATOM   2794  C5'  DT A 136     -71.099 242.130   1.787 
ATOM   2795  C4'  DT A 136     -71.699 242.709   0.520 
ATOM   2796  O4'  DT A 136     -73.010 242.150   0.221 
ATOM   2797  C3'  DT A 136     -71.935 244.219   0.526 
ATOM   2798  O3'  DT A 136     -71.663 244.732  -0.773 
ATOM   2799  C2'  DT A 136     -73.429 244.376   0.807 
ATOM   2800  C1'  DT A 136     -73.897 243.219  -0.070 
ATOM   2801  N1   DT A 136     -75.284 242.763   0.227 
ATOM   2802  C2   DT A 136     -76.038 242.321  -0.833 
ATOM   2803  O2   DT A 136     -75.619 242.291  -1.977 
ATOM   2804  N3   DT A 136     -77.318 241.909  -0.519 
ATOM   2805  C4   DT A 136     -77.891 241.901   0.737 
ATOM   2806  O4   DT A 136     -79.048 241.508   0.895 
ATOM   2807  C5   DT A 136     -77.022 242.383   1.784 
ATOM   2808  C7   DT A 136     -77.568 242.408   3.182 
ATOM   2809  C6   DT A 136     -75.773 242.791   1.507 
ATOM   2810  P    DC A 137     -70.918 246.142  -0.909 
ATOM   2811  OP1  DC A 137     -69.455 245.942  -0.796 
ATOM   2812  OP2  DC A 137     -71.515 247.112   0.035 
ATOM   2813  O5'  DC A 137     -71.291 246.553  -2.409 
ATOM   2814  C5'  DC A 137     -71.510 245.515  -3.383 
ATOM   2815  C4'  DC A 137     -72.732 245.839  -4.219 
ATOM   2816  O4'  DC A 137     -73.962 245.333  -3.624 
ATOM   2817  C3'  DC A 137     -73.014 247.325  -4.439 
ATOM   2818  O3'  DC A 137     -73.520 247.508  -5.756 
ATOM   2819  C2'  DC A 137     -74.124 247.660  -3.442 
ATOM   2820  C1'  DC A 137     -74.924 246.376  -3.630 
ATOM   2821  N1   DC A 137     -75.899 246.112  -2.535 
ATOM   2822  C2   DC A 137     -77.102 245.495  -2.871 
ATOM   2823  O2   DC A 137     -77.309 245.195  -4.052 
ATOM   2824  N3   DC A 137     -78.004 245.247  -1.887 
ATOM   2825  C4   DC A 137     -77.742 245.588  -0.619 
ATOM   2826  N4   DC A 137     -78.654 245.324   0.304 
ATOM   2827  C5   DC A 137     -76.512 246.223  -0.253 
ATOM   2828  C6   DC A 137     -75.623 246.463  -1.250 
ATOM   2829  P    DA A 138     -73.050 248.786  -6.597 
ATOM   2830  OP1  DA A 138     -71.752 248.501  -7.250 
ATOM   2831  OP2  DA A 138     -73.094 249.989  -5.738 
ATOM   2832  O5'  DA A 138     -74.201 248.876  -7.705 
ATOM   2833  C5'  DA A 138     -74.853 247.665  -8.134 
ATOM   2834  C4'  DA A 138     -76.350 247.887  -8.226 
ATOM   2835  O4'  DA A 138     -77.028 247.629  -6.963 
ATOM   2836  C3'  DA A 138     -76.791 249.303  -8.598 
ATOM   2837  O3'  DA A 138     -77.940 249.223  -9.433 
ATOM   2838  C2'  DA A 138     -77.198 249.943  -7.270 
ATOM   2839  C1'  DA A 138     -77.898 248.717  -6.691 
ATOM   2840  N9   DA A 138     -78.106 248.787  -5.218 
ATOM   2841  C8   DA A 138     -77.301 249.356  -4.273 
ATOM   2842  N7   DA A 138     -77.758 249.254  -3.063 
ATOM   2843  C5   DA A 138     -78.954 248.567  -3.215 
ATOM   2844  C6   DA A 138     -79.925 248.142  -2.294 
ATOM   2845  N6   DA A 138     -79.837 248.357  -0.974 
ATOM   2846  N1   DA A 138     -80.995 247.484  -2.780 
ATOM   2847  C2   DA A 138     -81.076 247.273  -4.093 
ATOM   2848  N3   DA A 138     -80.238 247.621  -5.043 
ATOM   2849  C4   DA A 138     -79.177 248.277  -4.530 
ATOM   2850  P    DC A 139     -78.075 250.236 -10.665 
ATOM   2851  OP1  DC A 139     -77.325 249.708 -11.826 
ATOM   2852  OP2  DC A 139     -77.715 251.602 -10.225 
ATOM   2853  O5'  DC A 139     -79.646 250.164 -10.961 
ATOM   2854  C5'  DC A 139     -80.355 248.945 -10.673 
ATOM   2855  C4'  DC A 139     -81.672 249.259  -9.992 
ATOM   2856  O4'  DC A 139     -81.541 249.348  -8.545 
ATOM   2857  C3'  DC A 139     -82.324 250.585 -10.385 
ATOM   2858  O3'  DC A 139     -83.736 250.410 -10.423 
ATOM   2859  C2'  DC A 139     -81.984 251.539  -9.241 
ATOM   2860  C1'  DC A 139     -82.185 250.536  -8.109 
ATOM   2861  N1   DC A 139     -81.565 250.953  -6.821 
ATOM   2862  C2   DC A 139     -82.217 250.601  -5.642 
ATOM   2863  O2   DC A 139     -83.274 249.963  -5.712 
ATOM   2864  N3   DC A 139     -81.667 250.973  -4.457 
ATOM   2865  C4   DC A 139     -80.521 251.664  -4.423 
ATOM   2866  N4   DC A 139     -80.025 252.003  -3.243 
ATOM   2867  C5   DC A 139     -79.835 252.035  -5.625 
ATOM   2868  C6   DC A 139     -80.400 251.655  -6.799 
ATOM   2869  P    DC A 140     -84.576 251.125 -11.582 
ATOM   2870  OP1  DC A 140     -84.546 250.290 -12.803 
ATOM   2871  OP2  DC A 140     -84.114 252.522 -11.740 
ATOM   2872  O5'  DC A 140     -86.049 251.114 -10.957 
ATOM   2873  C5'  DC A 140     -86.418 250.051 -10.058 
ATOM   2874  C4'  DC A 140     -87.171 250.616  -8.870 
ATOM   2875  O4'  DC A 140     -86.280 251.020  -7.790 
ATOM   2876  C3'  DC A 140     -88.007 251.866  -9.144 
ATOM   2877  O3'  DC A 140     -89.199 251.801  -8.373 
ATOM   2878  C2'  DC A 140     -87.155 253.024  -8.625 
ATOM   2879  C1'  DC A 140     -86.652 252.322  -7.366 
ATOM   2880  N1   DC A 140     -85.457 252.969  -6.756 
ATOM   2881  C2   DC A 140     -85.344 252.947  -5.368 
ATOM   2882  O2   DC A 140     -86.231 252.396  -4.707 
ATOM   2883  N3   DC A 140     -84.262 253.532  -4.793 
ATOM   2884  C4   DC A 140     -83.322 254.119  -5.545 
ATOM   2885  N4   DC A 140     -82.287 254.675  -4.937 
ATOM   2886  C5   DC A 140     -83.420 254.153  -6.974 
ATOM   2887  C6   DC A 140     -84.509 253.563  -7.531 
ATOM   2888  P    DC A 141     -90.574 252.300  -9.025 
ATOM   2889  OP1  DC A 141     -91.164 251.210  -9.834 
ATOM   2890  OP2  DC A 141     -90.352 253.584  -9.726 
ATOM   2891  O5'  DC A 141     -91.469 252.548  -7.721 
ATOM   2892  C5'  DC A 141     -91.230 251.749  -6.547 
ATOM   2893  C4'  DC A 141     -91.247 252.627  -5.311 
ATOM   2894  O4'  DC A 141     -89.939 253.192  -5.012 
ATOM   2895  C3'  DC A 141     -92.169 253.845  -5.373 
ATOM   2896  O3'  DC A 141     -92.747 254.051  -4.090 
ATOM   2897  C2'  DC A 141     -91.240 255.018  -5.681 
ATOM   2898  C1'  DC A 141     -90.096 254.582  -4.771 
ATOM   2899  N1   DC A 141     -88.801 255.252  -5.073 
ATOM   2900  C2   DC A 141     -87.952 255.536  -4.007 
ATOM   2901  O2   DC A 141     -88.304 255.222  -2.864 
ATOM   2902  N3   DC A 141     -86.767 256.148  -4.261 
ATOM   2903  C4   DC A 141     -86.421 256.472  -5.514 
ATOM   2904  N4   DC A 141     -85.254 257.067  -5.710 
ATOM   2905  C5   DC A 141     -87.279 256.189  -6.625 
ATOM   2906  C6   DC A 141     -88.460 255.578  -6.350 
ATOM   2907  P    DC A 142     -94.281 254.499  -3.991 
ATOM   2908  OP1  DC A 142     -95.151 253.305  -4.074 
ATOM   2909  OP2  DC A 142     -94.549 255.568  -4.978 
ATOM   2910  O5'  DC A 142     -94.338 255.105  -2.513 
ATOM   2911  C5'  DC A 142     -93.455 254.577  -1.506 
ATOM   2912  C4'  DC A 142     -92.850 255.710  -0.700 
ATOM   2913  O4'  DC A 142     -91.623 256.221  -1.296 
ATOM   2914  C3'  DC A 142     -93.726 256.952  -0.537 
ATOM   2915  O3'  DC A 142     -93.526 257.488   0.765 
ATOM   2916  C2'  DC A 142     -93.182 257.947  -1.561 
ATOM   2917  C1'  DC A 142     -91.704 257.637  -1.341 
ATOM   2918  N1   DC A 142     -90.821 258.117  -2.440 
ATOM   2919  C2   DC A 142     -89.547 258.565  -2.100 
ATOM   2920  O2   DC A 142     -89.206 258.547  -0.912 
ATOM   2921  N3   DC A 142     -88.726 259.007  -3.088 
ATOM   2922  C4   DC A 142     -89.135 259.010  -4.364 
ATOM   2923  N4   DC A 142     -88.297 259.451  -5.291 
ATOM   2924  C5   DC A 142     -90.441 258.554  -4.734 
ATOM   2925  C6   DC A 142     -91.246 258.117  -3.732 
ATOM   2926  P    DA A 143     -94.784 258.067   1.568 
ATOM   2927  OP1  DA A 143     -95.491 256.959   2.249 
ATOM   2928  OP2  DA A 143     -95.606 258.904   0.665 
ATOM   2929  O5'  DA A 143     -94.065 258.996   2.654 
ATOM   2930  C5'  DA A 143     -92.748 258.640   3.116 
ATOM   2931  C4'  DA A 143     -91.869 259.873   3.177 
ATOM   2932  O4'  DA A 143     -91.194 260.137   1.915 
ATOM   2933  C3'  DA A 143     -92.586 261.186   3.492 
ATOM   2934  O3'  DA A 143     -91.743 261.985   4.313 
ATOM   2935  C2'  DA A 143     -92.743 261.877   2.138 
ATOM   2936  C1'  DA A 143     -91.367 261.508   1.592 
ATOM   2937  N9   DA A 143     -91.251 261.654   0.114 
ATOM   2938  C8   DA A 143     -92.205 261.437  -0.838 
ATOM   2939  N7   DA A 143     -91.797 261.652  -2.049 
ATOM   2940  C5   DA A 143     -90.474 262.041  -1.893 
ATOM   2941  C6   DA A 143     -89.479 262.411  -2.813 
ATOM   2942  N6   DA A 143     -89.675 262.452  -4.139 
ATOM   2943  N1   DA A 143     -88.271 262.741  -2.320 
ATOM   2944  C2   DA A 143     -88.081 262.699  -1.001 
ATOM   2945  N3   DA A 143     -88.929 262.371  -0.051 
ATOM   2946  C4   DA A 143     -90.131 262.046  -0.571 
ATOM   2947  P    DG A 144     -92.395 262.830   5.506 
ATOM   2948  OP1  DG A 144     -92.555 261.964   6.696 
ATOM   2949  OP2  DG A 144     -93.622 263.503   5.025 
ATOM   2950  O5'  DG A 144     -91.257 263.919   5.781 
ATOM   2951  C5'  DG A 144     -89.883 263.573   5.527 
ATOM   2952  C4'  DG A 144     -89.184 264.714   4.815 
ATOM   2953  O4'  DG A 144     -89.317 264.630   3.367 
ATOM   2954  C3'  DG A 144     -89.688 266.117   5.152 
ATOM   2955  O3'  DG A 144     -88.583 267.011   5.174 
ATOM   2956  C2'  DG A 144     -90.595 266.494   3.979 
ATOM   2957  C1'  DG A 144     -89.716 265.903   2.881 
ATOM   2958  N9   DG A 144     -90.428 265.701   1.588 
ATOM   2959  C8   DG A 144     -91.742 265.348   1.362 
ATOM   2960  N7   DG A 144     -92.058 265.253   0.094 
ATOM   2961  C5   DG A 144     -90.871 265.565  -0.568 
ATOM   2962  C6   DG A 144     -90.590 265.628  -1.957 
ATOM   2963  O6   DG A 144     -91.342 265.419  -2.905 
ATOM   2964  N1   DG A 144     -89.255 265.983  -2.193 
ATOM   2965  C2   DG A 144     -88.315 266.243  -1.214 
ATOM   2966  N2   DG A 144     -87.093 266.565  -1.646 
ATOM   2967  N3   DG A 144     -88.580 266.182   0.088 
ATOM   2968  C4   DG A 144     -89.871 265.839   0.335 
ATOM   2969  P    DA A 145     -88.531 268.153   6.295 
ATOM   2970  OP1  DA A 145     -87.969 267.595   7.546 
ATOM   2971  OP2  DA A 145     -89.858 268.796   6.409 
ATOM   2972  O5'  DA A 145     -87.490 269.182   5.650 
ATOM   2973  C5'  DA A 145     -86.456 268.678   4.782 
ATOM   2974  C4'  DA A 145     -86.322 269.569   3.564 
ATOM   2975  O4'  DA A 145     -87.215 269.171   2.484 
ATOM   2976  C3'  DA A 145     -86.643 271.048   3.782 
ATOM   2977  O3'  DA A 145     -85.756 271.833   2.994 
ATOM   2978  C2'  DA A 145     -88.060 271.221   3.234 
ATOM   2979  C1'  DA A 145     -87.886 270.328   2.009 
ATOM   2980  N9   DA A 145     -89.172 269.897   1.395 
ATOM   2981  C8   DA A 145     -90.356 269.615   2.015 
ATOM   2982  N7   DA A 145     -91.303 269.263   1.201 
ATOM   2983  C5   DA A 145     -90.706 269.315  -0.051 
ATOM   2984  C6   DA A 145     -91.189 269.050  -1.343 
ATOM   2985  N6   DA A 145     -92.447 268.662  -1.597 
ATOM   2986  N1   DA A 145     -90.330 269.200  -2.367 
ATOM   2987  C2   DA A 145     -89.082 269.585  -2.109 
ATOM   2988  N3   DA A 145     -88.520 269.860  -0.951 
ATOM   2989  C4   DA A 145     -89.402 269.702   0.057 
ATOM   2990  P    DG A 146     -85.170 273.191   3.608 
ATOM   2991  OP1  DG A 146     -83.989 272.887   4.447 
ATOM   2992  OP2  DG A 146     -86.257 273.947   4.267 
ATOM   2993  O5'  DG A 146     -84.706 273.961   2.283 
ATOM   2994  C5'  DG A 146     -84.281 273.193   1.143 
ATOM   2995  C4'  DG A 146     -84.881 273.771  -0.124 
ATOM   2996  O4'  DG A 146     -86.192 273.212  -0.424 
ATOM   2997  C3'  DG A 146     -85.117 275.281  -0.119 
ATOM   2998  O3'  DG A 146     -84.844 275.795  -1.417 
ATOM   2999  C2'  DG A 146     -86.611 275.439   0.163 
ATOM   3000  C1'  DG A 146     -87.079 274.281  -0.715 
ATOM   3001  N9   DG A 146     -88.466 273.826  -0.417 
ATOM   3002  C8   DG A 146     -89.126 273.780   0.791 
ATOM   3003  N7   DG A 146     -90.353 273.323   0.711 
ATOM   3004  C5   DG A 146     -90.516 273.048  -0.646 
ATOM   3005  C6   DG A 146     -91.637 272.530  -1.346 
ATOM   3006  O6   DG A 146     -92.735 272.203  -0.903 
ATOM   3007  N1   DG A 146     -91.373 272.407  -2.717 
ATOM   3008  C2   DG A 146     -90.182 272.741  -3.331 
ATOM   3009  N2   DG A 146     -90.130 272.548  -4.651 
ATOM   3010  N3   DG A 146     -89.130 273.225  -2.674 
ATOM   3011  C4   DG A 146     -89.370 273.351  -1.343 
ATOM   3012  P    DA A 147     -84.100 277.204  -1.553 
ATOM   3013  OP1  DA A 147     -82.637 277.005  -1.441 
ATOM   3014  OP2  DA A 147     -84.697 278.175  -0.609 
ATOM   3015  O5'  DA A 147     -84.473 277.616  -3.054 
ATOM   3016  C5'  DA A 147     -84.692 276.578  -4.028 
ATOM   3017  C4'  DA A 147     -85.914 276.901  -4.864 
ATOM   3018  O4'  DA A 147     -87.143 276.396  -4.268 
ATOM   3019  C3'  DA A 147     -86.196 278.388  -5.083 
ATOM   3020  O3'  DA A 147     -86.702 278.570  -6.400 
ATOM   3021  C2'  DA A 147     -87.306 278.723  -4.087 
ATOM   3022  C1'  DA A 147     -88.106 277.438  -4.275 
ATOM   3023  N9   DA A 147     -89.081 277.174  -3.180 
ATOM   3024  C8   DA A 147     -88.961 277.461  -1.850 
ATOM   3025  N7   DA A 147     -89.989 277.106  -1.142 
ATOM   3026  C5   DA A 147     -90.855 276.543  -2.069 
ATOM   3027  C6   DA A 147     -92.132 275.972  -1.946 
ATOM   3028  N6   DA A 147     -92.788 275.868  -0.782 
ATOM   3029  N1   DA A 147     -92.713 275.508  -3.068 
ATOM   3030  C2   DA A 147     -92.057 275.613  -4.223 
ATOM   3031  N3   DA A 147     -90.868 276.124  -4.458 
ATOM   3032  C4   DA A 147     -90.308 276.581  -3.319 
ATOM   3033  P    DG A 148     -86.232 279.849  -7.242 
ATOM   3034  OP1  DG A 148     -84.934 279.563  -7.894 
ATOM   3035  OP2  DG A 148     -86.276 281.052  -6.382 
ATOM   3036  O5'  DG A 148     -87.383 279.938  -8.350 
ATOM   3037  C5'  DG A 148     -88.035 278.728  -8.779 
ATOM   3038  C4'  DG A 148     -89.532 278.950  -8.870 
ATOM   3039  O4'  DG A 148     -90.210 278.692  -7.607 
ATOM   3040  C3'  DG A 148     -89.973 280.366  -9.242 
ATOM   3041  O3'  DG A 148     -91.122 280.286 -10.077 
ATOM   3042  C2'  DG A 148     -90.380 281.006  -7.915 
ATOM   3043  C1'  DG A 148     -91.080 279.780  -7.336 
ATOM   3044  N9   DG A 148     -91.288 279.849  -5.863 
ATOM   3045  C8   DG A 148     -90.488 280.419  -4.895 
ATOM   3046  N7   DG A 148     -90.961 280.308  -3.678 
ATOM   3047  C5   DG A 148     -92.160 279.618  -3.851 
ATOM   3048  C6   DG A 148     -93.121 279.203  -2.892 
ATOM   3049  O6   DG A 148     -93.112 279.361  -1.675 
ATOM   3050  N1   DG A 148     -94.191 278.529  -3.499 
ATOM   3051  C2   DG A 148     -94.315 278.289  -4.853 
ATOM   3052  N2   DG A 148     -95.412 277.629  -5.234 
ATOM   3053  N3   DG A 148     -93.412 278.678  -5.751 
ATOM   3054  C4   DG A 148     -92.369 279.333  -5.179 
ATOM   3055  P    DA A 149     -91.257 281.299 -11.310 
ATOM   3056  OP1  DA A 149     -90.507 280.771 -12.471 
ATOM   3057  OP2  DA A 149     -90.897 282.665 -10.870 
ATOM   3058  O5'  DA A 149     -92.828 281.227 -11.606 
ATOM   3059  C5'  DA A 149     -93.537 280.007 -11.318 
ATOM   3060  C4'  DA A 149     -94.854 280.322 -10.637 
ATOM   3061  O4'  DA A 149     -94.723 280.411  -9.189 
ATOM   3062  C3'  DA A 149     -95.506 281.647 -11.030 
ATOM   3063  O3'  DA A 149     -96.917 281.472 -11.067 
ATOM   3064  C2'  DA A 149     -95.165 282.601  -9.885 
ATOM   3065  C1'  DA A 149     -95.367 281.598  -8.753 
ATOM   3066  N9   DA A 149     -94.746 282.015  -7.466 
ATOM   3067  C8   DA A 149     -93.592 282.717  -7.268 
ATOM   3068  N7   DA A 149     -93.312 282.929  -6.019 
ATOM   3069  C5   DA A 149     -94.358 282.323  -5.336 
ATOM   3070  C6   DA A 149     -94.648 282.196  -3.967 
ATOM   3071  N6   DA A 149     -93.871 282.697  -2.997 
ATOM   3072  N1   DA A 149     -95.771 281.533  -3.631 
ATOM   3073  C2   DA A 149     -96.538 281.037  -4.600 
ATOM   3074  N3   DA A 149     -96.371 281.093  -5.903 
ATOM   3075  C4   DA A 149     -95.241 281.762  -6.213 
ATOM   3076  P    DG A 150     -97.758 282.188 -12.227 
ATOM   3077  OP1  DG A 150     -97.728 281.353 -13.448 
ATOM   3078  OP2  DG A 150     -97.296 283.585 -12.384 
ATOM   3079  O5'  DG A 150     -99.231 282.177 -11.602 
ATOM   3080  C5'  DG A 150     -99.600 281.114 -10.702 
ATOM   3081  C4'  DG A 150    -100.352 281.679  -9.514 
ATOM   3082  O4'  DG A 150     -99.462 282.082  -8.434 
ATOM   3083  C3'  DG A 150    -101.189 282.929  -9.789 
ATOM   3084  O3'  DG A 150    -102.381 282.863  -9.017 
ATOM   3085  C2'  DG A 150    -100.337 284.086  -9.269 
ATOM   3086  C1'  DG A 150     -99.834 283.385  -8.011 
ATOM   3087  N9   DG A 150     -98.639 284.032  -7.401 
ATOM   3088  C8   DG A 150     -97.587 284.675  -8.016 
ATOM   3089  N7   DG A 150     -96.686 285.140  -7.185 
ATOM   3090  C5   DG A 150     -97.176 284.780  -5.931 
ATOM   3091  C6   DG A 150     -96.635 285.009  -4.638 
ATOM   3092  O6   DG A 150     -95.595 285.586  -4.331 
ATOM   3093  N1   DG A 150     -97.457 284.474  -3.638 
ATOM   3094  C2   DG A 150     -98.645 283.806  -3.856 
ATOM   3095  N2   DG A 150     -99.283 283.371  -2.766 
ATOM   3096  N3   DG A 150     -99.152 283.591  -5.069 
ATOM   3097  C4   DG A 150     -98.366 284.104  -6.051 
ATOM   3098  P    DT A 151    -103.756 283.363  -9.669 
ATOM   3099  OP1  DT A 151    -104.346 282.273 -10.478 
ATOM   3100  OP2  DT A 151    -103.534 284.646 -10.371 
ATOM   3101  O5'  DT A 151    -104.651 283.611  -8.366 
ATOM   3102  C5'  DT A 151    -104.412 282.812  -7.192 
ATOM   3103  C4'  DT A 151    -104.429 283.690  -5.956 
ATOM   3104  O4'  DT A 151    -103.121 284.254  -5.657 
ATOM   3105  C3'  DT A 151    -105.351 284.908  -6.018 
ATOM   3106  O3'  DT A 151    -105.929 285.114  -4.734 
ATOM   3107  C2'  DT A 151    -104.422 286.081  -6.326 
ATOM   3108  C1'  DT A 151    -103.278 285.644  -5.416 
ATOM   3109  N1   DT A 151    -101.982 286.315  -5.718 
ATOM   3110  C2   DT A 151    -101.156 286.588  -4.655 
ATOM   3111  O2   DT A 151    -101.441 286.306  -3.504 
ATOM   3112  N3   DT A 151     -99.964 287.211  -4.973 
ATOM   3113  C4   DT A 151     -99.543 287.573  -6.235 
ATOM   3114  O4   DT A 151     -98.453 288.127  -6.397 
ATOM   3115  C5   DT A 151    -100.477 287.246  -7.286 
ATOM   3116  C7   DT A 151    -100.096 287.607  -8.692 
ATOM   3117  C6   DT A 151    -101.643 286.641  -7.005 
ATOM   3118  P    DT A 152    -107.462 285.561  -4.636 
ATOM   3119  OP1  DT A 152    -108.333 284.367  -4.719 
ATOM   3120  OP2  DT A 152    -107.731 286.631  -5.622 
ATOM   3121  O5'  DT A 152    -107.520 286.168  -3.157 
ATOM   3122  C5'  DT A 152    -106.637 285.639  -2.150 
ATOM   3123  C4'  DT A 152    -106.032 286.772  -1.345 
ATOM   3124  O4'  DT A 152    -104.805 287.284  -1.940 
ATOM   3125  C3'  DT A 152    -106.908 288.014  -1.181 
ATOM   3126  O3'  DT A 152    -106.708 288.551   0.121 
ATOM   3127  C2'  DT A 152    -106.364 289.009  -2.206 
ATOM   3128  C1'  DT A 152    -104.886 288.700  -1.985 
ATOM   3129  N1   DT A 152    -104.003 289.179  -3.085 
ATOM   3130  C2   DT A 152    -102.749 289.618  -2.733 
ATOM   3131  O2   DT A 152    -102.348 289.628  -1.582 
ATOM   3132  N3   DT A 152    -101.959 290.056  -3.779 
ATOM   3133  C4   DT A 152    -102.312 290.088  -5.113 
ATOM   3134  O4   DT A 152    -101.517 290.502  -5.960 
ATOM   3135  C5   DT A 152    -103.646 289.608  -5.382 
ATOM   3136  C7   DT A 152    -104.108 289.610  -6.809 
ATOM   3137  C6   DT A 152    -104.435 289.177  -4.385 
ATOM   3138  P    DC A 153    -107.966 289.130   0.923 
ATOM   3139  OP1  DC A 153    -108.673 288.022   1.604 
ATOM   3140  OP2  DC A 153    -108.788 289.966   0.021 
ATOM   3141  O5'  DC A 153    -107.247 290.058   2.010 
ATOM   3142  C5'  DC A 153    -105.930 289.702   2.471 
ATOM   3143  C4'  DC A 153    -105.051 290.936   2.533 
ATOM   3144  O4'  DC A 153    -104.376 291.200   1.270 
ATOM   3145  C3'  DC A 153    -105.768 292.248   2.848 
ATOM   3146  O3'  DC A 153    -104.925 293.048   3.668 
ATOM   3147  C2'  DC A 153    -105.924 292.939   1.494 
ATOM   3148  C1'  DC A 153    -104.549 292.571   0.947 
ATOM   3149  N1   DC A 153    -104.433 292.717  -0.531 
ATOM   3150  C2   DC A 153    -103.207 293.127  -1.048 
ATOM   3151  O2   DC A 153    -102.275 293.351  -0.266 
ATOM   3152  N3   DC A 153    -103.080 293.267  -2.393 
ATOM   3153  C4   DC A 153    -104.114 293.015  -3.205 
ATOM   3154  N4   DC A 153    -103.941 293.166  -4.509 
ATOM   3155  C5   DC A 153    -105.384 292.592  -2.693 
ATOM   3156  C6   DC A 153    -105.490 292.459  -1.347 
ATOM   3157  P    DC A 154    -105.577 293.892   4.862 
ATOM   3158  OP1  DC A 154    -105.736 293.027   6.052 
ATOM   3159  OP2  DC A 154    -106.804 294.566   4.380 
ATOM   3160  O5'  DC A 154    -104.439 294.982   5.137 
ATOM   3161  C5'  DC A 154    -103.064 294.635   4.883 
ATOM   3162  C4'  DC A 154    -102.366 295.776   4.171 
ATOM   3163  O4'  DC A 154    -102.499 295.693   2.723 
ATOM   3164  C3'  DC A 154    -102.870 297.179   4.507 
ATOM   3165  O3'  DC A 154    -101.764 298.074   4.530 
ATOM   3166  C2'  DC A 154    -103.776 297.556   3.334 
ATOM   3167  C1'  DC A 154    -102.898 296.965   2.236 
ATOM   3168  N1   DC A 154    -103.610 296.763   0.943 
ATOM   3169  C2   DC A 154    -102.887 296.947  -0.232 
ATOM   3170  O2   DC A 154    -101.695 297.266  -0.155 
ATOM   3171  N3   DC A 154    -103.518 296.768  -1.420 
ATOM   3172  C4   DC A 154    -104.811 296.422  -1.461 
ATOM   3173  N4   DC A 154    -105.382 296.260  -2.645 
ATOM   3174  C5   DC A 154    -105.574 296.229  -0.264 
ATOM   3175  C6   DC A 154    -104.924 296.413   0.914 
ATOM   3176  P    DA A 155    -101.713 299.216   5.650 
ATOM   3177  OP1  DA A 155    -101.151 298.657   6.901 
ATOM   3178  OP2  DA A 155    -103.040 299.859   5.765 
ATOM   3179  O5'  DA A 155    -100.671 300.245   5.005 
ATOM   3180  C5'  DA A 155     -99.638 299.741   4.138 
ATOM   3181  C4'  DA A 155     -99.504 300.632   2.919 
ATOM   3182  O4'  DA A 155    -100.396 300.234   1.839 
ATOM   3183  C3'  DA A 155     -99.825 302.110   3.137 
ATOM   3184  O3'  DA A 155     -98.938 302.895   2.350 
ATOM   3185  C2'  DA A 155    -101.242 302.283   2.590 
ATOM   3186  C1'  DA A 155    -101.068 301.391   1.364 
ATOM   3187  N9   DA A 155    -102.354 300.959   0.750 
ATOM   3188  C8   DA A 155    -103.538 300.677   1.370 
ATOM   3189  N7   DA A 155    -104.485 300.326   0.556 
ATOM   3190  C5   DA A 155    -103.888 300.377  -0.695 
ATOM   3191  C6   DA A 155    -104.371 300.113  -1.987 
ATOM   3192  N6   DA A 155    -105.629 299.725  -2.242 
ATOM   3193  N1   DA A 155    -103.512 300.263  -3.012 
ATOM   3194  C2   DA A 155    -102.264 300.648  -2.753 
ATOM   3195  N3   DA A 155    -101.702 300.922  -1.596 
ATOM   3196  C4   DA A 155    -102.583 300.765  -0.587 
ATOM   3197  P    DA A 156     -98.351 304.253   2.963 
ATOM   3198  OP1  DA A 156     -97.171 303.949   3.802 
ATOM   3199  OP2  DA A 156     -99.438 305.009   3.623 
ATOM   3200  O5'  DA A 156     -97.888 305.023   1.639 
ATOM   3201  C5'  DA A 156     -97.463 304.255   0.498 
ATOM   3202  C4'  DA A 156     -98.063 304.834  -0.769 
ATOM   3203  O4'  DA A 156     -99.374 304.275  -1.068 
ATOM   3204  C3'  DA A 156     -98.299 306.344  -0.763 
ATOM   3205  O3'  DA A 156     -98.026 306.858  -2.062 
ATOM   3206  C2'  DA A 156     -99.793 306.501  -0.482 
ATOM   3207  C1'  DA A 156    -100.261 305.344  -1.359 
ATOM   3208  N9   DA A 156    -101.648 304.888  -1.062 
ATOM   3209  C8   DA A 156    -102.287 304.850   0.144 
ATOM   3210  N7   DA A 156    -103.502 304.400   0.080 
ATOM   3211  C5   DA A 156    -103.683 304.119  -1.268 
ATOM   3212  C6   DA A 156    -104.774 303.609  -1.991 
ATOM   3213  N6   DA A 156    -105.944 303.275  -1.428 
ATOM   3214  N1   DA A 156    -104.618 303.454  -3.319 
ATOM   3215  C2   DA A 156    -103.453 303.787  -3.873 
ATOM   3216  N3   DA A 156    -102.371 304.270  -3.303 
ATOM   3217  C4   DA A 156    -102.553 304.416  -1.975 
ATOM   3218  P    DC A 157     -97.282 308.267  -2.198 
ATOM   3219  OP1  DC A 157     -95.819 308.068  -2.085 
ATOM   3220  OP2  DC A 157     -97.879 309.237  -1.254 
ATOM   3221  O5'  DC A 157     -97.655 308.678  -3.698 
ATOM   3222  C5'  DC A 157     -97.874 307.641  -4.672 
ATOM   3223  C4'  DC A 157     -99.096 307.964  -5.508 
ATOM   3224  O4'  DC A 157    -100.325 307.458  -4.913 
ATOM   3225  C3'  DC A 157     -99.378 309.450  -5.728 
ATOM   3226  O3'  DC A 157     -99.884 309.633  -7.044 
ATOM   3227  C2'  DC A 157    -100.488 309.785  -4.731 
ATOM   3228  C1'  DC A 157    -101.288 308.501  -4.919 
ATOM   3229  N1   DC A 157    -102.263 308.237  -3.824 
ATOM   3230  C2   DC A 157    -103.466 307.621  -4.160 
ATOM   3231  O2   DC A 157    -103.673 307.321  -5.341 
ATOM   3232  N3   DC A 157    -104.368 307.372  -3.176 
ATOM   3233  C4   DC A 157    -104.106 307.713  -1.908 
ATOM   3234  N4   DC A 157    -105.018 307.450  -0.985 
ATOM   3235  C5   DC A 157    -102.875 308.348  -1.542 
ATOM   3236  C6   DC A 157    -101.987 308.588  -2.539 
ATOM   3237  P    DA A 158     -99.414 310.911  -7.886 
ATOM   3238  OP1  DA A 158     -98.116 310.626  -8.539 
ATOM   3239  OP2  DA A 158     -99.458 312.114  -7.026 
ATOM   3240  O5'  DA A 158    -100.565 311.001  -8.994 
ATOM   3241  C5'  DA A 158    -101.217 309.790  -9.423 
ATOM   3242  C4'  DA A 158    -102.714 310.013  -9.515 
ATOM   3243  O4'  DA A 158    -103.392 309.754  -8.252 
ATOM   3244  C3'  DA A 158    -103.155 311.428  -9.887 
ATOM   3245  O3'  DA A 158    -104.303 311.348 -10.722 
ATOM   3246  C2'  DA A 158    -103.562 312.068  -8.559 
ATOM   3247  C1'  DA A 158    -104.262 310.842  -7.980 
ATOM   3248  N9   DA A 158    -104.470 310.912  -6.507 
ATOM   3249  C8   DA A 158    -103.664 311.481  -5.562 
ATOM   3250  N7   DA A 158    -104.121 311.379  -4.352 
ATOM   3251  C5   DA A 158    -105.318 310.692  -4.504 
ATOM   3252  C6   DA A 158    -106.289 310.267  -3.583 
ATOM   3253  N6   DA A 158    -106.201 310.482  -2.262 
ATOM   3254  N1   DA A 158    -107.358 309.610  -4.069 
ATOM   3255  C2   DA A 158    -107.440 309.398  -5.382 
ATOM   3256  N3   DA A 158    -106.601 309.746  -6.332 
ATOM   3257  C4   DA A 158    -105.540 310.402  -5.819 
ATOM   3258  P    DC A 159    -104.439 312.361 -11.954 
ATOM   3259  OP1  DC A 159    -103.688 311.833 -13.115 
ATOM   3260  OP2  DC A 159    -104.078 313.727 -11.514 
ATOM   3261  O5'  DC A 159    -106.010 312.290 -12.250 
ATOM   3262  C5'  DC A 159    -106.719 311.070 -11.962 
ATOM   3263  C4'  DC A 159    -108.036 311.384 -11.281 
ATOM   3264  O4'  DC A 159    -107.905 311.474  -9.834 
ATOM   3265  C3'  DC A 159    -108.688 312.710 -11.674 
ATOM   3266  O3'  DC A 159    -110.099 312.535 -11.712 
ATOM   3267  C2'  DC A 159    -108.347 313.664 -10.530 
ATOM   3268  C1'  DC A 159    -108.549 312.661  -9.398 
ATOM   3269  N1   DC A 159    -107.928 313.078  -8.110 
ATOM   3270  C2   DC A 159    -108.581 312.727  -6.931 
ATOM   3271  O2   DC A 159    -109.638 312.089  -7.001 
ATOM   3272  N3   DC A 159    -108.031 313.099  -5.745 
ATOM   3273  C4   DC A 159    -106.885 313.789  -5.712 
ATOM   3274  N4   DC A 159    -106.389 314.128  -4.532 
ATOM   3275  C5   DC A 159    -106.199 314.161  -6.914 
ATOM   3276  C6   DC A 159    -106.763 313.780  -8.088 
ATOM   3277  P    DA A 160    -110.940 313.251 -12.871 
ATOM   3278  OP1  DA A 160    -110.910 312.415 -14.092 
ATOM   3279  OP2  DA A 160    -110.478 314.647 -13.029 
ATOM   3280  O5'  DA A 160    -112.413 313.239 -12.246 
ATOM   3281  C5'  DA A 160    -112.782 312.177 -11.347 
ATOM   3282  C4'  DA A 160    -113.534 312.741 -10.159 
ATOM   3283  O4'  DA A 160    -112.644 313.145  -9.079 
ATOM   3284  C3'  DA A 160    -114.371 313.991 -10.433 
ATOM   3285  O3'  DA A 160    -115.563 313.926  -9.661 
ATOM   3286  C2'  DA A 160    -113.518 315.149  -9.914 
ATOM   3287  C1'  DA A 160    -113.016 314.448  -8.655 
ATOM   3288  N9   DA A 160    -111.820 315.095  -8.045 
ATOM   3289  C8   DA A 160    -110.787 315.728  -8.672 
ATOM   3290  N7   DA A 160    -109.888 316.194  -7.862 
ATOM   3291  C5   DA A 160    -110.358 315.844  -6.603 
ATOM   3292  C6   DA A 160    -109.851 316.053  -5.311 
ATOM   3293  N6   DA A 160    -108.703 316.697  -5.061 
ATOM   3294  N1   DA A 160    -110.571 315.576  -4.278 
ATOM   3295  C2   DA A 160    -111.712 314.936  -4.532 
ATOM   3296  N3   DA A 160    -112.282 314.682  -5.689 
ATOM   3297  C4   DA A 160    -111.542 315.171  -6.706 
ATOM   3298  P    DC A 161    -116.937 314.425 -10.314 
ATOM   3299  OP1  DC A 161    -117.528 313.336 -11.123 
ATOM   3300  OP2  DC A 161    -116.716 315.709 -11.015 
ATOM   3301  O5'  DC A 161    -117.833 314.673  -9.010 
ATOM   3302  C5'  DC A 161    -117.594 313.875  -7.836 
ATOM   3303  C4'  DC A 161    -117.611 314.752  -6.600 
ATOM   3304  O4'  DC A 161    -116.303 315.317  -6.301 
ATOM   3305  C3'  DC A 161    -118.533 315.970  -6.662 
ATOM   3306  O3'  DC A 161    -119.111 316.176  -5.379 
ATOM   3307  C2'  DC A 161    -117.603 317.144  -6.970 
ATOM   3308  C1'  DC A 161    -116.460 316.707  -6.060 
ATOM   3309  N1   DC A 161    -115.164 317.377  -6.362 
ATOM   3310  C2   DC A 161    -114.315 317.661  -5.295 
ATOM   3311  O2   DC A 161    -114.668 317.347  -4.153 
ATOM   3312  N3   DC A 161    -113.130 318.273  -5.550 
ATOM   3313  C4   DC A 161    -112.784 318.597  -6.803 
ATOM   3314  N4   DC A 161    -111.618 319.192  -6.998 
ATOM   3315  C5   DC A 161    -113.643 318.315  -7.914 
ATOM   3316  C6   DC A 161    -114.823 317.703  -7.639 
ATOM   3317  P    DA A 162    -120.644 316.624  -5.280 
ATOM   3318  OP1  DA A 162    -121.515 315.430  -5.363 
ATOM   3319  OP2  DA A 162    -120.913 317.693  -6.267 
ATOM   3320  O5'  DA A 162    -120.702 317.231  -3.802 
ATOM   3321  C5'  DA A 162    -119.819 316.702  -2.795 
ATOM   3322  C4'  DA A 162    -119.214 317.835  -1.989 
ATOM   3323  O4'  DA A 162    -117.987 318.346  -2.585 
ATOM   3324  C3'  DA A 162    -120.089 319.077  -1.826 
ATOM   3325  O3'  DA A 162    -119.890 319.613  -0.524 
ATOM   3326  C2'  DA A 162    -119.546 320.072  -2.850 
ATOM   3327  C1'  DA A 162    -118.068 319.763  -2.630 
ATOM   3328  N9   DA A 162    -117.185 320.242  -3.729 
ATOM   3329  C8   DA A 162    -117.454 320.307  -5.066 
ATOM   3330  N7   DA A 162    -116.475 320.775  -5.777 
ATOM   3331  C5   DA A 162    -115.482 321.040  -4.843 
ATOM   3332  C6   DA A 162    -114.181 321.557  -4.964 
ATOM   3333  N6   DA A 162    -113.634 321.916  -6.135 
ATOM   3334  N1   DA A 162    -113.461 321.693  -3.836 
ATOM   3335  C2   DA A 162    -114.010 321.334  -2.676 
ATOM   3336  N3   DA A 162    -115.207 320.843  -2.441 
ATOM   3337  C4   DA A 162    -115.907 320.717  -3.587 
ATOM   3338  P    DT A 163    -121.147 320.193   0.279 
ATOM   3339  OP1  DT A 163    -121.854 319.084   0.960 
ATOM   3340  OP2  DT A 163    -121.970 321.029  -0.624 
ATOM   3341  O5'  DT A 163    -120.429 321.121   1.365 
ATOM   3342  C5'  DT A 163    -119.112 320.765   1.827 
ATOM   3343  C4'  DT A 163    -118.233 321.998   1.888 
ATOM   3344  O4'  DT A 163    -117.558 322.262   0.626 
ATOM   3345  C3'  DT A 163    -118.950 323.311   2.203 
ATOM   3346  O3'  DT A 163    -118.107 324.111   3.024 
ATOM   3347  C2'  DT A 163    -119.106 324.002   0.849 
ATOM   3348  C1'  DT A 163    -117.731 323.633   0.303 
ATOM   3349  N1   DT A 163    -117.615 323.779  -1.175 
ATOM   3350  C2   DT A 163    -116.399 324.185  -1.670 
ATOM   3351  O2   DT A 163    -115.438 324.423  -0.957 
ATOM   3352  N3   DT A 163    -116.328 324.310  -3.044 
ATOM   3353  C4   DT A 163    -117.348 324.068  -3.941 
ATOM   3354  O4   DT A 163    -117.167 324.215  -5.151 
ATOM   3355  C5   DT A 163    -118.586 323.647  -3.326 
ATOM   3356  C7   DT A 163    -119.748 323.364  -4.232 
ATOM   3357  C6   DT A 163    -118.682 323.518  -1.993 
ATOM   3358  P    DT A 164    -118.759 324.955   4.217 
ATOM   3359  OP1  DT A 164    -118.918 324.089   5.407 
ATOM   3360  OP2  DT A 164    -119.986 325.628   3.736 
ATOM   3361  O5'  DT A 164    -117.620 326.045   4.492 
ATOM   3362  C5'  DT A 164    -116.246 325.698   4.238 
ATOM   3363  C4'  DT A 164    -115.548 326.839   3.526 
ATOM   3364  O4'  DT A 164    -115.681 326.756   2.078 
ATOM   3365  C3'  DT A 164    -116.052 328.242   3.863 
ATOM   3366  O3'  DT A 164    -114.946 329.137   3.885 
ATOM   3367  C2'  DT A 164    -116.958 328.619   2.690 
ATOM   3368  C1'  DT A 164    -116.080 328.028   1.592 
ATOM   3369  N1   DT A 164    -116.792 327.826   0.299 
ATOM   3370  C2   DT A 164    -116.065 328.011  -0.851 
ATOM   3371  O2   DT A 164    -114.887 328.326  -0.848 
ATOM   3372  N3   DT A 164    -116.759 327.816  -2.030 
ATOM   3373  C4   DT A 164    -118.087 327.459  -2.149 
ATOM   3374  O4   DT A 164    -118.599 327.313  -3.261 
ATOM   3375  C5   DT A 164    -118.766 327.288  -0.887 
ATOM   3376  C7   DT A 164    -120.215 326.901  -0.926 
ATOM   3377  C6   DT A 164    -118.116 327.472   0.274 
ATOM   3378  P    DA A 165    -114.895 330.278   5.006 
ATOM   3379  OP1  DA A 165    -114.333 329.720   6.257 
ATOM   3380  OP2  DA A 165    -116.222 330.921   5.121 
ATOM   3381  O5'  DA A 165    -113.853 331.307   4.361 
ATOM   3382  C5'  DA A 165    -112.820 330.803   3.493 
ATOM   3383  C4'  DA A 165    -112.686 331.694   2.275 
ATOM   3384  O4'  DA A 165    -113.578 331.297   1.195 
ATOM   3385  C3'  DA A 165    -113.007 333.173   2.493 
ATOM   3386  O3'  DA A 165    -112.120 333.958   1.705 
ATOM   3387  C2'  DA A 165    -114.424 333.346   1.945 
ATOM   3388  C1'  DA A 165    -114.250 332.453   0.720 
ATOM   3389  N9   DA A 165    -115.536 332.022   0.106 
ATOM   3390  C8   DA A 165    -116.720 331.740   0.726 
ATOM   3391  N7   DA A 165    -117.667 331.389  -0.088 
ATOM   3392  C5   DA A 165    -117.069 331.440  -1.339 
ATOM   3393  C6   DA A 165    -117.553 331.175  -2.632 
ATOM   3394  N6   DA A 165    -118.811 330.787  -2.886 
ATOM   3395  N1   DA A 165    -116.694 331.325  -3.656 
ATOM   3396  C2   DA A 165    -115.446 331.710  -3.398 
ATOM   3397  N3   DA A 165    -114.884 331.985  -2.240 
ATOM   3398  C4   DA A 165    -115.765 331.827  -1.232 
ATOM   3399  P    DT A 166    -111.533 335.316   2.319 
ATOM   3400  OP1  DT A 166    -110.352 335.012   3.158 
ATOM   3401  OP2  DT A 166    -112.620 336.072   2.978 
ATOM   3402  O5'  DT A 166    -111.070 336.086   0.994 
ATOM   3403  C5'  DT A 166    -110.645 335.318  -0.146 
ATOM   3404  C4'  DT A 166    -111.245 335.896  -1.413 
ATOM   3405  O4'  DT A 166    -112.555 335.337  -1.712 
ATOM   3406  C3'  DT A 166    -111.481 337.407  -1.408 
ATOM   3407  O3'  DT A 166    -111.208 337.920  -2.706 
ATOM   3408  C2'  DT A 166    -112.975 337.564  -1.126 
ATOM   3409  C1'  DT A 166    -113.443 336.406  -2.004 
ATOM   3410  N1   DT A 166    -114.830 335.951  -1.706 
ATOM   3411  C2   DT A 166    -115.583 335.509  -2.766 
ATOM   3412  O2   DT A 166    -115.165 335.478  -3.910 
ATOM   3413  N3   DT A 166    -116.864 335.096  -2.452 
ATOM   3414  C4   DT A 166    -117.437 335.089  -1.197 
ATOM   3415  O4   DT A 166    -118.594 334.695  -1.038 
ATOM   3416  C5   DT A 166    -116.567 335.571  -0.149 
ATOM   3417  C7   DT A 166    -117.114 335.596   1.249 
ATOM   3418  C6   DT A 166    -115.319 335.979  -0.427 
ATOM   3419  P    DA A 167    -110.463 339.330  -2.842 
ATOM   3420  OP1  DA A 167    -109.001 339.130  -2.730 
ATOM   3421  OP2  DA A 167    -111.060 340.300  -1.898 
ATOM   3422  O5'  DA A 167    -110.837 339.741  -4.343 
ATOM   3423  C5'  DA A 167    -111.056 338.703  -5.317 
ATOM   3424  C4'  DA A 167    -112.278 339.027  -6.153 
ATOM   3425  O4'  DA A 167    -113.507 338.521  -5.557 
ATOM   3426  C3'  DA A 167    -112.560 340.513  -6.372 
ATOM   3427  O3'  DA A 167    -113.066 340.696  -7.689 
ATOM   3428  C2'  DA A 167    -113.669 340.848  -5.375 
ATOM   3429  C1'  DA A 167    -114.470 339.564  -5.564 
ATOM   3430  N9   DA A 167    -115.445 339.300  -4.469 
ATOM   3431  C8   DA A 167    -115.325 339.586  -3.139 
ATOM   3432  N7   DA A 167    -116.353 339.232  -2.431 
ATOM   3433  C5   DA A 167    -117.219 338.669  -3.358 
ATOM   3434  C6   DA A 167    -118.496 338.097  -3.235 
ATOM   3435  N6   DA A 167    -119.152 337.994  -2.071 
ATOM   3436  N1   DA A 167    -119.077 337.634  -4.357 
ATOM   3437  C2   DA A 167    -118.420 337.738  -5.512 
ATOM   3438  N3   DA A 167    -117.232 338.250  -5.747 
ATOM   3439  C4   DA A 167    -116.672 338.706  -4.608 
ATOM   3440  P    DG A 168    -112.595 341.974  -8.530 
ATOM   3441  OP1  DG A 168    -111.298 341.689  -9.183 
ATOM   3442  OP2  DG A 168    -112.640 343.177  -7.671 
ATOM   3443  O5'  DG A 168    -113.746 342.063  -9.639 
ATOM   3444  C5'  DG A 168    -114.399 340.853 -10.068 
ATOM   3445  C4'  DG A 168    -115.896 341.075 -10.159 
ATOM   3446  O4'  DG A 168    -116.574 340.817  -8.896 
ATOM   3447  C3'  DG A 168    -116.336 342.491 -10.531 
ATOM   3448  O3'  DG A 168    -117.485 342.411 -11.366 
ATOM   3449  C2'  DG A 168    -116.744 343.131  -9.204 
ATOM   3450  C1'  DG A 168    -117.444 341.905  -8.625 
ATOM   3451  N9   DG A 168    -117.651 341.975  -7.152 
ATOM   3452  C8   DG A 168    -116.852 342.544  -6.184 
ATOM   3453  N7   DG A 168    -117.325 342.433  -4.967 
ATOM   3454  C5   DG A 168    -118.524 341.743  -5.140 
ATOM   3455  C6   DG A 168    -119.485 341.328  -4.181 
ATOM   3456  O6   DG A 168    -119.476 341.486  -2.964 
ATOM   3457  N1   DG A 168    -120.555 340.655  -4.788 
ATOM   3458  C2   DG A 168    -120.679 340.414  -6.142 
ATOM   3459  N2   DG A 168    -121.776 339.754  -6.523 
ATOM   3460  N3   DG A 168    -119.776 340.804  -7.040 
ATOM   3461  C4   DG A 168    -118.733 341.458  -6.468 
ATOM   3462  P    DA A 169    -117.621 343.424 -12.599 
ATOM   3463  OP1  DA A 169    -116.870 342.896 -13.760 
ATOM   3464  OP2  DA A 169    -117.260 344.790 -12.159 
ATOM   3465  O5'  DA A 169    -119.191 343.352 -12.895 
ATOM   3466  C5'  DA A 169    -119.901 342.133 -12.607 
ATOM   3467  C4'  DA A 169    -121.218 342.447 -11.926 
ATOM   3468  O4'  DA A 169    -121.087 342.536 -10.478 
ATOM   3469  C3'  DA A 169    -121.870 343.772 -12.319 
ATOM   3470  O3'  DA A 169    -123.281 343.598 -12.356 
ATOM   3471  C2'  DA A 169    -121.529 344.726 -11.174 
ATOM   3472  C1'  DA A 169    -121.731 343.724 -10.042 
ATOM   3473  N9   DA A 169    -121.110 344.140  -8.754 
ATOM   3474  C8   DA A 169    -119.956 344.842  -8.557 
ATOM   3475  N7   DA A 169    -119.676 345.054  -7.308 
ATOM   3476  C5   DA A 169    -120.722 344.448  -6.625 
ATOM   3477  C6   DA A 169    -121.012 344.321  -5.256 
ATOM   3478  N6   DA A 169    -120.234 344.822  -4.286 
ATOM   3479  N1   DA A 169    -122.134 343.658  -4.920 
ATOM   3480  C2   DA A 169    -122.902 343.163  -5.889 
ATOM   3481  N3   DA A 169    -122.735 343.218  -7.192 
ATOM   3482  C4   DA A 169    -121.605 343.887  -7.502 
ATOM   3483  P    DT A 170    -124.122 344.313 -13.516 
ATOM   3484  OP1  DT A 170    -124.092 343.478 -14.737 
ATOM   3485  OP2  DT A 170    -123.660 345.710 -13.673 
ATOM   3486  O5'  DT A 170    -125.595 344.302 -12.891 
ATOM   3487  C5'  DT A 170    -125.964 343.239 -11.991 
ATOM   3488  C4'  DT A 170    -126.716 343.804 -10.803 
ATOM   3489  O4'  DT A 170    -125.826 344.208  -9.723 
ATOM   3490  C3'  DT A 170    -127.552 345.054 -11.078 
ATOM   3491  O3'  DT A 170    -128.745 344.988 -10.306 
ATOM   3492  C2'  DT A 170    -126.700 346.212 -10.558 
ATOM   3493  C1'  DT A 170    -126.198 345.510  -9.300 
ATOM   3494  N1   DT A 170    -125.002 346.157  -8.690 
ATOM   3495  C2   DT A 170    -124.906 346.127  -7.319 
ATOM   3496  O2   DT A 170    -125.743 345.601  -6.607 
ATOM   3497  N3   DT A 170    -123.785 346.737  -6.790 
ATOM   3498  C4   DT A 170    -122.779 347.359  -7.500 
ATOM   3499  O4   DT A 170    -121.823 347.871  -6.915 
ATOM   3500  C5   DT A 170    -122.969 347.340  -8.932 
ATOM   3501  C7   DT A 170    -121.920 347.996  -9.780 
ATOM   3502  C6   DT A 170    -124.050 346.754  -9.473 
ATOM   3503  P    DT A 171    -130.119 345.488 -10.958 
ATOM   3504  OP1  DT A 171    -130.710 344.398 -11.767 
ATOM   3505  OP2  DT A 171    -129.898 346.771 -11.660 
ATOM   3506  O5'  DT A 171    -131.015 345.736  -9.655 
ATOM   3507  C5'  DT A 171    -130.775 344.937  -8.481 
ATOM   3508  C4'  DT A 171    -130.793 345.815  -7.244 
ATOM   3509  O4'  DT A 171    -129.485 346.380  -6.946 
ATOM   3510  C3'  DT A 171    -131.715 347.033  -7.307 
ATOM   3511  O3'  DT A 171    -132.293 347.239  -6.023 
ATOM   3512  C2'  DT A 171    -130.785 348.206  -7.615 
ATOM   3513  C1'  DT A 171    -129.642 347.770  -6.705 
ATOM   3514  N1   DT A 171    -128.346 348.440  -7.007 
ATOM   3515  C2   DT A 171    -127.520 348.713  -5.944 
ATOM   3516  O2   DT A 171    -127.805 348.431  -4.793 
ATOM   3517  N3   DT A 171    -126.328 349.336  -6.262 
ATOM   3518  C4   DT A 171    -125.907 349.698  -7.524 
ATOM   3519  O4   DT A 171    -124.817 350.252  -7.685 
ATOM   3520  C5   DT A 171    -126.841 349.371  -8.575 
ATOM   3521  C7   DT A 171    -126.460 349.732  -9.981 
ATOM   3522  C6   DT A 171    -128.007 348.766  -8.294 
ATOM   3523  P    DA A 172    -133.826 347.686  -5.925 
ATOM   3524  OP1  DA A 172    -134.697 346.493  -6.008 
ATOM   3525  OP2  DA A 172    -134.095 348.756  -6.911 
ATOM   3526  O5'  DA A 172    -133.884 348.293  -4.446 
ATOM   3527  C5'  DA A 172    -133.001 347.764  -3.439 
ATOM   3528  C4'  DA A 172    -132.395 348.897  -2.634 
ATOM   3529  O4'  DA A 172    -131.169 349.409  -3.229 
ATOM   3530  C3'  DA A 172    -133.271 350.139  -2.470 
ATOM   3531  O3'  DA A 172    -133.072 350.676  -1.168 
ATOM   3532  C2'  DA A 172    -132.728 351.134  -3.495 
ATOM   3533  C1'  DA A 172    -131.250 350.825  -3.274 
ATOM   3534  N9   DA A 172    -130.367 351.304  -4.374 
ATOM   3535  C8   DA A 172    -130.636 351.370  -5.710 
ATOM   3536  N7   DA A 172    -129.657 351.838  -6.421 
ATOM   3537  C5   DA A 172    -128.663 352.103  -5.488 
ATOM   3538  C6   DA A 172    -127.363 352.620  -5.609 
ATOM   3539  N6   DA A 172    -126.816 352.979  -6.779 
ATOM   3540  N1   DA A 172    -126.642 352.755  -4.480 
ATOM   3541  C2   DA A 172    -127.192 352.396  -3.321 
ATOM   3542  N3   DA A 172    -128.389 351.905  -3.086 
ATOM   3543  C4   DA A 172    -129.089 351.780  -4.231 
ATOM   3544  P    DC A 173    -134.329 351.255  -0.366 
ATOM   3545  OP1  DC A 173    -135.036 350.147   0.315 
ATOM   3546  OP2  DC A 173    -135.151 352.091  -1.268 
ATOM   3547  O5'  DC A 173    -133.611 352.183   0.721 
ATOM   3548  C5'  DC A 173    -132.294 351.827   1.182 
ATOM   3549  C4'  DC A 173    -131.415 353.061   1.244 
ATOM   3550  O4'  DC A 173    -130.739 353.325  -0.019 
ATOM   3551  C3'  DC A 173    -132.132 354.374   1.559 
ATOM   3552  O3'  DC A 173    -131.289 355.173   2.380 
ATOM   3553  C2'  DC A 173    -132.288 355.065   0.205 
ATOM   3554  C1'  DC A 173    -130.913 354.696  -0.341 
ATOM   3555  N1   DC A 173    -130.796 354.842  -1.820 
ATOM   3556  C2   DC A 173    -129.571 355.252  -2.337 
ATOM   3557  O2   DC A 173    -128.638 355.476  -1.555 
ATOM   3558  N3   DC A 173    -129.444 355.393  -3.682 
ATOM   3559  C4   DC A 173    -130.477 355.140  -4.494 
ATOM   3560  N4   DC A 173    -130.304 355.291  -5.798 
ATOM   3561  C5   DC A 173    -131.747 354.717  -3.982 
ATOM   3562  C6   DC A 173    -131.854 354.584  -2.636 
ATOM   3563  P    DT A 174    -131.941 356.017   3.573 
ATOM   3564  OP1  DT A 174    -132.100 355.152   4.763 
ATOM   3565  OP2  DT A 174    -133.168 356.691   3.091 
ATOM   3566  O5'  DT A 174    -130.802 357.107   3.848 
ATOM   3567  C5'  DT A 174    -129.428 356.760   3.594 
ATOM   3568  C4'  DT A 174    -128.730 357.901   2.882 
ATOM   3569  O4'  DT A 174    -128.863 357.818   1.434 
ATOM   3570  C3'  DT A 174    -129.234 359.305   3.218 
ATOM   3571  O3'  DT A 174    -128.128 360.199   3.241 
ATOM   3572  C2'  DT A 174    -130.140 359.681   2.045 
ATOM   3573  C1'  DT A 174    -129.262 359.090   0.947 
ATOM   3574  N1   DT A 174    -129.974 358.888  -0.346 
ATOM   3575  C2   DT A 174    -129.247 359.073  -1.496 
ATOM   3576  O2   DT A 174    -128.069 359.388  -1.493 
ATOM   3577  N3   DT A 174    -129.941 358.878  -2.675 
ATOM   3578  C4   DT A 174    -131.269 358.522  -2.794 
ATOM   3579  O4   DT A 174    -131.781 358.376  -3.906 
ATOM   3580  C5   DT A 174    -131.948 358.351  -1.532 
ATOM   3581  C7   DT A 174    -133.397 357.964  -1.570 
ATOM   3582  C6   DT A 174    -131.298 358.535  -0.370 
ATOM   3583  P    DC A 175    -128.076 361.341   4.361 
ATOM   3584  OP1  DC A 175    -127.515 360.783   5.613 
ATOM   3585  OP2  DC A 175    -129.404 361.984   4.476 
ATOM   3586  O5'  DC A 175    -127.035 362.370   3.716 
ATOM   3587  C5'  DC A 175    -126.002 361.866   2.849 
ATOM   3588  C4'  DC A 175    -125.868 362.757   1.631 
ATOM   3589  O4'  DC A 175    -126.760 362.359   0.550 
ATOM   3590  C3'  DC A 175    -126.189 364.235   1.848 
ATOM   3591  O3'  DC A 175    -125.301 365.021   1.061 
ATOM   3592  C2'  DC A 175    -127.605 364.409   1.301 
ATOM   3593  C1'  DC A 175    -127.432 363.516   0.075 
ATOM   3594  N1   DC A 175    -128.718 363.085  -0.539 
ATOM   3595  C2   DC A 175    -128.760 362.939  -1.923 
ATOM   3596  O2   DC A 175    -127.737 363.171  -2.579 
ATOM   3597  N3   DC A 175    -129.924 362.547  -2.502 
ATOM   3598  C4   DC A 175    -131.009 362.305  -1.758 
ATOM   3599  N4   DC A 175    -132.121 361.925  -2.370 
ATOM   3600  C5   DC A 175    -130.987 362.449  -0.332 
ATOM   3601  C6   DC A 175    -129.815 362.842   0.228 
ATOM   3602  P    DA A 176    -124.715 366.378   1.675 
ATOM   3603  OP1  DA A 176    -123.534 366.074   2.513 
ATOM   3604  OP2  DA A 176    -125.802 367.135   2.334 
ATOM   3605  O5'  DA A 176    -124.252 367.148   0.350 
ATOM   3606  C5'  DA A 176    -123.827 366.380  -0.791 
ATOM   3607  C4'  DA A 176    -124.427 366.959  -2.058 
ATOM   3608  O4'  DA A 176    -125.737 366.400  -2.357 
ATOM   3609  C3'  DA A 176    -124.663 368.469  -2.052 
ATOM   3610  O3'  DA A 176    -124.390 368.983  -3.350 
ATOM   3611  C2'  DA A 176    -126.157 368.627  -1.771 
ATOM   3612  C1'  DA A 176    -126.625 367.469  -2.648 
ATOM   3613  N9   DA A 176    -128.011 367.014  -2.351 
ATOM   3614  C8   DA A 176    -128.650 366.975  -1.145 
ATOM   3615  N7   DA A 176    -129.865 366.526  -1.209 
ATOM   3616  C5   DA A 176    -130.047 366.245  -2.556 
ATOM   3617  C6   DA A 176    -131.138 365.734  -3.280 
ATOM   3618  N6   DA A 176    -132.307 365.400  -2.716 
ATOM   3619  N1   DA A 176    -130.982 365.579  -4.608 
ATOM   3620  C2   DA A 176    -129.817 365.912  -5.161 
ATOM   3621  N3   DA A 176    -128.735 366.395  -4.592 
ATOM   3622  C4   DA A 176    -128.916 366.541  -3.264 
ATOM   3623  P    DG A 177    -123.645 370.392  -3.487 
ATOM   3624  OP1  DG A 177    -122.183 370.193  -3.374 
ATOM   3625  OP2  DG A 177    -124.242 371.362  -2.543 
ATOM   3626  O5'  DG A 177    -124.019 370.804  -4.987 
ATOM   3627  C5'  DG A 177    -124.238 369.766  -5.961 
ATOM   3628  C4'  DG A 177    -125.460 370.089  -6.797 
ATOM   3629  O4'  DG A 177    -126.689 369.583  -6.202 
ATOM   3630  C3'  DG A 177    -125.742 371.575  -7.017 
ATOM   3631  O3'  DG A 177    -126.248 371.758  -8.333 
ATOM   3632  C2'  DG A 177    -126.851 371.911  -6.020 
ATOM   3633  C1'  DG A 177    -127.652 370.626  -6.208 
ATOM   3634  N9   DG A 177    -128.627 370.362  -5.113 
ATOM   3635  C8   DG A 177    -128.524 370.644  -3.768 
ATOM   3636  N7   DG A 177    -129.569 370.280  -3.065 
ATOM   3637  C5   DG A 177    -130.425 369.719  -4.011 
ATOM   3638  C6   DG A 177    -131.715 369.148  -3.851 
ATOM   3639  O6   DG A 177    -132.377 369.017  -2.824 
ATOM   3640  N1   DG A 177    -132.230 368.697  -5.074 
ATOM   3641  C2   DG A 177    -131.584 368.786  -6.292 
ATOM   3642  N2   DG A 177    -132.245 368.297  -7.343 
ATOM   3643  N3   DG A 177    -130.374 369.322  -6.440 
ATOM   3644  C4   DG A 177    -129.860 369.764  -5.264 
ATOM   3645  P    DA A 178    -125.777 373.037  -9.175 
ATOM   3646  OP1  DA A 178    -124.480 372.751  -9.827 
ATOM   3647  OP2  DA A 178    -125.821 374.240  -8.315 
ATOM   3648  O5'  DA A 178    -126.928 373.126 -10.283 
ATOM   3649  C5'  DA A 178    -127.581 371.916 -10.712 
ATOM   3650  C4'  DA A 178    -129.078 372.138 -10.804 
ATOM   3651  O4'  DA A 178    -129.756 371.879  -9.541 
ATOM   3652  C3'  DA A 178    -129.518 373.553 -11.176 
ATOM   3653  O3'  DA A 178    -130.667 373.473 -12.010 
ATOM   3654  C2'  DA A 178    -129.926 374.193  -9.848 
ATOM   3655  C1'  DA A 178    -130.626 372.968  -9.269 
ATOM   3656  N9   DA A 178    -130.833 373.037  -7.796 
ATOM   3657  C8   DA A 178    -130.028 373.606  -6.851 
ATOM   3658  N7   DA A 178    -130.485 373.505  -5.641 
ATOM   3659  C5   DA A 178    -131.682 372.818  -5.793 
ATOM   3660  C6   DA A 178    -132.653 372.392  -4.872 
ATOM   3661  N6   DA A 178    -132.565 372.608  -3.551 
ATOM   3662  N1   DA A 178    -133.722 371.735  -5.358 
ATOM   3663  C2   DA A 178    -133.803 371.523  -6.670 
ATOM   3664  N3   DA A 178    -132.965 371.871  -7.621 
ATOM   3665  C4   DA A 178    -131.904 372.527  -7.108 
ATOM   3666  P    DA A 179    -130.803 374.487 -13.243 
ATOM   3667  OP1  DA A 179    -130.052 373.958 -14.404 
ATOM   3668  OP2  DA A 179    -130.442 375.853 -12.803 
ATOM   3669  O5'  DA A 179    -132.373 374.415 -13.539 
ATOM   3670  C5'  DA A 179    -133.083 373.195 -13.251 
ATOM   3671  C4'  DA A 179    -134.400 373.510 -12.570 
ATOM   3672  O4'  DA A 179    -134.268 373.599 -11.123 
ATOM   3673  C3'  DA A 179    -135.052 374.835 -12.963 
ATOM   3674  O3'  DA A 179    -136.463 374.660 -13.001 
ATOM   3675  C2'  DA A 179    -134.711 375.789 -11.819 
ATOM   3676  C1'  DA A 179    -134.912 374.786 -10.687 
ATOM   3677  N9   DA A 179    -134.292 375.203  -9.399 
ATOM   3678  C8   DA A 179    -133.137 375.905  -9.202 
ATOM   3679  N7   DA A 179    -132.858 376.117  -7.953 
ATOM   3680  C5   DA A 179    -133.904 375.511  -7.270 
ATOM   3681  C6   DA A 179    -134.194 375.384  -5.901 
ATOM   3682  N6   DA A 179    -133.416 375.885  -4.931 
ATOM   3683  N1   DA A 179    -135.316 374.721  -5.565 
ATOM   3684  C2   DA A 179    -136.084 374.225  -6.533 
ATOM   3685  N3   DA A 179    -135.917 374.281  -7.836 
ATOM   3686  C4   DA A 179    -134.787 374.950  -8.147 
ATOM   3687  P    DG A 180    -137.304 375.376 -14.160 
ATOM   3688  OP1  DG A 180    -137.274 374.540 -15.381 
ATOM   3689  OP2  DG A 180    -136.842 376.772 -14.317 
ATOM   3690  O5'  DG A 180    -138.777 375.364 -13.535 
ATOM   3691  C5'  DG A 180    -139.146 374.302 -12.636 
ATOM   3692  C4'  DG A 180    -139.898 374.867 -11.448 
ATOM   3693  O4'  DG A 180    -139.008 375.270 -10.368 
ATOM   3694  C3'  DG A 180    -140.734 376.116 -11.722 
ATOM   3695  O3'  DG A 180    -141.927 376.051 -10.950 
ATOM   3696  C2'  DG A 180    -139.882 377.274 -11.203 
ATOM   3697  C1'  DG A 180    -139.379 376.573  -9.944 
ATOM   3698  N9   DG A 180    -138.184 377.220  -9.334 
ATOM   3699  C8   DG A 180    -137.133 377.863  -9.950 
ATOM   3700  N7   DG A 180    -136.231 378.328  -9.118 
ATOM   3701  C5   DG A 180    -136.721 377.968  -7.864 
ATOM   3702  C6   DG A 180    -136.180 378.197  -6.572 
ATOM   3703  O6   DG A 180    -135.141 378.774  -6.264 
ATOM   3704  N1   DG A 180    -137.003 377.662  -5.571 
ATOM   3705  C2   DG A 180    -138.191 376.994  -5.790 
ATOM   3706  N2   DG A 180    -138.829 376.559  -4.700 
ATOM   3707  N3   DG A 180    -138.698 376.779  -7.002 
ATOM   3708  C4   DG A 180    -137.912 377.292  -7.985 
ATOM   3709  P    DC A 181    -143.301 376.551 -11.603 
ATOM   3710  OP1  DC A 181    -143.891 375.461 -12.412 
ATOM   3711  OP2  DC A 181    -143.080 377.834 -12.304 
ATOM   3712  O5'  DC A 181    -144.197 376.799 -10.299 
ATOM   3713  C5'  DC A 181    -143.957 376.000  -9.125 
ATOM   3714  C4'  DC A 181    -143.975 376.877  -7.889 
ATOM   3715  O4'  DC A 181    -142.667 377.442  -7.590 
ATOM   3716  C3'  DC A 181    -144.896 378.095  -7.951 
ATOM   3717  O3'  DC A 181    -145.475 378.301  -6.668 
ATOM   3718  C2'  DC A 181    -143.967 379.269  -8.259 
ATOM   3719  C1'  DC A 181    -142.823 378.832  -7.349 
ATOM   3720  N1   DC A 181    -141.528 379.503  -7.651 
ATOM   3721  C2   DC A 181    -140.679 379.786  -6.584 
ATOM   3722  O2   DC A 181    -141.032 379.472  -5.442 
ATOM   3723  N3   DC A 181    -139.494 380.398  -6.839 
ATOM   3724  C4   DC A 181    -139.148 380.722  -8.092 
ATOM   3725  N4   DC A 181    -137.982 381.317  -8.287 
ATOM   3726  C5   DC A 181    -140.007 380.440  -9.203 
ATOM   3727  C6   DC A 181    -141.187 379.828  -8.928 
ATOM   3728  P    DA A 182    -147.008 378.749  -6.569 
ATOM   3729  OP1  DA A 182    -147.879 377.555  -6.652 
ATOM   3730  OP2  DA A 182    -147.277 379.818  -7.556 
ATOM   3731  O5'  DA A 182    -147.066 379.356  -5.091 
ATOM   3732  C5'  DA A 182    -146.183 378.827  -4.084 
ATOM   3733  C4'  DA A 182    -145.577 379.960  -3.278 
ATOM   3734  O4'  DA A 182    -144.351 380.472  -3.873 
ATOM   3735  C3'  DA A 182    -146.453 381.202  -3.115 
ATOM   3736  O3'  DA A 182    -146.253 381.739  -1.812 
ATOM   3737  C2'  DA A 182    -145.910 382.197  -4.139 
ATOM   3738  C1'  DA A 182    -144.432 381.888  -3.919 
ATOM   3739  N9   DA A 182    -143.548 382.367  -5.018 
ATOM   3740  C8   DA A 182    -143.817 382.433  -6.355 
ATOM   3741  N7   DA A 182    -142.838 382.901  -7.066 
ATOM   3742  C5   DA A 182    -141.845 383.165  -6.132 
ATOM   3743  C6   DA A 182    -140.545 383.682  -6.253 
ATOM   3744  N6   DA A 182    -139.998 384.041  -7.424 
ATOM   3745  N1   DA A 182    -139.824 383.818  -5.124 
ATOM   3746  C2   DA A 182    -140.374 383.459  -3.965 
ATOM   3747  N3   DA A 182    -141.571 382.968  -3.730 
ATOM   3748  C4   DA A 182    -142.271 382.843  -4.876 
ATOM   3749  P    DG A 183    -147.511 382.318  -1.010 
ATOM   3750  OP1  DG A 183    -148.218 381.209  -0.329 
ATOM   3751  OP2  DG A 183    -148.333 383.154  -1.913 
ATOM   3752  O5'  DG A 183    -146.793 383.246   0.076 
ATOM   3753  C5'  DG A 183    -145.476 382.890   0.538 
ATOM   3754  C4'  DG A 183    -144.597 384.124   0.599 
ATOM   3755  O4'  DG A 183    -143.921 384.387  -0.663 
ATOM   3756  C3'  DG A 183    -145.314 385.436   0.914 
ATOM   3757  O3'  DG A 183    -144.471 386.236   1.735 
ATOM   3758  C2'  DG A 183    -145.470 386.127  -0.440 
ATOM   3759  C1'  DG A 183    -144.095 385.759  -0.986 
ATOM   3760  N9   DG A 183    -143.978 385.904  -2.464 
ATOM   3761  C8   DG A 183    -144.929 385.691  -3.438 
ATOM   3762  N7   DG A 183    -144.503 385.911  -4.658 
ATOM   3763  C5   DG A 183    -143.175 386.300  -4.480 
ATOM   3764  C6   DG A 183    -142.195 386.669  -5.437 
ATOM   3765  O6   DG A 183    -142.297 386.730  -6.659 
ATOM   3766  N1   DG A 183    -140.977 386.992  -4.823 
ATOM   3767  C2   DG A 183    -140.738 386.962  -3.463 
ATOM   3768  N2   DG A 183    -139.506 387.306  -3.076 
ATOM   3769  N3   DG A 183    -141.658 386.616  -2.566 
ATOM   3770  C4   DG A 183    -142.846 386.299  -3.144 
ATOM   3771  P    DA A 184    -145.123 387.080   2.928 
ATOM   3772  OP1  DA A 184    -145.282 386.215   4.118 
ATOM   3773  OP2  DA A 184    -146.350 387.753   2.447 
ATOM   3774  O5'  DA A 184    -143.984 388.170   3.203 
ATOM   3775  C5'  DA A 184    -142.610 387.823   2.949 
ATOM   3776  C4'  DA A 184    -141.912 388.964   2.237 
ATOM   3777  O4'  DA A 184    -142.045 388.881   0.789 
ATOM   3778  C3'  DA A 184    -142.416 390.367   2.574 
ATOM   3779  O3'  DA A 184    -141.310 391.262   2.596 
ATOM   3780  C2'  DA A 184    -143.322 390.744   1.401 
ATOM   3781  C1'  DA A 184    -142.444 390.153   0.303 
ATOM   3782  N9   DA A 184    -143.156 389.951  -0.990 
ATOM   3783  C8   DA A 184    -144.460 389.601  -1.194 
ATOM   3784  N7   DA A 184    -144.787 389.504  -2.445 
ATOM   3785  C5   DA A 184    -143.615 389.811  -3.123 
ATOM   3786  C6   DA A 184    -143.303 389.882  -4.490 
ATOM   3787  N6   DA A 184    -144.188 389.638  -5.466 
ATOM   3788  N1   DA A 184    -142.040 390.218  -4.820 
ATOM   3789  C2   DA A 184    -141.165 390.459  -3.845 
ATOM   3790  N3   DA A 184    -141.341 390.424  -2.543 
ATOM   3791  C4   DA A 184    -142.611 390.087  -2.240 
ATOM   3792  P    DA A 185    -141.258 392.403   3.717 
ATOM   3793  OP1  DA A 185    -140.697 391.845   4.968 
ATOM   3794  OP2  DA A 185    -142.586 393.046   3.832 
ATOM   3795  O5'  DA A 185    -140.217 393.433   3.072 
ATOM   3796  C5'  DA A 185    -139.184 392.928   2.204 
ATOM   3797  C4'  DA A 185    -139.050 393.820   0.986 
ATOM   3798  O4'  DA A 185    -139.942 393.422  -0.094 
ATOM   3799  C3'  DA A 185    -139.371 395.298   1.204 
ATOM   3800  O3'  DA A 185    -138.483 396.083   0.416 
ATOM   3801  C2'  DA A 185    -140.787 395.471   0.656 
ATOM   3802  C1'  DA A 185    -140.614 394.578  -0.569 
ATOM   3803  N9   DA A 185    -141.900 394.147  -1.183 
ATOM   3804  C8   DA A 185    -143.084 393.865  -0.563 
ATOM   3805  N7   DA A 185    -144.031 393.514  -1.377 
ATOM   3806  C5   DA A 185    -143.433 393.565  -2.628 
ATOM   3807  C6   DA A 185    -143.917 393.301  -3.921 
ATOM   3808  N6   DA A 185    -145.175 392.913  -4.175 
ATOM   3809  N1   DA A 185    -143.058 393.451  -4.945 
ATOM   3810  C2   DA A 185    -141.810 393.836  -4.687 
ATOM   3811  N3   DA A 185    -141.248 394.110  -3.529 
ATOM   3812  C4   DA A 185    -142.129 393.953  -2.521 
ATOM   3813  P    DC A 186    -137.897 397.441   1.030 
ATOM   3814  OP1  DC A 186    -136.716 397.137   1.869 
ATOM   3815  OP2  DC A 186    -138.984 398.197   1.689 
ATOM   3816  O5'  DC A 186    -137.434 398.211  -0.294 
ATOM   3817  C5'  DC A 186    -137.009 397.443  -1.435 
ATOM   3818  C4'  DC A 186    -137.608 398.022  -2.702 
ATOM   3819  O4'  DC A 186    -138.919 397.462  -3.001 
ATOM   3820  C3'  DC A 186    -137.845 399.532  -2.697 
ATOM   3821  O3'  DC A 186    -137.572 400.045  -3.995 
ATOM   3822  C2'  DC A 186    -139.339 399.689  -2.415 
ATOM   3823  C1'  DC A 186    -139.807 398.531  -3.293 
ATOM   3824  N1   DC A 186    -141.193 398.076  -2.995 
ATOM   3825  C2   DC A 186    -141.971 397.626  -4.059 
ATOM   3826  O2   DC A 186    -141.482 397.621  -5.194 
ATOM   3827  N3   DC A 186    -143.238 397.207  -3.808 
ATOM   3828  C4   DC A 186    -143.730 397.227  -2.563 
ATOM   3829  N4   DC A 186    -144.971 396.809  -2.371 
ATOM   3830  C5   DC A 186    -142.947 397.688  -1.456 
ATOM   3831  C6   DC A 186    -141.683 398.102  -1.726 
ATOM   3832  P    DA A 187    -136.827 401.455  -4.131 
ATOM   3833  OP1  DA A 187    -135.364 401.255  -4.019 
ATOM   3834  OP2  DA A 187    -137.424 402.425  -3.187 
ATOM   3835  O5'  DA A 187    -137.201 401.866  -5.632 
ATOM   3836  C5'  DA A 187    -137.420 400.828  -6.606 
ATOM   3837  C4'  DA A 187    -138.642 401.152  -7.441 
ATOM   3838  O4'  DA A 187    -139.871 400.646  -6.846 
ATOM   3839  C3'  DA A 187    -138.924 402.638  -7.661 
ATOM   3840  O3'  DA A 187    -139.429 402.821  -8.978 
ATOM   3841  C2'  DA A 187    -140.033 402.973  -6.664 
ATOM   3842  C1'  DA A 187    -140.834 401.689  -6.853 
ATOM   3843  N9   DA A 187    -141.809 401.425  -5.758 
ATOM   3844  C8   DA A 187    -141.688 401.711  -4.428 
ATOM   3845  N7   DA A 187    -142.716 401.357  -3.720 
ATOM   3846  C5   DA A 187    -143.583 400.794  -4.647 
ATOM   3847  C6   DA A 187    -144.860 400.222  -4.524 
ATOM   3848  N6   DA A 187    -145.516 400.119  -3.360 
ATOM   3849  N1   DA A 187    -145.441 399.759  -5.646 
ATOM   3850  C2   DA A 187    -144.784 399.863  -6.801 
ATOM   3851  N3   DA A 187    -143.596 400.375  -7.036 
ATOM   3852  C4   DA A 187    -143.036 400.832  -5.897 
ATOM   3853  P    DG A 188    -138.959 404.099  -9.819 
ATOM   3854  OP1  DG A 188    -137.661 403.814 -10.472 
ATOM   3855  OP2  DG A 188    -139.003 405.302  -8.960 
ATOM   3856  O5'  DG A 188    -140.110 404.189 -10.928 
ATOM   3857  C5'  DG A 188    -140.763 402.978 -11.357 
ATOM   3858  C4'  DG A 188    -142.259 403.200 -11.448 
ATOM   3859  O4'  DG A 188    -142.938 402.942 -10.185 
ATOM   3860  C3'  DG A 188    -142.700 404.616 -11.820 
ATOM   3861  O3'  DG A 188    -143.849 404.536 -12.655 
ATOM   3862  C2'  DG A 188    -143.108 405.256 -10.493 
ATOM   3863  C1'  DG A 188    -143.808 404.030  -9.913 
ATOM   3864  N9   DG A 188    -144.015 404.100  -8.441 
ATOM   3865  C8   DG A 188    -143.215 404.669  -7.473 
ATOM   3866  N7   DG A 188    -143.689 404.559  -6.256 
ATOM   3867  C5   DG A 188    -144.888 403.868  -6.428 
ATOM   3868  C6   DG A 188    -145.848 403.453  -5.470 
ATOM   3869  O6   DG A 188    -145.840 403.611  -4.253 
ATOM   3870  N1   DG A 188    -146.919 402.780  -6.077 
ATOM   3871  C2   DG A 188    -147.043 402.539  -7.431 
ATOM   3872  N2   DG A 188    -148.139 401.879  -7.812 
ATOM   3873  N3   DG A 188    -146.140 402.929  -8.329 
ATOM   3874  C4   DG A 188    -145.096 403.583  -7.757 
ATOM   3875  P    DA A 189    -143.984 405.549 -13.887 
ATOM   3876  OP1  DA A 189    -143.234 405.021 -15.049 
ATOM   3877  OP2  DA A 189    -143.624 406.915 -13.448 
ATOM   3878  O5'  DA A 189    -145.555 405.477 -14.183 
ATOM   3879  C5'  DA A 189    -146.265 404.258 -13.896 
ATOM   3880  C4'  DA A 189    -147.582 404.572 -13.215 
ATOM   3881  O4'  DA A 189    -147.450 404.661 -11.767 
ATOM   3882  C3'  DA A 189    -148.234 405.898 -13.608 
ATOM   3883  O3'  DA A 189    -149.645 405.723 -13.645 
ATOM   3884  C2'  DA A 189    -147.893 406.852 -12.463 
ATOM   3885  C1'  DA A 189    -148.094 405.849 -11.331 
ATOM   3886  N9   DA A 189    -147.474 406.266 -10.043 
ATOM   3887  C8   DA A 189    -146.319 406.967  -9.846 
ATOM   3888  N7   DA A 189    -146.040 407.179  -8.597 
ATOM   3889  C5   DA A 189    -147.086 406.574  -7.914 
ATOM   3890  C6   DA A 189    -147.376 406.446  -6.545 
ATOM   3891  N6   DA A 189    -146.598 406.947  -5.575 
ATOM   3892  N1   DA A 189    -148.498 405.784  -6.209 
ATOM   3893  C2   DA A 189    -149.266 405.288  -7.178 
ATOM   3894  N3   DA A 189    -149.099 405.344  -8.481 
ATOM   3895  C4   DA A 189    -147.969 406.012  -8.791 
ATOM   3896  P    DG A 190    -150.485 406.438 -14.805 
ATOM   3897  OP1  DG A 190    -150.456 405.603 -16.026 
ATOM   3898  OP2  DG A 190    -150.024 407.835 -14.962 
ATOM   3899  O5'  DG A 190    -151.959 406.427 -14.179 
ATOM   3900  C5'  DG A 190    -152.328 405.364 -13.280 
ATOM   3901  C4'  DG A 190    -153.080 405.929 -12.092 
ATOM   3902  O4'  DG A 190    -152.190 406.333 -11.012 
ATOM   3903  C3'  DG A 190    -153.916 407.179 -12.367 
ATOM   3904  O3'  DG A 190    -155.109 407.114 -11.595 
ATOM   3905  C2'  DG A 190    -153.064 408.337 -11.847 
ATOM   3906  C1'  DG A 190    -152.561 407.635 -10.589 
ATOM   3907  N9   DG A 190    -151.366 408.282  -9.979 
ATOM   3908  C8   DG A 190    -150.314 408.926 -10.594 
ATOM   3909  N7   DG A 190    -149.413 409.390  -9.763 
ATOM   3910  C5   DG A 190    -149.903 409.030  -8.509 
ATOM   3911  C6   DG A 190    -149.362 409.260  -7.216 
ATOM   3912  O6   DG A 190    -148.323 409.836  -6.909 
ATOM   3913  N1   DG A 190    -150.185 408.725  -6.215 
ATOM   3914  C2   DG A 190    -151.373 408.056  -6.434 
ATOM   3915  N2   DG A 190    -152.011 407.622  -5.344 
ATOM   3916  N3   DG A 190    -151.880 407.841  -7.647 
ATOM   3917  C4   DG A 190    -151.094 408.354  -8.629 
ATOM   3918  P    DT A 191    -156.483 407.613 -12.247 
ATOM   3919  OP1  DT A 191    -157.073 406.523 -13.056 
ATOM   3920  OP2  DT A 191    -156.262 408.897 -12.948 
ATOM   3921  O5'  DT A 191    -157.378 407.861 -10.944 
ATOM   3922  C5'  DT A 191    -157.139 407.062  -9.770 
ATOM   3923  C4'  DT A 191    -157.157 407.940  -8.533 
ATOM   3924  O4'  DT A 191    -155.848 408.505  -8.234 
ATOM   3925  C3'  DT A 191    -158.078 409.158  -8.596 
ATOM   3926  O3'  DT A 191    -158.656 409.364  -7.312 
ATOM   3927  C2'  DT A 191    -157.149 410.331  -8.903 
ATOM   3928  C1'  DT A 191    -156.005 409.895  -7.994 
ATOM   3929  N1   DT A 191    -154.710 410.565  -8.295 
ATOM   3930  C2   DT A 191    -153.884 410.838  -7.233 
ATOM   3931  O2   DT A 191    -154.169 410.556  -6.082 
ATOM   3932  N3   DT A 191    -152.692 411.461  -7.551 
ATOM   3933  C4   DT A 191    -152.270 411.823  -8.813 
ATOM   3934  O4   DT A 191    -151.181 412.377  -8.974 
ATOM   3935  C5   DT A 191    -153.205 411.496  -9.864 
ATOM   3936  C7   DT A 191    -152.823 411.857 -11.270 
ATOM   3937  C6   DT A 191    -154.370 410.891  -9.583 
ATOM   3938  P    DG A 192    -160.190 409.812  -7.214 
ATOM   3939  OP1  DG A 192    -161.061 408.618  -7.297 
ATOM   3940  OP2  DG A 192    -160.459 410.881  -8.200 
ATOM   3941  O5'  DG A 192    -160.248 410.419  -5.735 
ATOM   3942  C5'  DG A 192    -159.365 409.890  -4.728 
ATOM   3943  C4'  DG A 192    -158.759 411.023  -3.922 
ATOM   3944  O4'  DG A 192    -157.532 411.534  -4.518 
ATOM   3945  C3'  DG A 192    -159.635 412.265  -3.759 
ATOM   3946  O3'  DG A 192    -159.435 412.801  -2.457 
ATOM   3947  C2'  DG A 192    -159.092 413.260  -4.784 
ATOM   3948  C1'  DG A 192    -157.614 412.950  -4.563 
ATOM   3949  N9   DG A 192    -156.730 413.430  -5.662 
ATOM   3950  C8   DG A 192    -156.984 413.503  -7.015 
ATOM   3951  N7   DG A 192    -155.987 413.977  -7.720 
ATOM   3952  C5   DG A 192    -155.002 414.237  -6.768 
ATOM   3953  C6   DG A 192    -153.693 414.762  -6.927 
ATOM   3954  O6   DG A 192    -153.124 415.111  -7.958 
ATOM   3955  N1   DG A 192    -153.029 414.863  -5.697 
ATOM   3956  C2   DG A 192    -153.560 414.503  -4.473 
ATOM   3957  N2   DG A 192    -152.765 414.676  -3.415 
ATOM   3958  N3   DG A 192    -154.788 414.010  -4.325 
ATOM   3959  C4   DG A 192    -155.446 413.906  -5.510 
ATOM   3960  P    DA A 193    -160.693 413.380  -1.655 
ATOM   3961  OP1  DA A 193    -161.400 412.272  -0.974 
ATOM   3962  OP2  DA A 193    -161.515 414.217  -2.557 
ATOM   3963  O5'  DA A 193    -159.975 414.309  -0.568 
ATOM   3964  C5'  DA A 193    -158.658 413.953  -0.107 
ATOM   3965  C4'  DA A 193    -157.779 415.186  -0.045 
ATOM   3966  O4'  DA A 193    -157.103 415.450  -1.308 
ATOM   3967  C3'  DA A 193    -158.495 416.499   0.270 
ATOM   3968  O3'  DA A 193    -157.653 417.298   1.091 
ATOM   3969  C2'  DA A 193    -158.652 417.190  -1.084 
ATOM   3970  C1'  DA A 193    -157.277 416.821  -1.630 
ATOM   3971  N9   DA A 193    -157.160 416.967  -3.109 
ATOM   3972  C8   DA A 193    -158.115 416.750  -4.061 
ATOM   3973  N7   DA A 193    -157.706 416.965  -5.272 
ATOM   3974  C5   DA A 193    -156.383 417.354  -5.115 
ATOM   3975  C6   DA A 193    -155.389 417.724  -6.035 
ATOM   3976  N6   DA A 193    -155.585 417.765  -7.361 
ATOM   3977  N1   DA A 193    -154.180 418.054  -5.542 
ATOM   3978  C2   DA A 193    -153.990 418.012  -4.224 
ATOM   3979  N3   DA A 193    -154.838 417.684  -3.273 
ATOM   3980  C4   DA A 193    -156.040 417.359  -3.793 
ATOM   3981  P    DT A 194    -158.305 418.143   2.284 
ATOM   3982  OP1  DT A 194    -158.464 417.277   3.474 
ATOM   3983  OP2  DT A 194    -159.531 418.816   1.802 
ATOM   3984  O5'  DT A 194    -157.166 419.232   2.559 
ATOM   3985  C5'  DT A 194    -155.792 418.886   2.305 
ATOM   3986  C4'  DT A 194    -155.093 420.027   1.593 
ATOM   3987  O4'  DT A 194    -155.227 419.943   0.145 
ATOM   3988  C3'  DT A 194    -155.598 421.430   1.929 
ATOM   3989  O3'  DT A 194    -154.492 422.324   1.952 
ATOM   3990  C2'  DT A 194    -156.504 421.807   0.757 
ATOM   3991  C1'  DT A 194    -155.625 421.216  -0.342 
ATOM   3992  N1   DT A 194    -156.338 421.014  -1.635 
ATOM   3993  C2   DT A 194    -155.610 421.198  -2.785 
ATOM   3994  O2   DT A 194    -154.433 421.514  -2.782 
ATOM   3995  N3   DT A 194    -156.305 421.003  -3.964 
ATOM   3996  C4   DT A 194    -157.632 420.647  -4.083 
ATOM   3997  O4   DT A 194    -158.144 420.501  -5.195 
ATOM   3998  C5   DT A 194    -158.312 420.476  -2.821 
ATOM   3999  C7   DT A 194    -159.761 420.089  -2.859 
ATOM   4000  C6   DT A 194    -157.661 420.660  -1.659 
ATOM   4001  P    DG A 195    -154.440 423.466   3.072 
ATOM   4002  OP1  DG A 195    -153.879 422.908   4.324 
ATOM   4003  OP2  DG A 195    -155.768 424.109   3.187 
ATOM   4004  O5'  DG A 195    -153.399 424.495   2.427 
ATOM   4005  C5'  DG A 195    -152.366 423.991   1.560 
ATOM   4006  C4'  DG A 195    -152.231 424.882   0.342 
ATOM   4007  O4'  DG A 195    -153.124 424.484  -0.739 
ATOM   4008  C3'  DG A 195    -152.553 426.361   0.560 
ATOM   4009  O3'  DG A 195    -151.665 427.146  -0.228 
ATOM   4010  C2'  DG A 195    -153.969 426.534   0.012 
ATOM   4011  C1'  DG A 195    -153.796 425.641  -1.214 
ATOM   4012  N9   DG A 195    -155.081 425.210  -1.828 
ATOM   4013  C8   DG A 195    -156.284 424.922  -1.220 
ATOM   4014  N7   DG A 195    -157.232 424.567  -2.052 
ATOM   4015  C5   DG A 195    -156.615 424.625  -3.301 
ATOM   4016  C6   DG A 195    -157.136 424.350  -4.592 
ATOM   4017  O6   DG A 195    -158.269 423.992  -4.905 
ATOM   4018  N1   DG A 195    -156.165 424.535  -5.587 
ATOM   4019  C2   DG A 195    -154.862 424.933  -5.362 
ATOM   4020  N2   DG A 195    -154.091 425.051  -6.445 
ATOM   4021  N3   DG A 195    -154.374 425.190  -4.150 
ATOM   4022  C4   DG A 195    -155.303 425.016  -3.175 
ATOM   4023  P    DA A 196    -151.079 428.504   0.386 
ATOM   4024  OP1  DA A 196    -149.898 428.200   1.224 
ATOM   4025  OP2  DA A 196    -152.166 429.260   1.045 
ATOM   4026  O5'  DA A 196    -150.616 429.274  -0.939 
ATOM   4027  C5'  DA A 196    -150.191 428.506  -2.080 
ATOM   4028  C4'  DA A 196    -150.790 429.084  -3.347 
ATOM   4029  O4'  DA A 196    -152.101 428.525  -3.646 
ATOM   4030  C3'  DA A 196    -151.027 430.594  -3.341 
ATOM   4031  O3'  DA A 196    -150.754 431.108  -4.639 
ATOM   4032  C2'  DA A 196    -152.521 430.752  -3.059 
ATOM   4033  C1'  DA A 196    -152.988 429.594  -3.937 
ATOM   4034  N9   DA A 196    -154.375 429.139  -3.640 
ATOM   4035  C8   DA A 196    -155.014 429.100  -2.434 
ATOM   4036  N7   DA A 196    -156.229 428.651  -2.498 
ATOM   4037  C5   DA A 196    -156.410 428.370  -3.845 
ATOM   4038  C6   DA A 196    -157.501 427.859  -4.569 
ATOM   4039  N6   DA A 196    -158.671 427.526  -4.005 
ATOM   4040  N1   DA A 196    -157.346 427.704  -5.897 
ATOM   4041  C2   DA A 196    -156.181 428.037  -6.450 
ATOM   4042  N3   DA A 196    -155.099 428.520  -5.881 
ATOM   4043  C4   DA A 196    -155.280 428.666  -4.552 
ATOM   4044  P    DA A 197    -150.009 432.518  -4.776 
ATOM   4045  OP1  DA A 197    -148.546 432.318  -4.663 
ATOM   4046  OP2  DA A 197    -150.606 433.488  -3.832 
ATOM   4047  O5'  DA A 197    -150.383 432.929  -6.276 
ATOM   4048  C5'  DA A 197    -150.602 431.891  -7.250 
ATOM   4049  C4'  DA A 197    -151.824 432.214  -8.086 
ATOM   4050  O4'  DA A 197    -153.053 431.708  -7.491 
ATOM   4051  C3'  DA A 197    -152.105 433.701  -8.306 
ATOM   4052  O3'  DA A 197    -152.611 433.883  -9.622 
ATOM   4053  C2'  DA A 197    -153.215 434.036  -7.309 
ATOM   4054  C1'  DA A 197    -154.016 432.751  -7.497 
ATOM   4055  N9   DA A 197    -154.991 432.487  -6.402 
ATOM   4056  C8   DA A 197    -154.870 432.774  -5.072 
ATOM   4057  N7   DA A 197    -155.898 432.419  -4.364 
ATOM   4058  C5   DA A 197    -156.765 431.856  -5.292 
ATOM   4059  C6   DA A 197    -158.042 431.285  -5.168 
ATOM   4060  N6   DA A 197    -158.698 431.181  -4.004 
ATOM   4061  N1   DA A 197    -158.623 430.821  -6.291 
ATOM   4062  C2   DA A 197    -157.966 430.926  -7.445 
ATOM   4063  N3   DA A 197    -156.778 431.437  -7.681 
ATOM   4064  C4   DA A 197    -156.218 431.894  -6.542 
ATOM   4065  P    DC A 198    -152.141 435.162 -10.464 
ATOM   4066  OP1  DC A 198    -150.843 434.876 -11.116 
ATOM   4067  OP2  DC A 198    -152.185 436.365  -9.604 
ATOM   4068  O5'  DC A 198    -153.292 435.251 -11.572 
ATOM   4069  C5'  DC A 198    -153.945 434.041 -12.001 
ATOM   4070  C4'  DC A 198    -155.441 434.263 -12.093 
ATOM   4071  O4'  DC A 198    -156.120 434.005 -10.830 
ATOM   4072  C3'  DC A 198    -155.882 435.679 -12.465 
ATOM   4073  O3'  DC A 198    -157.031 435.599 -13.299 
ATOM   4074  C2'  DC A 198    -156.290 436.319 -11.137 
ATOM   4075  C1'  DC A 198    -156.990 435.093 -10.558 
ATOM   4076  N1   DC A 198    -157.197 435.162  -9.085 
ATOM   4077  C2   DC A 198    -158.352 434.584  -8.564 
ATOM   4078  O2   DC A 198    -159.150 434.042  -9.339 
ATOM   4079  N3   DC A 198    -158.561 434.637  -7.223 
ATOM   4080  C4   DC A 198    -157.672 435.234  -6.418 
ATOM   4081  N4   DC A 198    -157.922 435.260  -5.117 
ATOM   4082  C5   DC A 198    -156.479 435.836  -6.934 
ATOM   4083  C6   DC A 198    -156.289 435.772  -8.276 
ATOM   4084  P    DA A 199    -157.166 436.612 -14.532 
ATOM   4085  OP1  DA A 199    -156.416 436.084 -15.693 
ATOM   4086  OP2  DA A 199    -156.806 437.978 -14.092 
ATOM   4087  O5'  DA A 199    -158.737 436.540 -14.828 
ATOM   4088  C5'  DA A 199    -159.446 435.320 -14.540 
ATOM   4089  C4'  DA A 199    -160.764 435.635 -13.859 
ATOM   4090  O4'  DA A 199    -160.632 435.724 -12.412 
ATOM   4091  C3'  DA A 199    -161.415 436.960 -14.252 
ATOM   4092  O3'  DA A 199    -162.827 436.785 -14.290 
ATOM   4093  C2'  DA A 199    -161.075 437.914 -13.108 
ATOM   4094  C1'  DA A 199    -161.276 436.911 -11.976 
ATOM   4095  N9   DA A 199    -160.656 437.328 -10.688 
ATOM   4096  C8   DA A 199    -159.501 438.030 -10.490 
ATOM   4097  N7   DA A 199    -159.222 438.242  -9.242 
ATOM   4098  C5   DA A 199    -160.268 437.636  -8.558 
ATOM   4099  C6   DA A 199    -160.557 437.509  -7.190 
ATOM   4100  N6   DA A 199    -159.780 438.010  -6.220 
ATOM   4101  N1   DA A 199    -161.680 436.846  -6.854 
ATOM   4102  C2   DA A 199    -162.448 436.350  -7.822 
ATOM   4103  N3   DA A 199    -162.281 436.406  -9.125 
ATOM   4104  C4   DA A 199    -161.151 437.075  -9.436 
ATOM   4105  P    DA A 200    -163.667 437.501 -15.449 
ATOM   4106  OP1  DA A 200    -163.638 436.666 -16.670 
ATOM   4107  OP2  DA A 200    -163.206 438.897 -15.606 
ATOM   4108  O5'  DA A 200    -165.141 437.490 -14.824 
ATOM   4109  C5'  DA A 200    -165.510 436.427 -13.925 
ATOM   4110  C4'  DA A 200    -166.262 436.992 -12.737 
ATOM   4111  O4'  DA A 200    -165.372 437.395 -11.657 
ATOM   4112  C3'  DA A 200    -167.098 438.242 -13.011 
ATOM   4113  O3'  DA A 200    -168.291 438.176 -12.239 
ATOM   4114  C2'  DA A 200    -166.246 439.399 -12.492 
ATOM   4115  C1'  DA A 200    -165.743 438.698 -11.233 
ATOM   4116  N9   DA A 200    -164.548 439.345 -10.623 
ATOM   4117  C8   DA A 200    -163.514 439.978 -11.250 
ATOM   4118  N7   DA A 200    -162.615 440.444 -10.440 
ATOM   4119  C5   DA A 200    -163.085 440.094  -9.181 
ATOM   4120  C6   DA A 200    -162.579 440.304  -7.889 
ATOM   4121  N6   DA A 200    -161.430 440.947  -7.639 
ATOM   4122  N1   DA A 200    -163.299 439.826  -6.856 
ATOM   4123  C2   DA A 200    -164.440 439.187  -7.110 
ATOM   4124  N3   DA A 200    -165.010 438.933  -8.267 
ATOM   4125  C4   DA A 200    -164.269 439.422  -9.284 
ATOM   4126  P    DC A 201    -169.665 438.676 -12.891 
ATOM   4127  OP1  DC A 201    -170.255 437.586 -13.701 
ATOM   4128  OP2  DC A 201    -169.444 439.959 -13.593 
ATOM   4129  O5'  DC A 201    -170.560 438.924 -11.588 
ATOM   4130  C5'  DC A 201    -170.321 438.125 -10.414 
ATOM   4131  C4'  DC A 201    -170.339 439.003  -9.178 
ATOM   4132  O4'  DC A 201    -169.030 439.567  -8.879 
ATOM   4133  C3'  DC A 201    -171.260 440.221  -9.240 
ATOM   4134  O3'  DC A 201    -171.838 440.427  -7.957 
ATOM   4135  C2'  DC A 201    -170.331 441.394  -9.548 
ATOM   4136  C1'  DC A 201    -169.187 440.957  -8.638 
ATOM   4137  N1   DC A 201    -167.892 441.628  -8.940 
ATOM   4138  C2   DC A 201    -167.043 441.911  -7.873 
ATOM   4139  O2   DC A 201    -167.396 441.597  -6.731 
ATOM   4140  N3   DC A 201    -165.858 442.523  -8.128 
ATOM   4141  C4   DC A 201    -165.512 442.847  -9.381 
ATOM   4142  N4   DC A 201    -164.345 443.442  -9.576 
ATOM   4143  C5   DC A 201    -166.371 442.565 -10.492 
ATOM   4144  C6   DC A 201    -167.551 441.954 -10.217 
ATOM   4145  P    DT A 202    -173.372 440.874  -7.858 
ATOM   4146  OP1  DT A 202    -174.243 439.680  -7.941 
ATOM   4147  OP2  DT A 202    -173.640 441.944  -8.845 
ATOM   4148  O5'  DT A 202    -173.430 441.481  -6.380 
ATOM   4149  C5'  DT A 202    -172.547 440.952  -5.373 
ATOM   4150  C4'  DT A 202    -171.941 442.085  -4.567 
ATOM   4151  O4'  DT A 202    -170.714 442.597  -5.162 
ATOM   4152  C3'  DT A 202    -172.817 443.327  -4.404 
ATOM   4153  O3'  DT A 202    -172.617 443.864  -3.101 
ATOM   4154  C2'  DT A 202    -172.273 444.322  -5.428 
ATOM   4155  C1'  DT A 202    -170.796 444.013  -5.208 
ATOM   4156  N1   DT A 202    -169.912 444.492  -6.307 
ATOM   4157  C2   DT A 202    -168.659 444.931  -5.955 
ATOM   4158  O2   DT A 202    -168.258 444.941  -4.804 
ATOM   4159  N3   DT A 202    -167.869 445.369  -7.001 
ATOM   4160  C4   DT A 202    -168.221 445.401  -8.335 
ATOM   4161  O4   DT A 202    -167.427 445.815  -9.183 
ATOM   4162  C5   DT A 202    -169.555 444.921  -8.604 
ATOM   4163  C7   DT A 202    -170.018 444.923 -10.032 
ATOM   4164  C6   DT A 202    -170.345 444.490  -7.607 
ATOM   4165  P    DT A 203    -173.875 444.443  -2.299 
ATOM   4166  OP1  DT A 203    -174.582 443.335  -1.618 
ATOM   4167  OP2  DT A 203    -174.697 445.279  -3.202 
ATOM   4168  O5'  DT A 203    -173.157 445.371  -1.213 
ATOM   4169  C5'  DT A 203    -171.839 445.015  -0.751 
ATOM   4170  C4'  DT A 203    -170.960 446.249  -0.690 
ATOM   4171  O4'  DT A 203    -170.285 446.513  -1.952 
ATOM   4172  C3'  DT A 203    -171.677 447.561  -0.374 
ATOM   4173  O3'  DT A 203    -170.835 448.361   0.446 
ATOM   4174  C2'  DT A 203    -171.834 448.252  -1.729 
ATOM   4175  C1'  DT A 203    -170.459 447.884  -2.275 
ATOM   4176  N1   DT A 203    -170.342 448.030  -3.753 
ATOM   4177  C2   DT A 203    -169.126 448.435  -4.247 
ATOM   4178  O2   DT A 203    -168.166 448.673  -3.535 
ATOM   4179  N3   DT A 203    -169.056 448.561  -5.621 
ATOM   4180  C4   DT A 203    -170.076 448.319  -6.519 
ATOM   4181  O4   DT A 203    -169.894 448.465  -7.729 
ATOM   4182  C5   DT A 203    -171.313 447.898  -5.904 
ATOM   4183  C7   DT A 203    -172.475 447.614  -6.810 
ATOM   4184  C6   DT A 203    -171.409 447.768  -4.571 
ATOM   4185  P    DC A 204    -171.487 449.205   1.639 
ATOM   4186  OP1  DC A 204    -171.646 448.340   2.830 
ATOM   4187  OP2  DC A 204    -172.713 449.879   1.158 
ATOM   4188  O5'  DC A 204    -170.348 450.295   1.914 
ATOM   4189  C5'  DC A 204    -168.974 449.948   1.661 
ATOM   4190  C4'  DC A 204    -168.275 451.089   0.948 
ATOM   4191  O4'  DC A 204    -168.408 451.006  -0.500 
ATOM   4192  C3'  DC A 204    -168.780 452.492   1.285 
ATOM   4193  O3'  DC A 204    -167.674 453.387   1.307 
ATOM   4194  C2'  DC A 204    -169.686 452.869   0.112 
ATOM   4195  C1'  DC A 204    -168.807 452.278  -0.986 
ATOM   4196  N1   DC A 204    -169.520 452.076  -2.279 
ATOM   4197  C2   DC A 204    -168.796 452.260  -3.455 
ATOM   4198  O2   DC A 204    -167.605 452.579  -3.377 
ATOM   4199  N3   DC A 204    -169.428 452.081  -4.643 
ATOM   4200  C4   DC A 204    -170.721 451.735  -4.684 
ATOM   4201  N4   DC A 204    -171.291 451.573  -5.868 
ATOM   4202  C5   DC A 204    -171.483 451.542  -3.486 
ATOM   4203  C6   DC A 204    -170.834 451.725  -2.309 
ATOM   4204  P    DA A 205    -167.622 454.529   2.428 
ATOM   4205  OP1  DA A 205    -167.060 453.970   3.679 
ATOM   4206  OP2  DA A 205    -168.949 455.172   2.543 
ATOM   4207  O5'  DA A 205    -166.581 455.558   1.783 
ATOM   4208  C5'  DA A 205    -165.548 455.054   0.916 
ATOM   4209  C4'  DA A 205    -165.413 455.945  -0.303 
ATOM   4210  O4'  DA A 205    -166.306 455.547  -1.383 
ATOM   4211  C3'  DA A 205    -165.735 457.423  -0.085 
ATOM   4212  O3'  DA A 205    -164.847 458.208  -0.872 
ATOM   4213  C2'  DA A 205    -167.151 457.596  -0.633 
ATOM   4214  C1'  DA A 205    -166.977 456.704  -1.858 
ATOM   4215  N9   DA A 205    -168.263 456.272  -2.472 
ATOM   4216  C8   DA A 205    -169.448 455.990  -1.852 
ATOM   4217  N7   DA A 205    -170.394 455.639  -2.666 
ATOM   4218  C5   DA A 205    -169.797 455.690  -3.917 
ATOM   4219  C6   DA A 205    -170.281 455.426  -5.210 
ATOM   4220  N6   DA A 205    -171.539 455.038  -5.464 
ATOM   4221  N1   DA A 205    -169.422 455.576  -6.234 
ATOM   4222  C2   DA A 205    -168.174 455.961  -5.976 
ATOM   4223  N3   DA A 205    -167.612 456.235  -4.818 
ATOM   4224  C4   DA A 205    -168.493 456.078  -3.809 
ATOM   4225  P    DT A 206    -164.261 459.566  -0.259 
ATOM   4226  OP1  DT A 206    -163.080 459.262   0.580 
ATOM   4227  OP2  DT A 206    -165.348 460.322   0.400 
ATOM   4228  O5'  DT A 206    -163.797 460.336  -1.583 
ATOM   4229  C5'  DT A 206    -163.373 459.568  -2.724 
ATOM   4230  C4'  DT A 206    -163.972 460.147  -3.991 
ATOM   4231  O4'  DT A 206    -165.283 459.588  -4.290 
ATOM   4232  C3'  DT A 206    -164.208 461.657  -3.986 
ATOM   4233  O3'  DT A 206    -163.936 462.171  -5.284 
ATOM   4234  C2'  DT A 206    -165.702 461.814  -3.704 
ATOM   4235  C1'  DT A 206    -166.170 460.657  -4.581 
ATOM   4236  N1   DT A 206    -167.557 460.201  -4.284 
ATOM   4237  C2   DT A 206    -168.311 459.760  -5.344 
ATOM   4238  O2   DT A 206    -167.892 459.729  -6.488 
ATOM   4239  N3   DT A 206    -169.591 459.347  -5.030 
ATOM   4240  C4   DT A 206    -170.165 459.339  -3.774 
ATOM   4241  O4   DT A 206    -171.322 458.946  -3.616 
ATOM   4242  C5   DT A 206    -169.295 459.821  -2.727 
ATOM   4243  C7   DT A 206    -169.841 459.846  -1.329 
ATOM   4244  C6   DT A 206    -168.046 460.229  -3.004 
ATOM   4245  P    DC A 207    -163.191 463.580  -5.420 
ATOM   4246  OP1  DC A 207    -161.728 463.381  -5.308 
ATOM   4247  OP2  DC A 207    -163.788 464.550  -4.476 
ATOM   4248  O5'  DC A 207    -163.564 463.991  -6.921 
ATOM   4249  C5'  DC A 207    -163.783 462.954  -7.894 
ATOM   4250  C4'  DC A 207    -165.006 463.277  -8.730 
ATOM   4251  O4'  DC A 207    -166.235 462.771  -8.135 
ATOM   4252  C3'  DC A 207    -165.287 464.763  -8.950 
ATOM   4253  O3'  DC A 207    -165.793 464.946 -10.267 
ATOM   4254  C2'  DC A 207    -166.397 465.098  -7.953 
ATOM   4255  C1'  DC A 207    -167.198 463.814  -8.142 
ATOM   4256  N1   DC A 207    -168.173 463.550  -7.047 
ATOM   4257  C2   DC A 207    -169.376 462.934  -7.382 
ATOM   4258  O2   DC A 207    -169.582 462.634  -8.564 
ATOM   4259  N3   DC A 207    -170.277 462.685  -6.399 
ATOM   4260  C4   DC A 207    -170.015 463.026  -5.130 
ATOM   4261  N4   DC A 207    -170.927 462.763  -4.207 
ATOM   4262  C5   DC A 207    -168.785 463.661  -4.764 
ATOM   4263  C6   DC A 207    -167.897 463.901  -5.762 
ATOM   4264  P    DA A 208    -165.323 466.224 -11.108 
ATOM   4265  OP1  DA A 208    -164.025 465.939 -11.761 
ATOM   4266  OP2  DA A 208    -165.367 467.427 -10.249 
ATOM   4267  O5'  DA A 208    -166.474 466.314 -12.217 
ATOM   4268  C5'  DA A 208    -167.126 465.103 -12.646 
ATOM   4269  C4'  DA A 208    -168.623 465.326 -12.737 
ATOM   4270  O4'  DA A 208    -169.302 465.067 -11.474 
ATOM   4271  C3'  DA A 208    -169.064 466.741 -13.109 
ATOM   4272  O3'  DA A 208    -170.213 466.661 -13.944 
ATOM   4273  C2'  DA A 208    -169.472 467.381 -11.782 
ATOM   4274  C1'  DA A 208    -170.172 466.155 -11.202 
ATOM   4275  N9   DA A 208    -170.379 466.225  -9.729 
ATOM   4276  C8   DA A 208    -169.574 466.794  -8.785 
ATOM   4277  N7   DA A 208    -170.031 466.692  -7.575 
ATOM   4278  C5   DA A 208    -171.227 466.005  -7.726 
ATOM   4279  C6   DA A 208    -172.198 465.580  -6.805 
ATOM   4280  N6   DA A 208    -172.111 465.795  -5.485 
ATOM   4281  N1   DA A 208    -173.268 464.923  -7.292 
ATOM   4282  C2   DA A 208    -173.349 464.711  -8.604 
ATOM   4283  N3   DA A 208    -172.511 465.059  -9.555 
ATOM   4284  C4   DA A 208    -171.450 465.715  -9.042 
ATOM   4285  P    DA A 209    -170.348 467.674 -15.176 
ATOM   4286  OP1  DA A 209    -169.598 467.146 -16.338 
ATOM   4287  OP2  DA A 209    -169.988 469.040 -14.737 
ATOM   4288  O5'  DA A 209    -171.919 467.603 -15.472 
ATOM   4289  C5'  DA A 209    -172.628 466.383 -15.185 
ATOM   4290  C4'  DA A 209    -173.945 466.698 -14.503 
ATOM   4291  O4'  DA A 209    -173.814 466.787 -13.056 
ATOM   4292  C3'  DA A 209    -174.597 468.023 -14.897 
ATOM   4293  O3'  DA A 209    -176.009 467.848 -14.934 
ATOM   4294  C2'  DA A 209    -174.257 468.977 -13.752 
ATOM   4295  C1'  DA A 209    -174.458 467.974 -12.620 
ATOM   4296  N9   DA A 209    -173.838 468.391 -11.332 
ATOM   4297  C8   DA A 209    -172.683 469.093 -11.135 
ATOM   4298  N7   DA A 209    -172.404 469.304  -9.886 
ATOM   4299  C5   DA A 209    -173.449 468.699  -9.203 
ATOM   4300  C6   DA A 209    -173.739 468.572  -7.834 
ATOM   4301  N6   DA A 209    -172.962 469.073  -6.864 
ATOM   4302  N1   DA A 209    -174.862 467.909  -7.498 
ATOM   4303  C2   DA A 209    -175.630 467.413  -8.467 
ATOM   4304  N3   DA A 209    -175.463 467.469  -9.770 
ATOM   4305  C4   DA A 209    -174.333 468.137 -10.080 
ATOM   4306  P    DG A 210    -176.849 468.564 -16.094 
ATOM   4307  OP1  DG A 210    -176.820 467.728 -17.315 
ATOM   4308  OP2  DG A 210    -176.387 469.960 -16.251 
ATOM   4309  O5'  DG A 210    -178.322 468.552 -15.468 
ATOM   4310  C5'  DG A 210    -178.691 467.490 -14.569 
ATOM   4311  C4'  DG A 210    -179.444 468.054 -13.381 
ATOM   4312  O4'  DG A 210    -178.554 468.458 -12.301 
ATOM   4313  C3'  DG A 210    -180.280 469.304 -13.656 
ATOM   4314  O3'  DG A 210    -181.473 469.239 -12.884 
ATOM   4315  C2'  DG A 210    -179.428 470.462 -13.136 
ATOM   4316  C1'  DG A 210    -178.925 469.761 -11.878 
ATOM   4317  N9   DG A 210    -177.730 470.408 -11.268 
ATOM   4318  C8   DG A 210    -176.678 471.051 -11.883 
ATOM   4319  N7   DG A 210    -175.777 471.516 -11.052 
ATOM   4320  C5   DG A 210    -176.267 471.156  -9.797 
ATOM   4321  C6   DG A 210    -175.726 471.385  -8.505 
ATOM   4322  O6   DG A 210    -174.687 471.962  -8.197 
ATOM   4323  N1   DG A 210    -176.549 470.850  -7.504 
ATOM   4324  C2   DG A 210    -177.737 470.182  -7.723 
ATOM   4325  N2   DG A 210    -178.374 469.747  -6.633 
ATOM   4326  N3   DG A 210    -178.244 469.966  -8.936 
ATOM   4327  C4   DG A 210    -177.458 470.479  -9.918 
ATOM   4328  P    DA A 211    -182.847 469.738 -13.536 
ATOM   4329  OP1  DA A 211    -183.437 468.649 -14.345 
ATOM   4330  OP2  DA A 211    -182.625 471.022 -14.237 
ATOM   4331  O5'  DA A 211    -183.742 469.986 -12.232 
ATOM   4332  C5'  DA A 211    -183.503 469.188 -11.058 
ATOM   4333  C4'  DA A 211    -183.521 470.065  -9.822 
ATOM   4334  O4'  DA A 211    -182.212 470.630  -9.523 
ATOM   4335  C3'  DA A 211    -184.442 471.283  -9.885 
ATOM   4336  O3'  DA A 211    -185.020 471.489  -8.601 
ATOM   4337  C2'  DA A 211    -183.513 472.457 -10.192 
ATOM   4338  C1'  DA A 211    -182.369 472.020  -9.283 
ATOM   4339  N9   DA A 211    -181.074 472.690  -9.584 
ATOM   4340  C8   DA A 211    -180.583 473.081 -10.798 
ATOM   4341  N7   DA A 211    -179.417 473.645 -10.735 
ATOM   4342  C5   DA A 211    -179.108 473.628  -9.382 
ATOM   4343  C6   DA A 211    -177.995 474.083  -8.658 
ATOM   4344  N6   DA A 211    -176.933 474.672  -9.227 
ATOM   4345  N1   DA A 211    -178.011 473.910  -7.324 
ATOM   4346  C2   DA A 211    -179.068 473.323  -6.764 
ATOM   4347  N3   DA A 211    -180.159 472.860  -7.334 
ATOM   4348  C4   DA A 211    -180.117 473.046  -8.669 
ATOM   4349  P    DA A 212    -186.554 471.937  -8.503 
ATOM   4350  OP1  DA A 212    -187.425 470.743  -8.586 
ATOM   4351  OP2  DA A 212    -186.822 473.006  -9.489 
ATOM   4352  O5'  DA A 212    -186.612 472.544  -7.024 
ATOM   4353  C5'  DA A 212    -185.728 472.015  -6.017 
ATOM   4354  C4'  DA A 212    -185.123 473.148  -5.211 
ATOM   4355  O4'  DA A 212    -183.896 473.659  -5.807 
ATOM   4356  C3'  DA A 212    -185.999 474.390  -5.048 
ATOM   4357  O3'  DA A 212    -185.799 474.926  -3.746 
ATOM   4358  C2'  DA A 212    -185.455 475.385  -6.073 
ATOM   4359  C1'  DA A 212    -183.978 475.076  -5.852 
ATOM   4360  N9   DA A 212    -183.094 475.555  -6.951 
ATOM   4361  C8   DA A 212    -183.363 475.620  -8.288 
ATOM   4362  N7   DA A 212    -182.384 476.088  -8.999 
ATOM   4363  C5   DA A 212    -181.391 476.353  -8.065 
ATOM   4364  C6   DA A 212    -180.091 476.870  -8.186 
ATOM   4365  N6   DA A 212    -179.543 477.229  -9.357 
ATOM   4366  N1   DA A 212    -179.370 477.006  -7.058 
ATOM   4367  C2   DA A 212    -179.919 476.647  -5.898 
ATOM   4368  N3   DA A 212    -181.116 476.156  -5.664 
ATOM   4369  C4   DA A 212    -181.816 476.030  -6.809 
ATOM   4370  P    DA A 213    -187.057 475.506  -2.944 
ATOM   4371  OP1  DA A 213    -187.764 474.397  -2.263 
ATOM   4372  OP2  DA A 213    -187.879 476.342  -3.846 
ATOM   4373  O5'  DA A 213    -186.339 476.434  -1.857 
ATOM   4374  C5'  DA A 213    -185.021 476.078  -1.396 
ATOM   4375  C4'  DA A 213    -184.142 477.311  -1.334 
ATOM   4376  O4'  DA A 213    -183.467 477.575  -2.596 
ATOM   4377  C3'  DA A 213    -184.859 478.624  -1.019 
ATOM   4378  O3'  DA A 213    -184.016 479.423  -0.198 
ATOM   4379  C2'  DA A 213    -185.016 479.315  -2.373 
ATOM   4380  C1'  DA A 213    -183.641 478.946  -2.919 
ATOM   4381  N9   DA A 213    -183.524 479.092  -4.398 
ATOM   4382  C8   DA A 213    -184.478 478.875  -5.350 
ATOM   4383  N7   DA A 213    -184.070 479.091  -6.561 
ATOM   4384  C5   DA A 213    -182.747 479.479  -6.404 
ATOM   4385  C6   DA A 213    -181.752 479.850  -7.324 
ATOM   4386  N6   DA A 213    -181.949 479.890  -8.650 
ATOM   4387  N1   DA A 213    -180.544 480.179  -6.831 
ATOM   4388  C2   DA A 213    -180.354 480.137  -5.513 
ATOM   4389  N3   DA A 213    -181.202 479.809  -4.562 
ATOM   4390  C4   DA A 213    -182.404 479.484  -5.082 
ATOM   4391  P    DT A 214    -184.669 480.268   0.995 
ATOM   4392  OP1  DT A 214    -184.828 479.402   2.185 
ATOM   4393  OP2  DT A 214    -185.895 480.941   0.514 
ATOM   4394  O5'  DT A 214    -183.530 481.358   1.270 
ATOM   4395  C5'  DT A 214    -182.156 481.011   1.016 
ATOM   4396  C4'  DT A 214    -181.457 482.152   0.304 
ATOM   4397  O4'  DT A 214    -181.590 482.069  -1.144 
ATOM   4398  C3'  DT A 214    -181.962 483.555   0.641 
ATOM   4399  O3'  DT A 214    -180.856 484.450   0.663 
ATOM   4400  C2'  DT A 214    -182.868 483.932  -0.532 
ATOM   4401  C1'  DT A 214    -181.989 483.341  -1.631 
ATOM   4402  N1   DT A 214    -182.702 483.139  -2.924 
ATOM   4403  C2   DT A 214    -181.974 483.324  -4.074 
ATOM   4404  O2   DT A 214    -180.797 483.639  -4.071 
ATOM   4405  N3   DT A 214    -182.668 483.129  -5.253 
ATOM   4406  C4   DT A 214    -183.996 482.772  -5.372 
ATOM   4407  O4   DT A 214    -184.508 482.626  -6.484 
ATOM   4408  C5   DT A 214    -184.676 482.601  -4.110 
ATOM   4409  C7   DT A 214    -186.125 482.214  -4.148 
ATOM   4410  C6   DT A 214    -184.025 482.785  -2.948 
ATOM   4411  P    DA A 215    -180.804 485.591   1.783 
ATOM   4412  OP1  DA A 215    -180.242 485.033   3.035 
ATOM   4413  OP2  DA A 215    -182.131 486.234   1.898 
ATOM   4414  O5'  DA A 215    -179.763 486.620   1.138 
ATOM   4415  C5'  DA A 215    -178.730 486.116   0.271 
ATOM   4416  C4'  DA A 215    -178.595 487.008  -0.947 
ATOM   4417  O4'  DA A 215    -179.488 486.610  -2.028 
ATOM   4418  C3'  DA A 215    -178.917 488.486  -0.729 
ATOM   4419  O3'  DA A 215    -178.029 489.271  -1.517 
ATOM   4420  C2'  DA A 215    -180.333 488.659  -1.277 
ATOM   4421  C1'  DA A 215    -180.159 487.766  -2.503 
ATOM   4422  N9   DA A 215    -181.445 487.335  -3.116 
ATOM   4423  C8   DA A 215    -182.629 487.053  -2.497 
ATOM   4424  N7   DA A 215    -183.576 486.702  -3.310 
ATOM   4425  C5   DA A 215    -182.979 486.753  -4.562 
ATOM   4426  C6   DA A 215    -183.462 486.488  -5.854 
ATOM   4427  N6   DA A 215    -184.720 486.100  -6.108 
ATOM   4428  N1   DA A 215    -182.603 486.638  -6.879 
ATOM   4429  C2   DA A 215    -181.355 487.023  -6.620 
ATOM   4430  N3   DA A 215    -180.793 487.298  -5.463 
ATOM   4431  C4   DA A 215    -181.675 487.140  -4.454 
ATOM   4432  P    DT A 216    -177.443 490.629  -0.903 
ATOM   4433  OP1  DT A 216    -176.262 490.325  -0.065 
ATOM   4434  OP2  DT A 216    -178.530 491.385  -0.244 
ATOM   4435  O5'  DT A 216    -176.979 491.399  -2.228 
ATOM   4436  C5'  DT A 216    -176.555 490.631  -3.369 
ATOM   4437  C4'  DT A 216    -177.154 491.210  -4.636 
ATOM   4438  O4'  DT A 216    -178.465 490.650  -4.935 
ATOM   4439  C3'  DT A 216    -177.390 492.720  -4.630 
ATOM   4440  O3'  DT A 216    -177.118 493.233  -5.928 
ATOM   4441  C2'  DT A 216    -178.884 492.877  -4.348 
ATOM   4442  C1'  DT A 216    -179.352 491.719  -5.226 
ATOM   4443  N1   DT A 216    -180.739 491.264  -4.928 
ATOM   4444  C2   DT A 216    -181.493 490.822  -5.989 
ATOM   4445  O2   DT A 216    -181.074 490.791  -7.132 
ATOM   4446  N3   DT A 216    -182.773 490.409  -5.674 
ATOM   4447  C4   DT A 216    -183.347 490.402  -4.419 
ATOM   4448  O4   DT A 216    -184.504 490.009  -4.260 
ATOM   4449  C5   DT A 216    -182.477 490.884  -3.371 
ATOM   4450  C7   DT A 216    -183.023 490.909  -1.974 
ATOM   4451  C6   DT A 216    -181.228 491.292  -3.649 
ATOM   4452  P    DC A 217    -176.373 494.643  -6.065 
ATOM   4453  OP1  DC A 217    -174.910 494.443  -5.952 
ATOM   4454  OP2  DC A 217    -176.970 495.613  -5.121 
ATOM   4455  O5'  DC A 217    -176.746 495.054  -7.565 
ATOM   4456  C5'  DC A 217    -176.965 494.016  -8.539 
ATOM   4457  C4'  DC A 217    -178.187 494.340  -9.375 
ATOM   4458  O4'  DC A 217    -179.417 493.834  -8.779 
ATOM   4459  C3'  DC A 217    -178.469 495.826  -9.595 
ATOM   4460  O3'  DC A 217    -178.975 496.009 -10.911 
ATOM   4461  C2'  DC A 217    -179.579 496.161  -8.598 
ATOM   4462  C1'  DC A 217    -180.379 494.876  -8.786 
ATOM   4463  N1   DC A 217    -181.354 494.613  -7.691 
ATOM   4464  C2   DC A 217    -182.557 493.996  -8.027 
ATOM   4465  O2   DC A 217    -182.764 493.696  -9.208 
ATOM   4466  N3   DC A 217    -183.459 493.748  -7.043 
ATOM   4467  C4   DC A 217    -183.197 494.089  -5.775 
ATOM   4468  N4   DC A 217    -184.109 493.825  -4.851 
ATOM   4469  C5   DC A 217    -181.967 494.724  -5.409 
ATOM   4470  C6   DC A 217    -181.078 494.964  -6.406 
ATOM   4471  P    DT A 218    -178.505 497.287 -11.753 
ATOM   4472  OP1  DT A 218    -177.207 497.002 -12.405 
ATOM   4473  OP2  DT A 218    -178.549 498.490 -10.893 
ATOM   4474  O5'  DT A 218    -179.656 497.376 -12.861 
ATOM   4475  C5'  DT A 218    -180.308 496.166 -13.290 
ATOM   4476  C4'  DT A 218    -181.805 496.388 -13.382 
ATOM   4477  O4'  DT A 218    -182.484 496.130 -12.119 
ATOM   4478  C3'  DT A 218    -182.246 497.804 -13.753 
ATOM   4479  O3'  DT A 218    -183.395 497.724 -14.588 
ATOM   4480  C2'  DT A 218    -182.654 498.444 -12.426 
ATOM   4481  C1'  DT A 218    -183.353 497.218 -11.847 
ATOM   4482  N1   DT A 218    -183.561 497.288 -10.374 
ATOM   4483  C2   DT A 218    -184.705 496.712  -9.875 
ATOM   4484  O2   DT A 218    -185.533 496.162 -10.582 
ATOM   4485  N3   DT A 218    -184.864 496.797  -8.506 
ATOM   4486  C4   DT A 218    -183.995 497.394  -7.617 
ATOM   4487  O4   DT A 218    -184.245 497.408  -6.409 
ATOM   4488  C5   DT A 218    -182.824 497.970  -8.234 
ATOM   4489  C7   DT A 218    -181.825 498.641  -7.336 
ATOM   4490  C6   DT A 218    -182.643 497.902  -9.562 
ATOM   4491  P    DC A 219    -183.530 498.737 -15.821 
ATOM   4492  OP1  DC A 219    -182.780 498.209 -16.982 
ATOM   4493  OP2  DC A 219    -183.170 500.103 -15.381 
ATOM   4494  O5'  DC A 219    -185.101 498.665 -16.117 
ATOM   4495  C5'  DC A 219    -185.810 497.445 -15.829 
ATOM   4496  C4'  DC A 219    -187.127 497.760 -15.148 
ATOM   4497  O4'  DC A 219    -186.996 497.849 -13.701 
ATOM   4498  C3'  DC A 219    -187.779 499.086 -15.541 
ATOM   4499  O3'  DC A 219    -189.191 498.911 -15.579 
ATOM   4500  C2'  DC A 219    -187.439 500.039 -14.397 
ATOM   4501  C1'  DC A 219    -187.640 499.036 -13.265 
ATOM   4502  N1   DC A 219    -187.020 499.453 -11.977 
ATOM   4503  C2   DC A 219    -187.672 499.102 -10.798 
ATOM   4504  O2   DC A 219    -188.729 498.464 -10.868 
ATOM   4505  N3   DC A 219    -187.122 499.474  -9.612 
ATOM   4506  C4   DC A 219    -185.976 500.164  -9.579 
ATOM   4507  N4   DC A 219    -185.481 500.504  -8.399 
ATOM   4508  C5   DC A 219    -185.290 500.536 -10.780 
ATOM   4509  C6   DC A 219    -185.855 500.156 -11.955 
ATOM   4510  P    DA A 220    -190.031 499.626 -16.738 
ATOM   4511  OP1  DA A 220    -190.001 498.791 -17.959 
ATOM   4512  OP2  DA A 220    -189.569 501.023 -16.895 
ATOM   4513  O5'  DA A 220    -191.504 499.615 -16.113 
ATOM   4514  C5'  DA A 220    -191.873 498.552 -15.214 
ATOM   4515  C4'  DA A 220    -192.626 499.117 -14.026 
ATOM   4516  O4'  DA A 220    -191.735 499.521 -12.945 
ATOM   4517  C3'  DA A 220    -193.462 500.367 -14.300 
ATOM   4518  O3'  DA A 220    -194.654 500.301 -13.528 
ATOM   4519  C2'  DA A 220    -192.610 501.525 -13.781 
ATOM   4520  C1'  DA A 220    -192.107 500.823 -12.522 
ATOM   4521  N9   DA A 220    -190.912 501.470 -11.912 
ATOM   4522  C8   DA A 220    -189.878 502.103 -12.539 
ATOM   4523  N7   DA A 220    -188.979 502.569 -11.729 
ATOM   4524  C5   DA A 220    -189.449 502.220 -10.470 
ATOM   4525  C6   DA A 220    -188.943 502.429  -9.178 
ATOM   4526  N6   DA A 220    -187.794 503.073  -8.928 
ATOM   4527  N1   DA A 220    -189.663 501.951  -8.145 
ATOM   4528  C2   DA A 220    -190.804 501.312  -8.399 
ATOM   4529  N3   DA A 220    -191.374 501.058  -9.556 
ATOM   4530  C4   DA A 220    -190.633 501.547 -10.573 
ATOM   4531  P    DG A 221    -196.029 500.801 -14.180 
ATOM   4532  OP1  DG A 221    -196.619 499.711 -14.990 
ATOM   4533  OP2  DG A 221    -195.807 502.084 -14.882 
ATOM   4534  O5'  DG A 221    -196.924 501.049 -12.877 
ATOM   4535  C5'  DG A 221    -196.685 500.250 -11.703 
ATOM   4536  C4'  DG A 221    -196.703 501.128 -10.467 
ATOM   4537  O4'  DG A 221    -195.394 501.693 -10.168 
ATOM   4538  C3'  DG A 221    -197.624 502.346 -10.529 
ATOM   4539  O3'  DG A 221    -198.202 502.552  -9.246 
ATOM   4540  C2'  DG A 221    -196.695 503.519 -10.837 
ATOM   4541  C1'  DG A 221    -195.551 503.083  -9.927 
ATOM   4542  N9   DG A 221    -194.256 503.753 -10.229 
ATOM   4543  C8   DG A 221    -193.745 504.154 -11.444 
ATOM   4544  N7   DG A 221    -192.566 504.721 -11.367 
ATOM   4545  C5   DG A 221    -192.275 504.695 -10.004 
ATOM   4546  C6   DG A 221    -191.133 505.167  -9.304 
ATOM   4547  O6   DG A 221    -190.128 505.714  -9.750 
ATOM   4548  N1   DG A 221    -191.249 504.940  -7.925 
ATOM   4549  C2   DG A 221    -192.325 504.336  -7.305 
ATOM   4550  N2   DG A 221    -192.244 504.212  -5.978 
ATOM   4551  N3   DG A 221    -193.395 503.894  -7.963 
ATOM   4552  C4   DG A 221    -193.299 504.106  -9.301 
ATOM   4553  P    DG A 222    -199.736 502.999  -9.147 
ATOM   4554  OP1  DG A 222    -200.606 501.806  -9.230 
ATOM   4555  OP2  DG A 222    -200.004 504.069 -10.134 
ATOM   4556  O5'  DG A 222    -199.794 503.606  -7.669 
ATOM   4557  C5'  DG A 222    -198.910 503.077  -6.662 
ATOM   4558  C4'  DG A 222    -198.305 504.210  -5.856 
ATOM   4559  O4'  DG A 222    -197.078 504.722  -6.451 
ATOM   4560  C3'  DG A 222    -199.181 505.452  -5.693 
ATOM   4561  O3'  DG A 222    -198.981 505.989  -4.390 
ATOM   4562  C2'  DG A 222    -198.637 506.447  -6.717 
ATOM   4563  C1'  DG A 222    -197.159 506.138  -6.496 
ATOM   4564  N9   DG A 222    -196.276 506.617  -7.596 
ATOM   4565  C8   DG A 222    -196.530 506.691  -8.948 
ATOM   4566  N7   DG A 222    -195.532 507.165  -9.654 
ATOM   4567  C5   DG A 222    -194.548 507.424  -8.702 
ATOM   4568  C6   DG A 222    -193.239 507.949  -8.860 
ATOM   4569  O6   DG A 222    -192.670 508.299  -9.891 
ATOM   4570  N1   DG A 222    -192.575 508.051  -7.630 
ATOM   4571  C2   DG A 222    -193.106 507.691  -6.407 
ATOM   4572  N2   DG A 222    -192.310 507.863  -5.349 
ATOM   4573  N3   DG A 222    -194.334 507.198  -6.259 
ATOM   4574  C4   DG A 222    -194.991 507.094  -7.443 
ATOM   4575  P    DC A 223    -200.239 506.568  -3.588 
ATOM   4576  OP1  DC A 223    -200.946 505.460  -2.907 
ATOM   4577  OP2  DC A 223    -201.061 507.404  -4.491 
ATOM   4578  O5'  DC A 223    -199.520 507.496  -2.501 
ATOM   4579  C5'  DC A 223    -198.203 507.140  -2.040 
ATOM   4580  C4'  DC A 223    -197.324 508.374  -1.979 
ATOM   4581  O4'  DC A 223    -196.649 508.638  -3.241 
ATOM   4582  C3'  DC A 223    -198.041 509.687  -1.663 
ATOM   4583  O3'  DC A 223    -197.198 510.486  -0.843 
ATOM   4584  C2'  DC A 223    -198.198 510.378  -3.018 
ATOM   4585  C1'  DC A 223    -196.822 510.009  -3.564 
ATOM   4586  N1   DC A 223    -196.706 510.155  -5.042 
ATOM   4587  C2   DC A 223    -195.480 510.565  -5.559 
ATOM   4588  O2   DC A 223    -194.548 510.789  -4.778 
ATOM   4589  N3   DC A 223    -195.353 510.706  -6.904 
ATOM   4590  C4   DC A 223    -196.387 510.453  -7.716 
ATOM   4591  N4   DC A 223    -196.214 510.604  -9.020 
ATOM   4592  C5   DC A 223    -197.657 510.030  -7.205 
ATOM   4593  C6   DC A 223    -197.763 509.897  -5.858 
ATOM   4594  P    DT A 224    -197.850 511.330   0.351 
ATOM   4595  OP1  DT A 224    -198.010 510.465   1.541 
ATOM   4596  OP2  DT A 224    -199.077 512.004  -0.131 
ATOM   4597  O5'  DT A 224    -196.712 512.420   0.625 
ATOM   4598  C5'  DT A 224    -195.338 512.073   0.372 
ATOM   4599  C4'  DT A 224    -194.639 513.214  -0.341 
ATOM   4600  O4'  DT A 224    -194.772 513.131  -1.789 
ATOM   4601  C3'  DT A 224    -195.143 514.618  -0.004 
ATOM   4602  O3'  DT A 224    -194.038 515.512   0.018 
ATOM   4603  C2'  DT A 224    -196.050 514.994  -1.177 
ATOM   4604  C1'  DT A 224    -195.171 514.403  -2.275 
ATOM   4605  N1   DT A 224    -195.883 514.201  -3.568 
ATOM   4606  C2   DT A 224    -195.156 514.386  -4.718 
ATOM   4607  O2   DT A 224    -193.979 514.701  -4.715 
ATOM   4608  N3   DT A 224    -195.850 514.191  -5.897 
ATOM   4609  C4   DT A 224    -197.178 513.835  -6.016 
ATOM   4610  O4   DT A 224    -197.690 513.689  -7.128 
ATOM   4611  C5   DT A 224    -197.857 513.664  -4.754 
ATOM   4612  C7   DT A 224    -199.306 513.276  -4.792 
ATOM   4613  C6   DT A 224    -197.207 513.848  -3.593 
ATOM   4614  P    DA A 225    -193.986 516.654   1.139 
ATOM   4615  OP1  DA A 225    -193.424 516.096   2.390 
ATOM   4616  OP2  DA A 225    -195.313 517.297   1.254 
ATOM   4617  O5'  DA A 225    -192.945 517.683   0.494 
ATOM   4618  C5'  DA A 225    -191.912 517.179  -0.373 
ATOM   4619  C4'  DA A 225    -191.777 518.070  -1.592 
ATOM   4620  O4'  DA A 225    -192.670 517.672  -2.672 
ATOM   4621  C3'  DA A 225    -192.099 519.548  -1.374 
ATOM   4622  O3'  DA A 225    -191.211 520.334  -2.161 
ATOM   4623  C2'  DA A 225    -193.515 519.722  -1.922 
ATOM   4624  C1'  DA A 225    -193.341 518.829  -3.147 
ATOM   4625  N9   DA A 225    -194.627 518.398  -3.761 
ATOM   4626  C8   DA A 225    -195.811 518.115  -3.141 
ATOM   4627  N7   DA A 225    -196.758 517.764  -3.955 
ATOM   4628  C5   DA A 225    -196.161 517.816  -5.206 
ATOM   4629  C6   DA A 225    -196.644 517.551  -6.498 
ATOM   4630  N6   DA A 225    -197.902 517.163  -6.753 
ATOM   4631  N1   DA A 225    -195.785 517.701  -7.523 
ATOM   4632  C2   DA A 225    -194.537 518.086  -7.265 
ATOM   4633  N3   DA A 225    -193.975 518.360  -6.107 
ATOM   4634  C4   DA A 225    -194.857 518.203  -5.098 
ATOM   4635  P    DA A 226    -190.625 521.691  -1.548 
ATOM   4636  OP1  DA A 226    -189.444 521.387  -0.709 
ATOM   4637  OP2  DA A 226    -191.712 522.448  -0.889 
ATOM   4638  O5'  DA A 226    -190.161 522.461  -2.872 
ATOM   4639  C5'  DA A 226    -189.736 521.693  -4.013 
ATOM   4640  C4'  DA A 226    -190.336 522.272  -5.280 
ATOM   4641  O4'  DA A 226    -191.647 521.713  -5.579 
ATOM   4642  C3'  DA A 226    -190.572 523.782  -5.274 
ATOM   4643  O3'  DA A 226    -190.300 524.296  -6.573 
ATOM   4644  C2'  DA A 226    -192.066 523.940  -4.993 
ATOM   4645  C1'  DA A 226    -192.534 522.782  -5.870 
ATOM   4646  N9   DA A 226    -193.921 522.327  -5.573 
ATOM   4647  C8   DA A 226    -194.560 522.288  -4.367 
ATOM   4648  N7   DA A 226    -195.775 521.839  -4.431 
ATOM   4649  C5   DA A 226    -195.956 521.558  -5.779 
ATOM   4650  C6   DA A 226    -197.047 521.047  -6.502 
ATOM   4651  N6   DA A 226    -198.217 520.713  -5.939 
ATOM   4652  N1   DA A 226    -196.892 520.892  -7.830 
ATOM   4653  C2   DA A 226    -195.726 521.225  -8.384 
ATOM   4654  N3   DA A 226    -194.644 521.708  -7.814 
ATOM   4655  C4   DA A 226    -194.826 521.854  -6.486 
ATOM   4656  P    DT A 227    -189.555 525.705  -6.709 
ATOM   4657  OP1  DT A 227    -188.092 525.506  -6.597 
ATOM   4658  OP2  DT A 227    -190.152 526.675  -5.765 
ATOM   4659  O5'  DT A 227    -189.928 526.117  -8.210 
ATOM   4660  C5'  DT A 227    -190.147 525.079  -9.183 
ATOM   4661  C4'  DT A 227    -191.369 525.402 -10.019 
ATOM   4662  O4'  DT A 227    -192.598 524.896  -9.424 
ATOM   4663  C3'  DT A 227    -191.651 526.888 -10.239 
ATOM   4664  O3'  DT A 227    -192.157 527.071 -11.556 
ATOM   4665  C2'  DT A 227    -192.761 527.224  -9.242 
ATOM   4666  C1'  DT A 227    -193.561 525.939  -9.431 
ATOM   4667  N1   DT A 227    -194.536 525.675  -8.336 
ATOM   4668  C2   DT A 227    -195.718 525.067  -8.683 
ATOM   4669  O2   DT A 227    -195.987 524.744  -9.827 
ATOM   4670  N3   DT A 227    -196.597 524.839  -7.642 
ATOM   4671  C4   DT A 227    -196.396 525.161  -6.315 
ATOM   4672  O4   DT A 227    -197.258 524.908  -5.472 
ATOM   4673  C5   DT A 227    -195.127 525.797  -6.049 
ATOM   4674  C7   DT A 227    -194.828 526.182  -4.630 
ATOM   4675  C6   DT A 227    -194.254 526.030  -7.042 
ATOM   4676  P    DG A 228    -191.687 528.350 -12.397 
ATOM   4677  OP1  DG A 228    -190.389 528.064 -13.050 
ATOM   4678  OP2  DG A 228    -191.731 529.553 -11.538 
ATOM   4679  O5'  DG A 228    -192.838 528.439 -13.506 
ATOM   4680  C5'  DG A 228    -193.490 527.229 -13.934 
ATOM   4681  C4'  DG A 228    -194.987 527.451 -14.026 
ATOM   4682  O4'  DG A 228    -195.665 527.192 -12.763 
ATOM   4683  C3'  DG A 228    -195.428 528.866 -14.398 
ATOM   4684  O3'  DG A 228    -196.577 528.786 -15.233 
ATOM   4685  C2'  DG A 228    -195.835 529.506 -13.071 
ATOM   4686  C1'  DG A 228    -196.535 528.281 -12.491 
ATOM   4687  N9   DG A 228    -196.743 528.350 -11.018 
ATOM   4688  C8   DG A 228    -195.943 528.919 -10.051 
ATOM   4689  N7   DG A 228    -196.416 528.809  -8.833 
ATOM   4690  C5   DG A 228    -197.615 528.118  -9.006 
ATOM   4691  C6   DG A 228    -198.576 527.703  -8.048 
ATOM   4692  O6   DG A 228    -198.568 527.862  -6.831 
ATOM   4693  N1   DG A 228    -199.646 527.030  -8.654 
ATOM   4694  C2   DG A 228    -199.770 526.790 -10.009 
ATOM   4695  N2   DG A 228    -200.867 526.130 -10.390 
ATOM   4696  N3   DG A 228    -198.867 527.179 -10.907 
ATOM   4697  C4   DG A 228    -197.824 527.834 -10.335 
ATOM   4698  P    DT A 229    -196.712 529.800 -16.465 
ATOM   4699  OP1  DT A 229    -195.962 529.271 -17.626 
ATOM   4700  OP2  DT A 229    -196.352 531.166 -16.025 
ATOM   4701  O5'  DT A 229    -198.283 529.728 -16.761 
ATOM   4702  C5'  DT A 229    -198.992 528.508 -16.474 
ATOM   4703  C4'  DT A 229    -200.309 528.823 -15.792 
ATOM   4704  O4'  DT A 229    -200.178 528.912 -14.345 
ATOM   4705  C3'  DT A 229    -200.961 530.148 -16.186 
ATOM   4706  O3'  DT A 229    -202.372 529.973 -16.223 
ATOM   4707  C2'  DT A 229    -200.620 531.102 -15.041 
ATOM   4708  C1'  DT A 229    -200.822 530.099 -13.909 
ATOM   4709  N1   DT A 229    -200.202 530.516 -12.621 
ATOM   4710  C2   DT A 229    -200.858 530.162 -11.467 
ATOM   4711  O2   DT A 229    -201.902 529.534 -11.464 
ATOM   4712  N3   DT A 229    -200.253 530.567 -10.292 
ATOM   4713  C4   DT A 229    -199.076 531.278 -10.181 
ATOM   4714  O4   DT A 229    -198.631 531.584  -9.073 
ATOM   4715  C5   DT A 229    -198.461 531.604 -11.447 
ATOM   4716  C7   DT A 229    -197.176 532.378 -11.415 
ATOM   4717  C6   DT A 229    -199.027 531.223 -12.603 
ATOM   4718  P    DC A 230    -203.213 530.689 -17.383 
ATOM   4719  OP1  DC A 230    -203.183 529.854 -18.604 
ATOM   4720  OP2  DC A 230    -202.751 532.085 -17.540 
ATOM   4721  O5'  DC A 230    -204.686 530.677 -16.757 
ATOM   4722  C5'  DC A 230    -205.055 529.615 -15.858 
ATOM   4723  C4'  DC A 230    -205.808 530.180 -14.670 
ATOM   4724  O4'  DC A 230    -204.917 530.583 -13.590 
ATOM   4725  C3'  DC A 230    -206.644 531.429 -14.944 
ATOM   4726  O3'  DC A 230    -207.836 531.364 -14.173 
ATOM   4727  C2'  DC A 230    -205.792 532.587 -14.425 
ATOM   4728  C1'  DC A 230    -205.289 531.886 -13.167 
ATOM   4729  N1   DC A 230    -204.094 532.533 -12.557 
ATOM   4730  C2   DC A 230    -203.981 532.510 -11.168 
ATOM   4731  O2   DC A 230    -204.868 531.960 -10.507 
ATOM   4732  N3   DC A 230    -202.899 533.096 -10.593 
ATOM   4733  C4   DC A 230    -201.959 533.682 -11.345 
ATOM   4734  N4   DC A 230    -200.923 534.239 -10.737 
ATOM   4735  C5   DC A 230    -202.057 533.716 -12.775 
ATOM   4736  C6   DC A 230    -203.146 533.127 -13.331 
ATOM   4737  P    DG A 231    -209.211 531.864 -14.825 
ATOM   4738  OP1  DG A 231    -209.801 530.774 -15.634 
ATOM   4739  OP2  DG A 231    -208.989 533.147 -15.526 
ATOM   4740  O5'  DG A 231    -210.106 532.112 -13.521 
ATOM   4741  C5'  DG A 231    -209.867 531.313 -12.347 
ATOM   4742  C4'  DG A 231    -209.884 532.190 -11.111 
ATOM   4743  O4'  DG A 231    -208.576 532.755 -10.812 
ATOM   4744  C3'  DG A 231    -210.806 533.408 -11.174 
ATOM   4745  O3'  DG A 231    -211.384 533.614  -9.890 
ATOM   4746  C2'  DG A 231    -209.877 534.582 -11.481 
ATOM   4747  C1'  DG A 231    -208.733 534.145 -10.571 
ATOM   4748  N9   DG A 231    -207.438 534.816 -10.873 
ATOM   4749  C8   DG A 231    -206.926 535.217 -12.089 
ATOM   4750  N7   DG A 231    -205.748 535.784 -12.011 
ATOM   4751  C5   DG A 231    -205.457 535.758 -10.648 
ATOM   4752  C6   DG A 231    -204.315 536.229  -9.948 
ATOM   4753  O6   DG A 231    -203.310 536.776 -10.394 
ATOM   4754  N1   DG A 231    -204.431 536.002  -8.570 
ATOM   4755  C2   DG A 231    -205.507 535.399  -7.949 
ATOM   4756  N2   DG A 231    -205.426 535.274  -6.622 
ATOM   4757  N3   DG A 231    -206.577 534.956  -8.608 
ATOM   4758  C4   DG A 231    -206.481 535.169  -9.945 
ATOM   4759  P    DT A 232    -212.918 534.062  -9.792 
ATOM   4760  OP1  DT A 232    -213.788 532.868  -9.875 
ATOM   4761  OP2  DT A 232    -213.186 535.131 -10.778 
ATOM   4762  O5'  DT A 232    -212.975 534.669  -8.313 
ATOM   4763  C5'  DT A 232    -212.092 534.140  -7.306 
ATOM   4764  C4'  DT A 232    -211.487 535.273  -6.500 
ATOM   4765  O4'  DT A 232    -210.260 535.785  -7.096 
ATOM   4766  C3'  DT A 232    -212.363 536.515  -6.337 
ATOM   4767  O3'  DT A 232    -212.163 537.052  -5.035 
ATOM   4768  C2'  DT A 232    -211.819 537.510  -7.362 
ATOM   4769  C1'  DT A 232    -210.341 537.201  -7.141 
ATOM   4770  N1   DT A 232    -209.458 537.680  -8.240 
ATOM   4771  C2   DT A 232    -208.204 538.119  -7.888 
ATOM   4772  O2   DT A 232    -207.803 538.129  -6.738 
ATOM   4773  N3   DT A 232    -207.414 538.557  -8.935 
ATOM   4774  C4   DT A 232    -207.767 538.589 -10.268 
ATOM   4775  O4   DT A 232    -206.972 539.003 -11.116 
ATOM   4776  C5   DT A 232    -209.101 538.109 -10.537 
ATOM   4777  C7   DT A 232    -209.564 538.111 -11.965 
ATOM   4778  C6   DT A 232    -209.890 537.678  -9.541 
ATOM   4779  P    DC A 233    -213.421 537.631  -4.232 
ATOM   4780  OP1  DC A 233    -214.128 536.522  -3.552 
ATOM   4781  OP2  DC A 233    -214.243 538.467  -5.135 
ATOM   4782  O5'  DC A 233    -212.702 538.559  -3.146 
ATOM   4783  C5'  DC A 233    -211.385 538.203  -2.685 
ATOM   4784  C4'  DC A 233    -210.506 539.437  -2.623 
ATOM   4785  O4'  DC A 233    -209.831 539.700  -3.885 
ATOM   4786  C3'  DC A 233    -211.223 540.749  -2.308 
ATOM   4787  O3'  DC A 233    -210.380 541.549  -1.487 
ATOM   4788  C2'  DC A 233    -211.379 541.440  -3.662 
ATOM   4789  C1'  DC A 233    -210.004 541.072  -4.208 
ATOM   4790  N1   DC A 233    -209.888 541.217  -5.686 
ATOM   4791  C2   DC A 233    -208.662 541.628  -6.203 
ATOM   4792  O2   DC A 233    -207.730 541.852  -5.422 
ATOM   4793  N3   DC A 233    -208.535 541.768  -7.549 
ATOM   4794  C4   DC A 233    -209.569 541.516  -8.361 
ATOM   4795  N4   DC A 233    -209.396 541.667  -9.665 
ATOM   4796  C5   DC A 233    -210.839 541.093  -7.849 
ATOM   4797  C6   DC A 233    -210.945 540.959  -6.503 
ATOM   4798  P    DT A 234    -211.032 542.393  -0.294 
ATOM   4799  OP1  DT A 234    -211.191 541.528   0.896 
ATOM   4800  OP2  DT A 234    -212.259 543.066  -0.775 
ATOM   4801  O5'  DT A 234    -209.894 543.483  -0.019 
ATOM   4802  C5'  DT A 234    -208.520 543.136  -0.273 
ATOM   4803  C4'  DT A 234    -207.821 544.277  -0.985 
ATOM   4804  O4'  DT A 234    -207.954 544.194  -2.433 
ATOM   4805  C3'  DT A 234    -208.325 545.680  -0.648 
ATOM   4806  O3'  DT A 234    -207.219 546.575  -0.626 
ATOM   4807  C2'  DT A 234    -209.231 546.057  -1.821 
ATOM   4808  C1'  DT A 234    -208.353 545.466  -2.919 
ATOM   4809  N1   DT A 234    -209.065 545.264  -4.212 
ATOM   4810  C2   DT A 234    -208.338 545.449  -5.363 
ATOM   4811  O2   DT A 234    -207.161 545.764  -5.360 
ATOM   4812  N3   DT A 234    -209.032 545.254  -6.542 
ATOM   4813  C4   DT A 234    -210.360 544.897  -6.660 
ATOM   4814  O4   DT A 234    -210.872 544.752  -7.773 
ATOM   4815  C5   DT A 234    -211.039 544.727  -5.398 
ATOM   4816  C7   DT A 234    -212.488 544.339  -5.437 
ATOM   4817  C6   DT A 234    -210.389 544.911  -4.237 
ATOM   4818  P    DG A 235    -207.168 547.716   0.494 
ATOM   4819  OP1  DG A 235    -206.606 547.158   1.746 
ATOM   4820  OP2  DG A 235    -208.495 548.359   0.609 
ATOM   4821  O5'  DG A 235    -206.127 548.746  -0.151 
ATOM   4822  C5'  DG A 235    -205.093 548.241  -1.018 
ATOM   4823  C4'  DG A 235    -204.959 549.133  -2.236 
ATOM   4824  O4'  DG A 235    -205.852 548.735  -3.316 
ATOM   4825  C3'  DG A 235    -205.280 550.611  -2.018 
ATOM   4826  O3'  DG A 235    -204.393 551.396  -2.806 
ATOM   4827  C2'  DG A 235    -206.697 550.784  -2.566 
ATOM   4828  C1'  DG A 235    -206.523 549.891  -3.792 
ATOM   4829  N9   DG A 235    -207.809 549.460  -4.405 
ATOM   4830  C8   DG A 235    -209.011 549.172  -3.797 
ATOM   4831  N7   DG A 235    -209.960 548.818  -4.630 
ATOM   4832  C5   DG A 235    -209.343 548.875  -5.879 
ATOM   4833  C6   DG A 235    -209.864 548.601  -7.169 
ATOM   4834  O6   DG A 235    -210.996 548.243  -7.482 
ATOM   4835  N1   DG A 235    -208.893 548.785  -8.164 
ATOM   4836  C2   DG A 235    -207.589 549.183  -7.940 
ATOM   4837  N2   DG A 235    -206.818 549.301  -9.023 
ATOM   4838  N3   DG A 235    -207.101 549.441  -6.728 
ATOM   4839  C4   DG A 235    -208.030 549.267  -5.753 
ATOM   4840  P    DT A 236    -203.807 552.754  -2.192 
ATOM   4841  OP1  DT A 236    -202.626 552.450  -1.353 
ATOM   4842  OP2  DT A 236    -204.894 553.510  -1.533 
ATOM   4843  O5'  DT A 236    -203.343 553.524  -3.517 
ATOM   4844  C5'  DT A 236    -202.918 552.756  -4.658 
ATOM   4845  C4'  DT A 236    -203.518 553.335  -5.925 
ATOM   4846  O4'  DT A 236    -204.829 552.776  -6.224 
ATOM   4847  C3'  DT A 236    -203.754 554.845  -5.919 
ATOM   4848  O3'  DT A 236    -203.481 555.358  -7.217 
ATOM   4849  C2'  DT A 236    -205.248 555.002  -5.637 
ATOM   4850  C1'  DT A 236    -205.716 553.844  -6.515 
ATOM   4851  N1   DT A 236    -207.103 553.389  -6.217 
ATOM   4852  C2   DT A 236    -207.857 552.947  -7.277 
ATOM   4853  O2   DT A 236    -207.438 552.917  -8.421 
ATOM   4854  N3   DT A 236    -209.137 552.535  -6.963 
ATOM   4855  C4   DT A 236    -209.710 552.527  -5.708 
ATOM   4856  O4   DT A 236    -210.867 552.134  -5.549 
ATOM   4857  C5   DT A 236    -208.840 553.009  -4.660 
ATOM   4858  C7   DT A 236    -209.387 553.034  -3.263 
ATOM   4859  C6   DT A 236    -207.592 553.417  -4.938 
ATOM   4860  P    DA A 237    -202.737 556.768  -7.354 
ATOM   4861  OP1  DA A 237    -201.274 556.568  -7.241 
ATOM   4862  OP2  DA A 237    -203.334 557.738  -6.409 
ATOM   4863  O5'  DA A 237    -203.110 557.179  -8.854 
ATOM   4864  C5'  DA A 237    -203.329 556.141  -9.828 
ATOM   4865  C4'  DA A 237    -204.551 556.465 -10.664 
ATOM   4866  O4'  DA A 237    -205.780 555.959 -10.068 
ATOM   4867  C3'  DA A 237    -204.833 557.951 -10.884 
ATOM   4868  O3'  DA A 237    -205.339 558.134 -12.200 
ATOM   4869  C2'  DA A 237    -205.943 558.286  -9.887 
ATOM   4870  C1'  DA A 237    -206.743 557.002 -10.075 
ATOM   4871  N9   DA A 237    -207.718 556.738  -8.980 
ATOM   4872  C8   DA A 237    -207.598 557.024  -7.650 
ATOM   4873  N7   DA A 237    -208.626 556.670  -6.942 
ATOM   4874  C5   DA A 237    -209.492 556.107  -7.869 
ATOM   4875  C6   DA A 237    -210.769 555.535  -7.746 
ATOM   4876  N6   DA A 237    -211.425 555.432  -6.582 
ATOM   4877  N1   DA A 237    -211.350 555.072  -8.868 
ATOM   4878  C2   DA A 237    -210.694 555.176 -10.023 
ATOM   4879  N3   DA A 237    -209.505 555.688 -10.259 
ATOM   4880  C4   DA A 237    -208.945 556.145  -9.119 
ATOM   4881  P    DT A 238    -204.869 559.412 -13.042 
ATOM   4882  OP1  DT A 238    -203.571 559.127 -13.694 
ATOM   4883  OP2  DT A 238    -204.913 560.615 -12.182 
ATOM   4884  O5'  DT A 238    -206.020 559.502 -14.150 
ATOM   4885  C5'  DT A 238    -206.672 558.291 -14.579 
ATOM   4886  C4'  DT A 238    -208.169 558.513 -14.671 
ATOM   4887  O4'  DT A 238    -208.847 558.255 -13.408 
ATOM   4888  C3'  DT A 238    -208.610 559.929 -15.042 
ATOM   4889  O3'  DT A 238    -209.758 559.849 -15.877 
ATOM   4890  C2'  DT A 238    -209.017 560.569 -13.715 
ATOM   4891  C1'  DT A 238    -209.717 559.343 -13.136 
ATOM   4892  N1   DT A 238    -209.925 559.413 -11.663 
ATOM   4893  C2   DT A 238    -211.069 558.837 -11.164 
ATOM   4894  O2   DT A 238    -211.896 558.287 -11.871 
ATOM   4895  N3   DT A 238    -211.228 558.922  -9.795 
ATOM   4896  C4   DT A 238    -210.359 559.519  -8.905 
ATOM   4897  O4   DT A 238    -210.609 559.533  -7.698 
ATOM   4898  C5   DT A 238    -209.188 560.095  -9.523 
ATOM   4899  C7   DT A 238    -208.188 560.766  -8.625 
ATOM   4900  C6   DT A 238    -209.007 560.028 -10.851 
ATOM   4901  P    DA A 239    -209.894 560.862 -17.110 
ATOM   4902  OP1  DA A 239    -209.143 560.334 -18.271 
ATOM   4903  OP2  DA A 239    -209.533 562.228 -16.670 
ATOM   4904  O5'  DA A 239    -211.465 560.790 -17.406 
ATOM   4905  C5'  DA A 239    -212.174 559.571 -17.118 
ATOM   4906  C4'  DA A 239    -213.491 559.885 -16.437 
ATOM   4907  O4'  DA A 239    -213.360 559.974 -14.990 
ATOM   4908  C3'  DA A 239    -214.143 561.211 -16.830 
ATOM   4909  O3'  DA A 239    -215.554 561.036 -16.867 
ATOM   4910  C2'  DA A 239    -213.802 562.165 -15.685 
ATOM   4911  C1'  DA A 239    -214.004 561.162 -14.554 
ATOM   4912  N9   DA A 239    -213.383 561.579 -13.266 
ATOM   4913  C8   DA A 239    -212.229 562.280 -13.068 
ATOM   4914  N7   DA A 239    -211.949 562.492 -11.820 
ATOM   4915  C5   DA A 239    -212.995 561.887 -11.136 
ATOM   4916  C6   DA A 239    -213.285 561.759  -9.768 
ATOM   4917  N6   DA A 239    -212.508 562.260  -8.797 
ATOM   4918  N1   DA A 239    -214.407 561.097  -9.431 
ATOM   4919  C2   DA A 239    -215.175 560.601 -10.400 
ATOM   4920  N3   DA A 239    -215.008 560.657 -11.703 
ATOM   4921  C4   DA A 239    -213.878 561.325 -12.014 
ATOM   4922  P    DG A 240    -216.395 561.751 -18.027 
ATOM   4923  OP1  DG A 240    -216.365 560.916 -19.248 
ATOM   4924  OP2  DG A 240    -215.933 563.148 -18.184 
ATOM   4925  O5'  DG A 240    -217.868 561.740 -17.402 
ATOM   4926  C5'  DG A 240    -218.237 560.677 -16.503 
ATOM   4927  C4'  DG A 240    -218.989 561.242 -15.314 
ATOM   4928  O4'  DG A 240    -218.099 561.646 -14.234 
ATOM   4929  C3'  DG A 240    -219.826 562.492 -15.589 
ATOM   4930  O3'  DG A 240    -221.018 562.427 -14.817 
ATOM   4931  C2'  DG A 240    -218.973 563.650 -15.069 
ATOM   4932  C1'  DG A 240    -218.471 562.948 -13.811 
ATOM   4933  N9   DG A 240    -217.276 563.595 -13.201 
ATOM   4934  C8   DG A 240    -216.224 564.239 -13.816 
ATOM   4935  N7   DG A 240    -215.323 564.703 -12.985 
ATOM   4936  C5   DG A 240    -215.812 564.343 -11.731 
ATOM   4937  C6   DG A 240    -215.272 564.573 -10.439 
ATOM   4938  O6   DG A 240    -214.232 565.149 -10.131 
ATOM   4939  N1   DG A 240    -216.094 564.038  -9.438 
ATOM   4940  C2   DG A 240    -217.282 563.369  -9.656 
ATOM   4941  N2   DG A 240    -217.920 562.935  -8.566 
ATOM   4942  N3   DG A 240    -217.789 563.154 -10.869 
ATOM   4943  C4   DG A 240    -217.003 563.667 -11.851 
ATOM   4944  P    DT A 241    -222.393 562.926 -15.469 
ATOM   4945  OP1  DT A 241    -222.983 561.836 -16.278 
ATOM   4946  OP2  DT A 241    -222.171 564.210 -16.171 
ATOM   4947  O5'  DT A 241    -223.288 563.174 -14.166 
ATOM   4948  C5'  DT A 241    -223.049 562.375 -12.992 
ATOM   4949  C4'  DT A 241    -223.066 563.253 -11.756 
ATOM   4950  O4'  DT A 241    -221.758 563.818 -11.457 
ATOM   4951  C3'  DT A 241    -223.988 564.471 -11.818 
ATOM   4952  O3'  DT A 241    -224.566 564.677 -10.535 
ATOM   4953  C2'  DT A 241    -223.058 565.644 -12.126 
ATOM   4954  C1'  DT A 241    -221.915 565.208 -11.216 
ATOM   4955  N1   DT A 241    -220.619 565.878 -11.518 
ATOM   4956  C2   DT A 241    -219.793 566.151 -10.455 
ATOM   4957  O2   DT A 241    -220.078 565.869  -9.304 
ATOM   4958  N3   DT A 241    -218.601 566.774 -10.773 
ATOM   4959  C4   DT A 241    -218.180 567.136 -12.036 
ATOM   4960  O4   DT A 241    -217.090 567.690 -12.197 
ATOM   4961  C5   DT A 241    -219.114 566.809 -13.086 
ATOM   4962  C7   DT A 241    -218.733 567.170 -14.492 
ATOM   4963  C6   DT A 241    -220.280 566.204 -12.805 
ATOM   4964  P    DG A 242    -226.099 565.125 -10.436 
ATOM   4965  OP1  DG A 242    -226.970 563.931 -10.519 
ATOM   4966  OP2  DG A 242    -226.368 566.194 -11.423 
ATOM   4967  O5'  DG A 242    -226.157 565.732  -8.958 
ATOM   4968  C5'  DG A 242    -225.274 565.203  -7.950 
ATOM   4969  C4'  DG A 242    -224.669 566.336  -7.145 
ATOM   4970  O4'  DG A 242    -223.442 566.847  -7.740 
ATOM   4971  C3'  DG A 242    -225.545 567.578  -6.982 
ATOM   4972  O3'  DG A 242    -225.345 568.114  -5.679 
ATOM   4973  C2'  DG A 242    -225.001 568.573  -8.006 
ATOM   4974  C1'  DG A 242    -223.523 568.263  -7.785 
ATOM   4975  N9   DG A 242    -222.640 568.743  -8.885 
ATOM   4976  C8   DG A 242    -222.894 568.816 -10.237 
ATOM   4977  N7   DG A 242    -221.896 569.290 -10.942 
ATOM   4978  C5   DG A 242    -220.911 569.550  -9.991 
ATOM   4979  C6   DG A 242    -219.603 570.075 -10.149 
ATOM   4980  O6   DG A 242    -219.034 570.424 -11.180 
ATOM   4981  N1   DG A 242    -218.938 570.176  -8.919 
ATOM   4982  C2   DG A 242    -219.470 569.816  -7.696 
ATOM   4983  N2   DG A 242    -218.674 569.989  -6.638 
ATOM   4984  N3   DG A 242    -220.698 569.323  -7.548 
ATOM   4985  C4   DG A 242    -221.355 569.219  -8.732 
ATOM   4986  P    DT A 243    -226.603 568.693  -4.877 
ATOM   4987  OP1  DT A 243    -227.310 567.585  -4.196 
ATOM   4988  OP2  DT A 243    -227.425 569.530  -5.779 
ATOM   4989  O5'  DT A 243    -225.884 569.622  -3.790 
ATOM   4990  C5'  DT A 243    -224.567 569.266  -3.329 
ATOM   4991  C4'  DT A 243    -223.688 570.499  -3.268 
ATOM   4992  O4'  DT A 243    -223.013 570.763  -4.530 
ATOM   4993  C3'  DT A 243    -224.405 571.812  -2.952 
ATOM   4994  O3'  DT A 243    -223.562 572.611  -2.132 
ATOM   4995  C2'  DT A 243    -224.561 572.503  -4.307 
ATOM   4996  C1'  DT A 243    -223.186 572.134  -4.853 
ATOM   4997  N1   DT A 243    -223.070 572.280  -6.331 
ATOM   4998  C2   DT A 243    -221.854 572.686  -6.825 
ATOM   4999  O2   DT A 243    -220.893 572.924  -6.113 
ATOM   5000  N3   DT A 243    -221.783 572.811  -8.199 
ATOM   5001  C4   DT A 243    -222.804 572.569  -9.096 
ATOM   5002  O4   DT A 243    -222.622 572.716 -10.307 
ATOM   5003  C5   DT A 243    -224.041 572.148  -8.482 
ATOM   5004  C7   DT A 243    -225.203 571.864  -9.388 
ATOM   5005  C6   DT A 243    -224.137 572.019  -7.149 
ATOM   5006  P    DA A 244    -224.214 573.456  -0.938 
ATOM   5007  OP1  DA A 244    -224.373 572.590   0.252 
ATOM   5008  OP2  DA A 244    -225.441 574.129  -1.420 
ATOM   5009  O5'  DA A 244    -223.076 574.545  -0.664 
ATOM   5010  C5'  DA A 244    -221.701 574.199  -0.917 
ATOM   5011  C4'  DA A 244    -221.003 575.340  -1.629 
ATOM   5012  O4'  DA A 244    -221.136 575.256  -3.077 
ATOM   5013  C3'  DA A 244    -221.507 576.743  -1.293 
ATOM   5014  O3'  DA A 244    -220.401 577.637  -1.270 
ATOM   5015  C2'  DA A 244    -222.413 577.120  -2.466 
ATOM   5016  C1'  DA A 244    -221.535 576.529  -3.564 
ATOM   5017  N9   DA A 244    -222.247 576.327  -4.857 
ATOM   5018  C8   DA A 244    -223.552 575.976  -5.061 
ATOM   5019  N7   DA A 244    -223.878 575.879  -6.312 
ATOM   5020  C5   DA A 244    -222.707 576.186  -6.990 
ATOM   5021  C6   DA A 244    -222.394 576.258  -8.357 
ATOM   5022  N6   DA A 244    -223.279 576.013  -9.333 
ATOM   5023  N1   DA A 244    -221.132 576.593  -8.687 
ATOM   5024  C2   DA A 244    -220.257 576.835  -7.712 
ATOM   5025  N3   DA A 244    -220.432 576.800  -6.410 
ATOM   5026  C4   DA A 244    -221.702 576.462  -6.107 
ATOM   5027  P    DT A 245    -220.350 578.779  -0.150 
ATOM   5028  OP1  DT A 245    -219.788 578.221   1.101 
ATOM   5029  OP2  DT A 245    -221.677 579.422  -0.035 
ATOM   5030  O5'  DT A 245    -219.308 579.808  -0.795 
ATOM   5031  C5'  DT A 245    -218.275 579.304  -1.662 
ATOM   5032  C4'  DT A 245    -218.141 580.195  -2.881 
ATOM   5033  O4'  DT A 245    -219.033 579.797  -3.961 
ATOM   5034  C3'  DT A 245    -218.462 581.674  -2.663 
ATOM   5035  O3'  DT A 245    -217.575 582.459  -3.450 
ATOM   5036  C2'  DT A 245    -219.879 581.847  -3.211 
ATOM   5037  C1'  DT A 245    -219.705 580.954  -4.436 
ATOM   5038  N1   DT A 245    -220.991 580.523  -5.050 
ATOM   5039  C2   DT A 245    -221.016 580.384  -6.417 
ATOM   5040  O2   DT A 245    -220.046 580.596  -7.123 
ATOM   5041  N3   DT A 245    -222.226 579.983  -6.951 
ATOM   5042  C4   DT A 245    -223.383 579.717  -6.247 
ATOM   5043  O4   DT A 245    -224.406 579.364  -6.836 
ATOM   5044  C5   DT A 245    -223.258 579.891  -4.819 
ATOM   5045  C7   DT A 245    -224.472 579.621  -3.979 
ATOM   5046  C6   DT A 245    -222.094 580.279  -4.273 
ATOM   5047  P    DG A 246    -216.988 583.817  -2.837 
ATOM   5048  OP1  DG A 246    -215.808 583.513  -1.998 
ATOM   5049  OP2  DG A 246    -218.075 584.573  -2.178 
ATOM   5050  O5'  DG A 246    -216.525 584.587  -4.161 
ATOM   5051  C5'  DG A 246    -216.100 583.819  -5.302 
ATOM   5052  C4'  DG A 246    -216.700 584.397  -6.569 
ATOM   5053  O4'  DG A 246    -218.010 583.838  -6.868 
ATOM   5054  C3'  DG A 246    -216.936 585.907  -6.563 
ATOM   5055  O3'  DG A 246    -216.663 586.421  -7.862 
ATOM   5056  C2'  DG A 246    -218.430 586.065  -6.282 
ATOM   5057  C1'  DG A 246    -218.898 584.907  -7.159 
ATOM   5058  N9   DG A 246    -220.285 584.452  -6.862 
ATOM   5059  C8   DG A 246    -220.945 584.406  -5.654 
ATOM   5060  N7   DG A 246    -222.172 583.949  -5.734 
ATOM   5061  C5   DG A 246    -222.335 583.674  -7.090 
ATOM   5062  C6   DG A 246    -223.456 583.156  -7.790 
ATOM   5063  O6   DG A 246    -224.554 582.829  -7.348 
ATOM   5064  N1   DG A 246    -223.192 583.033  -9.161 
ATOM   5065  C2   DG A 246    -222.001 583.367  -9.775 
ATOM   5066  N2   DG A 246    -221.949 583.174 -11.096 
ATOM   5067  N3   DG A 246    -220.949 583.852  -9.119 
ATOM   5068  C4   DG A 246    -221.189 583.977  -7.787 
ATOM   5069  P    DC A 247    -215.919 587.831  -7.998 
ATOM   5070  OP1  DC A 247    -214.456 587.631  -7.886 
ATOM   5071  OP2  DC A 247    -216.516 588.801  -7.054 
ATOM   5072  O5'  DC A 247    -216.292 588.242  -9.498 
ATOM   5073  C5'  DC A 247    -216.511 587.204 -10.472 
ATOM   5074  C4'  DC A 247    -217.733 587.527 -11.308 
ATOM   5075  O4'  DC A 247    -218.962 587.021 -10.713 
ATOM   5076  C3'  DC A 247    -218.015 589.014 -11.528 
ATOM   5077  O3'  DC A 247    -218.521 589.196 -12.845 
ATOM   5078  C2'  DC A 247    -219.125 589.349 -10.531 
ATOM   5079  C1'  DC A 247    -219.925 588.064 -10.719 
ATOM   5080  N1   DC A 247    -220.900 587.800  -9.625 
ATOM   5081  C2   DC A 247    -222.103 587.184  -9.960 
ATOM   5082  O2   DC A 247    -222.310 586.884 -11.142 
ATOM   5083  N3   DC A 247    -223.005 586.936  -8.976 
ATOM   5084  C4   DC A 247    -222.743 587.276  -7.708 
ATOM   5085  N4   DC A 247    -223.655 587.013  -6.785 
ATOM   5086  C5   DC A 247    -221.512 587.912  -7.342 
ATOM   5087  C6   DC A 247    -220.624 588.152  -8.340 
ATOM   5088  P    DC A 248    -218.050 590.475 -13.686 
ATOM   5089  OP1  DC A 248    -216.753 590.189 -14.339 
ATOM   5090  OP2  DC A 248    -218.095 591.678 -12.827 
ATOM   5091  O5'  DC A 248    -219.201 590.564 -14.794 
ATOM   5092  C5'  DC A 248    -219.854 589.354 -15.223 
ATOM   5093  C4'  DC A 248    -221.351 589.576 -15.315 
ATOM   5094  O4'  DC A 248    -222.029 589.318 -14.052 
ATOM   5095  C3'  DC A 248    -221.792 590.992 -15.687 
ATOM   5096  O3'  DC A 248    -222.940 590.912 -16.522 
ATOM   5097  C2'  DC A 248    -222.199 591.632 -14.360 
ATOM   5098  C1'  DC A 248    -222.899 590.406 -13.780 
ATOM   5099  N1   DC A 248    -223.107 590.475 -12.307 
ATOM   5100  C2   DC A 248    -224.262 589.897 -11.786 
ATOM   5101  O2   DC A 248    -225.059 589.355 -12.561 
ATOM   5102  N3   DC A 248    -224.470 589.950 -10.446 
ATOM   5103  C4   DC A 248    -223.582 590.547  -9.640 
ATOM   5104  N4   DC A 248    -223.831 590.573  -8.340 
ATOM   5105  C5   DC A 248    -222.388 591.149 -10.156 
ATOM   5106  C6   DC A 248    -222.199 591.085 -11.498 
ATOM   5107  P    DG A 249    -223.076 591.925 -17.754 
ATOM   5108  OP1  DG A 249    -222.325 591.397 -18.915 
ATOM   5109  OP2  DG A 249    -222.715 593.291 -17.314 
ATOM   5110  O5'  DG A 249    -224.647 591.853 -18.050 
ATOM   5111  C5'  DG A 249    -225.356 590.633 -17.763 
ATOM   5112  C4'  DG A 249    -226.673 590.948 -17.081 
ATOM   5113  O4'  DG A 249    -226.542 591.037 -15.634 
ATOM   5114  C3'  DG A 249    -227.325 592.273 -17.475 
ATOM   5115  O3'  DG A 249    -228.736 592.098 -17.512 
ATOM   5116  C2'  DG A 249    -226.984 593.227 -16.330 
ATOM   5117  C1'  DG A 249    -227.186 592.224 -15.198 
ATOM   5118  N9   DG A 249    -226.565 592.641 -13.910 
ATOM   5119  C8   DG A 249    -225.403 593.349 -13.692 
ATOM   5120  N7   DG A 249    -225.132 593.555 -12.426 
ATOM   5121  C5   DG A 249    -226.191 592.942 -11.757 
ATOM   5122  C6   DG A 249    -226.453 592.832 -10.367 
ATOM   5123  O6   DG A 249    -225.795 593.260  -9.424 
ATOM   5124  N1   DG A 249    -227.641 592.126 -10.124 
ATOM   5125  C2   DG A 249    -228.465 591.597 -11.096 
ATOM   5126  N2   DG A 249    -229.553 590.957 -10.659 
ATOM   5127  N3   DG A 249    -228.218 591.700 -12.401 
ATOM   5128  C4   DG A 249    -227.070 592.381 -12.654 
ATOM   5129  P    DT A 250    -229.577 592.814 -18.671 
ATOM   5130  OP1  DT A 250    -229.547 591.979 -19.893 
ATOM   5131  OP2  DT A 250    -229.115 594.211 -18.829 
ATOM   5132  O5'  DT A 250    -231.050 592.803 -18.046 
ATOM   5133  C5'  DT A 250    -231.419 591.740 -17.147 
ATOM   5134  C4'  DT A 250    -232.171 592.305 -15.959 
ATOM   5135  O4'  DT A 250    -231.281 592.708 -14.879 
ATOM   5136  C3'  DT A 250    -233.008 593.555 -16.233 
ATOM   5137  O3'  DT A 250    -234.200 593.489 -15.462 
ATOM   5138  C2'  DT A 250    -232.155 594.712 -15.714 
ATOM   5139  C1'  DT A 250    -231.653 594.011 -14.455 
ATOM   5140  N1   DT A 250    -230.457 594.658 -13.845 
ATOM   5141  C2   DT A 250    -230.361 594.627 -12.475 
ATOM   5142  O2   DT A 250    -231.198 594.102 -11.763 
ATOM   5143  N3   DT A 250    -229.240 595.238 -11.946 
ATOM   5144  C4   DT A 250    -228.234 595.860 -12.656 
ATOM   5145  O4   DT A 250    -227.278 596.372 -12.071 
ATOM   5146  C5   DT A 250    -228.424 595.841 -14.087 
ATOM   5147  C7   DT A 250    -227.375 596.497 -14.936 
ATOM   5148  C6   DT A 250    -229.505 595.255 -14.628 
ATOM   5149  P    DT A 251    -235.574 593.989 -16.114 
ATOM   5150  OP1  DT A 251    -236.165 592.899 -16.923 
ATOM   5151  OP2  DT A 251    -235.353 595.272 -16.815 
ATOM   5152  O5'  DT A 251    -236.470 594.237 -14.810 
ATOM   5153  C5'  DT A 251    -236.231 593.438 -13.636 
ATOM   5154  C4'  DT A 251    -236.248 594.316 -12.400 
ATOM   5155  O4'  DT A 251    -234.940 594.880 -12.101 
ATOM   5156  C3'  DT A 251    -237.170 595.534 -12.462 
ATOM   5157  O3'  DT A 251    -237.748 595.740 -11.179 
ATOM   5158  C2'  DT A 251    -236.240 596.707 -12.770 
ATOM   5159  C1'  DT A 251    -235.097 596.270 -11.860 
ATOM   5160  N1   DT A 251    -233.801 596.941 -12.162 
ATOM   5161  C2   DT A 251    -232.975 597.214 -11.099 
ATOM   5162  O2   DT A 251    -233.260 596.932  -9.948 
ATOM   5163  N3   DT A 251    -231.783 597.837 -11.417 
ATOM   5164  C4   DT A 251    -231.362 598.199 -12.680 
ATOM   5165  O4   DT A 251    -230.272 598.753 -12.841 
ATOM   5166  C5   DT A 251    -232.296 597.872 -13.731 
ATOM   5167  C7   DT A 251    -231.915 598.233 -15.137 
ATOM   5168  C6   DT A 251    -233.462 597.267 -13.450 
ATOM   5169  P    DA A 252    -239.281 596.187 -11.081 
ATOM   5170  OP1  DA A 252    -240.152 594.993 -11.163 
ATOM   5171  OP2  DA A 252    -239.550 597.257 -12.067 
ATOM   5172  O5'  DA A 252    -239.339 596.794  -9.602 
ATOM   5173  C5'  DA A 252    -238.456 596.265  -8.595 
ATOM   5174  C4'  DA A 252    -237.851 597.398  -7.789 
ATOM   5175  O4'  DA A 252    -236.624 597.910  -8.385 
ATOM   5176  C3'  DA A 252    -238.726 598.640  -7.626 
ATOM   5177  O3'  DA A 252    -238.527 599.177  -6.324 
ATOM   5178  C2'  DA A 252    -238.183 599.635  -8.650 
ATOM   5179  C1'  DA A 252    -236.705 599.326  -8.430 
ATOM   5180  N9   DA A 252    -235.822 599.805  -9.529 
ATOM   5181  C8   DA A 252    -236.091 599.871 -10.866 
ATOM   5182  N7   DA A 252    -235.112 600.339 -11.577 
ATOM   5183  C5   DA A 252    -234.119 600.604 -10.643 
ATOM   5184  C6   DA A 252    -232.818 601.120 -10.764 
ATOM   5185  N6   DA A 252    -232.271 601.479 -11.935 
ATOM   5186  N1   DA A 252    -232.097 601.256  -9.636 
ATOM   5187  C2   DA A 252    -232.647 600.897  -8.476 
ATOM   5188  N3   DA A 252    -233.844 600.406  -8.241 
ATOM   5189  C4   DA A 252    -234.544 600.281  -9.387 
ATOM   5190  P    DA A 253    -239.784 599.756  -5.521 
ATOM   5191  OP1  DA A 253    -240.491 598.648  -4.841 
ATOM   5192  OP2  DA A 253    -240.607 600.592  -6.424 
ATOM   5193  O5'  DA A 253    -239.066 600.684  -4.435 
ATOM   5194  C5'  DA A 253    -237.749 600.328  -3.973 
ATOM   5195  C4'  DA A 253    -236.870 601.562  -3.912 
ATOM   5196  O4'  DA A 253    -236.194 601.826  -5.174 
ATOM   5197  C3'  DA A 253    -237.587 602.874  -3.597 
ATOM   5198  O3'  DA A 253    -236.744 603.674  -2.776 
ATOM   5199  C2'  DA A 253    -237.743 603.565  -4.951 
ATOM   5200  C1'  DA A 253    -236.368 603.197  -5.497 
ATOM   5201  N9   DA A 253    -236.252 603.343  -6.975 
ATOM   5202  C8   DA A 253    -237.206 603.125  -7.927 
ATOM   5203  N7   DA A 253    -236.797 603.341  -9.139 
ATOM   5204  C5   DA A 253    -235.474 603.730  -8.982 
ATOM   5205  C6   DA A 253    -234.480 604.100  -9.902 
ATOM   5206  N6   DA A 253    -234.676 604.140 -11.228 
ATOM   5207  N1   DA A 253    -233.271 604.430  -9.409 
ATOM   5208  C2   DA A 253    -233.082 604.388  -8.091 
ATOM   5209  N3   DA A 253    -233.930 604.059  -7.140 
ATOM   5210  C4   DA A 253    -235.131 603.734  -7.660 
ATOM   5211  P    DC A 254    -237.396 604.518  -1.583 
ATOM   5212  OP1  DC A 254    -237.555 603.653  -0.393 
ATOM   5213  OP2  DC A 254    -238.623 605.192  -2.064 
ATOM   5214  O5'  DC A 254    -236.257 605.608  -1.308 
ATOM   5215  C5'  DC A 254    -234.883 605.261  -1.562 
ATOM   5216  C4'  DC A 254    -234.185 606.402  -2.274 
ATOM   5217  O4'  DC A 254    -234.318 606.319  -3.722 
ATOM   5218  C3'  DC A 254    -234.689 607.805  -1.937 
ATOM   5219  O3'  DC A 254    -233.583 608.700  -1.915 
ATOM   5220  C2'  DC A 254    -235.595 608.182  -3.110 
ATOM   5221  C1'  DC A 254    -234.717 607.591  -4.208 
ATOM   5222  N1   DC A 254    -235.429 607.389  -5.501 
ATOM   5223  C2   DC A 254    -234.706 607.573  -6.677 
ATOM   5224  O2   DC A 254    -233.514 607.892  -6.600 
ATOM   5225  N3   DC A 254    -235.337 607.394  -7.865 
ATOM   5226  C4   DC A 254    -236.630 607.048  -7.906 
ATOM   5227  N4   DC A 254    -237.201 606.886  -9.090 
ATOM   5228  C5   DC A 254    -237.392 606.855  -6.708 
ATOM   5229  C6   DC A 254    -236.743 607.039  -5.531 
ATOM   5230  P    DA A 255    -233.532 609.842  -0.795 
ATOM   5231  OP1  DA A 255    -232.970 609.283   0.457 
ATOM   5232  OP2  DA A 255    -234.859 610.484  -0.680 
ATOM   5233  O5'  DA A 255    -232.490 610.871  -1.439 
ATOM   5234  C5'  DA A 255    -231.457 610.367  -2.307 
ATOM   5235  C4'  DA A 255    -231.323 611.258  -3.525 
ATOM   5236  O4'  DA A 255    -232.215 610.860  -4.605 
ATOM   5237  C3'  DA A 255    -231.644 612.736  -3.307 
ATOM   5238  O3'  DA A 255    -230.756 613.521  -4.095 
ATOM   5239  C2'  DA A 255    -233.060 612.909  -3.855 
ATOM   5240  C1'  DA A 255    -232.887 612.017  -5.081 
ATOM   5241  N9   DA A 255    -234.173 611.585  -5.694 
ATOM   5242  C8   DA A 255    -235.357 611.303  -5.074 
ATOM   5243  N7   DA A 255    -236.304 610.952  -5.888 
ATOM   5244  C5   DA A 255    -235.706 611.003  -7.140 
ATOM   5245  C6   DA A 255    -236.190 610.739  -8.432 
ATOM   5246  N6   DA A 255    -237.448 610.351  -8.686 
ATOM   5247  N1   DA A 255    -235.331 610.889  -9.456 
ATOM   5248  C2   DA A 255    -234.083 611.274  -9.198 
ATOM   5249  N3   DA A 255    -233.521 611.548  -8.040 
ATOM   5250  C4   DA A 255    -234.402 611.391  -7.032 
ATOM   5251  P    DA A 256    -230.170 614.879  -3.481 
ATOM   5252  OP1  DA A 256    -228.989 614.575  -2.642 
ATOM   5253  OP2  DA A 256    -231.257 615.635  -2.822 
ATOM   5254  O5'  DA A 256    -229.707 615.649  -4.806 
ATOM   5255  C5'  DA A 256    -229.282 614.881  -5.946 
ATOM   5256  C4'  DA A 256    -229.882 615.460  -7.214 
ATOM   5257  O4'  DA A 256    -231.192 614.901  -7.513 
ATOM   5258  C3'  DA A 256    -230.118 616.970  -7.208 
ATOM   5259  O3'  DA A 256    -229.845 617.484  -8.506 
ATOM   5260  C2'  DA A 256    -231.612 617.127  -6.926 
ATOM   5261  C1'  DA A 256    -232.080 615.970  -7.804 
ATOM   5262  N9   DA A 256    -233.467 615.514  -7.506 
ATOM   5263  C8   DA A 256    -234.106 615.476  -6.301 
ATOM   5264  N7   DA A 256    -235.320 615.026  -6.365 
ATOM   5265  C5   DA A 256    -235.502 614.745  -7.712 
ATOM   5266  C6   DA A 256    -236.593 614.235  -8.435 
ATOM   5267  N6   DA A 256    -237.762 613.901  -7.872 
ATOM   5268  N1   DA A 256    -236.437 614.080  -9.763 
ATOM   5269  C2   DA A 256    -235.272 614.413 -10.317 
ATOM   5270  N3   DA A 256    -234.190 614.896  -9.748 
ATOM   5271  C4   DA A 256    -234.372 615.042  -8.419 
ATOM   5272  P    DC A 257    -229.100 618.893  -8.642 
ATOM   5273  OP1  DC A 257    -227.638 618.694  -8.530 
ATOM   5274  OP2  DC A 257    -229.697 619.863  -7.698 
ATOM   5275  O5'  DC A 257    -229.474 619.304 -10.143 
ATOM   5276  C5'  DC A 257    -229.693 618.267 -11.117 
ATOM   5277  C4'  DC A 257    -230.915 618.590 -11.953 
ATOM   5278  O4'  DC A 257    -232.144 618.084 -11.357 
ATOM   5279  C3'  DC A 257    -231.197 620.076 -12.173 
ATOM   5280  O3'  DC A 257    -231.703 620.259 -13.489 
ATOM   5281  C2'  DC A 257    -232.306 620.411 -11.176 
ATOM   5282  C1'  DC A 257    -233.107 619.127 -11.364 
ATOM   5283  N1   DC A 257    -234.082 618.863 -10.269 
ATOM   5284  C2   DC A 257    -235.285 618.247 -10.604 
ATOM   5285  O2   DC A 257    -235.491 617.947 -11.786 
ATOM   5286  N3   DC A 257    -236.187 617.998  -9.621 
ATOM   5287  C4   DC A 257    -235.925 618.339  -8.353 
ATOM   5288  N4   DC A 257    -236.837 618.076  -7.429 
ATOM   5289  C5   DC A 257    -234.694 618.974  -7.986 
ATOM   5290  C6   DC A 257    -233.806 619.214  -8.984 
ATOM   5291  P    DA A 258    -231.232 621.537 -14.331 
ATOM   5292  OP1  DA A 258    -229.935 621.252 -14.983 
ATOM   5293  OP2  DA A 258    -231.276 622.740 -13.471 
ATOM   5294  O5'  DA A 258    -232.383 621.627 -15.439 
ATOM   5295  C5'  DA A 258    -233.036 620.416 -15.868 
ATOM   5296  C4'  DA A 258    -234.533 620.639 -15.959 
ATOM   5297  O4'  DA A 258    -235.211 620.380 -14.697 
ATOM   5298  C3'  DA A 258    -234.973 622.054 -16.331 
ATOM   5299  O3'  DA A 258    -236.122 621.974 -17.166 
ATOM   5300  C2'  DA A 258    -235.381 622.694 -15.004 
ATOM   5301  C1'  DA A 258    -236.081 621.468 -14.425 
ATOM   5302  N9   DA A 258    -236.288 621.538 -12.952 
ATOM   5303  C8   DA A 258    -235.483 622.107 -12.007 
ATOM   5304  N7   DA A 258    -235.940 622.005 -10.797 
ATOM   5305  C5   DA A 258    -237.137 621.318 -10.949 
ATOM   5306  C6   DA A 258    -238.108 620.893 -10.027 
ATOM   5307  N6   DA A 258    -238.020 621.108  -8.707 
ATOM   5308  N1   DA A 258    -239.177 620.236 -10.514 
ATOM   5309  C2   DA A 258    -239.258 620.024 -11.826 
ATOM   5310  N3   DA A 258    -238.420 620.372 -12.777 
ATOM   5311  C4   DA A 258    -237.359 621.028 -12.264 
ATOM   5312  P    DA A 259    -236.258 622.987 -18.399 
ATOM   5313  OP1  DA A 259    -235.507 622.459 -19.560 
ATOM   5314  OP2  DA A 259    -235.897 624.353 -17.959 
ATOM   5315  O5'  DA A 259    -237.828 622.916 -18.695 
ATOM   5316  C5'  DA A 259    -238.538 621.696 -18.407 
ATOM   5317  C4'  DA A 259    -239.855 622.010 -17.726 
ATOM   5318  O4'  DA A 259    -239.723 622.100 -16.279 
ATOM   5319  C3'  DA A 259    -240.507 623.336 -18.119 
ATOM   5320  O3'  DA A 259    -241.918 623.161 -18.156 
ATOM   5321  C2'  DA A 259    -240.166 624.290 -16.974 
ATOM   5322  C1'  DA A 259    -240.368 623.287 -15.842 
ATOM   5323  N9   DA A 259    -239.747 623.704 -14.555 
ATOM   5324  C8   DA A 259    -238.593 624.406 -14.357 
ATOM   5325  N7   DA A 259    -238.313 624.617 -13.108 
ATOM   5326  C5   DA A 259    -239.359 624.012 -12.425 
ATOM   5327  C6   DA A 259    -239.649 623.885 -11.056 
ATOM   5328  N6   DA A 259    -238.871 624.386 -10.086 
ATOM   5329  N1   DA A 259    -240.771 623.222 -10.720 
ATOM   5330  C2   DA A 259    -241.539 622.726 -11.689 
ATOM   5331  N3   DA A 259    -241.372 622.782 -12.992 
ATOM   5332  C4   DA A 259    -240.242 623.450 -13.302 
ATOM   5333  P    DG A 260    -242.759 623.877 -19.316 
ATOM   5334  OP1  DG A 260    -242.729 623.041 -20.537 
ATOM   5335  OP2  DG A 260    -242.297 625.273 -19.473 
ATOM   5336  O5'  DG A 260    -244.232 623.865 -18.691 
ATOM   5337  C5'  DG A 260    -244.601 622.803 -17.792 
ATOM   5338  C4'  DG A 260    -245.353 623.367 -16.603 
ATOM   5339  O4'  DG A 260    -244.463 623.771 -15.523 
ATOM   5340  C3'  DG A 260    -246.189 624.617 -16.878 
ATOM   5341  O3'  DG A 260    -247.382 624.552 -16.106 
ATOM   5342  C2'  DG A 260    -245.337 625.775 -16.358 
ATOM   5343  C1'  DG A 260    -244.834 625.074 -15.100 
ATOM   5344  N9   DG A 260    -243.639 625.721 -14.490 
ATOM   5345  C8   DG A 260    -242.588 626.364 -15.105 
ATOM   5346  N7   DG A 260    -241.686 626.829 -14.274 
ATOM   5347  C5   DG A 260    -242.176 626.469 -13.020 
ATOM   5348  C6   DG A 260    -241.635 626.698 -11.728 
ATOM   5349  O6   DG A 260    -240.596 627.275 -11.420 
ATOM   5350  N1   DG A 260    -242.458 626.163 -10.727 
ATOM   5351  C2   DG A 260    -243.646 625.495 -10.945 
ATOM   5352  N2   DG A 260    -244.284 625.060  -9.855 
ATOM   5353  N3   DG A 260    -244.153 625.279 -12.158 
ATOM   5354  C4   DG A 260    -243.367 625.792 -13.140 
ATOM   5355  P    DC A 261    -248.756 625.051 -16.758 
ATOM   5356  OP1  DC A 261    -249.346 623.962 -17.567 
ATOM   5357  OP2  DC A 261    -248.535 626.335 -17.460 
ATOM   5358  O5'  DC A 261    -249.652 625.299 -15.455 
ATOM   5359  C5'  DC A 261    -249.412 624.501 -14.281 
ATOM   5360  C4'  DC A 261    -249.430 625.378 -13.045 
ATOM   5361  O4'  DC A 261    -248.122 625.943 -12.746 
ATOM   5362  C3'  DC A 261    -250.352 626.596 -13.107 
ATOM   5363  O3'  DC A 261    -250.930 626.802 -11.824 
ATOM   5364  C2'  DC A 261    -249.422 627.770 -13.415 
ATOM   5365  C1'  DC A 261    -248.279 627.333 -12.505 
ATOM   5366  N1   DC A 261    -246.983 628.004 -12.807 
ATOM   5367  C2   DC A 261    -246.134 628.287 -11.740 
ATOM   5368  O2   DC A 261    -246.487 627.973 -10.598 
ATOM   5369  N3   DC A 261    -244.949 628.899 -11.994 
ATOM   5370  C4   DC A 261    -244.603 629.223 -13.247 
ATOM   5371  N4   DC A 261    -243.437 629.818 -13.443 
ATOM   5372  C5   DC A 261    -245.462 628.941 -14.358 
ATOM   5373  C6   DC A 261    -246.642 628.329 -14.084 
ATOM   5374  P    DA A 262    -252.463 627.250 -11.725 
ATOM   5375  OP1  DA A 262    -253.334 626.056 -11.808 
ATOM   5376  OP2  DA A 262    -252.732 628.319 -12.711 
ATOM   5377  O5'  DA A 262    -252.521 627.857 -10.246 
ATOM   5378  C5'  DA A 262    -251.638 627.328  -9.239 
ATOM   5379  C4'  DA A 262    -251.032 628.461  -8.434 
ATOM   5380  O4'  DA A 262    -249.806 628.972  -9.029 
ATOM   5381  C3'  DA A 262    -251.908 629.703  -8.270 
ATOM   5382  O3'  DA A 262    -251.708 630.239  -6.968 
ATOM   5383  C2'  DA A 262    -251.365 630.698  -9.295 
ATOM   5384  C1'  DA A 262    -249.887 630.389  -9.074 
ATOM   5385  N9   DA A 262    -249.003 630.868 -10.174 
ATOM   5386  C8   DA A 262    -249.273 630.933 -11.510 
ATOM   5387  N7   DA A 262    -248.294 631.401 -12.221 
ATOM   5388  C5   DA A 262    -247.300 631.666 -11.288 
ATOM   5389  C6   DA A 262    -246.000 632.183 -11.409 
ATOM   5390  N6   DA A 262    -245.453 632.542 -12.579 
ATOM   5391  N1   DA A 262    -245.279 632.319 -10.280 
ATOM   5392  C2   DA A 262    -245.829 631.960  -9.121 
ATOM   5393  N3   DA A 262    -247.026 631.469  -8.886 
ATOM   5394  C4   DA A 262    -247.726 631.343 -10.031 
ATOM   5395  P    DT A 263    -252.966 630.819  -6.166 
ATOM   5396  OP1  DT A 263    -253.673 629.710  -5.485 
ATOM   5397  OP2  DT A 263    -253.788 631.655  -7.068 
ATOM   5398  O5'  DT A 263    -252.248 631.747  -5.079 
ATOM   5399  C5'  DT A 263    -250.931 631.391  -4.618 
ATOM   5400  C4'  DT A 263    -250.052 632.624  -4.557 
ATOM   5401  O4'  DT A 263    -249.376 632.888  -5.819 
ATOM   5402  C3'  DT A 263    -250.769 633.937  -4.241 
ATOM   5403  O3'  DT A 263    -249.926 634.736  -3.421 
ATOM   5404  C2'  DT A 263    -250.925 634.628  -5.596 
ATOM   5405  C1'  DT A 263    -249.550 634.259  -6.142 
ATOM   5406  N1   DT A 263    -249.433 634.405  -7.620 
ATOM   5407  C2   DT A 263    -248.218 634.811  -8.114 
ATOM   5408  O2   DT A 263    -247.257 635.049  -7.402 
ATOM   5409  N3   DT A 263    -248.147 634.936  -9.488 
ATOM   5410  C4   DT A 263    -249.167 634.694 -10.385 
ATOM   5411  O4   DT A 263    -248.986 634.841 -11.595 
ATOM   5412  C5   DT A 263    -250.405 634.273  -9.771 
ATOM   5413  C7   DT A 263    -251.567 633.990 -10.677 
ATOM   5414  C6   DT A 263    -250.501 634.144  -8.438 
ATOM   5415  P    DT A 264    -250.578 635.581  -2.227 
ATOM   5416  OP1  DT A 264    -250.737 634.715  -1.037 
ATOM   5417  OP2  DT A 264    -251.805 636.254  -2.709 
ATOM   5418  O5'  DT A 264    -249.439 636.671  -1.952 
ATOM   5419  C5'  DT A 264    -248.065 636.324  -2.206 
ATOM   5420  C4'  DT A 264    -247.367 637.465  -2.918 
ATOM   5421  O4'  DT A 264    -247.500 637.382  -4.366 
ATOM   5422  C3'  DT A 264    -247.871 638.868  -2.582 
ATOM   5423  O3'  DT A 264    -246.765 639.763  -2.559 
ATOM   5424  C2'  DT A 264    -248.777 639.245  -3.755 
ATOM   5425  C1'  DT A 264    -247.899 638.654  -4.853 
ATOM   5426  N1   DT A 264    -248.611 638.452  -6.146 
ATOM   5427  C2   DT A 264    -247.884 638.637  -7.296 
ATOM   5428  O2   DT A 264    -246.706 638.952  -7.293 
ATOM   5429  N3   DT A 264    -248.578 638.442  -8.475 
ATOM   5430  C4   DT A 264    -249.906 638.085  -8.594 
ATOM   5431  O4   DT A 264    -250.418 637.939  -9.706 
ATOM   5432  C5   DT A 264    -250.585 637.914  -7.332 
ATOM   5433  C7   DT A 264    -252.034 637.527  -7.370 
ATOM   5434  C6   DT A 264    -249.934 638.098  -6.171 
ATOM   5435  P    DC A 265    -246.713 640.904  -1.439 
ATOM   5436  OP1  DC A 265    -246.152 640.346  -0.188 
ATOM   5437  OP2  DC A 265    -248.041 641.547  -1.324 
ATOM   5438  O5'  DC A 265    -245.672 641.933  -2.084 
ATOM   5439  C5'  DC A 265    -244.639 641.429  -2.951 
ATOM   5440  C4'  DC A 265    -244.505 642.320  -4.170 
ATOM   5441  O4'  DC A 265    -245.397 641.922  -5.250 
ATOM   5442  C3'  DC A 265    -244.826 643.799  -3.952 
ATOM   5443  O3'  DC A 265    -243.938 644.584  -4.739 
ATOM   5444  C2'  DC A 265    -246.242 643.972  -4.500 
ATOM   5445  C1'  DC A 265    -246.069 643.079  -5.725 
ATOM   5446  N1   DC A 265    -247.355 642.648  -6.339 
ATOM   5447  C2   DC A 265    -247.397 642.502  -7.723 
ATOM   5448  O2   DC A 265    -246.374 642.735  -8.379 
ATOM   5449  N3   DC A 265    -248.561 642.111  -8.302 
ATOM   5450  C4   DC A 265    -249.646 641.869  -7.558 
ATOM   5451  N4   DC A 265    -250.757 641.489  -8.170 
ATOM   5452  C5   DC A 265    -249.624 642.013  -6.132 
ATOM   5453  C6   DC A 265    -248.452 642.406  -5.572 
ATOM   5454  P    DT A 266    -243.352 645.942  -4.126 
ATOM   5455  OP1  DT A 266    -242.171 645.638  -3.287 
ATOM   5456  OP2  DT A 266    -244.439 646.698  -3.466 
ATOM   5457  O5'  DT A 266    -242.889 646.712  -5.450 
ATOM   5458  C5'  DT A 266    -242.464 645.944  -6.591 
ATOM   5459  C4'  DT A 266    -243.064 646.522  -7.858 
ATOM   5460  O4'  DT A 266    -244.374 645.963  -8.157 
ATOM   5461  C3'  DT A 266    -243.300 648.033  -7.852 
ATOM   5462  O3'  DT A 266    -243.027 648.546  -9.151 
ATOM   5463  C2'  DT A 266    -244.794 648.190  -7.571 
ATOM   5464  C1'  DT A 266    -245.262 647.032  -8.448 
ATOM   5465  N1   DT A 266    -246.648 646.577  -8.151 
ATOM   5466  C2   DT A 266    -247.402 646.135  -9.211 
ATOM   5467  O2   DT A 266    -246.984 646.104 -10.355 
ATOM   5468  N3   DT A 266    -248.682 645.722  -8.897 
ATOM   5469  C4   DT A 266    -249.256 645.715  -7.641 
ATOM   5470  O4   DT A 266    -250.413 645.322  -7.483 
ATOM   5471  C5   DT A 266    -248.386 646.197  -6.594 
ATOM   5472  C7   DT A 266    -248.933 646.222  -5.196 
ATOM   5473  C6   DT A 266    -247.137 646.605  -6.871 
ATOM   5474  P    DA A 267    -242.282 649.956  -9.287 
ATOM   5475  OP1  DA A 267    -240.820 649.756  -9.174 
ATOM   5476  OP2  DA A 267    -242.879 650.926  -8.343 
ATOM   5477  O5'  DA A 267    -242.656 650.367 -10.787 
ATOM   5478  C5'  DA A 267    -242.875 649.329 -11.761 
ATOM   5479  C4'  DA A 267    -244.097 649.653 -12.597 
ATOM   5480  O4'  DA A 267    -245.326 649.147 -12.002 
ATOM   5481  C3'  DA A 267    -244.379 651.139 -12.817 
ATOM   5482  O3'  DA A 267    -244.885 651.322 -14.134 
ATOM   5483  C2'  DA A 267    -245.488 651.474 -11.820 
ATOM   5484  C1'  DA A 267    -246.289 650.189 -12.008 
ATOM   5485  N9   DA A 267    -247.264 649.926 -10.913 
ATOM   5486  C8   DA A 267    -247.143 650.212  -9.583 
ATOM   5487  N7   DA A 267    -248.171 649.858  -8.876 
ATOM   5488  C5   DA A 267    -249.038 649.295  -9.803 
ATOM   5489  C6   DA A 267    -250.315 648.723  -9.679 
ATOM   5490  N6   DA A 267    -250.971 648.620  -8.515 
ATOM   5491  N1   DA A 267    -250.896 648.259 -10.802 
ATOM   5492  C2   DA A 267    -250.239 648.364 -11.957 
ATOM   5493  N3   DA A 267    -249.051 648.876 -12.192 
ATOM   5494  C4   DA A 267    -248.491 649.333 -11.053 
ATOM   5495  P    DT A 268    -244.414 652.600 -14.975 
ATOM   5496  OP1  DT A 268    -243.117 652.315 -15.628 
ATOM   5497  OP2  DT A 268    -244.458 653.803 -14.116 
ATOM   5498  O5'  DT A 268    -245.565 652.689 -16.083 
ATOM   5499  C5'  DT A 268    -246.218 651.479 -16.512 
ATOM   5500  C4'  DT A 268    -247.715 651.701 -16.604 
ATOM   5501  O4'  DT A 268    -248.393 651.443 -15.341 
ATOM   5502  C3'  DT A 268    -248.155 653.117 -16.976 
ATOM   5503  O3'  DT A 268    -249.304 653.037 -17.811 
ATOM   5504  C2'  DT A 268    -248.563 653.757 -15.648 
ATOM   5505  C1'  DT A 268    -249.263 652.531 -15.069 
ATOM   5506  N1   DT A 268    -249.470 652.601 -13.596 
ATOM   5507  C2   DT A 268    -250.615 652.025 -13.098 
ATOM   5508  O2   DT A 268    -251.442 651.475 -13.804 
ATOM   5509  N3   DT A 268    -250.774 652.110 -11.729 
ATOM   5510  C4   DT A 268    -249.904 652.707 -10.839 
ATOM   5511  O4   DT A 268    -250.155 652.721  -9.631 
ATOM   5512  C5   DT A 268    -248.733 653.283 -11.456 
ATOM   5513  C7   DT A 268    -247.734 653.953 -10.558 
ATOM   5514  C6   DT A 268    -248.553 653.215 -12.784 
ATOM   5515  P    DT A 269    -249.440 654.050 -19.043 
ATOM   5516  OP1  DT A 269    -248.689 653.522 -20.204 
ATOM   5517  OP2  DT A 269    -249.079 655.416 -18.603 
ATOM   5518  O5'  DT A 269    -251.010 653.978 -19.339 
ATOM   5519  C5'  DT A 269    -251.720 652.758 -19.052 
ATOM   5520  C4'  DT A 269    -253.037 653.073 -18.370 
ATOM   5521  O4'  DT A 269    -252.905 653.162 -16.923 
ATOM   5522  C3'  DT A 269    -253.689 654.398 -18.764 
ATOM   5523  O3'  DT A 269    -255.100 654.224 -18.801 
ATOM   5524  C2'  DT A 269    -253.348 655.352 -17.619 
ATOM   5525  C1'  DT A 269    -253.549 654.349 -16.487 
ATOM   5526  N1   DT A 269    -252.929 654.766 -15.199 
ATOM   5527  C2   DT A 269    -253.585 654.412 -14.045 
ATOM   5528  O2   DT A 269    -254.629 653.784 -14.042 
ATOM   5529  N3   DT A 269    -252.980 654.817 -12.870 
ATOM   5530  C4   DT A 269    -251.803 655.529 -12.759 
ATOM   5531  O4   DT A 269    -251.358 655.835 -11.651 
ATOM   5532  C5   DT A 269    -251.189 655.854 -14.024 
ATOM   5533  C7   DT A 269    -249.904 656.628 -13.993 
ATOM   5534  C6   DT A 269    -251.755 655.474 -15.181 
ATOM   5535  P    DG A 270    -255.941 654.939 -19.960 
ATOM   5536  OP1  DG A 270    -255.911 654.104 -21.181 
ATOM   5537  OP2  DG A 270    -255.479 656.336 -20.118 
ATOM   5538  O5'  DG A 270    -257.414 654.928 -19.335 
ATOM   5539  C5'  DG A 270    -257.783 653.865 -18.436 
ATOM   5540  C4'  DG A 270    -258.535 654.430 -17.248 
ATOM   5541  O4'  DG A 270    -257.645 654.833 -16.168 
ATOM   5542  C3'  DG A 270    -259.371 655.680 -17.522 
ATOM   5543  O3'  DG A 270    -260.564 655.615 -16.751 
ATOM   5544  C2'  DG A 270    -258.519 656.838 -17.003 
ATOM   5545  C1'  DG A 270    -258.016 656.136 -15.744 
ATOM   5546  N9   DG A 270    -256.821 656.783 -15.134 
ATOM   5547  C8   DG A 270    -255.770 657.426 -15.750 
ATOM   5548  N7   DG A 270    -254.868 657.891 -14.919 
ATOM   5549  C5   DG A 270    -255.358 657.531 -13.664 
ATOM   5550  C6   DG A 270    -254.817 657.760 -12.372 
ATOM   5551  O6   DG A 270    -253.778 658.337 -12.064 
ATOM   5552  N1   DG A 270    -255.640 657.226 -11.371 
ATOM   5553  C2   DG A 270    -256.828 656.557 -11.590 
ATOM   5554  N2   DG A 270    -257.466 656.122 -10.500 
ATOM   5555  N3   DG A 270    -257.335 656.342 -12.802 
ATOM   5556  C4   DG A 270    -256.549 656.855 -13.785 
ATOM   5557  P    DA A 271    -261.938 656.114 -17.403 
ATOM   5558  OP1  DA A 271    -262.528 655.024 -18.212 
ATOM   5559  OP2  DA A 271    -261.717 657.397 -18.104 
ATOM   5560  O5'  DA A 271    -262.834 656.362 -16.099 
ATOM   5561  C5'  DA A 271    -262.594 655.563 -14.925 
ATOM   5562  C4'  DA A 271    -262.612 656.441 -13.689 
ATOM   5563  O4'  DA A 271    -261.304 657.005 -13.390 
ATOM   5564  C3'  DA A 271    -263.533 657.659 -13.751 
ATOM   5565  O3'  DA A 271    -264.111 657.865 -12.468 
ATOM   5566  C2'  DA A 271    -262.604 658.832 -14.059 
ATOM   5567  C1'  DA A 271    -261.460 658.396 -13.149 
ATOM   5568  N9   DA A 271    -260.165 659.066 -13.451 
ATOM   5569  C8   DA A 271    -259.675 659.457 -14.665 
ATOM   5570  N7   DA A 271    -258.508 660.020 -14.602 
ATOM   5571  C5   DA A 271    -258.200 660.003 -13.249 
ATOM   5572  C6   DA A 271    -257.086 660.458 -12.525 
ATOM   5573  N6   DA A 271    -256.025 661.048 -13.094 
ATOM   5574  N1   DA A 271    -257.102 660.286 -11.190 
ATOM   5575  C2   DA A 271    -258.159 659.699 -10.631 
ATOM   5576  N3   DA A 271    -259.250 659.236 -11.201 
ATOM   5577  C4   DA A 271    -259.209 659.421 -12.536 
ATOM   5578  P    DT A 272    -265.645 658.312 -12.369 
ATOM   5579  OP1  DT A 272    -266.516 657.119 -12.452 
ATOM   5580  OP2  DT A 272    -265.914 659.382 -13.356 
ATOM   5581  O5'  DT A 272    -265.703 658.919 -10.891 
ATOM   5582  C5'  DT A 272    -264.820 658.390  -9.884 
ATOM   5583  C4'  DT A 272    -264.214 659.523  -9.078 
ATOM   5584  O4'  DT A 272    -262.988 660.035  -9.674 
ATOM   5585  C3'  DT A 272    -265.090 660.765  -8.915 
ATOM   5586  O3'  DT A 272    -264.890 661.302  -7.613 
ATOM   5587  C2'  DT A 272    -264.547 661.760  -9.939 
ATOM   5588  C1'  DT A 272    -263.069 661.451  -9.719 
ATOM   5589  N1   DT A 272    -262.185 661.930 -10.818 
ATOM   5590  C2   DT A 272    -260.932 662.370 -10.466 
ATOM   5591  O2   DT A 272    -260.531 662.379  -9.316 
ATOM   5592  N3   DT A 272    -260.142 662.807 -11.513 
ATOM   5593  C4   DT A 272    -260.494 662.839 -12.846 
ATOM   5594  O4   DT A 272    -259.700 663.254 -13.694 
ATOM   5595  C5   DT A 272    -261.828 662.359 -13.115 
ATOM   5596  C7   DT A 272    -262.291 662.361 -14.543 
ATOM   5597  C6   DT A 272    -262.618 661.928 -12.119 
ATOM   5598  P    DA A 273    -266.148 661.881  -6.810 
ATOM   5599  OP1  DA A 273    -266.855 660.773  -6.130 
ATOM   5600  OP2  DA A 273    -266.970 662.717  -7.713 
ATOM   5601  O5'  DA A 273    -265.430 662.809  -5.724 
ATOM   5602  C5'  DA A 273    -264.113 662.453  -5.262 
ATOM   5603  C4'  DA A 273    -263.234 663.687  -5.201 
ATOM   5604  O4'  DA A 273    -262.558 663.951  -6.463 
ATOM   5605  C3'  DA A 273    -263.951 665.000  -4.886 
ATOM   5606  O3'  DA A 273    -263.108 665.799  -4.065 
ATOM   5607  C2'  DA A 273    -264.107 665.691  -6.240 
ATOM   5608  C1'  DA A 273    -262.732 665.322  -6.786 
ATOM   5609  N9   DA A 273    -262.615 665.468  -8.264 
ATOM   5610  C8   DA A 273    -263.570 665.251  -9.216 
ATOM   5611  N7   DA A 273    -263.161 665.466 -10.427 
ATOM   5612  C5   DA A 273    -261.838 665.855 -10.271 
ATOM   5613  C6   DA A 273    -260.844 666.225 -11.191 
ATOM   5614  N6   DA A 273    -261.040 666.266 -12.517 
ATOM   5615  N1   DA A 273    -259.635 666.555 -10.698 
ATOM   5616  C2   DA A 273    -259.445 666.513  -9.379 
ATOM   5617  N3   DA A 273    -260.293 666.185  -8.429 
ATOM   5618  C4   DA A 273    -261.495 665.859  -8.949 
ATOM   5619  P    DA A 274    -263.760 666.643  -2.872 
ATOM   5620  OP1  DA A 274    -263.919 665.778  -1.682 
ATOM   5621  OP2  DA A 274    -264.987 667.317  -3.353 
ATOM   5622  O5'  DA A 274    -262.621 667.733  -2.597 
ATOM   5623  C5'  DA A 274    -261.247 667.386  -2.851 
ATOM   5624  C4'  DA A 274    -260.549 668.527  -3.563 
ATOM   5625  O4'  DA A 274    -260.682 668.444  -5.011 
ATOM   5626  C3'  DA A 274    -261.053 669.931  -3.226 
ATOM   5627  O3'  DA A 274    -259.947 670.825  -3.204 
ATOM   5628  C2'  DA A 274    -261.959 670.307  -4.399 
ATOM   5629  C1'  DA A 274    -261.081 669.716  -5.497 
ATOM   5630  N9   DA A 274    -261.793 669.515  -6.790 
ATOM   5631  C8   DA A 274    -263.097 669.164  -6.994 
ATOM   5632  N7   DA A 274    -263.424 669.067  -8.245 
ATOM   5633  C5   DA A 274    -262.252 669.374  -8.923 
ATOM   5634  C6   DA A 274    -261.940 669.446 -10.290 
ATOM   5635  N6   DA A 274    -262.825 669.201 -11.266 
ATOM   5636  N1   DA A 274    -260.677 669.781 -10.620 
ATOM   5637  C2   DA A 274    -259.802 670.023  -9.646 
ATOM   5638  N3   DA A 274    -259.978 669.988  -8.343 
ATOM   5639  C4   DA A 274    -261.248 669.650  -8.040 
ATOM   5640  P    DG A 275    -259.895 671.967  -2.083 
ATOM   5641  OP1  DG A 275    -259.334 671.409  -0.832 
ATOM   5642  OP2  DG A 275    -261.223 672.610  -1.969 
ATOM   5643  O5'  DG A 275    -258.854 672.996  -2.728 
ATOM   5644  C5'  DG A 275    -257.821 672.492  -3.596 
ATOM   5645  C4'  DG A 275    -257.687 673.383  -4.814 
ATOM   5646  O4'  DG A 275    -258.579 672.985  -5.894 
ATOM   5647  C3'  DG A 275    -258.008 674.861  -4.596 
ATOM   5648  O3'  DG A 275    -257.120 675.647  -5.384 
ATOM   5649  C2'  DG A 275    -259.424 675.035  -5.144 
ATOM   5650  C1'  DG A 275    -259.251 674.142  -6.369 
ATOM   5651  N9   DG A 275    -260.536 673.711  -6.983 
ATOM   5652  C8   DG A 275    -261.739 673.423  -6.375 
ATOM   5653  N7   DG A 275    -262.688 673.068  -7.208 
ATOM   5654  C5   DG A 275    -262.070 673.126  -8.457 
ATOM   5655  C6   DG A 275    -262.591 672.851  -9.747 
ATOM   5656  O6   DG A 275    -263.724 672.493 -10.060 
ATOM   5657  N1   DG A 275    -261.620 673.036 -10.742 
ATOM   5658  C2   DG A 275    -260.317 673.434 -10.518 
ATOM   5659  N2   DG A 275    -259.546 673.552 -11.601 
ATOM   5660  N3   DG A 275    -259.829 673.691  -9.306 
ATOM   5661  C4   DG A 275    -260.758 673.517  -8.331 
ATOM   5662  P    DG A 276    -256.534 677.004  -4.770 
ATOM   5663  OP1  DG A 276    -255.353 676.700  -3.931 
ATOM   5664  OP2  DG A 276    -257.621 677.761  -4.111 
ATOM   5665  O5'  DG A 276    -256.071 677.774  -6.095 
ATOM   5666  C5'  DG A 276    -255.646 677.006  -7.235 
ATOM   5667  C4'  DG A 276    -256.245 677.585  -8.502 
ATOM   5668  O4'  DG A 276    -257.556 677.026  -8.802 
ATOM   5669  C3'  DG A 276    -256.482 679.095  -8.497 
ATOM   5670  O3'  DG A 276    -256.209 679.609  -9.795 
ATOM   5671  C2'  DG A 276    -257.976 679.253  -8.215 
ATOM   5672  C1'  DG A 276    -258.444 678.095  -9.093 
ATOM   5673  N9   DG A 276    -259.830 677.640  -8.795 
ATOM   5674  C8   DG A 276    -260.491 677.594  -7.587 
ATOM   5675  N7   DG A 276    -261.718 677.137  -7.667 
ATOM   5676  C5   DG A 276    -261.880 676.862  -9.024 
ATOM   5677  C6   DG A 276    -263.002 676.344  -9.724 
ATOM   5678  O6   DG A 276    -264.100 676.017  -9.281 
ATOM   5679  N1   DG A 276    -262.738 676.221 -11.095 
ATOM   5680  C2   DG A 276    -261.546 676.554 -11.709 
ATOM   5681  N2   DG A 276    -261.495 676.362 -13.029 
ATOM   5682  N3   DG A 276    -260.495 677.039 -11.052 
ATOM   5683  C4   DG A 276    -260.735 677.165  -9.721 
ATOM   5684  P    DT A 277    -255.464 681.018  -9.931 
ATOM   5685  OP1  DT A 277    -254.001 680.819  -9.819 
ATOM   5686  OP2  DT A 277    -256.061 681.988  -8.987 
ATOM   5687  O5'  DT A 277    -255.838 681.430 -11.432 
ATOM   5688  C5'  DT A 277    -256.057 680.392 -12.406 
ATOM   5689  C4'  DT A 277    -257.279 680.715 -13.242 
ATOM   5690  O4'  DT A 277    -258.508 680.209 -12.646 
ATOM   5691  C3'  DT A 277    -257.560 682.201 -13.461 
ATOM   5692  O3'  DT A 277    -258.066 682.384 -14.778 
ATOM   5693  C2'  DT A 277    -258.670 682.537 -12.465 
ATOM   5694  C1'  DT A 277    -259.471 681.252 -12.653 
ATOM   5695  N1   DT A 277    -260.446 680.988 -11.558 
ATOM   5696  C2   DT A 277    -261.627 680.380 -11.905 
ATOM   5697  O2   DT A 277    -261.896 680.057 -13.050 
ATOM   5698  N3   DT A 277    -262.506 680.152 -10.864 
ATOM   5699  C4   DT A 277    -262.305 680.474  -9.537 
ATOM   5700  O4   DT A 277    -263.167 680.221  -8.694 
ATOM   5701  C5   DT A 277    -261.037 681.110  -9.271 
ATOM   5702  C7   DT A 277    -260.737 681.495  -7.852 
ATOM   5703  C6   DT A 277    -260.163 681.343 -10.265 
ATOM   5704  P    DA A 278    -257.596 683.663 -15.620 
ATOM   5705  OP1  DA A 278    -256.298 683.377 -16.272 
ATOM   5706  OP2  DA A 278    -257.640 684.866 -14.760 
ATOM   5707  O5'  DA A 278    -258.747 683.752 -16.728 
ATOM   5708  C5'  DA A 278    -259.400 682.542 -17.157 
ATOM   5709  C4'  DA A 278    -260.896 682.764 -17.248 
ATOM   5710  O4'  DA A 278    -261.575 682.505 -15.985 
ATOM   5711  C3'  DA A 278    -261.337 684.179 -17.620 
ATOM   5712  O3'  DA A 278    -262.486 684.099 -18.455 
ATOM   5713  C2'  DA A 278    -261.745 684.819 -16.293 
ATOM   5714  C1'  DA A 278    -262.445 683.594 -15.714 
ATOM   5715  N9   DA A 278    -262.652 683.663 -14.241 
ATOM   5716  C8   DA A 278    -261.847 684.232 -13.296 
ATOM   5717  N7   DA A 278    -262.304 684.131 -12.086 
ATOM   5718  C5   DA A 278    -263.500 683.444 -12.238 
ATOM   5719  C6   DA A 278    -264.471 683.018 -11.316 
ATOM   5720  N6   DA A 278    -264.384 683.234  -9.996 
ATOM   5721  N1   DA A 278    -265.541 682.361 -11.803 
ATOM   5722  C2   DA A 278    -265.622 682.149 -13.115 
ATOM   5723  N3   DA A 278    -264.784 682.497 -14.066 
ATOM   5724  C4   DA A 278    -263.723 683.153 -13.553 
ATOM   5725  P    DA A 279    -262.621 685.113 -19.688 
ATOM   5726  OP1  DA A 279    -261.871 684.584 -20.849 
ATOM   5727  OP2  DA A 279    -262.261 686.479 -19.248 
ATOM   5728  O5'  DA A 279    -264.192 685.041 -19.984 
ATOM   5729  C5'  DA A 279    -264.901 683.821 -19.696 
ATOM   5730  C4'  DA A 279    -266.219 684.136 -19.015 
ATOM   5731  O4'  DA A 279    -266.087 684.225 -17.567 
ATOM   5732  C3'  DA A 279    -266.871 685.461 -19.408 
ATOM   5733  O3'  DA A 279    -268.282 685.286 -19.445 
ATOM   5734  C2'  DA A 279    -266.530 686.415 -18.263 
ATOM   5735  C1'  DA A 279    -266.731 685.412 -17.131 
ATOM   5736  N9   DA A 279    -266.111 685.829 -15.844 
ATOM   5737  C8   DA A 279    -264.956 686.531 -15.646 
ATOM   5738  N7   DA A 279    -264.677 686.743 -14.397 
ATOM   5739  C5   DA A 279    -265.723 686.137 -13.714 
ATOM   5740  C6   DA A 279    -266.012 686.010 -12.345 
ATOM   5741  N6   DA A 279    -265.235 686.511 -11.375 
ATOM   5742  N1   DA A 279    -267.135 685.347 -12.009 
ATOM   5743  C2   DA A 279    -267.903 684.851 -12.978 
ATOM   5744  N3   DA A 279    -267.736 684.907 -14.281 
ATOM   5745  C4   DA A 279    -266.606 685.576 -14.591 
ATOM   5746  P    DC A 280    -269.122 686.002 -20.605 
ATOM   5747  OP1  DC A 280    -269.093 685.167 -21.826 
ATOM   5748  OP2  DC A 280    -268.661 687.398 -20.762 
ATOM   5749  O5'  DC A 280    -270.596 685.990 -19.980 
ATOM   5750  C5'  DC A 280    -270.965 684.928 -19.081 
ATOM   5751  C4'  DC A 280    -271.717 685.493 -17.892 
ATOM   5752  O4'  DC A 280    -270.827 685.896 -16.812 
ATOM   5753  C3'  DC A 280    -272.553 686.742 -18.167 
ATOM   5754  O3'  DC A 280    -273.746 686.677 -17.395 
ATOM   5755  C2'  DC A 280    -271.701 687.900 -17.647 
ATOM   5756  C1'  DC A 280    -271.198 687.199 -16.389 
ATOM   5757  N1   DC A 280    -270.003 687.846 -15.779 
ATOM   5758  C2   DC A 280    -269.891 687.823 -14.391 
ATOM   5759  O2   DC A 280    -270.778 687.273 -13.729 
ATOM   5760  N3   DC A 280    -268.809 688.409 -13.815 
ATOM   5761  C4   DC A 280    -267.869 688.995 -14.568 
ATOM   5762  N4   DC A 280    -266.833 689.552 -13.959 
ATOM   5763  C5   DC A 280    -267.966 689.030 -15.997 
ATOM   5764  C6   DC A 280    -269.055 688.440 -16.553 
ATOM   5765  P    DA A 281    -275.120 687.177 -18.047 
ATOM   5766  OP1  DA A 281    -275.710 686.087 -18.856 
ATOM   5767  OP2  DA A 281    -274.899 688.460 -18.749 
ATOM   5768  O5'  DA A 281    -276.015 687.425 -16.744 
ATOM   5769  C5'  DA A 281    -275.776 686.626 -15.570 
ATOM   5770  C4'  DA A 281    -275.794 687.503 -14.334 
ATOM   5771  O4'  DA A 281    -274.485 688.068 -14.035 
ATOM   5772  C3'  DA A 281    -276.715 688.721 -14.396 
ATOM   5773  O3'  DA A 281    -277.293 688.927 -13.112 
ATOM   5774  C2'  DA A 281    -275.786 689.895 -14.704 
ATOM   5775  C1'  DA A 281    -274.642 689.458 -13.794 
ATOM   5776  N9   DA A 281    -273.347 690.129 -14.096 
ATOM   5777  C8   DA A 281    -272.857 690.519 -15.309 
ATOM   5778  N7   DA A 281    -271.690 691.083 -15.246 
ATOM   5779  C5   DA A 281    -271.382 691.066 -13.893 
ATOM   5780  C6   DA A 281    -270.268 691.521 -13.170 
ATOM   5781  N6   DA A 281    -269.207 692.110 -13.738 
ATOM   5782  N1   DA A 281    -270.284 691.348 -11.835 
ATOM   5783  C2   DA A 281    -271.341 690.761 -11.275 
ATOM   5784  N3   DA A 281    -272.432 690.298 -11.846 
ATOM   5785  C4   DA A 281    -272.391 690.484 -13.180 
ATOM   5786  P    DA A 282    -278.827 689.375 -13.014 
ATOM   5787  OP1  DA A 282    -279.698 688.181 -13.097 
ATOM   5788  OP2  DA A 282    -279.095 690.444 -14.000 
ATOM   5789  O5'  DA A 282    -278.885 689.982 -11.535 
ATOM   5790  C5'  DA A 282    -278.002 689.453 -10.528 
ATOM   5791  C4'  DA A 282    -277.396 690.586  -9.723 
ATOM   5792  O4'  DA A 282    -276.169 691.098 -10.318 
ATOM   5793  C3'  DA A 282    -278.272 691.828  -9.559 
ATOM   5794  O3'  DA A 282    -278.072 692.365  -8.257 
ATOM   5795  C2'  DA A 282    -277.729 692.823 -10.584 
ATOM   5796  C1'  DA A 282    -276.251 692.514 -10.363 
ATOM   5797  N9   DA A 282    -275.367 692.993 -11.463 
ATOM   5798  C8   DA A 282    -275.636 693.059 -12.799 
ATOM   5799  N7   DA A 282    -274.657 693.527 -13.510 
ATOM   5800  C5   DA A 282    -273.664 693.792 -12.577 
ATOM   5801  C6   DA A 282    -272.364 694.308 -12.698 
ATOM   5802  N6   DA A 282    -271.816 694.667 -13.868 
ATOM   5803  N1   DA A 282    -271.643 694.444 -11.569 
ATOM   5804  C2   DA A 282    -272.193 694.085 -10.410 
ATOM   5805  N3   DA A 282    -273.390 693.594 -10.175 
ATOM   5806  C4   DA A 282    -274.090 693.469 -11.320 
ATOM   5807  P    DG A 283    -279.330 692.944  -7.455 
ATOM   5808  OP1  DG A 283    -280.037 691.835  -6.774 
ATOM   5809  OP2  DG A 283    -280.152 693.780  -8.357 
ATOM   5810  O5'  DG A 283    -278.612 693.872  -6.368 
ATOM   5811  C5'  DG A 283    -277.294 693.516  -5.907 
ATOM   5812  C4'  DG A 283    -276.416 694.750  -5.845 
ATOM   5813  O4'  DG A 283    -275.740 695.013  -7.108 
ATOM   5814  C3'  DG A 283    -277.132 696.062  -5.530 
ATOM   5815  O3'  DG A 283    -276.290 696.862  -4.710 
ATOM   5816  C2'  DG A 283    -277.289 696.753  -6.884 
ATOM   5817  C1'  DG A 283    -275.914 696.385  -7.431 
ATOM   5818  N9   DG A 283    -275.797 696.531  -8.909 
ATOM   5819  C8   DG A 283    -276.748 696.317  -9.882 
ATOM   5820  N7   DG A 283    -276.322 696.537 -11.103 
ATOM   5821  C5   DG A 283    -274.994 696.926 -10.924 
ATOM   5822  C6   DG A 283    -274.014 697.295 -11.881 
ATOM   5823  O6   DG A 283    -274.115 697.356 -13.103 
ATOM   5824  N1   DG A 283    -272.795 697.619 -11.268 
ATOM   5825  C2   DG A 283    -272.557 697.588  -9.907 
ATOM   5826  N2   DG A 283    -271.325 697.932  -9.521 
ATOM   5827  N3   DG A 283    -273.477 697.241  -9.010 
ATOM   5828  C4   DG A 283    -274.665 696.925  -9.589 
ATOM   5829  P    DT A 284    -276.942 697.706  -3.516 
ATOM   5830  OP1  DT A 284    -277.101 696.841  -2.326 
ATOM   5831  OP2  DT A 284    -278.168 698.379  -3.998 
ATOM   5832  O5'  DT A 284    -275.803 698.796  -3.241 
ATOM   5833  C5'  DT A 284    -274.429 698.449  -3.495 
ATOM   5834  C4'  DT A 284    -273.730 699.590  -4.207 
ATOM   5835  O4'  DT A 284    -273.863 699.507  -5.655 
ATOM   5836  C3'  DT A 284    -274.235 700.993  -3.871 
ATOM   5837  O3'  DT A 284    -273.129 701.888  -3.848 
ATOM   5838  C2'  DT A 284    -275.141 701.370  -5.044 
ATOM   5839  C1'  DT A 284    -274.262 700.779  -6.142 
ATOM   5840  N1   DT A 284    -274.975 700.577  -7.435 
ATOM   5841  C2   DT A 284    -274.247 700.762  -8.585 
ATOM   5842  O2   DT A 284    -273.070 701.077  -8.582 
ATOM   5843  N3   DT A 284    -274.942 700.567  -9.764 
ATOM   5844  C4   DT A 284    -276.269 700.210  -9.883 
ATOM   5845  O4   DT A 284    -276.781 700.065 -10.995 
ATOM   5846  C5   DT A 284    -276.949 700.040  -8.621 
ATOM   5847  C7   DT A 284    -278.398 699.652  -8.659 
ATOM   5848  C6   DT A 284    -276.298 700.224  -7.460 
ATOM   5849  P    DC A 285    -273.077 703.029  -2.728 
ATOM   5850  OP1  DC A 285    -272.516 702.471  -1.477 
ATOM   5851  OP2  DC A 285    -274.404 703.672  -2.613 
ATOM   5852  O5'  DC A 285    -272.036 704.059  -3.373 
ATOM   5853  C5'  DC A 285    -271.003 703.554  -4.240 
ATOM   5854  C4'  DC A 285    -270.868 704.446  -5.459 
ATOM   5855  O4'  DC A 285    -271.761 704.048  -6.539 
ATOM   5856  C3'  DC A 285    -271.190 705.924  -5.241 
ATOM   5857  O3'  DC A 285    -270.302 706.709  -6.028 
ATOM   5858  C2'  DC A 285    -272.606 706.097  -5.789 
ATOM   5859  C1'  DC A 285    -272.432 705.204  -7.014 
ATOM   5860  N1   DC A 285    -273.718 704.773  -7.628 
ATOM   5861  C2   DC A 285    -273.761 704.627  -9.012 
ATOM   5862  O2   DC A 285    -272.738 704.860  -9.668 
ATOM   5863  N3   DC A 285    -274.924 704.236  -9.591 
ATOM   5864  C4   DC A 285    -276.010 703.994  -8.847 
ATOM   5865  N4   DC A 285    -277.121 703.614  -9.459 
ATOM   5866  C5   DC A 285    -275.988 704.138  -7.421 
ATOM   5867  C6   DC A 285    -274.816 704.531  -6.861 
ATOM   5868  P    DG A 286    -269.716 708.067  -5.415 
ATOM   5869  OP1  DG A 286    -268.535 707.763  -4.576 
ATOM   5870  OP2  DG A 286    -270.803 708.823  -4.755 
ATOM   5871  O5'  DG A 286    -269.253 708.837  -6.739 
ATOM   5872  C5'  DG A 286    -268.828 708.069  -7.880 
ATOM   5873  C4'  DG A 286    -269.427 708.648  -9.147 
ATOM   5874  O4'  DG A 286    -270.738 708.089  -9.446 
ATOM   5875  C3'  DG A 286    -269.664 710.158  -9.141 
ATOM   5876  O3'  DG A 286    -269.391 710.671 -10.440 
ATOM   5877  C2'  DG A 286    -271.157 710.315  -8.860 
ATOM   5878  C1'  DG A 286    -271.625 709.157  -9.737 
ATOM   5879  N9   DG A 286    -273.012 708.702  -9.440 
ATOM   5880  C8   DG A 286    -273.673 708.657  -8.232 
ATOM   5881  N7   DG A 286    -274.900 708.200  -8.311 
ATOM   5882  C5   DG A 286    -275.062 707.924  -9.668 
ATOM   5883  C6   DG A 286    -276.184 707.407 -10.368 
ATOM   5884  O6   DG A 286    -277.282 707.079  -9.926 
ATOM   5885  N1   DG A 286    -275.920 707.284 -11.739 
ATOM   5886  C2   DG A 286    -274.728 707.617 -12.353 
ATOM   5887  N2   DG A 286    -274.677 707.425 -13.674 
ATOM   5888  N3   DG A 286    -273.677 708.102 -11.697 
ATOM   5889  C4   DG A 286    -273.917 708.227 -10.365 
ATOM   5890  P    DA A 287    -268.646 712.081 -10.576 
ATOM   5891  OP1  DA A 287    -267.183 711.881 -10.463 
ATOM   5892  OP2  DA A 287    -269.243 713.051  -9.632 
ATOM   5893  O5'  DA A 287    -269.020 712.492 -12.076 
ATOM   5894  C5'  DA A 287    -269.239 711.454 -13.050 
ATOM   5895  C4'  DA A 287    -270.461 711.778 -13.886 
ATOM   5896  O4'  DA A 287    -271.690 711.272 -13.291 
ATOM   5897  C3'  DA A 287    -270.742 713.264 -14.106 
ATOM   5898  O3'  DA A 287    -271.248 713.447 -15.422 
ATOM   5899  C2'  DA A 287    -271.852 713.599 -13.109 
ATOM   5900  C1'  DA A 287    -272.653 712.315 -13.297 
ATOM   5901  N9   DA A 287    -273.628 712.051 -12.202 
ATOM   5902  C8   DA A 287    -273.507 712.337 -10.872 
ATOM   5903  N7   DA A 287    -274.535 711.983 -10.165 
ATOM   5904  C5   DA A 287    -275.402 711.420 -11.092 
ATOM   5905  C6   DA A 287    -276.679 710.848 -10.968 
ATOM   5906  N6   DA A 287    -277.335 710.745  -9.804 
ATOM   5907  N1   DA A 287    -277.260 710.385 -12.091 
ATOM   5908  C2   DA A 287    -276.603 710.489 -13.246 
ATOM   5909  N3   DA A 287    -275.415 711.001 -13.481 
ATOM   5910  C4   DA A 287    -274.855 711.458 -12.342 
ATOM   5911  P    DT A 288    -270.778 714.725 -16.264 
ATOM   5912  OP1  DT A 288    -269.480 714.440 -16.917 
ATOM   5913  OP2  DT A 288    -270.822 715.928 -15.404 
ATOM   5914  O5'  DT A 288    -271.929 714.815 -17.372 
ATOM   5915  C5'  DT A 288    -272.582 713.604 -17.801 
ATOM   5916  C4'  DT A 288    -274.078 713.826 -17.893 
ATOM   5917  O4'  DT A 288    -274.757 713.568 -16.630 
ATOM   5918  C3'  DT A 288    -274.519 715.242 -18.265 
ATOM   5919  O3'  DT A 288    -275.668 715.162 -19.100 
ATOM   5920  C2'  DT A 288    -274.927 715.882 -16.937 
ATOM   5921  C1'  DT A 288    -275.627 714.656 -16.358 
ATOM   5922  N1   DT A 288    -275.834 714.726 -14.885 
ATOM   5923  C2   DT A 288    -276.979 714.150 -14.386 
ATOM   5924  O2   DT A 288    -277.806 713.600 -15.093 
ATOM   5925  N3   DT A 288    -277.138 714.235 -13.018 
ATOM   5926  C4   DT A 288    -276.268 714.832 -12.128 
ATOM   5927  O4   DT A 288    -276.518 714.846 -10.920 
ATOM   5928  C5   DT A 288    -275.097 715.408 -12.745 
ATOM   5929  C7   DT A 288    -274.098 716.079 -11.847 
ATOM   5930  C6   DT A 288    -274.917 715.341 -14.073 
ATOM   5931  P    DG A 289    -275.803 716.175 -20.332 
ATOM   5932  OP1  DG A 289    -275.053 715.647 -21.493 
ATOM   5933  OP2  DG A 289    -275.443 717.541 -19.892 
ATOM   5934  O5'  DG A 289    -277.374 716.103 -20.628 
ATOM   5935  C5'  DG A 289    -278.083 714.884 -20.340 
ATOM   5936  C4'  DG A 289    -279.400 715.198 -19.659 
ATOM   5937  O4'  DG A 289    -279.269 715.287 -18.212 
ATOM   5938  C3'  DG A 289    -280.052 716.524 -20.052 
ATOM   5939  O3'  DG A 289    -281.464 716.349 -20.090 
ATOM   5940  C2'  DG A 289    -279.712 717.478 -18.908 
ATOM   5941  C1'  DG A 289    -279.913 716.475 -17.776 
ATOM   5942  N9   DG A 289    -279.293 716.892 -16.488 
ATOM   5943  C8   DG A 289    -278.130 717.599 -16.270 
ATOM   5944  N7   DG A 289    -277.860 717.805 -15.004 
ATOM   5945  C5   DG A 289    -278.919 717.192 -14.335 
ATOM   5946  C6   DG A 289    -279.181 717.082 -12.945 
ATOM   5947  O6   DG A 289    -278.522 717.511 -12.002 
ATOM   5948  N1   DG A 289    -280.368 716.377 -12.702 
ATOM   5949  C2   DG A 289    -281.193 715.847 -13.674 
ATOM   5950  N2   DG A 289    -282.280 715.208 -13.237 
ATOM   5951  N3   DG A 289    -280.946 715.950 -14.979 
ATOM   5952  C4   DG A 289    -279.798 716.632 -15.232 
ATOM   5953  P    DG A 290    -282.304 717.064 -21.249 
ATOM   5954  OP1  DG A 290    -282.275 716.229 -22.470 
ATOM   5955  OP2  DG A 290    -281.843 718.461 -21.407 
ATOM   5956  O5'  DG A 290    -283.778 717.053 -20.624 
ATOM   5957  C5'  DG A 290    -284.146 715.990 -19.725 
ATOM   5958  C4'  DG A 290    -284.899 716.555 -18.537 
ATOM   5959  O4'  DG A 290    -284.009 716.959 -17.457 
ATOM   5960  C3'  DG A 290    -285.735 717.805 -18.811 
ATOM   5961  O3'  DG A 290    -286.928 717.740 -18.039 
ATOM   5962  C2'  DG A 290    -284.883 718.963 -18.292 
ATOM   5963  C1'  DG A 290    -284.380 718.261 -17.033 
ATOM   5964  N9   DG A 290    -283.185 718.908 -16.423 
ATOM   5965  C8   DG A 290    -282.133 719.552 -17.039 
ATOM   5966  N7   DG A 290    -281.232 720.016 -16.208 
ATOM   5967  C5   DG A 290    -281.722 719.656 -14.953 
ATOM   5968  C6   DG A 290    -281.181 719.886 -13.661 
ATOM   5969  O6   DG A 290    -280.142 720.462 -13.353 
ATOM   5970  N1   DG A 290    -282.004 719.351 -12.660 
ATOM   5971  C2   DG A 290    -283.192 718.682 -12.879 
ATOM   5972  N2   DG A 290    -283.829 718.248 -11.789 
ATOM   5973  N3   DG A 290    -283.699 718.467 -14.091 
ATOM   5974  C4   DG A 290    -282.913 718.980 -15.074 
ATOM   5975  P    DA A 291    -288.302 718.239 -18.692 
ATOM   5976  OP1  DA A 291    -288.892 717.149 -19.501 
ATOM   5977  OP2  DA A 291    -288.080 719.523 -19.393 
ATOM   5978  O5'  DA A 291    -289.197 718.487 -17.388 
ATOM   5979  C5'  DA A 291    -288.958 717.688 -16.214 
ATOM   5980  C4'  DA A 291    -288.976 718.566 -14.978 
ATOM   5981  O4'  DA A 291    -287.667 719.131 -14.679 
ATOM   5982  C3'  DA A 291    -289.897 719.784 -15.040 
ATOM   5983  O3'  DA A 291    -290.475 719.990 -13.757 
ATOM   5984  C2'  DA A 291    -288.968 720.957 -15.348 
ATOM   5985  C1'  DA A 291    -287.824 720.521 -14.438 
ATOM   5986  N9   DA A 291    -286.529 721.191 -14.740 
ATOM   5987  C8   DA A 291    -286.038 721.582 -15.954 
ATOM   5988  N7   DA A 291    -284.872 722.145 -15.891 
ATOM   5989  C5   DA A 291    -284.563 722.128 -14.538 
ATOM   5990  C6   DA A 291    -283.450 722.583 -13.814 
ATOM   5991  N6   DA A 291    -282.388 723.173 -14.383 
ATOM   5992  N1   DA A 291    -283.466 722.411 -12.479 
ATOM   5993  C2   DA A 291    -284.523 721.824 -11.920 
ATOM   5994  N3   DA A 291    -285.614 721.361 -12.490 
ATOM   5995  C4   DA A 291    -285.573 721.547 -13.825 
ATOM   5996  P    DT A 292    -292.009 720.438 -13.658 
ATOM   5997  OP1  DT A 292    -292.880 719.244 -13.741 
ATOM   5998  OP2  DT A 292    -292.277 721.507 -14.645 
ATOM   5999  O5'  DT A 292    -292.067 721.045 -12.180 
ATOM   6000  C5'  DT A 292    -291.184 720.516 -11.173 
ATOM   6001  C4'  DT A 292    -290.578 721.649 -10.367 
ATOM   6002  O4'  DT A 292    -289.351 722.160 -10.963 
ATOM   6003  C3'  DT A 292    -291.454 722.891 -10.204 
ATOM   6004  O3'  DT A 292    -291.254 723.427  -8.902 
ATOM   6005  C2'  DT A 292    -290.910 723.886 -11.228 
ATOM   6006  C1'  DT A 292    -289.433 723.576 -11.008 
ATOM   6007  N1   DT A 292    -288.549 724.056 -12.107 
ATOM   6008  C2   DT A 292    -287.296 724.495 -11.755 
ATOM   6009  O2   DT A 292    -286.895 724.504 -10.605 
ATOM   6010  N3   DT A 292    -286.506 724.932 -12.802 
ATOM   6011  C4   DT A 292    -286.858 724.965 -14.135 
ATOM   6012  O4   DT A 292    -286.064 725.379 -14.983 
ATOM   6013  C5   DT A 292    -288.192 724.484 -14.404 
ATOM   6014  C7   DT A 292    -288.655 724.486 -15.832 
ATOM   6015  C6   DT A 292    -288.982 724.054 -13.408 
ATOM   6016  P    DT A 293    -292.512 724.006  -8.099 
ATOM   6017  OP1  DT A 293    -293.219 722.898  -7.418 
ATOM   6018  OP2  DT A 293    -293.334 724.843  -9.002 
ATOM   6019  O5'  DT A 293    -291.794 724.935  -7.013 
ATOM   6020  C5'  DT A 293    -290.476 724.579  -6.551 
ATOM   6021  C4'  DT A 293    -289.597 725.812  -6.490 
ATOM   6022  O4'  DT A 293    -288.922 726.076  -7.752 
ATOM   6023  C3'  DT A 293    -290.314 727.125  -6.175 
ATOM   6024  O3'  DT A 293    -289.472 727.924  -5.354 
ATOM   6025  C2'  DT A 293    -290.471 727.816  -7.529 
ATOM   6026  C1'  DT A 293    -289.096 727.447  -8.075 
ATOM   6027  N1   DT A 293    -288.979 727.593  -9.553 
ATOM   6028  C2   DT A 293    -287.763 727.999 -10.048 
ATOM   6029  O2   DT A 293    -286.803 728.237  -9.335 
ATOM   6030  N3   DT A 293    -287.693 728.124 -11.422 
ATOM   6031  C4   DT A 293    -288.713 727.882 -12.319 
ATOM   6032  O4   DT A 293    -288.531 728.029 -13.529 
ATOM   6033  C5   DT A 293    -289.950 727.461 -11.704 
ATOM   6034  C7   DT A 293    -291.112 727.177 -12.610 
ATOM   6035  C6   DT A 293    -290.046 727.332 -10.371 
ATOM   6036  P    DC A 294    -290.124 728.769  -4.161 
ATOM   6037  OP1  DC A 294    -290.283 727.903  -2.971 
ATOM   6038  OP2  DC A 294    -291.350 729.442  -4.642 
ATOM   6039  O5'  DC A 294    -288.985 729.858  -3.886 
ATOM   6040  C5'  DC A 294    -287.611 729.512  -4.140 
ATOM   6041  C4'  DC A 294    -286.912 730.653  -4.852 
ATOM   6042  O4'  DC A 294    -287.045 730.569  -6.300 
ATOM   6043  C3'  DC A 294    -287.417 732.056  -4.515 
ATOM   6044  O3'  DC A 294    -286.311 732.950  -4.493 
ATOM   6045  C2'  DC A 294    -288.323 732.433  -5.688 
ATOM   6046  C1'  DC A 294    -287.444 731.842  -6.786 
ATOM   6047  N1   DC A 294    -288.157 731.640  -8.079 
ATOM   6048  C2   DC A 294    -287.433 731.823  -9.255 
ATOM   6049  O2   DC A 294    -286.242 732.143  -9.177 
ATOM   6050  N3   DC A 294    -288.065 731.645 -10.443 
ATOM   6051  C4   DC A 294    -289.358 731.298 -10.484 
ATOM   6052  N4   DC A 294    -289.928 731.136 -11.668 
ATOM   6053  C5   DC A 294    -290.120 731.105  -9.286 
ATOM   6054  C6   DC A 294    -289.471 731.289  -8.109 
ATOM   6055  P    DC A 295    -286.259 734.092  -3.372 
ATOM   6056  OP1  DC A 295    -285.697 733.534  -2.121 
ATOM   6057  OP2  DC A 295    -287.586 734.735  -3.257 
ATOM   6058  O5'  DC A 295    -285.218 735.121  -4.017 
ATOM   6059  C5'  DC A 295    -284.185 734.617  -4.885 
ATOM   6060  C4'  DC A 295    -284.050 735.508  -6.103 
ATOM   6061  O4'  DC A 295    -284.943 735.110  -7.183 
ATOM   6062  C3'  DC A 295    -284.372 736.987  -5.885 
ATOM   6063  O3'  DC A 295    -283.484 737.772  -6.673 
ATOM   6064  C2'  DC A 295    -285.788 737.160  -6.433 
ATOM   6065  C1'  DC A 295    -285.614 736.267  -7.658 
ATOM   6066  N1   DC A 295    -286.900 735.836  -8.272 
ATOM   6067  C2   DC A 295    -286.943 735.690  -9.657 
ATOM   6068  O2   DC A 295    -285.920 735.923 -10.312 
ATOM   6069  N3   DC A 295    -288.106 735.298 -10.236 
ATOM   6070  C4   DC A 295    -289.192 735.057  -9.491 
ATOM   6071  N4   DC A 295    -290.303 734.676 -10.104 
ATOM   6072  C5   DC A 295    -289.170 735.201  -8.065 
ATOM   6073  C6   DC A 295    -287.998 735.593  -7.506 
ATOM   6074  P    DT A 296    -282.898 739.130  -6.059 
ATOM   6075  OP1  DT A 296    -281.717 738.826  -5.220 
ATOM   6076  OP2  DT A 296    -283.985 739.886  -5.400 
ATOM   6077  O5'  DT A 296    -282.434 739.900  -7.384 
ATOM   6078  C5'  DT A 296    -282.010 739.132  -8.524 
ATOM   6079  C4'  DT A 296    -282.609 739.710  -9.791 
ATOM   6080  O4'  DT A 296    -283.920 739.151 -10.090 
ATOM   6081  C3'  DT A 296    -282.845 741.220  -9.786 
ATOM   6082  O3'  DT A 296    -282.573 741.734 -11.084 
ATOM   6083  C2'  DT A 296    -284.339 741.378  -9.504 
ATOM   6084  C1'  DT A 296    -284.807 740.220 -10.382 
ATOM   6085  N1   DT A 296    -286.194 739.765 -10.084 
ATOM   6086  C2   DT A 296    -286.948 739.323 -11.144 
ATOM   6087  O2   DT A 296    -286.529 739.292 -12.288 
ATOM   6088  N3   DT A 296    -288.228 738.910 -10.830 
ATOM   6089  C4   DT A 296    -288.802 738.903  -9.575 
ATOM   6090  O4   DT A 296    -289.959 738.509  -9.416 
ATOM   6091  C5   DT A 296    -287.932 739.385  -8.527 
ATOM   6092  C7   DT A 296    -288.478 739.410  -7.129 
ATOM   6093  C6   DT A 296    -286.683 739.793  -8.805 
ATOM   6094  P    DC A 297    -281.828 743.143 -11.220 
ATOM   6095  OP1  DC A 297    -280.365 742.944 -11.108 
ATOM   6096  OP2  DC A 297    -282.425 744.114 -10.276 
ATOM   6097  O5'  DC A 297    -282.201 743.555 -12.721 
ATOM   6098  C5'  DC A 297    -282.420 742.517 -13.695 
ATOM   6099  C4'  DC A 297    -283.642 742.840 -14.531 
ATOM   6100  O4'  DC A 297    -284.872 742.334 -13.935 
ATOM   6101  C3'  DC A 297    -283.924 744.327 -14.750 
ATOM   6102  O3'  DC A 297    -284.430 744.509 -16.067 
ATOM   6103  C2'  DC A 297    -285.034 744.662 -13.753 
ATOM   6104  C1'  DC A 297    -285.835 743.377 -13.942 
ATOM   6105  N1   DC A 297    -286.809 743.113 -12.847 
ATOM   6106  C2   DC A 297    -288.012 742.497 -13.182 
ATOM   6107  O2   DC A 297    -288.219 742.197 -14.364 
ATOM   6108  N3   DC A 297    -288.914 742.249 -12.199 
ATOM   6109  C4   DC A 297    -288.652 742.589 -10.931 
ATOM   6110  N4   DC A 297    -289.564 742.326 -10.007 
ATOM   6111  C5   DC A 297    -287.422 743.225 -10.564 
ATOM   6112  C6   DC A 297    -286.534 743.465 -11.562 
ATOM   6113  P    DT A 298    -283.960 745.788 -16.908 
ATOM   6114  OP1  DT A 298    -282.662 745.502 -17.561 
ATOM   6115  OP2  DT A 298    -284.004 746.991 -16.049 
ATOM   6116  O5'  DT A 298    -285.111 745.877 -18.017 
ATOM   6117  C5'  DT A 298    -285.763 744.667 -18.446 
ATOM   6118  C4'  DT A 298    -287.260 744.889 -18.537 
ATOM   6119  O4'  DT A 298    -287.939 744.631 -17.274 
ATOM   6120  C3'  DT A 298    -287.701 746.305 -18.909 
ATOM   6121  O3'  DT A 298    -288.850 746.225 -19.744 
ATOM   6122  C2'  DT A 298    -288.109 746.945 -17.582 
ATOM   6123  C1'  DT A 298    -288.809 745.719 -17.003 
ATOM   6124  N1   DT A 298    -289.016 745.788 -15.530 
ATOM   6125  C2   DT A 298    -290.161 745.213 -15.031 
ATOM   6126  O2   DT A 298    -290.988 744.663 -15.738 
ATOM   6127  N3   DT A 298    -290.320 745.298 -13.662 
ATOM   6128  C4   DT A 298    -289.450 745.895 -12.772 
ATOM   6129  O4   DT A 298    -289.700 745.908 -11.565 
ATOM   6130  C5   DT A 298    -288.279 746.470 -13.389 
ATOM   6131  C7   DT A 298    -287.280 747.141 -12.492 
ATOM   6132  C6   DT A 298    -288.099 746.403 -14.718 
ATOM   6133  P    DC A 299    -288.985 747.238 -20.977 
ATOM   6134  OP1  DC A 299    -288.235 746.710 -22.138 
ATOM   6135  OP2  DC A 299    -288.625 748.604 -20.537 
ATOM   6136  O5'  DC A 299    -290.556 747.166 -21.273 
ATOM   6137  C5'  DC A 299    -291.265 745.946 -20.985 
ATOM   6138  C4'  DC A 299    -292.582 746.261 -20.304 
ATOM   6139  O4'  DC A 299    -292.451 746.350 -18.856 
ATOM   6140  C3'  DC A 299    -293.234 747.586 -20.697 
ATOM   6141  O3'  DC A 299    -294.646 747.411 -20.734 
ATOM   6142  C2'  DC A 299    -292.894 748.540 -19.552 
ATOM   6143  C1'  DC A 299    -293.095 747.537 -18.420 
ATOM   6144  N1   DC A 299    -292.475 747.954 -17.132 
ATOM   6145  C2   DC A 299    -293.127 747.603 -15.954 
ATOM   6146  O2   DC A 299    -294.184 746.965 -16.023 
ATOM   6147  N3   DC A 299    -292.577 747.975 -14.768 
ATOM   6148  C4   DC A 299    -291.431 748.665 -14.735
[truncated: 415,700 more chars]
