# Supplementary material for: Characterization of lncRNA-protein interactions associated with Prostate cancer and Androgen receptors by molecular docking simulations
Source: Biochem Biophys Rep. 2025 Mar 9;42:101959. doi: 10.1016/j.bbrep.2025.101959 (PMC11929892; doi:10.1016/j.bbrep.2025.101959)
Supplement: Multimedia component 67 [file mmc67.zip › bbrep_00101959_model_56_mmc67.pdb]

REMARK Number:    56
REMARK Ligand:     lig_628dcb8434e2f.pdb
REMARK Contact:     0     0     0
REMARK Score:  -148.85
REMARK RMSD:    816.76
MODEL       56
ATOM      1  N   ALA A  24      30.357  -5.473 -24.875 
ATOM      2  CA  ALA A  24      30.515  -4.000 -24.871 
ATOM      3  CB  ALA A  24      29.364  -3.347 -25.653 
ATOM      4  C   ALA A  24      30.496  -3.471 -23.474 
ATOM      5  O   ALA A  24      31.409  -3.720 -22.690 
ATOM      6  N   GLN A  25      29.435  -2.716 -23.129 
ATOM      7  CA  GLN A  25      29.334  -2.167 -21.810 
ATOM      8  CB  GLN A  25      28.209  -1.135 -21.640 
ATOM      9  CG  GLN A  25      28.449   0.131 -22.464 
ATOM     10  CD  GLN A  25      27.291   1.085 -22.227 
ATOM     11  OE1 GLN A  25      26.895   1.324 -21.089 
ATOM     12  NE2 GLN A  25      26.734   1.652 -23.331 
ATOM     13  C   GLN A  25      29.084  -3.296 -20.876 
ATOM     14  O   GLN A  25      28.668  -4.376 -21.290 
ATOM     15  N   ASP A  26      29.382  -3.075 -19.584 
ATOM     16  CA  ASP A  26      29.211  -4.105 -18.606 
ATOM     17  CB  ASP A  26      30.274  -4.043 -17.495 
ATOM     18  CG  ASP A  26      30.054  -5.171 -16.494 
ATOM     19  OD1 ASP A  26      28.986  -5.191 -15.826 
ATOM     20  OD2 ASP A  26      30.966  -6.032 -16.381 
ATOM     21  C   ASP A  26      27.866  -3.939 -17.988 
ATOM     22  O   ASP A  26      27.612  -2.985 -17.253 
ATOM     23  N   ASN A  27      26.945  -4.872 -18.288 
ATOM     24  CA  ASN A  27      25.662  -4.773 -17.669 
ATOM     25  CB  ASN A  27      24.503  -4.752 -18.683 
ATOM     26  CG  ASN A  27      24.583  -3.452 -19.471 
ATOM     27  OD1 ASN A  27      24.658  -2.366 -18.897 
ATOM     28  ND2 ASN A  27      24.568  -3.560 -20.827 
ATOM     29  C   ASN A  27      25.467  -5.984 -16.812 
ATOM     30  O   ASN A  27      24.473  -6.696 -16.949 
ATOM     31  N   SER A  28      26.402  -6.226 -15.873 
ATOM     32  CA  SER A  28      26.317  -7.361 -15.002 
ATOM     33  CB  SER A  28      27.559  -7.517 -14.112 
ATOM     34  OG  SER A  28      28.707  -7.731 -14.919 
ATOM     35  C   SER A  28      25.149  -7.145 -14.100 
ATOM     36  O   SER A  28      24.492  -8.089 -13.668 
ATOM     37  N   ARG A  29      24.868  -5.864 -13.806 
ATOM     38  CA  ARG A  29      23.821  -5.471 -12.913 
ATOM     39  CB  ARG A  29      23.787  -3.948 -12.704 
ATOM     40  CG  ARG A  29      25.152  -3.369 -12.324 
ATOM     41  CD  ARG A  29      25.113  -1.897 -11.913 
ATOM     42  NE  ARG A  29      26.512  -1.383 -11.942 
ATOM     43  CZ  ARG A  29      27.390  -1.720 -10.952 
ATOM     44  NH1 ARG A  29      27.024  -2.618  -9.991 
ATOM     45  NH2 ARG A  29      28.642  -1.178 -10.929 
ATOM     46  C   ARG A  29      22.506  -5.884 -13.504 
ATOM     47  O   ARG A  29      21.579  -6.255 -12.784 
ATOM     48  N   TYR A  30      22.378  -5.784 -14.840 
ATOM     49  CA  TYR A  30      21.164  -6.163 -15.505 
ATOM     50  CB  TYR A  30      21.186  -5.817 -17.003 
ATOM     51  CG  TYR A  30      19.900  -6.271 -17.606 
ATOM     52  CD1 TYR A  30      18.727  -5.600 -17.348 
ATOM     53  CD2 TYR A  30      19.876  -7.357 -18.449 
ATOM     54  CE1 TYR A  30      17.543  -6.018 -17.911 
ATOM     55  CE2 TYR A  30      18.698  -7.778 -19.016 
ATOM     56  CZ  TYR A  30      17.529  -7.109 -18.746 
ATOM     57  OH  TYR A  30      16.316  -7.539 -19.327 
ATOM     58  C   TYR A  30      20.959  -7.638 -15.363 
ATOM     59  O   TYR A  30      19.855  -8.092 -15.068 
ATOM     60  N   THR A  31      22.033  -8.431 -15.551 
ATOM     61  CA  THR A  31      21.926  -9.861 -15.473 
ATOM     62  CB  THR A  31      23.230 -10.559 -15.736 
ATOM     63  OG1 THR A  31      23.715 -10.225 -17.028 
ATOM     64  CG2 THR A  31      23.003 -12.080 -15.628 
ATOM     65  C   THR A  31      21.490 -10.229 -14.091 
ATOM     66  O   THR A  31      20.646 -11.105 -13.907 
ATOM     67  N   HIS A  32      22.064  -9.557 -13.079 
ATOM     68  CA  HIS A  32      21.744  -9.842 -11.711 
ATOM     69  ND1 HIS A  32      22.771 -10.826  -8.882 
ATOM     70  CG  HIS A  32      22.450  -9.554  -9.301 
ATOM     71  CB  HIS A  32      22.623  -9.069 -10.710 
ATOM     72  NE2 HIS A  32      22.010  -9.743  -7.096 
ATOM     73  CD2 HIS A  32      21.986  -8.905  -8.198 
ATOM     74  CE1 HIS A  32      22.488 -10.885  -7.556 
ATOM     75  C   HIS A  32      20.311  -9.481 -11.477 
ATOM     76  O   HIS A  32      19.604 -10.145 -10.722 
ATOM     77  N   PHE A  33      19.841  -8.406 -12.133 
ATOM     78  CA  PHE A  33      18.494  -7.942 -11.975 
ATOM     79  CB  PHE A  33      18.233  -6.698 -12.850 
ATOM     80  CG  PHE A  33      16.831  -6.221 -12.683 
ATOM     81  CD1 PHE A  33      15.822  -6.729 -13.471 
ATOM     82  CD2 PHE A  33      16.525  -5.261 -11.749 
ATOM     83  CE1 PHE A  33      14.528  -6.288 -13.327 
ATOM     84  CE2 PHE A  33      15.232  -4.815 -11.599 
ATOM     85  CZ  PHE A  33      14.232  -5.330 -12.388 
ATOM     86  C   PHE A  33      17.577  -9.044 -12.410 
ATOM     87  O   PHE A  33      16.584  -9.337 -11.745 
ATOM     88  N   LEU A  34      17.891  -9.694 -13.546 
ATOM     89  CA  LEU A  34      17.052 -10.740 -14.056 
ATOM     90  CB  LEU A  34      17.509 -11.262 -15.429 
ATOM     91  CG  LEU A  34      17.352 -10.227 -16.561 
ATOM     92  CD1 LEU A  34      17.815 -10.799 -17.911 
ATOM     93  CD2 LEU A  34      15.914  -9.684 -16.622 
ATOM     94  C   LEU A  34      17.034 -11.895 -13.105 
ATOM     95  O   LEU A  34      15.977 -12.463 -12.835 
ATOM     96  N   THR A  35      18.201 -12.276 -12.555 
ATOM     97  CA  THR A  35      18.222 -13.429 -11.706 
ATOM     98  CB  THR A  35      19.611 -13.827 -11.277 
ATOM     99  OG1 THR A  35      19.582 -15.110 -10.672 
ATOM    100  CG2 THR A  35      20.183 -12.793 -10.291 
ATOM    101  C   THR A  35      17.370 -13.183 -10.496 
ATOM    102  O   THR A  35      16.600 -14.054 -10.093 
ATOM    103  N   GLN A  36      17.510 -12.004  -9.861 
ATOM    104  CA  GLN A  36      16.760 -11.714  -8.673 
ATOM    105  CB  GLN A  36      17.330 -10.515  -7.900 
ATOM    106  CG  GLN A  36      18.719 -10.776  -7.318 
ATOM    107  CD  GLN A  36      19.161  -9.521  -6.583 
ATOM    108  OE1 GLN A  36      18.999  -8.403  -7.076 
ATOM    109  NE2 GLN A  36      19.727  -9.702  -5.360 
ATOM    110  C   GLN A  36      15.306 -11.414  -8.928 
ATOM    111  O   GLN A  36      14.428 -11.820  -8.172 
ATOM    112  N   HIS A  37      15.041 -10.560  -9.926 
ATOM    113  CA  HIS A  37      13.739 -10.030 -10.232 
ATOM    114  ND1 HIS A  37      13.488  -7.875  -7.943 
ATOM    115  CG  HIS A  37      14.262  -7.931  -9.081 
ATOM    116  CB  HIS A  37      13.787  -8.508 -10.384 
ATOM    117  NE2 HIS A  37      15.483  -7.062  -7.395 
ATOM    118  CD2 HIS A  37      15.476  -7.429  -8.730 
ATOM    119  CE1 HIS A  37      14.268  -7.348  -6.966 
ATOM    120  C   HIS A  37      12.906 -10.649 -11.327 
ATOM    121  O   HIS A  37      11.752 -10.256 -11.466 
ATOM    122  N   TYR A  38      13.434 -11.530 -12.202 
ATOM    123  CA  TYR A  38      12.632 -11.883 -13.350 
ATOM    124  CB  TYR A  38      13.334 -11.414 -14.642 
ATOM    125  CG  TYR A  38      12.655 -11.872 -15.887 
ATOM    126  CD1 TYR A  38      11.465 -11.319 -16.304 
ATOM    127  CD2 TYR A  38      13.246 -12.841 -16.668 
ATOM    128  CE1 TYR A  38      10.868 -11.746 -17.467 
ATOM    129  CE2 TYR A  38      12.653 -13.271 -17.830 
ATOM    130  CZ  TYR A  38      11.459 -12.724 -18.231 
ATOM    131  OH  TYR A  38      10.848 -13.164 -19.425 
ATOM    132  C   TYR A  38      12.379 -13.364 -13.432 
ATOM    133  O   TYR A  38      13.285 -14.174 -13.250 
ATOM    134  N   ASP A  39      11.102 -13.741 -13.690 
ATOM    135  CA  ASP A  39      10.698 -15.112 -13.886 
ATOM    136  CB  ASP A  39      10.028 -15.729 -12.643 
ATOM    137  CG  ASP A  39       9.940 -17.238 -12.841 
ATOM    138  OD1 ASP A  39      10.562 -17.742 -13.815 
ATOM    139  OD2 ASP A  39       9.249 -17.904 -12.025 
ATOM    140  C   ASP A  39       9.669 -15.081 -14.984 
ATOM    141  O   ASP A  39       8.529 -14.682 -14.754 
ATOM    142  N   ALA A  40      10.037 -15.519 -16.207 
ATOM    143  CA  ALA A  40       9.168 -15.355 -17.343 
ATOM    144  CB  ALA A  40       9.809 -15.843 -18.652 
ATOM    145  C   ALA A  40       7.861 -16.082 -17.196 
ATOM    146  O   ALA A  40       6.812 -15.469 -17.390 
ATOM    147  N   LYS A  41       7.868 -17.386 -16.837 
ATOM    148  CA  LYS A  41       6.612 -18.091 -16.756 
ATOM    149  CB  LYS A  41       6.394 -19.072 -17.922 
ATOM    150  CG  LYS A  41       6.320 -18.394 -19.293 
ATOM    151  CD  LYS A  41       6.383 -19.380 -20.462 
ATOM    152  CE  LYS A  41       6.315 -18.723 -21.842 
ATOM    153  NZ  LYS A  41       6.395 -19.761 -22.893 
ATOM    154  C   LYS A  41       6.607 -18.900 -15.492 
ATOM    155  O   LYS A  41       6.979 -20.072 -15.469 
ATOM    156  N   PRO A  42       6.164 -18.261 -14.447 
ATOM    157  CA  PRO A  42       6.146 -18.766 -13.096 
ATOM    158  CD  PRO A  42       5.459 -16.998 -14.579 
ATOM    159  CB  PRO A  42       5.693 -17.583 -12.242 
ATOM    160  CG  PRO A  42       4.817 -16.760 -13.203 
ATOM    161  C   PRO A  42       5.350 -19.982 -12.740 
ATOM    162  O   PRO A  42       5.866 -20.776 -11.954 
ATOM    163  N   GLN A  43       4.106 -20.125 -13.253 
ATOM    164  CA  GLN A  43       3.233 -21.210 -12.882 
ATOM    165  CB  GLN A  43       3.921 -22.559 -12.575 
ATOM    166  CG  GLN A  43       2.969 -23.746 -12.437 
ATOM    167  CD  GLN A  43       2.653 -24.258 -13.835 
ATOM    168  OE1 GLN A  43       2.011 -23.577 -14.631 
ATOM    169  NE2 GLN A  43       3.125 -25.496 -14.144 
ATOM    170  C   GLN A  43       2.428 -20.772 -11.677 
ATOM    171  O   GLN A  43       1.781 -19.726 -11.696 
ATOM    172  N   GLY A  44       2.476 -21.564 -10.580 
ATOM    173  CA  GLY A  44       1.617 -21.423  -9.423 
ATOM    174  C   GLY A  44       1.682 -20.099  -8.711 
ATOM    175  O   GLY A  44       0.636 -19.515  -8.436 
ATOM    176  N   ARG A  45       2.881 -19.573  -8.391 
ATOM    177  CA  ARG A  45       2.966 -18.320  -7.681 
ATOM    178  CB  ARG A  45       2.277 -17.177  -8.444 
ATOM    179  CG  ARG A  45       2.951 -16.883  -9.786 
ATOM    180  CD  ARG A  45       2.084 -16.065 -10.743 
ATOM    181  NE  ARG A  45       2.134 -14.640 -10.313 
ATOM    182  CZ  ARG A  45       1.083 -13.819 -10.595 
ATOM    183  NH1 ARG A  45      -0.026 -14.325 -11.205 
ATOM    184  NH2 ARG A  45       1.132 -12.493 -10.270 
ATOM    185  C   ARG A  45       2.353 -18.422  -6.307 
ATOM    186  O   ARG A  45       1.777 -17.453  -5.809 
ATOM    187  N   ASP A  46       2.452 -19.607  -5.663 
ATOM    188  CA  ASP A  46       1.984 -19.790  -4.311 
ATOM    189  CB  ASP A  46       1.250 -21.127  -4.079 
ATOM    190  CG  ASP A  46       2.197 -22.277  -4.390 
ATOM    191  OD1 ASP A  46       3.256 -22.021  -5.022 
ATOM    192  OD2 ASP A  46       1.866 -23.431  -4.005 
ATOM    193  C   ASP A  46       3.161 -19.699  -3.376 
ATOM    194  O   ASP A  46       4.259 -19.317  -3.777 
ATOM    195  N   ASP A  47       2.954 -20.056  -2.089 
ATOM    196  CA  ASP A  47       3.986 -19.963  -1.086 
ATOM    197  CB  ASP A  47       3.505 -20.399   0.311 
ATOM    198  CG  ASP A  47       2.512 -19.366   0.829 
ATOM    199  OD1 ASP A  47       2.392 -18.285   0.192 
ATOM    200  OD2 ASP A  47       1.859 -19.643   1.870 
ATOM    201  C   ASP A  47       5.122 -20.868  -1.453 
ATOM    202  O   ASP A  47       6.290 -20.503  -1.321 
ATOM    203  N   ARG A  48       4.797 -22.077  -1.942 
ATOM    204  CA  ARG A  48       5.781 -23.061  -2.293 
ATOM    205  CB  ARG A  48       5.140 -24.351  -2.823 
ATOM    206  CG  ARG A  48       6.146 -25.430  -3.211 
ATOM    207  CD  ARG A  48       5.521 -26.560  -4.029 
ATOM    208  NE  ARG A  48       5.134 -25.982  -5.348 
ATOM    209  CZ  ARG A  48       4.541 -26.764  -6.297 
ATOM    210  NH1 ARG A  48       4.304 -28.084  -6.046 
ATOM    211  NH2 ARG A  48       4.179 -26.221  -7.497 
ATOM    212  C   ARG A  48       6.632 -22.511  -3.395 
ATOM    213  O   ARG A  48       7.843 -22.722  -3.421 
ATOM    214  N   TYR A  49       6.004 -21.778  -4.332 
ATOM    215  CA  TYR A  49       6.690 -21.207  -5.452 
ATOM    216  CB  TYR A  49       5.716 -20.385  -6.317 
ATOM    217  CG  TYR A  49       6.455 -19.484  -7.246 
ATOM    218  CD1 TYR A  49       6.995 -19.944  -8.423 
ATOM    219  CD2 TYR A  49       6.580 -18.149  -6.930 
ATOM    220  CE1 TYR A  49       7.662 -19.084  -9.266 
ATOM    221  CE2 TYR A  49       7.244 -17.287  -7.767 
ATOM    222  CZ  TYR A  49       7.787 -17.755  -8.938 
ATOM    223  OH  TYR A  49       8.468 -16.868  -9.798 
ATOM    224  C   TYR A  49       7.763 -20.299  -4.937 
ATOM    225  O   TYR A  49       8.907 -20.361  -5.387 
ATOM    226  N   CYS A  50       7.427 -19.442  -3.956 
ATOM    227  CA  CYS A  50       8.387 -18.513  -3.432 
ATOM    228  CB  CYS A  50       7.789 -17.543  -2.401 
ATOM    229  SG  CYS A  50       6.919 -16.168  -3.203 
ATOM    230  C   CYS A  50       9.521 -19.233  -2.772 
ATOM    231  O   CYS A  50      10.680 -18.874  -2.966 
ATOM    232  N   GLU A  51       9.232 -20.282  -1.984 
ATOM    233  CA  GLU A  51      10.291 -20.937  -1.274 
ATOM    234  CB  GLU A  51       9.814 -22.052  -0.328 
ATOM    235  CG  GLU A  51       9.046 -21.500   0.875 
ATOM    236  CD  GLU A  51       8.647 -22.660   1.776 
ATOM    237  OE1 GLU A  51       8.797 -23.834   1.341 
ATOM    238  OE2 GLU A  51       8.191 -22.384   2.918 
ATOM    239  C   GLU A  51      11.271 -21.539  -2.238 
ATOM    240  O   GLU A  51      12.477 -21.471  -2.014 
ATOM    241  N   SER A  52      10.782 -22.163  -3.323 
ATOM    242  CA  SER A  52      11.648 -22.819  -4.266 
ATOM    243  CB  SER A  52      10.871 -23.670  -5.287 
ATOM    244  OG  SER A  52      11.770 -24.296  -6.189 
ATOM    245  C   SER A  52      12.484 -21.840  -5.041 
ATOM    246  O   SER A  52      13.695 -22.015  -5.173 
ATOM    247  N   ILE A  53      11.853 -20.774  -5.572 
ATOM    248  CA  ILE A  53      12.510 -19.830  -6.436 
ATOM    249  CB  ILE A  53      11.569 -18.839  -7.063 
ATOM    250  CG1 ILE A  53      12.268 -18.100  -8.213 
ATOM    251  CG2 ILE A  53      11.022 -17.910  -5.967 
ATOM    252  CD1 ILE A  53      11.307 -17.285  -9.080 
ATOM    253  C   ILE A  53      13.564 -19.071  -5.697 
ATOM    254  O   ILE A  53      14.625 -18.777  -6.243 
ATOM    255  N   MET A  54      13.288 -18.724  -4.431 
ATOM    256  CA  MET A  54      14.208 -17.931  -3.681 
ATOM    257  CB  MET A  54      13.657 -17.630  -2.278 
ATOM    258  CG  MET A  54      14.129 -16.292  -1.716 
ATOM    259  SD  MET A  54      13.400 -14.851  -2.557 
ATOM    260  CE  MET A  54      13.965 -13.641  -1.327 
ATOM    261  C   MET A  54      15.482 -18.715  -3.574 
ATOM    262  O   MET A  54      16.577 -18.162  -3.661 
ATOM    263  N   ARG A  55      15.360 -20.040  -3.377 
ATOM    264  CA  ARG A  55      16.487 -20.926  -3.259 
ATOM    265  CB  ARG A  55      16.035 -22.353  -2.921 
ATOM    266  CG  ARG A  55      15.198 -22.413  -1.641 
ATOM    267  CD  ARG A  55      14.502 -23.757  -1.423 
ATOM    268  NE  ARG A  55      15.339 -24.566  -0.498 
ATOM    269  CZ  ARG A  55      15.110 -25.907  -0.399 
ATOM    270  NH1 ARG A  55      14.168 -26.490  -1.198 
ATOM    271  NH2 ARG A  55      15.823 -26.659   0.486 
ATOM    272  C   ARG A  55      17.249 -20.983  -4.555 
ATOM    273  O   ARG A  55      18.476 -20.907  -4.565 
ATOM    274  N   ARG A  56      16.538 -21.101  -5.694 
ATOM    275  CA  ARG A  56      17.186 -21.258  -6.971 
ATOM    276  CB  ARG A  56      16.203 -21.454  -8.140 
ATOM    277  CG  ARG A  56      15.409 -22.759  -8.083 
ATOM    278  CD  ARG A  56      14.767 -23.128  -9.423 
ATOM    279  NE  ARG A  56      13.877 -22.004  -9.821 
ATOM    280  CZ  ARG A  56      12.561 -22.008  -9.459 
ATOM    281  NH1 ARG A  56      12.047 -23.057  -8.752 
ATOM    282  NH2 ARG A  56      11.757 -20.960  -9.804 
ATOM    283  C   ARG A  56      17.993 -20.038  -7.297 
ATOM    284  O   ARG A  56      19.094 -20.132  -7.842 
ATOM    285  N   ARG A  57      17.434 -18.858  -6.981 
ATOM    286  CA  ARG A  57      17.989 -17.566  -7.272 
ATOM    287  CB  ARG A  57      16.981 -16.432  -7.028 
ATOM    288  CG  ARG A  57      15.720 -16.618  -7.872 
ATOM    289  CD  ARG A  57      16.007 -16.749  -9.368 
ATOM    290  NE  ARG A  57      14.774 -17.286 -10.009 
ATOM    291  CZ  ARG A  57      14.462 -16.937 -11.292 
ATOM    292  NH1 ARG A  57      15.255 -16.058 -11.970 
ATOM    293  NH2 ARG A  57      13.356 -17.462 -11.896 
ATOM    294  C   ARG A  57      19.215 -17.308  -6.446 
ATOM    295  O   ARG A  57      20.047 -16.489  -6.833 
ATOM    296  N   GLY A  58      19.345 -17.952  -5.266 
ATOM    297  CA  GLY A  58      20.518 -17.749  -4.452 
ATOM    298  C   GLY A  58      20.249 -16.676  -3.435 
ATOM    299  O   GLY A  58      21.171 -16.056  -2.910 
ATOM    300  N   LEU A  59      18.957 -16.404  -3.197 
ATOM    301  CA  LEU A  59      18.390 -15.442  -2.291 
ATOM    302  CB  LEU A  59      16.997 -14.993  -2.748 
ATOM    303  CG  LEU A  59      17.057 -14.335  -4.141 
ATOM    304  CD1 LEU A  59      15.690 -13.786  -4.573 
ATOM    305  CD2 LEU A  59      18.175 -13.282  -4.214 
ATOM    306  C   LEU A  59      18.342 -15.875  -0.842 
ATOM    307  O   LEU A  59      17.877 -15.107  -0.005 
ATOM    308  N   THR A  60      18.628 -17.158  -0.543 
ATOM    309  CA  THR A  60      18.521 -17.780   0.758 
ATOM    310  CB  THR A  60      18.422 -19.273   0.655 
ATOM    311  OG1 THR A  60      19.592 -19.810   0.057 
ATOM    312  CG2 THR A  60      17.192 -19.608  -0.204 
ATOM    313  C   THR A  60      19.582 -17.448   1.776 
ATOM    314  O   THR A  60      19.306 -17.592   2.964 
ATOM    315  N   SER A  61      20.833 -17.093   1.412 
ATOM    316  CA  SER A  61      21.758 -16.859   2.493 
ATOM    317  CB  SER A  61      22.957 -17.826   2.485 
ATOM    318  OG  SER A  61      22.517 -19.158   2.702 
ATOM    319  C   SER A  61      22.320 -15.475   2.407 
ATOM    320  O   SER A  61      23.186 -15.209   1.575 
ATOM    321  N   PRO A  62      21.889 -14.572   3.254 
ATOM    322  CA  PRO A  62      20.832 -14.844   4.197 
ATOM    323  CD  PRO A  62      22.847 -13.617   3.787 
ATOM    324  CB  PRO A  62      20.985 -13.822   5.320 
ATOM    325  CG  PRO A  62      22.467 -13.428   5.263 
ATOM    326  C   PRO A  62      19.514 -14.718   3.499 
ATOM    327  O   PRO A  62      19.488 -14.279   2.350 
ATOM    328  N   CYS A  63      18.409 -15.091   4.176 
ATOM    329  CA  CYS A  63      17.107 -15.029   3.577 
ATOM    330  CB  CYS A  63      15.980 -15.525   4.508 
ATOM    331  SG  CYS A  63      16.264 -17.191   5.180 
ATOM    332  C   CYS A  63      16.811 -13.590   3.286 
ATOM    333  O   CYS A  63      16.979 -12.728   4.148 
ATOM    334  N   LYS A  64      16.363 -13.286   2.050 
ATOM    335  CA  LYS A  64      16.024 -11.933   1.733 
ATOM    336  CB  LYS A  64      15.958 -11.675   0.217 
ATOM    337  CG  LYS A  64      15.947 -10.196  -0.175 
ATOM    338  CD  LYS A  64      16.188  -9.974  -1.671 
ATOM    339  CE  LYS A  64      16.192  -8.501  -2.084 
ATOM    340  NZ  LYS A  64      16.367  -8.389  -3.549 
ATOM    341  C   LYS A  64      14.671 -11.685   2.334 
ATOM    342  O   LYS A  64      13.782 -12.531   2.250 
ATOM    343  N   ASP A  65      14.485 -10.514   2.975 
ATOM    344  CA  ASP A  65      13.252 -10.245   3.660 
ATOM    345  CB  ASP A  65      13.310  -8.967   4.522 
ATOM    346  CG  ASP A  65      13.625  -7.757   3.647 
ATOM    347  OD1 ASP A  65      14.224  -7.939   2.553 
ATOM    348  OD2 ASP A  65      13.278  -6.626   4.077 
ATOM    349  C   ASP A  65      12.107 -10.144   2.699 
ATOM    350  O   ASP A  65      11.037 -10.700   2.946 
ATOM    351  N   ILE A  66      12.280  -9.419   1.579 
ATOM    352  CA  ILE A  66      11.198  -9.300   0.645 
ATOM    353  CB  ILE A  66      10.432  -8.019   0.848 
ATOM    354  CG1 ILE A  66       9.083  -8.013   0.109 
ATOM    355  CG2 ILE A  66      11.366  -6.859   0.468 
ATOM    356  CD1 ILE A  66       9.205  -8.016  -1.410 
ATOM    357  C   ILE A  66      11.805  -9.311  -0.725 
ATOM    358  O   ILE A  66      12.863  -8.720  -0.940 
ATOM    359  N   ASN A  67      11.179 -10.019  -1.688 
ATOM    360  CA  ASN A  67      11.720 -10.015  -3.017 
ATOM    361  CB  ASN A  67      12.741 -11.139  -3.259 
ATOM    362  CG  ASN A  67      13.477 -10.847  -4.558 
ATOM    363  OD1 ASN A  67      14.272  -9.911  -4.638 
ATOM    364  ND2 ASN A  67      13.214 -11.676  -5.603 
ATOM    365  C   ASN A  67      10.584 -10.205  -3.973 
ATOM    366  O   ASN A  67       9.740 -11.082  -3.786 
ATOM    367  N   THR A  68      10.556  -9.392  -5.048 
ATOM    368  CA  THR A  68       9.471  -9.467  -5.982 
ATOM    369  CB  THR A  68       8.762  -8.158  -6.145 
ATOM    370  OG1 THR A  68       8.269  -7.721  -4.886 
ATOM    371  CG2 THR A  68       7.598  -8.348  -7.130 
ATOM    372  C   THR A  68       9.996  -9.879  -7.324 
ATOM    373  O   THR A  68      11.059  -9.439  -7.762 
ATOM    374  N   PHE A  69       9.236 -10.761  -8.006 
ATOM    375  CA  PHE A  69       9.601 -11.241  -9.309 
ATOM    376  CB  PHE A  69       9.527 -12.774  -9.435 
ATOM    377  CG  PHE A  69      10.543 -13.384  -8.526 
ATOM    378  CD1 PHE A  69      11.831 -13.609  -8.956 
ATOM    379  CD2 PHE A  69      10.207 -13.734  -7.237 
ATOM    380  CE1 PHE A  69      12.768 -14.171  -8.120 
ATOM    381  CE2 PHE A  69      11.140 -14.295  -6.395 
ATOM    382  CZ  PHE A  69      12.423 -14.515  -6.835 
ATOM    383  C   PHE A  69       8.608 -10.690 -10.287 
ATOM    384  O   PHE A  69       7.415 -10.605 -10.001 
ATOM    385  N   ILE A  70       9.099 -10.300 -11.480 
ATOM    386  CA  ILE A  70       8.279  -9.766 -12.530 
ATOM    387  CB  ILE A  70       8.894  -8.585 -13.228 
ATOM    388  CG1 ILE A  70       9.137  -7.438 -12.235 
ATOM    389  CG2 ILE A  70       7.982  -8.201 -14.407 
ATOM    390  CD1 ILE A  70      10.026  -6.325 -12.786 
ATOM    391  C   ILE A  70       8.146 -10.852 -13.550 
ATOM    392  O   ILE A  70       9.106 -11.572 -13.824 
ATOM    393  N   HIS A  71       6.934 -11.011 -14.122 
ATOM    394  CA  HIS A  71       6.704 -12.056 -15.078 
ATOM    395  ND1 HIS A  71       6.623 -14.322 -12.875 
ATOM    396  CG  HIS A  71       5.646 -13.442 -13.288 
ATOM    397  CB  HIS A  71       5.509 -12.942 -14.696 
ATOM    398  NE2 HIS A  71       5.416 -13.823 -11.074 
ATOM    399  CD2 HIS A  71       4.918 -13.148 -12.176 
ATOM    400  CE1 HIS A  71       6.439 -14.514 -11.544 
ATOM    401  C   HIS A  71       6.415 -11.410 -16.399 
ATOM    402  O   HIS A  71       6.310 -10.188 -16.486 
ATOM    403  N   GLY A  72       6.286 -12.218 -17.476 
ATOM    404  CA  GLY A  72       6.017 -11.656 -18.772 
ATOM    405  C   GLY A  72       7.295 -11.593 -19.560 
ATOM    406  O   GLY A  72       8.294 -12.209 -19.193 
ATOM    407  N   ASN A  73       7.269 -10.867 -20.702 
ATOM    408  CA  ASN A  73       8.405 -10.782 -21.584 
ATOM    409  CB  ASN A  73       8.034 -10.508 -23.057 
ATOM    410  CG  ASN A  73       7.346  -9.151 -23.163 
ATOM    411  OD1 ASN A  73       7.968  -8.146 -23.502 
ATOM    412  ND2 ASN A  73       6.017  -9.119 -22.872 
ATOM    413  C   ASN A  73       9.371  -9.723 -21.133 
ATOM    414  O   ASN A  73       8.994  -8.716 -20.538 
ATOM    415  N   LYS A  74      10.668  -9.952 -21.434 
ATOM    416  CA  LYS A  74      11.764  -9.101 -21.052 
ATOM    417  CB  LYS A  74      13.152  -9.709 -21.329 
ATOM    418  CG  LYS A  74      13.502 -10.903 -20.438 
ATOM    419  CD  LYS A  74      14.866 -11.514 -20.762 
ATOM    420  CE  LYS A  74      14.989 -11.999 -22.206 
ATOM    421  NZ  LYS A  74      16.380 -12.427 -22.480 
ATOM    422  C   LYS A  74      11.726  -7.769 -21.741 
ATOM    423  O   LYS A  74      12.108  -6.759 -21.152 
ATOM    424  N   ARG A  75      11.268  -7.726 -23.005 
ATOM    425  CA  ARG A  75      11.336  -6.518 -23.783 
ATOM    426  CB  ARG A  75      10.706  -6.680 -25.174 
ATOM    427  CG  ARG A  75      11.275  -7.856 -25.964 
ATOM    428  CD  ARG A  75      10.777  -7.928 -27.407 
ATOM    429  NE  ARG A  75       9.288  -7.909 -27.372 
ATOM    430  CZ  ARG A  75       8.587  -9.047 -27.093 
ATOM    431  NH1 ARG A  75       9.247 -10.192 -26.754 
ATOM    432  NH2 ARG A  75       7.223  -9.036 -27.147 
ATOM    433  C   ARG A  75      10.568  -5.434 -23.096 
ATOM    434  O   ARG A  75      11.000  -4.283 -23.058 
ATOM    435  N   SER A  76       9.396  -5.775 -22.533 
ATOM    436  CA  SER A  76       8.562  -4.791 -21.905 
ATOM    437  CB  SER A  76       7.236  -5.385 -21.396 
ATOM    438  OG  SER A  76       6.471  -5.878 -22.487 
ATOM    439  C   SER A  76       9.281  -4.196 -20.730 
ATOM    440  O   SER A  76       9.132  -3.009 -20.441 
ATOM    441  N   ILE A  77      10.063  -5.017 -20.003 
ATOM    442  CA  ILE A  77      10.777  -4.552 -18.848 
ATOM    443  CB  ILE A  77      11.426  -5.664 -18.076 
ATOM    444  CG1 ILE A  77      10.357  -6.647 -17.572 
ATOM    445  CG2 ILE A  77      12.260  -5.039 -16.946 
ATOM    446  CD1 ILE A  77      10.932  -7.947 -17.010 
ATOM    447  C   ILE A  77      11.850  -3.586 -19.254 
ATOM    448  O   ILE A  77      12.029  -2.547 -18.626 
ATOM    449  N   LYS A  78      12.600  -3.902 -20.324 
ATOM    450  CA  LYS A  78      13.670  -3.048 -20.763 
ATOM    451  CB  LYS A  78      14.457  -3.613 -21.957 
ATOM    452  CG  LYS A  78      15.314  -4.836 -21.619 
ATOM    453  CD  LYS A  78      15.896  -5.526 -22.854 
ATOM    454  CE  LYS A  78      16.828  -6.696 -22.531 
ATOM    455  NZ  LYS A  78      16.037  -7.912 -22.246 
ATOM    456  C   LYS A  78      13.105  -1.727 -21.186 
ATOM    457  O   LYS A  78      13.736  -0.686 -21.012 
ATOM    458  N   ALA A  79      11.881  -1.748 -21.741 
ATOM    459  CA  ALA A  79      11.200  -0.603 -22.284 
ATOM    460  CB  ALA A  79       9.821  -0.951 -22.871 
ATOM    461  C   ALA A  79      10.987   0.445 -21.231 
ATOM    462  O   ALA A  79      10.878   1.630 -21.545 
ATOM    463  N   ILE A  80      10.868   0.044 -19.956 
ATOM    464  CA  ILE A  80      10.626   1.016 -18.927 
ATOM    465  CB  ILE A  80      10.255   0.446 -17.581 
ATOM    466  CG1 ILE A  80      11.316  -0.473 -16.984 
ATOM    467  CG2 ILE A  80       8.892  -0.240 -17.747 
ATOM    468  CD1 ILE A  80      10.900  -1.026 -15.623 
ATOM    469  C   ILE A  80      11.745   2.022 -18.874 
ATOM    470  O   ILE A  80      11.546   3.160 -18.452 
ATOM    471  N   CYS A  81      12.966   1.624 -19.275 
ATOM    472  CA  CYS A  81      14.117   2.486 -19.280 
ATOM    473  CB  CYS A  81      15.428   1.734 -19.567 
ATOM    474  SG  CYS A  81      15.754   0.459 -18.312 
ATOM    475  C   CYS A  81      13.959   3.596 -20.289 
ATOM    476  O   CYS A  81      14.689   4.586 -20.237 
ATOM    477  N   GLU A  82      13.062   3.434 -21.284 
ATOM    478  CA  GLU A  82      12.862   4.454 -22.277 
ATOM    479  CB  GLU A  82      12.970   3.920 -23.715 
ATOM    480  CG  GLU A  82      11.961   2.809 -24.013 
ATOM    481  CD  GLU A  82      12.156   2.352 -25.452 
ATOM    482  OE1 GLU A  82      12.213   3.228 -26.356 
ATOM    483  OE2 GLU A  82      12.249   1.114 -25.666 
ATOM    484  C   GLU A  82      11.484   5.028 -22.107 
ATOM    485  O   GLU A  82      10.696   4.562 -21.287 
ATOM    486  N   ASN A  83      11.173   6.085 -22.884 
ATOM    487  CA  ASN A  83       9.911   6.767 -22.808 
ATOM    488  CB  ASN A  83       9.851   8.042 -23.664 
ATOM    489  CG  ASN A  83      10.676   9.103 -22.944 
ATOM    490  OD1 ASN A  83      10.664   9.185 -21.715 
ATOM    491  ND2 ASN A  83      11.416   9.938 -23.723 
ATOM    492  C   ASN A  83       8.817   5.839 -23.229 
ATOM    493  O   ASN A  83       7.665   6.001 -22.831 
ATOM    494  N   LYS A  84       9.156   4.826 -24.043 
ATOM    495  CA  LYS A  84       8.180   3.925 -24.580 
ATOM    496  CB  LYS A  84       8.857   2.817 -25.416 
ATOM    497  CG  LYS A  84       7.921   1.834 -26.122 
ATOM    498  CD  LYS A  84       7.153   0.911 -25.178 
ATOM    499  CE  LYS A  84       6.396  -0.197 -25.909 
ATOM    500  NZ  LYS A  84       7.357  -1.190 -26.441 
ATOM    501  C   LYS A  84       7.386   3.298 -23.466 
ATOM    502  O   LYS A  84       6.161   3.232 -23.563 
ATOM    503  N   ASN A  85       8.029   2.807 -22.383 
ATOM    504  CA  ASN A  85       7.206   2.217 -21.358 
ATOM    505  CB  ASN A  85       7.343   0.680 -21.318 
ATOM    506  CG  ASN A  85       6.232   0.074 -20.468 
ATOM    507  OD1 ASN A  85       5.067   0.455 -20.576 
ATOM    508  ND2 ASN A  85       6.604  -0.897 -19.592 
ATOM    509  C   ASN A  85       7.600   2.737 -20.000 
ATOM    510  O   ASN A  85       7.516   2.004 -19.015 
ATOM    511  N   GLY A  86       7.987   4.025 -19.869 
ATOM    512  CA  GLY A  86       8.358   4.440 -18.541 
ATOM    513  C   GLY A  86       8.406   5.935 -18.432 
ATOM    514  O   GLY A  86       8.529   6.651 -19.426 
ATOM    515  N   ASN A  87       8.313   6.432 -17.176 
ATOM    516  CA  ASN A  87       8.388   7.834 -16.866 
ATOM    517  CB  ASN A  87       7.070   8.434 -16.338 
ATOM    518  CG  ASN A  87       6.033   8.383 -17.450 
ATOM    519  OD1 ASN A  87       5.564   7.312 -17.828 
ATOM    520  ND2 ASN A  87       5.650   9.574 -17.983 
ATOM    521  C   ASN A  87       9.381   7.966 -15.753 
ATOM    522  O   ASN A  87       9.660   7.005 -15.039 
ATOM    523  N   PRO A  88       9.943   9.130 -15.590 
ATOM    524  CA  PRO A  88      10.890   9.367 -14.542 
ATOM    525  CD  PRO A  88       9.915  10.189 -16.582 
ATOM    526  CB  PRO A  88      11.522  10.727 -14.851 
ATOM    527  CG  PRO A  88      10.555  11.384 -15.857 
ATOM    528  C   PRO A  88      10.168   9.304 -13.236 
ATOM    529  O   PRO A  88       9.050   9.812 -13.144 
ATOM    530  N   HIS A  89      10.804   8.706 -12.212 
ATOM    531  CA  HIS A  89      10.210   8.527 -10.923 
ATOM    532  ND1 HIS A  89       7.895   6.729  -9.424 
ATOM    533  CG  HIS A  89       9.268   6.743  -9.344 
ATOM    534  CB  HIS A  89      10.169   7.046 -10.506 
ATOM    535  NE2 HIS A  89       8.415   6.182  -7.333 
ATOM    536  CD2 HIS A  89       9.569   6.408  -8.061 
ATOM    537  CE1 HIS A  89       7.434   6.387  -8.195 
ATOM    538  C   HIS A  89      11.094   9.291 -10.006 
ATOM    539  O   HIS A  89      12.249   9.524 -10.348 
ATOM    540  N   ARG A  90      10.614   9.570  -8.777 
ATOM    541  CA  ARG A  90      11.134  10.633  -7.973 
ATOM    542  CB  ARG A  90      10.638  10.532  -6.524 
ATOM    543  CG  ARG A  90       9.118  10.621  -6.401 
ATOM    544  CD  ARG A  90       8.581  12.052  -6.436 
ATOM    545  NE  ARG A  90       7.099  11.972  -6.308 
ATOM    546  CZ  ARG A  90       6.398  13.027  -5.801 
ATOM    547  NH1 ARG A  90       7.050  14.164  -5.418 
ATOM    548  NH2 ARG A  90       5.043  12.938  -5.660 
ATOM    549  C   ARG A  90      12.627  10.723  -7.915 
ATOM    550  O   ARG A  90      13.186  11.625  -8.535 
ATOM    551  N   GLU A  91      13.353   9.801  -7.262 
ATOM    552  CA  GLU A  91      14.755  10.115  -7.224 
ATOM    553  CB  GLU A  91      15.367  10.061  -5.812 
ATOM    554  CG  GLU A  91      14.958  11.232  -4.914 
ATOM    555  CD  GLU A  91      13.537  11.000  -4.427 
ATOM    556  OE1 GLU A  91      13.280   9.918  -3.836 
ATOM    557  OE2 GLU A  91      12.688  11.907  -4.644 
ATOM    558  C   GLU A  91      15.504   9.143  -8.074 
ATOM    559  O   GLU A  91      15.859   8.056  -7.623 
ATOM    560  N   ASN A  92      15.780   9.542  -9.330 
ATOM    561  CA  ASN A  92      16.570   8.776 -10.253 
ATOM    562  CB  ASN A  92      18.015   8.583  -9.762 
ATOM    563  CG  ASN A  92      18.669   9.953  -9.678 
ATOM    564  OD1 ASN A  92      18.547  10.766 -10.593 
ATOM    565  ND2 ASN A  92      19.371  10.227  -8.547 
ATOM    566  C   ASN A  92      15.991   7.412 -10.460 
ATOM    567  O   ASN A  92      16.733   6.456 -10.678 
ATOM    568  N   LEU A  93      14.653   7.283 -10.421 
ATOM    569  CA  LEU A  93      14.046   5.998 -10.644 
ATOM    570  CB  LEU A  93      13.196   5.499  -9.462 
ATOM    571  CG  LEU A  93      14.013   5.127  -8.208 
ATOM    572  CD1 LEU A  93      13.097   4.644  -7.072 
ATOM    573  CD2 LEU A  93      15.107   4.099  -8.543 
ATOM    574  C   LEU A  93      13.141   6.137 -11.825 
ATOM    575  O   LEU A  93      12.979   7.226 -12.373 
ATOM    576  N   ARG A  94      12.563   5.007 -12.286 
ATOM    577  CA  ARG A  94      11.651   5.047 -13.395 
ATOM    578  CB  ARG A  94      12.264   4.533 -14.706 
ATOM    579  CG  ARG A  94      13.421   5.410 -15.185 
ATOM    580  CD  ARG A  94      13.981   5.008 -16.550 
ATOM    581  NE  ARG A  94      12.929   5.315 -17.557 
ATOM    582  CZ  ARG A  94      12.803   6.585 -18.040 
ATOM    583  NH1 ARG A  94      13.625   7.577 -17.590 
ATOM    584  NH2 ARG A  94      11.843   6.868 -18.966 
ATOM    585  C   ARG A  94      10.481   4.169 -13.054 
ATOM    586  O   ARG A  94      10.637   3.137 -12.403 
ATOM    587  N   ILE A  95       9.268   4.577 -13.488 
ATOM    588  CA  ILE A  95       8.059   3.839 -13.228 
ATOM    589  CB  ILE A  95       7.025   4.653 -12.501 
ATOM    590  CG1 ILE A  95       5.820   3.791 -12.084 
ATOM    591  CG2 ILE A  95       6.656   5.846 -13.397 
ATOM    592  CD1 ILE A  95       6.118   2.807 -10.956 
ATOM    593  C   ILE A  95       7.471   3.433 -14.552 
ATOM    594  O   ILE A  95       7.417   4.230 -15.487 
ATOM    595  N   SER A  96       7.017   2.167 -14.668 
ATOM    596  CA  SER A  96       6.520   1.669 -15.924 
ATOM    597  CB  SER A  96       6.521   0.132 -16.021 
ATOM    598  OG  SER A  96       5.638  -0.423 -15.057 
ATOM    599  C   SER A  96       5.122   2.137 -16.200 
ATOM    600  O   SER A  96       4.324   2.355 -15.289 
ATOM    601  N   LYS A  97       4.824   2.366 -17.497 
ATOM    602  CA  LYS A  97       3.513   2.735 -17.955 
ATOM    603  CB  LYS A  97       3.499   3.283 -19.390 
ATOM    604  CG  LYS A  97       4.096   4.687 -19.504 
ATOM    605  CD  LYS A  97       4.273   5.153 -20.949 
ATOM    606  CE  LYS A  97       4.718   6.611 -21.063 
ATOM    607  NZ  LYS A  97       6.152   6.728 -20.709 
ATOM    608  C   LYS A  97       2.610   1.543 -17.924 
ATOM    609  O   LYS A  97       1.429   1.655 -17.600 
ATOM    610  N   SER A  98       3.157   0.372 -18.304 
ATOM    611  CA  SER A  98       2.430  -0.864 -18.402 
ATOM    612  CB  SER A  98       3.113  -1.826 -19.387 
ATOM    613  OG  SER A  98       2.438  -3.069 -19.433 
ATOM    614  C   SER A  98       2.391  -1.529 -17.062 
ATOM    615  O   SER A  98       3.191  -1.233 -16.178 
ATOM    616  N   SER A  99       1.438  -2.468 -16.892 
ATOM    617  CA  SER A  99       1.316  -3.181 -15.654 
ATOM    618  CB  SER A  99      -0.138  -3.329 -15.182 
ATOM    619  OG  SER A  99      -0.171  -4.036 -13.953 
ATOM    620  C   SER A  99       1.866  -4.551 -15.901 
ATOM    621  O   SER A  99       1.756  -5.075 -17.006 
ATOM    622  N   PHE A 100       2.499  -5.160 -14.875 
ATOM    623  CA  PHE A 100       3.096  -6.452 -15.063 
ATOM    624  CB  PHE A 100       4.625  -6.462 -14.858 
ATOM    625  CG  PHE A 100       5.327  -5.637 -15.887 
ATOM    626  CD1 PHE A 100       5.439  -4.271 -15.743 
ATOM    627  CD2 PHE A 100       5.897  -6.234 -16.988 
ATOM    628  CE1 PHE A 100       6.097  -3.516 -16.687 
ATOM    629  CE2 PHE A 100       6.556  -5.484 -17.934 
ATOM    630  CZ  PHE A 100       6.657  -4.121 -17.787 
ATOM    631  C   PHE A 100       2.572  -7.384 -14.016 
ATOM    632  O   PHE A 100       2.195  -6.966 -12.922 
ATOM    633  N   GLN A 101       2.513  -8.691 -14.344 
ATOM    634  CA  GLN A 101       2.171  -9.658 -13.345 
ATOM    635  CB  GLN A 101       1.839 -11.052 -13.904 
ATOM    636  CG  GLN A 101       0.489 -11.131 -14.617 
ATOM    637  CD  GLN A 101      -0.593 -11.194 -13.547 
ATOM    638  OE1 GLN A 101      -0.366 -11.697 -12.449 
ATOM    639  NE2 GLN A 101      -1.804 -10.667 -13.873 
ATOM    640  C   GLN A 101       3.394  -9.793 -12.496 
ATOM    641  O   GLN A 101       4.508  -9.873 -13.015 
ATOM    642  N   VAL A 102       3.218  -9.802 -11.161 
ATOM    643  CA  VAL A 102       4.354  -9.886 -10.293 
ATOM    644  CB  VAL A 102       4.759  -8.562  -9.714 
ATOM    645  CG1 VAL A 102       5.195  -7.637 -10.861 
ATOM    646  CG2 VAL A 102       3.584  -8.007  -8.887 
ATOM    647  C   VAL A 102       4.011 -10.774  -9.139 
ATOM    648  O   VAL A 102       2.841 -11.025  -8.854 
ATOM    649  N   THR A 103       5.050 -11.314  -8.467 
ATOM    650  CA  THR A 103       4.829 -12.120  -7.304 
ATOM    651  CB  THR A 103       5.112 -13.577  -7.530 
ATOM    652  OG1 THR A 103       4.295 -14.080  -8.577 
ATOM    653  CG2 THR A 103       4.826 -14.343  -6.226 
ATOM    654  C   THR A 103       5.781 -11.637  -6.255 
ATOM    655  O   THR A 103       6.988 -11.574  -6.489 
ATOM    656  N   THR A 104       5.262 -11.297  -5.057 
ATOM    657  CA  THR A 104       6.109 -10.812  -4.005 
ATOM    658  CB  THR A 104       5.546  -9.614  -3.295 
ATOM    659  OG1 THR A 104       5.356  -8.546  -4.210 
ATOM    660  CG2 THR A 104       6.514  -9.193  -2.176 
ATOM    661  C   THR A 104       6.242 -11.896  -2.986 
ATOM    662  O   THR A 104       5.251 -12.502  -2.581 
ATOM    663  N   CYS A 105       7.490 -12.172  -2.555 
ATOM    664  CA  CYS A 105       7.738 -13.200  -1.586 
ATOM    665  CB  CYS A 105       8.849 -14.165  -2.029 
ATOM    666  SG  CYS A 105       8.448 -14.908  -3.639 
ATOM    667  C   CYS A 105       8.189 -12.511  -0.339 
ATOM    668  O   CYS A 105       9.178 -11.779  -0.349 
ATOM    669  N   LYS A 106       7.459 -12.730   0.774 
ATOM    670  CA  LYS A 106       7.781 -12.086   2.014 
ATOM    671  CB  LYS A 106       6.585 -11.338   2.628 
ATOM    672  CG  LYS A 106       6.127 -10.139   1.793 
ATOM    673  CD  LYS A 106       4.735  -9.634   2.178 
ATOM    674  CE  LYS A 106       4.309  -8.374   1.425 
ATOM    675  NZ  LYS A 106       5.014  -7.194   1.974 
ATOM    676  C   LYS A 106       8.204 -13.134   2.988 
ATOM    677  O   LYS A 106       7.514 -14.131   3.203 
ATOM    678  N   LEU A 107       9.370 -12.908   3.618 
ATOM    679  CA  LEU A 107       9.910 -13.866   4.533 
ATOM    680  CB  LEU A 107      11.381 -13.570   4.883 
ATOM    681  CG  LEU A 107      12.026 -14.570   5.857 
ATOM    682  CD1 LEU A 107      12.138 -15.973   5.238 
ATOM    683  CD2 LEU A 107      13.375 -14.044   6.370 
ATOM    684  C   LEU A 107       9.105 -13.824   5.787 
ATOM    685  O   LEU A 107       8.661 -12.764   6.225 
ATOM    686  N   HIS A 108       8.855 -15.005   6.380 
ATOM    687  CA  HIS A 108       8.191 -15.020   7.648 
ATOM    688  ND1 HIS A 108       6.503 -17.160   5.722 
ATOM    689  CG  HIS A 108       6.507 -16.861   7.063 
ATOM    690  CB  HIS A 108       6.725 -15.489   7.618 
ATOM    691  NE2 HIS A 108       6.076 -19.059   6.793 
ATOM    692  CD2 HIS A 108       6.247 -18.033   7.703 
ATOM    693  CE1 HIS A 108       6.239 -18.488   5.615 
ATOM    694  C   HIS A 108       8.993 -15.906   8.534 
ATOM    695  O   HIS A 108       9.644 -16.843   8.076 
ATOM    696  N   GLY A 109       8.958 -15.620   9.846 
ATOM    697  CA  GLY A 109       9.793 -16.334  10.759 
ATOM    698  C   GLY A 109      10.861 -15.362  11.144 
ATOM    699  O   GLY A 109      11.206 -14.465  10.376 
ATOM    700  N   GLY A 110      11.378 -15.513  12.376 
ATOM    701  CA  GLY A 110      12.344 -14.642  12.983 
ATOM    702  C   GLY A 110      13.717 -14.700  12.379 
ATOM    703  O   GLY A 110      14.419 -13.689  12.376 
ATOM    704  N   SER A 111      14.166 -15.876  11.892 
ATOM    705  CA  SER A 111      15.555 -15.993  11.521 
ATOM    706  CB  SER A 111      16.129 -17.404  11.740 
ATOM    707  OG  SER A 111      17.494 -17.439  11.353 
ATOM    708  C   SER A 111      15.827 -15.629  10.092 
ATOM    709  O   SER A 111      15.060 -15.888   9.167 
ATOM    710  N   PRO A 112      16.953 -14.967   9.967 
ATOM    711  CA  PRO A 112      17.492 -14.571   8.686 
ATOM    712  CD  PRO A 112      17.334 -14.031  11.015 
ATOM    713  CB  PRO A 112      18.504 -13.462   8.973 
ATOM    714  CG  PRO A 112      18.025 -12.860  10.301 
ATOM    715  C   PRO A 112      18.112 -15.709   7.930 
ATOM    716  O   PRO A 112      18.498 -15.507   6.778 
ATOM    717  N   TRP A 113      18.254 -16.900   8.543 
ATOM    718  CA  TRP A 113      18.952 -17.947   7.848 
ATOM    719  CB  TRP A 113      20.140 -18.493   8.653 
ATOM    720  CG  TRP A 113      21.239 -17.473   8.801 
ATOM    721  CD2 TRP A 113      22.171 -17.157   7.757 
ATOM    722  CD1 TRP A 113      21.549 -16.668   9.857 
ATOM    723  NE1 TRP A 113      22.625 -15.874   9.541 
ATOM    724  CE2 TRP A 113      23.017 -16.164   8.250 
ATOM    725  CE3 TRP A 113      22.310 -17.654   6.495 
ATOM    726  CZ2 TRP A 113      24.022 -15.652   7.480 
ATOM    727  CZ3 TRP A 113      23.322 -17.137   5.721 
ATOM    728  CH2 TRP A 113      24.162 -16.156   6.206 
ATOM    729  C   TRP A 113      18.019 -19.078   7.526 
ATOM    730  O   TRP A 113      16.980 -19.259   8.157 
ATOM    731  N   PRO A 114      18.387 -19.844   6.525 
ATOM    732  CA  PRO A 114      17.605 -20.941   6.018 
ATOM    733  CD  PRO A 114      19.726 -19.807   5.959 
ATOM    734  CB  PRO A 114      18.412 -21.510   4.849 
ATOM    735  CG  PRO A 114      19.865 -21.131   5.190 
ATOM    736  C   PRO A 114      17.349 -21.963   7.077 
ATOM    737  O   PRO A 114      18.132 -22.055   8.021 
ATOM    738  N   PRO A 115      16.287 -22.717   6.949 
ATOM    739  CA  PRO A 115      15.417 -22.592   5.810 
ATOM    740  CD  PRO A 115      16.308 -24.080   7.460 
ATOM    741  CB  PRO A 115      14.554 -23.850   5.796 
ATOM    742  CG  PRO A 115      15.436 -24.898   6.494 
ATOM    743  C   PRO A 115      14.624 -21.326   5.826 
ATOM    744  O   PRO A 115      14.324 -20.822   6.907 
ATOM    745  N   CYS A 116      14.262 -20.805   4.637 
ATOM    746  CA  CYS A 116      13.552 -19.559   4.576 
ATOM    747  CB  CYS A 116      14.136 -18.609   3.509 
ATOM    748  SG  CYS A 116      15.947 -18.432   3.606 
ATOM    749  C   CYS A 116      12.141 -19.851   4.153 
ATOM    750  O   CYS A 116      11.913 -20.416   3.083 
ATOM    751  N   GLN A 117      11.145 -19.461   4.980 
ATOM    752  CA  GLN A 117       9.776 -19.689   4.605 
ATOM    753  CB  GLN A 117       8.829 -20.057   5.761 
ATOM    754  CG  GLN A 117       9.262 -21.272   6.578 
ATOM    755  CD  GLN A 117       9.944 -20.724   7.818 
ATOM    756  OE1 GLN A 117      10.525 -19.641   7.791 
ATOM    757  NE2 GLN A 117       9.847 -21.480   8.943 
ATOM    758  C   GLN A 117       9.264 -18.399   4.045 
ATOM    759  O   GLN A 117       9.593 -17.322   4.542 
ATOM    760  N   TYR A 118       8.444 -18.476   2.979 
ATOM    761  CA  TYR A 118       7.961 -17.279   2.352 
ATOM    762  CB  TYR A 118       8.554 -17.047   0.952 
ATOM    763  CG  TYR A 118      10.003 -16.728   1.079 
ATOM    764  CD1 TYR A 118      10.406 -15.445   1.371 
ATOM    765  CD2 TYR A 118      10.958 -17.702   0.895 
ATOM    766  CE1 TYR A 118      11.740 -15.138   1.486 
ATOM    767  CE2 TYR A 118      12.294 -17.401   1.008 
ATOM    768  CZ  TYR A 118      12.686 -16.117   1.304 
ATOM    769  OH  TYR A 118      14.057 -15.806   1.420 
ATOM    770  C   TYR A 118       6.480 -17.356   2.150 
ATOM    771  O   TYR A 118       5.907 -18.436   2.018 
ATOM    772  N   ARG A 119       5.827 -16.174   2.139 
ATOM    773  CA  ARG A 119       4.427 -16.059   1.843 
ATOM    774  CB  ARG A 119       3.652 -15.202   2.858 
ATOM    775  CG  ARG A 119       3.673 -15.788   4.269 
ATOM    776  CD  ARG A 119       2.594 -16.840   4.518 
ATOM    777  NE  ARG A 119       2.885 -17.449   5.844 
ATOM    778  CZ  ARG A 119       1.863 -17.879   6.638 
ATOM    779  NH1 ARG A 119       0.571 -17.731   6.223 
ATOM    780  NH2 ARG A 119       2.135 -18.448   7.848 
ATOM    781  C   ARG A 119       4.365 -15.344   0.526 
ATOM    782  O   ARG A 119       5.061 -14.349   0.325 
ATOM    783  N   ALA A 120       3.524 -15.828  -0.411 
ATOM    784  CA  ALA A 120       3.516 -15.241  -1.722 
ATOM    785  CB  ALA A 120       3.540 -16.279  -2.857 
ATOM    786  C   ALA A 120       2.290 -14.411  -1.918 
ATOM    787  O   ALA A 120       1.191 -14.774  -1.498 
ATOM    788  N   THR A 121       2.473 -13.235  -2.553 
ATOM    789  CA  THR A 121       1.362 -12.387  -2.858 
ATOM    790  CB  THR A 121       1.414 -11.077  -2.132 
ATOM    791  OG1 THR A 121       1.493 -11.279  -0.729 
ATOM    792  CG2 THR A 121       0.136 -10.304  -2.467 
ATOM    793  C   THR A 121       1.454 -12.058  -4.319 
ATOM    794  O   THR A 121       2.368 -11.355  -4.746 
ATOM    795  N   ALA A 122       0.503 -12.561  -5.131 
ATOM    796  CA  ALA A 122       0.506 -12.258  -6.535 
ATOM    797  CB  ALA A 122      -0.363 -13.214  -7.372 
ATOM    798  C   ALA A 122      -0.051 -10.879  -6.695 
ATOM    799  O   ALA A 122      -0.797 -10.403  -5.841 
ATOM    800  N   GLY A 123       0.311 -10.190  -7.800 
ATOM    801  CA  GLY A 123      -0.202  -8.866  -8.009 
ATOM    802  C   GLY A 123      -0.066  -8.514  -9.455 
ATOM    803  O   GLY A 123       0.601  -9.210 -10.221 
ATOM    804  N   PHE A 124      -0.738  -7.418  -9.864 
ATOM    805  CA  PHE A 124      -0.677  -6.940 -11.215 
ATOM    806  CB  PHE A 124      -1.952  -7.333 -11.988 
ATOM    807  CG  PHE A 124      -1.880  -6.953 -13.427 
ATOM    808  CD1 PHE A 124      -1.110  -7.677 -14.309 
ATOM    809  CD2 PHE A 124      -2.620  -5.893 -13.902 
ATOM    810  CE1 PHE A 124      -1.058  -7.330 -15.640 
ATOM    811  CE2 PHE A 124      -2.573  -5.544 -15.231 
ATOM    812  CZ  PHE A 124      -1.789  -6.263 -16.103 
ATOM    813  C   PHE A 124      -0.614  -5.444 -11.112 
ATOM    814  O   PHE A 124      -1.586  -4.807 -10.707 
ATOM    815  N   ARG A 125       0.538  -4.838 -11.470 
ATOM    816  CA  ARG A 125       0.653  -3.408 -11.368 
ATOM    817  CB  ARG A 125       0.731  -2.905  -9.919 
ATOM    818  CG  ARG A 125       1.922  -3.477  -9.148 
ATOM    819  CD  ARG A 125       2.201  -2.737  -7.841 
ATOM    820  NE  ARG A 125       2.654  -1.368  -8.212 
ATOM    821  CZ  ARG A 125       2.539  -0.343  -7.320 
ATOM    822  NH1 ARG A 125       2.021  -0.575  -6.078 
ATOM    823  NH2 ARG A 125       2.940   0.912  -7.672 
ATOM    824  C   ARG A 125       1.930  -2.974 -12.029 
ATOM    825  O   ARG A 125       2.704  -3.796 -12.517 
ATOM    826  N   ASN A 126       2.164  -1.643 -12.058 
ATOM    827  CA  ASN A 126       3.348  -1.060 -12.631 
ATOM    828  CB  ASN A 126       3.319   0.475 -12.733 
ATOM    829  CG  ASN A 126       2.288   0.920 -13.750 
ATOM    830  OD1 ASN A 126       1.798   0.128 -14.551 
ATOM    831  ND2 ASN A 126       1.954   2.238 -13.724 
ATOM    832  C   ASN A 126       4.475  -1.326 -11.687 
ATOM    833  O   ASN A 126       4.252  -1.649 -10.522 
ATOM    834  N   VAL A 127       5.728  -1.187 -12.170 
ATOM    835  CA  VAL A 127       6.853  -1.442 -11.318 
ATOM    836  CB  VAL A 127       7.620  -2.670 -11.710 
ATOM    837  CG1 VAL A 127       6.692  -3.888 -11.560 
ATOM    838  CG2 VAL A 127       8.164  -2.479 -13.137 
ATOM    839  C   VAL A 127       7.801  -0.286 -11.389 
ATOM    840  O   VAL A 127       7.791   0.482 -12.349 
ATOM    841  N   VAL A 128       8.640  -0.129 -10.338 
ATOM    842  CA  VAL A 128       9.608   0.932 -10.290 
ATOM    843  CB  VAL A 128       9.558   1.739  -9.024 
ATOM    844  CG1 VAL A 128      10.684   2.788  -9.058 
ATOM    845  CG2 VAL A 128       8.156   2.343  -8.876 
ATOM    846  C   VAL A 128      10.968   0.306 -10.332 
ATOM    847  O   VAL A 128      11.242  -0.659  -9.620 
ATOM    848  N   VAL A 129      11.864   0.853 -11.180 
ATOM    849  CA  VAL A 129      13.192   0.316 -11.293 
ATOM    850  CB  VAL A 129      13.377  -0.597 -12.470 
ATOM    851  CG1 VAL A 129      12.475  -1.829 -12.285 
ATOM    852  CG2 VAL A 129      13.103   0.196 -13.761 
ATOM    853  C   VAL A 129      14.143   1.454 -11.487 
ATOM    854  O   VAL A 129      13.740   2.610 -11.599 
ATOM    855  N   ALA A 130      15.453   1.141 -11.469 
ATOM    856  CA  ALA A 130      16.471   2.102 -11.776 
ATOM    857  CB  ALA A 130      17.570   2.201 -10.704 
ATOM    858  C   ALA A 130      17.107   1.586 -13.029 
ATOM    859  O   ALA A 130      17.251   0.376 -13.195 
ATOM    860  N   CYS A 131      17.489   2.483 -13.964 
ATOM    861  CA  CYS A 131      18.044   1.992 -15.195 
ATOM    862  CB  CYS A 131      17.222   2.356 -16.450 
ATOM    863  SG  CYS A 131      15.649   1.450 -16.538 
ATOM    864  C   CYS A 131      19.424   2.528 -15.408 
ATOM    865  O   CYS A 131      19.772   3.615 -14.946 
ATOM    866  N   GLU A 132      20.255   1.724 -16.108 
ATOM    867  CA  GLU A 132      21.592   2.093 -16.475 
ATOM    868  CB  GLU A 132      22.653   1.496 -15.531 
ATOM    869  CG  GLU A 132      24.095   1.876 -15.875 
ATOM    870  CD  GLU A 132      25.017   1.153 -14.901 
ATOM    871  OE1 GLU A 132      24.867  -0.090 -14.759 
ATOM    872  OE2 GLU A 132      25.883   1.833 -14.288 
ATOM    873  C   GLU A 132      21.835   1.497 -17.828 
ATOM    874  O   GLU A 132      21.581   0.315 -18.054 
ATOM    875  N   ASN A 133      22.341   2.307 -18.771 
ATOM    876  CA  ASN A 133      22.633   1.807 -20.081 
ATOM    877  CB  ASN A 133      23.666   0.669 -20.045 
ATOM    878  CG  ASN A 133      24.142   0.395 -21.460 
ATOM    879  OD1 ASN A 133      23.716   1.047 -22.412 
ATOM    880  ND2 ASN A 133      25.042  -0.612 -21.602 
ATOM    881  C   ASN A 133      21.369   1.284 -20.700 
ATOM    882  O   ASN A 133      21.405   0.415 -21.569 
ATOM    883  N   GLY A 134      20.206   1.809 -20.274 
ATOM    884  CA  GLY A 134      18.973   1.431 -20.908 
ATOM    885  C   GLY A 134      18.488   0.100 -20.407 
ATOM    886  O   GLY A 134      17.601  -0.497 -21.016 
ATOM    887  N   LEU A 135      19.052  -0.410 -19.291 
ATOM    888  CA  LEU A 135      18.626  -1.689 -18.777 
ATOM    889  CB  LEU A 135      19.722  -2.763 -18.865 
ATOM    890  CG  LEU A 135      20.118  -3.122 -20.306 
ATOM    891  CD1 LEU A 135      21.217  -4.195 -20.327 
ATOM    892  CD2 LEU A 135      18.890  -3.538 -21.130 
ATOM    893  C   LEU A 135      18.301  -1.547 -17.317 
ATOM    894  O   LEU A 135      18.890  -0.715 -16.629 
ATOM    895  N   PRO A 136      17.352  -2.313 -16.825 
ATOM    896  CA  PRO A 136      17.021  -2.252 -15.420 
ATOM    897  CD  PRO A 136      16.196  -2.669 -17.633 
ATOM    898  CB  PRO A 136      15.657  -2.921 -15.271 
ATOM    899  CG  PRO A 136      15.011  -2.730 -16.653 
ATOM    900  C   PRO A 136      18.077  -2.865 -14.544 
ATOM    901  O   PRO A 136      18.366  -4.050 -14.698 
ATOM    902  N   VAL A 137      18.700  -2.052 -13.670 
ATOM    903  CA  VAL A 137      19.685  -2.428 -12.695 
ATOM    904  CB  VAL A 137      20.708  -1.352 -12.497 
ATOM    905  CG1 VAL A 137      21.444  -1.158 -13.835 
ATOM    906  CG2 VAL A 137      20.006  -0.082 -11.995 
ATOM    907  C   VAL A 137      19.111  -2.788 -11.354 
ATOM    908  O   VAL A 137      19.737  -3.522 -10.593 
ATOM    909  N   HIS A 138      17.948  -2.222 -10.978 
ATOM    910  CA  HIS A 138      17.482  -2.425  -9.634 
ATOM    911  ND1 HIS A 138      17.868  -2.477  -6.392 
ATOM    912  CG  HIS A 138      17.517  -1.474  -7.267 
ATOM    913  CB  HIS A 138      18.027  -1.352  -8.671 
ATOM    914  NE2 HIS A 138      16.458  -1.147  -5.302 
ATOM    915  CD2 HIS A 138      16.654  -0.671  -6.586 
ATOM    916  CE1 HIS A 138      17.208  -2.233  -5.232 
ATOM    917  C   HIS A 138      15.989  -2.347  -9.596 
ATOM    918  O   HIS A 138      15.368  -1.672 -10.416 
ATOM    919  N   LEU A 139      15.380  -3.059  -8.624 
ATOM    920  CA  LEU A 139      13.959  -3.022  -8.464 
ATOM    921  CB  LEU A 139      13.328  -4.424  -8.387 
ATOM    922  CG  LEU A 139      11.796  -4.427  -8.219 
ATOM    923  CD1 LEU A 139      11.097  -3.859  -9.466 
ATOM    924  CD2 LEU A 139      11.275  -5.821  -7.830 
ATOM    925  C   LEU A 139      13.692  -2.338  -7.155 
ATOM    926  O   LEU A 139      14.328  -2.642  -6.146 
ATOM    927  N   ASP A 140      12.744  -1.377  -7.146 
ATOM    928  CA  ASP A 140      12.392  -0.683  -5.938 
ATOM    929  CB  ASP A 140      11.787   0.709  -6.222 
ATOM    930  CG  ASP A 140      11.444   1.439  -4.927 
ATOM    931  OD1 ASP A 140      10.721   0.858  -4.076 
ATOM    932  OD2 ASP A 140      11.902   2.602  -4.774 
ATOM    933  C   ASP A 140      11.357  -1.523  -5.257 
ATOM    934  O   ASP A 140      10.230  -1.654  -5.728 
ATOM    935  N   GLN A 141      11.749  -2.130  -4.123 
ATOM    936  CA  GLN A 141      10.948  -3.011  -3.316 
ATOM    937  CB  GLN A 141      11.779  -3.783  -2.278 
ATOM    938  CG  GLN A 141      12.762  -4.776  -2.905 
ATOM    939  CD  GLN A 141      11.952  -5.908  -3.523 
ATOM    940  OE1 GLN A 141      12.497  -6.786  -4.190 
ATOM    941  NE2 GLN A 141      10.610  -5.884  -3.303 
ATOM    942  C   GLN A 141       9.851  -2.293  -2.576 
ATOM    943  O   GLN A 141       8.819  -2.893  -2.282 
ATOM    944  N   SER A 142      10.034  -0.997  -2.253 
ATOM    945  CA  SER A 142       9.150  -0.301  -1.351 
ATOM    946  CB  SER A 142       9.491   1.193  -1.188 
ATOM    947  OG  SER A 142       9.124   1.919  -2.352 
ATOM    948  C   SER A 142       7.710  -0.375  -1.771 
ATOM    949  O   SER A 142       6.824  -0.464  -0.923 
ATOM    950  N   ILE A 143       7.420  -0.350  -3.080 
ATOM    951  CA  ILE A 143       6.051  -0.356  -3.517 
ATOM    952  CB  ILE A 143       5.929  -0.210  -5.009 
ATOM    953  CG1 ILE A 143       6.581  -1.395  -5.742 
ATOM    954  CG2 ILE A 143       6.534   1.151  -5.388 
ATOM    955  CD1 ILE A 143       6.281  -1.418  -7.241 
ATOM    956  C   ILE A 143       5.389  -1.633  -3.085 
ATOM    957  O   ILE A 143       4.203  -1.660  -2.760 
ATOM    958  N   PHE A 144       6.139  -2.743  -3.129 
ATOM    959  CA  PHE A 144       5.663  -4.054  -2.785 
ATOM    960  CB  PHE A 144       6.569  -5.164  -3.332 
ATOM    961  CG  PHE A 144       6.507  -4.997  -4.812 
ATOM    962  CD1 PHE A 144       5.397  -5.403  -5.519 
ATOM    963  CD2 PHE A 144       7.560  -4.429  -5.496 
ATOM    964  CE1 PHE A 144       5.340  -5.244  -6.884 
ATOM    965  CE2 PHE A 144       7.507  -4.271  -6.860 
ATOM    966  CZ  PHE A 144       6.396  -4.677  -7.557 
ATOM    967  C   PHE A 144       5.482  -4.230  -1.309 
ATOM    968  O   PHE A 144       4.699  -5.077  -0.876 
ATOM    969  N   ARG A 145       6.264  -3.500  -0.495 
ATOM    970  CA  ARG A 145       6.177  -3.640   0.929 
ATOM    971  CB  ARG A 145       7.187  -2.736   1.646 
ATOM    972  CG  ARG A 145       8.616  -2.950   1.149 
ATOM    973  CD  ARG A 145       9.671  -2.223   1.979 
ATOM    974  NE  ARG A 145       9.994  -3.112   3.127 
ATOM    975  CZ  ARG A 145      10.901  -4.116   2.955 
ATOM    976  NH1 ARG A 145      11.537  -4.250   1.755 
ATOM    977  NH2 ARG A 145      11.162  -4.987   3.973 
ATOM    978  C   ARG A 145       4.810  -3.223   1.343 
ATOM    979  O   ARG A 145       4.160  -3.893   2.145 
ATOM    980  N   ARG A 146       4.339  -2.101   0.769 
ATOM    981  CA  ARG A 146       3.061  -1.554   1.109 
ATOM    982  CB  ARG A 146       2.944  -0.061   0.750 
ATOM    983  CG  ARG A 146       4.017   0.799   1.422 
ATOM    984  CD  ARG A 146       3.933   2.291   1.088 
ATOM    985  NE  ARG A 146       5.205   2.914   1.552 
ATOM    986  CZ  ARG A 146       6.283   2.930   0.714 
ATOM    987  NH1 ARG A 146       6.168   2.412  -0.544 
ATOM    988  NH2 ARG A 146       7.470   3.456   1.131 
ATOM    989  C   ARG A 146       2.016  -2.301   0.298 
ATOM    990  O   ARG A 146       1.257  -1.625  -0.446 
ATOM    991  OXT ARG A 146       1.959  -3.554   0.415 
TER
HEADER lig_56.pdb
ATOM      1  P    DC A   1     509.358   0.126-340.627 
ATOM      2  OP1  DC A   1     510.719   0.104-340.045 
ATOM      3  OP2  DC A   1     508.399  -0.853-340.071 
ATOM      4  O5'  DC A   1     508.747   1.601-340.513 
ATOM      5  C5'  DC A   1     509.041   2.560-341.545 
ATOM      6  C4'  DC A   1     507.783   3.319-341.921 
ATOM      7  O4'  DC A   1     507.022   2.649-342.966 
ATOM      8  C3'  DC A   1     506.768   3.520-340.797 
ATOM      9  O3'  DC A   1     506.171   4.804-340.940 
ATOM     10  C2'  DC A   1     505.698   2.457-341.046 
ATOM     11  C1'  DC A   1     505.662   2.596-342.565 
ATOM     12  N1   DC A   1     505.020   1.443-343.257 
ATOM     13  C2   DC A   1     504.288   1.705-344.412 
ATOM     14  O2   DC A   1     504.203   2.871-344.813 
ATOM     15  N3   DC A   1     503.695   0.668-345.057 
ATOM     16  C4   DC A   1     503.812  -0.583-344.591 
ATOM     17  N4   DC A   1     503.215  -1.560-345.256 
ATOM     18  C5   DC A   1     504.559  -0.873-343.404 
ATOM     19  C6   DC A   1     505.144   0.177-342.773 
ATOM     20  P    DA A   2     505.873   5.672-339.629 
ATOM     21  OP1  DA A   2     507.096   6.402-339.229 
ATOM     22  OP2  DA A   2     505.263   4.810-338.592 
ATOM     23  O5'  DA A   2     504.783   6.706-340.176 
ATOM     24  C5'  DA A   2     504.822   7.095-341.562 
ATOM     25  C4'  DA A   2     503.421   7.094-342.141 
ATOM     26  O4'  DA A   2     503.040   5.792-342.671 
ATOM     27  C3'  DA A   2     502.297   7.438-341.164 
ATOM     28  O3'  DA A   2     501.310   8.201-341.847 
ATOM     29  C2'  DA A   2     501.690   6.089-340.782 
ATOM     30  C1'  DA A   2     501.751   5.467-342.174 
ATOM     31  N9   DA A   2     501.615   3.984-342.176 
ATOM     32  C8   DA A   2     502.062   3.091-341.245 
ATOM     33  N7   DA A   2     501.787   1.855-341.529 
ATOM     34  C5   DA A   2     501.107   1.933-342.736 
ATOM     35  C6   DA A   2     500.542   0.954-343.570 
ATOM     36  N6   DA A   2     500.577  -0.359-343.299 
ATOM     37  N1   DA A   2     499.938   1.373-344.698 
ATOM     38  C2   DA A   2     499.908   2.679-344.962 
ATOM     39  N3   DA A   2     500.397   3.679-344.262 
ATOM     40  C4   DA A   2     500.996   3.232-343.140 
ATOM     41  P    DT A   3     500.609   9.422-341.086 
ATOM     42  OP1  DT A   3     501.461  10.627-341.190 
ATOM     43  OP2  DT A   3     500.240   9.005-339.715 
ATOM     44  O5'  DT A   3     499.285   9.621-341.961 
ATOM     45  C5'  DT A   3     499.318   9.291-343.363 
ATOM     46  C4'  DT A   3     498.065   8.530-343.746 
ATOM     47  O4'  DT A   3     498.208   7.094-343.558 
ATOM     48  C3'  DT A   3     496.805   8.881-342.956 
ATOM     49  O3'  DT A   3     495.684   8.833-343.830 
ATOM     50  C2'  DT A   3     496.667   7.759-341.927 
ATOM     51  C1'  DT A   3     497.070   6.619-342.855 
ATOM     52  N1   DT A   3     497.456   5.371-342.139 
ATOM     53  C2   DT A   3     497.137   4.179-342.743 
ATOM     54  O2   DT A   3     496.565   4.111-343.817 
ATOM     55  N3   DT A   3     497.509   3.043-342.049 
ATOM     56  C4   DT A   3     498.158   3.004-340.832 
ATOM     57  O4   DT A   3     498.440   1.925-340.307 
ATOM     58  C5   DT A   3     498.450   4.305-340.277 
ATOM     59  C7   DT A   3     499.155   4.352-338.954 
ATOM     60  C6   DT A   3     498.099   5.425-340.930 
ATOM     61  P    DG A   4     494.535   9.938-343.683 
ATOM     62  OP1  DG A   4     494.925  11.159-344.422 
ATOM     63  OP2  DG A   4     494.206  10.123-342.252 
ATOM     64  O5'  DG A   4     493.313   9.224-344.427 
ATOM     65  C5'  DG A   4     493.589   8.305-345.501 
ATOM     66  C4'  DG A   4     492.718   7.072-345.364 
ATOM     67  O4'  DG A   4     493.331   6.048-344.528 
ATOM     68  C3'  DG A   4     491.346   7.294-344.729 
ATOM     69  O3'  DG A   4     490.398   6.450-345.372 
ATOM     70  C2'  DG A   4     491.509   6.826-343.282 
ATOM     71  C1'  DG A   4     492.366   5.602-343.588 
ATOM     72  N9   DG A   4     493.090   5.066-342.401 
ATOM     73  C8   DG A   4     493.628   5.745-341.329 
ATOM     74  N7   DG A   4     494.205   4.971-340.443 
ATOM     75  C5   DG A   4     494.037   3.688-340.963 
ATOM     76  C6   DG A   4     494.451   2.432-340.449 
ATOM     77  O6   DG A   4     495.061   2.188-339.412 
ATOM     78  N1   DG A   4     494.074   1.383-341.298 
ATOM     79  C2   DG A   4     493.387   1.528-342.488 
ATOM     80  N2   DG A   4     493.123   0.401-343.153 
ATOM     81  N3   DG A   4     493.000   2.707-342.969 
ATOM     82  C4   DG A   4     493.357   3.736-342.158 
ATOM     83  P    DA A   5     488.931   7.015-345.667 
ATOM     84  OP1  DA A   5     488.942   7.788-346.930 
ATOM     85  OP2  DA A   5     488.424   7.729-344.474 
ATOM     86  O5'  DA A   5     488.105   5.660-345.873 
ATOM     87  C5'  DA A   5     488.783   4.503-346.398 
ATOM     88  C4'  DA A   5     488.382   3.268-345.617 
ATOM     89  O4'  DA A   5     489.229   3.050-344.452 
ATOM     90  C3'  DA A   5     486.964   3.273-345.046 
ATOM     91  O3'  DA A   5     486.432   1.956-345.124 
ATOM     92  C2'  DA A   5     487.142   3.637-343.572 
ATOM     93  C1'  DA A   5     488.394   2.799-343.332 
ATOM     94  N9   DA A   5     489.143   3.180-342.103 
ATOM     95  C8   DA A   5     489.299   4.421-341.554 
ATOM     96  N7   DA A   5     490.012   4.430-340.470 
ATOM     97  C5   DA A   5     490.356   3.098-340.285 
ATOM     98  C6   DA A   5     491.115   2.444-339.301 
ATOM     99  N6   DA A   5     491.691   3.076-338.269 
ATOM    100  N1   DA A   5     491.260   1.111-339.416 
ATOM    101  C2   DA A   5     490.686   0.488-340.443 
ATOM    102  N3   DA A   5     489.958   0.990-341.418 
ATOM    103  C4   DA A   5     489.828   2.325-341.279 
ATOM    104  P    DA A   6     484.893   1.764-345.523 
ATOM    105  OP1  DA A   6     484.756   1.794-346.997 
ATOM    106  OP2  DA A   6     484.062   2.731-344.774 
ATOM    107  O5'  DA A   6     484.611   0.283-344.986 
ATOM    108  C5'  DA A   6     485.692  -0.666-344.956 
ATOM    109  C4'  DA A   6     485.671  -1.434-343.648 
ATOM    110  O4'  DA A   6     486.428  -0.765-342.600 
ATOM    111  C3'  DA A   6     484.292  -1.651-343.026 
ATOM    112  O3'  DA A   6     484.257  -2.939-342.423 
ATOM    113  C2'  DA A   6     484.193  -0.595-341.926 
ATOM    114  C1'  DA A   6     485.629  -0.725-341.427 
ATOM    115  N9   DA A   6     486.082   0.426-340.597 
ATOM    116  C8   DA A   6     485.746   1.744-340.721 
ATOM    117  N7   DA A   6     486.307   2.513-339.840 
ATOM    118  C5   DA A   6     487.071   1.643-339.075 
ATOM    119  C6   DA A   6     487.913   1.844-337.968 
ATOM    120  N6   DA A   6     488.136   3.045-337.416 
ATOM    121  N1   DA A   6     488.520   0.761-337.448 
ATOM    122  C2   DA A   6     488.296  -0.430-338.001 
ATOM    123  N3   DA A   6     487.535  -0.738-339.028 
ATOM    124  C4   DA A   6     486.939   0.362-339.531 
ATOM    125  P    DG A   7     482.925  -3.817-342.545 
ATOM    126  OP1  DG A   7     482.924  -4.540-343.837 
ATOM    127  OP2  DG A   7     481.744  -2.967-342.276 
ATOM    128  O5'  DG A   7     483.121  -4.858-341.346 
ATOM    129  C5'  DG A   7     484.456  -5.237-340.963 
ATOM    130  C4'  DG A   7     484.579  -5.245-339.452 
ATOM    131  O4'  DG A   7     484.955  -3.944-338.919 
ATOM    132  C3'  DG A   7     483.308  -5.605-338.683 
ATOM    133  O3'  DG A   7     483.663  -6.372-337.539 
ATOM    134  C2'  DG A   7     482.747  -4.262-338.212 
ATOM    135  C1'  DG A   7     484.086  -3.633-337.841 
ATOM    136  N9   DG A   7     484.033  -2.151-337.702 
ATOM    137  C8   DG A   7     483.277  -1.237-338.403 
ATOM    138  N7   DG A   7     483.464   0.007-338.033 
ATOM    139  C5   DG A   7     484.410  -0.090-337.014 
ATOM    140  C6   DG A   7     485.010   0.926-336.224 
ATOM    141  O6   DG A   7     484.827   2.140-336.263 
ATOM    142  N1   DG A   7     485.920   0.387-335.304 
ATOM    143  C2   DG A   7     486.212  -0.955-335.165 
ATOM    144  N2   DG A   7     487.111  -1.266-334.227 
ATOM    145  N3   DG A   7     485.650  -1.907-335.906 
ATOM    146  C4   DG A   7     484.764  -1.402-336.804 
ATOM    147  P    DA A   8     482.734  -7.604-337.112 
ATOM    148  OP1  DA A   8     483.105  -8.801-337.899 
ATOM    149  OP2  DA A   8     481.313  -7.199-337.177 
ATOM    150  O5'  DA A   8     483.164  -7.809-335.584 
ATOM    151  C5'  DA A   8     484.506  -7.470-335.185 
ATOM    152  C4'  DA A   8     484.482  -6.717-333.870 
ATOM    153  O4'  DA A   8     484.333  -5.280-334.055 
ATOM    154  C3'  DA A   8     483.347  -7.084-332.914 
ATOM    155  O3'  DA A   8     483.836  -7.039-331.579 
ATOM    156  C2'  DA A   8     482.315  -5.970-333.092 
ATOM    157  C1'  DA A   8     483.312  -4.819-333.183 
ATOM    158  N9   DA A   8     482.738  -3.573-333.762 
ATOM    159  C8   DA A   8     481.790  -3.449-334.737 
ATOM    160  N7   DA A   8     481.493  -2.220-335.028 
ATOM    161  C5   DA A   8     482.303  -1.473-334.184 
ATOM    162  C6   DA A   8     482.462  -0.089-334.005 
ATOM    163  N6   DA A   8     481.778   0.831-334.699 
ATOM    164  N1   DA A   8     483.353   0.318-333.081 
ATOM    165  C2   DA A   8     484.031  -0.600-332.395 
ATOM    166  N3   DA A   8     483.968  -1.911-332.474 
ATOM    167  C4   DA A   8     483.069  -2.292-333.405 
ATOM    168  P    DA A   9     483.353  -8.156-330.538 
ATOM    169  OP1  DA A   9     484.187  -9.369-330.690 
ATOM    170  OP2  DA A   9     481.892  -8.352-330.663 
ATOM    171  O5'  DA A   9     483.683  -7.447-329.142 
ATOM    172  C5'  DA A   9     484.780  -6.518-329.072 
ATOM    173  C4'  DA A   9     484.374  -5.294-328.276 
ATOM    174  O4'  DA A   9     483.756  -4.271-329.108 
ATOM    175  C3'  DA A   9     483.351  -5.532-327.166 
ATOM    176  O3'  DA A   9     483.666  -4.693-326.061 
ATOM    177  C2'  DA A   9     482.020  -5.073-327.760 
ATOM    178  C1'  DA A   9     482.562  -3.839-328.475 
ATOM    179  N9   DA A   9     481.649  -3.304-329.523 
ATOM    180  C8   DA A   9     480.813  -3.995-330.353 
ATOM    181  N7   DA A   9     480.139  -3.242-331.165 
ATOM    182  C5   DA A   9     480.558  -1.956-330.854 
ATOM    183  C6   DA A   9     480.211  -0.696-331.369 
ATOM    184  N6   DA A   9     479.320  -0.519-332.354 
ATOM    185  N1   DA A   9     480.816   0.380-330.832 
ATOM    186  C2   DA A   9     481.701   0.198-329.853 
ATOM    187  N3   DA A   9     482.103  -0.922-329.294 
ATOM    188  C4   DA A   9     481.482  -1.984-329.849 
ATOM    189  P    DA A  10     483.504  -5.269-324.577 
ATOM    190  OP1  DA A  10     484.716  -6.033-324.206 
ATOM    191  OP2  DA A  10     482.220  -5.994-324.464 
ATOM    192  O5'  DA A  10     483.435  -3.919-323.720 
ATOM    193  C5'  DA A  10     484.133  -2.753-324.197 
ATOM    194  C4'  DA A  10     483.256  -1.526-324.047 
ATOM    195  O4'  DA A  10     482.404  -1.307-325.208 
ATOM    196  C3'  DA A  10     482.279  -1.547-322.871 
ATOM    197  O3'  DA A  10     482.179  -0.235-322.332 
ATOM    198  C2'  DA A  10     480.933  -1.920-323.493 
ATOM    199  C1'  DA A  10     481.080  -1.072-324.754 
ATOM    200  N9   DA A  10     480.142  -1.454-325.846 
ATOM    201  C8   DA A  10     479.678  -2.697-326.169 
ATOM    202  N7   DA A  10     478.864  -2.707-327.179 
ATOM    203  C5   DA A  10     478.782  -1.373-327.556 
ATOM    204  C6   DA A  10     478.072  -0.719-328.575 
ATOM    205  N6   DA A  10     477.270  -1.352-329.443 
ATOM    206  N1   DA A  10     478.214   0.617-328.670 
ATOM    207  C2   DA A  10     479.011   1.241-327.805 
ATOM    208  N3   DA A  10     479.720   0.739-326.818 
ATOM    209  C4   DA A  10     479.560  -0.599-326.744 
ATOM    210  P    DG A  11     482.087  -0.054-320.744 
ATOM    211  OP1  DG A  11     483.448  -0.075-320.163 
ATOM    212  OP2  DG A  11     481.128  -1.032-320.188 
ATOM    213  O5'  DG A  11     481.476   1.422-320.630 
ATOM    214  C5'  DG A  11     481.770   2.381-321.663 
ATOM    215  C4'  DG A  11     480.512   3.140-322.038 
ATOM    216  O4'  DG A  11     479.751   2.470-323.084 
ATOM    217  C3'  DG A  11     479.497   3.341-320.914 
ATOM    218  O3'  DG A  11     478.900   4.625-321.057 
ATOM    219  C2'  DG A  11     478.427   2.278-321.164 
ATOM    220  C1'  DG A  11     478.391   2.417-322.682 
ATOM    221  N9   DG A  11     477.749   1.264-323.374 
ATOM    222  C8   DG A  11     477.764  -0.072-323.038 
ATOM    223  N7   DG A  11     477.093  -0.838-323.863 
ATOM    224  C5   DG A  11     476.598   0.054-324.813 
ATOM    225  C6   DG A  11     475.795  -0.185-325.959 
ATOM    226  O6   DG A  11     475.349  -1.250-326.378 
ATOM    227  N1   DG A  11     475.520   1.004-326.648 
ATOM    228  C2   DG A  11     475.963   2.259-326.279 
ATOM    229  N2   DG A  11     475.592   3.269-327.070 
ATOM    230  N3   DG A  11     476.717   2.482-325.203 
ATOM    231  C4   DG A  11     476.992   1.339-324.524 
ATOM    232  P    DA A  12     478.602   5.493-319.746 
ATOM    233  OP1  DA A  12     479.825   6.223-319.346 
ATOM    234  OP2  DA A  12     477.992   4.631-318.709 
ATOM    235  O5'  DA A  12     477.511   6.527-320.293 
ATOM    236  C5'  DA A  12     477.551   6.916-321.679 
ATOM    237  C4'  DA A  12     476.150   6.915-322.259 
ATOM    238  O4'  DA A  12     475.769   5.613-322.789 
ATOM    239  C3'  DA A  12     475.026   7.259-321.281 
ATOM    240  O3'  DA A  12     474.039   8.022-321.965 
ATOM    241  C2'  DA A  12     474.419   5.909-320.900 
ATOM    242  C1'  DA A  12     474.480   5.288-322.292 
ATOM    243  N9   DA A  12     474.344   3.805-322.293 
ATOM    244  C8   DA A  12     474.791   2.911-321.363 
ATOM    245  N7   DA A  12     474.516   1.676-321.646 
ATOM    246  C5   DA A  12     473.836   1.754-322.854 
ATOM    247  C6   DA A  12     473.271   0.775-323.688 
ATOM    248  N6   DA A  12     473.306  -0.538-323.416 
ATOM    249  N1   DA A  12     472.667   1.194-324.815 
ATOM    250  C2   DA A  12     472.637   2.500-325.079 
ATOM    251  N3   DA A  12     473.126   3.500-324.380 
ATOM    252  C4   DA A  12     473.725   3.053-323.258 
ATOM    253  P    DC A  13     473.338   9.243-321.203 
ATOM    254  OP1  DC A  13     474.190  10.448-321.308 
ATOM    255  OP2  DC A  13     472.969   8.826-319.832 
ATOM    256  O5'  DC A  13     472.014   9.442-322.078 
ATOM    257  C5'  DC A  13     472.047   9.112-323.480 
ATOM    258  C4'  DC A  13     470.794   8.351-323.864 
ATOM    259  O4'  DC A  13     470.937   6.915-323.675 
ATOM    260  C3'  DC A  13     469.534   8.702-323.073 
ATOM    261  O3'  DC A  13     468.413   8.654-323.947 
ATOM    262  C2'  DC A  13     469.396   7.580-322.044 
ATOM    263  C1'  DC A  13     469.799   6.440-322.973 
ATOM    264  N1   DC A  13     470.185   5.192-322.256 
ATOM    265  C2   DC A  13     469.869   3.975-322.855 
ATOM    266  O2   DC A  13     469.287   3.981-323.946 
ATOM    267  N3   DC A  13     470.211   2.825-322.217 
ATOM    268  C4   DC A  13     470.840   2.862-321.036 
ATOM    269  N4   DC A  13     471.154   1.715-320.454 
ATOM    270  C5   DC A  13     471.174   4.104-320.403 
ATOM    271  C6   DC A  13     470.823   5.240-321.056 
ATOM    272  P    DG A  14     467.264   9.759-323.800 
ATOM    273  OP1  DG A  14     467.654  10.980-324.540 
ATOM    274  OP2  DG A  14     466.935   9.944-322.369 
ATOM    275  O5'  DG A  14     466.042   9.045-324.545 
ATOM    276  C5'  DG A  14     466.318   8.126-325.618 
ATOM    277  C4'  DG A  14     465.447   6.893-325.481 
ATOM    278  O4'  DG A  14     466.060   5.869-324.645 
ATOM    279  C3'  DG A  14     464.075   7.114-324.846 
ATOM    280  O3'  DG A  14     463.127   6.271-325.490 
ATOM    281  C2'  DG A  14     464.238   6.647-323.399 
ATOM    282  C1'  DG A  14     465.095   5.423-323.705 
ATOM    283  N9   DG A  14     465.819   4.887-322.518 
ATOM    284  C8   DG A  14     466.357   5.566-321.446 
ATOM    285  N7   DG A  14     466.934   4.792-320.560 
ATOM    286  C5   DG A  14     466.766   3.509-321.081 
ATOM    287  C6   DG A  14     467.180   2.253-320.566 
ATOM    288  O6   DG A  14     467.790   2.009-319.529 
ATOM    289  N1   DG A  14     466.803   1.204-321.415 
ATOM    290  C2   DG A  14     466.116   1.349-322.605 
ATOM    291  N2   DG A  14     465.852   0.222-323.270 
ATOM    292  N3   DG A  14     465.729   2.528-323.087 
ATOM    293  C4   DG A  14     466.086   3.557-322.275 
ATOM    294  P    DT A  15     461.660   6.836-325.785 
ATOM    295  OP1  DT A  15     461.670   7.609-327.048 
ATOM    296  OP2  DT A  15     461.153   7.549-324.592 
ATOM    297  O5'  DT A  15     460.834   5.481-325.991 
ATOM    298  C5'  DT A  15     461.512   4.324-326.516 
ATOM    299  C4'  DT A  15     461.111   3.089-325.734 
ATOM    300  O4'  DT A  15     461.958   2.870-324.569 
ATOM    301  C3'  DT A  15     459.693   3.094-325.163 
ATOM    302  O3'  DT A  15     459.161   1.777-325.241 
ATOM    303  C2'  DT A  15     459.871   3.458-323.689 
ATOM    304  C1'  DT A  15     461.123   2.620-323.449 
ATOM    305  N1   DT A  15     461.872   3.001-322.220 
ATOM    306  C2   DT A  15     462.496   1.990-321.529 
ATOM    307  O2   DT A  15     462.457   0.824-321.881 
ATOM    308  N3   DT A  15     463.180   2.381-320.394 
ATOM    309  C4   DT A  15     463.288   3.668-319.906 
ATOM    310  O4   DT A  15     463.929   3.895-318.878 
ATOM    311  C5   DT A  15     462.600   4.658-320.699 
ATOM    312  C7   DT A  15     462.668   6.085-320.237 
ATOM    313  C6   DT A  15     461.927   4.307-321.806 
ATOM    314  P    DG A  16     457.622   1.585-325.641 
ATOM    315  OP1  DG A  16     457.485   1.615-327.114 
ATOM    316  OP2  DG A  16     456.791   2.552-324.891 
ATOM    317  O5'  DG A  16     457.340   0.104-325.103 
ATOM    318  C5'  DG A  16     458.421  -0.845-325.073 
ATOM    319  C4'  DG A  16     458.400  -1.613-323.765 
ATOM    320  O4'  DG A  16     459.157  -0.944-322.717 
ATOM    321  C3'  DG A  16     457.021  -1.830-323.144 
ATOM    322  O3'  DG A  16     456.986  -3.118-322.540 
ATOM    323  C2'  DG A  16     456.922  -0.775-322.043 
ATOM    324  C1'  DG A  16     458.358  -0.904-321.544 
ATOM    325  N9   DG A  16     458.811   0.247-320.714 
ATOM    326  C8   DG A  16     458.483   1.581-320.824 
ATOM    327  N7   DG A  16     459.057   2.347-319.928 
ATOM    328  C5   DG A  16     459.818   1.457-319.171 
ATOM    329  C6   DG A  16     460.661   1.695-318.054 
ATOM    330  O6   DG A  16     460.915   2.759-317.495 
ATOM    331  N1   DG A  16     461.243   0.508-317.589 
ATOM    332  C2   DG A  16     461.038  -0.745-318.132 
ATOM    333  N2   DG A  16     461.687  -1.752-317.543 
ATOM    334  N3   DG A  16     460.247  -0.968-319.180 
ATOM    335  C4   DG A  16     459.674   0.174-319.642 
ATOM    336  P    DC A  17     455.654  -3.996-322.662 
ATOM    337  OP1  DC A  17     455.653  -4.719-323.955 
ATOM    338  OP2  DC A  17     454.473  -3.146-322.394 
ATOM    339  O5'  DC A  17     455.850  -5.037-321.464 
ATOM    340  C5'  DC A  17     457.185  -5.416-321.080 
ATOM    341  C4'  DC A  17     457.308  -5.425-319.569 
ATOM    342  O4'  DC A  17     457.684  -4.123-319.036 
ATOM    343  C3'  DC A  17     456.037  -5.784-318.801 
ATOM    344  O3'  DC A  17     456.392  -6.551-317.657 
ATOM    345  C2'  DC A  17     455.476  -4.441-318.330 
ATOM    346  C1'  DC A  17     456.815  -3.812-317.958 
ATOM    347  N1   DC A  17     456.762  -2.330-317.819 
ATOM    348  C2   DC A  17     457.574  -1.738-316.855 
ATOM    349  O2   DC A  17     458.298  -2.461-316.161 
ATOM    350  N3   DC A  17     457.539  -0.389-316.712 
ATOM    351  C4   DC A  17     456.740   0.359-317.484 
ATOM    352  N4   DC A  17     456.742   1.671-317.306 
ATOM    353  C5   DC A  17     455.897  -0.230-318.481 
ATOM    354  C6   DC A  17     455.945  -1.580-318.608 
ATOM    355  P    DG A  18     455.463  -7.783-317.229 
ATOM    356  OP1  DG A  18     455.834  -8.981-318.016 
ATOM    357  OP2  DG A  18     454.041  -7.378-317.294 
ATOM    358  O5'  DG A  18     455.893  -7.988-315.702 
ATOM    359  C5'  DG A  18     457.235  -7.649-315.303 
ATOM    360  C4'  DG A  18     457.211  -6.896-313.987 
ATOM    361  O4'  DG A  18     457.062  -5.459-314.172 
ATOM    362  C3'  DG A  18     456.076  -7.263-313.032 
ATOM    363  O3'  DG A  18     456.565  -7.218-311.697 
ATOM    364  C2'  DG A  18     455.044  -6.149-313.209 
ATOM    365  C1'  DG A  18     456.041  -4.998-313.301 
ATOM    366  N9   DG A  18     455.466  -3.752-313.879 
ATOM    367  C8   DG A  18     454.510  -3.607-314.862 
ATOM    368  N7   DG A  18     454.221  -2.361-315.146 
ATOM    369  C5   DG A  18     455.043  -1.628-314.290 
ATOM    370  C6   DG A  18     455.178  -0.224-314.135 
ATOM    371  O6   DG A  18     454.591   0.677-314.729 
ATOM    372  N1   DG A  18     456.127   0.094-313.153 
ATOM    373  C2   DG A  18     456.850  -0.825-312.419 
ATOM    374  N2   DG A  18     457.708  -0.320-311.529 
ATOM    375  N3   DG A  18     456.723  -2.142-312.566 
ATOM    376  C4   DG A  18     455.806  -2.466-313.514 
ATOM    377  P    DG A  19     456.082  -8.335-310.655 
ATOM    378  OP1  DG A  19     456.916  -9.548-310.807 
ATOM    379  OP2  DG A  19     454.621  -8.531-310.780 
ATOM    380  O5'  DG A  19     456.411  -7.626-309.259 
ATOM    381  C5'  DG A  19     457.509  -6.697-309.189 
ATOM    382  C4'  DG A  19     457.103  -5.473-308.393 
ATOM    383  O4'  DG A  19     456.485  -4.450-309.226 
ATOM    384  C3'  DG A  19     456.080  -5.711-307.283 
ATOM    385  O3'  DG A  19     456.395  -4.872-306.179 
ATOM    386  C2'  DG A  19     454.749  -5.252-307.877 
ATOM    387  C1'  DG A  19     455.291  -4.018-308.592 
ATOM    388  N9   DG A  19     454.378  -3.483-309.641 
ATOM    389  C8   DG A  19     453.528  -4.164-310.485 
ATOM    390  N7   DG A  19     452.854  -3.391-311.302 
ATOM    391  C5   DG A  19     453.287  -2.107-310.974 
ATOM    392  C6   DG A  19     452.914  -0.851-311.517 
ATOM    393  O6   DG A  19     452.111  -0.608-312.414 
ATOM    394  N1   DG A  19     453.598   0.202-310.892 
ATOM    395  C2   DG A  19     454.521   0.058-309.876 
ATOM    396  N2   DG A  19     455.064   1.186-309.413 
ATOM    397  N3   DG A  19     454.872  -1.122-309.367 
ATOM    398  C4   DG A  19     454.217  -2.153-309.962 
ATOM    399  P    DA A  20     456.233  -5.448-304.694 
ATOM    400  OP1  DA A  20     457.445  -6.212-304.324 
ATOM    401  OP2  DA A  20     454.949  -6.173-304.581 
ATOM    402  O5'  DA A  20     456.164  -4.098-303.837 
ATOM    403  C5'  DA A  20     456.862  -2.932-304.314 
ATOM    404  C4'  DA A  20     455.985  -1.705-304.164 
ATOM    405  O4'  DA A  20     455.133  -1.487-305.325 
ATOM    406  C3'  DA A  20     455.008  -1.726-302.989 
ATOM    407  O3'  DA A  20     454.908  -0.414-302.450 
ATOM    408  C2'  DA A  20     453.662  -2.099-303.611 
ATOM    409  C1'  DA A  20     453.809  -1.251-304.871 
ATOM    410  N9   DA A  20     452.870  -1.633-305.963 
ATOM    411  C8   DA A  20     452.407  -2.876-306.286 
ATOM    412  N7   DA A  20     451.593  -2.886-307.297 
ATOM    413  C5   DA A  20     451.511  -1.552-307.673 
ATOM    414  C6   DA A  20     450.800  -0.898-308.692 
ATOM    415  N6   DA A  20     449.999  -1.531-309.561 
ATOM    416  N1   DA A  20     450.942   0.438-308.788 
ATOM    417  C2   DA A  20     451.740   1.062-307.922 
ATOM    418  N3   DA A  20     452.449   0.560-306.935 
ATOM    419  C4   DA A  20     452.289  -0.778-306.862 
ATOM    420  P    DT A  21     454.816  -0.233-300.861 
ATOM    421  OP1  DT A  21     456.177  -0.254-300.280 
ATOM    422  OP2  DT A  21     453.857  -1.212-300.305 
ATOM    423  O5'  DT A  21     454.205   1.242-300.747 
ATOM    424  C5'  DT A  21     454.499   2.202-301.780 
ATOM    425  C4'  DT A  21     453.241   2.961-302.156 
ATOM    426  O4'  DT A  21     452.480   2.291-303.201 
ATOM    427  C3'  DT A  21     452.225   3.162-301.032 
ATOM    428  O3'  DT A  21     451.629   4.445-301.174 
ATOM    429  C2'  DT A  21     451.156   2.099-301.281 
ATOM    430  C1'  DT A  21     451.120   2.238-302.800 
ATOM    431  N1   DT A  21     450.478   1.085-303.491 
ATOM    432  C2   DT A  21     449.760   1.359-304.630 
ATOM    433  O2   DT A  21     449.635   2.485-305.080 
ATOM    434  N3   DT A  21     449.179   0.266-305.244 
ATOM    435  C4   DT A  21     449.256  -1.045-304.822 
ATOM    436  O4   DT A  21     448.692  -1.940-305.455 
ATOM    437  C5   DT A  21     450.030  -1.234-303.619 
ATOM    438  C7   DT A  21     450.165  -2.632-303.091 
ATOM    439  C6   DT A  21     450.606  -0.189-303.001 
ATOM    440  P    DC A  22     451.331   5.314-299.863 
ATOM    441  OP1  DC A  22     452.554   6.044-299.464 
ATOM    442  OP2  DC A  22     450.721   4.452-298.827 
ATOM    443  O5'  DC A  22     450.240   6.348-300.411 
ATOM    444  C5'  DC A  22     450.280   6.737-301.797 
ATOM    445  C4'  DC A  22     448.879   6.736-302.376 
ATOM    446  O4'  DC A  22     448.498   5.434-302.906 
ATOM    447  C3'  DC A  22     447.755   7.080-301.399 
ATOM    448  O3'  DC A  22     446.768   7.843-302.082 
ATOM    449  C2'  DC A  22     447.148   5.730-301.017 
ATOM    450  C1'  DC A  22     447.208   5.109-302.409 
ATOM    451  N1   DC A  22     447.073   3.626-302.410 
ATOM    452  C2   DC A  22     446.408   3.036-303.482 
ATOM    453  O2   DC A  22     445.963   3.760-304.379 
ATOM    454  N3   DC A  22     446.272   1.684-303.502 
ATOM    455  C4   DC A  22     446.770   0.935-302.509 
ATOM    456  N4   DC A  22     446.612  -0.379-302.574 
ATOM    457  C5   DC A  22     447.456   1.522-301.397 
ATOM    458  C6   DC A  22     447.580   2.874-301.396 
ATOM    459  P    DC A  23     446.067   9.064-301.321 
ATOM    460  OP1  DC A  23     446.919  10.269-301.425 
ATOM    461  OP2  DC A  23     445.698   8.647-299.949 
ATOM    462  O5'  DC A  23     444.743   9.263-302.196 
ATOM    463  C5'  DC A  23     444.776   8.933-303.598 
ATOM    464  C4'  DC A  23     443.523   8.172-303.981 
ATOM    465  O4'  DC A  23     443.666   6.736-303.792 
ATOM    466  C3'  DC A  23     442.263   8.523-303.190 
ATOM    467  O3'  DC A  23     441.142   8.474-304.065 
ATOM    468  C2'  DC A  23     442.125   7.401-302.162 
ATOM    469  C1'  DC A  23     442.528   6.260-303.090 
ATOM    470  N1   DC A  23     442.914   5.012-302.373 
ATOM    471  C2   DC A  23     442.598   3.796-302.972 
ATOM    472  O2   DC A  23     442.016   3.802-304.064 
ATOM    473  N3   DC A  23     442.940   2.646-302.335 
ATOM    474  C4   DC A  23     443.569   2.683-301.154 
ATOM    475  N4   DC A  23     443.882   1.536-300.572 
ATOM    476  C5   DC A  23     443.903   3.924-300.520 
ATOM    477  C6   DC A  23     443.552   5.061-301.173 
ATOM    478  P    DT A  24     439.993   9.580-303.917 
ATOM    479  OP1  DT A  24     440.383  10.801-304.657 
ATOM    480  OP2  DT A  24     439.664   9.765-302.487 
ATOM    481  O5'  DT A  24     438.770   8.865-304.662 
ATOM    482  C5'  DT A  24     439.047   7.946-305.735 
ATOM    483  C4'  DT A  24     438.176   6.714-305.598 
ATOM    484  O4'  DT A  24     438.789   5.690-304.763 
ATOM    485  C3'  DT A  24     436.804   6.935-304.964 
ATOM    486  O3'  DT A  24     435.856   6.092-305.607 
ATOM    487  C2'  DT A  24     436.967   6.468-303.517 
ATOM    488  C1'  DT A  24     437.824   5.244-303.822 
ATOM    489  N1   DT A  24     438.548   4.708-302.636 
ATOM    490  C2   DT A  24     438.719   3.347-302.569 
ATOM    491  O2   DT A  24     438.309   2.584-303.427 
ATOM    492  N3   DT A  24     439.394   2.887-301.454 
ATOM    493  C4   DT A  24     439.898   3.658-300.427 
ATOM    494  O4   DT A  24     440.485   3.131-299.479 
ATOM    495  C5   DT A  24     439.669   5.074-300.586 
ATOM    496  C7   DT A  24     440.186   5.985-299.512 
ATOM    497  C6   DT A  24     439.016   5.548-301.660 
ATOM    498  P    DG A  25     434.388   6.657-305.902 
ATOM    499  OP1  DG A  25     434.399   7.430-307.165 
ATOM    500  OP2  DG A  25     433.882   7.370-304.709 
ATOM    501  O5'  DG A  25     433.563   5.302-306.108 
ATOM    502  C5'  DG A  25     434.241   4.145-306.633 
ATOM    503  C4'  DG A  25     433.840   2.910-305.851 
ATOM    504  O4'  DG A  25     434.687   2.691-304.686 
ATOM    505  C3'  DG A  25     432.422   2.915-305.280 
ATOM    506  O3'  DG A  25     431.890   1.598-305.359 
ATOM    507  C2'  DG A  25     432.600   3.279-303.807 
ATOM    508  C1'  DG A  25     433.852   2.441-303.566 
ATOM    509  N9   DG A  25     434.601   2.822-302.337 
ATOM    510  C8   DG A  25     434.768   4.066-301.769 
ATOM    511  N7   DG A  25     435.491   4.061-300.675 
ATOM    512  C5   DG A  25     435.826   2.719-300.506 
ATOM    513  C6   DG A  25     436.598   2.090-299.496 
ATOM    514  O6   DG A  25     437.155   2.597-298.525 
ATOM    515  N1   DG A  25     436.689   0.706-299.706 
ATOM    516  C2   DG A  25     436.110   0.022-300.756 
ATOM    517  N2   DG A  25     436.314  -1.297-300.780 
ATOM    518  N3   DG A  25     435.386   0.613-301.705 
ATOM    519  C4   DG A  25     435.288   1.954-301.514 
ATOM    520  P    DC A  26     430.351   1.406-305.758 
ATOM    521  OP1  DC A  26     430.214   1.436-307.231 
ATOM    522  OP2  DC A  26     429.520   2.373-305.009 
ATOM    523  O5'  DC A  26     430.068  -0.075-305.221 
ATOM    524  C5'  DC A  26     431.150  -1.024-305.190 
ATOM    525  C4'  DC A  26     431.129  -1.792-303.883 
ATOM    526  O4'  DC A  26     431.886  -1.123-302.834 
ATOM    527  C3'  DC A  26     429.750  -2.010-303.261 
ATOM    528  O3'  DC A  26     429.715  -3.297-302.657 
ATOM    529  C2'  DC A  26     429.651  -0.954-302.160 
ATOM    530  C1'  DC A  26     431.087  -1.083-301.661 
ATOM    531  N1   DC A  26     431.540   0.068-300.832 
ATOM    532  C2   DC A  26     432.418  -0.193-299.783 
ATOM    533  O2   DC A  26     432.783  -1.357-299.587 
ATOM    534  N3   DC A  26     432.842   0.844-299.015 
ATOM    535  C4   DC A  26     432.423   2.092-299.261 
ATOM    536  N4   DC A  26     432.865   3.067-298.483 
ATOM    537  C5   DC A  26     431.519   2.381-300.334 
ATOM    538  C6   DC A  26     431.107   1.332-301.090 
ATOM    539  P    DT A  27     428.383  -4.175-302.780 
ATOM    540  OP1  DT A  27     428.382  -4.898-304.072 
ATOM    541  OP2  DT A  27     427.202  -3.325-302.511 
ATOM    542  O5'  DT A  27     428.579  -5.217-301.581 
ATOM    543  C5'  DT A  27     429.914  -5.595-301.197 
ATOM    544  C4'  DT A  27     430.037  -5.604-299.687 
ATOM    545  O4'  DT A  27     430.413  -4.302-299.154 
ATOM    546  C3'  DT A  27     428.766  -5.963-298.918 
ATOM    547  O3'  DT A  27     429.121  -6.730-297.774 
ATOM    548  C2'  DT A  27     428.205  -4.621-298.447 
ATOM    549  C1'  DT A  27     429.544  -3.991-298.075 
ATOM    550  N1   DT A  27     429.491  -2.509-297.936 
ATOM    551  C2   DT A  27     430.297  -1.940-296.981 
ATOM    552  O2   DT A  27     431.036  -2.593-296.263 
ATOM    553  N3   DT A  27     430.221  -0.565-296.880 
ATOM    554  C4   DT A  27     429.423   0.268-297.639 
ATOM    555  O4   DT A  27     429.440   1.487-297.457 
ATOM    556  C5   DT A  27     428.612  -0.421-298.614 
ATOM    557  C7   DT A  27     427.714   0.411-299.483 
ATOM    558  C6   DT A  27     428.667  -1.758-298.733 
ATOM    559  P    DG A  28     428.192  -7.962-297.347 
ATOM    560  OP1  DG A  28     428.563  -9.160-298.133 
ATOM    561  OP2  DG A  28     426.770  -7.557-297.412 
ATOM    562  O5'  DG A  28     428.622  -8.167-295.819 
ATOM    563  C5'  DG A  28     429.964  -7.829-295.420 
ATOM    564  C4'  DG A  28     429.939  -7.075-294.104 
ATOM    565  O4'  DG A  28     429.791  -5.638-294.290 
ATOM    566  C3'  DG A  28     428.804  -7.443-293.149 
ATOM    567  O3'  DG A  28     429.293  -7.397-291.814 
ATOM    568  C2'  DG A  28     427.773  -6.328-293.327 
ATOM    569  C1'  DG A  28     428.770  -5.177-293.418 
ATOM    570  N9   DG A  28     428.195  -3.931-293.997 
ATOM    571  C8   DG A  28     427.239  -3.786-294.979 
ATOM    572  N7   DG A  28     426.950  -2.540-295.263 
ATOM    573  C5   DG A  28     427.772  -1.807-294.408 
ATOM    574  C6   DG A  28     427.906  -0.403-294.253 
ATOM    575  O6   DG A  28     427.320   0.498-294.847 
ATOM    576  N1   DG A  28     428.856  -0.085-293.271 
ATOM    577  C2   DG A  28     429.579  -1.004-292.536 
ATOM    578  N2   DG A  28     430.437  -0.499-291.646 
ATOM    579  N3   DG A  28     429.452  -2.321-292.683 
ATOM    580  C4   DG A  28     428.535  -2.646-293.631 
ATOM    581  P    DG A  29     428.811  -8.514-290.773 
ATOM    582  OP1  DG A  29     429.645  -9.727-290.925 
ATOM    583  OP2  DG A  29     427.350  -8.710-290.898 
ATOM    584  O5'  DG A  29     429.140  -7.806-289.376 
ATOM    585  C5'  DG A  29     430.238  -6.876-289.307 
ATOM    586  C4'  DG A  29     429.832  -5.652-288.511 
ATOM    587  O4'  DG A  29     429.214  -4.629-289.343 
ATOM    588  C3'  DG A  29     428.809  -5.890-287.400 
ATOM    589  O3'  DG A  29     429.124  -5.051-286.296 
ATOM    590  C2'  DG A  29     427.478  -5.431-287.995 
ATOM    591  C1'  DG A  29     428.020  -4.197-288.710 
ATOM    592  N9   DG A  29     427.107  -3.663-289.758 
ATOM    593  C8   DG A  29     426.257  -4.343-290.603 
ATOM    594  N7   DG A  29     425.583  -3.570-291.419 
ATOM    595  C5   DG A  29     426.016  -2.286-291.092 
ATOM    596  C6   DG A  29     425.642  -1.030-291.635 
ATOM    597  O6   DG A  29     424.840  -0.787-292.531 
ATOM    598  N1   DG A  29     426.327   0.023-291.009 
ATOM    599  C2   DG A  29     427.250  -0.121-289.993 
ATOM    600  N2   DG A  29     427.793   1.007-289.530 
ATOM    601  N3   DG A  29     427.601  -1.301-289.484 
ATOM    602  C4   DG A  29     426.946  -2.332-290.080 
ATOM    603  P    DT A  30     428.962  -5.627-284.811 
ATOM    604  OP1  DT A  30     430.174  -6.391-284.441 
ATOM    605  OP2  DT A  30     427.677  -6.352-284.699 
ATOM    606  O5'  DT A  30     428.893  -4.277-283.955 
ATOM    607  C5'  DT A  30     429.591  -3.111-284.431 
ATOM    608  C4'  DT A  30     428.714  -1.884-284.281 
ATOM    609  O4'  DT A  30     427.862  -1.666-285.442 
ATOM    610  C3'  DT A  30     427.736  -1.905-283.106 
ATOM    611  O3'  DT A  30     427.637  -0.593-282.567 
ATOM    612  C2'  DT A  30     426.391  -2.278-283.728 
ATOM    613  C1'  DT A  30     426.538  -1.431-284.989 
ATOM    614  N1   DT A  30     425.599  -1.813-286.081 
ATOM    615  C2   DT A  30     425.124  -0.800-286.880 
ATOM    616  O2   DT A  30     425.438   0.367-286.727 
ATOM    617  N3   DT A  30     424.256  -1.193-287.880 
ATOM    618  C4   DT A  30     423.836  -2.481-288.141 
ATOM    619  O4   DT A  30     423.054  -2.710-289.067 
ATOM    620  C5   DT A  30     424.388  -3.473-287.249 
ATOM    621  C7   DT A  30     423.982  -4.902-287.463 
ATOM    622  C6   DT A  30     425.234  -3.119-286.268 
ATOM    623  P    DA A  31     427.545  -0.412-280.979 
ATOM    624  OP1  DA A  31     428.906  -0.433-280.397 
ATOM    625  OP2  DA A  31     426.586  -1.391-280.423 
ATOM    626  O5'  DA A  31     426.934   1.063-280.865 
ATOM    627  C5'  DA A  31     427.228   2.023-281.897 
ATOM    628  C4'  DA A  31     425.970   2.781-282.273 
ATOM    629  O4'  DA A  31     425.209   2.112-283.318 
ATOM    630  C3'  DA A  31     424.954   2.983-281.149 
ATOM    631  O3'  DA A  31     424.358   4.266-281.292 
ATOM    632  C2'  DA A  31     423.885   1.920-281.398 
ATOM    633  C1'  DA A  31     423.848   2.059-282.917 
ATOM    634  N9   DA A  31     423.207   0.906-283.609 
ATOM    635  C8   DA A  31     423.234  -0.414-283.260 
ATOM    636  N7   DA A  31     422.572  -1.183-284.068 
ATOM    637  C5   DA A  31     422.070  -0.312-285.025 
ATOM    638  C6   DA A  31     421.277  -0.513-286.165 
ATOM    639  N6   DA A  31     420.829  -1.715-286.554 
ATOM    640  N1   DA A  31     420.957   0.572-286.896 
ATOM    641  C2   DA A  31     421.404   1.765-286.506 
ATOM    642  N3   DA A  31     422.148   2.072-285.465 
ATOM    643  C4   DA A  31     422.453   0.970-284.751 
ATOM    644  P    DG A  32     424.059   5.135-279.981 
ATOM    645  OP1  DG A  32     425.283   5.865-279.581 
ATOM    646  OP2  DG A  32     423.450   4.273-278.944 
ATOM    647  O5'  DG A  32     422.969   6.169-280.528 
ATOM    648  C5'  DG A  32     423.009   6.558-281.914 
ATOM    649  C4'  DG A  32     421.608   6.557-282.493 
ATOM    650  O4'  DG A  32     421.227   5.255-283.023 
ATOM    651  C3'  DG A  32     420.484   6.900-281.516 
ATOM    652  O3'  DG A  32     419.497   7.664-282.199 
ATOM    653  C2'  DG A  32     419.877   5.551-281.134 
ATOM    654  C1'  DG A  32     419.937   4.930-282.527 
ATOM    655  N9   DG A  32     419.802   3.447-282.528 
ATOM    656  C8   DG A  32     420.246   2.530-281.599 
ATOM    657  N7   DG A  32     419.962   1.287-281.898 
ATOM    658  C5   DG A  32     419.280   1.385-283.110 
ATOM    659  C6   DG A  32     418.721   0.370-283.929 
ATOM    660  O6   DG A  32     418.712  -0.845-283.751 
ATOM    661  N1   DG A  32     418.118   0.910-285.074 
ATOM    662  C2   DG A  32     418.063   2.254-285.386 
ATOM    663  N2   DG A  32     417.443   2.567-286.526 
ATOM    664  N3   DG A  32     418.589   3.206-284.617 
ATOM    665  C4   DG A  32     419.177   2.699-283.503 
ATOM    666  P    DG A  33     418.796   8.884-281.438 
ATOM    667  OP1  DG A  33     419.648  10.090-281.542 
ATOM    668  OP2  DG A  33     418.427   8.468-280.067 
ATOM    669  O5'  DG A  33     417.472   9.084-282.313 
ATOM    670  C5'  DG A  33     417.505   8.754-283.715 
ATOM    671  C4'  DG A  33     416.252   7.993-284.099 
ATOM    672  O4'  DG A  33     416.395   6.556-283.910 
ATOM    673  C3'  DG A  33     414.992   8.344-283.308 
ATOM    674  O3'  DG A  33     413.871   8.295-284.182 
ATOM    675  C2'  DG A  33     414.854   7.222-282.279 
ATOM    676  C1'  DG A  33     415.257   6.081-283.207 
ATOM    677  N9   DG A  33     415.643   4.833-282.491 
ATOM    678  C8   DG A  33     416.286   4.687-281.282 
ATOM    679  N7   DG A  33     416.479   3.440-280.926 
ATOM    680  C5   DG A  33     415.922   2.708-281.975 
ATOM    681  C6   DG A  33     415.828   1.304-282.159 
ATOM    682  O6   DG A  33     416.222   0.402-281.425 
ATOM    683  N1   DG A  33     415.186   0.988-283.365 
ATOM    684  C2   DG A  33     414.700   1.910-284.273 
ATOM    685  N2   DG A  33     414.120   1.405-285.366 
ATOM    686  N3   DG A  33     414.790   3.226-284.099 
ATOM    687  C4   DG A  33     415.409   3.549-282.934 
ATOM    688  P    DA A  34     412.722   9.400-284.035 
ATOM    689  OP1  DA A  34     413.112  10.622-284.774 
ATOM    690  OP2  DA A  34     412.393   9.586-282.604 
ATOM    691  O5'  DA A  34     411.499   8.686-284.780 
ATOM    692  C5'  DA A  34     411.776   7.767-285.853 
ATOM    693  C4'  DA A  34     410.905   6.535-285.716 
ATOM    694  O4'  DA A  34     411.518   5.511-284.880 
ATOM    695  C3'  DA A  34     409.533   6.756-285.081 
ATOM    696  O3'  DA A  34     408.585   5.912-285.724 
ATOM    697  C2'  DA A  34     409.696   6.289-283.634 
ATOM    698  C1'  DA A  34     410.553   5.064-283.940 
ATOM    699  N9   DA A  34     411.277   4.529-282.753 
ATOM    700  C8   DA A  34     411.804   5.219-281.699 
ATOM    701  N7   DA A  34     412.378   4.464-280.814 
ATOM    702  C5   DA A  34     412.221   3.179-281.315 
ATOM    703  C6   DA A  34     412.616   1.920-280.835 
ATOM    704  N6   DA A  34     413.283   1.741-279.686 
ATOM    705  N1   DA A  34     412.299   0.845-281.582 
ATOM    706  C2   DA A  34     411.637   1.030-282.723 
ATOM    707  N3   DA A  34     411.218   2.149-283.269 
ATOM    708  C4   DA A  34     411.547   3.209-282.502 
ATOM    709  P    DG A  35     407.117   6.478-286.019 
ATOM    710  OP1  DG A  35     407.128   7.251-287.283 
ATOM    711  OP2  DG A  35     406.611   7.191-284.827 
ATOM    712  O5'  DG A  35     406.292   5.123-286.225 
ATOM    713  C5'  DG A  35     406.970   3.966-286.750 
ATOM    714  C4'  DG A  35     406.569   2.731-285.969 
ATOM    715  O4'  DG A  35     407.416   2.512-284.804 
ATOM    716  C3'  DG A  35     405.151   2.736-285.398 
ATOM    717  O3'  DG A  35     404.619   1.419-285.476 
ATOM    718  C2'  DG A  35     405.328   3.100-283.924 
ATOM    719  C1'  DG A  35     406.581   2.262-283.684 
ATOM    720  N9   DG A  35     407.330   2.643-282.455 
ATOM    721  C8   DG A  35     407.497   3.887-281.886 
ATOM    722  N7   DG A  35     408.220   3.882-280.793 
ATOM    723  C5   DG A  35     408.555   2.540-280.623 
ATOM    724  C6   DG A  35     409.327   1.911-279.613 
ATOM    725  O6   DG A  35     409.884   2.418-278.642 
ATOM    726  N1   DG A  35     409.418   0.527-279.823 
ATOM    727  C2   DG A  35     408.839  -0.157-280.873 
ATOM    728  N2   DG A  35     409.043  -1.476-280.897 
ATOM    729  N3   DG A  35     408.115   0.434-281.822 
ATOM    730  C4   DG A  35     408.017   1.775-281.632 
ATOM    731  P    DA A  36     403.080   1.227-285.875 
ATOM    732  OP1  DA A  36     402.943   1.257-287.349 
ATOM    733  OP2  DA A  36     402.249   2.194-285.126 
ATOM    734  O5'  DA A  36     402.797  -0.254-285.338 
ATOM    735  C5'  DA A  36     403.879  -1.204-285.308 
ATOM    736  C4'  DA A  36     403.858  -1.972-284.000 
ATOM    737  O4'  DA A  36     404.615  -1.302-282.952 
ATOM    738  C3'  DA A  36     402.479  -2.189-283.378 
ATOM    739  O3'  DA A  36     402.443  -3.476-282.775 
ATOM    740  C2'  DA A  36     402.380  -1.133-282.278 
ATOM    741  C1'  DA A  36     403.816  -1.262-281.779 
ATOM    742  N9   DA A  36     404.269  -0.111-280.949 
ATOM    743  C8   DA A  36     403.933   1.207-281.073 
ATOM    744  N7   DA A  36     404.494   1.976-280.192 
ATOM    745  C5   DA A  36     405.258   1.106-279.427 
ATOM    746  C6   DA A  36     406.100   1.306-278.320 
ATOM    747  N6   DA A  36     406.323   2.508-277.768 
ATOM    748  N1   DA A  36     406.707   0.224-277.800 
ATOM    749  C2   DA A  36     406.482  -0.967-278.353 
ATOM    750  N3   DA A  36     405.722  -1.275-279.380 
ATOM    751  C4   DA A  36     405.126  -0.175-279.883 
ATOM    752  P    DA A  37     401.111  -4.354-282.897 
ATOM    753  OP1  DA A  37     401.111  -5.077-284.189 
ATOM    754  OP2  DA A  37     399.931  -3.504-282.628 
ATOM    755  O5'  DA A  37     401.308  -5.396-281.698 
ATOM    756  C5'  DA A  37     402.643  -5.774-281.315 
ATOM    757  C4'  DA A  37     402.766  -5.783-279.804 
ATOM    758  O4'  DA A  37     403.142  -4.481-279.271 
ATOM    759  C3'  DA A  37     401.494  -6.142-279.035 
ATOM    760  O3'  DA A  37     401.850  -6.909-277.891 
ATOM    761  C2'  DA A  37     400.934  -4.800-278.564 
ATOM    762  C1'  DA A  37     402.273  -4.170-278.193 
ATOM    763  N9   DA A  37     402.220  -2.688-278.054 
ATOM    764  C8   DA A  37     401.463  -1.797-278.760 
ATOM    765  N7   DA A  37     401.638  -0.562-278.403 
ATOM    766  C5   DA A  37     402.581  -0.638-277.386 
ATOM    767  C6   DA A  37     403.193   0.342-276.588 
ATOM    768  N6   DA A  37     402.934   1.653-276.695 
ATOM    769  N1   DA A  37     404.085  -0.076-275.670 
ATOM    770  C2   DA A  37     404.339  -1.380-275.568 
ATOM    771  N3   DA A  37     403.831  -2.381-276.254 
ATOM    772  C4   DA A  37     402.942  -1.936-277.165 
ATOM    773  P    DC A  38     400.921  -8.141-277.464 
ATOM    774  OP1  DC A  38     401.292  -9.339-278.251 
ATOM    775  OP2  DC A  38     399.499  -7.736-277.529 
ATOM    776  O5'  DC A  38     401.351  -8.346-275.936 
ATOM    777  C5'  DC A  38     402.693  -8.008-275.537 
ATOM    778  C4'  DC A  38     402.668  -7.254-274.222 
ATOM    779  O4'  DC A  38     402.520  -5.817-274.407 
ATOM    780  C3'  DC A  38     401.533  -7.622-273.266 
ATOM    781  O3'  DC A  38     402.022  -7.576-271.931 
ATOM    782  C2'  DC A  38     400.502  -6.507-273.444 
ATOM    783  C1'  DC A  38     401.499  -5.356-273.535 
ATOM    784  N1   DC A  38     400.924  -4.111-274.114 
ATOM    785  C2   DC A  38     401.387  -2.892-273.622 
ATOM    786  O2   DC A  38     402.249  -2.896-272.735 
ATOM    787  N3   DC A  38     400.875  -1.745-274.136 
ATOM    788  C4   DC A  38     399.943  -1.783-275.098 
ATOM    789  N4   DC A  38     399.476  -0.636-275.566 
ATOM    790  C5   DC A  38     399.453  -3.026-275.616 
ATOM    791  C6   DC A  38     399.977  -4.161-275.089 
ATOM    792  P    DC A  39     401.540  -8.693-270.890 
ATOM    793  OP1  DC A  39     402.374  -9.906-271.042 
ATOM    794  OP2  DC A  39     400.079  -8.889-271.015 
ATOM    795  O5'  DC A  39     401.869  -7.985-269.494 
ATOM    796  C5'  DC A  39     402.967  -7.055-269.424 
ATOM    797  C4'  DC A  39     402.560  -5.831-268.628 
ATOM    798  O4'  DC A  39     401.943  -4.808-269.460 
ATOM    799  C3'  DC A  39     401.538  -6.070-267.518 
ATOM    800  O3'  DC A  39     401.853  -5.230-266.413 
ATOM    801  C2'  DC A  39     400.207  -5.610-268.112 
ATOM    802  C1'  DC A  39     400.749  -4.376-268.827 
ATOM    803  N1   DC A  39     399.836  -3.842-269.875 
ATOM    804  C2   DC A  39     399.802  -2.463-270.065 
ATOM    805  O2   DC A  39     400.523  -1.745-269.362 
ATOM    806  N3   DC A  39     398.975  -1.955-271.016 
ATOM    807  C4   DC A  39     398.209  -2.765-271.756 
ATOM    808  N4   DC A  39     397.420  -2.223-272.671 
ATOM    809  C5   DC A  39     398.229  -4.187-271.577 
ATOM    810  C6   DC A  39     399.061  -4.674-270.622 
ATOM    811  P    DT A  40     401.691  -5.806-264.929 
ATOM    812  OP1  DT A  40     402.903  -6.570-264.558 
ATOM    813  OP2  DT A  40     400.406  -6.531-264.816 
ATOM    814  O5'  DT A  40     401.622  -4.456-264.072 
ATOM    815  C5'  DT A  40     402.320  -3.290-264.549 
ATOM    816  C4'  DT A  40     401.443  -2.063-264.399 
ATOM    817  O4'  DT A  40     400.591  -1.845-265.560 
ATOM    818  C3'  DT A  40     400.465  -2.084-263.223 
ATOM    819  O3'  DT A  40     400.366  -0.772-262.684 
ATOM    820  C2'  DT A  40     399.120  -2.457-263.845 
ATOM    821  C1'  DT A  40     399.267  -1.610-265.106 
ATOM    822  N1   DT A  40     398.328  -1.992-266.198 
ATOM    823  C2   DT A  40     397.853  -0.980-266.997 
ATOM    824  O2   DT A  40     398.167   0.188-266.845 
ATOM    825  N3   DT A  40     396.985  -1.372-267.997 
ATOM    826  C4   DT A  40     396.565  -2.660-268.258 
ATOM    827  O4   DT A  40     395.783  -2.889-269.184 
ATOM    828  C5   DT A  40     397.117  -3.652-267.367 
ATOM    829  C7   DT A  40     396.711  -5.081-267.581 
ATOM    830  C6   DT A  40     397.963  -3.298-266.385 
ATOM    831  P    DA A  41     400.274  -0.591-261.096 
ATOM    832  OP1  DA A  41     401.635  -0.612-260.515 
ATOM    833  OP2  DA A  41     399.315  -1.570-260.540 
ATOM    834  O5'  DA A  41     399.663   0.884-260.982 
ATOM    835  C5'  DA A  41     399.957   1.844-262.015 
ATOM    836  C4'  DA A  41     398.699   2.602-262.391 
ATOM    837  O4'  DA A  41     397.938   1.933-263.436 
ATOM    838  C3'  DA A  41     397.683   2.804-261.266 
ATOM    839  O3'  DA A  41     397.087   4.087-261.409 
ATOM    840  C2'  DA A  41     396.614   1.741-261.516 
ATOM    841  C1'  DA A  41     396.577   1.880-263.034 
ATOM    842  N9   DA A  41     395.936   0.727-263.726 
ATOM    843  C8   DA A  41     395.962  -0.593-263.377 
ATOM    844  N7   DA A  41     395.301  -1.362-264.186 
ATOM    845  C5   DA A  41     394.799  -0.491-265.142 
ATOM    846  C6   DA A  41     394.006  -0.692-266.283 
ATOM    847  N6   DA A  41     393.558  -1.894-266.671 
ATOM    848  N1   DA A  41     393.686   0.393-267.013 
ATOM    849  C2   DA A  41     394.133   1.586-266.623 
ATOM    850  N3   DA A  41     394.877   1.893-265.582 
ATOM    851  C4   DA A  41     395.182   0.791-264.869 
ATOM    852  P    DG A  42     396.788   4.956-260.098 
ATOM    853  OP1  DG A  42     398.012   5.686-259.698 
ATOM    854  OP2  DG A  42     396.179   4.094-259.061 
ATOM    855  O5'  DG A  42     395.698   5.990-260.645 
ATOM    856  C5'  DG A  42     395.738   6.379-262.031 
ATOM    857  C4'  DG A  42     394.337   6.378-262.611 
ATOM    858  O4'  DG A  42     393.955   5.076-263.141 
ATOM    859  C3'  DG A  42     393.213   6.721-261.634 
ATOM    860  O3'  DG A  42     392.226   7.485-262.317 
ATOM    861  C2'  DG A  42     392.606   5.372-261.252 
ATOM    862  C1'  DG A  42     392.666   4.751-262.644 
ATOM    863  N9   DG A  42     392.531   3.268-262.645 
ATOM    864  C8   DG A  42     392.975   2.351-261.716 
ATOM    865  N7   DG A  42     392.690   1.108-262.016 
ATOM    866  C5   DG A  42     392.009   1.206-263.228 
ATOM    867  C6   DG A  42     391.450   0.191-264.047 
ATOM    868  O6   DG A  42     391.441  -1.024-263.868 
ATOM    869  N1   DG A  42     390.847   0.731-265.191 
ATOM    870  C2   DG A  42     390.792   2.075-265.504 
ATOM    871  N2   DG A  42     390.172   2.388-266.644 
ATOM    872  N3   DG A  42     391.318   3.027-264.735 
ATOM    873  C4   DG A  42     391.906   2.520-263.620 
ATOM    874  P    DA A  43     391.524   8.705-261.555 
ATOM    875  OP1  DA A  43     392.377   9.911-261.660 
ATOM    876  OP2  DA A  43     391.156   8.289-260.184 
ATOM    877  O5'  DA A  43     390.201   8.905-262.431 
ATOM    878  C5'  DA A  43     390.234   8.575-263.832 
ATOM    879  C4'  DA A  43     388.980   7.814-264.216 
ATOM    880  O4'  DA A  43     389.124   6.377-264.027 
ATOM    881  C3'  DA A  43     387.721   8.165-263.425 
ATOM    882  O3'  DA A  43     386.600   8.116-264.299 
ATOM    883  C2'  DA A  43     387.583   7.043-262.396 
ATOM    884  C1'  DA A  43     387.986   5.902-263.325 
ATOM    885  N9   DA A  43     388.372   4.654-262.608 
ATOM    886  C8   DA A  43     389.011   4.528-261.408 
ATOM    887  N7   DA A  43     389.207   3.299-261.045 
ATOM    888  C5   DA A  43     388.659   2.553-262.079 
ATOM    889  C6   DA A  43     388.548   1.169-262.293 
ATOM    890  N6   DA A  43     389.008   0.248-261.435 
ATOM    891  N1   DA A  43     387.945   0.764-263.427 
ATOM    892  C2   DA A  43     387.490   1.684-264.277 
ATOM    893  N3   DA A  43     387.536   2.995-264.183 
ATOM    894  C4   DA A  43     388.144   3.374-263.040 
ATOM    895  P    DG A  44     385.451   9.221-264.152 
ATOM    896  OP1  DG A  44     385.841  10.443-264.892 
ATOM    897  OP2  DG A  44     385.122   9.407-262.721 
ATOM    898  O5'  DG A  44     384.228   8.507-264.897 
ATOM    899  C5'  DG A  44     384.505   7.588-265.970 
ATOM    900  C4'  DG A  44     383.634   6.355-265.833 
ATOM    901  O4'  DG A  44     384.247   5.332-264.997 
ATOM    902  C3'  DG A  44     382.262   6.577-265.198 
ATOM    903  O3'  DG A  44     381.314   5.733-265.842 
ATOM    904  C2'  DG A  44     382.425   6.110-263.751 
ATOM    905  C1'  DG A  44     383.281   4.885-264.057 
ATOM    906  N9   DG A  44     384.006   4.350-262.870 
ATOM    907  C8   DG A  44     384.544   5.028-261.798 
ATOM    908  N7   DG A  44     385.121   4.255-260.912 
ATOM    909  C5   DG A  44     384.953   2.972-261.433 
ATOM    910  C6   DG A  44     385.367   1.716-260.918 
ATOM    911  O6   DG A  44     385.977   1.472-259.881 
ATOM    912  N1   DG A  44     384.990   0.667-261.767 
ATOM    913  C2   DG A  44     384.303   0.812-262.957 
ATOM    914  N2   DG A  44     384.038  -0.316-263.622 
ATOM    915  N3   DG A  44     383.916   1.991-263.439 
ATOM    916  C4   DG A  44     384.273   3.019-262.627 
ATOM    917  P    DT A  45     379.846   6.299-266.137 
ATOM    918  OP1  DT A  45     379.857   7.072-267.400 
ATOM    919  OP2  DT A  45     379.340   7.012-264.944 
ATOM    920  O5'  DT A  45     379.021   4.944-266.343 
ATOM    921  C5'  DT A  45     379.699   3.787-266.868 
ATOM    922  C4'  DT A  45     379.298   2.552-266.086 
ATOM    923  O4'  DT A  45     380.145   2.333-264.921 
ATOM    924  C3'  DT A  45     377.880   2.557-265.515 
ATOM    925  O3'  DT A  45     377.348   1.240-265.593 
ATOM    926  C2'  DT A  45     378.057   2.921-264.041 
ATOM    927  C1'  DT A  45     379.310   2.083-263.801 
ATOM    928  N1   DT A  45     380.059   2.464-262.572 
ATOM    929  C2   DT A  45     380.683   1.453-261.881 
ATOM    930  O2   DT A  45     380.644   0.287-262.233 
ATOM    931  N3   DT A  45     381.367   1.844-260.746 
ATOM    932  C4   DT A  45     381.475   3.131-260.258 
ATOM    933  O4   DT A  45     382.116   3.358-259.230 
ATOM    934  C5   DT A  45     380.787   4.121-261.051 
ATOM    935  C7   DT A  45     380.854   5.547-260.589 
ATOM    936  C6   DT A  45     380.114   3.770-262.159 
ATOM    937  P    DT A  46     375.809   1.048-265.993 
ATOM    938  OP1  DT A  46     375.672   1.078-267.466 
ATOM    939  OP2  DT A  46     374.978   2.015-265.243 
ATOM    940  O5'  DT A  46     375.526  -0.433-265.455 
ATOM    941  C5'  DT A  46     376.608  -1.383-265.425 
ATOM    942  C4'  DT A  46     376.587  -2.151-264.118 
ATOM    943  O4'  DT A  46     377.344  -1.481-263.069 
ATOM    944  C3'  DT A  46     375.208  -2.368-263.496 
ATOM    945  O3'  DT A  46     375.172  -3.655-262.892 
ATOM    946  C2'  DT A  46     375.109  -1.312-262.395 
ATOM    947  C1'  DT A  46     376.545  -1.441-261.896 
ATOM    948  N1   DT A  46     376.997  -0.290-261.066 
ATOM    949  C2   DT A  46     377.864  -0.564-260.036 
ATOM    950  O2   DT A  46     378.264  -1.688-259.787 
ATOM    951  N3   DT A  46     378.261   0.528-259.289 
ATOM    952  C4   DT A  46     377.872   1.838-259.483 
ATOM    953  O4   DT A  46     378.295   2.733-258.748 
ATOM    954  C5   DT A  46     376.961   2.025-260.588 
ATOM    955  C7   DT A  46     376.488   3.422-260.868 
ATOM    956  C6   DT A  46     376.559   0.981-261.330 
ATOM    957  P    DG A  47     373.840  -4.533-263.014 
ATOM    958  OP1  DG A  47     373.840  -5.256-264.307 
ATOM    959  OP2  DG A  47     372.660  -3.684-262.746 
ATOM    960  O5'  DG A  47     374.037  -5.575-261.816 
ATOM    961  C5'  DG A  47     375.372  -5.953-261.432 
ATOM    962  C4'  DG A  47     375.495  -5.962-259.922 
ATOM    963  O4'  DG A  47     375.871  -4.660-259.388 
ATOM    964  C3'  DG A  47     374.223  -6.321-259.153 
ATOM    965  O3'  DG A  47     374.578  -7.088-258.009 
ATOM    966  C2'  DG A  47     373.663  -4.979-258.682 
ATOM    967  C1'  DG A  47     375.002  -4.349-258.310 
ATOM    968  N9   DG A  47     374.949  -2.867-258.171 
ATOM    969  C8   DG A  47     374.192  -1.953-258.872 
ATOM    970  N7   DG A  47     374.380  -0.709-258.502 
ATOM    971  C5   DG A  47     375.326  -0.806-257.484 
ATOM    972  C6   DG A  47     375.926   0.210-256.694 
ATOM    973  O6   DG A  47     375.743   1.423-256.732 
ATOM    974  N1   DG A  47     376.836  -0.329-255.773 
ATOM    975  C2   DG A  47     377.128  -1.672-255.634 
ATOM    976  N2   DG A  47     378.027  -1.982-254.697 
ATOM    977  N3   DG A  47     376.565  -2.623-256.376 
ATOM    978  C4   DG A  47     375.680  -2.118-257.273 
ATOM    979  P    DG A  48     373.650  -8.320-257.581 
ATOM    980  OP1  DG A  48     374.021  -9.518-258.368 
ATOM    981  OP2  DG A  48     372.228  -7.915-257.646 
ATOM    982  O5'  DG A  48     374.080  -8.525-256.054 
ATOM    983  C5'  DG A  48     375.422  -8.187-255.655 
ATOM    984  C4'  DG A  48     375.397  -7.434-254.339 
ATOM    985  O4'  DG A  48     375.249  -5.996-254.524 
ATOM    986  C3'  DG A  48     374.262  -7.801-253.384 
ATOM    987  O3'  DG A  48     374.751  -7.755-252.049 
ATOM    988  C2'  DG A  48     373.231  -6.686-253.561 
ATOM    989  C1'  DG A  48     374.228  -5.535-253.653 
ATOM    990  N9   DG A  48     373.653  -4.290-254.232 
ATOM    991  C8   DG A  48     372.697  -4.145-255.214 
ATOM    992  N7   DG A  48     372.408  -2.898-255.498 
ATOM    993  C5   DG A  48     373.230  -2.165-254.642 
ATOM    994  C6   DG A  48     373.364  -0.761-254.487 
ATOM    995  O6   DG A  48     372.778   0.139-255.081 
ATOM    996  N1   DG A  48     374.313  -0.443-253.505 
ATOM    997  C2   DG A  48     375.037  -1.362-252.771 
ATOM    998  N2   DG A  48     375.895  -0.857-251.881 
ATOM    999  N3   DG A  48     374.910  -2.679-252.918 
ATOM   1000  C4   DG A  48     373.993  -3.004-253.866 
ATOM   1001  P    DG A  49     374.269  -8.872-251.007 
ATOM   1002  OP1  DG A  49     375.103 -10.085-251.159 
ATOM   1003  OP2  DG A  49     372.808  -9.068-251.133 
ATOM   1004  O5'  DG A  49     374.598  -8.164-249.611 
ATOM   1005  C5'  DG A  49     375.696  -7.235-249.541 
ATOM   1006  C4'  DG A  49     375.289  -6.010-248.745 
ATOM   1007  O4'  DG A  49     374.672  -4.987-249.578 
ATOM   1008  C3'  DG A  49     374.267  -6.249-247.635 
ATOM   1009  O3'  DG A  49     374.582  -5.409-246.531 
ATOM   1010  C2'  DG A  49     372.935  -5.789-248.229 
ATOM   1011  C1'  DG A  49     373.478  -4.555-248.945 
ATOM   1012  N9   DG A  49     372.565  -4.021-249.993 
ATOM   1013  C8   DG A  49     371.715  -4.701-250.837 
ATOM   1014  N7   DG A  49     371.040  -3.928-251.654 
ATOM   1015  C5   DG A  49     371.474  -2.644-251.326 
ATOM   1016  C6   DG A  49     371.100  -1.388-251.869 
ATOM   1017  O6   DG A  49     370.298  -1.145-252.766 
ATOM   1018  N1   DG A  49     371.785  -0.335-251.244 
ATOM   1019  C2   DG A  49     372.708  -0.479-250.228 
ATOM   1020  N2   DG A  49     373.251   0.649-249.765 
ATOM   1021  N3   DG A  49     373.059  -1.659-249.719 
ATOM   1022  C4   DG A  49     372.404  -2.690-250.314 
ATOM   1023  P    DA A  50     374.420  -5.985-245.046 
ATOM   1024  OP1  DA A  50     375.632  -6.749-244.676 
ATOM   1025  OP2  DA A  50     373.135  -6.710-244.933 
ATOM   1026  O5'  DA A  50     374.351  -4.635-244.189 
ATOM   1027  C5'  DA A  50     375.049  -3.469-244.666 
ATOM   1028  C4'  DA A  50     374.172  -2.243-244.516 
ATOM   1029  O4'  DA A  50     373.320  -2.024-245.677 
ATOM   1030  C3'  DA A  50     373.194  -2.263-243.341 
ATOM   1031  O3'  DA A  50     373.095  -0.951-242.802 
ATOM   1032  C2'  DA A  50     371.849  -2.636-243.963 
ATOM   1033  C1'  DA A  50     371.996  -1.789-245.223 
ATOM   1034  N9   DA A  50     371.057  -2.171-246.315 
ATOM   1035  C8   DA A  50     370.593  -3.413-246.638 
ATOM   1036  N7   DA A  50     369.780  -3.423-247.649 
ATOM   1037  C5   DA A  50     369.697  -2.090-248.025 
ATOM   1038  C6   DA A  50     368.987  -1.435-249.044 
ATOM   1039  N6   DA A  50     368.186  -2.068-249.913 
ATOM   1040  N1   DA A  50     369.129  -0.099-249.140 
ATOM   1041  C2   DA A  50     369.927   0.525-248.274 
ATOM   1042  N3   DA A  50     370.636   0.023-247.287 
ATOM   1043  C4   DA A  50     370.476  -1.315-247.214 
ATOM   1044  P    DA A  51     373.003  -0.770-241.213 
ATOM   1045  OP1  DA A  51     374.364  -0.791-240.632 
ATOM   1046  OP2  DA A  51     372.043  -1.749-240.657 
ATOM   1047  O5'  DA A  51     372.392   0.705-241.100 
ATOM   1048  C5'  DA A  51     372.686   1.665-242.132 
ATOM   1049  C4'  DA A  51     371.428   2.423-242.508 
ATOM   1050  O4'  DA A  51     370.667   1.754-243.553 
ATOM   1051  C3'  DA A  51     370.412   2.625-241.384 
ATOM   1052  O3'  DA A  51     369.816   3.908-241.526 
ATOM   1053  C2'  DA A  51     369.343   1.562-241.633 
ATOM   1054  C1'  DA A  51     369.306   1.701-243.152 
ATOM   1055  N9   DA A  51     368.665   0.548-243.843 
ATOM   1056  C8   DA A  51     368.691  -0.772-243.495 
ATOM   1057  N7   DA A  51     368.030  -1.541-244.303 
ATOM   1058  C5   DA A  51     367.528  -0.670-245.259 
ATOM   1059  C6   DA A  51     366.734  -0.871-246.400 
ATOM   1060  N6   DA A  51     366.287  -2.073-246.788 
ATOM   1061  N1   DA A  51     366.415   0.214-247.131 
ATOM   1062  C2   DA A  51     366.862   1.406-246.741 
ATOM   1063  N3   DA A  51     367.606   1.714-245.700 
ATOM   1064  C4   DA A  51     367.910   0.612-244.986 
ATOM   1065  P    DG A  52     369.517   4.776-240.215 
ATOM   1066  OP1  DG A  52     370.741   5.507-239.816 
ATOM   1067  OP2  DG A  52     368.908   3.915-239.179 
ATOM   1068  O5'  DG A  52     368.427   5.811-240.763 
ATOM   1069  C5'  DG A  52     368.467   6.200-242.149 
ATOM   1070  C4'  DG A  52     367.066   6.199-242.728 
ATOM   1071  O4'  DG A  52     366.684   4.897-243.258 
ATOM   1072  C3'  DG A  52     365.942   6.542-241.751 
ATOM   1073  O3'  DG A  52     364.955   7.306-242.434 
ATOM   1074  C2'  DG A  52     365.335   5.193-241.369 
ATOM   1075  C1'  DG A  52     365.395   4.572-242.761 
ATOM   1076  N9   DG A  52     365.259   3.089-242.762 
ATOM   1077  C8   DG A  52     365.704   2.172-241.834 
ATOM   1078  N7   DG A  52     365.419   0.929-242.133 
ATOM   1079  C5   DG A  52     364.738   1.027-243.345 
ATOM   1080  C6   DG A  52     364.178   0.012-244.164 
ATOM   1081  O6   DG A  52     364.170  -1.203-243.985 
ATOM   1082  N1   DG A  52     363.576   0.552-245.309 
ATOM   1083  C2   DG A  52     363.521   1.896-245.621 
ATOM   1084  N2   DG A  52     362.901   2.208-246.761 
ATOM   1085  N3   DG A  52     364.047   2.848-244.852 
ATOM   1086  C4   DG A  52     364.635   2.341-243.738 
ATOM   1087  P    DA A  53     364.253   8.526-241.673 
ATOM   1088  OP1  DA A  53     365.106   9.732-241.777 
ATOM   1089  OP2  DA A  53     363.885   8.110-240.301 
ATOM   1090  O5'  DA A  53     362.930   8.726-242.548 
ATOM   1091  C5'  DA A  53     362.963   8.396-243.950 
ATOM   1092  C4'  DA A  53     361.709   7.635-244.333 
ATOM   1093  O4'  DA A  53     361.853   6.198-244.144 
ATOM   1094  C3'  DA A  53     360.449   7.986-243.543 
ATOM   1095  O3'  DA A  53     359.329   7.937-244.417 
ATOM   1096  C2'  DA A  53     360.312   6.864-242.514 
ATOM   1097  C1'  DA A  53     360.715   5.723-243.442 
ATOM   1098  N9   DA A  53     361.101   4.475-242.725 
ATOM   1099  C8   DA A  53     361.740   4.349-241.525 
ATOM   1100  N7   DA A  53     361.936   3.120-241.162 
ATOM   1101  C5   DA A  53     361.388   2.374-242.196 
ATOM   1102  C6   DA A  53     361.277   0.990-242.411 
ATOM   1103  N6   DA A  53     361.737   0.069-241.552 
ATOM   1104  N1   DA A  53     360.674   0.585-243.544 
ATOM   1105  C2   DA A  53     360.219   1.505-244.394 
ATOM   1106  N3   DA A  53     360.265   2.816-244.301 
ATOM   1107  C4   DA A  53     360.873   3.195-243.158 
ATOM   1108  P    DC A  54     358.180   9.042-244.269 
ATOM   1109  OP1  DC A  54     358.569  10.263-245.009 
ATOM   1110  OP2  DC A  54     357.851   9.228-242.839 
ATOM   1111  O5'  DC A  54     356.957   8.328-245.014 
ATOM   1112  C5'  DC A  54     357.234   7.409-246.087 
ATOM   1113  C4'  DC A  54     356.363   6.176-245.950 
ATOM   1114  O4'  DC A  54     356.975   5.153-245.115 
ATOM   1115  C3'  DC A  54     354.990   6.398-245.316 
ATOM   1116  O3'  DC A  54     354.043   5.554-245.959 
ATOM   1117  C2'  DC A  54     355.154   5.931-243.869 
ATOM   1118  C1'  DC A  54     356.010   4.706-244.174 
ATOM   1119  N1   DC A  54     356.734   4.170-242.988 
ATOM   1120  C2   DC A  54     356.916   2.792-242.906 
ATOM   1121  O2   DC A  54     356.474   2.078-243.812 
ATOM   1122  N3   DC A  54     357.573   2.285-241.831 
ATOM   1123  C4   DC A  54     358.037   3.093-240.870 
ATOM   1124  N4   DC A  54     358.671   2.549-239.842 
ATOM   1125  C5   DC A  54     357.860   4.513-240.935 
ATOM   1126  C6   DC A  54     357.201   5.001-242.016 
ATOM   1127  P    DG A  55     352.575   6.120-246.254 
ATOM   1128  OP1  DG A  55     352.586   6.893-247.517 
ATOM   1129  OP2  DG A  55     352.069   6.833-245.061 
ATOM   1130  O5'  DG A  55     351.750   4.765-246.460 
ATOM   1131  C5'  DG A  55     352.428   3.608-246.985 
ATOM   1132  C4'  DG A  55     352.027   2.373-246.203 
ATOM   1133  O4'  DG A  55     352.874   2.154-245.039 
ATOM   1134  C3'  DG A  55     350.609   2.378-245.632 
ATOM   1135  O3'  DG A  55     350.077   1.060-245.711 
ATOM   1136  C2'  DG A  55     350.786   2.742-244.159 
ATOM   1137  C1'  DG A  55     352.039   1.904-243.918 
ATOM   1138  N9   DG A  55     352.788   2.285-242.689 
ATOM   1139  C8   DG A  55     352.955   3.529-242.121 
ATOM   1140  N7   DG A  55     353.678   3.524-241.028 
ATOM   1141  C5   DG A  55     354.013   2.182-240.858 
ATOM   1142  C6   DG A  55     354.785   1.553-239.848 
ATOM   1143  O6   DG A  55     355.342   2.059-238.877 
ATOM   1144  N1   DG A  55     354.876   0.169-240.058 
ATOM   1145  C2   DG A  55     354.297  -0.516-241.108 
ATOM   1146  N2   DG A  55     354.501  -1.834-241.132 
ATOM   1147  N3   DG A  55     353.573   0.076-242.057 
ATOM   1148  C4   DG A  55     353.475   1.417-241.867 
ATOM   1149  P    DT A  56     348.538   0.869-246.110 
ATOM   1150  OP1  DT A  56     348.400   0.899-247.584 
ATOM   1151  OP2  DT A  56     347.707   1.836-245.361 
ATOM   1152  O5'  DT A  56     348.255  -0.612-245.573 
ATOM   1153  C5'  DT A  56     349.337  -1.562-245.542 
ATOM   1154  C4'  DT A  56     349.316  -2.330-244.235 
ATOM   1155  O4'  DT A  56     350.072  -1.660-243.186 
ATOM   1156  C3'  DT A  56     347.937  -2.547-243.613 
ATOM   1157  O3'  DT A  56     347.901  -3.835-243.009 
ATOM   1158  C2'  DT A  56     347.837  -1.491-242.512 
ATOM   1159  C1'  DT A  56     349.274  -1.620-242.013 
ATOM   1160  N1   DT A  56     349.726  -0.469-241.184 
ATOM   1161  C2   DT A  56     350.593  -0.743-240.154 
ATOM   1162  O2   DT A  56     350.992  -1.867-239.905 
ATOM   1163  N3   DT A  56     350.990   0.349-239.406 
ATOM   1164  C4   DT A  56     350.601   1.659-239.600 
ATOM   1165  O4   DT A  56     351.023   2.554-238.865 
ATOM   1166  C5   DT A  56     349.690   1.846-240.705 
ATOM   1167  C7   DT A  56     349.217   3.243-240.985 
ATOM   1168  C6   DT A  56     349.288   0.802-241.448 
ATOM   1169  P    DC A  57     346.569  -4.712-243.132 
ATOM   1170  OP1  DC A  57     346.569  -5.435-244.424 
ATOM   1171  OP2  DC A  57     345.388  -3.863-242.863 
ATOM   1172  O5'  DC A  57     346.766  -5.754-241.933 
ATOM   1173  C5'  DC A  57     348.101  -6.132-241.549 
ATOM   1174  C4'  DC A  57     348.224  -6.141-240.039 
ATOM   1175  O4'  DC A  57     348.600  -4.839-239.506 
ATOM   1176  C3'  DC A  57     346.952  -6.500-239.270 
ATOM   1177  O3'  DC A  57     347.307  -7.267-238.126 
ATOM   1178  C2'  DC A  57     346.392  -5.158-238.799 
ATOM   1179  C1'  DC A  57     347.731  -4.528-238.427 
ATOM   1180  N1   DC A  57     347.677  -3.046-238.288 
ATOM   1181  C2   DC A  57     348.489  -2.454-237.324 
ATOM   1182  O2   DC A  57     349.214  -3.177-236.630 
ATOM   1183  N3   DC A  57     348.454  -1.105-237.181 
ATOM   1184  C4   DC A  57     347.655  -0.357-237.953 
ATOM   1185  N4   DC A  57     347.657   0.955-237.776 
ATOM   1186  C5   DC A  57     346.812  -0.946-238.950 
ATOM   1187  C6   DC A  57     346.861  -2.296-239.077 
ATOM   1188  P    DA A  58     346.378  -8.499-237.699 
ATOM   1189  OP1  DA A  58     346.750  -9.697-238.485 
ATOM   1190  OP2  DA A  58     344.957  -8.094-237.764 
ATOM   1191  O5'  DA A  58     346.809  -8.704-236.171 
ATOM   1192  C5'  DA A  58     348.151  -8.366-235.772 
ATOM   1193  C4'  DA A  58     348.126  -7.613-234.456 
ATOM   1194  O4'  DA A  58     347.978  -6.175-234.642 
ATOM   1195  C3'  DA A  58     346.991  -7.980-233.501 
ATOM   1196  O3'  DA A  58     347.480  -7.934-232.166 
ATOM   1197  C2'  DA A  58     345.960  -6.865-233.679 
ATOM   1198  C1'  DA A  58     346.957  -5.714-233.770 
ATOM   1199  N9   DA A  58     346.382  -4.469-234.349 
ATOM   1200  C8   DA A  58     345.434  -4.344-235.324 
ATOM   1201  N7   DA A  58     345.137  -3.115-235.614 
ATOM   1202  C5   DA A  58     345.948  -2.368-234.771 
ATOM   1203  C6   DA A  58     346.107  -0.984-234.592 
ATOM   1204  N6   DA A  58     345.422  -0.064-235.286 
ATOM   1205  N1   DA A  58     346.998  -0.578-233.668 
ATOM   1206  C2   DA A  58     347.675  -1.496-232.981 
ATOM   1207  N3   DA A  58     347.612  -2.806-233.061 
ATOM   1208  C4   DA A  58     346.713  -3.187-233.992 
ATOM   1209  P    DC A  59     346.998  -9.051-231.125 
ATOM   1210  OP1  DC A  59     347.832 -10.264-231.277 
ATOM   1211  OP2  DC A  59     345.537  -9.247-231.250 
ATOM   1212  O5'  DC A  59     347.327  -8.343-229.728 
ATOM   1213  C5'  DC A  59     348.425  -7.414-229.659 
ATOM   1214  C4'  DC A  59     348.018  -6.189-228.863 
ATOM   1215  O4'  DC A  59     347.401  -5.167-229.695 
ATOM   1216  C3'  DC A  59     346.995  -6.428-227.752 
ATOM   1217  O3'  DC A  59     347.311  -5.588-226.648 
ATOM   1218  C2'  DC A  59     345.664  -5.968-228.347 
ATOM   1219  C1'  DC A  59     346.207  -4.734-229.062 
ATOM   1220  N1   DC A  59     345.294  -4.200-230.110 
ATOM   1221  C2   DC A  59     345.260  -2.821-230.299 
ATOM   1222  O2   DC A  59     345.981  -2.103-229.597 
ATOM   1223  N3   DC A  59     344.433  -2.313-231.251 
ATOM   1224  C4   DC A  59     343.667  -3.123-231.991 
ATOM   1225  N4   DC A  59     342.878  -2.581-232.905 
ATOM   1226  C5   DC A  59     343.687  -4.545-231.811 
ATOM   1227  C6   DC A  59     344.519  -5.033-230.856 
ATOM   1228  P    DT A  60     347.149  -6.164-225.163 
ATOM   1229  OP1  DT A  60     348.361  -6.928-224.793 
ATOM   1230  OP2  DT A  60     345.864  -6.889-225.051 
ATOM   1231  O5'  DT A  60     347.080  -4.814-224.307 
ATOM   1232  C5'  DT A  60     347.778  -3.648-224.783 
ATOM   1233  C4'  DT A  60     346.900  -2.422-224.633 
ATOM   1234  O4'  DT A  60     346.049  -2.203-225.795 
ATOM   1235  C3'  DT A  60     345.923  -2.442-223.458 
ATOM   1236  O3'  DT A  60     345.824  -1.130-222.919 
ATOM   1237  C2'  DT A  60     344.578  -2.815-224.080 
ATOM   1238  C1'  DT A  60     344.725  -1.968-225.341 
ATOM   1239  N1   DT A  60     343.786  -2.350-226.433 
ATOM   1240  C2   DT A  60     343.311  -1.338-227.232 
ATOM   1241  O2   DT A  60     343.625  -0.170-227.079 
ATOM   1242  N3   DT A  60     342.443  -1.730-228.232 
ATOM   1243  C4   DT A  60     342.022  -3.018-228.493 
ATOM   1244  O4   DT A  60     341.241  -3.247-229.419 
ATOM   1245  C5   DT A  60     342.575  -4.010-227.601 
ATOM   1246  C7   DT A  60     342.168  -5.439-227.815 
ATOM   1247  C6   DT A  60     343.421  -3.657-226.620 
ATOM   1248  P    DG A  61     345.732  -0.949-221.331 
ATOM   1249  OP1  DG A  61     347.093  -0.970-220.749 
ATOM   1250  OP2  DG A  61     344.772  -1.928-220.775 
ATOM   1251  O5'  DG A  61     345.121   0.526-221.217 
ATOM   1252  C5'  DG A  61     345.415   1.486-222.250 
ATOM   1253  C4'  DG A  61     344.157   2.244-222.625 
ATOM   1254  O4'  DG A  61     343.396   1.575-223.670 
ATOM   1255  C3'  DG A  61     343.141   2.446-221.501 
ATOM   1256  O3'  DG A  61     342.545   3.729-221.644 
ATOM   1257  C2'  DG A  61     342.072   1.383-221.750 
ATOM   1258  C1'  DG A  61     342.035   1.522-223.269 
ATOM   1259  N9   DG A  61     341.394   0.369-223.961 
ATOM   1260  C8   DG A  61     341.409  -0.968-223.624 
ATOM   1261  N7   DG A  61     340.738  -1.733-224.449 
ATOM   1262  C5   DG A  61     340.243  -0.842-225.399 
ATOM   1263  C6   DG A  61     339.439  -1.081-226.546 
ATOM   1264  O6   DG A  61     338.993  -2.146-226.965 
ATOM   1265  N1   DG A  61     339.165   0.109-227.234 
ATOM   1266  C2   DG A  61     339.607   1.363-226.865 
ATOM   1267  N2   DG A  61     339.237   2.373-227.657 
ATOM   1268  N3   DG A  61     340.362   1.586-225.790 
ATOM   1269  C4   DG A  61     340.637   0.443-225.111 
ATOM   1270  P    DA A  62     342.246   4.597-220.333 
ATOM   1271  OP1  DA A  62     343.470   5.328-219.933 
ATOM   1272  OP2  DA A  62     341.637   3.736-219.296 
ATOM   1273  O5'  DA A  62     341.156   5.632-220.880 
ATOM   1274  C5'  DA A  62     341.196   6.020-222.266 
ATOM   1275  C4'  DA A  62     339.795   6.020-222.846 
ATOM   1276  O4'  DA A  62     339.413   4.718-223.375 
ATOM   1277  C3'  DA A  62     338.671   6.363-221.868 
ATOM   1278  O3'  DA A  62     337.684   7.127-222.551 
ATOM   1279  C2'  DA A  62     338.063   5.014-221.486 
ATOM   1280  C1'  DA A  62     338.124   4.393-222.879 
ATOM   1281  N9   DA A  62     337.988   2.909-222.880 
ATOM   1282  C8   DA A  62     338.436   2.016-221.950 
ATOM   1283  N7   DA A  62     338.161   0.780-222.233 
ATOM   1284  C5   DA A  62     337.480   0.858-223.440 
ATOM   1285  C6   DA A  62     336.916  -0.120-224.274 
ATOM   1286  N6   DA A  62     336.951  -1.433-224.003 
ATOM   1287  N1   DA A  62     336.312   0.299-225.402 
ATOM   1288  C2   DA A  62     336.281   1.604-225.666 
ATOM   1289  N3   DA A  62     336.771   2.605-224.967 
ATOM   1290  C4   DA A  62     337.369   2.158-223.844 
ATOM   1291  P    DT A  63     336.982   8.347-221.790 
ATOM   1292  OP1  DT A  63     337.835   9.553-221.895 
ATOM   1293  OP2  DT A  63     336.614   7.931-220.419 
ATOM   1294  O5'  DT A  63     335.659   8.547-222.665 
ATOM   1295  C5'  DT A  63     335.692   8.217-224.067 
ATOM   1296  C4'  DT A  63     334.438   7.456-224.451 
ATOM   1297  O4'  DT A  63     334.582   6.019-224.262 
ATOM   1298  C3'  DT A  63     333.178   7.807-223.660 
ATOM   1299  O3'  DT A  63     332.057   7.758-224.534 
ATOM   1300  C2'  DT A  63     333.041   6.685-222.631 
ATOM   1301  C1'  DT A  63     333.444   5.544-223.559 
ATOM   1302  N1   DT A  63     333.829   4.296-222.843 
ATOM   1303  C2   DT A  63     333.511   3.104-223.447 
ATOM   1304  O2   DT A  63     332.938   3.036-224.521 
ATOM   1305  N3   DT A  63     333.883   1.969-222.753 
ATOM   1306  C4   DT A  63     334.532   1.929-221.536 
ATOM   1307  O4   DT A  63     334.814   0.851-221.011 
ATOM   1308  C5   DT A  63     334.823   3.231-220.981 
ATOM   1309  C7   DT A  63     335.528   3.278-219.658 
ATOM   1310  C6   DT A  63     334.472   4.350-221.634 
ATOM   1311  P    DT A  64     330.909   8.863-224.387 
ATOM   1312  OP1  DT A  64     331.298  10.084-225.127 
ATOM   1313  OP2  DT A  64     330.580   9.049-222.956 
ATOM   1314  O5'  DT A  64     329.686   8.149-225.132 
ATOM   1315  C5'  DT A  64     329.963   7.230-226.205 
ATOM   1316  C4'  DT A  64     329.092   5.997-226.068 
ATOM   1317  O4'  DT A  64     329.704   4.974-225.232 
ATOM   1318  C3'  DT A  64     327.719   6.219-225.433 
ATOM   1319  O3'  DT A  64     326.772   5.375-226.076 
ATOM   1320  C2'  DT A  64     327.883   5.752-223.986 
ATOM   1321  C1'  DT A  64     328.739   4.527-224.292 
ATOM   1322  N1   DT A  64     329.463   3.991-223.105 
ATOM   1323  C2   DT A  64     329.634   2.630-223.039 
ATOM   1324  O2   DT A  64     329.224   1.868-223.897 
ATOM   1325  N3   DT A  64     330.309   2.170-221.924 
ATOM   1326  C4   DT A  64     330.814   2.941-220.897 
ATOM   1327  O4   DT A  64     331.401   2.415-219.949 
ATOM   1328  C5   DT A  64     330.585   4.358-221.056 
ATOM   1329  C7   DT A  64     331.102   5.269-219.982 
ATOM   1330  C6   DT A  64     329.932   4.832-222.129 
ATOM   1331  P    DA A  65     325.304   5.941-226.372 
ATOM   1332  OP1  DA A  65     325.315   6.714-227.635 
ATOM   1333  OP2  DA A  65     324.798   6.654-225.179 
ATOM   1334  O5'  DA A  65     324.479   4.586-226.577 
ATOM   1335  C5'  DA A  65     325.157   3.429-227.103 
ATOM   1336  C4'  DA A  65     324.756   2.194-226.321 
ATOM   1337  O4'  DA A  65     325.603   1.975-225.156 
ATOM   1338  C3'  DA A  65     323.338   2.199-225.750 
ATOM   1339  O3'  DA A  65     322.805   0.881-225.828 
ATOM   1340  C2'  DA A  65     323.515   2.563-224.276 
ATOM   1341  C1'  DA A  65     324.768   1.725-224.036 
ATOM   1342  N9   DA A  65     325.516   2.106-222.807 
ATOM   1343  C8   DA A  65     325.672   3.347-222.258 
ATOM   1344  N7   DA A  65     326.385   3.355-221.174 
ATOM   1345  C5   DA A  65     326.729   2.024-220.990 
ATOM   1346  C6   DA A  65     327.488   1.369-220.005 
ATOM   1347  N6   DA A  65     328.065   2.002-218.973 
ATOM   1348  N1   DA A  65     327.633   0.037-220.120 
ATOM   1349  C2   DA A  65     327.059  -0.586-221.147 
ATOM   1350  N3   DA A  65     326.332  -0.084-222.122 
ATOM   1351  C4   DA A  65     326.202   1.251-221.983 
ATOM   1352  P    DT A  66     321.267   0.690-226.228 
ATOM   1353  OP1  DT A  66     321.129   0.720-227.701 
ATOM   1354  OP2  DT A  66     320.436   1.657-225.478 
ATOM   1355  O5'  DT A  66     320.984  -0.791-225.690 
ATOM   1356  C5'  DT A  66     322.066  -1.741-225.660 
ATOM   1357  C4'  DT A  66     322.045  -2.509-224.352 
ATOM   1358  O4'  DT A  66     322.801  -1.839-223.304 
ATOM   1359  C3'  DT A  66     320.666  -2.726-223.730 
ATOM   1360  O3'  DT A  66     320.630  -4.014-223.127 
ATOM   1361  C2'  DT A  66     320.566  -1.670-222.630 
ATOM   1362  C1'  DT A  66     322.003  -1.799-222.131 
ATOM   1363  N1   DT A  66     322.455  -0.648-221.301 
ATOM   1364  C2   DT A  66     323.322  -0.922-220.271 
ATOM   1365  O2   DT A  66     323.721  -2.046-220.022 
ATOM   1366  N3   DT A  66     323.719   0.170-219.524 
ATOM   1367  C4   DT A  66     323.330   1.480-219.717 
ATOM   1368  O4   DT A  66     323.752   2.374-218.982 
ATOM   1369  C5   DT A  66     322.419   1.667-220.823 
ATOM   1370  C7   DT A  66     321.946   3.064-221.102 
ATOM   1371  C6   DT A  66     322.017   0.623-221.565 
ATOM   1372  P    DG A  67     319.298  -4.892-223.249 
ATOM   1373  OP1  DG A  67     319.298  -5.614-224.541 
ATOM   1374  OP2  DG A  67     318.117  -4.042-222.980 
ATOM   1375  O5'  DG A  67     319.495  -5.933-222.050 
ATOM   1376  C5'  DG A  67     320.830  -6.311-221.667 
ATOM   1377  C4'  DG A  67     320.952  -6.320-220.156 
ATOM   1378  O4'  DG A  67     321.329  -5.018-219.623 
ATOM   1379  C3'  DG A  67     319.681  -6.679-219.387 
ATOM   1380  O3'  DG A  67     320.036  -7.446-218.243 
ATOM   1381  C2'  DG A  67     319.121  -5.337-218.917 
ATOM   1382  C1'  DG A  67     320.460  -4.707-218.545 
ATOM   1383  N9   DG A  67     320.406  -3.225-218.406 
ATOM   1384  C8   DG A  67     319.650  -2.311-219.107 
ATOM   1385  N7   DG A  67     319.838  -1.067-218.737 
ATOM   1386  C5   DG A  67     320.784  -1.165-217.718 
ATOM   1387  C6   DG A  67     321.384  -0.149-216.929 
ATOM   1388  O6   DG A  67     321.201   1.065-216.967 
ATOM   1389  N1   DG A  67     322.294  -0.687-216.008 
ATOM   1390  C2   DG A  67     322.586  -2.030-215.869 
ATOM   1391  N2   DG A  67     323.484  -2.340-214.931 
ATOM   1392  N3   DG A  67     322.023  -2.981-216.611 
ATOM   1393  C4   DG A  67     321.138  -2.477-217.508 
ATOM   1394  P    DT A  68     319.107  -8.678-217.816 
ATOM   1395  OP1  DT A  68     319.479  -9.876-218.603 
ATOM   1396  OP2  DT A  68     317.686  -8.273-217.881 
ATOM   1397  O5'  DT A  68     319.538  -8.883-216.288 
ATOM   1398  C5'  DT A  68     320.880  -8.545-215.889 
ATOM   1399  C4'  DT A  68     320.855  -7.792-214.574 
ATOM   1400  O4'  DT A  68     320.707  -6.354-214.759 
ATOM   1401  C3'  DT A  68     319.720  -8.159-213.618 
ATOM   1402  O3'  DT A  68     320.209  -8.113-212.284 
ATOM   1403  C2'  DT A  68     318.688  -7.045-213.796 
ATOM   1404  C1'  DT A  68     319.686  -5.894-213.887 
ATOM   1405  N1   DT A  68     319.111  -4.648-214.466 
ATOM   1406  C2   DT A  68     319.579  -3.454-213.971 
ATOM   1407  O2   DT A  68     320.426  -3.385-213.096 
ATOM   1408  N3   DT A  68     319.022  -2.321-214.530 
ATOM   1409  C4   DT A  68     318.061  -2.283-215.520 
ATOM   1410  O4   DT A  68     317.639  -1.205-215.942 
ATOM   1411  C5   DT A  68     317.634  -3.585-215.975 
ATOM   1412  C7   DT A  68     316.589  -3.635-217.052 
ATOM   1413  C6   DT A  68     318.157  -4.703-215.449 
ATOM   1414  P    DC A  69     319.727  -9.230-211.242 
ATOM   1415  OP1  DC A  69     320.561 -10.443-211.394 
ATOM   1416  OP2  DC A  69     318.266  -9.426-211.367 
ATOM   1417  O5'  DC A  69     320.056  -8.522-209.846 
ATOM   1418  C5'  DC A  69     321.154  -7.593-209.776 
ATOM   1419  C4'  DC A  69     320.747  -6.368-208.980 
ATOM   1420  O4'  DC A  69     320.130  -5.346-209.812 
ATOM   1421  C3'  DC A  69     319.724  -6.607-207.870 
ATOM   1422  O3'  DC A  69     320.040  -5.767-206.766 
ATOM   1423  C2'  DC A  69     318.393  -6.147-208.464 
ATOM   1424  C1'  DC A  69     318.935  -4.913-209.179 
ATOM   1425  N1   DC A  69     318.023  -4.379-210.227 
ATOM   1426  C2   DC A  69     317.988  -3.000-210.417 
ATOM   1427  O2   DC A  69     318.710  -2.283-209.714 
ATOM   1428  N3   DC A  69     317.162  -2.492-211.368 
ATOM   1429  C4   DC A  69     316.396  -3.303-212.108 
ATOM   1430  N4   DC A  69     315.607  -2.760-213.023 
ATOM   1431  C5   DC A  69     316.416  -4.724-211.929 
ATOM   1432  C6   DC A  69     317.248  -5.212-210.974 
ATOM   1433  P    DT A  70     319.878  -6.343-205.281 
ATOM   1434  OP1  DT A  70     321.090  -7.107-204.910 
ATOM   1435  OP2  DT A  70     318.593  -7.068-205.168 
ATOM   1436  O5'  DT A  70     319.809  -4.993-204.424 
ATOM   1437  C5'  DT A  70     320.507  -3.827-204.901 
ATOM   1438  C4'  DT A  70     319.629  -2.601-204.751 
ATOM   1439  O4'  DT A  70     318.778  -2.382-205.912 
ATOM   1440  C3'  DT A  70     318.652  -2.621-203.576 
ATOM   1441  O3'  DT A  70     318.553  -1.309-203.036 
ATOM   1442  C2'  DT A  70     317.306  -2.994-204.197 
ATOM   1443  C1'  DT A  70     317.454  -2.147-205.458 
ATOM   1444  N1   DT A  70     316.515  -2.529-206.550 
ATOM   1445  C2   DT A  70     316.040  -1.517-207.349 
ATOM   1446  O2   DT A  70     316.354  -0.349-207.197 
ATOM   1447  N3   DT A  70     315.172  -1.909-208.349 
ATOM   1448  C4   DT A  70     314.751  -3.197-208.610 
ATOM   1449  O4   DT A  70     313.970  -3.426-209.536 
ATOM   1450  C5   DT A  70     315.304  -4.189-207.719 
ATOM   1451  C7   DT A  70     314.897  -5.618-207.933 
ATOM   1452  C6   DT A  70     316.150  -3.836-206.737 
ATOM   1453  P    DG A  71     318.461  -1.128-201.448 
ATOM   1454  OP1  DG A  71     319.822  -1.149-200.867 
ATOM   1455  OP2  DG A  71     317.501  -2.107-200.892 
ATOM   1456  O5'  DG A  71     317.850   0.347-201.334 
ATOM   1457  C5'  DG A  71     318.144   1.307-202.367 
ATOM   1458  C4'  DG A  71     316.886   2.065-202.743 
ATOM   1459  O4'  DG A  71     316.125   1.395-203.788 
ATOM   1460  C3'  DG A  71     315.870   2.266-201.618 
ATOM   1461  O3'  DG A  71     315.274   3.550-201.761 
ATOM   1462  C2'  DG A  71     314.801   1.204-201.868 
ATOM   1463  C1'  DG A  71     314.764   1.343-203.386 
ATOM   1464  N9   DG A  71     314.123   0.190-204.078 
ATOM   1465  C8   DG A  71     314.138  -1.147-203.742 
ATOM   1466  N7   DG A  71     313.467  -1.912-204.567 
ATOM   1467  C5   DG A  71     312.972  -1.021-205.517 
ATOM   1468  C6   DG A  71     312.168  -1.260-206.663 
ATOM   1469  O6   DG A  71     311.722  -2.325-207.082 
ATOM   1470  N1   DG A  71     311.894  -0.070-207.352 
ATOM   1471  C2   DG A  71     312.336   1.184-206.983 
ATOM   1472  N2   DG A  71     311.966   2.194-207.774 
ATOM   1473  N3   DG A  71     313.090   1.407-205.907 
ATOM   1474  C4   DG A  71     313.366   0.264-205.228 
ATOM   1475  P    DG A  72     314.975   4.418-200.450 
ATOM   1476  OP1  DG A  72     316.199   5.149-200.050 
ATOM   1477  OP2  DG A  72     314.365   3.557-199.413 
ATOM   1478  O5'  DG A  72     313.885   5.453-200.997 
ATOM   1479  C5'  DG A  72     313.925   5.841-202.383 
ATOM   1480  C4'  DG A  72     312.524   5.841-202.963 
ATOM   1481  O4'  DG A  72     312.142   4.539-203.493 
ATOM   1482  C3'  DG A  72     311.400   6.184-201.986 
ATOM   1483  O3'  DG A  72     310.413   6.948-202.669 
ATOM   1484  C2'  DG A  72     310.792   4.835-201.604 
ATOM   1485  C1'  DG A  72     310.853   4.214-202.996 
ATOM   1486  N9   DG A  72     310.717   2.730-202.997 
ATOM   1487  C8   DG A  72     311.161   1.814-202.068 
ATOM   1488  N7   DG A  72     310.877   0.571-202.368 
ATOM   1489  C5   DG A  72     310.196   0.669-203.580 
ATOM   1490  C6   DG A  72     309.636  -0.346-204.399 
ATOM   1491  O6   DG A  72     309.627  -1.561-204.220 
ATOM   1492  N1   DG A  72     309.033   0.193-205.543 
ATOM   1493  C2   DG A  72     308.979   1.538-205.856 
ATOM   1494  N2   DG A  72     308.358   1.850-206.996 
ATOM   1495  N3   DG A  72     309.505   2.490-205.087 
ATOM   1496  C4   DG A  72     310.093   1.982-203.972 
ATOM   1497  P    DT A  73     309.711   8.168-201.907 
ATOM   1498  OP1  DT A  73     310.564   9.374-202.012 
ATOM   1499  OP2  DT A  73     309.342   7.751-200.536 
ATOM   1500  O5'  DT A  73     308.388   8.368-202.783 
ATOM   1501  C5'  DT A  73     308.421   8.038-204.184 
ATOM   1502  C4'  DT A  73     307.167   7.276-204.568 
ATOM   1503  O4'  DT A  73     307.311   5.840-204.379 
ATOM   1504  C3'  DT A  73     305.907   7.628-203.777 
ATOM   1505  O3'  DT A  73     304.786   7.579-204.651 
ATOM   1506  C2'  DT A  73     305.770   6.506-202.748 
ATOM   1507  C1'  DT A  73     306.172   5.365-203.677 
ATOM   1508  N1   DT A  73     306.558   4.117-202.960 
ATOM   1509  C2   DT A  73     306.240   2.925-203.564 
ATOM   1510  O2   DT A  73     305.667   2.857-204.639 
ATOM   1511  N3   DT A  73     306.612   1.790-202.871 
ATOM   1512  C4   DT A  73     307.261   1.750-201.653 
ATOM   1513  O4   DT A  73     307.543   0.672-201.128 
ATOM   1514  C5   DT A  73     307.552   3.052-201.099 
ATOM   1515  C7   DT A  73     308.257   3.099-199.775 
ATOM   1516  C6   DT A  73     307.201   4.171-201.752 
ATOM   1517  P    DC A  74     303.638   8.684-204.504 
ATOM   1518  OP1  DC A  74     304.027   9.905-205.244 
ATOM   1519  OP2  DC A  74     303.309   8.870-203.073 
ATOM   1520  O5'  DC A  74     302.415   7.970-205.249 
ATOM   1521  C5'  DC A  74     302.692   7.051-206.322 
ATOM   1522  C4'  DC A  74     301.821   5.818-206.185 
ATOM   1523  O4'  DC A  74     302.433   4.794-205.349 
ATOM   1524  C3'  DC A  74     300.448   6.040-205.550 
ATOM   1525  O3'  DC A  74     299.501   5.196-206.194 
ATOM   1526  C2'  DC A  74     300.612   5.573-204.103 
ATOM   1527  C1'  DC A  74     301.468   4.348-204.409 
ATOM   1528  N1   DC A  74     302.192   3.812-203.222 
ATOM   1529  C2   DC A  74     302.374   2.434-203.140 
ATOM   1530  O2   DC A  74     301.932   1.720-204.047 
ATOM   1531  N3   DC A  74     303.030   1.927-202.066 
ATOM   1532  C4   DC A  74     303.495   2.735-201.105 
ATOM   1533  N4   DC A  74     304.129   2.191-200.077 
ATOM   1534  C5   DC A  74     303.318   4.155-201.170 
ATOM   1535  C6   DC A  74     302.659   4.643-202.251 
ATOM   1536  P    DA A  75     298.033   5.762-206.489 
ATOM   1537  OP1  DA A  75     298.044   6.535-207.752 
ATOM   1538  OP2  DA A  75     297.527   6.475-205.296 
ATOM   1539  O5'  DA A  75     297.208   4.407-206.695 
ATOM   1540  C5'  DA A  75     297.885   3.250-207.220 
ATOM   1541  C4'  DA A  75     297.485   2.015-206.438 
ATOM   1542  O4'  DA A  75     298.332   1.796-205.273 
ATOM   1543  C3'  DA A  75     296.067   2.020-205.867 
ATOM   1544  O3'  DA A  75     295.534   0.702-205.946 
ATOM   1545  C2'  DA A  75     296.244   2.384-204.393 
ATOM   1546  C1'  DA A  75     297.497   1.546-204.153 
ATOM   1547  N9   DA A  75     298.245   1.927-202.924 
ATOM   1548  C8   DA A  75     298.401   3.168-202.375 
ATOM   1549  N7   DA A  75     299.114   3.176-201.292 
ATOM   1550  C5   DA A  75     299.458   1.845-201.107 
ATOM   1551  C6   DA A  75     300.217   1.190-200.122 
ATOM   1552  N6   DA A  75     300.794   1.823-199.090 
ATOM   1553  N1   DA A  75     300.362  -0.142-200.238 
ATOM   1554  C2   DA A  75     299.788  -0.765-201.265 
ATOM   1555  N3   DA A  75     299.061  -0.263-202.239 
ATOM   1556  C4   DA A  75     298.931   1.072-202.100 
ATOM   1557  P    DG A  76     293.996   0.510-206.345 
ATOM   1558  OP1  DG A  76     293.858   0.541-207.818 
ATOM   1559  OP2  DG A  76     293.165   1.478-205.595 
ATOM   1560  O5'  DG A  76     293.713  -0.970-205.807 
ATOM   1561  C5'  DG A  76     294.794  -1.920-205.777 
ATOM   1562  C4'  DG A  76     294.774  -2.688-204.470 
ATOM   1563  O4'  DG A  76     295.530  -2.018-203.421 
ATOM   1564  C3'  DG A  76     293.395  -2.905-203.848 
ATOM   1565  O3'  DG A  76     293.359  -4.193-203.244 
ATOM   1566  C2'  DG A  76     293.295  -1.849-202.747 
ATOM   1567  C1'  DG A  76     294.732  -1.979-202.248 
ATOM   1568  N9   DG A  76     295.184  -0.827-201.419 
ATOM   1569  C8   DG A  76     294.857   0.506-201.528 
ATOM   1570  N7   DG A  76     295.431   1.273-200.632 
ATOM   1571  C5   DG A  76     296.191   0.383-199.875 
ATOM   1572  C6   DG A  76     297.035   0.621-198.758 
ATOM   1573  O6   DG A  76     297.288   1.685-198.200 
ATOM   1574  N1   DG A  76     297.617  -0.566-198.293 
ATOM   1575  C2   DG A  76     297.411  -1.820-198.836 
ATOM   1576  N2   DG A  76     298.060  -2.827-198.247 
ATOM   1577  N3   DG A  76     296.620  -2.043-199.884 
ATOM   1578  C4   DG A  76     296.048  -0.901-200.347 
ATOM   1579  P    DT A  77     292.027  -5.071-203.366 
ATOM   1580  OP1  DT A  77     292.027  -5.793-204.659 
ATOM   1581  OP2  DT A  77     290.846  -4.221-203.098 
ATOM   1582  O5'  DT A  77     292.224  -6.112-202.168 
ATOM   1583  C5'  DT A  77     293.559  -6.490-201.784 
ATOM   1584  C4'  DT A  77     293.681  -6.499-200.274 
ATOM   1585  O4'  DT A  77     294.058  -5.197-199.740 
ATOM   1586  C3'  DT A  77     292.410  -6.858-199.505 
ATOM   1587  O3'  DT A  77     292.765  -7.625-198.361 
ATOM   1588  C2'  DT A  77     291.850  -5.516-199.034 
ATOM   1589  C1'  DT A  77     293.189  -4.886-198.662 
ATOM   1590  N1   DT A  77     293.135  -3.404-198.523 
ATOM   1591  C2   DT A  77     293.942  -2.836-197.568 
ATOM   1592  O2   DT A  77     294.680  -3.488-196.849 
ATOM   1593  N3   DT A  77     293.865  -1.460-197.467 
ATOM   1594  C4   DT A  77     293.068  -0.627-198.226 
ATOM   1595  O4   DT A  77     293.085   0.591-198.044 
ATOM   1596  C5   DT A  77     292.257  -1.316-199.201 
ATOM   1597  C7   DT A  77     291.359  -0.484-200.070 
ATOM   1598  C6   DT A  77     292.312  -2.653-199.320 
ATOM   1599  P    DG A  78     291.836  -8.857-197.933 
ATOM   1600  OP1  DG A  78     292.208 -10.055-198.720 
ATOM   1601  OP2  DG A  78     290.415  -8.452-197.998 
ATOM   1602  O5'  DG A  78     292.267  -9.063-196.406 
ATOM   1603  C5'  DG A  78     293.609  -8.724-196.007 
ATOM   1604  C4'  DG A  78     293.584  -7.971-194.691 
ATOM   1605  O4'  DG A  78     293.436  -6.534-194.876 
ATOM   1606  C3'  DG A  78     292.449  -8.338-193.736 
ATOM   1607  O3'  DG A  78     292.938  -8.292-192.401 
ATOM   1608  C2'  DG A  78     291.417  -7.224-193.914 
ATOM   1609  C1'  DG A  78     292.415  -6.073-194.005 
ATOM   1610  N9   DG A  78     291.840  -4.827-194.584 
ATOM   1611  C8   DG A  78     290.884  -4.682-195.566 
ATOM   1612  N7   DG A  78     290.595  -3.435-195.850 
ATOM   1613  C5   DG A  78     291.416  -2.702-194.995 
ATOM   1614  C6   DG A  78     291.551  -1.298-194.839 
ATOM   1615  O6   DG A  78     290.965  -0.398-195.434 
ATOM   1616  N1   DG A  78     292.500  -0.980-193.857 
ATOM   1617  C2   DG A  78     293.224  -1.899-193.123 
ATOM   1618  N2   DG A  78     294.082  -1.394-192.233 
ATOM   1619  N3   DG A  78     293.097  -3.216-193.270 
ATOM   1620  C4   DG A  78     292.180  -3.541-194.218 
ATOM   1621  P    DA A  79     292.456  -9.409-191.359 
ATOM   1622  OP1  DA A  79     293.290 -10.622-191.512 
ATOM   1623  OP2  DA A  79     290.995  -9.605-191.485 
ATOM   1624  O5'  DA A  79     292.785  -8.701-189.963 
ATOM   1625  C5'  DA A  79     293.883  -7.772-189.893 
ATOM   1626  C4'  DA A  79     293.476  -6.547-189.098 
ATOM   1627  O4'  DA A  79     292.859  -5.525-189.930 
ATOM   1628  C3'  DA A  79     292.453  -6.786-187.987 
ATOM   1629  O3'  DA A  79     292.769  -5.946-186.883 
ATOM   1630  C2'  DA A  79     291.122  -6.326-188.581 
ATOM   1631  C1'  DA A  79     291.664  -5.092-189.297 
ATOM   1632  N9   DA A  79     290.752  -4.558-190.345 
ATOM   1633  C8   DA A  79     289.915  -5.249-191.174 
ATOM   1634  N7   DA A  79     289.241  -4.496-191.987 
ATOM   1635  C5   DA A  79     289.660  -3.210-191.675 
ATOM   1636  C6   DA A  79     289.314  -1.949-192.190 
ATOM   1637  N6   DA A  79     288.422  -1.773-193.176 
ATOM   1638  N1   DA A  79     289.919  -0.873-191.653 
ATOM   1639  C2   DA A  79     290.804  -1.055-190.675 
ATOM   1640  N3   DA A  79     291.205  -2.176-190.116 
ATOM   1641  C4   DA A  79     290.585  -3.238-190.671 
ATOM   1642  P    DA A  80     292.607  -6.522-185.398 
ATOM   1643  OP1  DA A  80     293.818  -7.286-185.028 
ATOM   1644  OP2  DA A  80     291.322  -7.247-185.285 
ATOM   1645  O5'  DA A  80     292.538  -5.172-184.542 
ATOM   1646  C5'  DA A  80     293.236  -4.006-185.018 
ATOM   1647  C4'  DA A  80     292.358  -2.780-184.868 
ATOM   1648  O4'  DA A  80     291.507  -2.561-186.029 
ATOM   1649  C3'  DA A  80     291.381  -2.800-183.693 
ATOM   1650  O3'  DA A  80     291.282  -1.488-183.154 
ATOM   1651  C2'  DA A  80     290.035  -3.173-184.315 
ATOM   1652  C1'  DA A  80     290.182  -2.326-185.575 
ATOM   1653  N9   DA A  80     289.244  -2.708-186.667 
ATOM   1654  C8   DA A  80     288.780  -3.950-186.990 
ATOM   1655  N7   DA A  80     287.967  -3.960-188.001 
ATOM   1656  C5   DA A  80     287.884  -2.627-188.377 
ATOM   1657  C6   DA A  80     287.174  -1.972-189.396 
ATOM   1658  N6   DA A  80     286.373  -2.605-190.265 
ATOM   1659  N1   DA A  80     287.316  -0.637-189.492 
ATOM   1660  C2   DA A  80     288.114  -0.012-188.626 
ATOM   1661  N3   DA A  80     288.823  -0.514-187.639 
ATOM   1662  C4   DA A  80     288.663  -1.852-187.566 
ATOM   1663  P    DG A  81     291.190  -1.307-181.566 
ATOM   1664  OP1  DG A  81     292.551  -1.328-180.984 
ATOM   1665  OP2  DG A  81     290.230  -2.286-181.009 
ATOM   1666  O5'  DG A  81     290.579   0.168-181.452 
ATOM   1667  C5'  DG A  81     290.873   1.127-182.484 
ATOM   1668  C4'  DG A  81     289.615   1.886-182.860 
ATOM   1669  O4'  DG A  81     288.854   1.216-183.905 
ATOM   1670  C3'  DG A  81     288.599   2.087-181.736 
ATOM   1671  O3'  DG A  81     288.003   3.371-181.879 
ATOM   1672  C2'  DG A  81     287.530   1.025-181.985 
ATOM   1673  C1'  DG A  81     287.493   1.164-183.504 
ATOM   1674  N9   DG A  81     286.852   0.011-184.196 
ATOM   1675  C8   DG A  81     286.867  -1.326-183.859 
ATOM   1676  N7   DG A  81     286.196  -2.092-184.684 
ATOM   1677  C5   DG A  81     285.701  -1.200-185.634 
ATOM   1678  C6   DG A  81     284.897  -1.439-186.780 
ATOM   1679  O6   DG A  81     284.451  -2.504-187.200 
ATOM   1680  N1   DG A  81     284.622  -0.249-187.469 
ATOM   1681  C2   DG A  81     285.065   1.005-187.100 
ATOM   1682  N2   DG A  81     284.695   2.015-187.891 
ATOM   1683  N3   DG A  81     285.819   1.228-186.025 
ATOM   1684  C4   DG A  81     286.095   0.085-185.345 
ATOM   1685  P    DA A  82     287.704   4.239-180.567 
ATOM   1686  OP1  DA A  82     288.928   4.970-180.168 
ATOM   1687  OP2  DA A  82     287.094   3.378-179.531 
ATOM   1688  O5'  DA A  82     286.614   5.274-181.115 
ATOM   1689  C5'  DA A  82     286.654   5.662-182.501 
ATOM   1690  C4'  DA A  82     285.253   5.661-183.080 
ATOM   1691  O4'  DA A  82     284.871   4.359-183.610 
ATOM   1692  C3'  DA A  82     284.129   6.005-182.103 
ATOM   1693  O3'  DA A  82     283.142   6.769-182.786 
ATOM   1694  C2'  DA A  82     283.521   4.656-181.721 
ATOM   1695  C1'  DA A  82     283.582   4.035-183.113 
ATOM   1696  N9   DA A  82     283.446   2.551-183.114 
ATOM   1697  C8   DA A  82     283.894   1.658-182.184 
ATOM   1698  N7   DA A  82     283.619   0.422-182.467 
ATOM   1699  C5   DA A  82     282.938   0.500-183.675 
ATOM   1700  C6   DA A  82     282.374  -0.479-184.509 
ATOM   1701  N6   DA A  82     282.408  -1.792-184.237 
ATOM   1702  N1   DA A  82     281.769  -0.059-185.636 
ATOM   1703  C2   DA A  82     281.739   1.246-185.901 
ATOM   1704  N3   DA A  82     282.229   2.247-185.201 
ATOM   1705  C4   DA A  82     282.827   1.800-184.079 
ATOM   1706  P    DA A  83     282.440   7.989-182.025 
ATOM   1707  OP1  DA A  83     283.293   9.195-182.129 
ATOM   1708  OP2  DA A  83     282.071   7.572-180.654 
ATOM   1709  O5'  DA A  83     281.116   8.188-182.900 
ATOM   1710  C5'  DA A  83     281.150   7.859-184.302 
ATOM   1711  C4'  DA A  83     279.896   7.097-184.685 
ATOM   1712  O4'  DA A  83     280.040   5.661-184.496 
ATOM   1713  C3'  DA A  83     278.636   7.449-183.895 
ATOM   1714  O3'  DA A  83     277.515   7.400-184.769 
ATOM   1715  C2'  DA A  83     278.499   6.327-182.866 
ATOM   1716  C1'  DA A  83     278.901   5.186-183.794 
ATOM   1717  N9   DA A  83     279.287   3.938-183.077 
ATOM   1718  C8   DA A  83     279.927   3.812-181.878 
ATOM   1719  N7   DA A  83     280.123   2.583-181.514 
ATOM   1720  C5   DA A  83     279.575   1.836-182.548 
ATOM   1721  C6   DA A  83     279.464   0.453-182.763 
ATOM   1722  N6   DA A  83     279.924  -0.469-181.904 
ATOM   1723  N1   DA A  83     278.861   0.048-183.896 
ATOM   1724  C2   DA A  83     278.406   0.968-184.746 
ATOM   1725  N3   DA A  83     278.452   2.279-184.653 
ATOM   1726  C4   DA A  83     279.060   2.658-183.510 
ATOM   1727  P    DT A  84     276.367   8.505-184.621 
ATOM   1728  OP1  DT A  84     276.756   9.726-185.361 
ATOM   1729  OP2  DT A  84     276.037   8.690-183.191 
ATOM   1730  O5'  DT A  84     275.144   7.791-185.366 
ATOM   1731  C5'  DT A  84     275.421   6.872-186.439 
ATOM   1732  C4'  DT A  84     274.550   5.639-186.302 
ATOM   1733  O4'  DT A  84     275.162   4.615-185.467 
ATOM   1734  C3'  DT A  84     273.177   5.861-185.668 
ATOM   1735  O3'  DT A  84     272.230   5.017-186.311 
ATOM   1736  C2'  DT A  84     273.340   5.394-184.221 
ATOM   1737  C1'  DT A  84     274.197   4.169-184.527 
ATOM   1738  N1   DT A  84     274.921   3.633-183.340 
ATOM   1739  C2   DT A  84     275.092   2.272-183.274 
ATOM   1740  O2   DT A  84     274.682   1.509-184.131 
ATOM   1741  N3   DT A  84     275.767   1.812-182.159 
ATOM   1742  C4   DT A  84     276.272   2.583-181.132 
ATOM   1743  O4   DT A  84     276.859   2.057-180.184 
ATOM   1744  C5   DT A  84     276.043   3.999-181.290 
ATOM   1745  C7   DT A  84     276.560   4.911-180.217 
ATOM   1746  C6   DT A  84     275.389   4.474-182.364 
ATOM   1747  P    DT A  85     270.762   5.582-186.606 
ATOM   1748  OP1  DT A  85     270.773   6.356-187.869 
ATOM   1749  OP2  DT A  85     270.256   6.296-185.413 
ATOM   1750  O5'  DT A  85     269.937   4.227-186.812 
ATOM   1751  C5'  DT A  85     270.614   3.071-187.337 
ATOM   1752  C4'  DT A  85     270.214   1.836-186.555 
ATOM   1753  O4'  DT A  85     271.061   1.617-185.391 
ATOM   1754  C3'  DT A  85     268.796   1.841-185.984 
ATOM   1755  O3'  DT A  85     268.263   0.523-186.063 
ATOM   1756  C2'  DT A  85     268.973   2.205-184.511 
ATOM   1757  C1'  DT A  85     270.226   1.367-184.270 
ATOM   1758  N1   DT A  85     270.974   1.748-183.041 
ATOM   1759  C2   DT A  85     271.598   0.736-182.351 
ATOM   1760  O2   DT A  85     271.560  -0.430-182.703 
ATOM   1761  N3   DT A  85     272.283   1.128-181.215 
ATOM   1762  C4   DT A  85     272.391   2.414-180.728 
ATOM   1763  O4   DT A  85     273.031   2.641-179.699 
ATOM   1764  C5   DT A  85     271.702   3.405-181.520 
ATOM   1765  C7   DT A  85     271.770   4.831-181.058 
ATOM   1766  C6   DT A  85     271.030   3.053-182.628 
ATOM   1767  P    DT A  86     266.725   0.331-186.462 
ATOM   1768  OP1  DT A  86     266.587   0.362-187.936 
ATOM   1769  OP2  DT A  86     265.894   1.299-185.713 
ATOM   1770  O5'  DT A  86     266.442  -1.150-185.925 
ATOM   1771  C5'  DT A  86     267.523  -2.099-185.895 
ATOM   1772  C4'  DT A  86     267.503  -2.867-184.587 
ATOM   1773  O4'  DT A  86     268.259  -2.197-183.538 
ATOM   1774  C3'  DT A  86     266.124  -3.084-183.965 
ATOM   1775  O3'  DT A  86     266.088  -4.372-183.362 
ATOM   1776  C2'  DT A  86     266.024  -2.028-182.865 
ATOM   1777  C1'  DT A  86     267.461  -2.158-182.365 
ATOM   1778  N1   DT A  86     267.913  -1.006-181.536 
ATOM   1779  C2   DT A  86     268.780  -1.280-180.506 
ATOM   1780  O2   DT A  86     269.179  -2.404-180.257 
ATOM   1781  N3   DT A  86     269.176  -0.188-179.758 
ATOM   1782  C4   DT A  86     268.788   1.122-179.952 
ATOM   1783  O4   DT A  86     269.210   2.016-179.217 
ATOM   1784  C5   DT A  86     267.877   1.309-181.057 
ATOM   1785  C7   DT A  86     267.404   2.705-181.337 
ATOM   1786  C6   DT A  86     267.475   0.265-181.800 
ATOM   1787  P    DC A  87     264.756  -5.250-183.484 
ATOM   1788  OP1  DC A  87     264.756  -5.972-184.776 
ATOM   1789  OP2  DC A  87     263.575  -4.400-183.215 
ATOM   1790  O5'  DC A  87     264.953  -6.291-182.285 
ATOM   1791  C5'  DC A  87     266.288  -6.670-181.901 
ATOM   1792  C4'  DC A  87     266.410  -6.678-180.391 
ATOM   1793  O4'  DC A  87     266.787  -5.376-179.858 
ATOM   1794  C3'  DC A  87     265.139  -7.037-179.622 
ATOM   1795  O3'  DC A  87     265.494  -7.804-178.478 
ATOM   1796  C2'  DC A  87     264.579  -5.695-179.151 
ATOM   1797  C1'  DC A  87     265.918  -5.066-178.779 
ATOM   1798  N1   DC A  87     265.864  -3.583-178.640 
ATOM   1799  C2   DC A  87     266.676  -2.991-177.676 
ATOM   1800  O2   DC A  87     267.401  -3.714-176.982 
ATOM   1801  N3   DC A  87     266.641  -1.642-177.534 
ATOM   1802  C4   DC A  87     265.842  -0.895-178.305 
ATOM   1803  N4   DC A  87     265.844   0.418-178.128 
ATOM   1804  C5   DC A  87     264.999  -1.483-179.302 
ATOM   1805  C6   DC A  87     265.048  -2.834-179.429 
ATOM   1806  P    DC A  88     264.565  -9.036-178.051 
ATOM   1807  OP1  DC A  88     264.936 -10.234-178.837 
ATOM   1808  OP2  DC A  88     263.144  -8.631-178.116 
ATOM   1809  O5'  DC A  88     264.996  -9.242-176.523 
ATOM   1810  C5'  DC A  88     266.338  -8.903-176.124 
ATOM   1811  C4'  DC A  88     266.313  -8.150-174.809 
ATOM   1812  O4'  DC A  88     266.165  -6.713-174.994 
ATOM   1813  C3'  DC A  88     265.178  -8.517-173.853 
ATOM   1814  O3'  DC A  88     265.667  -8.471-172.518 
ATOM   1815  C2'  DC A  88     264.146  -7.403-174.031 
ATOM   1816  C1'  DC A  88     265.144  -6.252-174.122 
ATOM   1817  N1   DC A  88     264.569  -5.006-174.701 
ATOM   1818  C2   DC A  88     265.032  -3.788-174.209 
ATOM   1819  O2   DC A  88     265.893  -3.791-173.322 
ATOM   1820  N3   DC A  88     264.520  -2.640-174.723 
ATOM   1821  C4   DC A  88     263.588  -2.679-175.684 
ATOM   1822  N4   DC A  88     263.120  -1.531-176.152 
ATOM   1823  C5   DC A  88     263.098  -3.921-176.203 
ATOM   1824  C6   DC A  88     263.622  -5.057-175.676 
ATOM   1825  P    DA A  89     265.185  -9.588-171.477 
ATOM   1826  OP1  DA A  89     266.019 -10.801-171.629 
ATOM   1827  OP2  DA A  89     263.724  -9.784-171.602 
ATOM   1828  O5'  DA A  89     265.514  -8.880-170.080 
ATOM   1829  C5'  DA A  89     266.612  -7.951-170.011 
ATOM   1830  C4'  DA A  89     266.205  -6.726-169.215 
ATOM   1831  O4'  DA A  89     265.588  -5.704-170.047 
ATOM   1832  C3'  DA A  89     265.182  -6.965-168.104 
ATOM   1833  O3'  DA A  89     265.498  -6.125-167.000 
ATOM   1834  C2'  DA A  89     263.851  -6.505-168.699 
ATOM   1835  C1'  DA A  89     264.393  -5.272-169.414 
ATOM   1836  N9   DA A  89     263.481  -4.737-170.462 
ATOM   1837  C8   DA A  89     262.644  -5.428-171.291 
ATOM   1838  N7   DA A  89     261.970  -4.675-172.104 
ATOM   1839  C5   DA A  89     262.389  -3.389-171.793 
ATOM   1840  C6   DA A  89     262.043  -2.128-172.308 
ATOM   1841  N6   DA A  89     261.151  -1.952-173.293 
ATOM   1842  N1   DA A  89     262.648  -1.052-171.770 
ATOM   1843  C2   DA A  89     263.533  -1.234-170.792 
ATOM   1844  N3   DA A  89     263.934  -2.355-170.233 
ATOM   1845  C4   DA A  89     263.314  -3.417-170.788 
ATOM   1846  P    DG A  90     265.336  -6.701-165.515 
ATOM   1847  OP1  DG A  90     266.547  -7.465-165.145 
ATOM   1848  OP2  DG A  90     264.051  -7.427-165.403 
ATOM   1849  O5'  DG A  90     265.267  -5.351-164.659 
ATOM   1850  C5'  DG A  90     265.965  -4.185-165.135 
ATOM   1851  C4'  DG A  90     265.087  -2.959-164.985 
ATOM   1852  O4'  DG A  90     264.235  -2.740-166.147 
ATOM   1853  C3'  DG A  90     264.110  -2.979-163.810 
ATOM   1854  O3'  DG A  90     264.011  -1.667-163.271 
ATOM   1855  C2'  DG A  90     262.764  -3.352-164.432 
ATOM   1856  C1'  DG A  90     262.911  -2.505-165.693 
ATOM   1857  N9   DG A  90     261.973  -2.887-166.785 
ATOM   1858  C8   DG A  90     261.494  -4.133-167.125 
ATOM   1859  N7   DG A  90     260.674  -4.128-168.148 
ATOM   1860  C5   DG A  90     260.604  -2.784-168.510 
ATOM   1861  C6   DG A  90     259.872  -2.155-169.551 
ATOM   1862  O6   DG A  90     259.123  -2.663-170.381 
ATOM   1863  N1   DG A  90     260.089  -0.770-169.564 
ATOM   1864  C2   DG A  90     260.906  -0.084-168.687 
ATOM   1865  N2   DG A  90     260.979   1.238-168.866 
ATOM   1866  N3   DG A  90     261.593  -0.675-167.711 
ATOM   1867  C4   DG A  90     261.393  -2.018-167.684 
ATOM   1868  P    DA A  91     263.919  -1.486-161.683 
ATOM   1869  OP1  DA A  91     265.280  -1.507-161.101 
ATOM   1870  OP2  DA A  91     262.959  -2.465-161.127 
ATOM   1871  O5'  DA A  91     263.308  -0.011-161.569 
ATOM   1872  C5'  DA A  91     263.602   0.948-162.602 
ATOM   1873  C4'  DA A  91     262.344   1.707-162.977 
ATOM   1874  O4'  DA A  91     261.583   1.037-164.022 
ATOM   1875  C3'  DA A  91     261.328   1.908-161.853 
ATOM   1876  O3'  DA A  91     260.732   3.192-161.996 
ATOM   1877  C2'  DA A  91     260.258   0.846-162.102 
ATOM   1878  C1'  DA A  91     260.222   0.984-163.621 
ATOM   1879  N9   DA A  91     259.581  -0.168-164.313 
ATOM   1880  C8   DA A  91     259.607  -1.489-163.964 
ATOM   1881  N7   DA A  91     258.946  -2.258-164.773 
ATOM   1882  C5   DA A  91     258.444  -1.386-165.729 
ATOM   1883  C6   DA A  91     257.650  -1.587-166.870 
ATOM   1884  N6   DA A  91     257.203  -2.790-167.258 
ATOM   1885  N1   DA A  91     257.331  -0.502-167.600 
ATOM   1886  C2   DA A  91     257.778   0.690-167.210 
ATOM   1887  N3   DA A  91     258.521   0.998-166.169 
ATOM   1888  C4   DA A  91     258.826  -0.104-165.455 
ATOM   1889  P    DA A  92     260.433   4.060-160.685 
ATOM   1890  OP1  DA A  92     261.656   4.791-160.285 
ATOM   1891  OP2  DA A  92     259.823   3.199-159.648 
ATOM   1892  O5'  DA A  92     259.343   5.095-161.232 
ATOM   1893  C5'  DA A  92     259.383   5.483-162.618 
ATOM   1894  C4'  DA A  92     257.982   5.482-163.198 
ATOM   1895  O4'  DA A  92     257.600   4.180-163.727 
ATOM   1896  C3'  DA A  92     256.858   5.826-162.220 
ATOM   1897  O3'  DA A  92     255.871   6.590-162.904 
ATOM   1898  C2'  DA A  92     256.250   4.477-161.838 
ATOM   1899  C1'  DA A  92     256.311   3.856-163.231 
ATOM   1900  N9   DA A  92     256.175   2.372-163.232 
ATOM   1901  C8   DA A  92     256.623   1.479-162.302 
ATOM   1902  N7   DA A  92     256.348   0.243-162.585 
ATOM   1903  C5   DA A  92     255.667   0.321-163.792 
ATOM   1904  C6   DA A  92     255.103  -0.658-164.627 
ATOM   1905  N6   DA A  92     255.137  -1.971-164.355 
ATOM   1906  N1   DA A  92     254.498  -0.238-165.754 
ATOM   1907  C2   DA A  92     254.468   1.067-166.018 
ATOM   1908  N3   DA A  92     254.958   2.068-165.319 
ATOM   1909  C4   DA A  92     255.556   1.621-164.196 
ATOM   1910  P    DG A  93     255.169   7.810-162.142 
ATOM   1911  OP1  DG A  93     256.022   9.016-162.247 
ATOM   1912  OP2  DG A  93     254.800   7.393-160.771 
ATOM   1913  O5'  DG A  93     253.845   8.009-163.017 
ATOM   1914  C5'  DG A  93     253.879   7.680-164.419 
ATOM   1915  C4'  DG A  93     252.625   6.918-164.803 
ATOM   1916  O4'  DG A  93     252.769   5.482-164.614 
ATOM   1917  C3'  DG A  93     251.365   7.270-164.012 
ATOM   1918  O3'  DG A  93     250.244   7.221-164.886 
ATOM   1919  C2'  DG A  93     251.228   6.148-162.983 
ATOM   1920  C1'  DG A  93     251.630   5.007-163.911 
ATOM   1921  N9   DG A  93     252.016   3.759-163.195 
ATOM   1922  C8   DG A  93     252.660   3.613-161.986 
ATOM   1923  N7   DG A  93     252.853   2.366-161.630 
ATOM   1924  C5   DG A  93     252.296   1.633-162.679 
ATOM   1925  C6   DG A  93     252.202   0.229-162.864 
ATOM   1926  O6   DG A  93     252.596  -0.672-162.129 
ATOM   1927  N1   DG A  93     251.560  -0.086-164.069 
ATOM   1928  C2   DG A  93     251.074   0.835-164.977 
ATOM   1929  N2   DG A  93     250.493   0.331-166.070 
ATOM   1930  N3   DG A  93     251.163   2.151-164.804 
ATOM   1931  C4   DG A  93     251.783   2.475-163.638 
ATOM   1932  P    DA A  94     249.096   8.326-164.739 
ATOM   1933  OP1  DA A  94     249.485   9.547-165.479 
ATOM   1934  OP2  DA A  94     248.766   8.511-163.308 
ATOM   1935  O5'  DA A  94     247.873   7.612-165.484 
ATOM   1936  C5'  DA A  94     248.150   6.693-166.557 
ATOM   1937  C4'  DA A  94     247.279   5.460-166.420 
ATOM   1938  O4'  DA A  94     247.891   4.436-165.584 
ATOM   1939  C3'  DA A  94     245.906   5.682-165.785 
ATOM   1940  O3'  DA A  94     244.959   4.838-166.428 
ATOM   1941  C2'  DA A  94     246.069   5.215-164.338 
ATOM   1942  C1'  DA A  94     246.926   3.990-164.644 
ATOM   1943  N9   DA A  94     247.650   3.454-163.457 
ATOM   1944  C8   DA A  94     248.178   4.144-162.403 
ATOM   1945  N7   DA A  94     248.751   3.390-161.518 
ATOM   1946  C5   DA A  94     248.595   2.105-162.019 
ATOM   1947  C6   DA A  94     248.990   0.846-161.540 
ATOM   1948  N6   DA A  94     249.657   0.667-160.391 
ATOM   1949  N1   DA A  94     248.673  -0.229-162.287 
ATOM   1950  C2   DA A  94     248.010  -0.045-163.427 
ATOM   1951  N3   DA A  94     247.591   1.075-163.973 
ATOM   1952  C4   DA A  94     247.921   2.135-163.207 
ATOM   1953  P    DG A  95     243.491   5.403-166.724 
ATOM   1954  OP1  DG A  95     243.502   6.176-167.987 
ATOM   1955  OP2  DG A  95     242.985   6.117-165.531 
ATOM   1956  O5'  DG A  95     242.666   4.048-166.929 
ATOM   1957  C5'  DG A  95     243.343   2.892-167.455 
ATOM   1958  C4'  DG A  95     242.943   1.657-166.673 
ATOM   1959  O4'  DG A  95     243.790   1.438-165.508 
ATOM   1960  C3'  DG A  95     241.525   1.661-166.102 
ATOM   1961  O3'  DG A  95     240.992   0.344-166.180 
ATOM   1962  C2'  DG A  95     241.702   2.026-164.628 
ATOM   1963  C1'  DG A  95     242.954   1.188-164.388 
ATOM   1964  N9   DG A  95     243.703   1.568-163.159 
ATOM   1965  C8   DG A  95     243.870   2.813-162.591 
ATOM   1966  N7   DG A  95     244.594   2.808-161.497 
ATOM   1967  C5   DG A  95     244.929   1.465-161.328 
ATOM   1968  C6   DG A  95     245.701   0.836-160.317 
ATOM   1969  O6   DG A  95     246.258   1.343-159.346 
ATOM   1970  N1   DG A  95     245.791  -0.547-160.528 
ATOM   1971  C2   DG A  95     245.212  -1.232-161.578 
ATOM   1972  N2   DG A  95     245.417  -2.551-161.601 
ATOM   1973  N3   DG A  95     244.488  -0.640-162.526 
ATOM   1974  C4   DG A  95     244.391   0.700-162.336 
ATOM   1975  P    DG A  96     239.454   0.152-166.580 
ATOM   1976  OP1  DG A  96     239.316   0.183-168.053 
ATOM   1977  OP2  DG A  96     238.622   1.120-165.830 
ATOM   1978  O5'  DG A  96     239.171  -1.329-166.042 
ATOM   1979  C5'  DG A  96     240.252  -2.278-166.012 
ATOM   1980  C4'  DG A  96     240.232  -3.046-164.704 
ATOM   1981  O4'  DG A  96     240.988  -2.376-163.656 
ATOM   1982  C3'  DG A  96     238.853  -3.263-164.082 
ATOM   1983  O3'  DG A  96     238.817  -4.551-163.479 
ATOM   1984  C2'  DG A  96     238.753  -2.207-162.982 
ATOM   1985  C1'  DG A  96     240.190  -2.337-162.483 
ATOM   1986  N9   DG A  96     240.642  -1.185-161.653 
ATOM   1987  C8   DG A  96     240.314   0.148-161.763 
ATOM   1988  N7   DG A  96     240.889   0.915-160.866 
ATOM   1989  C5   DG A  96     241.649   0.025-160.110 
ATOM   1990  C6   DG A  96     242.493   0.263-158.993 
ATOM   1991  O6   DG A  96     242.746   1.327-158.434 
ATOM   1992  N1   DG A  96     243.075  -0.925-158.528 
ATOM   1993  C2   DG A  96     242.869  -2.178-159.071 
ATOM   1994  N2   DG A  96     243.518  -3.185-158.482 
ATOM   1995  N3   DG A  96     242.078  -2.401-160.119 
ATOM   1996  C4   DG A  96     241.506  -1.259-160.581 
ATOM   1997  P    DT A  97     237.485  -5.429-163.601 
ATOM   1998  OP1  DT A  97     237.484  -6.151-164.894 
ATOM   1999  OP2  DT A  97     236.304  -4.579-163.332 
ATOM   2000  O5'  DT A  97     237.682  -6.470-162.402 
ATOM   2001  C5'  DT A  97     239.017  -6.849-162.019 
ATOM   2002  C4'  DT A  97     239.139  -6.857-160.508 
ATOM   2003  O4'  DT A  97     239.516  -5.555-159.975 
ATOM   2004  C3'  DT A  97     237.868  -7.216-159.739 
ATOM   2005  O3'  DT A  97     238.223  -7.983-158.596 
ATOM   2006  C2'  DT A  97     237.308  -5.874-159.269 
ATOM   2007  C1'  DT A  97     238.646  -5.245-158.897 
ATOM   2008  N1   DT A  97     238.593  -3.762-158.758 
ATOM   2009  C2   DT A  97     239.400  -3.194-157.802 
ATOM   2010  O2   DT A  97     240.138  -3.846-157.084 
ATOM   2011  N3   DT A  97     239.323  -1.818-157.702 
ATOM   2012  C4   DT A  97     238.526  -0.985-158.460 
ATOM   2013  O4   DT A  97     238.542   0.233-158.279 
ATOM   2014  C5   DT A  97     237.715  -1.674-159.436 
ATOM   2015  C7   DT A  97     236.817  -0.842-160.304 
ATOM   2016  C6   DT A  97     237.770  -3.011-159.555 
ATOM   2017  P    DT A  98     237.294  -9.215-158.168 
ATOM   2018  OP1  DT A  98     237.665 -10.413-158.955 
ATOM   2019  OP2  DT A  98     235.873  -8.810-158.233 
ATOM   2020  O5'  DT A  98     237.725  -9.421-156.641 
ATOM   2021  C5'  DT A  98     239.067  -9.082-156.241 
ATOM   2022  C4'  DT A  98     239.042  -8.329-154.926 
ATOM   2023  O4'  DT A  98     238.894  -6.892-155.111 
ATOM   2024  C3'  DT A  98     237.907  -8.696-153.970 
ATOM   2025  O3'  DT A  98     238.396  -8.650-152.636 
ATOM   2026  C2'  DT A  98     236.875  -7.582-154.148 
ATOM   2027  C1'  DT A  98     237.873  -6.431-154.239 
ATOM   2028  N1   DT A  98     237.298  -5.185-154.818 
ATOM   2029  C2   DT A  98     237.765  -3.991-154.323 
ATOM   2030  O2   DT A  98     238.613  -3.923-153.448 
ATOM   2031  N3   DT A  98     237.209  -2.858-154.882 
ATOM   2032  C4   DT A  98     236.248  -2.821-155.872 
ATOM   2033  O4   DT A  98     235.826  -1.742-156.294 
ATOM   2034  C5   DT A  98     235.821  -4.122-156.327 
ATOM   2035  C7   DT A  98     234.776  -4.172-157.404 
ATOM   2036  C6   DT A  98     236.344  -5.240-155.801 
ATOM   2037  P    DC A  99     237.914  -9.767-151.594 
ATOM   2038  OP1  DC A  99     238.748 -10.980-151.746 
ATOM   2039  OP2  DC A  99     236.453  -9.963-151.719 
ATOM   2040  O5'  DC A  99     238.243  -9.059-150.198 
ATOM   2041  C5'  DC A  99     239.341  -8.130-150.128 
ATOM   2042  C4'  DC A  99     238.934  -6.905-149.332 
ATOM   2043  O4'  DC A  99     238.317  -5.883-150.165 
ATOM   2044  C3'  DC A  99     237.911  -7.144-148.222 
ATOM   2045  O3'  DC A  99     238.227  -6.304-147.118 
ATOM   2046  C2'  DC A  99     236.580  -6.684-148.816 
ATOM   2047  C1'  DC A  99     237.122  -5.451-149.531 
ATOM   2048  N1   DC A  99     236.210  -4.916-150.580 
ATOM   2049  C2   DC A  99     236.175  -3.537-150.769 
ATOM   2050  O2   DC A  99     236.897  -2.820-150.066 
ATOM   2051  N3   DC A  99     235.348  -3.029-151.720 
ATOM   2052  C4   DC A  99     234.583  -3.840-152.460 
ATOM   2053  N4   DC A  99     233.794  -3.297-153.375 
ATOM   2054  C5   DC A  99     234.603  -5.261-152.281 
ATOM   2055  C6   DC A  99     235.435  -5.749-151.326 
ATOM   2056  P    DC A 100     238.064  -6.880-145.633 
ATOM   2057  OP1  DC A 100     239.276  -7.644-145.262 
ATOM   2058  OP2  DC A 100     236.780  -7.606-145.520 
ATOM   2059  O5'  DC A 100     237.996  -5.530-144.776 
ATOM   2060  C5'  DC A 100     238.694  -4.364-145.253 
ATOM   2061  C4'  DC A 100     237.816  -3.138-145.103 
ATOM   2062  O4'  DC A 100     236.964  -2.919-146.264 
ATOM   2063  C3'  DC A 100     236.839  -3.158-143.928 
ATOM   2064  O3'  DC A 100     236.740  -1.846-143.388 
ATOM   2065  C2'  DC A 100     235.493  -3.531-144.550 
ATOM   2066  C1'  DC A 100     235.640  -2.684-145.810 
ATOM   2067  N1   DC A 100     234.702  -3.066-146.902 
ATOM   2068  C2   DC A 100     234.211  -2.052-147.721 
ATOM   2069  O2   DC A 100     234.571  -0.888-147.510 
ATOM   2070  N3   DC A 100     233.354  -2.379-148.722 
ATOM   2071  C4   DC A 100     232.988  -3.652-148.917 
ATOM   2072  N4   DC A 100     232.150  -3.921-149.906 
ATOM   2073  C5   DC A 100     233.481  -4.711-148.086 
ATOM   2074  C6   DC A 100     234.336  -4.363-147.091 
ATOM   2075  P    DT A 101     236.648  -1.665-141.800 
ATOM   2076  OP1  DT A 101     238.008  -1.686-141.219 
ATOM   2077  OP2  DT A 101     235.688  -2.644-141.244 
ATOM   2078  O5'  DT A 101     236.037  -0.190-141.686 
ATOM   2079  C5'  DT A 101     236.331   0.769-142.719 
ATOM   2080  C4'  DT A 101     235.073   1.528-143.095 
ATOM   2081  O4'  DT A 101     234.311   0.858-144.140 
ATOM   2082  C3'  DT A 101     234.057   1.729-141.970 
ATOM   2083  O3'  DT A 101     233.461   3.013-142.113 
ATOM   2084  C2'  DT A 101     232.987   0.667-142.220 
ATOM   2085  C1'  DT A 101     232.951   0.805-143.738 
ATOM   2086  N1   DT A 101     232.309  -0.347-144.430 
ATOM   2087  C2   DT A 101     231.591  -0.073-145.569 
ATOM   2088  O2   DT A 101     231.466   1.052-146.019 
ATOM   2089  N3   DT A 101     231.010  -1.166-146.183 
ATOM   2090  C4   DT A 101     231.087  -2.478-145.761 
ATOM   2091  O4   DT A 101     230.524  -3.373-146.394 
ATOM   2092  C5   DT A 101     231.862  -2.666-144.557 
ATOM   2093  C7   DT A 101     231.996  -4.064-144.029 
ATOM   2094  C6   DT A 101     232.438  -1.621-143.940 
ATOM   2095  P    DC A 102     233.162   3.881-140.802 
ATOM   2096  OP1  DC A 102     234.385   4.612-140.403 
ATOM   2097  OP2  DC A 102     232.552   3.020-139.765 
ATOM   2098  O5'  DC A 102     232.072   4.916-141.349 
ATOM   2099  C5'  DC A 102     232.112   5.304-142.736 
ATOM   2100  C4'  DC A 102     230.711   5.303-143.315 
ATOM   2101  O4'  DC A 102     230.329   4.001-143.845 
ATOM   2102  C3'  DC A 102     229.587   5.647-142.338 
ATOM   2103  O3'  DC A 102     228.600   6.411-143.021 
ATOM   2104  C2'  DC A 102     228.979   4.298-141.956 
ATOM   2105  C1'  DC A 102     229.040   3.677-143.348 
ATOM   2106  N1   DC A 102     228.904   2.193-143.349 
ATOM   2107  C2   DC A 102     228.239   1.603-144.421 
ATOM   2108  O2   DC A 102     227.794   2.328-145.318 
ATOM   2109  N3   DC A 102     228.104   0.252-144.440 
ATOM   2110  C4   DC A 102     228.601  -0.498-143.447 
ATOM   2111  N4   DC A 102     228.444  -1.811-143.513 
ATOM   2112  C5   DC A 102     229.288   0.090-142.336 
ATOM   2113  C6   DC A 102     229.412   1.441-142.335 
ATOM   2114  P    DC A 103     227.898   7.631-142.259 
ATOM   2115  OP1  DC A 103     228.751   8.837-142.364 
ATOM   2116  OP2  DC A 103     227.529   7.214-140.888 
ATOM   2117  O5'  DC A 103     226.574   7.830-143.135 
ATOM   2118  C5'  DC A 103     226.608   7.501-144.537 
ATOM   2119  C4'  DC A 103     225.354   6.739-144.920 
ATOM   2120  O4'  DC A 103     225.497   5.303-144.731 
ATOM   2121  C3'  DC A 103     224.094   7.091-144.129 
ATOM   2122  O3'  DC A 103     222.973   7.042-145.003 
ATOM   2123  C2'  DC A 103     223.957   5.969-143.101 
ATOM   2124  C1'  DC A 103     224.359   4.828-144.029 
ATOM   2125  N1   DC A 103     224.745   3.580-143.312 
ATOM   2126  C2   DC A 103     224.429   2.363-143.911 
ATOM   2127  O2   DC A 103     223.847   2.369-145.003 
ATOM   2128  N3   DC A 103     224.771   1.214-143.274 
ATOM   2129  C4   DC A 103     225.401   1.251-142.093 
ATOM   2130  N4   DC A 103     225.714   0.103-141.511 
ATOM   2131  C5   DC A 103     225.735   2.492-141.459 
ATOM   2132  C6   DC A 103     225.383   3.629-142.112 
ATOM   2133  P    DC A 104     221.825   8.147-144.856 
ATOM   2134  OP1  DC A 104     222.214   9.368-145.596 
ATOM   2135  OP2  DC A 104     221.495   8.332-143.425 
ATOM   2136  O5'  DC A 104     220.602   7.433-145.601 
ATOM   2137  C5'  DC A 104     220.879   6.514-146.674 
ATOM   2138  C4'  DC A 104     220.008   5.281-146.537 
ATOM   2139  O4'  DC A 104     220.620   4.257-145.701 
ATOM   2140  C3'  DC A 104     218.635   5.503-145.902 
ATOM   2141  O3'  DC A 104     217.688   4.659-146.546 
ATOM   2142  C2'  DC A 104     218.798   5.035-144.455 
ATOM   2143  C1'  DC A 104     219.655   3.811-144.761 
ATOM   2144  N1   DC A 104     220.379   3.275-143.574 
ATOM   2145  C2   DC A 104     220.561   1.897-143.492 
ATOM   2146  O2   DC A 104     220.119   1.183-144.399 
ATOM   2147  N3   DC A 104     221.217   1.389-142.418 
ATOM   2148  C4   DC A 104     221.681   2.198-141.457 
ATOM   2149  N4   DC A 104     222.315   1.654-140.429 
ATOM   2150  C5   DC A 104     221.505   3.618-141.522 
ATOM   2151  C6   DC A 104     220.845   4.106-142.603 
ATOM   2152  P    DC A 105     216.220   5.224-146.841 
ATOM   2153  OP1  DC A 105     216.231   5.997-148.104 
ATOM   2154  OP2  DC A 105     215.714   5.938-145.648 
ATOM   2155  O5'  DC A 105     215.395   3.869-147.047 
ATOM   2156  C5'  DC A 105     216.072   2.712-147.572 
ATOM   2157  C4'  DC A 105     215.672   1.478-146.790 
ATOM   2158  O4'  DC A 105     216.518   1.259-145.625 
ATOM   2159  C3'  DC A 105     214.254   1.482-146.219 
ATOM   2160  O3'  DC A 105     213.721   0.165-146.298 
ATOM   2161  C2'  DC A 105     214.431   1.847-144.745 
ATOM   2162  C1'  DC A 105     215.683   1.009-144.505 
ATOM   2163  N1   DC A 105     216.432   1.389-143.276 
ATOM   2164  C2   DC A 105     217.071   0.377-142.564 
ATOM   2165  O2   DC A 105     216.990  -0.786-142.979 
ATOM   2166  N3   DC A 105     217.758   0.703-141.440 
ATOM   2167  C4   DC A 105     217.822   1.974-141.024 
ATOM   2168  N4   DC A 105     218.505   2.241-139.921 
ATOM   2169  C5   DC A 105     217.172   3.031-141.741 
ATOM   2170  C6   DC A 105     216.490   2.684-142.861 
ATOM   2171  P    DG A 106     212.183  -0.027-146.697 
ATOM   2172  OP1  DG A 106     212.045   0.003-148.170 
ATOM   2173  OP2  DG A 106     211.351   0.940-145.948 
ATOM   2174  O5'  DG A 106     211.900  -1.508-146.159 
ATOM   2175  C5'  DG A 106     212.981  -2.457-146.129 
ATOM   2176  C4'  DG A 106     212.961  -3.225-144.822 
ATOM   2177  O4'  DG A 106     213.717  -2.555-143.773 
ATOM   2178  C3'  DG A 106     211.582  -3.442-144.200 
ATOM   2179  O3'  DG A 106     211.546  -4.730-143.596 
ATOM   2180  C2'  DG A 106     211.482  -2.386-143.099 
ATOM   2181  C1'  DG A 106     212.919  -2.516-142.600 
ATOM   2182  N9   DG A 106     213.371  -1.364-141.771 
ATOM   2183  C8   DG A 106     213.043  -0.031-141.880 
ATOM   2184  N7   DG A 106     213.618   0.735-140.984 
ATOM   2185  C5   DG A 106     214.378  -0.154-140.227 
ATOM   2186  C6   DG A 106     215.222   0.084-139.110 
ATOM   2187  O6   DG A 106     215.475   1.148-138.552 
ATOM   2188  N1   DG A 106     215.804  -1.104-138.645 
ATOM   2189  C2   DG A 106     215.598  -2.357-139.188 
ATOM   2190  N2   DG A 106     216.247  -3.364-138.599 
ATOM   2191  N3   DG A 106     214.807  -2.580-140.236 
ATOM   2192  C4   DG A 106     214.235  -1.438-140.699 
ATOM   2193  P    DG A 107     210.214  -5.608-143.718 
ATOM   2194  OP1  DG A 107     210.213  -6.330-145.011 
ATOM   2195  OP2  DG A 107     209.033  -4.758-143.450 
ATOM   2196  O5'  DG A 107     210.410  -6.649-142.520 
ATOM   2197  C5'  DG A 107     211.746  -7.028-142.136 
ATOM   2198  C4'  DG A 107     211.868  -7.036-140.626 
ATOM   2199  O4'  DG A 107     212.245  -5.734-140.092 
ATOM   2200  C3'  DG A 107     210.597  -7.396-139.857 
ATOM   2201  O3'  DG A 107     210.952  -8.162-138.713 
ATOM   2202  C2'  DG A 107     210.037  -6.053-139.386 
ATOM   2203  C1'  DG A 107     211.375  -5.424-139.014 
ATOM   2204  N9   DG A 107     211.322  -3.942-138.875 
ATOM   2205  C8   DG A 107     210.566  -3.027-139.576 
ATOM   2206  N7   DG A 107     210.753  -1.783-139.206 
ATOM   2207  C5   DG A 107     211.700  -1.881-138.188 
ATOM   2208  C6   DG A 107     212.300  -0.865-137.398 
ATOM   2209  O6   DG A 107     212.116   0.349-137.437 
ATOM   2210  N1   DG A 107     213.210  -1.403-136.477 
ATOM   2211  C2   DG A 107     213.502  -2.746-136.338 
ATOM   2212  N2   DG A 107     214.400  -3.057-135.401 
ATOM   2213  N3   DG A 107     212.939  -3.697-137.080 
ATOM   2214  C4   DG A 107     212.053  -3.193-137.978 
ATOM   2215  P    DG A 108     210.023  -9.394-138.286 
ATOM   2216  OP1  DG A 108     210.394 -10.592-139.072 
ATOM   2217  OP2  DG A 108     208.602  -8.990-138.350 
ATOM   2218  O5'  DG A 108     210.454  -9.600-136.758 
ATOM   2219  C5'  DG A 108     211.796  -9.261-136.359 
ATOM   2220  C4'  DG A 108     211.771  -8.508-135.043 
ATOM   2221  O4'  DG A 108     211.623  -7.071-135.229 
ATOM   2222  C3'  DG A 108     210.636  -8.875-134.088 
ATOM   2223  O3'  DG A 108     211.125  -8.830-132.753 
ATOM   2224  C2'  DG A 108     209.604  -7.761-134.266 
ATOM   2225  C1'  DG A 108     210.602  -6.610-134.357 
ATOM   2226  N9   DG A 108     210.027  -5.364-134.936 
ATOM   2227  C8   DG A 108     209.071  -5.219-135.918 
ATOM   2228  N7   DG A 108     208.781  -3.972-136.202 
ATOM   2229  C5   DG A 108     209.603  -3.239-135.347 
ATOM   2230  C6   DG A 108     209.738  -1.835-135.191 
ATOM   2231  O6   DG A 108     209.152  -0.935-135.786 
ATOM   2232  N1   DG A 108     210.687  -1.517-134.210 
ATOM   2233  C2   DG A 108     211.410  -2.436-133.475 
ATOM   2234  N2   DG A 108     212.269  -1.931-132.585 
ATOM   2235  N3   DG A 108     211.283  -3.754-133.622 
ATOM   2236  C4   DG A 108     210.367  -4.078-134.570 
ATOM   2237  P    DC A 109     210.643  -9.946-131.712 
ATOM   2238  OP1  DC A 109     211.477 -11.159-131.864 
ATOM   2239  OP2  DC A 109     209.182 -10.142-131.837 
ATOM   2240  O5'  DC A 109     210.972  -9.238-130.315 
ATOM   2241  C5'  DC A 109     212.070  -8.309-130.245 
ATOM   2242  C4'  DC A 109     211.663  -7.085-129.450 
ATOM   2243  O4'  DC A 109     211.046  -6.062-130.282 
ATOM   2244  C3'  DC A 109     210.640  -7.323-128.339 
ATOM   2245  O3'  DC A 109     210.956  -6.483-127.235 
ATOM   2246  C2'  DC A 109     209.309  -6.863-128.933 
ATOM   2247  C1'  DC A 109     209.851  -5.630-129.649 
ATOM   2248  N1   DC A 109     208.939  -5.095-130.697 
ATOM   2249  C2   DC A 109     208.904  -3.716-130.886 
ATOM   2250  O2   DC A 109     209.626  -2.999-130.183 
ATOM   2251  N3   DC A 109     208.077  -3.209-131.837 
ATOM   2252  C4   DC A 109     207.312  -4.019-132.578 
ATOM   2253  N4   DC A 109     206.522  -3.476-133.492 
ATOM   2254  C5   DC A 109     207.332  -5.440-132.398 
ATOM   2255  C6   DC A 109     208.164  -5.928-131.443 
ATOM   2256  P    DA A 110     210.793  -7.059-125.750 
ATOM   2257  OP1  DA A 110     212.005  -7.823-125.380 
ATOM   2258  OP2  DA A 110     209.509  -7.785-125.638 
ATOM   2259  O5'  DA A 110     210.725  -5.709-124.894 
ATOM   2260  C5'  DA A 110     211.423  -4.543-125.370 
ATOM   2261  C4'  DA A 110     210.545  -3.317-125.220 
ATOM   2262  O4'  DA A 110     209.693  -3.098-126.381 
ATOM   2263  C3'  DA A 110     209.568  -3.337-124.045 
ATOM   2264  O3'  DA A 110     209.468  -2.025-123.506 
ATOM   2265  C2'  DA A 110     208.222  -3.710-124.667 
ATOM   2266  C1'  DA A 110     208.369  -2.863-125.927 
ATOM   2267  N9   DA A 110     207.431  -3.245-127.019 
ATOM   2268  C8   DA A 110     206.967  -4.488-127.343 
ATOM   2269  N7   DA A 110     206.154  -4.497-128.353 
ATOM   2270  C5   DA A 110     206.071  -3.164-128.729 
ATOM   2271  C6   DA A 110     205.361  -2.509-129.748 
ATOM   2272  N6   DA A 110     204.560  -3.142-130.617 
ATOM   2273  N1   DA A 110     205.503  -1.174-129.844 
ATOM   2274  C2   DA A 110     206.301  -0.550-128.978 
ATOM   2275  N3   DA A 110     207.010  -1.052-127.992 
ATOM   2276  C4   DA A 110     206.849  -2.390-127.918 
ATOM   2277  P    DG A 111     209.377  -1.844-121.918 
ATOM   2278  OP1  DG A 111     210.737  -1.865-121.336 
ATOM   2279  OP2  DG A 111     208.417  -2.823-121.362 
ATOM   2280  O5'  DG A 111     208.766  -0.369-121.804 
ATOM   2281  C5'  DG A 111     209.059   0.590-122.836 
ATOM   2282  C4'  DG A 111     207.802   1.349-123.212 
ATOM   2283  O4'  DG A 111     207.040   0.679-124.257 
ATOM   2284  C3'  DG A 111     206.786   1.550-122.088 
ATOM   2285  O3'  DG A 111     206.189   2.834-122.231 
ATOM   2286  C2'  DG A 111     205.716   0.488-122.337 
ATOM   2287  C1'  DG A 111     205.680   0.626-123.856 
ATOM   2288  N9   DG A 111     205.038  -0.526-124.548 
ATOM   2289  C8   DG A 111     205.054  -1.863-124.211 
ATOM   2290  N7   DG A 111     204.383  -2.629-125.036 
ATOM   2291  C5   DG A 111     203.887  -1.737-125.986 
ATOM   2292  C6   DG A 111     203.084  -1.976-127.132 
ATOM   2293  O6   DG A 111     202.638  -3.041-127.552 
ATOM   2294  N1   DG A 111     202.809  -0.787-127.821 
ATOM   2295  C2   DG A 111     203.252   0.468-127.452 
ATOM   2296  N2   DG A 111     202.881   1.478-128.243 
ATOM   2297  N3   DG A 111     204.006   0.691-126.377 
ATOM   2298  C4   DG A 111     204.281  -0.452-125.697 
ATOM   2299  P    DA A 112     205.891   3.702-120.920 
ATOM   2300  OP1  DA A 112     207.114   4.433-120.520 
ATOM   2301  OP2  DA A 112     205.281   2.840-119.883 
ATOM   2302  O5'  DA A 112     204.801   4.736-121.467 
ATOM   2303  C5'  DA A 112     204.841   5.125-122.853 
ATOM   2304  C4'  DA A 112     203.439   5.124-123.432 
ATOM   2305  O4'  DA A 112     203.058   3.822-123.962 
ATOM   2306  C3'  DA A 112     202.316   5.468-122.455 
ATOM   2307  O3'  DA A 112     201.329   6.231-123.138 
ATOM   2308  C2'  DA A 112     201.708   4.119-122.073 
ATOM   2309  C1'  DA A 112     201.769   3.497-123.465 
ATOM   2310  N9   DA A 112     201.633   2.014-123.467 
ATOM   2311  C8   DA A 112     202.081   1.121-122.536 
ATOM   2312  N7   DA A 112     201.806  -0.115-122.819 
ATOM   2313  C5   DA A 112     201.125  -0.037-124.027 
ATOM   2314  C6   DA A 112     200.561  -1.016-124.861 
ATOM   2315  N6   DA A 112     200.595  -2.329-124.590 
ATOM   2316  N1   DA A 112     199.956  -0.596-125.988 
ATOM   2317  C2   DA A 112     199.926   0.709-126.253 
ATOM   2318  N3   DA A 112     200.416   1.709-125.553 
ATOM   2319  C4   DA A 112     201.014   1.262-124.431 
ATOM   2320  P    DA A 113     200.627   7.452-122.377 
ATOM   2321  OP1  DA A 113     201.480   8.658-122.481 
ATOM   2322  OP2  DA A 113     200.258   7.035-121.006 
ATOM   2323  O5'  DA A 113     199.303   7.651-123.252 
ATOM   2324  C5'  DA A 113     199.337   7.322-124.654 
ATOM   2325  C4'  DA A 113     198.083   6.560-125.037 
ATOM   2326  O4'  DA A 113     198.226   5.124-124.849 
ATOM   2327  C3'  DA A 113     196.823   6.912-124.247 
ATOM   2328  O3'  DA A 113     195.702   6.863-125.121 
ATOM   2329  C2'  DA A 113     196.686   5.790-123.218 
ATOM   2330  C1'  DA A 113     197.088   4.649-124.146 
ATOM   2331  N9   DA A 113     197.474   3.401-123.429 
ATOM   2332  C8   DA A 113     198.113   3.274-122.230 
ATOM   2333  N7   DA A 113     198.309   2.046-121.867 
ATOM   2334  C5   DA A 113     197.761   1.299-122.900 
ATOM   2335  C6   DA A 113     197.651  -0.085-123.115 
ATOM   2336  N6   DA A 113     198.111  -1.006-122.256 
ATOM   2337  N1   DA A 113     197.047  -0.489-124.248 
ATOM   2338  C2   DA A 113     196.593   0.431-125.098 
ATOM   2339  N3   DA A 113     196.638   1.742-125.005 
ATOM   2340  C4   DA A 113     197.247   2.121-123.862 
ATOM   2341  P    DG A 114     194.554   7.968-124.974 
ATOM   2342  OP1  DG A 114     194.943   9.189-125.713 
ATOM   2343  OP2  DG A 114     194.224   8.153-123.543 
ATOM   2344  O5'  DG A 114     193.331   7.254-125.718 
ATOM   2345  C5'  DG A 114     193.608   6.335-126.791 
ATOM   2346  C4'  DG A 114     192.737   5.102-126.654 
ATOM   2347  O4'  DG A 114     193.349   4.078-125.819 
ATOM   2348  C3'  DG A 114     191.364   5.324-126.020 
ATOM   2349  O3'  DG A 114     190.417   4.480-126.663 
ATOM   2350  C2'  DG A 114     191.527   4.856-124.573 
ATOM   2351  C1'  DG A 114     192.384   3.632-124.879 
ATOM   2352  N9   DG A 114     193.108   3.096-123.692 
ATOM   2353  C8   DG A 114     193.646   3.775-122.620 
ATOM   2354  N7   DG A 114     194.223   3.001-121.734 
ATOM   2355  C5   DG A 114     194.055   1.719-122.254 
ATOM   2356  C6   DG A 114     194.469   0.462-121.740 
ATOM   2357  O6   DG A 114     195.080   0.218-120.703 
ATOM   2358  N1   DG A 114     194.092  -0.587-122.589 
ATOM   2359  C2   DG A 114     193.406  -0.442-123.779 
ATOM   2360  N2   DG A 114     193.141  -1.569-124.444 
ATOM   2361  N3   DG A 114     193.019   0.737-124.260 
ATOM   2362  C4   DG A 114     193.376   1.766-123.449 
ATOM   2363  P    DA A 115     188.949   5.045-126.958 
ATOM   2364  OP1  DA A 115     188.960   5.818-128.221 
ATOM   2365  OP2  DA A 115     188.443   5.759-125.765 
ATOM   2366  O5'  DA A 115     188.123   3.690-127.164 
ATOM   2367  C5'  DA A 115     188.801   2.533-127.689 
ATOM   2368  C4'  DA A 115     188.401   1.299-126.907 
ATOM   2369  O4'  DA A 115     189.247   1.080-125.743 
ATOM   2370  C3'  DA A 115     186.983   1.303-126.336 
ATOM   2371  O3'  DA A 115     186.450  -0.014-126.415 
ATOM   2372  C2'  DA A 115     187.160   1.668-124.863 
ATOM   2373  C1'  DA A 115     188.412   0.829-124.622 
ATOM   2374  N9   DA A 115     189.161   1.210-123.393 
ATOM   2375  C8   DA A 115     189.317   2.452-122.844 
ATOM   2376  N7   DA A 115     190.030   2.460-121.761 
ATOM   2377  C5   DA A 115     190.374   1.128-121.576 
ATOM   2378  C6   DA A 115     191.133   0.474-120.592 
ATOM   2379  N6   DA A 115     191.710   1.106-119.560 
ATOM   2380  N1   DA A 115     191.278  -0.859-120.707 
ATOM   2381  C2   DA A 115     190.704  -1.482-121.734 
ATOM   2382  N3   DA A 115     189.977  -0.980-122.709 
ATOM   2383  C4   DA A 115     189.847   0.355-122.570 
ATOM   2384  P    DA A 116     184.912  -0.206-126.814 
ATOM   2385  OP1  DA A 116     184.774  -0.176-128.288 
ATOM   2386  OP2  DA A 116     184.080   0.761-126.065 
ATOM   2387  O5'  DA A 116     184.629  -1.687-126.277 
ATOM   2388  C5'  DA A 116     185.710  -2.636-126.247 
ATOM   2389  C4'  DA A 116     185.690  -3.404-124.939 
ATOM   2390  O4'  DA A 116     186.446  -2.734-123.890 
ATOM   2391  C3'  DA A 116     184.310  -3.621-124.317 
ATOM   2392  O3'  DA A 116     184.275  -4.909-123.714 
ATOM   2393  C2'  DA A 116     184.211  -2.565-123.217 
ATOM   2394  C1'  DA A 116     185.648  -2.695-122.718 
ATOM   2395  N9   DA A 116     186.100  -1.543-121.888 
ATOM   2396  C8   DA A 116     185.765  -0.226-122.012 
ATOM   2397  N7   DA A 116     186.325   0.543-121.131 
ATOM   2398  C5   DA A 116     187.089  -0.327-120.366 
ATOM   2399  C6   DA A 116     187.932  -0.126-119.259 
ATOM   2400  N6   DA A 116     188.154   1.075-118.707 
ATOM   2401  N1   DA A 116     188.539  -1.209-118.739 
ATOM   2402  C2   DA A 116     188.314  -2.400-119.292 
ATOM   2403  N3   DA A 116     187.553  -2.708-120.319 
ATOM   2404  C4   DA A 116     186.957  -1.608-120.822 
ATOM   2405  P    DA A 117     182.943  -5.787-123.836 
ATOM   2406  OP1  DA A 117     182.942  -6.509-125.128 
ATOM   2407  OP2  DA A 117     181.762  -4.937-123.567 
ATOM   2408  O5'  DA A 117     183.139  -6.828-122.637 
ATOM   2409  C5'  DA A 117     184.475  -7.207-122.254 
ATOM   2410  C4'  DA A 117     184.597  -7.215-120.743 
ATOM   2411  O4'  DA A 117     184.974  -5.913-120.210 
ATOM   2412  C3'  DA A 117     183.326  -7.575-119.974 
ATOM   2413  O3'  DA A 117     183.681  -8.341-118.830 
ATOM   2414  C2'  DA A 117     182.766  -6.232-119.503 
ATOM   2415  C1'  DA A 117     184.104  -5.603-119.131 
ATOM   2416  N9   DA A 117     184.051  -4.121-118.993 
ATOM   2417  C8   DA A 117     183.294  -3.229-119.698 
ATOM   2418  N7   DA A 117     183.470  -1.994-119.342 
ATOM   2419  C5   DA A 117     184.412  -2.071-118.325 
ATOM   2420  C6   DA A 117     185.024  -1.090-117.527 
ATOM   2421  N6   DA A 117     184.766   0.220-117.634 
ATOM   2422  N1   DA A 117     185.916  -1.509-116.609 
ATOM   2423  C2   DA A 117     186.170  -2.813-116.507 
ATOM   2424  N3   DA A 117     185.663  -3.813-117.193 
ATOM   2425  C4   DA A 117     184.773  -3.368-118.104 
ATOM   2426  P    DT A 118     182.752  -9.573-118.403 
ATOM   2427  OP1  DT A 118     183.123 -10.771-119.189 
ATOM   2428  OP2  DT A 118     181.331  -9.169-118.468 
ATOM   2429  O5'  DT A 118     183.183  -9.779-116.875 
ATOM   2430  C5'  DT A 118     184.525  -9.440-116.476 
ATOM   2431  C4'  DT A 118     184.500  -8.687-115.161 
ATOM   2432  O4'  DT A 118     184.352  -7.250-115.346 
ATOM   2433  C3'  DT A 118     183.365  -9.054-114.205 
ATOM   2434  O3'  DT A 118     183.854  -9.009-112.870 
ATOM   2435  C2'  DT A 118     182.333  -7.940-114.383 
ATOM   2436  C1'  DT A 118     183.331  -6.789-114.474 
ATOM   2437  N1   DT A 118     182.756  -5.543-115.053 
ATOM   2438  C2   DT A 118     183.223  -4.349-114.557 
ATOM   2439  O2   DT A 118     184.071  -4.281-113.683 
ATOM   2440  N3   DT A 118     182.667  -3.216-115.117 
ATOM   2441  C4   DT A 118     181.706  -3.179-116.107 
ATOM   2442  O4   DT A 118     181.283  -2.100-116.529 
ATOM   2443  C5   DT A 118     181.279  -4.480-116.562 
ATOM   2444  C7   DT A 118     180.234  -4.530-117.639 
ATOM   2445  C6   DT A 118     181.802  -5.598-116.036 
ATOM   2446  P    DC A 119     183.372 -10.125-111.829 
ATOM   2447  OP1  DC A 119     184.206 -11.339-111.981 
ATOM   2448  OP2  DC A 119     181.911 -10.321-111.954 
ATOM   2449  O5'  DC A 119     183.701  -9.417-110.432 
ATOM   2450  C5'  DC A 119     184.799  -8.488-110.363 
ATOM   2451  C4'  DC A 119     184.392  -7.264-109.567 
ATOM   2452  O4'  DC A 119     183.775  -6.241-110.399 
ATOM   2453  C3'  DC A 119     183.369  -7.502-108.456 
ATOM   2454  O3'  DC A 119     183.685  -6.662-107.352 
ATOM   2455  C2'  DC A 119     182.038  -7.043-109.051 
ATOM   2456  C1'  DC A 119     182.580  -5.809-109.766 
ATOM   2457  N1   DC A 119     181.668  -5.274-110.814 
ATOM   2458  C2   DC A 119     181.633  -3.895-111.003 
ATOM   2459  O2   DC A 119     182.355  -3.178-110.301 
ATOM   2460  N3   DC A 119     180.806  -3.388-111.955 
ATOM   2461  C4   DC A 119     180.041  -4.198-112.695 
ATOM   2462  N4   DC A 119     179.251  -3.655-113.610 
ATOM   2463  C5   DC A 119     180.061  -5.619-112.516 
ATOM   2464  C6   DC A 119     180.893  -6.107-111.560 
ATOM   2465  P    DA A 120     183.522  -7.239-105.867 
ATOM   2466  OP1  DA A 120     184.734  -8.003-105.497 
ATOM   2467  OP2  DA A 120     182.238  -7.964-105.755 
ATOM   2468  O5'  DA A 120     183.454  -5.888-105.011 
ATOM   2469  C5'  DA A 120     184.152  -4.723-105.488 
ATOM   2470  C4'  DA A 120     183.274  -3.496-105.337 
ATOM   2471  O4'  DA A 120     182.422  -3.277-106.499 
ATOM   2472  C3'  DA A 120     182.297  -3.517-104.162 
ATOM   2473  O3'  DA A 120     182.197  -2.204-103.623 
ATOM   2474  C2'  DA A 120     180.951  -3.889-104.784 
ATOM   2475  C1'  DA A 120     181.098  -3.042-106.045 
ATOM   2476  N9   DA A 120     180.160  -3.424-107.137 
ATOM   2477  C8   DA A 120     179.696  -4.667-107.460 
ATOM   2478  N7   DA A 120     178.883  -4.677-108.470 
ATOM   2479  C5   DA A 120     178.800  -3.343-108.847 
ATOM   2480  C6   DA A 120     178.090  -2.689-109.866 
ATOM   2481  N6   DA A 120     177.289  -3.321-110.734 
ATOM   2482  N1   DA A 120     178.232  -1.353-109.961 
ATOM   2483  C2   DA A 120     179.029  -0.729-109.096 
ATOM   2484  N3   DA A 120     179.739  -1.231-108.109 
ATOM   2485  C4   DA A 120     179.578  -2.569-108.035 
ATOM   2486  P    DC A 121     182.105  -2.023-102.035 
ATOM   2487  OP1  DC A 121     183.466  -2.044-101.454 
ATOM   2488  OP2  DC A 121     181.146  -3.002-101.479 
ATOM   2489  O5'  DC A 121     181.494  -0.548-101.921 
ATOM   2490  C5'  DC A 121     181.788   0.411-102.954 
ATOM   2491  C4'  DC A 121     180.531   1.170-103.329 
ATOM   2492  O4'  DC A 121     179.769   0.500-104.374 
ATOM   2493  C3'  DC A 121     179.515   1.371-102.205 
ATOM   2494  O3'  DC A 121     178.918   2.655-102.348 
ATOM   2495  C2'  DC A 121     178.445   0.309-102.455 
ATOM   2496  C1'  DC A 121     178.409   0.447-103.973 
ATOM   2497  N1   DC A 121     177.767  -0.705-104.665 
ATOM   2498  C2   DC A 121     177.036  -0.444-105.820 
ATOM   2499  O2   DC A 121     176.950   0.722-106.221 
ATOM   2500  N3   DC A 121     176.442  -1.481-106.465 
ATOM   2501  C4   DC A 121     176.559  -2.732-105.999 
ATOM   2502  N4   DC A 121     175.962  -3.709-106.664 
ATOM   2503  C5   DC A 121     177.306  -3.022-104.812 
ATOM   2504  C6   DC A 121     177.892  -1.972-104.182 
ATOM   2505  P    DC A 122     178.620   3.523-101.037 
ATOM   2506  OP1  DC A 122     179.843   4.253-100.637 
ATOM   2507  OP2  DC A 122     178.010   2.661-100.000 
ATOM   2508  O5'  DC A 122     177.530   4.557-101.584 
ATOM   2509  C5'  DC A 122     177.570   4.946-102.970 
ATOM   2510  C4'  DC A 122     176.168   4.945-103.550 
ATOM   2511  O4'  DC A 122     175.787   3.643-104.079 
ATOM   2512  C3'  DC A 122     175.045   5.289-102.572 
ATOM   2513  O3'  DC A 122     174.058   6.052-103.256 
ATOM   2514  C2'  DC A 122     174.437   3.940-102.191 
ATOM   2515  C1'  DC A 122     174.498   3.318-103.583 
ATOM   2516  N1   DC A 122     174.362   1.835-103.584 
ATOM   2517  C2   DC A 122     173.697   1.245-104.655 
ATOM   2518  O2   DC A 122     173.252   1.969-105.553 
ATOM   2519  N3   DC A 122     173.562  -0.106-104.675 
ATOM   2520  C4   DC A 122     174.059  -0.856-103.682 
ATOM   2521  N4   DC A 122     173.901  -2.169-103.747 
ATOM   2522  C5   DC A 122     174.746  -0.268-102.571 
ATOM   2523  C6   DC A 122     174.870   1.083-102.570 
ATOM   2524  P    DA A 123     173.356   7.273-102.494 
ATOM   2525  OP1  DA A 123     174.209   8.479-102.599 
ATOM   2526  OP2  DA A 123     172.987   6.856-101.123 
ATOM   2527  O5'  DA A 123     172.032   7.472-103.369 
ATOM   2528  C5'  DA A 123     172.065   7.143-104.771 
ATOM   2529  C4'  DA A 123     170.812   6.381-105.155 
ATOM   2530  O4'  DA A 123     170.955   4.945-104.966 
ATOM   2531  C3'  DA A 123     169.552   6.732-104.364 
ATOM   2532  O3'  DA A 123     168.431   6.684-105.238 
ATOM   2533  C2'  DA A 123     169.415   5.611-103.335 
ATOM   2534  C1'  DA A 123     169.817   4.470-104.263 
ATOM   2535  N9   DA A 123     170.203   3.222-103.547 
ATOM   2536  C8   DA A 123     170.842   3.095-102.347 
ATOM   2537  N7   DA A 123     171.038   1.867-101.984 
ATOM   2538  C5   DA A 123     170.490   1.120-103.017 
ATOM   2539  C6   DA A 123     170.380  -0.264-103.232 
ATOM   2540  N6   DA A 123     170.840  -1.185-102.374 
ATOM   2541  N1   DA A 123     169.776  -0.668-104.366 
ATOM   2542  C2   DA A 123     169.321   0.252-105.216 
ATOM   2543  N3   DA A 123     169.367   1.563-105.122 
ATOM   2544  C4   DA A 123     169.975   1.942-103.979 
ATOM   2545  P    DT A 124     167.283   7.789-105.091 
ATOM   2546  OP1  DT A 124     167.672   9.010-105.831 
ATOM   2547  OP2  DT A 124     166.953   7.974-103.660 
ATOM   2548  O5'  DT A 124     166.060   7.075-105.836 
ATOM   2549  C5'  DT A 124     166.337   6.156-106.909 
ATOM   2550  C4'  DT A 124     165.466   4.923-106.772 
ATOM   2551  O4'  DT A 124     166.078   3.899-105.936 
ATOM   2552  C3'  DT A 124     164.093   5.145-106.137 
ATOM   2553  O3'  DT A 124     163.146   4.301-106.780 
ATOM   2554  C2'  DT A 124     164.256   4.677-104.690 
ATOM   2555  C1'  DT A 124     165.113   3.453-104.996 
ATOM   2556  N1   DT A 124     165.837   2.917-103.809 
ATOM   2557  C2   DT A 124     166.008   1.556-103.743 
ATOM   2558  O2   DT A 124     165.598   0.793-104.601 
ATOM   2559  N3   DT A 124     166.683   1.096-102.628 
ATOM   2560  C4   DT A 124     167.188   1.867-101.601 
ATOM   2561  O4   DT A 124     167.775   1.340-100.653 
ATOM   2562  C5   DT A 124     166.959   3.283-101.760 
ATOM   2563  C7   DT A 124     167.476   4.195-100.686 
ATOM   2564  C6   DT A 124     166.305   3.758-102.834 
ATOM   2565  P    DT A 125     161.678   4.866-107.076 
ATOM   2566  OP1  DT A 125     161.689   5.639-108.339 
ATOM   2567  OP2  DT A 125     161.172   5.580-105.883 
ATOM   2568  O5'  DT A 125     160.852   3.511-107.281 
ATOM   2569  C5'  DT A 125     161.530   2.354-107.807 
ATOM   2570  C4'  DT A 125     161.129   1.119-107.025 
ATOM   2571  O4'  DT A 125     161.976   0.901-105.860 
ATOM   2572  C3'  DT A 125     159.712   1.124-106.454 
ATOM   2573  O3'  DT A 125     159.179  -0.193-106.532 
ATOM   2574  C2'  DT A 125     159.889   1.488-104.980 
ATOM   2575  C1'  DT A 125     161.141   0.650-104.740 
ATOM   2576  N1   DT A 125     161.890   1.031-103.511 
ATOM   2577  C2   DT A 125     162.514   0.020-102.820 
ATOM   2578  O2   DT A 125     162.476  -1.146-103.172 
ATOM   2579  N3   DT A 125     163.198   0.411-101.685 
ATOM   2580  C4   DT A 125     163.306   1.698-101.197 
ATOM   2581  O4   DT A 125     163.947   1.925-100.169 
ATOM   2582  C5   DT A 125     162.618   2.689-101.990 
ATOM   2583  C7   DT A 125     162.686   4.115-101.528 
ATOM   2584  C6   DT A 125     161.945   2.337-103.097 
ATOM   2585  P    DC A 126     157.641  -0.385-106.932 
ATOM   2586  OP1  DC A 126     157.503  -0.355-108.405 
ATOM   2587  OP2  DC A 126     156.809   0.582-106.182 
ATOM   2588  O5'  DC A 126     157.358  -1.866-106.394 
ATOM   2589  C5'  DC A 126     158.439  -2.815-106.364 
ATOM   2590  C4'  DC A 126     158.419  -3.583-105.056 
ATOM   2591  O4'  DC A 126     159.175  -2.914-104.008 
ATOM   2592  C3'  DC A 126     157.039  -3.800-104.435 
ATOM   2593  O3'  DC A 126     157.004  -5.088-103.831 
ATOM   2594  C2'  DC A 126     156.940  -2.744-103.334 
ATOM   2595  C1'  DC A 126     158.376  -2.874-102.835 
ATOM   2596  N1   DC A 126     158.829  -1.722-102.005 
ATOM   2597  C2   DC A 126     159.708  -1.984-100.957 
ATOM   2598  O2   DC A 126     160.072  -3.148-100.761 
ATOM   2599  N3   DC A 126     160.131  -0.947-100.188 
ATOM   2600  C4   DC A 126     159.712   0.301-100.435 
ATOM   2601  N4   DC A 126     160.154   1.277 -99.656 
ATOM   2602  C5   DC A 126     158.808   0.590-101.507 
ATOM   2603  C6   DC A 126     158.396  -0.459-102.264 
ATOM   2604  P    DC A 127     155.672  -5.966-103.953 
ATOM   2605  OP1  DC A 127     155.671  -6.688-105.246 
ATOM   2606  OP2  DC A 127     154.491  -5.116-103.684 
ATOM   2607  O5'  DC A 127     155.868  -7.007-102.754 
ATOM   2608  C5'  DC A 127     157.204  -7.386-102.371 
ATOM   2609  C4'  DC A 127     157.326  -7.394-100.860 
ATOM   2610  O4'  DC A 127     157.703  -6.092-100.327 
ATOM   2611  C3'  DC A 127     156.055  -7.754-100.092 
ATOM   2612  O3'  DC A 127     156.410  -8.520 -98.948 
ATOM   2613  C2'  DC A 127     155.495  -6.411 -99.621 
ATOM   2614  C1'  DC A 127     156.833  -5.782 -99.249 
ATOM   2615  N1   DC A 127     156.780  -4.300 -99.110 
ATOM   2616  C2   DC A 127     157.592  -3.708 -98.145 
ATOM   2617  O2   DC A 127     158.317  -4.430 -97.452 
ATOM   2618  N3   DC A 127     157.557  -2.358 -98.003 
ATOM   2619  C4   DC A 127     156.758  -1.611 -98.775 
ATOM   2620  N4   DC A 127     156.760  -0.298 -98.597 
ATOM   2621  C5   DC A 127     155.915  -2.199 -99.772 
ATOM   2622  C6   DC A 127     155.964  -3.550 -99.899 
ATOM   2623  P    DA A 128     155.481  -9.753 -98.520 
ATOM   2624  OP1  DA A 128     155.852 -10.950 -99.307 
ATOM   2625  OP2  DA A 128     154.060  -9.348 -98.585 
ATOM   2626  O5'  DA A 128     155.912  -9.958 -96.993 
ATOM   2627  C5'  DA A 128     157.254  -9.619 -96.593 
ATOM   2628  C4'  DA A 128     157.229  -8.866 -95.278 
ATOM   2629  O4'  DA A 128     157.081  -7.429 -95.463 
ATOM   2630  C3'  DA A 128     156.094  -9.233 -94.323 
ATOM   2631  O3'  DA A 128     156.583  -9.188 -92.988 
ATOM   2632  C2'  DA A 128     155.062  -8.119 -94.500 
ATOM   2633  C1'  DA A 128     156.060  -6.968 -94.592 
ATOM   2634  N9   DA A 128     155.485  -5.722 -95.170 
ATOM   2635  C8   DA A 128     154.537  -5.598 -96.145 
ATOM   2636  N7   DA A 128     154.240  -4.369 -96.436 
ATOM   2637  C5   DA A 128     155.051  -3.622 -95.593 
ATOM   2638  C6   DA A 128     155.209  -2.238 -95.413 
ATOM   2639  N6   DA A 128     154.525  -1.318 -96.108 
ATOM   2640  N1   DA A 128     156.100  -1.831 -94.489 
ATOM   2641  C2   DA A 128     156.778  -2.749 -93.803 
ATOM   2642  N3   DA A 128     156.715  -4.060 -93.882 
ATOM   2643  C4   DA A 128     155.816  -4.441 -94.813 
ATOM   2644  P    DG A 129     156.101 -10.304 -91.946 
ATOM   2645  OP1  DG A 129     156.935 -11.518 -92.098 
ATOM   2646  OP2  DG A 129     154.640 -10.501 -92.071 
ATOM   2647  O5'  DG A 129     156.430  -9.596 -90.550 
ATOM   2648  C5'  DG A 129     157.528  -8.667 -90.480 
ATOM   2649  C4'  DG A 129     157.121  -7.443 -89.684 
ATOM   2650  O4'  DG A 129     156.504  -6.420 -90.517 
ATOM   2651  C3'  DG A 129     156.098  -7.681 -88.574 
ATOM   2652  O3'  DG A 129     156.414  -6.841 -87.470 
ATOM   2653  C2'  DG A 129     154.767  -7.222 -89.168 
ATOM   2654  C1'  DG A 129     155.309  -5.988 -89.883 
ATOM   2655  N9   DG A 129     154.397  -5.453 -90.932 
ATOM   2656  C8   DG A 129     153.546  -6.134 -91.776 
ATOM   2657  N7   DG A 129     152.872  -5.361 -92.592 
ATOM   2658  C5   DG A 129     153.305  -4.077 -92.265 
ATOM   2659  C6   DG A 129     152.932  -2.820 -92.808 
ATOM   2660  O6   DG A 129     152.129  -2.578 -93.705 
ATOM   2661  N1   DG A 129     153.616  -1.768 -92.183 
ATOM   2662  C2   DG A 129     154.540  -1.912 -91.167 
ATOM   2663  N2   DG A 129     155.083  -0.783 -90.704 
ATOM   2664  N3   DG A 129     154.890  -3.092 -90.658 
ATOM   2665  C4   DG A 129     154.235  -4.122 -91.253 
ATOM   2666  P    DC A 130     156.251  -7.418 -85.985 
ATOM   2667  OP1  DC A 130     157.463  -8.182 -85.615 
ATOM   2668  OP2  DC A 130     154.967  -8.143 -85.872 
ATOM   2669  O5'  DC A 130     156.183  -6.067 -85.128 
ATOM   2670  C5'  DC A 130     156.881  -4.902 -85.605 
ATOM   2671  C4'  DC A 130     156.003  -3.675 -85.455 
ATOM   2672  O4'  DC A 130     155.151  -3.456 -86.616 
ATOM   2673  C3'  DC A 130     155.026  -3.696 -84.280 
ATOM   2674  O3'  DC A 130     154.926  -2.384 -83.741 
ATOM   2675  C2'  DC A 130     153.680  -4.069 -84.902 
ATOM   2676  C1'  DC A 130     153.827  -3.221 -86.162 
ATOM   2677  N1   DC A 130     152.889  -3.603 -87.254 
ATOM   2678  C2   DC A 130     152.398  -2.589 -88.073 
ATOM   2679  O2   DC A 130     152.758  -1.425 -87.862 
ATOM   2680  N3   DC A 130     151.540  -2.916 -89.074 
ATOM   2681  C4   DC A 130     151.175  -4.190 -89.269 
ATOM   2682  N4   DC A 130     150.337  -4.458 -90.258 
ATOM   2683  C5   DC A 130     151.668  -5.248 -88.438 
ATOM   2684  C6   DC A 130     152.523  -4.900 -87.443 
ATOM   2685  P    DT A 131     154.834  -2.202 -82.152 
ATOM   2686  OP1  DT A 131     156.195  -2.224 -81.571 
ATOM   2687  OP2  DT A 131     153.875  -3.181 -81.596 
ATOM   2688  O5'  DT A 131     154.223  -0.727 -82.038 
ATOM   2689  C5'  DT A 131     154.517   0.232 -83.071 
ATOM   2690  C4'  DT A 131     153.260   0.991 -83.447 
ATOM   2691  O4'  DT A 131     152.498   0.321 -84.492 
ATOM   2692  C3'  DT A 131     152.244   1.192 -82.323 
ATOM   2693  O3'  DT A 131     151.647   2.476 -82.465 
ATOM   2694  C2'  DT A 131     151.174   0.129 -82.572 
ATOM   2695  C1'  DT A 131     151.138   0.268 -84.091 
ATOM   2696  N1   DT A 131     150.496  -0.885 -84.782 
ATOM   2697  C2   DT A 131     149.778  -0.611 -85.921 
ATOM   2698  O2   DT A 131     149.653   0.515 -86.371 
ATOM   2699  N3   DT A 131     149.197  -1.704 -86.535 
ATOM   2700  C4   DT A 131     149.274  -3.015 -86.113 
ATOM   2701  O4   DT A 131     148.711  -3.910 -86.746 
ATOM   2702  C5   DT A 131     150.049  -3.203 -84.909 
ATOM   2703  C7   DT A 131     150.183  -4.602 -84.382 
ATOM   2704  C6   DT A 131     150.624  -2.158 -84.292 
ATOM   2705  P    DG A 132     151.349   3.344 -81.154 
ATOM   2706  OP1  DG A 132     152.572   4.074 -80.755 
ATOM   2707  OP2  DG A 132     150.739   2.482 -80.118 
ATOM   2708  O5'  DG A 132     150.259   4.378 -81.701 
ATOM   2709  C5'  DG A 132     150.299   4.767 -83.088 
ATOM   2710  C4'  DG A 132     148.897   4.766 -83.667 
ATOM   2711  O4'  DG A 132     148.516   3.464 -84.197 
ATOM   2712  C3'  DG A 132     147.773   5.110 -82.690 
ATOM   2713  O3'  DG A 132     146.786   5.873 -83.373 
ATOM   2714  C2'  DG A 132     147.166   3.761 -82.308 
ATOM   2715  C1'  DG A 132     147.227   3.139 -83.700 
ATOM   2716  N9   DG A 132     147.091   1.656 -83.701 
ATOM   2717  C8   DG A 132     147.535   0.740 -82.773 
ATOM   2718  N7   DG A 132     147.251  -0.504 -83.072 
ATOM   2719  C5   DG A 132     146.570  -0.406 -84.284 
ATOM   2720  C6   DG A 132     146.010  -1.420 -85.103 
ATOM   2721  O6   DG A 132     146.001  -2.636 -84.924 
ATOM   2722  N1   DG A 132     145.407  -0.881 -86.248 
ATOM   2723  C2   DG A 132     145.353   0.463 -86.560 
ATOM   2724  N2   DG A 132     144.732   0.776 -87.700 
ATOM   2725  N3   DG A 132     145.878   1.415 -85.791 
ATOM   2726  C4   DG A 132     146.466   0.908 -84.677 
ATOM   2727  P    DA A 133     146.085   7.094 -82.612 
ATOM   2728  OP1  DA A 133     146.938   8.299 -82.716 
ATOM   2729  OP2  DA A 133     145.716   6.677 -81.240 
ATOM   2730  O5'  DA A 133     144.761   7.293 -83.487 
ATOM   2731  C5'  DA A 133     144.794   6.964 -84.889 
ATOM   2732  C4'  DA A 133     143.541   6.202 -85.272 
ATOM   2733  O4'  DA A 133     143.684   4.766 -85.083 
ATOM   2734  C3'  DA A 133     142.281   6.553 -84.481 
ATOM   2735  O3'  DA A 133     141.160   6.505 -85.356 
ATOM   2736  C2'  DA A 133     142.144   5.431 -83.453 
ATOM   2737  C1'  DA A 133     142.546   4.291 -84.381 
ATOM   2738  N9   DA A 133     142.932   3.043 -83.664 
ATOM   2739  C8   DA A 133     143.571   2.916 -82.464 
ATOM   2740  N7   DA A 133     143.767   1.687 -82.101 
ATOM   2741  C5   DA A 133     143.219   0.941 -83.135 
ATOM   2742  C6   DA A 133     143.109  -0.443 -83.350 
ATOM   2743  N6   DA A 133     143.569  -1.364 -82.491 
ATOM   2744  N1   DA A 133     142.505  -0.847 -84.483 
ATOM   2745  C2   DA A 133     142.050   0.073 -85.333 
ATOM   2746  N3   DA A 133     142.096   1.384 -85.240 
ATOM   2747  C4   DA A 133     142.704   1.763 -84.096 
ATOM   2748  P    DT A 134     140.012   7.610 -85.208 
ATOM   2749  OP1  DT A 134     140.401   8.831 -85.948 
ATOM   2750  OP2  DT A 134     139.682   7.795 -83.778 
ATOM   2751  O5'  DT A 134     138.789   6.896 -85.953 
ATOM   2752  C5'  DT A 134     139.066   5.977 -87.026 
ATOM   2753  C4'  DT A 134     138.195   4.744 -86.889 
ATOM   2754  O4'  DT A 134     138.807   3.720 -86.053 
ATOM   2755  C3'  DT A 134     136.822   4.966 -86.254 
ATOM   2756  O3'  DT A 134     135.874   4.122 -86.898 
ATOM   2757  C2'  DT A 134     136.985   4.498 -84.807 
ATOM   2758  C1'  DT A 134     137.842   3.274 -85.113 
ATOM   2759  N1   DT A 134     138.566   2.738 -83.926 
ATOM   2760  C2   DT A 134     138.737   1.377 -83.860 
ATOM   2761  O2   DT A 134     138.327   0.614 -84.718 
ATOM   2762  N3   DT A 134     139.412   0.917 -82.745 
ATOM   2763  C4   DT A 134     139.917   1.688 -81.718 
ATOM   2764  O4   DT A 134     140.504   1.161 -80.770 
ATOM   2765  C5   DT A 134     139.688   3.104 -81.877 
ATOM   2766  C7   DT A 134     140.205   4.016 -80.803 
ATOM   2767  C6   DT A 134     139.034   3.578 -82.951 
ATOM   2768  P    DG A 135     134.407   4.687 -87.193 
ATOM   2769  OP1  DG A 135     134.418   5.460 -88.456 
ATOM   2770  OP2  DG A 135     133.901   5.401 -86.000 
ATOM   2771  O5'  DG A 135     133.581   3.332 -87.399 
ATOM   2772  C5'  DG A 135     134.259   2.175 -87.924 
ATOM   2773  C4'  DG A 135     133.858   0.940 -87.142 
ATOM   2774  O4'  DG A 135     134.705   0.722 -85.977 
ATOM   2775  C3'  DG A 135     132.441   0.945 -86.571 
ATOM   2776  O3'  DG A 135     131.908  -0.372 -86.650 
ATOM   2777  C2'  DG A 135     132.618   1.309 -85.097 
ATOM   2778  C1'  DG A 135     133.870   0.471 -84.857 
ATOM   2779  N9   DG A 135     134.619   0.852 -83.628 
ATOM   2780  C8   DG A 135     134.786   2.096 -83.060 
ATOM   2781  N7   DG A 135     135.509   2.092 -81.966 
ATOM   2782  C5   DG A 135     135.845   0.749 -81.797 
ATOM   2783  C6   DG A 135     136.616   0.120 -80.786 
ATOM   2784  O6   DG A 135     137.174   0.627 -79.816 
ATOM   2785  N1   DG A 135     136.707  -1.264 -80.997 
ATOM   2786  C2   DG A 135     136.128  -1.948 -82.047 
ATOM   2787  N2   DG A 135     136.332  -3.267 -82.070 
ATOM   2788  N3   DG A 135     135.404  -1.357 -82.996 
ATOM   2789  C4   DG A 135     135.306  -0.016 -82.805 
ATOM   2790  P    DT A 136     130.369  -0.564 -87.049 
ATOM   2791  OP1  DT A 136     130.232  -0.534 -88.522 
ATOM   2792  OP2  DT A 136     129.538   0.403 -86.300 
ATOM   2793  O5'  DT A 136     130.087  -2.045 -86.511 
ATOM   2794  C5'  DT A 136     131.168  -2.994 -86.481 
ATOM   2795  C4'  DT A 136     131.148  -3.762 -85.174 
ATOM   2796  O4'  DT A 136     131.904  -3.093 -84.125 
ATOM   2797  C3'  DT A 136     129.768  -3.979 -84.552 
ATOM   2798  O3'  DT A 136     129.733  -5.267 -83.948 
ATOM   2799  C2'  DT A 136     129.669  -2.923 -83.451 
ATOM   2800  C1'  DT A 136     131.105  -3.053 -82.952 
ATOM   2801  N1   DT A 136     131.558  -1.902 -82.123 
ATOM   2802  C2   DT A 136     132.425  -2.176 -81.093 
ATOM   2803  O2   DT A 136     132.824  -3.299 -80.843 
ATOM   2804  N3   DT A 136     132.821  -1.084 -80.345 
ATOM   2805  C4   DT A 136     132.433   0.227 -80.539 
ATOM   2806  O4   DT A 136     132.855   1.121 -79.804 
ATOM   2807  C5   DT A 136     131.522   0.413 -81.644 
ATOM   2808  C7   DT A 136     131.049   1.810 -81.924 
ATOM   2809  C6   DT A 136     131.120  -0.631 -82.387 
ATOM   2810  P    DC A 137     128.401  -6.145 -84.071 
ATOM   2811  OP1  DC A 137     128.400  -6.867 -85.363 
ATOM   2812  OP2  DC A 137     127.220  -5.295 -83.802 
ATOM   2813  O5'  DC A 137     128.597  -7.186 -82.872 
ATOM   2814  C5'  DC A 137     129.933  -7.565 -82.488 
ATOM   2815  C4'  DC A 137     130.055  -7.573 -80.978 
ATOM   2816  O4'  DC A 137     130.432  -6.272 -80.444 
ATOM   2817  C3'  DC A 137     128.784  -7.933 -80.209 
ATOM   2818  O3'  DC A 137     129.139  -8.700 -79.065 
ATOM   2819  C2'  DC A 137     128.224  -6.590 -79.738 
ATOM   2820  C1'  DC A 137     129.562  -5.961 -79.366 
ATOM   2821  N1   DC A 137     129.509  -4.479 -79.227 
ATOM   2822  C2   DC A 137     130.321  -3.887 -78.263 
ATOM   2823  O2   DC A 137     131.046  -4.609 -77.569 
ATOM   2824  N3   DC A 137     130.286  -2.538 -78.120 
ATOM   2825  C4   DC A 137     129.487  -1.790 -78.892 
ATOM   2826  N4   DC A 137     129.489  -0.478 -78.715 
ATOM   2827  C5   DC A 137     128.644  -2.379 -79.889 
ATOM   2828  C6   DC A 137     128.693  -3.729 -80.016 
ATOM   2829  P    DA A 138     128.210  -9.932 -78.638 
ATOM   2830  OP1  DA A 138     128.581 -11.129 -79.424 
ATOM   2831  OP2  DA A 138     126.789  -9.527 -78.702 
ATOM   2832  O5'  DA A 138     128.641 -10.137 -77.110 
ATOM   2833  C5'  DA A 138     129.983  -9.798 -76.711 
ATOM   2834  C4'  DA A 138     129.958  -9.045 -75.395 
ATOM   2835  O4'  DA A 138     129.810  -7.608 -75.581 
ATOM   2836  C3'  DA A 138     128.823  -9.412 -74.440 
ATOM   2837  O3'  DA A 138     129.312  -9.367 -73.105 
ATOM   2838  C2'  DA A 138     127.791  -8.298 -74.618 
ATOM   2839  C1'  DA A 138     128.789  -7.147 -74.709 
ATOM   2840  N9   DA A 138     128.214  -5.901 -75.288 
ATOM   2841  C8   DA A 138     127.266  -5.777 -76.263 
ATOM   2842  N7   DA A 138     126.969  -4.548 -76.553 
ATOM   2843  C5   DA A 138     127.779  -3.801 -75.710 
ATOM   2844  C6   DA A 138     127.938  -2.417 -75.530 
ATOM   2845  N6   DA A 138     127.254  -1.497 -76.225 
ATOM   2846  N1   DA A 138     128.829  -2.010 -74.607 
ATOM   2847  C2   DA A 138     129.507  -2.928 -73.920 
ATOM   2848  N3   DA A 138     129.444  -4.239 -74.000 
ATOM   2849  C4   DA A 138     128.545  -4.620 -74.931 
ATOM   2850  P    DC A 139     128.830 -10.484 -72.064 
ATOM   2851  OP1  DC A 139     129.664 -11.697 -72.216 
ATOM   2852  OP2  DC A 139     127.368 -10.680 -72.189 
ATOM   2853  O5'  DC A 139     129.159  -9.775 -70.667 
ATOM   2854  C5'  DC A 139     130.257  -8.846 -70.597 
ATOM   2855  C4'  DC A 139     129.850  -7.622 -69.802 
ATOM   2856  O4'  DC A 139     129.233  -6.599 -70.634 
ATOM   2857  C3'  DC A 139     128.827  -7.860 -68.691 
ATOM   2858  O3'  DC A 139     129.143  -7.021 -67.587 
ATOM   2859  C2'  DC A 139     127.496  -7.401 -69.285 
ATOM   2860  C1'  DC A 139     128.038  -6.167 -70.001 
ATOM   2861  N1   DC A 139     127.126  -5.632 -71.049 
ATOM   2862  C2   DC A 139     127.091  -4.253 -71.238 
ATOM   2863  O2   DC A 139     127.813  -3.536 -70.535 
ATOM   2864  N3   DC A 139     126.264  -3.746 -72.190 
ATOM   2865  C4   DC A 139     125.498  -4.556 -72.930 
ATOM   2866  N4   DC A 139     124.709  -4.013 -73.844 
ATOM   2867  C5   DC A 139     125.519  -5.977 -72.750 
ATOM   2868  C6   DC A 139     126.351  -6.465 -71.795 
ATOM   2869  P    DC A 140     128.980  -7.597 -66.102 
ATOM   2870  OP1  DC A 140     130.192  -8.361 -65.732 
ATOM   2871  OP2  DC A 140     127.696  -8.322 -65.990 
ATOM   2872  O5'  DC A 140     128.911  -6.247 -65.246 
ATOM   2873  C5'  DC A 140     129.609  -5.081 -65.722 
ATOM   2874  C4'  DC A 140     128.732  -3.854 -65.572 
ATOM   2875  O4'  DC A 140     127.880  -3.635 -66.733 
ATOM   2876  C3'  DC A 140     127.755  -3.875 -64.397 
ATOM   2877  O3'  DC A 140     127.655  -2.563 -63.858 
ATOM   2878  C2'  DC A 140     126.409  -4.248 -65.019 
ATOM   2879  C1'  DC A 140     126.556  -3.400 -66.280 
ATOM   2880  N1   DC A 140     125.618  -3.782 -67.372 
ATOM   2881  C2   DC A 140     125.127  -2.768 -68.190 
ATOM   2882  O2   DC A 140     125.487  -1.604 -67.979 
ATOM   2883  N3   DC A 140     124.269  -3.095 -69.191 
ATOM   2884  C4   DC A 140     123.903  -4.369 -69.387 
ATOM   2885  N4   DC A 140     123.065  -4.637 -70.376 
ATOM   2886  C5   DC A 140     124.396  -5.427 -68.556 
ATOM   2887  C6   DC A 140     125.252  -5.079 -67.560 
ATOM   2888  P    DC A 141     127.563  -2.381 -62.270 
ATOM   2889  OP1  DC A 141     128.924  -2.403 -61.688 
ATOM   2890  OP2  DC A 141     126.604  -3.360 -61.714 
ATOM   2891  O5'  DC A 141     126.952  -0.906 -62.156 
ATOM   2892  C5'  DC A 141     127.246   0.053 -63.188 
ATOM   2893  C4'  DC A 141     125.989   0.812 -63.564 
ATOM   2894  O4'  DC A 141     125.227   0.142 -64.609 
ATOM   2895  C3'  DC A 141     124.973   1.013 -62.440 
ATOM   2896  O3'  DC A 141     124.376   2.297 -62.583 
ATOM   2897  C2'  DC A 141     123.903  -0.050 -62.689 
ATOM   2898  C1'  DC A 141     123.867   0.089 -64.208 
ATOM   2899  N1   DC A 141     123.225  -1.064 -64.900 
ATOM   2900  C2   DC A 141     122.494  -0.802 -66.055 
ATOM   2901  O2   DC A 141     122.408   0.364 -66.456 
ATOM   2902  N3   DC A 141     121.900  -1.840 -66.700 
ATOM   2903  C4   DC A 141     122.017  -3.090 -66.234 
ATOM   2904  N4   DC A 141     121.420  -4.067 -66.899 
ATOM   2905  C5   DC A 141     122.764  -3.380 -65.047 
ATOM   2906  C6   DC A 141     123.350  -2.330 -64.416 
ATOM   2907  P    DC A 142     124.078   3.165 -61.272 
ATOM   2908  OP1  DC A 142     125.301   3.895 -60.872 
ATOM   2909  OP2  DC A 142     123.468   2.303 -60.235 
ATOM   2910  O5'  DC A 142     122.988   4.199 -61.819 
ATOM   2911  C5'  DC A 142     123.028   4.588 -63.205 
ATOM   2912  C4'  DC A 142     121.626   4.587 -63.784 
ATOM   2913  O4'  DC A 142     121.245   3.285 -64.314 
ATOM   2914  C3'  DC A 142     120.502   4.931 -62.807 
ATOM   2915  O3'  DC A 142     119.515   5.694 -63.490 
ATOM   2916  C2'  DC A 142     119.895   3.582 -62.425 
ATOM   2917  C1'  DC A 142     119.956   2.960 -63.817 
ATOM   2918  N1   DC A 142     119.820   1.477 -63.819 
ATOM   2919  C2   DC A 142     119.155   0.887 -64.890 
ATOM   2920  O2   DC A 142     118.710   1.611 -65.788 
ATOM   2921  N3   DC A 142     119.020  -0.465 -64.910 
ATOM   2922  C4   DC A 142     119.517  -1.214 -63.917 
ATOM   2923  N4   DC A 142     119.359  -2.528 -63.982 
ATOM   2924  C5   DC A 142     120.203  -0.627 -62.805 
ATOM   2925  C6   DC A 142     120.328   0.725 -62.805 
ATOM   2926  P    DA A 143     118.814   6.915 -62.729 
ATOM   2927  OP1  DA A 143     119.667   8.120 -62.833 
ATOM   2928  OP2  DA A 143     118.445   6.498 -61.358 
ATOM   2929  O5'  DA A 143     117.490   7.114 -63.604 
ATOM   2930  C5'  DA A 143     117.523   6.784 -65.006 
ATOM   2931  C4'  DA A 143     116.270   6.023 -65.389 
ATOM   2932  O4'  DA A 143     116.413   4.587 -65.201 
ATOM   2933  C3'  DA A 143     115.010   6.374 -64.599 
ATOM   2934  O3'  DA A 143     113.889   6.326 -65.473 
ATOM   2935  C2'  DA A 143     114.873   5.252 -63.570 
ATOM   2936  C1'  DA A 143     115.275   4.112 -64.498 
ATOM   2937  N9   DA A 143     115.661   2.864 -63.782 
ATOM   2938  C8   DA A 143     116.300   2.737 -62.582 
ATOM   2939  N7   DA A 143     116.496   1.508 -62.219 
ATOM   2940  C5   DA A 143     115.948   0.762 -63.252 
ATOM   2941  C6   DA A 143     115.838  -0.622 -63.467 
ATOM   2942  N6   DA A 143     116.298  -1.543 -62.608 
ATOM   2943  N1   DA A 143     115.234  -1.026 -64.600 
ATOM   2944  C2   DA A 143     114.779  -0.107 -65.450 
ATOM   2945  N3   DA A 143     114.825   1.205 -65.357 
ATOM   2946  C4   DA A 143     115.433   1.584 -64.214 
ATOM   2947  P    DG A 144     112.740   7.431 -65.326 
ATOM   2948  OP1  DG A 144     113.130   8.652 -66.065 
ATOM   2949  OP2  DG A 144     112.411   7.616 -63.895 
ATOM   2950  O5'  DG A 144     111.518   6.717 -66.070 
ATOM   2951  C5'  DG A 144     111.795   5.798 -67.144 
ATOM   2952  C4'  DG A 144     110.924   4.565 -67.007 
ATOM   2953  O4'  DG A 144     111.536   3.541 -66.171 
ATOM   2954  C3'  DG A 144     109.551   4.786 -66.372 
ATOM   2955  O3'  DG A 144     108.603   3.943 -67.015 
ATOM   2956  C2'  DG A 144     109.714   4.319 -64.925 
ATOM   2957  C1'  DG A 144     110.571   3.095 -65.231 
ATOM   2958  N9   DG A 144     111.295   2.559 -64.044 
ATOM   2959  C8   DG A 144     111.833   3.238 -62.972 
ATOM   2960  N7   DG A 144     112.410   2.464 -62.086 
ATOM   2961  C5   DG A 144     112.242   1.181 -62.606 
ATOM   2962  C6   DG A 144     112.656  -0.075 -62.092 
ATOM   2963  O6   DG A 144     113.267  -0.319 -61.055 
ATOM   2964  N1   DG A 144     112.279  -1.124 -62.941 
ATOM   2965  C2   DG A 144     111.592  -0.979 -64.131 
ATOM   2966  N2   DG A 144     111.328  -2.106 -64.796 
ATOM   2967  N3   DG A 144     111.205   0.200 -64.612 
ATOM   2968  C4   DG A 144     111.563   1.229 -63.801 
ATOM   2969  P    DA A 145     107.136   4.508 -67.310 
ATOM   2970  OP1  DA A 145     107.147   5.281 -68.573 
ATOM   2971  OP2  DA A 145     106.630   5.221 -66.118 
ATOM   2972  O5'  DA A 145     106.310   3.153 -67.516 
ATOM   2973  C5'  DA A 145     106.988   1.996 -68.041 
ATOM   2974  C4'  DA A 145     106.587   0.761 -67.260 
ATOM   2975  O4'  DA A 145     107.434   0.542 -66.095 
ATOM   2976  C3'  DA A 145     105.170   0.766 -66.689 
ATOM   2977  O3'  DA A 145     104.637  -0.551 -66.767 
ATOM   2978  C2'  DA A 145     105.347   1.130 -65.215 
ATOM   2979  C1'  DA A 145     106.599   0.292 -64.975 
ATOM   2980  N9   DA A 145     107.348   0.673 -63.746 
ATOM   2981  C8   DA A 145     107.504   1.914 -63.197 
ATOM   2982  N7   DA A 145     108.217   1.923 -62.113 
ATOM   2983  C5   DA A 145     108.561   0.591 -61.928 
ATOM   2984  C6   DA A 145     109.320  -0.063 -60.944 
ATOM   2985  N6   DA A 145     109.896   0.569 -59.912 
ATOM   2986  N1   DA A 145     109.465  -1.396 -61.059 
ATOM   2987  C2   DA A 145     108.891  -2.019 -62.086 
ATOM   2988  N3   DA A 145     108.163  -1.517 -63.061 
ATOM   2989  C4   DA A 145     108.033  -0.182 -62.922 
ATOM   2990  P    DG A 146     103.098  -0.743 -67.166 
ATOM   2991  OP1  DG A 146     102.961  -0.713 -68.640 
ATOM   2992  OP2  DG A 146     102.267   0.224 -66.417 
ATOM   2993  O5'  DG A 146     102.816  -2.224 -66.629 
ATOM   2994  C5'  DG A 146     103.897  -3.173 -66.599 
ATOM   2995  C4'  DG A 146     103.877  -3.941 -65.291 
ATOM   2996  O4'  DG A 146     104.633  -3.272 -64.243 
ATOM   2997  C3'  DG A 146     102.497  -4.158 -64.669 
ATOM   2998  O3'  DG A 146     102.462  -5.446 -64.066 
ATOM   2999  C2'  DG A 146     102.398  -3.102 -63.569 
ATOM   3000  C1'  DG A 146     103.834  -3.232 -63.070 
ATOM   3001  N9   DG A 146     104.287  -2.081 -62.240 
ATOM   3002  C8   DG A 146     103.959  -0.747 -62.350 
ATOM   3003  N7   DG A 146     104.534   0.019 -61.453 
ATOM   3004  C5   DG A 146     105.294  -0.871 -60.697 
ATOM   3005  C6   DG A 146     106.138  -0.632 -59.580 
ATOM   3006  O6   DG A 146     106.391   0.431 -59.021 
ATOM   3007  N1   DG A 146     106.720  -1.820 -59.115 
ATOM   3008  C2   DG A 146     106.514  -3.073 -59.658 
ATOM   3009  N2   DG A 146     107.163  -4.080 -59.069 
ATOM   3010  N3   DG A 146     105.723  -3.296 -60.705 
ATOM   3011  C4   DG A 146     105.151  -2.154 -61.168 
ATOM   3012  P    DA A 147     101.130  -6.324 -64.188 
ATOM   3013  OP1  DA A 147     101.129  -7.047 -65.480 
ATOM   3014  OP2  DA A 147      99.949  -5.474 -63.919 
ATOM   3015  O5'  DA A 147     101.326  -7.365 -62.989 
ATOM   3016  C5'  DA A 147     102.661  -7.744 -62.606 
ATOM   3017  C4'  DA A 147     102.784  -7.753 -61.095 
ATOM   3018  O4'  DA A 147     103.160  -6.451 -60.562 
ATOM   3019  C3'  DA A 147     101.513  -8.112 -60.326 
ATOM   3020  O3'  DA A 147     101.868  -8.879 -59.182 
ATOM   3021  C2'  DA A 147     100.952  -6.769 -59.855 
ATOM   3022  C1'  DA A 147     102.291  -6.140 -59.484 
ATOM   3023  N9   DA A 147     102.238  -4.658 -59.345 
ATOM   3024  C8   DA A 147     101.481  -3.766 -60.051 
ATOM   3025  N7   DA A 147     101.656  -2.532 -59.694 
ATOM   3026  C5   DA A 147     102.599  -2.608 -58.677 
ATOM   3027  C6   DA A 147     103.211  -1.628 -57.879 
ATOM   3028  N6   DA A 147     102.952  -0.317 -57.986 
ATOM   3029  N1   DA A 147     104.103  -2.046 -56.961 
ATOM   3030  C2   DA A 147     104.357  -3.350 -56.859 
ATOM   3031  N3   DA A 147     103.850  -4.351 -57.545 
ATOM   3032  C4   DA A 147     102.960  -3.905 -58.456 
ATOM   3033  P    DG A 148     100.939 -10.111 -58.755 
ATOM   3034  OP1  DG A 148     101.310 -11.308 -59.542 
ATOM   3035  OP2  DG A 148      99.518  -9.706 -58.820 
ATOM   3036  O5'  DG A 148     101.370 -10.316 -57.227 
ATOM   3037  C5'  DG A 148     102.712  -9.977 -56.828 
ATOM   3038  C4'  DG A 148     102.687  -9.224 -55.513 
ATOM   3039  O4'  DG A 148     102.538  -7.787 -55.698 
ATOM   3040  C3'  DG A 148     101.552  -9.591 -54.557 
ATOM   3041  O3'  DG A 148     102.041  -9.546 -53.222 
ATOM   3042  C2'  DG A 148     100.520  -8.477 -54.735 
ATOM   3043  C1'  DG A 148     101.518  -7.326 -54.826 
ATOM   3044  N9   DG A 148     100.943  -6.080 -55.405 
ATOM   3045  C8   DG A 148      99.987  -5.935 -56.387 
ATOM   3046  N7   DG A 148      99.697  -4.689 -56.671 
ATOM   3047  C5   DG A 148     100.519  -3.956 -55.816 
ATOM   3048  C6   DG A 148     100.654  -2.552 -55.661 
ATOM   3049  O6   DG A 148     100.067  -1.651 -56.255 
ATOM   3050  N1   DG A 148     101.603  -2.234 -54.679 
ATOM   3051  C2   DG A 148     102.326  -3.153 -53.944 
ATOM   3052  N2   DG A 148     103.185  -2.647 -53.055 
ATOM   3053  N3   DG A 148     102.199  -4.470 -54.092 
ATOM   3054  C4   DG A 148     101.282  -4.794 -55.039 
ATOM   3055  P    DA A 149     101.559 -10.663 -52.181 
ATOM   3056  OP1  DA A 149     102.393 -11.876 -52.333 
ATOM   3057  OP2  DA A 149     100.097 -10.859 -52.306 
ATOM   3058  O5'  DA A 149     101.888  -9.954 -50.785 
ATOM   3059  C5'  DA A 149     102.986  -9.025 -50.715 
ATOM   3060  C4'  DA A 149     102.579  -7.801 -49.919 
ATOM   3061  O4'  DA A 149     101.962  -6.778 -50.751 
ATOM   3062  C3'  DA A 149     101.556  -8.039 -48.809 
ATOM   3063  O3'  DA A 149     101.871  -7.200 -47.704 
ATOM   3064  C2'  DA A 149     100.225  -7.580 -49.403 
ATOM   3065  C1'  DA A 149     100.767  -6.346 -50.118 
ATOM   3066  N9   DA A 149      99.854  -5.811 -51.166 
ATOM   3067  C8   DA A 149      99.018  -6.502 -51.996 
ATOM   3068  N7   DA A 149      98.344  -5.749 -52.808 
ATOM   3069  C5   DA A 149      98.763  -4.463 -52.497 
ATOM   3070  C6   DA A 149      98.416  -3.203 -53.012 
ATOM   3071  N6   DA A 149      97.525  -3.026 -53.997 
ATOM   3072  N1   DA A 149      99.021  -2.127 -52.475 
ATOM   3073  C2   DA A 149      99.906  -2.309 -51.496 
ATOM   3074  N3   DA A 149     100.308  -3.429 -50.937 
ATOM   3075  C4   DA A 149      99.687  -4.491 -51.492 
ATOM   3076  P    DG A 150     101.709  -7.776 -46.220 
ATOM   3077  OP1  DG A 150     102.921  -8.540 -45.849 
ATOM   3078  OP2  DG A 150     100.425  -8.501 -46.107 
ATOM   3079  O5'  DG A 150     101.640  -6.426 -45.363 
ATOM   3080  C5'  DG A 150     102.338  -5.260 -45.840 
ATOM   3081  C4'  DG A 150     101.461  -4.033 -45.690 
ATOM   3082  O4'  DG A 150     100.609  -3.815 -46.851 
ATOM   3083  C3'  DG A 150     100.484  -4.054 -44.514 
ATOM   3084  O3'  DG A 150     100.384  -2.742 -43.975 
ATOM   3085  C2'  DG A 150      99.138  -4.427 -45.136 
ATOM   3086  C1'  DG A 150      99.285  -3.579 -46.397 
ATOM   3087  N9   DG A 150      98.347  -3.961 -47.489 
ATOM   3088  C8   DG A 150      97.868  -5.208 -47.830 
ATOM   3089  N7   DG A 150      97.047  -5.203 -48.853 
ATOM   3090  C5   DG A 150      96.978  -3.858 -49.214 
ATOM   3091  C6   DG A 150      96.246  -3.229 -50.255 
ATOM   3092  O6   DG A 150      95.497  -3.737 -51.085 
ATOM   3093  N1   DG A 150      96.463  -1.844 -50.268 
ATOM   3094  C2   DG A 150      97.279  -1.158 -49.391 
ATOM   3095  N2   DG A 150      97.353   0.163 -49.570 
ATOM   3096  N3   DG A 150      97.966  -1.749 -48.415 
ATOM   3097  C4   DG A 150      97.767  -3.093 -48.389 
ATOM   3098  P    DT A 151     100.292  -2.561 -42.387 
ATOM   3099  OP1  DT A 151     101.653  -2.582 -41.806 
ATOM   3100  OP2  DT A 151      99.333  -3.540 -41.831 
ATOM   3101  O5'  DT A 151      99.681  -1.085 -42.273 
ATOM   3102  C5'  DT A 151      99.975  -0.126 -43.306 
ATOM   3103  C4'  DT A 151      98.717   0.633 -43.681 
ATOM   3104  O4'  DT A 151      97.956  -0.037 -44.726 
ATOM   3105  C3'  DT A 151      97.702   0.834 -42.557 
ATOM   3106  O3'  DT A 151      97.105   2.118 -42.700 
ATOM   3107  C2'  DT A 151      96.632  -0.229 -42.807 
ATOM   3108  C1'  DT A 151      96.596  -0.090 -44.325 
ATOM   3109  N1   DT A 151      95.954  -1.243 -45.017 
ATOM   3110  C2   DT A 151      95.236  -0.969 -46.156 
ATOM   3111  O2   DT A 151      95.111   0.157 -46.606 
ATOM   3112  N3   DT A 151      94.655  -2.062 -46.769 
ATOM   3113  C4   DT A 151      94.732  -3.373 -46.348 
ATOM   3114  O4   DT A 151      94.168  -4.268 -46.981 
ATOM   3115  C5   DT A 151      95.507  -3.562 -45.144 
ATOM   3116  C7   DT A 151      95.641  -4.960 -44.616 
ATOM   3117  C6   DT A 151      96.082  -2.517 -44.527 
ATOM   3118  P    DT A 152      96.807   2.986 -41.389 
ATOM   3119  OP1  DT A 152      98.030   3.716 -40.989 
ATOM   3120  OP2  DT A 152      96.197   2.124 -40.352 
ATOM   3121  O5'  DT A 152      95.717   4.020 -41.936 
ATOM   3122  C5'  DT A 152      95.757   4.409 -43.322 
ATOM   3123  C4'  DT A 152      94.355   4.408 -43.902 
ATOM   3124  O4'  DT A 152      93.974   3.106 -44.432 
ATOM   3125  C3'  DT A 152      93.231   4.752 -42.925 
ATOM   3126  O3'  DT A 152      92.244   5.515 -43.608 
ATOM   3127  C2'  DT A 152      92.624   3.402 -42.543 
ATOM   3128  C1'  DT A 152      92.685   2.781 -43.935 
ATOM   3129  N1   DT A 152      92.549   1.298 -43.936 
ATOM   3130  C2   DT A 152      91.890   0.731 -45.001 
ATOM   3131  O2   DT A 152      91.427   1.385 -45.918 
ATOM   3132  N3   DT A 152      91.783  -0.646 -44.966 
ATOM   3133  C4   DT A 152      92.269  -1.480 -43.980 
ATOM   3134  O4   DT A 152      92.112  -2.701 -44.059 
ATOM   3135  C5   DT A 152      92.944  -0.793 -42.905 
ATOM   3136  C7   DT A 152      93.502  -1.628 -41.791 
ATOM   3137  C6   DT A 152      93.062   0.544 -42.913 
ATOM   3138  P    DC A 153      91.543   6.736 -42.846 
ATOM   3139  OP1  DC A 153      92.396   7.941 -42.951 
ATOM   3140  OP2  DC A 153      91.174   6.319 -41.475 
ATOM   3141  O5'  DC A 153      90.219   6.935 -43.722 
ATOM   3142  C5'  DC A 153      90.252   6.605 -45.123 
ATOM   3143  C4'  DC A 153      88.999   5.844 -45.507 
ATOM   3144  O4'  DC A 153      89.142   4.408 -45.318 
ATOM   3145  C3'  DC A 153      87.739   6.195 -44.716 
ATOM   3146  O3'  DC A 153      86.618   6.146 -45.590 
ATOM   3147  C2'  DC A 153      87.602   5.073 -43.687 
ATOM   3148  C1'  DC A 153      88.004   3.932 -44.616 
ATOM   3149  N1   DC A 153      88.390   2.684 -43.899 
ATOM   3150  C2   DC A 153      88.074   1.468 -44.498 
ATOM   3151  O2   DC A 153      87.492   1.474 -45.589 
ATOM   3152  N3   DC A 153      88.416   0.318 -43.860 
ATOM   3153  C4   DC A 153      89.045   0.355 -42.679 
ATOM   3154  N4   DC A 153      89.359  -0.792 -42.097 
ATOM   3155  C5   DC A 153      89.379   1.597 -42.046 
ATOM   3156  C6   DC A 153      89.028   2.733 -42.699 
ATOM   3157  P    DC A 154      85.469   7.252 -45.443 
ATOM   3158  OP1  DC A 154      85.859   8.473 -46.183 
ATOM   3159  OP2  DC A 154      85.140   7.437 -44.012 
ATOM   3160  O5'  DC A 154      84.247   6.538 -46.188 
ATOM   3161  C5'  DC A 154      84.523   5.618 -47.261 
ATOM   3162  C4'  DC A 154      83.653   4.386 -47.124 
ATOM   3163  O4'  DC A 154      84.265   3.362 -46.288 
ATOM   3164  C3'  DC A 154      82.280   4.607 -46.489 
ATOM   3165  O3'  DC A 154      81.332   3.764 -47.133 
ATOM   3166  C2'  DC A 154      82.443   4.140 -45.042 
ATOM   3167  C1'  DC A 154      83.300   2.916 -45.348 
ATOM   3168  N1   DC A 154      84.024   2.380 -44.161 
ATOM   3169  C2   DC A 154      84.205   1.002 -44.079 
ATOM   3170  O2   DC A 154      83.763   0.287 -44.986 
ATOM   3171  N3   DC A 154      84.862   0.494 -43.005 
ATOM   3172  C4   DC A 154      85.326   1.302 -42.043 
ATOM   3173  N4   DC A 154      85.960   0.759 -41.016 
ATOM   3174  C5   DC A 154      85.149   2.723 -42.109 
ATOM   3175  C6   DC A 154      84.490   3.211 -43.190 
ATOM   3176  P    DA A 155      79.865   4.329 -47.428 
ATOM   3177  OP1  DA A 155      79.876   5.102 -48.691 
ATOM   3178  OP2  DA A 155      79.358   5.042 -46.235 
ATOM   3179  O5'  DA A 155      79.039   2.974 -47.634 
ATOM   3180  C5'  DA A 155      79.717   1.817 -48.159 
ATOM   3181  C4'  DA A 155      79.316   0.582 -47.377 
ATOM   3182  O4'  DA A 155      80.163   0.363 -46.212 
ATOM   3183  C3'  DA A 155      77.898   0.587 -46.806 
ATOM   3184  O3'  DA A 155      77.366  -0.730 -46.884 
ATOM   3185  C2'  DA A 155      78.076   0.951 -45.332 
ATOM   3186  C1'  DA A 155      79.328   0.113 -45.092 
ATOM   3187  N9   DA A 155      80.077   0.494 -43.863 
ATOM   3188  C8   DA A 155      80.233   1.735 -43.314 
ATOM   3189  N7   DA A 155      80.946   1.744 -42.231 
ATOM   3190  C5   DA A 155      81.290   0.412 -42.046 
ATOM   3191  C6   DA A 155      82.049  -0.242 -41.061 
ATOM   3192  N6   DA A 155      82.625   0.390 -40.029 
ATOM   3193  N1   DA A 155      82.194  -1.575 -41.176 
ATOM   3194  C2   DA A 155      81.620  -2.198 -42.204 
ATOM   3195  N3   DA A 155      80.892  -1.696 -43.178 
ATOM   3196  C4   DA A 155      80.762  -0.361 -43.039 
ATOM   3197  P    DA A 156      75.827  -0.922 -47.284 
ATOM   3198  OP1  DA A 156      75.690  -0.892 -48.757 
ATOM   3199  OP2  DA A 156      74.996   0.045 -46.534 
ATOM   3200  O5'  DA A 156      75.545  -2.403 -46.746 
ATOM   3201  C5'  DA A 156      76.626  -3.352 -46.716 
ATOM   3202  C4'  DA A 156      76.605  -4.120 -45.409 
ATOM   3203  O4'  DA A 156      77.362  -3.451 -44.360 
ATOM   3204  C3'  DA A 156      75.226  -4.337 -44.787 
ATOM   3205  O3'  DA A 156      75.191  -5.625 -44.183 
ATOM   3206  C2'  DA A 156      75.127  -3.282 -43.686 
ATOM   3207  C1'  DA A 156      76.563  -3.411 -43.187 
ATOM   3208  N9   DA A 156      77.016  -2.260 -42.357 
ATOM   3209  C8   DA A 156      76.680  -0.942 -42.481 
ATOM   3210  N7   DA A 156      77.241  -0.173 -41.600 
ATOM   3211  C5   DA A 156      78.005  -1.043 -40.835 
ATOM   3212  C6   DA A 156      78.847  -0.843 -39.729 
ATOM   3213  N6   DA A 156      79.070   0.359 -39.177 
ATOM   3214  N1   DA A 156      79.454  -1.925 -39.208 
ATOM   3215  C2   DA A 156      79.230  -3.116 -39.761 
ATOM   3216  N3   DA A 156      78.469  -3.424 -40.789 
ATOM   3217  C4   DA A 156      77.873  -2.324 -41.291 
ATOM   3218  P    DC A 157      73.859  -6.503 -44.305 
ATOM   3219  OP1  DC A 157      73.858  -7.226 -45.598 
ATOM   3220  OP2  DC A 157      72.678  -5.653 -44.037 
ATOM   3221  O5'  DC A 157      74.055  -7.545 -43.107 
ATOM   3222  C5'  DC A 157      75.390  -7.923 -42.723 
ATOM   3223  C4'  DC A 157      75.513  -7.932 -41.212 
ATOM   3224  O4'  DC A 157      75.889  -6.630 -40.679 
ATOM   3225  C3'  DC A 157      74.242  -8.291 -40.444 
ATOM   3226  O3'  DC A 157      74.597  -9.058 -39.300 
ATOM   3227  C2'  DC A 157      73.681  -6.949 -39.973 
ATOM   3228  C1'  DC A 157      75.020  -6.319 -39.601 
ATOM   3229  N1   DC A 157      74.967  -4.837 -39.462 
ATOM   3230  C2   DC A 157      75.779  -4.245 -38.498 
ATOM   3231  O2   DC A 157      76.503  -4.968 -37.804 
ATOM   3232  N3   DC A 157      75.744  -2.896 -38.355 
ATOM   3233  C4   DC A 157      74.945  -2.148 -39.127 
ATOM   3234  N4   DC A 157      74.947  -0.836 -38.949 
ATOM   3235  C5   DC A 157      74.102  -2.737 -40.124 
ATOM   3236  C6   DC A 157      74.150  -4.087 -40.251 
ATOM   3237  P    DA A 158      73.668 -10.290 -38.872 
ATOM   3238  OP1  DA A 158      74.039 -11.488 -39.659 
ATOM   3239  OP2  DA A 158      72.247  -9.885 -38.937 
ATOM   3240  O5'  DA A 158      74.099 -10.495 -37.345 
ATOM   3241  C5'  DA A 158      75.440 -10.156 -36.946 
ATOM   3242  C4'  DA A 158      75.416  -9.403 -35.630 
ATOM   3243  O4'  DA A 158      75.267  -7.966 -35.815 
ATOM   3244  C3'  DA A 158      74.281  -9.770 -34.675 
ATOM   3245  O3'  DA A 158      74.770  -9.725 -33.340 
ATOM   3246  C2'  DA A 158      73.249  -8.656 -34.852 
ATOM   3247  C1'  DA A 158      74.247  -7.505 -34.944 
ATOM   3248  N9   DA A 158      73.672  -6.259 -35.522 
ATOM   3249  C8   DA A 158      72.724  -6.135 -36.497 
ATOM   3250  N7   DA A 158      72.427  -4.906 -36.788 
ATOM   3251  C5   DA A 158      73.237  -4.159 -35.945 
ATOM   3252  C6   DA A 158      73.396  -2.775 -35.765 
ATOM   3253  N6   DA A 158      72.712  -1.855 -36.460 
ATOM   3254  N1   DA A 158      74.287  -2.368 -34.841 
ATOM   3255  C2   DA A 158      74.965  -3.287 -34.155 
ATOM   3256  N3   DA A 158      74.902  -4.597 -34.235 
ATOM   3257  C4   DA A 158      74.003  -4.978 -35.166 
ATOM   3258  P    DC A 159      74.288 -10.842 -32.298 
ATOM   3259  OP1  DC A 159      75.121 -12.055 -32.450 
ATOM   3260  OP2  DC A 159      72.826 -11.038 -32.423 
ATOM   3261  O5'  DC A 159      74.617 -10.133 -30.902 
ATOM   3262  C5'  DC A 159      75.714  -9.204 -30.832 
ATOM   3263  C4'  DC A 159      75.308  -7.980 -30.036 
ATOM   3264  O4'  DC A 159      74.690  -6.957 -30.869 
ATOM   3265  C3'  DC A 159      74.285  -8.218 -28.926 
ATOM   3266  O3'  DC A 159      74.600  -7.379 -27.822 
ATOM   3267  C2'  DC A 159      72.954  -7.759 -29.520 
ATOM   3268  C1'  DC A 159      73.496  -6.525 -30.235 
ATOM   3269  N1   DC A 159      72.583  -5.991 -31.284 
ATOM   3270  C2   DC A 159      72.549  -4.611 -31.473 
ATOM   3271  O2   DC A 159      73.271  -3.894 -30.770 
ATOM   3272  N3   DC A 159      71.722  -4.104 -32.424 
ATOM   3273  C4   DC A 159      70.956  -4.914 -33.164 
ATOM   3274  N4   DC A 159      70.167  -4.372 -34.079 
ATOM   3275  C5   DC A 159      70.976  -6.336 -32.985 
ATOM   3276  C6   DC A 159      71.808  -6.823 -32.030 
ATOM   3277  P    DA A 160      74.438  -7.955 -26.337 
ATOM   3278  OP1  DA A 160      75.650  -8.719 -25.967 
ATOM   3279  OP2  DA A 160      73.154  -8.680 -26.224 
ATOM   3280  O5'  DA A 160      74.369  -6.605 -25.480 
ATOM   3281  C5'  DA A 160      75.067  -5.439 -25.957 
ATOM   3282  C4'  DA A 160      74.190  -4.212 -25.807 
ATOM   3283  O4'  DA A 160      73.338  -3.994 -26.968 
ATOM   3284  C3'  DA A 160      73.213  -4.233 -24.632 
ATOM   3285  O3'  DA A 160      73.113  -2.921 -24.093 
ATOM   3286  C2'  DA A 160      71.867  -4.606 -25.254 
ATOM   3287  C1'  DA A 160      72.014  -3.759 -26.514 
ATOM   3288  N9   DA A 160      71.076  -4.141 -27.606 
ATOM   3289  C8   DA A 160      70.612  -5.383 -27.929 
ATOM   3290  N7   DA A 160      69.798  -5.393 -28.940 
ATOM   3291  C5   DA A 160      69.716  -4.059 -29.316 
ATOM   3292  C6   DA A 160      69.006  -3.405 -30.335 
ATOM   3293  N6   DA A 160      68.205  -4.038 -31.204 
ATOM   3294  N1   DA A 160      69.148  -2.069 -30.431 
ATOM   3295  C2   DA A 160      69.945  -1.445 -29.565 
ATOM   3296  N3   DA A 160      70.654  -1.947 -28.578 
ATOM   3297  C4   DA A 160      70.494  -3.285 -28.505 
ATOM   3298  P    DC A 161      73.021  -2.740 -22.504 
ATOM   3299  OP1  DC A 161      74.382  -2.761 -21.923 
ATOM   3300  OP2  DC A 161      72.062  -3.719 -21.948 
ATOM   3301  O5'  DC A 161      72.410  -1.265 -22.390 
ATOM   3302  C5'  DC A 161      72.704  -0.305 -23.423 
ATOM   3303  C4'  DC A 161      71.446   0.453 -23.799 
ATOM   3304  O4'  DC A 161      70.685  -0.216 -24.844 
ATOM   3305  C3'  DC A 161      70.431   0.655 -22.675 
ATOM   3306  O3'  DC A 161      69.834   1.938 -22.817 
ATOM   3307  C2'  DC A 161      69.361  -0.408 -22.924 
ATOM   3308  C1'  DC A 161      69.325  -0.269 -24.443 
ATOM   3309  N1   DC A 161      68.683  -1.422 -25.134 
ATOM   3310  C2   DC A 161      67.951  -1.161 -26.290 
ATOM   3311  O2   DC A 161      67.866   0.006 -26.691 
ATOM   3312  N3   DC A 161      67.358  -2.198 -26.935 
ATOM   3313  C4   DC A 161      67.475  -3.448 -26.468 
ATOM   3314  N4   DC A 161      66.878  -4.425 -27.133 
ATOM   3315  C5   DC A 161      68.222  -3.738 -25.281 
ATOM   3316  C6   DC A 161      68.807  -2.688 -24.651 
ATOM   3317  P    DA A 162      69.536   2.807 -21.506 
ATOM   3318  OP1  DA A 162      70.759   3.537 -21.107 
ATOM   3319  OP2  DA A 162      68.926   1.945 -20.470 
ATOM   3320  O5'  DA A 162      68.446   3.841 -22.054 
ATOM   3321  C5'  DA A 162      68.485   4.230 -23.440 
ATOM   3322  C4'  DA A 162      67.084   4.229 -24.019 
ATOM   3323  O4'  DA A 162      66.703   2.927 -24.549 
ATOM   3324  C3'  DA A 162      65.960   4.572 -23.042 
ATOM   3325  O3'  DA A 162      64.973   5.336 -23.725 
ATOM   3326  C2'  DA A 162      65.353   3.223 -22.660 
ATOM   3327  C1'  DA A 162      65.414   2.602 -24.052 
ATOM   3328  N9   DA A 162      65.278   1.119 -24.053 
ATOM   3329  C8   DA A 162      65.725   0.225 -23.123 
ATOM   3330  N7   DA A 162      65.450  -1.010 -23.406 
ATOM   3331  C5   DA A 162      64.770  -0.932 -24.614 
ATOM   3332  C6   DA A 162      64.205  -1.911 -25.448 
ATOM   3333  N6   DA A 162      64.240  -3.224 -25.176 
ATOM   3334  N1   DA A 162      63.601  -1.492 -26.575 
ATOM   3335  C2   DA A 162      63.571  -0.186 -26.839 
ATOM   3336  N3   DA A 162      64.060   0.814 -26.140 
ATOM   3337  C4   DA A 162      64.659   0.367 -25.018 
ATOM   3338  P    DT A 163      64.272   6.556 -22.964 
ATOM   3339  OP1  DT A 163      65.124   7.762 -23.068 
ATOM   3340  OP2  DT A 163      63.903   6.140 -21.592 
ATOM   3341  O5'  DT A 163      62.948   6.756 -23.839 
ATOM   3342  C5'  DT A 163      62.981   6.426 -25.241 
ATOM   3343  C4'  DT A 163      61.728   5.665 -25.624 
ATOM   3344  O4'  DT A 163      61.871   4.229 -25.435 
ATOM   3345  C3'  DT A 163      60.468   6.016 -24.834 
ATOM   3346  O3'  DT A 163      59.347   5.967 -25.708 
ATOM   3347  C2'  DT A 163      60.330   4.894 -23.805 
ATOM   3348  C1'  DT A 163      60.733   3.753 -24.733 
ATOM   3349  N1   DT A 163      61.119   2.505 -24.016 
ATOM   3350  C2   DT A 163      60.800   1.313 -24.620 
ATOM   3351  O2   DT A 163      60.228   1.246 -25.695 
ATOM   3352  N3   DT A 163      61.172   0.178 -23.927 
ATOM   3353  C4   DT A 163      61.821   0.139 -22.709 
ATOM   3354  O4   DT A 163      62.103  -0.940 -22.184 
ATOM   3355  C5   DT A 163      62.113   1.440 -22.155 
ATOM   3356  C7   DT A 163      62.818   1.487 -20.831 
ATOM   3357  C6   DT A 163      61.762   2.560 -22.808 
ATOM   3358  P    DT A 164      58.198   7.072 -25.560 
ATOM   3359  OP1  DT A 164      58.588   8.294 -26.300 
ATOM   3360  OP2  DT A 164      57.869   7.258 -24.130 
ATOM   3361  O5'  DT A 164      56.976   6.358 -26.305 
ATOM   3362  C5'  DT A 164      57.252   5.439 -27.378 
ATOM   3363  C4'  DT A 164      56.381   4.207 -27.241 
ATOM   3364  O4'  DT A 164      56.994   3.183 -26.405 
ATOM   3365  C3'  DT A 164      55.009   4.428 -26.607 
ATOM   3366  O3'  DT A 164      54.061   3.584 -27.250 
ATOM   3367  C2'  DT A 164      55.172   3.961 -25.160 
ATOM   3368  C1'  DT A 164      56.029   2.737 -25.465 
ATOM   3369  N1   DT A 164      56.753   2.201 -24.279 
ATOM   3370  C2   DT A 164      56.924   0.840 -24.212 
ATOM   3371  O2   DT A 164      56.514   0.077 -25.070 
ATOM   3372  N3   DT A 164      57.599   0.380 -23.097 
ATOM   3373  C4   DT A 164      58.104   1.151 -22.070 
ATOM   3374  O4   DT A 164      58.690   0.624 -21.122 
ATOM   3375  C5   DT A 164      57.875   2.567 -22.229 
ATOM   3376  C7   DT A 164      58.391   3.478 -21.155 
ATOM   3377  C6   DT A 164      57.221   3.041 -23.303 
ATOM   3378  P    DA A 165      52.594   4.150 -27.545 
ATOM   3379  OP1  DA A 165      52.605   4.923 -28.808 
ATOM   3380  OP2  DA A 165      52.087   4.863 -26.352 
ATOM   3381  O5'  DA A 165      51.768   2.795 -27.751 
ATOM   3382  C5'  DA A 165      52.446   1.638 -28.276 
ATOM   3383  C4'  DA A 165      52.045   0.403 -27.494 
ATOM   3384  O4'  DA A 165      52.892   0.184 -26.329 
ATOM   3385  C3'  DA A 165      50.627   0.408 -26.923 
ATOM   3386  O3'  DA A 165      50.095  -0.909 -27.002 
ATOM   3387  C2'  DA A 165      50.805   0.772 -25.450 
ATOM   3388  C1'  DA A 165      52.057  -0.066 -25.209 
ATOM   3389  N9   DA A 165      52.806   0.315 -23.980 
ATOM   3390  C8   DA A 165      52.962   1.556 -23.431 
ATOM   3391  N7   DA A 165      53.675   1.564 -22.348 
ATOM   3392  C5   DA A 165      54.019   0.233 -22.163 
ATOM   3393  C6   DA A 165      54.778  -0.421 -21.179 
ATOM   3394  N6   DA A 165      55.354   0.211 -20.146 
ATOM   3395  N1   DA A 165      54.923  -1.754 -21.294 
ATOM   3396  C2   DA A 165      54.349  -2.377 -22.321 
ATOM   3397  N3   DA A 165      53.621  -1.875 -23.296 
ATOM   3398  C4   DA A 165      53.491  -0.540 -23.156 
ATOM   3399  P    DT A 166      48.556  -1.101 -27.401 
ATOM   3400  OP1  DT A 166      48.419  -1.071 -28.874 
ATOM   3401  OP2  DT A 166      47.725  -0.134 -26.652 
ATOM   3402  O5'  DT A 166      48.274  -2.582 -26.864 
ATOM   3403  C5'  DT A 166      49.355  -3.532 -26.833 
ATOM   3404  C4'  DT A 166      49.334  -4.299 -25.526 
ATOM   3405  O4'  DT A 166      50.091  -3.630 -24.477 
ATOM   3406  C3'  DT A 166      47.955  -4.517 -24.904 
ATOM   3407  O3'  DT A 166      47.920  -5.804 -24.300 
ATOM   3408  C2'  DT A 166      47.856  -3.461 -23.803 
ATOM   3409  C1'  DT A 166      49.292  -3.590 -23.304 
ATOM   3410  N1   DT A 166      49.745  -2.439 -22.475 
ATOM   3411  C2   DT A 166      50.611  -2.713 -21.445 
ATOM   3412  O2   DT A 166      51.011  -3.837 -21.196 
ATOM   3413  N3   DT A 166      51.008  -1.621 -20.697 
ATOM   3414  C4   DT A 166      50.619  -0.311 -20.891 
ATOM   3415  O4   DT A 166      51.042   0.584 -20.156 
ATOM   3416  C5   DT A 166      49.708  -0.124 -21.996 
ATOM   3417  C7   DT A 166      49.235   1.273 -22.276 
ATOM   3418  C6   DT A 166      49.306  -1.168 -22.739 
ATOM   3419  P    DA A 167      46.588  -6.682 -24.423 
ATOM   3420  OP1  DA A 167      46.587  -7.405 -25.715 
ATOM   3421  OP2  DA A 167      45.407  -5.832 -24.154 
ATOM   3422  O5'  DA A 167      46.784  -7.724 -23.224 
ATOM   3423  C5'  DA A 167      48.119  -8.102 -22.840 
ATOM   3424  C4'  DA A 167      48.242  -8.111 -21.330 
ATOM   3425  O4'  DA A 167      48.618  -6.809 -20.796 
ATOM   3426  C3'  DA A 167      46.971  -8.470 -20.561 
ATOM   3427  O3'  DA A 167      47.326  -9.237 -19.417 
ATOM   3428  C2'  DA A 167      46.410  -7.128 -20.090 
ATOM   3429  C1'  DA A 167      47.749  -6.498 -19.718 
ATOM   3430  N9   DA A 167      47.696  -5.016 -19.579 
ATOM   3431  C8   DA A 167      46.939  -4.125 -20.285 
ATOM   3432  N7   DA A 167      47.114  -2.890 -19.928 
ATOM   3433  C5   DA A 167      48.057  -2.966 -18.911 
ATOM   3434  C6   DA A 167      48.669  -1.986 -18.113 
ATOM   3435  N6   DA A 167      48.410  -0.675 -18.221 
ATOM   3436  N1   DA A 167      49.561  -2.404 -17.196 
ATOM   3437  C2   DA A 167      49.815  -3.708 -17.094 
ATOM   3438  N3   DA A 167      49.308  -4.709 -17.780 
ATOM   3439  C4   DA A 167      48.418  -4.264 -18.691 
ATOM   3440  P    DG A 168      46.397 -10.469 -18.990 
ATOM   3441  OP1  DG A 168      46.768 -11.667 -19.776 
ATOM   3442  OP2  DG A 168      44.976 -10.064 -19.055 
ATOM   3443  O5'  DG A 168      46.827 -10.674 -17.462 
ATOM   3444  C5'  DG A 168      48.169 -10.336 -17.063 
ATOM   3445  C4'  DG A 168      48.145  -9.582 -15.747 
ATOM   3446  O4'  DG A 168      47.996  -8.145 -15.933 
ATOM   3447  C3'  DG A 168      47.010  -9.950 -14.792 
ATOM   3448  O3'  DG A 168      47.499  -9.904 -13.457 
ATOM   3449  C2'  DG A 168      45.978  -8.835 -14.970 
ATOM   3450  C1'  DG A 168      46.975  -7.684 -15.061 
ATOM   3451  N9   DG A 168      46.401  -6.439 -15.640 
ATOM   3452  C8   DG A 168      45.444  -6.293 -16.622 
ATOM   3453  N7   DG A 168      45.155  -5.047 -16.906 
ATOM   3454  C5   DG A 168      45.977  -4.314 -16.051 
ATOM   3455  C6   DG A 168      46.112  -2.910 -15.896 
ATOM   3456  O6   DG A 168      45.525  -2.009 -16.490 
ATOM   3457  N1   DG A 168      47.061  -2.592 -14.914 
ATOM   3458  C2   DG A 168      47.784  -3.511 -14.179 
ATOM   3459  N2   DG A 168      48.642  -3.006 -13.289 
ATOM   3460  N3   DG A 168      47.657  -4.828 -14.326 
ATOM   3461  C4   DG A 168      46.740  -5.153 -15.274 
ATOM   3462  P    DA A 169      47.016 -11.021 -12.416 
ATOM   3463  OP1  DA A 169      47.850 -12.234 -12.568 
ATOM   3464  OP2  DA A 169      45.555 -11.217 -12.541 
ATOM   3465  O5'  DA A 169      47.346 -10.313 -11.019 
ATOM   3466  C5'  DA A 169      48.443  -9.383 -10.950 
ATOM   3467  C4'  DA A 169      48.037  -8.159 -10.154 
ATOM   3468  O4'  DA A 169      47.419  -7.136 -10.986 
ATOM   3469  C3'  DA A 169      47.014  -8.397  -9.043 
ATOM   3470  O3'  DA A 169      47.329  -7.558  -7.939 
ATOM   3471  C2'  DA A 169      45.683  -7.938  -9.638 
ATOM   3472  C1'  DA A 169      46.225  -6.704 -10.353 
ATOM   3473  N9   DA A 169      45.312  -6.170 -11.401 
ATOM   3474  C8   DA A 169      44.476  -6.860 -12.230 
ATOM   3475  N7   DA A 169      43.802  -6.108 -13.043 
ATOM   3476  C5   DA A 169      44.221  -4.821 -12.732 
ATOM   3477  C6   DA A 169      43.874  -3.561 -13.247 
ATOM   3478  N6   DA A 169      42.983  -3.385 -14.232 
ATOM   3479  N1   DA A 169      44.479  -2.485 -12.709 
ATOM   3480  C2   DA A 169      45.364  -2.667 -11.731 
ATOM   3481  N3   DA A 169      45.766  -3.788 -11.172 
ATOM   3482  C4   DA A 169      45.145  -4.849 -11.727 
ATOM   3483  P    DT A 170      47.167  -8.134  -6.454 
ATOM   3484  OP1  DT A 170      48.379  -8.898  -6.084 
ATOM   3485  OP2  DT A 170      45.883  -8.859  -6.342 
ATOM   3486  O5'  DT A 170      47.098  -6.784  -5.598 
ATOM   3487  C5'  DT A 170      47.796  -5.618  -6.074 
ATOM   3488  C4'  DT A 170      46.919  -4.391  -5.924 
ATOM   3489  O4'  DT A 170      46.067  -4.173  -7.085 
ATOM   3490  C3'  DT A 170      45.942  -4.412  -4.749 
ATOM   3491  O3'  DT A 170      45.842  -3.100  -4.210 
ATOM   3492  C2'  DT A 170      44.596  -4.785  -5.371 
ATOM   3493  C1'  DT A 170      44.743  -3.938  -6.632 
ATOM   3494  N1   DT A 170      43.805  -4.320  -7.724 
ATOM   3495  C2   DT A 170      43.329  -3.308  -8.523 
ATOM   3496  O2   DT A 170      43.643  -2.140  -8.370 
ATOM   3497  N3   DT A 170      42.461  -3.700  -9.523 
ATOM   3498  C4   DT A 170      42.041  -4.988  -9.784 
ATOM   3499  O4   DT A 170      41.259  -5.217 -10.710 
ATOM   3500  C5   DT A 170      42.593  -5.980  -8.892 
ATOM   3501  C7   DT A 170      42.187  -7.409  -9.106 
ATOM   3502  C6   DT A 170      43.439  -5.626  -7.911 
ATOM   3503  P    DT A 171      45.750  -2.919  -2.622 
ATOM   3504  OP1  DT A 171      47.111  -2.940  -2.040 
ATOM   3505  OP2  DT A 171      44.791  -3.898  -2.066 
ATOM   3506  O5'  DT A 171      45.139  -1.444  -2.508 
ATOM   3507  C5'  DT A 171      45.433  -0.484  -3.541 
ATOM   3508  C4'  DT A 171      44.175   0.274  -3.916 
ATOM   3509  O4'  DT A 171      43.414  -0.395  -4.961 
ATOM   3510  C3'  DT A 171      43.160   0.476  -2.792 
ATOM   3511  O3'  DT A 171      42.563   1.759  -2.935 
ATOM   3512  C2'  DT A 171      42.090  -0.587  -3.041 
ATOM   3513  C1'  DT A 171      42.054  -0.448  -4.560 
ATOM   3514  N1   DT A 171      41.412  -1.601  -5.252 
ATOM   3515  C2   DT A 171      40.694  -1.327  -6.390 
ATOM   3516  O2   DT A 171      40.569  -0.201  -6.840 
ATOM   3517  N3   DT A 171      40.113  -2.420  -7.004 
ATOM   3518  C4   DT A 171      40.190  -3.731  -6.582 
ATOM   3519  O4   DT A 171      39.626  -4.626  -7.216 
ATOM   3520  C5   DT A 171      40.964  -3.920  -5.379 
ATOM   3521  C7   DT A 171      41.099  -5.318  -4.851 
ATOM   3522  C6   DT A 171      41.540  -2.875  -4.762 
ATOM   3523  P    DA A 172      42.265   2.628  -1.624 
ATOM   3524  OP1  DA A 172      43.488   3.358  -1.224 
ATOM   3525  OP2  DA A 172      41.655   1.766  -0.587 
ATOM   3526  O5'  DA A 172      41.174   3.662  -2.171 
ATOM   3527  C5'  DA A 172      41.214   4.051  -3.557 
ATOM   3528  C4'  DA A 172      39.813   4.050  -4.136 
ATOM   3529  O4'  DA A 172      39.432   2.748  -4.666 
ATOM   3530  C3'  DA A 172      38.689   4.393  -3.159 
ATOM   3531  O3'  DA A 172      37.702   5.157  -3.842 
ATOM   3532  C2'  DA A 172      38.082   3.044  -2.777 
ATOM   3533  C1'  DA A 172      38.143   2.423  -4.170 
ATOM   3534  N9   DA A 172      38.007   0.940  -4.171 
ATOM   3535  C8   DA A 172      38.454   0.046  -3.241 
ATOM   3536  N7   DA A 172      38.179  -1.189  -3.524 
ATOM   3537  C5   DA A 172      37.499  -1.111  -4.731 
ATOM   3538  C6   DA A 172      36.934  -2.090  -5.565 
ATOM   3539  N6   DA A 172      36.969  -3.403  -5.294 
ATOM   3540  N1   DA A 172      36.330  -1.671  -6.693 
ATOM   3541  C2   DA A 172      36.300  -0.365  -6.957 
ATOM   3542  N3   DA A 172      36.789   0.635  -6.258 
ATOM   3543  C4   DA A 172      37.388   0.188  -5.135 
ATOM   3544  P    DC A 173      37.001   6.377  -3.081 
ATOM   3545  OP1  DC A 173      37.853   7.583  -3.185 
ATOM   3546  OP2  DC A 173      36.632   5.961  -1.710 
ATOM   3547  O5'  DC A 173      35.677   6.577  -3.956 
ATOM   3548  C5'  DC A 173      35.710   6.247  -5.358 
ATOM   3549  C4'  DC A 173      34.457   5.486  -5.742 
ATOM   3550  O4'  DC A 173      34.600   4.049  -5.553 
ATOM   3551  C3'  DC A 173      33.197   5.837  -4.951 
ATOM   3552  O3'  DC A 173      32.076   5.788  -5.825 
ATOM   3553  C2'  DC A 173      33.059   4.715  -3.922 
ATOM   3554  C1'  DC A 173      33.462   3.574  -4.850 
ATOM   3555  N1   DC A 173      33.848   2.326  -4.134 
ATOM   3556  C2   DC A 173      33.532   1.110  -4.733 
ATOM   3557  O2   DC A 173      32.950   1.115  -5.824 
ATOM   3558  N3   DC A 173      33.874  -0.040  -4.095 
ATOM   3559  C4   DC A 173      34.503  -0.003  -2.914 
ATOM   3560  N4   DC A 173      34.816  -1.150  -2.332 
ATOM   3561  C5   DC A 173      34.837   1.238  -2.281 
ATOM   3562  C6   DC A 173      34.486   2.375  -2.933 
ATOM   3563  P    DT A 174      30.927   6.893  -5.678 
ATOM   3564  OP1  DT A 174      31.317   8.115  -6.418 
ATOM   3565  OP2  DT A 174      30.598   7.079  -4.247 
ATOM   3566  O5'  DT A 174      29.705   6.179  -6.423 
ATOM   3567  C5'  DT A 174      29.981   5.260  -7.496 
ATOM   3568  C4'  DT A 174      29.110   4.027  -7.359 
ATOM   3569  O4'  DT A 174      29.723   3.004  -6.523 
ATOM   3570  C3'  DT A 174      27.738   4.249  -6.724 
ATOM   3571  O3'  DT A 174      26.790   3.405  -7.367 
ATOM   3572  C2'  DT A 174      27.901   3.782  -5.277 
ATOM   3573  C1'  DT A 174      28.758   2.557  -5.583 
ATOM   3574  N1   DT A 174      29.482   2.022  -4.396 
ATOM   3575  C2   DT A 174      29.653   0.661  -4.330 
ATOM   3576  O2   DT A 174      29.243  -0.102  -5.188 
ATOM   3577  N3   DT A 174      30.328   0.201  -3.215 
ATOM   3578  C4   DT A 174      30.832   0.972  -2.188 
ATOM   3579  O4   DT A 174      31.419   0.445  -1.240 
ATOM   3580  C5   DT A 174      30.603   2.388  -2.347 
ATOM   3581  C7   DT A 174      31.120   3.299  -1.273 
ATOM   3582  C6   DT A 174      29.950   2.862  -3.420 
ATOM   3583  P    DC A 175      25.323   3.971  -7.662 
ATOM   3584  OP1  DC A 175      25.334   4.744  -8.926 
ATOM   3585  OP2  DC A 175      24.816   4.684  -6.470 
ATOM   3586  O5'  DC A 175      24.497   2.616  -7.868 
ATOM   3587  C5'  DC A 175      25.175   1.459  -8.393 
ATOM   3588  C4'  DC A 175      24.774   0.224  -7.612 
ATOM   3589  O4'  DC A 175      25.621   0.005  -6.447 
ATOM   3590  C3'  DC A 175      23.356   0.229  -7.041 
ATOM   3591  O3'  DC A 175      22.824  -1.088  -7.119 
ATOM   3592  C2'  DC A 175      23.534   0.593  -5.567 
ATOM   3593  C1'  DC A 175      24.786  -0.245  -5.327 
ATOM   3594  N1   DC A 175      25.535   0.136  -4.098 
ATOM   3595  C2   DC A 175      26.173  -0.877  -3.385 
ATOM   3596  O2   DC A 175      26.092  -2.039  -3.800 
ATOM   3597  N3   DC A 175      26.861  -0.550  -2.262 
ATOM   3598  C4   DC A 175      26.924   0.720  -1.845 
ATOM   3599  N4   DC A 175      27.608   0.988  -0.743 
ATOM   3600  C5   DC A 175      26.274   1.777  -2.562 
ATOM   3601  C6   DC A 175      25.592   1.430  -3.683 
ATOM   3602  P    DA A 176      21.285  -1.280  -7.518 
ATOM   3603  OP1  DA A 176      21.148  -1.250  -8.992 
ATOM   3604  OP2  DA A 176      20.454  -0.313  -6.769 
ATOM   3605  O5'  DA A 176      21.003  -2.761  -6.981 
ATOM   3606  C5'  DA A 176      22.084  -3.711  -6.951 
ATOM   3607  C4'  DA A 176      22.063  -4.479  -5.643 
ATOM   3608  O4'  DA A 176      22.820  -3.809  -4.595 
ATOM   3609  C3'  DA A 176      20.684  -4.696  -5.021 
ATOM   3610  O3'  DA A 176      20.649  -5.983  -4.418 
ATOM   3611  C2'  DA A 176      20.585  -3.640  -3.921 
ATOM   3612  C1'  DA A 176      22.021  -3.769  -3.422 
ATOM   3613  N9   DA A 176      22.474  -2.618  -2.592 
ATOM   3614  C8   DA A 176      22.138  -1.300  -2.716 
ATOM   3615  N7   DA A 176      22.699  -0.531  -1.835 
ATOM   3616  C5   DA A 176      23.463  -1.401  -1.070 
ATOM   3617  C6   DA A 176      24.305  -1.201   0.037 
ATOM   3618  N6   DA A 176      24.528   0.001   0.589 
ATOM   3619  N1   DA A 176      24.912  -2.283   0.557 
ATOM   3620  C2   DA A 176      24.687  -3.474   0.004 
ATOM   3621  N3   DA A 176      23.927  -3.782  -1.023 
ATOM   3622  C4   DA A 176      23.331  -2.682  -1.526 
ATOM   3623  P    DG A 177      19.317  -6.861  -4.540 
ATOM   3624  OP1  DG A 177      19.316  -7.584  -5.832 
ATOM   3625  OP2  DG A 177      18.136  -6.012  -4.271 
ATOM   3626  O5'  DG A 177      19.513  -7.903  -3.341 
ATOM   3627  C5'  DG A 177      20.848  -8.281  -2.958 
ATOM   3628  C4'  DG A 177      20.971  -8.290  -1.447 
ATOM   3629  O4'  DG A 177      21.347  -6.988  -0.914 
ATOM   3630  C3'  DG A 177      19.700  -8.649  -0.678 
ATOM   3631  O3'  DG A 177      20.055  -9.416   0.466 
ATOM   3632  C2'  DG A 177      19.139  -7.307  -0.207 
ATOM   3633  C1'  DG A 177      20.478  -6.677   0.164 
ATOM   3634  N9   DG A 177      20.425  -5.195   0.303 
ATOM   3635  C8   DG A 177      19.669  -4.281  -0.398 
ATOM   3636  N7   DG A 177      19.856  -3.037  -0.028 
ATOM   3637  C5   DG A 177      20.802  -3.134   0.991 
ATOM   3638  C6   DG A 177      21.402  -2.118   1.780 
ATOM   3639  O6   DG A 177      21.219  -0.904   1.742 
ATOM   3640  N1   DG A 177      22.312  -2.657   2.701 
ATOM   3641  C2   DG A 177      22.604  -4.000   2.840 
ATOM   3642  N2   DG A 177      23.503  -4.310   3.778 
ATOM   3643  N3   DG A 177      22.041  -4.951   2.099 
ATOM   3644  C4   DG A 177      21.156  -4.446   1.201 
ATOM   3645  P    DA A 178      19.126 -10.648   0.893 
ATOM   3646  OP1  DA A 178      19.497 -11.846   0.106 
ATOM   3647  OP2  DA A 178      17.704 -10.243   0.828 
ATOM   3648  O5'  DA A 178      19.556 -10.853   2.421 
ATOM   3649  C5'  DA A 178      20.898 -10.515   2.820 
ATOM   3650  C4'  DA A 178      20.874  -9.762   4.135 
ATOM   3651  O4'  DA A 178      20.725  -8.324   3.950 
ATOM   3652  C3'  DA A 178      19.739 -10.129   5.091 
ATOM   3653  O3'  DA A 178      20.227 -10.083   6.426 
ATOM   3654  C2'  DA A 178      18.707  -9.014   4.913 
ATOM   3655  C1'  DA A 178      19.704  -7.863   4.822 
ATOM   3656  N9   DA A 178      19.129  -6.618   4.243 
ATOM   3657  C8   DA A 178      18.182  -6.493   3.268 
ATOM   3658  N7   DA A 178      17.885  -5.264   2.977 
ATOM   3659  C5   DA A 178      18.695  -4.517   3.821 
ATOM   3660  C6   DA A 178      18.854  -3.133   4.000 
ATOM   3661  N6   DA A 178      18.170  -2.213   3.305 
ATOM   3662  N1   DA A 178      19.745  -2.726   4.924 
ATOM   3663  C2   DA A 178      20.422  -3.645   5.610 
ATOM   3664  N3   DA A 178      20.359  -4.955   5.531 
ATOM   3665  C4   DA A 178      19.460  -5.336   4.600 
ATOM   3666  P    DA A 179      19.745 -11.200   7.467 
ATOM   3667  OP1  DA A 179      20.579 -12.413   7.315 
ATOM   3668  OP2  DA A 179      18.284 -11.396   7.342 
ATOM   3669  O5'  DA A 179      20.075 -10.492   8.863 
ATOM   3670  C5'  DA A 179      21.172  -9.562   8.933 
ATOM   3671  C4'  DA A 179      20.766  -8.338   9.729 
ATOM   3672  O4'  DA A 179      20.148  -7.315   8.897 
ATOM   3673  C3'  DA A 179      19.743  -8.577  10.839 
ATOM   3674  O3'  DA A 179      20.058  -7.737  11.944 
ATOM   3675  C2'  DA A 179      18.412  -8.117  10.245 
ATOM   3676  C1'  DA A 179      18.954  -6.883   9.530 
ATOM   3677  N9   DA A 179      18.041  -6.349   8.482 
ATOM   3678  C8   DA A 179      17.205  -7.040   7.652 
ATOM   3679  N7   DA A 179      16.531  -6.287   6.840 
ATOM   3680  C5   DA A 179      16.950  -5.000   7.151 
ATOM   3681  C6   DA A 179      16.603  -3.740   6.636 
ATOM   3682  N6   DA A 179      15.712  -3.564   5.651 
ATOM   3683  N1   DA A 179      17.208  -2.664   7.173 
ATOM   3684  C2   DA A 179      18.093  -2.846   8.151 
ATOM   3685  N3   DA A 179      18.495  -3.967   8.711 
ATOM   3686  C4   DA A 179      17.874  -5.028   8.156 
ATOM   3687  P    DG A 180      19.896  -8.313  13.428 
ATOM   3688  OP1  DG A 180      21.108  -9.077  13.799 
ATOM   3689  OP2  DG A 180      18.612  -9.038  13.541 
ATOM   3690  O5'  DG A 180      19.827  -6.963  14.285 
ATOM   3691  C5'  DG A 180      20.525  -5.797  13.808 
ATOM   3692  C4'  DG A 180      19.648  -4.570  13.958 
ATOM   3693  O4'  DG A 180      18.796  -4.352  12.797 
ATOM   3694  C3'  DG A 180      18.670  -4.591  15.134 
ATOM   3695  O3'  DG A 180      18.571  -3.279  15.673 
ATOM   3696  C2'  DG A 180      17.325  -4.964  14.512 
ATOM   3697  C1'  DG A 180      17.472  -4.117  13.251 
ATOM   3698  N9   DG A 180      16.533  -4.499  12.159 
ATOM   3699  C8   DG A 180      16.054  -5.745  11.818 
ATOM   3700  N7   DG A 180      15.234  -5.740  10.795 
ATOM   3701  C5   DG A 180      15.165  -4.396  10.434 
ATOM   3702  C6   DG A 180      14.433  -3.766   9.393 
ATOM   3703  O6   DG A 180      13.684  -4.274   8.563 
ATOM   3704  N1   DG A 180      14.649  -2.382   9.380 
ATOM   3705  C2   DG A 180      15.466  -1.696  10.257 
ATOM   3706  N2   DG A 180      15.540  -0.374  10.078 
ATOM   3707  N3   DG A 180      16.153  -2.286  11.233 
ATOM   3708  C4   DG A 180      15.953  -3.630  11.259 
ATOM   3709  P    DC A 181      18.479  -3.098  17.261 
ATOM   3710  OP1  DC A 181      19.840  -3.119  17.842 
ATOM   3711  OP2  DC A 181      17.520  -4.077  17.817 
ATOM   3712  O5'  DC A 181      17.868  -1.623  17.375 
ATOM   3713  C5'  DC A 181      18.162  -0.663  16.342 
ATOM   3714  C4'  DC A 181      16.904   0.095  15.966 
ATOM   3715  O4'  DC A 181      16.143  -0.574  14.921 
ATOM   3716  C3'  DC A 181      15.888   0.297  17.091 
ATOM   3717  O3'  DC A 181      15.292   1.580  16.948 
ATOM   3718  C2'  DC A 181      14.819  -0.766  16.841 
ATOM   3719  C1'  DC A 181      14.783  -0.627  15.323 
ATOM   3720  N1   DC A 181      14.141  -1.780  14.631 
ATOM   3721  C2   DC A 181      13.409  -1.519  13.475 
ATOM   3722  O2   DC A 181      13.324  -0.352  13.075 
ATOM   3723  N3   DC A 181      12.816  -2.556  12.831 
ATOM   3724  C4   DC A 181      12.933  -3.806  13.297 
ATOM   3725  N4   DC A 181      12.336  -4.783  12.632 
ATOM   3726  C5   DC A 181      13.680  -4.096  14.484 
ATOM   3727  C6   DC A 181      14.265  -3.046  15.114 
ATOM   3728  P    DA A 182      14.994   2.449  18.259 
ATOM   3729  OP1  DA A 182      16.217   3.179  18.659 
ATOM   3730  OP2  DA A 182      14.384   1.587  19.296 
ATOM   3731  O5'  DA A 182      13.903   3.483  17.712 
ATOM   3732  C5'  DA A 182      13.943   3.872  16.326 
ATOM   3733  C4'  DA A 182      12.542   3.871  15.746 
ATOM   3734  O4'  DA A 182      12.161   2.569  15.216 
ATOM   3735  C3'  DA A 182      11.418   4.214  16.723 
ATOM   3736  O3'  DA A 182      10.431   4.978  16.040 
ATOM   3737  C2'  DA A 182      10.811   2.865  17.105 
ATOM   3738  C1'  DA A 182      10.871   2.244  15.713 
ATOM   3739  N9   DA A 182      10.736   0.761  15.712 
ATOM   3740  C8   DA A 182      11.183  -0.133  16.642 
ATOM   3741  N7   DA A 182      10.908  -1.368  16.359 
ATOM   3742  C5   DA A 182      10.228  -1.291  15.151 
ATOM   3743  C6   DA A 182       9.663  -2.269  14.317 
ATOM   3744  N6   DA A 182       9.698  -3.582  14.589 
ATOM   3745  N1   DA A 182       9.059  -1.850  13.190 
ATOM   3746  C2   DA A 182       9.028  -0.544  12.926 
ATOM   3747  N3   DA A 182       9.518   0.456  13.625 
ATOM   3748  C4   DA A 182      10.116   0.009  14.747 
ATOM   3749  P    DG A 183       9.730   6.198  16.802 
ATOM   3750  OP1  DG A 183      10.582   7.404  16.697 
ATOM   3751  OP2  DG A 183       9.361   5.782  18.173 
ATOM   3752  O5'  DG A 183       8.406   6.398  15.926 
ATOM   3753  C5'  DG A 183       8.439   6.068  14.525 
ATOM   3754  C4'  DG A 183       7.186   5.307  14.141 
ATOM   3755  O4'  DG A 183       7.329   3.870  14.330 
ATOM   3756  C3'  DG A 183       5.926   5.658  14.932 
ATOM   3757  O3'  DG A 183       4.805   5.609  14.058 
ATOM   3758  C2'  DG A 183       5.788   4.536  15.961 
ATOM   3759  C1'  DG A 183       6.191   3.395  15.032 
ATOM   3760  N9   DG A 183       6.577   2.147  15.749 
ATOM   3761  C8   DG A 183       7.220   2.001  16.958 
ATOM   3762  N7   DG A 183       7.413   0.754  17.313 
ATOM   3763  C5   DG A 183       6.857   0.022  16.265 
ATOM   3764  C6   DG A 183       6.762  -1.382  16.080 
ATOM   3765  O6   DG A 183       7.156  -2.284  16.815 
ATOM   3766  N1   DG A 183       6.120  -1.698  14.874 
ATOM   3767  C2   DG A 183       5.634  -0.777  13.967 
ATOM   3768  N2   DG A 183       5.054  -1.281  12.874 
ATOM   3769  N3   DG A 183       5.724   0.540  14.140 
ATOM   3770  C4   DG A 183       6.344   0.863  15.306 
ATOM   3771  P    DA A 184       3.656   6.714  14.205 
ATOM   3772  OP1  DA A 184       4.046   7.936  13.465 
ATOM   3773  OP2  DA A 184       3.327   6.900  15.636 
ATOM   3774  O5'  DA A 184       2.433   6.000  13.460 
ATOM   3775  C5'  DA A 184       2.710   5.081  12.387 
ATOM   3776  C4'  DA A 184       1.839   3.848  12.524 
ATOM   3777  O4'  DA A 184       2.452   2.825  13.360 
ATOM   3778  C3'  DA A 184       0.467   4.070  13.159 
ATOM   3779  O3'  DA A 184      -0.481   3.226  12.515 
ATOM   3780  C2'  DA A 184       0.630   3.603  14.606 
ATOM   3781  C1'  DA A 184       1.487   2.378  14.300 
ATOM   3782  N9   DA A 184       2.211   1.843  15.487 
ATOM   3783  C8   DA A 184       2.738   2.532  16.541 
ATOM   3784  N7   DA A 184       3.312   1.778  17.426 
ATOM   3785  C5   DA A 184       3.155   0.493  16.925 
ATOM   3786  C6   DA A 184       3.550  -0.766  17.404 
ATOM   3787  N6   DA A 184       4.217  -0.945  18.553 
ATOM   3788  N1   DA A 184       3.233  -1.841  16.657 
ATOM   3789  C2   DA A 184       2.571  -1.656  15.516 
ATOM   3790  N3   DA A 184       2.152  -0.537  14.970 
ATOM   3791  C4   DA A 184       2.481   0.523  15.737 
ATOM   3792  P    DA A 185      -1.949   3.792  12.220 
ATOM   3793  OP1  DA A 185      -1.938   4.565  10.957 
ATOM   3794  OP2  DA A 185      -2.455   4.505  13.413 
ATOM   3795  O5'  DA A 185      -2.774   2.437  12.014 
ATOM   3796  C5'  DA A 185      -2.096   1.280  11.489 
ATOM   3797  C4'  DA A 185      -2.497   0.045  12.271 
ATOM   3798  O4'  DA A 185      -1.650  -0.174  13.436 
ATOM   3799  C3'  DA A 185      -3.915   0.050  12.842 
ATOM   3800  O3'  DA A 185      -4.447  -1.267  12.764 
ATOM   3801  C2'  DA A 185      -3.737   0.414  14.316 
ATOM   3802  C1'  DA A 185      -2.485  -0.424  14.556 
ATOM   3803  N9   DA A 185      -1.736  -0.043  15.785 
ATOM   3804  C8   DA A 185      -1.581   1.198  16.334 
ATOM   3805  N7   DA A 185      -0.868   1.206  17.417 
ATOM   3806  C5   DA A 185      -0.524  -0.125  17.602 
ATOM   3807  C6   DA A 185       0.236  -0.780  18.587 
ATOM   3808  N6   DA A 185       0.812  -0.147  19.619 
ATOM   3809  N1   DA A 185       0.381  -2.112  18.472 
ATOM   3810  C2   DA A 185      -0.193  -2.735  17.444 
ATOM   3811  N3   DA A 185      -0.921  -2.233  16.470 
ATOM   3812  C4   DA A 185      -1.051  -0.898  16.609 
ATOM   3813  P    DC A 186      -5.986  -1.459  12.364 
ATOM   3814  OP1  DC A 186      -6.123  -1.429  10.891 
ATOM   3815  OP2  DC A 186      -6.817  -0.492  13.114 
ATOM   3816  O5'  DC A 186      -6.269  -2.940  12.902 
ATOM   3817  C5'  DC A 186      -5.187  -3.890  12.932 
ATOM   3818  C4'  DC A 186      -5.208  -4.658  14.239 
ATOM   3819  O4'  DC A 186      -4.451  -3.988  15.288 
ATOM   3820  C3'  DC A 186      -6.587  -4.875  14.861 
ATOM   3821  O3'  DC A 186      -6.622  -6.162  15.465 
ATOM   3822  C2'  DC A 186      -6.686  -3.819  15.962 
ATOM   3823  C1'  DC A 186      -5.250  -3.948  16.461 
ATOM   3824  N1   DC A 186      -4.797  -2.797  17.291 
ATOM   3825  C2   DC A 186      -3.919  -3.058  18.339 
ATOM   3826  O2   DC A 186      -3.554  -4.223  18.535 
ATOM   3827  N3   DC A 186      -3.495  -2.021  19.107 
ATOM   3828  C4   DC A 186      -3.914  -0.774  18.861 
ATOM   3829  N4   DC A 186      -3.472   0.202  19.639 
ATOM   3830  C5   DC A 186      -4.818  -0.485  17.789 
ATOM   3831  C6   DC A 186      -5.230  -1.533  17.032 
ATOM   3832  P    DA A 187      -7.954  -7.040  15.343 
ATOM   3833  OP1  DA A 187      -7.955  -7.763  14.050 
ATOM   3834  OP2  DA A 187      -9.135  -6.191  15.611 
ATOM   3835  O5'  DA A 187      -7.758  -8.082  16.541 
ATOM   3836  C5'  DA A 187      -6.423  -8.460  16.925 
ATOM   3837  C4'  DA A 187      -6.300  -8.469  18.435 
ATOM   3838  O4'  DA A 187      -5.924  -7.167  18.969 
ATOM   3839  C3'  DA A 187      -7.571  -8.828  19.204 
ATOM   3840  O3'  DA A 187      -7.216  -9.595  20.348 
ATOM   3841  C2'  DA A 187      -8.132  -7.486  19.675 
ATOM   3842  C1'  DA A 187      -6.793  -6.856  20.047 
ATOM   3843  N9   DA A 187      -6.846  -5.374  20.186 
ATOM   3844  C8   DA A 187      -7.603  -4.483  19.480 
ATOM   3845  N7   DA A 187      -7.428  -3.248  19.837 
ATOM   3846  C5   DA A 187      -6.485  -3.324  20.854 
ATOM   3847  C6   DA A 187      -5.873  -2.344  21.652 
ATOM   3848  N6   DA A 187      -6.132  -1.033  21.545 
ATOM   3849  N1   DA A 187      -4.981  -2.762  22.569 
ATOM   3850  C2   DA A 187      -4.727  -4.066  22.672 
ATOM   3851  N3   DA A 187      -5.235  -5.067  21.985 
ATOM   3852  C4   DA A 187      -6.124  -4.622  21.074 
ATOM   3853  P    DG A 188      -8.145 -10.827  20.776 
ATOM   3854  OP1  DG A 188      -7.774 -12.025  19.989 
ATOM   3855  OP2  DG A 188      -9.567 -10.422  20.711 
ATOM   3856  O5'  DG A 188      -7.715 -11.032  22.303 
ATOM   3857  C5'  DG A 188      -6.373 -10.694  22.702 
ATOM   3858  C4'  DG A 188      -6.398  -9.941  24.018 
ATOM   3859  O4'  DG A 188      -6.546  -8.503  23.833 
ATOM   3860  C3'  DG A 188      -7.533 -10.308  24.973 
ATOM   3861  O3'  DG A 188      -7.044 -10.262  26.308 
ATOM   3862  C2'  DG A 188      -8.564  -9.193  24.796 
ATOM   3863  C1'  DG A 188      -7.567  -8.042  24.704 
ATOM   3864  N9   DG A 188      -8.142  -6.797  24.125 
ATOM   3865  C8   DG A 188      -9.098  -6.652  23.143 
ATOM   3866  N7   DG A 188      -9.387  -5.405  22.859 
ATOM   3867  C5   DG A 188      -8.565  -4.672  23.715 
ATOM   3868  C6   DG A 188      -8.430  -3.268  23.870 
ATOM   3869  O6   DG A 188      -9.017  -2.368  23.275 
ATOM   3870  N1   DG A 188      -7.482  -2.950  24.852 
ATOM   3871  C2   DG A 188      -6.758  -3.869  25.586 
ATOM   3872  N2   DG A 188      -5.900  -3.364  26.476 
ATOM   3873  N3   DG A 188      -6.885  -5.186  25.439 
ATOM   3874  C4   DG A 188      -7.802  -5.511  24.491 
ATOM   3875  P    DA A 189      -7.526 -11.379  27.350 
ATOM   3876  OP1  DA A 189      -6.692 -12.592  27.198 
ATOM   3877  OP2  DA A 189      -8.987 -11.575  27.224 
ATOM   3878  O5'  DA A 189      -7.197 -10.671  28.746 
ATOM   3879  C5'  DA A 189      -6.099  -9.742  28.816 
ATOM   3880  C4'  DA A 189      -6.505  -8.517  29.612 
ATOM   3881  O4'  DA A 189      -7.123  -7.494  28.779 
ATOM   3882  C3'  DA A 189      -7.528  -8.756  30.722 
ATOM   3883  O3'  DA A 189      -7.213  -7.916  31.826 
ATOM   3884  C2'  DA A 189      -8.859  -8.296  30.128 
ATOM   3885  C1'  DA A 189      -8.317  -7.062  29.412 
ATOM   3886  N9   DA A 189      -9.230  -6.528  28.364 
ATOM   3887  C8   DA A 189     -10.066  -7.219  27.535 
ATOM   3888  N7   DA A 189     -10.741  -6.466  26.722 
ATOM   3889  C5   DA A 189     -10.321  -5.179  27.034 
ATOM   3890  C6   DA A 189     -10.668  -3.919  26.519 
ATOM   3891  N6   DA A 189     -11.559  -3.743  25.533 
ATOM   3892  N1   DA A 189     -10.063  -2.843  27.056 
ATOM   3893  C2   DA A 189      -9.178  -3.025  28.034 
ATOM   3894  N3   DA A 189      -8.777  -4.146  28.593 
ATOM   3895  C4   DA A 189      -9.397  -5.207  28.038 
ATOM   3896  P    DG A 190      -7.375  -8.492  33.311 
ATOM   3897  OP1  DG A 190      -6.163  -9.256  33.681 
ATOM   3898  OP2  DG A 190      -8.660  -9.217  33.424 
ATOM   3899  O5'  DG A 190      -7.444  -7.142  34.168 
ATOM   3900  C5'  DG A 190      -6.746  -5.976  33.691 
ATOM   3901  C4'  DG A 190      -7.623  -4.750  33.841 
ATOM   3902  O4'  DG A 190      -8.475  -4.531  32.680 
ATOM   3903  C3'  DG A 190      -8.601  -4.770  35.016 
ATOM   3904  O3'  DG A 190      -8.700  -3.458  35.555 
ATOM   3905  C2'  DG A 190      -9.946  -5.143  34.394 
ATOM   3906  C1'  DG A 190      -9.799  -4.296  33.134 
ATOM   3907  N9   DG A 190     -10.738  -4.678  32.042 
ATOM   3908  C8   DG A 190     -11.217  -5.924  31.701 
ATOM   3909  N7   DG A 190     -12.037  -5.919  30.678 
ATOM   3910  C5   DG A 190     -12.106  -4.575  30.316 
ATOM   3911  C6   DG A 190     -12.838  -3.945  29.275 
ATOM   3912  O6   DG A 190     -13.587  -4.453  28.446 
ATOM   3913  N1   DG A 190     -12.622  -2.561  29.263 
ATOM   3914  C2   DG A 190     -11.805  -1.875  30.140 
ATOM   3915  N2   DG A 190     -11.731  -0.553  29.961 
ATOM   3916  N3   DG A 190     -11.118  -2.465  31.116 
ATOM   3917  C4   DG A 190     -11.318  -3.809  31.142 
ATOM   3918  P    DT A 191      -8.792  -3.277  37.144 
ATOM   3919  OP1  DT A 191      -7.431  -3.298  37.725 
ATOM   3920  OP2  DT A 191      -9.751  -4.256  37.700 
ATOM   3921  O5'  DT A 191      -9.403  -1.802  37.257 
ATOM   3922  C5'  DT A 191      -9.109  -0.842  36.225 
ATOM   3923  C4'  DT A 191     -10.367  -0.084  35.849 
ATOM   3924  O4'  DT A 191     -11.128  -0.753  34.804 
ATOM   3925  C3'  DT A 191     -11.383   0.118  36.973 
ATOM   3926  O3'  DT A 191     -11.979   1.401  36.831 
ATOM   3927  C2'  DT A 191     -12.452  -0.945  36.724 
ATOM   3928  C1'  DT A 191     -12.489  -0.806  35.205 
ATOM   3929  N1   DT A 191     -13.130  -1.959  34.514 
ATOM   3930  C2   DT A 191     -13.848  -1.685  33.375 
ATOM   3931  O2   DT A 191     -13.973  -0.559  32.925 
ATOM   3932  N3   DT A 191     -14.430  -2.778  32.761 
ATOM   3933  C4   DT A 191     -14.352  -4.089  33.183 
ATOM   3934  O4   DT A 191     -14.916  -4.985  32.550 
ATOM   3935  C5   DT A 191     -13.578  -4.278  34.386 
ATOM   3936  C7   DT A 191     -13.443  -5.676  34.914 
ATOM   3937  C6   DT A 191     -13.002  -3.233  35.004 
ATOM   3938  P    DG A 192     -12.278   2.269  38.142 
ATOM   3939  OP1  DG A 192     -11.054   3.000  38.541 
ATOM   3940  OP2  DG A 192     -12.887   1.408  39.178 
ATOM   3941  O5'  DG A 192     -13.368   3.304  37.594 
ATOM   3942  C5'  DG A 192     -13.328   3.692  36.208 
ATOM   3943  C4'  DG A 192     -14.729   3.692  35.629 
ATOM   3944  O4'  DG A 192     -15.110   2.390  35.099 
ATOM   3945  C3'  DG A 192     -15.853   4.035  36.606 
ATOM   3946  O3'  DG A 192     -16.840   4.799  35.923 
ATOM   3947  C2'  DG A 192     -16.460   2.686  36.988 
ATOM   3948  C1'  DG A 192     -16.400   2.065  35.596 
ATOM   3949  N9   DG A 192     -16.535   0.581  35.595 
ATOM   3950  C8   DG A 192     -16.091  -0.335  36.523 
ATOM   3951  N7   DG A 192     -16.375  -1.578  36.224 
ATOM   3952  C5   DG A 192     -17.057  -1.480  35.012 
ATOM   3953  C6   DG A 192     -17.616  -2.495  34.193 
ATOM   3954  O6   DG A 192     -17.625  -3.710  34.372 
ATOM   3955  N1   DG A 192     -18.219  -1.955  33.048 
ATOM   3956  C2   DG A 192     -18.274  -0.611  32.736 
ATOM   3957  N2   DG A 192     -18.894  -0.299  31.596 
ATOM   3958  N3   DG A 192     -17.748   0.341  33.505 
ATOM   3959  C4   DG A 192     -17.160  -0.167  34.619 
ATOM   3960  P    DA A 193     -17.541   6.019  36.684 
ATOM   3961  OP1  DA A 193     -16.689   7.225  36.580 
ATOM   3962  OP2  DA A 193     -17.910   5.603  38.055 
ATOM   3963  O5'  DA A 193     -18.865   6.219  35.809 
ATOM   3964  C5'  DA A 193     -18.832   5.889  34.407 
ATOM   3965  C4'  DA A 193     -20.086   5.128  34.024 
ATOM   3966  O4'  DA A 193     -19.942   3.691  34.213 
ATOM   3967  C3'  DA A 193     -21.345   5.479  34.814 
ATOM   3968  O3'  DA A 193     -22.466   5.430  33.940 
ATOM   3969  C2'  DA A 193     -21.483   4.357  35.843 
ATOM   3970  C1'  DA A 193     -21.080   3.216  34.915 
ATOM   3971  N9   DA A 193     -20.694   1.968  35.632 
ATOM   3972  C8   DA A 193     -20.055   1.842  36.832 
ATOM   3973  N7   DA A 193     -19.859   0.613  37.195 
ATOM   3974  C5   DA A 193     -20.407  -0.133  36.161 
ATOM   3975  C6   DA A 193     -20.518  -1.517  35.946 
ATOM   3976  N6   DA A 193     -20.058  -2.438  36.805 
ATOM   3977  N1   DA A 193     -21.121  -1.922  34.813 
ATOM   3978  C2   DA A 193     -21.576  -1.002  33.963 
ATOM   3979  N3   DA A 193     -21.530   0.309  34.056 
ATOM   3980  C4   DA A 193     -20.922   0.688  35.199 
ATOM   3981  P    DT A 194     -23.615   6.535  34.088 
ATOM   3982  OP1  DT A 194     -23.225   7.756  33.348 
ATOM   3983  OP2  DT A 194     -23.944   6.721  35.518 
ATOM   3984  O5'  DT A 194     -24.838   5.821  33.343 
ATOM   3985  C5'  DT A 194     -24.561   4.902  32.270 
ATOM   3986  C4'  DT A 194     -25.432   3.669  32.407 
ATOM   3987  O4'  DT A 194     -24.819   2.646  33.242 
ATOM   3988  C3'  DT A 194     -26.804   3.891  33.041 
ATOM   3989  O3'  DT A 194     -27.752   3.047  32.398 
ATOM   3990  C2'  DT A 194     -26.641   3.424  34.488 
ATOM   3991  C1'  DT A 194     -25.784   2.199  34.183 
ATOM   3992  N1   DT A 194     -25.060   1.663  35.369 
ATOM   3993  C2   DT A 194     -24.889   0.302  35.435 
ATOM   3994  O2   DT A 194     -25.299  -0.460  34.578 
ATOM   3995  N3   DT A 194     -24.215  -0.158  36.551 
ATOM   3996  C4   DT A 194     -23.710   0.613  37.578 
ATOM   3997  O4   DT A 194     -23.123   0.087  38.525 
ATOM   3998  C5   DT A 194     -23.939   2.030  37.419 
ATOM   3999  C7   DT A 194     -23.422   2.941  38.492 
ATOM   4000  C6   DT A 194     -24.592   2.504  36.345 
ATOM   4001  P    DG A 195     -29.220   3.613  32.103 
ATOM   4002  OP1  DG A 195     -29.209   4.386  30.840 
ATOM   4003  OP2  DG A 195     -29.726   4.326  33.296 
ATOM   4004  O5'  DG A 195     -30.045   2.258  31.897 
ATOM   4005  C5'  DG A 195     -29.367   1.101  31.372 
ATOM   4006  C4'  DG A 195     -29.768  -0.134  32.154 
ATOM   4007  O4'  DG A 195     -28.921  -0.353  33.318 
ATOM   4008  C3'  DG A 195     -31.186  -0.129  32.725 
ATOM   4009  O3'  DG A 195     -31.718  -1.447  32.646 
ATOM   4010  C2'  DG A 195     -31.009   0.235  34.198 
ATOM   4011  C1'  DG A 195     -29.756  -0.603  34.439 
ATOM   4012  N9   DG A 195     -29.007  -0.222  35.668 
ATOM   4013  C8   DG A 195     -28.840   1.022  36.236 
ATOM   4014  N7   DG A 195     -28.117   1.017  37.329 
ATOM   4015  C5   DG A 195     -27.782  -0.325  37.499 
ATOM   4016  C6   DG A 195     -27.010  -0.954  38.509 
ATOM   4017  O6   DG A 195     -26.453  -0.448  39.480 
ATOM   4018  N1   DG A 195     -26.919  -2.338  38.299 
ATOM   4019  C2   DG A 195     -27.498  -3.023  37.249 
ATOM   4020  N2   DG A 195     -27.294  -4.341  37.225 
ATOM   4021  N3   DG A 195     -28.222  -2.431  36.300 
ATOM   4022  C4   DG A 195     -28.320  -1.090  36.490 
ATOM   4023  P    DA A 196     -33.257  -1.638  32.247 
ATOM   4024  OP1  DA A 196     -33.394  -1.608  30.773 
ATOM   4025  OP2  DA A 196     -34.088  -0.671  32.996 
ATOM   4026  O5'  DA A 196     -33.540  -3.119  32.784 
ATOM   4027  C5'  DA A 196     -32.458  -4.069  32.815 
ATOM   4028  C4'  DA A 196     -32.479  -4.837  34.122 
ATOM   4029  O4'  DA A 196     -31.722  -4.167  35.171 
ATOM   4030  C3'  DA A 196     -33.858  -5.054  34.744 
ATOM   4031  O3'  DA A 196     -33.894  -6.342  35.347 
ATOM   4032  C2'  DA A 196     -33.957  -3.998  35.844 
ATOM   4033  C1'  DA A 196     -32.521  -4.127  36.344 
ATOM   4034  N9   DA A 196     -32.068  -2.976  37.173 
ATOM   4035  C8   DA A 196     -32.404  -1.659  37.049 
ATOM   4036  N7   DA A 196     -31.843  -0.889  37.930 
ATOM   4037  C5   DA A 196     -31.079  -1.760  38.696 
ATOM   4038  C6   DA A 196     -30.237  -1.559  39.802 
ATOM   4039  N6   DA A 196     -30.014  -0.358  40.354 
ATOM   4040  N1   DA A 196     -29.630  -2.641  40.323 
ATOM   4041  C2   DA A 196     -29.855  -3.833  39.769 
ATOM   4042  N3   DA A 196     -30.615  -4.141  38.742 
ATOM   4043  C4   DA A 196     -31.211  -3.040  38.240 
ATOM   4044  P    DA A 197     -35.226  -7.219  35.225 
ATOM   4045  OP1  DA A 197     -35.226  -7.942  33.933 
ATOM   4046  OP2  DA A 197     -36.406  -6.370  35.494 
ATOM   4047  O5'  DA A 197     -35.029  -8.261  36.424 
ATOM   4048  C5'  DA A 197     -33.694  -8.639  36.808 
ATOM   4049  C4'  DA A 197     -33.571  -8.648  38.318 
ATOM   4050  O4'  DA A 197     -33.195  -7.346  38.851 
ATOM   4051  C3'  DA A 197     -34.843  -9.007  39.087 
ATOM   4052  O3'  DA A 197     -34.487  -9.774  40.231 
ATOM   4053  C2'  DA A 197     -35.403  -7.665  39.558 
ATOM   4054  C1'  DA A 197     -34.064  -7.035  39.930 
ATOM   4055  N9   DA A 197     -34.117  -5.553  40.069 
ATOM   4056  C8   DA A 197     -34.874  -4.662  39.363 
ATOM   4057  N7   DA A 197     -34.699  -3.427  39.720 
ATOM   4058  C5   DA A 197     -33.757  -3.503  40.736 
ATOM   4059  C6   DA A 197     -33.144  -2.523  41.534 
ATOM   4060  N6   DA A 197     -33.403  -1.213  41.427 
ATOM   4061  N1   DA A 197     -32.252  -2.942  42.452 
ATOM   4062  C2   DA A 197     -31.998  -4.246  42.554 
ATOM   4063  N3   DA A 197     -32.506  -5.246  41.868 
ATOM   4064  C4   DA A 197     -33.395  -4.801  40.957 
ATOM   4065  P    DC A 198     -35.416 -11.006  40.658 
ATOM   4066  OP1  DC A 198     -35.045 -12.204  39.872 
ATOM   4067  OP2  DC A 198     -36.838 -10.601  40.593 
ATOM   4068  O5'  DC A 198     -34.986 -11.211  42.186 
ATOM   4069  C5'  DC A 198     -33.644 -10.873  42.585 
ATOM   4070  C4'  DC A 198     -33.669 -10.120  43.901 
ATOM   4071  O4'  DC A 198     -33.817  -8.682  43.715 
ATOM   4072  C3'  DC A 198     -34.804 -10.487  44.856 
ATOM   4073  O3'  DC A 198     -34.315 -10.441  46.191 
ATOM   4074  C2'  DC A 198     -35.835  -9.372  44.678 
ATOM   4075  C1'  DC A 198     -34.838  -8.222  44.587 
ATOM   4076  N1   DC A 198     -35.413  -6.976  44.008 
ATOM   4077  C2   DC A 198     -34.950  -5.757  44.500 
ATOM   4078  O2   DC A 198     -34.088  -5.761  45.387 
ATOM   4079  N3   DC A 198     -35.462  -4.610  43.986 
ATOM   4080  C4   DC A 198     -36.394  -4.649  43.025 
ATOM   4081  N4   DC A 198     -36.861  -3.501  42.557 
ATOM   4082  C5   DC A 198     -36.884  -5.891  42.506 
ATOM   4083  C6   DC A 198     -36.360  -7.027  43.033 
ATOM   4084  P    DA A 199     -34.797 -11.558  47.232 
ATOM   4085  OP1  DA A 199     -33.963 -12.771  47.080 
ATOM   4086  OP2  DA A 199     -36.258 -11.754  47.107 
ATOM   4087  O5'  DA A 199     -34.468 -10.850  48.629 
ATOM   4088  C5'  DA A 199     -33.370  -9.921  48.698 
ATOM   4089  C4'  DA A 199     -33.777  -8.696  49.494 
ATOM   4090  O4'  DA A 199     -34.394  -7.674  48.662 
ATOM   4091  C3'  DA A 199     -34.799  -8.935  50.605 
ATOM   4092  O3'  DA A 199     -34.484  -8.095  51.709 
ATOM   4093  C2'  DA A 199     -36.130  -8.475  50.010 
ATOM   4094  C1'  DA A 199     -35.588  -7.241  49.295 
ATOM   4095  N9   DA A 199     -36.501  -6.707  48.247 
ATOM   4096  C8   DA A 199     -37.337  -7.398  47.418 
ATOM   4097  N7   DA A 199     -38.012  -6.645  46.605 
ATOM   4098  C5   DA A 199     -37.592  -5.358  46.916 
ATOM   4099  C6   DA A 199     -37.939  -4.098  46.401 
ATOM   4100  N6   DA A 199     -38.831  -3.922  45.416 
ATOM   4101  N1   DA A 199     -37.334  -3.022  46.939 
ATOM   4102  C2   DA A 199     -36.449  -3.204  47.917 
ATOM   4103  N3   DA A 199     -36.048  -4.325  48.476 
ATOM   4104  C4   DA A 199     -36.668  -5.387  47.921 
ATOM   4105  P    DA A 200     -34.646  -8.671  53.194 
ATOM   4106  OP1  DA A 200     -33.434  -9.435  53.564 
ATOM   4107  OP2  DA A 200     -35.931  -9.396  53.306 
ATOM   4108  O5'  DA A 200     -34.715  -7.321  54.050 
ATOM   4109  C5'  DA A 200     -34.017  -6.155  53.574 
ATOM   4110  C4'  DA A 200     -34.894  -4.929  53.724 
ATOM   4111  O4'  DA A 200     -35.746  -4.710  52.562 
ATOM   4112  C3'  DA A 200     -35.872  -4.949  54.899 
ATOM   4113  O3'  DA A 200     -35.971  -3.637  55.438 
ATOM   4114  C2'  DA A 200     -37.217  -5.322  54.277 
ATOM   4115  C1'  DA A 200     -37.070  -4.475  53.016 
ATOM   4116  N9   DA A 200     -38.009  -4.857  51.924 
ATOM   4117  C8   DA A 200     -38.472  -6.099  51.601 
ATOM   4118  N7   DA A 200     -39.286  -6.109  50.591 
ATOM   4119  C5   DA A 200     -39.369  -4.776  50.214 
ATOM   4120  C6   DA A 200     -40.079  -4.121  49.195 
ATOM   4121  N6   DA A 200     -40.880  -4.754  48.327 
ATOM   4122  N1   DA A 200     -39.937  -2.786  49.100 
ATOM   4123  C2   DA A 200     -39.139  -2.161  49.965 
ATOM   4124  N3   DA A 200     -38.430  -2.663  50.952 
ATOM   4125  C4   DA A 200     -38.590  -4.001  51.026 
ATOM   4126  P    DC A 201     -36.063  -3.456  57.026 
ATOM   4127  OP1  DC A 201     -34.702  -3.477  57.608 
ATOM   4128  OP2  DC A 201     -37.022  -4.435  57.582 
ATOM   4129  O5'  DC A 201     -36.674  -1.981  57.140 
ATOM   4130  C5'  DC A 201     -36.380  -1.021  56.107 
ATOM   4131  C4'  DC A 201     -37.638  -0.263  55.732 
ATOM   4132  O4'  DC A 201     -38.399  -0.933  54.687 
ATOM   4133  C3'  DC A 201     -38.654  -0.061  56.856 
ATOM   4134  O3'  DC A 201     -39.250   1.222  56.713 
ATOM   4135  C2'  DC A 201     -39.723  -1.124  56.607 
ATOM   4136  C1'  DC A 201     -39.760  -0.985  55.088 
ATOM   4137  N1   DC A 201     -40.401  -2.138  54.396 
ATOM   4138  C2   DC A 201     -41.133  -1.877  53.241 
ATOM   4139  O2   DC A 201     -41.218  -0.711  52.840 
ATOM   4140  N3   DC A 201     -41.726  -2.914  52.596 
ATOM   4141  C4   DC A 201     -41.609  -4.164  53.062 
ATOM   4142  N4   DC A 201     -42.206  -5.141  52.397 
ATOM   4143  C5   DC A 201     -40.862  -4.455  54.249 
ATOM   4144  C6   DC A 201     -40.277  -3.405  54.880 
ATOM   4145  P    DT A 202     -39.549   2.090  58.024 
ATOM   4146  OP1  DT A 202     -38.325   2.821  58.424 
ATOM   4147  OP2  DT A 202     -40.158   1.229  59.061 
ATOM   4148  O5'  DT A 202     -40.639   3.125  57.477 
ATOM   4149  C5'  DT A 202     -40.599   3.513  56.091 
ATOM   4150  C4'  DT A 202     -42.000   3.513  55.511 
ATOM   4151  O4'  DT A 202     -42.382   2.211  54.982 
ATOM   4152  C3'  DT A 202     -43.124   3.856  56.489 
ATOM   4153  O3'  DT A 202     -44.111   4.620  55.806 
ATOM   4154  C2'  DT A 202     -43.731   2.507  56.871 
ATOM   4155  C1'  DT A 202     -43.671   1.886  55.478 
ATOM   4156  N1   DT A 202     -43.807   0.402  55.477 
ATOM   4157  C2   DT A 202     -44.465  -0.164  54.413 
ATOM   4158  O2   DT A 202     -44.928   0.490  53.495 
ATOM   4159  N3   DT A 202     -44.572  -1.542  54.447 
ATOM   4160  C4   DT A 202     -44.086  -2.376  55.433 
ATOM   4161  O4   DT A 202     -44.244  -3.597  55.354 
ATOM   4162  C5   DT A 202     -43.412  -1.688  56.508 
ATOM   4163  C7   DT A 202     -42.853  -2.523  57.623 
ATOM   4164  C6   DT A 202     -43.293  -0.351  56.500 
ATOM   4165  P    DT A 203     -44.813   5.840  56.567 
ATOM   4166  OP1  DT A 203     -43.960   7.046  56.462 
ATOM   4167  OP2  DT A 203     -45.181   5.424  57.938 
ATOM   4168  O5'  DT A 203     -46.136   6.040  55.692 
ATOM   4169  C5'  DT A 203     -46.103   5.710  54.290 
ATOM   4170  C4'  DT A 203     -47.357   4.948  53.906 
ATOM   4171  O4'  DT A 203     -47.213   3.512  54.095 
ATOM   4172  C3'  DT A 203     -48.616   5.300  54.697 
ATOM   4173  O3'  DT A 203     -49.737   5.251  53.823 
ATOM   4174  C2'  DT A 203     -48.754   4.178  55.726 
ATOM   4175  C1'  DT A 203     -48.351   3.037  54.798 
ATOM   4176  N1   DT A 203     -47.965   1.789  55.514 
ATOM   4177  C2   DT A 203     -48.284   0.597  54.910 
ATOM   4178  O2   DT A 203     -48.857   0.529  53.836 
ATOM   4179  N3   DT A 203     -47.912  -0.538  55.604 
ATOM   4180  C4   DT A 203     -47.263  -0.578  56.821 
ATOM   4181  O4   DT A 203     -46.981  -1.656  57.346 
ATOM   4182  C5   DT A 203     -46.972   0.724  57.376 
ATOM   4183  C7   DT A 203     -46.267   0.771  58.699 
ATOM   4184  C6   DT A 203     -47.322   1.843  56.723 
ATOM   4185  P    DC A 204     -50.886   6.356  53.970 
ATOM   4186  OP1  DC A 204     -50.497   7.577  53.230 
ATOM   4187  OP2  DC A 204     -51.215   6.542  55.401 
ATOM   4188  O5'  DC A 204     -52.109   5.642  53.225 
ATOM   4189  C5'  DC A 204     -51.832   4.723  52.152 
ATOM   4190  C4'  DC A 204     -52.703   3.490  52.289 
ATOM   4191  O4'  DC A 204     -52.090   2.467  53.125 
ATOM   4192  C3'  DC A 204     -54.076   3.712  52.924 
ATOM   4193  O3'  DC A 204     -55.023   2.868  52.281 
ATOM   4194  C2'  DC A 204     -53.912   3.245  54.371 
ATOM   4195  C1'  DC A 204     -53.056   2.020  54.065 
ATOM   4196  N1   DC A 204     -52.331   1.484  55.252 
ATOM   4197  C2   DC A 204     -52.150   0.106  55.334 
ATOM   4198  O2   DC A 204     -52.592  -0.608  54.428 
ATOM   4199  N3   DC A 204     -51.493  -0.401  56.408 
ATOM   4200  C4   DC A 204     -51.029   0.407  57.370 
ATOM   4201  N4   DC A 204     -50.395  -0.137  58.397 
ATOM   4202  C5   DC A 204     -51.206   1.827  57.305 
ATOM   4203  C6   DC A 204     -51.865   2.315  56.223 
ATOM   4204  P    DA A 205     -56.491   3.434  51.985 
ATOM   4205  OP1  DA A 205     -56.480   4.207  50.722 
ATOM   4206  OP2  DA A 205     -56.997   4.147  53.178 
ATOM   4207  O5'  DA A 205     -57.316   2.079  51.780 
ATOM   4208  C5'  DA A 205     -56.638   0.922  51.254 
ATOM   4209  C4'  DA A 205     -57.039  -0.313  52.036 
ATOM   4210  O4'  DA A 205     -56.192  -0.532  53.201 
ATOM   4211  C3'  DA A 205     -58.457  -0.308  52.607 
ATOM   4212  O3'  DA A 205     -58.989  -1.626  52.529 
ATOM   4213  C2'  DA A 205     -58.280   0.056  54.081 
ATOM   4214  C1'  DA A 205     -57.027  -0.782  54.321 
ATOM   4215  N9   DA A 205     -56.278  -0.401  55.550 
ATOM   4216  C8   DA A 205     -56.123   0.840  56.099 
ATOM   4217  N7   DA A 205     -55.410   0.848  57.183 
ATOM   4218  C5   DA A 205     -55.066  -0.483  57.367 
ATOM   4219  C6   DA A 205     -54.306  -1.138  58.352 
ATOM   4220  N6   DA A 205     -53.730  -0.505  59.384 
ATOM   4221  N1   DA A 205     -54.161  -2.470  58.237 
ATOM   4222  C2   DA A 205     -54.735  -3.093  57.210 
ATOM   4223  N3   DA A 205     -55.463  -2.591  56.235 
ATOM   4224  C4   DA A 205     -55.593  -1.256  56.374 
ATOM   4225  P    DT A 206     -60.528  -1.817  52.129 
ATOM   4226  OP1  DT A 206     -60.666  -1.787  50.656 
ATOM   4227  OP2  DT A 206     -61.359  -0.850  52.879 
ATOM   4228  O5'  DT A 206     -60.811  -3.298  52.667 
ATOM   4229  C5'  DT A 206     -59.729  -4.248  52.697 
ATOM   4230  C4'  DT A 206     -59.750  -5.016  54.005 
ATOM   4231  O4'  DT A 206     -58.993  -4.346  55.053 
ATOM   4232  C3'  DT A 206     -61.129  -5.233  54.627 
ATOM   4233  O3'  DT A 206     -61.165  -6.521  55.230 
ATOM   4234  C2'  DT A 206     -61.228  -4.177  55.727 
ATOM   4235  C1'  DT A 206     -59.792  -4.306  56.226 
ATOM   4236  N1   DT A 206     -59.340  -3.155  57.056 
ATOM   4237  C2   DT A 206     -58.473  -3.429  58.086 
ATOM   4238  O2   DT A 206     -58.073  -4.553  58.335 
ATOM   4239  N3   DT A 206     -58.076  -2.337  58.833 
ATOM   4240  C4   DT A 206     -58.465  -1.027  58.640 
ATOM   4241  O4   DT A 206     -58.042  -0.133  59.375 
ATOM   4242  C5   DT A 206     -59.376  -0.840  57.534 
ATOM   4243  C7   DT A 206     -59.849   0.557  57.255 
ATOM   4244  C6   DT A 206     -59.778  -1.884  56.792 
ATOM   4245  P    DC A 207     -62.497  -7.399  55.108 
ATOM   4246  OP1  DC A 207     -62.497  -8.121  53.816 
ATOM   4247  OP2  DC A 207     -63.677  -6.549  55.377 
ATOM   4248  O5'  DC A 207     -62.300  -8.440  56.307 
ATOM   4249  C5'  DC A 207     -60.965  -8.818  56.690 
ATOM   4250  C4'  DC A 207     -60.842  -8.827  58.201 
ATOM   4251  O4'  DC A 207     -60.466  -7.525  58.734 
ATOM   4252  C3'  DC A 207     -62.114  -9.186  58.970 
ATOM   4253  O3'  DC A 207     -61.758  -9.953  60.114 
ATOM   4254  C2'  DC A 207     -62.674  -7.844  59.440 
ATOM   4255  C1'  DC A 207     -61.335  -7.214  59.812 
ATOM   4256  N1   DC A 207     -61.388  -5.732  59.951 
ATOM   4257  C2   DC A 207     -60.577  -5.140  60.916 
ATOM   4258  O2   DC A 207     -59.852  -5.863  61.609 
ATOM   4259  N3   DC A 207     -60.612  -3.791  61.058 
ATOM   4260  C4   DC A 207     -61.411  -3.044  60.286 
ATOM   4261  N4   DC A 207     -61.409  -1.731  60.464 
ATOM   4262  C5   DC A 207     -62.254  -3.632  59.289 
ATOM   4263  C6   DC A 207     -62.205  -4.982  59.162 
ATOM   4264  P    DA A 208     -62.688 -11.185  60.541 
ATOM   4265  OP1  DA A 208     -62.316 -12.383  59.754 
ATOM   4266  OP2  DA A 208     -64.109 -10.780  60.476 
ATOM   4267  O5'  DA A 208     -62.257 -11.390  62.069 
ATOM   4268  C5'  DA A 208     -60.915 -11.052  62.468 
ATOM   4269  C4'  DA A 208     -60.940 -10.299  63.783 
ATOM   4270  O4'  DA A 208     -61.088  -8.862  63.598 
ATOM   4271  C3'  DA A 208     -62.075 -10.666  64.739 
ATOM   4272  O3'  DA A 208     -61.586 -10.620  66.073 
ATOM   4273  C2'  DA A 208     -63.106  -9.552  64.561 
ATOM   4274  C1'  DA A 208     -62.109  -8.401  64.470 
ATOM   4275  N9   DA A 208     -62.684  -7.155  63.891 
ATOM   4276  C8   DA A 208     -63.632  -7.030  62.916 
ATOM   4277  N7   DA A 208     -63.928  -5.801  62.625 
ATOM   4278  C5   DA A 208     -63.118  -5.054  63.469 
ATOM   4279  C6   DA A 208     -62.959  -3.670  63.648 
ATOM   4280  N6   DA A 208     -63.644  -2.750  62.953 
ATOM   4281  N1   DA A 208     -62.068  -3.264  64.572 
ATOM   4282  C2   DA A 208     -61.391  -4.182  65.258 
ATOM   4283  N3   DA A 208     -61.454  -5.492  65.179 
ATOM   4284  C4   DA A 208     -62.353  -5.873  64.248 
ATOM   4285  P    DA A 209     -62.068 -11.737  67.115 
ATOM   4286  OP1  DA A 209     -61.234 -12.950  66.963 
ATOM   4287  OP2  DA A 209     -63.529 -11.933  66.990 
ATOM   4288  O5'  DA A 209     -61.739 -11.029  68.511 
ATOM   4289  C5'  DA A 209     -60.641 -10.100  68.581 
ATOM   4290  C4'  DA A 209     -61.048  -8.875  69.377 
ATOM   4291  O4'  DA A 209     -61.665  -7.853  68.545 
ATOM   4292  C3'  DA A 209     -62.070  -9.114  70.487 
ATOM   4293  O3'  DA A 209     -61.755  -8.274  71.591 
ATOM   4294  C2'  DA A 209     -63.402  -8.654  69.893 
ATOM   4295  C1'  DA A 209     -62.859  -7.420  69.178 
ATOM   4296  N9   DA A 209     -63.772  -6.886  68.130 
ATOM   4297  C8   DA A 209     -64.608  -7.577  67.300 
ATOM   4298  N7   DA A 209     -65.283  -6.824  66.487 
ATOM   4299  C5   DA A 209     -64.863  -5.538  66.799 
ATOM   4300  C6   DA A 209     -65.210  -4.277  66.284 
ATOM   4301  N6   DA A 209     -66.102  -4.101  65.299 
ATOM   4302  N1   DA A 209     -64.605  -3.201  66.821 
ATOM   4303  C2   DA A 209     -63.720  -3.383  67.799 
ATOM   4304  N3   DA A 209     -63.319  -4.504  68.359 
ATOM   4305  C4   DA A 209     -63.939  -5.566  67.804 
ATOM   4306  P    DG A 210     -61.917  -8.850  73.076 
ATOM   4307  OP1  DG A 210     -60.705  -9.614  73.447 
ATOM   4308  OP2  DG A 210     -63.202  -9.575  73.189 
ATOM   4309  O5'  DG A 210     -61.986  -7.500  73.933 
ATOM   4310  C5'  DG A 210     -61.288  -6.334  73.456 
ATOM   4311  C4'  DG A 210     -62.166  -5.108  73.606 
ATOM   4312  O4'  DG A 210     -63.017  -4.889  72.445 
ATOM   4313  C3'  DG A 210     -63.143  -5.128  74.781 
ATOM   4314  O3'  DG A 210     -63.242  -3.816  75.321 
ATOM   4315  C2'  DG A 210     -64.488  -5.501  74.160 
ATOM   4316  C1'  DG A 210     -64.341  -4.654  72.899 
ATOM   4317  N9   DG A 210     -65.280  -5.036  71.807 
ATOM   4318  C8   DG A 210     -65.759  -6.282  71.466 
ATOM   4319  N7   DG A 210     -66.579  -6.277  70.443 
ATOM   4320  C5   DG A 210     -66.649  -4.933  70.082 
ATOM   4321  C6   DG A 210     -67.381  -4.304  69.041 
ATOM   4322  O6   DG A 210     -68.129  -4.812  68.211 
ATOM   4323  N1   DG A 210     -67.164  -2.919  69.028 
ATOM   4324  C2   DG A 210     -66.347  -2.233  69.905 
ATOM   4325  N2   DG A 210     -66.273  -0.911  69.726 
ATOM   4326  N3   DG A 210     -65.660  -2.824  70.881 
ATOM   4327  C4   DG A 210     -65.860  -4.167  70.907 
ATOM   4328  P    DA A 211     -63.334  -3.635  76.909 
ATOM   4329  OP1  DA A 211     -61.973  -3.656  77.490 
ATOM   4330  OP2  DA A 211     -64.294  -4.614  77.465 
ATOM   4331  O5'  DA A 211     -63.945  -2.160  77.023 
ATOM   4332  C5'  DA A 211     -63.651  -1.200  75.990 
ATOM   4333  C4'  DA A 211     -64.909  -0.442  75.614 
ATOM   4334  O4'  DA A 211     -65.670  -1.112  74.569 
ATOM   4335  C3'  DA A 211     -65.925  -0.241  76.739 
ATOM   4336  O3'  DA A 211     -66.521   1.043  76.596 
ATOM   4337  C2'  DA A 211     -66.994  -1.303  76.489 
ATOM   4338  C1'  DA A 211     -67.031  -1.164  74.971 
ATOM   4339  N9   DA A 211     -67.672  -2.317  74.279 
ATOM   4340  C8   DA A 211     -67.646  -3.638  74.628 
ATOM   4341  N7   DA A 211     -68.307  -4.406  73.819 
ATOM   4342  C5   DA A 211     -68.809  -3.535  72.863 
ATOM   4343  C6   DA A 211     -69.603  -3.736  71.722 
ATOM   4344  N6   DA A 211     -70.050  -4.939  71.334 
ATOM   4345  N1   DA A 211     -69.922  -2.651  70.992 
ATOM   4346  C2   DA A 211     -69.475  -1.459  71.382 
ATOM   4347  N3   DA A 211     -68.731  -1.151  72.422 
ATOM   4348  C4   DA A 211     -68.427  -2.253  73.136 
ATOM   4349  P    DA A 212     -66.820   1.911  77.907 
ATOM   4350  OP1  DA A 212     -65.596   2.642  78.307 
ATOM   4351  OP2  DA A 212     -67.429   1.050  78.944 
ATOM   4352  O5'  DA A 212     -67.910   2.946  77.360 
ATOM   4353  C5'  DA A 212     -67.870   3.334  75.974 
ATOM   4354  C4'  DA A 212     -69.271   3.333  75.394 
ATOM   4355  O4'  DA A 212     -69.653   2.032  74.864 
ATOM   4356  C3'  DA A 212     -70.395   3.677  76.371 
ATOM   4357  O3'  DA A 212     -71.382   4.441  75.688 
ATOM   4358  C2'  DA A 212     -71.002   2.328  76.753 
ATOM   4359  C1'  DA A 212     -70.942   1.707  75.361 
ATOM   4360  N9   DA A 212     -71.078   0.223  75.360 
ATOM   4361  C8   DA A 212     -70.630  -0.670  76.290 
ATOM   4362  N7   DA A 212     -70.905  -1.906  76.007 
ATOM   4363  C5   DA A 212     -71.586  -1.828  74.799 
ATOM   4364  C6   DA A 212     -72.150  -2.807  73.965 
ATOM   4365  N6   DA A 212     -72.115  -4.119  74.237 
ATOM   4366  N1   DA A 212     -72.754  -2.387  72.838 
ATOM   4367  C2   DA A 212     -72.785  -1.082  72.574 
ATOM   4368  N3   DA A 212     -72.295  -0.081  73.273 
ATOM   4369  C4   DA A 212     -71.697  -0.528  74.395 
ATOM   4370  P    DA A 213     -72.084   5.661  76.450 
ATOM   4371  OP1  DA A 213     -71.231   6.867  76.345 
ATOM   4372  OP2  DA A 213     -72.452   5.244  77.821 
ATOM   4373  O5'  DA A 213     -73.407   5.861  75.574 
ATOM   4374  C5'  DA A 213     -73.374   5.531  74.173 
ATOM   4375  C4'  DA A 213     -74.628   4.769  73.789 
ATOM   4376  O4'  DA A 213     -74.484   3.333  73.978 
ATOM   4377  C3'  DA A 213     -75.888   5.121  74.580 
ATOM   4378  O3'  DA A 213     -77.008   5.072  73.706 
ATOM   4379  C2'  DA A 213     -76.025   3.999  75.609 
ATOM   4380  C1'  DA A 213     -75.622   2.858  74.680 
ATOM   4381  N9   DA A 213     -75.237   1.610  75.397 
ATOM   4382  C8   DA A 213     -74.597   1.484  76.597 
ATOM   4383  N7   DA A 213     -74.401   0.255  76.960 
ATOM   4384  C5   DA A 213     -74.949  -0.492  75.926 
ATOM   4385  C6   DA A 213     -75.060  -1.875  75.711 
ATOM   4386  N6   DA A 213     -74.600  -2.797  76.570 
ATOM   4387  N1   DA A 213     -75.663  -2.280  74.578 
ATOM   4388  C2   DA A 213     -76.118  -1.360  73.728 
ATOM   4389  N3   DA A 213     -76.072  -0.049  73.822 
ATOM   4390  C4   DA A 213     -75.464   0.330  74.965 
ATOM   4391  P    DT A 214     -78.157   6.177  73.853 
ATOM   4392  OP1  DT A 214     -77.768   7.398  73.113 
ATOM   4393  OP2  DT A 214     -78.486   6.362  75.284 
ATOM   4394  O5'  DT A 214     -79.380   5.463  73.108 
ATOM   4395  C5'  DT A 214     -79.103   4.544  72.035 
ATOM   4396  C4'  DT A 214     -79.974   3.311  72.172 
ATOM   4397  O4'  DT A 214     -79.361   2.287  73.008 
ATOM   4398  C3'  DT A 214     -81.347   3.533  72.807 
ATOM   4399  O3'  DT A 214     -82.294   2.689  72.163 
ATOM   4400  C2'  DT A 214     -81.183   3.066  74.254 
ATOM   4401  C1'  DT A 214     -80.327   1.841  73.948 
ATOM   4402  N1   DT A 214     -79.603   1.305  75.135 
ATOM   4403  C2   DT A 214     -79.432  -0.056  75.201 
ATOM   4404  O2   DT A 214     -79.841  -0.818  74.343 
ATOM   4405  N3   DT A 214     -78.757  -0.516  76.316 
ATOM   4406  C4   DT A 214     -78.252   0.255  77.343 
ATOM   4407  O4   DT A 214     -77.665  -0.271  78.291 
ATOM   4408  C5   DT A 214     -78.481   1.671  77.184 
ATOM   4409  C7   DT A 214     -77.964   2.583  78.258 
ATOM   4410  C6   DT A 214     -79.134   2.146  76.110 
ATOM   4411  P    DA A 215     -83.762   3.254  71.868 
ATOM   4412  OP1  DA A 215     -83.751   4.028  70.605 
ATOM   4413  OP2  DA A 215     -84.268   3.968  73.061 
ATOM   4414  O5'  DA A 215     -84.587   1.899  71.662 
ATOM   4415  C5'  DA A 215     -83.909   0.743  71.137 
ATOM   4416  C4'  DA A 215     -84.310  -0.492  71.919 
ATOM   4417  O4'  DA A 215     -83.463  -0.711  73.084 
ATOM   4418  C3'  DA A 215     -85.728  -0.487  72.490 
ATOM   4419  O3'  DA A 215     -86.260  -1.805  72.411 
ATOM   4420  C2'  DA A 215     -85.551  -0.123  73.964 
ATOM   4421  C1'  DA A 215     -84.298  -0.961  74.204 
ATOM   4422  N9   DA A 215     -83.549  -0.580  75.433 
ATOM   4423  C8   DA A 215     -83.394   0.661  75.982 
ATOM   4424  N7   DA A 215     -82.681   0.669  77.065 
ATOM   4425  C5   DA A 215     -82.337  -0.662  77.250 
ATOM   4426  C6   DA A 215     -81.578  -1.317  78.235 
ATOM   4427  N6   DA A 215     -81.001  -0.684  79.267 
ATOM   4428  N1   DA A 215     -81.432  -2.650  78.119 
ATOM   4429  C2   DA A 215     -82.006  -3.272  77.092 
ATOM   4430  N3   DA A 215     -82.734  -2.770  76.118 
ATOM   4431  C4   DA A 215     -82.864  -1.435  76.257 
ATOM   4432  P    DT A 216     -87.799  -1.997  72.012 
ATOM   4433  OP1  DT A 216     -87.937  -1.966  70.539 
ATOM   4434  OP2  DT A 216     -88.630  -1.029  72.761 
ATOM   4435  O5'  DT A 216     -88.082  -3.477  72.550 
ATOM   4436  C5'  DT A 216     -87.000  -4.427  72.580 
ATOM   4437  C4'  DT A 216     -87.021  -5.195  73.887 
ATOM   4438  O4'  DT A 216     -86.265  -4.525  74.936 
ATOM   4439  C3'  DT A 216     -88.400  -5.412  74.509 
ATOM   4440  O3'  DT A 216     -88.436  -6.700  75.113 
ATOM   4441  C2'  DT A 216     -88.500  -4.356  75.610 
ATOM   4442  C1'  DT A 216     -87.063  -4.486  76.109 
ATOM   4443  N1   DT A 216     -86.611  -3.334  76.938 
ATOM   4444  C2   DT A 216     -85.744  -3.608  77.969 
ATOM   4445  O2   DT A 216     -85.345  -4.732  78.218 
ATOM   4446  N3   DT A 216     -85.347  -2.516  78.716 
ATOM   4447  C4   DT A 216     -85.736  -1.206  78.522 
ATOM   4448  O4   DT A 216     -85.314  -0.312  79.257 
ATOM   4449  C5   DT A 216     -86.647  -1.019  77.417 
ATOM   4450  C7   DT A 216     -87.120   0.377  77.137 
ATOM   4451  C6   DT A 216     -87.049  -2.063  76.675 
ATOM   4452  P    DC A 217     -89.768  -7.578  74.991 
ATOM   4453  OP1  DC A 217     -89.768  -8.300  73.698 
ATOM   4454  OP2  DC A 217     -90.949  -6.728  75.259 
ATOM   4455  O5'  DC A 217     -89.571  -8.619  76.189 
ATOM   4456  C5'  DC A 217     -88.236  -8.998  76.573 
ATOM   4457  C4'  DC A 217     -88.114  -9.006  78.083 
ATOM   4458  O4'  DC A 217     -87.737  -7.704  78.617 
ATOM   4459  C3'  DC A 217     -89.385  -9.365  78.852 
ATOM   4460  O3'  DC A 217     -89.030 -10.132  79.996 
ATOM   4461  C2'  DC A 217     -89.945  -8.023  79.323 
ATOM   4462  C1'  DC A 217     -88.606  -7.394  79.695 
ATOM   4463  N1   DC A 217     -88.660  -5.911  79.834 
ATOM   4464  C2   DC A 217     -87.848  -5.319  80.798 
ATOM   4465  O2   DC A 217     -87.123  -6.042  81.492 
ATOM   4466  N3   DC A 217     -87.883  -3.970  80.941 
ATOM   4467  C4   DC A 217     -88.682  -3.223  80.169 
ATOM   4468  N4   DC A 217     -88.680  -1.910  80.347 
ATOM   4469  C5   DC A 217     -89.525  -3.811  79.172 
ATOM   4470  C6   DC A 217     -89.476  -5.162  79.045 
ATOM   4471  P    DT A 218     -89.959 -11.364  80.424 
ATOM   4472  OP1  DT A 218     -89.587 -12.562  79.637 
ATOM   4473  OP2  DT A 218     -91.380 -10.959  80.359 
ATOM   4474  O5'  DT A 218     -89.528 -11.570  81.951 
ATOM   4475  C5'  DT A 218     -88.186 -11.231  82.350 
ATOM   4476  C4'  DT A 218     -88.211 -10.478  83.666 
ATOM   4477  O4'  DT A 218     -88.359  -9.041  83.480 
ATOM   4478  C3'  DT A 218     -89.346 -10.845  84.621 
ATOM   4479  O3'  DT A 218     -88.857 -10.799  85.956 
ATOM   4480  C2'  DT A 218     -90.377  -9.731  84.443 
ATOM   4481  C1'  DT A 218     -89.380  -8.580  84.352 
ATOM   4482  N1   DT A 218     -89.955  -7.334  83.773 
ATOM   4483  C2   DT A 218     -89.487  -6.140  84.269 
ATOM   4484  O2   DT A 218     -88.640  -6.071  85.143 
ATOM   4485  N3   DT A 218     -90.044  -5.007  83.710 
ATOM   4486  C4   DT A 218     -91.005  -4.969  82.720 
ATOM   4487  O4   DT A 218     -91.427  -3.891  82.297 
ATOM   4488  C5   DT A 218     -91.432  -6.271  82.265 
ATOM   4489  C7   DT A 218     -92.477  -6.321  81.187 
ATOM   4490  C6   DT A 218     -90.909  -7.389  82.791 
ATOM   4491  P    DC A 219     -89.339 -11.916  86.998 
ATOM   4492  OP1  DC A 219     -88.505 -13.129  86.845 
ATOM   4493  OP2  DC A 219     -90.800 -12.112  86.872 
ATOM   4494  O5'  DC A 219     -89.010 -11.208  88.394 
ATOM   4495  C5'  DC A 219     -87.912 -10.279  88.464 
ATOM   4496  C4'  DC A 219     -88.319  -9.054  89.259 
ATOM   4497  O4'  DC A 219     -88.936  -8.032  88.427 
ATOM   4498  C3'  DC A 219     -89.342  -9.293  90.370 
ATOM   4499  O3'  DC A 219     -89.026  -8.453  91.474 
ATOM   4500  C2'  DC A 219     -90.673  -8.833  89.776 
ATOM   4501  C1'  DC A 219     -90.130  -7.600  89.060 
ATOM   4502  N1   DC A 219     -91.043  -7.065  88.012 
ATOM   4503  C2   DC A 219     -91.077  -5.686  87.823 
ATOM   4504  O2   DC A 219     -90.356  -4.969  88.526 
ATOM   4505  N3   DC A 219     -91.904  -5.178  86.872 
ATOM   4506  C4   DC A 219     -92.670  -5.989  86.131 
ATOM   4507  N4   DC A 219     -93.459  -5.446  85.217 
ATOM   4508  C5   DC A 219     -92.650  -7.410  86.311 
ATOM   4509  C6   DC A 219     -91.818  -7.898  87.266 
ATOM   4510  P    DA A 220     -89.188  -9.029  92.959 
ATOM   4511  OP1  DA A 220     -87.976  -9.793  93.329 
ATOM   4512  OP2  DA A 220     -90.473  -9.755  93.072 
ATOM   4513  O5'  DA A 220     -89.257  -7.679  93.815 
ATOM   4514  C5'  DA A 220     -88.559  -6.513  93.339 
ATOM   4515  C4'  DA A 220     -89.437  -5.287  93.489 
ATOM   4516  O4'  DA A 220     -90.288  -5.068  92.328 
ATOM   4517  C3'  DA A 220     -90.414  -5.307  94.664 
ATOM   4518  O3'  DA A 220     -90.513  -3.995  95.203 
ATOM   4519  C2'  DA A 220     -91.760  -5.680  94.042 
ATOM   4520  C1'  DA A 220     -91.612  -4.833  92.782 
ATOM   4521  N9   DA A 220     -92.551  -5.215  91.690 
ATOM   4522  C8   DA A 220     -93.015  -6.457  91.367 
ATOM   4523  N7   DA A 220     -93.828  -6.467  90.356 
ATOM   4524  C5   DA A 220     -93.911  -5.134  89.980 
ATOM   4525  C6   DA A 220     -94.621  -4.479  88.961 
ATOM   4526  N6   DA A 220     -95.422  -5.112  88.092 
ATOM   4527  N1   DA A 220     -94.479  -3.144  88.865 
ATOM   4528  C2   DA A 220     -93.681  -2.519  89.731 
ATOM   4529  N3   DA A 220     -92.972  -3.021  90.718 
ATOM   4530  C4   DA A 220     -93.132  -4.359  90.791 
ATOM   4531  P    DG A 221     -90.605  -3.814  96.791 
ATOM   4532  OP1  DG A 221     -89.244  -3.835  97.373 
ATOM   4533  OP2  DG A 221     -91.565  -4.793  97.348 
ATOM   4534  O5'  DG A 221     -91.216  -2.339  96.905 
ATOM   4535  C5'  DG A 221     -90.922  -1.380  95.873 
ATOM   4536  C4'  DG A 221     -92.180  -0.621  95.497 
ATOM   4537  O4'  DG A 221     -92.941  -1.291  94.452 
ATOM   4538  C3'  DG A 221     -93.196  -0.420  96.621 
ATOM   4539  O3'  DG A 221     -93.792   0.864  96.478 
ATOM   4540  C2'  DG A 221     -94.265  -1.482  96.372 
ATOM   4541  C1'  DG A 221     -94.302  -1.344  94.853 
ATOM   4542  N9   DG A 221     -94.943  -2.496  94.161 
ATOM   4543  C8   DG A 221     -94.928  -3.833  94.498 
ATOM   4544  N7   DG A 221     -95.599  -4.599  93.673 
ATOM   4545  C5   DG A 221     -96.094  -3.707  92.723 
ATOM   4546  C6   DG A 221     -96.898  -3.946  91.577 
ATOM   4547  O6   DG A 221     -97.344  -5.011  91.157 
ATOM   4548  N1   DG A 221     -97.172  -2.757  90.888 
ATOM   4549  C2   DG A 221     -96.730  -1.502  91.257 
ATOM   4550  N2   DG A 221     -97.100  -0.492  90.466 
ATOM   4551  N3   DG A 221     -95.976  -1.279  92.332 
ATOM   4552  C4   DG A 221     -95.700  -2.422  93.012 
ATOM   4553  P    DG A 222     -94.091   1.732  97.790 
ATOM   4554  OP1  DG A 222     -92.867   2.463  98.189 
ATOM   4555  OP2  DG A 222     -94.700   0.871  98.826 
ATOM   4556  O5'  DG A 222     -95.181   2.767  97.242 
ATOM   4557  C5'  DG A 222     -95.141   3.155  95.856 
ATOM   4558  C4'  DG A 222     -96.542   3.154  95.277 
ATOM   4559  O4'  DG A 222     -96.924   1.852  94.747 
ATOM   4560  C3'  DG A 222     -97.666   3.498  96.254 
ATOM   4561  O3'  DG A 222     -98.653   4.262  95.571 
ATOM   4562  C2'  DG A 222     -98.274   2.149  96.636 
ATOM   4563  C1'  DG A 222     -98.213   1.528  95.244 
ATOM   4564  N9   DG A 222     -98.349   0.044  95.243 
ATOM   4565  C8   DG A 222     -97.904  -0.872  96.171 
ATOM   4566  N7   DG A 222     -98.189  -2.116  95.872 
ATOM   4567  C5   DG A 222     -98.870  -2.017  94.660 
ATOM   4568  C6   DG A 222     -99.430  -3.032  93.841 
ATOM   4569  O6   DG A 222     -99.438  -4.247  94.020 
ATOM   4570  N1   DG A 222    -100.033  -2.493  92.696 
ATOM   4571  C2   DG A 222    -100.087  -1.148  92.384 
ATOM   4572  N2   DG A 222    -100.707  -0.836  91.244 
ATOM   4573  N3   DG A 222     -99.561  -0.196  93.153 
ATOM   4574  C4   DG A 222     -98.973  -0.704  94.267 
ATOM   4575  P    DC A 223     -99.355   5.482  96.332 
ATOM   4576  OP1  DC A 223     -98.502   6.688  96.228 
ATOM   4577  OP2  DC A 223     -99.723   5.065  97.703 
ATOM   4578  O5'  DC A 223    -100.678   5.681  95.457 
ATOM   4579  C5'  DC A 223    -100.645   5.352  94.055 
ATOM   4580  C4'  DC A 223    -101.899   4.590  93.672 
ATOM   4581  O4'  DC A 223    -101.755   3.154  93.861 
ATOM   4582  C3'  DC A 223    -103.159   4.942  94.462 
ATOM   4583  O3'  DC A 223    -104.279   4.893  93.588 
ATOM   4584  C2'  DC A 223    -103.296   3.820  95.491 
ATOM   4585  C1'  DC A 223    -102.893   2.679  94.563 
ATOM   4586  N1   DC A 223    -102.508   1.431  95.280 
ATOM   4587  C2   DC A 223    -102.824   0.215  94.681 
ATOM   4588  O2   DC A 223    -103.405   0.220  93.589 
ATOM   4589  N3   DC A 223    -102.481  -0.935  95.318 
ATOM   4590  C4   DC A 223    -101.852  -0.898  96.499 
ATOM   4591  N4   DC A 223    -101.539  -2.046  97.081 
ATOM   4592  C5   DC A 223    -101.518   0.343  97.133 
ATOM   4593  C6   DC A 223    -101.869   1.480  96.480 
ATOM   4594  P    DT A 224    -105.428   5.998  93.736 
ATOM   4595  OP1  DT A 224    -105.039   7.219  92.996 
ATOM   4596  OP2  DT A 224    -105.757   6.183  95.166 
ATOM   4597  O5'  DT A 224    -106.651   5.284  92.991 
ATOM   4598  C5'  DT A 224    -106.374   4.365  91.918 
ATOM   4599  C4'  DT A 224    -107.245   3.132  92.055 
ATOM   4600  O4'  DT A 224    -106.633   2.108  92.890 
ATOM   4601  C3'  DT A 224    -108.618   3.354  92.689 
ATOM   4602  O3'  DT A 224    -109.565   2.510  92.046 
ATOM   4603  C2'  DT A 224    -108.454   2.887  94.136 
ATOM   4604  C1'  DT A 224    -107.598   1.662  93.830 
ATOM   4605  N1   DT A 224    -106.874   1.126  95.017 
ATOM   4606  C2   DT A 224    -106.703  -0.235  95.083 
ATOM   4607  O2   DT A 224    -107.113  -0.998  94.226 
ATOM   4608  N3   DT A 224    -106.028  -0.695  96.198 
ATOM   4609  C4   DT A 224    -105.523   0.076  97.225 
ATOM   4610  O4   DT A 224    -104.936  -0.450  98.173 
ATOM   4611  C5   DT A 224    -105.752   1.492  97.067 
ATOM   4612  C7   DT A 224    -105.235   2.404  98.140 
ATOM   4613  C6   DT A 224    -106.405   1.967  95.993 
ATOM   4614  P    DA A 225    -111.033   3.075  91.751 
ATOM   4615  OP1  DA A 225    -111.022   3.849  90.488 
ATOM   4616  OP2  DA A 225    -111.539   3.789  92.944 
ATOM   4617  O5'  DA A 225    -111.858   1.720  91.545 
ATOM   4618  C5'  DA A 225    -111.180   0.564  91.020 
ATOM   4619  C4'  DA A 225    -111.581  -0.671  91.802 
ATOM   4620  O4'  DA A 225    -110.734  -0.890  92.966 
ATOM   4621  C3'  DA A 225    -112.999  -0.667  92.373 
ATOM   4622  O3'  DA A 225    -113.531  -1.984  92.294 
ATOM   4623  C2'  DA A 225    -112.822  -0.302  93.846 
ATOM   4624  C1'  DA A 225    -111.569  -1.140  94.087 
ATOM   4625  N9   DA A 225    -110.821  -0.760  95.316 
ATOM   4626  C8   DA A 225    -110.665   0.482  95.865 
ATOM   4627  N7   DA A 225    -109.952   0.490  96.948 
ATOM   4628  C5   DA A 225    -109.608  -0.842  97.133 
ATOM   4629  C6   DA A 225    -108.849  -1.496  98.117 
ATOM   4630  N6   DA A 225    -108.272  -0.863  99.150 
ATOM   4631  N1   DA A 225    -108.704  -2.829  98.002 
ATOM   4632  C2   DA A 225    -109.278  -3.451  96.975 
ATOM   4633  N3   DA A 225    -110.005  -2.950  96.000 
ATOM   4634  C4   DA A 225    -110.135  -1.614  96.139 
ATOM   4635  P    DA A 226    -115.070  -2.176  91.895 
ATOM   4636  OP1  DA A 226    -115.208  -2.145  90.421 
ATOM   4637  OP2  DA A 226    -115.901  -1.208  92.644 
ATOM   4638  O5'  DA A 226    -115.353  -3.657  92.432 
ATOM   4639  C5'  DA A 226    -114.271  -4.606  92.462 
ATOM   4640  C4'  DA A 226    -114.292  -5.374  93.770 
ATOM   4641  O4'  DA A 226    -113.536  -4.704  94.819 
ATOM   4642  C3'  DA A 226    -115.671  -5.591  94.392 
ATOM   4643  O3'  DA A 226    -115.707  -6.879  94.995 
ATOM   4644  C2'  DA A 226    -115.771  -4.535  95.492 
ATOM   4645  C1'  DA A 226    -114.334  -4.665  95.991 
ATOM   4646  N9   DA A 226    -113.882  -3.513  96.821 
ATOM   4647  C8   DA A 226    -114.217  -2.196  96.697 
ATOM   4648  N7   DA A 226    -113.657  -1.426  97.578 
ATOM   4649  C5   DA A 226    -112.892  -2.297  98.343 
ATOM   4650  C6   DA A 226    -112.050  -2.096  99.450 
ATOM   4651  N6   DA A 226    -111.827  -0.895 100.002 
ATOM   4652  N1   DA A 226    -111.443  -3.179  99.970 
ATOM   4653  C2   DA A 226    -111.668  -4.370  99.417 
ATOM   4654  N3   DA A 226    -112.428  -4.678  98.390 
ATOM   4655  C4   DA A 226    -113.025  -3.577  97.887 
ATOM   4656  P    DT A 227    -117.039  -7.757  94.873 
ATOM   4657  OP1  DT A 227    -117.039  -8.479  93.581 
ATOM   4658  OP2  DT A 227    -118.220  -6.907  95.142 
ATOM   4659  O5'  DT A 227    -116.842  -8.798  96.072 
ATOM   4660  C5'  DT A 227    -115.507  -9.177  96.455 
ATOM   4661  C4'  DT A 227    -115.385  -9.185  97.966 
ATOM   4662  O4'  DT A 227    -115.008  -7.883  98.499 
ATOM   4663  C3'  DT A 227    -116.656  -9.544  98.735 
ATOM   4664  O3'  DT A 227    -116.301 -10.311  99.879 
ATOM   4665  C2'  DT A 227    -117.216  -8.202  99.206 
ATOM   4666  C1'  DT A 227    -115.877  -7.573  99.578 
ATOM   4667  N1   DT A 227    -115.931  -6.090  99.717 
ATOM   4668  C2   DT A 227    -115.124  -5.522 100.672 
ATOM   4669  O2   DT A 227    -114.385  -6.174 101.390 
ATOM   4670  N3   DT A 227    -115.201  -4.146 100.772 
ATOM   4671  C4   DT A 227    -115.998  -3.313 100.014 
ATOM   4672  O4   DT A 227    -115.981  -2.095 100.195 
ATOM   4673  C5   DT A 227    -116.809  -4.002  99.038 
ATOM   4674  C7   DT A 227    -117.707  -3.170  98.170 
ATOM   4675  C6   DT A 227    -116.754  -5.339  98.920 
ATOM   4676  P    DG A 228    -117.230 -11.543 100.306 
ATOM   4677  OP1  DG A 228    -116.858 -12.741  99.520 
ATOM   4678  OP2  DG A 228    -118.651 -11.138 100.241 
ATOM   4679  O5'  DG A 228    -116.799 -11.749 101.834 
ATOM   4680  C5'  DG A 228    -115.457 -11.410 102.233 
ATOM   4681  C4'  DG A 228    -115.482 -10.657 103.548 
ATOM   4682  O4'  DG A 228    -115.630  -9.220 103.363 
ATOM   4683  C3'  DG A 228    -116.617 -11.024 104.504 
ATOM   4684  O3'  DG A 228    -116.128 -10.978 105.839 
ATOM   4685  C2'  DG A 228    -117.649  -9.910 104.326 
ATOM   4686  C1'  DG A 228    -116.651  -8.759 104.235 
ATOM   4687  N9   DG A 228    -117.226  -7.513 103.656 
ATOM   4688  C8   DG A 228    -118.182  -7.368 102.674 
ATOM   4689  N7   DG A 228    -118.471  -6.121 102.390 
ATOM   4690  C5   DG A 228    -117.650  -5.388 103.245 
ATOM   4691  C6   DG A 228    -117.515  -3.984 103.400 
ATOM   4692  O6   DG A 228    -118.101  -3.084 102.806 
ATOM   4693  N1   DG A 228    -116.566  -3.666 104.382 
ATOM   4694  C2   DG A 228    -115.842  -4.585 105.117 
ATOM   4695  N2   DG A 228    -114.984  -4.080 106.007 
ATOM   4696  N3   DG A 228    -115.969  -5.903 104.969 
ATOM   4697  C4   DG A 228    -116.886  -6.227 104.022 
ATOM   4698  P    DT A 229    -116.610 -12.095 106.880 
ATOM   4699  OP1  DT A 229    -115.776 -13.308 106.728 
ATOM   4700  OP2  DT A 229    -118.071 -12.291 106.755 
ATOM   4701  O5'  DT A 229    -116.281 -11.387 108.277 
ATOM   4702  C5'  DT A 229    -115.183 -10.458 108.346 
ATOM   4703  C4'  DT A 229    -115.590  -9.233 109.142 
ATOM   4704  O4'  DT A 229    -116.207  -8.211 108.310 
ATOM   4705  C3'  DT A 229    -116.613  -9.472 110.253 
ATOM   4706  O3'  DT A 229    -116.297  -8.632 111.357 
ATOM   4707  C2'  DT A 229    -117.944  -9.012 109.658 
ATOM   4708  C1'  DT A 229    -117.402  -7.779 108.943 
ATOM   4709  N1   DT A 229    -118.314  -7.244 107.895 
ATOM   4710  C2   DT A 229    -118.336  -5.881 107.720 
ATOM   4711  O2   DT A 229    -117.652  -5.117 108.378 
ATOM   4712  N3   DT A 229    -119.195  -5.422 106.740 
ATOM   4713  C4   DT A 229    -120.012  -6.195 105.940 
ATOM   4714  O4   DT A 229    -120.740  -5.671 105.095 
ATOM   4715  C5   DT A 229    -119.919  -7.613 106.198 
ATOM   4716  C7   DT A 229    -120.776  -8.526 105.371 
ATOM   4717  C6   DT A 229    -119.093  -8.087 107.145 
ATOM   4718  P    DC A 230    -116.459  -9.208 112.842 
ATOM   4719  OP1  DC A 230    -115.248  -9.972 113.212 
ATOM   4720  OP2  DC A 230    -117.744  -9.934 112.954 
ATOM   4721  O5'  DC A 230    -116.528  -7.858 113.698 
ATOM   4722  C5'  DC A 230    -115.830  -6.692 113.222 
ATOM   4723  C4'  DC A 230    -116.708  -5.466 113.372 
ATOM   4724  O4'  DC A 230    -117.559  -5.247 112.210 
ATOM   4725  C3'  DC A 230    -117.685  -5.486 114.547 
ATOM   4726  O3'  DC A 230    -117.784  -4.174 115.086 
ATOM   4727  C2'  DC A 230    -119.031  -5.859 113.925 
ATOM   4728  C1'  DC A 230    -118.883  -5.012 112.664 
ATOM   4729  N1   DC A 230    -119.822  -5.394 111.572 
ATOM   4730  C2   DC A 230    -120.313  -4.380 110.754 
ATOM   4731  O2   DC A 230    -119.952  -3.216 110.965 
ATOM   4732  N3   DC A 230    -121.170  -4.707 109.753 
ATOM   4733  C4   DC A 230    -121.536  -5.980 109.557 
ATOM   4734  N4   DC A 230    -122.374  -6.249 108.568 
ATOM   4735  C5   DC A 230    -121.043  -7.039 110.388 
ATOM   4736  C6   DC A 230    -120.187  -6.691 111.383 
ATOM   4737  P    DG A 231    -117.876  -3.993 116.674 
ATOM   4738  OP1  DG A 231    -116.515  -4.014 117.256 
ATOM   4739  OP2  DG A 231    -118.836  -4.972 117.230 
ATOM   4740  O5'  DG A 231    -118.487  -2.518 116.788 
ATOM   4741  C5'  DG A 231    -118.193  -1.559 115.755 
ATOM   4742  C4'  DG A 231    -119.451  -0.800 115.380 
ATOM   4743  O4'  DG A 231    -120.212  -1.470 114.335 
ATOM   4744  C3'  DG A 231    -120.467  -0.599 116.504 
ATOM   4745  O3'  DG A 231    -121.063   0.685 116.361 
ATOM   4746  C2'  DG A 231    -121.536  -1.661 116.254 
ATOM   4747  C1'  DG A 231    -121.573  -1.523 114.736 
ATOM   4748  N9   DG A 231    -122.214  -2.675 114.044 
ATOM   4749  C8   DG A 231    -122.199  -4.012 114.380 
ATOM   4750  N7   DG A 231    -122.870  -4.778 113.555 
ATOM   4751  C5   DG A 231    -123.365  -3.886 112.605 
ATOM   4752  C6   DG A 231    -124.169  -4.125 111.459 
ATOM   4753  O6   DG A 231    -124.615  -5.190 111.040 
ATOM   4754  N1   DG A 231    -124.443  -2.936 110.770 
ATOM   4755  C2   DG A 231    -124.001  -1.681 111.140 
ATOM   4756  N2   DG A 231    -124.371  -0.671 110.348 
ATOM   4757  N3   DG A 231    -123.247  -1.458 112.215 
ATOM   4758  C4   DG A 231    -122.971  -2.601 112.894 
ATOM   4759  P    DT A 232    -121.362   1.553 117.672 
ATOM   4760  OP1  DT A 232    -120.138   2.284 118.072 
ATOM   4761  OP2  DT A 232    -121.972   0.692 118.709 
ATOM   4762  O5'  DT A 232    -122.452   2.588 117.125 
ATOM   4763  C5'  DT A 232    -122.412   2.976 115.739 
ATOM   4764  C4'  DT A 232    -123.813   2.975 115.159 
ATOM   4765  O4'  DT A 232    -124.195   1.673 114.630 
ATOM   4766  C3'  DT A 232    -124.937   3.319 116.137 
ATOM   4767  O3'  DT A 232    -125.924   4.083 115.453 
ATOM   4768  C2'  DT A 232    -125.545   1.970 116.519 
ATOM   4769  C1'  DT A 232    -125.484   1.349 115.126 
ATOM   4770  N1   DT A 232    -125.620  -0.135 115.125 
ATOM   4771  C2   DT A 232    -126.278  -0.701 114.061 
ATOM   4772  O2   DT A 232    -126.741  -0.047 113.143 
ATOM   4773  N3   DT A 232    -126.385  -2.079 114.095 
ATOM   4774  C4   DT A 232    -125.900  -2.913 115.081 
ATOM   4775  O4   DT A 232    -126.057  -4.134 115.002 
ATOM   4776  C5   DT A 232    -125.225  -2.225 116.156 
ATOM   4777  C7   DT A 232    -124.666  -3.061 117.271 
ATOM   4778  C6   DT A 232    -125.106  -0.888 116.148 
ATOM   4779  P    DC A 233    -126.626   5.303 116.215 
ATOM   4780  OP1  DC A 233    -125.773   6.509 116.110 
ATOM   4781  OP2  DC A 233    -126.995   4.886 117.586 
ATOM   4782  O5'  DC A 233    -127.950   5.502 115.340 
ATOM   4783  C5'  DC A 233    -127.916   5.173 113.938 
ATOM   4784  C4'  DC A 233    -129.170   4.411 113.554 
ATOM   4785  O4'  DC A 233    -129.026   2.975 113.743 
ATOM   4786  C3'  DC A 233    -130.430   4.763 114.345 
ATOM   4787  O3'  DC A 233    -131.551   4.714 113.471 
ATOM   4788  C2'  DC A 233    -130.567   3.641 115.374 
ATOM   4789  C1'  DC A 233    -130.165   2.500 114.446 
ATOM   4790  N1   DC A 233    -129.779   1.252 115.162 
ATOM   4791  C2   DC A 233    -130.095   0.036 114.563 
ATOM   4792  O2   DC A 233    -130.676   0.041 113.472 
ATOM   4793  N3   DC A 233    -129.752  -1.114 115.201 
ATOM   4794  C4   DC A 233    -129.123  -1.077 116.382 
ATOM   4795  N4   DC A 233    -128.810  -2.225 116.964 
ATOM   4796  C5   DC A 233    -128.789   0.164 117.015 
ATOM   4797  C6   DC A 233    -129.140   1.301 116.362 
ATOM   4798  P    DT A 234    -132.699   5.819 113.618 
ATOM   4799  OP1  DT A 234    -132.310   7.040 112.878 
ATOM   4800  OP2  DT A 234    -133.028   6.004 115.049 
ATOM   4801  O5'  DT A 234    -133.922   5.105 112.873 
ATOM   4802  C5'  DT A 234    -133.645   4.186 111.800 
ATOM   4803  C4'  DT A 234    -134.516   2.953 111.937 
ATOM   4804  O4'  DT A 234    -133.904   1.929 112.773 
ATOM   4805  C3'  DT A 234    -135.889   3.175 112.572 
ATOM   4806  O3'  DT A 234    -136.836   2.331 111.929 
ATOM   4807  C2'  DT A 234    -135.725   2.707 114.019 
ATOM   4808  C1'  DT A 234    -134.869   1.483 113.713 
ATOM   4809  N1   DT A 234    -134.145   0.947 114.900 
ATOM   4810  C2   DT A 234    -133.974  -0.414 114.966 
ATOM   4811  O2   DT A 234    -134.384  -1.177 114.108 
ATOM   4812  N3   DT A 234    -133.299  -0.874 116.081 
ATOM   4813  C4   DT A 234    -132.794  -0.103 117.108 
ATOM   4814  O4   DT A 234    -132.207  -0.629 118.056 
ATOM   4815  C5   DT A 234    -133.023   1.313 116.949 
ATOM   4816  C7   DT A 234    -132.506   2.225 118.023 
ATOM   4817  C6   DT A 234    -133.677   1.788 115.875 
ATOM   4818  P    DG A 235    -138.304   2.896 111.633 
ATOM   4819  OP1  DG A 235    -138.293   3.669 110.370 
ATOM   4820  OP2  DG A 235    -138.810   3.610 112.826 
ATOM   4821  O5'  DG A 235    -139.129   1.541 111.428 
ATOM   4822  C5'  DG A 235    -138.452   0.384 110.902 
ATOM   4823  C4'  DG A 235    -138.852  -0.850 111.684 
ATOM   4824  O4'  DG A 235    -138.005  -1.069 112.849 
ATOM   4825  C3'  DG A 235    -140.270  -0.846 112.255 
ATOM   4826  O3'  DG A 235    -140.803  -2.163 112.177 
ATOM   4827  C2'  DG A 235    -140.093  -0.481 113.729 
ATOM   4828  C1'  DG A 235    -138.840  -1.319 113.969 
ATOM   4829  N9   DG A 235    -138.092  -0.939 115.198 
ATOM   4830  C8   DG A 235    -137.924   0.305 115.766 
ATOM   4831  N7   DG A 235    -137.201   0.301 116.860 
ATOM   4832  C5   DG A 235    -136.866  -1.042 117.029 
ATOM   4833  C6   DG A 235    -136.094  -1.671 118.040 
ATOM   4834  O6   DG A 235    -135.537  -1.164 119.011 
ATOM   4835  N1   DG A 235    -136.003  -3.054 117.829 
ATOM   4836  C2   DG A 235    -136.583  -3.739 116.779 
ATOM   4837  N2   DG A 235    -136.378  -5.058 116.756 
ATOM   4838  N3   DG A 235    -137.307  -3.147 115.831 
ATOM   4839  C4   DG A 235    -137.404  -1.807 116.021 
ATOM   4840  P    DT A 236    -142.341  -2.355 111.777 
ATOM   4841  OP1  DT A 236    -142.479  -2.324 110.304 
ATOM   4842  OP2  DT A 236    -143.172  -1.387 112.527 
ATOM   4843  O5'  DT A 236    -142.624  -3.836 112.315 
ATOM   4844  C5'  DT A 236    -141.543  -4.785 112.345 
ATOM   4845  C4'  DT A 236    -141.563  -5.553 113.653 
ATOM   4846  O4'  DT A 236    -140.807  -4.883 114.701 
ATOM   4847  C3'  DT A 236    -142.942  -5.770 114.275 
ATOM   4848  O3'  DT A 236    -142.978  -7.058 114.878 
ATOM   4849  C2'  DT A 236    -143.042  -4.714 115.375 
ATOM   4850  C1'  DT A 236    -141.605  -4.844 115.874 
ATOM   4851  N1   DT A 236    -141.153  -3.692 116.704 
ATOM   4852  C2   DT A 236    -140.286  -3.966 117.734 
ATOM   4853  O2   DT A 236    -139.887  -5.090 117.983 
ATOM   4854  N3   DT A 236    -139.889  -2.874 118.481 
ATOM   4855  C4   DT A 236    -140.278  -1.564 118.288 
ATOM   4856  O4   DT A 236    -139.856  -0.670 119.023 
ATOM   4857  C5   DT A 236    -141.189  -1.378 117.182 
ATOM   4858  C7   DT A 236    -141.662   0.019 116.903 
ATOM   4859  C6   DT A 236    -141.591  -2.421 116.440 
ATOM   4860  P    DA A 237    -144.310  -7.936 114.756 
ATOM   4861  OP1  DA A 237    -144.310  -8.658 113.464 
ATOM   4862  OP2  DA A 237    -145.491  -7.086 115.025 
ATOM   4863  O5'  DA A 237    -144.113  -8.977 115.955 
ATOM   4864  C5'  DA A 237    -142.778  -9.356 116.338 
ATOM   4865  C4'  DA A 237    -142.656  -9.364 117.849 
ATOM   4866  O4'  DA A 237    -142.279  -8.062 118.382 
ATOM   4867  C3'  DA A 237    -143.927  -9.724 118.618 
ATOM   4868  O3'  DA A 237    -143.572 -10.490 119.761 
ATOM   4869  C2'  DA A 237    -144.487  -8.381 119.088 
ATOM   4870  C1'  DA A 237    -143.148  -7.752 119.460 
ATOM   4871  N9   DA A 237    -143.202  -6.270 119.599 
ATOM   4872  C8   DA A 237    -143.959  -5.378 118.893 
ATOM   4873  N7   DA A 237    -143.783  -4.143 119.250 
ATOM   4874  C5   DA A 237    -142.841  -4.219 120.267 
ATOM   4875  C6   DA A 237    -142.228  -3.239 121.065 
ATOM   4876  N6   DA A 237    -142.487  -1.929 120.958 
ATOM   4877  N1   DA A 237    -141.336  -3.658 121.982 
ATOM   4878  C2   DA A 237    -141.082  -4.962 122.085 
ATOM   4879  N3   DA A 237    -141.590  -5.962 121.399 
ATOM   4880  C4   DA A 237    -142.480  -5.517 120.488 
ATOM   4881  P    DT A 238    -144.501 -11.722 120.189 
ATOM   4882  OP1  DT A 238    -144.130 -12.920 119.402 
ATOM   4883  OP2  DT A 238    -145.922 -11.318 120.124 
ATOM   4884  O5'  DT A 238    -144.070 -11.928 121.716 
ATOM   4885  C5'  DT A 238    -142.728 -11.589 122.116 
ATOM   4886  C4'  DT A 238    -142.753 -10.836 123.431 
ATOM   4887  O4'  DT A 238    -142.901  -9.399 123.246 
ATOM   4888  C3'  DT A 238    -143.888 -11.203 124.387 
ATOM   4889  O3'  DT A 238    -143.399 -11.157 125.721 
ATOM   4890  C2'  DT A 238    -144.920 -10.089 124.209 
ATOM   4891  C1'  DT A 238    -143.922  -8.938 124.118 
ATOM   4892  N1   DT A 238    -144.497  -7.692 123.539 
ATOM   4893  C2   DT A 238    -144.030  -6.498 124.034 
ATOM   4894  O2   DT A 238    -143.182  -6.430 124.909 
ATOM   4895  N3   DT A 238    -144.586  -5.365 123.475 
ATOM   4896  C4   DT A 238    -145.547  -5.328 122.485 
ATOM   4897  O4   DT A 238    -145.969  -4.249 122.063 
ATOM   4898  C5   DT A 238    -145.974  -6.629 122.030 
ATOM   4899  C7   DT A 238    -147.019  -6.679 120.953 
ATOM   4900  C6   DT A 238    -145.451  -7.747 122.556 
ATOM   4901  P    DA A 239    -143.881 -12.274 126.763 
ATOM   4902  OP1  DA A 239    -143.047 -13.487 126.611 
ATOM   4903  OP2  DA A 239    -145.342 -12.470 126.638 
ATOM   4904  O5'  DA A 239    -143.552 -11.566 128.159 
ATOM   4905  C5'  DA A 239    -142.454 -10.637 128.229 
ATOM   4906  C4'  DA A 239    -142.861  -9.413 129.025 
ATOM   4907  O4'  DA A 239    -143.478  -8.390 128.192 
ATOM   4908  C3'  DA A 239    -143.884  -9.651 130.135 
ATOM   4909  O3'  DA A 239    -143.568  -8.811 131.239 
ATOM   4910  C2'  DA A 239    -145.215  -9.191 129.541 
ATOM   4911  C1'  DA A 239    -144.673  -7.958 128.826 
ATOM   4912  N9   DA A 239    -145.585  -7.423 127.777 
ATOM   4913  C8   DA A 239    -146.422  -8.114 126.948 
ATOM   4914  N7   DA A 239    -147.096  -7.361 126.135 
ATOM   4915  C5   DA A 239    -146.677  -6.075 126.447 
ATOM   4916  C6   DA A 239    -147.023  -4.814 125.932 
ATOM   4917  N6   DA A 239    -147.915  -4.638 124.947 
ATOM   4918  N1   DA A 239    -146.418  -3.739 126.469 
ATOM   4919  C2   DA A 239    -145.533  -3.920 127.447 
ATOM   4920  N3   DA A 239    -145.132  -5.041 128.006 
ATOM   4921  C4   DA A 239    -145.752  -6.103 127.452 
ATOM   4922  P    DG A 240    -143.730  -9.387 132.724 
ATOM   4923  OP1  DG A 240    -142.519 -10.151 133.095 
ATOM   4924  OP2  DG A 240    -145.015 -10.113 132.837 
ATOM   4925  O5'  DG A 240    -143.799  -8.037 133.581 
ATOM   4926  C5'  DG A 240    -143.101  -6.871 133.104 
ATOM   4927  C4'  DG A 240    -143.979  -5.645 133.254 
ATOM   4928  O4'  DG A 240    -144.830  -5.426 132.093 
ATOM   4929  C3'  DG A 240    -144.956  -5.665 134.429 
ATOM   4930  O3'  DG A 240    -145.055  -4.353 134.969 
ATOM   4931  C2'  DG A 240    -146.302  -6.038 133.807 
ATOM   4932  C1'  DG A 240    -146.155  -5.191 132.547 
ATOM   4933  N9   DG A 240    -147.093  -5.573 131.455 
ATOM   4934  C8   DG A 240    -147.572  -6.819 131.114 
ATOM   4935  N7   DG A 240    -148.392  -6.814 130.091 
ATOM   4936  C5   DG A 240    -148.462  -5.470 129.729 
ATOM   4937  C6   DG A 240    -149.194  -4.841 128.689 
ATOM   4938  O6   DG A 240    -149.943  -5.349 127.859 
ATOM   4939  N1   DG A 240    -148.977  -3.456 128.676 
ATOM   4940  C2   DG A 240    -148.160  -2.770 129.553 
ATOM   4941  N2   DG A 240    -148.087  -1.448 129.374 
ATOM   4942  N3   DG A 240    -147.473  -3.361 130.529 
ATOM   4943  C4   DG A 240    -147.673  -4.705 130.555 
ATOM   4944  P    DT A 241    -145.147  -4.172 136.557 
ATOM   4945  OP1  DT A 241    -143.786  -4.193 137.138 
ATOM   4946  OP2  DT A 241    -146.107  -5.151 137.113 
ATOM   4947  O5'  DT A 241    -145.758  -2.697 136.671 
ATOM   4948  C5'  DT A 241    -145.464  -1.738 135.638 
ATOM   4949  C4'  DT A 241    -146.722  -0.979 135.262 
ATOM   4950  O4'  DT A 241    -147.483  -1.649 134.217 
ATOM   4951  C3'  DT A 241    -147.738  -0.778 136.387 
ATOM   4952  O3'  DT A 241    -148.334   0.506 136.244 
ATOM   4953  C2'  DT A 241    -148.808  -1.840 136.137 
ATOM   4954  C1'  DT A 241    -148.844  -1.702 134.619 
ATOM   4955  N1   DT A 241    -149.485  -2.854 133.927 
ATOM   4956  C2   DT A 241    -150.203  -2.580 132.788 
ATOM   4957  O2   DT A 241    -150.329  -1.455 132.338 
ATOM   4958  N3   DT A 241    -150.785  -3.673 132.174 
ATOM   4959  C4   DT A 241    -150.708  -4.985 132.596 
ATOM   4960  O4   DT A 241    -151.271  -5.880 131.963 
ATOM   4961  C5   DT A 241    -149.933  -5.173 133.800 
ATOM   4962  C7   DT A 241    -149.799  -6.571 134.328 
ATOM   4963  C6   DT A 241    -149.357  -4.128 134.417 
ATOM   4964  P    DG A 242    -148.633   1.374 137.555 
ATOM   4965  OP1  DG A 242    -147.409   2.105 137.954 
ATOM   4966  OP2  DG A 242    -149.243   0.512 138.592 
ATOM   4967  O5'  DG A 242    -149.723   2.409 137.008 
ATOM   4968  C5'  DG A 242    -149.683   2.797 135.621 
ATOM   4969  C4'  DG A 242    -151.084   2.796 135.042 
ATOM   4970  O4'  DG A 242    -151.466   1.494 134.512 
ATOM   4971  C3'  DG A 242    -152.208   3.140 136.019 
ATOM   4972  O3'  DG A 242    -153.195   3.904 135.336 
ATOM   4973  C2'  DG A 242    -152.816   1.791 136.401 
ATOM   4974  C1'  DG A 242    -152.755   1.169 135.009 
ATOM   4975  N9   DG A 242    -152.891  -0.314 135.008 
ATOM   4976  C8   DG A 242    -152.447  -1.230 135.936 
ATOM   4977  N7   DG A 242    -152.731  -2.474 135.637 
ATOM   4978  C5   DG A 242    -153.412  -2.376 134.425 
ATOM   4979  C6   DG A 242    -153.972  -3.390 133.606 
ATOM   4980  O6   DG A 242    -153.981  -4.605 133.785 
ATOM   4981  N1   DG A 242    -154.575  -2.851 132.461 
ATOM   4982  C2   DG A 242    -154.629  -1.506 132.149 
ATOM   4983  N2   DG A 242    -155.250  -1.194 131.009 
ATOM   4984  N3   DG A 242    -154.103  -0.554 132.918 
ATOM   4985  C4   DG A 242    -153.515  -1.062 134.032 
ATOM   4986  P    DT A 243    -153.897   5.124 136.098 
ATOM   4987  OP1  DT A 243    -153.044   6.330 135.993 
ATOM   4988  OP2  DT A 243    -154.266   4.707 137.469 
ATOM   4989  O5'  DT A 243    -155.221   5.323 135.222 
ATOM   4990  C5'  DT A 243    -155.187   4.994 133.820 
ATOM   4991  C4'  DT A 243    -156.441   4.232 133.437 
ATOM   4992  O4'  DT A 243    -156.297   2.796 133.626 
ATOM   4993  C3'  DT A 243    -157.701   4.584 134.228 
ATOM   4994  O3'  DT A 243    -158.822   4.535 133.354 
ATOM   4995  C2'  DT A 243    -157.838   3.462 135.256 
ATOM   4996  C1'  DT A 243    -157.436   2.321 134.328 
ATOM   4997  N1   DT A 243    -157.050   1.073 135.045 
ATOM   4998  C2   DT A 243    -157.368  -0.119 134.441 
ATOM   4999  O2   DT A 243    -157.941  -0.187 133.366 
ATOM   5000  N3   DT A 243    -156.996  -1.255 135.134 
ATOM   5001  C4   DT A 243    -156.347  -1.294 136.352 
ATOM   5002  O4   DT A 243    -156.065  -2.373 136.877 
ATOM   5003  C5   DT A 243    -156.056   0.007 136.906 
ATOM   5004  C7   DT A 243    -155.351   0.054 138.230 
ATOM   5005  C6   DT A 243    -156.407   1.127 136.253 
ATOM   5006  P    DA A 244    -159.970   5.640 133.501 
ATOM   5007  OP1  DA A 244    -159.581   6.861 132.761 
ATOM   5008  OP2  DA A 244    -160.300   5.825 134.932 
ATOM   5009  O5'  DA A 244    -161.193   4.926 132.756 
ATOM   5010  C5'  DA A 244    -160.916   4.007 131.683 
ATOM   5011  C4'  DA A 244    -161.787   2.774 131.820 
ATOM   5012  O4'  DA A 244    -161.175   1.750 132.656 
ATOM   5013  C3'  DA A 244    -163.160   2.996 132.455 
ATOM   5014  O3'  DA A 244    -164.107   2.152 131.811 
ATOM   5015  C2'  DA A 244    -162.997   2.528 133.902 
ATOM   5016  C1'  DA A 244    -162.140   1.304 133.596 
ATOM   5017  N9   DA A 244    -161.416   0.768 134.783 
ATOM   5018  C8   DA A 244    -160.888   1.458 135.837 
ATOM   5019  N7   DA A 244    -160.314   0.703 136.722 
ATOM   5020  C5   DA A 244    -160.471  -0.581 136.220 
ATOM   5021  C6   DA A 244    -160.076  -1.840 136.700 
ATOM   5022  N6   DA A 244    -159.409  -2.019 137.849 
ATOM   5023  N1   DA A 244    -160.393  -2.915 135.953 
ATOM   5024  C2   DA A 244    -161.055  -2.731 134.812 
ATOM   5025  N3   DA A 244    -161.475  -1.611 134.266 
ATOM   5026  C4   DA A 244    -161.145  -0.552 135.033 
ATOM   5027  P    DT A 245    -165.575   2.717 131.516 
ATOM   5028  OP1  DT A 245    -165.564   3.490 130.253 
ATOM   5029  OP2  DT A 245    -166.081   3.431 132.709 
ATOM   5030  O5'  DT A 245    -166.400   1.362 131.310 
ATOM   5031  C5'  DT A 245    -165.723   0.205 130.785 
ATOM   5032  C4'  DT A 245    -166.123  -1.029 131.567 
ATOM   5033  O4'  DT A 245    -165.276  -1.248 132.732 
ATOM   5034  C3'  DT A 245    -167.541  -1.025 132.138 
ATOM   5035  O3'  DT A 245    -168.074  -2.342 132.059 
ATOM   5036  C2'  DT A 245    -167.364  -0.660 133.612 
ATOM   5037  C1'  DT A 245    -166.111  -1.499 133.852 
ATOM   5038  N1   DT A 245    -165.363  -1.118 135.081 
ATOM   5039  C2   DT A 245    -164.739  -2.129 135.771 
ATOM   5040  O2   DT A 245    -164.777  -3.295 135.420 
ATOM   5041  N3   DT A 245    -164.055  -1.738 136.907 
ATOM   5042  C4   DT A 245    -163.946  -0.451 137.395 
ATOM   5043  O4   DT A 245    -163.306  -0.224 138.423 
ATOM   5044  C5   DT A 245    -164.635   0.540 136.602 
ATOM   5045  C7   DT A 245    -164.567   1.966 137.064 
ATOM   5046  C6   DT A 245    -165.307   0.188 135.494 
ATOM   5047  P    DG A 246    -169.612  -2.534 131.660 
ATOM   5048  OP1  DG A 246    -169.750  -2.504 130.187 
ATOM   5049  OP2  DG A 246    -170.443  -1.567 132.409 
ATOM   5050  O5'  DG A 246    -169.895  -4.015 132.198 
ATOM   5051  C5'  DG A 246    -168.814  -4.964 132.228 
ATOM   5052  C4'  DG A 246    -168.834  -5.732 133.535 
ATOM   5053  O4'  DG A 246    -168.078  -5.062 134.584 
ATOM   5054  C3'  DG A 246    -170.213  -5.949 134.157 
ATOM   5055  O3'  DG A 246    -170.249  -7.237 134.761 
ATOM   5056  C2'  DG A 246    -170.313  -4.893 135.258 
ATOM   5057  C1'  DG A 246    -168.876  -5.023 135.757 
ATOM   5058  N9   DG A 246    -168.424  -3.871 136.586 
ATOM   5059  C8   DG A 246    -168.751  -2.538 136.477 
ATOM   5060  N7   DG A 246    -168.177  -1.772 137.373 
ATOM   5061  C5   DG A 246    -167.417  -2.662 138.130 
ATOM   5062  C6   DG A 246    -166.573  -2.423 139.247 
ATOM   5063  O6   DG A 246    -166.320  -1.359 139.805 
ATOM   5064  N1   DG A 246    -165.991  -3.611 139.712 
ATOM   5065  C2   DG A 246    -166.197  -4.864 139.168 
ATOM   5066  N2   DG A 246    -165.548  -5.871 139.758 
ATOM   5067  N3   DG A 246    -166.988  -5.087 138.121 
ATOM   5068  C4   DG A 246    -167.560  -3.945 137.658 
ATOM   5069  P    DC A 247    -171.581  -8.115 134.639 
ATOM   5070  OP1  DC A 247    -171.582  -8.837 133.346 
ATOM   5071  OP2  DC A 247    -172.762  -7.265 134.907 
ATOM   5072  O5'  DC A 247    -171.384  -9.156 135.837 
ATOM   5073  C5'  DC A 247    -170.049  -9.535 136.221 
ATOM   5074  C4'  DC A 247    -169.927  -9.543 137.731 
ATOM   5075  O4'  DC A 247    -169.550  -8.241 138.265 
ATOM   5076  C3'  DC A 247    -171.198  -9.903 138.500 
ATOM   5077  O3'  DC A 247    -170.843 -10.669 139.644 
ATOM   5078  C2'  DC A 247    -171.758  -8.560 138.971 
ATOM   5079  C1'  DC A 247    -170.419  -7.931 139.343 
ATOM   5080  N1   DC A 247    -170.473  -6.449 139.482 
ATOM   5081  C2   DC A 247    -169.661  -5.857 140.446 
ATOM   5082  O2   DC A 247    -168.936  -6.579 141.140 
ATOM   5083  N3   DC A 247    -169.696  -4.507 140.589 
ATOM   5084  C4   DC A 247    -170.495  -3.760 139.817 
ATOM   5085  N4   DC A 247    -170.493  -2.447 139.994 
ATOM   5086  C5   DC A 247    -171.338  -4.348 138.820 
ATOM   5087  C6   DC A 247    -171.289  -5.699 138.693 
ATOM   5088  P    DC A 248    -171.772 -11.901 140.071 
ATOM   5089  OP1  DC A 248    -171.401 -13.099 139.285 
ATOM   5090  OP2  DC A 248    -173.193 -11.497 140.007 
ATOM   5091  O5'  DC A 248    -171.341 -12.107 141.599 
ATOM   5092  C5'  DC A 248    -169.999 -11.768 141.998 
ATOM   5093  C4'  DC A 248    -170.024 -11.015 143.314 
ATOM   5094  O4'  DC A 248    -170.172  -9.578 143.128 
ATOM   5095  C3'  DC A 248    -171.159 -11.382 144.269 
ATOM   5096  O3'  DC A 248    -170.670 -11.337 145.604 
ATOM   5097  C2'  DC A 248    -172.191 -10.268 144.091 
ATOM   5098  C1'  DC A 248    -171.193  -9.117 144.000 
ATOM   5099  N1   DC A 248    -171.768  -7.871 143.421 
ATOM   5100  C2   DC A 248    -171.305  -6.653 143.913 
ATOM   5101  O2   DC A 248    -170.444  -6.656 144.801 
ATOM   5102  N3   DC A 248    -171.817  -5.505 143.399 
ATOM   5103  C4   DC A 248    -172.749  -5.544 142.438 
ATOM   5104  N4   DC A 248    -173.217  -4.397 141.970 
ATOM   5105  C5   DC A 248    -173.239  -6.786 141.919 
ATOM   5106  C6   DC A 248    -172.715  -7.922 142.446 
ATOM   5107  P    DG A 249    -171.152 -12.453 146.645 
ATOM   5108  OP1  DG A 249    -170.318 -13.666 146.493 
ATOM   5109  OP2  DG A 249    -172.613 -12.649 146.520 
ATOM   5110  O5'  DG A 249    -170.823 -11.745 148.042 
ATOM   5111  C5'  DG A 249    -169.725 -10.816 148.112 
ATOM   5112  C4'  DG A 249    -170.132  -9.592 148.907 
ATOM   5113  O4'  DG A 249    -170.749  -8.569 148.075 
ATOM   5114  C3'  DG A 249    -171.155  -9.830 150.018 
ATOM   5115  O3'  DG A 249    -170.839  -8.990 151.122 
ATOM   5116  C2'  DG A 249    -172.486  -9.370 149.424 
ATOM   5117  C1'  DG A 249    -171.944  -8.137 148.708 
ATOM   5118  N9   DG A 249    -172.856  -7.602 147.660 
ATOM   5119  C8   DG A 249    -173.706  -8.283 146.816 
ATOM   5120  N7   DG A 249    -174.381  -7.510 145.999 
ATOM   5121  C5   DG A 249    -173.948  -6.226 146.326 
ATOM   5122  C6   DG A 249    -174.321  -4.969 145.783 
ATOM   5123  O6   DG A 249    -175.124  -4.726 144.887 
ATOM   5124  N1   DG A 249    -173.637  -3.917 146.409 
ATOM   5125  C2   DG A 249    -172.713  -4.061 147.425 
ATOM   5126  N2   DG A 249    -172.170  -2.932 147.888 
ATOM   5127  N3   DG A 249    -172.363  -5.241 147.934 
ATOM   5128  C4   DG A 249    -173.018  -6.271 147.338 
ATOM   5129  P    DT A 250    -171.001  -9.566 152.607 
ATOM   5130  OP1  DT A 250    -169.790 -10.331 152.977 
ATOM   5131  OP2  DT A 250    -172.286 -10.292 152.719 
ATOM   5132  O5'  DT A 250    -171.070  -8.216 153.463 
ATOM   5133  C5'  DT A 250    -170.372  -7.051 152.987 
ATOM   5134  C4'  DT A 250    -171.250  -5.824 153.137 
ATOM   5135  O4'  DT A 250    -172.102  -5.605 151.976 
ATOM   5136  C3'  DT A 250    -172.227  -5.845 154.312 
ATOM   5137  O3'  DT A 250    -172.326  -4.532 154.851 
ATOM   5138  C2'  DT A 250    -173.573  -6.217 153.690 
ATOM   5139  C1'  DT A 250    -173.426  -5.370 152.430 
ATOM   5140  N1   DT A 250    -174.364  -5.752 151.338 
ATOM   5141  C2   DT A 250    -174.839  -4.740 150.539 
ATOM   5142  O2   DT A 250    -174.526  -3.572 150.691 
ATOM   5143  N3   DT A 250    -175.707  -5.133 149.538 
ATOM   5144  C4   DT A 250    -176.128  -6.420 149.277 
ATOM   5145  O4   DT A 250    -176.909  -6.649 148.351 
ATOM   5146  C5   DT A 250    -175.575  -7.413 150.169 
ATOM   5147  C7   DT A 250    -175.982  -8.841 149.955 
ATOM   5148  C6   DT A 250    -174.730  -7.059 151.150 
ATOM   5149  P    DT A 251    -172.418  -4.351 156.439 
ATOM   5150  OP1  DT A 251    -171.057  -4.372 157.021 
ATOM   5151  OP2  DT A 251    -173.378  -5.330 156.995 
ATOM   5152  O5'  DT A 251    -173.029  -2.876 156.553 
ATOM   5153  C5'  DT A 251    -172.735  -1.917 155.521 
ATOM   5154  C4'  DT A 251    -173.993  -1.158 155.145 
ATOM   5155  O4'  DT A 251    -174.754  -1.828 154.100 
ATOM   5156  C3'  DT A 251    -175.009  -0.957 156.269 
ATOM   5157  O3'  DT A 251    -175.605   0.327 156.126 
ATOM   5158  C2'  DT A 251    -176.079  -2.019 156.020 
ATOM   5159  C1'  DT A 251    -176.115  -1.881 154.501 
ATOM   5160  N1   DT A 251    -176.757  -3.033 153.809 
ATOM   5161  C2   DT A 251    -177.475  -2.759 152.671 
ATOM   5162  O2   DT A 251    -177.600  -1.634 152.221 
ATOM   5163  N3   DT A 251    -178.056  -3.852 152.057 
ATOM   5164  C4   DT A 251    -177.979  -5.164 152.479 
ATOM   5165  O4   DT A 251    -178.542  -6.059 151.846 
ATOM   5166  C5   DT A 251    -177.204  -5.352 153.682 
ATOM   5167  C7   DT A 251    -177.070  -6.750 154.210 
ATOM   5168  C6   DT A 251    -176.628  -4.307 154.299 
ATOM   5169  P    DA A 252    -175.904   1.195 157.437 
ATOM   5170  OP1  DA A 252    -174.681   1.926 157.837 
ATOM   5171  OP2  DA A 252    -176.514   0.333 158.474 
ATOM   5172  O5'  DA A 252    -176.994   2.229 156.890 
ATOM   5173  C5'  DA A 252    -176.954   2.618 155.504 
ATOM   5174  C4'  DA A 252    -178.355   2.617 154.925 
ATOM   5175  O4'  DA A 252    -178.737   1.315 154.395 
ATOM   5176  C3'  DA A 252    -179.479   2.961 155.902 
ATOM   5177  O3'  DA A 252    -180.466   3.724 155.219 
ATOM   5178  C2'  DA A 252    -180.087   1.612 156.284 
ATOM   5179  C1'  DA A 252    -180.026   0.990 154.892 
ATOM   5180  N9   DA A 252    -180.162  -0.493 154.890 
ATOM   5181  C8   DA A 252    -179.714  -1.386 155.821 
ATOM   5182  N7   DA A 252    -179.989  -2.622 155.538 
ATOM   5183  C5   DA A 252    -180.670  -2.544 154.330 
ATOM   5184  C6   DA A 252    -181.234  -3.523 153.496 
ATOM   5185  N6   DA A 252    -181.200  -4.836 153.767 
ATOM   5186  N1   DA A 252    -181.839  -3.103 152.369 
ATOM   5187  C2   DA A 252    -181.869  -1.798 152.104 
ATOM   5188  N3   DA A 252    -181.379  -0.798 152.804 
ATOM   5189  C4   DA A 252    -180.781  -1.245 153.926 
ATOM   5190  P    DA A 253    -181.168   4.945 155.980 
ATOM   5191  OP1  DA A 253    -180.315   6.151 155.876 
ATOM   5192  OP2  DA A 253    -181.537   4.528 157.351 
ATOM   5193  O5'  DA A 253    -182.492   5.144 155.105 
ATOM   5194  C5'  DA A 253    -182.458   4.815 153.703 
ATOM   5195  C4'  DA A 253    -183.712   4.053 153.320 
ATOM   5196  O4'  DA A 253    -183.568   2.617 153.508 
ATOM   5197  C3'  DA A 253    -184.972   4.405 154.110 
ATOM   5198  O3'  DA A 253    -186.093   4.356 153.236 
ATOM   5199  C2'  DA A 253    -185.109   3.283 155.139 
ATOM   5200  C1'  DA A 253    -184.707   2.142 154.211 
ATOM   5201  N9   DA A 253    -184.321   0.894 154.928 
ATOM   5202  C8   DA A 253    -183.682   0.767 156.127 
ATOM   5203  N7   DA A 253    -183.485  -0.461 156.490 
ATOM   5204  C5   DA A 253    -184.034  -1.208 155.457 
ATOM   5205  C6   DA A 253    -184.144  -2.592 155.242 
ATOM   5206  N6   DA A 253    -183.684  -3.513 156.101 
ATOM   5207  N1   DA A 253    -184.747  -2.996 154.109 
ATOM   5208  C2   DA A 253    -185.202  -2.076 153.259 
ATOM   5209  N3   DA A 253    -185.156  -0.765 153.352 
ATOM   5210  C4   DA A 253    -184.548  -0.386 154.495 
ATOM   5211  P    DC A 254    -187.241   5.461 153.383 
ATOM   5212  OP1  DC A 254    -186.852   6.682 152.644 
ATOM   5213  OP2  DC A 254    -187.571   5.646 154.814 
ATOM   5214  O5'  DC A 254    -188.464   4.747 152.639 
ATOM   5215  C5'  DC A 254    -188.187   3.828 151.566 
ATOM   5216  C4'  DC A 254    -189.058   2.595 151.703 
ATOM   5217  O4'  DC A 254    -188.446   1.571 152.538 
ATOM   5218  C3'  DC A 254    -190.431   2.817 152.337 
ATOM   5219  O3'  DC A 254    -191.378   1.973 151.694 
ATOM   5220  C2'  DC A 254    -190.268   2.349 153.784 
ATOM   5221  C1'  DC A 254    -189.411   1.125 153.478 
ATOM   5222  N1   DC A 254    -188.687   0.589 154.665 
ATOM   5223  C2   DC A 254    -188.505  -0.789 154.747 
ATOM   5224  O2   DC A 254    -188.947  -1.504 153.841 
ATOM   5225  N3   DC A 254    -187.849  -1.297 155.822 
ATOM   5226  C4   DC A 254    -187.384  -0.488 156.783 
ATOM   5227  N4   DC A 254    -186.751  -1.032 157.811 
ATOM   5228  C5   DC A 254    -187.561   0.932 156.718 
ATOM   5229  C6   DC A 254    -188.221   1.420 155.636 
ATOM   5230  P    DA A 255    -192.846   2.538 151.399 
ATOM   5231  OP1  DA A 255    -192.835   3.311 150.136 
ATOM   5232  OP2  DA A 255    -193.352   3.252 152.592 
ATOM   5233  O5'  DA A 255    -193.671   1.183 151.193 
ATOM   5234  C5'  DA A 255    -192.994   0.026 150.668 
ATOM   5235  C4'  DA A 255    -193.394  -1.209 151.450 
ATOM   5236  O4'  DA A 255    -192.547  -1.427 152.614 
ATOM   5237  C3'  DA A 255    -194.812  -1.204 152.021 
ATOM   5238  O3'  DA A 255    -195.345  -2.521 151.942 
ATOM   5239  C2'  DA A 255    -194.635  -0.839 153.494 
ATOM   5240  C1'  DA A 255    -193.383  -1.678 153.734 
ATOM   5241  N9   DA A 255    -192.634  -1.297 154.964 
ATOM   5242  C8   DA A 255    -192.478  -0.055 155.513 
ATOM   5243  N7   DA A 255    -191.765  -0.047 156.596 
ATOM   5244  C5   DA A 255    -191.421  -1.379 156.781 
ATOM   5245  C6   DA A 255    -190.662  -2.033 157.765 
ATOM   5246  N6   DA A 255    -190.085  -1.401 158.797 
ATOM   5247  N1   DA A 255    -190.517  -3.366 157.650 
ATOM   5248  C2   DA A 255    -191.091  -3.989 156.623 
ATOM   5249  N3   DA A 255    -191.818  -3.487 155.648 
ATOM   5250  C4   DA A 255    -191.948  -2.152 155.787 
ATOM   5251  P    DA A 256    -196.883  -2.713 151.543 
ATOM   5252  OP1  DA A 256    -197.021  -2.683 150.069 
ATOM   5253  OP2  DA A 256    -197.715  -1.746 152.292 
ATOM   5254  O5'  DA A 256    -197.166  -4.194 152.080 
ATOM   5255  C5'  DA A 256    -196.085  -5.143 152.110 
ATOM   5256  C4'  DA A 256    -196.105  -5.911 153.418 
ATOM   5257  O4'  DA A 256    -195.349  -5.241 154.467 
ATOM   5258  C3'  DA A 256    -197.484  -6.128 154.040 
ATOM   5259  O3'  DA A 256    -197.520  -7.416 154.643 
ATOM   5260  C2'  DA A 256    -197.584  -5.072 155.140 
ATOM   5261  C1'  DA A 256    -196.147  -5.202 155.639 
ATOM   5262  N9   DA A 256    -195.695  -4.050 156.469 
ATOM   5263  C8   DA A 256    -196.030  -2.733 156.345 
ATOM   5264  N7   DA A 256    -195.470  -1.964 157.226 
ATOM   5265  C5   DA A 256    -194.706  -2.834 157.991 
ATOM   5266  C6   DA A 256    -193.863  -2.633 159.098 
ATOM   5267  N6   DA A 256    -193.641  -1.432 159.650 
ATOM   5268  N1   DA A 256    -193.256  -3.716 159.618 
ATOM   5269  C2   DA A 256    -193.481  -4.907 159.065 
ATOM   5270  N3   DA A 256    -194.241  -5.215 158.038 
ATOM   5271  C4   DA A 256    -194.838  -4.115 157.535 
ATOM   5272  P    DC A 257    -198.852  -8.294 154.521 
ATOM   5273  OP1  DC A 257    -198.853  -9.016 153.229 
ATOM   5274  OP2  DC A 257    -200.033  -7.444 154.790 
ATOM   5275  O5'  DC A 257    -198.656  -9.335 155.720 
ATOM   5276  C5'  DC A 257    -197.320  -9.714 156.103 
ATOM   5277  C4'  DC A 257    -197.198  -9.722 157.614 
ATOM   5278  O4'  DC A 257    -196.821  -8.420 158.147 
ATOM   5279  C3'  DC A 257    -198.469 -10.082 158.383 
ATOM   5280  O3'  DC A 257    -198.114 -10.848 159.527 
ATOM   5281  C2'  DC A 257    -199.029  -8.739 158.854 
ATOM   5282  C1'  DC A 257    -197.691  -8.110 159.226 
ATOM   5283  N1   DC A 257    -197.744  -6.628 159.364 
ATOM   5284  C2   DC A 257    -196.932  -6.036 160.329 
ATOM   5285  O2   DC A 257    -196.207  -6.758 161.023 
ATOM   5286  N3   DC A 257    -196.967  -4.686 160.471 
ATOM   5287  C4   DC A 257    -197.766  -3.939 159.700 
ATOM   5288  N4   DC A 257    -197.764  -2.626 159.877 
ATOM   5289  C5   DC A 257    -198.609  -4.527 158.702 
ATOM   5290  C6   DC A 257    -198.560  -5.878 158.576 
ATOM   5291  P    DA A 258    -199.043 -12.081 159.954 
ATOM   5292  OP1  DA A 258    -198.672 -13.278 159.167 
ATOM   5293  OP2  DA A 258    -200.464 -11.676 159.889 
ATOM   5294  O5'  DA A 258    -198.612 -12.286 161.482 
ATOM   5295  C5'  DA A 258    -197.270 -11.947 161.881 
ATOM   5296  C4'  DA A 258    -197.295 -11.194 163.196 
ATOM   5297  O4'  DA A 258    -197.443  -9.757 163.011 
ATOM   5298  C3'  DA A 258    -198.430 -11.561 164.152 
ATOM   5299  O3'  DA A 258    -197.941 -11.516 165.487 
ATOM   5300  C2'  DA A 258    -199.462 -10.447 163.974 
ATOM   5301  C1'  DA A 258    -198.464  -9.296 163.883 
ATOM   5302  N9   DA A 258    -199.039  -8.050 163.304 
ATOM   5303  C8   DA A 258    -199.987  -7.926 162.329 
ATOM   5304  N7   DA A 258    -200.284  -6.697 162.038 
ATOM   5305  C5   DA A 258    -199.473  -5.950 162.882 
ATOM   5306  C6   DA A 258    -199.314  -4.565 163.061 
ATOM   5307  N6   DA A 258    -199.999  -3.646 162.367 
ATOM   5308  N1   DA A 258    -198.423  -4.159 163.985 
ATOM   5309  C2   DA A 258    -197.746  -5.077 164.671 
ATOM   5310  N3   DA A 258    -197.809  -6.388 164.592 
ATOM   5311  C4   DA A 258    -198.708  -6.769 163.661 
ATOM   5312  P    DA A 259    -198.423 -12.632 166.528 
ATOM   5313  OP1  DA A 259    -197.589 -13.846 166.376 
ATOM   5314  OP2  DA A 259    -199.884 -12.829 166.403 
ATOM   5315  O5'  DA A 259    -198.094 -11.924 167.925 
ATOM   5316  C5'  DA A 259    -196.996 -10.995 167.994 
ATOM   5317  C4'  DA A 259    -197.403  -9.771 168.790 
ATOM   5318  O4'  DA A 259    -198.020  -8.748 167.958 
ATOM   5319  C3'  DA A 259    -198.426 -10.009 169.901 
ATOM   5320  O3'  DA A 259    -198.110  -9.169 171.005 
ATOM   5321  C2'  DA A 259    -199.757  -9.550 169.306 
ATOM   5322  C1'  DA A 259    -199.215  -8.316 168.591 
ATOM   5323  N9   DA A 259    -200.127  -7.781 167.543 
ATOM   5324  C8   DA A 259    -200.964  -8.472 166.714 
ATOM   5325  N7   DA A 259    -201.638  -7.719 165.901 
ATOM   5326  C5   DA A 259    -201.219  -6.433 166.212 
ATOM   5327  C6   DA A 259    -201.565  -5.173 165.697 
ATOM   5328  N6   DA A 259    -202.457  -4.996 164.712 
ATOM   5329  N1   DA A 259    -200.961  -4.097 166.234 
ATOM   5330  C2   DA A 259    -200.075  -4.279 167.213 
ATOM   5331  N3   DA A 259    -199.674  -5.399 167.772 
ATOM   5332  C4   DA A 259    -200.294  -6.461 167.217 
ATOM   5333  P    DG A 260    -198.273  -9.746 172.490 
ATOM   5334  OP1  DG A 260    -197.061 -10.510 172.860 
ATOM   5335  OP2  DG A 260    -199.557 -10.471 172.602 
ATOM   5336  O5'  DG A 260    -198.341  -8.395 173.346 
ATOM   5337  C5'  DG A 260    -197.643  -7.230 172.869 
ATOM   5338  C4'  DG A 260    -198.521  -6.003 173.020 
ATOM   5339  O4'  DG A 260    -199.373  -5.784 171.858 
ATOM   5340  C3'  DG A 260    -199.498  -6.024 174.195 
ATOM   5341  O3'  DG A 260    -199.597  -4.711 174.734 
ATOM   5342  C2'  DG A 260    -200.844  -6.397 173.573 
ATOM   5343  C1'  DG A 260    -200.697  -5.549 172.312 
ATOM   5344  N9   DG A 260    -201.635  -5.931 171.220 
ATOM   5345  C8   DG A 260    -202.114  -7.177 170.879 
ATOM   5346  N7   DG A 260    -202.934  -7.172 169.857 
ATOM   5347  C5   DG A 260    -203.004  -5.828 169.495 
ATOM   5348  C6   DG A 260    -203.736  -5.199 168.454 
ATOM   5349  O6   DG A 260    -204.485  -5.707 167.624 
ATOM   5350  N1   DG A 260    -203.519  -3.814 168.441 
ATOM   5351  C2   DG A 260    -202.702  -3.128 169.318 
ATOM   5352  N2   DG A 260    -202.629  -1.807 169.139 
ATOM   5353  N3   DG A 260    -202.015  -3.719 170.294 
ATOM   5354  C4   DG A 260    -202.215  -5.063 170.320 
ATOM   5355  P    DC A 261    -199.689  -4.530 176.322 
ATOM   5356  OP1  DC A 261    -198.329  -4.552 176.903 
ATOM   5357  OP2  DC A 261    -200.649  -5.509 176.878 
ATOM   5358  O5'  DC A 261    -200.300  -3.055 176.436 
ATOM   5359  C5'  DC A 261    -200.006  -2.096 175.403 
ATOM   5360  C4'  DC A 261    -201.264  -1.337 175.028 
ATOM   5361  O4'  DC A 261    -202.026  -2.007 173.983 
ATOM   5362  C3'  DC A 261    -202.280  -1.136 176.152 
ATOM   5363  O3'  DC A 261    -202.876   0.148 176.009 
ATOM   5364  C2'  DC A 261    -203.350  -2.198 175.902 
ATOM   5365  C1'  DC A 261    -203.386  -2.060 174.384 
ATOM   5366  N1   DC A 261    -204.028  -3.212 173.692 
ATOM   5367  C2   DC A 261    -204.759  -2.951 172.536 
ATOM   5368  O2   DC A 261    -204.845  -1.785 172.136 
ATOM   5369  N3   DC A 261    -205.352  -3.988 171.892 
ATOM   5370  C4   DC A 261    -205.236  -5.239 172.358 
ATOM   5371  N4   DC A 261    -205.833  -6.216 171.693 
ATOM   5372  C5   DC A 261    -204.488  -5.529 173.545 
ATOM   5373  C6   DC A 261    -203.903  -4.479 174.175 
ATOM   5374  P    DA A 262    -203.175   1.016 177.320 
ATOM   5375  OP1  DA A 262    -201.952   1.746 177.720 
ATOM   5376  OP2  DA A 262    -203.785   0.154 178.357 
ATOM   5377  O5'  DA A 262    -204.265   2.050 176.773 
ATOM   5378  C5'  DA A 262    -204.225   2.439 175.387 
ATOM   5379  C4'  DA A 262    -205.626   2.438 174.807 
ATOM   5380  O4'  DA A 262    -206.008   1.136 174.277 
ATOM   5381  C3'  DA A 262    -206.750   2.782 175.785 
ATOM   5382  O3'  DA A 262    -207.737   3.545 175.101 
ATOM   5383  C2'  DA A 262    -207.358   1.433 176.166 
ATOM   5384  C1'  DA A 262    -207.297   0.811 174.774 
ATOM   5385  N9   DA A 262    -207.433  -0.672 174.773 
ATOM   5386  C8   DA A 262    -206.985  -1.565 175.703 
ATOM   5387  N7   DA A 262    -207.260  -2.801 175.420 
ATOM   5388  C5   DA A 262    -207.941  -2.723 174.212 
ATOM   5389  C6   DA A 262    -208.505  -3.702 173.378 
ATOM   5390  N6   DA A 262    -208.471  -5.015 173.650 
ATOM   5391  N1   DA A 262    -209.110  -3.282 172.251 
ATOM   5392  C2   DA A 262    -209.140  -1.977 171.987 
ATOM   5393  N3   DA A 262    -208.650  -0.977 172.686 
ATOM   5394  C4   DA A 262    -208.052  -1.424 173.808 
ATOM   5395  P    DT A 263    -208.439   4.766 175.863 
ATOM   5396  OP1  DT A 263    -207.586   5.971 175.758 
ATOM   5397  OP2  DT A 263    -208.808   4.349 177.234 
ATOM   5398  O5'  DT A 263    -209.763   4.965 174.988 
ATOM   5399  C5'  DT A 263    -209.729   4.636 173.586 
ATOM   5400  C4'  DT A 263    -210.983   3.874 173.202 
ATOM   5401  O4'  DT A 263    -210.840   2.438 173.391 
ATOM   5402  C3'  DT A 263    -212.243   4.225 173.993 
ATOM   5403  O3'  DT A 263    -213.364   4.177 173.119 
ATOM   5404  C2'  DT A 263    -212.380   3.104 175.022 
ATOM   5405  C1'  DT A 263    -211.978   1.963 174.094 
ATOM   5406  N1   DT A 263    -211.592   0.715 174.810 
ATOM   5407  C2   DT A 263    -211.910  -0.477 174.206 
ATOM   5408  O2   DT A 263    -212.483  -0.545 173.132 
ATOM   5409  N3   DT A 263    -211.538  -1.613 174.900 
ATOM   5410  C4   DT A 263    -210.890  -1.652 176.117 
ATOM   5411  O4   DT A 263    -210.607  -2.731 176.642 
ATOM   5412  C5   DT A 263    -210.598  -0.351 176.671 
ATOM   5413  C7   DT A 263    -209.893  -0.304 177.995 
ATOM   5414  C6   DT A 263    -210.949   0.769 176.018 
ATOM   5415  P    DT A 264    -214.512   5.282 173.266 
ATOM   5416  OP1  DT A 264    -214.123   6.503 172.526 
ATOM   5417  OP2  DT A 264    -214.842   5.467 174.697 
ATOM   5418  O5'  DT A 264    -215.735   4.568 172.521 
ATOM   5419  C5'  DT A 264    -215.458   3.649 171.448 
ATOM   5420  C4'  DT A 264    -216.329   2.416 171.585 
ATOM   5421  O4'  DT A 264    -215.717   1.392 172.421 
ATOM   5422  C3'  DT A 264    -217.702   2.638 172.220 
ATOM   5423  O3'  DT A 264    -218.649   1.794 171.577 
ATOM   5424  C2'  DT A 264    -217.539   2.170 173.667 
ATOM   5425  C1'  DT A 264    -216.682   0.946 173.361 
ATOM   5426  N1   DT A 264    -215.958   0.410 174.548 
ATOM   5427  C2   DT A 264    -215.787  -0.951 174.614 
ATOM   5428  O2   DT A 264    -216.197  -1.714 173.756 
ATOM   5429  N3   DT A 264    -215.112  -1.411 175.729 
ATOM   5430  C4   DT A 264    -214.607  -0.640 176.756 
ATOM   5431  O4   DT A 264    -214.020  -1.167 177.704 
ATOM   5432  C5   DT A 264    -214.836   0.776 176.597 
ATOM   5433  C7   DT A 264    -214.319   1.688 177.671 
ATOM   5434  C6   DT A 264    -215.490   1.250 175.523 
ATOM   5435  P    DC A 265    -220.117   2.359 171.281 
ATOM   5436  OP1  DC A 265    -220.106   3.132 170.018 
ATOM   5437  OP2  DC A 265    -220.623   3.073 172.474 
ATOM   5438  O5'  DC A 265    -220.943   1.004 171.076 
ATOM   5439  C5'  DC A 265    -220.265  -0.153 170.550 
ATOM   5440  C4'  DC A 265    -220.665  -1.388 171.332 
ATOM   5441  O4'  DC A 265    -219.819  -1.606 172.497 
ATOM   5442  C3'  DC A 265    -222.083  -1.383 171.903 
ATOM   5443  O3'  DC A 265    -222.616  -2.700 171.825 
ATOM   5444  C2'  DC A 265    -221.906  -1.019 173.377 
ATOM   5445  C1'  DC A 265    -220.654  -1.857 173.617 
ATOM   5446  N1   DC A 265    -219.905  -1.476 174.846 
ATOM   5447  C2   DC A 265    -219.266  -2.488 175.558 
ATOM   5448  O2   DC A 265    -219.347  -3.651 175.143 
ATOM   5449  N3   DC A 265    -218.579  -2.162 176.682 
ATOM   5450  C4   DC A 265    -218.515  -0.892 177.098 
ATOM   5451  N4   DC A 265    -217.832  -0.624 178.201 
ATOM   5452  C5   DC A 265    -219.165   0.166 176.381 
ATOM   5453  C6   DC A 265    -219.847  -0.181 175.261 
ATOM   5454  P    DT A 266    -224.154  -2.892 171.425 
ATOM   5455  OP1  DT A 266    -224.292  -2.862 169.952 
ATOM   5456  OP2  DT A 266    -224.986  -1.925 172.175 
ATOM   5457  O5'  DT A 266    -224.437  -4.373 171.963 
ATOM   5458  C5'  DT A 266    -223.356  -5.322 171.993 
ATOM   5459  C4'  DT A 266    -223.376  -6.090 173.301 
ATOM   5460  O4'  DT A 266    -222.620  -5.421 174.349 
ATOM   5461  C3'  DT A 266    -224.756  -6.307 173.922 
ATOM   5462  O3'  DT A 266    -224.791  -7.595 174.526 
ATOM   5463  C2'  DT A 266    -224.855  -5.251 175.023 
ATOM   5464  C1'  DT A 266    -223.418  -5.381 175.522 
ATOM   5465  N1   DT A 266    -222.966  -4.229 176.352 
ATOM   5466  C2   DT A 266    -222.099  -4.503 177.382 
ATOM   5467  O2   DT A 266    -221.700  -5.627 177.631 
ATOM   5468  N3   DT A 266    -221.703  -3.412 178.129 
ATOM   5469  C4   DT A 266    -222.091  -2.101 177.936 
ATOM   5470  O4   DT A 266    -221.669  -1.207 178.671 
ATOM   5471  C5   DT A 266    -223.002  -1.915 176.830 
ATOM   5472  C7   DT A 266    -223.475  -0.518 176.551 
ATOM   5473  C6   DT A 266    -223.404  -2.959 176.088 
ATOM   5474  P    DA A 267    -226.123  -8.473 174.404 
ATOM   5475  OP1  DA A 267    -226.124  -9.195 173.111 
ATOM   5476  OP2  DA A 267    -227.304  -7.623 174.673 
ATOM   5477  O5'  DA A 267    -225.927  -9.514 175.603 
ATOM   5478  C5'  DA A 267    -224.591  -9.893 175.986 
ATOM   5479  C4'  DA A 267    -224.469  -9.901 177.497 
ATOM   5480  O4'  DA A 267    -224.092  -8.599 178.030 
ATOM   5481  C3'  DA A 267    -225.740 -10.261 178.265 
ATOM   5482  O3'  DA A 267    -225.385 -11.028 179.409 
ATOM   5483  C2'  DA A 267    -226.300  -8.918 178.736 
ATOM   5484  C1'  DA A 267    -224.962  -8.289 179.108 
ATOM   5485  N9   DA A 267    -225.015  -6.807 179.247 
ATOM   5486  C8   DA A 267    -225.772  -5.915 178.541 
ATOM   5487  N7   DA A 267    -225.596  -4.680 178.898 
ATOM   5488  C5   DA A 267    -224.654  -4.757 179.915 
ATOM   5489  C6   DA A 267    -224.042  -3.776 180.713 
ATOM   5490  N6   DA A 267    -224.300  -2.466 180.606 
ATOM   5491  N1   DA A 267    -223.150  -4.195 181.630 
ATOM   5492  C2   DA A 267    -222.896  -5.499 181.733 
ATOM   5493  N3   DA A 267    -223.403  -6.500 181.046 
ATOM   5494  C4   DA A 267    -224.293  -6.054 180.136 
ATOM   5495  P    DT A 268    -226.314 -12.260 179.837 
ATOM   5496  OP1  DT A 268    -225.943 -13.457 179.050 
ATOM   5497  OP2  DT A 268    -227.735 -11.855 179.772 
ATOM   5498  O5'  DT A 268    -225.883 -12.465 181.364 
ATOM   5499  C5'  DT A 268    -224.541 -12.126 181.764 
ATOM   5500  C4'  DT A 268    -224.566 -11.373 183.079 
ATOM   5501  O4'  DT A 268    -224.714  -9.936 182.894 
ATOM   5502  C3'  DT A 268    -225.701 -11.740 184.034 
ATOM   5503  O3'  DT A 268    -225.212 -11.695 185.369 
ATOM   5504  C2'  DT A 268    -226.733 -10.626 183.857 
ATOM   5505  C1'  DT A 268    -225.735  -9.475 183.765 
ATOM   5506  N1   DT A 268    -226.310  -8.229 183.187 
ATOM   5507  C2   DT A 268    -225.843  -7.035 183.682 
ATOM   5508  O2   DT A 268    -224.995  -6.967 184.556 
ATOM   5509  N3   DT A 268    -226.399  -5.902 183.123 
ATOM   5510  C4   DT A 268    -227.360  -5.865 182.133 
ATOM   5511  O4   DT A 268    -227.783  -4.786 181.711 
ATOM   5512  C5   DT A 268    -227.787  -7.166 181.678 
ATOM   5513  C7   DT A 268    -228.832  -7.216 180.601 
ATOM   5514  C6   DT A 268    -227.264  -8.285 182.204 
ATOM   5515  P    DT A 269    -225.694 -12.811 186.411 
ATOM   5516  OP1  DT A 269    -224.860 -14.025 186.259 
ATOM   5517  OP2  DT A 269    -227.155 -13.008 186.286 
ATOM   5518  O5'  DT A 269    -225.365 -12.103 187.807 
ATOM   5519  C5'  DT A 269    -224.267 -11.174 187.877 
ATOM   5520  C4'  DT A 269    -224.674  -9.950 188.673 
ATOM   5521  O4'  DT A 269    -225.291  -8.927 187.840 
ATOM   5522  C3'  DT A 269    -225.697 -10.188 189.783 
ATOM   5523  O3'  DT A 269    -225.381  -9.349 190.887 
ATOM   5524  C2'  DT A 269    -227.028  -9.729 189.189 
ATOM   5525  C1'  DT A 269    -226.486  -8.495 188.474 
ATOM   5526  N1   DT A 269    -227.398  -7.960 187.425 
ATOM   5527  C2   DT A 269    -227.421  -6.597 187.251 
ATOM   5528  O2   DT A 269    -226.736  -5.834 187.908 
ATOM   5529  N3   DT A 269    -228.280  -6.139 186.270 
ATOM   5530  C4   DT A 269    -229.096  -6.912 185.471 
ATOM   5531  O4   DT A 269    -229.824  -6.387 184.625 
ATOM   5532  C5   DT A 269    -229.003  -8.330 185.728 
ATOM   5533  C7   DT A 269    -229.860  -9.242 184.901 
ATOM   5534  C6   DT A 269    -228.177  -8.803 186.675 
ATOM   5535  P    DG A 270    -225.544  -9.925 192.372 
ATOM   5536  OP1  DG A 270    -224.332 -10.689 192.742 
ATOM   5537  OP2  DG A 270    -226.828 -10.650 192.485 
ATOM   5538  O5'  DG A 270    -225.612  -8.574 193.229 
ATOM   5539  C5'  DG A 270    -224.914  -7.409 192.752 
ATOM   5540  C4'  DG A 270    -225.792  -6.182 192.902 
ATOM   5541  O4'  DG A 270    -226.644  -5.963 191.741 
ATOM   5542  C3'  DG A 270    -226.769  -6.203 194.077 
ATOM   5543  O3'  DG A 270    -226.869  -4.891 194.616 
ATOM   5544  C2'  DG A 270    -228.115  -6.576 193.455 
ATOM   5545  C1'  DG A 270    -227.968  -5.728 192.195 
ATOM   5546  N9   DG A 270    -228.906  -6.110 191.103 
ATOM   5547  C8   DG A 270    -229.385  -7.356 190.762 
ATOM   5548  N7   DG A 270    -230.205  -7.352 189.739 
ATOM   5549  C5   DG A 270    -230.275  -6.007 189.377 
ATOM   5550  C6   DG A 270    -231.007  -5.378 188.337 
ATOM   5551  O6   DG A 270    -231.756  -5.886 187.507 
ATOM   5552  N1   DG A 270    -230.790  -3.993 188.324 
ATOM   5553  C2   DG A 270    -229.973  -3.307 189.201 
ATOM   5554  N2   DG A 270    -229.900  -1.986 189.022 
ATOM   5555  N3   DG A 270    -229.287  -3.898 190.177 
ATOM   5556  C4   DG A 270    -229.486  -5.242 190.203 
ATOM   5557  P    DA A 271    -226.960  -4.709 196.205 
ATOM   5558  OP1  DA A 271    -225.600  -4.731 196.786 
ATOM   5559  OP2  DA A 271    -227.920  -5.688 196.761 
ATOM   5560  O5'  DA A 271    -227.571  -3.234 196.319 
ATOM   5561  C5'  DA A 271    -227.278  -2.275 195.286 
ATOM   5562  C4'  DA A 271    -228.535  -1.516 194.910 
ATOM   5563  O4'  DA A 271    -229.297  -2.186 193.865 
ATOM   5564  C3'  DA A 271    -229.551  -1.315 196.034 
ATOM   5565  O3'  DA A 271    -230.148  -0.031 195.892 
ATOM   5566  C2'  DA A 271    -230.621  -2.378 195.785 
ATOM   5567  C1'  DA A 271    -230.657  -2.239 194.266 
ATOM   5568  N9   DA A 271    -231.299  -3.392 193.575 
ATOM   5569  C8   DA A 271    -231.272  -4.712 193.924 
ATOM   5570  N7   DA A 271    -231.933  -5.481 193.115 
ATOM   5571  C5   DA A 271    -232.436  -4.610 192.159 
ATOM   5572  C6   DA A 271    -233.229  -4.810 191.018 
ATOM   5573  N6   DA A 271    -233.676  -6.013 190.630 
ATOM   5574  N1   DA A 271    -233.548  -3.726 190.287 
ATOM   5575  C2   DA A 271    -233.101  -2.533 190.677 
ATOM   5576  N3   DA A 271    -232.358  -2.225 191.718 
ATOM   5577  C4   DA A 271    -232.053  -3.328 192.432 
ATOM   5578  P    DT A 272    -230.446   0.837 197.203 
ATOM   5579  OP1  DT A 272    -229.223   1.567 197.602 
ATOM   5580  OP2  DT A 272    -231.056  -0.025 198.239 
ATOM   5581  O5'  DT A 272    -231.536   1.871 196.656 
ATOM   5582  C5'  DT A 272    -231.496   2.260 195.269 
ATOM   5583  C4'  DT A 272    -232.898   2.259 194.690 
ATOM   5584  O4'  DT A 272    -233.279   0.957 194.160 
ATOM   5585  C3'  DT A 272    -234.021   2.603 195.667 
ATOM   5586  O3'  DT A 272    -235.008   3.366 194.984 
ATOM   5587  C2'  DT A 272    -234.629   1.254 196.049 
ATOM   5588  C1'  DT A 272    -234.568   0.632 194.657 
ATOM   5589  N1   DT A 272    -234.704  -0.851 194.656 
ATOM   5590  C2   DT A 272    -235.363  -1.418 193.591 
ATOM   5591  O2   DT A 272    -235.826  -0.764 192.673 
ATOM   5592  N3   DT A 272    -235.469  -2.795 193.626 
ATOM   5593  C4   DT A 272    -234.984  -3.629 194.612 
ATOM   5594  O4   DT A 272    -235.141  -4.850 194.533 
ATOM   5595  C5   DT A 272    -234.309  -2.942 195.686 
ATOM   5596  C7   DT A 272    -233.751  -3.777 196.801 
ATOM   5597  C6   DT A 272    -234.191  -1.605 195.679 
ATOM   5598  P    DA A 273    -235.710   4.587 195.745 
ATOM   5599  OP1  DA A 273    -234.857   5.792 195.641 
ATOM   5600  OP2  DA A 273    -236.079   4.170 197.117 
ATOM   5601  O5'  DA A 273    -237.034   4.786 194.870 
ATOM   5602  C5'  DA A 273    -237.000   4.456 193.468 
ATOM   5603  C4'  DA A 273    -238.254   3.695 193.085 
ATOM   5604  O4'  DA A 273    -238.111   2.259 193.274 
ATOM   5605  C3'  DA A 273    -239.514   4.046 193.876 
ATOM   5606  O3'  DA A 273    -240.635   3.998 193.001 
ATOM   5607  C2'  DA A 273    -239.651   2.924 194.904 
ATOM   5608  C1'  DA A 273    -239.249   1.784 193.976 
ATOM   5609  N9   DA A 273    -238.863   0.536 194.693 
ATOM   5610  C8   DA A 273    -238.224   0.409 195.893 
ATOM   5611  N7   DA A 273    -238.028  -0.820 196.256 
ATOM   5612  C5   DA A 273    -238.576  -1.566 195.222 
ATOM   5613  C6   DA A 273    -238.686  -2.950 195.007 
ATOM   5614  N6   DA A 273    -238.226  -3.871 195.866 
ATOM   5615  N1   DA A 273    -239.290  -3.354 193.874 
ATOM   5616  C2   DA A 273    -239.744  -2.434 193.024 
ATOM   5617  N3   DA A 273    -239.699  -1.123 193.117 
ATOM   5618  C4   DA A 273    -239.090  -0.744 194.261 
ATOM   5619  P    DA A 274    -241.783   5.103 193.149 
ATOM   5620  OP1  DA A 274    -241.394   6.324 192.409 
ATOM   5621  OP2  DA A 274    -242.113   5.288 194.579 
ATOM   5622  O5'  DA A 274    -243.006   4.389 192.404 
ATOM   5623  C5'  DA A 274    -242.729   3.470 191.331 
ATOM   5624  C4'  DA A 274    -243.600   2.237 191.468 
ATOM   5625  O4'  DA A 274    -242.988   1.213 192.304 
ATOM   5626  C3'  DA A 274    -244.973   2.459 192.103 
ATOM   5627  O3'  DA A 274    -245.920   1.615 191.459 
ATOM   5628  C2'  DA A 274    -244.810   1.991 193.550 
ATOM   5629  C1'  DA A 274    -243.953   0.767 193.244 
ATOM   5630  N9   DA A 274    -243.229   0.231 194.431 
ATOM   5631  C8   DA A 274    -242.701   0.921 195.485 
ATOM   5632  N7   DA A 274    -242.128   0.166 196.370 
ATOM   5633  C5   DA A 274    -242.284  -1.118 195.868 
ATOM   5634  C6   DA A 274    -241.889  -2.377 196.348 
ATOM   5635  N6   DA A 274    -241.222  -2.556 197.497 
ATOM   5636  N1   DA A 274    -242.207  -3.452 195.601 
ATOM   5637  C2   DA A 274    -242.869  -3.268 194.460 
ATOM   5638  N3   DA A 274    -243.288  -2.149 193.914 
ATOM   5639  C4   DA A 274    -242.958  -1.089 194.681 
ATOM   5640  P    DG A 275    -247.388   2.180 191.164 
ATOM   5641  OP1  DG A 275    -247.377   2.953 189.901 
ATOM   5642  OP2  DG A 275    -247.894   2.894 192.357 
ATOM   5643  O5'  DG A 275    -248.214   0.825 190.958 
ATOM   5644  C5'  DG A 275    -247.536  -0.332 190.433 
ATOM   5645  C4'  DG A 275    -247.936  -1.567 191.215 
ATOM   5646  O4'  DG A 275    -247.090  -1.785 192.380 
ATOM   5647  C3'  DG A 275    -249.354  -1.562 191.786 
ATOM   5648  O3'  DG A 275    -249.887  -2.879 191.707 
ATOM   5649  C2'  DG A 275    -249.177  -1.198 193.260 
ATOM   5650  C1'  DG A 275    -247.925  -2.036 193.500 
ATOM   5651  N9   DG A 275    -247.176  -1.655 194.729 
ATOM   5652  C8   DG A 275    -247.009  -0.411 195.297 
ATOM   5653  N7   DG A 275    -246.286  -0.415 196.391 
ATOM   5654  C5   DG A 275    -245.950  -1.758 196.560 
ATOM   5655  C6   DG A 275    -245.178  -2.387 197.570 
ATOM   5656  O6   DG A 275    -244.621  -1.880 198.541 
ATOM   5657  N1   DG A 275    -245.088  -3.771 197.360 
ATOM   5658  C2   DG A 275    -245.667  -4.455 196.310 
ATOM   5659  N2   DG A 275    -245.462  -5.774 196.286 
ATOM   5660  N3   DG A 275    -246.391  -3.864 195.361 
ATOM   5661  C4   DG A 275    -246.489  -2.523 195.552 
ATOM   5662  P    DG A 276    -251.425  -3.071 191.308 
ATOM   5663  OP1  DG A 276    -251.563  -3.041 189.835 
ATOM   5664  OP2  DG A 276    -252.257  -2.104 192.057 
ATOM   5665  O5'  DG A 276    -251.708  -4.552 191.846 
ATOM   5666  C5'  DG A 276    -250.627  -5.501 191.876 
ATOM   5667  C4'  DG A 276    -250.647  -6.269 193.183 
ATOM   5668  O4'  DG A 276    -249.891  -5.600 194.232 
ATOM   5669  C3'  DG A 276    -252.027  -6.486 193.805 
ATOM   5670  O3'  DG A 276    -252.062  -7.774 194.409 
ATOM   5671  C2'  DG A 276    -252.126  -5.430 194.906 
ATOM   5672  C1'  DG A 276    -250.689  -5.560 195.405 
ATOM   5673  N9   DG A 276    -250.237  -4.409 196.234 
ATOM   5674  C8   DG A 276    -250.565  -3.075 196.124 
ATOM   5675  N7   DG A 276    -249.990  -2.309 197.021 
ATOM   5676  C5   DG A 276    -249.230  -3.199 197.778 
ATOM   5677  C6   DG A 276    -248.386  -2.960 198.895 
ATOM   5678  O6   DG A 276    -248.133  -1.897 199.453 
ATOM   5679  N1   DG A 276    -247.804  -4.148 199.359 
ATOM   5680  C2   DG A 276    -248.010  -5.401 198.816 
ATOM   5681  N2   DG A 276    -247.361  -6.408 199.406 
ATOM   5682  N3   DG A 276    -248.801  -5.624 197.769 
ATOM   5683  C4   DG A 276    -249.373  -4.482 197.306 
ATOM   5684  P    DT A 277    -253.394  -8.652 194.286 
ATOM   5685  OP1  DT A 277    -253.395  -9.375 192.994 
ATOM   5686  OP2  DT A 277    -254.575  -7.802 194.555 
ATOM   5687  O5'  DT A 277    -253.198  -9.693 195.485 
ATOM   5688  C5'  DT A 277    -251.862 -10.072 195.869 
ATOM   5689  C4'  DT A 277    -251.740 -10.080 197.379 
ATOM   5690  O4'  DT A 277    -251.363  -8.779 197.913 
ATOM   5691  C3'  DT A 277    -253.011 -10.440 198.148 
ATOM   5692  O3'  DT A 277    -252.656 -11.207 199.292 
ATOM   5693  C2'  DT A 277    -253.571  -9.097 198.619 
ATOM   5694  C1'  DT A 277    -252.233  -8.468 198.991 
ATOM   5695  N1   DT A 277    -252.286  -6.986 199.130 
ATOM   5696  C2   DT A 277    -251.479  -6.417 200.085 
ATOM   5697  O2   DT A 277    -250.741  -7.069 200.804 
ATOM   5698  N3   DT A 277    -251.556  -5.042 200.186 
ATOM   5699  C4   DT A 277    -252.353  -4.209 199.427 
ATOM   5700  O4   DT A 277    -252.337  -2.990 199.609 
ATOM   5701  C5   DT A 277    -253.164  -4.897 198.452 
ATOM   5702  C7   DT A 277    -254.062  -4.065 197.583 
ATOM   5703  C6   DT A 277    -253.109  -6.234 198.333 
ATOM   5704  P    DA A 278    -253.585 -12.439 199.719 
ATOM   5705  OP1  DA A 278    -253.214 -13.636 198.933 
ATOM   5706  OP2  DA A 278    -255.006 -12.034 199.655 
ATOM   5707  O5'  DA A 278    -253.154 -12.644 201.247 
ATOM   5708  C5'  DA A 278    -251.812 -12.305 201.646 
ATOM   5709  C4'  DA A 278    -251.837 -11.552 202.962 
ATOM   5710  O4'  DA A 278    -251.985 -10.115 202.776 
ATOM   5711  C3'  DA A 278    -252.972 -11.919 203.917 
ATOM   5712  O3'  DA A 278    -252.483 -11.874 205.252 
ATOM   5713  C2'  DA A 278    -254.004 -10.805 203.739 
ATOM   5714  C1'  DA A 278    -253.006  -9.654 203.648 
ATOM   5715  N9   DA A 278    -253.581  -8.408 203.069 
ATOM   5716  C8   DA A 278    -254.529  -8.284 202.094 
ATOM   5717  N7   DA A 278    -254.826  -7.055 201.804 
ATOM   5718  C5   DA A 278    -254.015  -6.308 202.647 
ATOM   5719  C6   DA A 278    -253.857  -4.924 202.827 
ATOM   5720  N6   DA A 278    -254.541  -4.004 202.132 
ATOM   5721  N1   DA A 278    -252.965  -4.517 203.750 
ATOM   5722  C2   DA A 278    -252.288  -5.435 204.437 
ATOM   5723  N3   DA A 278    -252.351  -6.746 204.357 
ATOM   5724  C4   DA A 278    -253.250  -7.127 203.426 
ATOM   5725  P    DA A 279    -252.965 -12.991 206.293 
ATOM   5726  OP1  DA A 279    -252.131 -14.204 206.141 
ATOM   5727  OP2  DA A 279    -254.426 -13.187 206.168 
ATOM   5728  O5'  DA A 279    -252.636 -12.282 207.690 
ATOM   5729  C5'  DA A 279    -251.538 -11.353 207.760 
ATOM   5730  C4'  DA A 279    -251.945 -10.129 208.555 
ATOM   5731  O4'  DA A 279    -252.562  -9.106 207.723 
ATOM   5732  C3'  DA A 279    -252.968 -10.367 209.666 
ATOM   5733  O3'  DA A 279    -252.652  -9.528 210.770 
ATOM   5734  C2'  DA A 279    -254.299  -9.908 209.072 
ATOM   5735  C1'  DA A 279    -253.757  -8.674 208.356 
ATOM   5736  N9   DA A 279    -254.669  -8.139 207.308 
ATOM   5737  C8   DA A 279    -255.506  -8.830 206.479 
ATOM   5738  N7   DA A 279    -256.180  -8.077 205.666 
ATOM   5739  C5   DA A 279    -255.761  -6.791 205.977 
ATOM   5740  C6   DA A 279    -256.108  -5.531 205.462 
ATOM   5741  N6   DA A 279    -256.999  -5.354 204.477 
ATOM   5742  N1   DA A 279    -255.503  -4.455 206.000 
ATOM   5743  C2   DA A 279    -254.617  -4.637 206.978 
ATOM   5744  N3   DA A 279    -254.216  -5.757 207.537 
ATOM   5745  C4   DA A 279    -254.836  -6.819 206.982 
ATOM   5746  P    DC A 280    -252.815 -10.104 212.255 
ATOM   5747  OP1  DC A 280    -251.603 -10.868 212.625 
ATOM   5748  OP2  DC A 280    -254.099 -10.829 212.367 
ATOM   5749  O5'  DC A 280    -252.883  -8.754 213.111 
ATOM   5750  C5'  DC A 280    -252.185  -7.588 212.635 
ATOM   5751  C4'  DC A 280    -253.063  -6.361 212.785 
ATOM   5752  O4'  DC A 280    -253.915  -6.142 211.624 
ATOM   5753  C3'  DC A 280    -254.040  -6.382 213.960 
ATOM   5754  O3'  DC A 280    -254.140  -5.070 214.499 
ATOM   5755  C2'  DC A 280    -255.386  -6.755 213.338 
ATOM   5756  C1'  DC A 280    -255.239  -5.907 212.077 
ATOM   5757  N1   DC A 280    -256.177  -6.289 210.985 
ATOM   5758  C2   DC A 280    -256.668  -5.275 210.167 
ATOM   5759  O2   DC A 280    -256.308  -4.111 210.378 
ATOM   5760  N3   DC A 280    -257.526  -5.603 209.166 
ATOM   5761  C4   DC A 280    -257.891  -6.876 208.970 
ATOM   5762  N4   DC A 280    -258.729  -7.144 207.981 
ATOM   5763  C5   DC A 280    -257.398  -7.934 209.801 
ATOM   5764  C6   DC A 280    -256.543  -7.586 210.797 
ATOM   5765  P    DA A 281    -254.232  -4.889 216.087 
ATOM   5766  OP1  DA A 281    -252.871  -4.910 216.669 
ATOM   5767  OP2  DA A 281    -255.191  -5.867 216.643 
ATOM   5768  O5'  DA A 281    -254.843  -3.413 216.201 
ATOM   5769  C5'  DA A 281    -254.549  -2.454 215.169 
ATOM   5770  C4'  DA A 281    -255.806  -1.695 214.793 
ATOM   5771  O4'  DA A 281    -256.568  -2.365 213.748 
ATOM   5772  C3'  DA A 281    -256.822  -1.494 215.917 
ATOM   5773  O3'  DA A 281    -257.419  -0.210 215.774 
ATOM   5774  C2'  DA A 281    -257.892  -2.557 215.668 
ATOM   5775  C1'  DA A 281    -257.928  -2.418 214.149 
ATOM   5776  N9   DA A 281    -258.570  -3.571 213.457 
ATOM   5777  C8   DA A 281    -258.543  -4.891 213.806 
ATOM   5778  N7   DA A 281    -259.204  -5.660 212.998 
ATOM   5779  C5   DA A 281    -259.707  -4.789 212.041 
ATOM   5780  C6   DA A 281    -260.500  -4.989 210.901 
ATOM   5781  N6   DA A 281    -260.947  -6.192 210.512 
ATOM   5782  N1   DA A 281    -260.819  -3.905 210.170 
ATOM   5783  C2   DA A 281    -260.372  -2.712 210.560 
ATOM   5784  N3   DA A 281    -259.629  -2.404 211.601 
ATOM   5785  C4   DA A 281    -259.324  -3.507 212.315 
ATOM   5786  P    DA A 282    -257.717   0.658 217.085 
ATOM   5787  OP1  DA A 282    -256.494   1.388 217.485 
ATOM   5788  OP2  DA A 282    -258.327  -0.204 218.122 
ATOM   5789  O5'  DA A 282    -258.807   1.692 216.538 
ATOM   5790  C5'  DA A 282    -258.767   2.081 215.152 
ATOM   5791  C4'  DA A 282    -260.169   2.080 214.573 
ATOM   5792  O4'  DA A 282    -260.550   0.778 214.043 
ATOM   5793  C3'  DA A 282    -261.292   2.424 215.550 
ATOM   5794  O3'  DA A 282    -262.279   3.187 214.867 
ATOM   5795  C2'  DA A 282    -261.900   1.074 215.932 
ATOM   5796  C1'  DA A 282    -261.839   0.453 214.539 
ATOM   5797  N9   DA A 282    -261.975  -1.030 214.538 
ATOM   5798  C8   DA A 282    -261.527  -1.924 215.469 
ATOM   5799  N7   DA A 282    -261.802  -3.159 215.185 
ATOM   5800  C5   DA A 282    -262.483  -3.081 213.978 
ATOM   5801  C6   DA A 282    -263.047  -4.060 213.144 
ATOM   5802  N6   DA A 282    -263.013  -5.373 213.415 
ATOM   5803  N1   DA A 282    -263.652  -3.641 212.016 
ATOM   5804  C2   DA A 282    -263.682  -2.335 211.752 
ATOM   5805  N3   DA A 282    -263.193  -1.335 212.452 
ATOM   5806  C4   DA A 282    -262.594  -1.782 213.574 
ATOM   5807  P    DG A 283    -262.981   4.408 215.628 
ATOM   5808  OP1  DG A 283    -262.128   5.613 215.524 
ATOM   5809  OP2  DG A 283    -263.350   3.991 216.999 
ATOM   5810  O5'  DG A 283    -264.305   4.607 214.753 
ATOM   5811  C5'  DG A 283    -264.272   4.277 213.351 
ATOM   5812  C4'  DG A 283    -265.525   3.516 212.967 
ATOM   5813  O4'  DG A 283    -265.382   2.080 213.156 
ATOM   5814  C3'  DG A 283    -266.785   3.867 213.758 
ATOM   5815  O3'  DG A 283    -267.906   3.819 212.884 
ATOM   5816  C2'  DG A 283    -266.922   2.745 214.787 
ATOM   5817  C1'  DG A 283    -266.520   1.605 213.859 
ATOM   5818  N9   DG A 283    -266.134   0.357 214.575 
ATOM   5819  C8   DG A 283    -265.490   0.210 215.784 
ATOM   5820  N7   DG A 283    -265.297  -1.037 216.140 
ATOM   5821  C5   DG A 283    -265.854  -1.769 215.091 
ATOM   5822  C6   DG A 283    -265.948  -3.173 214.907 
ATOM   5823  O6   DG A 283    -265.554  -4.074 215.641 
ATOM   5824  N1   DG A 283    -266.590  -3.489 213.701 
ATOM   5825  C2   DG A 283    -267.076  -2.567 212.793 
ATOM   5826  N2   DG A 283    -267.657  -3.072 211.701 
ATOM   5827  N3   DG A 283    -266.987  -1.251 212.967 
ATOM   5828  C4   DG A 283    -266.367  -0.928 214.132 
ATOM   5829  P    DT A 284    -269.054   4.924 213.031 
ATOM   5830  OP1  DT A 284    -268.665   6.145 212.292 
ATOM   5831  OP2  DT A 284    -269.384   5.109 214.462 
ATOM   5832  O5'  DT A 284    -270.277   4.210 212.287 
ATOM   5833  C5'  DT A 284    -270.000   3.291 211.213 
ATOM   5834  C4'  DT A 284    -270.871   2.058 211.350 
ATOM   5835  O4'  DT A 284    -270.259   1.034 212.186 
ATOM   5836  C3'  DT A 284    -272.244   2.279 211.985 
ATOM   5837  O3'  DT A 284    -273.191   1.436 211.342 
ATOM   5838  C2'  DT A 284    -272.081   1.812 213.432 
ATOM   5839  C1'  DT A 284    -271.224   0.588 213.126 
ATOM   5840  N1   DT A 284    -270.500   0.052 214.313 
ATOM   5841  C2   DT A 284    -270.329  -1.309 214.379 
ATOM   5842  O2   DT A 284    -270.739  -2.072 213.522 
ATOM   5843  N3   DT A 284    -269.654  -1.769 215.494 
ATOM   5844  C4   DT A 284    -269.149  -0.998 216.521 
ATOM   5845  O4   DT A 284    -268.562  -1.525 217.469 
ATOM   5846  C5   DT A 284    -269.378   0.418 216.363 
ATOM   5847  C7   DT A 284    -268.861   1.330 217.436 
ATOM   5848  C6   DT A 284    -270.032   0.892 215.289 
ATOM   5849  P    DC A 285    -274.659   2.001 211.047 
ATOM   5850  OP1  DC A 285    -274.648   2.774 209.784 
ATOM   5851  OP2  DC A 285    -275.165   2.714 212.239 
ATOM   5852  O5'  DC A 285    -275.485   0.646 210.841 
ATOM   5853  C5'  DC A 285    -274.807  -0.511 210.316 
ATOM   5854  C4'  DC A 285    -275.208  -1.746 211.097 
ATOM   5855  O4'  DC A 285    -274.361  -1.965 212.262 
ATOM   5856  C3'  DC A 285    -276.625  -1.741 211.668 
ATOM   5857  O3'  DC A 285    -277.158  -3.058 211.590 
ATOM   5858  C2'  DC A 285    -276.448  -1.377 213.142 
ATOM   5859  C1'  DC A 285    -275.196  -2.215 213.382 
ATOM   5860  N1   DC A 285    -274.447  -1.834 214.611 
ATOM   5861  C2   DC A 285    -273.808  -2.847 215.324 
ATOM   5862  O2   DC A 285    -273.889  -4.009 214.909 
ATOM   5863  N3   DC A 285    -273.121  -2.520 216.447 
ATOM   5864  C4   DC A 285    -273.058  -1.250 216.864 
ATOM   5865  N4   DC A 285    -272.374  -0.982 217.966 
ATOM   5866  C5   DC A 285    -273.707  -0.193 216.147 
ATOM   5867  C6   DC A 285    -274.389  -0.539 215.026 
ATOM   5868  P    DG A 286    -278.697  -3.250 211.191 
ATOM   5869  OP1  DG A 286    -278.834  -3.220 209.717 
ATOM   5870  OP2  DG A 286    -279.528  -2.283 211.940 
ATOM   5871  O5'  DG A 286    -278.979  -4.731 211.728 
ATOM   5872  C5'  DG A 286    -277.898  -5.680 211.758 
ATOM   5873  C4'  DG A 286    -277.918  -6.448 213.066 
ATOM   5874  O4'  DG A 286    -277.162  -5.779 214.114 
ATOM   5875  C3'  DG A 286    -279.298  -6.665 213.688 
ATOM   5876  O3'  DG A 286    -279.333  -7.953 214.291 
ATOM   5877  C2'  DG A 286    -279.397  -5.610 214.788 
ATOM   5878  C1'  DG A 286    -277.961  -5.739 215.287 
ATOM   5879  N9   DG A 286    -277.508  -4.588 216.117 
ATOM   5880  C8   DG A 286    -277.836  -3.254 216.007 
ATOM   5881  N7   DG A 286    -277.261  -2.488 216.904 
ATOM   5882  C5   DG A 286    -276.501  -3.378 217.660 
ATOM   5883  C6   DG A 286    -275.657  -3.140 218.777 
ATOM   5884  O6   DG A 286    -275.404  -2.076 219.336 
ATOM   5885  N1   DG A 286    -275.075  -4.327 219.242 
ATOM   5886  C2   DG A 286    -275.281  -5.580 218.699 
ATOM   5887  N2   DG A 286    -274.632  -6.587 219.288 
ATOM   5888  N3   DG A 286    -276.072  -5.803 217.652 
ATOM   5889  C4   DG A 286    -276.644  -4.661 217.189 
ATOM   5890  P    DA A 287    -280.665  -8.831 214.169 
ATOM   5891  OP1  DA A 287    -280.666  -9.554 212.877 
ATOM   5892  OP2  DA A 287    -281.846  -7.981 214.438 
ATOM   5893  O5'  DA A 287    -280.469  -9.872 215.368 
ATOM   5894  C5'  DA A 287    -279.133 -10.251 215.751 
ATOM   5895  C4'  DA A 287    -279.011 -10.260 217.262 
ATOM   5896  O4'  DA A 287    -278.634  -8.958 217.795 
ATOM   5897  C3'  DA A 287    -280.282 -10.619 218.031 
ATOM   5898  O3'  DA A 287    -279.927 -11.386 219.175 
ATOM   5899  C2'  DA A 287    -280.842  -9.276 218.502 
ATOM   5900  C1'  DA A 287    -279.504  -8.647 218.873 
ATOM   5901  N9   DA A 287    -279.557  -7.165 219.012 
ATOM   5902  C8   DA A 287    -280.314  -6.273 218.306 
ATOM   5903  N7   DA A 287    -280.138  -5.039 218.663 
ATOM   5904  C5   DA A 287    -279.196  -5.115 219.680 
ATOM   5905  C6   DA A 287    -278.584  -4.135 220.478 
ATOM   5906  N6   DA A 287    -278.842  -2.824 220.371 
ATOM   5907  N1   DA A 287    -277.692  -4.553 221.396 
ATOM   5908  C2   DA A 287    -277.438  -5.857 221.498 
ATOM   5909  N3   DA A 287    -277.945  -6.858 220.812 
ATOM   5910  C4   DA A 287    -278.835  -6.412 219.901 
ATOM   5911  P    DT A 288    -280.856 -12.618 219.602 
ATOM   5912  OP1  DT A 288    -280.485 -13.816 218.815 
ATOM   5913  OP2  DT A 288    -282.277 -12.213 219.537 
ATOM   5914  O5'  DT A 288    -280.425 -12.823 221.130 
ATOM   5915  C5'  DT A 288    -279.083 -12.484 221.529 
ATOM   5916  C4'  DT A 288    -279.108 -11.731 222.844 
ATOM   5917  O4'  DT A 288    -279.256 -10.294 222.659 
ATOM   5918  C3'  DT A 288    -280.243 -12.098 223.800 
ATOM   5919  O3'  DT A 288    -279.754 -12.053 225.135 
ATOM   5920  C2'  DT A 288    -281.275 -10.984 223.622 
ATOM   5921  C1'  DT A 288    -280.277  -9.833 223.531 
ATOM   5922  N1   DT A 288    -280.852  -8.587 222.952 
ATOM   5923  C2   DT A 288    -280.385  -7.393 223.448 
ATOM   5924  O2   DT A 288    -279.538  -7.325 224.322 
ATOM   5925  N3   DT A 288    -280.941  -6.260 222.888 
ATOM   5926  C4   DT A 288    -281.902  -6.223 221.898 
ATOM   5927  O4   DT A 288    -282.325  -5.144 221.476 
ATOM   5928  C5   DT A 288    -282.329  -7.524 221.443 
ATOM   5929  C7   DT A 288    -283.374  -7.574 220.366 
ATOM   5930  C6   DT A 288    -281.806  -8.643 221.969 
ATOM   5931  P    DG A 289    -280.236 -13.170 226.176 
ATOM   5932  OP1  DG A 289    -279.402 -14.383 226.024 
ATOM   5933  OP2  DG A 289    -281.697 -13.366 226.051 
ATOM   5934  O5'  DG A 289    -279.907 -12.461 227.572 
ATOM   5935  C5'  DG A 289    -278.809 -11.532 227.642 
ATOM   5936  C4'  DG A 289    -279.216 -10.308 228.438 
ATOM   5937  O4'  DG A 289    -279.833  -9.285 227.606 
ATOM   5938  C3'  DG A 289    -280.239 -10.546 229.548 
ATOM   5939  O3'  DG A 289    -279.923  -9.707 230.653 
ATOM   5940  C2'  DG A 289    -281.570 -10.087 228.954 
ATOM   5941  C1'  DG A 289    -281.028  -8.853 228.239 
ATOM   5942  N9   DG A 289    -281.940  -8.318 227.191 
ATOM   5943  C8   DG A 289    -282.791  -8.999 226.346 
ATOM   5944  N7   DG A 289    -283.465  -8.226 225.530 
ATOM   5945  C5   DG A 289    -283.032  -6.942 225.857 
ATOM   5946  C6   DG A 289    -283.405  -5.686 225.314 
ATOM   5947  O6   DG A 289    -284.208  -5.443 224.417 
ATOM   5948  N1   DG A 289    -282.721  -4.633 225.939 
ATOM   5949  C2   DG A 289    -281.797  -4.777 226.955 
ATOM   5950  N2   DG A 289    -281.254  -3.649 227.419 
ATOM   5951  N3   DG A 289    -281.447  -5.957 227.464 
ATOM   5952  C4   DG A 289    -282.102  -6.988 226.869 
ATOM   5953  P    DG A 290    -280.086 -10.283 232.137 
ATOM   5954  OP1  DG A 290    -278.874 -11.047 232.508 
ATOM   5955  OP2  DG A 290    -281.370 -11.008 232.250 
ATOM   5956  O5'  DG A 290    -280.155  -8.933 232.994 
ATOM   5957  C5'  DG A 290    -279.456  -7.767 232.517 
ATOM   5958  C4'  DG A 290    -280.334  -6.540 232.667 
ATOM   5959  O4'  DG A 290    -281.186  -6.322 231.506 
ATOM   5960  C3'  DG A 290    -281.311  -6.561 233.843 
ATOM   5961  O3'  DG A 290    -281.411  -5.249 234.382 
ATOM   5962  C2'  DG A 290    -282.657  -6.934 233.221 
ATOM   5963  C1'  DG A 290    -282.510  -6.086 231.960 
ATOM   5964  N9   DG A 290    -283.448  -6.468 230.868 
ATOM   5965  C8   DG A 290    -283.927  -7.715 230.527 
ATOM   5966  N7   DG A 290    -284.747  -7.710 229.504 
ATOM   5967  C5   DG A 290    -284.817  -6.365 229.143 
ATOM   5968  C6   DG A 290    -285.549  -5.736 228.102 
ATOM   5969  O6   DG A 290    -286.298  -6.244 227.272 
ATOM   5970  N1   DG A 290    -285.332  -4.352 228.089 
ATOM   5971  C2   DG A 290    -284.516  -3.665 228.966 
ATOM   5972  N2   DG A 290    -284.442  -2.344 228.787 
ATOM   5973  N3   DG A 290    -283.829  -4.256 229.942 
ATOM   5974  C4   DG A 290    -284.028  -5.600 229.968 
ATOM   5975  P    DA A 291    -281.503  -5.068 235.970 
ATOM   5976  OP1  DA A 291    -280.142  -5.089 236.551 
ATOM   5977  OP2  DA A 291    -282.462  -6.047 236.526 
ATOM   5978  O5'  DA A 291    -282.114  -3.593 236.084 
ATOM   5979  C5'  DA A 291    -281.820  -2.633 235.051 
ATOM   5980  C4'  DA A 291    -283.077  -1.875 234.676 
ATOM   5981  O4'  DA A 291    -283.839  -2.544 233.630 
ATOM   5982  C3'  DA A 291    -284.093  -1.673 235.800 
ATOM   5983  O3'  DA A 291    -284.690  -0.390 235.657 
ATOM   5984  C2'  DA A 291    -285.163  -2.736 235.550 
ATOM   5985  C1'  DA A 291    -285.199  -2.597 234.032 
ATOM   5986  N9   DA A 291    -285.841  -3.750 233.340 
ATOM   5987  C8   DA A 291    -285.814  -5.070 233.689 
ATOM   5988  N7   DA A 291    -286.475  -5.839 232.880 
ATOM   5989  C5   DA A 291    -286.978  -4.968 231.924 
ATOM   5990  C6   DA A 291    -287.771  -5.168 230.783 
ATOM   5991  N6   DA A 291    -288.218  -6.371 230.395 
ATOM   5992  N1   DA A 291    -288.090  -4.084 230.053 
ATOM   5993  C2   DA A 291    -287.643  -2.891 230.443 
ATOM   5994  N3   DA A 291    -286.900  -2.583 231.484 
ATOM   5995  C4   DA A 291    -286.595  -3.686 232.197 
ATOM   5996  P    DT A 292    -284.988   0.479 236.968 
ATOM   5997  OP1  DT A 292    -283.765   1.209 237.368 
ATOM   5998  OP2  DT A 292    -285.598  -0.383 238.005 
ATOM   5999  O5'  DT A 292    -286.078   1.513 236.421 
ATOM   6000  C5'  DT A 292    -286.038   1.902 235.035 
ATOM   6001  C4'  DT A 292    -287.440   1.901 234.455 
ATOM   6002  O4'  DT A 292    -287.821   0.599 233.925 
ATOM   6003  C3'  DT A 292    -288.564   2.245 235.432 
ATOM   6004  O3'  DT A 292    -289.551   3.008 234.749 
ATOM   6005  C2'  DT A 292    -289.171   0.895 235.814 
ATOM   6006  C1'  DT A 292    -289.110   0.274 234.422 
ATOM   6007  N1   DT A 292    -289.246  -1.209 234.421 
ATOM   6008  C2   DT A 292    -289.905  -1.776 233.356 
ATOM   6009  O2   DT A 292    -290.368  -1.122 232.439 
ATOM   6010  N3   DT A 292    -290.012  -3.154 233.391 
ATOM   6011  C4   DT A 292    -289.526  -3.988 234.377 
ATOM   6012  O4   DT A 292    -289.683  -5.208 234.298 
ATOM   6013  C5   DT A 292    -288.851  -3.300 235.452 
ATOM   6014  C7   DT A 292    -288.293  -4.135 236.566 
ATOM   6015  C6   DT A 292    -288.733  -1.963 235.444 
ATOM   6016  P    DT A 293    -290.252   4.229 235.511 
ATOM   6017  OP1  DT A 293    -289.399   5.434 235.406 
ATOM   6018  OP2  DT A 293    -290.621   3.812 236.882 
ATOM   6019  O5'  DT A 293    -291.576   4.428 234.635 
ATOM   6020  C5'  DT A 293    -291.543   4.098 233.234 
ATOM   6021  C4'  DT A 293    -292.796   3.337 232.850 
ATOM   6022  O4'  DT A 293    -292.653   1.901 233.039 
ATOM   6023  C3'  DT A 293    -294.056   3.688 233.641 
ATOM   6024  O3'  DT A 293    -295.177   3.639 232.767 
ATOM   6025  C2'  DT A 293    -294.193   2.566 234.670 
ATOM   6026  C1'  DT A 293    -293.791   1.425 233.741 
ATOM   6027  N1   DT A 293    -293.405   0.177 234.458 
ATOM   6028  C2   DT A 293    -293.724  -1.015 233.854 
ATOM   6029  O2   DT A 293    -294.296  -1.082 232.780 
ATOM   6030  N3   DT A 293    -293.352  -2.150 234.548 
ATOM   6031  C4   DT A 293    -292.703  -2.189 235.765 
ATOM   6032  O4   DT A 293    -292.421  -3.268 236.290 
ATOM   6033  C5   DT A 293    -292.411  -0.888 236.319 
ATOM   6034  C7   DT A 293    -291.706  -0.841 237.643 
ATOM   6035  C6   DT A 293    -292.762   0.232 235.666 
ATOM   6036  P    DC A 294    -296.326   4.745 232.914 
ATOM   6037  OP1  DC A 294    -295.936   5.966 232.174 
ATOM   6038  OP2  DC A 294    -296.655   4.930 234.345 
ATOM   6039  O5'  DC A 294    -297.548   4.030 232.169 
ATOM   6040  C5'  DC A 294    -297.271   3.111 231.096 
ATOM   6041  C4'  DC A 294    -298.142   1.879 231.233 
ATOM   6042  O4'  DC A 294    -297.530   0.855 232.069 
ATOM   6043  C3'  DC A 294    -299.515   2.100 231.868 
ATOM   6044  O3'  DC A 294    -300.463   1.257 231.224 
ATOM   6045  C2'  DC A 294    -299.352   1.633 233.315 
ATOM   6046  C1'  DC A 294    -298.495   0.409 233.009 
ATOM   6047  N1   DC A 294    -297.771  -0.127 234.196 
ATOM   6048  C2   DC A 294    -297.590  -1.505 234.278 
ATOM   6049  O2   DC A 294    -298.032  -2.220 233.371 
ATOM   6050  N3   DC A 294    -296.933  -2.013 235.352 
ATOM   6051  C4   DC A 294    -296.469  -1.205 236.313 
ATOM   6052  N4   DC A 294    -295.835  -1.748 237.341 
ATOM   6053  C5   DC A 294    -296.646   0.216 236.248 
ATOM   6054  C6   DC A 294    -297.305   0.703 235.167 
ATOM   6055  P    DC A 295    -301.930   1.822 230.929 
ATOM   6056  OP1  DC A 295    -301.919   2.595 229.666 
ATOM   6057  OP2  DC A 295    -302.436   2.535 232.122 
ATOM   6058  O5'  DC A 295    -302.756   0.467 230.723 
ATOM   6059  C5'  DC A 295    -302.078  -0.690 230.198 
ATOM   6060  C4'  DC A 295    -302.479  -1.925 230.980 
ATOM   6061  O4'  DC A 295    -301.632  -2.144 232.145 
ATOM   6062  C3'  DC A 295    -303.896  -1.920 231.551 
ATOM   6063  O3'  DC A 295    -304.429  -3.237 231.473 
ATOM   6064  C2'  DC A 295    -303.719  -1.556 233.025 
ATOM   6065  C1'  DC A 295    -302.467  -2.394 233.265 
ATOM   6066  N1   DC A 295    -301.718  -2.013 234.494 
ATOM   6067  C2   DC A 295    -301.080  -3.026 235.206 
ATOM   6068  O2   DC A 295    -301.160  -4.188 234.791 
ATOM   6069  N3   DC A 295    -300.392  -2.699 236.330 
ATOM   6070  C4   DC A 295    -300.329  -1.429 236.746 
ATOM   6071  N4   DC A 295    -299.645  -1.161 237.849 
ATOM   6072  C5   DC A 295    -300.978  -0.372 236.029 
ATOM   6073  C6   DC A 295    -301.660  -0.718 234.909 
ATOM   6074  P    DT A 296    -305.968  -3.429 231.073 
ATOM   6075  OP1  DT A 296    -306.105  -3.399 229.600 
ATOM   6076  OP2  DT A 296    -306.799  -2.462 231.823 
ATOM   6077  O5'  DT A 296    -306.250  -4.910 231.611 
ATOM   6078  C5'  DT A 296    -305.169  -5.859 231.641 
ATOM   6079  C4'  DT A 296    -305.189  -6.627 232.949 
ATOM   6080  O4'  DT A 296    -304.433  -5.958 233.997 
ATOM   6081  C3'  DT A 296    -306.569  -6.845 233.570 
ATOM   6082  O3'  DT A 296    -306.604  -8.132 234.174 
ATOM   6083  C2'  DT A 296    -306.668  -5.789 234.671 
ATOM   6084  C1'  DT A 296    -305.232  -5.918 235.170 
ATOM   6085  N1   DT A 296    -304.779  -4.767 236.000 
ATOM   6086  C2   DT A 296    -303.912  -5.041 237.030 
ATOM   6087  O2   DT A 296    -303.513  -6.165 237.279 
ATOM   6088  N3   DT A 296    -303.516  -3.949 237.777 
ATOM   6089  C4   DT A 296    -303.904  -2.639 237.584 
ATOM   6090  O4   DT A 296    -303.482  -1.744 238.318 
ATOM   6091  C5   DT A 296    -304.815  -2.452 236.478 
ATOM   6092  C7   DT A 296    -305.288  -1.055 236.199 
ATOM   6093  C6   DT A 296    -305.217  -3.496 235.736 
ATOM   6094  P    DC A 297    -307.936  -9.010 234.052 
ATOM   6095  OP1  DC A 297    -307.937  -9.733 232.759 
ATOM   6096  OP2  DC A 297    -309.117  -8.160 234.320 
ATOM   6097  O5'  DC A 297    -307.740 -10.052 235.250 
ATOM   6098  C5'  DC A 297    -306.404 -10.430 235.634 
ATOM   6099  C4'  DC A 297    -306.282 -10.439 237.145 
ATOM   6100  O4'  DC A 297    -305.905  -9.137 237.678 
ATOM   6101  C3'  DC A 297    -307.553 -10.798 237.913 
ATOM   6102  O3'  DC A 297    -307.198 -11.565 239.057 
ATOM   6103  C2'  DC A 297    -308.114  -9.456 238.384 
ATOM   6104  C1'  DC A 297    -306.775  -8.826 238.756 
ATOM   6105  N1   DC A 297    -306.828  -7.344 238.895 
ATOM   6106  C2   DC A 297    -306.016  -6.752 239.859 
ATOM   6107  O2   DC A 297    -305.291  -7.475 240.553 
ATOM   6108  N3   DC A 297    -306.051  -5.403 240.002 
ATOM   6109  C4   DC A 297    -306.850  -4.655 239.230 
ATOM   6110  N4   DC A 297    -306.848  -3.343 239.408 
ATOM   6111  C5   DC A 297    -307.693  -5.244 238.233 
ATOM   6112  C6   DC A 297    -307.644  -6.594 238.106 
ATOM   6113  P    DT A 298    -308.127 -12.797 239.485 
ATOM   6114  OP1  DT A 298    -307.756 -13.995 238.698 
ATOM   6115  OP2  DT A 298    -309.548 -12.392 239.420 
ATOM   6116  O5'  DT A 298    -307.696 -13.002 241.012 
ATOM   6117  C5'  DT A 298    -306.354 -12.664 241.411 
ATOM   6118  C4'  DT A 298    -306.379 -11.910 242.727 
ATOM   6119  O4'  DT A 298    -306.527 -10.473 242.542 
ATOM   6120  C3'  DT A 298    -307.514 -12.278 243.682 
ATOM   6121  O3'  DT A 298    -307.025 -12.232 245.017 
ATOM   6122  C2'  DT A 298    -308.546 -11.163 243.505 
ATOM   6123  C1'  DT A 298    -307.548 -10.012 243.413 
ATOM   6124  N1   DT A 298    -308.123  -8.766 242.835 
ATOM   6125  C2   DT A 298    -307.656  -7.572 243.330 
ATOM   6126  O2   DT A 298    -306.809  -7.504 244.204 
ATOM   6127  N3   DT A 298    -308.212  -6.439 242.771 
ATOM   6128  C4   DT A 298    -309.173  -6.402 241.781 
ATOM   6129  O4   DT A 298    -309.596  -5.323 241.359 
ATOM   6130  C5   DT A 298    -309.600  -7.703 241.326 
ATOM   6131  C7   DT A 298    -310.645  -7.753 240.248 
ATOM   6132  C6   DT A 298    -309.077  -8.822 241.852 
ATOM   6133  P    DC A 299    -307.507 -13.349 246.059 
ATOM   6134  OP1  DC A 299    -306.673 -14.562 245.907 
ATOM   6135  OP2  DC A 299    -308.969 -13.545 245.934 
ATOM   6136  O5'  DC A 299    -307.178 -12.641 247.455 
ATOM   6137  C5'  DC A 299    -306.080 -11.711 247.525 
ATOM   6138  C4'  DC A 299    -306.487 -10.487 248.321 
ATOM   6139  O4'  DC A 299    -307.104  -9.464 247.488 
ATOM   6140  C3'  DC A 299    -307.510 -10.725 249.431 
ATOM   6141  O3'  DC A 299    -307.194  -9.886 250.535 
ATOM   6142  C2'  DC A 299    -308.841 -10.266 248.837 
ATOM   6143  C1'  DC A 299    -308.299  -9.032 248.122 
ATOM   6144  N1   DC A 299    -309.211  -8.498 247.073 
ATOM   6145  C2   DC A 299    -309.246  -7.118 246.884 
ATOM   6146  O2   DC A 299    -308.524  -6.401 247.587 
ATOM   6147  N3   DC A 299    -310.073  -6.611 245.933 
ATOM   6148  C4   DC A 299    -310.839  -7.421 245.192
[truncated: 415,700 more chars]
