# Supplementary material for: Characterization of lncRNA-protein interactions associated with Prostate cancer and Androgen receptors by molecular docking simulations
Source: Biochem Biophys Rep. 2025 Mar 9;42:101959. doi: 10.1016/j.bbrep.2025.101959 (PMC11929892; doi:10.1016/j.bbrep.2025.101959)
Supplement: Multimedia component 68 [file mmc68.zip › bbrep_00101959_model_57_mmc68.pdb]

REMARK Number:    57
REMARK Ligand:     lig_628dcb8434e2f.pdb
REMARK Contact:     0     0     0
REMARK Score:  -148.66
REMARK RMSD:    803.41
MODEL       57
ATOM      1  N   ALA A  24      30.357  -5.473 -24.875 
ATOM      2  CA  ALA A  24      30.515  -4.000 -24.871 
ATOM      3  CB  ALA A  24      29.364  -3.347 -25.653 
ATOM      4  C   ALA A  24      30.496  -3.471 -23.474 
ATOM      5  O   ALA A  24      31.409  -3.720 -22.690 
ATOM      6  N   GLN A  25      29.435  -2.716 -23.129 
ATOM      7  CA  GLN A  25      29.334  -2.167 -21.810 
ATOM      8  CB  GLN A  25      28.209  -1.135 -21.640 
ATOM      9  CG  GLN A  25      28.449   0.131 -22.464 
ATOM     10  CD  GLN A  25      27.291   1.085 -22.227 
ATOM     11  OE1 GLN A  25      26.895   1.324 -21.089 
ATOM     12  NE2 GLN A  25      26.734   1.652 -23.331 
ATOM     13  C   GLN A  25      29.084  -3.296 -20.876 
ATOM     14  O   GLN A  25      28.668  -4.376 -21.290 
ATOM     15  N   ASP A  26      29.382  -3.075 -19.584 
ATOM     16  CA  ASP A  26      29.211  -4.105 -18.606 
ATOM     17  CB  ASP A  26      30.274  -4.043 -17.495 
ATOM     18  CG  ASP A  26      30.054  -5.171 -16.494 
ATOM     19  OD1 ASP A  26      28.986  -5.191 -15.826 
ATOM     20  OD2 ASP A  26      30.966  -6.032 -16.381 
ATOM     21  C   ASP A  26      27.866  -3.939 -17.988 
ATOM     22  O   ASP A  26      27.612  -2.985 -17.253 
ATOM     23  N   ASN A  27      26.945  -4.872 -18.288 
ATOM     24  CA  ASN A  27      25.662  -4.773 -17.669 
ATOM     25  CB  ASN A  27      24.503  -4.752 -18.683 
ATOM     26  CG  ASN A  27      24.583  -3.452 -19.471 
ATOM     27  OD1 ASN A  27      24.658  -2.366 -18.897 
ATOM     28  ND2 ASN A  27      24.568  -3.560 -20.827 
ATOM     29  C   ASN A  27      25.467  -5.984 -16.812 
ATOM     30  O   ASN A  27      24.473  -6.696 -16.949 
ATOM     31  N   SER A  28      26.402  -6.226 -15.873 
ATOM     32  CA  SER A  28      26.317  -7.361 -15.002 
ATOM     33  CB  SER A  28      27.559  -7.517 -14.112 
ATOM     34  OG  SER A  28      28.707  -7.731 -14.919 
ATOM     35  C   SER A  28      25.149  -7.145 -14.100 
ATOM     36  O   SER A  28      24.492  -8.089 -13.668 
ATOM     37  N   ARG A  29      24.868  -5.864 -13.806 
ATOM     38  CA  ARG A  29      23.821  -5.471 -12.913 
ATOM     39  CB  ARG A  29      23.787  -3.948 -12.704 
ATOM     40  CG  ARG A  29      25.152  -3.369 -12.324 
ATOM     41  CD  ARG A  29      25.113  -1.897 -11.913 
ATOM     42  NE  ARG A  29      26.512  -1.383 -11.942 
ATOM     43  CZ  ARG A  29      27.390  -1.720 -10.952 
ATOM     44  NH1 ARG A  29      27.024  -2.618  -9.991 
ATOM     45  NH2 ARG A  29      28.642  -1.178 -10.929 
ATOM     46  C   ARG A  29      22.506  -5.884 -13.504 
ATOM     47  O   ARG A  29      21.579  -6.255 -12.784 
ATOM     48  N   TYR A  30      22.378  -5.784 -14.840 
ATOM     49  CA  TYR A  30      21.164  -6.163 -15.505 
ATOM     50  CB  TYR A  30      21.186  -5.817 -17.003 
ATOM     51  CG  TYR A  30      19.900  -6.271 -17.606 
ATOM     52  CD1 TYR A  30      18.727  -5.600 -17.348 
ATOM     53  CD2 TYR A  30      19.876  -7.357 -18.449 
ATOM     54  CE1 TYR A  30      17.543  -6.018 -17.911 
ATOM     55  CE2 TYR A  30      18.698  -7.778 -19.016 
ATOM     56  CZ  TYR A  30      17.529  -7.109 -18.746 
ATOM     57  OH  TYR A  30      16.316  -7.539 -19.327 
ATOM     58  C   TYR A  30      20.959  -7.638 -15.363 
ATOM     59  O   TYR A  30      19.855  -8.092 -15.068 
ATOM     60  N   THR A  31      22.033  -8.431 -15.551 
ATOM     61  CA  THR A  31      21.926  -9.861 -15.473 
ATOM     62  CB  THR A  31      23.230 -10.559 -15.736 
ATOM     63  OG1 THR A  31      23.715 -10.225 -17.028 
ATOM     64  CG2 THR A  31      23.003 -12.080 -15.628 
ATOM     65  C   THR A  31      21.490 -10.229 -14.091 
ATOM     66  O   THR A  31      20.646 -11.105 -13.907 
ATOM     67  N   HIS A  32      22.064  -9.557 -13.079 
ATOM     68  CA  HIS A  32      21.744  -9.842 -11.711 
ATOM     69  ND1 HIS A  32      22.771 -10.826  -8.882 
ATOM     70  CG  HIS A  32      22.450  -9.554  -9.301 
ATOM     71  CB  HIS A  32      22.623  -9.069 -10.710 
ATOM     72  NE2 HIS A  32      22.010  -9.743  -7.096 
ATOM     73  CD2 HIS A  32      21.986  -8.905  -8.198 
ATOM     74  CE1 HIS A  32      22.488 -10.885  -7.556 
ATOM     75  C   HIS A  32      20.311  -9.481 -11.477 
ATOM     76  O   HIS A  32      19.604 -10.145 -10.722 
ATOM     77  N   PHE A  33      19.841  -8.406 -12.133 
ATOM     78  CA  PHE A  33      18.494  -7.942 -11.975 
ATOM     79  CB  PHE A  33      18.233  -6.698 -12.850 
ATOM     80  CG  PHE A  33      16.831  -6.221 -12.683 
ATOM     81  CD1 PHE A  33      15.822  -6.729 -13.471 
ATOM     82  CD2 PHE A  33      16.525  -5.261 -11.749 
ATOM     83  CE1 PHE A  33      14.528  -6.288 -13.327 
ATOM     84  CE2 PHE A  33      15.232  -4.815 -11.599 
ATOM     85  CZ  PHE A  33      14.232  -5.330 -12.388 
ATOM     86  C   PHE A  33      17.577  -9.044 -12.410 
ATOM     87  O   PHE A  33      16.584  -9.337 -11.745 
ATOM     88  N   LEU A  34      17.891  -9.694 -13.546 
ATOM     89  CA  LEU A  34      17.052 -10.740 -14.056 
ATOM     90  CB  LEU A  34      17.509 -11.262 -15.429 
ATOM     91  CG  LEU A  34      17.352 -10.227 -16.561 
ATOM     92  CD1 LEU A  34      17.815 -10.799 -17.911 
ATOM     93  CD2 LEU A  34      15.914  -9.684 -16.622 
ATOM     94  C   LEU A  34      17.034 -11.895 -13.105 
ATOM     95  O   LEU A  34      15.977 -12.463 -12.835 
ATOM     96  N   THR A  35      18.201 -12.276 -12.555 
ATOM     97  CA  THR A  35      18.222 -13.429 -11.706 
ATOM     98  CB  THR A  35      19.611 -13.827 -11.277 
ATOM     99  OG1 THR A  35      19.582 -15.110 -10.672 
ATOM    100  CG2 THR A  35      20.183 -12.793 -10.291 
ATOM    101  C   THR A  35      17.370 -13.183 -10.496 
ATOM    102  O   THR A  35      16.600 -14.054 -10.093 
ATOM    103  N   GLN A  36      17.510 -12.004  -9.861 
ATOM    104  CA  GLN A  36      16.760 -11.714  -8.673 
ATOM    105  CB  GLN A  36      17.330 -10.515  -7.900 
ATOM    106  CG  GLN A  36      18.719 -10.776  -7.318 
ATOM    107  CD  GLN A  36      19.161  -9.521  -6.583 
ATOM    108  OE1 GLN A  36      18.999  -8.403  -7.076 
ATOM    109  NE2 GLN A  36      19.727  -9.702  -5.360 
ATOM    110  C   GLN A  36      15.306 -11.414  -8.928 
ATOM    111  O   GLN A  36      14.428 -11.820  -8.172 
ATOM    112  N   HIS A  37      15.041 -10.560  -9.926 
ATOM    113  CA  HIS A  37      13.739 -10.030 -10.232 
ATOM    114  ND1 HIS A  37      13.488  -7.875  -7.943 
ATOM    115  CG  HIS A  37      14.262  -7.931  -9.081 
ATOM    116  CB  HIS A  37      13.787  -8.508 -10.384 
ATOM    117  NE2 HIS A  37      15.483  -7.062  -7.395 
ATOM    118  CD2 HIS A  37      15.476  -7.429  -8.730 
ATOM    119  CE1 HIS A  37      14.268  -7.348  -6.966 
ATOM    120  C   HIS A  37      12.906 -10.649 -11.327 
ATOM    121  O   HIS A  37      11.752 -10.256 -11.466 
ATOM    122  N   TYR A  38      13.434 -11.530 -12.202 
ATOM    123  CA  TYR A  38      12.632 -11.883 -13.350 
ATOM    124  CB  TYR A  38      13.334 -11.414 -14.642 
ATOM    125  CG  TYR A  38      12.655 -11.872 -15.887 
ATOM    126  CD1 TYR A  38      11.465 -11.319 -16.304 
ATOM    127  CD2 TYR A  38      13.246 -12.841 -16.668 
ATOM    128  CE1 TYR A  38      10.868 -11.746 -17.467 
ATOM    129  CE2 TYR A  38      12.653 -13.271 -17.830 
ATOM    130  CZ  TYR A  38      11.459 -12.724 -18.231 
ATOM    131  OH  TYR A  38      10.848 -13.164 -19.425 
ATOM    132  C   TYR A  38      12.379 -13.364 -13.432 
ATOM    133  O   TYR A  38      13.285 -14.174 -13.250 
ATOM    134  N   ASP A  39      11.102 -13.741 -13.690 
ATOM    135  CA  ASP A  39      10.698 -15.112 -13.886 
ATOM    136  CB  ASP A  39      10.028 -15.729 -12.643 
ATOM    137  CG  ASP A  39       9.940 -17.238 -12.841 
ATOM    138  OD1 ASP A  39      10.562 -17.742 -13.815 
ATOM    139  OD2 ASP A  39       9.249 -17.904 -12.025 
ATOM    140  C   ASP A  39       9.669 -15.081 -14.984 
ATOM    141  O   ASP A  39       8.529 -14.682 -14.754 
ATOM    142  N   ALA A  40      10.037 -15.519 -16.207 
ATOM    143  CA  ALA A  40       9.168 -15.355 -17.343 
ATOM    144  CB  ALA A  40       9.809 -15.843 -18.652 
ATOM    145  C   ALA A  40       7.861 -16.082 -17.196 
ATOM    146  O   ALA A  40       6.812 -15.469 -17.390 
ATOM    147  N   LYS A  41       7.868 -17.386 -16.837 
ATOM    148  CA  LYS A  41       6.612 -18.091 -16.756 
ATOM    149  CB  LYS A  41       6.394 -19.072 -17.922 
ATOM    150  CG  LYS A  41       6.320 -18.394 -19.293 
ATOM    151  CD  LYS A  41       6.383 -19.380 -20.462 
ATOM    152  CE  LYS A  41       6.315 -18.723 -21.842 
ATOM    153  NZ  LYS A  41       6.395 -19.761 -22.893 
ATOM    154  C   LYS A  41       6.607 -18.900 -15.492 
ATOM    155  O   LYS A  41       6.979 -20.072 -15.469 
ATOM    156  N   PRO A  42       6.164 -18.261 -14.447 
ATOM    157  CA  PRO A  42       6.146 -18.766 -13.096 
ATOM    158  CD  PRO A  42       5.459 -16.998 -14.579 
ATOM    159  CB  PRO A  42       5.693 -17.583 -12.242 
ATOM    160  CG  PRO A  42       4.817 -16.760 -13.203 
ATOM    161  C   PRO A  42       5.350 -19.982 -12.740 
ATOM    162  O   PRO A  42       5.866 -20.776 -11.954 
ATOM    163  N   GLN A  43       4.106 -20.125 -13.253 
ATOM    164  CA  GLN A  43       3.233 -21.210 -12.882 
ATOM    165  CB  GLN A  43       3.921 -22.559 -12.575 
ATOM    166  CG  GLN A  43       2.969 -23.746 -12.437 
ATOM    167  CD  GLN A  43       2.653 -24.258 -13.835 
ATOM    168  OE1 GLN A  43       2.011 -23.577 -14.631 
ATOM    169  NE2 GLN A  43       3.125 -25.496 -14.144 
ATOM    170  C   GLN A  43       2.428 -20.772 -11.677 
ATOM    171  O   GLN A  43       1.781 -19.726 -11.696 
ATOM    172  N   GLY A  44       2.476 -21.564 -10.580 
ATOM    173  CA  GLY A  44       1.617 -21.423  -9.423 
ATOM    174  C   GLY A  44       1.682 -20.099  -8.711 
ATOM    175  O   GLY A  44       0.636 -19.515  -8.436 
ATOM    176  N   ARG A  45       2.881 -19.573  -8.391 
ATOM    177  CA  ARG A  45       2.966 -18.320  -7.681 
ATOM    178  CB  ARG A  45       2.277 -17.177  -8.444 
ATOM    179  CG  ARG A  45       2.951 -16.883  -9.786 
ATOM    180  CD  ARG A  45       2.084 -16.065 -10.743 
ATOM    181  NE  ARG A  45       2.134 -14.640 -10.313 
ATOM    182  CZ  ARG A  45       1.083 -13.819 -10.595 
ATOM    183  NH1 ARG A  45      -0.026 -14.325 -11.205 
ATOM    184  NH2 ARG A  45       1.132 -12.493 -10.270 
ATOM    185  C   ARG A  45       2.353 -18.422  -6.307 
ATOM    186  O   ARG A  45       1.777 -17.453  -5.809 
ATOM    187  N   ASP A  46       2.452 -19.607  -5.663 
ATOM    188  CA  ASP A  46       1.984 -19.790  -4.311 
ATOM    189  CB  ASP A  46       1.250 -21.127  -4.079 
ATOM    190  CG  ASP A  46       2.197 -22.277  -4.390 
ATOM    191  OD1 ASP A  46       3.256 -22.021  -5.022 
ATOM    192  OD2 ASP A  46       1.866 -23.431  -4.005 
ATOM    193  C   ASP A  46       3.161 -19.699  -3.376 
ATOM    194  O   ASP A  46       4.259 -19.317  -3.777 
ATOM    195  N   ASP A  47       2.954 -20.056  -2.089 
ATOM    196  CA  ASP A  47       3.986 -19.963  -1.086 
ATOM    197  CB  ASP A  47       3.505 -20.399   0.311 
ATOM    198  CG  ASP A  47       2.512 -19.366   0.829 
ATOM    199  OD1 ASP A  47       2.392 -18.285   0.192 
ATOM    200  OD2 ASP A  47       1.859 -19.643   1.870 
ATOM    201  C   ASP A  47       5.122 -20.868  -1.453 
ATOM    202  O   ASP A  47       6.290 -20.503  -1.321 
ATOM    203  N   ARG A  48       4.797 -22.077  -1.942 
ATOM    204  CA  ARG A  48       5.781 -23.061  -2.293 
ATOM    205  CB  ARG A  48       5.140 -24.351  -2.823 
ATOM    206  CG  ARG A  48       6.146 -25.430  -3.211 
ATOM    207  CD  ARG A  48       5.521 -26.560  -4.029 
ATOM    208  NE  ARG A  48       5.134 -25.982  -5.348 
ATOM    209  CZ  ARG A  48       4.541 -26.764  -6.297 
ATOM    210  NH1 ARG A  48       4.304 -28.084  -6.046 
ATOM    211  NH2 ARG A  48       4.179 -26.221  -7.497 
ATOM    212  C   ARG A  48       6.632 -22.511  -3.395 
ATOM    213  O   ARG A  48       7.843 -22.722  -3.421 
ATOM    214  N   TYR A  49       6.004 -21.778  -4.332 
ATOM    215  CA  TYR A  49       6.690 -21.207  -5.452 
ATOM    216  CB  TYR A  49       5.716 -20.385  -6.317 
ATOM    217  CG  TYR A  49       6.455 -19.484  -7.246 
ATOM    218  CD1 TYR A  49       6.995 -19.944  -8.423 
ATOM    219  CD2 TYR A  49       6.580 -18.149  -6.930 
ATOM    220  CE1 TYR A  49       7.662 -19.084  -9.266 
ATOM    221  CE2 TYR A  49       7.244 -17.287  -7.767 
ATOM    222  CZ  TYR A  49       7.787 -17.755  -8.938 
ATOM    223  OH  TYR A  49       8.468 -16.868  -9.798 
ATOM    224  C   TYR A  49       7.763 -20.299  -4.937 
ATOM    225  O   TYR A  49       8.907 -20.361  -5.387 
ATOM    226  N   CYS A  50       7.427 -19.442  -3.956 
ATOM    227  CA  CYS A  50       8.387 -18.513  -3.432 
ATOM    228  CB  CYS A  50       7.789 -17.543  -2.401 
ATOM    229  SG  CYS A  50       6.919 -16.168  -3.203 
ATOM    230  C   CYS A  50       9.521 -19.233  -2.772 
ATOM    231  O   CYS A  50      10.680 -18.874  -2.966 
ATOM    232  N   GLU A  51       9.232 -20.282  -1.984 
ATOM    233  CA  GLU A  51      10.291 -20.937  -1.274 
ATOM    234  CB  GLU A  51       9.814 -22.052  -0.328 
ATOM    235  CG  GLU A  51       9.046 -21.500   0.875 
ATOM    236  CD  GLU A  51       8.647 -22.660   1.776 
ATOM    237  OE1 GLU A  51       8.797 -23.834   1.341 
ATOM    238  OE2 GLU A  51       8.191 -22.384   2.918 
ATOM    239  C   GLU A  51      11.271 -21.539  -2.238 
ATOM    240  O   GLU A  51      12.477 -21.471  -2.014 
ATOM    241  N   SER A  52      10.782 -22.163  -3.323 
ATOM    242  CA  SER A  52      11.648 -22.819  -4.266 
ATOM    243  CB  SER A  52      10.871 -23.670  -5.287 
ATOM    244  OG  SER A  52      11.770 -24.296  -6.189 
ATOM    245  C   SER A  52      12.484 -21.840  -5.041 
ATOM    246  O   SER A  52      13.695 -22.015  -5.173 
ATOM    247  N   ILE A  53      11.853 -20.774  -5.572 
ATOM    248  CA  ILE A  53      12.510 -19.830  -6.436 
ATOM    249  CB  ILE A  53      11.569 -18.839  -7.063 
ATOM    250  CG1 ILE A  53      12.268 -18.100  -8.213 
ATOM    251  CG2 ILE A  53      11.022 -17.910  -5.967 
ATOM    252  CD1 ILE A  53      11.307 -17.285  -9.080 
ATOM    253  C   ILE A  53      13.564 -19.071  -5.697 
ATOM    254  O   ILE A  53      14.625 -18.777  -6.243 
ATOM    255  N   MET A  54      13.288 -18.724  -4.431 
ATOM    256  CA  MET A  54      14.208 -17.931  -3.681 
ATOM    257  CB  MET A  54      13.657 -17.630  -2.278 
ATOM    258  CG  MET A  54      14.129 -16.292  -1.716 
ATOM    259  SD  MET A  54      13.400 -14.851  -2.557 
ATOM    260  CE  MET A  54      13.965 -13.641  -1.327 
ATOM    261  C   MET A  54      15.482 -18.715  -3.574 
ATOM    262  O   MET A  54      16.577 -18.162  -3.661 
ATOM    263  N   ARG A  55      15.360 -20.040  -3.377 
ATOM    264  CA  ARG A  55      16.487 -20.926  -3.259 
ATOM    265  CB  ARG A  55      16.035 -22.353  -2.921 
ATOM    266  CG  ARG A  55      15.198 -22.413  -1.641 
ATOM    267  CD  ARG A  55      14.502 -23.757  -1.423 
ATOM    268  NE  ARG A  55      15.339 -24.566  -0.498 
ATOM    269  CZ  ARG A  55      15.110 -25.907  -0.399 
ATOM    270  NH1 ARG A  55      14.168 -26.490  -1.198 
ATOM    271  NH2 ARG A  55      15.823 -26.659   0.486 
ATOM    272  C   ARG A  55      17.249 -20.983  -4.555 
ATOM    273  O   ARG A  55      18.476 -20.907  -4.565 
ATOM    274  N   ARG A  56      16.538 -21.101  -5.694 
ATOM    275  CA  ARG A  56      17.186 -21.258  -6.971 
ATOM    276  CB  ARG A  56      16.203 -21.454  -8.140 
ATOM    277  CG  ARG A  56      15.409 -22.759  -8.083 
ATOM    278  CD  ARG A  56      14.767 -23.128  -9.423 
ATOM    279  NE  ARG A  56      13.877 -22.004  -9.821 
ATOM    280  CZ  ARG A  56      12.561 -22.008  -9.459 
ATOM    281  NH1 ARG A  56      12.047 -23.057  -8.752 
ATOM    282  NH2 ARG A  56      11.757 -20.960  -9.804 
ATOM    283  C   ARG A  56      17.993 -20.038  -7.297 
ATOM    284  O   ARG A  56      19.094 -20.132  -7.842 
ATOM    285  N   ARG A  57      17.434 -18.858  -6.981 
ATOM    286  CA  ARG A  57      17.989 -17.566  -7.272 
ATOM    287  CB  ARG A  57      16.981 -16.432  -7.028 
ATOM    288  CG  ARG A  57      15.720 -16.618  -7.872 
ATOM    289  CD  ARG A  57      16.007 -16.749  -9.368 
ATOM    290  NE  ARG A  57      14.774 -17.286 -10.009 
ATOM    291  CZ  ARG A  57      14.462 -16.937 -11.292 
ATOM    292  NH1 ARG A  57      15.255 -16.058 -11.970 
ATOM    293  NH2 ARG A  57      13.356 -17.462 -11.896 
ATOM    294  C   ARG A  57      19.215 -17.308  -6.446 
ATOM    295  O   ARG A  57      20.047 -16.489  -6.833 
ATOM    296  N   GLY A  58      19.345 -17.952  -5.266 
ATOM    297  CA  GLY A  58      20.518 -17.749  -4.452 
ATOM    298  C   GLY A  58      20.249 -16.676  -3.435 
ATOM    299  O   GLY A  58      21.171 -16.056  -2.910 
ATOM    300  N   LEU A  59      18.957 -16.404  -3.197 
ATOM    301  CA  LEU A  59      18.390 -15.442  -2.291 
ATOM    302  CB  LEU A  59      16.997 -14.993  -2.748 
ATOM    303  CG  LEU A  59      17.057 -14.335  -4.141 
ATOM    304  CD1 LEU A  59      15.690 -13.786  -4.573 
ATOM    305  CD2 LEU A  59      18.175 -13.282  -4.214 
ATOM    306  C   LEU A  59      18.342 -15.875  -0.842 
ATOM    307  O   LEU A  59      17.877 -15.107  -0.005 
ATOM    308  N   THR A  60      18.628 -17.158  -0.543 
ATOM    309  CA  THR A  60      18.521 -17.780   0.758 
ATOM    310  CB  THR A  60      18.422 -19.273   0.655 
ATOM    311  OG1 THR A  60      19.592 -19.810   0.057 
ATOM    312  CG2 THR A  60      17.192 -19.608  -0.204 
ATOM    313  C   THR A  60      19.582 -17.448   1.776 
ATOM    314  O   THR A  60      19.306 -17.592   2.964 
ATOM    315  N   SER A  61      20.833 -17.093   1.412 
ATOM    316  CA  SER A  61      21.758 -16.859   2.493 
ATOM    317  CB  SER A  61      22.957 -17.826   2.485 
ATOM    318  OG  SER A  61      22.517 -19.158   2.702 
ATOM    319  C   SER A  61      22.320 -15.475   2.407 
ATOM    320  O   SER A  61      23.186 -15.209   1.575 
ATOM    321  N   PRO A  62      21.889 -14.572   3.254 
ATOM    322  CA  PRO A  62      20.832 -14.844   4.197 
ATOM    323  CD  PRO A  62      22.847 -13.617   3.787 
ATOM    324  CB  PRO A  62      20.985 -13.822   5.320 
ATOM    325  CG  PRO A  62      22.467 -13.428   5.263 
ATOM    326  C   PRO A  62      19.514 -14.718   3.499 
ATOM    327  O   PRO A  62      19.488 -14.279   2.350 
ATOM    328  N   CYS A  63      18.409 -15.091   4.176 
ATOM    329  CA  CYS A  63      17.107 -15.029   3.577 
ATOM    330  CB  CYS A  63      15.980 -15.525   4.508 
ATOM    331  SG  CYS A  63      16.264 -17.191   5.180 
ATOM    332  C   CYS A  63      16.811 -13.590   3.286 
ATOM    333  O   CYS A  63      16.979 -12.728   4.148 
ATOM    334  N   LYS A  64      16.363 -13.286   2.050 
ATOM    335  CA  LYS A  64      16.024 -11.933   1.733 
ATOM    336  CB  LYS A  64      15.958 -11.675   0.217 
ATOM    337  CG  LYS A  64      15.947 -10.196  -0.175 
ATOM    338  CD  LYS A  64      16.188  -9.974  -1.671 
ATOM    339  CE  LYS A  64      16.192  -8.501  -2.084 
ATOM    340  NZ  LYS A  64      16.367  -8.389  -3.549 
ATOM    341  C   LYS A  64      14.671 -11.685   2.334 
ATOM    342  O   LYS A  64      13.782 -12.531   2.250 
ATOM    343  N   ASP A  65      14.485 -10.514   2.975 
ATOM    344  CA  ASP A  65      13.252 -10.245   3.660 
ATOM    345  CB  ASP A  65      13.310  -8.967   4.522 
ATOM    346  CG  ASP A  65      13.625  -7.757   3.647 
ATOM    347  OD1 ASP A  65      14.224  -7.939   2.553 
ATOM    348  OD2 ASP A  65      13.278  -6.626   4.077 
ATOM    349  C   ASP A  65      12.107 -10.144   2.699 
ATOM    350  O   ASP A  65      11.037 -10.700   2.946 
ATOM    351  N   ILE A  66      12.280  -9.419   1.579 
ATOM    352  CA  ILE A  66      11.198  -9.300   0.645 
ATOM    353  CB  ILE A  66      10.432  -8.019   0.848 
ATOM    354  CG1 ILE A  66       9.083  -8.013   0.109 
ATOM    355  CG2 ILE A  66      11.366  -6.859   0.468 
ATOM    356  CD1 ILE A  66       9.205  -8.016  -1.410 
ATOM    357  C   ILE A  66      11.805  -9.311  -0.725 
ATOM    358  O   ILE A  66      12.863  -8.720  -0.940 
ATOM    359  N   ASN A  67      11.179 -10.019  -1.688 
ATOM    360  CA  ASN A  67      11.720 -10.015  -3.017 
ATOM    361  CB  ASN A  67      12.741 -11.139  -3.259 
ATOM    362  CG  ASN A  67      13.477 -10.847  -4.558 
ATOM    363  OD1 ASN A  67      14.272  -9.911  -4.638 
ATOM    364  ND2 ASN A  67      13.214 -11.676  -5.603 
ATOM    365  C   ASN A  67      10.584 -10.205  -3.973 
ATOM    366  O   ASN A  67       9.740 -11.082  -3.786 
ATOM    367  N   THR A  68      10.556  -9.392  -5.048 
ATOM    368  CA  THR A  68       9.471  -9.467  -5.982 
ATOM    369  CB  THR A  68       8.762  -8.158  -6.145 
ATOM    370  OG1 THR A  68       8.269  -7.721  -4.886 
ATOM    371  CG2 THR A  68       7.598  -8.348  -7.130 
ATOM    372  C   THR A  68       9.996  -9.879  -7.324 
ATOM    373  O   THR A  68      11.059  -9.439  -7.762 
ATOM    374  N   PHE A  69       9.236 -10.761  -8.006 
ATOM    375  CA  PHE A  69       9.601 -11.241  -9.309 
ATOM    376  CB  PHE A  69       9.527 -12.774  -9.435 
ATOM    377  CG  PHE A  69      10.543 -13.384  -8.526 
ATOM    378  CD1 PHE A  69      11.831 -13.609  -8.956 
ATOM    379  CD2 PHE A  69      10.207 -13.734  -7.237 
ATOM    380  CE1 PHE A  69      12.768 -14.171  -8.120 
ATOM    381  CE2 PHE A  69      11.140 -14.295  -6.395 
ATOM    382  CZ  PHE A  69      12.423 -14.515  -6.835 
ATOM    383  C   PHE A  69       8.608 -10.690 -10.287 
ATOM    384  O   PHE A  69       7.415 -10.605 -10.001 
ATOM    385  N   ILE A  70       9.099 -10.300 -11.480 
ATOM    386  CA  ILE A  70       8.279  -9.766 -12.530 
ATOM    387  CB  ILE A  70       8.894  -8.585 -13.228 
ATOM    388  CG1 ILE A  70       9.137  -7.438 -12.235 
ATOM    389  CG2 ILE A  70       7.982  -8.201 -14.407 
ATOM    390  CD1 ILE A  70      10.026  -6.325 -12.786 
ATOM    391  C   ILE A  70       8.146 -10.852 -13.550 
ATOM    392  O   ILE A  70       9.106 -11.572 -13.824 
ATOM    393  N   HIS A  71       6.934 -11.011 -14.122 
ATOM    394  CA  HIS A  71       6.704 -12.056 -15.078 
ATOM    395  ND1 HIS A  71       6.623 -14.322 -12.875 
ATOM    396  CG  HIS A  71       5.646 -13.442 -13.288 
ATOM    397  CB  HIS A  71       5.509 -12.942 -14.696 
ATOM    398  NE2 HIS A  71       5.416 -13.823 -11.074 
ATOM    399  CD2 HIS A  71       4.918 -13.148 -12.176 
ATOM    400  CE1 HIS A  71       6.439 -14.514 -11.544 
ATOM    401  C   HIS A  71       6.415 -11.410 -16.399 
ATOM    402  O   HIS A  71       6.310 -10.188 -16.486 
ATOM    403  N   GLY A  72       6.286 -12.218 -17.476 
ATOM    404  CA  GLY A  72       6.017 -11.656 -18.772 
ATOM    405  C   GLY A  72       7.295 -11.593 -19.560 
ATOM    406  O   GLY A  72       8.294 -12.209 -19.193 
ATOM    407  N   ASN A  73       7.269 -10.867 -20.702 
ATOM    408  CA  ASN A  73       8.405 -10.782 -21.584 
ATOM    409  CB  ASN A  73       8.034 -10.508 -23.057 
ATOM    410  CG  ASN A  73       7.346  -9.151 -23.163 
ATOM    411  OD1 ASN A  73       7.968  -8.146 -23.502 
ATOM    412  ND2 ASN A  73       6.017  -9.119 -22.872 
ATOM    413  C   ASN A  73       9.371  -9.723 -21.133 
ATOM    414  O   ASN A  73       8.994  -8.716 -20.538 
ATOM    415  N   LYS A  74      10.668  -9.952 -21.434 
ATOM    416  CA  LYS A  74      11.764  -9.101 -21.052 
ATOM    417  CB  LYS A  74      13.152  -9.709 -21.329 
ATOM    418  CG  LYS A  74      13.502 -10.903 -20.438 
ATOM    419  CD  LYS A  74      14.866 -11.514 -20.762 
ATOM    420  CE  LYS A  74      14.989 -11.999 -22.206 
ATOM    421  NZ  LYS A  74      16.380 -12.427 -22.480 
ATOM    422  C   LYS A  74      11.726  -7.769 -21.741 
ATOM    423  O   LYS A  74      12.108  -6.759 -21.152 
ATOM    424  N   ARG A  75      11.268  -7.726 -23.005 
ATOM    425  CA  ARG A  75      11.336  -6.518 -23.783 
ATOM    426  CB  ARG A  75      10.706  -6.680 -25.174 
ATOM    427  CG  ARG A  75      11.275  -7.856 -25.964 
ATOM    428  CD  ARG A  75      10.777  -7.928 -27.407 
ATOM    429  NE  ARG A  75       9.288  -7.909 -27.372 
ATOM    430  CZ  ARG A  75       8.587  -9.047 -27.093 
ATOM    431  NH1 ARG A  75       9.247 -10.192 -26.754 
ATOM    432  NH2 ARG A  75       7.223  -9.036 -27.147 
ATOM    433  C   ARG A  75      10.568  -5.434 -23.096 
ATOM    434  O   ARG A  75      11.000  -4.283 -23.058 
ATOM    435  N   SER A  76       9.396  -5.775 -22.533 
ATOM    436  CA  SER A  76       8.562  -4.791 -21.905 
ATOM    437  CB  SER A  76       7.236  -5.385 -21.396 
ATOM    438  OG  SER A  76       6.471  -5.878 -22.487 
ATOM    439  C   SER A  76       9.281  -4.196 -20.730 
ATOM    440  O   SER A  76       9.132  -3.009 -20.441 
ATOM    441  N   ILE A  77      10.063  -5.017 -20.003 
ATOM    442  CA  ILE A  77      10.777  -4.552 -18.848 
ATOM    443  CB  ILE A  77      11.426  -5.664 -18.076 
ATOM    444  CG1 ILE A  77      10.357  -6.647 -17.572 
ATOM    445  CG2 ILE A  77      12.260  -5.039 -16.946 
ATOM    446  CD1 ILE A  77      10.932  -7.947 -17.010 
ATOM    447  C   ILE A  77      11.850  -3.586 -19.254 
ATOM    448  O   ILE A  77      12.029  -2.547 -18.626 
ATOM    449  N   LYS A  78      12.600  -3.902 -20.324 
ATOM    450  CA  LYS A  78      13.670  -3.048 -20.763 
ATOM    451  CB  LYS A  78      14.457  -3.613 -21.957 
ATOM    452  CG  LYS A  78      15.314  -4.836 -21.619 
ATOM    453  CD  LYS A  78      15.896  -5.526 -22.854 
ATOM    454  CE  LYS A  78      16.828  -6.696 -22.531 
ATOM    455  NZ  LYS A  78      16.037  -7.912 -22.246 
ATOM    456  C   LYS A  78      13.105  -1.727 -21.186 
ATOM    457  O   LYS A  78      13.736  -0.686 -21.012 
ATOM    458  N   ALA A  79      11.881  -1.748 -21.741 
ATOM    459  CA  ALA A  79      11.200  -0.603 -22.284 
ATOM    460  CB  ALA A  79       9.821  -0.951 -22.871 
ATOM    461  C   ALA A  79      10.987   0.445 -21.231 
ATOM    462  O   ALA A  79      10.878   1.630 -21.545 
ATOM    463  N   ILE A  80      10.868   0.044 -19.956 
ATOM    464  CA  ILE A  80      10.626   1.016 -18.927 
ATOM    465  CB  ILE A  80      10.255   0.446 -17.581 
ATOM    466  CG1 ILE A  80      11.316  -0.473 -16.984 
ATOM    467  CG2 ILE A  80       8.892  -0.240 -17.747 
ATOM    468  CD1 ILE A  80      10.900  -1.026 -15.623 
ATOM    469  C   ILE A  80      11.745   2.022 -18.874 
ATOM    470  O   ILE A  80      11.546   3.160 -18.452 
ATOM    471  N   CYS A  81      12.966   1.624 -19.275 
ATOM    472  CA  CYS A  81      14.117   2.486 -19.280 
ATOM    473  CB  CYS A  81      15.428   1.734 -19.567 
ATOM    474  SG  CYS A  81      15.754   0.459 -18.312 
ATOM    475  C   CYS A  81      13.959   3.596 -20.289 
ATOM    476  O   CYS A  81      14.689   4.586 -20.237 
ATOM    477  N   GLU A  82      13.062   3.434 -21.284 
ATOM    478  CA  GLU A  82      12.862   4.454 -22.277 
ATOM    479  CB  GLU A  82      12.970   3.920 -23.715 
ATOM    480  CG  GLU A  82      11.961   2.809 -24.013 
ATOM    481  CD  GLU A  82      12.156   2.352 -25.452 
ATOM    482  OE1 GLU A  82      12.213   3.228 -26.356 
ATOM    483  OE2 GLU A  82      12.249   1.114 -25.666 
ATOM    484  C   GLU A  82      11.484   5.028 -22.107 
ATOM    485  O   GLU A  82      10.696   4.562 -21.287 
ATOM    486  N   ASN A  83      11.173   6.085 -22.884 
ATOM    487  CA  ASN A  83       9.911   6.767 -22.808 
ATOM    488  CB  ASN A  83       9.851   8.042 -23.664 
ATOM    489  CG  ASN A  83      10.676   9.103 -22.944 
ATOM    490  OD1 ASN A  83      10.664   9.185 -21.715 
ATOM    491  ND2 ASN A  83      11.416   9.938 -23.723 
ATOM    492  C   ASN A  83       8.817   5.839 -23.229 
ATOM    493  O   ASN A  83       7.665   6.001 -22.831 
ATOM    494  N   LYS A  84       9.156   4.826 -24.043 
ATOM    495  CA  LYS A  84       8.180   3.925 -24.580 
ATOM    496  CB  LYS A  84       8.857   2.817 -25.416 
ATOM    497  CG  LYS A  84       7.921   1.834 -26.122 
ATOM    498  CD  LYS A  84       7.153   0.911 -25.178 
ATOM    499  CE  LYS A  84       6.396  -0.197 -25.909 
ATOM    500  NZ  LYS A  84       7.357  -1.190 -26.441 
ATOM    501  C   LYS A  84       7.386   3.298 -23.466 
ATOM    502  O   LYS A  84       6.161   3.232 -23.563 
ATOM    503  N   ASN A  85       8.029   2.807 -22.383 
ATOM    504  CA  ASN A  85       7.206   2.217 -21.358 
ATOM    505  CB  ASN A  85       7.343   0.680 -21.318 
ATOM    506  CG  ASN A  85       6.232   0.074 -20.468 
ATOM    507  OD1 ASN A  85       5.067   0.455 -20.576 
ATOM    508  ND2 ASN A  85       6.604  -0.897 -19.592 
ATOM    509  C   ASN A  85       7.600   2.737 -20.000 
ATOM    510  O   ASN A  85       7.516   2.004 -19.015 
ATOM    511  N   GLY A  86       7.987   4.025 -19.869 
ATOM    512  CA  GLY A  86       8.358   4.440 -18.541 
ATOM    513  C   GLY A  86       8.406   5.935 -18.432 
ATOM    514  O   GLY A  86       8.529   6.651 -19.426 
ATOM    515  N   ASN A  87       8.313   6.432 -17.176 
ATOM    516  CA  ASN A  87       8.388   7.834 -16.866 
ATOM    517  CB  ASN A  87       7.070   8.434 -16.338 
ATOM    518  CG  ASN A  87       6.033   8.383 -17.450 
ATOM    519  OD1 ASN A  87       5.564   7.312 -17.828 
ATOM    520  ND2 ASN A  87       5.650   9.574 -17.983 
ATOM    521  C   ASN A  87       9.381   7.966 -15.753 
ATOM    522  O   ASN A  87       9.660   7.005 -15.039 
ATOM    523  N   PRO A  88       9.943   9.130 -15.590 
ATOM    524  CA  PRO A  88      10.890   9.367 -14.542 
ATOM    525  CD  PRO A  88       9.915  10.189 -16.582 
ATOM    526  CB  PRO A  88      11.522  10.727 -14.851 
ATOM    527  CG  PRO A  88      10.555  11.384 -15.857 
ATOM    528  C   PRO A  88      10.168   9.304 -13.236 
ATOM    529  O   PRO A  88       9.050   9.812 -13.144 
ATOM    530  N   HIS A  89      10.804   8.706 -12.212 
ATOM    531  CA  HIS A  89      10.210   8.527 -10.923 
ATOM    532  ND1 HIS A  89       7.895   6.729  -9.424 
ATOM    533  CG  HIS A  89       9.268   6.743  -9.344 
ATOM    534  CB  HIS A  89      10.169   7.046 -10.506 
ATOM    535  NE2 HIS A  89       8.415   6.182  -7.333 
ATOM    536  CD2 HIS A  89       9.569   6.408  -8.061 
ATOM    537  CE1 HIS A  89       7.434   6.387  -8.195 
ATOM    538  C   HIS A  89      11.094   9.291 -10.006 
ATOM    539  O   HIS A  89      12.249   9.524 -10.348 
ATOM    540  N   ARG A  90      10.614   9.570  -8.777 
ATOM    541  CA  ARG A  90      11.134  10.633  -7.973 
ATOM    542  CB  ARG A  90      10.638  10.532  -6.524 
ATOM    543  CG  ARG A  90       9.118  10.621  -6.401 
ATOM    544  CD  ARG A  90       8.581  12.052  -6.436 
ATOM    545  NE  ARG A  90       7.099  11.972  -6.308 
ATOM    546  CZ  ARG A  90       6.398  13.027  -5.801 
ATOM    547  NH1 ARG A  90       7.050  14.164  -5.418 
ATOM    548  NH2 ARG A  90       5.043  12.938  -5.660 
ATOM    549  C   ARG A  90      12.627  10.723  -7.915 
ATOM    550  O   ARG A  90      13.186  11.625  -8.535 
ATOM    551  N   GLU A  91      13.353   9.801  -7.262 
ATOM    552  CA  GLU A  91      14.755  10.115  -7.224 
ATOM    553  CB  GLU A  91      15.367  10.061  -5.812 
ATOM    554  CG  GLU A  91      14.958  11.232  -4.914 
ATOM    555  CD  GLU A  91      13.537  11.000  -4.427 
ATOM    556  OE1 GLU A  91      13.280   9.918  -3.836 
ATOM    557  OE2 GLU A  91      12.688  11.907  -4.644 
ATOM    558  C   GLU A  91      15.504   9.143  -8.074 
ATOM    559  O   GLU A  91      15.859   8.056  -7.623 
ATOM    560  N   ASN A  92      15.780   9.542  -9.330 
ATOM    561  CA  ASN A  92      16.570   8.776 -10.253 
ATOM    562  CB  ASN A  92      18.015   8.583  -9.762 
ATOM    563  CG  ASN A  92      18.669   9.953  -9.678 
ATOM    564  OD1 ASN A  92      18.547  10.766 -10.593 
ATOM    565  ND2 ASN A  92      19.371  10.227  -8.547 
ATOM    566  C   ASN A  92      15.991   7.412 -10.460 
ATOM    567  O   ASN A  92      16.733   6.456 -10.678 
ATOM    568  N   LEU A  93      14.653   7.283 -10.421 
ATOM    569  CA  LEU A  93      14.046   5.998 -10.644 
ATOM    570  CB  LEU A  93      13.196   5.499  -9.462 
ATOM    571  CG  LEU A  93      14.013   5.127  -8.208 
ATOM    572  CD1 LEU A  93      13.097   4.644  -7.072 
ATOM    573  CD2 LEU A  93      15.107   4.099  -8.543 
ATOM    574  C   LEU A  93      13.141   6.137 -11.825 
ATOM    575  O   LEU A  93      12.979   7.226 -12.373 
ATOM    576  N   ARG A  94      12.563   5.007 -12.286 
ATOM    577  CA  ARG A  94      11.651   5.047 -13.395 
ATOM    578  CB  ARG A  94      12.264   4.533 -14.706 
ATOM    579  CG  ARG A  94      13.421   5.410 -15.185 
ATOM    580  CD  ARG A  94      13.981   5.008 -16.550 
ATOM    581  NE  ARG A  94      12.929   5.315 -17.557 
ATOM    582  CZ  ARG A  94      12.803   6.585 -18.040 
ATOM    583  NH1 ARG A  94      13.625   7.577 -17.590 
ATOM    584  NH2 ARG A  94      11.843   6.868 -18.966 
ATOM    585  C   ARG A  94      10.481   4.169 -13.054 
ATOM    586  O   ARG A  94      10.637   3.137 -12.403 
ATOM    587  N   ILE A  95       9.268   4.577 -13.488 
ATOM    588  CA  ILE A  95       8.059   3.839 -13.228 
ATOM    589  CB  ILE A  95       7.025   4.653 -12.501 
ATOM    590  CG1 ILE A  95       5.820   3.791 -12.084 
ATOM    591  CG2 ILE A  95       6.656   5.846 -13.397 
ATOM    592  CD1 ILE A  95       6.118   2.807 -10.956 
ATOM    593  C   ILE A  95       7.471   3.433 -14.552 
ATOM    594  O   ILE A  95       7.417   4.230 -15.487 
ATOM    595  N   SER A  96       7.017   2.167 -14.668 
ATOM    596  CA  SER A  96       6.520   1.669 -15.924 
ATOM    597  CB  SER A  96       6.521   0.132 -16.021 
ATOM    598  OG  SER A  96       5.638  -0.423 -15.057 
ATOM    599  C   SER A  96       5.122   2.137 -16.200 
ATOM    600  O   SER A  96       4.324   2.355 -15.289 
ATOM    601  N   LYS A  97       4.824   2.366 -17.497 
ATOM    602  CA  LYS A  97       3.513   2.735 -17.955 
ATOM    603  CB  LYS A  97       3.499   3.283 -19.390 
ATOM    604  CG  LYS A  97       4.096   4.687 -19.504 
ATOM    605  CD  LYS A  97       4.273   5.153 -20.949 
ATOM    606  CE  LYS A  97       4.718   6.611 -21.063 
ATOM    607  NZ  LYS A  97       6.152   6.728 -20.709 
ATOM    608  C   LYS A  97       2.610   1.543 -17.924 
ATOM    609  O   LYS A  97       1.429   1.655 -17.600 
ATOM    610  N   SER A  98       3.157   0.372 -18.304 
ATOM    611  CA  SER A  98       2.430  -0.864 -18.402 
ATOM    612  CB  SER A  98       3.113  -1.826 -19.387 
ATOM    613  OG  SER A  98       2.438  -3.069 -19.433 
ATOM    614  C   SER A  98       2.391  -1.529 -17.062 
ATOM    615  O   SER A  98       3.191  -1.233 -16.178 
ATOM    616  N   SER A  99       1.438  -2.468 -16.892 
ATOM    617  CA  SER A  99       1.316  -3.181 -15.654 
ATOM    618  CB  SER A  99      -0.138  -3.329 -15.182 
ATOM    619  OG  SER A  99      -0.171  -4.036 -13.953 
ATOM    620  C   SER A  99       1.866  -4.551 -15.901 
ATOM    621  O   SER A  99       1.756  -5.075 -17.006 
ATOM    622  N   PHE A 100       2.499  -5.160 -14.875 
ATOM    623  CA  PHE A 100       3.096  -6.452 -15.063 
ATOM    624  CB  PHE A 100       4.625  -6.462 -14.858 
ATOM    625  CG  PHE A 100       5.327  -5.637 -15.887 
ATOM    626  CD1 PHE A 100       5.439  -4.271 -15.743 
ATOM    627  CD2 PHE A 100       5.897  -6.234 -16.988 
ATOM    628  CE1 PHE A 100       6.097  -3.516 -16.687 
ATOM    629  CE2 PHE A 100       6.556  -5.484 -17.934 
ATOM    630  CZ  PHE A 100       6.657  -4.121 -17.787 
ATOM    631  C   PHE A 100       2.572  -7.384 -14.016 
ATOM    632  O   PHE A 100       2.195  -6.966 -12.922 
ATOM    633  N   GLN A 101       2.513  -8.691 -14.344 
ATOM    634  CA  GLN A 101       2.171  -9.658 -13.345 
ATOM    635  CB  GLN A 101       1.839 -11.052 -13.904 
ATOM    636  CG  GLN A 101       0.489 -11.131 -14.617 
ATOM    637  CD  GLN A 101      -0.593 -11.194 -13.547 
ATOM    638  OE1 GLN A 101      -0.366 -11.697 -12.449 
ATOM    639  NE2 GLN A 101      -1.804 -10.667 -13.873 
ATOM    640  C   GLN A 101       3.394  -9.793 -12.496 
ATOM    641  O   GLN A 101       4.508  -9.873 -13.015 
ATOM    642  N   VAL A 102       3.218  -9.802 -11.161 
ATOM    643  CA  VAL A 102       4.354  -9.886 -10.293 
ATOM    644  CB  VAL A 102       4.759  -8.562  -9.714 
ATOM    645  CG1 VAL A 102       5.195  -7.637 -10.861 
ATOM    646  CG2 VAL A 102       3.584  -8.007  -8.887 
ATOM    647  C   VAL A 102       4.011 -10.774  -9.139 
ATOM    648  O   VAL A 102       2.841 -11.025  -8.854 
ATOM    649  N   THR A 103       5.050 -11.314  -8.467 
ATOM    650  CA  THR A 103       4.829 -12.120  -7.304 
ATOM    651  CB  THR A 103       5.112 -13.577  -7.530 
ATOM    652  OG1 THR A 103       4.295 -14.080  -8.577 
ATOM    653  CG2 THR A 103       4.826 -14.343  -6.226 
ATOM    654  C   THR A 103       5.781 -11.637  -6.255 
ATOM    655  O   THR A 103       6.988 -11.574  -6.489 
ATOM    656  N   THR A 104       5.262 -11.297  -5.057 
ATOM    657  CA  THR A 104       6.109 -10.812  -4.005 
ATOM    658  CB  THR A 104       5.546  -9.614  -3.295 
ATOM    659  OG1 THR A 104       5.356  -8.546  -4.210 
ATOM    660  CG2 THR A 104       6.514  -9.193  -2.176 
ATOM    661  C   THR A 104       6.242 -11.896  -2.986 
ATOM    662  O   THR A 104       5.251 -12.502  -2.581 
ATOM    663  N   CYS A 105       7.490 -12.172  -2.555 
ATOM    664  CA  CYS A 105       7.738 -13.200  -1.586 
ATOM    665  CB  CYS A 105       8.849 -14.165  -2.029 
ATOM    666  SG  CYS A 105       8.448 -14.908  -3.639 
ATOM    667  C   CYS A 105       8.189 -12.511  -0.339 
ATOM    668  O   CYS A 105       9.178 -11.779  -0.349 
ATOM    669  N   LYS A 106       7.459 -12.730   0.774 
ATOM    670  CA  LYS A 106       7.781 -12.086   2.014 
ATOM    671  CB  LYS A 106       6.585 -11.338   2.628 
ATOM    672  CG  LYS A 106       6.127 -10.139   1.793 
ATOM    673  CD  LYS A 106       4.735  -9.634   2.178 
ATOM    674  CE  LYS A 106       4.309  -8.374   1.425 
ATOM    675  NZ  LYS A 106       5.014  -7.194   1.974 
ATOM    676  C   LYS A 106       8.204 -13.134   2.988 
ATOM    677  O   LYS A 106       7.514 -14.131   3.203 
ATOM    678  N   LEU A 107       9.370 -12.908   3.618 
ATOM    679  CA  LEU A 107       9.910 -13.866   4.533 
ATOM    680  CB  LEU A 107      11.381 -13.570   4.883 
ATOM    681  CG  LEU A 107      12.026 -14.570   5.857 
ATOM    682  CD1 LEU A 107      12.138 -15.973   5.238 
ATOM    683  CD2 LEU A 107      13.375 -14.044   6.370 
ATOM    684  C   LEU A 107       9.105 -13.824   5.787 
ATOM    685  O   LEU A 107       8.661 -12.764   6.225 
ATOM    686  N   HIS A 108       8.855 -15.005   6.380 
ATOM    687  CA  HIS A 108       8.191 -15.020   7.648 
ATOM    688  ND1 HIS A 108       6.503 -17.160   5.722 
ATOM    689  CG  HIS A 108       6.507 -16.861   7.063 
ATOM    690  CB  HIS A 108       6.725 -15.489   7.618 
ATOM    691  NE2 HIS A 108       6.076 -19.059   6.793 
ATOM    692  CD2 HIS A 108       6.247 -18.033   7.703 
ATOM    693  CE1 HIS A 108       6.239 -18.488   5.615 
ATOM    694  C   HIS A 108       8.993 -15.906   8.534 
ATOM    695  O   HIS A 108       9.644 -16.843   8.076 
ATOM    696  N   GLY A 109       8.958 -15.620   9.846 
ATOM    697  CA  GLY A 109       9.793 -16.334  10.759 
ATOM    698  C   GLY A 109      10.861 -15.362  11.144 
ATOM    699  O   GLY A 109      11.206 -14.465  10.376 
ATOM    700  N   GLY A 110      11.378 -15.513  12.376 
ATOM    701  CA  GLY A 110      12.344 -14.642  12.983 
ATOM    702  C   GLY A 110      13.717 -14.700  12.379 
ATOM    703  O   GLY A 110      14.419 -13.689  12.376 
ATOM    704  N   SER A 111      14.166 -15.876  11.892 
ATOM    705  CA  SER A 111      15.555 -15.993  11.521 
ATOM    706  CB  SER A 111      16.129 -17.404  11.740 
ATOM    707  OG  SER A 111      17.494 -17.439  11.353 
ATOM    708  C   SER A 111      15.827 -15.629  10.092 
ATOM    709  O   SER A 111      15.060 -15.888   9.167 
ATOM    710  N   PRO A 112      16.953 -14.967   9.967 
ATOM    711  CA  PRO A 112      17.492 -14.571   8.686 
ATOM    712  CD  PRO A 112      17.334 -14.031  11.015 
ATOM    713  CB  PRO A 112      18.504 -13.462   8.973 
ATOM    714  CG  PRO A 112      18.025 -12.860  10.301 
ATOM    715  C   PRO A 112      18.112 -15.709   7.930 
ATOM    716  O   PRO A 112      18.498 -15.507   6.778 
ATOM    717  N   TRP A 113      18.254 -16.900   8.543 
ATOM    718  CA  TRP A 113      18.952 -17.947   7.848 
ATOM    719  CB  TRP A 113      20.140 -18.493   8.653 
ATOM    720  CG  TRP A 113      21.239 -17.473   8.801 
ATOM    721  CD2 TRP A 113      22.171 -17.157   7.757 
ATOM    722  CD1 TRP A 113      21.549 -16.668   9.857 
ATOM    723  NE1 TRP A 113      22.625 -15.874   9.541 
ATOM    724  CE2 TRP A 113      23.017 -16.164   8.250 
ATOM    725  CE3 TRP A 113      22.310 -17.654   6.495 
ATOM    726  CZ2 TRP A 113      24.022 -15.652   7.480 
ATOM    727  CZ3 TRP A 113      23.322 -17.137   5.721 
ATOM    728  CH2 TRP A 113      24.162 -16.156   6.206 
ATOM    729  C   TRP A 113      18.019 -19.078   7.526 
ATOM    730  O   TRP A 113      16.980 -19.259   8.157 
ATOM    731  N   PRO A 114      18.387 -19.844   6.525 
ATOM    732  CA  PRO A 114      17.605 -20.941   6.018 
ATOM    733  CD  PRO A 114      19.726 -19.807   5.959 
ATOM    734  CB  PRO A 114      18.412 -21.510   4.849 
ATOM    735  CG  PRO A 114      19.865 -21.131   5.190 
ATOM    736  C   PRO A 114      17.349 -21.963   7.077 
ATOM    737  O   PRO A 114      18.132 -22.055   8.021 
ATOM    738  N   PRO A 115      16.287 -22.717   6.949 
ATOM    739  CA  PRO A 115      15.417 -22.592   5.810 
ATOM    740  CD  PRO A 115      16.308 -24.080   7.460 
ATOM    741  CB  PRO A 115      14.554 -23.850   5.796 
ATOM    742  CG  PRO A 115      15.436 -24.898   6.494 
ATOM    743  C   PRO A 115      14.624 -21.326   5.826 
ATOM    744  O   PRO A 115      14.324 -20.822   6.907 
ATOM    745  N   CYS A 116      14.262 -20.805   4.637 
ATOM    746  CA  CYS A 116      13.552 -19.559   4.576 
ATOM    747  CB  CYS A 116      14.136 -18.609   3.509 
ATOM    748  SG  CYS A 116      15.947 -18.432   3.606 
ATOM    749  C   CYS A 116      12.141 -19.851   4.153 
ATOM    750  O   CYS A 116      11.913 -20.416   3.083 
ATOM    751  N   GLN A 117      11.145 -19.461   4.980 
ATOM    752  CA  GLN A 117       9.776 -19.689   4.605 
ATOM    753  CB  GLN A 117       8.829 -20.057   5.761 
ATOM    754  CG  GLN A 117       9.262 -21.272   6.578 
ATOM    755  CD  GLN A 117       9.944 -20.724   7.818 
ATOM    756  OE1 GLN A 117      10.525 -19.641   7.791 
ATOM    757  NE2 GLN A 117       9.847 -21.480   8.943 
ATOM    758  C   GLN A 117       9.264 -18.399   4.045 
ATOM    759  O   GLN A 117       9.593 -17.322   4.542 
ATOM    760  N   TYR A 118       8.444 -18.476   2.979 
ATOM    761  CA  TYR A 118       7.961 -17.279   2.352 
ATOM    762  CB  TYR A 118       8.554 -17.047   0.952 
ATOM    763  CG  TYR A 118      10.003 -16.728   1.079 
ATOM    764  CD1 TYR A 118      10.406 -15.445   1.371 
ATOM    765  CD2 TYR A 118      10.958 -17.702   0.895 
ATOM    766  CE1 TYR A 118      11.740 -15.138   1.486 
ATOM    767  CE2 TYR A 118      12.294 -17.401   1.008 
ATOM    768  CZ  TYR A 118      12.686 -16.117   1.304 
ATOM    769  OH  TYR A 118      14.057 -15.806   1.420 
ATOM    770  C   TYR A 118       6.480 -17.356   2.150 
ATOM    771  O   TYR A 118       5.907 -18.436   2.018 
ATOM    772  N   ARG A 119       5.827 -16.174   2.139 
ATOM    773  CA  ARG A 119       4.427 -16.059   1.843 
ATOM    774  CB  ARG A 119       3.652 -15.202   2.858 
ATOM    775  CG  ARG A 119       3.673 -15.788   4.269 
ATOM    776  CD  ARG A 119       2.594 -16.840   4.518 
ATOM    777  NE  ARG A 119       2.885 -17.449   5.844 
ATOM    778  CZ  ARG A 119       1.863 -17.879   6.638 
ATOM    779  NH1 ARG A 119       0.571 -17.731   6.223 
ATOM    780  NH2 ARG A 119       2.135 -18.448   7.848 
ATOM    781  C   ARG A 119       4.365 -15.344   0.526 
ATOM    782  O   ARG A 119       5.061 -14.349   0.325 
ATOM    783  N   ALA A 120       3.524 -15.828  -0.411 
ATOM    784  CA  ALA A 120       3.516 -15.241  -1.722 
ATOM    785  CB  ALA A 120       3.540 -16.279  -2.857 
ATOM    786  C   ALA A 120       2.290 -14.411  -1.918 
ATOM    787  O   ALA A 120       1.191 -14.774  -1.498 
ATOM    788  N   THR A 121       2.473 -13.235  -2.553 
ATOM    789  CA  THR A 121       1.362 -12.387  -2.858 
ATOM    790  CB  THR A 121       1.414 -11.077  -2.132 
ATOM    791  OG1 THR A 121       1.493 -11.279  -0.729 
ATOM    792  CG2 THR A 121       0.136 -10.304  -2.467 
ATOM    793  C   THR A 121       1.454 -12.058  -4.319 
ATOM    794  O   THR A 121       2.368 -11.355  -4.746 
ATOM    795  N   ALA A 122       0.503 -12.561  -5.131 
ATOM    796  CA  ALA A 122       0.506 -12.258  -6.535 
ATOM    797  CB  ALA A 122      -0.363 -13.214  -7.372 
ATOM    798  C   ALA A 122      -0.051 -10.879  -6.695 
ATOM    799  O   ALA A 122      -0.797 -10.403  -5.841 
ATOM    800  N   GLY A 123       0.311 -10.190  -7.800 
ATOM    801  CA  GLY A 123      -0.202  -8.866  -8.009 
ATOM    802  C   GLY A 123      -0.066  -8.514  -9.455 
ATOM    803  O   GLY A 123       0.601  -9.210 -10.221 
ATOM    804  N   PHE A 124      -0.738  -7.418  -9.864 
ATOM    805  CA  PHE A 124      -0.677  -6.940 -11.215 
ATOM    806  CB  PHE A 124      -1.952  -7.333 -11.988 
ATOM    807  CG  PHE A 124      -1.880  -6.953 -13.427 
ATOM    808  CD1 PHE A 124      -1.110  -7.677 -14.309 
ATOM    809  CD2 PHE A 124      -2.620  -5.893 -13.902 
ATOM    810  CE1 PHE A 124      -1.058  -7.330 -15.640 
ATOM    811  CE2 PHE A 124      -2.573  -5.544 -15.231 
ATOM    812  CZ  PHE A 124      -1.789  -6.263 -16.103 
ATOM    813  C   PHE A 124      -0.614  -5.444 -11.112 
ATOM    814  O   PHE A 124      -1.586  -4.807 -10.707 
ATOM    815  N   ARG A 125       0.538  -4.838 -11.470 
ATOM    816  CA  ARG A 125       0.653  -3.408 -11.368 
ATOM    817  CB  ARG A 125       0.731  -2.905  -9.919 
ATOM    818  CG  ARG A 125       1.922  -3.477  -9.148 
ATOM    819  CD  ARG A 125       2.201  -2.737  -7.841 
ATOM    820  NE  ARG A 125       2.654  -1.368  -8.212 
ATOM    821  CZ  ARG A 125       2.539  -0.343  -7.320 
ATOM    822  NH1 ARG A 125       2.021  -0.575  -6.078 
ATOM    823  NH2 ARG A 125       2.940   0.912  -7.672 
ATOM    824  C   ARG A 125       1.930  -2.974 -12.029 
ATOM    825  O   ARG A 125       2.704  -3.796 -12.517 
ATOM    826  N   ASN A 126       2.164  -1.643 -12.058 
ATOM    827  CA  ASN A 126       3.348  -1.060 -12.631 
ATOM    828  CB  ASN A 126       3.319   0.475 -12.733 
ATOM    829  CG  ASN A 126       2.288   0.920 -13.750 
ATOM    830  OD1 ASN A 126       1.798   0.128 -14.551 
ATOM    831  ND2 ASN A 126       1.954   2.238 -13.724 
ATOM    832  C   ASN A 126       4.475  -1.326 -11.687 
ATOM    833  O   ASN A 126       4.252  -1.649 -10.522 
ATOM    834  N   VAL A 127       5.728  -1.187 -12.170 
ATOM    835  CA  VAL A 127       6.853  -1.442 -11.318 
ATOM    836  CB  VAL A 127       7.620  -2.670 -11.710 
ATOM    837  CG1 VAL A 127       6.692  -3.888 -11.560 
ATOM    838  CG2 VAL A 127       8.164  -2.479 -13.137 
ATOM    839  C   VAL A 127       7.801  -0.286 -11.389 
ATOM    840  O   VAL A 127       7.791   0.482 -12.349 
ATOM    841  N   VAL A 128       8.640  -0.129 -10.338 
ATOM    842  CA  VAL A 128       9.608   0.932 -10.290 
ATOM    843  CB  VAL A 128       9.558   1.739  -9.024 
ATOM    844  CG1 VAL A 128      10.684   2.788  -9.058 
ATOM    845  CG2 VAL A 128       8.156   2.343  -8.876 
ATOM    846  C   VAL A 128      10.968   0.306 -10.332 
ATOM    847  O   VAL A 128      11.242  -0.659  -9.620 
ATOM    848  N   VAL A 129      11.864   0.853 -11.180 
ATOM    849  CA  VAL A 129      13.192   0.316 -11.293 
ATOM    850  CB  VAL A 129      13.377  -0.597 -12.470 
ATOM    851  CG1 VAL A 129      12.475  -1.829 -12.285 
ATOM    852  CG2 VAL A 129      13.103   0.196 -13.761 
ATOM    853  C   VAL A 129      14.143   1.454 -11.487 
ATOM    854  O   VAL A 129      13.740   2.610 -11.599 
ATOM    855  N   ALA A 130      15.453   1.141 -11.469 
ATOM    856  CA  ALA A 130      16.471   2.102 -11.776 
ATOM    857  CB  ALA A 130      17.570   2.201 -10.704 
ATOM    858  C   ALA A 130      17.107   1.586 -13.029 
ATOM    859  O   ALA A 130      17.251   0.376 -13.195 
ATOM    860  N   CYS A 131      17.489   2.483 -13.964 
ATOM    861  CA  CYS A 131      18.044   1.992 -15.195 
ATOM    862  CB  CYS A 131      17.222   2.356 -16.450 
ATOM    863  SG  CYS A 131      15.649   1.450 -16.538 
ATOM    864  C   CYS A 131      19.424   2.528 -15.408 
ATOM    865  O   CYS A 131      19.772   3.615 -14.946 
ATOM    866  N   GLU A 132      20.255   1.724 -16.108 
ATOM    867  CA  GLU A 132      21.592   2.093 -16.475 
ATOM    868  CB  GLU A 132      22.653   1.496 -15.531 
ATOM    869  CG  GLU A 132      24.095   1.876 -15.875 
ATOM    870  CD  GLU A 132      25.017   1.153 -14.901 
ATOM    871  OE1 GLU A 132      24.867  -0.090 -14.759 
ATOM    872  OE2 GLU A 132      25.883   1.833 -14.288 
ATOM    873  C   GLU A 132      21.835   1.497 -17.828 
ATOM    874  O   GLU A 132      21.581   0.315 -18.054 
ATOM    875  N   ASN A 133      22.341   2.307 -18.771 
ATOM    876  CA  ASN A 133      22.633   1.807 -20.081 
ATOM    877  CB  ASN A 133      23.666   0.669 -20.045 
ATOM    878  CG  ASN A 133      24.142   0.395 -21.460 
ATOM    879  OD1 ASN A 133      23.716   1.047 -22.412 
ATOM    880  ND2 ASN A 133      25.042  -0.612 -21.602 
ATOM    881  C   ASN A 133      21.369   1.284 -20.700 
ATOM    882  O   ASN A 133      21.405   0.415 -21.569 
ATOM    883  N   GLY A 134      20.206   1.809 -20.274 
ATOM    884  CA  GLY A 134      18.973   1.431 -20.908 
ATOM    885  C   GLY A 134      18.488   0.100 -20.407 
ATOM    886  O   GLY A 134      17.601  -0.497 -21.016 
ATOM    887  N   LEU A 135      19.052  -0.410 -19.291 
ATOM    888  CA  LEU A 135      18.626  -1.689 -18.777 
ATOM    889  CB  LEU A 135      19.722  -2.763 -18.865 
ATOM    890  CG  LEU A 135      20.118  -3.122 -20.306 
ATOM    891  CD1 LEU A 135      21.217  -4.195 -20.327 
ATOM    892  CD2 LEU A 135      18.890  -3.538 -21.130 
ATOM    893  C   LEU A 135      18.301  -1.547 -17.317 
ATOM    894  O   LEU A 135      18.890  -0.715 -16.629 
ATOM    895  N   PRO A 136      17.352  -2.313 -16.825 
ATOM    896  CA  PRO A 136      17.021  -2.252 -15.420 
ATOM    897  CD  PRO A 136      16.196  -2.669 -17.633 
ATOM    898  CB  PRO A 136      15.657  -2.921 -15.271 
ATOM    899  CG  PRO A 136      15.011  -2.730 -16.653 
ATOM    900  C   PRO A 136      18.077  -2.865 -14.544 
ATOM    901  O   PRO A 136      18.366  -4.050 -14.698 
ATOM    902  N   VAL A 137      18.700  -2.052 -13.670 
ATOM    903  CA  VAL A 137      19.685  -2.428 -12.695 
ATOM    904  CB  VAL A 137      20.708  -1.352 -12.497 
ATOM    905  CG1 VAL A 137      21.444  -1.158 -13.835 
ATOM    906  CG2 VAL A 137      20.006  -0.082 -11.995 
ATOM    907  C   VAL A 137      19.111  -2.788 -11.354 
ATOM    908  O   VAL A 137      19.737  -3.522 -10.593 
ATOM    909  N   HIS A 138      17.948  -2.222 -10.978 
ATOM    910  CA  HIS A 138      17.482  -2.425  -9.634 
ATOM    911  ND1 HIS A 138      17.868  -2.477  -6.392 
ATOM    912  CG  HIS A 138      17.517  -1.474  -7.267 
ATOM    913  CB  HIS A 138      18.027  -1.352  -8.671 
ATOM    914  NE2 HIS A 138      16.458  -1.147  -5.302 
ATOM    915  CD2 HIS A 138      16.654  -0.671  -6.586 
ATOM    916  CE1 HIS A 138      17.208  -2.233  -5.232 
ATOM    917  C   HIS A 138      15.989  -2.347  -9.596 
ATOM    918  O   HIS A 138      15.368  -1.672 -10.416 
ATOM    919  N   LEU A 139      15.380  -3.059  -8.624 
ATOM    920  CA  LEU A 139      13.959  -3.022  -8.464 
ATOM    921  CB  LEU A 139      13.328  -4.424  -8.387 
ATOM    922  CG  LEU A 139      11.796  -4.427  -8.219 
ATOM    923  CD1 LEU A 139      11.097  -3.859  -9.466 
ATOM    924  CD2 LEU A 139      11.275  -5.821  -7.830 
ATOM    925  C   LEU A 139      13.692  -2.338  -7.155 
ATOM    926  O   LEU A 139      14.328  -2.642  -6.146 
ATOM    927  N   ASP A 140      12.744  -1.377  -7.146 
ATOM    928  CA  ASP A 140      12.392  -0.683  -5.938 
ATOM    929  CB  ASP A 140      11.787   0.709  -6.222 
ATOM    930  CG  ASP A 140      11.444   1.439  -4.927 
ATOM    931  OD1 ASP A 140      10.721   0.858  -4.076 
ATOM    932  OD2 ASP A 140      11.902   2.602  -4.774 
ATOM    933  C   ASP A 140      11.357  -1.523  -5.257 
ATOM    934  O   ASP A 140      10.230  -1.654  -5.728 
ATOM    935  N   GLN A 141      11.749  -2.130  -4.123 
ATOM    936  CA  GLN A 141      10.948  -3.011  -3.316 
ATOM    937  CB  GLN A 141      11.779  -3.783  -2.278 
ATOM    938  CG  GLN A 141      12.762  -4.776  -2.905 
ATOM    939  CD  GLN A 141      11.952  -5.908  -3.523 
ATOM    940  OE1 GLN A 141      12.497  -6.786  -4.190 
ATOM    941  NE2 GLN A 141      10.610  -5.884  -3.303 
ATOM    942  C   GLN A 141       9.851  -2.293  -2.576 
ATOM    943  O   GLN A 141       8.819  -2.893  -2.282 
ATOM    944  N   SER A 142      10.034  -0.997  -2.253 
ATOM    945  CA  SER A 142       9.150  -0.301  -1.351 
ATOM    946  CB  SER A 142       9.491   1.193  -1.188 
ATOM    947  OG  SER A 142       9.124   1.919  -2.352 
ATOM    948  C   SER A 142       7.710  -0.375  -1.771 
ATOM    949  O   SER A 142       6.824  -0.464  -0.923 
ATOM    950  N   ILE A 143       7.420  -0.350  -3.080 
ATOM    951  CA  ILE A 143       6.051  -0.356  -3.517 
ATOM    952  CB  ILE A 143       5.929  -0.210  -5.009 
ATOM    953  CG1 ILE A 143       6.581  -1.395  -5.742 
ATOM    954  CG2 ILE A 143       6.534   1.151  -5.388 
ATOM    955  CD1 ILE A 143       6.281  -1.418  -7.241 
ATOM    956  C   ILE A 143       5.389  -1.633  -3.085 
ATOM    957  O   ILE A 143       4.203  -1.660  -2.760 
ATOM    958  N   PHE A 144       6.139  -2.743  -3.129 
ATOM    959  CA  PHE A 144       5.663  -4.054  -2.785 
ATOM    960  CB  PHE A 144       6.569  -5.164  -3.332 
ATOM    961  CG  PHE A 144       6.507  -4.997  -4.812 
ATOM    962  CD1 PHE A 144       5.397  -5.403  -5.519 
ATOM    963  CD2 PHE A 144       7.560  -4.429  -5.496 
ATOM    964  CE1 PHE A 144       5.340  -5.244  -6.884 
ATOM    965  CE2 PHE A 144       7.507  -4.271  -6.860 
ATOM    966  CZ  PHE A 144       6.396  -4.677  -7.557 
ATOM    967  C   PHE A 144       5.482  -4.230  -1.309 
ATOM    968  O   PHE A 144       4.699  -5.077  -0.876 
ATOM    969  N   ARG A 145       6.264  -3.500  -0.495 
ATOM    970  CA  ARG A 145       6.177  -3.640   0.929 
ATOM    971  CB  ARG A 145       7.187  -2.736   1.646 
ATOM    972  CG  ARG A 145       8.616  -2.950   1.149 
ATOM    973  CD  ARG A 145       9.671  -2.223   1.979 
ATOM    974  NE  ARG A 145       9.994  -3.112   3.127 
ATOM    975  CZ  ARG A 145      10.901  -4.116   2.955 
ATOM    976  NH1 ARG A 145      11.537  -4.250   1.755 
ATOM    977  NH2 ARG A 145      11.162  -4.987   3.973 
ATOM    978  C   ARG A 145       4.810  -3.223   1.343 
ATOM    979  O   ARG A 145       4.160  -3.893   2.145 
ATOM    980  N   ARG A 146       4.339  -2.101   0.769 
ATOM    981  CA  ARG A 146       3.061  -1.554   1.109 
ATOM    982  CB  ARG A 146       2.944  -0.061   0.750 
ATOM    983  CG  ARG A 146       4.017   0.799   1.422 
ATOM    984  CD  ARG A 146       3.933   2.291   1.088 
ATOM    985  NE  ARG A 146       5.205   2.914   1.552 
ATOM    986  CZ  ARG A 146       6.283   2.930   0.714 
ATOM    987  NH1 ARG A 146       6.168   2.412  -0.544 
ATOM    988  NH2 ARG A 146       7.470   3.456   1.131 
ATOM    989  C   ARG A 146       2.016  -2.301   0.298 
ATOM    990  O   ARG A 146       1.257  -1.625  -0.446 
ATOM    991  OXT ARG A 146       1.959  -3.554   0.415 
TER
HEADER lig_57.pdb
ATOM      1  P    DC A   1     390.038 374.355-298.934 
ATOM      2  OP1  DC A   1     390.060 374.391-300.413 
ATOM      3  OP2  DC A   1     388.701 374.398-298.303 
ATOM      4  O5'  DC A   1     390.836 373.068-298.415 
ATOM      5  C5'  DC A   1     392.263 373.154-298.243 
ATOM      6  C4'  DC A   1     392.668 372.497-296.938 
ATOM      7  O4'  DC A   1     392.626 373.423-295.814 
ATOM      8  C3'  DC A   1     391.796 371.327-296.483 
ATOM      9  O3'  DC A   1     392.624 370.346-295.872 
ATOM     10  C2'  DC A   1     390.877 371.920-295.416 
ATOM     11  C1'  DC A   1     391.928 372.800-294.747 
ATOM     12  N1   DC A   1     391.353 373.869-293.884 
ATOM     13  C2   DC A   1     392.055 374.223-292.734 
ATOM     14  O2   DC A   1     393.115 373.641-292.479 
ATOM     15  N3   DC A   1     391.547 375.195-291.933 
ATOM     16  C4   DC A   1     390.394 375.802-292.244 
ATOM     17  N4   DC A   1     389.941 376.744-291.431 
ATOM     18  C5   DC A   1     389.657 375.453-293.421 
ATOM     19  C6   DC A   1     390.180 374.479-294.208 
ATOM     20  P    DA A   2     392.323 368.797-296.142 
ATOM     21  OP1  DA A   2     392.956 368.384-297.415 
ATOM     22  OP2  DA A   2     390.869 368.547-296.029 
ATOM     23  O5'  DA A   2     393.083 368.108-294.915 
ATOM     24  C5'  DA A   2     394.252 368.749-294.369 
ATOM     25  C4'  DA A   2     394.201 368.715-292.854 
ATOM     26  O4'  DA A   2     393.494 369.860-292.296 
ATOM     27  C3'  DA A   2     393.491 367.509-292.239 
ATOM     28  O3'  DA A   2     394.175 367.129-291.051 
ATOM     29  C2'  DA A   2     392.106 368.028-291.857 
ATOM     30  C1'  DA A   2     392.563 369.386-291.335 
ATOM     31  N9   DA A   2     391.465 370.387-291.223 
ATOM     32  C8   DA A   2     390.372 370.539-292.025 
ATOM     33  N7   DA A   2     389.588 371.508-291.667 
ATOM     34  C5   DA A   2     390.206 372.039-290.543 
ATOM     35  C6   DA A   2     389.869 373.102-289.689 
ATOM     36  N6   DA A   2     388.770 373.855-289.844 
ATOM     37  N1   DA A   2     390.703 373.364-288.665 
ATOM     38  C2   DA A   2     391.793 372.612-288.517 
ATOM     39  N3   DA A   2     392.209 371.600-289.247 
ATOM     40  C4   DA A   2     391.356 371.359-290.263 
ATOM     41  P    DT A   3     394.354 365.573-290.723 
ATOM     42  OP1  DT A   3     395.535 365.046-291.444 
ATOM     43  OP2  DT A   3     393.077 364.865-290.964 
ATOM     44  O5'  DT A   3     394.657 365.614-289.153 
ATOM     45  C5'  DT A   3     395.321 366.766-288.599 
ATOM     46  C4'  DT A   3     394.647 367.181-287.306 
ATOM     47  O4'  DT A   3     393.545 368.107-287.527 
ATOM     48  C3'  DT A   3     394.021 366.051-286.490 
ATOM     49  O3'  DT A   3     394.206 366.325-285.106 
ATOM     50  C2'  DT A   3     392.527 366.128-286.804 
ATOM     51  C1'  DT A   3     392.422 367.649-286.790 
ATOM     52  N1   DT A   3     391.192 368.171-287.450 
ATOM     53  C2   DT A   3     390.629 369.305-286.917 
ATOM     54  O2   DT A   3     391.092 369.883-285.948 
ATOM     55  N3   DT A   3     389.491 369.759-287.554 
ATOM     56  C4   DT A   3     388.884 369.185-288.652 
ATOM     57  O4   DT A   3     387.865 369.682-289.137 
ATOM     58  C5   DT A   3     389.547 367.998-289.139 
ATOM     59  C7   DT A   3     388.952 367.311-290.333 
ATOM     60  C6   DT A   3     390.656 367.535-288.539 
ATOM     61  P    DG A   4     394.559 365.118-284.116 
ATOM     62  OP1  DG A   4     396.015 364.857-284.151 
ATOM     63  OP2  DG A   4     393.686 363.961-284.414 
ATOM     64  O5'  DG A   4     394.158 365.744-282.699 
ATOM     65  C5'  DG A   4     394.265 367.167-282.509 
ATOM     66  C4'  DG A   4     393.039 367.686-281.785 
ATOM     67  O4'  DG A   4     391.961 368.039-282.699 
ATOM     68  C3'  DG A   4     392.385 366.715-280.802 
ATOM     69  O3'  DG A   4     391.909 367.447-279.679 
ATOM     70  C2'  DG A   4     391.183 366.149-281.559 
ATOM     71  C1'  DG A   4     390.759 367.458-282.219 
ATOM     72  N9   DG A   4     389.840 367.274-283.377 
ATOM     73  C8   DG A   4     389.804 366.259-284.309 
ATOM     74  N7   DG A   4     388.862 366.394-285.209 
ATOM     75  C5   DG A   4     388.227 367.582-284.849 
ATOM     76  C6   DG A   4     387.128 368.249-285.450 
ATOM     77  O6   DG A   4     386.479 367.925-286.440 
ATOM     78  N1   DG A   4     386.806 369.426-284.760 
ATOM     79  C2   DG A   4     387.460 369.896-283.638 
ATOM     80  N2   DG A   4     386.998 371.041-283.128 
ATOM     81  N3   DG A   4     388.490 369.270-283.076 
ATOM     82  C4   DG A   4     388.816 368.126-283.732 
ATOM     83  P    DA A   5     392.062 366.812-278.218 
ATOM     84  OP1  DA A   5     393.418 367.095-277.694 
ATOM     85  OP2  DA A   5     391.664 365.388-278.251 
ATOM     86  O5'  DA A   5     390.980 367.653-277.392 
ATOM     87  C5'  DA A   5     390.690 369.004-277.797 
ATOM     88  C4'  DA A   5     389.194 369.243-277.770 
ATOM     89  O4'  DA A   5     388.551 368.887-279.028 
ATOM     90  C3'  DA A   5     388.412 368.452-276.721 
ATOM     91  O3'  DA A   5     387.364 369.270-276.214 
ATOM     92  C2'  DA A   5     387.790 367.291-277.495 
ATOM     93  C1'  DA A   5     387.413 368.089-278.740 
ATOM     94  N9   DA A   5     387.129 367.243-279.931 
ATOM     95  C8   DA A   5     387.713 366.062-280.292 
ATOM     96  N7   DA A   5     387.244 365.561-281.393 
ATOM     97  C5   DA A   5     386.279 366.474-281.793 
ATOM     98  C6   DA A   5     385.414 366.515-282.899 
ATOM     99  N6   DA A   5     385.383 365.570-283.850 
ATOM    100  N1   DA A   5     384.580 367.567-282.993 
ATOM    101  C2   DA A   5     384.616 368.503-282.047 
ATOM    102  N3   DA A   5     385.375 368.571-280.975 
ATOM    103  C4   DA A   5     386.201 367.507-280.904 
ATOM    104  P    DA A   6     387.022 369.213-274.651 
ATOM    105  OP1  DA A   6     387.936 370.109-273.910 
ATOM    106  OP2  DA A   6     386.989 367.804-274.202 
ATOM    107  O5'  DA A   6     385.540 369.818-274.631 
ATOM    108  C5'  DA A   6     385.166 370.781-275.633 
ATOM    109  C4'  DA A   6     383.782 370.463-276.167 
ATOM    110  O4'  DA A   6     383.821 369.533-277.287 
ATOM    111  C3'  DA A   6     382.822 369.806-275.176 
ATOM    112  O3'  DA A   6     381.510 370.305-275.406 
ATOM    113  C2'  DA A   6     382.848 368.321-275.538 
ATOM    114  C1'  DA A   6     382.867 368.509-277.052 
ATOM    115  N9   DA A   6     383.297 367.295-277.801 
ATOM    116  C8   DA A   6     384.216 366.354-277.434 
ATOM    117  N7   DA A   6     384.373 365.407-278.306 
ATOM    118  C5   DA A   6     383.494 365.743-279.327 
ATOM    119  C6   DA A   6     383.187 365.130-280.553 
ATOM    120  N6   DA A   6     383.760 363.995-280.977 
ATOM    121  N1   DA A   6     382.265 365.728-281.331 
ATOM    122  C2   DA A   6     381.699 366.857-280.904 
ATOM    123  N3   DA A   6     381.905 367.517-279.786 
ATOM    124  C4   DA A   6     382.831 366.898-279.026 
ATOM    125  P    DG A   7     380.564 370.609-274.152 
ATOM    126  OP1  DG A   7     380.868 371.955-273.616 
ATOM    127  OP2  DG A   7     380.648 369.492-273.185 
ATOM    128  O5'  DG A   7     379.120 370.617-274.839 
ATOM    129  C5'  DG A   7     379.004 371.024-276.216 
ATOM    130  C4'  DG A   7     378.077 370.084-276.958 
ATOM    131  O4'  DG A   7     378.779 368.935-277.514 
ATOM    132  C3'  DG A   7     376.954 369.462-276.128 
ATOM    133  O3'  DG A   7     375.787 369.360-276.935 
ATOM    134  C2'  DG A   7     377.446 368.051-275.806 
ATOM    135  C1'  DG A   7     378.058 367.761-277.172 
ATOM    136  N9   DG A   7     379.012 366.617-277.171 
ATOM    137  C8   DG A   7     379.883 366.210-276.184 
ATOM    138  N7   DG A   7     380.592 365.153-276.499 
ATOM    139  C5   DG A   7     380.158 364.836-277.785 
ATOM    140  C6   DG A   7     380.561 363.787-278.652 
ATOM    141  O6   DG A   7     381.397 362.908-278.460 
ATOM    142  N1   DG A   7     379.864 363.832-279.868 
ATOM    143  C2   DG A   7     378.905 364.769-280.202 
ATOM    144  N2   DG A   7     378.357 364.640-281.412 
ATOM    145  N3   DG A   7     378.529 365.752-279.388 
ATOM    146  C4   DG A   7     379.194 365.723-278.204 
ATOM    147  P    DA A   8     374.360 369.673-276.279 
ATOM    148  OP1  DA A   8     374.115 371.132-276.297 
ATOM    149  OP2  DA A   8     374.267 369.014-274.958 
ATOM    150  O5'  DA A   8     373.373 368.949-277.311 
ATOM    151  C5'  DA A   8     373.762 368.846-278.694 
ATOM    152  C4'  DA A   8     373.457 367.456-279.216 
ATOM    153  O4'  DA A   8     374.556 366.526-278.993 
ATOM    154  C3'  DA A   8     372.251 366.759-278.587 
ATOM    155  O3'  DA A   8     371.583 366.002-279.589 
ATOM    156  C2'  DA A   8     372.851 365.791-277.567 
ATOM    157  C1'  DA A   8     374.028 365.336-278.426 
ATOM    158  N9   DA A   8     375.112 364.671-277.652 
ATOM    159  C8   DA A   8     375.537 364.940-276.383 
ATOM    160  N7   DA A   8     376.510 364.181-275.982 
ATOM    161  C5   DA A   8     376.749 363.347-277.065 
ATOM    162  C6   DA A   8     377.670 362.307-277.274 
ATOM    163  N6   DA A   8     378.563 361.913-276.354 
ATOM    164  N1   DA A   8     377.640 361.683-278.466 
ATOM    165  C2   DA A   8     376.751 362.078-279.376 
ATOM    166  N3   DA A   8     375.848 363.030-279.295 
ATOM    167  C4   DA A   8     375.899 363.638-278.092 
ATOM    168  P    DA A   9     369.982 365.966-279.595 
ATOM    169  OP1  DA A   9     369.461 367.160-280.299 
ATOM    170  OP2  DA A   9     369.486 365.756-278.217 
ATOM    171  O5'  DA A   9     369.700 364.658-280.473 
ATOM    172  C5'  DA A   9     370.646 364.284-281.492 
ATOM    173  C4'  DA A   9     370.893 362.789-281.446 
ATOM    174  O4'  DA A   9     371.967 362.433-280.529 
ATOM    175  C3'  DA A   9     369.714 361.934-280.983 
ATOM    176  O3'  DA A   9     369.707 360.720-281.725 
ATOM    177  C2'  DA A   9     370.022 361.608-279.522 
ATOM    178  C1'  DA A   9     371.517 361.367-279.706 
ATOM    179  N9   DA A   9     372.292 361.407-278.434 
ATOM    180  C8   DA A   9     372.075 362.185-277.333 
ATOM    181  N7   DA A   9     372.927 361.988-276.375 
ATOM    182  C5   DA A   9     373.772 361.007-276.876 
ATOM    183  C6   DA A   9     374.895 360.357-276.336 
ATOM    184  N6   DA A   9     375.380 360.613-275.113 
ATOM    185  N1   DA A   9     375.502 359.432-277.102 
ATOM    186  C2   DA A   9     375.015 359.183-278.316 
ATOM    187  N3   DA A   9     373.981 359.722-278.923 
ATOM    188  C4   DA A   9     373.390 360.645-278.136 
ATOM    189  P    DA A  10     368.306 360.110-282.203 
ATOM    190  OP1  DA A  10     367.887 360.760-283.464 
ATOM    191  OP2  DA A  10     367.334 360.168-281.089 
ATOM    192  O5'  DA A  10     368.705 358.587-282.488 
ATOM    193  C5'  DA A  10     370.047 358.285-282.914 
ATOM    194  C4'  DA A  10     370.566 357.071-282.170 
ATOM    195  O4'  DA A  10     371.204 357.423-280.909 
ATOM    196  C3'  DA A  10     369.515 356.034-281.774 
ATOM    197  O3'  DA A  10     370.079 354.735-281.899 
ATOM    198  C2'  DA A  10     369.242 356.305-280.294 
ATOM    199  C1'  DA A  10     370.690 356.574-279.894 
ATOM    200  N9   DA A  10     370.830 357.277-278.588 
ATOM    201  C8   DA A  10     370.010 358.221-278.041 
ATOM    202  N7   DA A  10     370.401 358.646-276.880 
ATOM    203  C5   DA A  10     371.567 357.933-276.637 
ATOM    204  C6   DA A  10     372.469 357.928-275.561 
ATOM    205  N6   DA A  10     372.329 358.702-274.475 
ATOM    206  N1   DA A  10     373.524 357.096-275.640 
ATOM    207  C2   DA A  10     373.658 356.330-276.721 
ATOM    208  N3   DA A  10     372.886 356.248-277.782 
ATOM    209  C4   DA A  10     371.837 357.091-277.678 
ATOM    210  P    DG A  11     369.174 353.548-282.478 
ATOM    211  OP1  DG A  11     369.195 353.584-283.957 
ATOM    212  OP2  DG A  11     367.837 353.591-281.847 
ATOM    213  O5'  DG A  11     369.972 352.261-281.959 
ATOM    214  C5'  DG A  11     371.399 352.347-281.787 
ATOM    215  C4'  DG A  11     371.803 351.690-280.482 
ATOM    216  O4'  DG A  11     371.761 352.616-279.358 
ATOM    217  C3'  DG A  11     370.931 350.520-280.027 
ATOM    218  O3'  DG A  11     371.760 349.539-279.416 
ATOM    219  C2'  DG A  11     370.013 351.113-278.960 
ATOM    220  C1'  DG A  11     371.064 351.993-278.291 
ATOM    221  N9   DG A  11     370.489 353.062-277.428 
ATOM    222  C8   DG A  11     369.327 353.784-277.592 
ATOM    223  N7   DG A  11     369.103 354.661-276.644 
ATOM    224  C5   DG A  11     370.194 354.508-275.790 
ATOM    225  C6   DG A  11     370.511 355.185-274.583 
ATOM    226  O6   DG A  11     369.885 356.074-274.011 
ATOM    227  N1   DG A  11     371.715 354.719-274.036 
ATOM    228  C2   DG A  11     372.508 353.730-274.583 
ATOM    229  N2   DG A  11     373.620 353.428-273.907 
ATOM    230  N3   DG A  11     372.210 353.096-275.716 
ATOM    231  C4   DG A  11     371.045 353.536-276.258 
ATOM    232  P    DA A  12     371.459 347.990-279.686 
ATOM    233  OP1  DA A  12     372.091 347.577-280.959 
ATOM    234  OP2  DA A  12     370.005 347.740-279.573 
ATOM    235  O5'  DA A  12     372.219 347.301-278.459 
ATOM    236  C5'  DA A  12     373.387 347.942-277.913 
ATOM    237  C4'  DA A  12     373.336 347.908-276.398 
ATOM    238  O4'  DA A  12     372.630 349.053-275.840 
ATOM    239  C3'  DA A  12     372.627 346.702-275.783 
ATOM    240  O3'  DA A  12     373.311 346.322-274.595 
ATOM    241  C2'  DA A  12     371.241 347.221-275.401 
ATOM    242  C1'  DA A  12     371.699 348.579-274.879 
ATOM    243  N9   DA A  12     370.601 349.580-274.767 
ATOM    244  C8   DA A  12     369.507 349.732-275.569 
ATOM    245  N7   DA A  12     368.723 350.701-275.211 
ATOM    246  C5   DA A  12     369.342 351.232-274.087 
ATOM    247  C6   DA A  12     369.004 352.295-273.233 
ATOM    248  N6   DA A  12     367.905 353.048-273.388 
ATOM    249  N1   DA A  12     369.838 352.557-272.209 
ATOM    250  C2   DA A  12     370.928 351.805-272.061 
ATOM    251  N3   DA A  12     371.344 350.793-272.791 
ATOM    252  C4   DA A  12     370.492 350.552-273.807 
ATOM    253  P    DC A  13     373.489 344.766-274.267 
ATOM    254  OP1  DC A  13     374.670 344.239-274.988 
ATOM    255  OP2  DC A  13     372.213 344.058-274.508 
ATOM    256  O5'  DC A  13     373.792 344.807-272.697 
ATOM    257  C5'  DC A  13     374.456 345.959-272.143 
ATOM    258  C4'  DC A  13     373.782 346.374-270.850 
ATOM    259  O4'  DC A  13     372.681 347.300-271.070 
ATOM    260  C3'  DC A  13     373.156 345.244-270.034 
ATOM    261  O3'  DC A  13     373.342 345.518-268.650 
ATOM    262  C2'  DC A  13     371.662 345.321-270.348 
ATOM    263  C1'  DC A  13     371.557 346.842-270.334 
ATOM    264  N1   DC A  13     370.327 347.364-270.994 
ATOM    265  C2   DC A  13     369.745 348.513-270.466 
ATOM    266  O2   DC A  13     370.268 349.048-269.481 
ATOM    267  N3   DC A  13     368.623 349.004-271.052 
ATOM    268  C4   DC A  13     368.087 348.395-272.117 
ATOM    269  N4   DC A  13     366.993 348.912-272.654 
ATOM    270  C5   DC A  13     368.671 347.211-272.676 
ATOM    271  C6   DC A  13     369.791 346.736-272.075 
ATOM    272  P    DG A  14     373.694 344.311-267.660 
ATOM    273  OP1  DG A  14     375.151 344.051-267.695 
ATOM    274  OP2  DG A  14     372.821 343.154-267.958 
ATOM    275  O5'  DG A  14     373.293 344.937-266.243 
ATOM    276  C5'  DG A  14     373.400 346.360-266.053 
ATOM    277  C4'  DG A  14     372.174 346.879-265.329 
ATOM    278  O4'  DG A  14     371.096 347.232-266.243 
ATOM    279  C3'  DG A  14     371.521 345.908-264.346 
ATOM    280  O3'  DG A  14     371.045 346.640-263.223 
ATOM    281  C2'  DG A  14     370.318 345.342-265.103 
ATOM    282  C1'  DG A  14     369.894 346.651-265.762 
ATOM    283  N9   DG A  14     368.975 346.467-266.921 
ATOM    284  C8   DG A  14     368.940 345.452-267.853 
ATOM    285  N7   DG A  14     367.998 345.587-268.753 
ATOM    286  C5   DG A  14     367.363 346.775-268.393 
ATOM    287  C6   DG A  14     366.264 347.442-268.994 
ATOM    288  O6   DG A  14     365.614 347.118-269.984 
ATOM    289  N1   DG A  14     365.941 348.619-268.304 
ATOM    290  C2   DG A  14     366.595 349.089-267.182 
ATOM    291  N2   DG A  14     366.134 350.234-266.672 
ATOM    292  N3   DG A  14     367.626 348.463-266.620 
ATOM    293  C4   DG A  14     367.952 347.319-267.276 
ATOM    294  P    DT A  15     371.198 346.005-261.762 
ATOM    295  OP1  DT A  15     372.554 346.288-261.237 
ATOM    296  OP2  DT A  15     370.799 344.581-261.795 
ATOM    297  O5'  DT A  15     370.116 346.846-260.936 
ATOM    298  C5'  DT A  15     369.825 348.197-261.341 
ATOM    299  C4'  DT A  15     368.329 348.436-261.314 
ATOM    300  O4'  DT A  15     367.687 348.081-262.572 
ATOM    301  C3'  DT A  15     367.548 347.645-260.265 
ATOM    302  O3'  DT A  15     366.499 348.463-259.758 
ATOM    303  C2'  DT A  15     366.926 346.484-261.039 
ATOM    304  C1'  DT A  15     366.549 347.282-262.284 
ATOM    305  N1   DT A  15     366.264 346.436-263.475 
ATOM    306  C2   DT A  15     365.291 346.878-264.338 
ATOM    307  O2   DT A  15     364.671 347.913-264.165 
ATOM    308  N3   DT A  15     365.054 346.067-265.431 
ATOM    309  C4   DT A  15     365.695 344.880-265.724 
ATOM    310  O4   DT A  15     365.395 344.240-266.734 
ATOM    311  C5   DT A  15     366.699 344.499-264.759 
ATOM    312  C7   DT A  15     367.444 343.219-265.003 
ATOM    313  C6   DT A  15     366.950 345.268-263.688 
ATOM    314  P    DG A  16     366.157 348.406-258.195 
ATOM    315  OP1  DG A  16     367.072 349.303-257.454 
ATOM    316  OP2  DG A  16     366.124 346.997-257.746 
ATOM    317  O5'  DG A  16     364.675 349.011-258.175 
ATOM    318  C5'  DG A  16     364.301 349.974-259.177 
ATOM    319  C4'  DG A  16     362.918 349.656-259.711 
ATOM    320  O4'  DG A  16     362.956 348.726-260.831 
ATOM    321  C3'  DG A  16     361.957 348.999-258.720 
ATOM    322  O3'  DG A  16     360.645 349.498-258.950 
ATOM    323  C2'  DG A  16     361.983 347.514-259.082 
ATOM    324  C1'  DG A  16     362.002 347.702-260.596 
ATOM    325  N9   DG A  16     362.433 346.488-261.345 
ATOM    326  C8   DG A  16     363.356 345.529-260.991 
ATOM    327  N7   DG A  16     363.505 344.577-261.882 
ATOM    328  C5   DG A  16     362.617 344.932-262.896 
ATOM    329  C6   DG A  16     362.330 344.286-264.127 
ATOM    330  O6   DG A  16     362.810 343.252-264.583 
ATOM    331  N1   DG A  16     361.362 344.987-264.859 
ATOM    332  C2   DG A  16     360.751 346.158-264.455 
ATOM    333  N2   DG A  16     359.852 346.670-265.299 
ATOM    334  N3   DG A  16     361.020 346.763-263.301 
ATOM    335  C4   DG A  16     361.958 346.096-262.578 
ATOM    336  P    DC A  17     359.700 349.802-257.696 
ATOM    337  OP1  DC A  17     360.004 351.148-257.160 
ATOM    338  OP2  DC A  17     359.784 348.685-256.729 
ATOM    339  O5'  DC A  17     358.255 349.810-258.383 
ATOM    340  C5'  DC A  17     358.140 350.217-259.759 
ATOM    341  C4'  DC A  17     357.212 349.277-260.502 
ATOM    342  O4'  DC A  17     357.915 348.128-261.057 
ATOM    343  C3'  DC A  17     356.089 348.655-259.672 
ATOM    344  O3'  DC A  17     354.923 348.553-260.479 
ATOM    345  C2'  DC A  17     356.581 347.244-259.350 
ATOM    346  C1'  DC A  17     357.194 346.954-260.716 
ATOM    347  N1   DC A  17     358.147 345.810-260.715 
ATOM    348  C2   DC A  17     358.200 345.006-261.851 
ATOM    349  O2   DC A  17     357.460 345.274-262.805 
ATOM    350  N3   DC A  17     359.062 343.958-261.868 
ATOM    351  C4   DC A  17     359.846 343.701-260.814 
ATOM    352  N4   DC A  17     360.671 342.667-260.880 
ATOM    353  C5   DC A  17     359.807 344.515-259.636 
ATOM    354  C6   DC A  17     358.939 345.558-259.637 
ATOM    355  P    DG A  18     353.496 348.866-259.823 
ATOM    356  OP1  DG A  18     353.251 350.325-259.841 
ATOM    357  OP2  DG A  18     353.402 348.207-258.502 
ATOM    358  O5'  DG A  18     352.509 348.143-260.855 
ATOM    359  C5'  DG A  18     352.897 348.039-262.238 
ATOM    360  C4'  DG A  18     352.593 346.649-262.760 
ATOM    361  O4'  DG A  18     353.691 345.719-262.537 
ATOM    362  C3'  DG A  18     351.387 345.952-262.131 
ATOM    363  O3'  DG A  18     350.718 345.195-263.133 
ATOM    364  C2'  DG A  18     351.987 344.984-261.111 
ATOM    365  C1'  DG A  18     353.163 344.529-261.970 
ATOM    366  N9   DG A  18     354.248 343.864-261.196 
ATOM    367  C8   DG A  18     354.689 344.121-259.916 
ATOM    368  N7   DG A  18     355.672 343.347-259.525 
ATOM    369  C5   DG A  18     355.898 342.518-260.623 
ATOM    370  C6   DG A  18     356.841 341.473-260.800 
ATOM    371  O6   DG A  18     357.686 341.057-260.012 
ATOM    372  N1   DG A  18     356.728 340.890-262.070 
ATOM    373  C2   DG A  18     355.822 341.269-263.041 
ATOM    374  N2   DG A  18     355.874 340.588-264.189 
ATOM    375  N3   DG A  18     354.938 342.250-262.874 
ATOM    376  C4   DG A  18     355.034 342.825-261.648 
ATOM    377  P    DG A  19     349.117 345.159-263.139 
ATOM    378  OP1  DG A  19     348.597 346.353-263.843 
ATOM    379  OP2  DG A  19     348.621 344.949-261.761 
ATOM    380  O5'  DG A  19     348.835 343.851-264.017 
ATOM    381  C5'  DG A  19     349.781 343.477-265.036 
ATOM    382  C4'  DG A  19     350.029 341.982-264.990 
ATOM    383  O4'  DG A  19     351.102 341.626-264.073 
ATOM    384  C3'  DG A  19     348.849 341.127-264.527 
ATOM    385  O3'  DG A  19     348.842 339.913-265.269 
ATOM    386  C2'  DG A  19     349.158 340.801-263.066 
ATOM    387  C1'  DG A  19     350.653 340.561-263.250 
ATOM    388  N9   DG A  19     351.427 340.600-261.978 
ATOM    389  C8   DG A  19     351.224 341.377-260.858 
ATOM    390  N7   DG A  19     352.092 341.168-259.898 
ATOM    391  C5   DG A  19     352.930 340.182-260.419 
ATOM    392  C6   DG A  19     354.059 339.546-259.843 
ATOM    393  O6   DG A  19     354.562 339.723-258.737 
ATOM    394  N1   DG A  19     354.617 338.602-260.718 
ATOM    395  C2   DG A  19     354.146 338.313-261.982 
ATOM    396  N2   DG A  19     354.819 337.381-262.661 
ATOM    397  N3   DG A  19     353.085 338.912-262.523 
ATOM    398  C4   DG A  19     352.532 339.829-261.687 
ATOM    399  P    DA A  20     347.441 339.303-265.747 
ATOM    400  OP1  DA A  20     347.022 339.953-267.008 
ATOM    401  OP2  DA A  20     346.470 339.361-264.633 
ATOM    402  O5'  DA A  20     347.841 337.780-266.032 
ATOM    403  C5'  DA A  20     349.183 337.478-266.458 
ATOM    404  C4'  DA A  20     349.701 336.264-265.714 
ATOM    405  O4'  DA A  20     350.340 336.616-264.453 
ATOM    406  C3'  DA A  20     348.650 335.227-265.318 
ATOM    407  O3'  DA A  20     349.214 333.928-265.443 
ATOM    408  C2'  DA A  20     348.377 335.498-263.838 
ATOM    409  C1'  DA A  20     349.825 335.767-263.438 
ATOM    410  N9   DA A  20     349.965 336.470-262.132 
ATOM    411  C8   DA A  20     349.146 337.414-261.585 
ATOM    412  N7   DA A  20     349.537 337.840-260.424 
ATOM    413  C5   DA A  20     350.702 337.126-260.181 
ATOM    414  C6   DA A  20     351.604 337.122-259.105 
ATOM    415  N6   DA A  20     351.464 337.895-258.019 
ATOM    416  N1   DA A  20     352.660 336.289-259.184 
ATOM    417  C2   DA A  20     352.794 335.523-260.265 
ATOM    418  N3   DA A  20     352.021 335.441-261.326 
ATOM    419  C4   DA A  20     350.972 336.284-261.222 
ATOM    420  P    DT A  21     348.309 332.741-266.022 
ATOM    421  OP1  DT A  21     348.331 332.777-267.501 
ATOM    422  OP2  DT A  21     346.972 332.784-265.391 
ATOM    423  O5'  DT A  21     349.107 331.454-265.503 
ATOM    424  C5'  DT A  21     350.534 331.540-265.331 
ATOM    425  C4'  DT A  21     350.939 330.883-264.025 
ATOM    426  O4'  DT A  21     350.897 331.809-262.902 
ATOM    427  C3'  DT A  21     350.067 329.713-263.571 
ATOM    428  O3'  DT A  21     350.895 328.732-262.960 
ATOM    429  C2'  DT A  21     349.148 330.306-262.504 
ATOM    430  C1'  DT A  21     350.199 331.186-261.835 
ATOM    431  N1   DT A  21     349.624 332.255-260.971 
ATOM    432  C2   DT A  21     350.328 332.593-259.841 
ATOM    433  O2   DT A  21     351.379 332.060-259.530 
ATOM    434  N3   DT A  21     349.764 333.587-259.065 
ATOM    435  C4   DT A  21     348.584 334.254-259.321 
ATOM    436  O4   DT A  21     348.179 335.128-258.552 
ATOM    437  C5   DT A  21     347.917 333.831-260.530 
ATOM    438  C7   DT A  21     346.625 334.507-260.883 
ATOM    439  C6   DT A  21     348.443 332.867-261.303 
ATOM    440  P    DC A  22     350.594 327.183-263.230 
ATOM    441  OP1  DC A  22     351.227 326.770-264.503 
ATOM    442  OP2  DC A  22     349.140 326.934-263.117 
ATOM    443  O5'  DC A  22     351.354 326.494-262.003 
ATOM    444  C5'  DC A  22     352.523 327.135-261.457 
ATOM    445  C4'  DC A  22     352.472 327.101-259.942 
ATOM    446  O4'  DC A  22     351.765 328.246-259.384 
ATOM    447  C3'  DC A  22     351.762 325.895-259.327 
ATOM    448  O3'  DC A  22     352.446 325.515-258.139 
ATOM    449  C2'  DC A  22     350.377 326.414-258.945 
ATOM    450  C1'  DC A  22     350.834 327.772-258.423 
ATOM    451  N1   DC A  22     349.736 328.773-258.311 
ATOM    452  C2   DC A  22     349.797 329.688-257.263 
ATOM    453  O2   DC A  22     350.750 329.633-256.478 
ATOM    454  N3   DC A  22     348.805 330.608-257.143 
ATOM    455  C4   DC A  22     347.789 330.633-258.015 
ATOM    456  N4   DC A  22     346.846 331.550-257.855 
ATOM    457  C5   DC A  22     347.708 329.700-259.099 
ATOM    458  C6   DC A  22     348.708 328.789-259.202 
ATOM    459  P    DC A  23     352.625 323.959-257.811 
ATOM    460  OP1  DC A  23     353.805 323.432-258.532 
ATOM    461  OP2  DC A  23     351.348 323.251-258.052 
ATOM    462  O5'  DC A  23     352.928 324.000-256.241 
ATOM    463  C5'  DC A  23     353.591 325.152-255.687 
ATOM    464  C4'  DC A  23     352.918 325.567-254.394 
ATOM    465  O4'  DC A  23     351.816 326.493-254.614 
ATOM    466  C3'  DC A  23     352.292 324.437-253.578 
ATOM    467  O3'  DC A  23     352.477 324.711-252.194 
ATOM    468  C2'  DC A  23     350.798 324.514-253.892 
ATOM    469  C1'  DC A  23     350.693 326.035-253.878 
ATOM    470  N1   DC A  23     349.463 326.557-254.538 
ATOM    471  C2   DC A  23     348.880 327.706-254.010 
ATOM    472  O2   DC A  23     349.403 328.241-253.025 
ATOM    473  N3   DC A  23     347.758 328.197-254.596 
ATOM    474  C4   DC A  23     347.223 327.588-255.661 
ATOM    475  N4   DC A  23     346.129 328.105-256.198 
ATOM    476  C5   DC A  23     347.806 326.404-256.220 
ATOM    477  C6   DC A  23     348.927 325.929-255.619 
ATOM    478  P    DT A  24     352.830 323.504-251.204 
ATOM    479  OP1  DT A  24     354.286 323.244-251.239 
ATOM    480  OP2  DT A  24     351.957 322.347-251.502 
ATOM    481  O5'  DT A  24     352.428 324.130-249.787 
ATOM    482  C5'  DT A  24     352.536 325.553-249.597 
ATOM    483  C4'  DT A  24     351.310 326.072-248.873 
ATOM    484  O4'  DT A  24     350.232 326.425-249.787 
ATOM    485  C3'  DT A  24     350.656 325.101-247.890 
ATOM    486  O3'  DT A  24     350.180 325.833-246.767 
ATOM    487  C2'  DT A  24     349.454 324.535-248.647 
ATOM    488  C1'  DT A  24     349.030 325.844-249.306 
ATOM    489  N1   DT A  24     348.110 325.660-250.465 
ATOM    490  C2   DT A  24     347.148 326.621-250.658 
ATOM    491  O2   DT A  24     347.026 327.592-249.933 
ATOM    492  N3   DT A  24     346.314 326.416-251.741 
ATOM    493  C4   DT A  24     346.363 325.356-252.623 
ATOM    494  O4   DT A  24     345.562 325.280-253.556 
ATOM    495  C5   DT A  24     347.406 324.399-252.338 
ATOM    496  C7   DT A  24     347.530 323.214-253.249 
ATOM    497  C6   DT A  24     348.231 324.574-251.291 
ATOM    498  P    DG A  25     350.333 325.198-245.306 
ATOM    499  OP1  DG A  25     351.689 325.481-244.781 
ATOM    500  OP2  DG A  25     349.935 323.774-245.339 
ATOM    501  O5'  DG A  25     349.251 326.039-244.480 
ATOM    502  C5'  DG A  25     348.961 327.390-244.885 
ATOM    503  C4'  DG A  25     347.464 327.629-244.858 
ATOM    504  O4'  DG A  25     346.822 327.274-246.116 
ATOM    505  C3'  DG A  25     346.683 326.838-243.809 
ATOM    506  O3'  DG A  25     345.635 327.656-243.302 
ATOM    507  C2'  DG A  25     346.061 325.677-244.583 
ATOM    508  C1'  DG A  25     345.684 326.475-245.828 
ATOM    509  N9   DG A  25     345.400 325.629-247.019 
ATOM    510  C8   DG A  25     345.977 324.437-247.398 
ATOM    511  N7   DG A  25     345.495 323.941-248.513 
ATOM    512  C5   DG A  25     344.530 324.870-248.898 
ATOM    513  C6   DG A  25     343.670 324.880-250.027 
ATOM    514  O6   DG A  25     343.582 324.057-250.935 
ATOM    515  N1   DG A  25     342.844 326.013-250.032 
ATOM    516  C2   DG A  25     342.849 327.005-249.072 
ATOM    517  N2   DG A  25     341.984 328.005-249.258 
ATOM    518  N3   DG A  25     343.657 326.996-248.013 
ATOM    519  C4   DG A  25     344.463 325.904-247.994 
ATOM    520  P    DC A  26     345.292 327.599-241.739 
ATOM    521  OP1  DC A  26     346.207 328.496-240.998 
ATOM    522  OP2  DC A  26     345.259 326.190-241.290 
ATOM    523  O5'  DC A  26     343.811 328.204-241.719 
ATOM    524  C5'  DC A  26     343.436 329.167-242.721 
ATOM    525  C4'  DC A  26     342.053 328.849-243.255 
ATOM    526  O4'  DC A  26     342.091 327.919-244.375 
ATOM    527  C3'  DC A  26     341.093 328.192-242.264 
ATOM    528  O3'  DC A  26     339.781 328.691-242.494 
ATOM    529  C2'  DC A  26     341.119 326.707-242.625 
ATOM    530  C1'  DC A  26     341.138 326.895-244.140 
ATOM    531  N1   DC A  26     341.568 325.681-244.889 
ATOM    532  C2   DC A  26     340.979 325.440-246.127 
ATOM    533  O2   DC A  26     340.132 326.235-246.550 
ATOM    534  N3   DC A  26     341.357 324.338-246.826 
ATOM    535  C4   DC A  26     342.279 323.501-246.332 
ATOM    536  N4   DC A  26     342.613 322.441-247.052 
ATOM    537  C5   DC A  26     342.896 323.731-245.061 
ATOM    538  C6   DC A  26     342.504 324.837-244.378 
ATOM    539  P    DT A  27     338.835 328.995-241.240 
ATOM    540  OP1  DT A  27     339.139 330.341-240.704 
ATOM    541  OP2  DT A  27     338.919 327.878-240.273 
ATOM    542  O5'  DT A  27     337.390 329.003-241.927 
ATOM    543  C5'  DT A  27     337.275 329.410-243.303 
ATOM    544  C4'  DT A  27     336.347 328.470-244.046 
ATOM    545  O4'  DT A  27     337.050 327.321-244.601 
ATOM    546  C3'  DT A  27     335.225 327.848-243.216 
ATOM    547  O3'  DT A  27     334.058 327.746-244.023 
ATOM    548  C2'  DT A  27     335.717 326.437-242.894 
ATOM    549  C1'  DT A  27     336.329 326.147-244.260 
ATOM    550  N1   DT A  27     337.282 325.003-244.258 
ATOM    551  C2   DT A  27     337.323 324.220-245.386 
ATOM    552  O2   DT A  27     336.622 324.426-246.363 
ATOM    553  N3   DT A  27     338.217 323.168-245.348 
ATOM    554  C4   DT A  27     339.055 322.844-244.300 
ATOM    555  O4   DT A  27     339.814 321.877-244.382 
ATOM    556  C5   DT A  27     338.941 323.723-243.161 
ATOM    557  C7   DT A  27     339.817 323.441-241.976 
ATOM    558  C6   DT A  27     338.079 324.753-243.171 
ATOM    559  P    DG A  28     332.631 328.059-243.367 
ATOM    560  OP1  DG A  28     332.386 329.518-243.385 
ATOM    561  OP2  DG A  28     332.538 327.400-242.046 
ATOM    562  O5'  DG A  28     331.644 327.336-244.399 
ATOM    563  C5'  DG A  28     332.033 327.232-245.782 
ATOM    564  C4'  DG A  28     331.728 325.842-246.304 
ATOM    565  O4'  DG A  28     332.827 324.912-246.081 
ATOM    566  C3'  DG A  28     330.522 325.145-245.675 
ATOM    567  O3'  DG A  28     329.854 324.388-246.677 
ATOM    568  C2'  DG A  28     331.122 324.177-244.655 
ATOM    569  C1'  DG A  28     332.299 323.722-245.514 
ATOM    570  N9   DG A  28     333.383 323.057-244.740 
ATOM    571  C8   DG A  28     333.825 323.314-243.460 
ATOM    572  N7   DG A  28     334.808 322.540-243.069 
ATOM    573  C5   DG A  28     335.033 321.711-244.167 
ATOM    574  C6   DG A  28     335.977 320.666-244.344 
ATOM    575  O6   DG A  28     336.821 320.250-243.556 
ATOM    576  N1   DG A  28     335.864 320.083-245.614 
ATOM    577  C2   DG A  28     334.958 320.462-246.585 
ATOM    578  N2   DG A  28     335.010 319.781-247.733 
ATOM    579  N3   DG A  28     334.074 321.443-246.418 
ATOM    580  C4   DG A  28     334.170 322.018-245.192 
ATOM    581  P    DG A  29     328.253 324.352-246.683 
ATOM    582  OP1  DG A  29     327.732 325.546-247.387 
ATOM    583  OP2  DG A  29     327.757 324.142-245.305 
ATOM    584  O5'  DG A  29     327.971 323.044-247.561 
ATOM    585  C5'  DG A  29     328.916 322.670-248.580 
ATOM    586  C4'  DG A  29     329.164 321.175-248.534 
ATOM    587  O4'  DG A  29     330.238 320.819-247.617 
ATOM    588  C3'  DG A  29     327.985 320.320-248.071 
ATOM    589  O3'  DG A  29     327.978 319.106-248.813 
ATOM    590  C2'  DG A  29     328.293 319.994-246.610 
ATOM    591  C1'  DG A  29     329.788 319.754-246.794 
ATOM    592  N9   DG A  29     330.562 319.793-245.522 
ATOM    593  C8   DG A  29     330.359 320.570-244.402 
ATOM    594  N7   DG A  29     331.227 320.361-243.442 
ATOM    595  C5   DG A  29     332.065 319.375-243.962 
ATOM    596  C6   DG A  29     333.195 318.739-243.387 
ATOM    597  O6   DG A  29     333.697 318.916-242.281 
ATOM    598  N1   DG A  29     333.753 317.795-244.261 
ATOM    599  C2   DG A  29     333.281 317.506-245.526 
ATOM    600  N2   DG A  29     333.954 316.574-246.205 
ATOM    601  N3   DG A  29     332.221 318.105-246.067 
ATOM    602  C4   DG A  29     331.668 319.022-245.231 
ATOM    603  P    DT A  30     326.577 318.496-249.291 
ATOM    604  OP1  DT A  30     326.158 319.147-250.552 
ATOM    605  OP2  DT A  30     325.605 318.554-248.177 
ATOM    606  O5'  DT A  30     326.976 316.973-249.576 
ATOM    607  C5'  DT A  30     328.318 316.671-250.002 
ATOM    608  C4'  DT A  30     328.836 315.457-249.258 
ATOM    609  O4'  DT A  30     329.475 315.809-247.997 
ATOM    610  C3'  DT A  30     327.785 314.420-248.862 
ATOM    611  O3'  DT A  30     328.350 313.121-248.987 
ATOM    612  C2'  DT A  30     327.513 314.691-247.382 
ATOM    613  C1'  DT A  30     328.960 314.960-246.982 
ATOM    614  N1   DT A  30     329.101 315.663-245.676 
ATOM    615  C2   DT A  30     330.188 315.334-244.902 
ATOM    616  O2   DT A  30     331.018 314.508-245.242 
ATOM    617  N3   DT A  30     330.284 316.005-243.699 
ATOM    618  C4   DT A  30     329.405 316.953-243.217 
ATOM    619  O4   DT A  30     329.596 317.487-242.122 
ATOM    620  C5   DT A  30     328.296 317.231-244.100 
ATOM    621  C7   DT A  30     327.292 318.252-243.652 
ATOM    622  C6   DT A  30     328.178 316.593-245.276 
ATOM    623  P    DA A  31     327.444 311.934-249.566 
ATOM    624  OP1  DA A  31     327.466 311.970-251.045 
ATOM    625  OP2  DA A  31     326.107 311.977-248.934 
ATOM    626  O5'  DA A  31     328.242 310.647-249.047 
ATOM    627  C5'  DA A  31     329.669 310.733-248.875 
ATOM    628  C4'  DA A  31     330.074 310.076-247.569 
ATOM    629  O4'  DA A  31     330.032 311.002-246.446 
ATOM    630  C3'  DA A  31     329.202 308.906-247.115 
ATOM    631  O3'  DA A  31     330.031 307.925-246.504 
ATOM    632  C2'  DA A  31     328.283 309.499-246.048 
ATOM    633  C1'  DA A  31     329.335 310.379-245.379 
ATOM    634  N9   DA A  31     328.760 311.448-244.515 
ATOM    635  C8   DA A  31     327.604 312.154-244.696 
ATOM    636  N7   DA A  31     327.372 313.025-243.763 
ATOM    637  C5   DA A  31     328.450 312.889-242.900 
ATOM    638  C6   DA A  31     328.794 313.539-241.704 
ATOM    639  N6   DA A  31     328.049 314.503-241.145 
ATOM    640  N1   DA A  31     329.936 313.160-241.100 
ATOM    641  C2   DA A  31     330.672 312.202-241.660 
ATOM    642  N3   DA A  31     330.453 311.527-242.768 
ATOM    643  C4   DA A  31     329.305 311.925-243.352 
ATOM    644  P    DG A  32     329.730 306.376-246.774 
ATOM    645  OP1  DG A  32     330.362 305.963-248.047 
ATOM    646  OP2  DG A  32     328.276 306.127-246.661 
ATOM    647  O5'  DG A  32     330.490 305.687-245.547 
ATOM    648  C5'  DG A  32     331.658 306.328-245.001 
ATOM    649  C4'  DG A  32     331.607 306.294-243.486 
ATOM    650  O4'  DG A  32     330.901 307.439-242.928 
ATOM    651  C3'  DG A  32     330.898 305.088-242.871 
ATOM    652  O3'  DG A  32     331.582 304.708-241.683 
ATOM    653  C2'  DG A  32     329.512 305.607-242.489 
ATOM    654  C1'  DG A  32     329.970 306.966-241.967 
ATOM    655  N9   DG A  32     328.872 307.966-241.855 
ATOM    656  C8   DG A  32     327.761 308.134-242.653 
ATOM    657  N7   DG A  32     326.979 309.117-242.280 
ATOM    658  C5   DG A  32     327.615 309.636-241.153 
ATOM    659  C6   DG A  32     327.244 310.716-240.310 
ATOM    660  O6   DG A  32     326.261 311.448-240.386 
ATOM    661  N1   DG A  32     328.175 310.905-239.280 
ATOM    662  C2   DG A  32     329.316 310.150-239.089 
ATOM    663  N2   DG A  32     330.077 310.491-238.047 
ATOM    664  N3   DG A  32     329.664 309.138-239.881 
ATOM    665  C4   DG A  32     328.771 308.941-240.885 
ATOM    666  P    DG A  33     331.760 303.152-241.354 
ATOM    667  OP1  DG A  33     332.941 302.625-242.076 
ATOM    668  OP2  DG A  33     330.484 302.444-241.596 
ATOM    669  O5'  DG A  33     332.063 303.193-239.784 
ATOM    670  C5'  DG A  33     332.727 304.345-239.231 
ATOM    671  C4'  DG A  33     332.053 304.760-237.938 
ATOM    672  O4'  DG A  33     330.952 305.686-238.158 
ATOM    673  C3'  DG A  33     331.427 303.630-237.121 
ATOM    674  O3'  DG A  33     331.613 303.904-235.738 
ATOM    675  C2'  DG A  33     329.933 303.707-237.436 
ATOM    676  C1'  DG A  33     329.828 305.228-237.422 
ATOM    677  N9   DG A  33     328.598 305.750-238.082 
ATOM    678  C8   DG A  33     327.919 305.255-239.173 
ATOM    679  N7   DG A  33     326.861 305.954-239.506 
ATOM    680  C5   DG A  33     326.838 306.986-238.568 
ATOM    681  C6   DG A  33     325.925 308.062-238.416 
ATOM    682  O6   DG A  33     324.934 308.331-239.088 
ATOM    683  N1   DG A  33     326.273 308.879-237.331 
ATOM    684  C2   DG A  33     327.362 308.681-236.503 
ATOM    685  N2   DG A  33     327.522 309.575-235.523 
ATOM    686  N3   DG A  33     328.217 307.672-236.647 
ATOM    687  C4   DG A  33     327.894 306.869-237.694 
ATOM    688  P    DA A  34     331.965 302.697-234.748 
ATOM    689  OP1  DA A  34     333.422 302.437-234.783 
ATOM    690  OP2  DA A  34     331.092 301.540-235.046 
ATOM    691  O5'  DA A  34     331.564 303.323-233.331 
ATOM    692  C5'  DA A  34     331.671 304.746-233.141 
ATOM    693  C4'  DA A  34     330.445 305.265-232.417 
ATOM    694  O4'  DA A  34     329.367 305.618-233.330 
ATOM    695  C3'  DA A  34     329.792 304.294-231.434 
ATOM    696  O3'  DA A  34     329.315 305.026-230.311 
ATOM    697  C2'  DA A  34     328.589 303.728-232.191 
ATOM    698  C1'  DA A  34     328.165 305.037-232.850 
ATOM    699  N9   DA A  34     327.246 304.853-234.009 
ATOM    700  C8   DA A  34     327.227 303.838-234.923 
ATOM    701  N7   DA A  34     326.298 303.960-235.820 
ATOM    702  C5   DA A  34     325.653 305.140-235.478 
ATOM    703  C6   DA A  34     324.568 305.826-236.047 
ATOM    704  N6   DA A  34     323.911 305.400-237.135 
ATOM    705  N1   DA A  34     324.180 306.972-235.455 
ATOM    706  C2   DA A  34     324.838 307.391-234.375 
ATOM    707  N3   DA A  34     325.858 306.838-233.757 
ATOM    708  C4   DA A  34     326.226 305.694-234.369 
ATOM    709  P    DG A  35     329.469 304.391-228.850 
ATOM    710  OP1  DG A  35     330.824 304.674-228.325 
ATOM    711  OP2  DG A  35     329.070 302.967-228.883 
ATOM    712  O5'  DG A  35     328.386 305.232-228.024 
ATOM    713  C5'  DG A  35     328.096 306.583-228.429 
ATOM    714  C4'  DG A  35     326.600 306.822-228.402 
ATOM    715  O4'  DG A  35     325.957 306.466-229.660 
ATOM    716  C3'  DG A  35     325.819 306.031-227.353 
ATOM    717  O3'  DG A  35     324.770 306.849-226.846 
ATOM    718  C2'  DG A  35     325.197 304.870-228.127 
ATOM    719  C1'  DG A  35     324.820 305.668-229.371 
ATOM    720  N9   DG A  35     324.535 304.822-230.563 
ATOM    721  C8   DG A  35     325.112 303.630-230.942 
ATOM    722  N7   DG A  35     324.631 303.134-232.057 
ATOM    723  C5   DG A  35     323.665 304.063-232.442 
ATOM    724  C6   DG A  35     322.806 304.073-233.571 
ATOM    725  O6   DG A  35     322.718 303.250-234.479 
ATOM    726  N1   DG A  35     321.979 305.206-233.576 
ATOM    727  C2   DG A  35     321.984 306.198-232.616 
ATOM    728  N2   DG A  35     321.119 307.198-232.802 
ATOM    729  N3   DG A  35     322.792 306.189-231.557 
ATOM    730  C4   DG A  35     323.599 305.097-231.538 
ATOM    731  P    DA A  36     324.428 306.792-225.283 
ATOM    732  OP1  DA A  36     325.343 307.689-224.542 
ATOM    733  OP2  DA A  36     324.395 305.383-224.834 
ATOM    734  O5'  DA A  36     322.946 307.397-225.263 
ATOM    735  C5'  DA A  36     322.572 308.360-226.265 
ATOM    736  C4'  DA A  36     321.189 308.042-226.799 
ATOM    737  O4'  DA A  36     321.227 307.112-227.919 
ATOM    738  C3'  DA A  36     320.228 307.385-225.808 
ATOM    739  O3'  DA A  36     318.916 307.884-226.038 
ATOM    740  C2'  DA A  36     320.254 305.900-226.169 
ATOM    741  C1'  DA A  36     320.273 306.088-227.684 
ATOM    742  N9   DA A  36     320.703 304.874-228.433 
ATOM    743  C8   DA A  36     321.622 303.933-228.066 
ATOM    744  N7   DA A  36     321.779 302.986-228.938 
ATOM    745  C5   DA A  36     320.901 303.322-229.959 
ATOM    746  C6   DA A  36     320.593 302.709-231.185 
ATOM    747  N6   DA A  36     321.167 301.574-231.609 
ATOM    748  N1   DA A  36     319.672 303.307-231.962 
ATOM    749  C2   DA A  36     319.106 304.436-231.536 
ATOM    750  N3   DA A  36     319.311 305.096-230.418 
ATOM    751  C4   DA A  36     320.237 304.477-229.658 
ATOM    752  P    DA A  37     317.970 308.188-224.783 
ATOM    753  OP1  DA A  37     318.275 309.534-224.248 
ATOM    754  OP2  DA A  37     318.054 307.071-223.817 
ATOM    755  O5'  DA A  37     316.526 308.196-225.471 
ATOM    756  C5'  DA A  37     316.411 308.603-226.847 
ATOM    757  C4'  DA A  37     315.483 307.663-227.590 
ATOM    758  O4'  DA A  37     316.186 306.514-228.145 
ATOM    759  C3'  DA A  37     314.360 307.042-226.760 
ATOM    760  O3'  DA A  37     313.193 306.939-227.567 
ATOM    761  C2'  DA A  37     314.852 305.630-226.438 
ATOM    762  C1'  DA A  37     315.464 305.340-227.804 
ATOM    763  N9   DA A  37     316.418 304.196-227.802 
ATOM    764  C8   DA A  37     317.276 303.808-226.813 
ATOM    765  N7   DA A  37     317.983 302.762-227.112 
ATOM    766  C5   DA A  37     317.565 302.431-228.394 
ATOM    767  C6   DA A  37     317.940 301.405-229.276 
ATOM    768  N6   DA A  37     318.866 300.480-228.986 
ATOM    769  N1   DA A  37     317.326 301.363-230.473 
ATOM    770  C2   DA A  37     316.406 302.285-230.757 
ATOM    771  N3   DA A  37     315.976 303.283-230.017 
ATOM    772  C4   DA A  37     316.606 303.303-228.824 
ATOM    773  P    DC A  38     311.767 307.252-226.911 
ATOM    774  OP1  DC A  38     311.522 308.712-226.929 
ATOM    775  OP2  DC A  38     311.673 306.593-225.590 
ATOM    776  O5'  DC A  38     310.780 306.529-227.943 
ATOM    777  C5'  DC A  38     311.168 306.425-229.326 
ATOM    778  C4'  DC A  38     310.864 305.035-229.848 
ATOM    779  O4'  DC A  38     311.962 304.105-229.624 
ATOM    780  C3'  DC A  38     309.658 304.338-229.219 
ATOM    781  O3'  DC A  38     308.989 303.581-230.221 
ATOM    782  C2'  DC A  38     310.258 303.370-228.199 
ATOM    783  C1'  DC A  38     311.434 302.915-229.058 
ATOM    784  N1   DC A  38     312.519 302.250-228.284 
ATOM    785  C2   DC A  38     313.214 301.213-228.901 
ATOM    786  O2   DC A  38     312.905 300.891-230.055 
ATOM    787  N3   DC A  38     314.206 300.592-228.212 
ATOM    788  C4   DC A  38     314.510 300.971-226.964 
ATOM    789  N4   DC A  38     315.486 300.335-226.334 
ATOM    790  C5   DC A  38     313.807 302.035-226.312 
ATOM    791  C6   DC A  38     312.818 302.642-227.017 
ATOM    792  P    DC A  39     307.388 303.545-230.227 
ATOM    793  OP1  DC A  39     306.868 304.739-230.931 
ATOM    794  OP2  DC A  39     306.892 303.335-228.849 
ATOM    795  O5'  DC A  39     307.106 302.237-231.105 
ATOM    796  C5'  DC A  39     308.052 301.863-232.124 
ATOM    797  C4'  DC A  39     308.300 300.368-232.078 
ATOM    798  O4'  DC A  39     309.373 300.012-231.161 
ATOM    799  C3'  DC A  39     307.120 299.513-231.615 
ATOM    800  O3'  DC A  39     307.113 298.299-232.357 
ATOM    801  C2'  DC A  39     307.428 299.187-230.154 
ATOM    802  C1'  DC A  39     308.924 298.947-230.337 
ATOM    803  N1   DC A  39     309.698 298.986-229.066 
ATOM    804  C2   DC A  39     310.792 298.133-228.945 
ATOM    805  O2   DC A  39     311.073 297.385-229.889 
ATOM    806  N3   DC A  39     311.511 298.153-227.792 
ATOM    807  C4   DC A  39     311.174 298.978-226.793 
ATOM    808  N4   DC A  39     311.906 298.960-225.690 
ATOM    809  C5   DC A  39     310.052 299.863-226.898 
ATOM    810  C6   DC A  39     309.346 299.827-228.057 
ATOM    811  P    DT A  40     305.712 297.689-232.834 
ATOM    812  OP1  DT A  40     305.293 298.340-234.096 
ATOM    813  OP2  DT A  40     304.740 297.747-231.720 
ATOM    814  O5'  DT A  40     306.112 296.166-233.120 
ATOM    815  C5'  DT A  40     307.454 295.864-233.546 
ATOM    816  C4'  DT A  40     307.972 294.650-232.802 
ATOM    817  O4'  DT A  40     308.611 295.002-231.541 
ATOM    818  C3'  DT A  40     306.921 293.613-232.406 
ATOM    819  O3'  DT A  40     307.485 292.314-232.531 
ATOM    820  C2'  DT A  40     306.648 293.884-230.926 
ATOM    821  C1'  DT A  40     308.096 294.153-230.526 
ATOM    822  N1   DT A  40     308.236 294.856-229.220 
ATOM    823  C2   DT A  40     309.323 294.527-228.446 
ATOM    824  O2   DT A  40     310.153 293.702-228.786 
ATOM    825  N3   DT A  40     309.419 295.198-227.243 
ATOM    826  C4   DT A  40     308.541 296.146-226.761 
ATOM    827  O4   DT A  40     308.732 296.680-225.666 
ATOM    828  C5   DT A  40     307.432 296.424-227.644 
ATOM    829  C7   DT A  40     306.427 297.445-227.196 
ATOM    830  C6   DT A  40     307.314 295.786-228.820 
ATOM    831  P    DA A  41     306.580 291.127-233.110 
ATOM    832  OP1  DA A  41     306.602 291.163-234.589 
ATOM    833  OP2  DA A  41     305.243 291.170-232.478 
ATOM    834  O5'  DA A  41     307.378 289.840-232.591 
ATOM    835  C5'  DA A  41     308.805 289.926-232.419 
ATOM    836  C4'  DA A  41     309.210 289.269-231.113 
ATOM    837  O4'  DA A  41     309.168 290.195-229.990 
ATOM    838  C3'  DA A  41     308.337 288.099-230.659 
ATOM    839  O3'  DA A  41     309.166 287.118-230.048 
ATOM    840  C2'  DA A  41     307.419 288.692-229.592 
ATOM    841  C1'  DA A  41     308.470 289.572-228.922 
ATOM    842  N9   DA A  41     307.895 290.641-228.059 
ATOM    843  C8   DA A  41     306.740 291.347-228.240 
ATOM    844  N7   DA A  41     306.507 292.218-227.307 
ATOM    845  C5   DA A  41     307.585 292.082-226.444 
ATOM    846  C6   DA A  41     307.929 292.732-225.248 
ATOM    847  N6   DA A  41     307.184 293.696-224.689 
ATOM    848  N1   DA A  41     309.071 292.353-224.644 
ATOM    849  C2   DA A  41     309.808 291.395-225.204 
ATOM    850  N3   DA A  41     309.589 290.720-226.312 
ATOM    851  C4   DA A  41     308.441 291.118-226.896 
ATOM    852  P    DG A  42     308.865 285.569-230.318 
ATOM    853  OP1  DG A  42     309.497 285.156-231.591 
ATOM    854  OP2  DG A  42     307.411 285.320-230.204 
ATOM    855  O5'  DG A  42     309.625 284.880-229.091 
ATOM    856  C5'  DG A  42     310.793 285.521-228.545 
ATOM    857  C4'  DG A  42     310.743 285.487-227.030 
ATOM    858  O4'  DG A  42     310.036 286.632-226.472 
ATOM    859  C3'  DG A  42     310.033 284.281-226.415 
ATOM    860  O3'  DG A  42     310.717 283.901-225.227 
ATOM    861  C2'  DG A  42     308.647 284.800-226.033 
ATOM    862  C1'  DG A  42     309.105 286.159-225.511 
ATOM    863  N9   DG A  42     308.007 287.159-225.399 
ATOM    864  C8   DG A  42     306.897 287.327-226.197 
ATOM    865  N7   DG A  42     306.115 288.310-225.824 
ATOM    866  C5   DG A  42     306.750 288.829-224.697 
ATOM    867  C6   DG A  42     306.379 289.909-223.854 
ATOM    868  O6   DG A  42     305.396 290.641-223.930 
ATOM    869  N1   DG A  42     307.310 290.098-222.824 
ATOM    870  C2   DG A  42     308.451 289.343-222.633 
ATOM    871  N2   DG A  42     309.212 289.684-221.591 
ATOM    872  N3   DG A  42     308.800 288.331-223.425 
ATOM    873  C4   DG A  42     307.906 288.134-224.429 
ATOM    874  P    DA A  43     310.896 282.345-224.898 
ATOM    875  OP1  DA A  43     312.076 281.818-225.620 
ATOM    876  OP2  DA A  43     309.619 281.637-225.140 
ATOM    877  O5'  DA A  43     311.199 282.386-223.328 
ATOM    878  C5'  DA A  43     311.862 283.538-222.775 
ATOM    879  C4'  DA A  43     311.189 283.953-221.482 
ATOM    880  O4'  DA A  43     310.087 284.879-221.702 
ATOM    881  C3'  DA A  43     310.562 282.823-220.665 
ATOM    882  O3'  DA A  43     310.748 283.097-219.282 
ATOM    883  C2'  DA A  43     309.069 282.900-220.980 
ATOM    884  C1'  DA A  43     308.963 284.421-220.966 
ATOM    885  N9   DA A  43     307.734 284.943-221.626 
ATOM    886  C8   DA A  43     307.073 284.439-222.709 
ATOM    887  N7   DA A  43     306.024 285.121-223.048 
ATOM    888  C5   DA A  43     305.984 286.155-222.124 
ATOM    889  C6   DA A  43     305.100 287.232-221.945 
ATOM    890  N6   DA A  43     304.035 287.454-222.729 
ATOM    891  N1   DA A  43     305.351 288.076-220.926 
ATOM    892  C2   DA A  43     306.410 287.850-220.150 
ATOM    893  N3   DA A  43     307.300 286.884-220.221 
ATOM    894  C4   DA A  43     307.027 286.054-221.248 
ATOM    895  P    DG A  44     311.101 281.890-218.292 
ATOM    896  OP1  DG A  44     312.557 281.630-218.327 
ATOM    897  OP2  DG A  44     310.227 280.733-218.590 
ATOM    898  O5'  DG A  44     310.699 282.516-216.875 
ATOM    899  C5'  DG A  44     310.807 283.939-216.685 
ATOM    900  C4'  DG A  44     309.581 284.458-215.961 
ATOM    901  O4'  DG A  44     308.503 284.811-216.874 
ATOM    902  C3'  DG A  44     308.927 283.487-214.978 
ATOM    903  O3'  DG A  44     308.451 284.219-213.854 
ATOM    904  C2'  DG A  44     307.725 282.921-215.735 
ATOM    905  C1'  DG A  44     307.301 284.230-216.394 
ATOM    906  N9   DG A  44     306.381 284.046-217.552 
ATOM    907  C8   DG A  44     306.346 283.031-218.484 
ATOM    908  N7   DG A  44     305.404 283.166-219.385 
ATOM    909  C5   DG A  44     304.769 284.354-219.025 
ATOM    910  C6   DG A  44     303.670 285.021-219.626 
ATOM    911  O6   DG A  44     303.020 284.697-220.615 
ATOM    912  N1   DG A  44     303.348 286.198-218.936 
ATOM    913  C2   DG A  44     304.001 286.668-217.814 
ATOM    914  N2   DG A  44     303.540 287.813-217.304 
ATOM    915  N3   DG A  44     305.032 286.042-217.252 
ATOM    916  C4   DG A  44     305.358 284.898-217.908 
ATOM    917  P    DT A  45     308.604 283.584-212.393 
ATOM    918  OP1  DT A  45     309.960 283.867-211.869 
ATOM    919  OP2  DT A  45     308.206 282.160-212.427 
ATOM    920  O5'  DT A  45     307.522 284.425-211.568 
ATOM    921  C5'  DT A  45     307.232 285.776-211.973 
ATOM    922  C4'  DT A  45     305.735 286.015-211.946 
ATOM    923  O4'  DT A  45     305.093 285.660-213.204 
ATOM    924  C3'  DT A  45     304.954 285.225-210.896 
ATOM    925  O3'  DT A  45     303.905 286.042-210.390 
ATOM    926  C2'  DT A  45     304.332 284.063-211.671 
ATOM    927  C1'  DT A  45     303.955 284.861-212.915 
ATOM    928  N1   DT A  45     303.671 284.015-214.107 
ATOM    929  C2   DT A  45     302.697 284.457-214.970 
ATOM    930  O2   DT A  45     302.077 285.492-214.797 
ATOM    931  N3   DT A  45     302.460 283.646-216.063 
ATOM    932  C4   DT A  45     303.101 282.459-216.355 
ATOM    933  O4   DT A  45     302.802 281.819-217.366 
ATOM    934  C5   DT A  45     304.105 282.078-215.391 
ATOM    935  C7   DT A  45     304.850 280.798-215.635 
ATOM    936  C6   DT A  45     304.356 282.847-214.320 
ATOM    937  P    DT A  46     303.563 285.985-208.827 
ATOM    938  OP1  DT A  46     304.478 286.882-208.086 
ATOM    939  OP2  DT A  46     303.530 284.576-208.378 
ATOM    940  O5'  DT A  46     302.082 286.590-208.806 
ATOM    941  C5'  DT A  46     301.707 287.553-209.809 
ATOM    942  C4'  DT A  46     300.324 287.235-210.343 
ATOM    943  O4'  DT A  46     300.362 286.305-211.463 
ATOM    944  C3'  DT A  46     299.364 286.578-209.352 
ATOM    945  O3'  DT A  46     298.052 287.077-209.582 
ATOM    946  C2'  DT A  46     299.390 285.093-209.713 
ATOM    947  C1'  DT A  46     299.409 285.281-211.228 
ATOM    948  N1   DT A  46     299.839 284.067-211.977 
ATOM    949  C2   DT A  46     299.248 283.843-213.197 
ATOM    950  O2   DT A  46     298.408 284.586-213.673 
ATOM    951  N3   DT A  46     299.672 282.709-213.861 
ATOM    952  C4   DT A  46     300.613 281.803-213.417 
ATOM    953  O4   DT A  46     300.911 280.822-214.101 
ATOM    954  C5   DT A  46     301.176 282.123-212.126 
ATOM    955  C7   DT A  46     302.209 281.188-211.569 
ATOM    956  C6   DT A  46     300.782 283.220-211.458 
ATOM    957  P    DG A  47     297.106 287.381-208.327 
ATOM    958  OP1  DG A  47     297.410 288.727-207.792 
ATOM    959  OP2  DG A  47     297.190 286.264-207.361 
ATOM    960  O5'  DG A  47     295.661 287.389-209.015 
ATOM    961  C5'  DG A  47     295.546 287.796-210.391 
ATOM    962  C4'  DG A  47     294.618 286.856-211.134 
ATOM    963  O4'  DG A  47     295.321 285.707-211.689 
ATOM    964  C3'  DG A  47     293.496 286.234-210.304 
ATOM    965  O3'  DG A  47     292.329 286.132-211.111 
ATOM    966  C2'  DG A  47     293.988 284.823-209.981 
ATOM    967  C1'  DG A  47     294.600 284.533-211.348 
ATOM    968  N9   DG A  47     295.553 283.389-211.346 
ATOM    969  C8   DG A  47     296.425 282.982-210.359 
ATOM    970  N7   DG A  47     297.134 281.925-210.674 
ATOM    971  C5   DG A  47     296.700 281.608-211.961 
ATOM    972  C6   DG A  47     297.103 280.559-212.828 
ATOM    973  O6   DG A  47     297.939 279.680-212.636 
ATOM    974  N1   DG A  47     296.406 280.605-214.044 
ATOM    975  C2   DG A  47     295.447 281.541-214.378 
ATOM    976  N2   DG A  47     294.898 281.412-215.588 
ATOM    977  N3   DG A  47     295.071 282.525-213.564 
ATOM    978  C4   DG A  47     295.736 282.495-212.380 
ATOM    979  P    DG A  48     290.902 286.445-210.455 
ATOM    980  OP1  DG A  48     290.657 287.905-210.473 
ATOM    981  OP2  DG A  48     290.808 285.786-209.134 
ATOM    982  O5'  DG A  48     289.915 285.722-211.487 
ATOM    983  C5'  DG A  48     290.303 285.618-212.870 
ATOM    984  C4'  DG A  48     289.999 284.228-213.392 
ATOM    985  O4'  DG A  48     291.098 283.298-213.168 
ATOM    986  C3'  DG A  48     288.793 283.531-212.763 
ATOM    987  O3'  DG A  48     288.125 282.774-213.765 
ATOM    988  C2'  DG A  48     289.393 282.563-211.743 
ATOM    989  C1'  DG A  48     290.570 282.109-212.602 
ATOM    990  N9   DG A  48     291.654 281.443-211.828 
ATOM    991  C8   DG A  48     292.096 281.700-210.548 
ATOM    992  N7   DG A  48     293.079 280.926-210.157 
ATOM    993  C5   DG A  48     293.304 280.097-211.255 
ATOM    994  C6   DG A  48     294.248 279.052-211.431 
ATOM    995  O6   DG A  48     295.092 278.636-210.643 
ATOM    996  N1   DG A  48     294.135 278.470-212.702 
ATOM    997  C2   DG A  48     293.229 278.848-213.673 
ATOM    998  N2   DG A  48     293.281 278.167-214.821 
ATOM    999  N3   DG A  48     292.344 279.829-213.506 
ATOM   1000  C4   DG A  48     292.441 280.404-212.280 
ATOM   1001  P    DG A  49     286.524 282.738-213.771 
ATOM   1002  OP1  DG A  49     286.003 283.932-214.475 
ATOM   1003  OP2  DG A  49     286.028 282.528-212.393 
ATOM   1004  O5'  DG A  49     286.241 281.430-214.649 
ATOM   1005  C5'  DG A  49     287.187 281.056-215.668 
ATOM   1006  C4'  DG A  49     287.435 279.561-215.622 
ATOM   1007  O4'  DG A  49     288.508 279.205-214.705 
ATOM   1008  C3'  DG A  49     286.256 278.706-215.159 
ATOM   1009  O3'  DG A  49     286.249 277.492-215.901 
ATOM   1010  C2'  DG A  49     286.564 278.380-213.698 
ATOM   1011  C1'  DG A  49     288.059 278.140-213.881 
ATOM   1012  N9   DG A  49     288.833 278.179-212.610 
ATOM   1013  C8   DG A  49     288.630 278.956-211.490 
ATOM   1014  N7   DG A  49     289.498 278.747-210.530 
ATOM   1015  C5   DG A  49     290.336 277.761-211.050 
ATOM   1016  C6   DG A  49     291.465 277.125-210.475 
ATOM   1017  O6   DG A  49     291.968 277.302-209.369 
ATOM   1018  N1   DG A  49     292.024 276.181-211.349 
ATOM   1019  C2   DG A  49     291.552 275.892-212.614 
ATOM   1020  N2   DG A  49     292.225 274.960-213.293 
ATOM   1021  N3   DG A  49     290.492 276.491-213.155 
ATOM   1022  C4   DG A  49     289.939 277.408-212.318 
ATOM   1023  P    DA A  50     284.848 276.882-216.378 
ATOM   1024  OP1  DA A  50     284.429 277.533-217.640 
ATOM   1025  OP2  DA A  50     283.876 276.941-215.264 
ATOM   1026  O5'  DA A  50     285.247 275.359-216.664 
ATOM   1027  C5'  DA A  50     286.589 275.057-217.089 
ATOM   1028  C4'  DA A  50     287.107 273.843-216.346 
ATOM   1029  O4'  DA A  50     287.746 274.195-215.085 
ATOM   1030  C3'  DA A  50     286.056 272.806-215.950 
ATOM   1031  O3'  DA A  50     286.621 271.507-216.075 
ATOM   1032  C2'  DA A  50     285.784 273.077-214.470 
ATOM   1033  C1'  DA A  50     287.231 273.346-214.070 
ATOM   1034  N9   DA A  50     287.372 274.049-212.764 
ATOM   1035  C8   DA A  50     286.552 274.993-212.217 
ATOM   1036  N7   DA A  50     286.943 275.419-211.056 
ATOM   1037  C5   DA A  50     288.109 274.705-210.813 
ATOM   1038  C6   DA A  50     289.010 274.701-209.737 
ATOM   1039  N6   DA A  50     288.871 275.474-208.651 
ATOM   1040  N1   DA A  50     290.066 273.868-209.816 
ATOM   1041  C2   DA A  50     290.200 273.102-210.897 
ATOM   1042  N3   DA A  50     289.428 273.020-211.958 
ATOM   1043  C4   DA A  50     288.378 273.863-211.853 
ATOM   1044  P    DA A  51     285.715 270.320-216.654 
ATOM   1045  OP1  DA A  51     285.737 270.356-218.133 
ATOM   1046  OP2  DA A  51     284.378 270.363-216.022 
ATOM   1047  O5'  DA A  51     286.513 269.033-216.135 
ATOM   1048  C5'  DA A  51     287.940 269.119-215.963 
ATOM   1049  C4'  DA A  51     288.345 268.462-214.657 
ATOM   1050  O4'  DA A  51     288.303 269.388-213.534 
ATOM   1051  C3'  DA A  51     287.473 267.292-214.203 
ATOM   1052  O3'  DA A  51     288.301 266.311-213.592 
ATOM   1053  C2'  DA A  51     286.554 267.885-213.136 
ATOM   1054  C1'  DA A  51     287.605 268.765-212.466 
ATOM   1055  N9   DA A  51     287.031 269.834-211.603 
ATOM   1056  C8   DA A  51     285.875 270.540-211.784 
ATOM   1057  N7   DA A  51     285.642 271.411-210.851 
ATOM   1058  C5   DA A  51     286.721 271.275-209.988 
ATOM   1059  C6   DA A  51     287.065 271.925-208.792 
ATOM   1060  N6   DA A  51     286.320 272.889-208.233 
ATOM   1061  N1   DA A  51     288.206 271.546-208.188 
ATOM   1062  C2   DA A  51     288.943 270.588-208.748 
ATOM   1063  N3   DA A  51     288.724 269.913-209.856 
ATOM   1064  C4   DA A  51     287.576 270.311-210.440 
ATOM   1065  P    DG A  52     288.000 264.762-213.862 
ATOM   1066  OP1  DG A  52     288.633 264.349-215.135 
ATOM   1067  OP2  DG A  52     286.547 264.513-213.748 
ATOM   1068  O5'  DG A  52     288.761 264.073-212.635 
ATOM   1069  C5'  DG A  52     289.929 264.714-212.089 
ATOM   1070  C4'  DG A  52     289.878 264.680-210.574 
ATOM   1071  O4'  DG A  52     289.172 265.825-210.016 
ATOM   1072  C3'  DG A  52     289.169 263.474-209.959 
ATOM   1073  O3'  DG A  52     289.852 263.094-208.771 
ATOM   1074  C2'  DG A  52     287.783 263.993-209.577 
ATOM   1075  C1'  DG A  52     288.241 265.352-209.055 
ATOM   1076  N9   DG A  52     287.143 266.352-208.943 
ATOM   1077  C8   DG A  52     286.032 266.520-209.741 
ATOM   1078  N7   DG A  52     285.250 267.503-209.368 
ATOM   1079  C5   DG A  52     285.886 268.022-208.241 
ATOM   1080  C6   DG A  52     285.515 269.102-207.398 
ATOM   1081  O6   DG A  52     284.532 269.834-207.474 
ATOM   1082  N1   DG A  52     286.446 269.291-206.368 
ATOM   1083  C2   DG A  52     287.587 268.536-206.177 
ATOM   1084  N2   DG A  52     288.348 268.877-205.135 
ATOM   1085  N3   DG A  52     287.935 267.524-206.969 
ATOM   1086  C4   DG A  52     287.041 267.327-207.973 
ATOM   1087  P    DA A  53     290.031 261.538-208.442 
ATOM   1088  OP1  DA A  53     291.212 261.011-209.164 
ATOM   1089  OP2  DA A  53     288.754 260.830-208.684 
ATOM   1090  O5'  DA A  53     290.334 261.579-206.872 
ATOM   1091  C5'  DA A  53     290.998 262.731-206.319 
ATOM   1092  C4'  DA A  53     290.324 263.146-205.026 
ATOM   1093  O4'  DA A  53     289.222 264.072-205.246 
ATOM   1094  C3'  DA A  53     289.698 262.016-204.209 
ATOM   1095  O3'  DA A  53     289.883 262.290-202.826 
ATOM   1096  C2'  DA A  53     288.204 262.093-204.523 
ATOM   1097  C1'  DA A  53     288.099 263.614-204.510 
ATOM   1098  N9   DA A  53     286.869 264.136-205.170 
ATOM   1099  C8   DA A  53     286.208 263.632-206.253 
ATOM   1100  N7   DA A  53     285.160 264.314-206.592 
ATOM   1101  C5   DA A  53     285.119 265.348-205.668 
ATOM   1102  C6   DA A  53     284.236 266.425-205.489 
ATOM   1103  N6   DA A  53     283.171 266.647-206.272 
ATOM   1104  N1   DA A  53     284.486 267.269-204.470 
ATOM   1105  C2   DA A  53     285.546 267.043-203.694 
ATOM   1106  N3   DA A  53     286.436 266.077-203.765 
ATOM   1107  C4   DA A  53     286.162 265.247-204.792 
ATOM   1108  P    DC A  54     290.236 261.083-201.836 
ATOM   1109  OP1  DC A  54     291.693 260.823-201.871 
ATOM   1110  OP2  DC A  54     289.363 259.926-202.133 
ATOM   1111  O5'  DC A  54     289.835 261.709-200.419 
ATOM   1112  C5'  DC A  54     289.942 263.132-200.229 
ATOM   1113  C4'  DC A  54     288.716 263.651-199.505 
ATOM   1114  O4'  DC A  54     287.638 264.004-200.418 
ATOM   1115  C3'  DC A  54     288.063 262.680-198.522 
ATOM   1116  O3'  DC A  54     287.586 263.412-197.398 
ATOM   1117  C2'  DC A  54     286.860 262.114-199.278 
ATOM   1118  C1'  DC A  54     286.436 263.423-199.938 
ATOM   1119  N1   DC A  54     285.517 263.239-201.096 
ATOM   1120  C2   DC A  54     284.536 264.204-201.306 
ATOM   1121  O2   DC A  54     284.469 265.165-200.531 
ATOM   1122  N3   DC A  54     283.688 264.054-202.356 
ATOM   1123  C4   DC A  54     283.793 262.999-203.173 
ATOM   1124  N4   DC A  54     282.942 262.897-204.183 
ATOM   1125  C5   DC A  54     284.795 261.994-202.974 
ATOM   1126  C6   DC A  54     285.632 262.162-201.920 
ATOM   1127  P    DG A  55     287.739 262.777-195.937 
ATOM   1128  OP1  DG A  55     289.095 263.060-195.413 
ATOM   1129  OP2  DG A  55     287.341 261.353-195.971 
ATOM   1130  O5'  DG A  55     286.657 263.618-195.112 
ATOM   1131  C5'  DG A  55     286.367 264.969-195.517 
ATOM   1132  C4'  DG A  55     284.871 265.208-195.490 
ATOM   1133  O4'  DG A  55     284.228 264.853-196.748 
ATOM   1134  C3'  DG A  55     284.090 264.418-194.440 
ATOM   1135  O3'  DG A  55     283.041 265.235-193.934 
ATOM   1136  C2'  DG A  55     283.468 263.256-195.215 
ATOM   1137  C1'  DG A  55     283.091 264.054-196.459 
ATOM   1138  N9   DG A  55     282.806 263.208-197.650 
ATOM   1139  C8   DG A  55     283.383 262.016-198.030 
ATOM   1140  N7   DG A  55     282.902 261.520-199.145 
ATOM   1141  C5   DG A  55     281.936 262.449-199.530 
ATOM   1142  C6   DG A  55     281.077 262.459-200.659 
ATOM   1143  O6   DG A  55     280.989 261.636-201.567 
ATOM   1144  N1   DG A  55     280.250 263.592-200.664 
ATOM   1145  C2   DG A  55     280.255 264.585-199.704 
ATOM   1146  N2   DG A  55     279.390 265.584-199.890 
ATOM   1147  N3   DG A  55     281.063 264.575-198.645 
ATOM   1148  C4   DG A  55     281.870 263.483-198.626 
ATOM   1149  P    DT A  56     282.699 265.178-192.371 
ATOM   1150  OP1  DT A  56     283.614 266.075-191.630 
ATOM   1151  OP2  DT A  56     282.666 263.769-191.922 
ATOM   1152  O5'  DT A  56     281.217 265.783-192.350 
ATOM   1153  C5'  DT A  56     280.843 266.746-193.353 
ATOM   1154  C4'  DT A  56     279.460 266.428-193.887 
ATOM   1155  O4'  DT A  56     279.498 265.498-195.007 
ATOM   1156  C3'  DT A  56     278.499 265.771-192.896 
ATOM   1157  O3'  DT A  56     277.187 266.270-193.126 
ATOM   1158  C2'  DT A  56     278.525 264.286-193.257 
ATOM   1159  C1'  DT A  56     278.544 264.474-194.772 
ATOM   1160  N1   DT A  56     278.974 263.260-195.521 
ATOM   1161  C2   DT A  56     278.384 263.036-196.741 
ATOM   1162  O2   DT A  56     277.543 263.779-197.217 
ATOM   1163  N3   DT A  56     278.807 261.902-197.405 
ATOM   1164  C4   DT A  56     279.749 260.996-196.961 
ATOM   1165  O4   DT A  56     280.047 260.015-197.645 
ATOM   1166  C5   DT A  56     280.311 261.316-195.670 
ATOM   1167  C7   DT A  56     281.344 260.381-195.113 
ATOM   1168  C6   DT A  56     279.918 262.413-195.002 
ATOM   1169  P    DC A  57     276.241 266.574-191.871 
ATOM   1170  OP1  DC A  57     276.545 267.920-191.336 
ATOM   1171  OP2  DC A  57     276.325 265.457-190.904 
ATOM   1172  O5'  DC A  57     274.797 266.582-192.559 
ATOM   1173  C5'  DC A  57     274.681 266.989-193.935 
ATOM   1174  C4'  DC A  57     273.754 266.049-194.678 
ATOM   1175  O4'  DC A  57     274.457 264.900-195.233 
ATOM   1176  C3'  DC A  57     272.631 265.428-193.848 
ATOM   1177  O3'  DC A  57     271.464 265.325-194.655 
ATOM   1178  C2'  DC A  57     273.123 264.016-193.525 
ATOM   1179  C1'  DC A  57     273.735 263.726-194.892 
ATOM   1180  N1   DC A  57     274.689 262.582-194.890 
ATOM   1181  C2   DC A  57     274.741 261.778-196.026 
ATOM   1182  O2   DC A  57     274.002 262.046-196.980 
ATOM   1183  N3   DC A  57     275.603 260.730-196.044 
ATOM   1184  C4   DC A  57     276.388 260.473-194.990 
ATOM   1185  N4   DC A  57     277.212 259.439-195.056 
ATOM   1186  C5   DC A  57     276.349 261.287-193.811 
ATOM   1187  C6   DC A  57     275.481 262.330-193.813 
ATOM   1188  P    DA A  58     270.037 265.638-193.999 
ATOM   1189  OP1  DA A  58     269.792 267.098-194.017 
ATOM   1190  OP2  DA A  58     269.944 264.979-192.678 
ATOM   1191  O5'  DA A  58     269.051 264.915-195.031 
ATOM   1192  C5'  DA A  58     269.439 264.811-196.414 
ATOM   1193  C4'  DA A  58     269.135 263.421-196.936 
ATOM   1194  O4'  DA A  58     270.233 262.491-196.712 
ATOM   1195  C3'  DA A  58     267.928 262.724-196.307 
ATOM   1196  O3'  DA A  58     267.260 261.967-197.309 
ATOM   1197  C2'  DA A  58     268.529 261.756-195.287 
ATOM   1198  C1'  DA A  58     269.705 261.302-196.146 
ATOM   1199  N9   DA A  58     270.789 260.636-195.372 
ATOM   1200  C8   DA A  58     271.214 260.905-194.102 
ATOM   1201  N7   DA A  58     272.187 260.146-193.702 
ATOM   1202  C5   DA A  58     272.426 259.312-194.785 
ATOM   1203  C6   DA A  58     273.347 258.272-194.994 
ATOM   1204  N6   DA A  58     274.240 257.878-194.074 
ATOM   1205  N1   DA A  58     273.317 257.648-196.186 
ATOM   1206  C2   DA A  58     272.428 258.043-197.095 
ATOM   1207  N3   DA A  58     271.525 258.995-197.015 
ATOM   1208  C4   DA A  58     271.576 259.603-195.812 
ATOM   1209  P    DC A  59     265.659 261.931-197.315 
ATOM   1210  OP1  DC A  59     265.139 263.125-198.018 
ATOM   1211  OP2  DC A  59     265.163 261.721-195.937 
ATOM   1212  O5'  DC A  59     265.377 260.623-198.193 
ATOM   1213  C5'  DC A  59     266.323 260.249-199.212 
ATOM   1214  C4'  DC A  59     266.570 258.754-199.166 
ATOM   1215  O4'  DC A  59     267.644 258.398-198.249 
ATOM   1216  C3'  DC A  59     265.391 257.899-198.703 
ATOM   1217  O3'  DC A  59     265.384 256.685-199.444 
ATOM   1218  C2'  DC A  59     265.699 257.573-197.242 
ATOM   1219  C1'  DC A  59     267.195 257.333-197.425 
ATOM   1220  N1   DC A  59     267.969 257.372-196.154 
ATOM   1221  C2   DC A  59     269.062 256.519-196.033 
ATOM   1222  O2   DC A  59     269.344 255.771-196.977 
ATOM   1223  N3   DC A  59     269.781 256.539-194.880 
ATOM   1224  C4   DC A  59     269.445 257.364-193.881 
ATOM   1225  N4   DC A  59     270.177 257.346-192.778 
ATOM   1226  C5   DC A  59     268.323 258.249-193.986 
ATOM   1227  C6   DC A  59     267.617 258.213-195.145 
ATOM   1228  P    DT A  60     263.983 256.075-199.922 
ATOM   1229  OP1  DT A  60     263.564 256.726-201.184 
ATOM   1230  OP2  DT A  60     263.011 256.134-198.808 
ATOM   1231  O5'  DT A  60     264.382 254.552-200.208 
ATOM   1232  C5'  DT A  60     265.724 254.250-200.633 
ATOM   1233  C4'  DT A  60     266.243 253.036-199.890 
ATOM   1234  O4'  DT A  60     266.881 253.388-198.629 
ATOM   1235  C3'  DT A  60     265.192 251.999-199.494 
ATOM   1236  O3'  DT A  60     265.756 250.700-199.618 
ATOM   1237  C2'  DT A  60     264.919 252.270-198.014 
ATOM   1238  C1'  DT A  60     266.367 252.539-197.614 
ATOM   1239  N1   DT A  60     266.507 253.242-196.308 
ATOM   1240  C2   DT A  60     267.594 252.913-195.534 
ATOM   1241  O2   DT A  60     268.424 252.088-195.874 
ATOM   1242  N3   DT A  60     267.690 253.584-194.331 
ATOM   1243  C4   DT A  60     266.811 254.532-193.849 
ATOM   1244  O4   DT A  60     267.002 255.066-192.754 
ATOM   1245  C5   DT A  60     265.703 254.810-194.732 
ATOM   1246  C7   DT A  60     264.698 255.831-194.284 
ATOM   1247  C6   DT A  60     265.585 254.172-195.908 
ATOM   1248  P    DG A  61     264.851 249.513-200.198 
ATOM   1249  OP1  DG A  61     264.872 249.549-201.677 
ATOM   1250  OP2  DG A  61     263.514 249.556-199.566 
ATOM   1251  O5'  DG A  61     265.649 248.226-199.679 
ATOM   1252  C5'  DG A  61     267.076 248.312-199.507 
ATOM   1253  C4'  DG A  61     267.480 247.655-198.201 
ATOM   1254  O4'  DG A  61     267.439 248.581-197.078 
ATOM   1255  C3'  DG A  61     266.608 246.485-197.747 
ATOM   1256  O3'  DG A  61     267.437 245.504-197.136 
ATOM   1257  C2'  DG A  61     265.690 247.078-196.679 
ATOM   1258  C1'  DG A  61     266.741 247.958-196.010 
ATOM   1259  N9   DG A  61     266.166 249.027-195.147 
ATOM   1260  C8   DG A  61     265.004 249.749-195.312 
ATOM   1261  N7   DG A  61     264.781 250.626-194.364 
ATOM   1262  C5   DG A  61     265.872 250.473-193.509 
ATOM   1263  C6   DG A  61     266.189 251.151-192.302 
ATOM   1264  O6   DG A  61     265.562 252.039-191.730 
ATOM   1265  N1   DG A  61     267.392 250.684-191.756 
ATOM   1266  C2   DG A  61     268.185 249.695-192.302 
ATOM   1267  N2   DG A  61     269.297 249.393-191.627 
ATOM   1268  N3   DG A  61     267.887 249.061-193.435 
ATOM   1269  C4   DG A  61     266.723 249.501-193.978 
ATOM   1270  P    DA A  62     267.136 243.955-197.406 
ATOM   1271  OP1  DA A  62     267.768 243.542-198.679 
ATOM   1272  OP2  DA A  62     265.682 243.706-197.292 
ATOM   1273  O5'  DA A  62     267.896 243.266-196.179 
ATOM   1274  C5'  DA A  62     269.064 243.907-195.633 
ATOM   1275  C4'  DA A  62     269.014 243.873-194.118 
ATOM   1276  O4'  DA A  62     268.307 245.018-193.560 
ATOM   1277  C3'  DA A  62     268.304 242.667-193.503 
ATOM   1278  O3'  DA A  62     268.988 242.287-192.315 
ATOM   1279  C2'  DA A  62     266.918 243.186-193.121 
ATOM   1280  C1'  DA A  62     267.376 244.545-192.599 
ATOM   1281  N9   DA A  62     266.278 245.545-192.486 
ATOM   1282  C8   DA A  62     265.184 245.697-193.289 
ATOM   1283  N7   DA A  62     264.400 246.666-192.930 
ATOM   1284  C5   DA A  62     265.019 247.198-191.806 
ATOM   1285  C6   DA A  62     264.681 248.260-190.952 
ATOM   1286  N6   DA A  62     263.583 249.014-191.108 
ATOM   1287  N1   DA A  62     265.515 248.522-189.929 
ATOM   1288  C2   DA A  62     266.605 247.770-189.781 
ATOM   1289  N3   DA A  62     267.021 246.758-190.510 
ATOM   1290  C4   DA A  62     266.169 246.517-191.526 
ATOM   1291  P    DT A  63     269.167 240.731-191.986 
ATOM   1292  OP1  DT A  63     270.347 240.204-192.708 
ATOM   1293  OP2  DT A  63     267.890 240.023-192.228 
ATOM   1294  O5'  DT A  63     269.469 240.772-190.416 
ATOM   1295  C5'  DT A  63     270.133 241.924-189.863 
ATOM   1296  C4'  DT A  63     269.460 242.339-188.570 
ATOM   1297  O4'  DT A  63     268.358 243.265-188.790 
ATOM   1298  C3'  DT A  63     268.833 241.209-187.753 
ATOM   1299  O3'  DT A  63     269.019 241.483-186.370 
ATOM   1300  C2'  DT A  63     267.340 241.286-188.067 
ATOM   1301  C1'  DT A  63     267.234 242.807-188.054 
ATOM   1302  N1   DT A  63     266.004 243.329-188.714 
ATOM   1303  C2   DT A  63     265.442 244.463-188.181 
ATOM   1304  O2   DT A  63     265.905 245.042-187.212 
ATOM   1305  N3   DT A  63     264.303 244.917-188.817 
ATOM   1306  C4   DT A  63     263.696 244.343-189.916 
ATOM   1307  O4   DT A  63     262.678 244.840-190.400 
ATOM   1308  C5   DT A  63     264.360 243.157-190.403 
ATOM   1309  C7   DT A  63     263.764 242.470-191.596 
ATOM   1310  C6   DT A  63     265.468 242.694-189.802 
ATOM   1311  P    DT A  64     269.372 240.276-185.380 
ATOM   1312  OP1  DT A  64     270.828 240.016-185.415 
ATOM   1313  OP2  DT A  64     268.498 239.119-185.677 
ATOM   1314  O5'  DT A  64     268.970 240.902-183.963 
ATOM   1315  C5'  DT A  64     269.077 242.325-183.773 
ATOM   1316  C4'  DT A  64     267.852 242.844-183.049 
ATOM   1317  O4'  DT A  64     266.774 243.198-183.962 
ATOM   1318  C3'  DT A  64     267.198 241.873-182.065 
ATOM   1319  O3'  DT A  64     266.722 242.605-180.942 
ATOM   1320  C2'  DT A  64     265.996 241.307-182.822 
ATOM   1321  C1'  DT A  64     265.571 242.616-183.482 
ATOM   1322  N1   DT A  64     264.652 242.432-184.640 
ATOM   1323  C2   DT A  64     263.690 243.393-184.834 
ATOM   1324  O2   DT A  64     263.568 244.365-184.109 
ATOM   1325  N3   DT A  64     262.856 243.188-185.917 
ATOM   1326  C4   DT A  64     262.905 242.128-186.799 
ATOM   1327  O4   DT A  64     262.103 242.053-187.732 
ATOM   1328  C5   DT A  64     263.948 241.172-186.513 
ATOM   1329  C7   DT A  64     264.071 239.986-187.425 
ATOM   1330  C6   DT A  64     264.773 241.346-185.467 
ATOM   1331  P    DA A  65     266.875 241.970-179.481 
ATOM   1332  OP1  DA A  65     268.231 242.253-178.957 
ATOM   1333  OP2  DA A  65     266.477 240.546-179.515 
ATOM   1334  O5'  DA A  65     265.793 242.811-178.656 
ATOM   1335  C5'  DA A  65     265.502 244.162-179.061 
ATOM   1336  C4'  DA A  65     264.006 244.401-179.033 
ATOM   1337  O4'  DA A  65     263.364 244.046-180.291 
ATOM   1338  C3'  DA A  65     263.225 243.611-177.984 
ATOM   1339  O3'  DA A  65     262.176 244.428-177.478 
ATOM   1340  C2'  DA A  65     262.603 242.449-178.759 
ATOM   1341  C1'  DA A  65     262.226 243.247-180.003 
ATOM   1342  N9   DA A  65     261.941 242.401-181.194 
ATOM   1343  C8   DA A  65     262.525 241.220-181.556 
ATOM   1344  N7   DA A  65     262.057 240.719-182.656 
ATOM   1345  C5   DA A  65     261.092 241.633-183.057 
ATOM   1346  C6   DA A  65     260.227 241.674-184.163 
ATOM   1347  N6   DA A  65     260.195 240.728-185.113 
ATOM   1348  N1   DA A  65     259.392 242.725-184.257 
ATOM   1349  C2   DA A  65     259.428 243.661-183.311 
ATOM   1350  N3   DA A  65     260.188 243.729-182.238 
ATOM   1351  C4   DA A  65     261.013 242.665-182.168 
ATOM   1352  P    DT A  66     261.834 244.371-175.915 
ATOM   1353  OP1  DT A  66     262.749 245.268-175.174 
ATOM   1354  OP2  DT A  66     261.801 242.962-175.466 
ATOM   1355  O5'  DT A  66     260.352 244.976-175.894 
ATOM   1356  C5'  DT A  66     259.978 245.939-176.896 
ATOM   1357  C4'  DT A  66     258.595 245.621-177.431 
ATOM   1358  O4'  DT A  66     258.633 244.692-178.551 
ATOM   1359  C3'  DT A  66     257.635 244.964-176.439 
ATOM   1360  O3'  DT A  66     256.323 245.463-176.670 
ATOM   1361  C2'  DT A  66     257.660 243.479-176.801 
ATOM   1362  C1'  DT A  66     257.680 243.667-178.316 
ATOM   1363  N1   DT A  66     258.110 242.453-179.065 
ATOM   1364  C2   DT A  66     257.519 242.229-180.285 
ATOM   1365  O2   DT A  66     256.678 242.972-180.760 
ATOM   1366  N3   DT A  66     257.942 241.095-180.949 
ATOM   1367  C4   DT A  66     258.884 240.189-180.505 
ATOM   1368  O4   DT A  66     259.182 239.208-181.189 
ATOM   1369  C5   DT A  66     259.447 240.509-179.214 
ATOM   1370  C7   DT A  66     260.480 239.574-178.657 
ATOM   1371  C6   DT A  66     259.053 241.606-178.546 
ATOM   1372  P    DG A  67     255.377 245.767-175.415 
ATOM   1373  OP1  DG A  67     255.681 247.113-174.880 
ATOM   1374  OP2  DG A  67     255.461 244.650-174.448 
ATOM   1375  O5'  DG A  67     253.932 245.775-176.103 
ATOM   1376  C5'  DG A  67     253.817 246.182-177.479 
ATOM   1377  C4'  DG A  67     252.889 245.242-178.222 
ATOM   1378  O4'  DG A  67     253.592 244.093-178.777 
ATOM   1379  C3'  DG A  67     251.766 244.621-177.392 
ATOM   1380  O3'  DG A  67     250.600 244.518-178.199 
ATOM   1381  C2'  DG A  67     252.259 243.209-177.069 
ATOM   1382  C1'  DG A  67     252.871 242.919-178.436 
ATOM   1383  N9   DG A  67     253.824 241.775-178.434 
ATOM   1384  C8   DG A  67     254.696 241.368-177.447 
ATOM   1385  N7   DG A  67     255.404 240.311-177.762 
ATOM   1386  C5   DG A  67     254.971 239.995-179.049 
ATOM   1387  C6   DG A  67     255.374 238.945-179.916 
ATOM   1388  O6   DG A  67     256.210 238.066-179.724 
ATOM   1389  N1   DG A  67     254.677 238.991-181.132 
ATOM   1390  C2   DG A  67     253.718 239.927-181.466 
ATOM   1391  N2   DG A  67     253.169 239.798-182.676 
ATOM   1392  N3   DG A  67     253.342 240.911-180.652 
ATOM   1393  C4   DG A  67     254.007 240.881-179.468 
ATOM   1394  P    DT A  68     249.173 244.831-177.543 
ATOM   1395  OP1  DT A  68     248.928 246.291-177.560 
ATOM   1396  OP2  DT A  68     249.079 244.172-176.222 
ATOM   1397  O5'  DT A  68     248.186 244.108-178.575 
ATOM   1398  C5'  DT A  68     248.574 244.005-179.958 
ATOM   1399  C4'  DT A  68     248.270 242.614-180.480 
ATOM   1400  O4'  DT A  68     249.369 241.684-180.256 
ATOM   1401  C3'  DT A  68     247.064 241.917-179.851 
ATOM   1402  O3'  DT A  68     246.396 241.160-180.853 
ATOM   1403  C2'  DT A  68     247.664 240.949-178.831 
ATOM   1404  C1'  DT A  68     248.840 240.495-179.690 
ATOM   1405  N1   DT A  68     249.925 239.829-178.916 
ATOM   1406  C2   DT A  68     250.602 238.808-179.539 
ATOM   1407  O2   DT A  68     250.349 238.440-180.673 
ATOM   1408  N3   DT A  68     251.599 238.214-178.791 
ATOM   1409  C4   DT A  68     251.967 238.550-177.504 
ATOM   1410  O4   DT A  68     252.879 237.945-176.935 
ATOM   1411  C5   DT A  68     251.200 239.632-176.935 
ATOM   1412  C7   DT A  68     251.536 240.061-175.536 
ATOM   1413  C6   DT A  68     250.224 240.227-177.639 
ATOM   1414  P    DC A  69     244.795 241.124-180.859 
ATOM   1415  OP1  DC A  69     244.274 242.318-181.562 
ATOM   1416  OP2  DC A  69     244.299 240.914-179.481 
ATOM   1417  O5'  DC A  69     244.512 239.816-181.736 
ATOM   1418  C5'  DC A  69     245.458 239.442-182.756 
ATOM   1419  C4'  DC A  69     245.706 237.947-182.710 
ATOM   1420  O4'  DC A  69     246.779 237.591-181.793 
ATOM   1421  C3'  DC A  69     244.527 237.092-182.247 
ATOM   1422  O3'  DC A  69     244.519 235.878-182.988 
ATOM   1423  C2'  DC A  69     244.835 236.766-180.785 
ATOM   1424  C1'  DC A  69     246.330 236.526-180.969 
ATOM   1425  N1   DC A  69     247.104 236.565-179.698 
ATOM   1426  C2   DC A  69     248.198 235.712-179.577 
ATOM   1427  O2   DC A  69     248.479 234.964-180.521 
ATOM   1428  N3   DC A  69     248.917 235.732-178.424 
ATOM   1429  C4   DC A  69     248.580 236.557-177.425 
ATOM   1430  N4   DC A  69     249.312 236.540-176.322 
ATOM   1431  C5   DC A  69     247.458 237.442-177.530 
ATOM   1432  C6   DC A  69     246.752 237.406-178.688 
ATOM   1433  P    DT A  70     243.118 235.268-183.466 
ATOM   1434  OP1  DT A  70     242.700 235.919-184.728 
ATOM   1435  OP2  DT A  70     242.147 235.327-182.352 
ATOM   1436  O5'  DT A  70     243.518 233.745-183.752 
ATOM   1437  C5'  DT A  70     244.860 233.443-184.177 
ATOM   1438  C4'  DT A  70     245.378 232.229-183.434 
ATOM   1439  O4'  DT A  70     246.017 232.581-182.173 
ATOM   1440  C3'  DT A  70     244.327 231.192-183.037 
ATOM   1441  O3'  DT A  70     244.892 229.893-183.162 
ATOM   1442  C2'  DT A  70     244.054 231.463-181.558 
ATOM   1443  C1'  DT A  70     245.502 231.732-181.158 
ATOM   1444  N1   DT A  70     245.643 232.435-179.852 
ATOM   1445  C2   DT A  70     246.730 232.106-179.078 
ATOM   1446  O2   DT A  70     247.560 231.281-179.418 
ATOM   1447  N3   DT A  70     246.825 232.777-177.875 
ATOM   1448  C4   DT A  70     245.947 233.725-177.393 
ATOM   1449  O4   DT A  70     246.138 234.259-176.298 
ATOM   1450  C5   DT A  70     244.838 234.003-178.276 
ATOM   1451  C7   DT A  70     243.833 235.024-177.828 
ATOM   1452  C6   DT A  70     244.720 233.365-179.452 
ATOM   1453  P    DG A  71     243.986 228.706-183.742 
ATOM   1454  OP1  DG A  71     244.008 228.742-185.221 
ATOM   1455  OP2  DG A  71     242.649 228.749-183.110 
ATOM   1456  O5'  DG A  71     244.784 227.419-183.223 
ATOM   1457  C5'  DG A  71     246.211 227.505-183.051 
ATOM   1458  C4'  DG A  71     246.616 226.848-181.745 
ATOM   1459  O4'  DG A  71     246.574 227.774-180.622 
ATOM   1460  C3'  DG A  71     245.744 225.678-181.291 
ATOM   1461  O3'  DG A  71     246.572 224.697-180.680 
ATOM   1462  C2'  DG A  71     244.825 226.271-180.223 
ATOM   1463  C1'  DG A  71     245.876 227.151-179.554 
ATOM   1464  N9   DG A  71     245.302 228.220-178.691 
ATOM   1465  C8   DG A  71     244.139 228.942-178.856 
ATOM   1466  N7   DG A  71     243.916 229.819-177.908 
ATOM   1467  C5   DG A  71     245.007 229.666-177.053 
ATOM   1468  C6   DG A  71     245.324 230.344-175.846 
ATOM   1469  O6   DG A  71     244.697 231.232-175.274 
ATOM   1470  N1   DG A  71     246.528 229.877-175.300 
ATOM   1471  C2   DG A  71     247.321 228.888-175.846 
ATOM   1472  N2   DG A  71     248.432 228.586-175.171 
ATOM   1473  N3   DG A  71     247.022 228.254-176.979 
ATOM   1474  C4   DG A  71     245.858 228.694-177.522 
ATOM   1475  P    DG A  72     246.271 223.148-180.950 
ATOM   1476  OP1  DG A  72     246.904 222.735-182.223 
ATOM   1477  OP2  DG A  72     244.817 222.899-180.836 
ATOM   1478  O5'  DG A  72     247.032 222.459-179.723 
ATOM   1479  C5'  DG A  72     248.200 223.100-179.177 
ATOM   1480  C4'  DG A  72     248.149 223.066-177.661 
ATOM   1481  O4'  DG A  72     247.442 224.211-177.104 
ATOM   1482  C3'  DG A  72     247.439 221.860-177.047 
ATOM   1483  O3'  DG A  72     248.123 221.480-175.859 
ATOM   1484  C2'  DG A  72     246.054 222.379-176.665 
ATOM   1485  C1'  DG A  72     246.512 223.738-176.143 
ATOM   1486  N9   DG A  72     245.413 224.738-176.030 
ATOM   1487  C8   DG A  72     244.303 224.906-176.829 
ATOM   1488  N7   DG A  72     243.521 225.889-176.456 
ATOM   1489  C5   DG A  72     244.157 226.408-175.329 
ATOM   1490  C6   DG A  72     243.785 227.488-174.486 
ATOM   1491  O6   DG A  72     242.802 228.220-174.562 
ATOM   1492  N1   DG A  72     244.717 227.677-173.456 
ATOM   1493  C2   DG A  72     245.857 226.922-173.265 
ATOM   1494  N2   DG A  72     246.619 227.263-172.223 
ATOM   1495  N3   DG A  72     246.206 225.910-174.057 
ATOM   1496  C4   DG A  72     245.312 225.713-175.061 
ATOM   1497  P    DT A  73     248.302 219.924-175.530 
ATOM   1498  OP1  DT A  73     249.483 219.397-176.252 
ATOM   1499  OP2  DT A  73     247.025 219.216-175.772 
ATOM   1500  O5'  DT A  73     248.605 219.965-173.960 
ATOM   1501  C5'  DT A  73     249.269 221.117-173.407 
ATOM   1502  C4'  DT A  73     248.595 221.532-172.114 
ATOM   1503  O4'  DT A  73     247.493 222.458-172.334 
ATOM   1504  C3'  DT A  73     247.969 220.402-171.297 
ATOM   1505  O3'  DT A  73     248.154 220.676-169.914 
ATOM   1506  C2'  DT A  73     246.475 220.479-171.611 
ATOM   1507  C1'  DT A  73     246.370 222.000-171.598 
ATOM   1508  N1   DT A  73     245.140 222.522-172.257 
ATOM   1509  C2   DT A  73     244.578 223.656-171.725 
ATOM   1510  O2   DT A  73     245.040 224.235-170.756 
ATOM   1511  N3   DT A  73     243.439 224.110-172.361 
ATOM   1512  C4   DT A  73     242.832 223.536-173.460 
ATOM   1513  O4   DT A  73     241.813 224.033-173.944 
ATOM   1514  C5   DT A  73     243.496 222.350-173.947 
ATOM   1515  C7   DT A  73     242.900 221.663-175.140 
ATOM   1516  C6   DT A  73     244.604 221.887-173.346 
ATOM   1517  P    DC A  74     248.507 219.469-168.924 
ATOM   1518  OP1  DC A  74     249.963 219.209-168.959 
ATOM   1519  OP2  DC A  74     247.634 218.312-169.221 
ATOM   1520  O5'  DC A  74     248.106 220.095-167.507 
ATOM   1521  C5'  DC A  74     248.213 221.518-167.317 
ATOM   1522  C4'  DC A  74     246.987 222.037-166.593 
ATOM   1523  O4'  DC A  74     245.909 222.391-167.506 
ATOM   1524  C3'  DC A  74     246.333 221.066-165.609 
ATOM   1525  O3'  DC A  74     245.857 221.798-164.486 
ATOM   1526  C2'  DC A  74     245.131 220.500-166.366 
ATOM   1527  C1'  DC A  74     244.707 221.809-167.026 
ATOM   1528  N1   DC A  74     243.788 221.625-168.184 
ATOM   1529  C2   DC A  74     242.806 222.590-168.394 
ATOM   1530  O2   DC A  74     242.740 223.551-167.619 
ATOM   1531  N3   DC A  74     241.959 222.440-169.444 
ATOM   1532  C4   DC A  74     242.064 221.385-170.261 
ATOM   1533  N4   DC A  74     241.213 221.283-171.271 
ATOM   1534  C5   DC A  74     243.066 220.380-170.062 
ATOM   1535  C6   DC A  74     243.903 220.548-169.008 
ATOM   1536  P    DA A  75     246.010 221.163-163.025 
ATOM   1537  OP1  DA A  75     247.366 221.446-162.501 
ATOM   1538  OP2  DA A  75     245.612 219.739-163.059 
ATOM   1539  O5'  DA A  75     244.928 222.004-162.200 
ATOM   1540  C5'  DA A  75     244.638 223.355-162.605 
ATOM   1541  C4'  DA A  75     243.142 223.594-162.577 
ATOM   1542  O4'  DA A  75     242.499 223.239-163.835 
ATOM   1543  C3'  DA A  75     242.360 222.804-161.528 
ATOM   1544  O3'  DA A  75     241.312 223.621-161.022 
ATOM   1545  C2'  DA A  75     241.738 221.642-162.303 
ATOM   1546  C1'  DA A  75     241.361 222.440-163.547 
ATOM   1547  N9   DA A  75     241.077 221.594-164.738 
ATOM   1548  C8   DA A  75     241.661 220.413-165.100 
ATOM   1549  N7   DA A  75     241.192 219.912-166.200 
ATOM   1550  C5   DA A  75     240.227 220.826-166.600 
ATOM   1551  C6   DA A  75     239.362 220.867-167.707 
ATOM   1552  N6   DA A  75     239.331 219.921-168.657 
ATOM   1553  N1   DA A  75     238.528 221.918-167.801 
ATOM   1554  C2   DA A  75     238.564 222.854-166.855 
ATOM   1555  N3   DA A  75     239.323 222.923-165.782 
ATOM   1556  C4   DA A  75     240.149 221.858-165.712 
ATOM   1557  P    DG A  76     240.970 223.564-159.459 
ATOM   1558  OP1  DG A  76     241.885 224.461-158.718 
ATOM   1559  OP2  DG A  76     240.937 222.155-159.010 
ATOM   1560  O5'  DG A  76     239.488 224.169-159.438 
ATOM   1561  C5'  DG A  76     239.114 225.132-160.440 
ATOM   1562  C4'  DG A  76     237.730 224.814-160.974 
ATOM   1563  O4'  DG A  76     237.769 223.885-162.095 
ATOM   1564  C3'  DG A  76     236.770 224.157-159.983 
ATOM   1565  O3'  DG A  76     235.458 224.656-160.213 
ATOM   1566  C2'  DG A  76     236.796 222.672-160.345 
ATOM   1567  C1'  DG A  76     236.815 222.860-161.860 
ATOM   1568  N9   DG A  76     237.245 221.646-162.609 
ATOM   1569  C8   DG A  76     238.169 220.687-162.255 
ATOM   1570  N7   DG A  76     238.318 219.736-163.146 
ATOM   1571  C5   DG A  76     237.430 220.090-164.160 
ATOM   1572  C6   DG A  76     237.143 219.444-165.391 
ATOM   1573  O6   DG A  76     237.623 218.410-165.846 
ATOM   1574  N1   DG A  76     236.174 220.145-166.123 
ATOM   1575  C2   DG A  76     235.563 221.316-165.719 
ATOM   1576  N2   DG A  76     234.664 221.828-166.563 
ATOM   1577  N3   DG A  76     235.833 221.921-164.564 
ATOM   1578  C4   DG A  76     236.770 221.254-163.842 
ATOM   1579  P    DT A  77     234.512 224.960-158.959 
ATOM   1580  OP1  DT A  77     234.816 226.306-158.424 
ATOM   1581  OP2  DT A  77     234.596 223.843-157.992 
ATOM   1582  O5'  DT A  77     233.068 224.968-159.647 
ATOM   1583  C5'  DT A  77     232.952 225.375-161.023 
ATOM   1584  C4'  DT A  77     232.025 224.435-161.766 
ATOM   1585  O4'  DT A  77     232.727 223.286-162.321 
ATOM   1586  C3'  DT A  77     230.902 223.814-160.936 
ATOM   1587  O3'  DT A  77     229.735 223.711-161.743 
ATOM   1588  C2'  DT A  77     231.394 222.402-160.613 
ATOM   1589  C1'  DT A  77     232.006 222.112-161.980 
ATOM   1590  N1   DT A  77     232.960 220.968-161.978 
ATOM   1591  C2   DT A  77     233.000 220.185-163.106 
ATOM   1592  O2   DT A  77     232.299 220.391-164.082 
ATOM   1593  N3   DT A  77     233.894 219.133-163.068 
ATOM   1594  C4   DT A  77     234.732 218.809-162.020 
ATOM   1595  O4   DT A  77     235.491 217.842-162.101 
ATOM   1596  C5   DT A  77     234.618 219.688-160.881 
ATOM   1597  C7   DT A  77     235.494 219.406-159.695 
ATOM   1598  C6   DT A  77     233.756 220.718-160.891 
ATOM   1599  P    DG A  78     228.308 224.024-161.087 
ATOM   1600  OP1  DG A  78     228.063 225.484-161.104 
ATOM   1601  OP2  DG A  78     228.215 223.365-159.766 
ATOM   1602  O5'  DG A  78     227.321 223.301-162.118 
ATOM   1603  C5'  DG A  78     227.710 223.198-163.502 
ATOM   1604  C4'  DG A  78     227.405 221.807-164.024 
ATOM   1605  O4'  DG A  78     228.504 220.877-163.800 
ATOM   1606  C3'  DG A  78     226.199 221.110-163.395 
ATOM   1607  O3'  DG A  78     225.531 220.353-164.397 
ATOM   1608  C2'  DG A  78     226.799 220.142-162.375 
ATOM   1609  C1'  DG A  78     227.976 219.688-163.234 
ATOM   1610  N9   DG A  78     229.060 219.022-162.460 
ATOM   1611  C8   DG A  78     229.502 219.279-161.180 
ATOM   1612  N7   DG A  78     230.485 218.505-160.788 
ATOM   1613  C5   DG A  78     230.711 217.676-161.887 
ATOM   1614  C6   DG A  78     231.654 216.631-162.063 
ATOM   1615  O6   DG A  78     232.498 216.215-161.275 
ATOM   1616  N1   DG A  78     231.541 216.049-163.333 
ATOM   1617  C2   DG A  78     230.635 216.427-164.305 
ATOM   1618  N2   DG A  78     230.687 215.746-165.453 
ATOM   1619  N3   DG A  78     229.751 217.409-164.138 
ATOM   1620  C4   DG A  78     229.847 217.983-162.912 
ATOM   1621  P    DA A  79     223.930 220.317-164.403 
ATOM   1622  OP1  DA A  79     223.410 221.511-165.106 
ATOM   1623  OP2  DA A  79     223.434 220.107-163.025 
ATOM   1624  O5'  DA A  79     223.648 219.009-165.280 
ATOM   1625  C5'  DA A  79     224.594 218.635-166.300 
ATOM   1626  C4'  DA A  79     224.841 217.140-166.253 
ATOM   1627  O4'  DA A  79     225.915 216.784-165.337 
ATOM   1628  C3'  DA A  79     223.662 216.285-165.791 
ATOM   1629  O3'  DA A  79     223.655 215.071-166.532 
ATOM   1630  C2'  DA A  79     223.970 215.959-164.329 
ATOM   1631  C1'  DA A  79     225.465 215.719-164.513 
ATOM   1632  N9   DA A  79     226.240 215.758-163.242 
ATOM   1633  C8   DA A  79     226.023 216.536-162.141 
ATOM   1634  N7   DA A  79     226.875 216.339-161.182 
ATOM   1635  C5   DA A  79     227.720 215.358-161.684 
ATOM   1636  C6   DA A  79     228.843 214.708-161.144 
ATOM   1637  N6   DA A  79     229.328 214.964-159.921 
ATOM   1638  N1   DA A  79     229.450 213.783-161.909 
ATOM   1639  C2   DA A  79     228.963 213.534-163.124 
ATOM   1640  N3   DA A  79     227.929 214.073-163.731 
ATOM   1641  C4   DA A  79     227.338 214.996-162.944 
ATOM   1642  P    DA A  80     222.254 214.462-167.010 
ATOM   1643  OP1  DA A  80     221.835 215.112-168.272 
ATOM   1644  OP2  DA A  80     221.282 214.520-165.896 
ATOM   1645  O5'  DA A  80     222.653 212.938-167.296 
ATOM   1646  C5'  DA A  80     223.995 212.636-167.721 
ATOM   1647  C4'  DA A  80     224.514 211.422-166.977 
ATOM   1648  O4'  DA A  80     225.152 211.774-165.716 
ATOM   1649  C3'  DA A  80     223.463 210.385-166.581 
ATOM   1650  O3'  DA A  80     224.027 209.086-166.706 
ATOM   1651  C2'  DA A  80     223.190 210.656-165.102 
ATOM   1652  C1'  DA A  80     224.638 210.925-164.702 
ATOM   1653  N9   DA A  80     224.778 211.628-163.396 
ATOM   1654  C8   DA A  80     223.958 212.572-162.849 
ATOM   1655  N7   DA A  80     224.350 212.998-161.688 
ATOM   1656  C5   DA A  80     225.515 212.284-161.445 
ATOM   1657  C6   DA A  80     226.417 212.280-160.369 
ATOM   1658  N6   DA A  80     226.277 213.053-159.283 
ATOM   1659  N1   DA A  80     227.472 211.447-160.447 
ATOM   1660  C2   DA A  80     227.606 210.681-161.529 
ATOM   1661  N3   DA A  80     226.834 210.599-162.590 
ATOM   1662  C4   DA A  80     225.785 211.442-162.485 
ATOM   1663  P    DG A  81     223.122 207.899-167.286 
ATOM   1664  OP1  DG A  81     223.143 207.935-168.765 
ATOM   1665  OP2  DG A  81     221.785 207.942-166.654 
ATOM   1666  O5'  DG A  81     223.920 206.612-166.767 
ATOM   1667  C5'  DG A  81     225.347 206.698-166.595 
ATOM   1668  C4'  DG A  81     225.751 206.041-165.289 
ATOM   1669  O4'  DG A  81     225.709 206.967-164.166 
ATOM   1670  C3'  DG A  81     224.879 204.871-164.835 
ATOM   1671  O3'  DG A  81     225.708 203.890-164.224 
ATOM   1672  C2'  DG A  81     223.961 205.464-163.767 
ATOM   1673  C1'  DG A  81     225.012 206.344-163.098 
ATOM   1674  N9   DG A  81     224.437 207.413-162.235 
ATOM   1675  C8   DG A  81     223.275 208.135-162.400 
ATOM   1676  N7   DG A  81     223.052 209.012-161.451 
ATOM   1677  C5   DG A  81     224.142 208.859-160.597 
ATOM   1678  C6   DG A  81     224.459 209.537-159.390 
ATOM   1679  O6   DG A  81     223.833 210.425-158.818 
ATOM   1680  N1   DG A  81     225.663 209.070-158.843 
ATOM   1681  C2   DG A  81     226.456 208.081-159.390 
ATOM   1682  N2   DG A  81     227.568 207.779-158.715 
ATOM   1683  N3   DG A  81     226.158 207.447-160.523 
ATOM   1684  C4   DG A  81     224.993 207.887-161.066 
ATOM   1685  P    DA A  82     225.407 202.341-164.494 
ATOM   1686  OP1  DA A  82     226.039 201.928-165.767 
ATOM   1687  OP2  DA A  82     223.953 202.092-164.380 
ATOM   1688  O5'  DA A  82     226.167 201.652-163.267 
ATOM   1689  C5'  DA A  82     227.335 202.293-162.721 
ATOM   1690  C4'  DA A  82     227.284 202.259-161.205 
ATOM   1691  O4'  DA A  82     226.578 203.404-160.647 
ATOM   1692  C3'  DA A  82     226.575 201.053-160.591 
ATOM   1693  O3'  DA A  82     227.259 200.673-159.402 
ATOM   1694  C2'  DA A  82     225.189 201.572-160.209 
ATOM   1695  C1'  DA A  82     225.647 202.931-159.687 
ATOM   1696  N9   DA A  82     224.549 203.931-159.574 
ATOM   1697  C8   DA A  82     223.455 204.083-160.377 
ATOM   1698  N7   DA A  82     222.671 205.052-160.018 
ATOM   1699  C5   DA A  82     223.290 205.584-158.894 
ATOM   1700  C6   DA A  82     222.952 206.646-158.040 
ATOM   1701  N6   DA A  82     221.854 207.400-158.196 
ATOM   1702  N1   DA A  82     223.786 206.908-157.017 
ATOM   1703  C2   DA A  82     224.876 206.156-156.869 
ATOM   1704  N3   DA A  82     225.292 205.144-157.598 
ATOM   1705  C4   DA A  82     224.440 204.903-158.614 
ATOM   1706  P    DA A  83     227.437 199.117-159.074 
ATOM   1707  OP1  DA A  83     228.618 198.590-159.796 
ATOM   1708  OP2  DA A  83     226.161 198.409-159.316 
ATOM   1709  O5'  DA A  83     227.740 199.158-157.504 
ATOM   1710  C5'  DA A  83     228.404 200.310-156.951 
ATOM   1711  C4'  DA A  83     227.730 200.725-155.658 
ATOM   1712  O4'  DA A  83     226.629 201.651-155.878 
ATOM   1713  C3'  DA A  83     227.104 199.595-154.841 
ATOM   1714  O3'  DA A  83     227.290 199.869-153.458 
ATOM   1715  C2'  DA A  83     225.610 199.672-155.155 
ATOM   1716  C1'  DA A  83     225.505 201.193-155.142 
ATOM   1717  N9   DA A  83     224.275 201.715-155.801 
ATOM   1718  C8   DA A  83     223.615 201.211-156.885 
ATOM   1719  N7   DA A  83     222.566 201.893-157.224 
ATOM   1720  C5   DA A  83     222.526 202.927-156.300 
ATOM   1721  C6   DA A  83     221.642 204.004-156.120 
ATOM   1722  N6   DA A  83     220.577 204.226-156.904 
ATOM   1723  N1   DA A  83     221.892 204.848-155.101 
ATOM   1724  C2   DA A  83     222.952 204.622-154.326 
ATOM   1725  N3   DA A  83     223.842 203.656-154.396 
ATOM   1726  C4   DA A  83     223.568 202.826-155.424 
ATOM   1727  P    DT A  84     227.642 198.662-152.468 
ATOM   1728  OP1  DT A  84     229.099 198.402-152.503 
ATOM   1729  OP2  DT A  84     226.769 197.505-152.765 
ATOM   1730  O5'  DT A  84     227.241 199.288-151.051 
ATOM   1731  C5'  DT A  84     227.348 200.711-150.861 
ATOM   1732  C4'  DT A  84     226.122 201.230-150.137 
ATOM   1733  O4'  DT A  84     225.044 201.584-151.050 
ATOM   1734  C3'  DT A  84     225.469 200.259-149.153 
ATOM   1735  O3'  DT A  84     224.993 200.991-148.030 
ATOM   1736  C2'  DT A  84     224.267 199.693-149.910 
ATOM   1737  C1'  DT A  84     223.842 201.002-150.570 
ATOM   1738  N1   DT A  84     222.923 200.818-151.728 
ATOM   1739  C2   DT A  84     221.961 201.779-151.922 
ATOM   1740  O2   DT A  84     221.839 202.751-151.197 
ATOM   1741  N3   DT A  84     221.127 201.574-153.005 
ATOM   1742  C4   DT A  84     221.176 200.514-153.887 
ATOM   1743  O4   DT A  84     220.374 200.439-154.820 
ATOM   1744  C5   DT A  84     222.219 199.558-153.601 
ATOM   1745  C7   DT A  84     222.342 198.372-154.513 
ATOM   1746  C6   DT A  84     223.044 199.732-152.555 
ATOM   1747  P    DT A  85     225.146 200.356-146.569 
ATOM   1748  OP1  DT A  85     226.502 200.639-146.045 
ATOM   1749  OP2  DT A  85     224.747 198.932-146.603 
ATOM   1750  O5'  DT A  85     224.064 201.197-145.744 
ATOM   1751  C5'  DT A  85     223.773 202.548-146.149 
ATOM   1752  C4'  DT A  85     222.277 202.787-146.121 
ATOM   1753  O4'  DT A  85     221.635 202.432-147.379 
ATOM   1754  C3'  DT A  85     221.496 201.997-145.072 
ATOM   1755  O3'  DT A  85     220.447 202.814-144.566 
ATOM   1756  C2'  DT A  85     220.874 200.835-145.847 
ATOM   1757  C1'  DT A  85     220.497 201.633-147.091 
ATOM   1758  N1   DT A  85     220.212 200.787-148.282 
ATOM   1759  C2   DT A  85     219.239 201.229-149.146 
ATOM   1760  O2   DT A  85     218.619 202.264-148.973 
ATOM   1761  N3   DT A  85     219.002 200.418-150.239 
ATOM   1762  C4   DT A  85     219.643 199.231-150.531 
ATOM   1763  O4   DT A  85     219.344 198.591-151.541 
ATOM   1764  C5   DT A  85     220.647 198.850-149.567 
ATOM   1765  C7   DT A  85     221.392 197.570-149.811 
ATOM   1766  C6   DT A  85     220.898 199.619-148.495 
ATOM   1767  P    DT A  86     220.105 202.757-143.003 
ATOM   1768  OP1  DT A  86     221.020 203.654-142.262 
ATOM   1769  OP2  DT A  86     220.072 201.348-142.554 
ATOM   1770  O5'  DT A  86     218.623 203.362-142.982 
ATOM   1771  C5'  DT A  86     218.249 204.325-143.984 
ATOM   1772  C4'  DT A  86     216.866 204.007-144.518 
ATOM   1773  O4'  DT A  86     216.904 203.078-145.639 
ATOM   1774  C3'  DT A  86     215.906 203.350-143.527 
ATOM   1775  O3'  DT A  86     214.593 203.849-143.757 
ATOM   1776  C2'  DT A  86     215.931 201.865-143.889 
ATOM   1777  C1'  DT A  86     215.950 202.053-145.404 
ATOM   1778  N1   DT A  86     216.381 200.839-146.153 
ATOM   1779  C2   DT A  86     215.790 200.616-147.373 
ATOM   1780  O2   DT A  86     214.949 201.358-147.848 
ATOM   1781  N3   DT A  86     216.213 199.481-148.037 
ATOM   1782  C4   DT A  86     217.155 198.575-147.593 
ATOM   1783  O4   DT A  86     217.453 197.594-148.277 
ATOM   1784  C5   DT A  86     217.718 198.895-146.302 
ATOM   1785  C7   DT A  86     218.751 197.960-145.745 
ATOM   1786  C6   DT A  86     217.324 199.992-145.634 
ATOM   1787  P    DC A  87     213.648 204.153-142.503 
ATOM   1788  OP1  DC A  87     213.952 205.499-141.968 
ATOM   1789  OP2  DC A  87     213.732 203.036-141.536 
ATOM   1790  O5'  DC A  87     212.203 204.161-143.191 
ATOM   1791  C5'  DC A  87     212.088 204.568-144.567 
ATOM   1792  C4'  DC A  87     211.160 203.628-145.310 
ATOM   1793  O4'  DC A  87     211.863 202.479-145.865 
ATOM   1794  C3'  DC A  87     210.037 203.007-144.480 
ATOM   1795  O3'  DC A  87     208.871 202.904-145.286 
ATOM   1796  C2'  DC A  87     210.529 201.595-144.157 
ATOM   1797  C1'  DC A  87     211.142 201.305-145.524 
ATOM   1798  N1   DC A  87     212.095 200.161-145.522 
ATOM   1799  C2   DC A  87     212.148 199.357-146.658 
ATOM   1800  O2   DC A  87     211.408 199.625-147.612 
ATOM   1801  N3   DC A  87     213.010 198.309-146.676 
ATOM   1802  C4   DC A  87     213.794 198.052-145.621 
ATOM   1803  N4   DC A  87     214.619 197.018-145.687 
ATOM   1804  C5   DC A  87     213.755 198.866-144.443 
ATOM   1805  C6   DC A  87     212.887 199.909-144.445 
ATOM   1806  P    DC A  88     207.444 203.217-144.631 
ATOM   1807  OP1  DC A  88     207.199 204.677-144.648 
ATOM   1808  OP2  DC A  88     207.350 202.558-143.310 
ATOM   1809  O5'  DC A  88     206.457 202.494-145.662 
ATOM   1810  C5'  DC A  88     206.845 202.391-147.046 
ATOM   1811  C4'  DC A  88     206.541 201.000-147.567 
ATOM   1812  O4'  DC A  88     207.639 200.070-147.344 
ATOM   1813  C3'  DC A  88     205.335 200.303-146.939 
ATOM   1814  O3'  DC A  88     204.666 199.546-147.941 
ATOM   1815  C2'  DC A  88     205.935 199.335-145.919 
ATOM   1816  C1'  DC A  88     207.111 198.881-146.778 
ATOM   1817  N1   DC A  88     208.196 198.215-146.004 
ATOM   1818  C2   DC A  88     208.891 197.178-146.621 
ATOM   1819  O2   DC A  88     208.582 196.856-147.774 
ATOM   1820  N3   DC A  88     209.883 196.558-145.932 
ATOM   1821  C4   DC A  88     210.187 196.937-144.684 
ATOM   1822  N4   DC A  88     211.163 196.300-144.054 
ATOM   1823  C5   DC A  88     209.484 198.000-144.031 
ATOM   1824  C6   DC A  88     208.496 198.607-144.736 
ATOM   1825  P    DA A  89     203.065 199.510-147.947 
ATOM   1826  OP1  DA A  89     202.545 200.704-148.650 
ATOM   1827  OP2  DA A  89     202.569 199.300-146.569 
ATOM   1828  O5'  DA A  89     202.783 198.202-148.824 
ATOM   1829  C5'  DA A  89     203.729 197.828-149.844 
ATOM   1830  C4'  DA A  89     203.977 196.333-149.797 
ATOM   1831  O4'  DA A  89     205.050 195.977-148.881 
ATOM   1832  C3'  DA A  89     202.797 195.478-149.334 
ATOM   1833  O3'  DA A  89     202.790 194.264-150.076 
ATOM   1834  C2'  DA A  89     203.106 195.152-147.873 
ATOM   1835  C1'  DA A  89     204.601 194.912-148.057 
ATOM   1836  N9   DA A  89     205.375 194.951-146.786 
ATOM   1837  C8   DA A  89     205.159 195.729-145.685 
ATOM   1838  N7   DA A  89     206.011 195.532-144.726 
ATOM   1839  C5   DA A  89     206.856 194.551-145.228 
ATOM   1840  C6   DA A  89     207.978 193.901-144.688 
ATOM   1841  N6   DA A  89     208.463 194.157-143.464 
ATOM   1842  N1   DA A  89     208.585 192.976-145.453 
ATOM   1843  C2   DA A  89     208.099 192.727-146.668 
ATOM   1844  N3   DA A  89     207.064 193.266-147.275 
ATOM   1845  C4   DA A  89     206.474 194.189-146.488 
ATOM   1846  P    DG A  90     201.389 193.655-150.554 
ATOM   1847  OP1  DG A  90     200.970 194.305-151.816 
ATOM   1848  OP2  DG A  90     200.418 193.713-149.440 
ATOM   1849  O5'  DG A  90     201.789 192.131-150.839 
ATOM   1850  C5'  DG A  90     203.131 191.829-151.265 
ATOM   1851  C4'  DG A  90     203.649 190.615-150.521 
ATOM   1852  O4'  DG A  90     204.288 190.967-149.260 
ATOM   1853  C3'  DG A  90     202.598 189.578-150.125 
ATOM   1854  O3'  DG A  90     203.163 188.279-150.250 
ATOM   1855  C2'  DG A  90     202.325 189.849-148.646 
ATOM   1856  C1'  DG A  90     203.773 190.118-148.246 
ATOM   1857  N9   DG A  90     203.913 190.821-146.940 
ATOM   1858  C8   DG A  90     203.098 191.775-146.372 
ATOM   1859  N7   DG A  90     203.505 192.196-145.199 
ATOM   1860  C5   DG A  90     204.673 191.469-144.974 
ATOM   1861  C6   DG A  90     205.564 191.490-143.869 
ATOM   1862  O6   DG A  90     205.505 192.166-142.846 
ATOM   1863  N1   DG A  90     206.625 190.592-144.050 
ATOM   1864  C2   DG A  90     206.801 189.780-145.153 
ATOM   1865  N2   DG A  90     207.880 188.993-145.135 
ATOM   1866  N3   DG A  90     205.966 189.761-146.190 
ATOM   1867  C4   DG A  90     204.931 190.627-146.030 
ATOM   1868  P    DA A  91     202.257 187.092-150.829 
ATOM   1869  OP1  DA A  91     202.279 187.128-152.309 
ATOM   1870  OP2  DA A  91     200.920 187.135-150.198 
ATOM   1871  O5'  DA A  91     203.055 185.805-150.311 
ATOM   1872  C5'  DA A  91     204.482 185.891-150.138 
ATOM   1873  C4'  DA A  91     204.887 185.235-148.833 
ATOM   1874  O4'  DA A  91     204.845 186.160-147.710 
ATOM   1875  C3'  DA A  91     204.015 184.064-148.379 
ATOM   1876  O3'  DA A  91     204.843 183.083-147.768 
ATOM   1877  C2'  DA A  91     203.096 184.657-147.311 
ATOM   1878  C1'  DA A  91     204.147 185.537-146.642 
ATOM   1879  N9   DA A  91     203.572 186.606-145.779 
ATOM   1880  C8   DA A  91     202.417 187.312-145.959 
ATOM   1881  N7   DA A  91     202.184 188.183-145.027 
ATOM   1882  C5   DA A  91     203.262 188.047-144.164 
ATOM   1883  C6   DA A  91     203.606 188.697-142.968 
ATOM   1884  N6   DA A  91     202.861 189.661-142.408 
ATOM   1885  N1   DA A  91     204.748 188.318-142.364 
ATOM   1886  C2   DA A  91     205.485 187.360-142.924 
ATOM   1887  N3   DA A  91     205.266 186.686-144.032 
ATOM   1888  C4   DA A  91     204.118 187.083-144.616 
ATOM   1889  P    DA A  92     204.542 181.534-148.038 
ATOM   1890  OP1  DA A  92     205.175 181.121-149.311 
ATOM   1891  OP2  DA A  92     203.088 181.285-147.924 
ATOM   1892  O5'  DA A  92     205.302 180.845-146.811 
ATOM   1893  C5'  DA A  92     206.471 181.486-146.265 
ATOM   1894  C4'  DA A  92     206.420 181.452-144.749 
ATOM   1895  O4'  DA A  92     205.713 182.597-144.191 
ATOM   1896  C3'  DA A  92     205.710 180.246-144.135 
ATOM   1897  O3'  DA A  92     206.394 179.866-142.946 
ATOM   1898  C2'  DA A  92     204.325 180.765-143.753 
ATOM   1899  C1'  DA A  92     204.782 182.124-143.231 
ATOM   1900  N9   DA A  92     203.684 183.124-143.118 
ATOM   1901  C8   DA A  92     202.590 183.276-143.921 
ATOM   1902  N7   DA A  92     201.806 184.245-143.562 
ATOM   1903  C5   DA A  92     202.425 184.777-142.438 
ATOM   1904  C6   DA A  92     202.088 185.839-141.584 
ATOM   1905  N6   DA A  92     200.989 186.593-141.740 
ATOM   1906  N1   DA A  92     202.922 186.101-140.561 
ATOM   1907  C2   DA A  92     204.011 185.349-140.413 
ATOM   1908  N3   DA A  92     204.428 184.337-141.142 
ATOM   1909  C4   DA A  92     203.575 184.096-142.158 
ATOM   1910  P    DG A  93     206.573 178.310-142.618 
ATOM   1911  OP1  DG A  93     207.754 177.783-143.340 
ATOM   1912  OP2  DG A  93     205.296 177.602-142.860 
ATOM   1913  O5'  DG A  93     206.876 178.351-141.048 
ATOM   1914  C5'  DG A  93     207.540 179.503-140.495 
ATOM   1915  C4'  DG A  93     206.866 179.918-139.202 
ATOM   1916  O4'  DG A  93     205.764 180.844-139.422 
ATOM   1917  C3'  DG A  93     206.240 178.788-138.385 
ATOM   1918  O3'  DG A  93     206.425 179.062-137.002 
ATOM   1919  C2'  DG A  93     204.746 178.865-138.699 
ATOM   1920  C1'  DG A  93     204.641 180.386-138.685 
ATOM   1921  N9   DG A  93     203.411 180.908-139.345 
ATOM   1922  C8   DG A  93     202.732 180.413-140.437 
ATOM   1923  N7   DG A  93     201.674 181.112-140.770 
ATOM   1924  C5   DG A  93     201.650 182.144-139.832 
ATOM   1925  C6   DG A  93     200.738 183.220-139.680 
ATOM   1926  O6   DG A  93     199.746 183.490-140.352 
ATOM   1927  N1   DG A  93     201.086 184.037-138.595 
ATOM   1928  C2   DG A  93     202.174 183.839-137.767 
ATOM   1929  N2   DG A  93     202.334 184.733-136.786 
ATOM   1930  N3   DG A  93     203.030 182.830-137.910 
ATOM   1931  C4   DG A  93     202.706 182.028-138.958 
ATOM   1932  P    DA A  94     206.778 177.855-136.012 
ATOM   1933  OP1  DA A  94     208.234 177.595-136.047 
ATOM   1934  OP2  DA A  94     205.905 176.698-136.309 
ATOM   1935  O5'  DA A  94     206.376 178.481-134.595 
ATOM   1936  C5'  DA A  94     206.484 179.904-134.405 
ATOM   1937  C4'  DA A  94     205.258 180.423-133.680 
ATOM   1938  O4'  DA A  94     204.180 180.777-134.594 
ATOM   1939  C3'  DA A  94     204.604 179.452-132.697 
ATOM   1940  O3'  DA A  94     204.128 180.184-131.574 
ATOM   1941  C2'  DA A  94     203.402 178.886-133.454 
ATOM   1942  C1'  DA A  94     202.978 180.195-134.114 
ATOM   1943  N9   DA A  94     202.058 180.011-135.272 
ATOM   1944  C8   DA A  94     202.039 178.997-136.187 
ATOM   1945  N7   DA A  94     201.111 179.118-137.084 
ATOM   1946  C5   DA A  94     200.465 180.298-136.742 
ATOM   1947  C6   DA A  94     199.381 180.984-137.311 
ATOM   1948  N6   DA A  94     198.723 180.558-138.398 
ATOM   1949  N1   DA A  94     198.993 182.130-136.719 
ATOM   1950  C2   DA A  94     199.651 182.549-135.639 
ATOM   1951  N3   DA A  94     200.671 181.997-135.021 
ATOM   1952  C4   DA A  94     201.039 180.852-135.633 
ATOM   1953  P    DG A  95     204.281 179.549-130.113 
ATOM   1954  OP1  DG A  95     205.637 179.832-129.589 
ATOM   1955  OP2  DG A  95     203.883 178.125-130.147 
ATOM   1956  O5'  DG A  95     203.199 180.390-129.288 
ATOM   1957  C5'  DG A  95     202.909 181.741-129.693 
ATOM   1958  C4'  DG A  95     201.412 181.980-129.665 
ATOM   1959  O4'  DG A  95     200.770 181.625-130.923 
ATOM   1960  C3'  DG A  95     200.631 181.190-128.616 
ATOM   1961  O3'  DG A  95     199.583 182.007-128.110 
ATOM   1962  C2'  DG A  95     200.009 180.028-129.391 
ATOM   1963  C1'  DG A  95     199.632 180.826-130.635 
ATOM   1964  N9   DG A  95     199.348 179.980-131.826 
ATOM   1965  C8   DG A  95     199.925 178.788-132.206 
ATOM   1966  N7   DG A  95     199.443 178.292-133.320 
ATOM   1967  C5   DG A  95     198.478 179.221-133.706 
ATOM   1968  C6   DG A  95     197.618 179.231-134.835 
ATOM   1969  O6   DG A  95     197.530 178.408-135.743 
ATOM   1970  N1   DG A  95     196.792 180.364-134.840 
ATOM   1971  C2   DG A  95     196.797 181.357-133.880 
ATOM   1972  N2   DG A  95     195.932 182.356-134.066 
ATOM   1973  N3   DG A  95     197.605 181.347-132.821 
ATOM   1974  C4   DG A  95     198.411 180.255-132.801 
ATOM   1975  P    DG A  96     199.240 181.950-126.547 
ATOM   1976  OP1  DG A  96     200.155 182.847-125.805 
ATOM   1977  OP2  DG A  96     199.207 180.541-126.098 
ATOM   1978  O5'  DG A  96     197.759 182.555-126.526 
ATOM   1979  C5'  DG A  96     197.385 183.518-127.528 
ATOM   1980  C4'  DG A  96     196.001 183.200-128.062 
ATOM   1981  O4'  DG A  96     196.039 182.271-129.183 
ATOM   1982  C3'  DG A  96     195.041 182.543-127.071 
ATOM   1983  O3'  DG A  96     193.729 183.042-127.301 
ATOM   1984  C2'  DG A  96     195.067 181.058-127.433 
ATOM   1985  C1'  DG A  96     195.086 181.246-128.947 
ATOM   1986  N9   DG A  96     195.516 180.032-129.697 
ATOM   1987  C8   DG A  96     196.439 179.073-129.343 
ATOM   1988  N7   DG A  96     196.589 178.122-130.233 
ATOM   1989  C5   DG A  96     195.700 178.476-131.248 
ATOM   1990  C6   DG A  96     195.414 177.831-132.479 
ATOM   1991  O6   DG A  96     195.894 176.796-132.934 
ATOM   1992  N1   DG A  96     194.445 178.531-133.211 
ATOM   1993  C2   DG A  96     193.834 179.702-132.807 
ATOM   1994  N2   DG A  96     192.935 180.215-133.651 
ATOM   1995  N3   DG A  96     194.104 180.307-131.652 
ATOM   1996  C4   DG A  96     195.041 179.640-130.930 
ATOM   1997  P    DT A  97     192.783 183.346-126.047 
ATOM   1998  OP1  DT A  97     193.087 184.692-125.512 
ATOM   1999  OP2  DT A  97     192.867 182.229-125.080 
ATOM   2000  O5'  DT A  97     191.338 183.354-126.735 
ATOM   2001  C5'  DT A  97     191.223 183.761-128.111 
ATOM   2002  C4'  DT A  97     190.296 182.821-128.854 
ATOM   2003  O4'  DT A  97     190.998 181.672-129.409 
ATOM   2004  C3'  DT A  97     189.173 182.200-128.024 
ATOM   2005  O3'  DT A  97     188.006 182.097-128.830 
ATOM   2006  C2'  DT A  97     189.665 180.788-127.701 
ATOM   2007  C1'  DT A  97     190.277 180.498-129.068 
ATOM   2008  N1   DT A  97     191.231 179.354-129.066 
ATOM   2009  C2   DT A  97     191.271 178.571-130.194 
ATOM   2010  O2   DT A  97     190.570 178.777-131.170 
ATOM   2011  N3   DT A  97     192.165 177.519-130.156 
ATOM   2012  C4   DT A  97     193.003 177.195-129.108 
ATOM   2013  O4   DT A  97     193.762 176.228-129.189 
ATOM   2014  C5   DT A  97     192.889 178.074-127.969 
ATOM   2015  C7   DT A  97     193.765 177.792-126.783 
ATOM   2016  C6   DT A  97     192.027 179.104-127.979 
ATOM   2017  P    DT A  98     186.579 182.410-128.175 
ATOM   2018  OP1  DT A  98     186.334 183.870-128.192 
ATOM   2019  OP2  DT A  98     186.486 181.751-126.854 
ATOM   2020  O5'  DT A  98     185.592 181.687-129.206 
ATOM   2021  C5'  DT A  98     185.981 181.584-130.590 
ATOM   2022  C4'  DT A  98     185.676 180.193-131.111 
ATOM   2023  O4'  DT A  98     186.775 179.263-130.888 
ATOM   2024  C3'  DT A  98     184.470 179.496-130.483 
ATOM   2025  O3'  DT A  98     183.802 178.739-131.485 
ATOM   2026  C2'  DT A  98     185.070 178.528-129.463 
ATOM   2027  C1'  DT A  98     186.247 178.074-130.322 
ATOM   2028  N1   DT A  98     187.331 177.408-129.548 
ATOM   2029  C2   DT A  98     188.008 176.387-130.170 
ATOM   2030  O2   DT A  98     187.755 176.019-131.305 
ATOM   2031  N3   DT A  98     189.005 175.793-129.422 
ATOM   2032  C4   DT A  98     189.373 176.129-128.135 
ATOM   2033  O4   DT A  98     190.285 175.524-127.567 
ATOM   2034  C5   DT A  98     188.606 177.211-127.567 
ATOM   2035  C7   DT A  98     188.942 177.640-126.168 
ATOM   2036  C6   DT A  98     187.631 177.807-128.271 
ATOM   2037  P    DC A  99     182.201 178.703-131.491 
ATOM   2038  OP1  DC A  99     181.680 179.897-132.194 
ATOM   2039  OP2  DC A  99     181.705 178.493-130.113 
ATOM   2040  O5'  DC A  99     181.919 177.395-132.368 
ATOM   2041  C5'  DC A  99     182.864 177.021-133.387 
ATOM   2042  C4'  DC A  99     183.112 175.526-133.341 
ATOM   2043  O4'  DC A  99     184.186 175.170-132.425 
ATOM   2044  C3'  DC A  99     181.933 174.671-132.878 
ATOM   2045  O3'  DC A  99     181.926 173.457-133.620 
ATOM   2046  C2'  DC A  99     182.241 174.345-131.417 
ATOM   2047  C1'  DC A  99     183.736 174.105-131.601 
ATOM   2048  N1   DC A  99     184.511 174.144-130.330 
ATOM   2049  C2   DC A  99     185.604 173.291-130.209 
ATOM   2050  O2   DC A  99     185.885 172.543-131.153 
ATOM   2051  N3   DC A  99     186.323 173.311-129.056 
ATOM   2052  C4   DC A  99     185.986 174.136-128.057 
ATOM   2053  N4   DC A  99     186.718 174.119-126.954 
ATOM   2054  C5   DC A  99     184.864 175.021-128.161 
ATOM   2055  C6   DC A  99     184.159 174.985-129.320 
ATOM   2056  P    DC A 100     180.525 172.848-134.098 
ATOM   2057  OP1  DC A 100     180.106 173.498-135.360 
ATOM   2058  OP2  DC A 100     179.553 172.906-132.984 
ATOM   2059  O5'  DC A 100     180.924 171.324-134.383 
ATOM   2060  C5'  DC A 100     182.266 171.022-134.809 
ATOM   2061  C4'  DC A 100     182.785 169.808-134.065 
ATOM   2062  O4'  DC A 100     183.423 170.160-132.804 
ATOM   2063  C3'  DC A 100     181.733 168.771-133.669 
ATOM   2064  O3'  DC A 100     182.298 167.472-133.794 
ATOM   2065  C2'  DC A 100     181.461 169.042-132.190 
ATOM   2066  C1'  DC A 100     182.908 169.311-131.790 
ATOM   2067  N1   DC A 100     183.049 170.014-130.484 
ATOM   2068  C2   DC A 100     184.145 169.691-129.688 
ATOM   2069  O2   DC A 100     184.949 168.844-130.094 
ATOM   2070  N3   DC A 100     184.291 170.320-128.493 
ATOM   2071  C4   DC A 100     183.398 171.232-128.088 
ATOM   2072  N4   DC A 100     183.583 171.818-126.916 
ATOM   2073  C5   DC A 100     182.262 171.578-128.892 
ATOM   2074  C6   DC A 100     182.135 170.938-130.083 
ATOM   2075  P    DT A 101     181.393 166.285-134.373 
ATOM   2076  OP1  DT A 101     181.414 166.321-135.853 
ATOM   2077  OP2  DT A 101     180.055 166.328-133.742 
ATOM   2078  O5'  DT A 101     182.191 164.998-133.855 
ATOM   2079  C5'  DT A 101     183.618 165.084-133.682 
ATOM   2080  C4'  DT A 101     184.022 164.428-132.377 
ATOM   2081  O4'  DT A 101     183.980 165.353-131.254 
ATOM   2082  C3'  DT A 101     183.150 163.257-131.923 
ATOM   2083  O3'  DT A 101     183.979 162.276-131.311 
ATOM   2084  C2'  DT A 101     182.231 163.850-130.855 
ATOM   2085  C1'  DT A 101     183.283 164.730-130.186 
ATOM   2086  N1   DT A 101     182.708 165.799-129.323 
ATOM   2087  C2   DT A 101     183.411 166.137-128.193 
ATOM   2088  O2   DT A 101     184.463 165.604-127.882 
ATOM   2089  N3   DT A 101     182.848 167.131-127.416 
ATOM   2090  C4   DT A 101     181.668 167.799-127.673 
ATOM   2091  O4   DT A 101     181.263 168.672-126.903 
ATOM   2092  C5   DT A 101     181.001 167.375-128.881 
ATOM   2093  C7   DT A 101     179.708 168.051-129.235 
ATOM   2094  C6   DT A 101     181.526 166.411-129.654 
ATOM   2095  P    DC A 102     183.678 160.727-131.582 
ATOM   2096  OP1  DC A 102     184.310 160.314-132.855 
ATOM   2097  OP2  DC A 102     182.224 160.478-131.468 
ATOM   2098  O5'  DC A 102     184.438 160.038-130.355 
ATOM   2099  C5'  DC A 102     185.606 160.679-129.809 
ATOM   2100  C4'  DC A 102     185.555 160.645-128.293 
ATOM   2101  O4'  DC A 102     184.849 161.790-127.735 
ATOM   2102  C3'  DC A 102     184.846 159.439-127.678 
ATOM   2103  O3'  DC A 102     185.530 159.059-126.490 
ATOM   2104  C2'  DC A 102     183.460 159.958-127.297 
ATOM   2105  C1'  DC A 102     183.918 161.317-126.775 
ATOM   2106  N1   DC A 102     182.820 162.317-126.662 
ATOM   2107  C2   DC A 102     182.880 163.232-125.615 
ATOM   2108  O2   DC A 102     183.834 163.178-124.830 
ATOM   2109  N3   DC A 102     181.888 164.152-125.494 
ATOM   2110  C4   DC A 102     180.872 164.177-126.367 
ATOM   2111  N4   DC A 102     179.929 165.094-126.206 
ATOM   2112  C5   DC A 102     180.791 163.244-127.451 
ATOM   2113  C6   DC A 102     181.792 162.333-127.553 
ATOM   2114  P    DC A 103     185.708 157.503-126.162 
ATOM   2115  OP1  DC A 103     186.889 156.976-126.884 
ATOM   2116  OP2  DC A 103     184.432 156.795-126.404 
ATOM   2117  O5'  DC A 103     186.011 157.544-124.592 
ATOM   2118  C5'  DC A 103     186.675 158.696-124.039 
ATOM   2119  C4'  DC A 103     186.001 159.111-122.746 
ATOM   2120  O4'  DC A 103     184.900 160.037-122.966 
ATOM   2121  C3'  DC A 103     185.375 157.981-121.929 
ATOM   2122  O3'  DC A 103     185.561 158.255-120.546 
ATOM   2123  C2'  DC A 103     183.881 158.058-122.243 
ATOM   2124  C1'  DC A 103     183.776 159.579-122.229 
ATOM   2125  N1   DC A 103     182.546 160.101-122.889 
ATOM   2126  C2   DC A 103     181.964 161.250-122.361 
ATOM   2127  O2   DC A 103     182.487 161.785-121.376 
ATOM   2128  N3   DC A 103     180.841 161.741-122.947 
ATOM   2129  C4   DC A 103     180.306 161.132-124.013 
ATOM   2130  N4   DC A 103     179.212 161.649-124.549 
ATOM   2131  C5   DC A 103     180.890 159.948-124.571 
ATOM   2132  C6   DC A 103     182.010 159.473-123.970 
ATOM   2133  P    DC A 104     185.913 157.048-119.556 
ATOM   2134  OP1  DC A 104     187.370 156.788-119.590 
ATOM   2135  OP2  DC A 104     185.040 155.891-119.853 
ATOM   2136  O5'  DC A 104     185.512 157.674-118.139 
ATOM   2137  C5'  DC A 104     185.619 159.097-117.949 
ATOM   2138  C4'  DC A 104     184.393 159.616-117.224 
ATOM   2139  O4'  DC A 104     183.315 159.970-118.138 
ATOM   2140  C3'  DC A 104     183.740 158.645-116.241 
ATOM   2141  O3'  DC A 104     183.263 159.377-115.118 
ATOM   2142  C2'  DC A 104     182.537 158.079-116.998 
ATOM   2143  C1'  DC A 104     182.113 159.388-117.658 
ATOM   2144  N1   DC A 104     181.194 159.204-118.816 
ATOM   2145  C2   DC A 104     180.213 160.169-119.026 
ATOM   2146  O2   DC A 104     180.146 161.130-118.251 
ATOM   2147  N3   DC A 104     179.365 160.019-120.075 
ATOM   2148  C4   DC A 104     179.470 158.964-120.893 
ATOM   2149  N4   DC A 104     178.620 158.862-121.903 
ATOM   2150  C5   DC A 104     180.472 157.959-120.694 
ATOM   2151  C6   DC A 104     181.310 158.127-119.639 
ATOM   2152  P    DC A 105     183.417 158.742-113.657 
ATOM   2153  OP1  DC A 105     184.772 159.025-113.133 
ATOM   2154  OP2  DC A 105     183.018 157.318-113.691 
ATOM   2155  O5'  DC A 105     182.334 159.583-112.832 
ATOM   2156  C5'  DC A 105     182.044 160.934-113.237 
ATOM   2157  C4'  DC A 105     180.548 161.173-113.209 
ATOM   2158  O4'  DC A 105     179.906 160.818-114.467 
ATOM   2159  C3'  DC A 105     179.767 160.383-112.160 
ATOM   2160  O3'  DC A 105     178.718 161.200-111.654 
ATOM   2161  C2'  DC A 105     179.145 159.221-112.935 
ATOM   2162  C1'  DC A 105     178.768 160.019-114.179 
ATOM   2163  N1   DC A 105     178.483 159.173-115.370 
ATOM   2164  C2   DC A 105     177.499 159.607-116.256 
ATOM   2165  O2   DC A 105     176.909 160.668-116.018 
ATOM   2166  N3   DC A 105     177.224 158.849-117.347 
ATOM   2167  C4   DC A 105     177.886 157.707-117.569 
ATOM   2168  N4   DC A 105     177.581 157.003-118.649 
ATOM   2169  C5   DC A 105     178.901 157.242-116.671 
ATOM   2170  C6   DC A 105     179.161 158.013-115.586 
ATOM   2171  P    DG A 106     178.376 161.143-110.091 
ATOM   2172  OP1  DG A 106     179.291 162.040-109.349 
ATOM   2173  OP2  DG A 106     178.343 159.734-109.641 
ATOM   2174  O5'  DG A 106     176.894 161.748-110.070 
ATOM   2175  C5'  DG A 106     176.520 162.711-111.072 
ATOM   2176  C4'  DG A 106     175.137 162.393-111.606 
ATOM   2177  O4'  DG A 106     175.175 161.464-112.727 
ATOM   2178  C3'  DG A 106     174.176 161.736-110.615 
ATOM   2179  O3'  DG A 106     172.864 162.235-110.845 
ATOM   2180  C2'  DG A 106     174.202 160.251-110.977 
ATOM   2181  C1'  DG A 106     174.221 160.439-112.491 
ATOM   2182  N9   DG A 106     174.652 159.225-113.241 
ATOM   2183  C8   DG A 106     175.575 158.266-112.887 
ATOM   2184  N7   DG A 106     175.724 157.315-113.777 
ATOM   2185  C5   DG A 106     174.836 157.669-114.791 
ATOM   2186  C6   DG A 106     174.549 157.024-116.023 
ATOM   2187  O6   DG A 106     175.029 155.989-116.478 
ATOM   2188  N1   DG A 106     173.581 157.724-116.755 
ATOM   2189  C2   DG A 106     172.969 158.895-116.351 
ATOM   2190  N2   DG A 106     172.071 159.408-117.195 
ATOM   2191  N3   DG A 106     173.239 159.500-115.196 
ATOM   2192  C4   DG A 106     174.177 158.833-114.474 
ATOM   2193  P    DG A 107     171.919 162.539-109.591 
ATOM   2194  OP1  DG A 107     172.223 163.885-109.056 
ATOM   2195  OP2  DG A 107     172.002 161.422-108.624 
ATOM   2196  O5'  DG A 107     170.474 162.547-110.279 
ATOM   2197  C5'  DG A 107     170.359 162.954-111.655 
ATOM   2198  C4'  DG A 107     169.431 162.014-112.398 
ATOM   2199  O4'  DG A 107     170.134 160.865-112.953 
ATOM   2200  C3'  DG A 107     168.308 161.393-111.568 
ATOM   2201  O3'  DG A 107     167.141 161.290-112.374 
ATOM   2202  C2'  DG A 107     168.800 159.981-111.245 
ATOM   2203  C1'  DG A 107     169.412 159.691-112.612 
ATOM   2204  N9   DG A 107     170.366 158.547-112.610 
ATOM   2205  C8   DG A 107     171.238 158.140-111.623 
ATOM   2206  N7   DG A 107     171.946 157.083-111.938 
ATOM   2207  C5   DG A 107     171.513 156.767-113.224 
ATOM   2208  C6   DG A 107     171.915 155.717-114.092 
ATOM   2209  O6   DG A 107     172.751 154.838-113.900 
ATOM   2210  N1   DG A 107     171.219 155.763-115.308 
ATOM   2211  C2   DG A 107     170.259 156.699-115.641 
ATOM   2212  N2   DG A 107     169.711 156.570-116.852 
ATOM   2213  N3   DG A 107     169.883 157.683-114.827 
ATOM   2214  C4   DG A 107     170.549 157.653-113.644 
ATOM   2215  P    DG A 108     165.715 161.603-111.719 
ATOM   2216  OP1  DG A 108     165.470 163.063-111.736 
ATOM   2217  OP2  DG A 108     165.621 160.944-110.398 
ATOM   2218  O5'  DG A 108     164.728 160.880-112.750 
ATOM   2219  C5'  DG A 108     165.116 160.777-114.134 
ATOM   2220  C4'  DG A 108     164.812 159.386-114.655 
ATOM   2221  O4'  DG A 108     165.910 158.456-114.432 
ATOM   2222  C3'  DG A 108     163.606 158.689-114.027 
ATOM   2223  O3'  DG A 108     162.937 157.932-115.029 
ATOM   2224  C2'  DG A 108     164.206 157.721-113.007 
ATOM   2225  C1'  DG A 108     165.382 157.267-113.866 
ATOM   2226  N9   DG A 108     166.467 156.602-113.092 
ATOM   2227  C8   DG A 108     166.908 156.858-111.811 
ATOM   2228  N7   DG A 108     167.891 156.084-111.420 
ATOM   2229  C5   DG A 108     168.117 155.256-112.519 
ATOM   2230  C6   DG A 108     169.060 154.211-112.695 
ATOM   2231  O6   DG A 108     169.905 153.794-111.907 
ATOM   2232  N1   DG A 108     168.947 153.628-113.965 
ATOM   2233  C2   DG A 108     168.041 154.006-114.937 
ATOM   2234  N2   DG A 108     168.093 153.325-116.085 
ATOM   2235  N3   DG A 108     167.157 154.988-114.770 
ATOM   2236  C4   DG A 108     167.253 155.562-113.543 
ATOM   2237  P    DC A 109     161.336 157.896-115.035 
ATOM   2238  OP1  DC A 109     160.816 159.090-115.738 
ATOM   2239  OP2  DC A 109     160.840 157.686-113.657 
ATOM   2240  O5'  DC A 109     161.054 156.588-115.912 
ATOM   2241  C5'  DC A 109     162.000 156.214-116.931 
ATOM   2242  C4'  DC A 109     162.248 154.719-116.885 
ATOM   2243  O4'  DC A 109     163.321 154.363-115.969 
ATOM   2244  C3'  DC A 109     161.068 153.864-116.422 
ATOM   2245  O3'  DC A 109     161.061 152.650-117.164 
ATOM   2246  C2'  DC A 109     161.376 153.538-114.961 
ATOM   2247  C1'  DC A 109     162.872 153.298-115.145 
ATOM   2248  N1   DC A 109     163.646 153.337-113.874 
ATOM   2249  C2   DC A 109     164.740 152.484-113.753 
ATOM   2250  O2   DC A 109     165.021 151.736-114.697 
ATOM   2251  N3   DC A 109     165.459 152.504-112.600 
ATOM   2252  C4   DC A 109     165.122 153.329-111.601 
ATOM   2253  N4   DC A 109     165.854 153.312-110.498 
ATOM   2254  C5   DC A 109     164.000 154.214-111.705 
ATOM   2255  C6   DC A 109     163.294 154.178-112.864 
ATOM   2256  P    DA A 110     159.660 152.041-117.642 
ATOM   2257  OP1  DA A 110     159.241 152.691-118.904 
ATOM   2258  OP2  DA A 110     158.689 152.099-116.528 
ATOM   2259  O5'  DA A 110     160.060 150.517-117.927 
ATOM   2260  C5'  DA A 110     161.402 150.215-118.353 
ATOM   2261  C4'  DA A 110     161.920 149.001-117.609 
ATOM   2262  O4'  DA A 110     162.559 149.353-116.348 
ATOM   2263  C3'  DA A 110     160.869 147.964-117.213 
ATOM   2264  O3'  DA A 110     161.433 146.665-117.338 
ATOM   2265  C2'  DA A 110     160.596 148.235-115.734 
ATOM   2266  C1'  DA A 110     162.044 148.504-115.334 
ATOM   2267  N9   DA A 110     162.184 149.207-114.028 
ATOM   2268  C8   DA A 110     161.365 150.151-113.481 
ATOM   2269  N7   DA A 110     161.756 150.577-112.320 
ATOM   2270  C5   DA A 110     162.921 149.863-112.077 
ATOM   2271  C6   DA A 110     163.823 149.859-111.000 
ATOM   2272  N6   DA A 110     163.683 150.632-109.915 
ATOM   2273  N1   DA A 110     164.879 149.027-111.079 
ATOM   2274  C2   DA A 110     165.013 148.260-112.161 
ATOM   2275  N3   DA A 110     164.240 148.178-113.222 
ATOM   2276  C4   DA A 110     163.191 149.021-113.117 
ATOM   2277  P    DG A 111     160.528 145.478-117.917 
ATOM   2278  OP1  DG A 111     160.550 145.514-119.397 
ATOM   2279  OP2  DG A 111     159.191 145.521-117.286 
ATOM   2280  O5'  DG A 111     161.326 144.191-117.399 
ATOM   2281  C5'  DG A 111     162.753 144.277-117.226 
ATOM   2282  C4'  DG A 111     163.158 143.621-115.921 
ATOM   2283  O4'  DG A 111     163.116 144.546-114.798 
ATOM   2284  C3'  DG A 111     162.286 142.450-115.467 
ATOM   2285  O3'  DG A 111     163.114 141.469-114.855 
ATOM   2286  C2'  DG A 111     161.367 143.043-114.399 
ATOM   2287  C1'  DG A 111     162.418 143.923-113.730 
ATOM   2288  N9   DG A 111     161.843 144.992-112.867 
ATOM   2289  C8   DG A 111     160.681 145.714-113.032 
ATOM   2290  N7   DG A 111     160.458 146.591-112.083 
ATOM   2291  C5   DG A 111     161.549 146.438-111.229 
ATOM   2292  C6   DG A 111     161.866 147.116-110.022 
ATOM   2293  O6   DG A 111     161.239 148.004-109.450 
ATOM   2294  N1   DG A 111     163.069 146.650-109.475 
ATOM   2295  C2   DG A 111     163.862 145.660-110.022 
ATOM   2296  N2   DG A 111     164.974 145.358-109.347 
ATOM   2297  N3   DG A 111     163.564 145.026-111.155 
ATOM   2298  C4   DG A 111     162.400 145.466-111.698 
ATOM   2299  P    DA A 112     162.813 139.920-115.126 
ATOM   2300  OP1  DA A 112     163.445 139.507-116.399 
ATOM   2301  OP2  DA A 112     161.359 139.671-115.012 
ATOM   2302  O5'  DA A 112     163.573 139.231-113.899 
ATOM   2303  C5'  DA A 112     164.741 139.872-113.352 
ATOM   2304  C4'  DA A 112     164.691 139.838-111.837 
ATOM   2305  O4'  DA A 112     163.984 140.983-111.279 
ATOM   2306  C3'  DA A 112     163.981 138.632-111.222 
ATOM   2307  O3'  DA A 112     164.665 138.252-110.034 
ATOM   2308  C2'  DA A 112     162.595 139.151-110.841 
ATOM   2309  C1'  DA A 112     163.053 140.510-110.319 
ATOM   2310  N9   DA A 112     161.955 141.510-110.206 
ATOM   2311  C8   DA A 112     160.861 141.662-111.009 
ATOM   2312  N7   DA A 112     160.077 142.631-110.650 
ATOM   2313  C5   DA A 112     160.696 143.163-109.526 
ATOM   2314  C6   DA A 112     160.358 144.225-108.672 
ATOM   2315  N6   DA A 112     159.260 144.979-108.827 
ATOM   2316  N1   DA A 112     161.193 144.487-107.649 
ATOM   2317  C2   DA A 112     162.282 143.735-107.501 
ATOM   2318  N3   DA A 112     162.699 142.723-108.230 
ATOM   2319  C4   DA A 112     161.846 142.482-109.246 
ATOM   2320  P    DA A 113     164.844 136.696-109.706 
ATOM   2321  OP1  DA A 113     166.024 136.169-110.428 
ATOM   2322  OP2  DA A 113     163.567 135.988-109.948 
ATOM   2323  O5'  DA A 113     165.147 136.737-108.136 
ATOM   2324  C5'  DA A 113     165.810 137.889-107.583 
ATOM   2325  C4'  DA A 113     165.137 138.304-106.289 
ATOM   2326  O4'  DA A 113     164.035 139.230-106.510 
ATOM   2327  C3'  DA A 113     164.511 137.174-105.473 
ATOM   2328  O3'  DA A 113     164.696 137.448-104.090 
ATOM   2329  C2'  DA A 113     163.017 137.251-105.787 
ATOM   2330  C1'  DA A 113     162.911 138.772-105.773 
ATOM   2331  N9   DA A 113     161.682 139.294-106.433 
ATOM   2332  C8   DA A 113     161.021 138.790-107.517 
ATOM   2333  N7   DA A 113     159.972 139.472-107.856 
ATOM   2334  C5   DA A 113     159.932 140.506-106.932 
ATOM   2335  C6   DA A 113     159.048 141.583-106.752 
ATOM   2336  N6   DA A 113     157.984 141.805-107.536 
ATOM   2337  N1   DA A 113     159.299 142.427-105.733 
ATOM   2338  C2   DA A 113     160.358 142.202-104.958 
ATOM   2339  N3   DA A 113     161.248 141.235-105.028 
ATOM   2340  C4   DA A 113     160.975 140.405-106.056 
ATOM   2341  P    DG A 114     165.049 136.241-103.099 
ATOM   2342  OP1  DG A 114     166.505 135.981-103.134 
ATOM   2343  OP2  DG A 114     164.175 135.084-103.397 
ATOM   2344  O5'  DG A 114     164.647 136.867-101.683 
ATOM   2345  C5'  DG A 114     164.755 138.290-101.493 
ATOM   2346  C4'  DG A 114     163.529 138.809-100.768 
ATOM   2347  O4'  DG A 114     162.451 139.163-101.682 
ATOM   2348  C3'  DG A 114     162.875 137.838 -99.785 
ATOM   2349  O3'  DG A 114     162.399 138.570 -98.662 
ATOM   2350  C2'  DG A 114     161.673 137.272-100.542 
ATOM   2351  C1'  DG A 114     161.249 138.581-101.202 
ATOM   2352  N9   DG A 114     160.329 138.397-102.360 
ATOM   2353  C8   DG A 114     160.294 137.382-103.292 
ATOM   2354  N7   DG A 114     159.352 137.517-104.193 
ATOM   2355  C5   DG A 114     158.717 138.705-103.832 
ATOM   2356  C6   DG A 114     157.618 139.372-104.433 
ATOM   2357  O6   DG A 114     156.968 139.048-105.423 
ATOM   2358  N1   DG A 114     157.296 140.549-103.744 
ATOM   2359  C2   DG A 114     157.949 141.020-102.621 
ATOM   2360  N2   DG A 114     157.488 142.165-102.111 
ATOM   2361  N3   DG A 114     158.980 140.393-102.059 
ATOM   2362  C4   DG A 114     159.306 139.249-102.715 
ATOM   2363  P    DA A 115     162.552 137.935 -97.201 
ATOM   2364  OP1  DA A 115     163.908 138.218 -96.677 
ATOM   2365  OP2  DA A 115     162.154 136.511 -97.235 
ATOM   2366  O5'  DA A 115     161.470 138.776 -96.376 
ATOM   2367  C5'  DA A 115     161.180 140.127 -96.781 
ATOM   2368  C4'  DA A 115     159.683 140.366 -96.753 
ATOM   2369  O4'  DA A 115     159.041 140.011 -98.011 
ATOM   2370  C3'  DA A 115     158.902 139.576 -95.704 
ATOM   2371  O3'  DA A 115     157.853 140.393 -95.198 
ATOM   2372  C2'  DA A 115     158.280 138.414 -96.478 
ATOM   2373  C1'  DA A 115     157.903 139.212 -97.723 
ATOM   2374  N9   DA A 115     157.619 138.366 -98.914 
ATOM   2375  C8   DA A 115     158.202 137.185 -99.276 
ATOM   2376  N7   DA A 115     157.734 136.684-100.376 
ATOM   2377  C5   DA A 115     156.769 137.598-100.776 
ATOM   2378  C6   DA A 115     155.904 137.639-101.883 
ATOM   2379  N6   DA A 115     155.872 136.693-102.833 
ATOM   2380  N1   DA A 115     155.070 138.690-101.976 
ATOM   2381  C2   DA A 115     155.106 139.626-101.030 
ATOM   2382  N3   DA A 115     155.865 139.695 -99.958 
ATOM   2383  C4   DA A 115     156.690 138.630 -99.888 
ATOM   2384  P    DA A 116     157.511 140.336 -93.635 
ATOM   2385  OP1  DA A 116     158.426 141.233 -92.893 
ATOM   2386  OP2  DA A 116     157.478 138.927 -93.185 
ATOM   2387  O5'  DA A 116     156.030 140.941 -93.614 
ATOM   2388  C5'  DA A 116     155.655 141.904 -94.616 
ATOM   2389  C4'  DA A 116     154.272 141.586 -95.150 
ATOM   2390  O4'  DA A 116     154.310 140.657 -96.271 
ATOM   2391  C3'  DA A 116     153.312 140.929 -94.159 
ATOM   2392  O3'  DA A 116     152.000 141.428 -94.389 
ATOM   2393  C2'  DA A 116     153.338 139.444 -94.521 
ATOM   2394  C1'  DA A 116     153.357 139.632 -96.035 
ATOM   2395  N9   DA A 116     153.787 138.418 -96.784 
ATOM   2396  C8   DA A 116     154.705 137.477 -96.418 
ATOM   2397  N7   DA A 116     154.863 136.530 -97.289 
ATOM   2398  C5   DA A 116     153.984 136.866 -98.310 
ATOM   2399  C6   DA A 116     153.677 136.253 -99.536 
ATOM   2400  N6   DA A 116     154.250 135.118 -99.960 
ATOM   2401  N1   DA A 116     152.755 136.851-100.314 
ATOM   2402  C2   DA A 116     152.189 137.980 -99.887 
ATOM   2403  N3   DA A 116     152.394 138.640 -98.770 
ATOM   2404  C4   DA A 116     153.320 138.021 -98.009 
ATOM   2405  P    DA A 117     151.054 141.732 -93.135 
ATOM   2406  OP1  DA A 117     151.358 143.079 -92.600 
ATOM   2407  OP2  DA A 117     151.138 140.615 -92.168 
ATOM   2408  O5'  DA A 117     149.609 141.740 -93.823 
ATOM   2409  C5'  DA A 117     149.494 142.147 -95.199 
ATOM   2410  C4'  DA A 117     148.566 141.207 -95.942 
ATOM   2411  O4'  DA A 117     149.269 140.058 -96.497 
ATOM   2412  C3'  DA A 117     147.444 140.586 -95.111 
ATOM   2413  O3'  DA A 117     146.277 140.483 -95.918 
ATOM   2414  C2'  DA A 117     147.936 139.174 -94.789 
ATOM   2415  C1'  DA A 117     148.548 138.884 -96.156 
ATOM   2416  N9   DA A 117     149.501 137.740 -96.154 
ATOM   2417  C8   DA A 117     150.359 137.352 -95.164 
ATOM   2418  N7   DA A 117     151.066 136.306 -95.463 
ATOM   2419  C5   DA A 117     150.648 135.975 -96.745 
ATOM   2420  C6   DA A 117     151.024 134.949 -97.628 
ATOM   2421  N6   DA A 117     151.949 134.024 -97.338 
ATOM   2422  N1   DA A 117     150.409 134.907 -98.825 
ATOM   2423  C2   DA A 117     149.489 135.829 -99.108 
ATOM   2424  N3   DA A 117     149.060 136.827 -98.368 
ATOM   2425  C4   DA A 117     149.690 136.847 -97.175 
ATOM   2426  P    DT A 118     144.850 140.796 -95.263 
ATOM   2427  OP1  DT A 118     144.605 142.256 -95.280 
ATOM   2428  OP2  DT A 118     144.756 140.137 -93.941 
ATOM   2429  O5'  DT A 118     143.863 140.073 -96.294 
ATOM   2430  C5'  DT A 118     144.251 139.970 -97.677 
ATOM   2431  C4'  DT A 118     143.947 138.579 -98.199 
ATOM   2432  O4'  DT A 118     145.046 137.649 -97.976 
ATOM   2433  C3'  DT A 118     142.741 137.882 -97.571 
ATOM   2434  O3'  DT A 118     142.073 137.125 -98.573 
ATOM   2435  C2'  DT A 118     143.341 136.914 -96.550 
ATOM   2436  C1'  DT A 118     144.518 136.460 -97.410 
ATOM   2437  N1   DT A 118     145.602 135.795 -96.636 
ATOM   2438  C2   DT A 118     146.279 134.773 -97.258 
ATOM   2439  O2   DT A 118     146.026 134.405 -98.393 
ATOM   2440  N3   DT A 118     147.276 134.179 -96.510 
ATOM   2441  C4   DT A 118     147.644 134.515 -95.223 
ATOM   2442  O4   DT A 118     148.556 133.910 -94.654 
ATOM   2443  C5   DT A 118     146.877 135.597 -94.655 
ATOM   2444  C7   DT A 118     147.213 136.026 -93.256 
ATOM   2445  C6   DT A 118     145.902 136.193 -95.359 
ATOM   2446  P    DC A 119     140.472 137.089 -98.579 
ATOM   2447  OP1  DC A 119     139.951 138.283 -99.282 
ATOM   2448  OP2  DC A 119     139.976 136.879 -97.201 
ATOM   2449  O5'  DC A 119     140.190 135.781 -99.456 
ATOM   2450  C5'  DC A 119     141.135 135.407-100.475 
ATOM   2451  C4'  DC A 119     141.383 133.912-100.429 
ATOM   2452  O4'  DC A 119     142.456 133.556 -99.513 
ATOM   2453  C3'  DC A 119     140.204 133.057 -99.966 
ATOM   2454  O3'  DC A 119     140.197 131.843-100.708 
ATOM   2455  C2'  DC A 119     140.512 132.731 -98.505 
ATOM   2456  C1'  DC A 119     142.007 132.491 -98.689 
ATOM   2457  N1   DC A 119     142.781 132.530 -97.418 
ATOM   2458  C2   DC A 119     143.875 131.677 -97.297 
ATOM   2459  O2   DC A 119     144.156 130.929 -98.240 
ATOM   2460  N3   DC A 119     144.594 131.697 -96.144 
ATOM   2461  C4   DC A 119     144.257 132.522 -95.145 
ATOM   2462  N4   DC A 119     144.989 132.505 -94.042 
ATOM   2463  C5   DC A 119     143.135 133.407 -95.249 
ATOM   2464  C6   DC A 119     142.430 133.372 -96.408 
ATOM   2465  P    DA A 120     138.796 131.234-101.186 
ATOM   2466  OP1  DA A 120     138.377 131.884-102.448 
ATOM   2467  OP2  DA A 120     137.824 131.292-100.072 
ATOM   2468  O5'  DA A 120     139.195 129.710-101.471 
ATOM   2469  C5'  DA A 120     140.537 129.408-101.897 
ATOM   2470  C4'  DA A 120     141.055 128.194-101.153 
ATOM   2471  O4'  DA A 120     141.694 128.546 -99.892 
ATOM   2472  C3'  DA A 120     140.004 127.157-100.757 
ATOM   2473  O3'  DA A 120     140.569 125.858-100.882 
ATOM   2474  C2'  DA A 120     139.732 127.428 -99.278 
ATOM   2475  C1'  DA A 120     141.179 127.697 -98.878 
ATOM   2476  N9   DA A 120     141.320 128.400 -97.571 
ATOM   2477  C8   DA A 120     140.500 129.344 -97.025 
ATOM   2478  N7   DA A 120     140.891 129.770 -95.864 
ATOM   2479  C5   DA A 120     142.057 129.056 -95.621 
ATOM   2480  C6   DA A 120     142.958 129.052 -94.544 
ATOM   2481  N6   DA A 120     142.819 129.825 -93.459 
ATOM   2482  N1   DA A 120     144.014 128.220 -94.623 
ATOM   2483  C2   DA A 120     144.148 127.453 -95.705 
ATOM   2484  N3   DA A 120     143.376 127.371 -96.765 
ATOM   2485  C4   DA A 120     142.327 128.214 -96.661 
ATOM   2486  P    DC A 121     139.663 124.671-101.461 
ATOM   2487  OP1  DC A 121     139.685 124.707-102.941 
ATOM   2488  OP2  DC A 121     138.326 124.714-100.830 
ATOM   2489  O5'  DC A 121     140.461 123.384-100.943 
ATOM   2490  C5'  DC A 121     141.888 123.470-100.770 
ATOM   2491  C4'  DC A 121     142.293 122.814 -99.465 
ATOM   2492  O4'  DC A 121     142.251 123.739 -98.342 
ATOM   2493  C3'  DC A 121     141.421 121.643 -99.011 
ATOM   2494  O3'  DC A 121     142.250 120.662 -98.399 
ATOM   2495  C2'  DC A 121     140.502 122.236 -97.943 
ATOM   2496  C1'  DC A 121     141.553 123.116 -97.274 
ATOM   2497  N1   DC A 121     140.979 124.185 -96.411 
ATOM   2498  C2   DC A 121     141.680 124.539 -95.261 
ATOM   2499  O2   DC A 121     142.740 123.957 -95.007 
ATOM   2500  N3   DC A 121     141.172 125.511 -94.461 
ATOM   2501  C4   DC A 121     140.019 126.118 -94.771 
ATOM   2502  N4   DC A 121     139.566 127.060 -93.958 
ATOM   2503  C5   DC A 121     139.282 125.769 -95.949 
ATOM   2504  C6   DC A 121     139.806 124.795 -96.736 
ATOM   2505  P    DC A 122     141.949 119.113 -98.670 
ATOM   2506  OP1  DC A 122     142.581 118.700 -99.942 
ATOM   2507  OP2  DC A 122     140.495 118.864 -98.556 
ATOM   2508  O5'  DC A 122     142.709 118.424 -97.443 
ATOM   2509  C5'  DC A 122     143.877 119.065 -96.896 
ATOM   2510  C4'  DC A 122     143.826 119.031 -95.381 
ATOM   2511  O4'  DC A 122     143.120 120.176 -94.823 
ATOM   2512  C3'  DC A 122     143.117 117.825 -94.766 
ATOM   2513  O3'  DC A 122     143.801 117.445 -93.578 
ATOM   2514  C2'  DC A 122     141.731 118.344 -94.385 
ATOM   2515  C1'  DC A 122     142.189 119.703 -93.862 
ATOM   2516  N1   DC A 122     141.091 120.703 -93.750 
ATOM   2517  C2   DC A 122     141.151 121.618 -92.703 
ATOM   2518  O2   DC A 122     142.105 121.564 -91.917 
ATOM   2519  N3   DC A 122     140.159 122.538 -92.582 
ATOM   2520  C4   DC A 122     139.143 122.563 -93.455 
ATOM   2521  N4   DC A 122     138.200 123.480 -93.294 
ATOM   2522  C5   DC A 122     139.062 121.630 -94.538 
ATOM   2523  C6   DC A 122     140.063 120.719 -94.641 
ATOM   2524  P    DA A 123     143.979 115.889 -93.250 
ATOM   2525  OP1  DA A 123     145.160 115.362 -93.971 
ATOM   2526  OP2  DA A 123     142.702 115.181 -93.491 
ATOM   2527  O5'  DA A 123     144.282 115.930 -91.680 
ATOM   2528  C5'  DA A 123     144.946 117.082 -91.127 
ATOM   2529  C4'  DA A 123     144.272 117.497 -89.833 
ATOM   2530  O4'  DA A 123     143.170 118.423 -90.054 
ATOM   2531  C3'  DA A 123     143.646 116.367 -89.017 
ATOM   2532  O3'  DA A 123     143.831 116.641 -87.634 
ATOM   2533  C2'  DA A 123     142.152 116.444 -89.331 
ATOM   2534  C1'  DA A 123     142.047 117.965 -89.317 
ATOM   2535  N9   DA A 123     140.817 118.487 -89.977 
ATOM   2536  C8   DA A 123     140.156 117.983 -91.060 
ATOM   2537  N7   DA A 123     139.108 118.665 -91.400 
ATOM   2538  C5   DA A 123     139.068 119.699 -90.476 
ATOM   2539  C6   DA A 123     138.184 120.776 -90.296 
ATOM   2540  N6   DA A 123     137.119 120.998 -91.080 
ATOM   2541  N1   DA A 123     138.434 121.620 -89.277 
ATOM   2542  C2   DA A 123     139.494 121.395 -88.502 
ATOM   2543  N3   DA A 123     140.384 120.428 -88.572 
ATOM   2544  C4   DA A 123     140.110 119.598 -89.600 
ATOM   2545  P    DT A 124     144.184 115.434 -86.643 
ATOM   2546  OP1  DT A 124     145.641 115.174 -86.678 
ATOM   2547  OP2  DT A 124     143.311 114.277 -86.941 
ATOM   2548  O5'  DT A 124     143.783 116.060 -85.227 
ATOM   2549  C5'  DT A 124     143.890 117.483 -85.037 
ATOM   2550  C4'  DT A 124     142.664 118.002 -84.312 
ATOM   2551  O4'  DT A 124     141.586 118.356 -85.226 
ATOM   2552  C3'  DT A 124     142.011 117.031 -83.329 
ATOM   2553  O3'  DT A 124     141.534 117.763 -82.206 
ATOM   2554  C2'  DT A 124     140.808 116.466 -84.086 
ATOM   2555  C1'  DT A 124     140.384 117.774 -84.746 
ATOM   2556  N1   DT A 124     139.465 117.590 -85.904 
ATOM   2557  C2   DT A 124     138.503 118.551 -86.097 
ATOM   2558  O2   DT A 124     138.380 119.523 -85.372 
ATOM   2559  N3   DT A 124     137.669 118.346 -87.180 
ATOM   2560  C4   DT A 124     137.718 117.286 -88.062 
ATOM   2561  O4   DT A 124     136.916 117.211 -88.996 
ATOM   2562  C5   DT A 124     138.761 116.330 -87.777 
ATOM   2563  C7   DT A 124     138.884 115.144 -88.688 
ATOM   2564  C6   DT A 124     139.585 116.504 -86.731 
ATOM   2565  P    DT A 125     141.688 117.128 -80.745 
ATOM   2566  OP1  DT A 125     143.043 117.411 -80.221 
ATOM   2567  OP2  DT A 125     141.289 115.704 -80.778 
ATOM   2568  O5'  DT A 125     140.605 117.969 -79.920 
ATOM   2569  C5'  DT A 125     140.315 119.320 -80.325 
ATOM   2570  C4'  DT A 125     138.819 119.559 -80.297 
ATOM   2571  O4'  DT A 125     138.176 119.204 -81.555 
ATOM   2572  C3'  DT A 125     138.038 118.769 -79.248 
ATOM   2573  O3'  DT A 125     136.989 119.586 -78.742 
ATOM   2574  C2'  DT A 125     137.416 117.607 -80.022 
ATOM   2575  C1'  DT A 125     137.039 118.405 -81.267 
ATOM   2576  N1   DT A 125     136.754 117.559 -82.458 
ATOM   2577  C2   DT A 125     135.781 118.002 -83.321 
ATOM   2578  O2   DT A 125     135.160 119.036 -83.148 
ATOM   2579  N3   DT A 125     135.543 117.190 -84.415 
ATOM   2580  C4   DT A 125     136.184 116.003 -84.707 
ATOM   2581  O4   DT A 125     135.885 115.363 -85.717 
ATOM   2582  C5   DT A 125     137.189 115.622 -83.743 
ATOM   2583  C7   DT A 125     137.933 114.342 -83.986 
ATOM   2584  C6   DT A 125     137.440 116.391 -82.671 
ATOM   2585  P    DC A 126     136.647 119.529 -77.179 
ATOM   2586  OP1  DC A 126     137.562 120.426 -76.437 
ATOM   2587  OP2  DC A 126     136.614 118.120 -76.729 
ATOM   2588  O5'  DC A 126     135.165 120.134 -77.158 
ATOM   2589  C5'  DC A 126     134.791 121.097 -78.160 
ATOM   2590  C4'  DC A 126     133.408 120.779 -78.694 
ATOM   2591  O4'  DC A 126     133.446 119.850 -79.815 
ATOM   2592  C3'  DC A 126     132.447 120.122 -77.703 
ATOM   2593  O3'  DC A 126     131.135 120.621 -77.933 
ATOM   2594  C2'  DC A 126     132.473 118.637 -78.065 
ATOM   2595  C1'  DC A 126     132.492 118.825 -79.579 
ATOM   2596  N1   DC A 126     132.922 117.611 -80.328 
ATOM   2597  C2   DC A 126     132.333 117.370 -81.567 
ATOM   2598  O2   DC A 126     131.487 118.166 -81.989 
ATOM   2599  N3   DC A 126     132.712 116.268 -82.265 
ATOM   2600  C4   DC A 126     133.633 115.431 -81.772 
ATOM   2601  N4   DC A 126     133.967 114.371 -82.491 
ATOM   2602  C5   DC A 126     134.250 115.661 -80.500 
ATOM   2603  C6   DC A 126     133.859 116.767 -79.817 
ATOM   2604  P    DC A 127     130.189 120.925 -76.679 
ATOM   2605  OP1  DC A 127     130.493 122.272 -76.144 
ATOM   2606  OP2  DC A 127     130.273 119.808 -75.712 
ATOM   2607  O5'  DC A 127     128.745 120.933 -77.367 
ATOM   2608  C5'  DC A 127     128.629 121.340 -78.743 
ATOM   2609  C4'  DC A 127     127.702 120.400 -79.486 
ATOM   2610  O4'  DC A 127     128.405 119.251 -80.041 
ATOM   2611  C3'  DC A 127     126.579 119.779 -78.655 
ATOM   2612  O3'  DC A 127     125.412 119.676 -79.462 
ATOM   2613  C2'  DC A 127     127.071 118.367 -78.333 
ATOM   2614  C1'  DC A 127     127.683 118.077 -79.700 
ATOM   2615  N1   DC A 127     128.637 116.933 -79.698 
ATOM   2616  C2   DC A 127     128.689 116.129 -80.834 
ATOM   2617  O2   DC A 127     127.950 116.397 -81.788 
ATOM   2618  N3   DC A 127     129.551 115.081 -80.851 
ATOM   2619  C4   DC A 127     130.336 114.824 -79.797 
ATOM   2620  N4   DC A 127     131.160 113.790 -79.863 
ATOM   2621  C5   DC A 127     130.297 115.638 -78.619 
ATOM   2622  C6   DC A 127     129.429 116.681 -78.621 
ATOM   2623  P    DA A 128     123.985 119.989 -78.807 
ATOM   2624  OP1  DA A 128     123.740 121.449 -78.824 
ATOM   2625  OP2  DA A 128     123.892 119.330 -77.485 
ATOM   2626  O5'  DA A 128     122.999 119.266 -79.838 
ATOM   2627  C5'  DA A 128     123.387 119.163 -81.221 
ATOM   2628  C4'  DA A 128     123.083 117.772 -81.743 
ATOM   2629  O4'  DA A 128     124.181 116.842 -81.520 
ATOM   2630  C3'  DA A 128     121.876 117.075 -81.115 
ATOM   2631  O3'  DA A 128     121.208 116.318 -82.117 
ATOM   2632  C2'  DA A 128     122.477 116.107 -80.094 
ATOM   2633  C1'  DA A 128     123.653 115.653 -80.954 
ATOM   2634  N9   DA A 128     124.738 114.988 -80.180 
ATOM   2635  C8   DA A 128     125.162 115.256 -78.910 
ATOM   2636  N7   DA A 128     126.135 114.497 -78.509 
ATOM   2637  C5   DA A 128     126.374 113.663 -79.592 
ATOM   2638  C6   DA A 128     127.295 112.623 -79.801 
ATOM   2639  N6   DA A 128     128.188 112.229 -78.882 
ATOM   2640  N1   DA A 128     127.265 111.999 -80.994 
ATOM   2641  C2   DA A 128     126.376 112.395 -81.903 
ATOM   2642  N3   DA A 128     125.473 113.346 -81.823 
ATOM   2643  C4   DA A 128     125.524 113.955 -80.620 
ATOM   2644  P    DG A 129     119.607 116.282 -82.123 
ATOM   2645  OP1  DG A 129     119.087 117.476 -82.826 
ATOM   2646  OP2  DG A 129     119.111 116.072 -80.745 
ATOM   2647  O5'  DG A 129     119.325 114.974 -83.000 
ATOM   2648  C5'  DG A 129     120.271 114.600 -84.019 
ATOM   2649  C4'  DG A 129     120.518 113.105 -83.973 
ATOM   2650  O4'  DG A 129     121.592 112.749 -83.057 
ATOM   2651  C3'  DG A 129     119.339 112.250 -83.510 
ATOM   2652  O3'  DG A 129     119.332 111.036 -84.252 
ATOM   2653  C2'  DG A 129     119.647 111.924 -82.049 
ATOM   2654  C1'  DG A 129     121.143 111.684 -82.233 
ATOM   2655  N9   DG A 129     121.917 111.723 -80.962 
ATOM   2656  C8   DG A 129     121.713 112.500 -79.841 
ATOM   2657  N7   DG A 129     122.582 112.291 -78.882 
ATOM   2658  C5   DG A 129     123.419 111.306 -79.402 
ATOM   2659  C6   DG A 129     124.549 110.669 -78.826 
ATOM   2660  O6   DG A 129     125.052 110.846 -77.720 
ATOM   2661  N1   DG A 129     125.107 109.726 -79.701 
ATOM   2662  C2   DG A 129     124.635 109.437 -80.966 
ATOM   2663  N2   DG A 129     125.308 108.504 -81.644 
ATOM   2664  N3   DG A 129     123.575 110.035 -81.506 
ATOM   2665  C4   DG A 129     123.022 110.952 -80.670 
ATOM   2666  P    DC A 130     117.931 110.427 -84.730 
ATOM   2667  OP1  DC A 130     117.512 111.077 -85.992 
ATOM   2668  OP2  DC A 130     116.959 110.485 -83.616 
ATOM   2669  O5'  DC A 130     118.331 108.903 -85.015 
ATOM   2670  C5'  DC A 130     119.673 108.601 -85.441 
ATOM   2671  C4'  DC A 130     120.191 107.387 -84.697 
ATOM   2672  O4'  DC A 130     120.829 107.739 -83.436 
ATOM   2673  C3'  DC A 130     119.140 106.350 -84.301 
ATOM   2674  O3'  DC A 130     119.704 105.051 -84.426 
ATOM   2675  C2'  DC A 130     118.867 106.621 -82.822 
ATOM   2676  C1'  DC A 130     120.315 106.890 -82.421 
ATOM   2677  N1   DC A 130     120.455 107.593 -81.115 
ATOM   2678  C2   DC A 130     121.552 107.270 -80.319 
ATOM   2679  O2   DC A 130     122.355 106.424 -80.726 
ATOM   2680  N3   DC A 130     121.697 107.899 -79.125 
ATOM   2681  C4   DC A 130     120.804 108.811 -78.720 
ATOM   2682  N4   DC A 130     120.990 109.397 -77.548 
ATOM   2683  C5   DC A 130     119.669 109.157 -79.524 
ATOM   2684  C6   DC A 130     119.541 108.517 -80.714 
ATOM   2685  P    DT A 131     118.799 103.864 -85.005 
ATOM   2686  OP1  DT A 131     118.821 103.900 -86.485 
ATOM   2687  OP2  DT A 131     117.462 103.907 -84.374 
ATOM   2688  O5'  DT A 131     119.597 102.577 -84.487 
ATOM   2689  C5'  DT A 131     121.024 102.663 -84.314 
ATOM   2690  C4'  DT A 131     121.428 102.007 -83.009 
ATOM   2691  O4'  DT A 131     121.387 102.932 -81.886 
ATOM   2692  C3'  DT A 131     120.556 100.836 -82.555 
ATOM   2693  O3'  DT A 131     121.385  99.855 -81.943 
ATOM   2694  C2'  DT A 131     119.638 101.429 -81.487 
ATOM   2695  C1'  DT A 131     120.689 102.309 -80.818 
ATOM   2696  N1   DT A 131     120.114 103.378 -79.955 
ATOM   2697  C2   DT A 131     120.818 103.716 -78.824 
ATOM   2698  O2   DT A 131     121.869 103.183 -78.514 
ATOM   2699  N3   DT A 131     120.254 104.710 -78.048 
ATOM   2700  C4   DT A 131     119.074 105.378 -78.305 
ATOM   2701  O4   DT A 131     118.669 106.251 -77.535 
ATOM   2702  C5   DT A 131     118.407 104.954 -79.513 
ATOM   2703  C7   DT A 131     117.115 105.630 -79.867 
ATOM   2704  C6   DT A 131     118.933 103.990 -80.286 
ATOM   2705  P    DG A 132     121.084  98.306 -82.214 
ATOM   2706  OP1  DG A 132     121.716  97.893 -83.486 
ATOM   2707  OP2  DG A 132     119.630  98.057 -82.100 
ATOM   2708  O5'  DG A 132     121.844  97.617 -80.987 
ATOM   2709  C5'  DG A 132     123.012  98.258 -80.440 
ATOM   2710  C4'  DG A 132     122.962  98.225 -78.925 
ATOM   2711  O4'  DG A 132     122.255  99.369 -78.367 
ATOM   2712  C3'  DG A 132     122.252  97.018 -78.310 
ATOM   2713  O3'  DG A 132     122.936  96.638 -77.122 
ATOM   2714  C2'  DG A 132     120.866  97.537 -77.929 
ATOM   2715  C1'  DG A 132     121.324  98.896 -77.406 
ATOM   2716  N9   DG A 132     120.226  99.896 -77.294 
ATOM   2717  C8   DG A 132     119.116 100.064 -78.093 
ATOM   2718  N7   DG A 132     118.334 101.047 -77.719 
ATOM   2719  C5   DG A 132     118.969 101.566 -76.593 
ATOM   2720  C6   DG A 132     118.598 102.646 -75.750 
ATOM   2721  O6   DG A 132     117.615 103.378 -75.826 
ATOM   2722  N1   DG A 132     119.529 102.835 -74.719 
ATOM   2723  C2   DG A 132     120.670 102.080 -74.529 
ATOM   2724  N2   DG A 132     121.431 102.421 -73.486 
ATOM   2725  N3   DG A 132     121.018 101.068 -75.321 
ATOM   2726  C4   DG A 132     120.125 100.871 -76.325 
ATOM   2727  P    DA A 133     123.115  95.082 -76.794 
ATOM   2728  OP1  DA A 133     124.295  94.555 -77.515 
ATOM   2729  OP2  DA A 133     121.838  94.374 -77.035 
ATOM   2730  O5'  DA A 133     123.417  95.123 -75.224 
ATOM   2731  C5'  DA A 133     124.081  96.275 -74.670 
ATOM   2732  C4'  DA A 133     123.408  96.691 -73.377 
ATOM   2733  O4'  DA A 133     122.306  97.616 -73.598 
ATOM   2734  C3'  DA A 133     122.781  95.560 -72.561 
ATOM   2735  O3'  DA A 133     122.967  95.834 -71.178 
ATOM   2736  C2'  DA A 133     121.288  95.637 -72.875 
ATOM   2737  C1'  DA A 133     121.182  97.158 -72.861 
ATOM   2738  N9   DA A 133     119.952  97.680 -73.521 
ATOM   2739  C8   DA A 133     119.292  97.176 -74.604 
ATOM   2740  N7   DA A 133     118.243  97.858 -74.944 
ATOM   2741  C5   DA A 133     118.203  98.892 -74.020 
ATOM   2742  C6   DA A 133     117.319  99.969 -73.840 
ATOM   2743  N6   DA A 133     116.254 100.191 -74.624 
ATOM   2744  N1   DA A 133     117.569 100.813 -72.821 
ATOM   2745  C2   DA A 133     118.629 100.588 -72.045 
ATOM   2746  N3   DA A 133     119.519  99.621 -72.116 
ATOM   2747  C4   DA A 133     119.246  98.791 -73.143 
ATOM   2748  P    DT A 134     123.320  94.627 -70.187 
ATOM   2749  OP1  DT A 134     124.776  94.367 -70.222 
ATOM   2750  OP2  DT A 134     122.446  93.470 -70.485 
ATOM   2751  O5'  DT A 134     122.918  95.253 -68.771 
ATOM   2752  C5'  DT A 134     123.026  96.676 -68.581 
ATOM   2753  C4'  DT A 134     121.800  97.195 -67.856 
ATOM   2754  O4'  DT A 134     120.722  97.549 -68.770 
ATOM   2755  C3'  DT A 134     121.146  96.224 -66.873 
ATOM   2756  O3'  DT A 134     120.670  96.956 -65.750 
ATOM   2757  C2'  DT A 134     119.944  95.659 -67.630 
ATOM   2758  C1'  DT A 134     119.519  96.967 -68.290 
ATOM   2759  N1   DT A 134     118.600  96.783 -69.448 
ATOM   2760  C2   DT A 134     117.638  97.744 -69.641 
ATOM   2761  O2   DT A 134     117.516  98.716 -68.916 
ATOM   2762  N3   DT A 134     116.804  97.539 -70.724 
ATOM   2763  C4   DT A 134     116.853  96.479 -71.606 
ATOM   2764  O4   DT A 134     116.051  96.404 -72.540 
ATOM   2765  C5   DT A 134     117.896  95.523 -71.321 
ATOM   2766  C7   DT A 134     118.019  94.337 -72.232 
ATOM   2767  C6   DT A 134     118.721  95.697 -70.275 
ATOM   2768  P    DG A 135     120.823  96.321 -64.289 
ATOM   2769  OP1  DG A 135     122.179  96.604 -63.765 
ATOM   2770  OP2  DG A 135     120.425  94.897 -64.322 
ATOM   2771  O5'  DG A 135     119.741  97.162 -63.464 
ATOM   2772  C5'  DG A 135     119.451  98.513 -63.869 
ATOM   2773  C4'  DG A 135     117.954  98.752 -63.841 
ATOM   2774  O4'  DG A 135     117.312  98.397 -65.099 
ATOM   2775  C3'  DG A 135     117.173  97.962 -62.792 
ATOM   2776  O3'  DG A 135     116.124  98.779 -62.286 
ATOM   2777  C2'  DG A 135     116.551  96.800 -63.566 
ATOM   2778  C1'  DG A 135     116.174  97.598 -64.811 
ATOM   2779  N9   DG A 135     115.889  96.752 -66.002 
ATOM   2780  C8   DG A 135     116.466  95.560 -66.382 
ATOM   2781  N7   DG A 135     115.985  95.064 -67.496 
ATOM   2782  C5   DG A 135     115.020  95.993 -67.882 
ATOM   2783  C6   DG A 135     114.160  96.003 -69.010 
ATOM   2784  O6   DG A 135     114.072  95.180 -69.918 
ATOM   2785  N1   DG A 135     113.334  97.136 -69.015 
ATOM   2786  C2   DG A 135     113.338  98.129 -68.056 
ATOM   2787  N2   DG A 135     112.474  99.128 -68.242 
ATOM   2788  N3   DG A 135     114.146  98.119 -66.997 
ATOM   2789  C4   DG A 135     114.953  97.027 -66.977 
ATOM   2790  P    DT A 136     115.782  98.722 -60.722 
ATOM   2791  OP1  DT A 136     116.697  99.619 -59.981 
ATOM   2792  OP2  DT A 136     115.749  97.313 -60.273 
ATOM   2793  O5'  DT A 136     114.300  99.327 -60.702 
ATOM   2794  C5'  DT A 136     113.926 100.290 -61.704 
ATOM   2795  C4'  DT A 136     112.543  99.972 -62.238 
ATOM   2796  O4'  DT A 136     112.581  99.043 -63.358 
ATOM   2797  C3'  DT A 136     111.583  99.315 -61.247 
ATOM   2798  O3'  DT A 136     110.271  99.814 -61.477 
ATOM   2799  C2'  DT A 136     111.608  97.830 -61.609 
ATOM   2800  C1'  DT A 136     111.628  98.018 -63.123 
ATOM   2801  N1   DT A 136     112.058  96.804 -63.872 
ATOM   2802  C2   DT A 136     111.467  96.581 -65.092 
ATOM   2803  O2   DT A 136     110.627  97.323 -65.568 
ATOM   2804  N3   DT A 136     111.891  95.446 -65.757 
ATOM   2805  C4   DT A 136     112.832  94.540 -65.313 
ATOM   2806  O4   DT A 136     113.130  93.559 -65.997 
ATOM   2807  C5   DT A 136     113.395  94.860 -64.022 
ATOM   2808  C7   DT A 136     114.428  93.925 -63.464 
ATOM   2809  C6   DT A 136     113.001  95.957 -63.354 
ATOM   2810  P    DC A 137     109.325 100.118 -60.223 
ATOM   2811  OP1  DC A 137     109.629 101.465 -59.687 
ATOM   2812  OP2  DC A 137     109.409  99.001 -59.256 
ATOM   2813  O5'  DC A 137     107.880 100.126 -60.911 
ATOM   2814  C5'  DC A 137     107.765 100.533 -62.287 
ATOM   2815  C4'  DC A 137     106.837  99.593 -63.030 
ATOM   2816  O4'  DC A 137     107.540  98.444 -63.585 
ATOM   2817  C3'  DC A 137     105.714  98.972 -62.199 
ATOM   2818  O3'  DC A 137     104.548  98.869 -63.006 
ATOM   2819  C2'  DC A 137     106.207  97.560 -61.877 
ATOM   2820  C1'  DC A 137     106.819  97.270 -63.244 
ATOM   2821  N1   DC A 137     107.772  96.126 -63.242 
ATOM   2822  C2   DC A 137     107.825  95.322 -64.378 
ATOM   2823  O2   DC A 137     107.085  95.590 -65.332 
ATOM   2824  N3   DC A 137     108.687  94.274 -64.395 
ATOM   2825  C4   DC A 137     109.471  94.017 -63.341 
ATOM   2826  N4   DC A 137     110.296  92.983 -63.407 
ATOM   2827  C5   DC A 137     109.433  94.831 -62.163 
ATOM   2828  C6   DC A 137     108.564  95.874 -62.165 
ATOM   2829  P    DA A 138     103.121  99.182 -62.351 
ATOM   2830  OP1  DA A 138     102.876 100.642 -62.368 
ATOM   2831  OP2  DA A 138     103.027  98.523 -61.029 
ATOM   2832  O5'  DA A 138     102.134  98.459 -63.382 
ATOM   2833  C5'  DA A 138     102.522  98.356 -64.765 
ATOM   2834  C4'  DA A 138     102.218  96.965 -65.287 
ATOM   2835  O4'  DA A 138     103.317  96.035 -65.064 
ATOM   2836  C3'  DA A 138     101.012  96.268 -64.658 
ATOM   2837  O3'  DA A 138     100.344  95.511 -65.660 
ATOM   2838  C2'  DA A 138     101.612  95.300 -63.638 
ATOM   2839  C1'  DA A 138     102.788  94.846 -64.498 
ATOM   2840  N9   DA A 138     103.873  94.181 -63.724 
ATOM   2841  C8   DA A 138     104.297  94.449 -62.454 
ATOM   2842  N7   DA A 138     105.270  93.690 -62.053 
ATOM   2843  C5   DA A 138     105.510  92.856 -63.136 
ATOM   2844  C6   DA A 138     106.431  91.816 -63.345 
ATOM   2845  N6   DA A 138     107.324  91.422 -62.426 
ATOM   2846  N1   DA A 138     106.401  91.192 -64.538 
ATOM   2847  C2   DA A 138     105.512  91.588 -65.447 
ATOM   2848  N3   DA A 138     104.609  92.539 -65.367 
ATOM   2849  C4   DA A 138     104.660  93.148 -64.164 
ATOM   2850  P    DC A 139      98.743  95.475 -65.667 
ATOM   2851  OP1  DC A 139      98.222  96.669 -66.370 
ATOM   2852  OP2  DC A 139      98.247  95.265 -64.289 
ATOM   2853  O5'  DC A 139      98.460  94.167 -66.544 
ATOM   2854  C5'  DC A 139      99.406  93.793 -67.563 
ATOM   2855  C4'  DC A 139      99.654  92.298 -67.517 
ATOM   2856  O4'  DC A 139     100.727  91.942 -66.600 
ATOM   2857  C3'  DC A 139      98.475  91.443 -67.054 
ATOM   2858  O3'  DC A 139      98.467  90.229 -67.796 
ATOM   2859  C2'  DC A 139      98.783  91.117 -65.593 
ATOM   2860  C1'  DC A 139     100.278  90.877 -65.777 
ATOM   2861  N1   DC A 139     101.052  90.916 -64.506 
ATOM   2862  C2   DC A 139     102.146  90.063 -64.384 
ATOM   2863  O2   DC A 139     102.427  89.315 -65.328 
ATOM   2864  N3   DC A 139     102.865  90.083 -63.232 
ATOM   2865  C4   DC A 139     102.528  90.908 -62.233 
ATOM   2866  N4   DC A 139     103.260  90.891 -61.129 
ATOM   2867  C5   DC A 139     101.406  91.793 -62.337 
ATOM   2868  C6   DC A 139     100.700  91.758 -63.496 
ATOM   2869  P    DC A 140      97.066  89.620 -68.274 
ATOM   2870  OP1  DC A 140      96.648  90.270 -69.535 
ATOM   2871  OP2  DC A 140      96.095  89.678 -67.160 
ATOM   2872  O5'  DC A 140      97.466  88.096 -68.559 
ATOM   2873  C5'  DC A 140      98.808  87.794 -68.985 
ATOM   2874  C4'  DC A 140      99.326  86.580 -68.241 
ATOM   2875  O4'  DC A 140      99.965  86.932 -66.980 
ATOM   2876  C3'  DC A 140      98.275  85.543 -67.845 
ATOM   2877  O3'  DC A 140      98.840  84.244 -67.970 
ATOM   2878  C2'  DC A 140      98.002  85.814 -66.365 
ATOM   2879  C1'  DC A 140      99.450  86.083 -65.965 
ATOM   2880  N1   DC A 140      99.591  86.786 -64.659 
ATOM   2881  C2   DC A 140     100.687  86.463 -63.863 
ATOM   2882  O2   DC A 140     101.491  85.617 -64.270 
ATOM   2883  N3   DC A 140     100.833  87.092 -62.668 
ATOM   2884  C4   DC A 140      99.939  88.004 -62.264 
ATOM   2885  N4   DC A 140     100.125  88.590 -61.091 
ATOM   2886  C5   DC A 140      98.804  88.350 -63.068 
ATOM   2887  C6   DC A 140      98.676  87.710 -64.258 
ATOM   2888  P    DC A 141      97.934  83.057 -68.549 
ATOM   2889  OP1  DC A 141      97.956  83.093 -70.029 
ATOM   2890  OP2  DC A 141      96.597  83.100 -67.918 
ATOM   2891  O5'  DC A 141      98.732  81.770 -68.030 
ATOM   2892  C5'  DC A 141     100.159  81.856 -67.858 
ATOM   2893  C4'  DC A 141     100.564  81.200 -66.553 
ATOM   2894  O4'  DC A 141     100.522  82.125 -65.429 
ATOM   2895  C3'  DC A 141      99.692  80.029 -66.099 
ATOM   2896  O3'  DC A 141     100.520  79.048 -65.487 
ATOM   2897  C2'  DC A 141      98.773  80.622 -65.031 
ATOM   2898  C1'  DC A 141      99.824  81.502 -64.362 
ATOM   2899  N1   DC A 141      99.250  82.571 -63.499 
ATOM   2900  C2   DC A 141      99.951  82.925 -62.349 
ATOM   2901  O2   DC A 141     101.011  82.343 -62.095 
ATOM   2902  N3   DC A 141      99.443  83.897 -61.549 
ATOM   2903  C4   DC A 141      98.290  84.504 -61.859 
ATOM   2904  N4   DC A 141      97.837  85.446 -61.046 
ATOM   2905  C5   DC A 141      97.553  84.155 -63.037 
ATOM   2906  C6   DC A 141      98.076  83.181 -63.824 
ATOM   2907  P    DC A 142     100.219  77.499 -65.758 
ATOM   2908  OP1  DC A 142     100.852  77.086 -67.030 
ATOM   2909  OP2  DC A 142      98.765  77.250 -65.644 
ATOM   2910  O5'  DC A 142     100.980  76.810 -64.531 
ATOM   2911  C5'  DC A 142     102.148  77.451 -63.984 
ATOM   2912  C4'  DC A 142     102.097  77.418 -62.469 
ATOM   2913  O4'  DC A 142     101.390  78.562 -61.911 
ATOM   2914  C3'  DC A 142     101.388  76.211 -61.854 
ATOM   2915  O3'  DC A 142     102.071  75.831 -60.666 
ATOM   2916  C2'  DC A 142     100.002  76.730 -61.473 
ATOM   2917  C1'  DC A 142     100.460  78.089 -60.950 
ATOM   2918  N1   DC A 142      99.362  79.089 -60.838 
ATOM   2919  C2   DC A 142      99.422  80.004 -59.791 
ATOM   2920  O2   DC A 142     100.376  79.950 -59.005 
ATOM   2921  N3   DC A 142      98.430  80.924 -59.670 
ATOM   2922  C4   DC A 142      97.414  80.950 -60.543 
ATOM   2923  N4   DC A 142      96.471  81.866 -60.382 
ATOM   2924  C5   DC A 142      97.333  80.016 -61.626 
ATOM   2925  C6   DC A 142      98.333  79.105 -61.729 
ATOM   2926  P    DA A 143     102.250  74.275 -60.338 
ATOM   2927  OP1  DA A 143     103.431  73.748 -61.059 
ATOM   2928  OP2  DA A 143     100.973  73.567 -60.579 
ATOM   2929  O5'  DA A 143     102.553  74.316 -58.768 
ATOM   2930  C5'  DA A 143     103.217  75.468 -58.214 
ATOM   2931  C4'  DA A 143     102.543  75.884 -56.921 
ATOM   2932  O4'  DA A 143     101.441  76.809 -57.142 
ATOM   2933  C3'  DA A 143     101.917  74.753 -56.105 
ATOM   2934  O3'  DA A 143     102.102  75.027 -54.721 
ATOM   2935  C2'  DA A 143     100.423  74.830 -56.419 
ATOM   2936  C1'  DA A 143     100.318  76.351 -56.405 
ATOM   2937  N9   DA A 143      99.088  76.873 -57.065 
ATOM   2938  C8   DA A 143      98.427  76.369 -58.148 
ATOM   2939  N7   DA A 143      97.379  77.051 -58.488 
ATOM   2940  C5   DA A 143      97.338  78.085 -57.564 
ATOM   2941  C6   DA A 143      96.455  79.162 -57.384 
ATOM   2942  N6   DA A 143      95.390  79.385 -58.168 
ATOM   2943  N1   DA A 143      96.705  80.006 -56.365 
ATOM   2944  C2   DA A 143      97.765  79.781 -55.589 
ATOM   2945  N3   DA A 143      98.654  78.814 -55.660 
ATOM   2946  C4   DA A 143      98.381  77.984 -56.687 
ATOM   2947  P    DG A 144     102.455  73.820 -53.731 
ATOM   2948  OP1  DG A 144     103.912  73.560 -53.766 
ATOM   2949  OP2  DG A 144     101.582  72.663 -54.029 
ATOM   2950  O5'  DG A 144     102.054  74.446 -52.315 
ATOM   2951  C5'  DG A 144     102.161  75.869 -52.124 
ATOM   2952  C4'  DG A 144     100.935  76.388 -51.400 
ATOM   2953  O4'  DG A 144      99.857  76.742 -52.314 
ATOM   2954  C3'  DG A 144     100.282  75.417 -50.417 
ATOM   2955  O3'  DG A 144      99.805  76.149 -49.294 
ATOM   2956  C2'  DG A 144      99.079  74.852 -51.174 
ATOM   2957  C1'  DG A 144      98.655  76.160 -51.834 
ATOM   2958  N9   DG A 144      97.736  75.976 -52.992 
ATOM   2959  C8   DG A 144      97.700  74.961 -53.924 
ATOM   2960  N7   DG A 144      96.758  75.096 -54.824 
ATOM   2961  C5   DG A 144      96.123  76.284 -54.464 
ATOM   2962  C6   DG A 144      95.024  76.951 -55.065 
ATOM   2963  O6   DG A 144      94.375  76.627 -56.055 
ATOM   2964  N1   DG A 144      94.702  78.128 -54.375 
ATOM   2965  C2   DG A 144      95.356  78.599 -53.253 
ATOM   2966  N2   DG A 144      94.894  79.744 -52.743 
ATOM   2967  N3   DG A 144      96.386  77.972 -52.691 
ATOM   2968  C4   DG A 144      96.712  76.828 -53.347 
ATOM   2969  P    DA A 145      99.958  75.514 -47.833 
ATOM   2970  OP1  DA A 145     101.314  75.797 -47.309 
ATOM   2971  OP2  DA A 145      99.560  74.090 -47.866 
ATOM   2972  O5'  DA A 145      98.876  76.355 -47.007 
ATOM   2973  C5'  DA A 145      98.586  77.706 -47.412 
ATOM   2974  C4'  DA A 145      97.090  77.945 -47.385 
ATOM   2975  O4'  DA A 145      96.447  77.590 -48.643 
ATOM   2976  C3'  DA A 145      96.308  77.155 -46.336 
ATOM   2977  O3'  DA A 145      95.260  77.972 -45.829 
ATOM   2978  C2'  DA A 145      95.686  75.993 -47.110 
ATOM   2979  C1'  DA A 145      95.309  76.792 -48.355 
ATOM   2980  N9   DA A 145      95.025  75.945 -49.546 
ATOM   2981  C8   DA A 145      95.609  74.764 -49.907 
ATOM   2982  N7   DA A 145      95.140  74.263 -51.008 
ATOM   2983  C5   DA A 145      94.175  75.177 -51.408 
ATOM   2984  C6   DA A 145      93.310  75.218 -52.514 
ATOM   2985  N6   DA A 145      93.279  74.272 -53.465 
ATOM   2986  N1   DA A 145      92.476  76.269 -52.608 
ATOM   2987  C2   DA A 145      92.512  77.205 -51.662 
ATOM   2988  N3   DA A 145      93.271  77.274 -50.590 
ATOM   2989  C4   DA A 145      94.097  76.210 -50.520 
ATOM   2990  P    DG A 146      94.918  77.915 -44.266 
ATOM   2991  OP1  DG A 146      95.833  78.812 -43.525 
ATOM   2992  OP2  DG A 146      94.885  76.506 -43.817 
ATOM   2993  O5'  DG A 146      93.436  78.520 -44.246 
ATOM   2994  C5'  DG A 146      93.062  79.483 -45.248 
ATOM   2995  C4'  DG A 146      91.678  79.165 -45.782 
ATOM   2996  O4'  DG A 146      91.717  78.236 -46.902 
ATOM   2997  C3'  DG A 146      90.718  78.508 -44.791 
ATOM   2998  O3'  DG A 146      89.406  79.007 -45.021 
ATOM   2999  C2'  DG A 146      90.744  77.023 -45.153 
ATOM   3000  C1'  DG A 146      90.763  77.211 -46.667 
ATOM   3001  N9   DG A 146      91.193  75.997 -47.416 
ATOM   3002  C8   DG A 146      92.117  75.038 -47.062 
ATOM   3003  N7   DG A 146      92.266  74.087 -47.953 
ATOM   3004  C5   DG A 146      91.378  74.441 -48.967 
ATOM   3005  C6   DG A 146      91.091  73.796 -50.199 
ATOM   3006  O6   DG A 146      91.571  72.761 -50.654 
ATOM   3007  N1   DG A 146      90.122  74.496 -50.931 
ATOM   3008  C2   DG A 146      89.511  75.667 -50.526 
ATOM   3009  N2   DG A 146      88.613  76.180 -51.370 
ATOM   3010  N3   DG A 146      89.781  76.272 -49.372 
ATOM   3011  C4   DG A 146      90.718  75.605 -48.650 
ATOM   3012  P    DA A 147      88.460  79.311 -43.767 
ATOM   3013  OP1  DA A 147      88.764  80.658 -43.231 
ATOM   3014  OP2  DA A 147      88.544  78.194 -42.800 
ATOM   3015  O5'  DA A 147      87.016  79.319 -44.455 
ATOM   3016  C5'  DA A 147      86.900  79.726 -45.831 
ATOM   3017  C4'  DA A 147      85.973  78.786 -46.574 
ATOM   3018  O4'  DA A 147      86.676  77.637 -47.129 
ATOM   3019  C3'  DA A 147      84.850  78.165 -45.743 
ATOM   3020  O3'  DA A 147      83.683  78.062 -46.550 
ATOM   3021  C2'  DA A 147      85.342  76.753 -45.421 
ATOM   3022  C1'  DA A 147      85.954  76.463 -46.787 
ATOM   3023  N9   DA A 147      86.908  75.319 -46.786 
ATOM   3024  C8   DA A 147      87.766  74.931 -45.796 
ATOM   3025  N7   DA A 147      88.473  73.885 -46.095 
ATOM   3026  C5   DA A 147      88.054  73.554 -47.377 
ATOM   3027  C6   DA A 147      88.430  72.528 -48.259 
ATOM   3028  N6   DA A 147      89.356  71.603 -47.969 
ATOM   3029  N1   DA A 147      87.815  72.486 -49.456 
ATOM   3030  C2   DA A 147      86.896  73.408 -49.740 
ATOM   3031  N3   DA A 147      86.466  74.406 -49.000 
ATOM   3032  C4   DA A 147      87.096  74.426 -47.807 
ATOM   3033  P    DG A 148      82.256  78.375 -45.894 
ATOM   3034  OP1  DG A 148      82.011  79.835 -45.912 
ATOM   3035  OP2  DG A 148      82.163  77.716 -44.573 
ATOM   3036  O5'  DG A 148      81.269  77.652 -46.926 
ATOM   3037  C5'  DG A 148      81.658  77.549 -48.309 
ATOM   3038  C4'  DG A 148      81.353  76.158 -48.831 
ATOM   3039  O4'  DG A 148      82.452  75.228 -48.608 
ATOM   3040  C3'  DG A 148      80.147  75.461 -48.202 
ATOM   3041  O3'  DG A 148      79.479  74.704 -49.204 
ATOM   3042  C2'  DG A 148      80.748  74.493 -47.182 
ATOM   3043  C1'  DG A 148      81.924  74.039 -48.041 
ATOM   3044  N9   DG A 148      83.008  73.374 -47.268 
ATOM   3045  C8   DG A 148      83.450  73.630 -45.987 
ATOM   3046  N7   DG A 148      84.433  72.856 -45.596 
ATOM   3047  C5   DG A 148      84.659  72.028 -46.694 
ATOM   3048  C6   DG A 148      85.602  70.983 -46.871 
ATOM   3049  O6   DG A 148      86.446  70.566 -46.083 
ATOM   3050  N1   DG A 148      85.489  70.400 -48.141 
ATOM   3051  C2   DG A 148      84.583  70.778 -49.113 
ATOM   3052  N2   DG A 148      84.635  70.097 -50.260 
ATOM   3053  N3   DG A 148      83.699  71.760 -48.946 
ATOM   3054  C4   DG A 148      83.795  72.334 -47.719 
ATOM   3055  P    DA A 149      77.878  74.668 -49.211 
ATOM   3056  OP1  DA A 149      77.358  75.862 -49.914 
ATOM   3057  OP2  DA A 149      77.382  74.458 -47.833 
ATOM   3058  O5'  DA A 149      77.596  73.360 -50.088 
ATOM   3059  C5'  DA A 149      78.542  72.986 -51.107 
ATOM   3060  C4'  DA A 149      78.789  71.491 -51.061 
ATOM   3061  O4'  DA A 149      79.863  71.135 -50.144 
ATOM   3062  C3'  DA A 149      77.610  70.636 -50.598 
ATOM   3063  O3'  DA A 149      77.603  69.422 -51.340 
ATOM   3064  C2'  DA A 149      77.918  70.310 -49.137 
ATOM   3065  C1'  DA A 149      79.413  70.070 -49.321 
ATOM   3066  N9   DA A 149      80.188  70.109 -48.049 
ATOM   3067  C8   DA A 149      79.971  70.887 -46.948 
ATOM   3068  N7   DA A 149      80.823  70.690 -45.990 
ATOM   3069  C5   DA A 149      81.668  69.709 -46.491 
ATOM   3070  C6   DA A 149      82.791  69.060 -45.951 
ATOM   3071  N6   DA A 149      83.276  69.315 -44.728 
ATOM   3072  N1   DA A 149      83.398  68.134 -46.717 
ATOM   3073  C2   DA A 149      82.911  67.885 -47.931 
ATOM   3074  N3   DA A 149      81.877  68.424 -48.539 
ATOM   3075  C4   DA A 149      81.286  69.347 -47.751 
ATOM   3076  P    DG A 150      76.202  68.813 -51.818 
ATOM   3077  OP1  DG A 150      75.783  69.463 -53.079 
ATOM   3078  OP2  DG A 150      75.230  68.871 -50.704 
ATOM   3079  O5'  DG A 150      76.601  67.289 -52.103 
ATOM   3080  C5'  DG A 150      77.943  66.987 -52.529 
ATOM   3081  C4'  DG A 150      78.462  65.773 -51.785 
ATOM   3082  O4'  DG A 150      79.100  66.125 -50.524 
ATOM   3083  C3'  DG A 150      77.411  64.736 -51.389 
ATOM   3084  O3'  DG A 150      77.975  63.437 -51.514 
ATOM   3085  C2'  DG A 150      77.138  65.007 -49.909 
ATOM   3086  C1'  DG A 150      78.586  65.276 -49.509 
ATOM   3087  N9   DG A 150      78.726  65.979 -48.203 
ATOM   3088  C8   DG A 150      77.910  66.933 -47.635 
ATOM   3089  N7   DG A 150      78.318  67.354 -46.463 
ATOM   3090  C5   DG A 150      79.486  66.627 -46.238 
ATOM   3091  C6   DG A 150      80.377  66.648 -45.133 
ATOM   3092  O6   DG A 150      80.317  67.324 -44.109 
ATOM   3093  N1   DG A 150      81.437  65.750 -45.314 
ATOM   3094  C2   DG A 150      81.614  64.939 -46.417 
ATOM   3095  N2   DG A 150      82.692  64.151 -46.399 
ATOM   3096  N3   DG A 150      80.778  64.919 -47.453 
ATOM   3097  C4   DG A 150      79.743  65.785 -47.294 
ATOM   3098  P    DT A 151      77.070  62.250 -52.093 
ATOM   3099  OP1  DT A 151      77.091  62.286 -53.573 
ATOM   3100  OP2  DT A 151      75.733  62.293 -51.462 
ATOM   3101  O5'  DT A 151      77.868  60.963 -51.574 
ATOM   3102  C5'  DT A 151      79.295  61.049 -51.402 
ATOM   3103  C4'  DT A 151      79.699  60.393 -50.097 
ATOM   3104  O4'  DT A 151      79.657  61.318 -48.973 
ATOM   3105  C3'  DT A 151      78.827  59.222 -49.643 
ATOM   3106  O3'  DT A 151      79.656  58.241 -49.031 
ATOM   3107  C2'  DT A 151      77.909  59.815 -48.575 
ATOM   3108  C1'  DT A 151      78.960  60.695 -47.906 
ATOM   3109  N1   DT A 151      78.385  61.764 -47.043 
ATOM   3110  C2   DT A 151      79.089  62.102 -45.912 
ATOM   3111  O2   DT A 151      80.140  61.569 -45.602 
ATOM   3112  N3   DT A 151      78.525  63.096 -45.136 
ATOM   3113  C4   DT A 151      77.345  63.764 -45.393 
ATOM   3114  O4   DT A 151      76.940  64.637 -44.623 
ATOM   3115  C5   DT A 151      76.678  63.340 -46.601 
ATOM   3116  C7   DT A 151      75.386  64.016 -46.954 
ATOM   3117  C6   DT A 151      77.203  62.376 -47.374 
ATOM   3118  P    DT A 152      79.355  56.692 -49.302 
ATOM   3119  OP1  DT A 152      79.987  56.279 -50.574 
ATOM   3120  OP2  DT A 152      77.901  56.443 -49.188 
ATOM   3121  O5'  DT A 152      80.115  56.003 -48.074 
ATOM   3122  C5'  DT A 152      81.283  56.644 -47.528 
ATOM   3123  C4'  DT A 152      81.232  56.611 -46.013 
ATOM   3124  O4'  DT A 152      80.526  57.755 -45.455 
ATOM   3125  C3'  DT A 152      80.523  55.404 -45.398 
ATOM   3126  O3'  DT A 152      81.207  55.024 -44.210 
ATOM   3127  C2'  DT A 152      79.137  55.923 -45.016 
ATOM   3128  C1'  DT A 152      79.595  57.282 -44.494 
ATOM   3129  N1   DT A 152      78.497  58.282 -44.382 
ATOM   3130  C2   DT A 152      78.572  59.178 -43.343 
ATOM   3131  O2   DT A 152      79.482  59.181 -42.533 
ATOM   3132  N3   DT A 152      77.535  60.090 -43.271 
ATOM   3133  C4   DT A 152      76.459  60.175 -44.131 
ATOM   3134  O4   DT A 152      75.592  61.036 -43.964 
ATOM   3135  C5   DT A 152      76.470  59.193 -45.188 
ATOM   3136  C7   DT A 152      75.333  59.217 -46.168 
ATOM   3137  C6   DT A 152      77.463  58.295 -45.282 
ATOM   3138  P    DC A 153      81.385  53.468 -43.882 
ATOM   3139  OP1  DC A 153      82.566  52.941 -44.603 
ATOM   3140  OP2  DC A 153      80.109  52.760 -44.123 
ATOM   3141  O5'  DC A 153      81.688  53.509 -42.312 
ATOM   3142  C5'  DC A 153      82.352  54.661 -41.758 
ATOM   3143  C4'  DC A 153      81.679  55.077 -40.465 
ATOM   3144  O4'  DC A 153      80.577  56.002 -40.686 
ATOM   3145  C3'  DC A 153      81.052  53.946 -39.649 
ATOM   3146  O3'  DC A 153      81.238  54.220 -38.265 
ATOM   3147  C2'  DC A 153      79.558  54.023 -39.963 
ATOM   3148  C1'  DC A 153      79.453  55.544 -39.949 
ATOM   3149  N1   DC A 153      78.223  56.066 -40.609 
ATOM   3150  C2   DC A 153      77.641  57.215 -40.081 
ATOM   3151  O2   DC A 153      78.164  57.750 -39.096 
ATOM   3152  N3   DC A 153      76.519  57.707 -40.667 
ATOM   3153  C4   DC A 153      75.984  57.097 -41.732 
ATOM   3154  N4   DC A 153      74.889  57.615 -42.269 
ATOM   3155  C5   DC A 153      76.567  55.913 -42.291 
ATOM   3156  C6   DC A 153      77.687  55.438 -41.690 
ATOM   3157  P    DC A 154      81.590  53.013 -37.275 
ATOM   3158  OP1  DC A 154      83.047  52.753 -37.310 
ATOM   3159  OP2  DC A 154      80.717  51.856 -37.573 
ATOM   3160  O5'  DC A 154      81.189  53.639 -35.859 
ATOM   3161  C5'  DC A 154      81.296  55.062 -35.668 
ATOM   3162  C4'  DC A 154      80.070  55.581 -34.944 
ATOM   3163  O4'  DC A 154      78.992  55.935 -35.858 
ATOM   3164  C3'  DC A 154      79.417  54.610 -33.961 
ATOM   3165  O3'  DC A 154      78.941  55.342 -32.838 
ATOM   3166  C2'  DC A 154      78.215  54.045 -34.718 
ATOM   3167  C1'  DC A 154      77.790  55.353 -35.378 
ATOM   3168  N1   DC A 154      76.871  55.169 -36.536 
ATOM   3169  C2   DC A 154      75.890  56.134 -36.746 
ATOM   3170  O2   DC A 154      75.823  57.095 -35.970 
ATOM   3171  N3   DC A 154      75.042  55.984 -37.795 
ATOM   3172  C4   DC A 154      75.147  54.929 -38.613 
ATOM   3173  N4   DC A 154      74.297  54.827 -39.622 
ATOM   3174  C5   DC A 154      76.149  53.924 -38.414 
ATOM   3175  C6   DC A 154      76.987  54.092 -37.359 
ATOM   3176  P    DA A 155      79.094  54.707 -31.377 
ATOM   3177  OP1  DA A 155      80.450  54.990 -30.853 
ATOM   3178  OP2  DA A 155      78.695  53.283 -31.410 
ATOM   3179  O5'  DA A 155      78.012  55.548 -30.551 
ATOM   3180  C5'  DA A 155      77.721  56.899 -30.956 
ATOM   3181  C4'  DA A 155      76.225  57.138 -30.929 
ATOM   3182  O4'  DA A 155      75.583  56.783 -32.187 
ATOM   3183  C3'  DA A 155      75.444  56.348 -29.880 
ATOM   3184  O3'  DA A 155      74.395  57.165 -29.373 
ATOM   3185  C2'  DA A 155      74.822  55.186 -30.654 
ATOM   3186  C1'  DA A 155      74.445  55.985 -31.899 
ATOM   3187  N9   DA A 155      74.160  55.138 -33.090 
ATOM   3188  C8   DA A 155      74.744  53.957 -33.451 
ATOM   3189  N7   DA A 155      74.275  53.456 -34.552 
ATOM   3190  C5   DA A 155      73.311  54.370 -34.952 
ATOM   3191  C6   DA A 155      72.446  54.411 -36.058 
ATOM   3192  N6   DA A 155      72.414  53.465 -37.009 
ATOM   3193  N1   DA A 155      71.611  55.462 -36.152 
ATOM   3194  C2   DA A 155      71.647  56.398 -35.206 
ATOM   3195  N3   DA A 155      72.407  56.467 -34.134 
ATOM   3196  C4   DA A 155      73.232  55.403 -34.064 
ATOM   3197  P    DA A 156      74.053  57.108 -27.810 
ATOM   3198  OP1  DA A 156      74.968  58.005 -27.069 
ATOM   3199  OP2  DA A 156      74.020  55.699 -27.361 
ATOM   3200  O5'  DA A 156      72.571  57.713 -27.790 
ATOM   3201  C5'  DA A 156      72.197  58.676 -28.792 
ATOM   3202  C4'  DA A 156      70.814  58.358 -29.326 
ATOM   3203  O4'  DA A 156      70.852  57.429 -30.446 
ATOM   3204  C3'  DA A 156      69.854  57.701 -28.335 
ATOM   3205  O3'  DA A 156      68.541  58.200 -28.565 
ATOM   3206  C2'  DA A 156      69.879  56.216 -28.697 
ATOM   3207  C1'  DA A 156      69.898  56.404 -30.211 
ATOM   3208  N9   DA A 156      70.329  55.190 -30.960 
ATOM   3209  C8   DA A 156      71.247  54.249 -30.594 
ATOM   3210  N7   DA A 156      71.404  53.302 -31.465 
ATOM   3211  C5   DA A 156      70.526  53.638 -32.486 
ATOM   3212  C6   DA A 156      70.218  53.025 -33.712 
ATOM   3213  N6   DA A 156      70.792  51.890 -34.136 
ATOM   3214  N1   DA A 156      69.297  53.623 -34.490 
ATOM   3215  C2   DA A 156      68.731  54.752 -34.063 
ATOM   3216  N3   DA A 156      68.936  55.412 -32.945 
ATOM   3217  C4   DA A 156      69.862  54.793 -32.185 
ATOM   3218  P    DC A 157      67.596  58.504 -27.311 
ATOM   3219  OP1  DC A 157      67.900  59.851 -26.775 
ATOM   3220  OP2  DC A 157      67.680  57.387 -26.344 
ATOM   3221  O5'  DC A 157      66.151  58.512 -27.998 
ATOM   3222  C5'  DC A 157      66.036  58.919 -29.375 
ATOM   3223  C4'  DC A 157      65.108  57.979 -30.118 
ATOM   3224  O4'  DC A 157      65.811  56.830 -30.673 
ATOM   3225  C3'  DC A 157      63.985  57.358 -29.287 
ATOM   3226  O3'  DC A 157      62.819  57.255 -30.094 
ATOM   3227  C2'  DC A 157      64.477  55.946 -28.965 
ATOM   3228  C1'  DC A 157      65.090  55.656 -30.331 
ATOM   3229  N1   DC A 157      66.043  54.512 -30.330 
ATOM   3230  C2   DC A 157      66.096  53.708 -31.466 
ATOM   3231  O2   DC A 157      65.356  53.976 -32.420 
ATOM   3232  N3   DC A 157      66.958  52.660 -31.483 
ATOM   3233  C4   DC A 157      67.742  52.403 -30.429 
ATOM   3234  N4   DC A 157      68.567  51.369 -30.495 
ATOM   3235  C5   DC A 157      67.703  53.217 -29.251 
ATOM   3236  C6   DC A 157      66.835  54.260 -29.253 
ATOM   3237  P    DA A 158      61.392  57.568 -29.438 
ATOM   3238  OP1  DA A 158      61.147  59.028 -29.456 
ATOM   3239  OP2  DA A 158      61.298  56.909 -28.117 
ATOM   3240  O5'  DA A 158      60.405  56.845 -30.470 
ATOM   3241  C5'  DA A 158      60.793  56.742 -31.853 
ATOM   3242  C4'  DA A 158      60.489  55.351 -32.375 
ATOM   3243  O4'  DA A 158      61.588  54.421 -32.152 
ATOM   3244  C3'  DA A 158      59.283  54.654 -31.746 
ATOM   3245  O3'  DA A 158      58.614  53.897 -32.748 
ATOM   3246  C2'  DA A 158      59.883  53.686 -30.726 
ATOM   3247  C1'  DA A 158      61.059  53.232 -31.585 
ATOM   3248  N9   DA A 158      62.144  52.567 -30.811 
ATOM   3249  C8   DA A 158      62.568  52.835 -29.542 
ATOM   3250  N7   DA A 158      63.541  52.076 -29.141 
ATOM   3251  C5   DA A 158      63.781  51.242 -30.224 
ATOM   3252  C6   DA A 158      64.702  50.202 -30.433 
ATOM   3253  N6   DA A 158      65.595  49.808 -29.514 
ATOM   3254  N1   DA A 158      64.671  49.578 -31.625 
ATOM   3255  C2   DA A 158      63.783  49.974 -32.535 
ATOM   3256  N3   DA A 158      62.880  50.925 -32.454 
ATOM   3257  C4   DA A 158      62.930  51.534 -31.251 
ATOM   3258  P    DC A 159      57.014  53.861 -32.755 
ATOM   3259  OP1  DC A 159      56.493  55.055 -33.458 
ATOM   3260  OP2  DC A 159      56.518  53.651 -31.376 
ATOM   3261  O5'  DC A 159      56.731  52.553 -33.632 
ATOM   3262  C5'  DC A 159      57.677  52.179 -34.651 
ATOM   3263  C4'  DC A 159      57.925  50.684 -34.605 
ATOM   3264  O4'  DC A 159      58.998  50.328 -33.688 
ATOM   3265  C3'  DC A 159      56.745  49.829 -34.142 
ATOM   3266  O3'  DC A 159      56.738  48.615 -34.884 
ATOM   3267  C2'  DC A 159      57.054  49.503 -32.681 
ATOM   3268  C1'  DC A 159      58.549  49.263 -32.865 
ATOM   3269  N1   DC A 159      59.323  49.302 -31.593 
ATOM   3270  C2   DC A 159      60.417  48.449 -31.472 
ATOM   3271  O2   DC A 159      60.698  47.701 -32.416 
ATOM   3272  N3   DC A 159      61.136  48.469 -30.320 
ATOM   3273  C4   DC A 159      60.799  49.294 -29.321 
ATOM   3274  N4   DC A 159      61.531  49.277 -28.217 
ATOM   3275  C5   DC A 159      59.677  50.179 -29.425 
ATOM   3276  C6   DC A 159      58.971  50.144 -30.584 
ATOM   3277  P    DA A 160      55.337  48.006 -35.362 
ATOM   3278  OP1  DA A 160      54.918  48.656 -36.623 
ATOM   3279  OP2  DA A 160      54.366  48.064 -34.248 
ATOM   3280  O5'  DA A 160      55.737  46.482 -35.647 
ATOM   3281  C5'  DA A 160      57.079  46.180 -36.073 
ATOM   3282  C4'  DA A 160      57.597  44.966 -35.329 
ATOM   3283  O4'  DA A 160      58.236  45.318 -34.068 
ATOM   3284  C3'  DA A 160      56.546  43.929 -34.933 
ATOM   3285  O3'  DA A 160      57.111  42.630 -35.058 
ATOM   3286  C2'  DA A 160      56.273  44.200 -33.453 
ATOM   3287  C1'  DA A 160      57.721  44.469 -33.053 
ATOM   3288  N9   DA A 160      57.861  45.172 -31.747 
ATOM   3289  C8   DA A 160      57.042  46.116 -31.200 
ATOM   3290  N7   DA A 160      57.433  46.542 -30.039 
ATOM   3291  C5   DA A 160      58.598  45.828 -29.796 
ATOM   3292  C6   DA A 160      59.500  45.824 -28.720 
ATOM   3293  N6   DA A 160      59.361  46.597 -27.634 
ATOM   3294  N1   DA A 160      60.556  44.992 -28.799 
ATOM   3295  C2   DA A 160      60.690  44.225 -29.881 
ATOM   3296  N3   DA A 160      59.917  44.143 -30.941 
ATOM   3297  C4   DA A 160      58.868  44.986 -30.837 
ATOM   3298  P    DC A 161      56.205  41.443 -35.637 
ATOM   3299  OP1  DC A 161      56.227  41.479 -37.117 
ATOM   3300  OP2  DC A 161      54.868  41.486 -35.006 
ATOM   3301  O5'  DC A 161      57.003  40.156 -35.118 
ATOM   3302  C5'  DC A 161      58.430  40.242 -34.946 
ATOM   3303  C4'  DC A 161      58.835  39.586 -33.641 
ATOM   3304  O4'  DC A 161      58.793  40.511 -32.517 
ATOM   3305  C3'  DC A 161      57.963  38.415 -33.187 
ATOM   3306  O3'  DC A 161      58.791  37.434 -32.575 
ATOM   3307  C2'  DC A 161      57.044  39.008 -32.119 
ATOM   3308  C1'  DC A 161      58.095  39.888 -31.450 
ATOM   3309  N1   DC A 161      57.520  40.957 -30.587 
ATOM   3310  C2   DC A 161      58.222  41.311 -29.437 
ATOM   3311  O2   DC A 161      59.282  40.729 -29.182 
ATOM   3312  N3   DC A 161      57.714  42.283 -28.636 
ATOM   3313  C4   DC A 161      56.561  42.890 -28.947 
ATOM   3314  N4   DC A 161      56.107  43.832 -28.134 
ATOM   3315  C5   DC A 161      55.824  42.541 -30.124 
ATOM   3316  C6   DC A 161      56.347  41.567 -30.912 
ATOM   3317  P    DA A 162      58.490  35.885 -32.845 
ATOM   3318  OP1  DA A 162      59.123  35.472 -34.118 
ATOM   3319  OP2  DA A 162      57.036  35.636 -32.732 
ATOM   3320  O5'  DA A 162      59.250  35.196 -31.618 
ATOM   3321  C5'  DA A 162      60.419  35.837 -31.072 
ATOM   3322  C4'  DA A 162      60.368  35.804 -29.557 
ATOM   3323  O4'  DA A 162      59.661  36.948 -28.999 
ATOM   3324  C3'  DA A 162      59.658  34.597 -28.942 
ATOM   3325  O3'  DA A 162      60.342  34.217 -27.754 
ATOM   3326  C2'  DA A 162      58.273  35.116 -28.560 
ATOM   3327  C1'  DA A 162      58.730  36.475 -28.038 
ATOM   3328  N9   DA A 162      57.632  37.475 -27.926 
ATOM   3329  C8   DA A 162      56.538  37.627 -28.728 
ATOM   3330  N7   DA A 162      55.755  38.597 -28.370 
ATOM   3331  C5   DA A 162      56.373  39.128 -27.246 
ATOM   3332  C6   DA A 162      56.036  40.190 -26.392 
ATOM   3333  N6   DA A 162      54.937  40.944 -26.547 
ATOM   3334  N1   DA A 162      56.870  40.452 -25.368 
ATOM   3335  C2   DA A 162      57.960  39.700 -25.220 
ATOM   3336  N3   DA A 162      58.376  38.688 -25.950 
ATOM   3337  C4   DA A 162      57.523  38.447 -26.966 
ATOM   3338  P    DT A 163      60.521  32.661 -27.426 
ATOM   3339  OP1  DT A 163      61.702  32.134 -28.147 
ATOM   3340  OP2  DT A 163      59.244  31.953 -27.667 
ATOM   3341  O5'  DT A 163      60.824  32.702 -25.856 
ATOM   3342  C5'  DT A 163      61.488  33.854 -25.302 
ATOM   3343  C4'  DT A 163      60.814  34.270 -24.009 
ATOM   3344  O4'  DT A 163      59.712  35.195 -24.230 
ATOM   3345  C3'  DT A 163      60.188  33.139 -23.193 
ATOM   3346  O3'  DT A 163      60.373  33.413 -21.809 
ATOM   3347  C2'  DT A 163      58.694  33.216 -23.507 
ATOM   3348  C1'  DT A 163      58.589  34.737 -23.493 
ATOM   3349  N1   DT A 163      57.359  35.259 -24.153 
ATOM   3350  C2   DT A 163      56.796  36.393 -23.620 
ATOM   3351  O2   DT A 163      57.259  36.972 -22.651 
ATOM   3352  N3   DT A 163      55.657  36.847 -24.257 
ATOM   3353  C4   DT A 163      55.051  36.273 -25.356 
ATOM   3354  O4   DT A 163      54.032  36.771 -25.840 
ATOM   3355  C5   DT A 163      55.714  35.087 -25.842 
ATOM   3356  C7   DT A 163      55.119  34.400 -27.036 
ATOM   3357  C6   DT A 163      56.823  34.624 -25.242 
ATOM   3358  P    DT A 164      60.726  32.206 -20.819 
ATOM   3359  OP1  DT A 164      62.182  31.946 -20.854 
ATOM   3360  OP2  DT A 164      59.853  31.049 -21.117 
ATOM   3361  O5'  DT A 164      60.324  32.832 -19.403 
ATOM   3362  C5'  DT A 164      60.432  34.255 -19.212 
ATOM   3363  C4'  DT A 164      59.206  34.774 -18.488 
ATOM   3364  O4'  DT A 164      58.128  35.128 -19.402 
ATOM   3365  C3'  DT A 164      58.552  33.803 -17.505 
ATOM   3366  O3'  DT A 164      58.076  34.535 -16.382 
ATOM   3367  C2'  DT A 164      57.350  33.238 -18.262 
ATOM   3368  C1'  DT A 164      56.926  34.546 -18.922 
ATOM   3369  N1   DT A 164      56.007  34.362 -20.080 
ATOM   3370  C2   DT A 164      55.045  35.323 -20.273 
ATOM   3371  O2   DT A 164      54.922  36.295 -19.548 
ATOM   3372  N3   DT A 164      54.210  35.118 -21.356 
ATOM   3373  C4   DT A 164      54.259  34.058 -22.238 
ATOM   3374  O4   DT A 164      53.458  33.983 -23.172 
ATOM   3375  C5   DT A 164      55.302  33.102 -21.953 
ATOM   3376  C7   DT A 164      55.426  31.916 -22.864 
ATOM   3377  C6   DT A 164      56.127  33.276 -20.906 
ATOM   3378  P    DA A 165      58.229  33.900 -14.921 
ATOM   3379  OP1  DA A 165      59.585  34.183 -14.397 
ATOM   3380  OP2  DA A 165      57.831  32.476 -14.954 
ATOM   3381  O5'  DA A 165      57.147  34.741 -14.095 
ATOM   3382  C5'  DA A 165      56.857  36.092 -14.500 
ATOM   3383  C4'  DA A 165      55.361  36.331 -14.473 
ATOM   3384  O4'  DA A 165      54.718  35.976 -15.731 
ATOM   3385  C3'  DA A 165      54.579  35.541 -13.424 
ATOM   3386  O3'  DA A 165      53.531  36.358 -12.917 
ATOM   3387  C2'  DA A 165      53.957  34.379 -14.198 
ATOM   3388  C1'  DA A 165      53.580  35.178 -15.443 
ATOM   3389  N9   DA A 165      53.296  34.331 -16.634 
ATOM   3390  C8   DA A 165      53.880  33.150 -16.995 
ATOM   3391  N7   DA A 165      53.411  32.649 -18.096 
ATOM   3392  C5   DA A 165      52.446  33.563 -18.496 
ATOM   3393  C6   DA A 165      51.581  33.604 -19.602 
ATOM   3394  N6   DA A 165      51.550  32.658 -20.553 
ATOM   3395  N1   DA A 165      50.747  34.655 -19.696 
ATOM   3396  C2   DA A 165      50.783  35.591 -18.750 
ATOM   3397  N3   DA A 165      51.542  35.660 -17.678 
ATOM   3398  C4   DA A 165      52.368  34.596 -17.607 
ATOM   3399  P    DT A 166      53.188  36.301 -11.354 
ATOM   3400  OP1  DT A 166      54.103  37.198 -10.613 
ATOM   3401  OP2  DT A 166      53.155  34.892 -10.905 
ATOM   3402  O5'  DT A 166      51.707  36.906 -11.334 
ATOM   3403  C5'  DT A 166      51.333  37.869 -12.336 
ATOM   3404  C4'  DT A 166      49.949  37.551 -12.870 
ATOM   3405  O4'  DT A 166      49.987  36.622 -13.990 
ATOM   3406  C3'  DT A 166      48.989  36.894 -11.879 
ATOM   3407  O3'  DT A 166      47.677  37.393 -12.109 
ATOM   3408  C2'  DT A 166      49.015  35.409 -12.241 
ATOM   3409  C1'  DT A 166      49.034  35.597 -13.755 
ATOM   3410  N1   DT A 166      49.464  34.383 -14.504 
ATOM   3411  C2   DT A 166      48.874  34.160 -15.724 
ATOM   3412  O2   DT A 166      48.033  34.902 -16.200 
ATOM   3413  N3   DT A 166      49.297  33.025 -16.389 
ATOM   3414  C4   DT A 166      50.238  32.119 -15.945 
ATOM   3415  O4   DT A 166      50.536  31.138 -16.629 
ATOM   3416  C5   DT A 166      50.801  32.439 -14.653 
ATOM   3417  C7   DT A 166      51.834  31.504 -14.096 
ATOM   3418  C6   DT A 166      50.408  33.536 -13.986 
ATOM   3419  P    DA A 167      46.731  37.697 -10.855 
ATOM   3420  OP1  DA A 167      47.035  39.044 -10.319 
ATOM   3421  OP2  DA A 167      46.815  36.580  -9.888 
ATOM   3422  O5'  DA A 167      45.287  37.705 -11.542 
ATOM   3423  C5'  DA A 167      45.171  38.112 -12.919 
ATOM   3424  C4'  DA A 167      44.244  37.172 -13.662 
ATOM   3425  O4'  DA A 167      44.946  36.023 -14.217 
ATOM   3426  C3'  DA A 167      43.121  36.551 -12.831 
ATOM   3427  O3'  DA A 167      41.954  36.448 -13.638 
ATOM   3428  C2'  DA A 167      43.613  35.139 -12.509 
ATOM   3429  C1'  DA A 167      44.225  34.849 -13.875 
ATOM   3430  N9   DA A 167      45.179  33.705 -13.874 
ATOM   3431  C8   DA A 167      46.037  33.317 -12.884 
ATOM   3432  N7   DA A 167      46.744  32.271 -13.183 
ATOM   3433  C5   DA A 167      46.325  31.940 -14.465 
ATOM   3434  C6   DA A 167      46.701  30.914 -15.347 
ATOM   3435  N6   DA A 167      47.627  29.990 -15.057 
ATOM   3436  N1   DA A 167      46.086  30.872 -16.544 
ATOM   3437  C2   DA A 167      45.167  31.794 -16.828 
ATOM   3438  N3   DA A 167      44.737  32.792 -16.088 
ATOM   3439  C4   DA A 167      45.367  32.812 -14.895 
ATOM   3440  P    DG A 168      40.527  36.761 -12.982 
ATOM   3441  OP1  DG A 168      40.282  38.221 -13.000 
ATOM   3442  OP2  DG A 168      40.434  36.102 -11.661 
ATOM   3443  O5'  DG A 168      39.540  36.038 -14.014 
ATOM   3444  C5'  DG A 168      39.929  35.935 -15.397 
ATOM   3445  C4'  DG A 168      39.624  34.544 -15.919 
ATOM   3446  O4'  DG A 168      40.723  33.614 -15.696 
ATOM   3447  C3'  DG A 168      38.418  33.847 -15.290 
ATOM   3448  O3'  DG A 168      37.750  33.090 -16.292 
ATOM   3449  C2'  DG A 168      39.018  32.879 -14.270 
ATOM   3450  C1'  DG A 168      40.195  32.425 -15.129 
ATOM   3451  N9   DG A 168      41.279  31.760 -14.355 
ATOM   3452  C8   DG A 168      41.721  32.016 -13.075 
ATOM   3453  N7   DG A 168      42.704  31.242 -12.684 
ATOM   3454  C5   DG A 168      42.929  30.414 -13.782 
ATOM   3455  C6   DG A 168      43.873  29.369 -13.959 
ATOM   3456  O6   DG A 168      44.717  28.952 -13.171 
ATOM   3457  N1   DG A 168      43.760  28.786 -15.229 
ATOM   3458  C2   DG A 168      42.854  29.164 -16.200 
ATOM   3459  N2   DG A 168      42.906  28.483 -17.348 
ATOM   3460  N3   DG A 168      41.970  30.146 -16.033 
ATOM   3461  C4   DG A 168      42.066  30.720 -14.807 
ATOM   3462  P    DA A 169      36.149  33.054 -16.299 
ATOM   3463  OP1  DA A 169      35.628  34.248 -17.002 
ATOM   3464  OP2  DA A 169      35.653  32.844 -14.920 
ATOM   3465  O5'  DA A 169      35.867  31.746 -17.176 
ATOM   3466  C5'  DA A 169      36.813  31.372 -18.195 
ATOM   3467  C4'  DA A 169      37.060  29.877 -18.149 
ATOM   3468  O4'  DA A 169      38.134  29.521 -17.232 
ATOM   3469  C3'  DA A 169      35.881  29.022 -17.686 
ATOM   3470  O3'  DA A 169      35.874  27.808 -18.428 
ATOM   3471  C2'  DA A 169      36.189  28.696 -16.225 
ATOM   3472  C1'  DA A 169      37.684  28.456 -16.409 
ATOM   3473  N9   DA A 169      38.459  28.495 -15.137 
ATOM   3474  C8   DA A 169      38.242  29.273 -14.036 
ATOM   3475  N7   DA A 169      39.094  29.076 -13.078 
ATOM   3476  C5   DA A 169      39.939  28.095 -13.579 
ATOM   3477  C6   DA A 169      41.061  27.446 -13.039 
ATOM   3478  N6   DA A 169      41.546  27.701 -11.816 
ATOM   3479  N1   DA A 169      41.669  26.520 -13.805 
ATOM   3480  C2   DA A 169      41.182  26.271 -15.019 
ATOM   3481  N3   DA A 169      40.148  26.810 -15.626 
ATOM   3482  C4   DA A 169      39.557  27.733 -14.839 
ATOM   3483  P    DT A 170      34.473  27.199 -18.906 
ATOM   3484  OP1  DT A 170      34.054  27.849 -20.167 
ATOM   3485  OP2  DT A 170      33.501  27.257 -17.792 
ATOM   3486  O5'  DT A 170      34.872  25.675 -19.191 
ATOM   3487  C5'  DT A 170      36.214  25.373 -19.617 
ATOM   3488  C4'  DT A 170      36.733  24.159 -18.873 
ATOM   3489  O4'  DT A 170      37.371  24.511 -17.612 
ATOM   3490  C3'  DT A 170      35.681  23.122 -18.477 
ATOM   3491  O3'  DT A 170      36.246  21.823 -18.602 
ATOM   3492  C2'  DT A 170      35.409  23.393 -16.997 
ATOM   3493  C1'  DT A 170      36.856  23.662 -16.597 
ATOM   3494  N1   DT A 170      36.997  24.365 -15.291 
ATOM   3495  C2   DT A 170      38.084  24.036 -14.518 
ATOM   3496  O2   DT A 170      38.914  23.211 -14.857 
ATOM   3497  N3   DT A 170      38.180  24.707 -13.314 
ATOM   3498  C4   DT A 170      37.301  25.655 -12.833 
ATOM   3499  O4   DT A 170      37.492  26.189 -11.738 
ATOM   3500  C5   DT A 170      36.192  25.933 -13.715 
ATOM   3501  C7   DT A 170      35.188  26.954 -13.267 
ATOM   3502  C6   DT A 170      36.074  25.295 -14.891 
ATOM   3503  P    DT A 171      35.341  20.636 -19.181 
ATOM   3504  OP1  DT A 171      35.362  20.672 -20.660 
ATOM   3505  OP2  DT A 171      34.004  20.679 -18.550 
ATOM   3506  O5'  DT A 171      36.139  19.349 -18.662 
ATOM   3507  C5'  DT A 171      37.566  19.435 -18.490 
ATOM   3508  C4'  DT A 171      37.970  18.779 -17.185 
ATOM   3509  O4'  DT A 171      37.928  19.704 -16.061 
ATOM   3510  C3'  DT A 171      37.098  17.608 -16.730 
ATOM   3511  O3'  DT A 171      37.927  16.627 -16.119 
ATOM   3512  C2'  DT A 171      36.179  18.201 -15.663 
ATOM   3513  C1'  DT A 171      37.231  19.081 -14.994 
ATOM   3514  N1   DT A 171      36.656  20.150 -14.131 
ATOM   3515  C2   DT A 171      37.359  20.488 -13.000 
ATOM   3516  O2   DT A 171      38.411  19.955 -12.689 
ATOM   3517  N3   DT A 171      36.796  21.483 -12.224 
ATOM   3518  C4   DT A 171      35.616  22.150 -12.480 
ATOM   3519  O4   DT A 171      35.211  23.024 -11.711 
ATOM   3520  C5   DT A 171      34.949  21.727 -13.689 
ATOM   3521  C7   DT A 171      33.656  22.402 -14.042 
ATOM   3522  C6   DT A 171      35.474  20.762 -14.462 
ATOM   3523  P    DA A 172      37.626  15.078 -16.389 
ATOM   3524  OP1  DA A 172      38.258  14.665 -17.662 
ATOM   3525  OP2  DA A 172      36.172  14.829 -16.276 
ATOM   3526  O5'  DA A 172      38.386  14.389 -15.162 
ATOM   3527  C5'  DA A 172      39.554  15.030 -14.616 
ATOM   3528  C4'  DA A 172      39.503  14.997 -13.101 
ATOM   3529  O4'  DA A 172      38.797  16.141 -12.543 
ATOM   3530  C3'  DA A 172      38.794  13.790 -12.486 
ATOM   3531  O3'  DA A 172      39.478  13.410 -11.298 
ATOM   3532  C2'  DA A 172      37.408  14.309 -12.104 
ATOM   3533  C1'  DA A 172      37.866  15.668 -11.582 
ATOM   3534  N9   DA A 172      36.768  16.668 -11.470 
ATOM   3535  C8   DA A 172      35.674  16.820 -12.272 
ATOM   3536  N7   DA A 172      34.890  17.790 -11.914 
ATOM   3537  C5   DA A 172      35.509  18.321 -10.790 
ATOM   3538  C6   DA A 172      35.171  19.383  -9.936 
ATOM   3539  N6   DA A 172      34.072  20.137 -10.091 
ATOM   3540  N1   DA A 172      36.005  19.645  -8.912 
ATOM   3541  C2   DA A 172      37.095  18.893  -8.764 
ATOM   3542  N3   DA A 172      37.511  17.881  -9.494 
ATOM   3543  C4   DA A 172      36.659  17.640 -10.510 
ATOM   3544  P    DC A 173      39.656  11.854 -10.970 
ATOM   3545  OP1  DC A 173      40.837  11.327 -11.691 
ATOM   3546  OP2  DC A 173      38.380  11.146 -11.211 
ATOM   3547  O5'  DC A 173      39.959  11.895  -9.400 
ATOM   3548  C5'  DC A 173      40.623  13.047  -8.846 
ATOM   3549  C4'  DC A 173      39.949  13.463  -7.553 
ATOM   3550  O4'  DC A 173      38.848  14.388  -7.773 
ATOM   3551  C3'  DC A 173      39.323  12.332  -6.737 
ATOM   3552  O3'  DC A 173      39.509  12.606  -5.353 
ATOM   3553  C2'  DC A 173      37.829  12.409  -7.051 
ATOM   3554  C1'  DC A 173      37.724  13.930  -7.037 
ATOM   3555  N1   DC A 173      36.494  14.452  -7.697 
ATOM   3556  C2   DC A 173      35.912  15.601  -7.169 
ATOM   3557  O2   DC A 173      36.435  16.136  -6.184 
ATOM   3558  N3   DC A 173      34.789  16.093  -7.755 
ATOM   3559  C4   DC A 173      34.254  15.483  -8.820 
ATOM   3560  N4   DC A 173      33.160  16.001  -9.357 
ATOM   3561  C5   DC A 173      34.838  14.299  -9.379 
ATOM   3562  C6   DC A 173      35.958  13.825  -8.778 
ATOM   3563  P    DT A 174      39.861  11.399  -4.363 
ATOM   3564  OP1  DT A 174      41.318  11.139  -4.398 
ATOM   3565  OP2  DT A 174      38.988  10.242  -4.661 
ATOM   3566  O5'  DT A 174      39.460  12.025  -2.946 
ATOM   3567  C5'  DT A 174      39.567  13.448  -2.756 
ATOM   3568  C4'  DT A 174      38.341  13.967  -2.032 
ATOM   3569  O4'  DT A 174      37.263  14.321  -2.946 
ATOM   3570  C3'  DT A 174      37.688  12.996  -1.049 
ATOM   3571  O3'  DT A 174      37.211  13.728   0.074 
ATOM   3572  C2'  DT A 174      36.485  12.431  -1.806 
ATOM   3573  C1'  DT A 174      36.061  13.739  -2.466 
ATOM   3574  N1   DT A 174      35.142  13.555  -3.624 
ATOM   3575  C2   DT A 174      34.180  14.516  -3.817 
ATOM   3576  O2   DT A 174      34.058  15.488  -3.092 
ATOM   3577  N3   DT A 174      33.346  14.311  -4.900 
ATOM   3578  C4   DT A 174      33.395  13.251  -5.782 
ATOM   3579  O4   DT A 174      32.593  13.176  -6.716 
ATOM   3580  C5   DT A 174      34.438  12.295  -5.497 
ATOM   3581  C7   DT A 174      34.561  11.109  -6.408 
ATOM   3582  C6   DT A 174      35.262  12.469  -4.450 
ATOM   3583  P    DC A 175      37.365  13.093   1.535 
ATOM   3584  OP1  DC A 175      38.720  13.376   2.059 
ATOM   3585  OP2  DC A 175      36.966  11.669   1.502 
ATOM   3586  O5'  DC A 175      36.282  13.934   2.361 
ATOM   3587  C5'  DC A 175      35.992  15.285   1.956 
ATOM   3588  C4'  DC A 175      34.496  15.524   1.983 
ATOM   3589  O4'  DC A 175      33.854  15.169   0.725 
ATOM   3590  C3'  DC A 175      33.715  14.734   3.032 
ATOM   3591  O3'  DC A 175      32.666  15.552   3.539 
ATOM   3592  C2'  DC A 175      33.093  13.572   2.258 
ATOM   3593  C1'  DC A 175      32.716  14.371   1.013 
ATOM   3594  N1   DC A 175      32.431  13.524  -0.178 
ATOM   3595  C2   DC A 175      31.447  13.958  -1.063 
ATOM   3596  O2   DC A 175      30.857  15.019  -0.826 
ATOM   3597  N3   DC A 175      31.172  13.200  -2.155 
ATOM   3598  C4   DC A 175      31.834  12.058  -2.377 
ATOM   3599  N4   DC A 175      31.529  11.354  -3.457 
ATOM   3600  C5   DC A 175      32.849  11.593  -1.479 
ATOM   3601  C6   DC A 175      33.109  12.364  -0.393 
ATOM   3602  P    DA A 176      32.324  15.494   5.102 
ATOM   3603  OP1  DA A 176      33.239  16.391   5.843 
ATOM   3604  OP2  DA A 176      32.291  14.085   5.551 
ATOM   3605  O5'  DA A 176      30.842  16.099   5.122 
ATOM   3606  C5'  DA A 176      30.468  17.062   4.120 
ATOM   3607  C4'  DA A 176      29.085  16.744   3.586 
ATOM   3608  O4'  DA A 176      29.123  15.815   2.466 
ATOM   3609  C3'  DA A 176      28.124  16.087   4.577 
ATOM   3610  O3'  DA A 176      26.812  16.586   4.347 
ATOM   3611  C2'  DA A 176      28.150  14.602   4.215 
ATOM   3612  C1'  DA A 176      28.169  14.790   2.701 
ATOM   3613  N9   DA A 176      28.600  13.576   1.952 
ATOM   3614  C8   DA A 176      29.518  12.635   2.319 
ATOM   3615  N7   DA A 176      29.675  11.688   1.447 
ATOM   3616  C5   DA A 176      28.797  12.024   0.426 
ATOM   3617  C6   DA A 176      28.489  11.411  -0.800 
ATOM   3618  N6   DA A 176      29.063  10.276  -1.224 
ATOM   3619  N1   DA A 176      27.568  12.009  -1.578 
ATOM   3620  C2   DA A 176      27.002  13.138  -1.151 
ATOM   3621  N3   DA A 176      27.207  13.799  -0.033 
ATOM   3622  C4   DA A 176      28.133  13.179   0.727 
ATOM   3623  P    DG A 177      25.867  16.890   5.601 
ATOM   3624  OP1  DG A 177      26.171  18.237   6.137 
ATOM   3625  OP2  DG A 177      25.950  15.773   6.568 
ATOM   3626  O5'  DG A 177      24.422  16.898   4.914 
ATOM   3627  C5'  DG A 177      24.307  17.305   3.537 
ATOM   3628  C4'  DG A 177      23.379  16.365   2.795 
ATOM   3629  O4'  DG A 177      24.082  15.216   2.240 
ATOM   3630  C3'  DG A 177      22.256  15.744   3.625 
ATOM   3631  O3'  DG A 177      21.090  15.641   2.818 
ATOM   3632  C2'  DG A 177      22.748  14.332   3.947 
ATOM   3633  C1'  DG A 177      23.361  14.042   2.581 
ATOM   3634  N9   DG A 177      24.314  12.898   2.582 
ATOM   3635  C8   DG A 177      25.186  12.492   3.569 
ATOM   3636  N7   DG A 177      25.894  11.434   3.254 
ATOM   3637  C5   DG A 177      25.461  11.118   1.968 
ATOM   3638  C6   DG A 177      25.864  10.068   1.101 
ATOM   3639  O6   DG A 177      26.699   9.189   1.293 
ATOM   3640  N1   DG A 177      25.167  10.114  -0.115 
ATOM   3641  C2   DG A 177      24.207  11.050  -0.449 
ATOM   3642  N2   DG A 177      23.659  10.922  -1.659 
ATOM   3643  N3   DG A 177      23.831  12.034   0.365 
ATOM   3644  C4   DG A 177      24.497  12.004   1.549 
ATOM   3645  P    DA A 178      19.663  15.954   3.474 
ATOM   3646  OP1  DA A 178      19.418  17.414   3.456 
ATOM   3647  OP2  DA A 178      19.569  15.296   4.795 
ATOM   3648  O5'  DA A 178      18.676  15.231   2.442 
ATOM   3649  C5'  DA A 178      19.064  15.128   1.059 
ATOM   3650  C4'  DA A 178      18.760  13.737   0.537 
ATOM   3651  O4'  DA A 178      19.858  12.807   0.760 
ATOM   3652  C3'  DA A 178      17.554  13.040   1.166 
ATOM   3653  O3'  DA A 178      16.885  12.283   0.164 
ATOM   3654  C2'  DA A 178      18.154  12.072   2.186 
ATOM   3655  C1'  DA A 178      19.330  11.618   1.327 
ATOM   3656  N9   DA A 178      20.415  10.953   2.101 
ATOM   3657  C8   DA A 178      20.839  11.221   3.370 
ATOM   3658  N7   DA A 178      21.812  10.462   3.771 
ATOM   3659  C5   DA A 178      22.052   9.628   2.688 
ATOM   3660  C6   DA A 178      22.973   8.588   2.479 
ATOM   3661  N6   DA A 178      23.865   8.194   3.399 
ATOM   3662  N1   DA A 178      22.942   7.964   1.287 
ATOM   3663  C2   DA A 178      22.054   8.360   0.377 
ATOM   3664  N3   DA A 178      21.150   9.311   0.458 
ATOM   3665  C4   DA A 178      21.201   9.920   1.661 
ATOM   3666  P    DA A 179      15.284  12.247   0.158 
ATOM   3667  OP1  DA A 179      14.764  13.441  -0.546 
ATOM   3668  OP2  DA A 179      14.788  12.037   1.536 
ATOM   3669  O5'  DA A 179      15.002  10.939  -0.720 
ATOM   3670  C5'  DA A 179      15.948  10.565  -1.739 
ATOM   3671  C4'  DA A 179      16.196   9.070  -1.693 
ATOM   3672  O4'  DA A 179      17.269   8.714  -0.776 
ATOM   3673  C3'  DA A 179      15.016   8.215  -1.230 
ATOM   3674  O3'  DA A 179      15.009   7.001  -1.972 
ATOM   3675  C2'  DA A 179      15.324   7.889   0.231 
ATOM   3676  C1'  DA A 179      16.820   7.649   0.047 
ATOM   3677  N9   DA A 179      17.594   7.688   1.319 
ATOM   3678  C8   DA A 179      17.378   8.466   2.420 
ATOM   3679  N7   DA A 179      18.229   8.269   3.378 
ATOM   3680  C5   DA A 179      19.074   7.288   2.877 
ATOM   3681  C6   DA A 179      20.197   6.639   3.417 
ATOM   3682  N6   DA A 179      20.682   6.894   4.640 
ATOM   3683  N1   DA A 179      20.804   5.713   2.651 
ATOM   3684  C2   DA A 179      20.318   5.464   1.437 
ATOM   3685  N3   DA A 179      19.283   6.003   0.830 
ATOM   3686  C4   DA A 179      18.693   6.926   1.617 
ATOM   3687  P    DG A 180      13.608   6.392  -2.450 
ATOM   3688  OP1  DG A 180      13.189   7.042  -3.711 
ATOM   3689  OP2  DG A 180      12.637   6.450  -1.336 
ATOM   3690  O5'  DG A 180      14.008   4.868  -2.735 
ATOM   3691  C5'  DG A 180      15.350   4.566  -3.161 
ATOM   3692  C4'  DG A 180      15.868   3.352  -2.417 
ATOM   3693  O4'  DG A 180      16.507   3.704  -1.156 
ATOM   3694  C3'  DG A 180      14.817   2.315  -2.021 
ATOM   3695  O3'  DG A 180      15.381   1.016  -2.146 
ATOM   3696  C2'  DG A 180      14.544   2.586  -0.541 
ATOM   3697  C1'  DG A 180      15.992   2.855  -0.141 
ATOM   3698  N9   DG A 180      16.132   3.558   1.165 
ATOM   3699  C8   DG A 180      15.317   4.512   1.733 
ATOM   3700  N7   DG A 180      15.724   4.933   2.906 
ATOM   3701  C5   DG A 180      16.892   4.206   3.131 
ATOM   3702  C6   DG A 180      17.783   4.227   4.236 
ATOM   3703  O6   DG A 180      17.724   4.903   5.259 
ATOM   3704  N1   DG A 180      18.843   3.329   4.055 
ATOM   3705  C2   DG A 180      19.020   2.518   2.951 
ATOM   3706  N2   DG A 180      20.099   1.730   2.970 
ATOM   3707  N3   DG A 180      18.185   2.499   1.915 
ATOM   3708  C4   DG A 180      17.150   3.364   2.075 
ATOM   3709  P    DC A 181      14.476  -0.171  -2.725 
ATOM   3710  OP1  DC A 181      14.498  -0.135  -4.204 
ATOM   3711  OP2  DC A 181      13.139  -0.128  -2.094 
ATOM   3712  O5'  DC A 181      15.274  -1.458  -2.206 
ATOM   3713  C5'  DC A 181      16.701  -1.372  -2.034 
ATOM   3714  C4'  DC A 181      17.106  -2.028  -0.729 
ATOM   3715  O4'  DC A 181      17.064  -1.103   0.395 
ATOM   3716  C3'  DC A 181      16.234  -3.199  -0.274 
ATOM   3717  O3'  DC A 181      17.062  -4.180   0.337 
ATOM   3718  C2'  DC A 181      15.315  -2.606   0.793 
ATOM   3719  C1'  DC A 181      16.366  -1.726   1.462 
ATOM   3720  N1   DC A 181      15.791  -0.657   2.326 
ATOM   3721  C2   DC A 181      16.492  -0.303   3.475 
ATOM   3722  O2   DC A 181      17.553  -0.885   3.730 
ATOM   3723  N3   DC A 181      15.985   0.669   4.276 
ATOM   3724  C4   DC A 181      14.832   1.276   3.965 
ATOM   3725  N4   DC A 181      14.378   2.218   4.778 
ATOM   3726  C5   DC A 181      14.095   0.927   2.788 
ATOM   3727  C6   DC A 181      14.618  -0.047   2.001 
ATOM   3728  P    DA A 182      16.761  -5.729   0.067 
ATOM   3729  OP1  DA A 182      17.393  -6.142  -1.206 
ATOM   3730  OP2  DA A 182      15.307  -5.978   0.180 
ATOM   3731  O5'  DA A 182      17.521  -6.418   1.294 
ATOM   3732  C5'  DA A 182      18.690  -5.777   1.840 
ATOM   3733  C4'  DA A 182      18.639  -5.810   3.355 
ATOM   3734  O4'  DA A 182      17.932  -4.666   3.913 
ATOM   3735  C3'  DA A 182      17.929  -7.017   3.970 
ATOM   3736  O3'  DA A 182      18.613  -7.397   5.158 
ATOM   3737  C2'  DA A 182      16.543  -6.498   4.352 
ATOM   3738  C1'  DA A 182      17.001  -5.139   4.874 
ATOM   3739  N9   DA A 182      15.903  -4.139   4.986 
ATOM   3740  C8   DA A 182      14.809  -3.987   4.184 
ATOM   3741  N7   DA A 182      14.025  -3.017   4.542 
ATOM   3742  C5   DA A 182      14.644  -2.486   5.666 
ATOM   3743  C6   DA A 182      14.307  -1.424   6.520 
ATOM   3744  N6   DA A 182      13.208  -0.670   6.365 
ATOM   3745  N1   DA A 182      15.141  -1.162   7.544 
ATOM   3746  C2   DA A 182      16.230  -1.914   7.692 
ATOM   3747  N3   DA A 182      16.647  -2.926   6.962 
ATOM   3748  C4   DA A 182      15.794  -3.167   5.946 
ATOM   3749  P    DG A 183      18.792  -8.953   5.486 
ATOM   3750  OP1  DG A 183      19.972  -9.480   4.765 
ATOM   3751  OP2  DG A 183      17.515  -9.661   5.245 
ATOM   3752  O5'  DG A 183      19.095  -8.912   7.056 
ATOM   3753  C5'  DG A 183      19.758  -7.760   7.610 
ATOM   3754  C4'  DG A 183      19.085  -7.344   8.903 
ATOM   3755  O4'  DG A 183      17.983  -6.419   8.683 
ATOM   3756  C3'  DG A 183      18.459  -8.475   9.719 
ATOM   3757  O3'  DG A 183      18.644  -8.201  11.103 
ATOM   3758  C2'  DG A 183      16.965  -8.398   9.405 
ATOM   3759  C1'  DG A 183      16.859  -6.877   9.419 
ATOM   3760  N9   DG A 183      15.630  -6.355   8.759 
ATOM   3761  C8   DG A 183      14.950  -6.850   7.668 
ATOM   3762  N7   DG A 183      13.893  -6.151   7.334 
ATOM   3763  C5   DG A 183      13.869  -5.119   8.273 
ATOM   3764  C6   DG A 183      12.957  -4.043   8.425 
ATOM   3765  O6   DG A 183      11.965  -3.773   7.753 
ATOM   3766  N1   DG A 183      13.305  -3.226   9.510 
ATOM   3767  C2   DG A 183      14.393  -3.424  10.338 
ATOM   3768  N2   DG A 183      14.553  -2.530  11.318 
ATOM   3769  N3   DG A 183      15.249  -4.433  10.194 
ATOM   3770  C4   DG A 183      14.925  -5.235   9.146 
ATOM   3771  P    DA A 184      18.997  -9.408  12.093 
ATOM   3772  OP1  DA A 184      20.453  -9.668  12.058 
ATOM   3773  OP2  DA A 184      18.123 -10.565  11.795 
ATOM   3774  O5'  DA A 184      18.595  -8.782  13.510 
ATOM   3775  C5'  DA A 184      18.703  -7.359  13.700 
ATOM   3776  C4'  DA A 184      17.477  -6.840  14.424 
ATOM   3777  O4'  DA A 184      16.399  -6.486  13.510 
ATOM   3778  C3'  DA A 184      16.823  -7.811  15.407 
ATOM   3779  O3'  DA A 184      16.347  -7.079  16.530 
ATOM   3780  C2'  DA A 184      15.621  -8.376  14.650 
ATOM   3781  C1'  DA A 184      15.197  -7.068  13.991 
ATOM   3782  N9   DA A 184      14.277  -7.252  12.832 
ATOM   3783  C8   DA A 184      14.258  -8.266  11.917 
ATOM   3784  N7   DA A 184      13.329  -8.145  11.021 
ATOM   3785  C5   DA A 184      12.684  -6.965  11.363 
ATOM   3786  C6   DA A 184      11.600  -6.278  10.794 
ATOM   3787  N6   DA A 184      10.942  -6.705   9.706 
ATOM   3788  N1   DA A 184      11.212  -5.132  11.386 
ATOM   3789  C2   DA A 184      11.870  -4.714  12.466 
ATOM   3790  N3   DA A 184      12.890  -5.266  13.083 
ATOM   3791  C4   DA A 184      13.258  -6.411  12.472 
ATOM   3792  P    DA A 185      16.500  -7.714  17.991 
ATOM   3793  OP1  DA A 185      17.856  -7.431  18.516 
ATOM   3794  OP2  DA A 185      16.102  -9.138  17.958 
ATOM   3795  O5'  DA A 185      15.418  -6.873  18.817 
ATOM   3796  C5'  DA A 185      15.128  -5.522  18.412 
ATOM   3797  C4'  DA A 185      13.631  -5.283  18.439 
ATOM   3798  O4'  DA A 185      12.989  -5.638  17.181 
ATOM   3799  C3'  DA A 185      12.850  -6.073  19.488 
ATOM   3800  O3'  DA A 185      11.801  -5.255  19.995 
ATOM   3801  C2'  DA A 185      12.228  -7.235  18.714 
ATOM   3802  C1'  DA A 185      11.851  -6.436  17.469 
ATOM   3803  N9   DA A 185      11.567  -7.283  16.278 
ATOM   3804  C8   DA A 185      12.150  -8.464  15.917 
ATOM   3805  N7   DA A 185      11.682  -8.965  14.816 
ATOM   3806  C5   DA A 185      10.717  -8.051  14.416 
ATOM   3807  C6   DA A 185       9.852  -8.010  13.310 
ATOM   3808  N6   DA A 185       9.820  -8.956  12.359 
ATOM   3809  N1   DA A 185       9.018  -6.959  13.216 
ATOM   3810  C2   DA A 185       9.054  -6.023  14.162 
ATOM   3811  N3   DA A 185       9.813  -5.954  15.234 
ATOM   3812  C4   DA A 185      10.638  -7.018  15.305 
ATOM   3813  P    DC A 186      11.459  -5.313  21.558 
ATOM   3814  OP1  DC A 186      12.374  -4.416  22.299 
ATOM   3815  OP2  DC A 186      11.426  -6.722  22.007 
ATOM   3816  O5'  DC A 186       9.978  -4.708  21.578 
ATOM   3817  C5'  DC A 186       9.603  -3.745  20.576 
ATOM   3818  C4'  DC A 186       8.220  -4.063  20.042 
ATOM   3819  O4'  DC A 186       8.258  -4.992  18.922 
ATOM   3820  C3'  DC A 186       7.260  -4.720  21.033 
ATOM   3821  O3'  DC A 186       5.948  -4.221  20.803 
ATOM   3822  C2'  DC A 186       7.286  -6.205  20.672 
ATOM   3823  C1'  DC A 186       7.305  -6.017  19.157 
ATOM   3824  N1   DC A 186       7.735  -7.231  18.408 
ATOM   3825  C2   DC A 186       7.146  -7.472  17.170 
ATOM   3826  O2   DC A 186       6.299  -6.676  16.747 
ATOM   3827  N3   DC A 186       7.524  -8.574  16.471 
ATOM   3828  C4   DC A 186       8.445  -9.411  16.965 
ATOM   3829  N4   DC A 186       8.780 -10.471  16.245 
ATOM   3830  C5   DC A 186       9.063  -9.181  18.236 
ATOM   3831  C6   DC A 186       8.671  -8.075  18.919 
ATOM   3832  P    DA A 187       5.002  -3.917  22.057 
ATOM   3833  OP1  DA A 187       5.306  -2.570  22.593 
ATOM   3834  OP2  DA A 187       5.086  -5.034  23.024 
ATOM   3835  O5'  DA A 187       3.557  -3.909  21.370 
ATOM   3836  C5'  DA A 187       3.442  -3.502  19.994 
ATOM   3837  C4'  DA A 187       2.514  -4.442  19.251 
ATOM   3838  O4'  DA A 187       3.217  -5.591  18.696 
ATOM   3839  C3'  DA A 187       1.392  -5.063  20.081 
ATOM   3840  O3'  DA A 187       0.225  -5.166  19.274 
ATOM   3841  C2'  DA A 187       1.884  -6.474  20.403 
ATOM   3842  C1'  DA A 187       2.496  -6.765  19.037 
ATOM   3843  N9   DA A 187       3.449  -7.909  19.038 
ATOM   3844  C8   DA A 187       4.307  -8.297  20.028 
ATOM   3845  N7   DA A 187       5.014  -9.343  19.729 
ATOM   3846  C5   DA A 187       4.596  -9.674  18.447 
ATOM   3847  C6   DA A 187       4.972 -10.700  17.565 
ATOM   3848  N6   DA A 187       5.897 -11.624  17.855 
ATOM   3849  N1   DA A 187       4.357 -10.742  16.368 
ATOM   3850  C2   DA A 187       3.437  -9.820  16.084 
ATOM   3851  N3   DA A 187       3.008  -8.822  16.824 
ATOM   3852  C4   DA A 187       3.638  -8.802  18.017 
ATOM   3853  P    DG A 188      -1.202  -4.853  19.930 
ATOM   3854  OP1  DG A 188      -1.447  -3.393  19.912 
ATOM   3855  OP2  DG A 188      -1.296  -5.511  21.251 
ATOM   3856  O5'  DG A 188      -2.189  -5.576  18.898 
ATOM   3857  C5'  DG A 188      -1.800  -5.679  17.515 
ATOM   3858  C4'  DG A 188      -2.105  -7.070  16.993 
ATOM   3859  O4'  DG A 188      -1.006  -8.000  17.216 
ATOM   3860  C3'  DG A 188      -3.311  -7.767  17.622 
ATOM   3861  O3'  DG A 188      -3.979  -8.524  16.620 
ATOM   3862  C2'  DG A 188      -2.711  -8.735  18.642 
ATOM   3863  C1'  DG A 188      -1.534  -9.189  17.783 
ATOM   3864  N9   DG A 188      -0.450  -9.854  18.557 
ATOM   3865  C8   DG A 188      -0.008  -9.598  19.837 
ATOM   3866  N7   DG A 188       0.975 -10.371  20.228 
ATOM   3867  C5   DG A 188       1.200 -11.200  19.130 
ATOM   3868  C6   DG A 188       2.144 -12.245  18.953 
ATOM   3869  O6   DG A 188       2.988 -12.662  19.741 
ATOM   3870  N1   DG A 188       2.031 -12.828  17.683 
ATOM   3871  C2   DG A 188       1.125 -12.450  16.712 
ATOM   3872  N2   DG A 188       1.177 -13.131  15.564 
ATOM   3873  N3   DG A 188       0.240 -11.468  16.879 
ATOM   3874  C4   DG A 188       0.337 -10.894  18.105 
ATOM   3875  P    DA A 189      -5.580  -8.560  16.614 
ATOM   3876  OP1  DA A 189      -6.101  -7.366  15.910 
ATOM   3877  OP2  DA A 189      -6.076  -8.770  17.992 
ATOM   3878  O5'  DA A 189      -5.862  -9.868  15.736 
ATOM   3879  C5'  DA A 189      -4.917 -10.242  14.717 
ATOM   3880  C4'  DA A 189      -4.669 -11.737  14.763 
ATOM   3881  O4'  DA A 189      -3.595 -12.093  15.680 
ATOM   3882  C3'  DA A 189      -5.848 -12.592  15.226 
ATOM   3883  O3'  DA A 189      -5.855 -13.806  14.484 
ATOM   3884  C2'  DA A 189      -5.540 -12.918  16.687 
ATOM   3885  C1'  DA A 189      -4.045 -13.158  16.503 
ATOM   3886  N9   DA A 189      -3.271 -13.119  17.775 
ATOM   3887  C8   DA A 189      -3.487 -12.341  18.876 
ATOM   3888  N7   DA A 189      -2.635 -12.538  19.834 
ATOM   3889  C5   DA A 189      -1.790 -13.519  19.333 
ATOM   3890  C6   DA A 189      -0.668 -14.168  19.873 
ATOM   3891  N6   DA A 189      -0.183 -13.913  21.096 
ATOM   3892  N1   DA A 189      -0.060 -15.094  19.107 
ATOM   3893  C2   DA A 189      -0.547 -15.343  17.893 
ATOM   3894  N3   DA A 189      -1.581 -14.804  17.286 
ATOM   3895  C4   DA A 189      -2.172 -13.881  18.073 
ATOM   3896  P    DG A 190      -7.256 -14.415  14.006 
ATOM   3897  OP1  DG A 190      -7.675 -13.765  12.745 
ATOM   3898  OP2  DG A 190      -8.228 -14.357  15.120 
ATOM   3899  O5'  DG A 190      -6.857 -15.939  13.721 
ATOM   3900  C5'  DG A 190      -5.515 -16.241  13.295 
ATOM   3901  C4'  DG A 190      -4.997 -17.455  14.039 
ATOM   3902  O4'  DG A 190      -4.358 -17.103  15.300 
ATOM   3903  C3'  DG A 190      -6.048 -18.492  14.435 
ATOM   3904  O3'  DG A 190      -5.483 -19.791  14.310 
ATOM   3905  C2'  DG A 190      -6.320 -18.221  15.915 
ATOM   3906  C1'  DG A 190      -4.873 -17.952  16.315 
ATOM   3907  N9   DG A 190      -4.732 -17.249  17.621 
ATOM   3908  C8   DG A 190      -5.548 -16.295  18.189 
ATOM   3909  N7   DG A 190      -5.140 -15.874  19.362 
ATOM   3910  C5   DG A 190      -3.972 -16.601  19.587 
ATOM   3911  C6   DG A 190      -3.082 -16.580  20.692 
ATOM   3912  O6   DG A 190      -3.141 -15.904  21.715 
ATOM   3913  N1   DG A 190      -2.021 -17.478  20.511 
ATOM   3914  C2   DG A 190      -1.844 -18.289  19.407 
ATOM   3915  N2   DG A 190      -0.766 -19.077  19.426 
ATOM   3916  N3   DG A 190      -2.680 -18.308  18.371 
ATOM   3917  C4   DG A 190      -3.715 -17.443  18.531 
ATOM   3918  P    DT A 191      -6.389 -20.978  13.731 
ATOM   3919  OP1  DT A 191      -6.367 -20.942  12.252 
ATOM   3920  OP2  DT A 191      -7.726 -20.935  14.362 
ATOM   3921  O5'  DT A 191      -5.591 -22.265  14.250 
ATOM   3922  C5'  DT A 191      -4.164 -22.179  14.422 
ATOM   3923  C4'  DT A 191      -3.759 -22.835  15.728 
ATOM   3924  O4'  DT A 191      -3.801 -21.910  16.851 
ATOM   3925  C3'  DT A 191      -4.631 -24.006  16.182 
ATOM   3926  O3'  DT A 191      -3.802 -24.987  16.793 
ATOM   3927  C2'  DT A 191      -5.550 -23.413  17.249 
ATOM   3928  C1'  DT A 191      -4.498 -22.533  17.918 
ATOM   3929  N1   DT A 191      -5.073 -21.464  18.782 
ATOM   3930  C2   DT A 191      -4.370 -21.126  19.912 
ATOM   3931  O2   DT A 191      -3.318 -21.659  20.223 
ATOM   3932  N3   DT A 191      -4.934 -20.131  20.688 
ATOM   3933  C4   DT A 191      -6.114 -19.464  20.432 
ATOM   3934  O4   DT A 191      -6.519 -18.590  21.201 
ATOM   3935  C5   DT A 191      -6.780 -19.887  19.223 
ATOM   3936  C7   DT A 191      -8.073 -19.212  18.870 
ATOM   3937  C6   DT A 191      -6.255 -20.852  18.450 
ATOM   3938  P    DG A 192      -4.103 -26.536  16.523 
ATOM   3939  OP1  DG A 192      -3.471 -26.949  15.250 
ATOM   3940  OP2  DG A 192      -5.557 -26.785  16.636 
ATOM   3941  O5'  DG A 192      -3.343 -27.225  17.750 
ATOM   3942  C5'  DG A 192      -2.175 -26.584  18.296 
ATOM   3943  C4'  DG A 192      -2.226 -26.617  19.811 
ATOM   3944  O4'  DG A 192      -2.932 -25.472  20.369 
ATOM   3945  C3'  DG A 192      -2.935 -27.823  20.426 
ATOM   3946  O3'  DG A 192      -2.251 -28.204  21.614 
ATOM   3947  C2'  DG A 192      -4.321 -27.305  20.808 
ATOM   3948  C1'  DG A 192      -3.863 -25.946  21.330 
ATOM   3949  N9   DG A 192      -4.961 -24.946  21.442 
ATOM   3950  C8   DG A 192      -6.072 -24.778  20.643 
ATOM   3951  N7   DG A 192      -6.854 -23.795  21.017 
ATOM   3952  C5   DG A 192      -6.218 -23.275  22.144 
ATOM   3953  C6   DG A 192      -6.589 -22.196  22.987 
ATOM   3954  O6   DG A 192      -7.572 -21.463  22.910 
ATOM   3955  N1   DG A 192      -5.658 -22.006  24.017 
ATOM   3956  C2   DG A 192      -4.517 -22.762  24.207 
ATOM   3957  N2   DG A 192      -3.756 -22.421  25.250 
ATOM   3958  N3   DG A 192      -4.169 -23.774  23.416 
ATOM   3959  C4   DG A 192      -5.063 -23.971  22.412 
ATOM   3960  P    DA A 193      -2.073 -29.760  21.943 
ATOM   3961  OP1  DA A 193      -0.892 -30.287  21.221 
ATOM   3962  OP2  DA A 193      -3.350 -30.468  21.701 
ATOM   3963  O5'  DA A 193      -1.770 -29.719  23.512 
ATOM   3964  C5'  DA A 193      -1.106 -28.567  24.066 
ATOM   3965  C4'  DA A 193      -1.780 -28.151  25.359 
ATOM   3966  O4'  DA A 193      -2.881 -27.226  25.139 
ATOM   3967  C3'  DA A 193      -2.406 -29.282  26.176 
ATOM   3968  O3'  DA A 193      -2.220 -29.008  27.559 
ATOM   3969  C2'  DA A 193      -3.900 -29.205  25.861 
ATOM   3970  C1'  DA A 193      -4.005 -27.684  25.875 
ATOM   3971  N9   DA A 193      -5.235 -27.162  25.215 
ATOM   3972  C8   DA A 193      -5.896 -27.666  24.132 
ATOM   3973  N7   DA A 193      -6.944 -26.984  23.793 
ATOM   3974  C5   DA A 193      -6.984 -25.950  24.717 
ATOM   3975  C6   DA A 193      -7.868 -24.873  24.896 
ATOM   3976  N6   DA A 193      -8.933 -24.650  24.112 
ATOM   3977  N1   DA A 193      -7.618 -24.029  25.915 
ATOM   3978  C2   DA A 193      -6.558 -24.254  26.691 
ATOM   3979  N3   DA A 193      -5.668 -25.220  26.620 
ATOM   3980  C4   DA A 193      -5.942 -26.051  25.593 
ATOM   3981  P    DT A 194      -1.868 -30.215  28.549 
ATOM   3982  OP1  DT A 194      -0.411 -30.475  28.514 
ATOM   3983  OP2  DT A 194      -2.741 -31.372  28.251 
ATOM   3984  O5'  DT A 194      -2.269 -29.589  29.966 
ATOM   3985  C5'  DT A 194      -2.162 -28.166  30.156 
ATOM   3986  C4'  DT A 194      -3.388 -27.647  30.880 
ATOM   3987  O4'  DT A 194      -4.466 -27.293  29.966 
ATOM   3988  C3'  DT A 194      -4.041 -28.618  31.863 
ATOM   3989  O3'  DT A 194      -4.518 -27.886  32.986 
ATOM   3990  C2'  DT A 194      -5.244 -29.183  31.106 
ATOM   3991  C1'  DT A 194      -5.668 -27.875  30.447 
ATOM   3992  N1   DT A 194      -6.587 -28.059  29.288 
ATOM   3993  C2   DT A 194      -7.549 -27.098  29.095 
ATOM   3994  O2   DT A 194      -7.672 -26.126  29.820 
ATOM   3995  N3   DT A 194      -8.383 -27.303  28.012 
ATOM   3996  C4   DT A 194      -8.334 -28.363  27.130 
ATOM   3997  O4   DT A 194      -9.136 -28.438  26.197 
ATOM   3998  C5   DT A 194      -7.291 -29.319  27.415 
ATOM   3999  C7   DT A 194      -7.168 -30.505  26.504 
ATOM   4000  C6   DT A 194      -6.467 -29.145  28.462 
ATOM   4001  P    DG A 195      -4.364 -28.521  34.447 
ATOM   4002  OP1  DG A 195      -3.009 -28.238  34.972 
ATOM   4003  OP2  DG A 195      -4.763 -29.945  34.414 
ATOM   4004  O5'  DG A 195      -5.447 -27.680  35.273 
ATOM   4005  C5'  DG A 195      -5.737 -26.329  34.868 
ATOM   4006  C4'  DG A 195      -7.233 -26.090  34.895 
ATOM   4007  O4'  DG A 195      -7.876 -26.445  33.637 
ATOM   4008  C3'  DG A 195      -8.014 -26.880  35.944 
ATOM   4009  O3'  DG A 195      -9.063 -26.062  36.451 
ATOM   4010  C2'  DG A 195      -8.636 -28.042  35.170 
ATOM   4011  C1'  DG A 195      -9.013 -27.243  33.925 
ATOM   4012  N9   DG A 195      -9.298 -28.090  32.734 
ATOM   4013  C8   DG A 195      -8.721 -29.282  32.355 
ATOM   4014  N7   DG A 195      -9.202 -29.778  31.240 
ATOM   4015  C5   DG A 195     -10.168 -28.849  30.855 
ATOM   4016  C6   DG A 195     -11.027 -28.839  29.726 
ATOM   4017  O6   DG A 195     -11.115 -29.662  28.818 
ATOM   4018  N1   DG A 195     -11.854 -27.706  29.721 
ATOM   4019  C2   DG A 195     -11.849 -26.713  30.681 
ATOM   4020  N2   DG A 195     -12.714 -25.714  30.495 
ATOM   4021  N3   DG A 195     -11.041 -26.723  31.740 
ATOM   4022  C4   DG A 195     -10.234 -27.815  31.759 
ATOM   4023  P    DA A 196      -9.405 -26.120  38.014 
ATOM   4024  OP1  DA A 196      -8.490 -25.223  38.755 
ATOM   4025  OP2  DA A 196      -9.438 -27.529  38.463 
ATOM   4026  O5'  DA A 196     -10.887 -25.515  38.034 
ATOM   4027  C5'  DA A 196     -11.261 -24.552  37.032 
ATOM   4028  C4'  DA A 196     -12.644 -24.870  36.498 
ATOM   4029  O4'  DA A 196     -12.606 -25.799  35.378 
ATOM   4030  C3'  DA A 196     -13.605 -25.527  37.489 
ATOM   4031  O3'  DA A 196     -14.917 -25.028  37.259 
ATOM   4032  C2'  DA A 196     -13.579 -27.012  37.128 
ATOM   4033  C1'  DA A 196     -13.560 -26.824  35.613 
ATOM   4034  N9   DA A 196     -13.130 -28.038  34.864 
ATOM   4035  C8   DA A 196     -12.211 -28.979  35.231 
ATOM   4036  N7   DA A 196     -12.054 -29.926  34.359 
ATOM   4037  C5   DA A 196     -12.932 -29.590  33.338 
ATOM   4038  C6   DA A 196     -13.240 -30.203  32.112 
ATOM   4039  N6   DA A 196     -12.667 -31.338  31.688 
ATOM   4040  N1   DA A 196     -14.161 -29.605  31.335 
ATOM   4041  C2   DA A 196     -14.727 -28.476  31.761 
ATOM   4042  N3   DA A 196     -14.522 -27.815  32.879 
ATOM   4043  C4   DA A 196     -13.596 -28.435  33.639 
ATOM   4044  P    DA A 197     -15.863 -24.724  38.513 
ATOM   4045  OP1  DA A 197     -15.559 -23.377  39.049 
ATOM   4046  OP2  DA A 197     -15.779 -25.841  39.480 
ATOM   4047  O5'  DA A 197     -17.307 -24.716  37.826 
ATOM   4048  C5'  DA A 197     -17.423 -24.309  36.450 
ATOM   4049  C4'  DA A 197     -18.350 -25.249  35.707 
ATOM   4050  O4'  DA A 197     -17.647 -26.398  35.152 
ATOM   4051  C3'  DA A 197     -19.473 -25.870  36.537 
ATOM   4052  O3'  DA A 197     -20.640 -25.973  35.730 
ATOM   4053  C2'  DA A 197     -18.981 -27.281  36.859 
ATOM   4054  C1'  DA A 197     -18.369 -27.572  35.493 
ATOM   4055  N9   DA A 197     -17.415 -28.716  35.495 
ATOM   4056  C8   DA A 197     -16.557 -29.104  36.484 
ATOM   4057  N7   DA A 197     -15.850 -30.150  36.185 
ATOM   4058  C5   DA A 197     -16.269 -30.481  34.903 
ATOM   4059  C6   DA A 197     -15.893 -31.507  34.021 
ATOM   4060  N6   DA A 197     -14.967 -32.431  34.311 
ATOM   4061  N1   DA A 197     -16.507 -31.549  32.824 
ATOM   4062  C2   DA A 197     -17.427 -30.627  32.540 
ATOM   4063  N3   DA A 197     -17.857 -29.629  33.280 
ATOM   4064  C4   DA A 197     -17.227 -29.609  34.473 
ATOM   4065  P    DC A 198     -22.066 -25.660  36.386 
ATOM   4066  OP1  DC A 198     -22.312 -24.200  36.368 
ATOM   4067  OP2  DC A 198     -22.160 -26.318  37.707 
ATOM   4068  O5'  DC A 198     -23.053 -26.383  35.354 
ATOM   4069  C5'  DC A 198     -22.665 -26.486  33.971 
ATOM   4070  C4'  DC A 198     -22.969 -27.877  33.449 
ATOM   4071  O4'  DC A 198     -21.871 -28.807  33.672 
ATOM   4072  C3'  DC A 198     -24.176 -28.574  34.078 
ATOM   4073  O3'  DC A 198     -24.844 -29.331  33.076 
ATOM   4074  C2'  DC A 198     -23.575 -29.542  35.098 
ATOM   4075  C1'  DC A 198     -22.399 -29.996  34.239 
ATOM   4076  N1   DC A 198     -21.314 -30.661  35.013 
ATOM   4077  C2   DC A 198     -20.619 -31.699  34.396 
ATOM   4078  O2   DC A 198     -20.928 -32.021  33.242 
ATOM   4079  N3   DC A 198     -19.627 -32.319  35.085 
ATOM   4080  C4   DC A 198     -19.323 -31.940  36.333 
ATOM   4081  N4   DC A 198     -18.347 -32.577  36.962 
ATOM   4082  C5   DC A 198     -20.026 -30.876  36.985 
ATOM   4083  C6   DC A 198     -21.015 -30.269  36.280 
ATOM   4084  P    DA A 199     -26.445 -29.367  33.070 
ATOM   4085  OP1  DA A 199     -26.965 -28.173  32.366 
ATOM   4086  OP2  DA A 199     -26.941 -29.577  34.448 
ATOM   4087  O5'  DA A 199     -26.727 -30.675  32.192 
ATOM   4088  C5'  DA A 199     -25.781 -31.049  31.173 
ATOM   4089  C4'  DA A 199     -25.534 -32.544  31.219 
ATOM   4090  O4'  DA A 199     -24.460 -32.900  32.136 
ATOM   4091  C3'  DA A 199     -26.713 -33.399  31.682 
ATOM   4092  O3'  DA A 199     -26.720 -34.613  30.940 
ATOM   4093  C2'  DA A 199     -26.405 -33.725  33.143 
ATOM   4094  C1'  DA A 199     -24.909 -33.965  32.959 
ATOM   4095  N9   DA A 199     -24.135 -33.926  34.231 
ATOM   4096  C8   DA A 199     -24.351 -33.148  35.332 
ATOM   4097  N7   DA A 199     -23.500 -33.345  36.290 
ATOM   4098  C5   DA A 199     -22.655 -34.326  35.789 
ATOM   4099  C6   DA A 199     -21.532 -34.975  36.329 
ATOM   4100  N6   DA A 199     -21.047 -34.720  37.552 
ATOM   4101  N1   DA A 199     -20.925 -35.901  35.563 
ATOM   4102  C2   DA A 199     -21.411 -36.150  34.349 
ATOM   4103  N3   DA A 199     -22.446 -35.611  33.742 
ATOM   4104  C4   DA A 199     -23.036 -34.688  34.529 
ATOM   4105  P    DA A 200     -28.121 -35.222  30.462 
ATOM   4106  OP1  DA A 200     -28.540 -34.572  29.201 
ATOM   4107  OP2  DA A 200     -29.093 -35.164  31.576 
ATOM   4108  O5'  DA A 200     -27.721 -36.746  30.177 
ATOM   4109  C5'  DA A 200     -26.379 -37.048  29.751 
ATOM   4110  C4'  DA A 200     -25.861 -38.262  30.495 
ATOM   4111  O4'  DA A 200     -25.222 -37.910  31.756 
ATOM   4112  C3'  DA A 200     -26.912 -39.299  30.891 
ATOM   4113  O3'  DA A 200     -26.348 -40.598  30.766 
ATOM   4114  C2'  DA A 200     -27.185 -39.028  32.371 
ATOM   4115  C1'  DA A 200     -25.737 -38.759  32.771 
ATOM   4116  N9   DA A 200     -25.597 -38.056  34.077 
ATOM   4117  C8   DA A 200     -26.417 -37.111  34.624 
ATOM   4118  N7   DA A 200     -26.025 -36.686  35.785 
ATOM   4119  C5   DA A 200     -24.860 -37.400  36.028 
ATOM   4120  C6   DA A 200     -23.958 -37.404  37.104 
ATOM   4121  N6   DA A 200     -24.098 -36.631  38.190 
ATOM   4122  N1   DA A 200     -22.903 -38.236  37.025 
ATOM   4123  C2   DA A 200     -22.768 -39.002  35.944 
ATOM   4124  N3   DA A 200     -23.541 -39.084  34.883 
ATOM   4125  C4   DA A 200     -24.590 -38.242  34.987 
ATOM   4126  P    DC A 201     -27.253 -41.785  30.187 
ATOM   4127  OP1  DC A 201     -27.231 -41.749  28.708 
ATOM   4128  OP2  DC A 201     -28.590 -41.742  30.819 
ATOM   4129  O5'  DC A 201     -26.455 -43.072  30.706 
ATOM   4130  C5'  DC A 201     -25.028 -42.986  30.878 
ATOM   4131  C4'  DC A 201     -24.624 -43.642  32.184 
ATOM   4132  O4'  DC A 201     -24.665 -42.717  33.307 
ATOM   4133  C3'  DC A 201     -25.496 -44.813  32.638 
ATOM   4134  O3'  DC A 201     -24.667 -45.794  33.249 
ATOM   4135  C2'  DC A 201     -26.414 -44.220  33.705 
ATOM   4136  C1'  DC A 201     -25.363 -43.340  34.374 
ATOM   4137  N1   DC A 201     -25.938 -42.271  35.238 
ATOM   4138  C2   DC A 201     -25.237 -41.917  36.387 
ATOM   4139  O2   DC A 201     -24.176 -42.499  36.642 
ATOM   4140  N3   DC A 201     -25.745 -40.945  37.188 
ATOM   4141  C4   DC A 201     -26.898 -40.338  36.877 
ATOM   4142  N4   DC A 201     -27.351 -39.396  37.690 
ATOM   4143  C5   DC A 201     -27.635 -40.687  35.700 
ATOM   4144  C6   DC A 201     -27.111 -41.661  34.913 
ATOM   4145  P    DT A 202     -24.968 -47.343  32.979 
ATOM   4146  OP1  DT A 202     -24.336 -47.756  31.706 
ATOM   4147  OP2  DT A 202     -26.422 -47.592  33.092 
ATOM   4148  O5'  DT A 202     -24.208 -48.032  34.206 
ATOM   4149  C5'  DT A 202     -23.040 -47.391  34.752 
ATOM   4150  C4'  DT A 202     -23.090 -47.424  36.267 
ATOM   4151  O4'  DT A 202     -23.797 -46.279  36.825 
ATOM   4152  C3'  DT A 202     -23.800 -48.630  36.882 
ATOM   4153  O3'  DT A 202     -23.116 -49.011  38.070 
ATOM   4154  C2'  DT A 202     -25.186 -48.112  37.264 
ATOM   4155  C1'  DT A 202     -24.728 -46.753  37.786 
ATOM   4156  N1   DT A 202     -25.826 -45.753  37.898 
ATOM   4157  C2   DT A 202     -25.751 -44.857  38.937 
ATOM   4158  O2   DT A 202     -24.841 -44.854  39.747 
ATOM   4159  N3   DT A 202     -26.788 -43.945  39.009 
ATOM   4160  C4   DT A 202     -27.864 -43.860  38.150 
ATOM   4161  O4   DT A 202     -28.731 -42.999  38.316 
ATOM   4162  C5   DT A 202     -27.853 -44.842  37.093 
ATOM   4163  C7   DT A 202     -28.990 -44.818  36.113 
ATOM   4164  C6   DT A 202     -26.859 -45.740  36.998 
ATOM   4165  P    DT A 203     -22.937 -50.567  38.399 
ATOM   4166  OP1  DT A 203     -21.757 -51.094  37.677 
ATOM   4167  OP2  DT A 203     -24.214 -51.275  38.157 
ATOM   4168  O5'  DT A 203     -22.635 -50.526  39.969 
ATOM   4169  C5'  DT A 203     -21.971 -49.374  40.522 
ATOM   4170  C4'  DT A 203     -22.644 -48.958  41.815 
ATOM   4171  O4'  DT A 203     -23.746 -48.033  41.595 
ATOM   4172  C3'  DT A 203     -23.271 -50.088  42.632 
ATOM   4173  O3'  DT A 203     -23.085 -49.815  44.015 
ATOM   4174  C2'  DT A 203     -24.764 -50.012  42.317 
ATOM   4175  C1'  DT A 203     -24.870 -48.491  42.331 
ATOM   4176  N1   DT A 203     -26.100 -47.969  41.671 
ATOM   4177  C2   DT A 203     -26.662 -46.834  42.204 
ATOM   4178  O2   DT A 203     -26.199 -46.256  43.173 
ATOM   4179  N3   DT A 203     -27.801 -46.381  41.567 
ATOM   4180  C4   DT A 203     -28.408 -46.954  40.469 
ATOM   4181  O4   DT A 203     -29.426 -46.457  39.985 
ATOM   4182  C5   DT A 203     -27.744 -48.141  39.982 
ATOM   4183  C7   DT A 203     -28.340 -48.828  38.789 
ATOM   4184  C6   DT A 203     -26.635 -48.604  40.582 
ATOM   4185  P    DC A 204     -22.732 -51.022  45.005 
ATOM   4186  OP1  DC A 204     -21.276 -51.282  44.970 
ATOM   4187  OP2  DC A 204     -23.606 -52.179  44.707 
ATOM   4188  O5'  DC A 204     -23.134 -50.396  46.422 
ATOM   4189  C5'  DC A 204     -23.026 -48.973  46.612 
ATOM   4190  C4'  DC A 204     -24.252 -48.454  47.336 
ATOM   4191  O4'  DC A 204     -25.330 -48.100  46.423 
ATOM   4192  C3'  DC A 204     -24.906 -49.425  48.319 
ATOM   4193  O3'  DC A 204     -25.382 -48.693  49.442 
ATOM   4194  C2'  DC A 204     -26.108 -49.990  47.562 
ATOM   4195  C1'  DC A 204     -26.533 -48.682  46.903 
ATOM   4196  N1   DC A 204     -27.452 -48.866  45.745 
ATOM   4197  C2   DC A 204     -28.433 -47.900  45.535 
ATOM   4198  O2   DC A 204     -28.499 -46.940  46.310 
ATOM   4199  N3   DC A 204     -29.281 -48.051  44.485 
ATOM   4200  C4   DC A 204     -29.175 -49.106  43.668 
ATOM   4201  N4   DC A 204     -30.026 -49.207  42.658 
ATOM   4202  C5   DC A 204     -28.173 -50.111  43.867 
ATOM   4203  C6   DC A 204     -27.336 -49.943  44.921 
ATOM   4204  P    DA A 205     -25.229 -49.328  50.903 
ATOM   4205  OP1  DA A 205     -23.873 -49.045  51.428 
ATOM   4206  OP2  DA A 205     -25.627 -50.752  50.870 
ATOM   4207  O5'  DA A 205     -26.311 -48.487  51.729 
ATOM   4208  C5'  DA A 205     -26.601 -47.136  51.324 
ATOM   4209  C4'  DA A 205     -28.098 -46.897  51.351 
ATOM   4210  O4'  DA A 205     -28.740 -47.252  50.093 
ATOM   4211  C3'  DA A 205     -28.879 -47.687  52.401 
ATOM   4212  O3'  DA A 205     -29.928 -46.869  52.907 
ATOM   4213  C2'  DA A 205     -29.501 -48.849  51.626 
ATOM   4214  C1'  DA A 205     -29.878 -48.050  50.382 
ATOM   4215  N9   DA A 205     -30.163 -48.897  49.190 
ATOM   4216  C8   DA A 205     -29.579 -50.078  48.829 
ATOM   4217  N7   DA A 205     -30.047 -50.579  47.728 
ATOM   4218  C5   DA A 205     -31.012 -49.665  47.328 
ATOM   4219  C6   DA A 205     -31.877 -49.624  46.222 
ATOM   4220  N6   DA A 205     -31.909 -50.570  45.272 
ATOM   4221  N1   DA A 205     -32.712 -48.573  46.128 
ATOM   4222  C2   DA A 205     -32.675 -47.637  47.074 
ATOM   4223  N3   DA A 205     -31.916 -47.568  48.146 
ATOM   4224  C4   DA A 205     -31.091 -48.632  48.217 
ATOM   4225  P    DT A 206     -30.270 -46.927  54.470 
ATOM   4226  OP1  DT A 206     -29.355 -46.030  55.211 
ATOM   4227  OP2  DT A 206     -30.303 -48.336  54.919 
ATOM   4228  O5'  DT A 206     -31.752 -46.322  54.491 
ATOM   4229  C5'  DT A 206     -32.126 -45.359  53.488 
ATOM   4230  C4'  DT A 206     -33.509 -45.677  52.954 
ATOM   4231  O4'  DT A 206     -33.471 -46.606  51.834 
ATOM   4232  C3'  DT A 206     -34.469 -46.334  53.945 
ATOM   4233  O3'  DT A 206     -35.781 -45.835  53.715 
ATOM   4234  C2'  DT A 206     -34.444 -47.819  53.584 
ATOM   4235  C1'  DT A 206     -34.424 -47.631  52.069 
ATOM   4236  N1   DT A 206     -33.994 -48.845  51.320 
ATOM   4237  C2   DT A 206     -34.585 -49.068  50.100 
ATOM   4238  O2   DT A 206     -35.425 -48.326  49.624 
ATOM   4239  N3   DT A 206     -34.161 -50.203  49.436 
ATOM   4240  C4   DT A 206     -33.220 -51.109  49.880 
ATOM   4241  O4   DT A 206     -32.922 -52.090  49.196 
ATOM   4242  C5   DT A 206     -32.657 -50.788  51.171 
ATOM   4243  C7   DT A 206     -31.624 -51.724  51.728 
ATOM   4244  C6   DT A 206     -33.051 -49.692  51.838 
ATOM   4245  P    DC A 207     -36.727 -45.531  54.970 
ATOM   4246  OP1  DC A 207     -36.423 -44.184  55.505 
ATOM   4247  OP2  DC A 207     -36.643 -46.648  55.936 
ATOM   4248  O5'  DC A 207     -38.172 -45.523  54.282 
ATOM   4249  C5'  DC A 207     -38.287 -45.116  52.906 
ATOM   4250  C4'  DC A 207     -39.215 -46.056  52.163 
ATOM   4251  O4'  DC A 207     -38.512 -47.205  51.608 
ATOM   4252  C3'  DC A 207     -40.338 -46.677  52.993 
ATOM   4253  O3'  DC A 207     -41.504 -46.780  52.186 
ATOM   4254  C2'  DC A 207     -39.845 -48.088  53.316 
ATOM   4255  C1'  DC A 207     -39.233 -48.379  51.949 
ATOM   4256  N1   DC A 207     -38.280 -49.523  51.951 
ATOM   4257  C2   DC A 207     -38.227 -50.327  50.814 
ATOM   4258  O2   DC A 207     -38.967 -50.059  49.860 
ATOM   4259  N3   DC A 207     -37.365 -51.375  50.797 
ATOM   4260  C4   DC A 207     -36.581 -51.631  51.851 
ATOM   4261  N4   DC A 207     -35.756 -52.666  51.785 
ATOM   4262  C5   DC A 207     -36.619 -50.818  53.030 
ATOM   4263  C6   DC A 207     -37.488 -49.775  53.028 
ATOM   4264  P    DA A 208     -42.931 -46.467  52.842 
ATOM   4265  OP1  DA A 208     -43.176 -45.007  52.824 
ATOM   4266  OP2  DA A 208     -43.025 -47.125  54.163 
ATOM   4267  O5'  DA A 208     -43.918 -47.190  51.810 
ATOM   4268  C5'  DA A 208     -43.530 -47.293  50.427 
ATOM   4269  C4'  DA A 208     -43.834 -48.684  49.905 
ATOM   4270  O4'  DA A 208     -42.735 -49.614  50.129 
ATOM   4271  C3'  DA A 208     -45.040 -49.381  50.534 
ATOM   4272  O3'  DA A 208     -45.708 -50.137  49.532 
ATOM   4273  C2'  DA A 208     -44.440 -50.349  51.554 
ATOM   4274  C1'  DA A 208     -43.264 -50.803  50.695 
ATOM   4275  N9   DA A 208     -42.179 -51.468  51.469 
ATOM   4276  C8   DA A 208     -41.755 -51.200  52.738 
ATOM   4277  N7   DA A 208     -40.782 -51.959  53.139 
ATOM   4278  C5   DA A 208     -40.542 -52.793  52.056 
ATOM   4279  C6   DA A 208     -39.621 -53.833  51.847 
ATOM   4280  N6   DA A 208     -38.728 -54.227  52.767 
ATOM   4281  N1   DA A 208     -39.651 -54.457  50.655 
ATOM   4282  C2   DA A 208     -40.540 -54.061  49.745 
ATOM   4283  N3   DA A 208     -41.443 -53.110  49.826 
ATOM   4284  C4   DA A 208     -41.392 -52.501  51.029 
ATOM   4285  P    DA A 209     -47.309 -50.174  49.526 
ATOM   4286  OP1  DA A 209     -47.830 -48.980  48.822 
ATOM   4287  OP2  DA A 209     -47.805 -50.384  50.904 
ATOM   4288  O5'  DA A 209     -47.592 -51.482  48.648 
ATOM   4289  C5'  DA A 209     -46.646 -51.856  47.629 
ATOM   4290  C4'  DA A 209     -46.398 -53.351  47.675 
ATOM   4291  O4'  DA A 209     -45.325 -53.707  48.592 
ATOM   4292  C3'  DA A 209     -47.577 -54.206  48.138 
ATOM   4293  O3'  DA A 209     -47.584 -55.420  47.396 
ATOM   4294  C2'  DA A 209     -47.269 -54.532  49.599 
ATOM   4295  C1'  DA A 209     -45.774 -54.772  49.416 
ATOM   4296  N9   DA A 209     -45.000 -54.733  50.687 
ATOM   4297  C8   DA A 209     -45.216 -53.955  51.788 
ATOM   4298  N7   DA A 209     -44.364 -54.152  52.746 
ATOM   4299  C5   DA A 209     -43.519 -55.132  52.245 
ATOM   4300  C6   DA A 209     -42.397 -55.782  52.785 
ATOM   4301  N6   DA A 209     -41.912 -55.527  54.008 
ATOM   4302  N1   DA A 209     -41.790 -56.708  52.019 
ATOM   4303  C2   DA A 209     -42.276 -56.957  50.805 
ATOM   4304  N3   DA A 209     -43.310 -56.418  50.198 
ATOM   4305  C4   DA A 209     -43.901 -55.495  50.985 
ATOM   4306  P    DG A 210     -48.986 -56.029  46.919 
ATOM   4307  OP1  DG A 210     -49.404 -55.379  45.657 
ATOM   4308  OP2  DG A 210     -49.957 -55.971  48.033 
ATOM   4309  O5'  DG A 210     -48.586 -57.553  46.633 
ATOM   4310  C5'  DG A 210     -47.244 -57.855  46.207 
ATOM   4311  C4'  DG A 210     -46.726 -59.069  46.951 
ATOM   4312  O4'  DG A 210     -46.087 -58.717  48.212 
ATOM   4313  C3'  DG A 210     -47.777 -60.106  47.347 
ATOM   4314  O3'  DG A 210     -47.212 -61.405  47.222 
ATOM   4315  C2'  DG A 210     -48.050 -59.835  48.827 
ATOM   4316  C1'  DG A 210     -46.602 -59.566  49.227 
ATOM   4317  N9   DG A 210     -46.461 -58.863  50.533 
ATOM   4318  C8   DG A 210     -47.277 -57.909  51.101 
ATOM   4319  N7   DG A 210     -46.869 -57.488  52.274 
ATOM   4320  C5   DG A 210     -45.702 -58.215  52.499 
ATOM   4321  C6   DG A 210     -44.811 -58.194  53.604 
ATOM   4322  O6   DG A 210     -44.870 -57.518  54.627 
ATOM   4323  N1   DG A 210     -43.750 -59.092  53.423 
ATOM   4324  C2   DG A 210     -43.573 -59.903  52.320 
ATOM   4325  N2   DG A 210     -42.495 -60.691  52.338 
ATOM   4326  N3   DG A 210     -44.409 -59.922  51.283 
ATOM   4327  C4   DG A 210     -45.444 -59.057  51.443 
ATOM   4328  P    DA A 211     -48.118 -62.592  46.643 
ATOM   4329  OP1  DA A 211     -48.096 -62.556  45.164 
ATOM   4330  OP2  DA A 211     -49.455 -62.549  47.275 
ATOM   4331  O5'  DA A 211     -47.320 -63.879  47.162 
ATOM   4332  C5'  DA A 211     -45.893 -63.793  47.334 
ATOM   4333  C4'  DA A 211     -45.488 -64.449  48.640 
ATOM   4334  O4'  DA A 211     -45.530 -63.524  49.763 
ATOM   4335  C3'  DA A 211     -46.360 -65.620  49.094 
ATOM   4336  O3'  DA A 211     -45.532 -66.601  49.705 
ATOM   4337  C2'  DA A 211     -47.279 -65.027  50.161 
ATOM   4338  C1'  DA A 211     -46.228 -64.147  50.831 
ATOM   4339  N9   DA A 211     -46.802 -63.078  51.694 
ATOM   4340  C8   DA A 211     -47.958 -62.372  51.513 
ATOM   4341  N7   DA A 211     -48.191 -61.501  52.446 
ATOM   4342  C5   DA A 211     -47.112 -61.637  53.309 
ATOM   4343  C6   DA A 211     -46.768 -60.987  54.505 
ATOM   4344  N6   DA A 211     -47.513 -60.023  55.064 
ATOM   4345  N1   DA A 211     -45.627 -61.366  55.109 
ATOM   4346  C2   DA A 211     -44.890 -62.324  54.549 
ATOM   4347  N3   DA A 211     -45.109 -62.998  53.441 
ATOM   4348  C4   DA A 211     -46.257 -62.601  52.857 
ATOM   4349  P    DA A 212     -45.833 -68.150  49.435 
ATOM   4350  OP1  DA A 212     -45.200 -68.562  48.162 
ATOM   4351  OP2  DA A 212     -47.286 -68.399  49.548 
ATOM   4352  O5'  DA A 212     -45.072 -68.839  50.662 
ATOM   4353  C5'  DA A 212     -43.904 -68.198  51.208 
ATOM   4354  C4'  DA A 212     -43.955 -68.231  52.723 
ATOM   4355  O4'  DA A 212     -44.661 -67.086  53.281 
ATOM   4356  C3'  DA A 212     -44.664 -69.437  53.338 
ATOM   4357  O3'  DA A 212     -43.981 -69.818  54.526 
ATOM   4358  C2'  DA A 212     -46.050 -68.919  53.720 
ATOM   4359  C1'  DA A 212     -45.592 -67.560  54.242 
ATOM   4360  N9   DA A 212     -46.690 -66.560  54.354 
ATOM   4361  C8   DA A 212     -47.784 -66.408  53.552 
ATOM   4362  N7   DA A 212     -48.568 -65.438  53.911 
ATOM   4363  C5   DA A 212     -47.950 -64.907  55.034 
ATOM   4364  C6   DA A 212     -48.287 -63.845  55.888 
ATOM   4365  N6   DA A 212     -49.386 -63.091  55.733 
ATOM   4366  N1   DA A 212     -47.453 -63.583  56.912 
ATOM   4367  C2   DA A 212     -46.363 -64.335  57.060 
ATOM   4368  N3   DA A 212     -45.947 -65.347  56.331 
ATOM   4369  C4   DA A 212     -46.799 -65.588  55.314 
ATOM   4370  P    DA A 213     -43.802 -71.374  54.855 
ATOM   4371  OP1  DA A 213     -42.621 -71.901  54.133 
ATOM   4372  OP2  DA A 213     -45.079 -72.082  54.613 
ATOM   4373  O5'  DA A 213     -43.499 -71.333  56.425 
ATOM   4374  C5'  DA A 213     -42.835 -70.181  56.978 
ATOM   4375  C4'  DA A 213     -43.509 -69.765  58.271 
ATOM   4376  O4'  DA A 213     -44.611 -68.840  58.051 
ATOM   4377  C3'  DA A 213     -44.135 -70.895  59.088 
ATOM   4378  O3'  DA A 213     -43.950 -70.622  60.471 
ATOM   4379  C2'  DA A 213     -45.629 -70.819  58.773 
ATOM   4380  C1'  DA A 213     -45.734 -69.298  58.787 
ATOM   4381  N9   DA A 213     -46.964 -68.776  58.127 
ATOM   4382  C8   DA A 213     -47.625 -69.280  57.044 
ATOM   4383  N7   DA A 213     -48.673 -68.598  56.705 
ATOM   4384  C5   DA A 213     -48.714 -67.563  57.629 
ATOM   4385  C6   DA A 213     -49.597 -66.487  57.808 
ATOM   4386  N6   DA A 213     -50.662 -66.264  57.025 
ATOM   4387  N1   DA A 213     -49.347 -65.643  58.827 
ATOM   4388  C2   DA A 213     -48.287 -65.868  59.603 
ATOM   4389  N3   DA A 213     -47.398 -66.834  59.532 
ATOM   4390  C4   DA A 213     -47.671 -67.665  58.505 
ATOM   4391  P    DT A 214     -43.597 -71.829  61.461 
ATOM   4392  OP1  DT A 214     -42.140 -72.089  61.426 
ATOM   4393  OP2  DT A 214     -44.470 -72.986  61.163 
ATOM   4394  O5'  DT A 214     -43.998 -71.203  62.878 
ATOM   4395  C5'  DT A 214     -43.891 -69.780  63.068 
ATOM   4396  C4'  DT A 214     -45.117 -69.261  63.792 
ATOM   4397  O4'  DT A 214     -46.195 -68.907  62.879 
ATOM   4398  C3'  DT A 214     -45.770 -70.232  64.775 
ATOM   4399  O3'  DT A 214     -46.247 -69.500  65.899 
ATOM   4400  C2'  DT A 214     -46.973 -70.797  64.018 
ATOM   4401  C1'  DT A 214     -47.397 -69.489  63.359 
ATOM   4402  N1   DT A 214     -48.316 -69.673  62.201 
ATOM   4403  C2   DT A 214     -49.278 -68.712  62.007 
ATOM   4404  O2   DT A 214     -49.401 -67.740  62.732 
ATOM   4405  N3   DT A 214     -50.112 -68.917  60.924 
ATOM   4406  C4   DT A 214     -50.063 -69.977  60.042 
ATOM   4407  O4   DT A 214     -50.865 -70.052  59.109 
ATOM   4408  C5   DT A 214     -49.021 -70.933  60.328 
ATOM   4409  C7   DT A 214     -48.897 -72.119  59.416 
ATOM   4410  C6   DT A 214     -48.196 -70.759  61.374 
ATOM   4411  P    DA A 215     -46.094 -70.135  67.360 
ATOM   4412  OP1  DA A 215     -44.738 -69.852  67.884 
ATOM   4413  OP2  DA A 215     -46.492 -71.559  67.326 
ATOM   4414  O5'  DA A 215     -47.176 -69.294  68.185 
ATOM   4415  C5'  DA A 215     -47.466 -67.943  67.780 
ATOM   4416  C4'  DA A 215     -48.962 -67.703  67.807 
ATOM   4417  O4'  DA A 215     -49.605 -68.059  66.549 
ATOM   4418  C3'  DA A 215     -49.744 -68.494  68.857 
ATOM   4419  O3'  DA A 215     -50.792 -67.676  69.363 
ATOM   4420  C2'  DA A 215     -50.365 -69.656  68.082 
ATOM   4421  C1'  DA A 215     -50.743 -68.857  66.838 
ATOM   4422  N9   DA A 215     -51.027 -69.704  65.646 
ATOM   4423  C8   DA A 215     -50.443 -70.885  65.285 
ATOM   4424  N7   DA A 215     -50.912 -71.386  64.184 
ATOM   4425  C5   DA A 215     -51.877 -70.472  63.784 
ATOM   4426  C6   DA A 215     -52.742 -70.431  62.678 
ATOM   4427  N6   DA A 215     -52.773 -71.377  61.728 
ATOM   4428  N1   DA A 215     -53.576 -69.380  62.584 
ATOM   4429  C2   DA A 215     -53.540 -68.444  63.530 
ATOM   4430  N3   DA A 215     -52.781 -68.375  64.602 
ATOM   4431  C4   DA A 215     -51.955 -69.439  64.673 
ATOM   4432  P    DT A 216     -51.134 -67.734  70.926 
ATOM   4433  OP1  DT A 216     -50.219 -66.837  71.667 
ATOM   4434  OP2  DT A 216     -51.167 -69.143  71.375 
ATOM   4435  O5'  DT A 216     -52.616 -67.129  70.947 
ATOM   4436  C5'  DT A 216     -52.990 -66.166  69.944 
ATOM   4437  C4'  DT A 216     -54.374 -66.484  69.410 
ATOM   4438  O4'  DT A 216     -54.335 -67.413  68.290 
ATOM   4439  C3'  DT A 216     -55.334 -67.141  70.401 
ATOM   4440  O3'  DT A 216     -56.646 -66.642  70.171 
ATOM   4441  C2'  DT A 216     -55.308 -68.626  70.040 
ATOM   4442  C1'  DT A 216     -55.289 -68.438  68.525 
ATOM   4443  N1   DT A 216     -54.859 -69.652  67.776 
ATOM   4444  C2   DT A 216     -55.449 -69.875  66.556 
ATOM   4445  O2   DT A 216     -56.290 -69.133  66.080 
ATOM   4446  N3   DT A 216     -55.026 -71.010  65.892 
ATOM   4447  C4   DT A 216     -54.084 -71.916  66.336 
ATOM   4448  O4   DT A 216     -53.787 -72.897  65.652 
ATOM   4449  C5   DT A 216     -53.522 -71.595  67.627 
ATOM   4450  C7   DT A 216     -52.489 -72.531  68.184 
ATOM   4451  C6   DT A 216     -53.915 -70.499  68.295 
ATOM   4452  P    DC A 217     -57.592 -66.338  71.426 
ATOM   4453  OP1  DC A 217     -57.288 -64.991  71.961 
ATOM   4454  OP2  DC A 217     -57.508 -67.455  72.392 
ATOM   4455  O5'  DC A 217     -59.036 -66.330  70.738 
ATOM   4456  C5'  DC A 217     -59.152 -65.923  69.362 
ATOM   4457  C4'  DC A 217     -60.079 -66.863  68.619 
ATOM   4458  O4'  DC A 217     -59.376 -68.012  68.064 
ATOM   4459  C3'  DC A 217     -61.202 -67.484  69.449 
ATOM   4460  O3'  DC A 217     -62.369 -67.587  68.642 
ATOM   4461  C2'  DC A 217     -60.710 -68.895  69.772 
ATOM   4462  C1'  DC A 217     -60.098 -69.186  68.405 
ATOM   4463  N1   DC A 217     -59.144 -70.330  68.407 
ATOM   4464  C2   DC A 217     -59.092 -71.134  67.271 
ATOM   4465  O2   DC A 217     -59.831 -70.866  66.317 
ATOM   4466  N3   DC A 217     -58.230 -72.182  67.253 
ATOM   4467  C4   DC A 217     -57.445 -72.438  68.307 
ATOM   4468  N4   DC A 217     -56.621 -73.473  68.241 
ATOM   4469  C5   DC A 217     -57.484 -71.625  69.486 
ATOM   4470  C6   DC A 217     -58.352 -70.582  69.484 
ATOM   4471  P    DT A 218     -63.796 -67.274  69.298 
ATOM   4472  OP1  DT A 218     -64.041 -65.814  69.280 
ATOM   4473  OP2  DT A 218     -63.889 -67.932  70.619 
ATOM   4474  O5'  DT A 218     -64.783 -67.997  68.266 
ATOM   4475  C5'  DT A 218     -64.394 -68.100  66.883 
ATOM   4476  C4'  DT A 218     -64.699 -69.491  66.361 
ATOM   4477  O4'  DT A 218     -63.600 -70.421  66.585 
ATOM   4478  C3'  DT A 218     -65.905 -70.188  66.990 
ATOM   4479  O3'  DT A 218     -66.573 -70.944  65.988 
ATOM   4480  C2'  DT A 218     -65.304 -71.156  68.010 
ATOM   4481  C1'  DT A 218     -64.128 -71.610  67.151 
ATOM   4482  N1   DT A 218     -63.044 -72.275  67.925 
ATOM   4483  C2   DT A 218     -62.367 -73.297  67.302 
ATOM   4484  O2   DT A 218     -62.620 -73.665  66.168 
ATOM   4485  N3   DT A 218     -61.370 -73.891  68.050 
ATOM   4486  C4   DT A 218     -61.001 -73.555  69.337 
ATOM   4487  O4   DT A 218     -60.090 -74.160  69.906 
ATOM   4488  C5   DT A 218     -61.768 -72.473  69.906 
ATOM   4489  C7   DT A 218     -61.432 -72.043  71.305 
ATOM   4490  C6   DT A 218     -62.744 -71.877  69.202 
ATOM   4491  P    DC A 219     -68.174 -70.981  65.982 
ATOM   4492  OP1  DC A 219     -68.694 -69.787  65.278 
ATOM   4493  OP2  DC A 219     -68.670 -71.191  67.360 
ATOM   4494  O5'  DC A 219     -68.456 -72.289  65.104 
ATOM   4495  C5'  DC A 219     -67.510 -72.663  64.085 
ATOM   4496  C4'  DC A 219     -67.263 -74.158  64.131 
ATOM   4497  O4'  DC A 219     -66.189 -74.514  65.048 
ATOM   4498  C3'  DC A 219     -68.442 -75.013  64.594 
ATOM   4499  O3'  DC A 219     -68.449 -76.227  63.852 
ATOM   4500  C2'  DC A 219     -68.134 -75.339  66.055 
ATOM   4501  C1'  DC A 219     -66.638 -75.579  65.872 
ATOM   4502  N1   DC A 219     -65.864 -75.540  67.143 
ATOM   4503  C2   DC A 219     -64.771 -76.393  67.264 
ATOM   4504  O2   DC A 219     -64.489 -77.141  66.320 
ATOM   4505  N3   DC A 219     -64.052 -76.373  68.417 
ATOM   4506  C4   DC A 219     -64.389 -75.548  69.416 
ATOM   4507  N4   DC A 219     -63.657 -75.565  70.519 
ATOM   4508  C5   DC A 219     -65.510 -74.663  69.311 
ATOM   4509  C6   DC A 219     -66.216 -74.698  68.152 
ATOM   4510  P    DA A 220     -69.850 -76.836  63.375 
ATOM   4511  OP1  DA A 220     -70.269 -76.186  62.113 
ATOM   4512  OP2  DA A 220     -70.822 -76.778  64.489 
ATOM   4513  O5'  DA A 220     -69.451 -78.360  63.089 
ATOM   4514  C5'  DA A 220     -68.109 -78.662  62.664 
ATOM   4515  C4'  DA A 220     -67.590 -79.876  63.407 
ATOM   4516  O4'  DA A 220     -66.952 -79.524  64.668 
ATOM   4517  C3'  DA A 220     -68.641 -80.913  63.803 
ATOM   4518  O3'  DA A 220     -68.077 -82.212  63.678 
ATOM   4519  C2'  DA A 220     -68.914 -80.642  65.283 
ATOM   4520  C1'  DA A 220     -67.466 -80.372  65.683 
ATOM   4521  N9   DA A 220     -67.326 -79.670  66.989 
ATOM   4522  C8   DA A 220     -68.146 -78.725  67.536 
ATOM   4523  N7   DA A 220     -67.754 -78.300  68.697 
ATOM   4524  C5   DA A 220     -66.589 -79.014  68.940 
ATOM   4525  C6   DA A 220     -65.687 -79.018  70.016 
ATOM   4526  N6   DA A 220     -65.827 -78.245  71.102 
ATOM   4527  N1   DA A 220     -64.632 -79.850  69.937 
ATOM   4528  C2   DA A 220     -64.497 -80.616  68.856 
ATOM   4529  N3   DA A 220     -65.270 -80.698  67.795 
ATOM   4530  C4   DA A 220     -66.319 -79.856  67.900 
ATOM   4531  P    DG A 221     -68.982 -83.399  63.099 
ATOM   4532  OP1  DG A 221     -68.961 -83.363  61.620 
ATOM   4533  OP2  DG A 221     -70.319 -83.356  63.731 
ATOM   4534  O5'  DG A 221     -68.184 -84.686  63.618 
ATOM   4535  C5'  DG A 221     -66.757 -84.600  63.790 
ATOM   4536  C4'  DG A 221     -66.353 -85.256  65.096 
ATOM   4537  O4'  DG A 221     -66.395 -84.331  66.219 
ATOM   4538  C3'  DG A 221     -67.225 -86.427  65.550 
ATOM   4539  O3'  DG A 221     -66.396 -87.408  66.161 
ATOM   4540  C2'  DG A 221     -68.143 -85.834  66.617 
ATOM   4541  C1'  DG A 221     -67.092 -84.954  67.287 
ATOM   4542  N9   DG A 221     -67.667 -83.885  68.150 
ATOM   4543  C8   DG A 221     -68.829 -83.162  67.985 
ATOM   4544  N7   DG A 221     -69.052 -82.286  68.933 
ATOM   4545  C5   DG A 221     -67.961 -82.438  69.787 
ATOM   4546  C6   DG A 221     -67.644 -81.761  70.994 
ATOM   4547  O6   DG A 221     -68.271 -80.873  71.567 
ATOM   4548  N1   DG A 221     -66.441 -82.227  71.541 
ATOM   4549  C2   DG A 221     -65.648 -83.217  70.995 
ATOM   4550  N2   DG A 221     -64.536 -83.518  71.670 
ATOM   4551  N3   DG A 221     -65.946 -83.851  69.862 
ATOM   4552  C4   DG A 221     -67.110 -83.411  69.319 
ATOM   4553  P    DG A 222     -66.697 -88.957  65.891 
ATOM   4554  OP1  DG A 222     -66.065 -89.369  64.618 
ATOM   4555  OP2  DG A 222     -68.151 -89.206  66.005 
ATOM   4556  O5'  DG A 222     -65.937 -89.645  67.118 
ATOM   4557  C5'  DG A 222     -64.769 -89.005  67.664 
ATOM   4558  C4'  DG A 222     -64.819 -89.038  69.179 
ATOM   4559  O4'  DG A 222     -65.526 -87.893  69.737 
ATOM   4560  C3'  DG A 222     -65.529 -90.244  69.794 
ATOM   4561  O3'  DG A 222     -64.845 -90.625  70.982 
ATOM   4562  C2'  DG A 222     -66.915 -89.726  70.176 
ATOM   4563  C1'  DG A 222     -66.457 -88.367  70.698 
ATOM   4564  N9   DG A 222     -67.555 -87.367  70.811 
ATOM   4565  C8   DG A 222     -68.665 -87.198  70.012 
ATOM   4566  N7   DG A 222     -69.447 -86.216  70.385 
ATOM   4567  C5   DG A 222     -68.812 -85.696  71.512 
ATOM   4568  C6   DG A 222     -69.183 -84.617  72.355 
ATOM   4569  O6   DG A 222     -70.166 -83.884  72.279 
ATOM   4570  N1   DG A 222     -68.252 -84.427  73.385 
ATOM   4571  C2   DG A 222     -67.111 -85.182  73.576 
ATOM   4572  N2   DG A 222     -66.350 -84.842  74.618 
ATOM   4573  N3   DG A 222     -66.763 -86.195  72.784 
ATOM   4574  C4   DG A 222     -67.656 -86.392  71.780 
ATOM   4575  P    DC A 223     -64.666 -92.181  71.311 
ATOM   4576  OP1  DC A 223     -63.486 -92.708  70.589 
ATOM   4577  OP2  DC A 223     -65.943 -92.889  71.069 
ATOM   4578  O5'  DC A 223     -64.364 -92.140  72.881 
ATOM   4579  C5'  DC A 223     -63.700 -90.988  73.434 
ATOM   4580  C4'  DC A 223     -64.373 -90.572  74.727 
ATOM   4581  O4'  DC A 223     -65.475 -89.647  74.507 
ATOM   4582  C3'  DC A 223     -65.000 -91.702  75.544 
ATOM   4583  O3'  DC A 223     -64.814 -91.429  76.927 
ATOM   4584  C2'  DC A 223     -66.494 -91.626  75.230 
ATOM   4585  C1'  DC A 223     -66.599 -90.105  75.243 
ATOM   4586  N1   DC A 223     -67.829 -89.583  74.583 
ATOM   4587  C2   DC A 223     -68.411 -88.434  75.112 
ATOM   4588  O2   DC A 223     -67.888 -87.899  76.096 
ATOM   4589  N3   DC A 223     -69.533 -87.942  74.525 
ATOM   4590  C4   DC A 223     -70.068 -88.552  73.460 
ATOM   4591  N4   DC A 223     -71.163 -88.034  72.923 
ATOM   4592  C5   DC A 223     -69.485 -89.735  72.901 
ATOM   4593  C6   DC A 223     -68.365 -90.210  73.502 
ATOM   4594  P    DT A 224     -64.462 -92.636  77.917 
ATOM   4595  OP1  DT A 224     -63.005 -92.896  77.882 
ATOM   4596  OP2  DT A 224     -65.335 -93.793  77.620 
ATOM   4597  O5'  DT A 224     -64.863 -92.010  79.334 
ATOM   4598  C5'  DT A 224     -64.756 -90.587  79.524 
ATOM   4599  C4'  DT A 224     -65.982 -90.068  80.248 
ATOM   4600  O4'  DT A 224     -67.059 -89.714  79.335 
ATOM   4601  C3'  DT A 224     -66.635 -91.039  81.231 
ATOM   4602  O3'  DT A 224     -67.111 -90.307  82.355 
ATOM   4603  C2'  DT A 224     -67.837 -91.604  80.475 
ATOM   4604  C1'  DT A 224     -68.262 -90.296  79.815 
ATOM   4605  N1   DT A 224     -69.181 -90.480  78.657 
ATOM   4606  C2   DT A 224     -70.143 -89.519  78.463 
ATOM   4607  O2   DT A 224     -70.265 -88.547  79.188 
ATOM   4608  N3   DT A 224     -70.977 -89.724  77.380 
ATOM   4609  C4   DT A 224     -70.928 -90.784  76.498 
ATOM   4610  O4   DT A 224     -71.730 -90.859  75.565 
ATOM   4611  C5   DT A 224     -69.885 -91.740  76.784 
ATOM   4612  C7   DT A 224     -69.762 -92.926  75.872 
ATOM   4613  C6   DT A 224     -69.060 -91.566  77.830 
ATOM   4614  P    DA A 225     -66.958 -90.942  83.816 
ATOM   4615  OP1  DA A 225     -65.602 -90.659  84.340 
ATOM   4616  OP2  DA A 225     -67.357 -92.366  83.782 
ATOM   4617  O5'  DA A 225     -68.040 -90.101  84.641 
ATOM   4618  C5'  DA A 225     -68.331 -88.750  84.236 
ATOM   4619  C4'  DA A 225     -69.827 -88.510  84.264 
ATOM   4620  O4'  DA A 225     -70.469 -88.866  83.005 
ATOM   4621  C3'  DA A 225     -70.608 -89.301  85.313 
ATOM   4622  O3'  DA A 225     -71.657 -88.483  85.819 
ATOM   4623  C2'  DA A 225     -71.230 -90.463  84.538 
ATOM   4624  C1'  DA A 225     -71.607 -89.664  83.294 
ATOM   4625  N9   DA A 225     -71.892 -90.511  82.103 
ATOM   4626  C8   DA A 225     -71.308 -91.692  81.741 
ATOM   4627  N7   DA A 225     -71.777 -92.193  80.640 
ATOM   4628  C5   DA A 225     -72.741 -91.279  80.240 
ATOM   4629  C6   DA A 225     -73.606 -91.238  79.134 
ATOM   4630  N6   DA A 225     -73.638 -92.184  78.184 
ATOM   4631  N1   DA A 225     -74.441 -90.187  79.040 
ATOM   4632  C2   DA A 225     -74.405 -89.251  79.986 
ATOM   4633  N3   DA A 225     -73.645 -89.182  81.059 
ATOM   4634  C4   DA A 225     -72.820 -90.246  81.129 
ATOM   4635  P    DA A 226     -71.999 -88.541  87.382 
ATOM   4636  OP1  DA A 226     -71.084 -87.644  88.123 
ATOM   4637  OP2  DA A 226     -72.032 -89.950  87.831 
ATOM   4638  O5'  DA A 226     -73.481 -87.936  87.403 
ATOM   4639  C5'  DA A 226     -73.855 -86.973  86.400 
ATOM   4640  C4'  DA A 226     -75.238 -87.291  85.866 
ATOM   4641  O4'  DA A 226     -75.200 -88.220  84.746 
ATOM   4642  C3'  DA A 226     -76.198 -87.948  86.858 
ATOM   4643  O3'  DA A 226     -77.510 -87.449  86.627 
ATOM   4644  C2'  DA A 226     -76.173 -89.433  86.496 
ATOM   4645  C1'  DA A 226     -76.153 -89.245  84.981 
ATOM   4646  N9   DA A 226     -75.723 -90.459  84.232 
ATOM   4647  C8   DA A 226     -74.805 -91.400  84.599 
ATOM   4648  N7   DA A 226     -74.648 -92.347  83.727 
ATOM   4649  C5   DA A 226     -75.526 -92.011  82.706 
ATOM   4650  C6   DA A 226     -75.833 -92.624  81.480 
ATOM   4651  N6   DA A 226     -75.260 -93.759  81.057 
ATOM   4652  N1   DA A 226     -76.755 -92.026  80.703 
ATOM   4653  C2   DA A 226     -77.321 -90.897  81.129 
ATOM   4654  N3   DA A 226     -77.116 -90.236  82.247 
ATOM   4655  C4   DA A 226     -76.190 -90.856  83.007 
ATOM   4656  P    DT A 227     -78.456 -87.145  87.882 
ATOM   4657  OP1  DT A 227     -78.152 -85.798  88.417 
ATOM   4658  OP2  DT A 227     -78.372 -88.262  88.849 
ATOM   4659  O5'  DT A 227     -79.901 -87.137  87.194 
ATOM   4660  C5'  DT A 227     -80.016 -86.729  85.818 
ATOM   4661  C4'  DT A 227     -80.944 -87.670  85.075 
ATOM   4662  O4'  DT A 227     -80.241 -88.819  84.520 
ATOM   4663  C3'  DT A 227     -82.067 -88.291  85.905 
ATOM   4664  O3'  DT A 227     -83.233 -88.394  85.098 
ATOM   4665  C2'  DT A 227     -81.574 -89.702  86.228 
ATOM   4666  C1'  DT A 227     -80.962 -89.992  84.861 
ATOM   4667  N1   DT A 227     -80.009 -91.137  84.863 
ATOM   4668  C2   DT A 227     -79.969 -91.920  83.735 
ATOM   4669  O2   DT A 227     -80.670 -91.714  82.759 
ATOM   4670  N3   DT A 227     -79.074 -92.972  83.773 
ATOM   4671  C4   DT A 227     -78.236 -93.296  84.821 
ATOM   4672  O4   DT A 227     -77.477 -94.263  84.739 
ATOM   4673  C5   DT A 227     -78.351 -92.417  85.960 
ATOM   4674  C7   DT A 227     -77.474 -92.699  87.146 
ATOM   4675  C6   DT A 227     -79.213 -91.387  85.950 
ATOM   4676  P    DG A 228     -84.660 -88.081  85.754 
ATOM   4677  OP1  DG A 228     -84.905 -86.621  85.736 
ATOM   4678  OP2  DG A 228     -84.754 -88.739  87.075 
ATOM   4679  O5'  DG A 228     -85.647 -88.804  84.722 
ATOM   4680  C5'  DG A 228     -85.259 -88.907  83.339 
ATOM   4681  C4'  DG A 228     -85.563 -90.298  82.817 
ATOM   4682  O4'  DG A 228     -84.464 -91.228  83.041 
ATOM   4683  C3'  DG A 228     -86.769 -90.995  83.446 
ATOM   4684  O3'  DG A 228     -87.438 -91.751  82.444 
ATOM   4685  C2'  DG A 228     -86.169 -91.963  84.466 
ATOM   4686  C1'  DG A 228     -84.993 -92.417  83.607 
ATOM   4687  N9   DG A 228     -83.908 -93.082  84.381 
ATOM   4688  C8   DG A 228     -83.467 -92.826  85.661 
ATOM   4689  N7   DG A 228     -82.483 -93.599  86.052 
ATOM   4690  C5   DG A 228     -82.258 -94.428  84.954 
ATOM   4691  C6   DG A 228     -81.314 -95.473  84.778 
ATOM   4692  O6   DG A 228     -80.470 -95.890  85.566 
ATOM   4693  N1   DG A 228     -81.428 -96.056  83.507 
ATOM   4694  C2   DG A 228     -82.333 -95.678  82.536 
ATOM   4695  N2   DG A 228     -82.282 -96.359  81.388 
ATOM   4696  N3   DG A 228     -83.218 -94.696  82.703 
ATOM   4697  C4   DG A 228     -83.121 -94.121  83.929 
ATOM   4698  P    DT A 229     -89.038 -91.788  82.438 
ATOM   4699  OP1  DT A 229     -89.559 -90.594  81.735 
ATOM   4700  OP2  DT A 229     -89.534 -91.998  83.816 
ATOM   4701  O5'  DT A 229     -89.321 -93.096  81.560 
ATOM   4702  C5'  DT A 229     -88.375 -93.470  80.541 
ATOM   4703  C4'  DT A 229     -88.127 -94.965  80.587 
ATOM   4704  O4'  DT A 229     -87.054 -95.321  81.504 
ATOM   4705  C3'  DT A 229     -89.306 -95.820  81.050 
ATOM   4706  O3'  DT A 229     -89.314 -97.034  80.309 
ATOM   4707  C2'  DT A 229     -88.998 -96.146  82.511 
ATOM   4708  C1'  DT A 229     -87.503 -96.386  82.328 
ATOM   4709  N1   DT A 229     -86.729 -96.347  83.599 
ATOM   4710  C2   DT A 229     -85.652 -97.195  83.703 
ATOM   4711  O2   DT A 229     -85.321 -97.956  82.812 
ATOM   4712  N3   DT A 229     -84.959 -97.131  84.897 
ATOM   4713  C4   DT A 229     -85.247 -96.309  85.967 
ATOM   4714  O4   DT A 229     -84.553 -96.340  86.985 
ATOM   4715  C5   DT A 229     -86.394 -95.455  85.764 
ATOM   4716  C7   DT A 229     -86.776 -94.529  86.881 
ATOM   4717  C6   DT A 229     -87.086 -95.497  84.614 
ATOM   4718  P    DC A 230     -90.715 -97.643  79.831 
ATOM   4719  OP1  DC A 230     -91.133 -96.993  78.569 
ATOM   4720  OP2  DC A 230     -91.686 -97.585  80.945 
ATOM   4721  O5'  DC A 230     -90.315 -99.166  79.545 
ATOM   4722  C5'  DC A 230     -88.973 -99.469  79.120 
ATOM   4723  C4'  DC A 230     -88.455-100.683  79.863 
ATOM   4724  O4'  DC A 230     -87.816-100.331  81.124 
ATOM   4725  C3'  DC A 230     -89.506-101.720  80.260 
ATOM   4726  O3'  DC A 230     -88.941-103.019  80.135 
ATOM   4727  C2'  DC A 230     -89.779-101.449  81.739 
ATOM   4728  C1'  DC A 230     -88.331-101.179  82.139 
ATOM   4729  N1   DC A 230     -88.191-100.477  83.445 
ATOM   4730  C2   DC A 230     -87.094-100.800  84.241 
ATOM   4731  O2   DC A 230     -86.290-101.646  83.835 
ATOM   4732  N3   DC A 230     -86.948-100.171  85.436 
ATOM   4733  C4   DC A 230     -87.842 -99.258  85.840 
ATOM   4734  N4   DC A 230     -87.656 -98.673  87.013 
ATOM   4735  C5   DC A 230     -88.977 -98.913  85.037 
ATOM   4736  C6   DC A 230     -89.105 -99.553  83.846 
ATOM   4737  P    DG A 231     -89.847-104.206  79.555 
ATOM   4738  OP1  DG A 231     -89.825-104.170  78.076 
ATOM   4739  OP2  DG A 231     -91.184-104.163  80.187 
ATOM   4740  O5'  DG A 231     -89.049-105.493  80.074 
ATOM   4741  C5'  DG A 231     -87.622-105.407  80.246 
ATOM   4742  C4'  DG A 231     -87.217-106.063  81.552 
ATOM   4743  O4'  DG A 231     -87.259-105.138  82.675 
ATOM   4744  C3'  DG A 231     -88.089-107.234  82.006 
ATOM   4745  O3'  DG A 231     -87.261-108.215  82.617 
ATOM   4746  C2'  DG A 231     -89.008-106.641  83.074 
ATOM   4747  C1'  DG A 231     -87.957-105.761  83.743 
ATOM   4748  N9   DG A 231     -88.532-104.692  84.606 
ATOM   4749  C8   DG A 231     -89.694-103.969  84.441 
ATOM   4750  N7   DG A 231     -89.917-103.093  85.389 
ATOM   4751  C5   DG A 231     -88.826-103.245  86.244 
ATOM   4752  C6   DG A 231     -88.509-102.568  87.451 
ATOM   4753  O6   DG A 231     -89.136-101.680  88.023 
ATOM   4754  N1   DG A 231     -87.305-103.034  87.997 
ATOM   4755  C2   DG A 231     -86.512-104.024  87.451 
ATOM   4756  N2   DG A 231     -85.401-104.325  88.126 
ATOM   4757  N3   DG A 231     -86.811-104.658  86.318 
ATOM   4758  C4   DG A 231     -87.975-104.218  85.775 
ATOM   4759  P    DT A 232     -87.562-109.764  82.347 
ATOM   4760  OP1  DT A 232     -86.929-110.176  81.074 
ATOM   4761  OP2  DT A 232     -89.016-110.013  82.461 
ATOM   4762  O5'  DT A 232     -86.802-110.452  83.574 
ATOM   4763  C5'  DT A 232     -85.633-109.812  84.120 
ATOM   4764  C4'  DT A 232     -85.684-109.845  85.635 
ATOM   4765  O4'  DT A 232     -86.391-108.700  86.193 
ATOM   4766  C3'  DT A 232     -86.394-111.051  86.250 
ATOM   4767  O3'  DT A 232     -85.710-111.432  87.438 
ATOM   4768  C2'  DT A 232     -87.779-110.533  86.632 
ATOM   4769  C1'  DT A 232     -87.322-109.174  87.154 
ATOM   4770  N1   DT A 232     -88.420-108.174  87.267 
ATOM   4771  C2   DT A 232     -88.345-107.278  88.306 
ATOM   4772  O2   DT A 232     -87.434-107.275  89.115 
ATOM   4773  N3   DT A 232     -89.382-106.366  88.377 
ATOM   4774  C4   DT A 232     -90.457-106.281  87.518 
ATOM   4775  O4   DT A 232     -91.325-105.420  87.684 
ATOM   4776  C5   DT A 232     -90.447-107.263  86.461 
ATOM   4777  C7   DT A 232     -91.583-107.239  85.481 
ATOM   4778  C6   DT A 232     -89.453-108.161  86.367 
ATOM   4779  P    DC A 233     -85.531-112.988  87.767 
ATOM   4780  OP1  DC A 233     -84.350-113.515  87.045 
ATOM   4781  OP2  DC A 233     -86.808-113.696  87.525 
ATOM   4782  O5'  DC A 233     -85.228-112.947  89.337 
ATOM   4783  C5'  DC A 233     -84.564-111.795  89.890 
ATOM   4784  C4'  DC A 233     -85.238-111.379  91.183 
ATOM   4785  O4'  DC A 233     -86.340-110.454  90.963 
ATOM   4786  C3'  DC A 233     -85.864-112.509  92.000 
ATOM   4787  O3'  DC A 233     -85.679-112.236  93.383 
ATOM   4788  C2'  DC A 233     -87.358-112.433  91.686 
ATOM   4789  C1'  DC A 233     -87.463-110.912  91.699 
ATOM   4790  N1   DC A 233     -88.693-110.390  91.040 
ATOM   4791  C2   DC A 233     -89.275-109.241  91.568 
ATOM   4792  O2   DC A 233     -88.753-108.706  92.552 
ATOM   4793  N3   DC A 233     -90.398-108.749  90.981 
ATOM   4794  C4   DC A 233     -90.933-109.359  89.916 
ATOM   4795  N4   DC A 233     -92.027-108.841  89.379 
ATOM   4796  C5   DC A 233     -90.350-110.542  89.358 
ATOM   4797  C6   DC A 233     -89.229-111.017  89.958 
ATOM   4798  P    DT A 234     -85.326-113.443  94.373 
ATOM   4799  OP1  DT A 234     -83.870-113.703  94.338 
ATOM   4800  OP2  DT A 234     -86.199-114.600  94.076 
ATOM   4801  O5'  DT A 234     -85.728-112.817  95.790 
ATOM   4802  C5'  DT A 234     -85.620-111.394  95.980 
ATOM   4803  C4'  DT A 234     -86.846-110.875  96.704 
ATOM   4804  O4'  DT A 234     -87.924-110.521  95.791 
ATOM   4805  C3'  DT A 234     -87.500-111.846  97.688 
ATOM   4806  O3'  DT A 234     -87.976-111.114  98.811 
ATOM   4807  C2'  DT A 234     -88.702-112.411  96.931 
ATOM   4808  C1'  DT A 234     -89.126-111.103  96.271 
ATOM   4809  N1   DT A 234     -90.045-111.287  95.113 
ATOM   4810  C2   DT A 234     -91.007-110.326  94.919 
ATOM   4811  O2   DT A 234     -91.130-109.354  95.644 
ATOM   4812  N3   DT A 234     -91.842-110.531  93.836 
ATOM   4813  C4   DT A 234     -91.792-111.591  92.954 
ATOM   4814  O4   DT A 234     -92.594-111.666  92.021 
ATOM   4815  C5   DT A 234     -90.750-112.547  93.240 
ATOM   4816  C7   DT A 234     -90.626-113.733  92.328 
ATOM   4817  C6   DT A 234     -89.925-112.373  94.286 
ATOM   4818  P    DG A 235     -87.823-111.749 100.272 
ATOM   4819  OP1  DG A 235     -86.467-111.466 100.796 
ATOM   4820  OP2  DG A 235     -88.221-113.173 100.238 
ATOM   4821  O5'  DG A 235     -88.905-110.908 101.097 
ATOM   4822  C5'  DG A 235     -89.195-109.557 100.692 
ATOM   4823  C4'  DG A 235     -90.691-109.317 100.720 
ATOM   4824  O4'  DG A 235     -91.334-109.673  99.462 
ATOM   4825  C3'  DG A 235     -91.473-110.108 101.769 
ATOM   4826  O3'  DG A 235     -92.521-109.290 102.275 
ATOM   4827  C2'  DG A 235     -92.095-111.270 100.994 
ATOM   4828  C1'  DG A 235     -92.472-110.471  99.750 
ATOM   4829  N9   DG A 235     -92.756-111.318  98.559 
ATOM   4830  C8   DG A 235     -92.179-112.510  98.179 
ATOM   4831  N7   DG A 235     -92.661-113.006  97.065 
ATOM   4832  C5   DG A 235     -93.626-112.077  96.679 
ATOM   4833  C6   DG A 235     -94.485-112.067  95.550 
ATOM   4834  O6   DG A 235     -94.574-112.890  94.642 
ATOM   4835  N1   DG A 235     -95.312-110.934  95.545 
ATOM   4836  C2   DG A 235     -95.307-109.941  96.505 
ATOM   4837  N2   DG A 235     -96.172-108.942  96.319 
ATOM   4838  N3   DG A 235     -94.499-109.951  97.564 
ATOM   4839  C4   DG A 235     -93.692-111.043  97.584 
ATOM   4840  P    DT A 236     -92.863-109.348 103.838 
ATOM   4841  OP1  DT A 236     -91.949-108.451 104.579 
ATOM   4842  OP2  DT A 236     -92.896-110.757 104.287 
ATOM   4843  O5'  DT A 236     -94.345-108.743 103.859 
ATOM   4844  C5'  DT A 236     -94.719-107.780 102.857 
ATOM   4845  C4'  DT A 236     -96.103-108.098 102.322 
ATOM   4846  O4'  DT A 236     -96.064-109.027 101.202 
ATOM   4847  C3'  DT A 236     -97.063-108.755 103.314 
ATOM   4848  O3'  DT A 236     -98.375-108.256 103.083 
ATOM   4849  C2'  DT A 236     -97.037-110.240 102.952 
ATOM   4850  C1'  DT A 236     -97.018-110.052 101.437 
ATOM   4851  N1   DT A 236     -96.588-111.266 100.688 
ATOM   4852  C2   DT A 236     -97.178-111.489  99.468 
ATOM   4853  O2   DT A 236     -98.019-110.747  98.993 
ATOM   4854  N3   DT A 236     -96.755-112.624  98.804 
ATOM   4855  C4   DT A 236     -95.813-113.530  99.248 
ATOM   4856  O4   DT A 236     -95.516-114.511  98.564 
ATOM   4857  C5   DT A 236     -95.251-113.209 100.539 
ATOM   4858  C7   DT A 236     -94.218-114.145 101.096 
ATOM   4859  C6   DT A 236     -95.644-112.113 101.207 
ATOM   4860  P    DA A 237     -99.321-107.952 104.338 
ATOM   4861  OP1  DA A 237     -99.017-106.605 104.873 
ATOM   4862  OP2  DA A 237     -99.237-109.069 105.305 
ATOM   4863  O5'  DA A 237    -100.765-107.944 103.650 
ATOM   4864  C5'  DA A 237    -100.881-107.536 102.274 
ATOM   4865  C4'  DA A 237    -101.808-108.477 101.531 
ATOM   4866  O4'  DA A 237    -101.106-109.626 100.976 
ATOM   4867  C3'  DA A 237    -102.931-109.098 102.361 
ATOM   4868  O3'  DA A 237    -104.098-109.201 101.554 
ATOM   4869  C2'  DA A 237    -102.439-110.509 102.684 
ATOM   4870  C1'  DA A 237    -101.827-110.799 101.317 
ATOM   4871  N9   DA A 237    -100.873-111.944 101.319 
ATOM   4872  C8   DA A 237    -100.015-112.332 102.308 
ATOM   4873  N7   DA A 237     -99.308-113.378 102.009 
ATOM   4874  C5   DA A 237     -99.727-113.709 100.728 
ATOM   4875  C6   DA A 237     -99.351-114.735  99.845 
ATOM   4876  N6   DA A 237     -98.425-115.659 100.135 
ATOM   4877  N1   DA A 237     -99.966-114.777  98.648 
ATOM   4878  C2   DA A 237    -100.885-113.855  98.364 
ATOM   4879  N3   DA A 237    -101.315-112.856  99.105 
ATOM   4880  C4   DA A 237    -100.685-112.837 100.297 
ATOM   4881  P    DT A 238    -105.525-108.888 102.210 
ATOM   4882  OP1  DT A 238    -105.770-107.428 102.193 
ATOM   4883  OP2  DT A 238    -105.618-109.546 103.531 
ATOM   4884  O5'  DT A 238    -106.512-109.611 101.178 
ATOM   4885  C5'  DT A 238    -106.123-109.714  99.795 
ATOM   4886  C4'  DT A 238    -106.428-111.105  99.273 
ATOM   4887  O4'  DT A 238    -105.329-112.035  99.497 
ATOM   4888  C3'  DT A 238    -107.634-111.802  99.902 
ATOM   4889  O3'  DT A 238    -108.302-112.558  98.900 
ATOM   4890  C2'  DT A 238    -107.034-112.770 100.922 
ATOM   4891  C1'  DT A 238    -105.857-113.224 100.063 
ATOM   4892  N1   DT A 238    -104.773-113.889 100.837 
ATOM   4893  C2   DT A 238    -104.096-114.911 100.214 
ATOM   4894  O2   DT A 238    -104.349-115.279  99.080 
ATOM   4895  N3   DT A 238    -103.099-115.505 100.962 
ATOM   4896  C4   DT A 238    -102.731-115.169 102.249 
ATOM   4897  O4   DT A 238    -101.819-115.774 102.818 
ATOM   4898  C5   DT A 238    -103.497-114.086 102.818 
ATOM   4899  C7   DT A 238    -103.162-113.657 104.217 
ATOM   4900  C6   DT A 238    -104.473-113.491 102.114 
ATOM   4901  P    DA A 239    -109.903-112.595  98.894 
ATOM   4902  OP1  DA A 239    -110.424-111.401  98.191 
ATOM   4903  OP2  DA A 239    -110.399-112.805 100.272 
ATOM   4904  O5'  DA A 239    -110.185-113.903  98.017 
ATOM   4905  C5'  DA A 239    -109.239-114.277  96.997 
ATOM   4906  C4'  DA A 239    -108.992-115.772  97.044 
ATOM   4907  O4'  DA A 239    -107.918-116.128  97.960 
ATOM   4908  C3'  DA A 239    -110.171-116.627  97.506 
ATOM   4909  O3'  DA A 239    -110.178-117.841  96.765 
ATOM   4910  C2'  DA A 239    -109.863-116.953  98.968 
ATOM   4911  C1'  DA A 239    -108.368-117.193  98.784 
ATOM   4912  N9   DA A 239    -107.593-117.154 100.055 
ATOM   4913  C8   DA A 239    -107.810-116.376 101.156 
ATOM   4914  N7   DA A 239    -106.958-116.573 102.114 
ATOM   4915  C5   DA A 239    -106.113-117.553 101.613 
ATOM   4916  C6   DA A 239    -104.990-118.203 102.153 
ATOM   4917  N6   DA A 239    -104.505-117.948 103.376 
ATOM   4918  N1   DA A 239    -104.383-119.129 101.388 
ATOM   4919  C2   DA A 239    -104.870-119.378 100.173 
ATOM   4920  N3   DA A 239    -105.904-118.839  99.566 
ATOM   4921  C4   DA A 239    -106.495-117.916 100.353 
ATOM   4922  P    DG A 240    -111.579-118.450  96.287 
ATOM   4923  OP1  DG A 240    -111.998-117.800  95.025 
ATOM   4924  OP2  DG A 240    -112.551-118.392  97.401 
ATOM   4925  O5'  DG A 240    -111.180-119.973  96.001 
ATOM   4926  C5'  DG A 240    -109.838-120.276  95.576 
ATOM   4927  C4'  DG A 240    -109.319-121.490  96.319 
ATOM   4928  O4'  DG A 240    -108.681-121.138  97.580 
ATOM   4929  C3'  DG A 240    -110.371-122.527  96.716 
ATOM   4930  O3'  DG A 240    -109.806-123.826  96.591 
ATOM   4931  C2'  DG A 240    -110.643-122.256  98.195 
ATOM   4932  C1'  DG A 240    -109.195-121.986  98.595 
ATOM   4933  N9   DG A 240    -109.055-121.284  99.901 
ATOM   4934  C8   DG A 240    -109.871-120.330 100.469 
ATOM   4935  N7   DG A 240    -109.463-119.909 101.642 
ATOM   4936  C5   DG A 240    -108.295-120.636 101.867 
ATOM   4937  C6   DG A 240    -107.404-120.615 102.972 
ATOM   4938  O6   DG A 240    -107.464-119.939 103.995 
ATOM   4939  N1   DG A 240    -106.344-121.513 102.791 
ATOM   4940  C2   DG A 240    -106.167-122.324 101.688 
ATOM   4941  N2   DG A 240    -105.089-123.112 101.706 
ATOM   4942  N3   DG A 240    -107.003-122.343 100.651 
ATOM   4943  C4   DG A 240    -108.038-121.478 100.811 
ATOM   4944  P    DT A 241    -110.711-125.013  96.011 
ATOM   4945  OP1  DT A 241    -110.690-124.977  94.532 
ATOM   4946  OP2  DT A 241    -112.048-124.970  96.643 
ATOM   4947  O5'  DT A 241    -109.913-126.300  96.530 
ATOM   4948  C5'  DT A 241    -108.486-126.214  96.702 
ATOM   4949  C4'  DT A 241    -108.082-126.870  98.008 
ATOM   4950  O4'  DT A 241    -108.124-125.945  99.131 
ATOM   4951  C3'  DT A 241    -108.954-128.040  98.462 
ATOM   4952  O3'  DT A 241    -108.125-129.022  99.073 
ATOM   4953  C2'  DT A 241    -109.872-127.448  99.530 
ATOM   4954  C1'  DT A 241    -108.821-126.568 100.199 
ATOM   4955  N1   DT A 241    -109.396-125.499 101.062 
ATOM   4956  C2   DT A 241    -108.693-125.161 102.192 
ATOM   4957  O2   DT A 241    -107.641-125.694 102.503 
ATOM   4958  N3   DT A 241    -109.256-124.166 102.969 
ATOM   4959  C4   DT A 241    -110.436-123.499 102.712 
ATOM   4960  O4   DT A 241    -110.841-122.625 103.482 
ATOM   4961  C5   DT A 241    -111.103-123.922 101.504 
ATOM   4962  C7   DT A 241    -112.396-123.247 101.150 
ATOM   4963  C6   DT A 241    -110.578-124.887 100.731 
ATOM   4964  P    DG A 242    -108.426-130.571  98.803 
ATOM   4965  OP1  DG A 242    -107.794-130.983  97.530 
ATOM   4966  OP2  DG A 242    -109.880-130.820  98.917 
ATOM   4967  O5'  DG A 242    -107.666-131.259 100.030 
ATOM   4968  C5'  DG A 242    -106.498-130.619 100.576 
ATOM   4969  C4'  DG A 242    -106.549-130.652 102.092 
ATOM   4970  O4'  DG A 242    -107.255-129.507 102.649 
ATOM   4971  C3'  DG A 242    -107.258-131.858 102.706 
ATOM   4972  O3'  DG A 242    -106.574-132.239 103.894 
ATOM   4973  C2'  DG A 242    -108.644-131.340 103.088 
ATOM   4974  C1'  DG A 242    -108.186-129.981 103.610 
ATOM   4975  N9   DG A 242    -109.284-128.981 103.723 
ATOM   4976  C8   DG A 242    -110.394-128.812 102.924 
ATOM   4977  N7   DG A 242    -111.177-127.830 103.297 
ATOM   4978  C5   DG A 242    -110.541-127.310 104.424 
ATOM   4979  C6   DG A 242    -110.912-126.231 105.267 
ATOM   4980  O6   DG A 242    -111.895-125.498 105.191 
ATOM   4981  N1   DG A 242    -109.981-126.041 106.297 
ATOM   4982  C2   DG A 242    -108.840-126.796 106.488 
ATOM   4983  N2   DG A 242    -108.079-126.456 107.530 
ATOM   4984  N3   DG A 242    -108.492-127.809 105.696 
ATOM   4985  C4   DG A 242    -109.385-128.006 104.692 
ATOM   4986  P    DT A 243    -106.396-133.795 104.223 
ATOM   4987  OP1  DT A 243    -105.215-134.322 103.501 
ATOM   4988  OP2  DT A 243    -107.672-134.503 103.981 
ATOM   4989  O5'  DT A 243    -106.093-133.754 105.793 
ATOM   4990  C5'  DT A 243    -105.429-132.601 106.346 
ATOM   4991  C4'  DT A 243    -106.103-132.186 107.639 
ATOM   4992  O4'  DT A 243    -107.204-131.261 107.419 
ATOM   4993  C3'  DT A 243    -106.729-133.316 108.456 
ATOM   4994  O3'  DT A 243    -106.543-133.043 109.839 
ATOM   4995  C2'  DT A 243    -108.223-133.240 108.142 
ATOM   4996  C1'  DT A 243    -108.328-131.719 108.155 
ATOM   4997  N1   DT A 243    -109.558-131.197 107.496 
ATOM   4998  C2   DT A 243    -110.120-130.062 108.028 
ATOM   4999  O2   DT A 243    -109.658-129.484 108.997 
ATOM   5000  N3   DT A 243    -111.259-129.609 107.392 
ATOM   5001  C4   DT A 243    -111.866-130.182 106.293 
ATOM   5002  O4   DT A 243    -112.884-129.685 105.809 
ATOM   5003  C5   DT A 243    -111.202-131.369 105.806 
ATOM   5004  C7   DT A 243    -111.798-132.056 104.613 
ATOM   5005  C6   DT A 243    -110.094-131.832 106.407 
ATOM   5006  P    DA A 244    -106.191-134.250 110.829 
ATOM   5007  OP1  DA A 244    -104.734-134.510 110.794 
ATOM   5008  OP2  DA A 244    -107.064-135.407 110.532 
ATOM   5009  O5'  DA A 244    -106.592-133.624 112.246 
ATOM   5010  C5'  DA A 244    -106.485-132.201 112.436 
ATOM   5011  C4'  DA A 244    -107.711-131.682 113.160 
ATOM   5012  O4'  DA A 244    -108.789-131.328 112.247 
ATOM   5013  C3'  DA A 244    -108.364-132.653 114.144 
ATOM   5014  O3'  DA A 244    -108.840-131.921 115.267 
ATOM   5015  C2'  DA A 244    -109.567-133.218 113.387 
ATOM   5016  C1'  DA A 244    -109.991-131.910 112.727 
ATOM   5017  N9   DA A 244    -110.910-132.094 111.569 
ATOM   5018  C8   DA A 244    -110.929-133.108 110.654 
ATOM   5019  N7   DA A 244    -111.858-132.987 109.757 
ATOM   5020  C5   DA A 244    -112.503-131.806 110.099 
ATOM   5021  C6   DA A 244    -113.588-131.120 109.530 
ATOM   5022  N6   DA A 244    -114.245-131.547 108.442 
ATOM   5023  N1   DA A 244    -113.975-129.974 110.122 
ATOM   5024  C2   DA A 244    -113.318-129.556 111.202 
ATOM   5025  N3   DA A 244    -112.298-130.108 111.820 
ATOM   5026  C4   DA A 244    -111.930-131.253 111.208 
ATOM   5027  P    DT A 245    -108.687-132.556 116.728 
ATOM   5028  OP1  DT A 245    -107.331-132.273 117.252 
ATOM   5029  OP2  DT A 245    -109.086-133.980 116.694 
ATOM   5030  O5'  DT A 245    -109.770-131.715 117.553 
ATOM   5031  C5'  DT A 245    -110.060-130.364 117.148 
ATOM   5032  C4'  DT A 245    -111.556-130.124 117.176 
ATOM   5033  O4'  DT A 245    -112.198-130.480 115.918 
ATOM   5034  C3'  DT A 245    -112.337-130.915 118.225 
ATOM   5035  O3'  DT A 245    -113.386-130.097 118.731 
ATOM   5036  C2'  DT A 245    -112.959-132.077 117.450 
ATOM   5037  C1'  DT A 245    -113.336-131.278 116.206 
ATOM   5038  N1   DT A 245    -113.621-132.125 115.015 
ATOM   5039  C2   DT A 245    -114.594-131.682 114.151 
ATOM   5040  O2   DT A 245    -115.214-130.648 114.324 
ATOM   5041  N3   DT A 245    -114.831-132.494 113.058 
ATOM   5042  C4   DT A 245    -114.190-133.681 112.766 
ATOM   5043  O4   DT A 245    -114.490-134.321 111.756 
ATOM   5044  C5   DT A 245    -113.186-134.062 113.730 
ATOM   5045  C7   DT A 245    -112.441-135.342 113.486 
ATOM   5046  C6   DT A 245    -112.935-133.292 114.802 
ATOM   5047  P    DG A 246    -113.728-130.155 120.294 
ATOM   5048  OP1  DG A 246    -112.813-129.258 121.035 
ATOM   5049  OP2  DG A 246    -113.761-131.564 120.743 
ATOM   5050  O5'  DG A 246    -115.210-129.550 120.315 
ATOM   5051  C5'  DG A 246    -115.584-128.587 119.313 
ATOM   5052  C4'  DG A 246    -116.967-128.905 118.779 
ATOM   5053  O4'  DG A 246    -116.929-129.834 117.658 
ATOM   5054  C3'  DG A 246    -117.928-129.562 119.770 
ATOM   5055  O3'  DG A 246    -119.240-129.063 119.540 
ATOM   5056  C2'  DG A 246    -117.902-131.047 119.408 
ATOM   5057  C1'  DG A 246    -117.883-130.859 117.893 
ATOM   5058  N9   DG A 246    -117.452-132.073 117.144 
ATOM   5059  C8   DG A 246    -116.529-133.032 117.498 
ATOM   5060  N7   DG A 246    -116.380-133.983 116.607 
ATOM   5061  C5   DG A 246    -117.268-133.629 115.593 
ATOM   5062  C6   DG A 246    -117.555-134.274 114.362 
ATOM   5063  O6   DG A 246    -117.075-135.309 113.907 
ATOM   5064  N1   DG A 246    -118.523-133.574 113.630 
ATOM   5065  C2   DG A 246    -119.134-132.403 114.034 
ATOM   5066  N2   DG A 246    -120.033-131.890 113.190 
ATOM   5067  N3   DG A 246    -118.865-131.797 115.189 
ATOM   5068  C4   DG A 246    -117.927-132.465 115.911 
ATOM   5069  P    DC A 247    -120.185-128.759 120.794 
ATOM   5070  OP1  DC A 247    -119.881-127.412 121.329 
ATOM   5071  OP2  DC A 247    -120.102-129.876 121.761 
ATOM   5072  O5'  DC A 247    -121.630-128.751 120.106 
ATOM   5073  C5'  DC A 247    -121.745-128.343 118.730 
ATOM   5074  C4'  DC A 247    -122.673-129.284 117.987 
ATOM   5075  O4'  DC A 247    -121.970-130.433 117.432 
ATOM   5076  C3'  DC A 247    -123.796-129.905 118.817 
ATOM   5077  O3'  DC A 247    -124.962-130.008 118.010 
ATOM   5078  C2'  DC A 247    -123.304-131.316 119.140 
ATOM   5079  C1'  DC A 247    -122.691-131.606 117.773 
ATOM   5080  N1   DC A 247    -121.738-132.751 117.775 
ATOM   5081  C2   DC A 247    -121.685-133.555 116.639 
ATOM   5082  O2   DC A 247    -122.425-133.287 115.685 
ATOM   5083  N3   DC A 247    -120.823-134.603 116.621 
ATOM   5084  C4   DC A 247    -120.039-134.859 117.676 
ATOM   5085  N4   DC A 247    -119.214-135.894 117.610 
ATOM   5086  C5   DC A 247    -120.078-134.046 118.854 
ATOM   5087  C6   DC A 247    -120.946-133.003 118.852 
ATOM   5088  P    DC A 248    -126.389-129.695 118.666 
ATOM   5089  OP1  DC A 248    -126.634-128.235 118.649 
ATOM   5090  OP2  DC A 248    -126.483-130.353 119.987 
ATOM   5091  O5'  DC A 248    -127.376-130.418 117.635 
ATOM   5092  C5'  DC A 248    -126.988-130.521 116.251 
ATOM   5093  C4'  DC A 248    -127.292-131.912 115.730 
ATOM   5094  O4'  DC A 248    -126.194-132.842 115.953 
ATOM   5095  C3'  DC A 248    -128.498-132.609 116.358 
ATOM   5096  O3'  DC A 248    -129.167-133.365 115.356 
ATOM   5097  C2'  DC A 248    -127.898-133.577 117.378 
ATOM   5098  C1'  DC A 248    -126.722-134.031 116.519 
ATOM   5099  N1   DC A 248    -125.637-134.696 117.293 
ATOM   5100  C2   DC A 248    -124.942-135.734 116.676 
ATOM   5101  O2   DC A 248    -125.251-136.056 115.523 
ATOM   5102  N3   DC A 248    -123.950-136.354 117.365 
ATOM   5103  C4   DC A 248    -123.646-135.975 118.613 
ATOM   5104  N4   DC A 248    -122.670-136.612 119.243 
ATOM   5105  C5   DC A 248    -124.349-134.911 119.266 
ATOM   5106  C6   DC A 248    -125.337-134.304 118.561 
ATOM   5107  P    DG A 249    -130.768-133.402 115.350 
ATOM   5108  OP1  DG A 249    -131.288-132.208 114.647 
ATOM   5109  OP2  DG A 249    -131.264-133.612 116.728 
ATOM   5110  O5'  DG A 249    -131.050-134.709 114.473 
ATOM   5111  C5'  DG A 249    -130.104-135.084 113.453 
ATOM   5112  C4'  DG A 249    -129.856-136.578 113.500 
ATOM   5113  O4'  DG A 249    -128.783-136.935 114.416 
ATOM   5114  C3'  DG A 249    -131.036-137.434 113.962 
ATOM   5115  O3'  DG A 249    -131.043-138.648 113.221 
ATOM   5116  C2'  DG A 249    -130.728-137.760 115.424 
ATOM   5117  C1'  DG A 249    -129.232-138.000 115.240 
ATOM   5118  N9   DG A 249    -128.458-137.961 116.511 
ATOM   5119  C8   DG A 249    -128.661-137.184 117.631 
ATOM   5120  N7   DG A 249    -127.793-137.393 118.591 
ATOM   5121  C5   DG A 249    -126.955-138.378 118.071 
ATOM   5122  C6   DG A 249    -125.826-139.015 118.647 
ATOM   5123  O6   DG A 249    -125.323-138.837 119.753 
ATOM   5124  N1   DG A 249    -125.268-139.958 117.772 
ATOM   5125  C2   DG A 249    -125.739-140.247 116.507 
ATOM   5126  N2   DG A 249    -125.066-141.180 115.829 
ATOM   5127  N3   DG A 249    -126.800-139.649 115.967 
ATOM   5128  C4   DG A 249    -127.353-138.731 116.803 
ATOM   5129  P    DT A 250    -132.444-139.257 112.743 
ATOM   5130  OP1  DT A 250    -132.863-138.607 111.481 
ATOM   5131  OP2  DT A 250    -133.415-139.199 113.857 
ATOM   5132  O5'  DT A 250    -132.044-140.780 112.457 
ATOM   5133  C5'  DT A 250    -130.702-141.083 112.032 
ATOM   5134  C4'  DT A 250    -130.184-142.297 112.776 
ATOM   5135  O4'  DT A 250    -129.545-141.945 114.037 
ATOM   5136  C3'  DT A 250    -131.235-143.334 113.172 
ATOM   5137  O3'  DT A 250    -130.671-144.633 113.047 
ATOM   5138  C2'  DT A 250    -131.508-143.063 114.651 
ATOM   5139  C1'  DT A 250    -130.060-142.793 115.051 
ATOM   5140  N1   DT A 250    -129.920-142.091 116.357 
ATOM   5141  C2   DT A 250    -128.833-142.420 117.131 
ATOM   5142  O2   DT A 250    -128.003-143.245 116.791 
ATOM   5143  N3   DT A 250    -128.737-141.749 118.335 
ATOM   5144  C4   DT A 250    -129.615-140.801 118.816 
ATOM   5145  O4   DT A 250    -129.424-140.267 119.911 
ATOM   5146  C5   DT A 250    -130.724-140.523 117.933 
ATOM   5147  C7   DT A 250    -131.729-139.502 118.381 
ATOM   5148  C6   DT A 250    -130.842-141.161 116.757 
ATOM   5149  P    DT A 251    -131.576-145.820 112.467 
ATOM   5150  OP1  DT A 251    -131.554-145.784 110.988 
ATOM   5151  OP2  DT A 251    -132.913-145.777 113.099 
ATOM   5152  O5'  DT A 251    -130.778-147.107 112.986 
ATOM   5153  C5'  DT A 251    -129.351-147.021 113.158 
ATOM   5154  C4'  DT A 251    -128.946-147.677 114.464 
ATOM   5155  O4'  DT A 251    -128.988-146.752 115.587 
ATOM   5156  C3'  DT A 251    -129.818-148.847 114.918 
ATOM   5157  O3'  DT A 251    -128.990-149.829 115.529 
ATOM   5158  C2'  DT A 251    -130.737-148.255 115.986 
ATOM   5159  C1'  DT A 251    -129.686-147.375 116.655 
ATOM   5160  N1   DT A 251    -130.261-146.306 117.518 
ATOM   5161  C2   DT A 251    -129.557-145.968 118.648 
ATOM   5162  O2   DT A 251    -128.506-146.501 118.959 
ATOM   5163  N3   DT A 251    -130.121-144.973 119.425 
ATOM   5164  C4   DT A 251    -131.301-144.306 119.168 
ATOM   5165  O4   DT A 251    -131.706-143.432 119.938 
ATOM   5166  C5   DT A 251    -131.968-144.729 117.960 
ATOM   5167  C7   DT A 251    -133.260-144.054 117.606 
ATOM   5168  C6   DT A 251    -131.442-145.694 117.187 
ATOM   5169  P    DA A 252    -129.291-151.378 115.259 
ATOM   5170  OP1  DA A 252    -128.659-151.790 113.986 
ATOM   5171  OP2  DA A 252    -130.745-151.627 115.373 
ATOM   5172  O5'  DA A 252    -128.531-152.066 116.486 
ATOM   5173  C5'  DA A 252    -127.362-151.426 117.032 
ATOM   5174  C4'  DA A 252    -127.413-151.459 118.548 
ATOM   5175  O4'  DA A 252    -128.120-150.314 119.106 
ATOM   5176  C3'  DA A 252    -128.123-152.665 119.162 
ATOM   5177  O3'  DA A 252    -127.439-153.046 120.351 
ATOM   5178  C2'  DA A 252    -129.508-152.147 119.544 
ATOM   5179  C1'  DA A 252    -129.051-150.788 120.066 
ATOM   5180  N9   DA A 252    -130.149-149.788 120.179 
ATOM   5181  C8   DA A 252    -131.243-149.635 119.376 
ATOM   5182  N7   DA A 252    -132.027-148.666 119.735 
ATOM   5183  C5   DA A 252    -131.408-148.135 120.859 
ATOM   5184  C6   DA A 252    -131.745-147.073 121.713 
ATOM   5185  N6   DA A 252    -132.844-146.319 121.557 
ATOM   5186  N1   DA A 252    -130.911-146.811 122.736 
ATOM   5187  C2   DA A 252    -129.822-147.562 122.884 
ATOM   5188  N3   DA A 252    -129.405-148.575 122.155 
ATOM   5189  C4   DA A 252    -130.258-148.815 121.139 
ATOM   5190  P    DA A 253    -127.260-154.602 120.679 
ATOM   5191  OP1  DA A 253    -126.080-155.129 119.957 
ATOM   5192  OP2  DA A 253    -128.537-155.310 120.437 
ATOM   5193  O5'  DA A 253    -126.957-154.561 122.249 
ATOM   5194  C5'  DA A 253    -126.294-153.408 122.802 
ATOM   5195  C4'  DA A 253    -126.967-152.993 124.095 
ATOM   5196  O4'  DA A 253    -128.069-152.068 123.875 
ATOM   5197  C3'  DA A 253    -127.593-154.123 124.912 
ATOM   5198  O3'  DA A 253    -127.408-153.850 126.295 
ATOM   5199  C2'  DA A 253    -129.087-154.047 124.598 
ATOM   5200  C1'  DA A 253    -129.193-152.526 124.611 
ATOM   5201  N9   DA A 253    -130.422-152.004 123.952 
ATOM   5202  C8   DA A 253    -131.083-152.508 122.868 
ATOM   5203  N7   DA A 253    -132.131-151.826 122.529 
ATOM   5204  C5   DA A 253    -132.172-150.791 123.453 
ATOM   5205  C6   DA A 253    -133.056-149.714 123.633 
ATOM   5206  N6   DA A 253    -134.120-149.492 122.849 
ATOM   5207  N1   DA A 253    -132.805-148.871 124.652 
ATOM   5208  C2   DA A 253    -131.746-149.096 125.427 
ATOM   5209  N3   DA A 253    -130.856-150.062 125.357 
ATOM   5210  C4   DA A 253    -131.129-150.893 124.329 
ATOM   5211  P    DC A 254    -127.055-155.057 127.285 
ATOM   5212  OP1  DC A 254    -125.599-155.317 127.250 
ATOM   5213  OP2  DC A 254    -127.928-156.214 126.988 
ATOM   5214  O5'  DC A 254    -127.457-154.431 128.702 
ATOM   5215  C5'  DC A 254    -127.349-153.008 128.892 
ATOM   5216  C4'  DC A 254    -128.575-152.489 129.616 
ATOM   5217  O4'  DC A 254    -129.653-152.135 128.703 
ATOM   5218  C3'  DC A 254    -129.229-153.460 130.600 
ATOM   5219  O3'  DC A 254    -129.705-152.728 131.723 
ATOM   5220  C2'  DC A 254    -130.431-154.025 129.843 
ATOM   5221  C1'  DC A 254    -130.855-152.717 129.183 
ATOM   5222  N1   DC A 254    -131.775-152.901 128.025 
ATOM   5223  C2   DC A 254    -132.756-151.935 127.815 
ATOM   5224  O2   DC A 254    -132.822-150.975 128.590 
ATOM   5225  N3   DC A 254    -133.604-152.086 126.765 
ATOM   5226  C4   DC A 254    -133.498-153.141 125.948 
ATOM   5227  N4   DC A 254    -134.349-153.242 124.938 
ATOM   5228  C5   DC A 254    -132.496-154.146 126.147 
ATOM   5229  C6   DC A 254    -131.659-153.978 127.202 
ATOM   5230  P    DA A 255    -129.552-153.363 133.184 
ATOM   5231  OP1  DA A 255    -128.196-153.080 133.708 
ATOM   5232  OP2  DA A 255    -129.950-154.787 133.150 
ATOM   5233  O5'  DA A 255    -130.634-152.522 134.009 
ATOM   5234  C5'  DA A 255    -130.924-151.171 133.604 
ATOM   5235  C4'  DA A 255    -132.421-150.931 133.632 
ATOM   5236  O4'  DA A 255    -133.063-151.287 132.374 
ATOM   5237  C3'  DA A 255    -133.202-151.722 134.681 
ATOM   5238  O3'  DA A 255    -134.251-150.904 135.187 
ATOM   5239  C2'  DA A 255    -133.824-152.884 133.906 
ATOM   5240  C1'  DA A 255    -134.201-152.085 132.662 
ATOM   5241  N9   DA A 255    -134.485-152.932 131.471 
ATOM   5242  C8   DA A 255    -133.902-154.113 131.109 
ATOM   5243  N7   DA A 255    -134.370-154.614 130.009 
ATOM   5244  C5   DA A 255    -135.335-153.700 129.609 
ATOM   5245  C6   DA A 255    -136.200-153.659 128.502 
ATOM   5246  N6   DA A 255    -136.232-154.605 127.552 
ATOM   5247  N1   DA A 255    -137.034-152.608 128.408 
ATOM   5248  C2   DA A 255    -136.998-151.672 129.354 
ATOM   5249  N3   DA A 255    -136.239-151.603 130.427 
ATOM   5250  C4   DA A 255    -135.414-152.667 130.497 
ATOM   5251  P    DA A 256    -134.593-150.962 136.750 
ATOM   5252  OP1  DA A 256    -133.678-150.065 137.491 
ATOM   5253  OP2  DA A 256    -134.626-152.371 137.199 
ATOM   5254  O5'  DA A 256    -136.074-150.357 136.771 
ATOM   5255  C5'  DA A 256    -136.449-149.394 135.769 
ATOM   5256  C4'  DA A 256    -137.832-149.712 135.235 
ATOM   5257  O4'  DA A 256    -137.794-150.641 134.114 
ATOM   5258  C3'  DA A 256    -138.792-150.369 136.226 
ATOM   5259  O3'  DA A 256    -140.104-149.870 135.996 
ATOM   5260  C2'  DA A 256    -138.766-151.854 135.864 
ATOM   5261  C1'  DA A 256    -138.747-151.666 134.349 
ATOM   5262  N9   DA A 256    -138.317-152.880 133.600 
ATOM   5263  C8   DA A 256    -137.398-153.820 133.967 
ATOM   5264  N7   DA A 256    -137.241-154.768 133.095 
ATOM   5265  C5   DA A 256    -138.120-154.432 132.075 
ATOM   5266  C6   DA A 256    -138.427-155.045 130.848 
ATOM   5267  N6   DA A 256    -137.854-156.180 130.425 
ATOM   5268  N1   DA A 256    -139.349-154.447 130.071 
ATOM   5269  C2   DA A 256    -139.915-153.318 130.497 
ATOM   5270  N3   DA A 256    -139.710-152.657 131.615 
ATOM   5271  C4   DA A 256    -138.784-153.277 132.376 
ATOM   5272  P    DC A 257    -141.050-149.566 137.250 
ATOM   5273  OP1  DC A 257    -140.746-148.219 137.785 
ATOM   5274  OP2  DC A 257    -140.966-150.682 138.217 
ATOM   5275  O5'  DC A 257    -142.495-149.558 136.562 
ATOM   5276  C5'  DC A 257    -142.610-149.150 135.186 
ATOM   5277  C4'  DC A 257    -143.538-150.091 134.443 
ATOM   5278  O4'  DC A 257    -142.835-151.240 133.888 
ATOM   5279  C3'  DC A 257    -144.660-150.712 135.273 
ATOM   5280  O3'  DC A 257    -145.827-150.815 134.467 
ATOM   5281  C2'  DC A 257    -144.168-152.123 135.596 
ATOM   5282  C1'  DC A 257    -143.556-152.413 134.229 
ATOM   5283  N1   DC A 257    -142.603-153.558 134.231 
ATOM   5284  C2   DC A 257    -142.550-154.362 133.095 
ATOM   5285  O2   DC A 257    -143.289-154.094 132.141 
ATOM   5286  N3   DC A 257    -141.688-155.410 133.077 
ATOM   5287  C4   DC A 257    -140.903-155.666 134.132 
ATOM   5288  N4   DC A 257    -140.079-156.701 134.066 
ATOM   5289  C5   DC A 257    -140.942-154.853 135.310 
ATOM   5290  C6   DC A 257    -141.811-153.810 135.308 
ATOM   5291  P    DA A 258    -147.254-150.502 135.122 
ATOM   5292  OP1  DA A 258    -147.499-149.042 135.105 
ATOM   5293  OP2  DA A 258    -147.347-151.160 136.443 
ATOM   5294  O5'  DA A 258    -148.241-151.225 134.091 
ATOM   5295  C5'  DA A 258    -147.852-151.328 132.707 
ATOM   5296  C4'  DA A 258    -148.157-152.719 132.186 
ATOM   5297  O4'  DA A 258    -147.058-153.649 132.409 
ATOM   5298  C3'  DA A 258    -149.363-153.416 132.814 
ATOM   5299  O3'  DA A 258    -150.031-154.172 131.812 
ATOM   5300  C2'  DA A 258    -148.763-154.384 133.834 
ATOM   5301  C1'  DA A 258    -147.586-154.838 132.975 
ATOM   5302  N9   DA A 258    -146.502-155.503 133.749 
ATOM   5303  C8   DA A 258    -146.077-155.235 135.019 
ATOM   5304  N7   DA A 258    -145.105-155.994 135.419 
ATOM   5305  C5   DA A 258    -144.865-156.828 134.336 
ATOM   5306  C6   DA A 258    -143.944-157.868 134.128 
ATOM   5307  N6   DA A 258    -143.051-158.261 135.047 
ATOM   5308  N1   DA A 258    -143.974-158.492 132.935 
ATOM   5309  C2   DA A 258    -144.863-158.096 132.026 
ATOM   5310  N3   DA A 258    -145.766-157.145 132.106 
ATOM   5311  C4   DA A 258    -145.715-156.536 133.309 
ATOM   5312  P    DA A 259    -151.632-154.209 131.806 
ATOM   5313  OP1  DA A 259    -152.153-153.015 131.103 
ATOM   5314  OP2  DA A 259    -152.128-154.419 133.184 
ATOM   5315  O5'  DA A 259    -151.914-155.516 130.929 
ATOM   5316  C5'  DA A 259    -150.969-155.891 129.909 
ATOM   5317  C4'  DA A 259    -150.721-157.385 129.956 
ATOM   5318  O4'  DA A 259    -149.647-157.742 130.872 
ATOM   5319  C3'  DA A 259    -151.900-158.241 130.419 
ATOM   5320  O3'  DA A 259    -151.907-159.455 129.677 
ATOM   5321  C2'  DA A 259    -151.592-158.567 131.880 
ATOM   5322  C1'  DA A 259    -150.097-158.807 131.696 
ATOM   5323  N9   DA A 259    -149.323-158.768 132.967 
ATOM   5324  C8   DA A 259    -149.539-157.990 134.068 
ATOM   5325  N7   DA A 259    -148.687-158.187 135.027 
ATOM   5326  C5   DA A 259    -147.842-159.167 134.525 
ATOM   5327  C6   DA A 259    -146.720-159.817 135.065 
ATOM   5328  N6   DA A 259    -146.235-159.562 136.289 
ATOM   5329  N1   DA A 259    -146.112-160.743 134.300 
ATOM   5330  C2   DA A 259    -146.599-160.992 133.085 
ATOM   5331  N3   DA A 259    -147.633-160.453 132.478 
ATOM   5332  C4   DA A 259    -148.224-159.530 133.265 
ATOM   5333  P    DG A 260    -153.308-160.064 129.199 
ATOM   5334  OP1  DG A 260    -153.727-159.414 127.937 
ATOM   5335  OP2  DG A 260    -154.280-160.006 130.313 
ATOM   5336  O5'  DG A 260    -152.909-161.587 128.914 
ATOM   5337  C5'  DG A 260    -151.567-161.890 128.488 
ATOM   5338  C4'  DG A 260    -151.049-163.104 129.232 
ATOM   5339  O4'  DG A 260    -150.410-162.752 130.493 
ATOM   5340  C3'  DG A 260    -152.100-164.141 129.628 
ATOM   5341  O3'  DG A 260    -151.535-165.440 129.503 
ATOM   5342  C2'  DG A 260    -152.372-163.870 131.107 
ATOM   5343  C1'  DG A 260    -150.925-163.600 131.507 
ATOM   5344  N9   DG A 260    -150.784-162.898 132.813 
ATOM   5345  C8   DG A 260    -151.600-161.944 133.381 
ATOM   5346  N7   DG A 260    -151.192-161.523 134.554 
ATOM   5347  C5   DG A 260    -150.024-162.250 134.779 
ATOM   5348  C6   DG A 260    -149.134-162.229 135.884 
ATOM   5349  O6   DG A 260    -149.193-161.553 136.907 
ATOM   5350  N1   DG A 260    -148.073-163.127 135.703 
ATOM   5351  C2   DG A 260    -147.896-163.938 134.600 
ATOM   5352  N2   DG A 260    -146.818-164.726 134.618 
ATOM   5353  N3   DG A 260    -148.732-163.957 133.563 
ATOM   5354  C4   DG A 260    -149.767-163.092 133.723 
ATOM   5355  P    DC A 261    -152.441-166.627 128.924 
ATOM   5356  OP1  DC A 261    -152.419-166.591 127.444 
ATOM   5357  OP2  DC A 261    -153.778-166.584 129.555 
ATOM   5358  O5'  DC A 261    -151.643-167.914 129.442 
ATOM   5359  C5'  DC A 261    -150.215-167.828 129.615 
ATOM   5360  C4'  DC A 261    -149.811-168.484 130.920 
ATOM   5361  O4'  DC A 261    -149.853-167.559 132.043 
ATOM   5362  C3'  DC A 261    -150.683-169.654 131.374 
ATOM   5363  O3'  DC A 261    -149.854-170.636 131.985 
ATOM   5364  C2'  DC A 261    -151.602-169.062 132.442 
ATOM   5365  C1'  DC A 261    -150.550-168.182 133.111 
ATOM   5366  N1   DC A 261    -151.125-167.113 133.974 
ATOM   5367  C2   DC A 261    -150.424-166.759 135.124 
ATOM   5368  O2   DC A 261    -149.363-167.340 135.378 
ATOM   5369  N3   DC A 261    -150.932-165.787 135.924 
ATOM   5370  C4   DC A 261    -152.085-165.180 135.613 
ATOM   5371  N4   DC A 261    -152.538-164.238 136.426 
ATOM   5372  C5   DC A 261    -152.822-165.529 134.436 
ATOM   5373  C6   DC A 261    -152.298-166.503 133.649 
ATOM   5374  P    DA A 262    -150.155-172.185 131.715 
ATOM   5375  OP1  DA A 262    -149.523-172.597 130.442 
ATOM   5376  OP2  DA A 262    -151.609-172.434 131.829 
ATOM   5377  O5'  DA A 262    -149.395-172.873 132.942 
ATOM   5378  C5'  DA A 262    -148.227-172.232 133.488 
ATOM   5379  C4'  DA A 262    -148.278-172.266 135.004 
ATOM   5380  O4'  DA A 262    -148.984-171.121 135.562 
ATOM   5381  C3'  DA A 262    -148.987-173.472 135.618 
ATOM   5382  O3'  DA A 262    -148.303-173.853 136.807 
ATOM   5383  C2'  DA A 262    -150.373-172.954 136.000 
ATOM   5384  C1'  DA A 262    -149.915-171.595 136.522 
ATOM   5385  N9   DA A 262    -151.013-170.595 136.635 
ATOM   5386  C8   DA A 262    -152.107-170.442 135.832 
ATOM   5387  N7   DA A 262    -152.891-169.473 136.191 
ATOM   5388  C5   DA A 262    -152.272-168.942 137.315 
ATOM   5389  C6   DA A 262    -152.610-167.879 138.169 
ATOM   5390  N6   DA A 262    -153.709-167.126 138.013 
ATOM   5391  N1   DA A 262    -151.776-167.618 139.192 
ATOM   5392  C2   DA A 262    -150.686-168.369 139.340 
ATOM   5393  N3   DA A 262    -150.270-169.382 138.611 
ATOM   5394  C4   DA A 262    -151.122-169.622 137.595 
ATOM   5395  P    DT A 263    -148.125-175.409 137.135 
ATOM   5396  OP1  DT A 263    -146.944-175.936 136.413 
ATOM   5397  OP2  DT A 263    -149.401-176.117 136.893 
ATOM   5398  O5'  DT A 263    -147.822-175.368 138.705 
ATOM   5399  C5'  DT A 263    -147.158-174.215 139.258 
ATOM   5400  C4'  DT A 263    -147.832-173.800 140.551 
ATOM   5401  O4'  DT A 263    -148.933-172.875 140.331 
ATOM   5402  C3'  DT A 263    -148.458-174.930 141.368 
ATOM   5403  O3'  DT A 263    -148.272-174.657 142.751 
ATOM   5404  C2'  DT A 263    -149.952-174.854 141.054 
ATOM   5405  C1'  DT A 263    -150.057-173.333 141.068 
ATOM   5406  N1   DT A 263    -151.287-172.811 140.408 
ATOM   5407  C2   DT A 263    -151.849-171.676 140.941 
ATOM   5408  O2   DT A 263    -151.387-171.098 141.909 
ATOM   5409  N3   DT A 263    -152.988-171.223 140.304 
ATOM   5410  C4   DT A 263    -153.595-171.796 139.205 
ATOM   5411  O4   DT A 263    -154.613-171.299 138.721 
ATOM   5412  C5   DT A 263    -152.931-172.983 138.718 
ATOM   5413  C7   DT A 263    -153.527-173.670 137.525 
ATOM   5414  C6   DT A 263    -151.823-173.446 139.319 
ATOM   5415  P    DT A 264    -147.920-175.864 143.741 
ATOM   5416  OP1  DT A 264    -146.463-176.124 143.706 
ATOM   5417  OP2  DT A 264    -148.793-177.021 143.444 
ATOM   5418  O5'  DT A 264    -148.321-175.238 145.158 
ATOM   5419  C5'  DT A 264    -148.214-173.815 145.348 
ATOM   5420  C4'  DT A 264    -149.440-173.296 146.073 
ATOM   5421  O4'  DT A 264    -150.518-172.942 145.159 
ATOM   5422  C3'  DT A 264    -150.093-174.267 147.056 
ATOM   5423  O3'  DT A 264    -150.570-173.535 148.179 
ATOM   5424  C2'  DT A 264    -151.296-174.832 146.299 
ATOM   5425  C1'  DT A 264    -151.720-173.524 145.639 
ATOM   5426  N1   DT A 264    -152.639-173.708 144.481 
ATOM   5427  C2   DT A 264    -153.601-172.747 144.287 
ATOM   5428  O2   DT A 264    -153.724-171.775 145.013 
ATOM   5429  N3   DT A 264    -154.435-172.952 143.205 
ATOM   5430  C4   DT A 264    -154.386-174.012 142.322 
ATOM   5431  O4   DT A 264    -155.188-174.087 141.389 
ATOM   5432  C5   DT A 264    -153.343-174.968 142.608 
ATOM   5433  C7   DT A 264    -153.220-176.153 141.696 
ATOM   5434  C6   DT A 264    -152.519-174.794 143.654 
ATOM   5435  P    DC A 265    -150.416-174.170 149.640 
ATOM   5436  OP1  DC A 265    -149.061-173.887 150.164 
ATOM   5437  OP2  DC A 265    -150.815-175.594 149.606 
ATOM   5438  O5'  DC A 265    -151.499-173.329 150.465 
ATOM   5439  C5'  DC A 265    -151.789-171.978 150.060 
ATOM   5440  C4'  DC A 265    -153.285-171.738 150.088 
ATOM   5441  O4'  DC A 265    -153.928-172.094 148.830 
ATOM   5442  C3'  DC A 265    -154.066-172.529 151.137 
ATOM   5443  O3'  DC A 265    -155.115-171.711 151.643 
ATOM   5444  C2'  DC A 265    -154.688-173.691 150.362 
ATOM   5445  C1'  DC A 265    -155.065-172.892 149.118 
ATOM   5446  N1   DC A 265    -155.350-173.739 147.927 
ATOM   5447  C2   DC A 265    -156.334-173.305 147.041 
ATOM   5448  O2   DC A 265    -156.924-172.244 147.279 
ATOM   5449  N3   DC A 265    -156.609-174.063 145.949 
ATOM   5450  C4   DC A 265    -155.947-175.205 145.728 
ATOM   5451  N4   DC A 265    -156.252-175.909 144.648 
ATOM   5452  C5   DC A 265    -154.932-175.670 146.626 
ATOM   5453  C6   DC A 265    -154.672-174.899 147.711 
ATOM   5454  P    DT A 266    -155.457-171.769 153.206 
ATOM   5455  OP1  DT A 266    -154.542-170.872 153.948 
ATOM   5456  OP2  DT A 266    -155.490-173.178 153.655 
ATOM   5457  O5'  DT A 266    -156.939-171.164 153.227 
ATOM   5458  C5'  DT A 266    -157.313-170.201 152.225 
ATOM   5459  C4'  DT A 266    -158.696-170.519 151.691 
ATOM   5460  O4'  DT A 266    -158.658-171.448 150.570 
ATOM   5461  C3'  DT A 266    -159.657-171.176 152.682 
ATOM   5462  O3'  DT A 266    -160.969-170.677 152.452 
ATOM   5463  C2'  DT A 266    -159.631-172.661 152.320 
ATOM   5464  C1'  DT A 266    -159.612-172.473 150.806 
ATOM   5465  N1   DT A 266    -159.182-173.687 150.056 
ATOM   5466  C2   DT A 266    -159.772-173.910 148.836 
ATOM   5467  O2   DT A 266    -160.613-173.168 148.361 
ATOM   5468  N3   DT A 266    -159.349-175.045 148.172 
ATOM   5469  C4   DT A 266    -158.407-175.951 148.616 
ATOM   5470  O4   DT A 266    -158.109-176.932 147.932 
ATOM   5471  C5   DT A 266    -157.844-175.630 149.907 
ATOM   5472  C7   DT A 266    -156.812-176.566 150.465 
ATOM   5473  C6   DT A 266    -158.238-174.534 150.575 
ATOM   5474  P    DA A 267    -161.915-170.373 153.706 
ATOM   5475  OP1  DA A 267    -161.611-169.026 154.241 
ATOM   5476  OP2  DA A 267    -161.831-171.489 154.673 
ATOM   5477  O5'  DA A 267    -163.359-170.365 153.018 
ATOM   5478  C5'  DA A 267    -163.475-169.957 151.642 
ATOM   5479  C4'  DA A 267    -164.402-170.898 150.899 
ATOM   5480  O4'  DA A 267    -163.699-172.047 150.344 
ATOM   5481  C3'  DA A 267    -165.525-171.519 151.729 
ATOM   5482  O3'  DA A 267    -166.692-171.622 150.923 
ATOM   5483  C2'  DA A 267    -165.033-172.930 152.052 
ATOM   5484  C1'  DA A 267    -164.421-173.220 150.685 
ATOM   5485  N9   DA A 267    -163.467-174.365 150.687 
ATOM   5486  C8   DA A 267    -162.609-174.753 151.677 
ATOM   5487  N7   DA A 267    -161.902-175.798 151.378 
ATOM   5488  C5   DA A 267    -162.321-176.130 150.096 
ATOM   5489  C6   DA A 267    -161.945-177.156 149.213 
ATOM   5490  N6   DA A 267    -161.019-178.080 149.503 
ATOM   5491  N1   DA A 267    -162.559-177.198 148.016 
ATOM   5492  C2   DA A 267    -163.479-176.276 147.733 
ATOM   5493  N3   DA A 267    -163.909-175.277 148.473 
ATOM   5494  C4   DA A 267    -163.279-175.258 149.665 
ATOM   5495  P    DT A 268    -168.118-171.309 151.578 
ATOM   5496  OP1  DT A 268    -168.363-169.849 151.561 
ATOM   5497  OP2  DT A 268    -168.212-171.967 152.899 
ATOM   5498  O5'  DT A 268    -169.105-172.032 150.547 
ATOM   5499  C5'  DT A 268    -168.717-172.135 149.163 
ATOM   5500  C4'  DT A 268    -169.021-173.526 148.642 
ATOM   5501  O4'  DT A 268    -167.923-174.456 148.865 
ATOM   5502  C3'  DT A 268    -170.228-174.223 149.270 
ATOM   5503  O3'  DT A 268    -170.896-174.979 148.268 
ATOM   5504  C2'  DT A 268    -169.627-175.191 150.290 
ATOM   5505  C1'  DT A 268    -168.451-175.645 149.431 
ATOM   5506  N1   DT A 268    -167.366-176.310 150.205 
ATOM   5507  C2   DT A 268    -166.690-177.332 149.583 
ATOM   5508  O2   DT A 268    -166.943-177.700 148.448 
ATOM   5509  N3   DT A 268    -165.692-177.926 150.331 
ATOM   5510  C4   DT A 268    -165.324-177.590 151.618 
ATOM   5511  O4   DT A 268    -164.413-178.195 152.186 
ATOM   5512  C5   DT A 268    -166.091-176.507 152.186 
ATOM   5513  C7   DT A 268    -165.755-176.078 153.585 
ATOM   5514  C6   DT A 268    -167.067-175.912 151.482 
ATOM   5515  P    DT A 269    -172.497-175.016 148.262 
ATOM   5516  OP1  DT A 269    -173.017-173.822 147.559 
ATOM   5517  OP2  DT A 269    -172.993-175.226 149.640 
ATOM   5518  O5'  DT A 269    -172.779-176.323 147.385 
ATOM   5519  C5'  DT A 269    -171.833-176.698 146.366 
ATOM   5520  C4'  DT A 269    -171.586-178.192 146.412 
ATOM   5521  O4'  DT A 269    -170.512-178.549 147.328 
ATOM   5522  C3'  DT A 269    -172.765-179.048 146.875 
ATOM   5523  O3'  DT A 269    -172.772-180.262 146.133 
ATOM   5524  C2'  DT A 269    -172.457-179.374 148.336 
ATOM   5525  C1'  DT A 269    -170.961-179.614 148.152 
ATOM   5526  N1   DT A 269    -170.187-179.575 149.423 
ATOM   5527  C2   DT A 269    -169.111-180.423 149.527 
ATOM   5528  O2   DT A 269    -168.779-181.184 148.636 
ATOM   5529  N3   DT A 269    -168.417-180.359 150.721 
ATOM   5530  C4   DT A 269    -168.705-179.536 151.791 
ATOM   5531  O4   DT A 269    -168.012-179.568 152.810 
ATOM   5532  C5   DT A 269    -169.853-178.683 151.588 
ATOM   5533  C7   DT A 269    -170.235-177.757 152.705 
ATOM   5534  C6   DT A 269    -170.545-178.725 150.438 
ATOM   5535  P    DG A 270    -174.173-180.871 145.655 
ATOM   5536  OP1  DG A 270    -174.592-180.221 144.393 
ATOM   5537  OP2  DG A 270    -175.145-180.813 146.769 
ATOM   5538  O5'  DG A 270    -173.773-182.394 145.370 
ATOM   5539  C5'  DG A 270    -172.431-182.697 144.944 
ATOM   5540  C4'  DG A 270    -171.913-183.911 145.688 
ATOM   5541  O4'  DG A 270    -171.274-183.559 146.949 
ATOM   5542  C3'  DG A 270    -172.964-184.948 146.084 
ATOM   5543  O3'  DG A 270    -172.400-186.247 145.959 
ATOM   5544  C2'  DG A 270    -173.237-184.677 147.563 
ATOM   5545  C1'  DG A 270    -171.789-184.407 147.963 
ATOM   5546  N9   DG A 270    -171.649-183.705 149.269 
ATOM   5547  C8   DG A 270    -172.465-182.751 149.837 
ATOM   5548  N7   DG A 270    -172.057-182.330 151.010 
ATOM   5549  C5   DG A 270    -170.889-183.057 151.235 
ATOM   5550  C6   DG A 270    -169.998-183.036 152.340 
ATOM   5551  O6   DG A 270    -170.058-182.360 153.363 
ATOM   5552  N1   DG A 270    -168.938-183.934 152.159 
ATOM   5553  C2   DG A 270    -168.761-184.745 151.056 
ATOM   5554  N2   DG A 270    -167.682-185.533 151.074 
ATOM   5555  N3   DG A 270    -169.596-184.764 150.019 
ATOM   5556  C4   DG A 270    -170.631-183.899 150.179 
ATOM   5557  P    DA A 271    -173.305-187.434 145.380 
ATOM   5558  OP1  DA A 271    -173.283-187.398 143.900 
ATOM   5559  OP2  DA A 271    -174.642-187.391 146.011 
ATOM   5560  O5'  DA A 271    -172.507-188.721 145.898 
ATOM   5561  C5'  DA A 271    -171.080-188.635 146.071 
ATOM   5562  C4'  DA A 271    -170.675-189.291 147.376 
ATOM   5563  O4'  DA A 271    -170.717-188.366 148.499 
ATOM   5564  C3'  DA A 271    -171.548-190.461 147.830 
ATOM   5565  O3'  DA A 271    -170.719-191.443 148.442 
ATOM   5566  C2'  DA A 271    -172.466-189.869 148.898 
ATOM   5567  C1'  DA A 271    -171.415-188.989 149.567 
ATOM   5568  N9   DA A 271    -171.990-187.920 150.430 
ATOM   5569  C8   DA A 271    -173.145-187.213 150.250 
ATOM   5570  N7   DA A 271    -173.378-186.343 151.183 
ATOM   5571  C5   DA A 271    -172.300-186.479 152.045 
ATOM   5572  C6   DA A 271    -171.956-185.829 153.242 
ATOM   5573  N6   DA A 271    -172.701-184.865 153.801 
ATOM   5574  N1   DA A 271    -170.814-186.208 153.845 
ATOM   5575  C2   DA A 271    -170.077-187.166 153.285 
ATOM   5576  N3   DA A 271    -170.296-187.840 152.177 
ATOM   5577  C4   DA A 271    -171.444-187.443 151.593 
ATOM   5578  P    DT A 272    -171.020-192.992 148.171 
ATOM   5579  OP1  DT A 272    -170.388-193.404 146.898 
ATOM   5580  OP2  DT A 272    -172.474-193.241 148.285 
ATOM   5581  O5'  DT A 272    -170.260-193.680 149.398 
ATOM   5582  C5'  DT A 272    -169.092-193.039 149.944 
ATOM   5583  C4'  DT A 272    -169.142-193.073 151.460 
ATOM   5584  O4'  DT A 272    -169.849-191.928 152.018 
ATOM   5585  C3'  DT A 272    -169.852-194.279 152.075 
ATOM   5586  O3'  DT A 272    -169.168-194.660 153.263 
ATOM   5587  C2'  DT A 272    -171.238-193.761 152.456 
ATOM   5588  C1'  DT A 272    -170.780-192.402 152.978 
ATOM   5589  N1   DT A 272    -171.878-191.402 153.091 
ATOM   5590  C2   DT A 272    -171.803-190.506 154.130 
ATOM   5591  O2   DT A 272    -170.893-190.503 154.939 
ATOM   5592  N3   DT A 272    -172.840-189.594 154.202 
ATOM   5593  C4   DT A 272    -173.915-189.509 153.342 
ATOM   5594  O4   DT A 272    -174.783-188.648 153.509 
ATOM   5595  C5   DT A 272    -173.905-190.491 152.285 
ATOM   5596  C7   DT A 272    -175.042-190.467 151.305 
ATOM   5597  C6   DT A 272    -172.911-191.389 152.191 
ATOM   5598  P    DA A 273    -168.989-196.216 153.591 
ATOM   5599  OP1  DA A 273    -167.809-196.743 152.869 
ATOM   5600  OP2  DA A 273    -170.266-196.924 153.349 
ATOM   5601  O5'  DA A 273    -168.686-196.175 155.161 
ATOM   5602  C5'  DA A 273    -168.023-195.022 155.714 
ATOM   5603  C4'  DA A 273    -168.696-194.607 157.007 
ATOM   5604  O4'  DA A 273    -169.798-193.682 156.787 
ATOM   5605  C3'  DA A 273    -169.323-195.737 157.824 
ATOM   5606  O3'  DA A 273    -169.137-195.464 159.207 
ATOM   5607  C2'  DA A 273    -170.816-195.661 157.510 
ATOM   5608  C1'  DA A 273    -170.922-194.139 157.524 
ATOM   5609  N9   DA A 273    -172.151-193.618 156.864 
ATOM   5610  C8   DA A 273    -172.812-194.122 155.780 
ATOM   5611  N7   DA A 273    -173.861-193.440 155.441 
ATOM   5612  C5   DA A 273    -173.901-192.405 156.365 
ATOM   5613  C6   DA A 273    -174.785-191.328 156.545 
ATOM   5614  N6   DA A 273    -175.850-191.106 155.761 
ATOM   5615  N1   DA A 273    -174.534-190.485 157.564 
ATOM   5616  C2   DA A 273    -173.475-190.710 158.339 
ATOM   5617  N3   DA A 273    -172.585-191.676 158.269 
ATOM   5618  C4   DA A 273    -172.858-192.507 157.241 
ATOM   5619  P    DA A 274    -168.784-196.671 160.197 
ATOM   5620  OP1  DA A 274    -167.328-196.931 160.163 
ATOM   5621  OP2  DA A 274    -169.658-197.828 159.900 
ATOM   5622  O5'  DA A 274    -169.186-196.045 161.614 
ATOM   5623  C5'  DA A 274    -169.078-194.622 161.804 
ATOM   5624  C4'  DA A 274    -170.304-194.103 162.529 
ATOM   5625  O4'  DA A 274    -171.382-193.749 161.615 
ATOM   5626  C3'  DA A 274    -170.958-195.074 163.512 
ATOM   5627  O3'  DA A 274    -171.434-194.342 164.635 
ATOM   5628  C2'  DA A 274    -172.160-195.639 162.755 
ATOM   5629  C1'  DA A 274    -172.585-194.331 162.095 
ATOM   5630  N9   DA A 274    -173.504-194.515 160.937 
ATOM   5631  C8   DA A 274    -173.523-195.529 160.022 
ATOM   5632  N7   DA A 274    -174.452-195.408 159.125 
ATOM   5633  C5   DA A 274    -175.097-194.227 159.467 
ATOM   5634  C6   DA A 274    -176.181-193.541 158.898 
ATOM   5635  N6   DA A 274    -176.839-193.967 157.811 
ATOM   5636  N1   DA A 274    -176.569-192.395 159.490 
ATOM   5637  C2   DA A 274    -175.911-191.977 160.570 
ATOM   5638  N3   DA A 274    -174.891-192.529 161.188 
ATOM   5639  C4   DA A 274    -174.523-193.674 160.576 
ATOM   5640  P    DG A 275    -171.281-194.977 166.096 
ATOM   5641  OP1  DG A 275    -169.925-194.694 166.620 
ATOM   5642  OP2  DG A 275    -171.679-196.401 166.062 
ATOM   5643  O5'  DG A 275    -172.363-194.136 166.921 
ATOM   5644  C5'  DG A 275    -172.653-192.785 166.516 
ATOM   5645  C4'  DG A 275    -174.150-192.545 166.544 
ATOM   5646  O4'  DG A 275    -174.792-192.901 165.286 
ATOM   5647  C3'  DG A 275    -174.931-193.336 167.593 
ATOM   5648  O3'  DG A 275    -175.980-192.518 168.099 
ATOM   5649  C2'  DG A 275    -175.553-194.498 166.818 
ATOM   5650  C1'  DG A 275    -175.930-193.699 165.574 
ATOM   5651  N9   DG A 275    -176.215-194.546 164.383 
ATOM   5652  C8   DG A 275    -175.637-195.738 164.003 
ATOM   5653  N7   DG A 275    -176.119-196.234 162.889 
ATOM   5654  C5   DG A 275    -177.084-195.305 162.503 
ATOM   5655  C6   DG A 275    -177.944-195.295 161.375 
ATOM   5656  O6   DG A 275    -178.032-196.118 160.466 
ATOM   5657  N1   DG A 275    -178.770-194.162 161.369 
ATOM   5658  C2   DG A 275    -178.765-193.169 162.329 
ATOM   5659  N2   DG A 275    -179.630-192.170 162.143 
ATOM   5660  N3   DG A 275    -177.957-193.179 163.388 
ATOM   5661  C4   DG A 275    -177.151-194.271 163.408 
ATOM   5662  P    DG A 276    -176.322-192.576 169.662 
ATOM   5663  OP1  DG A 276    -175.407-191.679 170.404 
ATOM   5664  OP2  DG A 276    -176.355-193.985 170.112 
ATOM   5665  O5'  DG A 276    -177.804-191.971 169.683 
ATOM   5666  C5'  DG A 276    -178.178-191.008 168.681 
ATOM   5667  C4'  DG A 276    -179.561-191.326 168.147 
ATOM   5668  O4'  DG A 276    -179.523-192.255 167.026 
ATOM   5669  C3'  DG A 276    -180.521-191.983 169.138 
ATOM   5670  O3'  DG A 276    -181.833-191.483 168.908 
ATOM   5671  C2'  DG A 276    -180.495-193.468 168.776 
ATOM   5672  C1'  DG A 276    -180.476-193.280 167.262 
ATOM   5673  N9   DG A 276    -180.046-194.494 166.513 
ATOM   5674  C8   DG A 276    -179.123-195.453 166.866 
ATOM   5675  N7   DG A 276    -178.974-196.404 165.976 
ATOM   5676  C5   DG A 276    -179.862-196.049 164.962 
ATOM   5677  C6   DG A 276    -180.148-196.695 163.730 
ATOM   5678  O6   DG A 276    -179.668-197.730 163.275 
ATOM   5679  N1   DG A 276    -181.117-195.995 162.998 
ATOM   5680  C2   DG A 276    -181.728-194.824 163.402 
ATOM   5681  N2   DG A 276    -182.627-194.311 162.558 
ATOM   5682  N3   DG A 276    -181.459-194.218 164.557 
ATOM   5683  C4   DG A 276    -180.521-194.886 165.279 
ATOM   5684  P    DT A 277    -182.779-191.180 170.162 
ATOM   5685  OP1  DT A 277    -182.475-189.833 170.697 
ATOM   5686  OP2  DT A 277    -182.695-192.296 171.129 
ATOM   5687  O5'  DT A 277    -184.224-191.172 169.474 
ATOM   5688  C5'  DT A 277    -184.339-190.764 168.098 
ATOM   5689  C4'  DT A 277    -185.267-191.705 167.355 
ATOM   5690  O4'  DT A 277    -184.564-192.853 166.800 
ATOM   5691  C3'  DT A 277    -186.389-192.326 168.185 
ATOM   5692  O3'  DT A 277    -187.556-192.429 167.379 
ATOM   5693  C2'  DT A 277    -185.897-193.737 168.508 
ATOM   5694  C1'  DT A 277    -185.285-194.027 167.141 
ATOM   5695  N1   DT A 277    -184.332-195.172 167.143 
ATOM   5696  C2   DT A 277    -184.292-195.955 166.015 
ATOM   5697  O2   DT A 277    -184.992-195.749 165.039 
ATOM   5698  N3   DT A 277    -183.397-197.007 166.054 
ATOM   5699  C4   DT A 277    -182.559-197.331 167.101 
ATOM   5700  O4   DT A 277    -181.800-198.298 167.020 
ATOM   5701  C5   DT A 277    -182.673-196.452 168.240 
ATOM   5702  C7   DT A 277    -181.797-196.734 169.426 
ATOM   5703  C6   DT A 277    -183.536-195.422 168.230 
ATOM   5704  P    DA A 278    -188.983-192.116 168.034 
ATOM   5705  OP1  DA A 278    -189.228-190.656 168.017 
ATOM   5706  OP2  DA A 278    -189.077-192.774 169.355 
ATOM   5707  O5'  DA A 278    -189.970-192.839 167.003 
ATOM   5708  C5'  DA A 278    -189.582-192.942 165.619 
ATOM   5709  C4'  DA A 278    -189.886-194.333 165.098 
ATOM   5710  O4'  DA A 278    -188.787-195.263 165.321 
ATOM   5711  C3'  DA A 278    -191.092-195.030 165.726 
ATOM   5712  O3'  DA A 278    -191.760-195.786 164.724 
ATOM   5713  C2'  DA A 278    -190.492-195.998 166.746 
ATOM   5714  C1'  DA A 278    -189.315-196.452 165.887 
ATOM   5715  N9   DA A 278    -188.231-197.117 166.661 
ATOM   5716  C8   DA A 278    -187.807-196.849 167.931 
ATOM   5717  N7   DA A 278    -186.834-197.608 168.332 
ATOM   5718  C5   DA A 278    -186.594-198.442 167.248 
ATOM   5719  C6   DA A 278    -185.673-199.482 167.040 
ATOM   5720  N6   DA A 278    -184.780-199.875 167.959 
ATOM   5721  N1   DA A 278    -185.703-200.106 165.847 
ATOM   5722  C2   DA A 278    -186.592-199.710 164.938 
ATOM   5723  N3   DA A 278    -187.495-198.759 165.018 
ATOM   5724  C4   DA A 278    -187.444-198.150 166.221 
ATOM   5725  P    DA A 279    -193.361-195.823 164.718 
ATOM   5726  OP1  DA A 279    -193.882-194.629 164.015 
ATOM   5727  OP2  DA A 279    -193.857-196.033 166.096 
ATOM   5728  O5'  DA A 279    -193.644-197.130 163.841 
ATOM   5729  C5'  DA A 279    -192.698-197.505 162.822 
ATOM   5730  C4'  DA A 279    -192.450-198.999 162.868 
ATOM   5731  O4'  DA A 279    -191.377-199.356 163.784 
ATOM   5732  C3'  DA A 279    -193.629-199.855 163.331 
ATOM   5733  O3'  DA A 279    -193.636-201.069 162.589 
ATOM   5734  C2'  DA A 279    -193.321-200.181 164.792 
ATOM   5735  C1'  DA A 279    -191.826-200.421 164.608 
ATOM   5736  N9   DA A 279    -191.052-200.382 165.879 
ATOM   5737  C8   DA A 279    -191.268-199.604 166.980 
ATOM   5738  N7   DA A 279    -190.416-199.800 167.939 
ATOM   5739  C5   DA A 279    -189.571-200.781 167.438 
ATOM   5740  C6   DA A 279    -188.449-201.431 167.978 
ATOM   5741  N6   DA A 279    -187.964-201.176 169.201 
ATOM   5742  N1   DA A 279    -187.842-202.357 167.212 
ATOM   5743  C2   DA A 279    -188.328-202.606 165.997 
ATOM   5744  N3   DA A 279    -189.362-202.067 165.390 
ATOM   5745  C4   DA A 279    -189.953-201.144 166.178 
ATOM   5746  P    DC A 280    -195.038-201.678 162.111 
ATOM   5747  OP1  DC A 280    -195.456-201.028 160.849 
ATOM   5748  OP2  DC A 280    -196.009-201.620 163.225 
ATOM   5749  O5'  DC A 280    -194.638-203.201 161.826 
ATOM   5750  C5'  DC A 280    -193.296-203.504 161.400 
ATOM   5751  C4'  DC A 280    -192.778-204.718 162.144 
ATOM   5752  O4'  DC A 280    -192.139-204.366 163.405 
ATOM   5753  C3'  DC A 280    -193.829-205.755 162.540 
ATOM   5754  O3'  DC A 280    -193.264-207.054 162.415 
ATOM   5755  C2'  DC A 280    -194.101-205.484 164.019 
ATOM   5756  C1'  DC A 280    -192.654-205.214 164.419 
ATOM   5757  N1   DC A 280    -192.513-204.512 165.725 
ATOM   5758  C2   DC A 280    -191.417-204.834 166.521 
ATOM   5759  O2   DC A 280    -190.613-205.681 166.115 
ATOM   5760  N3   DC A 280    -191.271-204.206 167.716 
ATOM   5761  C4   DC A 280    -192.165-203.293 168.121 
ATOM   5762  N4   DC A 280    -191.979-202.708 169.293 
ATOM   5763  C5   DC A 280    -193.300-202.948 167.317 
ATOM   5764  C6   DC A 280    -193.428-203.588 166.127 
ATOM   5765  P    DA A 281    -194.170-208.241 161.836 
ATOM   5766  OP1  DA A 281    -194.148-208.205 160.356 
ATOM   5767  OP2  DA A 281    -195.507-208.198 162.467 
ATOM   5768  O5'  DA A 281    -193.372-209.527 162.354 
ATOM   5769  C5'  DA A 281    -191.945-209.442 162.527 
ATOM   5770  C4'  DA A 281    -191.540-210.098 163.832 
ATOM   5771  O4'  DA A 281    -191.582-209.173 164.955 
ATOM   5772  C3'  DA A 281    -192.412-211.268 164.286 
ATOM   5773  O3'  DA A 281    -191.584-212.250 164.898 
ATOM   5774  C2'  DA A 281    -193.331-210.676 165.354 
ATOM   5775  C1'  DA A 281    -192.280-209.796 166.023 
ATOM   5776  N9   DA A 281    -192.854-208.727 166.886 
ATOM   5777  C8   DA A 281    -194.010-208.020 166.706 
ATOM   5778  N7   DA A 281    -194.243-207.150 167.639 
ATOM   5779  C5   DA A 281    -193.164-207.286 168.502 
ATOM   5780  C6   DA A 281    -192.820-206.636 169.698 
ATOM   5781  N6   DA A 281    -193.565-205.672 170.257 
ATOM   5782  N1   DA A 281    -191.679-207.015 170.302 
ATOM   5783  C2   DA A 281    -190.942-207.973 169.741 
ATOM   5784  N3   DA A 281    -191.161-208.647 168.633 
ATOM   5785  C4   DA A 281    -192.309-208.250 168.049 
ATOM   5786  P    DA A 282    -191.885-213.799 164.627 
ATOM   5787  OP1  DA A 282    -191.252-214.211 163.354 
ATOM   5788  OP2  DA A 282    -193.338-214.048 164.741 
ATOM   5789  O5'  DA A 282    -191.124-214.487 165.854 
ATOM   5790  C5'  DA A 282    -189.956-213.846 166.401 
ATOM   5791  C4'  DA A 282    -190.007-213.880 167.916 
ATOM   5792  O4'  DA A 282    -190.713-212.735 168.474 
ATOM   5793  C3'  DA A 282    -190.716-215.086 168.531 
ATOM   5794  O3'  DA A 282    -190.033-215.467 169.719 
ATOM   5795  C2'  DA A 282    -192.102-214.568 168.912 
ATOM   5796  C1'  DA A 282    -191.644-213.209 169.434 
ATOM   5797  N9   DA A 282    -192.742-212.209 169.547 
ATOM   5798  C8   DA A 282    -193.836-212.056 168.744 
ATOM   5799  N7   DA A 282    -194.620-211.087 169.103 
ATOM   5800  C5   DA A 282    -194.002-210.556 170.227 
ATOM   5801  C6   DA A 282    -194.339-209.493 171.081 
ATOM   5802  N6   DA A 282    -195.438-208.740 170.926 
ATOM   5803  N1   DA A 282    -193.505-209.232 172.104 
ATOM   5804  C2   DA A 282    -192.415-209.983 172.252 
ATOM   5805  N3   DA A 282    -191.999-210.995 171.523 
ATOM   5806  C4   DA A 282    -192.851-211.236 170.507 
ATOM   5807  P    DG A 283    -189.854-217.023 170.047 
ATOM   5808  OP1  DG A 283    -188.673-217.550 169.325 
ATOM   5809  OP2  DG A 283    -191.131-217.731 169.805 
ATOM   5810  O5'  DG A 283    -189.551-216.982 171.617 
ATOM   5811  C5'  DG A 283    -188.887-215.829 172.170 
ATOM   5812  C4'  DG A 283    -189.561-215.414 173.464 
ATOM   5813  O4'  DG A 283    -190.663-214.489 173.243 
ATOM   5814  C3'  DG A 283    -190.187-216.544 174.280 
ATOM   5815  O3'  DG A 283    -190.002-216.271 175.663 
ATOM   5816  C2'  DG A 283    -191.681-216.468 173.966 
ATOM   5817  C1'  DG A 283    -191.786-214.946 173.980 
ATOM   5818  N9   DG A 283    -193.016-214.425 173.320 
ATOM   5819  C8   DG A 283    -193.695-214.920 172.229 
ATOM   5820  N7   DG A 283    -194.753-214.220 171.895 
ATOM   5821  C5   DG A 283    -194.776-213.189 172.834 
ATOM   5822  C6   DG A 283    -195.689-212.113 172.986 
ATOM   5823  O6   DG A 283    -196.680-211.843 172.314 
ATOM   5824  N1   DG A 283    -195.341-211.296 174.070 
ATOM   5825  C2   DG A 283    -194.253-211.494 174.899 
ATOM   5826  N2   DG A 283    -194.092-210.600 175.879 
ATOM   5827  N3   DG A 283    -193.397-212.502 174.755 
ATOM   5828  C4   DG A 283    -193.721-213.305 173.707 
ATOM   5829  P    DT A 284    -189.649-217.478 176.654 
ATOM   5830  OP1  DT A 284    -188.192-217.738 176.619 
ATOM   5831  OP2  DT A 284    -190.522-218.635 176.356 
ATOM   5832  O5'  DT A 284    -190.050-216.852 178.070 
ATOM   5833  C5'  DT A 284    -189.943-215.429 178.260 
ATOM   5834  C4'  DT A 284    -191.169-214.910 178.985 
ATOM   5835  O4'  DT A 284    -192.247-214.556 178.071 
ATOM   5836  C3'  DT A 284    -191.822-215.881 179.968 
ATOM   5837  O3'  DT A 284    -192.299-215.149 181.091 
ATOM   5838  C2'  DT A 284    -193.025-216.446 179.211 
ATOM   5839  C1'  DT A 284    -193.449-215.138 178.551 
ATOM   5840  N1   DT A 284    -194.368-215.322 177.393 
ATOM   5841  C2   DT A 284    -195.330-214.361 177.200 
ATOM   5842  O2   DT A 284    -195.453-213.389 177.925 
ATOM   5843  N3   DT A 284    -196.164-214.566 176.117 
ATOM   5844  C4   DT A 284    -196.115-215.626 175.235 
ATOM   5845  O4   DT A 284    -196.917-215.701 174.301 
ATOM   5846  C5   DT A 284    -195.072-216.582 175.520 
ATOM   5847  C7   DT A 284    -194.949-217.767 174.608 
ATOM   5848  C6   DT A 284    -194.248-216.408 176.566 
ATOM   5849  P    DC A 285    -192.146-215.784 182.552 
ATOM   5850  OP1  DC A 285    -190.790-215.501 183.076 
ATOM   5851  OP2  DC A 285    -192.544-217.208 182.518 
ATOM   5852  O5'  DC A 285    -193.228-214.943 183.377 
ATOM   5853  C5'  DC A 285    -193.518-213.592 182.972 
ATOM   5854  C4'  DC A 285    -195.014-213.352 183.000 
ATOM   5855  O4'  DC A 285    -195.657-213.708 181.742 
ATOM   5856  C3'  DC A 285    -195.796-214.143 184.049 
ATOM   5857  O3'  DC A 285    -196.844-213.325 184.555 
ATOM   5858  C2'  DC A 285    -196.417-215.305 183.275 
ATOM   5859  C1'  DC A 285    -196.794-214.506 182.030 
ATOM   5860  N1   DC A 285    -197.079-215.353 180.839 
ATOM   5861  C2   DC A 285    -198.063-214.919 179.953 
ATOM   5862  O2   DC A 285    -198.653-213.858 180.191 
ATOM   5863  N3   DC A 285    -198.338-215.677 178.862 
ATOM   5864  C4   DC A 285    -197.676-216.819 178.640 
ATOM   5865  N4   DC A 285    -197.981-217.523 177.560 
ATOM   5866  C5   DC A 285    -196.661-217.284 179.538 
ATOM   5867  C6   DC A 285    -196.401-216.513 180.623 
ATOM   5868  P    DG A 286    -197.186-213.383 186.118 
ATOM   5869  OP1  DG A 286    -196.271-212.486 186.860 
ATOM   5870  OP2  DG A 286    -197.219-214.792 186.568 
ATOM   5871  O5'  DG A 286    -198.668-212.778 186.139 
ATOM   5872  C5'  DG A 286    -199.042-211.815 185.137 
ATOM   5873  C4'  DG A 286    -200.425-212.133 184.603 
ATOM   5874  O4'  DG A 286    -200.387-213.062 183.482 
ATOM   5875  C3'  DG A 286    -201.386-212.790 185.594 
ATOM   5876  O3'  DG A 286    -202.698-212.290 185.364 
ATOM   5877  C2'  DG A 286    -201.360-214.275 185.232 
ATOM   5878  C1'  DG A 286    -201.341-214.087 183.718 
ATOM   5879  N9   DG A 286    -200.911-215.301 182.969 
ATOM   5880  C8   DG A 286    -199.987-216.260 183.322 
ATOM   5881  N7   DG A 286    -199.838-217.211 182.432 
ATOM   5882  C5   DG A 286    -200.726-216.856 181.418 
ATOM   5883  C6   DG A 286    -201.013-217.502 180.186 
ATOM   5884  O6   DG A 286    -200.533-218.537 179.731 
ATOM   5885  N1   DG A 286    -201.982-216.802 179.454 
ATOM   5886  C2   DG A 286    -202.593-215.631 179.858 
ATOM   5887  N2   DG A 286    -203.491-215.118 179.014 
ATOM   5888  N3   DG A 286    -202.323-215.025 181.013 
ATOM   5889  C4   DG A 286    -201.386-215.693 181.735 
ATOM   5890  P    DA A 287    -203.644-211.987 186.618 
ATOM   5891  OP1  DA A 287    -203.340-210.640 187.153 
ATOM   5892  OP2  DA A 287    -203.560-213.103 187.585 
ATOM   5893  O5'  DA A 287    -205.088-211.979 185.930 
ATOM   5894  C5'  DA A 287    -205.204-211.571 184.554 
ATOM   5895  C4'  DA A 287    -206.131-212.512 183.811 
ATOM   5896  O4'  DA A 287    -205.428-213.660 183.256 
ATOM   5897  C3'  DA A 287    -207.254-213.133 184.642 
ATOM   5898  O3'  DA A 287    -208.421-213.236 183.835 
ATOM   5899  C2'  DA A 287    -206.762-214.544 184.964 
ATOM   5900  C1'  DA A 287    -206.150-214.834 183.597 
ATOM   5901  N9   DA A 287    -205.196-215.979 183.599 
ATOM   5902  C8   DA A 287    -204.338-216.366 184.589 
ATOM   5903  N7   DA A 287    -203.631-217.412 184.290 
ATOM   5904  C5   DA A 287    -204.050-217.744 183.008 
ATOM   5905  C6   DA A 287    -203.674-218.770 182.125 
ATOM   5906  N6   DA A 287    -202.748-219.694 182.415 
ATOM   5907  N1   DA A 287    -204.289-218.812 180.928 
ATOM   5908  C2   DA A 287    -205.208-217.890 180.645 
ATOM   5909  N3   DA A 287    -205.638-216.891 181.385 
ATOM   5910  C4   DA A 287    -205.008-216.872 182.578 
ATOM   5911  P    DT A 288    -209.848-212.923 184.490 
ATOM   5912  OP1  DT A 288    -210.093-211.463 184.473 
ATOM   5913  OP2  DT A 288    -209.941-213.581 185.812 
ATOM   5914  O5'  DT A 288    -210.835-213.646 183.459 
ATOM   5915  C5'  DT A 288    -210.446-213.749 182.076 
ATOM   5916  C4'  DT A 288    -210.751-215.140 181.554 
ATOM   5917  O4'  DT A 288    -209.652-216.070 181.777 
ATOM   5918  C3'  DT A 288    -211.957-215.837 182.182 
ATOM   5919  O3'  DT A 288    -212.625-216.593 181.180 
ATOM   5920  C2'  DT A 288    -211.356-216.805 183.203 
ATOM   5921  C1'  DT A 288    -210.180-217.259 182.343 
ATOM   5922  N1   DT A 288    -209.096-217.924 183.117 
ATOM   5923  C2   DT A 288    -208.419-218.946 182.495 
ATOM   5924  O2   DT A 288    -208.672-219.314 181.360 
ATOM   5925  N3   DT A 288    -207.421-219.540 183.243 
ATOM   5926  C4   DT A 288    -207.053-219.204 184.530 
ATOM   5927  O4   DT A 288    -206.142-219.809 185.099 
ATOM   5928  C5   DT A 288    -207.820-218.121 185.098 
ATOM   5929  C7   DT A 288    -207.484-217.692 186.497 
ATOM   5930  C6   DT A 288    -208.796-217.526 184.394 
ATOM   5931  P    DG A 289    -214.226-216.630 181.174 
ATOM   5932  OP1  DG A 289    -214.746-215.436 180.471 
ATOM   5933  OP2  DG A 289    -214.722-216.840 182.552 
ATOM   5934  O5'  DG A 289    -214.508-217.937 180.297 
ATOM   5935  C5'  DG A 289    -213.562-218.312 179.278 
ATOM   5936  C4'  DG A 289    -213.315-219.806 179.324 
ATOM   5937  O4'  DG A 289    -212.241-220.163 180.240 
ATOM   5938  C3'  DG A 289    -214.494-220.662 179.787 
ATOM   5939  O3'  DG A 289    -214.501-221.875 179.045 
ATOM   5940  C2'  DG A 289    -214.186-220.988 181.248 
ATOM   5941  C1'  DG A 289    -212.690-221.228 181.064 
ATOM   5942  N9   DG A 289    -211.916-221.189 182.335 
ATOM   5943  C8   DG A 289    -212.120-220.412 183.455 
ATOM   5944  N7   DG A 289    -211.251-220.621 184.415 
ATOM   5945  C5   DG A 289    -210.414-221.606 183.895 
ATOM   5946  C6   DG A 289    -209.284-222.243 184.471 
ATOM   5947  O6   DG A 289    -208.781-222.065 185.577 
ATOM   5948  N1   DG A 289    -208.726-223.186 183.596 
ATOM   5949  C2   DG A 289    -209.198-223.475 182.331 
ATOM   5950  N2   DG A 289    -208.525-224.408 181.653 
ATOM   5951  N3   DG A 289    -210.258-222.877 181.791 
ATOM   5952  C4   DG A 289    -210.811-221.959 182.627 
ATOM   5953  P    DG A 290    -215.902-222.485 178.567 
ATOM   5954  OP1  DG A 290    -216.321-221.835 177.305 
ATOM   5955  OP2  DG A 290    -216.874-222.427 179.681 
ATOM   5956  O5'  DG A 290    -215.503-224.008 178.282 
ATOM   5957  C5'  DG A 290    -214.161-224.311 177.856 
ATOM   5958  C4'  DG A 290    -213.642-225.525 178.600 
ATOM   5959  O4'  DG A 290    -213.004-225.173 179.861 
ATOM   5960  C3'  DG A 290    -214.693-226.562 178.996 
ATOM   5961  O3'  DG A 290    -214.129-227.861 178.871 
ATOM   5962  C2'  DG A 290    -214.966-226.291 180.475 
ATOM   5963  C1'  DG A 290    -213.518-226.021 180.875 
ATOM   5964  N9   DG A 290    -213.378-225.319 182.182 
ATOM   5965  C8   DG A 290    -214.194-224.365 182.750 
ATOM   5966  N7   DG A 290    -213.786-223.944 183.922 
ATOM   5967  C5   DG A 290    -212.618-224.671 184.147 
ATOM   5968  C6   DG A 290    -211.727-224.649 185.252 
ATOM   5969  O6   DG A 290    -211.787-223.974 186.275 
ATOM   5970  N1   DG A 290    -210.667-225.548 185.071 
ATOM   5971  C2   DG A 290    -210.490-226.359 183.968 
ATOM   5972  N2   DG A 290    -209.412-227.147 183.986 
ATOM   5973  N3   DG A 290    -211.326-226.378 182.931 
ATOM   5974  C4   DG A 290    -212.361-225.513 183.091 
ATOM   5975  P    DA A 291    -215.034-229.048 178.292 
ATOM   5976  OP1  DA A 291    -215.013-229.011 176.812 
ATOM   5977  OP2  DA A 291    -216.371-229.005 178.923 
ATOM   5978  O5'  DA A 291    -214.236-230.334 178.810 
ATOM   5979  C5'  DA A 291    -212.809-230.249 178.983 
ATOM   5980  C4'  DA A 291    -212.405-230.905 180.288 
ATOM   5981  O4'  DA A 291    -212.447-229.980 181.411 
ATOM   5982  C3'  DA A 291    -213.277-232.075 180.742 
ATOM   5983  O3'  DA A 291    -212.448-233.057 181.354 
ATOM   5984  C2'  DA A 291    -214.195-231.483 181.810 
ATOM   5985  C1'  DA A 291    -213.144-230.603 182.479 
ATOM   5986  N9   DA A 291    -213.719-229.533 183.342 
ATOM   5987  C8   DA A 291    -214.874-228.827 183.162 
ATOM   5988  N7   DA A 291    -215.107-227.957 184.095 
ATOM   5989  C5   DA A 291    -214.029-228.093 184.958 
ATOM   5990  C6   DA A 291    -213.685-227.443 186.154 
ATOM   5991  N6   DA A 291    -214.430-226.479 186.713 
ATOM   5992  N1   DA A 291    -212.543-227.822 186.758 
ATOM   5993  C2   DA A 291    -211.806-228.780 186.197 
ATOM   5994  N3   DA A 291    -212.025-229.454 185.089 
ATOM   5995  C4   DA A 291    -213.174-229.056 184.506 
ATOM   5996  P    DT A 292    -212.749-234.606 181.083 
ATOM   5997  OP1  DT A 292    -212.117-235.018 179.811 
ATOM   5998  OP2  DT A 292    -214.203-234.855 181.197 
ATOM   5999  O5'  DT A 292    -211.989-235.294 182.310 
ATOM   6000  C5'  DT A 292    -210.821-234.653 182.857 
ATOM   6001  C4'  DT A 292    -210.871-234.687 184.372 
ATOM   6002  O4'  DT A 292    -211.578-233.542 184.930 
ATOM   6003  C3'  DT A 292    -211.581-235.893 184.987 
ATOM   6004  O3'  DT A 292    -210.897-236.274 186.175 
ATOM   6005  C2'  DT A 292    -212.967-235.375 185.368 
ATOM   6006  C1'  DT A 292    -212.509-234.016 185.891 
ATOM   6007  N1   DT A 292    -213.607-233.016 186.003 
ATOM   6008  C2   DT A 292    -213.532-232.120 187.042 
ATOM   6009  O2   DT A 292    -212.622-232.117 187.851 
ATOM   6010  N3   DT A 292    -214.569-231.208 187.114 
ATOM   6011  C4   DT A 292    -215.645-231.123 186.254 
ATOM   6012  O4   DT A 292    -216.512-230.262 186.421 
ATOM   6013  C5   DT A 292    -215.634-232.105 185.197 
ATOM   6014  C7   DT A 292    -216.771-232.081 184.217 
ATOM   6015  C6   DT A 292    -214.640-233.003 185.103 
ATOM   6016  P    DT A 293    -210.718-237.830 186.503 
ATOM   6017  OP1  DT A 293    -209.538-238.357 185.782 
ATOM   6018  OP2  DT A 293    -211.995-238.538 186.262 
ATOM   6019  O5'  DT A 293    -210.416-237.789 188.073 
ATOM   6020  C5'  DT A 293    -209.752-236.636 188.626 
ATOM   6021  C4'  DT A 293    -210.425-236.221 189.920 
ATOM   6022  O4'  DT A 293    -211.527-235.296 189.699 
ATOM   6023  C3'  DT A 293    -211.052-237.351 190.736 
ATOM   6024  O3'  DT A 293    -210.866-237.078 192.119 
ATOM   6025  C2'  DT A 293    -212.546-237.275 190.422 
ATOM   6026  C1'  DT A 293    -212.651-235.753 190.436 
ATOM   6027  N1   DT A 293    -213.881-235.232 189.776 
ATOM   6028  C2   DT A 293    -214.443-234.097 190.309 
ATOM   6029  O2   DT A 293    -213.980-233.519 191.278 
ATOM   6030  N3   DT A 293    -215.582-233.644 189.672 
ATOM   6031  C4   DT A 293    -216.189-234.217 188.573 
ATOM   6032  O4   DT A 293    -217.207-233.720 188.089 
ATOM   6033  C5   DT A 293    -215.525-235.404 188.087 
ATOM   6034  C7   DT A 293    -216.121-236.091 186.893 
ATOM   6035  C6   DT A 293    -214.417-235.867 188.687 
ATOM   6036  P    DC A 294    -210.513-238.285 193.110 
ATOM   6037  OP1  DC A 294    -209.057-238.545 193.075 
ATOM   6038  OP2  DC A 294    -211.387-239.442 192.812 
ATOM   6039  O5'  DC A 294    -210.915-237.659 194.526 
ATOM   6040  C5'  DC A 294    -210.808-236.236 194.716 
ATOM   6041  C4'  DC A 294    -212.034-235.716 195.441 
ATOM   6042  O4'  DC A 294    -213.111-235.363 194.527 
ATOM   6043  C3'  DC A 294    -212.687-236.688 196.424 
ATOM   6044  O3'  DC A 294    -213.163-235.956 197.547 
ATOM   6045  C2'  DC A 294    -213.889-237.253 195.667 
ATOM   6046  C1'  DC A 294    -214.314-235.945 195.007 
ATOM   6047  N1   DC A 294    -215.233-236.129 193.849 
ATOM   6048  C2   DC A 294    -216.214-235.163 193.639 
ATOM   6049  O2   DC A 294    -216.281-234.203 194.414 
ATOM   6050  N3   DC A 294    -217.062-235.314 192.590 
ATOM   6051  C4   DC A 294    -216.956-236.369 191.772 
ATOM   6052  N4   DC A 294    -217.807-236.470 190.762 
ATOM   6053  C5   DC A 294    -215.955-237.374 191.971 
ATOM   6054  C6   DC A 294    -215.117-237.206 193.026 
ATOM   6055  P    DC A 295    -213.010-236.591 199.008 
ATOM   6056  OP1  DC A 295    -211.654-236.308 199.532 
ATOM   6057  OP2  DC A 295    -213.408-238.015 198.975 
ATOM   6058  O5'  DC A 295    -214.092-235.750 199.833 
ATOM   6059  C5'  DC A 295    -214.383-234.399 199.428 
ATOM   6060  C4'  DC A 295    -215.879-234.159 199.456 
ATOM   6061  O4'  DC A 295    -216.521-234.515 198.198 
ATOM   6062  C3'  DC A 295    -216.660-234.950 200.505 
ATOM   6063  O3'  DC A 295    -217.709-234.132 201.011 
ATOM   6064  C2'  DC A 295    -217.282-236.112 199.731 
ATOM   6065  C1'  DC A 295    -217.659-235.313 198.486 
ATOM   6066  N1   DC A 295    -217.944-236.160 197.295 
ATOM   6067  C2   DC A 295    -218.927-235.726 196.409 
ATOM   6068  O2   DC A 295    -219.518-234.665 196.647 
ATOM   6069  N3   DC A 295    -219.202-236.484 195.318 
ATOM   6070  C4   DC A 295    -218.541-237.626 195.096 
ATOM   6071  N4   DC A 295    -218.846-238.330 194.016 
ATOM   6072  C5   DC A 295    -217.526-238.091 195.994 
ATOM   6073  C6   DC A 295    -217.266-237.320 197.079 
ATOM   6074  P    DT A 296    -218.051-234.190 202.574 
ATOM   6075  OP1  DT A 296    -217.136-233.293 203.316 
ATOM   6076  OP2  DT A 296    -218.084-235.599 203.024 
ATOM   6077  O5'  DT A 296    -219.533-233.585 202.595 
ATOM   6078  C5'  DT A 296    -219.907-232.622 201.593 
ATOM   6079  C4'  DT A 296    -221.290-232.940 201.059 
ATOM   6080  O4'  DT A 296    -221.252-233.869 199.938 
ATOM   6081  C3'  DT A 296    -222.250-233.597 202.050 
ATOM   6082  O3'  DT A 296    -223.562-233.097 201.820 
ATOM   6083  C2'  DT A 296    -222.225-235.082 201.688 
ATOM   6084  C1'  DT A 296    -222.205-234.894 200.174 
ATOM   6085  N1   DT A 296    -221.775-236.108 199.425 
ATOM   6086  C2   DT A 296    -222.366-236.331 198.205 
ATOM   6087  O2   DT A 296    -223.207-235.588 197.729 
ATOM   6088  N3   DT A 296    -221.943-237.466 197.540 
ATOM   6089  C4   DT A 296    -221.001-238.372 197.984 
ATOM   6090  O4   DT A 296    -220.703-239.353 197.300 
ATOM   6091  C5   DT A 296    -220.438-238.051 199.275 
ATOM   6092  C7   DT A 296    -219.405-238.987 199.833 
ATOM   6093  C6   DT A 296    -220.832-236.955 199.943 
ATOM   6094  P    DC A 297    -224.508-232.794 203.074 
ATOM   6095  OP1  DC A 297    -224.204-231.447 203.610 
ATOM   6096  OP2  DC A 297    -224.424-233.910 204.041 
ATOM   6097  O5'  DC A 297    -225.953-232.786 202.386 
ATOM   6098  C5'  DC A 297    -226.068-232.378 201.010 
ATOM   6099  C4'  DC A 297    -226.996-233.319 200.267 
ATOM   6100  O4'  DC A 297    -226.293-234.467 199.712 
ATOM   6101  C3'  DC A 297    -228.119-233.940 201.098 
ATOM   6102  O3'  DC A 297    -229.285-234.043 200.291 
ATOM   6103  C2'  DC A 297    -227.626-235.351 201.420 
ATOM   6104  C1'  DC A 297    -227.014-235.641 200.053 
ATOM   6105  N1   DC A 297    -226.061-236.786 200.055 
ATOM   6106  C2   DC A 297    -226.008-237.590 198.919 
ATOM   6107  O2   DC A 297    -226.748-237.322 197.965 
ATOM   6108  N3   DC A 297    -225.146-238.638 198.902 
ATOM   6109  C4   DC A 297    -224.362-238.894 199.956 
ATOM   6110  N4   DC A 297    -223.537-239.929 199.890 
ATOM   6111  C5   DC A 297    -224.401-238.081 201.134 
ATOM   6112  C6   DC A 297    -225.269-237.038 201.132 
ATOM   6113  P    DT A 298    -230.712-233.730 200.946 
ATOM   6114  OP1  DT A 298    -230.957-232.270 200.929 
ATOM   6115  OP2  DT A 298    -230.806-234.388 202.268 
ATOM   6116  O5'  DT A 298    -231.699-234.453 199.915 
ATOM   6117  C5'  DT A 298    -231.311-234.556 198.532 
ATOM   6118  C4'  DT A 298    -231.615-235.947 198.010 
ATOM   6119  O4'  DT A 298    -230.516-236.877 198.233 
ATOM   6120  C3'  DT A 298    -232.821-236.644 198.639 
ATOM   6121  O3'  DT A 298    -233.489-237.400 197.636 
ATOM   6122  C2'  DT A 298    -232.221-237.612 199.659 
ATOM   6123  C1'  DT A 298    -231.045-238.066 198.799 
ATOM   6124  N1   DT A 298    -229.960-238.731 199.573 
ATOM   6125  C2   DT A 298    -229.283-239.753 198.951 
ATOM   6126  O2   DT A 298    -229.536-240.121 197.816 
ATOM   6127  N3   DT A 298    -228.286-240.346 199.699 
ATOM   6128  C4   DT A 298    -227.918-240.011 200.986 
ATOM   6129  O4   DT A 298    -227.006-240.616 201.555 
ATOM   6130  C5   DT A 298    -228.685-238.928 201.554 
ATOM   6131  C7   DT A 298    -228.349-238.499 202.953 
ATOM   6132  C6   DT A 298    -229.661-238.333 200.850 
ATOM   6133  P    DC A 299    -235.090-237.437 197.630 
ATOM   6134  OP1  DC A 299    -235.611-236.243 196.927 
ATOM   6135  OP2  DC A 299    -235.586-237.647 199.008 
ATOM   6136  O5'  DC A 299    -235.373-238.744 196.753 
ATOM   6137  C5'  DC A 299    -234.427-239.119 195.734 
ATOM   6138  C4'  DC A 299    -234.179-240.613 195.780 
ATOM   6139  O4'  DC A 299    -233.106-240.970 196.696 
ATOM   6140  C3'  DC A 299    -235.358-241.469 196.243 
ATOM   6141  O3'  DC A 299    -235.366-242.682 195.501 
ATOM   6142  C2'  DC A 299    -235.050-241.795 197.704 
ATOM   6143  C1'  DC A 299    -233.555-242.035 197.520 
ATOM   6144  N1   DC A 299    -232.781-241.996 198.791 
ATOM   6145  C2   DC A 299    -231.687-242.849 198.912 
ATOM   6146  O2   DC A 299    -231.406-243.597 197.969 
ATOM   6147  N3   DC A 299    -230.968-242.828 200.065 
ATOM   6148  C4   DC A 299    -231.305-242.004 201.064
[truncated: 415,700 more chars]
