# Supplementary material for: Characterization of lncRNA-protein interactions associated with Prostate cancer and Androgen receptors by molecular docking simulations
Source: Biochem Biophys Rep. 2025 Mar 9;42:101959. doi: 10.1016/j.bbrep.2025.101959 (PMC11929892; doi:10.1016/j.bbrep.2025.101959)
Supplement: Multimedia component 69 [file mmc69.zip › bbrep_00101959_model_58_mmc69.pdb]

REMARK Number:    58
REMARK Ligand:     lig_628dcb8434e2f.pdb
REMARK Contact:     0     0     0
REMARK Score:  -147.92
REMARK RMSD:    834.62
MODEL       58
ATOM      1  N   ALA A  24      30.357  -5.473 -24.875 
ATOM      2  CA  ALA A  24      30.515  -4.000 -24.871 
ATOM      3  CB  ALA A  24      29.364  -3.347 -25.653 
ATOM      4  C   ALA A  24      30.496  -3.471 -23.474 
ATOM      5  O   ALA A  24      31.409  -3.720 -22.690 
ATOM      6  N   GLN A  25      29.435  -2.716 -23.129 
ATOM      7  CA  GLN A  25      29.334  -2.167 -21.810 
ATOM      8  CB  GLN A  25      28.209  -1.135 -21.640 
ATOM      9  CG  GLN A  25      28.449   0.131 -22.464 
ATOM     10  CD  GLN A  25      27.291   1.085 -22.227 
ATOM     11  OE1 GLN A  25      26.895   1.324 -21.089 
ATOM     12  NE2 GLN A  25      26.734   1.652 -23.331 
ATOM     13  C   GLN A  25      29.084  -3.296 -20.876 
ATOM     14  O   GLN A  25      28.668  -4.376 -21.290 
ATOM     15  N   ASP A  26      29.382  -3.075 -19.584 
ATOM     16  CA  ASP A  26      29.211  -4.105 -18.606 
ATOM     17  CB  ASP A  26      30.274  -4.043 -17.495 
ATOM     18  CG  ASP A  26      30.054  -5.171 -16.494 
ATOM     19  OD1 ASP A  26      28.986  -5.191 -15.826 
ATOM     20  OD2 ASP A  26      30.966  -6.032 -16.381 
ATOM     21  C   ASP A  26      27.866  -3.939 -17.988 
ATOM     22  O   ASP A  26      27.612  -2.985 -17.253 
ATOM     23  N   ASN A  27      26.945  -4.872 -18.288 
ATOM     24  CA  ASN A  27      25.662  -4.773 -17.669 
ATOM     25  CB  ASN A  27      24.503  -4.752 -18.683 
ATOM     26  CG  ASN A  27      24.583  -3.452 -19.471 
ATOM     27  OD1 ASN A  27      24.658  -2.366 -18.897 
ATOM     28  ND2 ASN A  27      24.568  -3.560 -20.827 
ATOM     29  C   ASN A  27      25.467  -5.984 -16.812 
ATOM     30  O   ASN A  27      24.473  -6.696 -16.949 
ATOM     31  N   SER A  28      26.402  -6.226 -15.873 
ATOM     32  CA  SER A  28      26.317  -7.361 -15.002 
ATOM     33  CB  SER A  28      27.559  -7.517 -14.112 
ATOM     34  OG  SER A  28      28.707  -7.731 -14.919 
ATOM     35  C   SER A  28      25.149  -7.145 -14.100 
ATOM     36  O   SER A  28      24.492  -8.089 -13.668 
ATOM     37  N   ARG A  29      24.868  -5.864 -13.806 
ATOM     38  CA  ARG A  29      23.821  -5.471 -12.913 
ATOM     39  CB  ARG A  29      23.787  -3.948 -12.704 
ATOM     40  CG  ARG A  29      25.152  -3.369 -12.324 
ATOM     41  CD  ARG A  29      25.113  -1.897 -11.913 
ATOM     42  NE  ARG A  29      26.512  -1.383 -11.942 
ATOM     43  CZ  ARG A  29      27.390  -1.720 -10.952 
ATOM     44  NH1 ARG A  29      27.024  -2.618  -9.991 
ATOM     45  NH2 ARG A  29      28.642  -1.178 -10.929 
ATOM     46  C   ARG A  29      22.506  -5.884 -13.504 
ATOM     47  O   ARG A  29      21.579  -6.255 -12.784 
ATOM     48  N   TYR A  30      22.378  -5.784 -14.840 
ATOM     49  CA  TYR A  30      21.164  -6.163 -15.505 
ATOM     50  CB  TYR A  30      21.186  -5.817 -17.003 
ATOM     51  CG  TYR A  30      19.900  -6.271 -17.606 
ATOM     52  CD1 TYR A  30      18.727  -5.600 -17.348 
ATOM     53  CD2 TYR A  30      19.876  -7.357 -18.449 
ATOM     54  CE1 TYR A  30      17.543  -6.018 -17.911 
ATOM     55  CE2 TYR A  30      18.698  -7.778 -19.016 
ATOM     56  CZ  TYR A  30      17.529  -7.109 -18.746 
ATOM     57  OH  TYR A  30      16.316  -7.539 -19.327 
ATOM     58  C   TYR A  30      20.959  -7.638 -15.363 
ATOM     59  O   TYR A  30      19.855  -8.092 -15.068 
ATOM     60  N   THR A  31      22.033  -8.431 -15.551 
ATOM     61  CA  THR A  31      21.926  -9.861 -15.473 
ATOM     62  CB  THR A  31      23.230 -10.559 -15.736 
ATOM     63  OG1 THR A  31      23.715 -10.225 -17.028 
ATOM     64  CG2 THR A  31      23.003 -12.080 -15.628 
ATOM     65  C   THR A  31      21.490 -10.229 -14.091 
ATOM     66  O   THR A  31      20.646 -11.105 -13.907 
ATOM     67  N   HIS A  32      22.064  -9.557 -13.079 
ATOM     68  CA  HIS A  32      21.744  -9.842 -11.711 
ATOM     69  ND1 HIS A  32      22.771 -10.826  -8.882 
ATOM     70  CG  HIS A  32      22.450  -9.554  -9.301 
ATOM     71  CB  HIS A  32      22.623  -9.069 -10.710 
ATOM     72  NE2 HIS A  32      22.010  -9.743  -7.096 
ATOM     73  CD2 HIS A  32      21.986  -8.905  -8.198 
ATOM     74  CE1 HIS A  32      22.488 -10.885  -7.556 
ATOM     75  C   HIS A  32      20.311  -9.481 -11.477 
ATOM     76  O   HIS A  32      19.604 -10.145 -10.722 
ATOM     77  N   PHE A  33      19.841  -8.406 -12.133 
ATOM     78  CA  PHE A  33      18.494  -7.942 -11.975 
ATOM     79  CB  PHE A  33      18.233  -6.698 -12.850 
ATOM     80  CG  PHE A  33      16.831  -6.221 -12.683 
ATOM     81  CD1 PHE A  33      15.822  -6.729 -13.471 
ATOM     82  CD2 PHE A  33      16.525  -5.261 -11.749 
ATOM     83  CE1 PHE A  33      14.528  -6.288 -13.327 
ATOM     84  CE2 PHE A  33      15.232  -4.815 -11.599 
ATOM     85  CZ  PHE A  33      14.232  -5.330 -12.388 
ATOM     86  C   PHE A  33      17.577  -9.044 -12.410 
ATOM     87  O   PHE A  33      16.584  -9.337 -11.745 
ATOM     88  N   LEU A  34      17.891  -9.694 -13.546 
ATOM     89  CA  LEU A  34      17.052 -10.740 -14.056 
ATOM     90  CB  LEU A  34      17.509 -11.262 -15.429 
ATOM     91  CG  LEU A  34      17.352 -10.227 -16.561 
ATOM     92  CD1 LEU A  34      17.815 -10.799 -17.911 
ATOM     93  CD2 LEU A  34      15.914  -9.684 -16.622 
ATOM     94  C   LEU A  34      17.034 -11.895 -13.105 
ATOM     95  O   LEU A  34      15.977 -12.463 -12.835 
ATOM     96  N   THR A  35      18.201 -12.276 -12.555 
ATOM     97  CA  THR A  35      18.222 -13.429 -11.706 
ATOM     98  CB  THR A  35      19.611 -13.827 -11.277 
ATOM     99  OG1 THR A  35      19.582 -15.110 -10.672 
ATOM    100  CG2 THR A  35      20.183 -12.793 -10.291 
ATOM    101  C   THR A  35      17.370 -13.183 -10.496 
ATOM    102  O   THR A  35      16.600 -14.054 -10.093 
ATOM    103  N   GLN A  36      17.510 -12.004  -9.861 
ATOM    104  CA  GLN A  36      16.760 -11.714  -8.673 
ATOM    105  CB  GLN A  36      17.330 -10.515  -7.900 
ATOM    106  CG  GLN A  36      18.719 -10.776  -7.318 
ATOM    107  CD  GLN A  36      19.161  -9.521  -6.583 
ATOM    108  OE1 GLN A  36      18.999  -8.403  -7.076 
ATOM    109  NE2 GLN A  36      19.727  -9.702  -5.360 
ATOM    110  C   GLN A  36      15.306 -11.414  -8.928 
ATOM    111  O   GLN A  36      14.428 -11.820  -8.172 
ATOM    112  N   HIS A  37      15.041 -10.560  -9.926 
ATOM    113  CA  HIS A  37      13.739 -10.030 -10.232 
ATOM    114  ND1 HIS A  37      13.488  -7.875  -7.943 
ATOM    115  CG  HIS A  37      14.262  -7.931  -9.081 
ATOM    116  CB  HIS A  37      13.787  -8.508 -10.384 
ATOM    117  NE2 HIS A  37      15.483  -7.062  -7.395 
ATOM    118  CD2 HIS A  37      15.476  -7.429  -8.730 
ATOM    119  CE1 HIS A  37      14.268  -7.348  -6.966 
ATOM    120  C   HIS A  37      12.906 -10.649 -11.327 
ATOM    121  O   HIS A  37      11.752 -10.256 -11.466 
ATOM    122  N   TYR A  38      13.434 -11.530 -12.202 
ATOM    123  CA  TYR A  38      12.632 -11.883 -13.350 
ATOM    124  CB  TYR A  38      13.334 -11.414 -14.642 
ATOM    125  CG  TYR A  38      12.655 -11.872 -15.887 
ATOM    126  CD1 TYR A  38      11.465 -11.319 -16.304 
ATOM    127  CD2 TYR A  38      13.246 -12.841 -16.668 
ATOM    128  CE1 TYR A  38      10.868 -11.746 -17.467 
ATOM    129  CE2 TYR A  38      12.653 -13.271 -17.830 
ATOM    130  CZ  TYR A  38      11.459 -12.724 -18.231 
ATOM    131  OH  TYR A  38      10.848 -13.164 -19.425 
ATOM    132  C   TYR A  38      12.379 -13.364 -13.432 
ATOM    133  O   TYR A  38      13.285 -14.174 -13.250 
ATOM    134  N   ASP A  39      11.102 -13.741 -13.690 
ATOM    135  CA  ASP A  39      10.698 -15.112 -13.886 
ATOM    136  CB  ASP A  39      10.028 -15.729 -12.643 
ATOM    137  CG  ASP A  39       9.940 -17.238 -12.841 
ATOM    138  OD1 ASP A  39      10.562 -17.742 -13.815 
ATOM    139  OD2 ASP A  39       9.249 -17.904 -12.025 
ATOM    140  C   ASP A  39       9.669 -15.081 -14.984 
ATOM    141  O   ASP A  39       8.529 -14.682 -14.754 
ATOM    142  N   ALA A  40      10.037 -15.519 -16.207 
ATOM    143  CA  ALA A  40       9.168 -15.355 -17.343 
ATOM    144  CB  ALA A  40       9.809 -15.843 -18.652 
ATOM    145  C   ALA A  40       7.861 -16.082 -17.196 
ATOM    146  O   ALA A  40       6.812 -15.469 -17.390 
ATOM    147  N   LYS A  41       7.868 -17.386 -16.837 
ATOM    148  CA  LYS A  41       6.612 -18.091 -16.756 
ATOM    149  CB  LYS A  41       6.394 -19.072 -17.922 
ATOM    150  CG  LYS A  41       6.320 -18.394 -19.293 
ATOM    151  CD  LYS A  41       6.383 -19.380 -20.462 
ATOM    152  CE  LYS A  41       6.315 -18.723 -21.842 
ATOM    153  NZ  LYS A  41       6.395 -19.761 -22.893 
ATOM    154  C   LYS A  41       6.607 -18.900 -15.492 
ATOM    155  O   LYS A  41       6.979 -20.072 -15.469 
ATOM    156  N   PRO A  42       6.164 -18.261 -14.447 
ATOM    157  CA  PRO A  42       6.146 -18.766 -13.096 
ATOM    158  CD  PRO A  42       5.459 -16.998 -14.579 
ATOM    159  CB  PRO A  42       5.693 -17.583 -12.242 
ATOM    160  CG  PRO A  42       4.817 -16.760 -13.203 
ATOM    161  C   PRO A  42       5.350 -19.982 -12.740 
ATOM    162  O   PRO A  42       5.866 -20.776 -11.954 
ATOM    163  N   GLN A  43       4.106 -20.125 -13.253 
ATOM    164  CA  GLN A  43       3.233 -21.210 -12.882 
ATOM    165  CB  GLN A  43       3.921 -22.559 -12.575 
ATOM    166  CG  GLN A  43       2.969 -23.746 -12.437 
ATOM    167  CD  GLN A  43       2.653 -24.258 -13.835 
ATOM    168  OE1 GLN A  43       2.011 -23.577 -14.631 
ATOM    169  NE2 GLN A  43       3.125 -25.496 -14.144 
ATOM    170  C   GLN A  43       2.428 -20.772 -11.677 
ATOM    171  O   GLN A  43       1.781 -19.726 -11.696 
ATOM    172  N   GLY A  44       2.476 -21.564 -10.580 
ATOM    173  CA  GLY A  44       1.617 -21.423  -9.423 
ATOM    174  C   GLY A  44       1.682 -20.099  -8.711 
ATOM    175  O   GLY A  44       0.636 -19.515  -8.436 
ATOM    176  N   ARG A  45       2.881 -19.573  -8.391 
ATOM    177  CA  ARG A  45       2.966 -18.320  -7.681 
ATOM    178  CB  ARG A  45       2.277 -17.177  -8.444 
ATOM    179  CG  ARG A  45       2.951 -16.883  -9.786 
ATOM    180  CD  ARG A  45       2.084 -16.065 -10.743 
ATOM    181  NE  ARG A  45       2.134 -14.640 -10.313 
ATOM    182  CZ  ARG A  45       1.083 -13.819 -10.595 
ATOM    183  NH1 ARG A  45      -0.026 -14.325 -11.205 
ATOM    184  NH2 ARG A  45       1.132 -12.493 -10.270 
ATOM    185  C   ARG A  45       2.353 -18.422  -6.307 
ATOM    186  O   ARG A  45       1.777 -17.453  -5.809 
ATOM    187  N   ASP A  46       2.452 -19.607  -5.663 
ATOM    188  CA  ASP A  46       1.984 -19.790  -4.311 
ATOM    189  CB  ASP A  46       1.250 -21.127  -4.079 
ATOM    190  CG  ASP A  46       2.197 -22.277  -4.390 
ATOM    191  OD1 ASP A  46       3.256 -22.021  -5.022 
ATOM    192  OD2 ASP A  46       1.866 -23.431  -4.005 
ATOM    193  C   ASP A  46       3.161 -19.699  -3.376 
ATOM    194  O   ASP A  46       4.259 -19.317  -3.777 
ATOM    195  N   ASP A  47       2.954 -20.056  -2.089 
ATOM    196  CA  ASP A  47       3.986 -19.963  -1.086 
ATOM    197  CB  ASP A  47       3.505 -20.399   0.311 
ATOM    198  CG  ASP A  47       2.512 -19.366   0.829 
ATOM    199  OD1 ASP A  47       2.392 -18.285   0.192 
ATOM    200  OD2 ASP A  47       1.859 -19.643   1.870 
ATOM    201  C   ASP A  47       5.122 -20.868  -1.453 
ATOM    202  O   ASP A  47       6.290 -20.503  -1.321 
ATOM    203  N   ARG A  48       4.797 -22.077  -1.942 
ATOM    204  CA  ARG A  48       5.781 -23.061  -2.293 
ATOM    205  CB  ARG A  48       5.140 -24.351  -2.823 
ATOM    206  CG  ARG A  48       6.146 -25.430  -3.211 
ATOM    207  CD  ARG A  48       5.521 -26.560  -4.029 
ATOM    208  NE  ARG A  48       5.134 -25.982  -5.348 
ATOM    209  CZ  ARG A  48       4.541 -26.764  -6.297 
ATOM    210  NH1 ARG A  48       4.304 -28.084  -6.046 
ATOM    211  NH2 ARG A  48       4.179 -26.221  -7.497 
ATOM    212  C   ARG A  48       6.632 -22.511  -3.395 
ATOM    213  O   ARG A  48       7.843 -22.722  -3.421 
ATOM    214  N   TYR A  49       6.004 -21.778  -4.332 
ATOM    215  CA  TYR A  49       6.690 -21.207  -5.452 
ATOM    216  CB  TYR A  49       5.716 -20.385  -6.317 
ATOM    217  CG  TYR A  49       6.455 -19.484  -7.246 
ATOM    218  CD1 TYR A  49       6.995 -19.944  -8.423 
ATOM    219  CD2 TYR A  49       6.580 -18.149  -6.930 
ATOM    220  CE1 TYR A  49       7.662 -19.084  -9.266 
ATOM    221  CE2 TYR A  49       7.244 -17.287  -7.767 
ATOM    222  CZ  TYR A  49       7.787 -17.755  -8.938 
ATOM    223  OH  TYR A  49       8.468 -16.868  -9.798 
ATOM    224  C   TYR A  49       7.763 -20.299  -4.937 
ATOM    225  O   TYR A  49       8.907 -20.361  -5.387 
ATOM    226  N   CYS A  50       7.427 -19.442  -3.956 
ATOM    227  CA  CYS A  50       8.387 -18.513  -3.432 
ATOM    228  CB  CYS A  50       7.789 -17.543  -2.401 
ATOM    229  SG  CYS A  50       6.919 -16.168  -3.203 
ATOM    230  C   CYS A  50       9.521 -19.233  -2.772 
ATOM    231  O   CYS A  50      10.680 -18.874  -2.966 
ATOM    232  N   GLU A  51       9.232 -20.282  -1.984 
ATOM    233  CA  GLU A  51      10.291 -20.937  -1.274 
ATOM    234  CB  GLU A  51       9.814 -22.052  -0.328 
ATOM    235  CG  GLU A  51       9.046 -21.500   0.875 
ATOM    236  CD  GLU A  51       8.647 -22.660   1.776 
ATOM    237  OE1 GLU A  51       8.797 -23.834   1.341 
ATOM    238  OE2 GLU A  51       8.191 -22.384   2.918 
ATOM    239  C   GLU A  51      11.271 -21.539  -2.238 
ATOM    240  O   GLU A  51      12.477 -21.471  -2.014 
ATOM    241  N   SER A  52      10.782 -22.163  -3.323 
ATOM    242  CA  SER A  52      11.648 -22.819  -4.266 
ATOM    243  CB  SER A  52      10.871 -23.670  -5.287 
ATOM    244  OG  SER A  52      11.770 -24.296  -6.189 
ATOM    245  C   SER A  52      12.484 -21.840  -5.041 
ATOM    246  O   SER A  52      13.695 -22.015  -5.173 
ATOM    247  N   ILE A  53      11.853 -20.774  -5.572 
ATOM    248  CA  ILE A  53      12.510 -19.830  -6.436 
ATOM    249  CB  ILE A  53      11.569 -18.839  -7.063 
ATOM    250  CG1 ILE A  53      12.268 -18.100  -8.213 
ATOM    251  CG2 ILE A  53      11.022 -17.910  -5.967 
ATOM    252  CD1 ILE A  53      11.307 -17.285  -9.080 
ATOM    253  C   ILE A  53      13.564 -19.071  -5.697 
ATOM    254  O   ILE A  53      14.625 -18.777  -6.243 
ATOM    255  N   MET A  54      13.288 -18.724  -4.431 
ATOM    256  CA  MET A  54      14.208 -17.931  -3.681 
ATOM    257  CB  MET A  54      13.657 -17.630  -2.278 
ATOM    258  CG  MET A  54      14.129 -16.292  -1.716 
ATOM    259  SD  MET A  54      13.400 -14.851  -2.557 
ATOM    260  CE  MET A  54      13.965 -13.641  -1.327 
ATOM    261  C   MET A  54      15.482 -18.715  -3.574 
ATOM    262  O   MET A  54      16.577 -18.162  -3.661 
ATOM    263  N   ARG A  55      15.360 -20.040  -3.377 
ATOM    264  CA  ARG A  55      16.487 -20.926  -3.259 
ATOM    265  CB  ARG A  55      16.035 -22.353  -2.921 
ATOM    266  CG  ARG A  55      15.198 -22.413  -1.641 
ATOM    267  CD  ARG A  55      14.502 -23.757  -1.423 
ATOM    268  NE  ARG A  55      15.339 -24.566  -0.498 
ATOM    269  CZ  ARG A  55      15.110 -25.907  -0.399 
ATOM    270  NH1 ARG A  55      14.168 -26.490  -1.198 
ATOM    271  NH2 ARG A  55      15.823 -26.659   0.486 
ATOM    272  C   ARG A  55      17.249 -20.983  -4.555 
ATOM    273  O   ARG A  55      18.476 -20.907  -4.565 
ATOM    274  N   ARG A  56      16.538 -21.101  -5.694 
ATOM    275  CA  ARG A  56      17.186 -21.258  -6.971 
ATOM    276  CB  ARG A  56      16.203 -21.454  -8.140 
ATOM    277  CG  ARG A  56      15.409 -22.759  -8.083 
ATOM    278  CD  ARG A  56      14.767 -23.128  -9.423 
ATOM    279  NE  ARG A  56      13.877 -22.004  -9.821 
ATOM    280  CZ  ARG A  56      12.561 -22.008  -9.459 
ATOM    281  NH1 ARG A  56      12.047 -23.057  -8.752 
ATOM    282  NH2 ARG A  56      11.757 -20.960  -9.804 
ATOM    283  C   ARG A  56      17.993 -20.038  -7.297 
ATOM    284  O   ARG A  56      19.094 -20.132  -7.842 
ATOM    285  N   ARG A  57      17.434 -18.858  -6.981 
ATOM    286  CA  ARG A  57      17.989 -17.566  -7.272 
ATOM    287  CB  ARG A  57      16.981 -16.432  -7.028 
ATOM    288  CG  ARG A  57      15.720 -16.618  -7.872 
ATOM    289  CD  ARG A  57      16.007 -16.749  -9.368 
ATOM    290  NE  ARG A  57      14.774 -17.286 -10.009 
ATOM    291  CZ  ARG A  57      14.462 -16.937 -11.292 
ATOM    292  NH1 ARG A  57      15.255 -16.058 -11.970 
ATOM    293  NH2 ARG A  57      13.356 -17.462 -11.896 
ATOM    294  C   ARG A  57      19.215 -17.308  -6.446 
ATOM    295  O   ARG A  57      20.047 -16.489  -6.833 
ATOM    296  N   GLY A  58      19.345 -17.952  -5.266 
ATOM    297  CA  GLY A  58      20.518 -17.749  -4.452 
ATOM    298  C   GLY A  58      20.249 -16.676  -3.435 
ATOM    299  O   GLY A  58      21.171 -16.056  -2.910 
ATOM    300  N   LEU A  59      18.957 -16.404  -3.197 
ATOM    301  CA  LEU A  59      18.390 -15.442  -2.291 
ATOM    302  CB  LEU A  59      16.997 -14.993  -2.748 
ATOM    303  CG  LEU A  59      17.057 -14.335  -4.141 
ATOM    304  CD1 LEU A  59      15.690 -13.786  -4.573 
ATOM    305  CD2 LEU A  59      18.175 -13.282  -4.214 
ATOM    306  C   LEU A  59      18.342 -15.875  -0.842 
ATOM    307  O   LEU A  59      17.877 -15.107  -0.005 
ATOM    308  N   THR A  60      18.628 -17.158  -0.543 
ATOM    309  CA  THR A  60      18.521 -17.780   0.758 
ATOM    310  CB  THR A  60      18.422 -19.273   0.655 
ATOM    311  OG1 THR A  60      19.592 -19.810   0.057 
ATOM    312  CG2 THR A  60      17.192 -19.608  -0.204 
ATOM    313  C   THR A  60      19.582 -17.448   1.776 
ATOM    314  O   THR A  60      19.306 -17.592   2.964 
ATOM    315  N   SER A  61      20.833 -17.093   1.412 
ATOM    316  CA  SER A  61      21.758 -16.859   2.493 
ATOM    317  CB  SER A  61      22.957 -17.826   2.485 
ATOM    318  OG  SER A  61      22.517 -19.158   2.702 
ATOM    319  C   SER A  61      22.320 -15.475   2.407 
ATOM    320  O   SER A  61      23.186 -15.209   1.575 
ATOM    321  N   PRO A  62      21.889 -14.572   3.254 
ATOM    322  CA  PRO A  62      20.832 -14.844   4.197 
ATOM    323  CD  PRO A  62      22.847 -13.617   3.787 
ATOM    324  CB  PRO A  62      20.985 -13.822   5.320 
ATOM    325  CG  PRO A  62      22.467 -13.428   5.263 
ATOM    326  C   PRO A  62      19.514 -14.718   3.499 
ATOM    327  O   PRO A  62      19.488 -14.279   2.350 
ATOM    328  N   CYS A  63      18.409 -15.091   4.176 
ATOM    329  CA  CYS A  63      17.107 -15.029   3.577 
ATOM    330  CB  CYS A  63      15.980 -15.525   4.508 
ATOM    331  SG  CYS A  63      16.264 -17.191   5.180 
ATOM    332  C   CYS A  63      16.811 -13.590   3.286 
ATOM    333  O   CYS A  63      16.979 -12.728   4.148 
ATOM    334  N   LYS A  64      16.363 -13.286   2.050 
ATOM    335  CA  LYS A  64      16.024 -11.933   1.733 
ATOM    336  CB  LYS A  64      15.958 -11.675   0.217 
ATOM    337  CG  LYS A  64      15.947 -10.196  -0.175 
ATOM    338  CD  LYS A  64      16.188  -9.974  -1.671 
ATOM    339  CE  LYS A  64      16.192  -8.501  -2.084 
ATOM    340  NZ  LYS A  64      16.367  -8.389  -3.549 
ATOM    341  C   LYS A  64      14.671 -11.685   2.334 
ATOM    342  O   LYS A  64      13.782 -12.531   2.250 
ATOM    343  N   ASP A  65      14.485 -10.514   2.975 
ATOM    344  CA  ASP A  65      13.252 -10.245   3.660 
ATOM    345  CB  ASP A  65      13.310  -8.967   4.522 
ATOM    346  CG  ASP A  65      13.625  -7.757   3.647 
ATOM    347  OD1 ASP A  65      14.224  -7.939   2.553 
ATOM    348  OD2 ASP A  65      13.278  -6.626   4.077 
ATOM    349  C   ASP A  65      12.107 -10.144   2.699 
ATOM    350  O   ASP A  65      11.037 -10.700   2.946 
ATOM    351  N   ILE A  66      12.280  -9.419   1.579 
ATOM    352  CA  ILE A  66      11.198  -9.300   0.645 
ATOM    353  CB  ILE A  66      10.432  -8.019   0.848 
ATOM    354  CG1 ILE A  66       9.083  -8.013   0.109 
ATOM    355  CG2 ILE A  66      11.366  -6.859   0.468 
ATOM    356  CD1 ILE A  66       9.205  -8.016  -1.410 
ATOM    357  C   ILE A  66      11.805  -9.311  -0.725 
ATOM    358  O   ILE A  66      12.863  -8.720  -0.940 
ATOM    359  N   ASN A  67      11.179 -10.019  -1.688 
ATOM    360  CA  ASN A  67      11.720 -10.015  -3.017 
ATOM    361  CB  ASN A  67      12.741 -11.139  -3.259 
ATOM    362  CG  ASN A  67      13.477 -10.847  -4.558 
ATOM    363  OD1 ASN A  67      14.272  -9.911  -4.638 
ATOM    364  ND2 ASN A  67      13.214 -11.676  -5.603 
ATOM    365  C   ASN A  67      10.584 -10.205  -3.973 
ATOM    366  O   ASN A  67       9.740 -11.082  -3.786 
ATOM    367  N   THR A  68      10.556  -9.392  -5.048 
ATOM    368  CA  THR A  68       9.471  -9.467  -5.982 
ATOM    369  CB  THR A  68       8.762  -8.158  -6.145 
ATOM    370  OG1 THR A  68       8.269  -7.721  -4.886 
ATOM    371  CG2 THR A  68       7.598  -8.348  -7.130 
ATOM    372  C   THR A  68       9.996  -9.879  -7.324 
ATOM    373  O   THR A  68      11.059  -9.439  -7.762 
ATOM    374  N   PHE A  69       9.236 -10.761  -8.006 
ATOM    375  CA  PHE A  69       9.601 -11.241  -9.309 
ATOM    376  CB  PHE A  69       9.527 -12.774  -9.435 
ATOM    377  CG  PHE A  69      10.543 -13.384  -8.526 
ATOM    378  CD1 PHE A  69      11.831 -13.609  -8.956 
ATOM    379  CD2 PHE A  69      10.207 -13.734  -7.237 
ATOM    380  CE1 PHE A  69      12.768 -14.171  -8.120 
ATOM    381  CE2 PHE A  69      11.140 -14.295  -6.395 
ATOM    382  CZ  PHE A  69      12.423 -14.515  -6.835 
ATOM    383  C   PHE A  69       8.608 -10.690 -10.287 
ATOM    384  O   PHE A  69       7.415 -10.605 -10.001 
ATOM    385  N   ILE A  70       9.099 -10.300 -11.480 
ATOM    386  CA  ILE A  70       8.279  -9.766 -12.530 
ATOM    387  CB  ILE A  70       8.894  -8.585 -13.228 
ATOM    388  CG1 ILE A  70       9.137  -7.438 -12.235 
ATOM    389  CG2 ILE A  70       7.982  -8.201 -14.407 
ATOM    390  CD1 ILE A  70      10.026  -6.325 -12.786 
ATOM    391  C   ILE A  70       8.146 -10.852 -13.550 
ATOM    392  O   ILE A  70       9.106 -11.572 -13.824 
ATOM    393  N   HIS A  71       6.934 -11.011 -14.122 
ATOM    394  CA  HIS A  71       6.704 -12.056 -15.078 
ATOM    395  ND1 HIS A  71       6.623 -14.322 -12.875 
ATOM    396  CG  HIS A  71       5.646 -13.442 -13.288 
ATOM    397  CB  HIS A  71       5.509 -12.942 -14.696 
ATOM    398  NE2 HIS A  71       5.416 -13.823 -11.074 
ATOM    399  CD2 HIS A  71       4.918 -13.148 -12.176 
ATOM    400  CE1 HIS A  71       6.439 -14.514 -11.544 
ATOM    401  C   HIS A  71       6.415 -11.410 -16.399 
ATOM    402  O   HIS A  71       6.310 -10.188 -16.486 
ATOM    403  N   GLY A  72       6.286 -12.218 -17.476 
ATOM    404  CA  GLY A  72       6.017 -11.656 -18.772 
ATOM    405  C   GLY A  72       7.295 -11.593 -19.560 
ATOM    406  O   GLY A  72       8.294 -12.209 -19.193 
ATOM    407  N   ASN A  73       7.269 -10.867 -20.702 
ATOM    408  CA  ASN A  73       8.405 -10.782 -21.584 
ATOM    409  CB  ASN A  73       8.034 -10.508 -23.057 
ATOM    410  CG  ASN A  73       7.346  -9.151 -23.163 
ATOM    411  OD1 ASN A  73       7.968  -8.146 -23.502 
ATOM    412  ND2 ASN A  73       6.017  -9.119 -22.872 
ATOM    413  C   ASN A  73       9.371  -9.723 -21.133 
ATOM    414  O   ASN A  73       8.994  -8.716 -20.538 
ATOM    415  N   LYS A  74      10.668  -9.952 -21.434 
ATOM    416  CA  LYS A  74      11.764  -9.101 -21.052 
ATOM    417  CB  LYS A  74      13.152  -9.709 -21.329 
ATOM    418  CG  LYS A  74      13.502 -10.903 -20.438 
ATOM    419  CD  LYS A  74      14.866 -11.514 -20.762 
ATOM    420  CE  LYS A  74      14.989 -11.999 -22.206 
ATOM    421  NZ  LYS A  74      16.380 -12.427 -22.480 
ATOM    422  C   LYS A  74      11.726  -7.769 -21.741 
ATOM    423  O   LYS A  74      12.108  -6.759 -21.152 
ATOM    424  N   ARG A  75      11.268  -7.726 -23.005 
ATOM    425  CA  ARG A  75      11.336  -6.518 -23.783 
ATOM    426  CB  ARG A  75      10.706  -6.680 -25.174 
ATOM    427  CG  ARG A  75      11.275  -7.856 -25.964 
ATOM    428  CD  ARG A  75      10.777  -7.928 -27.407 
ATOM    429  NE  ARG A  75       9.288  -7.909 -27.372 
ATOM    430  CZ  ARG A  75       8.587  -9.047 -27.093 
ATOM    431  NH1 ARG A  75       9.247 -10.192 -26.754 
ATOM    432  NH2 ARG A  75       7.223  -9.036 -27.147 
ATOM    433  C   ARG A  75      10.568  -5.434 -23.096 
ATOM    434  O   ARG A  75      11.000  -4.283 -23.058 
ATOM    435  N   SER A  76       9.396  -5.775 -22.533 
ATOM    436  CA  SER A  76       8.562  -4.791 -21.905 
ATOM    437  CB  SER A  76       7.236  -5.385 -21.396 
ATOM    438  OG  SER A  76       6.471  -5.878 -22.487 
ATOM    439  C   SER A  76       9.281  -4.196 -20.730 
ATOM    440  O   SER A  76       9.132  -3.009 -20.441 
ATOM    441  N   ILE A  77      10.063  -5.017 -20.003 
ATOM    442  CA  ILE A  77      10.777  -4.552 -18.848 
ATOM    443  CB  ILE A  77      11.426  -5.664 -18.076 
ATOM    444  CG1 ILE A  77      10.357  -6.647 -17.572 
ATOM    445  CG2 ILE A  77      12.260  -5.039 -16.946 
ATOM    446  CD1 ILE A  77      10.932  -7.947 -17.010 
ATOM    447  C   ILE A  77      11.850  -3.586 -19.254 
ATOM    448  O   ILE A  77      12.029  -2.547 -18.626 
ATOM    449  N   LYS A  78      12.600  -3.902 -20.324 
ATOM    450  CA  LYS A  78      13.670  -3.048 -20.763 
ATOM    451  CB  LYS A  78      14.457  -3.613 -21.957 
ATOM    452  CG  LYS A  78      15.314  -4.836 -21.619 
ATOM    453  CD  LYS A  78      15.896  -5.526 -22.854 
ATOM    454  CE  LYS A  78      16.828  -6.696 -22.531 
ATOM    455  NZ  LYS A  78      16.037  -7.912 -22.246 
ATOM    456  C   LYS A  78      13.105  -1.727 -21.186 
ATOM    457  O   LYS A  78      13.736  -0.686 -21.012 
ATOM    458  N   ALA A  79      11.881  -1.748 -21.741 
ATOM    459  CA  ALA A  79      11.200  -0.603 -22.284 
ATOM    460  CB  ALA A  79       9.821  -0.951 -22.871 
ATOM    461  C   ALA A  79      10.987   0.445 -21.231 
ATOM    462  O   ALA A  79      10.878   1.630 -21.545 
ATOM    463  N   ILE A  80      10.868   0.044 -19.956 
ATOM    464  CA  ILE A  80      10.626   1.016 -18.927 
ATOM    465  CB  ILE A  80      10.255   0.446 -17.581 
ATOM    466  CG1 ILE A  80      11.316  -0.473 -16.984 
ATOM    467  CG2 ILE A  80       8.892  -0.240 -17.747 
ATOM    468  CD1 ILE A  80      10.900  -1.026 -15.623 
ATOM    469  C   ILE A  80      11.745   2.022 -18.874 
ATOM    470  O   ILE A  80      11.546   3.160 -18.452 
ATOM    471  N   CYS A  81      12.966   1.624 -19.275 
ATOM    472  CA  CYS A  81      14.117   2.486 -19.280 
ATOM    473  CB  CYS A  81      15.428   1.734 -19.567 
ATOM    474  SG  CYS A  81      15.754   0.459 -18.312 
ATOM    475  C   CYS A  81      13.959   3.596 -20.289 
ATOM    476  O   CYS A  81      14.689   4.586 -20.237 
ATOM    477  N   GLU A  82      13.062   3.434 -21.284 
ATOM    478  CA  GLU A  82      12.862   4.454 -22.277 
ATOM    479  CB  GLU A  82      12.970   3.920 -23.715 
ATOM    480  CG  GLU A  82      11.961   2.809 -24.013 
ATOM    481  CD  GLU A  82      12.156   2.352 -25.452 
ATOM    482  OE1 GLU A  82      12.213   3.228 -26.356 
ATOM    483  OE2 GLU A  82      12.249   1.114 -25.666 
ATOM    484  C   GLU A  82      11.484   5.028 -22.107 
ATOM    485  O   GLU A  82      10.696   4.562 -21.287 
ATOM    486  N   ASN A  83      11.173   6.085 -22.884 
ATOM    487  CA  ASN A  83       9.911   6.767 -22.808 
ATOM    488  CB  ASN A  83       9.851   8.042 -23.664 
ATOM    489  CG  ASN A  83      10.676   9.103 -22.944 
ATOM    490  OD1 ASN A  83      10.664   9.185 -21.715 
ATOM    491  ND2 ASN A  83      11.416   9.938 -23.723 
ATOM    492  C   ASN A  83       8.817   5.839 -23.229 
ATOM    493  O   ASN A  83       7.665   6.001 -22.831 
ATOM    494  N   LYS A  84       9.156   4.826 -24.043 
ATOM    495  CA  LYS A  84       8.180   3.925 -24.580 
ATOM    496  CB  LYS A  84       8.857   2.817 -25.416 
ATOM    497  CG  LYS A  84       7.921   1.834 -26.122 
ATOM    498  CD  LYS A  84       7.153   0.911 -25.178 
ATOM    499  CE  LYS A  84       6.396  -0.197 -25.909 
ATOM    500  NZ  LYS A  84       7.357  -1.190 -26.441 
ATOM    501  C   LYS A  84       7.386   3.298 -23.466 
ATOM    502  O   LYS A  84       6.161   3.232 -23.563 
ATOM    503  N   ASN A  85       8.029   2.807 -22.383 
ATOM    504  CA  ASN A  85       7.206   2.217 -21.358 
ATOM    505  CB  ASN A  85       7.343   0.680 -21.318 
ATOM    506  CG  ASN A  85       6.232   0.074 -20.468 
ATOM    507  OD1 ASN A  85       5.067   0.455 -20.576 
ATOM    508  ND2 ASN A  85       6.604  -0.897 -19.592 
ATOM    509  C   ASN A  85       7.600   2.737 -20.000 
ATOM    510  O   ASN A  85       7.516   2.004 -19.015 
ATOM    511  N   GLY A  86       7.987   4.025 -19.869 
ATOM    512  CA  GLY A  86       8.358   4.440 -18.541 
ATOM    513  C   GLY A  86       8.406   5.935 -18.432 
ATOM    514  O   GLY A  86       8.529   6.651 -19.426 
ATOM    515  N   ASN A  87       8.313   6.432 -17.176 
ATOM    516  CA  ASN A  87       8.388   7.834 -16.866 
ATOM    517  CB  ASN A  87       7.070   8.434 -16.338 
ATOM    518  CG  ASN A  87       6.033   8.383 -17.450 
ATOM    519  OD1 ASN A  87       5.564   7.312 -17.828 
ATOM    520  ND2 ASN A  87       5.650   9.574 -17.983 
ATOM    521  C   ASN A  87       9.381   7.966 -15.753 
ATOM    522  O   ASN A  87       9.660   7.005 -15.039 
ATOM    523  N   PRO A  88       9.943   9.130 -15.590 
ATOM    524  CA  PRO A  88      10.890   9.367 -14.542 
ATOM    525  CD  PRO A  88       9.915  10.189 -16.582 
ATOM    526  CB  PRO A  88      11.522  10.727 -14.851 
ATOM    527  CG  PRO A  88      10.555  11.384 -15.857 
ATOM    528  C   PRO A  88      10.168   9.304 -13.236 
ATOM    529  O   PRO A  88       9.050   9.812 -13.144 
ATOM    530  N   HIS A  89      10.804   8.706 -12.212 
ATOM    531  CA  HIS A  89      10.210   8.527 -10.923 
ATOM    532  ND1 HIS A  89       7.895   6.729  -9.424 
ATOM    533  CG  HIS A  89       9.268   6.743  -9.344 
ATOM    534  CB  HIS A  89      10.169   7.046 -10.506 
ATOM    535  NE2 HIS A  89       8.415   6.182  -7.333 
ATOM    536  CD2 HIS A  89       9.569   6.408  -8.061 
ATOM    537  CE1 HIS A  89       7.434   6.387  -8.195 
ATOM    538  C   HIS A  89      11.094   9.291 -10.006 
ATOM    539  O   HIS A  89      12.249   9.524 -10.348 
ATOM    540  N   ARG A  90      10.614   9.570  -8.777 
ATOM    541  CA  ARG A  90      11.134  10.633  -7.973 
ATOM    542  CB  ARG A  90      10.638  10.532  -6.524 
ATOM    543  CG  ARG A  90       9.118  10.621  -6.401 
ATOM    544  CD  ARG A  90       8.581  12.052  -6.436 
ATOM    545  NE  ARG A  90       7.099  11.972  -6.308 
ATOM    546  CZ  ARG A  90       6.398  13.027  -5.801 
ATOM    547  NH1 ARG A  90       7.050  14.164  -5.418 
ATOM    548  NH2 ARG A  90       5.043  12.938  -5.660 
ATOM    549  C   ARG A  90      12.627  10.723  -7.915 
ATOM    550  O   ARG A  90      13.186  11.625  -8.535 
ATOM    551  N   GLU A  91      13.353   9.801  -7.262 
ATOM    552  CA  GLU A  91      14.755  10.115  -7.224 
ATOM    553  CB  GLU A  91      15.367  10.061  -5.812 
ATOM    554  CG  GLU A  91      14.958  11.232  -4.914 
ATOM    555  CD  GLU A  91      13.537  11.000  -4.427 
ATOM    556  OE1 GLU A  91      13.280   9.918  -3.836 
ATOM    557  OE2 GLU A  91      12.688  11.907  -4.644 
ATOM    558  C   GLU A  91      15.504   9.143  -8.074 
ATOM    559  O   GLU A  91      15.859   8.056  -7.623 
ATOM    560  N   ASN A  92      15.780   9.542  -9.330 
ATOM    561  CA  ASN A  92      16.570   8.776 -10.253 
ATOM    562  CB  ASN A  92      18.015   8.583  -9.762 
ATOM    563  CG  ASN A  92      18.669   9.953  -9.678 
ATOM    564  OD1 ASN A  92      18.547  10.766 -10.593 
ATOM    565  ND2 ASN A  92      19.371  10.227  -8.547 
ATOM    566  C   ASN A  92      15.991   7.412 -10.460 
ATOM    567  O   ASN A  92      16.733   6.456 -10.678 
ATOM    568  N   LEU A  93      14.653   7.283 -10.421 
ATOM    569  CA  LEU A  93      14.046   5.998 -10.644 
ATOM    570  CB  LEU A  93      13.196   5.499  -9.462 
ATOM    571  CG  LEU A  93      14.013   5.127  -8.208 
ATOM    572  CD1 LEU A  93      13.097   4.644  -7.072 
ATOM    573  CD2 LEU A  93      15.107   4.099  -8.543 
ATOM    574  C   LEU A  93      13.141   6.137 -11.825 
ATOM    575  O   LEU A  93      12.979   7.226 -12.373 
ATOM    576  N   ARG A  94      12.563   5.007 -12.286 
ATOM    577  CA  ARG A  94      11.651   5.047 -13.395 
ATOM    578  CB  ARG A  94      12.264   4.533 -14.706 
ATOM    579  CG  ARG A  94      13.421   5.410 -15.185 
ATOM    580  CD  ARG A  94      13.981   5.008 -16.550 
ATOM    581  NE  ARG A  94      12.929   5.315 -17.557 
ATOM    582  CZ  ARG A  94      12.803   6.585 -18.040 
ATOM    583  NH1 ARG A  94      13.625   7.577 -17.590 
ATOM    584  NH2 ARG A  94      11.843   6.868 -18.966 
ATOM    585  C   ARG A  94      10.481   4.169 -13.054 
ATOM    586  O   ARG A  94      10.637   3.137 -12.403 
ATOM    587  N   ILE A  95       9.268   4.577 -13.488 
ATOM    588  CA  ILE A  95       8.059   3.839 -13.228 
ATOM    589  CB  ILE A  95       7.025   4.653 -12.501 
ATOM    590  CG1 ILE A  95       5.820   3.791 -12.084 
ATOM    591  CG2 ILE A  95       6.656   5.846 -13.397 
ATOM    592  CD1 ILE A  95       6.118   2.807 -10.956 
ATOM    593  C   ILE A  95       7.471   3.433 -14.552 
ATOM    594  O   ILE A  95       7.417   4.230 -15.487 
ATOM    595  N   SER A  96       7.017   2.167 -14.668 
ATOM    596  CA  SER A  96       6.520   1.669 -15.924 
ATOM    597  CB  SER A  96       6.521   0.132 -16.021 
ATOM    598  OG  SER A  96       5.638  -0.423 -15.057 
ATOM    599  C   SER A  96       5.122   2.137 -16.200 
ATOM    600  O   SER A  96       4.324   2.355 -15.289 
ATOM    601  N   LYS A  97       4.824   2.366 -17.497 
ATOM    602  CA  LYS A  97       3.513   2.735 -17.955 
ATOM    603  CB  LYS A  97       3.499   3.283 -19.390 
ATOM    604  CG  LYS A  97       4.096   4.687 -19.504 
ATOM    605  CD  LYS A  97       4.273   5.153 -20.949 
ATOM    606  CE  LYS A  97       4.718   6.611 -21.063 
ATOM    607  NZ  LYS A  97       6.152   6.728 -20.709 
ATOM    608  C   LYS A  97       2.610   1.543 -17.924 
ATOM    609  O   LYS A  97       1.429   1.655 -17.600 
ATOM    610  N   SER A  98       3.157   0.372 -18.304 
ATOM    611  CA  SER A  98       2.430  -0.864 -18.402 
ATOM    612  CB  SER A  98       3.113  -1.826 -19.387 
ATOM    613  OG  SER A  98       2.438  -3.069 -19.433 
ATOM    614  C   SER A  98       2.391  -1.529 -17.062 
ATOM    615  O   SER A  98       3.191  -1.233 -16.178 
ATOM    616  N   SER A  99       1.438  -2.468 -16.892 
ATOM    617  CA  SER A  99       1.316  -3.181 -15.654 
ATOM    618  CB  SER A  99      -0.138  -3.329 -15.182 
ATOM    619  OG  SER A  99      -0.171  -4.036 -13.953 
ATOM    620  C   SER A  99       1.866  -4.551 -15.901 
ATOM    621  O   SER A  99       1.756  -5.075 -17.006 
ATOM    622  N   PHE A 100       2.499  -5.160 -14.875 
ATOM    623  CA  PHE A 100       3.096  -6.452 -15.063 
ATOM    624  CB  PHE A 100       4.625  -6.462 -14.858 
ATOM    625  CG  PHE A 100       5.327  -5.637 -15.887 
ATOM    626  CD1 PHE A 100       5.439  -4.271 -15.743 
ATOM    627  CD2 PHE A 100       5.897  -6.234 -16.988 
ATOM    628  CE1 PHE A 100       6.097  -3.516 -16.687 
ATOM    629  CE2 PHE A 100       6.556  -5.484 -17.934 
ATOM    630  CZ  PHE A 100       6.657  -4.121 -17.787 
ATOM    631  C   PHE A 100       2.572  -7.384 -14.016 
ATOM    632  O   PHE A 100       2.195  -6.966 -12.922 
ATOM    633  N   GLN A 101       2.513  -8.691 -14.344 
ATOM    634  CA  GLN A 101       2.171  -9.658 -13.345 
ATOM    635  CB  GLN A 101       1.839 -11.052 -13.904 
ATOM    636  CG  GLN A 101       0.489 -11.131 -14.617 
ATOM    637  CD  GLN A 101      -0.593 -11.194 -13.547 
ATOM    638  OE1 GLN A 101      -0.366 -11.697 -12.449 
ATOM    639  NE2 GLN A 101      -1.804 -10.667 -13.873 
ATOM    640  C   GLN A 101       3.394  -9.793 -12.496 
ATOM    641  O   GLN A 101       4.508  -9.873 -13.015 
ATOM    642  N   VAL A 102       3.218  -9.802 -11.161 
ATOM    643  CA  VAL A 102       4.354  -9.886 -10.293 
ATOM    644  CB  VAL A 102       4.759  -8.562  -9.714 
ATOM    645  CG1 VAL A 102       5.195  -7.637 -10.861 
ATOM    646  CG2 VAL A 102       3.584  -8.007  -8.887 
ATOM    647  C   VAL A 102       4.011 -10.774  -9.139 
ATOM    648  O   VAL A 102       2.841 -11.025  -8.854 
ATOM    649  N   THR A 103       5.050 -11.314  -8.467 
ATOM    650  CA  THR A 103       4.829 -12.120  -7.304 
ATOM    651  CB  THR A 103       5.112 -13.577  -7.530 
ATOM    652  OG1 THR A 103       4.295 -14.080  -8.577 
ATOM    653  CG2 THR A 103       4.826 -14.343  -6.226 
ATOM    654  C   THR A 103       5.781 -11.637  -6.255 
ATOM    655  O   THR A 103       6.988 -11.574  -6.489 
ATOM    656  N   THR A 104       5.262 -11.297  -5.057 
ATOM    657  CA  THR A 104       6.109 -10.812  -4.005 
ATOM    658  CB  THR A 104       5.546  -9.614  -3.295 
ATOM    659  OG1 THR A 104       5.356  -8.546  -4.210 
ATOM    660  CG2 THR A 104       6.514  -9.193  -2.176 
ATOM    661  C   THR A 104       6.242 -11.896  -2.986 
ATOM    662  O   THR A 104       5.251 -12.502  -2.581 
ATOM    663  N   CYS A 105       7.490 -12.172  -2.555 
ATOM    664  CA  CYS A 105       7.738 -13.200  -1.586 
ATOM    665  CB  CYS A 105       8.849 -14.165  -2.029 
ATOM    666  SG  CYS A 105       8.448 -14.908  -3.639 
ATOM    667  C   CYS A 105       8.189 -12.511  -0.339 
ATOM    668  O   CYS A 105       9.178 -11.779  -0.349 
ATOM    669  N   LYS A 106       7.459 -12.730   0.774 
ATOM    670  CA  LYS A 106       7.781 -12.086   2.014 
ATOM    671  CB  LYS A 106       6.585 -11.338   2.628 
ATOM    672  CG  LYS A 106       6.127 -10.139   1.793 
ATOM    673  CD  LYS A 106       4.735  -9.634   2.178 
ATOM    674  CE  LYS A 106       4.309  -8.374   1.425 
ATOM    675  NZ  LYS A 106       5.014  -7.194   1.974 
ATOM    676  C   LYS A 106       8.204 -13.134   2.988 
ATOM    677  O   LYS A 106       7.514 -14.131   3.203 
ATOM    678  N   LEU A 107       9.370 -12.908   3.618 
ATOM    679  CA  LEU A 107       9.910 -13.866   4.533 
ATOM    680  CB  LEU A 107      11.381 -13.570   4.883 
ATOM    681  CG  LEU A 107      12.026 -14.570   5.857 
ATOM    682  CD1 LEU A 107      12.138 -15.973   5.238 
ATOM    683  CD2 LEU A 107      13.375 -14.044   6.370 
ATOM    684  C   LEU A 107       9.105 -13.824   5.787 
ATOM    685  O   LEU A 107       8.661 -12.764   6.225 
ATOM    686  N   HIS A 108       8.855 -15.005   6.380 
ATOM    687  CA  HIS A 108       8.191 -15.020   7.648 
ATOM    688  ND1 HIS A 108       6.503 -17.160   5.722 
ATOM    689  CG  HIS A 108       6.507 -16.861   7.063 
ATOM    690  CB  HIS A 108       6.725 -15.489   7.618 
ATOM    691  NE2 HIS A 108       6.076 -19.059   6.793 
ATOM    692  CD2 HIS A 108       6.247 -18.033   7.703 
ATOM    693  CE1 HIS A 108       6.239 -18.488   5.615 
ATOM    694  C   HIS A 108       8.993 -15.906   8.534 
ATOM    695  O   HIS A 108       9.644 -16.843   8.076 
ATOM    696  N   GLY A 109       8.958 -15.620   9.846 
ATOM    697  CA  GLY A 109       9.793 -16.334  10.759 
ATOM    698  C   GLY A 109      10.861 -15.362  11.144 
ATOM    699  O   GLY A 109      11.206 -14.465  10.376 
ATOM    700  N   GLY A 110      11.378 -15.513  12.376 
ATOM    701  CA  GLY A 110      12.344 -14.642  12.983 
ATOM    702  C   GLY A 110      13.717 -14.700  12.379 
ATOM    703  O   GLY A 110      14.419 -13.689  12.376 
ATOM    704  N   SER A 111      14.166 -15.876  11.892 
ATOM    705  CA  SER A 111      15.555 -15.993  11.521 
ATOM    706  CB  SER A 111      16.129 -17.404  11.740 
ATOM    707  OG  SER A 111      17.494 -17.439  11.353 
ATOM    708  C   SER A 111      15.827 -15.629  10.092 
ATOM    709  O   SER A 111      15.060 -15.888   9.167 
ATOM    710  N   PRO A 112      16.953 -14.967   9.967 
ATOM    711  CA  PRO A 112      17.492 -14.571   8.686 
ATOM    712  CD  PRO A 112      17.334 -14.031  11.015 
ATOM    713  CB  PRO A 112      18.504 -13.462   8.973 
ATOM    714  CG  PRO A 112      18.025 -12.860  10.301 
ATOM    715  C   PRO A 112      18.112 -15.709   7.930 
ATOM    716  O   PRO A 112      18.498 -15.507   6.778 
ATOM    717  N   TRP A 113      18.254 -16.900   8.543 
ATOM    718  CA  TRP A 113      18.952 -17.947   7.848 
ATOM    719  CB  TRP A 113      20.140 -18.493   8.653 
ATOM    720  CG  TRP A 113      21.239 -17.473   8.801 
ATOM    721  CD2 TRP A 113      22.171 -17.157   7.757 
ATOM    722  CD1 TRP A 113      21.549 -16.668   9.857 
ATOM    723  NE1 TRP A 113      22.625 -15.874   9.541 
ATOM    724  CE2 TRP A 113      23.017 -16.164   8.250 
ATOM    725  CE3 TRP A 113      22.310 -17.654   6.495 
ATOM    726  CZ2 TRP A 113      24.022 -15.652   7.480 
ATOM    727  CZ3 TRP A 113      23.322 -17.137   5.721 
ATOM    728  CH2 TRP A 113      24.162 -16.156   6.206 
ATOM    729  C   TRP A 113      18.019 -19.078   7.526 
ATOM    730  O   TRP A 113      16.980 -19.259   8.157 
ATOM    731  N   PRO A 114      18.387 -19.844   6.525 
ATOM    732  CA  PRO A 114      17.605 -20.941   6.018 
ATOM    733  CD  PRO A 114      19.726 -19.807   5.959 
ATOM    734  CB  PRO A 114      18.412 -21.510   4.849 
ATOM    735  CG  PRO A 114      19.865 -21.131   5.190 
ATOM    736  C   PRO A 114      17.349 -21.963   7.077 
ATOM    737  O   PRO A 114      18.132 -22.055   8.021 
ATOM    738  N   PRO A 115      16.287 -22.717   6.949 
ATOM    739  CA  PRO A 115      15.417 -22.592   5.810 
ATOM    740  CD  PRO A 115      16.308 -24.080   7.460 
ATOM    741  CB  PRO A 115      14.554 -23.850   5.796 
ATOM    742  CG  PRO A 115      15.436 -24.898   6.494 
ATOM    743  C   PRO A 115      14.624 -21.326   5.826 
ATOM    744  O   PRO A 115      14.324 -20.822   6.907 
ATOM    745  N   CYS A 116      14.262 -20.805   4.637 
ATOM    746  CA  CYS A 116      13.552 -19.559   4.576 
ATOM    747  CB  CYS A 116      14.136 -18.609   3.509 
ATOM    748  SG  CYS A 116      15.947 -18.432   3.606 
ATOM    749  C   CYS A 116      12.141 -19.851   4.153 
ATOM    750  O   CYS A 116      11.913 -20.416   3.083 
ATOM    751  N   GLN A 117      11.145 -19.461   4.980 
ATOM    752  CA  GLN A 117       9.776 -19.689   4.605 
ATOM    753  CB  GLN A 117       8.829 -20.057   5.761 
ATOM    754  CG  GLN A 117       9.262 -21.272   6.578 
ATOM    755  CD  GLN A 117       9.944 -20.724   7.818 
ATOM    756  OE1 GLN A 117      10.525 -19.641   7.791 
ATOM    757  NE2 GLN A 117       9.847 -21.480   8.943 
ATOM    758  C   GLN A 117       9.264 -18.399   4.045 
ATOM    759  O   GLN A 117       9.593 -17.322   4.542 
ATOM    760  N   TYR A 118       8.444 -18.476   2.979 
ATOM    761  CA  TYR A 118       7.961 -17.279   2.352 
ATOM    762  CB  TYR A 118       8.554 -17.047   0.952 
ATOM    763  CG  TYR A 118      10.003 -16.728   1.079 
ATOM    764  CD1 TYR A 118      10.406 -15.445   1.371 
ATOM    765  CD2 TYR A 118      10.958 -17.702   0.895 
ATOM    766  CE1 TYR A 118      11.740 -15.138   1.486 
ATOM    767  CE2 TYR A 118      12.294 -17.401   1.008 
ATOM    768  CZ  TYR A 118      12.686 -16.117   1.304 
ATOM    769  OH  TYR A 118      14.057 -15.806   1.420 
ATOM    770  C   TYR A 118       6.480 -17.356   2.150 
ATOM    771  O   TYR A 118       5.907 -18.436   2.018 
ATOM    772  N   ARG A 119       5.827 -16.174   2.139 
ATOM    773  CA  ARG A 119       4.427 -16.059   1.843 
ATOM    774  CB  ARG A 119       3.652 -15.202   2.858 
ATOM    775  CG  ARG A 119       3.673 -15.788   4.269 
ATOM    776  CD  ARG A 119       2.594 -16.840   4.518 
ATOM    777  NE  ARG A 119       2.885 -17.449   5.844 
ATOM    778  CZ  ARG A 119       1.863 -17.879   6.638 
ATOM    779  NH1 ARG A 119       0.571 -17.731   6.223 
ATOM    780  NH2 ARG A 119       2.135 -18.448   7.848 
ATOM    781  C   ARG A 119       4.365 -15.344   0.526 
ATOM    782  O   ARG A 119       5.061 -14.349   0.325 
ATOM    783  N   ALA A 120       3.524 -15.828  -0.411 
ATOM    784  CA  ALA A 120       3.516 -15.241  -1.722 
ATOM    785  CB  ALA A 120       3.540 -16.279  -2.857 
ATOM    786  C   ALA A 120       2.290 -14.411  -1.918 
ATOM    787  O   ALA A 120       1.191 -14.774  -1.498 
ATOM    788  N   THR A 121       2.473 -13.235  -2.553 
ATOM    789  CA  THR A 121       1.362 -12.387  -2.858 
ATOM    790  CB  THR A 121       1.414 -11.077  -2.132 
ATOM    791  OG1 THR A 121       1.493 -11.279  -0.729 
ATOM    792  CG2 THR A 121       0.136 -10.304  -2.467 
ATOM    793  C   THR A 121       1.454 -12.058  -4.319 
ATOM    794  O   THR A 121       2.368 -11.355  -4.746 
ATOM    795  N   ALA A 122       0.503 -12.561  -5.131 
ATOM    796  CA  ALA A 122       0.506 -12.258  -6.535 
ATOM    797  CB  ALA A 122      -0.363 -13.214  -7.372 
ATOM    798  C   ALA A 122      -0.051 -10.879  -6.695 
ATOM    799  O   ALA A 122      -0.797 -10.403  -5.841 
ATOM    800  N   GLY A 123       0.311 -10.190  -7.800 
ATOM    801  CA  GLY A 123      -0.202  -8.866  -8.009 
ATOM    802  C   GLY A 123      -0.066  -8.514  -9.455 
ATOM    803  O   GLY A 123       0.601  -9.210 -10.221 
ATOM    804  N   PHE A 124      -0.738  -7.418  -9.864 
ATOM    805  CA  PHE A 124      -0.677  -6.940 -11.215 
ATOM    806  CB  PHE A 124      -1.952  -7.333 -11.988 
ATOM    807  CG  PHE A 124      -1.880  -6.953 -13.427 
ATOM    808  CD1 PHE A 124      -1.110  -7.677 -14.309 
ATOM    809  CD2 PHE A 124      -2.620  -5.893 -13.902 
ATOM    810  CE1 PHE A 124      -1.058  -7.330 -15.640 
ATOM    811  CE2 PHE A 124      -2.573  -5.544 -15.231 
ATOM    812  CZ  PHE A 124      -1.789  -6.263 -16.103 
ATOM    813  C   PHE A 124      -0.614  -5.444 -11.112 
ATOM    814  O   PHE A 124      -1.586  -4.807 -10.707 
ATOM    815  N   ARG A 125       0.538  -4.838 -11.470 
ATOM    816  CA  ARG A 125       0.653  -3.408 -11.368 
ATOM    817  CB  ARG A 125       0.731  -2.905  -9.919 
ATOM    818  CG  ARG A 125       1.922  -3.477  -9.148 
ATOM    819  CD  ARG A 125       2.201  -2.737  -7.841 
ATOM    820  NE  ARG A 125       2.654  -1.368  -8.212 
ATOM    821  CZ  ARG A 125       2.539  -0.343  -7.320 
ATOM    822  NH1 ARG A 125       2.021  -0.575  -6.078 
ATOM    823  NH2 ARG A 125       2.940   0.912  -7.672 
ATOM    824  C   ARG A 125       1.930  -2.974 -12.029 
ATOM    825  O   ARG A 125       2.704  -3.796 -12.517 
ATOM    826  N   ASN A 126       2.164  -1.643 -12.058 
ATOM    827  CA  ASN A 126       3.348  -1.060 -12.631 
ATOM    828  CB  ASN A 126       3.319   0.475 -12.733 
ATOM    829  CG  ASN A 126       2.288   0.920 -13.750 
ATOM    830  OD1 ASN A 126       1.798   0.128 -14.551 
ATOM    831  ND2 ASN A 126       1.954   2.238 -13.724 
ATOM    832  C   ASN A 126       4.475  -1.326 -11.687 
ATOM    833  O   ASN A 126       4.252  -1.649 -10.522 
ATOM    834  N   VAL A 127       5.728  -1.187 -12.170 
ATOM    835  CA  VAL A 127       6.853  -1.442 -11.318 
ATOM    836  CB  VAL A 127       7.620  -2.670 -11.710 
ATOM    837  CG1 VAL A 127       6.692  -3.888 -11.560 
ATOM    838  CG2 VAL A 127       8.164  -2.479 -13.137 
ATOM    839  C   VAL A 127       7.801  -0.286 -11.389 
ATOM    840  O   VAL A 127       7.791   0.482 -12.349 
ATOM    841  N   VAL A 128       8.640  -0.129 -10.338 
ATOM    842  CA  VAL A 128       9.608   0.932 -10.290 
ATOM    843  CB  VAL A 128       9.558   1.739  -9.024 
ATOM    844  CG1 VAL A 128      10.684   2.788  -9.058 
ATOM    845  CG2 VAL A 128       8.156   2.343  -8.876 
ATOM    846  C   VAL A 128      10.968   0.306 -10.332 
ATOM    847  O   VAL A 128      11.242  -0.659  -9.620 
ATOM    848  N   VAL A 129      11.864   0.853 -11.180 
ATOM    849  CA  VAL A 129      13.192   0.316 -11.293 
ATOM    850  CB  VAL A 129      13.377  -0.597 -12.470 
ATOM    851  CG1 VAL A 129      12.475  -1.829 -12.285 
ATOM    852  CG2 VAL A 129      13.103   0.196 -13.761 
ATOM    853  C   VAL A 129      14.143   1.454 -11.487 
ATOM    854  O   VAL A 129      13.740   2.610 -11.599 
ATOM    855  N   ALA A 130      15.453   1.141 -11.469 
ATOM    856  CA  ALA A 130      16.471   2.102 -11.776 
ATOM    857  CB  ALA A 130      17.570   2.201 -10.704 
ATOM    858  C   ALA A 130      17.107   1.586 -13.029 
ATOM    859  O   ALA A 130      17.251   0.376 -13.195 
ATOM    860  N   CYS A 131      17.489   2.483 -13.964 
ATOM    861  CA  CYS A 131      18.044   1.992 -15.195 
ATOM    862  CB  CYS A 131      17.222   2.356 -16.450 
ATOM    863  SG  CYS A 131      15.649   1.450 -16.538 
ATOM    864  C   CYS A 131      19.424   2.528 -15.408 
ATOM    865  O   CYS A 131      19.772   3.615 -14.946 
ATOM    866  N   GLU A 132      20.255   1.724 -16.108 
ATOM    867  CA  GLU A 132      21.592   2.093 -16.475 
ATOM    868  CB  GLU A 132      22.653   1.496 -15.531 
ATOM    869  CG  GLU A 132      24.095   1.876 -15.875 
ATOM    870  CD  GLU A 132      25.017   1.153 -14.901 
ATOM    871  OE1 GLU A 132      24.867  -0.090 -14.759 
ATOM    872  OE2 GLU A 132      25.883   1.833 -14.288 
ATOM    873  C   GLU A 132      21.835   1.497 -17.828 
ATOM    874  O   GLU A 132      21.581   0.315 -18.054 
ATOM    875  N   ASN A 133      22.341   2.307 -18.771 
ATOM    876  CA  ASN A 133      22.633   1.807 -20.081 
ATOM    877  CB  ASN A 133      23.666   0.669 -20.045 
ATOM    878  CG  ASN A 133      24.142   0.395 -21.460 
ATOM    879  OD1 ASN A 133      23.716   1.047 -22.412 
ATOM    880  ND2 ASN A 133      25.042  -0.612 -21.602 
ATOM    881  C   ASN A 133      21.369   1.284 -20.700 
ATOM    882  O   ASN A 133      21.405   0.415 -21.569 
ATOM    883  N   GLY A 134      20.206   1.809 -20.274 
ATOM    884  CA  GLY A 134      18.973   1.431 -20.908 
ATOM    885  C   GLY A 134      18.488   0.100 -20.407 
ATOM    886  O   GLY A 134      17.601  -0.497 -21.016 
ATOM    887  N   LEU A 135      19.052  -0.410 -19.291 
ATOM    888  CA  LEU A 135      18.626  -1.689 -18.777 
ATOM    889  CB  LEU A 135      19.722  -2.763 -18.865 
ATOM    890  CG  LEU A 135      20.118  -3.122 -20.306 
ATOM    891  CD1 LEU A 135      21.217  -4.195 -20.327 
ATOM    892  CD2 LEU A 135      18.890  -3.538 -21.130 
ATOM    893  C   LEU A 135      18.301  -1.547 -17.317 
ATOM    894  O   LEU A 135      18.890  -0.715 -16.629 
ATOM    895  N   PRO A 136      17.352  -2.313 -16.825 
ATOM    896  CA  PRO A 136      17.021  -2.252 -15.420 
ATOM    897  CD  PRO A 136      16.196  -2.669 -17.633 
ATOM    898  CB  PRO A 136      15.657  -2.921 -15.271 
ATOM    899  CG  PRO A 136      15.011  -2.730 -16.653 
ATOM    900  C   PRO A 136      18.077  -2.865 -14.544 
ATOM    901  O   PRO A 136      18.366  -4.050 -14.698 
ATOM    902  N   VAL A 137      18.700  -2.052 -13.670 
ATOM    903  CA  VAL A 137      19.685  -2.428 -12.695 
ATOM    904  CB  VAL A 137      20.708  -1.352 -12.497 
ATOM    905  CG1 VAL A 137      21.444  -1.158 -13.835 
ATOM    906  CG2 VAL A 137      20.006  -0.082 -11.995 
ATOM    907  C   VAL A 137      19.111  -2.788 -11.354 
ATOM    908  O   VAL A 137      19.737  -3.522 -10.593 
ATOM    909  N   HIS A 138      17.948  -2.222 -10.978 
ATOM    910  CA  HIS A 138      17.482  -2.425  -9.634 
ATOM    911  ND1 HIS A 138      17.868  -2.477  -6.392 
ATOM    912  CG  HIS A 138      17.517  -1.474  -7.267 
ATOM    913  CB  HIS A 138      18.027  -1.352  -8.671 
ATOM    914  NE2 HIS A 138      16.458  -1.147  -5.302 
ATOM    915  CD2 HIS A 138      16.654  -0.671  -6.586 
ATOM    916  CE1 HIS A 138      17.208  -2.233  -5.232 
ATOM    917  C   HIS A 138      15.989  -2.347  -9.596 
ATOM    918  O   HIS A 138      15.368  -1.672 -10.416 
ATOM    919  N   LEU A 139      15.380  -3.059  -8.624 
ATOM    920  CA  LEU A 139      13.959  -3.022  -8.464 
ATOM    921  CB  LEU A 139      13.328  -4.424  -8.387 
ATOM    922  CG  LEU A 139      11.796  -4.427  -8.219 
ATOM    923  CD1 LEU A 139      11.097  -3.859  -9.466 
ATOM    924  CD2 LEU A 139      11.275  -5.821  -7.830 
ATOM    925  C   LEU A 139      13.692  -2.338  -7.155 
ATOM    926  O   LEU A 139      14.328  -2.642  -6.146 
ATOM    927  N   ASP A 140      12.744  -1.377  -7.146 
ATOM    928  CA  ASP A 140      12.392  -0.683  -5.938 
ATOM    929  CB  ASP A 140      11.787   0.709  -6.222 
ATOM    930  CG  ASP A 140      11.444   1.439  -4.927 
ATOM    931  OD1 ASP A 140      10.721   0.858  -4.076 
ATOM    932  OD2 ASP A 140      11.902   2.602  -4.774 
ATOM    933  C   ASP A 140      11.357  -1.523  -5.257 
ATOM    934  O   ASP A 140      10.230  -1.654  -5.728 
ATOM    935  N   GLN A 141      11.749  -2.130  -4.123 
ATOM    936  CA  GLN A 141      10.948  -3.011  -3.316 
ATOM    937  CB  GLN A 141      11.779  -3.783  -2.278 
ATOM    938  CG  GLN A 141      12.762  -4.776  -2.905 
ATOM    939  CD  GLN A 141      11.952  -5.908  -3.523 
ATOM    940  OE1 GLN A 141      12.497  -6.786  -4.190 
ATOM    941  NE2 GLN A 141      10.610  -5.884  -3.303 
ATOM    942  C   GLN A 141       9.851  -2.293  -2.576 
ATOM    943  O   GLN A 141       8.819  -2.893  -2.282 
ATOM    944  N   SER A 142      10.034  -0.997  -2.253 
ATOM    945  CA  SER A 142       9.150  -0.301  -1.351 
ATOM    946  CB  SER A 142       9.491   1.193  -1.188 
ATOM    947  OG  SER A 142       9.124   1.919  -2.352 
ATOM    948  C   SER A 142       7.710  -0.375  -1.771 
ATOM    949  O   SER A 142       6.824  -0.464  -0.923 
ATOM    950  N   ILE A 143       7.420  -0.350  -3.080 
ATOM    951  CA  ILE A 143       6.051  -0.356  -3.517 
ATOM    952  CB  ILE A 143       5.929  -0.210  -5.009 
ATOM    953  CG1 ILE A 143       6.581  -1.395  -5.742 
ATOM    954  CG2 ILE A 143       6.534   1.151  -5.388 
ATOM    955  CD1 ILE A 143       6.281  -1.418  -7.241 
ATOM    956  C   ILE A 143       5.389  -1.633  -3.085 
ATOM    957  O   ILE A 143       4.203  -1.660  -2.760 
ATOM    958  N   PHE A 144       6.139  -2.743  -3.129 
ATOM    959  CA  PHE A 144       5.663  -4.054  -2.785 
ATOM    960  CB  PHE A 144       6.569  -5.164  -3.332 
ATOM    961  CG  PHE A 144       6.507  -4.997  -4.812 
ATOM    962  CD1 PHE A 144       5.397  -5.403  -5.519 
ATOM    963  CD2 PHE A 144       7.560  -4.429  -5.496 
ATOM    964  CE1 PHE A 144       5.340  -5.244  -6.884 
ATOM    965  CE2 PHE A 144       7.507  -4.271  -6.860 
ATOM    966  CZ  PHE A 144       6.396  -4.677  -7.557 
ATOM    967  C   PHE A 144       5.482  -4.230  -1.309 
ATOM    968  O   PHE A 144       4.699  -5.077  -0.876 
ATOM    969  N   ARG A 145       6.264  -3.500  -0.495 
ATOM    970  CA  ARG A 145       6.177  -3.640   0.929 
ATOM    971  CB  ARG A 145       7.187  -2.736   1.646 
ATOM    972  CG  ARG A 145       8.616  -2.950   1.149 
ATOM    973  CD  ARG A 145       9.671  -2.223   1.979 
ATOM    974  NE  ARG A 145       9.994  -3.112   3.127 
ATOM    975  CZ  ARG A 145      10.901  -4.116   2.955 
ATOM    976  NH1 ARG A 145      11.537  -4.250   1.755 
ATOM    977  NH2 ARG A 145      11.162  -4.987   3.973 
ATOM    978  C   ARG A 145       4.810  -3.223   1.343 
ATOM    979  O   ARG A 145       4.160  -3.893   2.145 
ATOM    980  N   ARG A 146       4.339  -2.101   0.769 
ATOM    981  CA  ARG A 146       3.061  -1.554   1.109 
ATOM    982  CB  ARG A 146       2.944  -0.061   0.750 
ATOM    983  CG  ARG A 146       4.017   0.799   1.422 
ATOM    984  CD  ARG A 146       3.933   2.291   1.088 
ATOM    985  NE  ARG A 146       5.205   2.914   1.552 
ATOM    986  CZ  ARG A 146       6.283   2.930   0.714 
ATOM    987  NH1 ARG A 146       6.168   2.412  -0.544 
ATOM    988  NH2 ARG A 146       7.470   3.456   1.131 
ATOM    989  C   ARG A 146       2.016  -2.301   0.298 
ATOM    990  O   ARG A 146       1.257  -1.625  -0.446 
ATOM    991  OXT ARG A 146       1.959  -3.554   0.415 
TER
HEADER lig_58.pdb
ATOM      1  P    DC A   1      13.616-662.752-267.574 
ATOM      2  OP1  DC A   1      12.521-663.295-268.409 
ATOM      3  OP2  DC A   1      14.109-661.408-267.944 
ATOM      4  O5'  DC A   1      13.173-662.757-266.036 
ATOM      5  C5'  DC A   1      13.371-663.951-265.256 
ATOM      6  C4'  DC A   1      13.932-663.592-263.894 
ATOM      7  O4'  DC A   1      15.387-663.527-263.892 
ATOM      8  C3'  DC A   1      13.502-662.236-263.334 
ATOM      9  O3'  DC A   1      13.329-662.353-261.926 
ATOM     10  C2'  DC A   1      14.689-661.312-263.601 
ATOM     11  C1'  DC A   1      15.780-662.320-263.255 
ATOM     12  N1   DC A   1      17.128-661.945-263.768 
ATOM     13  C2   DC A   1      18.234-662.285-262.995 
ATOM     14  O2   DC A   1      18.055-662.879-261.925 
ATOM     15  N3   DC A   1      19.471-661.951-263.444 
ATOM     16  C4   DC A   1      19.624-661.308-264.609 
ATOM     17  N4   DC A   1      20.851-661.005-265.004 
ATOM     18  C5   DC A   1      18.499-660.949-265.419 
ATOM     19  C6   DC A   1      17.271-661.291-264.953 
ATOM     20  P    DA A   2      12.109-661.589-261.227 
ATOM     21  OP1  DA A   2      10.882-662.409-261.339 
ATOM     22  OP2  DA A   2      12.019-660.211-261.756 
ATOM     23  O5'  DA A   2      12.592-661.549-259.703 
ATOM     24  C5'  DA A   2      13.435-662.607-259.210 
ATOM     25  C4'  DA A   2      14.558-662.028-258.372 
ATOM     26  O4'  DA A   2      15.723-661.675-259.171 
ATOM     27  C3'  DA A   2      14.227-660.742-257.615 
ATOM     28  O3'  DA A   2      14.883-660.769-256.352 
ATOM     29  C2'  DA A   2      14.843-659.627-258.458 
ATOM     30  C1'  DA A   2      16.131-660.364-258.812 
ATOM     31  N9   DA A   2      16.861-659.774-259.969 
ATOM     32  C8   DA A   2      16.345-659.175-261.081 
ATOM     33  N7   DA A   2      17.243-658.756-261.918 
ATOM     34  C5   DA A   2      18.446-659.103-261.317 
ATOM     35  C6   DA A   2      19.784-658.931-261.707 
ATOM     36  N6   DA A   2      20.150-658.337-262.853 
ATOM     37  N1   DA A   2      20.737-659.392-260.875 
ATOM     38  C2   DA A   2      20.366-659.982-259.740 
ATOM     39  N3   DA A   2      19.156-660.197-259.272 
ATOM     40  C4   DA A   2      18.222-659.726-260.123 
ATOM     41  P    DT A   3      14.114-660.206-255.066 
ATOM     42  OP1  DT A   3      13.234-661.260-254.513 
ATOM     43  OP2  DT A   3      13.457-658.924-255.403 
ATOM     44  O5'  DT A   3      15.331-659.939-254.063 
ATOM     45  C5'  DT A   3      16.509-660.762-254.159 
ATOM     46  C4'  DT A   3      17.752-659.900-254.059 
ATOM     47  O4'  DT A   3      18.182-659.393-255.354 
ATOM     48  C3'  DT A   3      17.625-658.646-253.196 
ATOM     49  O3'  DT A   3      18.851-658.433-252.508 
ATOM     50  C2'  DT A   3      17.424-657.507-254.195 
ATOM     51  C1'  DT A   3      18.429-658.001-255.230 
ATOM     52  N1   DT A   3      18.261-657.379-256.574 
ATOM     53  C2   DT A   3      19.402-657.154-257.306 
ATOM     54  O2   DT A   3      20.517-657.439-256.902 
ATOM     55  N3   DT A   3      19.207-656.576-258.545 
ATOM     56  C4   DT A   3      17.996-656.214-259.098 
ATOM     57  O4   DT A   3      17.946-655.703-260.219 
ATOM     58  C5   DT A   3      16.857-656.490-258.254 
ATOM     59  C7   DT A   3      15.500-656.126-258.781 
ATOM     60  C6   DT A   3      17.018-657.051-257.045 
ATOM     61  P    DG A   4      18.813-657.925-250.991 
ATOM     62  OP1  DG A   4      18.629-659.081-250.086 
ATOM     63  OP2  DG A   4      17.823-656.833-250.858 
ATOM     64  O5'  DG A   4      20.290-657.335-250.818 
ATOM     65  C5'  DG A   4      21.366-657.913-251.580 
ATOM     66  C4'  DG A   4      22.243-656.816-252.150 
ATOM     67  O4'  DG A   4      21.774-656.346-253.447 
ATOM     68  C3'  DG A   4      22.345-655.542-251.312 
ATOM     69  O3'  DG A   4      23.669-655.030-251.410 
ATOM     70  C2'  DG A   4      21.392-654.556-251.989 
ATOM     71  C1'  DG A   4      21.746-654.928-253.426 
ATOM     72  N9   DG A   4      20.742-654.470-254.427 
ATOM     73  C8   DG A   4      19.373-654.369-254.305 
ATOM     74  N7   DG A   4      18.772-653.926-255.382 
ATOM     75  C5   DG A   4      19.817-653.719-256.282 
ATOM     76  C6   DG A   4      19.789-653.246-257.620 
ATOM     77  O6   DG A   4      18.823-652.906-258.297 
ATOM     78  N1   DG A   4      21.078-653.188-258.168 
ATOM     79  C2   DG A   4      22.240-653.542-257.510 
ATOM     80  N2   DG A   4      23.371-653.415-258.210 
ATOM     81  N3   DG A   4      22.264-653.986-256.256 
ATOM     82  C4   DG A   4      21.022-654.048-255.709 
ATOM     83  P    DA A   5      24.360-654.411-250.106 
ATOM     84  OP1  DA A   5      24.953-655.499-249.295 
ATOM     85  OP2  DA A   5      23.399-653.530-249.406 
ATOM     86  O5'  DA A   5      25.525-653.527-250.754 
ATOM     87  C5'  DA A   5      26.100-653.942-252.007 
ATOM     88  C4'  DA A   5      26.264-652.746-252.923 
ATOM     89  O4'  DA A   5      25.075-652.493-253.725 
ATOM     90  C3'  DA A   5      26.533-651.409-252.232 
ATOM     91  O3'  DA A   5      27.442-650.655-253.025 
ATOM     92  C2'  DA A   5      25.182-650.695-252.231 
ATOM     93  C1'  DA A   5      24.760-651.112-253.637 
ATOM     94  N9   DA A   5      23.303-650.952-253.897 
ATOM     95  C8   DA A   5      22.262-651.118-253.028 
ATOM     96  N7   DA A   5      21.098-650.903-253.558 
ATOM     97  C5   DA A   5      21.385-650.570-254.874 
ATOM     98  C6   DA A   5      20.568-650.229-255.965 
ATOM     99  N6   DA A   5      19.231-650.163-255.896 
ATOM    100  N1   DA A   5      21.178-649.955-257.133 
ATOM    101  C2   DA A   5      22.506-650.022-257.196 
ATOM    102  N3   DA A   5      23.368-650.327-256.250 
ATOM    103  C4   DA A   5      22.732-650.596-255.092 
ATOM    104  P    DA A   6      28.584-649.801-252.296 
ATOM    105  OP1  DA A   6      29.739-650.674-251.992 
ATOM    106  OP2  DA A   6      28.001-649.072-251.149 
ATOM    107  O5'  DA A   6      28.982-648.761-253.446 
ATOM    108  C5'  DA A   6      28.851-649.160-254.823 
ATOM    109  C4'  DA A   6      28.227-648.039-255.631 
ATOM    110  O4'  DA A   6      26.772-648.098-255.631 
ATOM    111  C3'  DA A   6      28.538-646.621-255.151 
ATOM    112  O3'  DA A   6      28.680-645.773-256.284 
ATOM    113  C2'  DA A   6      27.293-646.193-254.375 
ATOM    114  C1'  DA A   6      26.271-646.805-255.329 
ATOM    115  N9   DA A   6      24.914-646.961-254.734 
ATOM    116  C8   DA A   6      24.584-647.255-253.443 
ATOM    117  N7   DA A   6      23.306-647.323-253.231 
ATOM    118  C5   DA A   6      22.747-647.055-254.473 
ATOM    119  C6   DA A   6      21.416-646.978-254.916 
ATOM    120  N6   DA A   6      20.358-647.175-254.117 
ATOM    121  N1   DA A   6      21.211-646.690-256.215 
ATOM    122  C2   DA A   6      22.267-646.496-257.004 
ATOM    123  N3   DA A   6      23.547-646.542-256.705 
ATOM    124  C4   DA A   6      23.724-646.831-255.400 
ATOM    125  P    DG A   7      29.819-644.649-256.274 
ATOM    126  OP1  DG A   7      31.107-645.245-256.693 
ATOM    127  OP2  DG A   7      29.819-643.954-254.968 
ATOM    128  O5'  DG A   7      29.291-643.654-257.411 
ATOM    129  C5'  DG A   7      28.516-644.188-258.501 
ATOM    130  C4'  DG A   7      27.331-643.287-258.785 
ATOM    131  O4'  DG A   7      26.166-643.635-257.983 
ATOM    132  C3'  DG A   7      27.542-641.800-258.502 
ATOM    133  O3'  DG A   7      26.855-641.042-259.489 
ATOM    134  C2'  DG A   7      26.867-641.563-257.151 
ATOM    135  C1'  DG A   7      25.649-642.446-257.405 
ATOM    136  N9   DG A   7      24.910-642.817-256.166 
ATOM    137  C8   DG A   7      25.398-643.064-254.901 
ATOM    138  N7   DG A   7      24.474-643.369-254.022 
ATOM    139  C5   DG A   7      23.290-643.320-254.757 
ATOM    140  C6   DG A   7      21.951-643.557-254.349 
ATOM    141  O6   DG A   7      21.528-643.865-253.238 
ATOM    142  N1   DG A   7      21.056-643.398-255.416 
ATOM    143  C2   DG A   7      21.408-643.056-256.707 
ATOM    144  N2   DG A   7      20.404-642.956-257.581 
ATOM    145  N3   DG A   7      22.664-642.835-257.088 
ATOM    146  C4   DG A   7      23.545-642.984-256.066 
ATOM    147  P    DA A   8      27.543-639.717-260.068 
ATOM    148  OP1  DA A   8      28.483-640.079-261.153 
ATOM    149  OP2  DA A   8      28.110-638.926-258.954 
ATOM    150  O5'  DA A   8      26.281-638.949-260.684 
ATOM    151  C5'  DA A   8      25.171-639.718-261.185 
ATOM    152  C4'  DA A   8      23.864-639.100-260.730 
ATOM    153  O4'  DA A   8      23.434-639.602-259.432 
ATOM    154  C3'  DA A   8      23.873-637.582-260.553 
ATOM    155  O3'  DA A   8      22.614-637.063-260.966 
ATOM    156  C2'  DA A   8      24.016-637.368-259.046 
ATOM    157  C1'  DA A   8      23.079-638.494-258.618 
ATOM    158  N9   DA A   8      23.239-638.896-257.194 
ATOM    159  C8   DA A   8      24.378-638.925-256.442 
ATOM    160  N7   DA A   8      24.193-639.324-255.221 
ATOM    161  C5   DA A   8      22.830-639.580-255.158 
ATOM    162  C6   DA A   8      21.999-640.036-254.121 
ATOM    163  N6   DA A   8      22.445-640.330-252.891 
ATOM    164  N1   DA A   8      20.689-640.180-254.394 
ATOM    165  C2   DA A   8      20.253-639.888-255.618 
ATOM    166  N3   DA A   8      20.928-639.457-256.660 
ATOM    167  C4   DA A   8      22.237-639.320-256.359 
ATOM    168  P    DA A   9      22.572-635.682-261.776 
ATOM    169  OP1  DA A   9      22.817-635.943-263.212 
ATOM    170  OP2  DA A   9      23.472-634.701-261.131 
ATOM    171  O5'  DA A   9      21.050-635.237-261.561 
ATOM    172  C5'  DA A   9      20.043-636.253-261.394 
ATOM    173  C4'  DA A   9      19.102-635.870-260.269 
ATOM    174  O4'  DA A   9      19.571-636.333-258.971 
ATOM    175  C3'  DA A   9      18.882-634.370-260.068 
ATOM    176  O3'  DA A   9      17.527-634.150-259.696 
ATOM    177  C2'  DA A   9      19.776-634.003-258.884 
ATOM    178  C1'  DA A   9      19.493-635.252-258.055 
ATOM    179  N9   DA A   9      20.486-635.490-256.972 
ATOM    180  C8   DA A   9      21.826-635.227-256.977 
ATOM    181  N7   DA A   9      22.429-635.548-255.874 
ATOM    182  C5   DA A   9      21.416-636.063-255.078 
ATOM    183  C6   DA A   9      21.409-636.585-253.773 
ATOM    184  N6   DA A   9      22.505-636.676-253.007 
ATOM    185  N1   DA A   9      20.229-637.010-253.283 
ATOM    186  C2   DA A   9      19.144-636.917-254.049 
ATOM    187  N3   DA A   9      19.029-636.451-255.273 
ATOM    188  C4   DA A   9      20.223-636.031-255.741 
ATOM    189  P    DA A  10      16.754-632.881-260.293 
ATOM    190  OP1  DA A  10      16.222-633.210-261.634 
ATOM    191  OP2  DA A  10      17.626-631.689-260.215 
ATOM    192  O5'  DA A  10      15.545-632.731-259.255 
ATOM    193  C5'  DA A  10      15.037-633.908-258.600 
ATOM    194  C4'  DA A  10      14.809-633.624-257.129 
ATOM    195  O4'  DA A  10      15.998-633.871-256.325 
ATOM    196  C3'  DA A  10      14.421-632.188-256.780 
ATOM    197  O3'  DA A  10      13.481-632.210-255.713 
ATOM    198  C2'  DA A  10      15.715-631.549-256.275 
ATOM    199  C1'  DA A  10      16.206-632.753-255.476 
ATOM    200  N9   DA A  10      17.654-632.694-255.133 
ATOM    201  C8   DA A  10      18.679-632.170-255.868 
ATOM    202  N7   DA A  10      19.838-632.269-255.295 
ATOM    203  C5   DA A  10      19.565-632.905-254.092 
ATOM    204  C6   DA A  10      20.384-633.303-253.023 
ATOM    205  N6   DA A  10      21.710-633.108-252.994 
ATOM    206  N1   DA A  10      19.789-633.910-251.979 
ATOM    207  C2   DA A  10      18.471-634.101-252.014 
ATOM    208  N3   DA A  10      17.609-633.775-252.951 
ATOM    209  C4   DA A  10      18.230-633.168-253.984 
ATOM    210  P    DG A  11      12.259-631.176-255.735 
ATOM    211  OP1  DG A  11      11.164-631.719-256.569 
ATOM    212  OP2  DG A  11      12.753-629.832-256.105 
ATOM    213  O5'  DG A  11      11.816-631.181-254.196 
ATOM    214  C5'  DG A  11      12.014-632.375-253.416 
ATOM    215  C4'  DG A  11      12.575-632.016-252.054 
ATOM    216  O4'  DG A  11      14.030-631.951-252.052 
ATOM    217  C3'  DG A  11      12.145-630.660-251.494 
ATOM    218  O3'  DG A  11      11.972-630.777-250.087 
ATOM    219  C2'  DG A  11      13.333-629.736-251.762 
ATOM    220  C1'  DG A  11      14.423-630.744-251.416 
ATOM    221  N9   DG A  11      15.771-630.369-251.928 
ATOM    222  C8   DG A  11      16.109-629.712-253.092 
ATOM    223  N7   DG A  11      17.397-629.534-253.249 
ATOM    224  C5   DG A  11      17.953-630.113-252.109 
ATOM    225  C6   DG A  11      19.311-630.229-251.713 
ATOM    226  O6   DG A  11      20.320-629.840-252.297 
ATOM    227  N1   DG A  11      19.430-630.889-250.482 
ATOM    228  C2   DG A  11      18.376-631.372-249.732 
ATOM    229  N2   DG A  11      18.699-631.973-248.584 
ATOM    230  N3   DG A  11      17.102-631.263-250.105 
ATOM    231  C4   DG A  11      16.969-630.625-251.297 
ATOM    232  P    DA A  12      10.752-630.013-249.388 
ATOM    233  OP1  DA A  12       9.525-630.833-249.499 
ATOM    234  OP2  DA A  12      10.662-628.635-249.917 
ATOM    235  O5'  DA A  12      11.236-629.973-247.864 
ATOM    236  C5'  DA A  12      12.078-631.031-247.370 
ATOM    237  C4'  DA A  12      13.201-630.452-246.532 
ATOM    238  O4'  DA A  12      14.366-630.099-247.331 
ATOM    239  C3'  DA A  12      12.871-629.166-245.775 
ATOM    240  O3'  DA A  12      13.526-629.193-244.512 
ATOM    241  C2'  DA A  12      13.487-628.051-246.618 
ATOM    242  C1'  DA A  12      14.774-628.788-246.972 
ATOM    243  N9   DA A  12      15.504-628.198-248.129 
ATOM    244  C8   DA A  12      14.988-627.599-249.242 
ATOM    245  N7   DA A  12      15.887-627.180-250.078 
ATOM    246  C5   DA A  12      17.089-627.527-249.477 
ATOM    247  C6   DA A  12      18.427-627.355-249.868 
ATOM    248  N6   DA A  12      18.793-626.761-251.013 
ATOM    249  N1   DA A  12      19.380-627.816-249.036 
ATOM    250  C2   DA A  12      19.009-628.406-247.900 
ATOM    251  N3   DA A  12      17.799-628.621-247.432 
ATOM    252  C4   DA A  12      16.866-628.150-248.283 
ATOM    253  P    DC A  13      12.757-628.630-243.227 
ATOM    254  OP1  DC A  13      11.877-629.684-242.673 
ATOM    255  OP2  DC A  13      12.100-627.348-243.563 
ATOM    256  O5'  DC A  13      13.974-628.363-242.223 
ATOM    257  C5'  DC A  13      15.152-629.186-242.319 
ATOM    258  C4'  DC A  13      16.396-628.324-242.219 
ATOM    259  O4'  DC A  13      16.825-627.817-243.514 
ATOM    260  C3'  DC A  13      16.268-627.070-241.356 
ATOM    261  O3'  DC A  13      17.495-626.857-240.668 
ATOM    262  C2'  DC A  13      16.068-625.931-242.355 
ATOM    263  C1'  DC A  13      17.073-626.425-243.390 
ATOM    264  N1   DC A  13      16.904-625.803-244.734 
ATOM    265  C2   DC A  13      18.051-625.569-245.488 
ATOM    266  O2   DC A  13      19.150-625.883-245.017 
ATOM    267  N3   DC A  13      17.919-625.002-246.716 
ATOM    268  C4   DC A  13      16.710-624.676-247.190 
ATOM    269  N4   DC A  13      16.634-624.126-248.392 
ATOM    270  C5   DC A  13      15.518-624.909-246.429 
ATOM    271  C6   DC A  13      15.672-625.475-245.206 
ATOM    272  P    DG A  14      17.456-626.349-239.151 
ATOM    273  OP1  DG A  14      17.272-627.505-238.246 
ATOM    274  OP2  DG A  14      16.466-625.257-239.018 
ATOM    275  O5'  DG A  14      18.934-625.759-238.978 
ATOM    276  C5'  DG A  14      20.010-626.337-239.740 
ATOM    277  C4'  DG A  14      20.886-625.240-240.311 
ATOM    278  O4'  DG A  14      20.417-624.770-241.607 
ATOM    279  C3'  DG A  14      20.988-623.966-239.472 
ATOM    280  O3'  DG A  14      22.312-623.454-239.570 
ATOM    281  C2'  DG A  14      20.035-622.980-240.150 
ATOM    282  C1'  DG A  14      20.389-623.352-241.586 
ATOM    283  N9   DG A  14      19.385-622.894-242.588 
ATOM    284  C8   DG A  14      18.016-622.793-242.465 
ATOM    285  N7   DG A  14      17.415-622.350-243.542 
ATOM    286  C5   DG A  14      18.460-622.143-244.443 
ATOM    287  C6   DG A  14      18.432-621.670-245.780 
ATOM    288  O6   DG A  14      17.466-621.330-246.457 
ATOM    289  N1   DG A  14      19.721-621.612-246.328 
ATOM    290  C2   DG A  14      20.883-621.966-245.671 
ATOM    291  N2   DG A  14      22.014-621.839-246.370 
ATOM    292  N3   DG A  14      20.907-622.410-244.417 
ATOM    293  C4   DG A  14      19.666-622.472-243.870 
ATOM    294  P    DT A  15      23.003-622.835-238.266 
ATOM    295  OP1  DT A  15      23.596-623.923-237.455 
ATOM    296  OP2  DT A  15      22.042-621.954-237.566 
ATOM    297  O5'  DT A  15      24.168-621.951-238.914 
ATOM    298  C5'  DT A  15      24.743-622.366-240.167 
ATOM    299  C4'  DT A  15      24.908-621.170-241.084 
ATOM    300  O4'  DT A  15      23.718-620.917-241.885 
ATOM    301  C3'  DT A  15      25.177-619.833-240.392 
ATOM    302  O3'  DT A  15      26.085-619.079-241.185 
ATOM    303  C2'  DT A  15      23.825-619.119-240.391 
ATOM    304  C1'  DT A  15      23.404-619.536-241.797 
ATOM    305  N1   DT A  15      21.947-619.376-242.058 
ATOM    306  C2   DT A  15      21.575-619.013-243.330 
ATOM    307  O2   DT A  15      22.377-618.824-244.227 
ATOM    308  N3   DT A  15      20.215-618.873-243.534 
ATOM    309  C4   DT A  15      19.223-619.062-242.593 
ATOM    310  O4   DT A  15      18.038-618.907-242.894 
ATOM    311  C5   DT A  15      19.712-619.440-241.289 
ATOM    312  C7   DT A  15      18.696-619.665-240.207 
ATOM    313  C6   DT A  15      21.028-619.583-241.062 
ATOM    314  P    DG A  16      27.227-618.225-240.456 
ATOM    315  OP1  DG A  16      28.382-619.098-240.152 
ATOM    316  OP2  DG A  16      26.644-617.496-239.309 
ATOM    317  O5'  DG A  16      27.625-617.185-241.607 
ATOM    318  C5'  DG A  16      27.495-617.584-242.983 
ATOM    319  C4'  DG A  16      26.870-616.463-243.791 
ATOM    320  O4'  DG A  16      25.416-616.522-243.791 
ATOM    321  C3'  DG A  16      27.181-615.045-243.311 
ATOM    322  O3'  DG A  16      27.323-614.197-244.444 
ATOM    323  C2'  DG A  16      25.936-614.617-242.535 
ATOM    324  C1'  DG A  16      24.914-615.229-243.489 
ATOM    325  N9   DG A  16      23.558-615.385-242.895 
ATOM    326  C8   DG A  16      23.206-615.681-241.596 
ATOM    327  N7   DG A  16      21.911-615.747-241.396 
ATOM    328  C5   DG A  16      21.368-615.475-242.651 
ATOM    329  C6   DG A  16      20.012-615.405-243.065 
ATOM    330  O6   DG A  16      18.995-615.572-242.398 
ATOM    331  N1   DG A  16      19.909-615.101-244.430 
ATOM    332  C2   DG A  16      20.975-614.893-245.282 
ATOM    333  N2   DG A  16      20.665-614.614-246.551 
ATOM    334  N3   DG A  16      22.247-614.959-244.893 
ATOM    335  C4   DG A  16      22.364-615.253-243.572 
ATOM    336  P    DC A  17      28.462-613.073-244.435 
ATOM    337  OP1  DC A  17      29.750-613.669-244.854 
ATOM    338  OP2  DC A  17      28.463-612.378-243.128 
ATOM    339  O5'  DC A  17      27.934-612.078-245.571 
ATOM    340  C5'  DC A  17      27.160-612.612-246.661 
ATOM    341  C4'  DC A  17      25.974-611.711-246.945 
ATOM    342  O4'  DC A  17      24.809-612.059-246.143 
ATOM    343  C3'  DC A  17      26.186-610.224-246.662 
ATOM    344  O3'  DC A  17      25.498-609.466-247.649 
ATOM    345  C2'  DC A  17      25.510-609.987-245.311 
ATOM    346  C1'  DC A  17      24.292-610.870-245.565 
ATOM    347  N1   DC A  17      23.553-611.241-244.326 
ATOM    348  C2   DC A  17      22.169-611.367-244.409 
ATOM    349  O2   DC A  17      21.616-611.167-245.497 
ATOM    350  N3   DC A  17      21.477-611.704-243.291 
ATOM    351  C4   DC A  17      22.113-611.911-242.131 
ATOM    352  N4   DC A  17      21.393-612.238-241.068 
ATOM    353  C5   DC A  17      23.536-611.786-242.024 
ATOM    354  C6   DC A  17      24.209-611.449-243.153 
ATOM    355  P    DG A  18      26.186-608.141-248.228 
ATOM    356  OP1  DG A  18      27.126-608.503-249.313 
ATOM    357  OP2  DG A  18      26.754-607.350-247.114 
ATOM    358  O5'  DG A  18      24.925-607.373-248.844 
ATOM    359  C5'  DG A  18      23.815-608.142-249.345 
ATOM    360  C4'  DG A  18      22.508-607.524-248.890 
ATOM    361  O4'  DG A  18      22.077-608.026-247.592 
ATOM    362  C3'  DG A  18      22.516-606.006-248.713 
ATOM    363  O3'  DG A  18      21.258-605.487-249.126 
ATOM    364  C2'  DG A  18      22.659-605.792-247.206 
ATOM    365  C1'  DG A  18      21.722-606.918-246.779 
ATOM    366  N9   DG A  18      21.882-607.320-245.354 
ATOM    367  C8   DG A  18      23.022-607.355-244.579 
ATOM    368  N7   DG A  18      22.819-607.761-243.349 
ATOM    369  C5   DG A  18      21.449-608.012-243.305 
ATOM    370  C6   DG A  18      20.639-608.474-242.235 
ATOM    371  O6   DG A  18      20.970-608.763-241.089 
ATOM    372  N1   DG A  18      19.297-608.590-242.622 
ATOM    373  C2   DG A  18      18.802-608.298-243.878 
ATOM    374  N2   DG A  18      17.489-608.475-244.047 
ATOM    375  N3   DG A  18      19.563-607.864-244.881 
ATOM    376  C4   DG A  18      20.867-607.746-244.522 
ATOM    377  P    DG A  19      21.215-604.106-249.936 
ATOM    378  OP1  DG A  19      21.460-604.367-251.372 
ATOM    379  OP2  DG A  19      22.115-603.125-249.291 
ATOM    380  O5'  DG A  19      19.694-603.661-249.721 
ATOM    381  C5'  DG A  19      18.686-604.677-249.554 
ATOM    382  C4'  DG A  19      17.745-604.294-248.430 
ATOM    383  O4'  DG A  19      18.214-604.757-247.132 
ATOM    384  C3'  DG A  19      17.525-602.794-248.229 
ATOM    385  O3'  DG A  19      16.170-602.574-247.857 
ATOM    386  C2'  DG A  19      18.419-602.427-247.044 
ATOM    387  C1'  DG A  19      18.136-603.676-246.215 
ATOM    388  N9   DG A  19      19.130-603.914-245.132 
ATOM    389  C8   DG A  19      20.483-603.655-245.119 
ATOM    390  N7   DG A  19      21.080-603.985-243.999 
ATOM    391  C5   DG A  19      20.049-604.499-243.214 
ATOM    392  C6   DG A  19      20.077-605.019-241.895 
ATOM    393  O6   DG A  19      21.034-605.136-241.134 
ATOM    394  N1   DG A  19      18.803-605.433-241.479 
ATOM    395  C2   DG A  19      17.654-605.354-242.239 
ATOM    396  N2   DG A  19      16.536-605.802-241.662 
ATOM    397  N3   DG A  19      17.628-604.866-243.478 
ATOM    398  C4   DG A  19      18.855-604.460-243.896 
ATOM    399  P    DA A  20      15.397-601.305-248.453 
ATOM    400  OP1  DA A  20      14.865-601.634-249.794 
ATOM    401  OP2  DA A  20      16.269-600.113-248.375 
ATOM    402  O5'  DA A  20      14.188-601.155-247.415 
ATOM    403  C5'  DA A  20      13.680-602.332-246.760 
ATOM    404  C4'  DA A  20      13.452-602.048-245.289 
ATOM    405  O4'  DA A  20      14.642-602.296-244.485 
ATOM    406  C3'  DA A  20      13.064-600.612-244.941 
ATOM    407  O3'  DA A  20      12.124-600.634-243.874 
ATOM    408  C2'  DA A  20      14.358-599.973-244.435 
ATOM    409  C1'  DA A  20      14.849-601.177-243.637 
ATOM    410  N9   DA A  20      16.298-601.118-243.294 
ATOM    411  C8   DA A  20      17.322-600.594-244.028 
ATOM    412  N7   DA A  20      18.482-600.693-243.456 
ATOM    413  C5   DA A  20      18.208-601.329-242.253 
ATOM    414  C6   DA A  20      19.027-601.727-241.184 
ATOM    415  N6   DA A  20      20.353-601.532-241.154 
ATOM    416  N1   DA A  20      18.432-602.334-240.139 
ATOM    417  C2   DA A  20      17.114-602.525-240.174 
ATOM    418  N3   DA A  20      16.252-602.199-241.111 
ATOM    419  C4   DA A  20      16.873-601.593-242.144 
ATOM    420  P    DT A  21      10.902-599.600-243.895 
ATOM    421  OP1  DT A  21       9.807-600.143-244.730 
ATOM    422  OP2  DT A  21      11.396-598.256-244.265 
ATOM    423  O5'  DT A  21      10.459-599.605-242.357 
ATOM    424  C5'  DT A  21      10.658-600.799-241.576 
ATOM    425  C4'  DT A  21      11.219-600.440-240.214 
ATOM    426  O4'  DT A  21      12.673-600.375-240.212 
ATOM    427  C3'  DT A  21      10.789-599.084-239.654 
ATOM    428  O3'  DT A  21      10.616-599.201-238.247 
ATOM    429  C2'  DT A  21      11.976-598.160-239.922 
ATOM    430  C1'  DT A  21      13.067-599.168-239.576 
ATOM    431  N1   DT A  21      14.414-598.793-240.088 
ATOM    432  C2   DT A  21      15.496-599.135-239.314 
ATOM    433  O2   DT A  21      15.391-599.721-238.250 
ATOM    434  N3   DT A  21      16.729-598.771-239.821 
ATOM    435  C4   DT A  21      16.961-598.109-241.009 
ATOM    436  O4   DT A  21      18.111-597.836-241.358 
ATOM    437  C5   DT A  21      15.765-597.792-241.752 
ATOM    438  C7   DT A  21      15.928-597.071-243.057 
ATOM    439  C6   DT A  21      14.553-598.134-241.282 
ATOM    440  P    DC A  22       9.395-598.437-237.548 
ATOM    441  OP1  DC A  22       8.168-599.257-237.660 
ATOM    442  OP2  DC A  22       9.305-597.059-238.077 
ATOM    443  O5'  DC A  22       9.879-598.397-236.024 
ATOM    444  C5'  DC A  22      10.721-599.455-235.530 
ATOM    445  C4'  DC A  22      11.844-598.876-234.692 
ATOM    446  O4'  DC A  22      13.009-598.523-235.492 
ATOM    447  C3'  DC A  22      11.514-597.590-233.935 
ATOM    448  O3'  DC A  22      12.169-597.617-232.673 
ATOM    449  C2'  DC A  22      12.130-596.475-234.778 
ATOM    450  C1'  DC A  22      13.418-597.212-235.133 
ATOM    451  N1   DC A  22      14.148-596.622-236.289 
ATOM    452  C2   DC A  22      15.539-596.667-236.270 
ATOM    453  O2   DC A  22      16.105-597.190-235.303 
ATOM    454  N3   DC A  22      16.224-596.133-237.315 
ATOM    455  C4   DC A  22      15.572-595.576-238.344 
ATOM    456  N4   DC A  22      16.284-595.069-239.338 
ATOM    457  C5   DC A  22      14.141-595.519-238.382 
ATOM    458  C6   DC A  22      13.476-596.057-237.329 
ATOM    459  P    DC A  23      11.400-597.054-231.387 
ATOM    460  OP1  DC A  23      10.521-598.108-230.834 
ATOM    461  OP2  DC A  23      10.743-595.772-231.724 
ATOM    462  O5'  DC A  23      12.617-596.787-230.383 
ATOM    463  C5'  DC A  23      13.795-597.610-230.479 
ATOM    464  C4'  DC A  23      15.039-596.748-230.379 
ATOM    465  O4'  DC A  23      15.468-596.241-231.674 
ATOM    466  C3'  DC A  23      14.911-595.494-229.516 
ATOM    467  O3'  DC A  23      16.138-595.281-228.829 
ATOM    468  C2'  DC A  23      14.711-594.355-230.516 
ATOM    469  C1'  DC A  23      15.716-594.849-231.550 
ATOM    470  N1   DC A  23      15.548-594.228-232.894 
ATOM    471  C2   DC A  23      16.694-593.993-233.648 
ATOM    472  O2   DC A  23      17.793-594.307-233.177 
ATOM    473  N3   DC A  23      16.562-593.426-234.876 
ATOM    474  C4   DC A  23      15.354-593.100-235.350 
ATOM    475  N4   DC A  23      15.277-592.550-236.552 
ATOM    476  C5   DC A  23      14.162-593.333-234.590 
ATOM    477  C6   DC A  23      14.315-593.899-233.366 
ATOM    478  P    DT A  24      16.099-594.773-227.311 
ATOM    479  OP1  DT A  24      15.915-595.929-226.406 
ATOM    480  OP2  DT A  24      15.110-593.681-227.178 
ATOM    481  O5'  DT A  24      17.577-594.183-227.138 
ATOM    482  C5'  DT A  24      18.653-594.761-227.901 
ATOM    483  C4'  DT A  24      19.529-593.664-228.471 
ATOM    484  O4'  DT A  24      19.061-593.194-229.768 
ATOM    485  C3'  DT A  24      19.632-592.390-227.633 
ATOM    486  O3'  DT A  24      20.956-591.878-227.730 
ATOM    487  C2'  DT A  24      18.679-591.404-228.310 
ATOM    488  C1'  DT A  24      19.032-591.776-229.746 
ATOM    489  N1   DT A  24      18.028-591.318-230.748 
ATOM    490  C2   DT A  24      18.503-590.935-231.978 
ATOM    491  O2   DT A  24      19.686-590.956-232.270 
ATOM    492  N3   DT A  24      17.542-590.516-232.880 
ATOM    493  C4   DT A  24      16.182-590.452-232.657 
ATOM    494  O4   DT A  24      15.420-590.059-233.543 
ATOM    495  C5   DT A  24      15.781-590.874-231.336 
ATOM    496  C7   DT A  24      14.318-590.836-231.010 
ATOM    497  C6   DT A  24      16.694-591.286-230.440 
ATOM    498  P    DG A  25      21.646-591.259-226.426 
ATOM    499  OP1  DG A  25      22.239-592.347-225.615 
ATOM    500  OP2  DG A  25      20.685-590.378-225.727 
ATOM    501  O5'  DG A  25      22.811-590.375-227.075 
ATOM    502  C5'  DG A  25      23.387-590.790-228.328 
ATOM    503  C4'  DG A  25      23.551-589.594-229.244 
ATOM    504  O4'  DG A  25      22.361-589.341-230.046 
ATOM    505  C3'  DG A  25      23.820-588.258-228.552 
ATOM    506  O3'  DG A  25      24.729-587.503-229.346 
ATOM    507  C2'  DG A  25      22.469-587.543-228.551 
ATOM    508  C1'  DG A  25      22.047-587.960-229.957 
ATOM    509  N9   DG A  25      20.590-587.800-230.218 
ATOM    510  C8   DG A  25      19.528-587.962-229.355 
ATOM    511  N7   DG A  25      18.356-587.743-229.903 
ATOM    512  C5   DG A  25      18.664-587.411-231.221 
ATOM    513  C6   DG A  25      17.810-587.069-232.301 
ATOM    514  O6   DG A  25      16.584-586.989-232.318 
ATOM    515  N1   DG A  25      18.541-586.803-233.469 
ATOM    516  C2   DG A  25      19.916-586.861-233.577 
ATOM    517  N2   DG A  25      20.422-586.573-234.778 
ATOM    518  N3   DG A  25      20.717-587.182-232.562 
ATOM    519  C4   DG A  25      20.024-587.442-231.424 
ATOM    520  P    DC A  26      25.870-586.649-228.617 
ATOM    521  OP1  DC A  26      27.025-587.522-228.312 
ATOM    522  OP2  DC A  26      25.287-585.920-227.469 
ATOM    523  O5'  DC A  26      26.269-585.609-229.767 
ATOM    524  C5'  DC A  26      26.138-586.008-231.143 
ATOM    525  C4'  DC A  26      25.514-584.887-231.951 
ATOM    526  O4'  DC A  26      24.059-584.946-231.951 
ATOM    527  C3'  DC A  26      25.825-583.469-231.472 
ATOM    528  O3'  DC A  26      25.966-582.621-232.604 
ATOM    529  C2'  DC A  26      24.580-583.041-230.695 
ATOM    530  C1'  DC A  26      23.558-583.653-231.649 
ATOM    531  N1   DC A  26      22.201-583.809-231.055 
ATOM    532  C2   DC A  26      21.102-583.639-231.893 
ATOM    533  O2   DC A  26      21.296-583.370-233.083 
ATOM    534  N3   DC A  26      19.856-583.777-231.369 
ATOM    535  C4   DC A  26      19.689-584.070-230.073 
ATOM    536  N4   DC A  26      18.454-584.194-229.611 
ATOM    537  C5   DC A  26      20.806-584.248-229.195 
ATOM    538  C6   DC A  26      22.043-584.106-229.737 
ATOM    539  P    DT A  27      27.105-581.497-232.595 
ATOM    540  OP1  DT A  27      28.394-582.093-233.014 
ATOM    541  OP2  DT A  27      27.106-580.802-231.288 
ATOM    542  O5'  DT A  27      26.577-580.502-233.732 
ATOM    543  C5'  DT A  27      25.803-581.036-234.821 
ATOM    544  C4'  DT A  27      24.617-580.135-235.105 
ATOM    545  O4'  DT A  27      23.452-580.483-234.303 
ATOM    546  C3'  DT A  27      24.829-578.648-234.822 
ATOM    547  O3'  DT A  27      24.142-577.890-235.810 
ATOM    548  C2'  DT A  27      24.153-578.411-233.471 
ATOM    549  C1'  DT A  27      22.936-579.294-233.725 
ATOM    550  N1   DT A  27      22.196-579.665-232.487 
ATOM    551  C2   DT A  27      20.831-579.785-232.585 
ATOM    552  O2   DT A  27      20.222-579.603-233.625 
ATOM    553  N3   DT A  27      20.180-580.130-231.416 
ATOM    554  C4   DT A  27      20.767-580.358-230.188 
ATOM    555  O4   DT A  27      20.079-580.661-229.212 
ATOM    556  C5   DT A  27      22.203-580.208-230.185 
ATOM    557  C7   DT A  27      22.922-580.439-228.888 
ATOM    558  C6   DT A  27      22.862-579.874-231.307 
ATOM    559  P    DG A  28      24.830-576.565-236.388 
ATOM    560  OP1  DG A  28      25.770-576.927-237.473 
ATOM    561  OP2  DG A  28      25.397-575.774-235.275 
ATOM    562  O5'  DG A  28      23.568-575.797-237.004 
ATOM    563  C5'  DG A  28      22.458-576.566-237.505 
ATOM    564  C4'  DG A  28      21.151-575.948-237.050 
ATOM    565  O4'  DG A  28      20.720-576.450-235.752 
ATOM    566  C3'  DG A  28      21.159-574.430-236.874 
ATOM    567  O3'  DG A  28      19.901-573.911-237.286 
ATOM    568  C2'  DG A  28      21.302-574.216-235.366 
ATOM    569  C1'  DG A  28      20.366-575.342-234.939 
ATOM    570  N9   DG A  28      20.525-575.744-233.514 
ATOM    571  C8   DG A  28      21.665-575.779-232.740 
ATOM    572  N7   DG A  28      21.463-576.185-231.510 
ATOM    573  C5   DG A  28      20.092-576.436-231.465 
ATOM    574  C6   DG A  28      19.283-576.899-230.395 
ATOM    575  O6   DG A  28      19.613-577.187-229.249 
ATOM    576  N1   DG A  28      17.940-577.014-230.782 
ATOM    577  C2   DG A  28      17.445-576.722-232.038 
ATOM    578  N2   DG A  28      16.132-576.899-232.207 
ATOM    579  N3   DG A  28      18.206-576.289-233.041 
ATOM    580  C4   DG A  28      19.510-576.170-232.682 
ATOM    581  P    DG A  29      19.858-572.531-238.096 
ATOM    582  OP1  DG A  29      20.103-572.791-239.533 
ATOM    583  OP2  DG A  29      20.759-571.549-237.451 
ATOM    584  O5'  DG A  29      18.337-572.085-237.882 
ATOM    585  C5'  DG A  29      17.329-573.101-237.715 
ATOM    586  C4'  DG A  29      16.388-572.718-236.590 
ATOM    587  O4'  DG A  29      16.857-573.181-235.292 
ATOM    588  C3'  DG A  29      16.168-571.218-236.389 
ATOM    589  O3'  DG A  29      14.813-570.998-236.017 
ATOM    590  C2'  DG A  29      17.062-570.851-235.205 
ATOM    591  C1'  DG A  29      16.779-572.100-234.375 
ATOM    592  N9   DG A  29      17.773-572.338-233.292 
ATOM    593  C8   DG A  29      19.126-572.079-233.279 
ATOM    594  N7   DG A  29      19.723-572.409-232.159 
ATOM    595  C5   DG A  29      18.692-572.923-231.374 
ATOM    596  C6   DG A  29      18.721-573.443-230.055 
ATOM    597  O6   DG A  29      19.677-573.560-229.294 
ATOM    598  N1   DG A  29      17.447-573.857-229.639 
ATOM    599  C2   DG A  29      16.297-573.778-230.400 
ATOM    600  N2   DG A  29      15.180-574.227-229.822 
ATOM    601  N3   DG A  29      16.271-573.290-231.639 
ATOM    602  C4   DG A  29      17.498-572.884-232.056 
ATOM    603  P    DT A  30      14.041-569.729-236.613 
ATOM    604  OP1  DT A  30      13.509-570.058-237.954 
ATOM    605  OP2  DT A  30      14.912-568.537-236.536 
ATOM    606  O5'  DT A  30      12.831-569.579-235.576 
ATOM    607  C5'  DT A  30      12.323-570.756-234.920 
ATOM    608  C4'  DT A  30      12.096-570.472-233.449 
ATOM    609  O4'  DT A  30      13.285-570.719-232.645 
ATOM    610  C3'  DT A  30      11.708-569.036-233.101 
ATOM    611  O3'  DT A  30      10.768-569.058-232.034 
ATOM    612  C2'  DT A  30      13.001-568.397-232.595 
ATOM    613  C1'  DT A  30      13.492-569.601-231.797 
ATOM    614  N1   DT A  30      14.941-569.542-231.454 
ATOM    615  C2   DT A  30      15.320-570.077-230.246 
ATOM    616  O2   DT A  30      14.530-570.584-229.469 
ATOM    617  N3   DT A  30      16.670-570.003-229.963 
ATOM    618  C4   DT A  30      17.647-569.453-230.767 
ATOM    619  O4   DT A  30      18.825-569.445-230.405 
ATOM    620  C5   DT A  30      17.152-568.918-232.013 
ATOM    621  C7   DT A  30      18.150-568.300-232.948 
ATOM    622  C6   DT A  30      15.844-568.975-232.314 
ATOM    623  P    DA A  31       9.545-568.024-232.055 
ATOM    624  OP1  DA A  31       8.450-568.567-232.890 
ATOM    625  OP2  DA A  31      10.039-566.680-232.425 
ATOM    626  O5'  DA A  31       9.102-568.029-230.517 
ATOM    627  C5'  DA A  31       9.301-569.223-229.736 
ATOM    628  C4'  DA A  31       9.862-568.864-228.374 
ATOM    629  O4'  DA A  31      11.316-568.799-228.372 
ATOM    630  C3'  DA A  31       9.432-567.508-227.814 
ATOM    631  O3'  DA A  31       9.259-567.625-226.407 
ATOM    632  C2'  DA A  31      10.619-566.584-228.082 
ATOM    633  C1'  DA A  31      11.710-567.592-227.736 
ATOM    634  N9   DA A  31      13.057-567.217-228.249 
ATOM    635  C8   DA A  31      13.373-566.565-229.407 
ATOM    636  N7   DA A  31      14.646-566.382-229.574 
ATOM    637  C5   DA A  31      15.219-566.953-228.447 
ATOM    638  C6   DA A  31      16.551-567.086-228.025 
ATOM    639  N6   DA A  31      17.598-566.629-228.726 
ATOM    640  N1   DA A  31      16.770-567.707-226.851 
ATOM    641  C2   DA A  31      15.726-568.159-226.158 
ATOM    642  N3   DA A  31      14.445-568.093-226.450 
ATOM    643  C4   DA A  31      14.254-567.467-227.628 
ATOM    644  P    DG A  32       8.038-566.861-225.708 
ATOM    645  OP1  DG A  32       6.811-567.681-225.820 
ATOM    646  OP2  DG A  32       7.948-565.483-226.237 
ATOM    647  O5'  DG A  32       8.522-566.821-224.184 
ATOM    648  C5'  DG A  32       9.365-567.879-223.690 
ATOM    649  C4'  DG A  32      10.488-567.300-222.852 
ATOM    650  O4'  DG A  32      11.653-566.947-223.652 
ATOM    651  C3'  DG A  32      10.157-566.014-222.095 
ATOM    652  O3'  DG A  32      10.812-566.041-220.833 
ATOM    653  C2'  DG A  32      10.773-564.899-222.939 
ATOM    654  C1'  DG A  32      12.061-565.636-223.293 
ATOM    655  N9   DG A  32      12.791-565.046-224.450 
ATOM    656  C8   DG A  32      12.287-564.438-225.579 
ATOM    657  N7   DG A  32      13.206-564.021-226.415 
ATOM    658  C5   DG A  32      14.403-564.377-225.796 
ATOM    659  C6   DG A  32      15.744-564.186-226.221 
ATOM    660  O6   DG A  32      16.157-563.656-227.249 
ATOM    661  N1   DG A  32      16.655-564.700-225.288 
ATOM    662  C2   DG A  32      16.315-565.317-224.100 
ATOM    663  N2   DG A  32      17.333-565.740-223.346 
ATOM    664  N3   DG A  32      15.057-565.496-223.702 
ATOM    665  C4   DG A  32      14.161-565.003-224.596 
ATOM    666  P    DG A  33      10.044-565.478-219.547 
ATOM    667  OP1  DG A  33       9.164-566.532-218.994 
ATOM    668  OP2  DG A  33       9.387-564.196-219.884 
ATOM    669  O5'  DG A  33      11.260-565.211-218.543 
ATOM    670  C5'  DG A  33      12.439-566.034-218.640 
ATOM    671  C4'  DG A  33      13.682-565.173-218.540 
ATOM    672  O4'  DG A  33      14.112-564.665-219.835 
ATOM    673  C3'  DG A  33      13.554-563.918-217.677 
ATOM    674  O3'  DG A  33      14.781-563.705-216.989 
ATOM    675  C2'  DG A  33      13.354-562.779-218.676 
ATOM    676  C1'  DG A  33      14.359-563.273-219.711 
ATOM    677  N9   DG A  33      14.191-562.652-221.054 
ATOM    678  C8   DG A  33      13.036-562.256-221.692 
ATOM    679  N7   DG A  33      13.232-561.738-222.880 
ATOM    680  C5   DG A  33      14.617-561.793-223.041 
ATOM    681  C6   DG A  33      15.428-561.377-224.128 
ATOM    682  O6   DG A  33      15.088-560.866-225.191 
ATOM    683  N1   DG A  33      16.786-561.617-223.875 
ATOM    684  C2   DG A  33      17.292-562.185-222.721 
ATOM    685  N2   DG A  33      18.619-562.330-222.673 
ATOM    686  N3   DG A  33      16.531-562.575-221.702 
ATOM    687  C4   DG A  33      15.210-562.349-221.932 
ATOM    688  P    DA A  34      14.743-563.197-215.471 
ATOM    689  OP1  DA A  34      14.559-564.353-214.566 
ATOM    690  OP2  DA A  34      13.753-562.105-215.339 
ATOM    691  O5'  DA A  34      16.220-562.607-215.298 
ATOM    692  C5'  DA A  34      17.296-563.185-216.061 
ATOM    693  C4'  DA A  34      18.173-562.088-216.631 
ATOM    694  O4'  DA A  34      17.704-561.618-217.928 
ATOM    695  C3'  DA A  34      18.275-560.814-215.793 
ATOM    696  O3'  DA A  34      19.599-560.302-215.890 
ATOM    697  C2'  DA A  34      17.322-559.828-216.470 
ATOM    698  C1'  DA A  34      17.676-560.200-217.907 
ATOM    699  N9   DA A  34      16.672-559.742-218.908 
ATOM    700  C8   DA A  34      15.316-559.649-218.768 
ATOM    701  N7   DA A  34      14.709-559.211-219.828 
ATOM    702  C5   DA A  34      15.735-558.999-220.738 
ATOM    703  C6   DA A  34      15.744-558.534-222.063 
ATOM    704  N6   DA A  34      14.637-558.182-222.732 
ATOM    705  N1   DA A  34      16.938-558.442-222.679 
ATOM    706  C2   DA A  34      18.034-558.794-222.009 
ATOM    707  N3   DA A  34      18.149-559.239-220.778 
ATOM    708  C4   DA A  34      16.940-559.321-220.184 
ATOM    709  P    DG A  35      20.289-559.683-214.586 
ATOM    710  OP1  DG A  35      20.882-560.771-213.775 
ATOM    711  OP2  DG A  35      19.328-558.802-213.887 
ATOM    712  O5'  DG A  35      21.454-558.799-215.235 
ATOM    713  C5'  DG A  35      22.030-559.214-216.488 
ATOM    714  C4'  DG A  35      22.194-558.018-217.404 
ATOM    715  O4'  DG A  35      21.004-557.765-218.206 
ATOM    716  C3'  DG A  35      22.463-556.682-216.712 
ATOM    717  O3'  DG A  35      23.372-555.927-217.506 
ATOM    718  C2'  DG A  35      21.112-555.967-216.711 
ATOM    719  C1'  DG A  35      20.690-556.384-218.118 
ATOM    720  N9   DG A  35      19.233-556.224-218.378 
ATOM    721  C8   DG A  35      18.171-556.386-217.516 
ATOM    722  N7   DG A  35      17.000-556.167-218.063 
ATOM    723  C5   DG A  35      17.308-555.835-219.382 
ATOM    724  C6   DG A  35      16.453-555.493-220.461 
ATOM    725  O6   DG A  35      15.227-555.413-220.478 
ATOM    726  N1   DG A  35      17.184-555.227-221.629 
ATOM    727  C2   DG A  35      18.559-555.285-221.737 
ATOM    728  N2   DG A  35      19.065-554.997-222.938 
ATOM    729  N3   DG A  35      19.360-555.606-220.723 
ATOM    730  C4   DG A  35      18.668-555.866-219.584 
ATOM    731  P    DA A  36      24.513-555.073-216.777 
ATOM    732  OP1  DA A  36      25.668-555.947-216.472 
ATOM    733  OP2  DA A  36      23.930-554.344-215.629 
ATOM    734  O5'  DA A  36      24.912-554.033-217.927 
ATOM    735  C5'  DA A  36      24.781-554.432-219.304 
ATOM    736  C4'  DA A  36      24.157-553.311-220.112 
ATOM    737  O4'  DA A  36      22.702-553.370-220.111 
ATOM    738  C3'  DA A  36      24.468-551.893-219.632 
ATOM    739  O3'  DA A  36      24.609-551.045-220.765 
ATOM    740  C2'  DA A  36      23.223-551.465-218.856 
ATOM    741  C1'  DA A  36      22.201-552.077-219.810 
ATOM    742  N9   DA A  36      20.844-552.233-219.215 
ATOM    743  C8   DA A  36      20.513-552.527-217.924 
ATOM    744  N7   DA A  36      19.236-552.596-217.712 
ATOM    745  C5   DA A  36      18.677-552.327-218.953 
ATOM    746  C6   DA A  36      17.346-552.250-219.397 
ATOM    747  N6   DA A  36      16.287-552.447-218.598 
ATOM    748  N1   DA A  36      17.141-551.962-220.696 
ATOM    749  C2   DA A  36      18.197-551.768-221.485 
ATOM    750  N3   DA A  36      19.476-551.814-221.186 
ATOM    751  C4   DA A  36      19.654-552.103-219.880 
ATOM    752  P    DA A  37      25.748-549.921-220.755 
ATOM    753  OP1  DA A  37      27.037-550.517-221.174 
ATOM    754  OP2  DA A  37      25.749-549.226-219.449 
ATOM    755  O5'  DA A  37      25.221-548.926-221.892 
ATOM    756  C5'  DA A  37      24.446-549.460-222.982 
ATOM    757  C4'  DA A  37      23.261-548.560-223.265 
ATOM    758  O4'  DA A  37      22.095-548.907-222.464 
ATOM    759  C3'  DA A  37      23.472-547.072-222.983 
ATOM    760  O3'  DA A  37      22.785-546.314-223.970 
ATOM    761  C2'  DA A  37      22.797-546.835-221.632 
ATOM    762  C1'  DA A  37      21.579-547.718-221.886 
ATOM    763  N9   DA A  37      20.839-548.089-220.647 
ATOM    764  C8   DA A  37      21.341-548.331-219.400 
ATOM    765  N7   DA A  37      20.437-548.633-218.520 
ATOM    766  C5   DA A  37      19.247-548.590-219.235 
ATOM    767  C6   DA A  37      17.912-548.818-218.864 
ATOM    768  N6   DA A  37      17.534-549.151-217.623 
ATOM    769  N1   DA A  37      16.974-548.690-219.822 
ATOM    770  C2   DA A  37      17.355-548.358-221.055 
ATOM    771  N3   DA A  37      18.564-548.122-221.515 
ATOM    772  C4   DA A  37      19.484-548.257-220.537 
ATOM    773  P    DC A  38      23.473-544.989-224.549 
ATOM    774  OP1  DC A  38      24.413-545.351-225.633 
ATOM    775  OP2  DC A  38      24.040-544.198-223.435 
ATOM    776  O5'  DC A  38      22.211-544.221-225.164 
ATOM    777  C5'  DC A  38      21.101-544.990-225.665 
ATOM    778  C4'  DC A  38      19.794-544.372-225.210 
ATOM    779  O4'  DC A  38      19.364-544.874-223.912 
ATOM    780  C3'  DC A  38      19.803-542.854-225.034 
ATOM    781  O3'  DC A  38      18.544-542.335-225.446 
ATOM    782  C2'  DC A  38      19.946-542.640-223.527 
ATOM    783  C1'  DC A  38      19.009-543.766-223.099 
ATOM    784  N1   DC A  38      19.168-544.168-221.674 
ATOM    785  C2   DC A  38      18.029-544.574-220.983 
ATOM    786  O2   DC A  38      16.943-544.583-221.575 
ATOM    787  N3   DC A  38      18.152-544.944-219.682 
ATOM    788  C4   DC A  38      19.347-544.920-219.076 
ATOM    789  N4   DC A  38      19.414-545.290-217.807 
ATOM    790  C5   DC A  38      20.530-544.505-219.770 
ATOM    791  C6   DC A  38      20.386-544.139-221.068 
ATOM    792  P    DC A  39      18.502-540.955-226.257 
ATOM    793  OP1  DC A  39      18.747-541.215-227.693 
ATOM    794  OP2  DC A  39      19.402-539.974-225.611 
ATOM    795  O5'  DC A  39      16.980-540.509-226.042 
ATOM    796  C5'  DC A  39      15.973-541.525-225.875 
ATOM    797  C4'  DC A  39      15.032-541.142-224.750 
ATOM    798  O4'  DC A  39      15.501-541.605-223.452 
ATOM    799  C3'  DC A  39      14.812-539.642-224.549 
ATOM    800  O3'  DC A  39      13.456-539.422-224.177 
ATOM    801  C2'  DC A  39      15.705-539.275-223.365 
ATOM    802  C1'  DC A  39      15.422-540.524-222.535 
ATOM    803  N1   DC A  39      16.416-540.762-221.452 
ATOM    804  C2   DC A  39      15.959-541.325-220.264 
ATOM    805  O2   DC A  39      14.758-541.601-220.157 
ATOM    806  N3   DC A  39      16.850-541.550-219.263 
ATOM    807  C4   DC A  39      18.142-541.236-219.418 
ATOM    808  N4   DC A  39      18.971-541.475-218.413 
ATOM    809  C5   DC A  39      18.632-540.656-220.632 
ATOM    810  C6   DC A  39      17.727-540.439-221.620 
ATOM    811  P    DT A  40      12.684-538.153-224.774 
ATOM    812  OP1  DT A  40      12.152-538.482-226.115 
ATOM    813  OP2  DT A  40      13.556-536.961-224.696 
ATOM    814  O5'  DT A  40      11.475-538.003-223.736 
ATOM    815  C5'  DT A  40      10.967-539.180-223.080 
ATOM    816  C4'  DT A  40      10.739-538.896-221.609 
ATOM    817  O4'  DT A  40      11.928-539.143-220.805 
ATOM    818  C3'  DT A  40      10.351-537.460-221.261 
ATOM    819  O3'  DT A  40       9.411-537.482-220.194 
ATOM    820  C2'  DT A  40      11.644-536.821-220.756 
ATOM    821  C1'  DT A  40      12.136-538.025-219.957 
ATOM    822  N1   DT A  40      13.584-537.966-219.614 
ATOM    823  C2   DT A  40      13.963-538.501-218.406 
ATOM    824  O2   DT A  40      13.174-539.008-217.629 
ATOM    825  N3   DT A  40      15.313-538.427-218.123 
ATOM    826  C4   DT A  40      16.290-537.878-218.927 
ATOM    827  O4   DT A  40      17.469-537.870-218.565 
ATOM    828  C5   DT A  40      15.795-537.342-220.173 
ATOM    829  C7   DT A  40      16.793-536.724-221.108 
ATOM    830  C6   DT A  40      14.487-537.399-220.474 
ATOM    831  P    DA A  41       8.188-536.448-220.215 
ATOM    832  OP1  DA A  41       7.094-536.991-221.050 
ATOM    833  OP2  DA A  41       8.682-535.104-220.585 
ATOM    834  O5'  DA A  41       7.745-536.453-218.677 
ATOM    835  C5'  DA A  41       7.944-537.647-217.897 
ATOM    836  C4'  DA A  41       8.505-537.288-216.535 
ATOM    837  O4'  DA A  41       9.960-537.223-216.533 
ATOM    838  C3'  DA A  41       8.075-535.932-215.975 
ATOM    839  O3'  DA A  41       7.902-536.049-214.567 
ATOM    840  C2'  DA A  41       9.262-535.008-216.242 
ATOM    841  C1'  DA A  41      10.353-536.017-215.896 
ATOM    842  N9   DA A  41      11.700-535.641-216.409 
ATOM    843  C8   DA A  41      12.016-534.989-217.567 
ATOM    844  N7   DA A  41      13.289-534.806-217.734 
ATOM    845  C5   DA A  41      13.862-535.377-216.607 
ATOM    846  C6   DA A  41      15.194-535.510-216.185 
ATOM    847  N6   DA A  41      16.242-535.053-216.887 
ATOM    848  N1   DA A  41      15.413-536.131-215.011 
ATOM    849  C2   DA A  41      14.369-536.583-214.318 
ATOM    850  N3   DA A  41      13.088-536.517-214.610 
ATOM    851  C4   DA A  41      12.897-535.891-215.789 
ATOM    852  P    DG A  42       6.682-535.286-213.868 
ATOM    853  OP1  DG A  42       5.455-536.105-213.980 
ATOM    854  OP2  DG A  42       6.592-533.907-214.397 
ATOM    855  O5'  DG A  42       7.165-535.245-212.344 
ATOM    856  C5'  DG A  42       8.008-536.303-211.851 
ATOM    857  C4'  DG A  42       9.131-535.724-211.012 
ATOM    858  O4'  DG A  42      10.296-535.371-211.812 
ATOM    859  C3'  DG A  42       8.800-534.438-210.255 
ATOM    860  O3'  DG A  42       9.456-534.465-208.993 
ATOM    861  C2'  DG A  42       9.416-533.323-211.099 
ATOM    862  C1'  DG A  42      10.704-534.060-211.453 
ATOM    863  N9   DG A  42      11.434-533.470-212.610 
ATOM    864  C8   DG A  42      10.931-532.862-213.739 
ATOM    865  N7   DG A  42      11.849-532.445-214.575 
ATOM    866  C5   DG A  42      13.047-532.801-213.956 
ATOM    867  C6   DG A  42      14.387-532.610-214.381 
ATOM    868  O6   DG A  42      14.800-532.080-215.409 
ATOM    869  N1   DG A  42      15.298-533.124-213.448 
ATOM    870  C2   DG A  42      14.958-533.741-212.260 
ATOM    871  N2   DG A  42      15.976-534.164-211.507 
ATOM    872  N3   DG A  42      13.700-533.920-211.862 
ATOM    873  C4   DG A  42      12.804-533.427-212.756 
ATOM    874  P    DA A  43       8.687-533.902-207.707 
ATOM    875  OP1  DA A  43       7.807-534.956-207.154 
ATOM    876  OP2  DA A  43       8.030-532.620-208.044 
ATOM    877  O5'  DA A  43       9.903-533.635-206.704 
ATOM    878  C5'  DA A  43      11.082-534.458-206.800 
ATOM    879  C4'  DA A  43      12.325-533.597-206.700 
ATOM    880  O4'  DA A  43      12.755-533.089-207.995 
ATOM    881  C3'  DA A  43      12.198-532.342-205.837 
ATOM    882  O3'  DA A  43      13.424-532.129-205.149 
ATOM    883  C2'  DA A  43      11.997-531.203-206.836 
ATOM    884  C1'  DA A  43      13.002-531.697-207.871 
ATOM    885  N9   DA A  43      12.834-531.076-209.215 
ATOM    886  C8   DA A  43      11.679-530.689-209.832 
ATOM    887  N7   DA A  43      11.860-530.174-211.008 
ATOM    888  C5   DA A  43      13.235-530.222-211.187 
ATOM    889  C6   DA A  43      14.068-529.821-212.245 
ATOM    890  N6   DA A  43      13.612-529.268-213.377 
ATOM    891  N1   DA A  43      15.393-530.010-212.096 
ATOM    892  C2   DA A  43      15.841-530.561-210.969 
ATOM    893  N3   DA A  43      15.163-530.972-209.919 
ATOM    894  C4   DA A  43      13.841-530.771-210.093 
ATOM    895  P    DG A  44      13.386-531.621-203.632 
ATOM    896  OP1  DG A  44      13.202-532.777-202.726 
ATOM    897  OP2  DG A  44      12.396-530.529-203.499 
ATOM    898  O5'  DG A  44      14.863-531.031-203.458 
ATOM    899  C5'  DG A  44      15.939-531.609-204.221 
ATOM    900  C4'  DG A  44      16.816-530.512-204.791 
ATOM    901  O4'  DG A  44      16.347-530.042-206.088 
ATOM    902  C3'  DG A  44      16.918-529.238-203.953 
ATOM    903  O3'  DG A  44      18.242-528.726-204.051 
ATOM    904  C2'  DG A  44      15.965-528.252-204.630 
ATOM    905  C1'  DG A  44      16.319-528.624-206.067 
ATOM    906  N9   DG A  44      15.315-528.166-207.068 
ATOM    907  C8   DG A  44      13.946-528.065-206.946 
ATOM    908  N7   DG A  44      13.345-527.622-208.023 
ATOM    909  C5   DG A  44      14.389-527.415-208.923 
ATOM    910  C6   DG A  44      14.362-526.942-210.261 
ATOM    911  O6   DG A  44      13.396-526.602-210.938 
ATOM    912  N1   DG A  44      15.651-526.884-210.809 
ATOM    913  C2   DG A  44      16.813-527.238-210.151 
ATOM    914  N2   DG A  44      17.944-527.111-210.851 
ATOM    915  N3   DG A  44      16.837-527.682-208.897 
ATOM    916  C4   DG A  44      15.595-527.744-208.350 
ATOM    917  P    DT A  45      18.932-528.107-202.747 
ATOM    918  OP1  DT A  45      19.526-529.195-201.936 
ATOM    919  OP2  DT A  45      17.972-527.226-202.047 
ATOM    920  O5'  DT A  45      20.097-527.223-203.395 
ATOM    921  C5'  DT A  45      20.673-527.638-204.648 
ATOM    922  C4'  DT A  45      20.837-526.442-205.564 
ATOM    923  O4'  DT A  45      19.648-526.189-206.366 
ATOM    924  C3'  DT A  45      21.106-525.106-204.873 
ATOM    925  O3'  DT A  45      22.015-524.351-205.666 
ATOM    926  C2'  DT A  45      19.755-524.391-204.872 
ATOM    927  C1'  DT A  45      19.333-524.808-206.278 
ATOM    928  N1   DT A  45      17.876-524.648-206.538 
ATOM    929  C2   DT A  45      17.505-524.285-207.811 
ATOM    930  O2   DT A  45      18.307-524.096-208.708 
ATOM    931  N3   DT A  45      16.145-524.145-208.014 
ATOM    932  C4   DT A  45      15.153-524.334-207.074 
ATOM    933  O4   DT A  45      13.967-524.179-207.375 
ATOM    934  C5   DT A  45      15.641-524.712-205.769 
ATOM    935  C7   DT A  45      14.626-524.937-204.687 
ATOM    936  C6   DT A  45      16.957-524.855-205.543 
ATOM    937  P    DT A  46      23.156-523.497-204.937 
ATOM    938  OP1  DT A  46      24.312-524.371-204.633 
ATOM    939  OP2  DT A  46      22.574-522.768-203.790 
ATOM    940  O5'  DT A  46      23.555-522.458-206.087 
ATOM    941  C5'  DT A  46      23.424-522.856-207.464 
ATOM    942  C4'  DT A  46      22.800-521.735-208.272 
ATOM    943  O4'  DT A  46      21.345-521.794-208.272 
ATOM    944  C3'  DT A  46      23.111-520.317-207.792 
ATOM    945  O3'  DT A  46      23.253-519.469-208.925 
ATOM    946  C2'  DT A  46      21.866-519.889-207.016 
ATOM    947  C1'  DT A  46      20.844-520.501-207.970 
ATOM    948  N1   DT A  46      19.487-520.657-207.375 
ATOM    949  C2   DT A  46      18.413-520.487-208.215 
ATOM    950  O2   DT A  46      18.532-520.220-209.398 
ATOM    951  N3   DT A  46      17.172-520.638-207.628 
ATOM    952  C4   DT A  46      16.923-520.939-206.304 
ATOM    953  O4   DT A  46      15.767-521.050-205.893 
ATOM    954  C5   DT A  46      18.114-521.099-205.502 
ATOM    955  C7   DT A  46      17.932-521.427-204.049 
ATOM    956  C6   DT A  46      19.333-520.957-206.047 
ATOM    957  P    DG A  47      24.391-518.345-208.915 
ATOM    958  OP1  DG A  47      25.680-518.942-209.334 
ATOM    959  OP2  DG A  47      24.392-517.650-207.609 
ATOM    960  O5'  DG A  47      23.864-517.350-210.052 
ATOM    961  C5'  DG A  47      23.089-517.884-211.142 
ATOM    962  C4'  DG A  47      21.904-516.984-211.426 
ATOM    963  O4'  DG A  47      20.739-517.331-210.624 
ATOM    964  C3'  DG A  47      22.115-515.496-211.143 
ATOM    965  O3'  DG A  47      21.428-514.738-212.130 
ATOM    966  C2'  DG A  47      21.440-515.259-209.792 
ATOM    967  C1'  DG A  47      20.222-516.142-210.046 
ATOM    968  N9   DG A  47      19.483-516.513-208.807 
ATOM    969  C8   DG A  47      19.971-516.760-207.542 
ATOM    970  N7   DG A  47      19.047-517.065-206.663 
ATOM    971  C5   DG A  47      17.863-517.016-207.398 
ATOM    972  C6   DG A  47      16.524-517.253-206.990 
ATOM    973  O6   DG A  47      16.101-517.561-205.879 
ATOM    974  N1   DG A  47      15.628-517.095-208.057 
ATOM    975  C2   DG A  47      15.981-516.752-209.348 
ATOM    976  N2   DG A  47      14.977-516.652-210.222 
ATOM    977  N3   DG A  47      17.236-516.531-209.729 
ATOM    978  C4   DG A  47      18.118-516.680-208.707 
ATOM    979  P    DG A  48      22.116-513.413-212.709 
ATOM    980  OP1  DG A  48      23.056-513.775-213.794 
ATOM    981  OP2  DG A  48      22.683-512.622-211.595 
ATOM    982  O5'  DG A  48      20.854-512.645-213.325 
ATOM    983  C5'  DG A  48      19.744-513.414-213.826 
ATOM    984  C4'  DG A  48      18.437-512.796-213.371 
ATOM    985  O4'  DG A  48      18.007-513.298-212.073 
ATOM    986  C3'  DG A  48      18.446-511.278-213.194 
ATOM    987  O3'  DG A  48      17.187-510.759-213.607 
ATOM    988  C2'  DG A  48      18.589-511.064-211.687 
ATOM    989  C1'  DG A  48      17.652-512.190-211.259 
ATOM    990  N9   DG A  48      17.811-512.592-209.835 
ATOM    991  C8   DG A  48      18.951-512.627-209.060 
ATOM    992  N7   DG A  48      18.749-513.033-207.830 
ATOM    993  C5   DG A  48      17.378-513.284-207.786 
ATOM    994  C6   DG A  48      16.569-513.747-206.716 
ATOM    995  O6   DG A  48      16.900-514.035-205.569 
ATOM    996  N1   DG A  48      15.226-513.862-207.102 
ATOM    997  C2   DG A  48      14.732-513.570-208.358 
ATOM    998  N2   DG A  48      13.419-513.747-208.528 
ATOM    999  N3   DG A  48      15.493-513.137-209.362 
ATOM   1000  C4   DG A  48      16.797-513.018-209.003 
ATOM   1001  P    DG A  49      17.145-509.379-214.417 
ATOM   1002  OP1  DG A  49      17.390-509.639-215.853 
ATOM   1003  OP2  DG A  49      18.045-508.398-213.771 
ATOM   1004  O5'  DG A  49      15.623-508.933-214.202 
ATOM   1005  C5'  DG A  49      14.616-509.949-214.035 
ATOM   1006  C4'  DG A  49      13.675-509.566-212.910 
ATOM   1007  O4'  DG A  49      14.144-510.029-211.612 
ATOM   1008  C3'  DG A  49      13.455-508.066-212.709 
ATOM   1009  O3'  DG A  49      12.099-507.846-212.337 
ATOM   1010  C2'  DG A  49      14.349-507.699-211.525 
ATOM   1011  C1'  DG A  49      14.066-508.948-210.696 
ATOM   1012  N9   DG A  49      15.059-509.186-209.613 
ATOM   1013  C8   DG A  49      16.413-508.927-209.600 
ATOM   1014  N7   DG A  49      17.009-509.257-208.480 
ATOM   1015  C5   DG A  49      15.978-509.771-207.695 
ATOM   1016  C6   DG A  49      16.007-510.291-206.375 
ATOM   1017  O6   DG A  49      16.964-510.408-205.615 
ATOM   1018  N1   DG A  49      14.733-510.705-205.960 
ATOM   1019  C2   DG A  49      13.583-510.626-206.720 
ATOM   1020  N2   DG A  49      12.466-511.075-206.143 
ATOM   1021  N3   DG A  49      13.557-510.138-207.959 
ATOM   1022  C4   DG A  49      14.785-509.732-208.377 
ATOM   1023  P    DA A  50      11.327-506.577-212.934 
ATOM   1024  OP1  DA A  50      10.795-506.906-214.275 
ATOM   1025  OP2  DA A  50      12.199-505.385-212.856 
ATOM   1026  O5'  DA A  50      10.118-506.427-211.896 
ATOM   1027  C5'  DA A  50       9.610-507.604-211.241 
ATOM   1028  C4'  DA A  50       9.382-507.320-209.770 
ATOM   1029  O4'  DA A  50      10.571-507.568-208.966 
ATOM   1030  C3'  DA A  50       8.994-505.884-209.421 
ATOM   1031  O3'  DA A  50       8.054-505.906-208.354 
ATOM   1032  C2'  DA A  50      10.287-505.245-208.916 
ATOM   1033  C1'  DA A  50      10.779-506.449-208.117 
ATOM   1034  N9   DA A  50      12.227-506.390-207.774 
ATOM   1035  C8   DA A  50      13.252-505.866-208.509 
ATOM   1036  N7   DA A  50      14.411-505.965-207.936 
ATOM   1037  C5   DA A  50      14.138-506.601-206.733 
ATOM   1038  C6   DA A  50      14.957-506.999-205.664 
ATOM   1039  N6   DA A  50      16.283-506.804-205.635 
ATOM   1040  N1   DA A  50      14.362-507.606-204.620 
ATOM   1041  C2   DA A  50      13.044-507.797-204.655 
ATOM   1042  N3   DA A  50      12.181-507.471-205.592 
ATOM   1043  C4   DA A  50      12.803-506.865-206.625 
ATOM   1044  P    DA A  51       6.832-504.872-208.375 
ATOM   1045  OP1  DA A  51       5.737-505.415-209.210 
ATOM   1046  OP2  DA A  51       7.325-503.528-208.746 
ATOM   1047  O5'  DA A  51       6.389-504.877-206.837 
ATOM   1048  C5'  DA A  51       6.587-506.071-206.057 
ATOM   1049  C4'  DA A  51       7.148-505.712-204.695 
ATOM   1050  O4'  DA A  51       8.603-505.647-204.693 
ATOM   1051  C3'  DA A  51       6.718-504.356-204.135 
ATOM   1052  O3'  DA A  51       6.545-504.473-202.728 
ATOM   1053  C2'  DA A  51       7.905-503.432-204.403 
ATOM   1054  C1'  DA A  51       8.996-504.441-204.057 
ATOM   1055  N9   DA A  51      10.344-504.065-204.569 
ATOM   1056  C8   DA A  51      10.659-503.413-205.727 
ATOM   1057  N7   DA A  51      11.932-503.230-205.895 
ATOM   1058  C5   DA A  51      12.505-503.801-204.767 
ATOM   1059  C6   DA A  51      13.838-503.934-204.345 
ATOM   1060  N6   DA A  51      14.885-503.477-205.047 
ATOM   1061  N1   DA A  51      14.056-504.555-203.171 
ATOM   1062  C2   DA A  51      13.012-505.007-202.479 
ATOM   1063  N3   DA A  51      11.731-504.941-202.770 
ATOM   1064  C4   DA A  51      11.540-504.315-203.949 
ATOM   1065  P    DG A  52       5.325-503.710-202.029 
ATOM   1066  OP1  DG A  52       4.098-504.529-202.140 
ATOM   1067  OP2  DG A  52       5.235-502.331-202.557 
ATOM   1068  O5'  DG A  52       5.808-503.669-200.505 
ATOM   1069  C5'  DG A  52       6.651-504.728-200.011 
ATOM   1070  C4'  DG A  52       7.774-504.148-199.173 
ATOM   1071  O4'  DG A  52       8.939-503.795-199.972 
ATOM   1072  C3'  DG A  52       7.443-502.862-198.416 
ATOM   1073  O3'  DG A  52       8.099-502.889-197.153 
ATOM   1074  C2'  DG A  52       8.059-501.747-199.259 
ATOM   1075  C1'  DG A  52       9.347-502.484-199.613 
ATOM   1076  N9   DG A  52      10.077-501.894-200.770 
ATOM   1077  C8   DG A  52       9.574-501.286-201.900 
ATOM   1078  N7   DG A  52      10.493-500.869-202.736 
ATOM   1079  C5   DG A  52      11.690-501.225-202.117 
ATOM   1080  C6   DG A  52      13.030-501.034-202.541 
ATOM   1081  O6   DG A  52      13.444-500.504-203.569 
ATOM   1082  N1   DG A  52      13.942-501.548-201.608 
ATOM   1083  C2   DG A  52      13.601-502.165-200.420 
ATOM   1084  N2   DG A  52      14.619-502.588-199.667 
ATOM   1085  N3   DG A  52      12.343-502.344-200.022 
ATOM   1086  C4   DG A  52      11.447-501.851-200.917 
ATOM   1087  P    DA A  53       7.330-502.326-195.867 
ATOM   1088  OP1  DA A  53       6.450-503.381-195.314 
ATOM   1089  OP2  DA A  53       6.673-501.044-196.204 
ATOM   1090  O5'  DA A  53       8.547-502.059-194.864 
ATOM   1091  C5'  DA A  53       9.725-502.882-194.960 
ATOM   1092  C4'  DA A  53      10.968-502.021-194.860 
ATOM   1093  O4'  DA A  53      11.398-501.513-196.155 
ATOM   1094  C3'  DA A  53      10.841-500.766-193.997 
ATOM   1095  O3'  DA A  53      12.067-500.553-193.309 
ATOM   1096  C2'  DA A  53      10.640-499.627-194.996 
ATOM   1097  C1'  DA A  53      11.645-500.121-196.031 
ATOM   1098  N9   DA A  53      11.477-499.500-197.375 
ATOM   1099  C8   DA A  53      10.322-499.113-197.993 
ATOM   1100  N7   DA A  53      10.503-498.599-199.168 
ATOM   1101  C5   DA A  53      11.879-498.646-199.347 
ATOM   1102  C6   DA A  53      12.711-498.245-200.405 
ATOM   1103  N6   DA A  53      12.255-497.692-201.537 
ATOM   1104  N1   DA A  53      14.036-498.434-200.256 
ATOM   1105  C2   DA A  53      14.484-498.985-199.129 
ATOM   1106  N3   DA A  53      13.806-499.396-198.079 
ATOM   1107  C4   DA A  53      12.484-499.195-198.253 
ATOM   1108  P    DC A  54      12.029-500.045-191.792 
ATOM   1109  OP1  DC A  54      11.845-501.202-190.887 
ATOM   1110  OP2  DC A  54      11.039-498.953-191.659 
ATOM   1111  O5'  DC A  54      13.506-499.455-191.619 
ATOM   1112  C5'  DC A  54      14.582-500.033-192.381 
ATOM   1113  C4'  DC A  54      15.459-498.936-192.952 
ATOM   1114  O4'  DC A  54      14.990-498.467-194.248 
ATOM   1115  C3'  DC A  54      15.561-497.662-192.113 
ATOM   1116  O3'  DC A  54      16.885-497.150-192.211 
ATOM   1117  C2'  DC A  54      14.608-496.676-192.791 
ATOM   1118  C1'  DC A  54      14.962-497.048-194.227 
ATOM   1119  N1   DC A  54      13.958-496.590-195.229 
ATOM   1120  C2   DC A  54      14.423-496.198-196.481 
ATOM   1121  O2   DC A  54      15.637-496.246-196.708 
ATOM   1122  N3   DC A  54      13.523-495.777-197.407 
ATOM   1123  C4   DC A  54      12.216-495.741-197.122 
ATOM   1124  N4   DC A  54      11.378-495.323-198.059 
ATOM   1125  C5   DC A  54      11.717-496.139-195.839 
ATOM   1126  C6   DC A  54      12.632-496.556-194.927 
ATOM   1127  P    DG A  55      17.576-496.531-190.907 
ATOM   1128  OP1  DG A  55      18.169-497.619-190.096 
ATOM   1129  OP2  DG A  55      16.615-495.650-190.207 
ATOM   1130  O5'  DG A  55      18.741-495.647-191.555 
ATOM   1131  C5'  DG A  55      19.316-496.062-192.808 
ATOM   1132  C4'  DG A  55      19.480-494.866-193.725 
ATOM   1133  O4'  DG A  55      18.291-494.613-194.526 
ATOM   1134  C3'  DG A  55      19.749-493.530-193.033 
ATOM   1135  O3'  DG A  55      20.658-492.775-193.826 
ATOM   1136  C2'  DG A  55      18.398-492.815-193.032 
ATOM   1137  C1'  DG A  55      17.977-493.232-194.438 
ATOM   1138  N9   DG A  55      16.520-493.072-194.698 
ATOM   1139  C8   DG A  55      15.457-493.234-193.836 
ATOM   1140  N7   DG A  55      14.286-493.015-194.383 
ATOM   1141  C5   DG A  55      14.594-492.683-195.702 
ATOM   1142  C6   DG A  55      13.740-492.342-196.782 
ATOM   1143  O6   DG A  55      12.514-492.261-196.798 
ATOM   1144  N1   DG A  55      14.470-492.075-197.949 
ATOM   1145  C2   DG A  55      15.846-492.133-198.058 
ATOM   1146  N2   DG A  55      16.351-491.845-199.259 
ATOM   1147  N3   DG A  55      16.647-492.454-197.043 
ATOM   1148  C4   DG A  55      15.954-492.714-195.905 
ATOM   1149  P    DT A  56      21.800-491.921-193.097 
ATOM   1150  OP1  DT A  56      22.955-492.795-192.793 
ATOM   1151  OP2  DT A  56      21.217-491.192-191.950 
ATOM   1152  O5'  DT A  56      22.198-490.882-194.247 
ATOM   1153  C5'  DT A  56      22.067-491.280-195.624 
ATOM   1154  C4'  DT A  56      21.443-490.159-196.432 
ATOM   1155  O4'  DT A  56      19.988-490.218-196.432 
ATOM   1156  C3'  DT A  56      21.754-488.741-195.952 
ATOM   1157  O3'  DT A  56      21.896-487.893-197.085 
ATOM   1158  C2'  DT A  56      20.509-488.313-195.176 
ATOM   1159  C1'  DT A  56      19.487-488.925-196.130 
ATOM   1160  N1   DT A  56      18.130-489.081-195.536 
ATOM   1161  C2   DT A  56      17.057-488.911-196.375 
ATOM   1162  O2   DT A  56      17.176-488.644-197.558 
ATOM   1163  N3   DT A  56      15.815-489.062-195.788 
ATOM   1164  C4   DT A  56      15.566-489.363-194.464 
ATOM   1165  O4   DT A  56      14.410-489.474-194.053 
ATOM   1166  C5   DT A  56      16.757-489.523-193.663 
ATOM   1167  C7   DT A  56      16.575-489.851-192.209 
ATOM   1168  C6   DT A  56      17.976-489.381-194.208 
ATOM   1169  P    DC A  57      23.035-486.769-197.076 
ATOM   1170  OP1  DC A  57      24.323-487.366-197.494 
ATOM   1171  OP2  DC A  57      23.035-486.074-195.769 
ATOM   1172  O5'  DC A  57      22.507-485.774-198.212 
ATOM   1173  C5'  DC A  57      21.732-486.308-199.302 
ATOM   1174  C4'  DC A  57      20.547-485.408-199.586 
ATOM   1175  O4'  DC A  57      19.382-485.755-198.784 
ATOM   1176  C3'  DC A  57      20.759-483.920-199.303 
ATOM   1177  O3'  DC A  57      20.071-483.162-200.290 
ATOM   1178  C2'  DC A  57      20.083-483.683-197.952 
ATOM   1179  C1'  DC A  57      18.865-484.566-198.206 
ATOM   1180  N1   DC A  57      18.126-484.937-196.967 
ATOM   1181  C2   DC A  57      16.741-485.063-197.050 
ATOM   1182  O2   DC A  57      16.189-484.864-198.138 
ATOM   1183  N3   DC A  57      16.050-485.400-195.932 
ATOM   1184  C4   DC A  57      16.686-485.607-194.772 
ATOM   1185  N4   DC A  57      15.966-485.934-193.709 
ATOM   1186  C5   DC A  57      18.109-485.483-194.665 
ATOM   1187  C6   DC A  57      18.782-485.145-195.794 
ATOM   1188  P    DA A  58      20.759-481.837-200.869 
ATOM   1189  OP1  DA A  58      21.699-482.199-201.954 
ATOM   1190  OP2  DA A  58      21.326-481.046-199.755 
ATOM   1191  O5'  DA A  58      19.497-481.069-201.485 
ATOM   1192  C5'  DA A  58      18.388-481.839-201.986 
ATOM   1193  C4'  DA A  58      17.080-481.220-201.531 
ATOM   1194  O4'  DA A  58      16.650-481.722-200.233 
ATOM   1195  C3'  DA A  58      17.089-479.702-201.354 
ATOM   1196  O3'  DA A  58      15.830-479.183-201.767 
ATOM   1197  C2'  DA A  58      17.232-479.488-199.847 
ATOM   1198  C1'  DA A  58      16.295-480.614-199.420 
ATOM   1199  N9   DA A  58      16.455-481.016-197.995 
ATOM   1200  C8   DA A  58      17.594-481.045-197.243 
ATOM   1201  N7   DA A  58      17.409-481.444-196.022 
ATOM   1202  C5   DA A  58      16.046-481.700-195.959 
ATOM   1203  C6   DA A  58      15.216-482.157-194.922 
ATOM   1204  N6   DA A  58      15.661-482.450-193.692 
ATOM   1205  N1   DA A  58      13.905-482.301-195.195 
ATOM   1206  C2   DA A  58      13.469-482.008-196.419 
ATOM   1207  N3   DA A  58      14.145-481.577-197.461 
ATOM   1208  C4   DA A  58      15.453-481.441-197.161 
ATOM   1209  P    DC A  59      15.788-477.803-202.577 
ATOM   1210  OP1  DC A  59      16.033-478.063-204.013 
ATOM   1211  OP2  DC A  59      16.688-476.822-201.932 
ATOM   1212  O5'  DC A  59      14.266-477.358-202.362 
ATOM   1213  C5'  DC A  59      13.259-478.373-202.195 
ATOM   1214  C4'  DC A  59      12.318-477.990-201.071 
ATOM   1215  O4'  DC A  59      12.787-478.453-199.773 
ATOM   1216  C3'  DC A  59      12.098-476.491-200.869 
ATOM   1217  O3'  DC A  59      10.743-476.270-200.497 
ATOM   1218  C2'  DC A  59      12.992-476.123-199.685 
ATOM   1219  C1'  DC A  59      12.709-477.372-198.856 
ATOM   1220  N1   DC A  59      13.702-477.610-197.773 
ATOM   1221  C2   DC A  59      13.245-478.173-196.584 
ATOM   1222  O2   DC A  59      12.044-478.450-196.478 
ATOM   1223  N3   DC A  59      14.136-478.398-195.583 
ATOM   1224  C4   DC A  59      15.428-478.084-195.738 
ATOM   1225  N4   DC A  59      16.258-478.323-194.734 
ATOM   1226  C5   DC A  59      15.919-477.504-196.953 
ATOM   1227  C6   DC A  59      15.013-477.287-197.940 
ATOM   1228  P    DT A  60       9.970-475.001-201.094 
ATOM   1229  OP1  DT A  60       9.438-475.331-202.435 
ATOM   1230  OP2  DT A  60      10.842-473.809-201.016 
ATOM   1231  O5'  DT A  60       8.761-474.851-200.056 
ATOM   1232  C5'  DT A  60       8.253-476.029-199.401 
ATOM   1233  C4'  DT A  60       8.025-475.745-197.930 
ATOM   1234  O4'  DT A  60       9.215-475.992-197.126 
ATOM   1235  C3'  DT A  60       7.637-474.308-197.582 
ATOM   1236  O3'  DT A  60       6.697-474.330-196.515 
ATOM   1237  C2'  DT A  60       8.931-473.669-197.076 
ATOM   1238  C1'  DT A  60       9.422-474.873-196.278 
ATOM   1239  N1   DT A  60      10.870-474.814-195.935 
ATOM   1240  C2   DT A  60      11.250-475.349-194.727 
ATOM   1241  O2   DT A  60      10.460-475.856-193.949 
ATOM   1242  N3   DT A  60      12.599-475.275-194.443 
ATOM   1243  C4   DT A  60      13.576-474.726-195.247 
ATOM   1244  O4   DT A  60      14.755-474.718-194.886 
ATOM   1245  C5   DT A  60      13.081-474.190-196.494 
ATOM   1246  C7   DT A  60      14.079-473.572-197.429 
ATOM   1247  C6   DT A  60      11.774-474.248-196.795 
ATOM   1248  P    DG A  61       5.475-473.296-196.536 
ATOM   1249  OP1  DG A  61       4.380-473.839-197.371 
ATOM   1250  OP2  DG A  61       5.969-471.952-196.906 
ATOM   1251  O5'  DG A  61       5.032-473.301-194.998 
ATOM   1252  C5'  DG A  61       5.230-474.495-194.217 
ATOM   1253  C4'  DG A  61       5.791-474.136-192.855 
ATOM   1254  O4'  DG A  61       7.246-474.071-192.853 
ATOM   1255  C3'  DG A  61       5.361-472.780-192.295 
ATOM   1256  O3'  DG A  61       5.188-472.897-190.888 
ATOM   1257  C2'  DG A  61       6.549-471.856-192.563 
ATOM   1258  C1'  DG A  61       7.639-472.865-192.217 
ATOM   1259  N9   DG A  61       8.987-472.490-192.729 
ATOM   1260  C8   DG A  61       9.325-471.832-193.893 
ATOM   1261  N7   DG A  61      10.613-471.654-194.050 
ATOM   1262  C5   DG A  61      11.169-472.233-192.910 
ATOM   1263  C6   DG A  61      12.527-472.349-192.514 
ATOM   1264  O6   DG A  61      13.536-471.960-193.098 
ATOM   1265  N1   DG A  61      12.646-473.009-191.283 
ATOM   1266  C2   DG A  61      11.592-473.493-190.534 
ATOM   1267  N2   DG A  61      11.915-474.093-189.385 
ATOM   1268  N3   DG A  61      10.318-473.383-190.907 
ATOM   1269  C4   DG A  61      10.185-472.745-192.098 
ATOM   1270  P    DA A  62       3.968-472.134-190.189 
ATOM   1271  OP1  DA A  62       2.741-472.954-190.300 
ATOM   1272  OP2  DA A  62       3.878-470.755-190.718 
ATOM   1273  O5'  DA A  62       4.452-472.093-188.665 
ATOM   1274  C5'  DA A  62       5.294-473.152-188.171 
ATOM   1275  C4'  DA A  62       6.417-472.572-187.333 
ATOM   1276  O4'  DA A  62       7.582-472.219-188.133 
ATOM   1277  C3'  DA A  62       6.087-471.286-186.576 
ATOM   1278  O3'  DA A  62       6.742-471.313-185.313 
ATOM   1279  C2'  DA A  62       6.703-470.171-187.419 
ATOM   1280  C1'  DA A  62       7.990-470.908-187.774 
ATOM   1281  N9   DA A  62       8.720-470.318-188.930 
ATOM   1282  C8   DA A  62       8.204-469.719-190.043 
ATOM   1283  N7   DA A  62       9.103-469.300-190.879 
ATOM   1284  C5   DA A  62      10.305-469.647-190.278 
ATOM   1285  C6   DA A  62      11.643-469.475-190.669 
ATOM   1286  N6   DA A  62      12.010-468.882-191.814 
ATOM   1287  N1   DA A  62      12.596-469.937-189.837 
ATOM   1288  C2   DA A  62      12.225-470.526-188.701 
ATOM   1289  N3   DA A  62      11.015-470.741-188.234 
ATOM   1290  C4   DA A  62      10.082-470.270-189.084 
ATOM   1291  P    DT A  63       5.973-470.750-184.028 
ATOM   1292  OP1  DT A  63       5.093-471.805-183.475 
ATOM   1293  OP2  DT A  63       5.316-469.468-184.365 
ATOM   1294  O5'  DT A  63       7.190-470.483-183.024 
ATOM   1295  C5'  DT A  63       8.368-471.306-183.120 
ATOM   1296  C4'  DT A  63       9.612-470.445-183.020 
ATOM   1297  O4'  DT A  63      10.041-469.937-184.315 
ATOM   1298  C3'  DT A  63       9.484-469.190-182.157 
ATOM   1299  O3'  DT A  63      10.711-468.977-181.470 
ATOM   1300  C2'  DT A  63       9.284-468.051-183.157 
ATOM   1301  C1'  DT A  63      10.289-468.545-184.191 
ATOM   1302  N1   DT A  63      10.120-467.924-185.535 
ATOM   1303  C2   DT A  63      11.261-467.698-186.267 
ATOM   1304  O2   DT A  63      12.376-467.983-185.864 
ATOM   1305  N3   DT A  63      11.066-467.120-187.507 
ATOM   1306  C4   DT A  63       9.855-466.758-188.060 
ATOM   1307  O4   DT A  63       9.805-466.248-189.180 
ATOM   1308  C5   DT A  63       8.716-467.034-187.216 
ATOM   1309  C7   DT A  63       7.359-466.671-187.742 
ATOM   1310  C6   DT A  63       8.877-467.595-186.006 
ATOM   1311  P    DT A  64      10.672-468.469-179.952 
ATOM   1312  OP1  DT A  64      10.488-469.626-179.047 
ATOM   1313  OP2  DT A  64       9.683-467.377-179.819 
ATOM   1314  O5'  DT A  64      12.150-467.880-179.779 
ATOM   1315  C5'  DT A  64      13.226-468.457-180.542 
ATOM   1316  C4'  DT A  64      14.102-467.360-181.112 
ATOM   1317  O4'  DT A  64      13.633-466.891-182.409 
ATOM   1318  C3'  DT A  64      14.204-466.086-180.274 
ATOM   1319  O3'  DT A  64      15.528-465.574-180.371 
ATOM   1320  C2'  DT A  64      13.252-465.100-180.951 
ATOM   1321  C1'  DT A  64      13.605-465.472-182.387 
ATOM   1322  N1   DT A  64      12.601-465.014-183.389 
ATOM   1323  C2   DT A  64      13.075-464.631-184.619 
ATOM   1324  O2   DT A  64      14.259-464.653-184.911 
ATOM   1325  N3   DT A  64      12.115-464.212-185.521 
ATOM   1326  C4   DT A  64      10.755-464.148-185.298 
ATOM   1327  O4   DT A  64       9.993-463.756-186.184 
ATOM   1328  C5   DT A  64      10.354-464.571-183.977 
ATOM   1329  C7   DT A  64       8.890-464.532-183.650 
ATOM   1330  C6   DT A  64      11.267-464.982-183.081 
ATOM   1331  P    DA A  65      16.219-464.955-179.067 
ATOM   1332  OP1  DA A  65      16.812-466.043-178.256 
ATOM   1333  OP2  DA A  65      15.258-464.075-178.367 
ATOM   1334  O5'  DA A  65      17.384-464.071-179.716 
ATOM   1335  C5'  DA A  65      17.959-464.486-180.969 
ATOM   1336  C4'  DA A  65      18.124-463.290-181.885 
ATOM   1337  O4'  DA A  65      16.934-463.037-182.687 
ATOM   1338  C3'  DA A  65      18.393-461.954-181.193 
ATOM   1339  O3'  DA A  65      19.301-461.199-181.987 
ATOM   1340  C2'  DA A  65      17.041-461.239-181.192 
ATOM   1341  C1'  DA A  65      16.620-461.656-182.598 
ATOM   1342  N9   DA A  65      15.163-461.496-182.859 
ATOM   1343  C8   DA A  65      14.122-461.662-181.990 
ATOM   1344  N7   DA A  65      12.957-461.447-182.520 
ATOM   1345  C5   DA A  65      13.245-461.115-183.836 
ATOM   1346  C6   DA A  65      12.427-460.773-184.926 
ATOM   1347  N6   DA A  65      11.090-460.707-184.857 
ATOM   1348  N1   DA A  65      13.037-460.499-186.094 
ATOM   1349  C2   DA A  65      14.365-460.566-186.157 
ATOM   1350  N3   DA A  65      15.228-460.871-185.212 
ATOM   1351  C4   DA A  65      14.592-461.141-184.053 
ATOM   1352  P    DT A  66      20.443-460.345-181.258 
ATOM   1353  OP1  DT A  66      21.598-461.219-180.953 
ATOM   1354  OP2  DT A  66      19.860-459.616-180.110 
ATOM   1355  O5'  DT A  66      20.841-459.306-182.408 
ATOM   1356  C5'  DT A  66      20.711-459.705-183.784 
ATOM   1357  C4'  DT A  66      20.087-458.583-184.592 
ATOM   1358  O4'  DT A  66      18.632-458.642-184.592 
ATOM   1359  C3'  DT A  66      20.397-457.166-184.113 
ATOM   1360  O3'  DT A  66      20.539-456.317-185.245 
ATOM   1361  C2'  DT A  66      19.153-456.737-183.336 
ATOM   1362  C1'  DT A  66      18.130-457.349-184.290 
ATOM   1363  N1   DT A  66      16.774-457.505-183.696 
ATOM   1364  C2   DT A  66      15.700-457.335-184.535 
ATOM   1365  O2   DT A  66      15.819-457.068-185.718 
ATOM   1366  N3   DT A  66      14.459-457.486-183.948 
ATOM   1367  C4   DT A  66      14.209-457.787-182.625 
ATOM   1368  O4   DT A  66      13.053-457.898-182.214 
ATOM   1369  C5   DT A  66      15.400-457.947-181.823 
ATOM   1370  C7   DT A  66      15.218-458.275-180.370 
ATOM   1371  C6   DT A  66      16.619-457.805-182.368 
ATOM   1372  P    DG A  67      21.678-455.193-185.236 
ATOM   1373  OP1  DG A  67      22.966-455.790-185.655 
ATOM   1374  OP2  DG A  67      21.679-454.498-183.929 
ATOM   1375  O5'  DG A  67      21.150-454.198-186.373 
ATOM   1376  C5'  DG A  67      20.376-454.732-187.462 
ATOM   1377  C4'  DG A  67      19.190-453.832-187.746 
ATOM   1378  O4'  DG A  67      18.025-454.179-186.944 
ATOM   1379  C3'  DG A  67      19.402-452.345-187.463 
ATOM   1380  O3'  DG A  67      18.715-451.586-188.451 
ATOM   1381  C2'  DG A  67      18.726-452.107-186.112 
ATOM   1382  C1'  DG A  67      17.509-452.990-186.366 
ATOM   1383  N9   DG A  67      16.769-453.361-185.128 
ATOM   1384  C8   DG A  67      17.257-453.608-183.863 
ATOM   1385  N7   DG A  67      16.333-453.913-182.984 
ATOM   1386  C5   DG A  67      15.149-453.864-183.718 
ATOM   1387  C6   DG A  67      13.810-454.101-183.310 
ATOM   1388  O6   DG A  67      13.388-454.409-182.199 
ATOM   1389  N1   DG A  67      12.915-453.943-184.378 
ATOM   1390  C2   DG A  67      13.267-453.601-185.669 
ATOM   1391  N2   DG A  67      12.263-453.500-186.543 
ATOM   1392  N3   DG A  67      14.523-453.379-186.050 
ATOM   1393  C4   DG A  67      15.404-453.528-185.027 
ATOM   1394  P    DT A  68      19.402-450.261-189.029 
ATOM   1395  OP1  DT A  68      20.342-450.623-190.114 
ATOM   1396  OP2  DT A  68      19.970-449.470-187.915 
ATOM   1397  O5'  DT A  68      18.141-449.493-189.645 
ATOM   1398  C5'  DT A  68      17.031-450.263-190.146 
ATOM   1399  C4'  DT A  68      15.724-449.644-189.691 
ATOM   1400  O4'  DT A  68      15.293-450.146-188.393 
ATOM   1401  C3'  DT A  68      15.732-448.126-189.514 
ATOM   1402  O3'  DT A  68      14.474-447.607-189.927 
ATOM   1403  C2'  DT A  68      15.875-447.912-188.007 
ATOM   1404  C1'  DT A  68      14.938-449.038-187.580 
ATOM   1405  N1   DT A  68      15.098-449.440-186.155 
ATOM   1406  C2   DT A  68      13.964-449.838-185.487 
ATOM   1407  O2   DT A  68      12.863-449.871-186.010 
ATOM   1408  N3   DT A  68      14.150-450.203-184.168 
ATOM   1409  C4   DT A  68      15.346-450.203-183.479 
ATOM   1410  O4   DT A  68      15.388-450.552-182.297 
ATOM   1411  C5   DT A  68      16.478-449.771-184.264 
ATOM   1412  C7   DT A  68      17.819-449.741-183.590 
ATOM   1413  C6   DT A  68      16.326-449.410-185.548 
ATOM   1414  P    DC A  69      14.431-446.227-190.737 
ATOM   1415  OP1  DC A  69      14.676-446.487-192.174 
ATOM   1416  OP2  DC A  69      15.331-445.246-190.092 
ATOM   1417  O5'  DC A  69      12.910-445.782-190.522 
ATOM   1418  C5'  DC A  69      11.902-446.797-190.356 
ATOM   1419  C4'  DC A  69      10.961-446.414-189.231 
ATOM   1420  O4'  DC A  69      11.430-446.877-187.933 
ATOM   1421  C3'  DC A  69      10.741-444.915-189.030 
ATOM   1422  O3'  DC A  69       9.386-444.694-188.658 
ATOM   1423  C2'  DC A  69      11.635-444.547-187.846 
ATOM   1424  C1'  DC A  69      11.352-445.796-187.016 
ATOM   1425  N1   DC A  69      12.346-446.035-185.933 
ATOM   1426  C2   DC A  69      11.888-446.597-184.744 
ATOM   1427  O2   DC A  69      10.688-446.874-184.638 
ATOM   1428  N3   DC A  69      12.780-446.822-183.744 
ATOM   1429  C4   DC A  69      14.071-446.508-183.898 
ATOM   1430  N4   DC A  69      14.901-446.747-182.894 
ATOM   1431  C5   DC A  69      14.562-445.928-185.113 
ATOM   1432  C6   DC A  69      13.657-445.711-186.101 
ATOM   1433  P    DT A  70       8.613-443.425-189.254 
ATOM   1434  OP1  DT A  70       8.081-443.755-190.595 
ATOM   1435  OP2  DT A  70       9.485-442.233-189.177 
ATOM   1436  O5'  DT A  70       7.404-443.275-188.217 
ATOM   1437  C5'  DT A  70       6.896-444.453-187.561 
ATOM   1438  C4'  DT A  70       6.668-444.169-186.090 
ATOM   1439  O4'  DT A  70       7.858-444.416-185.286 
ATOM   1440  C3'  DT A  70       6.280-442.732-185.742 
ATOM   1441  O3'  DT A  70       5.341-442.754-184.675 
ATOM   1442  C2'  DT A  70       7.574-442.093-185.236 
ATOM   1443  C1'  DT A  70       8.065-443.297-184.438 
ATOM   1444  N1   DT A  70       9.514-443.238-184.095 
ATOM   1445  C2   DT A  70       9.893-443.773-182.887 
ATOM   1446  O2   DT A  70       9.103-444.280-182.110 
ATOM   1447  N3   DT A  70      11.243-443.699-182.604 
ATOM   1448  C4   DT A  70      12.220-443.150-183.408 
ATOM   1449  O4   DT A  70      13.398-443.142-183.046 
ATOM   1450  C5   DT A  70      11.725-442.614-184.654 
ATOM   1451  C7   DT A  70      12.722-441.996-185.589 
ATOM   1452  C6   DT A  70      10.417-442.672-184.955 
ATOM   1453  P    DG A  71       4.118-441.720-184.696 
ATOM   1454  OP1  DG A  71       3.023-442.264-185.531 
ATOM   1455  OP2  DG A  71       4.612-440.376-185.066 
ATOM   1456  O5'  DG A  71       3.675-441.725-183.158 
ATOM   1457  C5'  DG A  71       3.874-442.919-182.377 
ATOM   1458  C4'  DG A  71       4.435-442.560-181.015 
ATOM   1459  O4'  DG A  71       5.889-442.495-181.013 
ATOM   1460  C3'  DG A  71       4.005-441.204-180.455 
ATOM   1461  O3'  DG A  71       3.832-441.321-179.048 
ATOM   1462  C2'  DG A  71       5.192-440.280-180.723 
ATOM   1463  C1'  DG A  71       6.283-441.289-180.377 
ATOM   1464  N9   DG A  71       7.630-440.914-180.890 
ATOM   1465  C8   DG A  71       7.968-440.256-182.053 
ATOM   1466  N7   DG A  71       9.257-440.078-182.210 
ATOM   1467  C5   DG A  71       9.812-440.657-181.071 
ATOM   1468  C6   DG A  71      11.171-440.774-180.675 
ATOM   1469  O6   DG A  71      12.179-440.384-181.258 
ATOM   1470  N1   DG A  71      11.290-441.433-179.444 
ATOM   1471  C2   DG A  71      10.236-441.917-178.694 
ATOM   1472  N2   DG A  71      10.558-442.517-177.546 
ATOM   1473  N3   DG A  71       8.961-441.807-179.067 
ATOM   1474  C4   DG A  71       8.829-441.169-180.258 
ATOM   1475  P    DG A  72       2.611-440.558-178.349 
ATOM   1476  OP1  DG A  72       1.384-441.378-178.461 
ATOM   1477  OP2  DG A  72       2.521-439.179-178.878 
ATOM   1478  O5'  DG A  72       3.095-440.517-176.825 
ATOM   1479  C5'  DG A  72       3.937-441.576-176.331 
ATOM   1480  C4'  DG A  72       5.060-440.996-175.493 
ATOM   1481  O4'  DG A  72       6.225-440.643-176.293 
ATOM   1482  C3'  DG A  72       4.730-439.710-174.736 
ATOM   1483  O3'  DG A  72       5.385-439.738-173.474 
ATOM   1484  C2'  DG A  72       5.346-438.595-175.580 
ATOM   1485  C1'  DG A  72       6.634-439.332-175.934 
ATOM   1486  N9   DG A  72       7.364-438.742-177.090 
ATOM   1487  C8   DG A  72       6.860-438.134-178.220 
ATOM   1488  N7   DG A  72       7.779-437.717-179.056 
ATOM   1489  C5   DG A  72       8.976-438.073-178.437 
ATOM   1490  C6   DG A  72      10.317-437.883-178.862 
ATOM   1491  O6   DG A  72      10.730-437.352-179.890 
ATOM   1492  N1   DG A  72      11.228-438.396-177.929 
ATOM   1493  C2   DG A  72      10.888-439.013-176.741 
ATOM   1494  N2   DG A  72      11.906-439.436-175.987 
ATOM   1495  N3   DG A  72       9.629-439.192-176.343 
ATOM   1496  C4   DG A  72       8.734-438.699-177.237 
ATOM   1497  P    DT A  73       4.617-439.174-172.188 
ATOM   1498  OP1  DT A  73       3.737-440.229-171.635 
ATOM   1499  OP2  DT A  73       3.959-437.892-172.525 
ATOM   1500  O5'  DT A  73       5.833-438.907-171.184 
ATOM   1501  C5'  DT A  73       7.011-439.730-171.281 
ATOM   1502  C4'  DT A  73       8.255-438.869-171.181 
ATOM   1503  O4'  DT A  73       8.684-438.361-172.476 
ATOM   1504  C3'  DT A  73       8.127-437.614-170.317 
ATOM   1505  O3'  DT A  73       9.354-437.401-169.630 
ATOM   1506  C2'  DT A  73       7.927-436.475-171.317 
ATOM   1507  C1'  DT A  73       8.932-436.969-172.352 
ATOM   1508  N1   DT A  73       8.764-436.348-173.695 
ATOM   1509  C2   DT A  73       9.904-436.122-174.427 
ATOM   1510  O2   DT A  73      11.019-436.407-174.024 
ATOM   1511  N3   DT A  73       9.710-435.544-175.667 
ATOM   1512  C4   DT A  73       8.498-435.183-176.220 
ATOM   1513  O4   DT A  73       8.449-434.672-177.340 
ATOM   1514  C5   DT A  73       7.359-435.458-175.376 
ATOM   1515  C7   DT A  73       6.002-435.095-175.902 
ATOM   1516  C6   DT A  73       7.520-436.019-174.166 
ATOM   1517  P    DC A  74       9.316-436.893-168.112 
ATOM   1518  OP1  DC A  74       9.132-438.050-167.207 
ATOM   1519  OP2  DC A  74       8.326-435.801-167.979 
ATOM   1520  O5'  DC A  74      10.793-436.304-167.939 
ATOM   1521  C5'  DC A  74      11.869-436.881-168.702 
ATOM   1522  C4'  DC A  74      12.746-435.784-169.272 
ATOM   1523  O4'  DC A  74      12.277-435.315-170.569 
ATOM   1524  C3'  DC A  74      12.848-434.510-168.434 
ATOM   1525  O3'  DC A  74      14.172-433.998-168.531 
ATOM   1526  C2'  DC A  74      11.895-433.524-169.111 
ATOM   1527  C1'  DC A  74      12.248-433.896-170.548 
ATOM   1528  N1   DC A  74      11.244-433.438-171.549 
ATOM   1529  C2   DC A  74      11.709-433.046-172.802 
ATOM   1530  O2   DC A  74      12.923-433.094-173.029 
ATOM   1531  N3   DC A  74      10.810-432.625-173.727 
ATOM   1532  C4   DC A  74       9.502-432.589-173.442 
ATOM   1533  N4   DC A  74       8.665-432.171-174.379 
ATOM   1534  C5   DC A  74       9.004-432.987-172.159 
ATOM   1535  C6   DC A  74       9.918-433.404-171.248 
ATOM   1536  P    DA A  75      14.862-433.379-167.227 
ATOM   1537  OP1  DA A  75      15.455-434.467-166.416 
ATOM   1538  OP2  DA A  75      13.901-432.499-166.528 
ATOM   1539  O5'  DA A  75      16.027-432.495-167.876 
ATOM   1540  C5'  DA A  75      16.603-432.910-169.129 
ATOM   1541  C4'  DA A  75      16.767-431.714-170.045 
ATOM   1542  O4'  DA A  75      15.577-431.461-170.847 
ATOM   1543  C3'  DA A  75      17.036-430.378-169.353 
ATOM   1544  O3'  DA A  75      17.945-429.623-170.147 
ATOM   1545  C2'  DA A  75      15.685-429.663-169.352 
ATOM   1546  C1'  DA A  75      15.263-430.080-170.759 
ATOM   1547  N9   DA A  75      13.806-429.920-171.019 
ATOM   1548  C8   DA A  75      12.765-430.086-170.150 
ATOM   1549  N7   DA A  75      11.601-429.871-170.680 
ATOM   1550  C5   DA A  75      11.888-429.539-171.996 
ATOM   1551  C6   DA A  75      11.071-429.197-173.087 
ATOM   1552  N6   DA A  75       9.733-429.132-173.018 
ATOM   1553  N1   DA A  75      11.680-428.923-174.254 
ATOM   1554  C2   DA A  75      13.008-428.990-174.317 
ATOM   1555  N3   DA A  75      13.871-429.296-173.372 
ATOM   1556  C4   DA A  75      13.235-429.565-172.214 
ATOM   1557  P    DG A  76      19.086-428.769-169.418 
ATOM   1558  OP1  DG A  76      20.241-429.643-169.113 
ATOM   1559  OP2  DG A  76      18.503-428.040-168.270 
ATOM   1560  O5'  DG A  76      19.485-427.730-170.568 
ATOM   1561  C5'  DG A  76      19.354-428.129-171.945 
ATOM   1562  C4'  DG A  76      18.730-427.007-172.752 
ATOM   1563  O4'  DG A  76      17.275-427.066-172.752 
ATOM   1564  C3'  DG A  76      19.041-425.590-172.273 
ATOM   1565  O3'  DG A  76      19.182-424.741-173.406 
ATOM   1566  C2'  DG A  76      17.796-425.161-171.496 
ATOM   1567  C1'  DG A  76      16.774-425.773-172.451 
ATOM   1568  N9   DG A  76      15.417-425.929-171.856 
ATOM   1569  C8   DG A  76      15.065-426.225-170.557 
ATOM   1570  N7   DG A  76      13.770-426.291-170.358 
ATOM   1571  C5   DG A  76      13.228-426.020-171.612 
ATOM   1572  C6   DG A  76      11.872-425.949-172.027 
ATOM   1573  O6   DG A  76      10.854-426.116-171.359 
ATOM   1574  N1   DG A  76      11.768-425.645-173.391 
ATOM   1575  C2   DG A  76      12.835-425.437-174.243 
ATOM   1576  N2   DG A  76      12.524-425.158-175.512 
ATOM   1577  N3   DG A  76      14.106-425.503-173.855 
ATOM   1578  C4   DG A  76      14.224-425.797-172.534 
ATOM   1579  P    DT A  77      20.321-423.617-173.396 
ATOM   1580  OP1  DT A  77      21.610-424.214-173.815 
ATOM   1581  OP2  DT A  77      20.322-422.922-172.090 
ATOM   1582  O5'  DT A  77      19.793-422.622-174.533 
ATOM   1583  C5'  DT A  77      19.019-423.156-175.623 
ATOM   1584  C4'  DT A  77      17.833-422.256-175.906 
ATOM   1585  O4'  DT A  77      16.668-422.603-175.104 
ATOM   1586  C3'  DT A  77      18.045-420.769-175.624 
ATOM   1587  O3'  DT A  77      17.358-420.010-176.611 
ATOM   1588  C2'  DT A  77      17.369-420.531-174.273 
ATOM   1589  C1'  DT A  77      16.152-421.414-174.527 
ATOM   1590  N1   DT A  77      15.412-421.785-173.288 
ATOM   1591  C2   DT A  77      14.048-421.906-173.386 
ATOM   1592  O2   DT A  77      13.438-421.723-174.426 
ATOM   1593  N3   DT A  77      13.396-422.250-172.217 
ATOM   1594  C4   DT A  77      13.983-422.479-170.990 
ATOM   1595  O4   DT A  77      13.295-422.781-170.013 
ATOM   1596  C5   DT A  77      15.419-422.328-170.986 
ATOM   1597  C7   DT A  77      16.138-422.559-169.689 
ATOM   1598  C6   DT A  77      16.078-421.994-172.108 
ATOM   1599  P    DG A  78      18.046-418.685-177.189 
ATOM   1600  OP1  DG A  78      18.986-419.047-178.274 
ATOM   1601  OP2  DG A  78      18.613-417.894-176.076 
ATOM   1602  O5'  DG A  78      16.784-417.917-177.805 
ATOM   1603  C5'  DG A  78      15.674-418.687-178.306 
ATOM   1604  C4'  DG A  78      14.367-418.068-177.851 
ATOM   1605  O4'  DG A  78      13.937-418.570-176.553 
ATOM   1606  C3'  DG A  78      14.375-416.550-177.675 
ATOM   1607  O3'  DG A  78      13.117-416.031-178.087 
ATOM   1608  C2'  DG A  78      14.518-416.336-176.168 
ATOM   1609  C1'  DG A  78      13.582-417.462-175.740 
ATOM   1610  N9   DG A  78      13.741-417.865-174.315 
ATOM   1611  C8   DG A  78      14.881-417.900-173.541 
ATOM   1612  N7   DG A  78      14.679-418.305-172.311 
ATOM   1613  C5   DG A  78      13.308-418.556-172.266 
ATOM   1614  C6   DG A  78      12.499-419.019-171.197 
ATOM   1615  O6   DG A  78      12.829-419.307-170.050 
ATOM   1616  N1   DG A  78      11.156-419.135-171.583 
ATOM   1617  C2   DG A  78      10.661-418.842-172.839 
ATOM   1618  N2   DG A  78       9.348-419.019-173.008 
ATOM   1619  N3   DG A  78      11.422-418.409-173.842 
ATOM   1620  C4   DG A  78      12.726-418.290-173.483 
ATOM   1621  P    DA A  79      13.074-414.651-178.898 
ATOM   1622  OP1  DA A  79      13.319-414.911-180.334 
ATOM   1623  OP2  DA A  79      13.975-413.670-178.252 
ATOM   1624  O5'  DA A  79      11.553-414.206-178.683 
ATOM   1625  C5'  DA A  79      10.546-415.221-178.516 
ATOM   1626  C4'  DA A  79       9.604-414.838-177.391 
ATOM   1627  O4'  DA A  79      10.073-415.301-176.093 
ATOM   1628  C3'  DA A  79       9.384-413.339-177.190 
ATOM   1629  O3'  DA A  79       8.029-413.118-176.818 
ATOM   1630  C2'  DA A  79      10.278-412.971-176.006 
ATOM   1631  C1'  DA A  79       9.995-414.220-175.176 
ATOM   1632  N9   DA A  79      10.989-414.459-174.093 
ATOM   1633  C8   DA A  79      12.329-414.195-174.098 
ATOM   1634  N7   DA A  79      12.932-414.516-172.996 
ATOM   1635  C5   DA A  79      11.918-415.032-172.199 
ATOM   1636  C6   DA A  79      11.911-415.553-170.895 
ATOM   1637  N6   DA A  79      13.007-415.645-170.129 
ATOM   1638  N1   DA A  79      10.732-415.978-170.405 
ATOM   1639  C2   DA A  79       9.646-415.885-171.171 
ATOM   1640  N3   DA A  79       9.531-415.419-172.395 
ATOM   1641  C4   DA A  79      10.725-415.000-172.863 
ATOM   1642  P    DA A  80       7.257-411.849-177.415 
ATOM   1643  OP1  DA A  80       6.725-412.179-178.756 
ATOM   1644  OP2  DA A  80       8.128-410.657-177.337 
ATOM   1645  O5'  DA A  80       6.047-411.699-176.377 
ATOM   1646  C5'  DA A  80       5.540-412.877-175.721 
ATOM   1647  C4'  DA A  80       5.312-412.593-174.250 
ATOM   1648  O4'  DA A  80       6.501-412.840-173.446 
ATOM   1649  C3'  DA A  80       4.924-411.156-173.902 
ATOM   1650  O3'  DA A  80       3.984-411.178-172.835 
ATOM   1651  C2'  DA A  80       6.217-410.517-173.397 
ATOM   1652  C1'  DA A  80       6.708-411.721-172.598 
ATOM   1653  N9   DA A  80       8.157-411.662-172.255 
ATOM   1654  C8   DA A  80       9.181-411.139-172.990 
ATOM   1655  N7   DA A  80      10.341-411.237-172.417 
ATOM   1656  C5   DA A  80      10.068-411.873-171.214 
ATOM   1657  C6   DA A  80      10.886-412.271-170.145 
ATOM   1658  N6   DA A  80      12.212-412.076-170.116 
ATOM   1659  N1   DA A  80      10.291-412.878-169.101 
ATOM   1660  C2   DA A  80       8.973-413.069-169.135 
ATOM   1661  N3   DA A  80       8.111-412.743-170.073 
ATOM   1662  C4   DA A  80       8.732-412.137-171.106 
ATOM   1663  P    DG A  81       2.761-410.144-172.856 
ATOM   1664  OP1  DG A  81       1.667-410.688-173.691 
ATOM   1665  OP2  DG A  81       3.255-408.800-173.226 
ATOM   1666  O5'  DG A  81       2.318-410.149-171.318 
ATOM   1667  C5'  DG A  81       2.517-411.343-170.538 
ATOM   1668  C4'  DG A  81       3.078-410.984-169.176 
ATOM   1669  O4'  DG A  81       4.533-410.919-169.174 
ATOM   1670  C3'  DG A  81       2.648-409.628-168.616 
ATOM   1671  O3'  DG A  81       2.475-409.746-167.208 
ATOM   1672  C2'  DG A  81       3.835-408.704-168.883 
ATOM   1673  C1'  DG A  81       4.926-409.713-168.537 
ATOM   1674  N9   DG A  81       6.273-409.338-169.050 
ATOM   1675  C8   DG A  81       6.611-408.680-170.213 
ATOM   1676  N7   DG A  81       7.900-408.502-170.371 
ATOM   1677  C5   DG A  81       8.455-409.081-169.231 
ATOM   1678  C6   DG A  81       9.814-409.198-168.835 
ATOM   1679  O6   DG A  81      10.822-408.808-169.419 
ATOM   1680  N1   DG A  81       9.933-409.857-167.604 
ATOM   1681  C2   DG A  81       8.879-410.341-166.854 
ATOM   1682  N2   DG A  81       9.202-410.941-165.706 
ATOM   1683  N3   DG A  81       7.605-410.231-167.227 
ATOM   1684  C4   DG A  81       7.472-409.593-168.418 
ATOM   1685  P    DA A  82       1.254-408.982-166.509 
ATOM   1686  OP1  DA A  82       0.027-409.802-166.621 
ATOM   1687  OP2  DA A  82       1.164-407.603-167.038 
ATOM   1688  O5'  DA A  82       1.738-408.941-164.985 
ATOM   1689  C5'  DA A  82       2.581-410.000-164.492 
ATOM   1690  C4'  DA A  82       3.704-409.420-163.653 
ATOM   1691  O4'  DA A  82       4.869-409.067-164.453 
ATOM   1692  C3'  DA A  82       3.373-408.134-162.896 
ATOM   1693  O3'  DA A  82       4.028-408.162-161.634 
ATOM   1694  C2'  DA A  82       3.989-407.019-163.740 
ATOM   1695  C1'  DA A  82       5.277-407.756-164.094 
ATOM   1696  N9   DA A  82       6.007-407.166-165.251 
ATOM   1697  C8   DA A  82       5.490-406.567-166.363 
ATOM   1698  N7   DA A  82       6.389-406.148-167.200 
ATOM   1699  C5   DA A  82       7.592-406.495-166.599 
ATOM   1700  C6   DA A  82       8.930-406.323-166.989 
ATOM   1701  N6   DA A  82       9.296-405.730-168.135 
ATOM   1702  N1   DA A  82       9.882-406.785-166.157 
ATOM   1703  C2   DA A  82       9.512-407.374-165.021 
ATOM   1704  N3   DA A  82       8.302-407.590-164.554 
ATOM   1705  C4   DA A  82       7.368-407.118-165.405 
ATOM   1706  P    DA A  83       3.260-407.598-160.348 
ATOM   1707  OP1  DA A  83       2.380-408.653-159.795 
ATOM   1708  OP2  DA A  83       2.603-406.316-160.685 
ATOM   1709  O5'  DA A  83       4.476-407.331-159.345 
ATOM   1710  C5'  DA A  83       5.655-408.154-159.441 
ATOM   1711  C4'  DA A  83       6.898-407.293-159.341 
ATOM   1712  O4'  DA A  83       7.328-406.785-160.636 
ATOM   1713  C3'  DA A  83       6.770-406.038-158.478 
ATOM   1714  O3'  DA A  83       7.997-405.825-157.790 
ATOM   1715  C2'  DA A  83       6.570-404.899-159.477 
ATOM   1716  C1'  DA A  83       7.575-405.393-160.512 
ATOM   1717  N9   DA A  83       7.407-404.772-161.855 
ATOM   1718  C8   DA A  83       6.252-404.385-162.473 
ATOM   1719  N7   DA A  83       6.433-403.871-163.649 
ATOM   1720  C5   DA A  83       7.808-403.918-163.828 
ATOM   1721  C6   DA A  83       8.641-403.517-164.885 
ATOM   1722  N6   DA A  83       8.184-402.964-166.018 
ATOM   1723  N1   DA A  83       9.966-403.706-164.737 
ATOM   1724  C2   DA A  83      10.414-404.257-163.609 
ATOM   1725  N3   DA A  83       9.736-404.668-162.560 
ATOM   1726  C4   DA A  83       8.413-404.468-162.734 
ATOM   1727  P    DT A  84       7.959-405.317-156.273 
ATOM   1728  OP1  DT A  84       7.775-406.474-155.367 
ATOM   1729  OP2  DT A  84       6.969-404.225-156.140 
ATOM   1730  O5'  DT A  84       9.436-404.728-156.099 
ATOM   1731  C5'  DT A  84      10.512-405.305-156.862 
ATOM   1732  C4'  DT A  84      11.389-404.208-157.432 
ATOM   1733  O4'  DT A  84      10.920-403.739-158.729 
ATOM   1734  C3'  DT A  84      11.491-402.934-156.594 
ATOM   1735  O3'  DT A  84      12.815-402.422-156.692 
ATOM   1736  C2'  DT A  84      10.538-401.948-157.271 
ATOM   1737  C1'  DT A  84      10.892-402.320-158.708 
ATOM   1738  N1   DT A  84       9.888-401.862-159.709 
ATOM   1739  C2   DT A  84      10.362-401.479-160.940 
ATOM   1740  O2   DT A  84      11.545-401.501-161.231 
ATOM   1741  N3   DT A  84       9.402-401.060-161.842 
ATOM   1742  C4   DT A  84       8.042-400.996-161.618 
ATOM   1743  O4   DT A  84       7.280-400.604-162.505 
ATOM   1744  C5   DT A  84       7.641-401.419-160.298 
ATOM   1745  C7   DT A  84       6.177-401.380-159.971 
ATOM   1746  C6   DT A  84       8.553-401.830-159.401 
ATOM   1747  P    DT A  85      13.505-401.803-155.388 
ATOM   1748  OP1  DT A  85      14.099-402.891-154.576 
ATOM   1749  OP2  DT A  85      12.544-400.923-154.688 
ATOM   1750  O5'  DT A  85      14.670-400.919-156.036 
ATOM   1751  C5'  DT A  85      15.246-401.334-157.289 
ATOM   1752  C4'  DT A  85      15.410-400.138-158.205 
ATOM   1753  O4'  DT A  85      14.221-399.885-159.007 
ATOM   1754  C3'  DT A  85      15.679-398.802-157.514 
ATOM   1755  O3'  DT A  85      16.588-398.047-158.307 
ATOM   1756  C2'  DT A  85      14.328-398.087-157.513 
ATOM   1757  C1'  DT A  85      13.906-398.504-158.919 
ATOM   1758  N1   DT A  85      12.449-398.344-159.179 
ATOM   1759  C2   DT A  85      12.077-397.981-160.451 
ATOM   1760  O2   DT A  85      12.880-397.792-161.349 
ATOM   1761  N3   DT A  85      10.718-397.841-160.655 
ATOM   1762  C4   DT A  85       9.725-398.030-159.715 
ATOM   1763  O4   DT A  85       8.540-397.875-160.016 
ATOM   1764  C5   DT A  85      10.214-398.409-158.410 
ATOM   1765  C7   DT A  85       9.199-398.633-157.328 
ATOM   1766  C6   DT A  85      11.530-398.551-158.184 
ATOM   1767  P    DT A  86      17.729-397.193-157.578 
ATOM   1768  OP1  DT A  86      18.884-398.067-157.274 
ATOM   1769  OP2  DT A  86      17.146-396.464-156.430 
ATOM   1770  O5'  DT A  86      18.128-396.154-158.728 
ATOM   1771  C5'  DT A  86      17.997-396.553-160.105 
ATOM   1772  C4'  DT A  86      17.373-395.431-160.913 
ATOM   1773  O4'  DT A  86      15.918-395.490-160.913 
ATOM   1774  C3'  DT A  86      17.684-394.014-160.433 
ATOM   1775  O3'  DT A  86      17.825-393.165-161.566 
ATOM   1776  C2'  DT A  86      16.439-393.585-159.657 
ATOM   1777  C1'  DT A  86      15.417-394.197-160.611 
ATOM   1778  N1   DT A  86      14.060-394.353-160.016 
ATOM   1779  C2   DT A  86      12.986-394.183-160.856 
ATOM   1780  O2   DT A  86      13.105-393.916-162.039 
ATOM   1781  N3   DT A  86      11.745-394.335-160.269 
ATOM   1782  C4   DT A  86      11.496-394.635-158.945 
ATOM   1783  O4   DT A  86      10.339-394.746-158.534 
ATOM   1784  C5   DT A  86      12.687-394.795-158.143 
ATOM   1785  C7   DT A  86      12.505-395.123-156.690 
ATOM   1786  C6   DT A  86      13.906-394.653-158.688 
ATOM   1787  P    DC A  87      18.964-392.041-161.556 
ATOM   1788  OP1  DC A  87      20.253-392.638-161.975 
ATOM   1789  OP2  DC A  87      18.965-391.346-160.250 
ATOM   1790  O5'  DC A  87      18.437-391.046-162.693 
ATOM   1791  C5'  DC A  87      17.662-391.581-163.783 
ATOM   1792  C4'  DC A  87      16.477-390.680-164.066 
ATOM   1793  O4'  DC A  87      15.311-391.027-163.265 
ATOM   1794  C3'  DC A  87      16.688-389.193-163.784 
ATOM   1795  O3'  DC A  87      16.001-388.434-164.771 
ATOM   1796  C2'  DC A  87      16.013-388.955-162.433 
ATOM   1797  C1'  DC A  87      14.795-389.838-162.687 
ATOM   1798  N1   DC A  87      14.056-390.209-161.448 
ATOM   1799  C2   DC A  87      12.671-390.335-161.531 
ATOM   1800  O2   DC A  87      12.118-390.136-162.619 
ATOM   1801  N3   DC A  87      11.979-390.672-160.413 
ATOM   1802  C4   DC A  87      12.615-390.879-159.253 
ATOM   1803  N4   DC A  87      11.896-391.206-158.190 
ATOM   1804  C5   DC A  87      14.038-390.755-159.146 
ATOM   1805  C6   DC A  87      14.712-390.417-160.275 
ATOM   1806  P    DC A  88      16.689-387.109-165.350 
ATOM   1807  OP1  DC A  88      17.629-387.471-166.434 
ATOM   1808  OP2  DC A  88      17.256-386.318-164.236 
ATOM   1809  O5'  DC A  88      15.427-386.341-165.966 
ATOM   1810  C5'  DC A  88      14.317-387.111-166.467 
ATOM   1811  C4'  DC A  88      13.010-386.492-166.012 
ATOM   1812  O4'  DC A  88      12.580-386.994-164.714 
ATOM   1813  C3'  DC A  88      13.019-384.974-165.835 
ATOM   1814  O3'  DC A  88      11.760-384.455-166.247 
ATOM   1815  C2'  DC A  88      13.162-384.760-164.328 
ATOM   1816  C1'  DC A  88      12.225-385.886-163.900 
ATOM   1817  N1   DC A  88      12.384-386.289-162.475 
ATOM   1818  C2   DC A  88      11.245-386.694-161.784 
ATOM   1819  O2   DC A  88      10.159-386.703-162.377 
ATOM   1820  N3   DC A  88      11.368-387.064-160.484 
ATOM   1821  C4   DC A  88      12.563-387.040-159.878 
ATOM   1822  N4   DC A  88      12.631-387.411-158.608 
ATOM   1823  C5   DC A  88      13.746-386.626-160.571 
ATOM   1824  C6   DC A  88      13.602-386.259-161.869 
ATOM   1825  P    DA A  89      11.718-383.075-167.058 
ATOM   1826  OP1  DA A  89      11.963-383.335-168.494 
ATOM   1827  OP2  DA A  89      12.618-382.094-166.412 
ATOM   1828  O5'  DA A  89      10.196-382.630-166.843 
ATOM   1829  C5'  DA A  89       9.189-383.645-166.676 
ATOM   1830  C4'  DA A  89       8.248-383.262-165.551 
ATOM   1831  O4'  DA A  89       8.717-383.725-164.253 
ATOM   1832  C3'  DA A  89       8.028-381.763-165.350 
ATOM   1833  O3'  DA A  89       6.672-381.542-164.978 
ATOM   1834  C2'  DA A  89       8.922-381.395-164.166 
ATOM   1835  C1'  DA A  89       8.638-382.644-163.337 
ATOM   1836  N9   DA A  89       9.632-382.883-162.254 
ATOM   1837  C8   DA A  89      10.972-382.619-162.259 
ATOM   1838  N7   DA A  89      11.575-382.940-161.156 
ATOM   1839  C5   DA A  89      10.562-383.456-160.360 
ATOM   1840  C6   DA A  89      10.554-383.977-159.055 
ATOM   1841  N6   DA A  89      11.651-384.069-158.289 
ATOM   1842  N1   DA A  89       9.375-384.402-158.565 
ATOM   1843  C2   DA A  89       8.289-384.309-159.331 
ATOM   1844  N3   DA A  89       8.174-383.843-160.555 
ATOM   1845  C4   DA A  89       9.368-383.424-161.023 
ATOM   1846  P    DG A  90       5.900-380.273-165.575 
ATOM   1847  OP1  DG A  90       5.368-380.603-166.916 
ATOM   1848  OP2  DG A  90       6.772-379.081-165.497 
ATOM   1849  O5'  DG A  90       4.691-380.123-164.537 
ATOM   1850  C5'  DG A  90       4.183-381.301-163.882 
ATOM   1851  C4'  DG A  90       3.955-381.017-162.410 
ATOM   1852  O4'  DG A  90       5.144-381.264-161.606 
ATOM   1853  C3'  DG A  90       3.567-379.580-162.062 
ATOM   1854  O3'  DG A  90       2.627-379.602-160.995 
ATOM   1855  C2'  DG A  90       4.860-378.941-161.557 
ATOM   1856  C1'  DG A  90       5.352-380.145-160.758 
ATOM   1857  N9   DG A  90       6.800-380.086-160.415 
ATOM   1858  C8   DG A  90       7.847-379.562-161.142 
ATOM   1859  N7   DG A  90       9.013-379.669-160.552 
ATOM   1860  C5   DG A  90       8.717-380.308-159.349 
ATOM   1861  C6   DG A  90       9.574-380.697-158.286 
ATOM   1862  O6   DG A  90      10.790-380.555-158.187 
ATOM   1863  N1   DG A  90       8.859-381.318-157.253 
ATOM   1864  C2   DG A  90       7.495-381.536-157.248 
ATOM   1865  N2   DG A  90       7.003-382.146-156.167 
ATOM   1866  N3   DG A  90       6.692-381.172-158.246 
ATOM   1867  C4   DG A  90       7.370-380.567-159.256 
ATOM   1868  P    DA A  91       1.405-378.568-161.016 
ATOM   1869  OP1  DA A  91       0.310-379.112-161.851 
ATOM   1870  OP2  DA A  91       1.898-377.224-161.387 
ATOM   1871  O5'  DA A  91       0.961-378.573-159.478 
ATOM   1872  C5'  DA A  91       1.160-379.767-158.698 
ATOM   1873  C4'  DA A  91       1.721-379.408-157.336 
ATOM   1874  O4'  DA A  91       3.176-379.343-157.334 
ATOM   1875  C3'  DA A  91       1.291-378.052-156.776 
ATOM   1876  O3'  DA A  91       1.118-378.170-155.369 
ATOM   1877  C2'  DA A  91       2.478-377.128-157.044 
ATOM   1878  C1'  DA A  91       3.569-378.137-156.697 
ATOM   1879  N9   DA A  91       4.916-377.762-157.210 
ATOM   1880  C8   DA A  91       5.232-377.110-158.368 
ATOM   1881  N7   DA A  91       6.505-376.926-158.535 
ATOM   1882  C5   DA A  91       7.078-377.497-157.408 
ATOM   1883  C6   DA A  91       8.410-377.630-156.986 
ATOM   1884  N6   DA A  91       9.458-377.174-157.688 
ATOM   1885  N1   DA A  91       8.629-378.251-155.812 
ATOM   1886  C2   DA A  91       7.585-378.703-155.120 
ATOM   1887  N3   DA A  91       6.304-378.637-155.411 
ATOM   1888  C4   DA A  91       6.113-378.011-156.590 
ATOM   1889  P    DA A  92      -0.102-377.406-154.669 
ATOM   1890  OP1  DA A  92      -1.329-378.226-154.781 
ATOM   1891  OP2  DA A  92      -0.192-376.027-155.198 
ATOM   1892  O5'  DA A  92       0.381-377.365-153.145 
ATOM   1893  C5'  DA A  92       1.224-378.424-152.652 
ATOM   1894  C4'  DA A  92       2.347-377.844-151.814 
ATOM   1895  O4'  DA A  92       3.512-377.491-152.613 
ATOM   1896  C3'  DA A  92       2.016-376.558-151.057 
ATOM   1897  O3'  DA A  92       2.672-376.586-149.794 
ATOM   1898  C2'  DA A  92       2.632-375.443-151.900 
ATOM   1899  C1'  DA A  92       3.920-376.180-152.254 
ATOM   1900  N9   DA A  92       4.650-375.590-153.411 
ATOM   1901  C8   DA A  92       4.134-374.991-154.524 
ATOM   1902  N7   DA A  92       5.032-374.572-155.360 
ATOM   1903  C5   DA A  92       6.235-374.919-154.759 
ATOM   1904  C6   DA A  92       7.573-374.748-155.149 
ATOM   1905  N6   DA A  92       7.939-374.154-156.295 
ATOM   1906  N1   DA A  92       8.525-375.209-154.318 
ATOM   1907  C2   DA A  92       8.155-375.798-153.182 
ATOM   1908  N3   DA A  92       6.945-376.014-152.714 
ATOM   1909  C4   DA A  92       6.011-375.542-153.565 
ATOM   1910  P    DG A  93       1.903-376.022-148.508 
ATOM   1911  OP1  DG A  93       1.023-377.077-147.955 
ATOM   1912  OP2  DG A  93       1.246-374.740-148.845 
ATOM   1913  O5'  DG A  93       3.119-375.755-147.505 
ATOM   1914  C5'  DG A  93       4.298-376.578-147.601 
ATOM   1915  C4'  DG A  93       5.541-375.717-147.501 
ATOM   1916  O4'  DG A  93       5.971-375.209-148.796 
ATOM   1917  C3'  DG A  93       5.414-374.462-146.638 
ATOM   1918  O3'  DG A  93       6.640-374.249-145.950 
ATOM   1919  C2'  DG A  93       5.213-373.323-147.637 
ATOM   1920  C1'  DG A  93       6.218-373.817-148.672 
ATOM   1921  N9   DG A  93       6.050-373.196-150.016 
ATOM   1922  C8   DG A  93       4.895-372.800-150.653 
ATOM   1923  N7   DG A  93       5.091-372.282-151.842 
ATOM   1924  C5   DG A  93       6.476-372.338-152.002 
ATOM   1925  C6   DG A  93       7.287-371.922-153.089 
ATOM   1926  O6   DG A  93       6.947-371.410-154.152 
ATOM   1927  N1   DG A  93       8.645-372.161-152.836 
ATOM   1928  C2   DG A  93       9.151-372.729-151.683 
ATOM   1929  N2   DG A  93      10.479-372.874-151.635 
ATOM   1930  N3   DG A  93       8.390-373.120-150.664 
ATOM   1931  C4   DG A  93       7.070-372.894-150.893 
ATOM   1932  P    DA A  94       6.602-373.741-144.433 
ATOM   1933  OP1  DA A  94       6.418-374.898-143.528 
ATOM   1934  OP2  DA A  94       5.612-372.649-144.300 
ATOM   1935  O5'  DA A  94       8.079-373.152-144.260 
ATOM   1936  C5'  DA A  94       9.155-373.729-145.022 
ATOM   1937  C4'  DA A  94      10.032-372.632-145.593 
ATOM   1938  O4'  DA A  94       9.563-372.163-146.889 
ATOM   1939  C3'  DA A  94      10.134-371.358-144.754 
ATOM   1940  O3'  DA A  94      11.458-370.846-144.852 
ATOM   1941  C2'  DA A  94       9.181-370.372-145.432 
ATOM   1942  C1'  DA A  94       9.535-370.744-146.868 
ATOM   1943  N9   DA A  94       8.531-370.286-147.870 
ATOM   1944  C8   DA A  94       7.175-370.193-147.730 
ATOM   1945  N7   DA A  94       6.568-369.756-148.789 
ATOM   1946  C5   DA A  94       7.594-369.543-149.700 
ATOM   1947  C6   DA A  94       7.603-369.078-151.025 
ATOM   1948  N6   DA A  94       6.496-368.726-151.694 
ATOM   1949  N1   DA A  94       8.798-368.986-151.640 
ATOM   1950  C2   DA A  94       9.894-369.338-150.971 
ATOM   1951  N3   DA A  94      10.008-369.783-149.739 
ATOM   1952  C4   DA A  94       8.800-369.865-149.145 
ATOM   1953  P    DG A  95      12.148-370.227-143.548 
ATOM   1954  OP1  DG A  95      12.742-371.315-142.737 
ATOM   1955  OP2  DG A  95      11.188-369.347-142.848 
ATOM   1956  O5'  DG A  95      13.314-369.343-144.196 
ATOM   1957  C5'  DG A  95      13.889-369.758-145.449 
ATOM   1958  C4'  DG A  95      14.053-368.562-146.366 
ATOM   1959  O4'  DG A  95      12.864-368.309-147.167 
ATOM   1960  C3'  DG A  95      14.322-367.226-145.674 
ATOM   1961  O3'  DG A  95      15.231-366.471-146.467 
ATOM   1962  C2'  DG A  95      12.971-366.511-145.673 
ATOM   1963  C1'  DG A  95      12.549-366.928-147.079 
ATOM   1964  N9   DG A  95      11.092-366.768-147.339 
ATOM   1965  C8   DG A  95      10.030-366.930-146.477 
ATOM   1966  N7   DG A  95       8.859-366.711-147.024 
ATOM   1967  C5   DG A  95       9.167-366.379-148.343 
ATOM   1968  C6   DG A  95       8.313-366.038-149.423 
ATOM   1969  O6   DG A  95       7.087-365.957-149.439 
ATOM   1970  N1   DG A  95       9.043-365.772-150.590 
ATOM   1971  C2   DG A  95      10.418-365.829-150.699 
ATOM   1972  N2   DG A  95      10.924-365.541-151.899 
ATOM   1973  N3   DG A  95      11.220-366.150-149.684 
ATOM   1974  C4   DG A  95      10.527-366.410-148.546 
ATOM   1975  P    DG A  96      16.372-365.617-145.738 
ATOM   1976  OP1  DG A  96      17.528-366.491-145.434 
ATOM   1977  OP2  DG A  96      15.790-364.888-144.591 
ATOM   1978  O5'  DG A  96      16.771-364.578-146.888 
ATOM   1979  C5'  DG A  96      16.640-364.977-148.265 
ATOM   1980  C4'  DG A  96      16.016-363.855-149.073 
ATOM   1981  O4'  DG A  96      14.561-363.914-149.073 
ATOM   1982  C3'  DG A  96      16.327-362.438-148.593 
ATOM   1983  O3'  DG A  96      16.469-361.589-149.726 
ATOM   1984  C2'  DG A  96      15.082-362.009-147.817 
ATOM   1985  C1'  DG A  96      14.060-362.621-148.771 
ATOM   1986  N9   DG A  96      12.703-362.777-148.176 
ATOM   1987  C8   DG A  96      12.351-363.073-146.878 
ATOM   1988  N7   DG A  96      11.056-363.140-146.678 
ATOM   1989  C5   DG A  96      10.514-362.868-147.933 
ATOM   1990  C6   DG A  96       9.158-362.797-148.347 
ATOM   1991  O6   DG A  96       8.141-362.964-147.680 
ATOM   1992  N1   DG A  96       9.054-362.493-149.712 
ATOM   1993  C2   DG A  96      10.121-362.285-150.564 
ATOM   1994  N2   DG A  96       9.811-362.006-151.832 
ATOM   1995  N3   DG A  96      11.393-362.351-150.175 
ATOM   1996  C4   DG A  96      11.510-362.645-148.854 
ATOM   1997  P    DT A  97      17.607-360.465-149.716 
ATOM   1998  OP1  DT A  97      18.896-361.062-150.135 
ATOM   1999  OP2  DT A  97      17.608-359.771-148.410 
ATOM   2000  O5'  DT A  97      17.080-359.470-150.853 
ATOM   2001  C5'  DT A  97      16.305-360.005-151.943 
ATOM   2002  C4'  DT A  97      15.120-359.104-152.227 
ATOM   2003  O4'  DT A  97      13.955-359.451-151.425 
ATOM   2004  C3'  DT A  97      15.331-357.617-151.944 
ATOM   2005  O3'  DT A  97      14.644-356.858-152.931 
ATOM   2006  C2'  DT A  97      14.656-357.379-150.593 
ATOM   2007  C1'  DT A  97      13.438-358.262-150.847 
ATOM   2008  N1   DT A  97      12.699-358.633-149.608 
ATOM   2009  C2   DT A  97      11.334-358.754-149.706 
ATOM   2010  O2   DT A  97      10.725-358.571-150.747 
ATOM   2011  N3   DT A  97      10.682-359.098-148.538 
ATOM   2012  C4   DT A  97      11.270-359.327-147.310 
ATOM   2013  O4   DT A  97      10.582-359.629-146.334 
ATOM   2014  C5   DT A  97      12.705-359.176-147.307 
ATOM   2015  C7   DT A  97      13.425-359.407-146.010 
ATOM   2016  C6   DT A  97      13.364-358.842-148.429 
ATOM   2017  P    DT A  98      15.332-355.533-153.510 
ATOM   2018  OP1  DT A  98      16.272-355.895-154.595 
ATOM   2019  OP2  DT A  98      15.899-354.742-152.396 
ATOM   2020  O5'  DT A  98      14.070-354.765-154.126 
ATOM   2021  C5'  DT A  98      12.960-355.535-154.627 
ATOM   2022  C4'  DT A  98      11.653-354.916-154.172 
ATOM   2023  O4'  DT A  98      11.223-355.418-152.874 
ATOM   2024  C3'  DT A  98      11.662-353.398-153.995 
ATOM   2025  O3'  DT A  98      10.403-352.879-154.408 
ATOM   2026  C2'  DT A  98      11.805-353.184-152.488 
ATOM   2027  C1'  DT A  98      10.868-354.310-152.061 
ATOM   2028  N1   DT A  98      11.027-354.713-150.636 
ATOM   2029  C2   DT A  98       9.894-355.110-149.967 
ATOM   2030  O2   DT A  98       8.793-355.143-150.491 
ATOM   2031  N3   DT A  98      10.080-355.475-148.649 
ATOM   2032  C4   DT A  98      11.276-355.475-147.960 
ATOM   2033  O4   DT A  98      11.318-355.824-146.778 
ATOM   2034  C5   DT A  98      12.407-355.043-148.745 
ATOM   2035  C7   DT A  98      13.749-355.013-148.071 
ATOM   2036  C6   DT A  98      12.256-354.682-150.029 
ATOM   2037  P    DC A  99      10.361-351.499-155.218 
ATOM   2038  OP1  DC A  99      10.606-351.759-156.654 
ATOM   2039  OP2  DC A  99      11.261-350.518-154.573 
ATOM   2040  O5'  DC A  99       8.839-351.054-155.003 
ATOM   2041  C5'  DC A  99       7.832-352.069-154.836 
ATOM   2042  C4'  DC A  99       6.891-351.686-153.712 
ATOM   2043  O4'  DC A  99       7.360-352.149-152.414 
ATOM   2044  C3'  DC A  99       6.671-350.187-153.510 
ATOM   2045  O3'  DC A  99       5.315-349.966-153.138 
ATOM   2046  C2'  DC A  99       7.565-349.819-152.326 
ATOM   2047  C1'  DC A  99       7.282-351.068-151.497 
ATOM   2048  N1   DC A  99       8.275-351.307-150.414 
ATOM   2049  C2   DC A  99       7.818-351.869-149.225 
ATOM   2050  O2   DC A  99       6.617-352.146-149.119 
ATOM   2051  N3   DC A  99       8.709-352.094-148.224 
ATOM   2052  C4   DC A  99      10.001-351.781-148.379 
ATOM   2053  N4   DC A  99      10.830-352.019-147.375 
ATOM   2054  C5   DC A  99      10.492-351.200-149.594 
ATOM   2055  C6   DC A  99       9.586-350.983-150.581 
ATOM   2056  P    DC A 100       4.543-348.697-153.735 
ATOM   2057  OP1  DC A 100       4.011-349.027-155.076 
ATOM   2058  OP2  DC A 100       5.415-347.505-153.657 
ATOM   2059  O5'  DC A 100       3.334-348.547-152.697 
ATOM   2060  C5'  DC A 100       2.826-349.725-152.042 
ATOM   2061  C4'  DC A 100       2.598-349.441-150.571 
ATOM   2062  O4'  DC A 100       3.787-349.688-149.767 
ATOM   2063  C3'  DC A 100       2.210-348.004-150.223 
ATOM   2064  O3'  DC A 100       1.270-348.026-149.156 
ATOM   2065  C2'  DC A 100       3.504-347.365-149.717 
ATOM   2066  C1'  DC A 100       3.995-348.569-148.918 
ATOM   2067  N1   DC A 100       5.443-348.510-148.576 
ATOM   2068  C2   DC A 100       5.843-349.048-147.355 
ATOM   2069  O2   DC A 100       4.989-349.547-146.614 
ATOM   2070  N3   DC A 100       7.160-349.004-147.023 
ATOM   2071  C4   DC A 100       8.055-348.454-147.854 
ATOM   2072  N4   DC A 100       9.326-348.435-147.486 
ATOM   2073  C5   DC A 100       7.663-347.894-149.114 
ATOM   2074  C6   DC A 100       6.343-347.948-149.427 
ATOM   2075  P    DT A 101       0.048-346.992-149.177 
ATOM   2076  OP1  DT A 101      -1.047-347.536-150.011 
ATOM   2077  OP2  DT A 101       0.541-345.648-149.547 
ATOM   2078  O5'  DT A 101      -0.395-346.997-147.639 
ATOM   2079  C5'  DT A 101      -0.197-348.191-146.858 
ATOM   2080  C4'  DT A 101       0.364-347.832-145.496 
ATOM   2081  O4'  DT A 101       1.819-347.767-145.494 
ATOM   2082  C3'  DT A 101      -0.066-346.477-144.936 
ATOM   2083  O3'  DT A 101      -0.239-346.594-143.529 
ATOM   2084  C2'  DT A 101       1.121-345.552-145.204 
ATOM   2085  C1'  DT A 101       2.212-346.561-144.858 
ATOM   2086  N1   DT A 101       3.560-346.186-145.370 
ATOM   2087  C2   DT A 101       4.641-346.528-144.596 
ATOM   2088  O2   DT A 101       4.537-347.113-143.532 
ATOM   2089  N3   DT A 101       5.874-346.163-145.102 
ATOM   2090  C4   DT A 101       6.107-345.501-146.291 
ATOM   2091  O4   DT A 101       7.257-345.228-146.640 
ATOM   2092  C5   DT A 101       4.910-345.184-147.034 
ATOM   2093  C7   DT A 101       5.074-344.463-148.339 
ATOM   2094  C6   DT A 101       3.699-345.527-146.564 
ATOM   2095  P    DC A 102      -1.459-345.830-142.830 
ATOM   2096  OP1  DC A 102      -2.686-346.650-142.941 
ATOM   2097  OP2  DC A 102      -1.549-344.451-143.359 
ATOM   2098  O5'  DC A 102      -0.976-345.789-141.306 
ATOM   2099  C5'  DC A 102      -0.133-346.848-140.812 
ATOM   2100  C4'  DC A 102       0.990-346.268-139.974 
ATOM   2101  O4'  DC A 102       2.155-345.915-140.774 
ATOM   2102  C3'  DC A 102       0.659-344.982-139.217 
ATOM   2103  O3'  DC A 102       1.315-345.010-137.954 
ATOM   2104  C2'  DC A 102       1.275-343.867-140.060 
ATOM   2105  C1'  DC A 102       2.563-344.604-140.415 
ATOM   2106  N1   DC A 102       3.293-344.014-141.571 
ATOM   2107  C2   DC A 102       4.685-344.059-141.552 
ATOM   2108  O2   DC A 102       5.251-344.582-140.585 
ATOM   2109  N3   DC A 102       5.369-343.526-142.596 
ATOM   2110  C4   DC A 102       4.717-342.968-143.625 
ATOM   2111  N4   DC A 102       5.430-342.462-144.620 
ATOM   2112  C5   DC A 102       3.287-342.911-143.664 
ATOM   2113  C6   DC A 102       2.622-343.449-142.611 
ATOM   2114  P    DC A 103       0.546-344.446-136.669 
ATOM   2115  OP1  DC A 103      -0.334-345.501-136.115 
ATOM   2116  OP2  DC A 103      -0.111-343.164-137.005 
ATOM   2117  O5'  DC A 103       1.763-344.179-135.665 
ATOM   2118  C5'  DC A 103       2.941-345.002-135.761 
ATOM   2119  C4'  DC A 103       4.185-344.141-135.661 
ATOM   2120  O4'  DC A 103       4.614-343.633-136.956 
ATOM   2121  C3'  DC A 103       4.057-342.886-134.798 
ATOM   2122  O3'  DC A 103       5.283-342.673-134.110 
ATOM   2123  C2'  DC A 103       3.857-341.747-135.798 
ATOM   2124  C1'  DC A 103       4.861-342.241-136.832 
ATOM   2125  N1   DC A 103       4.693-341.620-138.176 
ATOM   2126  C2   DC A 103       5.839-341.385-138.930 
ATOM   2127  O2   DC A 103       6.939-341.699-138.459 
ATOM   2128  N3   DC A 103       5.708-340.818-140.158 
ATOM   2129  C4   DC A 103       4.499-340.492-140.632 
ATOM   2130  N4   DC A 103       4.423-339.942-141.834 
ATOM   2131  C5   DC A 103       3.307-340.725-139.872 
ATOM   2132  C6   DC A 103       3.460-341.292-138.648 
ATOM   2133  P    DC A 104       5.245-342.165-132.593 
ATOM   2134  OP1  DC A 104       5.061-343.322-131.688 
ATOM   2135  OP2  DC A 104       4.255-341.073-132.460 
ATOM   2136  O5'  DC A 104       6.722-341.576-132.420 
ATOM   2137  C5'  DC A 104       7.798-342.153-133.183 
ATOM   2138  C4'  DC A 104       8.675-341.056-133.753 
ATOM   2139  O4'  DC A 104       8.206-340.587-135.050 
ATOM   2140  C3'  DC A 104       8.777-339.782-132.914 
ATOM   2141  O3'  DC A 104      10.101-339.271-133.012 
ATOM   2142  C2'  DC A 104       7.824-338.796-133.592 
ATOM   2143  C1'  DC A 104       8.178-339.168-135.028 
ATOM   2144  N1   DC A 104       7.174-338.711-136.030 
ATOM   2145  C2   DC A 104       7.639-338.318-137.282 
ATOM   2146  O2   DC A 104       8.853-338.366-137.509 
ATOM   2147  N3   DC A 104       6.739-337.897-138.208 
ATOM   2148  C4   DC A 104       5.432-337.861-137.923 
ATOM   2149  N4   DC A 104       4.595-337.443-138.860 
ATOM   2150  C5   DC A 104       4.933-338.259-136.640 
ATOM   2151  C6   DC A 104       5.848-338.676-135.728 
ATOM   2152  P    DC A 105      10.792-338.651-131.708 
ATOM   2153  OP1  DC A 105      11.385-339.739-130.897 
ATOM   2154  OP2  DC A 105       9.831-337.771-131.008 
ATOM   2155  O5'  DC A 105      11.957-337.767-132.356 
ATOM   2156  C5'  DC A 105      12.532-338.182-133.610 
ATOM   2157  C4'  DC A 105      12.696-336.986-134.526 
ATOM   2158  O4'  DC A 105      11.507-336.733-135.328 
ATOM   2159  C3'  DC A 105      12.965-335.650-133.834 
ATOM   2160  O3'  DC A 105      13.874-334.895-134.628 
ATOM   2161  C2'  DC A 105      11.614-334.935-133.833 
ATOM   2162  C1'  DC A 105      11.193-335.352-135.239 
ATOM   2163  N1   DC A 105       9.736-335.192-135.500 
ATOM   2164  C2   DC A 105       9.341-334.824-136.784 
ATOM   2165  O2   DC A 105      10.210-334.648-137.647 
ATOM   2166  N3   DC A 105       8.017-334.673-137.042 
ATOM   2167  C4   DC A 105       7.108-334.872-136.080 
ATOM   2168  N4   DC A 105       5.828-334.712-136.382 
ATOM   2169  C5   DC A 105       7.491-335.250-134.752 
ATOM   2170  C6   DC A 105       8.819-335.396-134.515 
ATOM   2171  P    DG A 106      15.016-334.041-133.899 
ATOM   2172  OP1  DG A 106      16.171-334.915-133.594 
ATOM   2173  OP2  DG A 106      14.433-333.312-132.751 
ATOM   2174  O5'  DG A 106      15.414-333.002-135.049 
ATOM   2175  C5'  DG A 106      15.283-333.401-136.425 
ATOM   2176  C4'  DG A 106      14.659-332.279-137.233 
ATOM   2177  O4'  DG A 106      13.205-332.339-137.233 
ATOM   2178  C3'  DG A 106      14.970-330.862-136.754 
ATOM   2179  O3'  DG A 106      15.112-330.013-137.886 
ATOM   2180  C2'  DG A 106      13.725-330.433-135.977 
ATOM   2181  C1'  DG A 106      12.703-331.045-136.931 
ATOM   2182  N9   DG A 106      11.347-331.201-136.337 
ATOM   2183  C8   DG A 106      10.994-331.497-135.038 
ATOM   2184  N7   DG A 106       9.700-331.564-134.838 
ATOM   2185  C5   DG A 106       9.157-331.292-136.093 
ATOM   2186  C6   DG A 106       7.801-331.221-136.507 
ATOM   2187  O6   DG A 106       6.784-331.388-135.840 
ATOM   2188  N1   DG A 106       7.698-330.917-137.872 
ATOM   2189  C2   DG A 106       8.764-330.709-138.724 
ATOM   2190  N2   DG A 106       8.454-330.430-139.993 
ATOM   2191  N3   DG A 106      10.036-330.775-138.336 
ATOM   2192  C4   DG A 106      10.153-331.069-137.014 
ATOM   2193  P    DG A 107      16.251-328.889-137.877 
ATOM   2194  OP1  DG A 107      17.539-329.486-138.296 
ATOM   2195  OP2  DG A 107      16.252-328.195-136.570 
ATOM   2196  O5'  DG A 107      15.723-327.894-139.014 
ATOM   2197  C5'  DG A 107      14.948-328.429-140.103 
ATOM   2198  C4'  DG A 107      13.763-327.528-140.387 
ATOM   2199  O4'  DG A 107      12.598-327.875-139.585 
ATOM   2200  C3'  DG A 107      13.975-326.041-140.104 
ATOM   2201  O3'  DG A 107      13.287-325.282-141.092 
ATOM   2202  C2'  DG A 107      13.299-325.803-138.753 
ATOM   2203  C1'  DG A 107      12.081-326.686-139.007 
ATOM   2204  N9   DG A 107      11.342-327.057-137.769 
ATOM   2205  C8   DG A 107      11.830-327.304-136.504 
ATOM   2206  N7   DG A 107      10.906-327.609-135.625 
ATOM   2207  C5   DG A 107       9.722-327.560-136.359 
ATOM   2208  C6   DG A 107       8.383-327.797-135.951 
ATOM   2209  O6   DG A 107       7.960-328.105-134.840 
ATOM   2210  N1   DG A 107       7.488-327.639-137.019 
ATOM   2211  C2   DG A 107       7.840-327.297-138.310 
ATOM   2212  N2   DG A 107       6.836-327.196-139.184 
ATOM   2213  N3   DG A 107       9.096-327.075-138.691 
ATOM   2214  C4   DG A 107       9.977-327.224-137.668 
ATOM   2215  P    DG A 108      13.975-323.957-141.670 
ATOM   2216  OP1  DG A 108      14.915-324.319-142.755 
ATOM   2217  OP2  DG A 108      14.542-323.166-140.556 
ATOM   2218  O5'  DG A 108      12.713-323.189-142.286 
ATOM   2219  C5'  DG A 108      11.604-323.959-142.787 
ATOM   2220  C4'  DG A 108      10.296-323.340-142.332 
ATOM   2221  O4'  DG A 108       9.866-323.842-141.034 
ATOM   2222  C3'  DG A 108      10.305-321.822-142.155 
ATOM   2223  O3'  DG A 108       9.046-321.303-142.568 
ATOM   2224  C2'  DG A 108      10.448-321.608-140.648 
ATOM   2225  C1'  DG A 108       9.511-322.734-140.221 
ATOM   2226  N9   DG A 108       9.671-323.137-138.796 
ATOM   2227  C8   DG A 108      10.810-323.172-138.022 
ATOM   2228  N7   DG A 108      10.608-323.577-136.792 
ATOM   2229  C5   DG A 108       9.237-323.828-136.747 
ATOM   2230  C6   DG A 108       8.428-324.291-135.677 
ATOM   2231  O6   DG A 108       8.759-324.579-134.531 
ATOM   2232  N1   DG A 108       7.086-324.407-136.064 
ATOM   2233  C2   DG A 108       6.591-324.114-137.320 
ATOM   2234  N2   DG A 108       5.278-324.291-137.489 
ATOM   2235  N3   DG A 108       7.352-323.681-138.323 
ATOM   2236  C4   DG A 108       8.656-323.563-137.964 
ATOM   2237  P    DC A 109       9.004-319.923-143.378 
ATOM   2238  OP1  DC A 109       9.249-320.183-144.815 
ATOM   2239  OP2  DC A 109       9.904-318.942-142.733 
ATOM   2240  O5'  DC A 109       7.482-319.478-143.163 
ATOM   2241  C5'  DC A 109       6.475-320.493-142.997 
ATOM   2242  C4'  DC A 109       5.534-320.110-141.872 
ATOM   2243  O4'  DC A 109       6.003-320.573-140.574 
ATOM   2244  C3'  DC A 109       5.314-318.611-141.671 
ATOM   2245  O3'  DC A 109       3.959-318.390-141.299 
ATOM   2246  C2'  DC A 109       6.208-318.243-140.487 
ATOM   2247  C1'  DC A 109       5.925-319.492-139.657 
ATOM   2248  N1   DC A 109       6.919-319.731-138.574 
ATOM   2249  C2   DC A 109       6.461-320.293-137.385 
ATOM   2250  O2   DC A 109       5.261-320.570-137.279 
ATOM   2251  N3   DC A 109       7.352-320.518-136.385 
ATOM   2252  C4   DC A 109       8.644-320.205-136.539 
ATOM   2253  N4   DC A 109       9.474-320.443-135.535 
ATOM   2254  C5   DC A 109       9.135-319.624-137.754 
ATOM   2255  C6   DC A 109       8.229-319.407-138.742 
ATOM   2256  P    DA A 110       3.186-317.121-141.895 
ATOM   2257  OP1  DA A 110       2.654-317.451-143.236 
ATOM   2258  OP2  DA A 110       4.058-315.929-141.818 
ATOM   2259  O5'  DA A 110       1.977-316.971-140.858 
ATOM   2260  C5'  DA A 110       1.469-318.149-140.202 
ATOM   2261  C4'  DA A 110       1.241-317.865-138.731 
ATOM   2262  O4'  DA A 110       2.431-318.112-137.927 
ATOM   2263  C3'  DA A 110       0.853-316.428-138.383 
ATOM   2264  O3'  DA A 110      -0.087-316.450-137.316 
ATOM   2265  C2'  DA A 110       2.147-315.789-137.877 
ATOM   2266  C1'  DA A 110       2.638-316.993-137.079 
ATOM   2267  N9   DA A 110       4.086-316.934-136.736 
ATOM   2268  C8   DA A 110       5.111-316.411-137.470 
ATOM   2269  N7   DA A 110       6.271-316.509-136.898 
ATOM   2270  C5   DA A 110       5.997-317.145-135.695 
ATOM   2271  C6   DA A 110       6.816-317.543-134.626 
ATOM   2272  N6   DA A 110       8.142-317.348-134.596 
ATOM   2273  N1   DA A 110       6.221-318.150-133.582 
ATOM   2274  C2   DA A 110       4.903-318.341-133.616 
ATOM   2275  N3   DA A 110       4.041-318.015-134.553 
ATOM   2276  C4   DA A 110       4.662-317.409-135.587 
ATOM   2277  P    DG A 111      -1.309-315.417-137.337 
ATOM   2278  OP1  DG A 111      -2.404-315.960-138.172 
ATOM   2279  OP2  DG A 111      -0.815-314.072-137.707 
ATOM   2280  O5'  DG A 111      -1.752-315.421-135.799 
ATOM   2281  C5'  DG A 111      -1.553-316.615-135.018 
ATOM   2282  C4'  DG A 111      -0.992-316.256-133.656 
ATOM   2283  O4'  DG A 111       0.462-316.191-133.654 
ATOM   2284  C3'  DG A 111      -1.423-314.901-133.096 
ATOM   2285  O3'  DG A 111      -1.595-315.018-131.689 
ATOM   2286  C2'  DG A 111      -0.235-313.976-133.364 
ATOM   2287  C1'  DG A 111       0.855-314.985-133.018 
ATOM   2288  N9   DG A 111       2.203-314.610-133.530 
ATOM   2289  C8   DG A 111       2.541-313.953-134.694 
ATOM   2290  N7   DG A 111       3.829-313.774-134.851 
ATOM   2291  C5   DG A 111       4.385-314.353-133.712 
ATOM   2292  C6   DG A 111       5.743-314.470-133.316 
ATOM   2293  O6   DG A 111       6.752-314.080-133.899 
ATOM   2294  N1   DG A 111       5.862-315.129-132.085 
ATOM   2295  C2   DG A 111       4.808-315.613-131.335 
ATOM   2296  N2   DG A 111       5.131-316.213-130.187 
ATOM   2297  N3   DG A 111       3.534-315.503-131.708 
ATOM   2298  C4   DG A 111       3.401-314.865-132.899 
ATOM   2299  P    DA A 112      -2.816-314.254-130.990 
ATOM   2300  OP1  DA A 112      -4.043-315.074-131.102 
ATOM   2301  OP2  DA A 112      -2.906-312.875-131.519 
ATOM   2302  O5'  DA A 112      -2.332-314.213-129.466 
ATOM   2303  C5'  DA A 112      -1.490-315.272-128.972 
ATOM   2304  C4'  DA A 112      -0.367-314.692-128.134 
ATOM   2305  O4'  DA A 112       0.798-314.339-128.934 
ATOM   2306  C3'  DA A 112      -0.697-313.406-127.377 
ATOM   2307  O3'  DA A 112      -0.042-313.434-126.115 
ATOM   2308  C2'  DA A 112      -0.081-312.291-128.220 
ATOM   2309  C1'  DA A 112       1.207-313.028-128.575 
ATOM   2310  N9   DA A 112       1.937-312.438-129.731 
ATOM   2311  C8   DA A 112       1.420-311.839-130.844 
ATOM   2312  N7   DA A 112       2.319-311.420-131.681 
ATOM   2313  C5   DA A 112       3.521-311.767-131.080 
ATOM   2314  C6   DA A 112       4.859-311.596-131.470 
ATOM   2315  N6   DA A 112       5.226-311.002-132.615 
ATOM   2316  N1   DA A 112       5.812-312.057-130.638 
ATOM   2317  C2   DA A 112       5.441-312.646-129.502 
ATOM   2318  N3   DA A 112       4.231-312.862-129.035 
ATOM   2319  C4   DA A 112       3.298-312.390-129.886 
ATOM   2320  P    DA A 113      -0.811-312.870-124.829 
ATOM   2321  OP1  DA A 113      -1.691-313.925-124.276 
ATOM   2322  OP2  DA A 113      -1.468-311.588-125.166 
ATOM   2323  O5'  DA A 113       0.406-312.603-123.825 
ATOM   2324  C5'  DA A 113       1.584-313.426-123.922 
ATOM   2325  C4'  DA A 113       2.828-312.565-123.822 
ATOM   2326  O4'  DA A 113       3.257-312.057-125.117 
ATOM   2327  C3'  DA A 113       2.700-311.310-122.958 
ATOM   2328  O3'  DA A 113       3.927-311.097-122.271 
ATOM   2329  C2'  DA A 113       2.500-310.171-123.958 
ATOM   2330  C1'  DA A 113       3.505-310.665-124.993 
ATOM   2331  N9   DA A 113       3.336-310.044-126.336 
ATOM   2332  C8   DA A 113       2.182-309.658-126.954 
ATOM   2333  N7   DA A 113       2.363-309.143-128.130 
ATOM   2334  C5   DA A 113       3.738-309.190-128.308 
ATOM   2335  C6   DA A 113       4.571-308.789-129.366 
ATOM   2336  N6   DA A 113       4.114-308.236-130.499 
ATOM   2337  N1   DA A 113       5.895-308.979-129.217 
ATOM   2338  C2   DA A 113       6.344-309.529-128.090 
ATOM   2339  N3   DA A 113       5.666-309.940-127.040 
ATOM   2340  C4   DA A 113       4.343-309.740-127.214 
ATOM   2341  P    DG A 114       3.888-310.589-120.753 
ATOM   2342  OP1  DG A 114       3.704-311.746-119.848 
ATOM   2343  OP2  DG A 114       2.899-309.497-120.620 
ATOM   2344  O5'  DG A 114       5.366-310.000-120.580 
ATOM   2345  C5'  DG A 114       6.442-310.577-121.343 
ATOM   2346  C4'  DG A 114       7.318-309.480-121.913 
ATOM   2347  O4'  DG A 114       6.850-309.011-123.210 
ATOM   2348  C3'  DG A 114       7.421-308.206-121.075 
ATOM   2349  O3'  DG A 114       8.744-307.695-121.172 
ATOM   2350  C2'  DG A 114       6.468-307.220-121.752 
ATOM   2351  C1'  DG A 114       6.821-307.592-123.189 
ATOM   2352  N9   DG A 114       5.817-307.135-124.190 
ATOM   2353  C8   DG A 114       4.448-307.033-124.068 
ATOM   2354  N7   DG A 114       3.848-306.591-125.145 
ATOM   2355  C5   DG A 114       4.892-306.384-126.045 
ATOM   2356  C6   DG A 114       4.864-305.910-127.383 
ATOM   2357  O6   DG A 114       3.898-305.570-128.059 
ATOM   2358  N1   DG A 114       6.153-305.852-127.931 
ATOM   2359  C2   DG A 114       7.315-306.206-127.273 
ATOM   2360  N2   DG A 114       8.446-306.079-127.972 
ATOM   2361  N3   DG A 114       7.339-306.651-126.019 
ATOM   2362  C4   DG A 114       6.098-306.712-125.472 
ATOM   2363  P    DA A 115       9.435-307.075-119.868 
ATOM   2364  OP1  DA A 115      10.028-308.163-119.057 
ATOM   2365  OP2  DA A 115       8.474-306.195-119.169 
ATOM   2366  O5'  DA A 115      10.600-306.191-120.517 
ATOM   2367  C5'  DA A 115      11.175-306.606-121.770 
ATOM   2368  C4'  DA A 115      11.340-305.410-122.686 
ATOM   2369  O4'  DA A 115      10.150-305.157-123.488 
ATOM   2370  C3'  DA A 115      11.609-304.074-121.994 
ATOM   2371  O3'  DA A 115      12.518-303.319-122.788 
ATOM   2372  C2'  DA A 115      10.257-303.359-121.993 
ATOM   2373  C1'  DA A 115       9.836-303.776-123.399 
ATOM   2374  N9   DA A 115       8.379-303.616-123.660 
ATOM   2375  C8   DA A 115       7.338-303.782-122.791 
ATOM   2376  N7   DA A 115       6.174-303.567-123.321 
ATOM   2377  C5   DA A 115       6.461-303.235-124.637 
ATOM   2378  C6   DA A 115       5.643-302.893-125.728 
ATOM   2379  N6   DA A 115       4.306-302.828-125.659 
ATOM   2380  N1   DA A 115       6.253-302.619-126.895 
ATOM   2381  C2   DA A 115       7.581-302.686-126.958 
ATOM   2382  N3   DA A 115       8.444-302.992-126.013 
ATOM   2383  C4   DA A 115       7.808-303.261-124.854 
ATOM   2384  P    DA A 116      13.659-302.465-122.059 
ATOM   2385  OP1  DA A 116      14.814-303.339-121.754 
ATOM   2386  OP2  DA A 116      13.076-301.736-120.911 
ATOM   2387  O5'  DA A 116      14.057-301.426-123.209 
ATOM   2388  C5'  DA A 116      13.927-301.825-124.586 
ATOM   2389  C4'  DA A 116      13.303-300.703-125.393 
ATOM   2390  O4'  DA A 116      11.848-300.763-125.393 
ATOM   2391  C3'  DA A 116      13.614-299.286-124.914 
ATOM   2392  O3'  DA A 116      13.755-298.437-126.047 
ATOM   2393  C2'  DA A 116      12.369-298.857-124.137 
ATOM   2394  C1'  DA A 116      11.347-299.469-125.092 
ATOM   2395  N9   DA A 116       9.990-299.625-124.497 
ATOM   2396  C8   DA A 116       9.659-299.920-123.206 
ATOM   2397  N7   DA A 116       8.381-299.988-122.993 
ATOM   2398  C5   DA A 116       7.822-299.719-124.235 
ATOM   2399  C6   DA A 116       6.491-299.642-124.679 
ATOM   2400  N6   DA A 116       5.433-299.839-123.880 
ATOM   2401  N1   DA A 116       6.287-299.354-125.977 
ATOM   2402  C2   DA A 116       7.343-299.161-126.767 
ATOM   2403  N3   DA A 116       8.622-299.206-126.468 
ATOM   2404  C4   DA A 116       8.800-299.495-125.162 
ATOM   2405  P    DA A 117      14.894-297.313-126.037 
ATOM   2406  OP1  DA A 117      16.183-297.910-126.456 
ATOM   2407  OP2  DA A 117      14.895-296.619-124.731 
ATOM   2408  O5'  DA A 117      14.366-296.318-127.174 
ATOM   2409  C5'  DA A 117      13.592-296.853-128.264 
ATOM   2410  C4'  DA A 117      12.406-295.952-128.547 
ATOM   2411  O4'  DA A 117      11.241-296.299-127.745 
ATOM   2412  C3'  DA A 117      12.618-294.465-128.264 
ATOM   2413  O3'  DA A 117      11.931-293.706-129.252 
ATOM   2414  C2'  DA A 117      11.942-294.228-126.913 
ATOM   2415  C1'  DA A 117      10.725-295.110-127.167 
ATOM   2416  N9   DA A 117       9.985-295.481-125.929 
ATOM   2417  C8   DA A 117      10.487-295.723-124.682 
ATOM   2418  N7   DA A 117       9.583-296.026-123.802 
ATOM   2419  C5   DA A 117       8.393-295.982-124.517 
ATOM   2420  C6   DA A 117       7.058-296.210-124.146 
ATOM   2421  N6   DA A 117       6.680-296.544-122.905 
ATOM   2422  N1   DA A 117       6.120-296.082-125.104 
ATOM   2423  C2   DA A 117       6.501-295.751-126.337 
ATOM   2424  N3   DA A 117       7.710-295.514-126.797 
ATOM   2425  C4   DA A 117       8.630-295.649-125.819 
ATOM   2426  P    DT A 118      12.619-292.381-129.830 
ATOM   2427  OP1  DT A 118      13.558-292.743-130.915 
ATOM   2428  OP2  DT A 118      13.186-291.590-128.717 
ATOM   2429  O5'  DT A 118      11.357-291.613-130.446 
ATOM   2430  C5'  DT A 118      10.247-292.383-130.947 
ATOM   2431  C4'  DT A 118       8.940-291.764-130.492 
ATOM   2432  O4'  DT A 118       8.509-292.266-129.194 
ATOM   2433  C3'  DT A 118       8.948-290.246-130.316 
ATOM   2434  O3'  DT A 118       7.690-289.727-130.728 
ATOM   2435  C2'  DT A 118       9.091-290.032-128.808 
ATOM   2436  C1'  DT A 118       8.155-291.158-128.381 
ATOM   2437  N1   DT A 118       8.314-291.561-126.956 
ATOM   2438  C2   DT A 118       7.180-291.958-126.288 
ATOM   2439  O2   DT A 118       6.079-291.991-126.811 
ATOM   2440  N3   DT A 118       7.366-292.323-124.969 
ATOM   2441  C4   DT A 118       8.562-292.323-124.280 
ATOM   2442  O4   DT A 118       8.604-292.672-123.098 
ATOM   2443  C5   DT A 118       9.694-291.891-125.065 
ATOM   2444  C7   DT A 118      11.035-291.861-124.391 
ATOM   2445  C6   DT A 118       9.542-291.530-126.349 
ATOM   2446  P    DC A 119       7.647-288.347-131.539 
ATOM   2447  OP1  DC A 119       7.892-288.607-132.975 
ATOM   2448  OP2  DC A 119       8.547-287.366-130.893 
ATOM   2449  O5'  DC A 119       6.126-287.902-131.324 
ATOM   2450  C5'  DC A 119       5.118-288.917-131.157 
ATOM   2451  C4'  DC A 119       4.177-288.534-130.032 
ATOM   2452  O4'  DC A 119       4.646-288.997-128.734 
ATOM   2453  C3'  DC A 119       3.957-287.035-129.831 
ATOM   2454  O3'  DC A 119       2.602-286.814-129.459 
ATOM   2455  C2'  DC A 119       4.851-286.668-128.647 
ATOM   2456  C1'  DC A 119       4.568-287.916-127.817 
ATOM   2457  N1   DC A 119       5.562-288.155-126.734 
ATOM   2458  C2   DC A 119       5.104-288.717-125.546 
ATOM   2459  O2   DC A 119       3.904-288.994-125.439 
ATOM   2460  N3   DC A 119       5.996-288.942-124.545 
ATOM   2461  C4   DC A 119       7.287-288.629-124.699 
ATOM   2462  N4   DC A 119       8.117-288.867-123.695 
ATOM   2463  C5   DC A 119       7.778-288.048-125.914 
ATOM   2464  C6   DC A 119       6.873-287.831-126.902 
ATOM   2465  P    DA A 120       1.829-285.546-130.056 
ATOM   2466  OP1  DA A 120       1.297-285.875-131.397 
ATOM   2467  OP2  DA A 120       2.701-284.353-129.978 
ATOM   2468  O5'  DA A 120       0.620-285.396-129.018 
ATOM   2469  C5'  DA A 120       0.112-286.573-128.362 
ATOM   2470  C4'  DA A 120      -0.116-286.289-126.891 
ATOM   2471  O4'  DA A 120       1.074-286.536-126.087 
ATOM   2472  C3'  DA A 120      -0.504-284.852-126.543 
ATOM   2473  O3'  DA A 120      -1.443-284.874-125.476 
ATOM   2474  C2'  DA A 120       0.790-284.213-126.038 
ATOM   2475  C1'  DA A 120       1.281-285.417-125.239 
ATOM   2476  N9   DA A 120       2.730-285.358-124.896 
ATOM   2477  C8   DA A 120       3.754-284.835-125.631 
ATOM   2478  N7   DA A 120       4.914-284.933-125.058 
ATOM   2479  C5   DA A 120       4.641-285.569-123.855 
ATOM   2480  C6   DA A 120       5.459-285.967-122.786 
ATOM   2481  N6   DA A 120       6.785-285.772-122.757 
ATOM   2482  N1   DA A 120       4.864-286.574-121.742 
ATOM   2483  C2   DA A 120       3.546-286.766-121.776 
ATOM   2484  N3   DA A 120       2.684-286.439-122.714 
ATOM   2485  C4   DA A 120       3.305-285.833-123.747 
ATOM   2486  P    DC A 121      -2.666-283.841-125.497 
ATOM   2487  OP1  DC A 121      -3.761-284.384-126.332 
ATOM   2488  OP2  DC A 121      -2.172-282.496-125.867 
ATOM   2489  O5'  DC A 121      -3.109-283.845-123.959 
ATOM   2490  C5'  DC A 121      -2.910-285.039-123.179 
ATOM   2491  C4'  DC A 121      -2.349-284.680-121.817 
ATOM   2492  O4'  DC A 121      -0.895-284.615-121.815 
ATOM   2493  C3'  DC A 121      -2.779-283.325-121.256 
ATOM   2494  O3'  DC A 121      -2.952-283.442-119.849 
ATOM   2495  C2'  DC A 121      -1.592-282.400-121.524 
ATOM   2496  C1'  DC A 121      -0.501-283.409-121.178 
ATOM   2497  N1   DC A 121       0.846-283.034-121.691 
ATOM   2498  C2   DC A 121       1.953-283.373-120.917 
ATOM   2499  O2   DC A 121       1.774-283.967-119.848 
ATOM   2500  N3   DC A 121       3.190-283.039-121.367 
ATOM   2501  C4   DC A 121       3.342-282.396-122.532 
ATOM   2502  N4   DC A 121       4.569-282.093-122.927 
ATOM   2503  C5   DC A 121       2.217-282.037-123.342 
ATOM   2504  C6   DC A 121       0.989-282.379-122.876 
ATOM   2505  P    DC A 122      -4.173-282.678-119.150 
ATOM   2506  OP1  DC A 122      -5.400-283.498-119.262 
ATOM   2507  OP2  DC A 122      -4.263-281.299-119.679 
ATOM   2508  O5'  DC A 122      -3.689-282.637-117.626 
ATOM   2509  C5'  DC A 122      -2.847-283.696-117.133 
ATOM   2510  C4'  DC A 122      -1.723-283.116-116.294 
ATOM   2511  O4'  DC A 122      -0.559-282.763-117.094 
ATOM   2512  C3'  DC A 122      -2.054-281.830-115.537 
ATOM   2513  O3'  DC A 122      -1.399-281.858-114.275 
ATOM   2514  C2'  DC A 122      -1.438-280.715-116.381 
ATOM   2515  C1'  DC A 122      -0.150-281.452-116.735 
ATOM   2516  N1   DC A 122       0.580-280.862-117.892 
ATOM   2517  C2   DC A 122       1.971-280.907-117.872 
ATOM   2518  O2   DC A 122       2.538-281.430-116.906 
ATOM   2519  N3   DC A 122       2.656-280.374-118.917 
ATOM   2520  C4   DC A 122       2.004-279.816-119.946 
ATOM   2521  N4   DC A 122       2.717-279.310-120.941 
ATOM   2522  C5   DC A 122       0.573-279.759-119.985 
ATOM   2523  C6   DC A 122      -0.092-280.297-118.931 
ATOM   2524  P    DA A 123      -2.167-281.294-112.989 
ATOM   2525  OP1  DA A 123      -3.047-282.349-112.436 
ATOM   2526  OP2  DA A 123      -2.825-280.012-113.326 
ATOM   2527  O5'  DA A 123      -0.951-281.027-111.986 
ATOM   2528  C5'  DA A 123       0.227-281.850-112.082 
ATOM   2529  C4'  DA A 123       1.471-280.989-111.982 
ATOM   2530  O4'  DA A 123       1.900-280.482-113.277 
ATOM   2531  C3'  DA A 123       1.343-279.734-111.119 
ATOM   2532  O3'  DA A 123       2.570-279.521-110.431 
ATOM   2533  C2'  DA A 123       1.143-278.595-112.118 
ATOM   2534  C1'  DA A 123       2.148-279.089-113.153 
ATOM   2535  N9   DA A 123       1.980-278.468-114.496 
ATOM   2536  C8   DA A 123       0.825-278.082-115.114 
ATOM   2537  N7   DA A 123       1.006-277.567-116.290 
ATOM   2538  C5   DA A 123       2.381-277.614-116.468 
ATOM   2539  C6   DA A 123       3.214-277.213-117.526 
ATOM   2540  N6   DA A 123       2.757-276.660-118.659 
ATOM   2541  N1   DA A 123       4.538-277.403-117.378 
ATOM   2542  C2   DA A 123       4.987-277.953-116.250 
ATOM   2543  N3   DA A 123       4.309-278.364-115.201 
ATOM   2544  C4   DA A 123       2.986-278.164-115.375 
ATOM   2545  P    DT A 124       2.532-279.013-108.913 
ATOM   2546  OP1  DT A 124       2.348-280.170-108.008 
ATOM   2547  OP2  DT A 124       1.542-277.921-108.781 
ATOM   2548  O5'  DT A 124       4.009-278.424-108.740 
ATOM   2549  C5'  DT A 124       5.085-279.001-109.503 
ATOM   2550  C4'  DT A 124       5.962-277.904-110.073 
ATOM   2551  O4'  DT A 124       5.493-277.435-111.370 
ATOM   2552  C3'  DT A 124       6.064-276.630-109.235 
ATOM   2553  O3'  DT A 124       7.388-276.119-109.333 
ATOM   2554  C2'  DT A 124       5.111-275.644-109.912 
ATOM   2555  C1'  DT A 124       5.464-276.016-111.349 
ATOM   2556  N1   DT A 124       4.460-275.559-112.350 
ATOM   2557  C2   DT A 124       4.935-275.175-113.581 
ATOM   2558  O2   DT A 124       6.118-275.197-113.872 
ATOM   2559  N3   DT A 124       3.975-274.756-114.483 
ATOM   2560  C4   DT A 124       2.614-274.692-114.259 
ATOM   2561  O4   DT A 124       1.852-274.300-115.146 
ATOM   2562  C5   DT A 124       2.213-275.115-112.939 
ATOM   2563  C7   DT A 124       0.750-275.076-112.612 
ATOM   2564  C6   DT A 124       3.126-275.526-112.042 
ATOM   2565  P    DT A 125       8.078-275.499-108.028 
ATOM   2566  OP1  DT A 125       8.671-276.587-107.217 
ATOM   2567  OP2  DT A 125       7.117-274.619-107.329 
ATOM   2568  O5'  DT A 125       9.243-274.615-108.677 
ATOM   2569  C5'  DT A 125       9.819-275.030-109.930 
ATOM   2570  C4'  DT A 125       9.983-273.834-110.846 
ATOM   2571  O4'  DT A 125       8.793-273.581-111.648 
ATOM   2572  C3'  DT A 125      10.252-272.498-110.155 
ATOM   2573  O3'  DT A 125      11.161-271.743-110.948 
ATOM   2574  C2'  DT A 125       8.901-271.784-110.154 
ATOM   2575  C1'  DT A 125       8.479-272.200-111.560 
ATOM   2576  N1   DT A 125       7.022-272.040-111.820 
ATOM   2577  C2   DT A 125       6.650-271.677-113.092 
ATOM   2578  O2   DT A 125       7.453-271.488-113.990 
ATOM   2579  N3   DT A 125       5.290-271.537-113.296 
ATOM   2580  C4   DT A 125       4.298-271.726-112.356 
ATOM   2581  O4   DT A 125       3.113-271.571-112.657 
ATOM   2582  C5   DT A 125       4.787-272.105-111.051 
ATOM   2583  C7   DT A 125       3.771-272.330-109.969 
ATOM   2584  C6   DT A 125       6.103-272.247-110.825 
ATOM   2585  P    DC A 126      12.302-270.889-110.219 
ATOM   2586  OP1  DC A 126      13.457-271.763-109.914 
ATOM   2587  OP2  DC A 126      11.719-270.160-109.071 
ATOM   2588  O5'  DC A 126      12.701-269.850-111.369 
ATOM   2589  C5'  DC A 126      12.570-270.249-112.746 
ATOM   2590  C4'  DC A 126      11.946-269.127-113.554 
ATOM   2591  O4'  DC A 126      10.491-269.187-113.553 
ATOM   2592  C3'  DC A 126      12.257-267.710-113.074 
ATOM   2593  O3'  DC A 126      12.398-266.861-114.207 
ATOM   2594  C2'  DC A 126      11.012-267.281-112.298 
ATOM   2595  C1'  DC A 126       9.990-267.893-113.252 
ATOM   2596  N1   DC A 126       8.633-268.049-112.657 
ATOM   2597  C2   DC A 126       7.534-267.880-113.495 
ATOM   2598  O2   DC A 126       7.728-267.610-114.685 
ATOM   2599  N3   DC A 126       6.288-268.017-112.971 
ATOM   2600  C4   DC A 126       6.121-268.311-111.676 
ATOM   2601  N4   DC A 126       4.886-268.434-111.214 
ATOM   2602  C5   DC A 126       7.238-268.488-110.797 
ATOM   2603  C6   DC A 126       8.475-268.346-111.339 
ATOM   2604  P    DC A 127      13.537-265.737-114.197 
ATOM   2605  OP1  DC A 127      14.826-266.334-114.616 
ATOM   2606  OP2  DC A 127      13.538-265.043-112.891 
ATOM   2607  O5'  DC A 127      13.010-264.742-115.334 
ATOM   2608  C5'  DC A 127      12.235-265.277-116.424 
ATOM   2609  C4'  DC A 127      11.050-264.376-116.707 
ATOM   2610  O4'  DC A 127       9.884-264.723-115.906 
ATOM   2611  C3'  DC A 127      11.261-262.889-116.425 
ATOM   2612  O3'  DC A 127      10.574-262.130-117.412 
ATOM   2613  C2'  DC A 127      10.586-262.652-115.074 
ATOM   2614  C1'  DC A 127       9.368-263.534-115.328 
ATOM   2615  N1   DC A 127       8.628-263.905-114.089 
ATOM   2616  C2   DC A 127       7.244-264.031-114.172 
ATOM   2617  O2   DC A 127       6.691-263.832-115.260 
ATOM   2618  N3   DC A 127       6.552-264.368-113.053 
ATOM   2619  C4   DC A 127       7.188-264.576-111.894 
ATOM   2620  N4   DC A 127       6.469-264.902-110.831 
ATOM   2621  C5   DC A 127       8.611-264.451-111.787 
ATOM   2622  C6   DC A 127       9.285-264.113-112.916 
ATOM   2623  P    DA A 128      11.262-260.805-117.991 
ATOM   2624  OP1  DA A 128      12.202-261.167-119.075 
ATOM   2625  OP2  DA A 128      11.829-260.014-116.877 
ATOM   2626  O5'  DA A 128      10.000-260.037-118.607 
ATOM   2627  C5'  DA A 128       8.890-260.807-119.107 
ATOM   2628  C4'  DA A 128       7.583-260.188-118.653 
ATOM   2629  O4'  DA A 128       7.153-260.690-117.355 
ATOM   2630  C3'  DA A 128       7.591-258.670-118.476 
ATOM   2631  O3'  DA A 128       6.333-258.151-118.888 
ATOM   2632  C2'  DA A 128       7.734-258.456-116.969 
ATOM   2633  C1'  DA A 128       6.798-259.582-116.541 
ATOM   2634  N9   DA A 128       6.957-259.985-115.116 
ATOM   2635  C8   DA A 128       8.096-260.013-114.365 
ATOM   2636  N7   DA A 128       7.911-260.413-113.144 
ATOM   2637  C5   DA A 128       6.548-260.668-113.080 
ATOM   2638  C6   DA A 128       5.718-261.125-112.044 
ATOM   2639  N6   DA A 128       6.163-261.418-110.813 
ATOM   2640  N1   DA A 128       4.408-261.269-112.317 
ATOM   2641  C2   DA A 128       3.971-260.976-113.541 
ATOM   2642  N3   DA A 128       4.647-260.545-114.582 
ATOM   2643  C4   DA A 128       5.955-260.409-114.282 
ATOM   2644  P    DG A 129       6.291-256.771-119.699 
ATOM   2645  OP1  DG A 129       6.535-257.031-121.135 
ATOM   2646  OP2  DG A 129       7.191-255.790-119.053 
ATOM   2647  O5'  DG A 129       4.769-256.326-119.484 
ATOM   2648  C5'  DG A 129       3.762-257.341-119.317 
ATOM   2649  C4'  DG A 129       2.820-256.958-118.192 
ATOM   2650  O4'  DG A 129       3.289-257.421-116.894 
ATOM   2651  C3'  DG A 129       2.600-255.459-117.991 
ATOM   2652  O3'  DG A 129       1.245-255.239-117.619 
ATOM   2653  C2'  DG A 129       3.494-255.092-116.807 
ATOM   2654  C1'  DG A 129       3.211-256.340-115.978 
ATOM   2655  N9   DG A 129       4.205-256.579-114.895 
ATOM   2656  C8   DG A 129       5.558-256.319-114.882 
ATOM   2657  N7   DG A 129       6.155-256.649-113.762 
ATOM   2658  C5   DG A 129       5.124-257.163-112.977 
ATOM   2659  C6   DG A 129       5.153-257.683-111.657 
ATOM   2660  O6   DG A 129       6.109-257.800-110.897 
ATOM   2661  N1   DG A 129       3.879-258.097-111.242 
ATOM   2662  C2   DG A 129       2.729-258.019-112.002 
ATOM   2663  N2   DG A 129       1.612-258.467-111.424 
ATOM   2664  N3   DG A 129       2.703-257.530-113.241 
ATOM   2665  C4   DG A 129       3.931-257.125-113.659 
ATOM   2666  P    DC A 130       0.473-253.970-118.216 
ATOM   2667  OP1  DC A 130      -0.059-254.299-119.557 
ATOM   2668  OP2  DC A 130       1.344-252.777-118.138 
ATOM   2669  O5'  DC A 130      -0.736-253.820-117.178 
ATOM   2670  C5'  DC A 130      -1.244-254.997-116.523 
ATOM   2671  C4'  DC A 130      -1.472-254.713-115.051 
ATOM   2672  O4'  DC A 130      -0.283-254.960-114.247 
ATOM   2673  C3'  DC A 130      -1.860-253.276-114.703 
ATOM   2674  O3'  DC A 130      -2.800-253.298-113.636 
ATOM   2675  C2'  DC A 130      -0.567-252.637-114.198 
ATOM   2676  C1'  DC A 130      -0.076-253.841-113.399 
ATOM   2677  N1   DC A 130       1.373-253.782-113.056 
ATOM   2678  C2   DC A 130       1.773-254.320-111.835 
ATOM   2679  O2   DC A 130       0.919-254.819-111.095 
ATOM   2680  N3   DC A 130       3.089-254.276-111.504 
ATOM   2681  C4   DC A 130       3.984-253.726-112.335 
ATOM   2682  N4   DC A 130       5.256-253.707-111.966 
ATOM   2683  C5   DC A 130       3.593-253.167-113.595 
ATOM   2684  C6   DC A 130       2.273-253.220-113.908 
ATOM   2685  P    DT A 131      -4.023-252.265-113.657 
ATOM   2686  OP1  DT A 131      -5.117-252.808-114.492 
ATOM   2687  OP2  DT A 131      -3.529-250.920-114.028 
ATOM   2688  O5'  DT A 131      -4.466-252.269-112.119 
ATOM   2689  C5'  DT A 131      -4.267-253.463-111.339 
ATOM   2690  C4'  DT A 131      -3.706-253.104-109.977 
ATOM   2691  O4'  DT A 131      -2.251-253.039-109.975 
ATOM   2692  C3'  DT A 131      -4.136-251.749-109.417 
ATOM   2693  O3'  DT A 131      -4.309-251.866-108.009 
ATOM   2694  C2'  DT A 131      -2.949-250.824-109.684 
ATOM   2695  C1'  DT A 131      -1.858-251.833-109.338 
ATOM   2696  N1   DT A 131      -0.511-251.458-109.851 
ATOM   2697  C2   DT A 131       0.571-251.800-109.077 
ATOM   2698  O2   DT A 131       0.467-252.385-108.013 
ATOM   2699  N3   DT A 131       1.804-251.435-109.583 
ATOM   2700  C4   DT A 131       2.036-250.773-110.771 
ATOM   2701  O4   DT A 131       3.187-250.500-111.121 
ATOM   2702  C5   DT A 131       0.840-250.456-111.514 
ATOM   2703  C7   DT A 131       1.004-249.735-112.820 
ATOM   2704  C6   DT A 131      -0.371-250.799-111.045 
ATOM   2705  P    DG A 132      -5.530-251.102-107.310 
ATOM   2706  OP1  DG A 132      -6.756-251.922-107.422 
ATOM   2707  OP2  DG A 132      -5.620-249.723-107.839 
ATOM   2708  O5'  DG A 132      -5.046-251.061-105.786 
ATOM   2709  C5'  DG A 132      -4.203-252.120-105.293 
ATOM   2710  C4'  DG A 132      -3.080-251.540-104.455 
ATOM   2711  O4'  DG A 132      -1.915-251.187-105.254 
ATOM   2712  C3'  DG A 132      -3.411-250.255-103.698 
ATOM   2713  O3'  DG A 132      -2.756-250.282-102.435 
ATOM   2714  C2'  DG A 132      -2.795-249.139-104.541 
ATOM   2715  C1'  DG A 132      -1.507-249.876-104.895 
ATOM   2716  N9   DG A 132      -0.777-249.286-106.052 
ATOM   2717  C8   DG A 132      -1.280-248.678-107.181 
ATOM   2718  N7   DG A 132      -0.362-248.261-108.017 
ATOM   2719  C5   DG A 132       0.835-248.617-107.399 
ATOM   2720  C6   DG A 132       2.176-248.427-107.823 
ATOM   2721  O6   DG A 132       2.589-247.896-108.851 
ATOM   2722  N1   DG A 132       3.087-248.941-106.890 
ATOM   2723  C2   DG A 132       2.747-249.558-105.702 
ATOM   2724  N2   DG A 132       3.765-249.980-104.949 
ATOM   2725  N3   DG A 132       1.489-249.736-105.304 
ATOM   2726  C4   DG A 132       0.593-249.243-106.199 
ATOM   2727  P    DA A 133      -3.524-249.718-101.149 
ATOM   2728  OP1  DA A 133      -4.404-250.773-100.596 
ATOM   2729  OP2  DA A 133      -4.181-248.436-101.486 
ATOM   2730  O5'  DA A 133      -2.308-249.451-100.146 
ATOM   2731  C5'  DA A 133      -1.129-250.274-100.242 
ATOM   2732  C4'  DA A 133       0.114-249.413-100.142 
ATOM   2733  O4'  DA A 133       0.544-248.906-101.437 
ATOM   2734  C3'  DA A 133      -0.014-248.158 -99.279 
ATOM   2735  O3'  DA A 133       1.213-247.945 -98.591 
ATOM   2736  C2'  DA A 133      -0.214-247.019-100.278 
ATOM   2737  C1'  DA A 133       0.791-247.513-101.313 
ATOM   2738  N9   DA A 133       0.623-246.892-102.657 
ATOM   2739  C8   DA A 133      -0.532-246.506-103.274 
ATOM   2740  N7   DA A 133      -0.351-245.991-104.450 
ATOM   2741  C5   DA A 133       1.024-246.038-104.629 
ATOM   2742  C6   DA A 133       1.857-245.637-105.687 
ATOM   2743  N6   DA A 133       1.401-245.084-106.819 
ATOM   2744  N1   DA A 133       3.182-245.827-105.538 
ATOM   2745  C2   DA A 133       3.630-246.378-104.411 
ATOM   2746  N3   DA A 133       2.952-246.788-103.361 
ATOM   2747  C4   DA A 133       1.629-246.588-103.535 
ATOM   2748  P    DT A 134       1.175-247.437 -97.074 
ATOM   2749  OP1  DT A 134       0.991-248.594 -96.169 
ATOM   2750  OP2  DT A 134       0.185-246.345 -96.941 
ATOM   2751  O5'  DT A 134       2.652-246.848 -96.901 
ATOM   2752  C5'  DT A 134       3.728-247.425 -97.663 
ATOM   2753  C4'  DT A 134       4.605-246.328 -98.234 
ATOM   2754  O4'  DT A 134       4.136-245.859 -99.530 
ATOM   2755  C3'  DT A 134       4.707-245.054 -97.395 
ATOM   2756  O3'  DT A 134       6.031-244.543 -97.493 
ATOM   2757  C2'  DT A 134       3.754-244.068 -98.073 
ATOM   2758  C1'  DT A 134       4.108-244.440 -99.509 
ATOM   2759  N1   DT A 134       3.104-243.983-100.510 
ATOM   2760  C2   DT A 134       3.578-243.599-101.741 
ATOM   2761  O2   DT A 134       4.761-243.621-102.032 
ATOM   2762  N3   DT A 134       2.618-243.180-102.643 
ATOM   2763  C4   DT A 134       1.258-243.116-102.420 
ATOM   2764  O4   DT A 134       0.496-242.724-103.306 
ATOM   2765  C5   DT A 134       0.857-243.539-101.099 
ATOM   2766  C7   DT A 134      -0.607-243.500-100.772 
ATOM   2767  C6   DT A 134       1.769-243.950-100.202 
ATOM   2768  P    DG A 135       6.721-243.923 -96.189 
ATOM   2769  OP1  DG A 135       7.315-245.011 -95.378 
ATOM   2770  OP2  DG A 135       5.760-243.043 -95.489 
ATOM   2771  O5'  DG A 135       7.886-243.039 -96.837 
ATOM   2772  C5'  DG A 135       8.462-243.454 -98.090 
ATOM   2773  C4'  DG A 135       8.626-242.258 -99.006 
ATOM   2774  O4'  DG A 135       7.437-242.005 -99.808 
ATOM   2775  C3'  DG A 135       8.895-240.922 -98.315 
ATOM   2776  O3'  DG A 135       9.804-240.167 -99.108 
ATOM   2777  C2'  DG A 135       7.544-240.208 -98.314 
ATOM   2778  C1'  DG A 135       7.122-240.624 -99.720 
ATOM   2779  N9   DG A 135       5.665-240.464 -99.980 
ATOM   2780  C8   DG A 135       4.603-240.627 -99.118 
ATOM   2781  N7   DG A 135       3.432-240.408 -99.665 
ATOM   2782  C5   DG A 135       3.740-240.075-100.984 
ATOM   2783  C6   DG A 135       2.886-239.734-102.064 
ATOM   2784  O6   DG A 135       1.660-239.653-102.080 
ATOM   2785  N1   DG A 135       3.616-239.468-103.231 
ATOM   2786  C2   DG A 135       4.991-239.525-103.339 
ATOM   2787  N2   DG A 135       5.497-239.237-104.540 
ATOM   2788  N3   DG A 135       5.792-239.847-102.325 
ATOM   2789  C4   DG A 135       5.100-240.107-101.187 
ATOM   2790  P    DT A 136      10.945-239.313 -98.379 
ATOM   2791  OP1  DT A 136      12.100-240.187 -98.075 
ATOM   2792  OP2  DT A 136      10.362-238.584 -97.232 
ATOM   2793  O5'  DT A 136      11.344-238.274 -99.529 
ATOM   2794  C5'  DT A 136      11.213-238.673-100.906 
ATOM   2795  C4'  DT A 136      10.589-237.551-101.714 
ATOM   2796  O4'  DT A 136       9.134-237.611-101.714 
ATOM   2797  C3'  DT A 136      10.900-236.134-101.234 
ATOM   2798  O3'  DT A 136      11.041-235.285-102.367 
ATOM   2799  C2'  DT A 136       9.655-235.706-100.458 
ATOM   2800  C1'  DT A 136       8.633-236.317-101.412 
ATOM   2801  N1   DT A 136       7.276-236.474-100.817 
ATOM   2802  C2   DT A 136       6.202-236.303-101.657 
ATOM   2803  O2   DT A 136       6.321-236.036-102.840 
ATOM   2804  N3   DT A 136       4.961-236.455-101.070 
ATOM   2805  C4   DT A 136       4.712-236.756 -99.746 
ATOM   2806  O4   DT A 136       3.555-236.866 -99.335 
ATOM   2807  C5   DT A 136       5.903-236.915 -98.945 
ATOM   2808  C7   DT A 136       5.721-237.243 -97.491 
ATOM   2809  C6   DT A 136       7.122-236.773 -99.489 
ATOM   2810  P    DC A 137      12.180-234.161-102.357 
ATOM   2811  OP1  DC A 137      13.469-234.758-102.776 
ATOM   2812  OP2  DC A 137      12.181-233.467-101.051 
ATOM   2813  O5'  DC A 137      11.653-233.167-103.494 
ATOM   2814  C5'  DC A 137      10.878-233.701-104.584 
ATOM   2815  C4'  DC A 137       9.693-232.800-104.868 
ATOM   2816  O4'  DC A 137       8.528-233.147-104.066 
ATOM   2817  C3'  DC A 137       9.904-231.313-104.585 
ATOM   2818  O3'  DC A 137       9.217-230.554-105.572 
ATOM   2819  C2'  DC A 137       9.229-231.076-103.234 
ATOM   2820  C1'  DC A 137       8.011-231.958-103.488 
ATOM   2821  N1   DC A 137       7.272-232.329-102.249 
ATOM   2822  C2   DC A 137       5.887-232.455-102.332 
ATOM   2823  O2   DC A 137       5.335-232.256-103.420 
ATOM   2824  N3   DC A 137       5.195-232.792-101.214 
ATOM   2825  C4   DC A 137       5.831-233.000-100.054 
ATOM   2826  N4   DC A 137       5.112-233.326 -98.991 
ATOM   2827  C5   DC A 137       7.254-232.875 -99.947 
ATOM   2828  C6   DC A 137       7.928-232.537-101.076 
ATOM   2829  P    DA A 138       9.905-229.229-106.151 
ATOM   2830  OP1  DA A 138      10.845-229.591-107.236 
ATOM   2831  OP2  DA A 138      10.472-228.438-105.037 
ATOM   2832  O5'  DA A 138       8.643-228.461-106.767 
ATOM   2833  C5'  DA A 138       7.533-229.231-107.268 
ATOM   2834  C4'  DA A 138       6.226-228.612-106.813 
ATOM   2835  O4'  DA A 138       5.796-229.114-105.515 
ATOM   2836  C3'  DA A 138       6.235-227.094-106.636 
ATOM   2837  O3'  DA A 138       4.976-226.575-107.049 
ATOM   2838  C2'  DA A 138       6.378-226.880-105.129 
ATOM   2839  C1'  DA A 138       5.441-228.006-104.701 
ATOM   2840  N9   DA A 138       5.600-228.409-103.277 
ATOM   2841  C8   DA A 138       6.740-228.437-102.525 
ATOM   2842  N7   DA A 138       6.554-228.837-101.304 
ATOM   2843  C5   DA A 138       5.192-229.092-101.241 
ATOM   2844  C6   DA A 138       4.361-229.549-100.204 
ATOM   2845  N6   DA A 138       4.807-229.842 -98.974 
ATOM   2846  N1   DA A 138       3.051-229.693-100.477 
ATOM   2847  C2   DA A 138       2.615-229.400-101.701 
ATOM   2848  N3   DA A 138       3.290-228.969-102.743 
ATOM   2849  C4   DA A 138       4.598-228.833-102.442 
ATOM   2850  P    DC A 139       4.934-225.195-107.859 
ATOM   2851  OP1  DC A 139       5.179-225.455-109.295 
ATOM   2852  OP2  DC A 139       5.834-224.214-107.214 
ATOM   2853  O5'  DC A 139       3.412-224.750-107.644 
ATOM   2854  C5'  DC A 139       2.405-225.765-107.477 
ATOM   2855  C4'  DC A 139       1.464-225.382-106.352 
ATOM   2856  O4'  DC A 139       1.933-225.845-105.054 
ATOM   2857  C3'  DC A 139       1.244-223.883-106.151 
ATOM   2858  O3'  DC A 139      -0.112-223.663-105.779 
ATOM   2859  C2'  DC A 139       2.138-223.516-104.967 
ATOM   2860  C1'  DC A 139       1.854-224.764-104.138 
ATOM   2861  N1   DC A 139       2.848-225.003-103.055 
ATOM   2862  C2   DC A 139       2.391-225.565-101.866 
ATOM   2863  O2   DC A 139       1.190-225.842-101.760 
ATOM   2864  N3   DC A 139       3.282-225.790-100.865 
ATOM   2865  C4   DC A 139       4.574-225.477-101.020 
ATOM   2866  N4   DC A 139       5.403-225.715-100.016 
ATOM   2867  C5   DC A 139       5.064-224.897-102.235 
ATOM   2868  C6   DC A 139       4.159-224.679-103.222 
ATOM   2869  P    DC A 140      -0.884-222.394-106.376 
ATOM   2870  OP1  DC A 140      -1.416-222.723-107.717 
ATOM   2871  OP2  DC A 140      -0.012-221.201-106.298 
ATOM   2872  O5'  DC A 140      -2.093-222.244-105.338 
ATOM   2873  C5'  DC A 140      -2.601-223.421-104.683 
ATOM   2874  C4'  DC A 140      -2.829-223.137-103.212 
ATOM   2875  O4'  DC A 140      -1.640-223.384-102.408 
ATOM   2876  C3'  DC A 140      -3.217-221.700-102.863 
ATOM   2877  O3'  DC A 140      -4.157-221.722-101.796 
ATOM   2878  C2'  DC A 140      -1.924-221.061-102.358 
ATOM   2879  C1'  DC A 140      -1.432-222.265-101.559 
ATOM   2880  N1   DC A 140       0.016-222.206-101.217 
ATOM   2881  C2   DC A 140       0.416-222.744 -99.996 
ATOM   2882  O2   DC A 140      -0.438-223.244 -99.255 
ATOM   2883  N3   DC A 140       1.733-222.700 -99.664 
ATOM   2884  C4   DC A 140       2.628-222.150-100.495 
ATOM   2885  N4   DC A 140       3.899-222.131-100.126 
ATOM   2886  C5   DC A 140       2.236-221.591-101.755 
ATOM   2887  C6   DC A 140       0.916-221.644-102.068 
ATOM   2888  P    DC A 141      -5.379-220.689-101.818 
ATOM   2889  OP1  DC A 141      -6.474-221.232-102.652 
ATOM   2890  OP2  DC A 141      -4.886-219.344-102.188 
ATOM   2891  O5'  DC A 141      -5.823-220.693-100.279 
ATOM   2892  C5'  DC A 141      -5.624-221.887 -99.499 
ATOM   2893  C4'  DC A 141      -5.063-221.528 -98.137 
ATOM   2894  O4'  DC A 141      -3.608-221.463 -98.135 
ATOM   2895  C3'  DC A 141      -5.493-220.173 -97.577 
ATOM   2896  O3'  DC A 141      -5.666-220.290 -96.170 
ATOM   2897  C2'  DC A 141      -4.306-219.248 -97.845 
ATOM   2898  C1'  DC A 141      -3.215-220.257 -97.499 
ATOM   2899  N1   DC A 141      -1.868-219.882 -98.011 
ATOM   2900  C2   DC A 141      -0.761-220.221 -97.238 
ATOM   2901  O2   DC A 141      -0.940-220.815 -96.168 
ATOM   2902  N3   DC A 141       0.476-219.888 -97.687 
ATOM   2903  C4   DC A 141       0.629-219.244 -98.853 
ATOM   2904  N4   DC A 141       1.856-218.941 -99.247 
ATOM   2905  C5   DC A 141      -0.497-218.885 -99.663 
ATOM   2906  C6   DC A 141      -1.725-219.227 -99.196 
ATOM   2907  P    DC A 142      -6.886-219.526 -95.471 
ATOM   2908  OP1  DC A 142      -8.113-220.346 -95.582 
ATOM   2909  OP2  DC A 142      -6.976-218.147 -96.000 
ATOM   2910  O5'  DC A 142      -6.403-219.485 -93.947 
ATOM   2911  C5'  DC A 142      -5.560-220.544 -93.453 
ATOM   2912  C4'  DC A 142      -4.437-219.965 -92.615 
ATOM   2913  O4'  DC A 142      -3.272-219.611 -93.414 
ATOM   2914  C3'  DC A 142      -4.768-218.679 -91.858 
ATOM   2915  O3'  DC A 142      -4.112-218.706 -90.595 
ATOM   2916  C2'  DC A 142      -4.152-217.563 -92.701 
ATOM   2917  C1'  DC A 142      -2.864-218.300 -93.056 
ATOM   2918  N1   DC A 142      -2.134-217.710 -94.212 
ATOM   2919  C2   DC A 142      -0.742-217.755 -94.193 
ATOM   2920  O2   DC A 142      -0.176-218.278 -93.226 
ATOM   2921  N3   DC A 142      -0.058-217.222 -95.237 
ATOM   2922  C4   DC A 142      -0.710-216.664 -96.266 
ATOM   2923  N4   DC A 142       0.003-216.158 -97.261 
ATOM   2924  C5   DC A 142      -2.141-216.607 -96.305 
ATOM   2925  C6   DC A 142      -2.806-217.145 -95.252 
ATOM   2926  P    DA A 143      -4.881-218.142 -89.310 
ATOM   2927  OP1  DA A 143      -5.761-219.197 -88.756 
ATOM   2928  OP2  DA A 143      -5.538-216.860 -89.646 
ATOM   2929  O5'  DA A 143      -3.664-217.875 -88.306 
ATOM   2930  C5'  DA A 143      -2.486-218.698 -88.402 
ATOM   2931  C4'  DA A 143      -1.243-217.837 -88.302 
ATOM   2932  O4'  DA A 143      -0.813-217.330 -89.597 
ATOM   2933  C3'  DA A 143      -1.370-216.582 -87.439 
ATOM   2934  O3'  DA A 143      -0.144-216.369 -86.751 
ATOM   2935  C2'  DA A 143      -1.571-215.443 -88.439 
ATOM   2936  C1'  DA A 143      -0.566-215.938 -89.473 
ATOM   2937  N9   DA A 143      -0.734-215.316 -90.817 
ATOM   2938  C8   DA A 143      -1.889-214.930 -91.435 
ATOM   2939  N7   DA A 143      -1.708-214.415 -92.610 
ATOM   2940  C5   DA A 143      -0.333-214.462 -92.789 
ATOM   2941  C6   DA A 143       0.500-214.062 -93.847 
ATOM   2942  N6   DA A 143       0.044-213.508 -94.979 
ATOM   2943  N1   DA A 143       1.825-214.251 -93.698 
ATOM   2944  C2   DA A 143       2.273-214.802 -92.571 
ATOM   2945  N3   DA A 143       1.595-215.213 -91.521 
ATOM   2946  C4   DA A 143       0.273-215.012 -91.695 
ATOM   2947  P    DG A 144      -0.182-215.861 -85.234 
ATOM   2948  OP1  DG A 144      -0.366-217.018 -84.329 
ATOM   2949  OP2  DG A 144      -1.172-214.769 -85.101 
ATOM   2950  O5'  DG A 144       1.295-215.272 -85.061 
ATOM   2951  C5'  DG A 144       2.371-215.849 -85.823 
ATOM   2952  C4'  DG A 144       3.248-214.752 -86.394 
ATOM   2953  O4'  DG A 144       2.779-214.283 -87.690 
ATOM   2954  C3'  DG A 144       3.350-213.478 -85.555 
ATOM   2955  O3'  DG A 144       4.674-212.967 -85.653 
ATOM   2956  C2'  DG A 144       2.397-212.492 -86.233 
ATOM   2957  C1'  DG A 144       2.751-212.864 -87.669 
ATOM   2958  N9   DG A 144       1.747-212.407 -88.671 
ATOM   2959  C8   DG A 144       0.378-212.305 -88.548 
ATOM   2960  N7   DG A 144      -0.223-211.863 -89.625 
ATOM   2961  C5   DG A 144       0.821-211.656 -90.526 
ATOM   2962  C6   DG A 144       0.794-211.182 -91.863 
ATOM   2963  O6   DG A 144      -0.172-210.843 -92.540 
ATOM   2964  N1   DG A 144       2.083-211.124 -92.411 
ATOM   2965  C2   DG A 144       3.245-211.478 -91.754 
ATOM   2966  N2   DG A 144       4.376-211.351 -92.453 
ATOM   2967  N3   DG A 144       3.269-211.923 -90.500 
ATOM   2968  C4   DG A 144       2.027-211.984 -89.953 
ATOM   2969  P    DA A 145       5.365-212.348 -84.349 
ATOM   2970  OP1  DA A 145       5.958-213.435 -83.538 
ATOM   2971  OP2  DA A 145       4.404-211.467 -83.649 
ATOM   2972  O5'  DA A 145       6.530-211.463 -84.997 
ATOM   2973  C5'  DA A 145       7.105-211.878 -86.251 
ATOM   2974  C4'  DA A 145       7.269-210.682 -87.167 
ATOM   2975  O4'  DA A 145       6.080-210.429 -87.969 
ATOM   2976  C3'  DA A 145       7.538-209.346 -86.475 
ATOM   2977  O3'  DA A 145       8.447-208.591 -87.268 
ATOM   2978  C2'  DA A 145       6.187-208.632 -86.474 
ATOM   2979  C1'  DA A 145       5.765-209.048 -87.880 
ATOM   2980  N9   DA A 145       4.308-208.888 -88.141 
ATOM   2981  C8   DA A 145       3.267-209.054 -87.272 
ATOM   2982  N7   DA A 145       2.103-208.839 -87.802 
ATOM   2983  C5   DA A 145       2.390-208.507 -89.118 
ATOM   2984  C6   DA A 145       1.573-208.165 -90.208 
ATOM   2985  N6   DA A 145       0.236-208.100 -90.139 
ATOM   2986  N1   DA A 145       2.183-207.891 -91.376 
ATOM   2987  C2   DA A 145       3.511-207.958 -91.439 
ATOM   2988  N3   DA A 145       4.373-208.264 -90.493 
ATOM   2989  C4   DA A 145       3.737-208.533 -89.335 
ATOM   2990  P    DG A 146       9.588-207.737 -86.539 
ATOM   2991  OP1  DG A 146      10.744-208.611 -86.235 
ATOM   2992  OP2  DG A 146       9.006-207.008 -85.392 
ATOM   2993  O5'  DG A 146       9.987-206.698 -87.690 
ATOM   2994  C5'  DG A 146       9.856-207.097 -89.066 
ATOM   2995  C4'  DG A 146       9.232-205.975 -89.874 
ATOM   2996  O4'  DG A 146       7.777-206.035 -89.874 
ATOM   2997  C3'  DG A 146       9.543-204.558 -89.394 
ATOM   2998  O3'  DG A 146       9.685-203.709 -90.527 
ATOM   2999  C2'  DG A 146       8.298-204.130 -88.618 
ATOM   3000  C1'  DG A 146       7.276-204.741 -89.572 
ATOM   3001  N9   DG A 146       5.919-204.898 -88.978 
ATOM   3002  C8   DG A 146       5.567-205.193 -87.679 
ATOM   3003  N7   DG A 146       4.272-205.260 -87.479 
ATOM   3004  C5   DG A 146       3.730-204.988 -88.734 
ATOM   3005  C6   DG A 146       2.374-204.917 -89.148 
ATOM   3006  O6   DG A 146       1.357-205.084 -88.481 
ATOM   3007  N1   DG A 146       2.270-204.613 -90.513 
ATOM   3008  C2   DG A 146       3.337-204.405 -91.365 
ATOM   3009  N2   DG A 146       3.027-204.127 -92.634 
ATOM   3010  N3   DG A 146       4.609-204.472 -90.977 
ATOM   3011  C4   DG A 146       4.726-204.765 -89.655 
ATOM   3012  P    DA A 147      10.823-202.585 -90.518 
ATOM   3013  OP1  DA A 147      12.112-203.182 -90.937 
ATOM   3014  OP2  DA A 147      10.824-201.891 -89.211 
ATOM   3015  O5'  DA A 147      10.296-201.591 -91.654 
ATOM   3016  C5'  DA A 147       9.521-202.125 -92.744 
ATOM   3017  C4'  DA A 147       8.336-201.224 -93.028 
ATOM   3018  O4'  DA A 147       7.171-201.571 -92.226 
ATOM   3019  C3'  DA A 147       8.547-199.737 -92.745 
ATOM   3020  O3'  DA A 147       7.860-198.978 -93.732 
ATOM   3021  C2'  DA A 147       7.872-199.500 -91.394 
ATOM   3022  C1'  DA A 147       6.654-200.382 -91.648 
ATOM   3023  N9   DA A 147       5.915-200.754 -90.410 
ATOM   3024  C8   DA A 147       6.417-200.995 -89.162 
ATOM   3025  N7   DA A 147       5.512-201.298 -88.283 
ATOM   3026  C5   DA A 147       4.323-201.254 -88.997 
ATOM   3027  C6   DA A 147       2.987-201.482 -88.627 
ATOM   3028  N6   DA A 147       2.610-201.816 -87.385 
ATOM   3029  N1   DA A 147       2.050-201.354 -89.584 
ATOM   3030  C2   DA A 147       2.430-201.023 -90.818 
ATOM   3031  N3   DA A 147       3.640-200.787 -91.277 
ATOM   3032  C4   DA A 147       4.560-200.921 -90.300 
ATOM   3033  P    DG A 148       8.548-197.653 -94.311 
ATOM   3034  OP1  DG A 148       9.488-198.015 -95.396 
ATOM   3035  OP2  DG A 148       9.115-196.862 -93.197 
ATOM   3036  O5'  DG A 148       7.286-196.885 -94.927 
ATOM   3037  C5'  DG A 148       6.176-197.655 -95.428 
ATOM   3038  C4'  DG A 148       4.869-197.036 -94.973 
ATOM   3039  O4'  DG A 148       4.439-197.538 -93.675 
ATOM   3040  C3'  DG A 148       4.878-195.518 -94.796 
ATOM   3041  O3'  DG A 148       3.619-194.999 -95.209 
ATOM   3042  C2'  DG A 148       5.021-195.304 -93.289 
ATOM   3043  C1'  DG A 148       4.084-196.430 -92.862 
ATOM   3044  N9   DG A 148       4.243-196.833 -91.437 
ATOM   3045  C8   DG A 148       5.383-196.868 -90.662 
ATOM   3046  N7   DG A 148       5.181-197.274 -89.432 
ATOM   3047  C5   DG A 148       3.810-197.524 -89.388 
ATOM   3048  C6   DG A 148       3.001-197.987 -88.318 
ATOM   3049  O6   DG A 148       3.332-198.276 -87.172 
ATOM   3050  N1   DG A 148       1.658-198.103 -88.705 
ATOM   3051  C2   DG A 148       1.164-197.810 -89.961 
ATOM   3052  N2   DG A 148      -0.149-197.987 -90.130 
ATOM   3053  N3   DG A 148       1.925-197.377 -90.964 
ATOM   3054  C4   DG A 148       3.229-197.259 -90.605 
ATOM   3055  P    DA A 149       3.577-193.619 -96.019 
ATOM   3056  OP1  DA A 149       3.822-193.879 -97.455 
ATOM   3057  OP2  DA A 149       4.477-192.638 -95.374 
ATOM   3058  O5'  DA A 149       2.055-193.174 -95.804 
ATOM   3059  C5'  DA A 149       1.048-194.189 -95.638 
ATOM   3060  C4'  DA A 149       0.107-193.806 -94.513 
ATOM   3061  O4'  DA A 149       0.576-194.269 -93.215 
ATOM   3062  C3'  DA A 149      -0.113-192.307 -94.312 
ATOM   3063  O3'  DA A 149      -1.468-192.087 -93.940 
ATOM   3064  C2'  DA A 149       0.781-191.940 -93.127 
ATOM   3065  C1'  DA A 149       0.498-193.188 -92.298 
ATOM   3066  N9   DA A 149       1.491-193.427 -91.215 
ATOM   3067  C8   DA A 149       2.831-193.163 -91.220 
ATOM   3068  N7   DA A 149       3.434-193.484 -90.118 
ATOM   3069  C5   DA A 149       2.421-194.000 -89.321 
ATOM   3070  C6   DA A 149       2.414-194.521 -88.016 
ATOM   3071  N6   DA A 149       3.510-194.613 -87.251 
ATOM   3072  N1   DA A 149       1.234-194.946 -87.526 
ATOM   3073  C2   DA A 149       0.149-194.853 -88.292 
ATOM   3074  N3   DA A 149       0.034-194.387 -89.517 
ATOM   3075  C4   DA A 149       1.228-193.968 -89.984 
ATOM   3076  P    DG A 150      -2.241-190.818 -94.536 
ATOM   3077  OP1  DG A 150      -2.773-191.147 -95.877 
ATOM   3078  OP2  DG A 150      -1.369-189.625 -94.458 
ATOM   3079  O5'  DG A 150      -3.450-190.668 -93.499 
ATOM   3080  C5'  DG A 150      -3.958-191.845 -92.843 
ATOM   3081  C4'  DG A 150      -4.186-191.561 -91.372 
ATOM   3082  O4'  DG A 150      -2.997-191.808 -90.568 
ATOM   3083  C3'  DG A 150      -4.574-190.124 -91.024 
ATOM   3084  O3'  DG A 150      -5.514-190.146 -89.957 
ATOM   3085  C2'  DG A 150      -3.280-189.485 -90.518 
ATOM   3086  C1'  DG A 150      -2.789-190.689 -89.720 
ATOM   3087  N9   DG A 150      -1.341-190.630 -89.377 
ATOM   3088  C8   DG A 150      -0.294-190.107 -90.104 
ATOM   3089  N7   DG A 150       0.872-190.214 -89.513 
ATOM   3090  C5   DG A 150       0.576-190.853 -88.310 
ATOM   3091  C6   DG A 150       1.433-191.241 -87.248 
ATOM   3092  O6   DG A 150       2.649-191.099 -87.148 
ATOM   3093  N1   DG A 150       0.718-191.862 -86.215 
ATOM   3094  C2   DG A 150      -0.646-192.080 -86.210 
ATOM   3095  N2   DG A 150      -1.138-192.690 -85.129 
ATOM   3096  N3   DG A 150      -1.449-191.716 -87.207 
ATOM   3097  C4   DG A 150      -0.771-191.111 -88.217 
ATOM   3098  P    DT A 151      -6.736-189.113 -89.978 
ATOM   3099  OP1  DT A 151      -7.831-189.656 -90.813 
ATOM   3100  OP2  DT A 151      -6.243-187.768 -90.348 
ATOM   3101  O5'  DT A 151      -7.179-189.117 -88.440 
ATOM   3102  C5'  DT A 151      -6.981-190.311 -87.659 
ATOM   3103  C4'  DT A 151      -6.420-189.952 -86.297 
ATOM   3104  O4'  DT A 151      -4.965-189.887 -86.295 
ATOM   3105  C3'  DT A 151      -6.850-188.597 -85.737 
ATOM   3106  O3'  DT A 151      -7.023-188.714 -84.330 
ATOM   3107  C2'  DT A 151      -5.663-187.672 -86.005 
ATOM   3108  C1'  DT A 151      -4.572-188.681 -85.659 
ATOM   3109  N1   DT A 151      -3.224-188.306 -86.171 
ATOM   3110  C2   DT A 151      -2.143-188.648 -85.397 
ATOM   3111  O2   DT A 151      -2.247-189.233 -84.333 
ATOM   3112  N3   DT A 151      -0.910-188.283 -85.904 
ATOM   3113  C4   DT A 151      -0.677-187.621 -87.092 
ATOM   3114  O4   DT A 151       0.473-187.348 -87.441 
ATOM   3115  C5   DT A 151      -1.874-187.305 -87.835 
ATOM   3116  C7   DT A 151      -1.710-186.583 -89.140 
ATOM   3117  C6   DT A 151      -3.085-187.647 -87.366 
ATOM   3118  P    DT A 152      -8.243-187.950 -83.631 
ATOM   3119  OP1  DT A 152      -9.470-188.770 -83.743 
ATOM   3120  OP2  DT A 152      -8.333-186.571 -84.160 
ATOM   3121  O5'  DT A 152      -7.760-187.909 -82.107 
ATOM   3122  C5'  DT A 152      -6.917-188.968 -81.613 
ATOM   3123  C4'  DT A 152      -5.794-188.389 -80.775 
ATOM   3124  O4'  DT A 152      -4.629-188.035 -81.575 
ATOM   3125  C3'  DT A 152      -6.124-187.103 -80.018 
ATOM   3126  O3'  DT A 152      -5.469-187.130 -78.756 
ATOM   3127  C2'  DT A 152      -5.509-185.987 -80.861 
ATOM   3128  C1'  DT A 152      -4.221-186.724 -81.216 
ATOM   3129  N1   DT A 152      -3.491-186.134 -82.372 
ATOM   3130  C2   DT A 152      -2.118-186.187 -82.338 
ATOM   3131  O2   DT A 152      -1.496-186.687 -81.417 
ATOM   3132  N3   DT A 152      -1.476-185.629 -83.427 
ATOM   3133  C4   DT A 152      -2.079-185.039 -84.519 
ATOM   3134  O4   DT A 152      -1.398-184.573 -85.435 
ATOM   3135  C5   DT A 152      -3.522-185.032 -84.463 
ATOM   3136  C7   DT A 152      -4.257-184.408 -85.613 
ATOM   3137  C6   DT A 152      -4.171-185.567 -83.417 
ATOM   3138  P    DC A 153      -6.238-186.566 -77.470 
ATOM   3139  OP1  DC A 153      -7.118-187.621 -76.917 
ATOM   3140  OP2  DC A 153      -6.895-185.284 -77.807 
ATOM   3141  O5'  DC A 153      -5.021-186.299 -76.466 
ATOM   3142  C5'  DC A 153      -3.843-187.122 -76.563 
ATOM   3143  C4'  DC A 153      -2.599-186.261 -76.462 
ATOM   3144  O4'  DC A 153      -2.170-185.754 -77.758 
ATOM   3145  C3'  DC A 153      -2.727-185.006 -75.599 
ATOM   3146  O3'  DC A 153      -1.501-184.793 -74.912 
ATOM   3147  C2'  DC A 153      -2.927-183.867 -76.599 
ATOM   3148  C1'  DC A 153      -1.922-184.362 -77.633 
ATOM   3149  N1   DC A 153      -2.091-183.740 -78.977 
ATOM   3150  C2   DC A 153      -0.944-183.505 -79.732 
ATOM   3151  O2   DC A 153       0.155-183.819 -79.260 
ATOM   3152  N3   DC A 153      -1.076-182.938 -80.959 
ATOM   3153  C4   DC A 153      -2.285-182.612 -81.433 
ATOM   3154  N4   DC A 153      -2.361-182.062 -82.635 
ATOM   3155  C5   DC A 153      -3.477-182.845 -80.673 
ATOM   3156  C6   DC A 153      -3.323-183.412 -79.449 
ATOM   3157  P    DC A 154      -1.539-184.285 -73.394 
ATOM   3158  OP1  DC A 154      -1.723-185.442 -72.489 
ATOM   3159  OP2  DC A 154      -2.529-183.193 -73.261 
ATOM   3160  O5'  DC A 154      -0.062-183.696 -73.221 
ATOM   3161  C5'  DC A 154       1.014-184.273 -73.984 
ATOM   3162  C4'  DC A 154       1.891-183.176 -74.554 
ATOM   3163  O4'  DC A 154       1.422-182.707 -75.851 
ATOM   3164  C3'  DC A 154       1.993-181.902 -73.716 
ATOM   3165  O3'  DC A 154       3.317-181.391 -73.813 
ATOM   3166  C2'  DC A 154       1.040-180.916 -74.393 
ATOM   3167  C1'  DC A 154       1.394-181.288 -75.830 
ATOM   3168  N1   DC A 154       0.390-180.831 -76.831 
ATOM   3169  C2   DC A 154       0.855-180.438 -78.084 
ATOM   3170  O2   DC A 154       2.069-180.486 -78.311 
ATOM   3171  N3   DC A 154      -0.045-180.018 -79.009 
ATOM   3172  C4   DC A 154      -1.352-179.981 -78.724 
ATOM   3173  N4   DC A 154      -2.189-179.563 -79.661 
ATOM   3174  C5   DC A 154      -1.851-180.380 -77.441 
ATOM   3175  C6   DC A 154      -0.936-180.797 -76.529 
ATOM   3176  P    DA A 155       4.008-180.772 -72.509 
ATOM   3177  OP1  DA A 155       4.601-181.859 -71.698 
ATOM   3178  OP2  DA A 155       3.047-179.891 -71.810 
ATOM   3179  O5'  DA A 155       5.173-179.887 -73.158 
ATOM   3180  C5'  DA A 155       5.748-180.302 -74.411 
ATOM   3181  C4'  DA A 155       5.913-179.106 -75.327 
ATOM   3182  O4'  DA A 155       4.723-178.853 -76.129 
ATOM   3183  C3'  DA A 155       6.181-177.770 -74.635 
ATOM   3184  O3'  DA A 155       7.090-177.015 -75.429 
ATOM   3185  C2'  DA A 155       4.830-177.056 -74.634 
ATOM   3186  C1'  DA A 155       4.409-177.472 -76.040 
ATOM   3187  N9   DA A 155       2.952-177.312 -76.301 
ATOM   3188  C8   DA A 155       1.910-177.478 -75.432 
ATOM   3189  N7   DA A 155       0.746-177.263 -75.962 
ATOM   3190  C5   DA A 155       1.033-176.931 -77.278 
ATOM   3191  C6   DA A 155       0.216-176.589 -78.369 
ATOM   3192  N6   DA A 155      -1.121-176.524 -78.300 
ATOM   3193  N1   DA A 155       0.826-176.315 -79.536 
ATOM   3194  C2   DA A 155       2.154-176.382 -79.599 
ATOM   3195  N3   DA A 155       3.016-176.688 -78.654 
ATOM   3196  C4   DA A 155       2.380-176.957 -77.495 
ATOM   3197  P    DA A 156       8.232-176.161 -74.700 
ATOM   3198  OP1  DA A 156       9.387-177.035 -74.395 
ATOM   3199  OP2  DA A 156       7.649-175.432 -73.552 
ATOM   3200  O5'  DA A 156       8.630-175.122 -75.850 
ATOM   3201  C5'  DA A 156       8.500-175.521 -77.227 
ATOM   3202  C4'  DA A 156       7.875-174.399 -78.034 
ATOM   3203  O4'  DA A 156       6.421-174.459 -78.034 
ATOM   3204  C3'  DA A 156       8.186-172.982 -77.555 
ATOM   3205  O3'  DA A 156       8.328-172.133 -78.688 
ATOM   3206  C2'  DA A 156       6.941-172.554 -76.778 
ATOM   3207  C1'  DA A 156       5.919-173.165 -77.732 
ATOM   3208  N9   DA A 156       4.563-173.322 -77.138 
ATOM   3209  C8   DA A 156       4.232-173.616 -75.847 
ATOM   3210  N7   DA A 156       2.954-173.684 -75.634 
ATOM   3211  C5   DA A 156       2.395-173.416 -76.876 
ATOM   3212  C6   DA A 156       1.064-173.339 -77.320 
ATOM   3213  N6   DA A 156       0.006-173.535 -76.521 
ATOM   3214  N1   DA A 156       0.860-173.051 -78.618 
ATOM   3215  C2   DA A 156       1.916-172.857 -79.408 
ATOM   3216  N3   DA A 156       3.195-172.902 -79.109 
ATOM   3217  C4   DA A 156       3.373-173.192 -77.803 
ATOM   3218  P    DC A 157       9.467-171.009 -78.678 
ATOM   3219  OP1  DC A 157      10.755-171.606 -79.097 
ATOM   3220  OP2  DC A 157       9.468-170.315 -77.372 
ATOM   3221  O5'  DC A 157       8.939-170.015 -79.815 
ATOM   3222  C5'  DC A 157       8.164-170.549 -80.905 
ATOM   3223  C4'  DC A 157       6.979-169.648 -81.188 
ATOM   3224  O4'  DC A 157       5.814-169.995 -80.386 
ATOM   3225  C3'  DC A 157       7.191-168.161 -80.905 
ATOM   3226  O3'  DC A 157       6.503-167.402 -81.893 
ATOM   3227  C2'  DC A 157       6.515-167.924 -79.554 
ATOM   3228  C1'  DC A 157       5.297-168.806 -79.808 
ATOM   3229  N1   DC A 157       4.558-169.178 -78.570 
ATOM   3230  C2   DC A 157       3.173-169.303 -78.652 
ATOM   3231  O2   DC A 157       2.621-169.104 -79.740 
ATOM   3232  N3   DC A 157       2.482-169.640 -77.534 
ATOM   3233  C4   DC A 157       3.118-169.848 -76.374 
ATOM   3234  N4   DC A 157       2.398-170.174 -75.312 
ATOM   3235  C5   DC A 157       4.541-169.723 -76.268 
ATOM   3236  C6   DC A 157       5.214-169.385 -77.396 
ATOM   3237  P    DA A 158       7.191-166.077 -82.471 
ATOM   3238  OP1  DA A 158       8.131-166.439 -83.556 
ATOM   3239  OP2  DA A 158       7.759-165.286 -81.358 
ATOM   3240  O5'  DA A 158       5.930-165.309 -83.087 
ATOM   3241  C5'  DA A 158       4.820-166.079 -83.588 
ATOM   3242  C4'  DA A 158       3.512-165.460 -83.133 
ATOM   3243  O4'  DA A 158       3.082-165.962 -81.835 
ATOM   3244  C3'  DA A 158       3.521-163.942 -82.957 
ATOM   3245  O3'  DA A 158       2.262-163.423 -83.369 
ATOM   3246  C2'  DA A 158       3.664-163.728 -81.449 
ATOM   3247  C1'  DA A 158       2.727-164.854 -81.022 
ATOM   3248  N9   DA A 158       2.887-165.257 -79.597 
ATOM   3249  C8   DA A 158       4.026-165.286 -78.845 
ATOM   3250  N7   DA A 158       3.841-165.685 -77.625 
ATOM   3251  C5   DA A 158       2.478-165.940 -77.561 
ATOM   3252  C6   DA A 158       1.648-166.397 -76.524 
ATOM   3253  N6   DA A 158       2.093-166.691 -75.294 
ATOM   3254  N1   DA A 158       0.337-166.541 -76.798 
ATOM   3255  C2   DA A 158      -0.099-166.248 -78.021 
ATOM   3256  N3   DA A 158       0.577-165.817 -79.063 
ATOM   3257  C4   DA A 158       1.885-165.681 -78.763 
ATOM   3258  P    DC A 159       2.220-162.043 -84.180 
ATOM   3259  OP1  DC A 159       2.465-162.303 -85.616 
ATOM   3260  OP2  DC A 159       3.120-161.062 -83.534 
ATOM   3261  O5'  DC A 159       0.698-161.598 -83.965 
ATOM   3262  C5'  DC A 159      -0.309-162.613 -83.798 
ATOM   3263  C4'  DC A 159      -1.250-162.230 -82.673 
ATOM   3264  O4'  DC A 159      -0.781-162.693 -81.375 
ATOM   3265  C3'  DC A 159      -1.470-160.731 -82.472 
ATOM   3266  O3'  DC A 159      -2.825-160.511 -82.100 
ATOM   3267  C2'  DC A 159      -0.576-160.364 -81.288 
ATOM   3268  C1'  DC A 159      -0.859-161.612 -80.458 
ATOM   3269  N1   DC A 159       0.135-161.851 -79.375 
ATOM   3270  C2   DC A 159      -0.323-162.413 -78.187 
ATOM   3271  O2   DC A 159      -1.523-162.690 -78.080 
ATOM   3272  N3   DC A 159       0.568-162.638 -77.186 
ATOM   3273  C4   DC A 159       1.860-162.325 -77.340 
ATOM   3274  N4   DC A 159       2.690-162.563 -76.336 
ATOM   3275  C5   DC A 159       2.351-161.745 -78.555 
ATOM   3276  C6   DC A 159       1.445-161.527 -79.543 
ATOM   3277  P    DA A 160      -3.598-159.242 -82.697 
ATOM   3278  OP1  DA A 160      -4.130-159.571 -84.037 
ATOM   3279  OP2  DA A 160      -2.726-158.049 -82.619 
ATOM   3280  O5'  DA A 160      -4.807-159.092 -81.659 
ATOM   3281  C5'  DA A 160      -5.315-160.269 -81.003 
ATOM   3282  C4'  DA A 160      -5.543-159.985 -79.532 
ATOM   3283  O4'  DA A 160      -4.353-160.232 -78.728 
ATOM   3284  C3'  DA A 160      -5.931-158.548 -79.184 
ATOM   3285  O3'  DA A 160      -6.871-158.571 -78.117 
ATOM   3286  C2'  DA A 160      -4.637-157.909 -78.678 
ATOM   3287  C1'  DA A 160      -4.146-159.113 -77.880 
ATOM   3288  N9   DA A 160      -2.697-159.054 -77.537 
ATOM   3289  C8   DA A 160      -1.673-158.531 -78.271 
ATOM   3290  N7   DA A 160      -0.513-158.629 -77.699 
ATOM   3291  C5   DA A 160      -0.787-159.265 -76.496 
ATOM   3292  C6   DA A 160       0.032-159.663 -75.427 
ATOM   3293  N6   DA A 160       1.358-159.469 -75.398 
ATOM   3294  N1   DA A 160      -0.563-160.270 -74.383 
ATOM   3295  C2   DA A 160      -1.881-160.462 -74.417 
ATOM   3296  N3   DA A 160      -2.743-160.136 -75.354 
ATOM   3297  C4   DA A 160      -2.122-159.529 -76.388 
ATOM   3298  P    DC A 161      -8.093-157.537 -78.138 
ATOM   3299  OP1  DC A 161      -9.188-158.080 -78.973 
ATOM   3300  OP2  DC A 161      -7.599-156.192 -78.508 
ATOM   3301  O5'  DC A 161      -8.536-157.541 -76.600 
ATOM   3302  C5'  DC A 161      -8.337-158.735 -75.819 
ATOM   3303  C4'  DC A 161      -7.776-158.376 -74.458 
ATOM   3304  O4'  DC A 161      -6.322-158.311 -74.456 
ATOM   3305  C3'  DC A 161      -8.207-157.021 -73.897 
ATOM   3306  O3'  DC A 161      -8.379-157.138 -72.490 
ATOM   3307  C2'  DC A 161      -7.019-156.096 -74.165 
ATOM   3308  C1'  DC A 161      -5.929-157.105 -73.819 
ATOM   3309  N1   DC A 161      -4.581-156.730 -74.332 
ATOM   3310  C2   DC A 161      -3.474-157.069 -73.558 
ATOM   3311  O2   DC A 161      -3.653-157.663 -72.489 
ATOM   3312  N3   DC A 161      -2.237-156.736 -74.008 
ATOM   3313  C4   DC A 161      -2.085-156.092 -75.173 
ATOM   3314  N4   DC A 161      -0.858-155.789 -75.567 
ATOM   3315  C5   DC A 161      -3.210-155.733 -75.983 
ATOM   3316  C6   DC A 161      -4.438-156.075 -75.517 
ATOM   3317  P    DA A 162      -9.600-156.374 -71.791 
ATOM   3318  OP1  DA A 162     -10.827-157.194 -71.903 
ATOM   3319  OP2  DA A 162      -9.690-154.995 -72.320 
ATOM   3320  O5'  DA A 162      -9.116-156.334 -70.267 
ATOM   3321  C5'  DA A 162      -8.274-157.392 -69.774 
ATOM   3322  C4'  DA A 162      -7.151-156.813 -68.935 
ATOM   3323  O4'  DA A 162      -5.986-156.459 -69.735 
ATOM   3324  C3'  DA A 162      -7.481-155.527 -68.178 
ATOM   3325  O3'  DA A 162      -6.826-155.554 -66.916 
ATOM   3326  C2'  DA A 162      -6.865-154.411 -69.022 
ATOM   3327  C1'  DA A 162      -5.577-155.148 -69.376 
ATOM   3328  N9   DA A 162      -4.847-154.558 -70.533 
ATOM   3329  C8   DA A 162      -5.364-153.959 -71.645 
ATOM   3330  N7   DA A 162      -4.465-153.541 -72.482 
ATOM   3331  C5   DA A 162      -3.263-153.888 -71.881 
ATOM   3332  C6   DA A 162      -1.925-153.716 -72.271 
ATOM   3333  N6   DA A 162      -1.558-153.122 -73.417 
ATOM   3334  N1   DA A 162      -0.972-154.177 -71.439 
ATOM   3335  C2   DA A 162      -1.343-154.766 -70.303 
ATOM   3336  N3   DA A 162      -2.553-154.982 -69.836 
ATOM   3337  C4   DA A 162      -3.486-154.511 -70.687 
ATOM   3338  P    DT A 163      -7.595-154.991 -65.630 
ATOM   3339  OP1  DT A 163      -8.475-156.045 -65.077 
ATOM   3340  OP2  DT A 163      -8.252-153.708 -65.967 
ATOM   3341  O5'  DT A 163      -6.378-154.723 -64.627 
ATOM   3342  C5'  DT A 163      -5.200-155.546 -64.723 
ATOM   3343  C4'  DT A 163      -3.956-154.685 -64.623 
ATOM   3344  O4'  DT A 163      -3.527-154.178 -65.918 
ATOM   3345  C3'  DT A 163      -4.084-153.430 -63.760 
ATOM   3346  O3'  DT A 163      -2.857-153.217 -63.072 
ATOM   3347  C2'  DT A 163      -4.284-152.291 -64.759 
ATOM   3348  C1'  DT A 163      -3.279-152.786 -65.794 
ATOM   3349  N1   DT A 163      -3.447-152.164 -67.137 
ATOM   3350  C2   DT A 163      -2.307-151.939 -67.869 
ATOM   3351  O2   DT A 163      -1.192-152.224 -67.466 
ATOM   3352  N3   DT A 163      -2.501-151.361 -69.109 
ATOM   3353  C4   DT A 163      -3.713-150.999 -69.662 
ATOM   3354  O4   DT A 163      -3.762-150.488 -70.783 
ATOM   3355  C5   DT A 163      -4.852-151.275 -68.818 
ATOM   3356  C7   DT A 163      -6.209-150.911 -69.345 
ATOM   3357  C6   DT A 163      -4.691-151.836 -67.608 
ATOM   3358  P    DT A 164      -2.896-152.709 -61.554 
ATOM   3359  OP1  DT A 164      -3.080-153.866 -60.649 
ATOM   3360  OP2  DT A 164      -3.885-151.617 -61.422 
ATOM   3361  O5'  DT A 164      -1.418-152.120 -61.381 
ATOM   3362  C5'  DT A 164      -0.342-152.697 -62.144 
ATOM   3363  C4'  DT A 164       0.534-151.600 -62.714 
ATOM   3364  O4'  DT A 164       0.066-151.131 -64.011 
ATOM   3365  C3'  DT A 164       0.637-150.326 -61.876 
ATOM   3366  O3'  DT A 164       1.960-149.815 -61.974 
ATOM   3367  C2'  DT A 164      -0.316-149.340 -62.553 
ATOM   3368  C1'  DT A 164       0.037-149.712 -63.990 
ATOM   3369  N1   DT A 164      -0.967-149.255 -64.991 
ATOM   3370  C2   DT A 164      -0.493-148.871 -66.222 
ATOM   3371  O2   DT A 164       0.691-148.893 -66.513 
ATOM   3372  N3   DT A 164      -1.453-148.453 -67.124 
ATOM   3373  C4   DT A 164      -2.813-148.388 -66.900 
ATOM   3374  O4   DT A 164      -3.575-147.996 -67.787 
ATOM   3375  C5   DT A 164      -3.214-148.811 -65.580 
ATOM   3376  C7   DT A 164      -4.677-148.772 -65.253 
ATOM   3377  C6   DT A 164      -2.301-149.222 -64.683 
ATOM   3378  P    DA A 165       2.651-149.196 -60.669 
ATOM   3379  OP1  DA A 165       3.244-150.283 -59.858 
ATOM   3380  OP2  DA A 165       1.690-148.315 -59.970 
ATOM   3381  O5'  DA A 165       3.816-148.311 -61.318 
ATOM   3382  C5'  DA A 165       4.391-148.726 -62.571 
ATOM   3383  C4'  DA A 165       4.556-147.530 -63.487 
ATOM   3384  O4'  DA A 165       3.366-147.277 -64.289 
ATOM   3385  C3'  DA A 165       4.825-146.194 -62.796 
ATOM   3386  O3'  DA A 165       5.734-145.439 -63.589 
ATOM   3387  C2'  DA A 165       3.473-145.480 -62.794 
ATOM   3388  C1'  DA A 165       3.052-145.896 -64.201 
ATOM   3389  N9   DA A 165       1.595-145.736 -64.461 
ATOM   3390  C8   DA A 165       0.554-145.902 -63.592 
ATOM   3391  N7   DA A 165      -0.610-145.688 -64.122 
ATOM   3392  C5   DA A 165      -0.323-145.355 -65.438 
ATOM   3393  C6   DA A 165      -1.140-145.013 -66.529 
ATOM   3394  N6   DA A 165      -2.478-144.948 -66.460 
ATOM   3395  N1   DA A 165      -0.531-144.739 -67.697 
ATOM   3396  C2   DA A 165       0.797-144.806 -67.759 
ATOM   3397  N3   DA A 165       1.660-145.112 -66.814 
ATOM   3398  C4   DA A 165       1.024-145.381 -65.656 
ATOM   3399  P    DT A 166       6.875-144.585 -62.860 
ATOM   3400  OP1  DT A 166       8.030-145.459 -62.555 
ATOM   3401  OP2  DT A 166       6.292-143.856 -61.712 
ATOM   3402  O5'  DT A 166       7.273-143.546 -64.010 
ATOM   3403  C5'  DT A 166       7.143-143.945 -65.387 
ATOM   3404  C4'  DT A 166       6.519-142.823 -66.195 
ATOM   3405  O4'  DT A 166       5.064-142.883 -66.194 
ATOM   3406  C3'  DT A 166       6.830-141.406 -65.715 
ATOM   3407  O3'  DT A 166       6.971-140.557 -66.848 
ATOM   3408  C2'  DT A 166       5.585-140.978 -64.939 
ATOM   3409  C1'  DT A 166       4.563-141.589 -65.893 
ATOM   3410  N1   DT A 166       3.206-141.746 -65.298 
ATOM   3411  C2   DT A 166       2.132-141.575 -66.138 
ATOM   3412  O2   DT A 166       2.251-141.308 -67.321 
ATOM   3413  N3   DT A 166       0.891-141.727 -65.551 
ATOM   3414  C4   DT A 166       0.641-142.028 -64.227 
ATOM   3415  O4   DT A 166      -0.515-142.138 -63.816 
ATOM   3416  C5   DT A 166       1.832-142.187 -63.425 
ATOM   3417  C7   DT A 166       1.651-142.516 -61.972 
ATOM   3418  C6   DT A 166       3.051-142.045 -63.970 
ATOM   3419  P    DA A 167       8.110-139.433 -66.838 
ATOM   3420  OP1  DA A 167       9.399-140.030 -67.257 
ATOM   3421  OP2  DA A 167       8.111-138.739 -65.532 
ATOM   3422  O5'  DA A 167       7.582-138.439 -67.975 
ATOM   3423  C5'  DA A 167       6.808-138.973 -69.065 
ATOM   3424  C4'  DA A 167       5.622-138.072 -69.348 
ATOM   3425  O4'  DA A 167       4.457-138.419 -68.547 
ATOM   3426  C3'  DA A 167       5.834-136.585 -69.066 
ATOM   3427  O3'  DA A 167       5.147-135.826 -70.053 
ATOM   3428  C2'  DA A 167       5.158-136.348 -67.715 
ATOM   3429  C1'  DA A 167       3.941-137.230 -67.969 
ATOM   3430  N9   DA A 167       3.201-137.602 -66.730 
ATOM   3431  C8   DA A 167       3.703-137.843 -65.483 
ATOM   3432  N7   DA A 167       2.799-138.146 -64.603 
ATOM   3433  C5   DA A 167       1.609-138.102 -65.318 
ATOM   3434  C6   DA A 167       0.274-138.331 -64.947 
ATOM   3435  N6   DA A 167      -0.104-138.664 -63.706 
ATOM   3436  N1   DA A 167      -0.664-138.202 -65.905 
ATOM   3437  C2   DA A 167      -0.283-137.871 -67.138 
ATOM   3438  N3   DA A 167       0.926-137.635 -67.598 
ATOM   3439  C4   DA A 167       1.846-137.769 -66.620 
ATOM   3440  P    DG A 168       5.835-134.501 -70.632 
ATOM   3441  OP1  DG A 168       6.775-134.863 -71.716 
ATOM   3442  OP2  DG A 168       6.402-133.710 -69.518 
ATOM   3443  O5'  DG A 168       4.573-133.733 -71.248 
ATOM   3444  C5'  DG A 168       3.463-134.503 -71.748 
ATOM   3445  C4'  DG A 168       2.156-133.884 -71.294 
ATOM   3446  O4'  DG A 168       1.725-134.386 -69.995 
ATOM   3447  C3'  DG A 168       2.164-132.366 -71.117 
ATOM   3448  O3'  DG A 168       0.906-131.847 -71.529 
ATOM   3449  C2'  DG A 168       2.307-132.152 -69.610 
ATOM   3450  C1'  DG A 168       1.371-133.278 -69.182 
ATOM   3451  N9   DG A 168       1.530-133.681 -67.757 
ATOM   3452  C8   DG A 168       2.670-133.716 -66.983 
ATOM   3453  N7   DG A 168       2.468-134.122 -65.753 
ATOM   3454  C5   DG A 168       1.097-134.372 -65.709 
ATOM   3455  C6   DG A 168       0.288-134.835 -64.639 
ATOM   3456  O6   DG A 168       0.618-135.124 -63.492 
ATOM   3457  N1   DG A 168      -1.055-134.951 -65.025 
ATOM   3458  C2   DG A 168      -1.550-134.658 -66.281 
ATOM   3459  N2   DG A 168      -2.863-134.835 -66.450 
ATOM   3460  N3   DG A 168      -0.789-134.225 -67.284 
ATOM   3461  C4   DG A 168       0.515-134.107 -66.926 
ATOM   3462  P    DA A 169       0.863-130.467 -72.340 
ATOM   3463  OP1  DA A 169       1.108-130.727 -73.776 
ATOM   3464  OP2  DA A 169       1.764-129.486 -71.694 
ATOM   3465  O5'  DA A 169      -0.658-130.022 -72.125 
ATOM   3466  C5'  DA A 169      -1.666-131.037 -71.958 
ATOM   3467  C4'  DA A 169      -2.607-130.654 -70.833 
ATOM   3468  O4'  DA A 169      -2.138-131.117 -69.535 
ATOM   3469  C3'  DA A 169      -2.827-129.155 -70.632 
ATOM   3470  O3'  DA A 169      -4.182-128.935 -70.260 
ATOM   3471  C2'  DA A 169      -1.933-128.788 -69.448 
ATOM   3472  C1'  DA A 169      -2.216-130.036 -68.619 
ATOM   3473  N9   DA A 169      -1.222-130.275 -67.536 
ATOM   3474  C8   DA A 169       0.118-130.011 -67.540 
ATOM   3475  N7   DA A 169       0.721-130.332 -66.438 
ATOM   3476  C5   DA A 169      -0.293-130.848 -65.641 
ATOM   3477  C6   DA A 169      -0.300-131.369 -64.337 
ATOM   3478  N6   DA A 169       0.796-131.461 -63.571 
ATOM   3479  N1   DA A 169      -1.480-131.794 -63.847 
ATOM   3480  C2   DA A 169      -2.565-131.701 -64.613 
ATOM   3481  N3   DA A 169      -2.680-131.235 -65.837 
ATOM   3482  C4   DA A 169      -1.486-130.816 -66.305 
ATOM   3483  P    DT A 170      -4.955-127.666 -70.857 
ATOM   3484  OP1  DT A 170      -5.487-127.995 -72.198 
ATOM   3485  OP2  DT A 170      -4.083-126.473 -70.779 
ATOM   3486  O5'  DT A 170      -6.164-127.516 -69.819 
ATOM   3487  C5'  DT A 170      -6.672-128.693 -69.163 
ATOM   3488  C4'  DT A 170      -6.899-128.409 -67.692 
ATOM   3489  O4'  DT A 170      -5.710-128.656 -66.888 
ATOM   3490  C3'  DT A 170      -7.288-126.972 -67.344 
ATOM   3491  O3'  DT A 170      -8.227-126.995 -66.277 
ATOM   3492  C2'  DT A 170      -5.994-126.333 -66.839 
ATOM   3493  C1'  DT A 170      -5.503-127.537 -66.040 
ATOM   3494  N1   DT A 170      -4.054-127.478 -65.697 
ATOM   3495  C2   DT A 170      -3.675-128.013 -64.489 
ATOM   3496  O2   DT A 170      -4.465-128.520 -63.712 
ATOM   3497  N3   DT A 170      -2.325-127.940 -64.206 
ATOM   3498  C4   DT A 170      -1.348-127.390 -65.010 
ATOM   3499  O4   DT A 170      -0.170-127.382 -64.648 
ATOM   3500  C5   DT A 170      -1.843-126.854 -66.256 
ATOM   3501  C7   DT A 170      -0.845-126.236 -67.191 
ATOM   3502  C6   DT A 170      -3.151-126.912 -66.557 
ATOM   3503  P    DT A 171      -9.450-125.961 -66.298 
ATOM   3504  OP1  DT A 171     -10.545-126.504 -67.133 
ATOM   3505  OP2  DT A 171      -8.956-124.616 -66.668 
ATOM   3506  O5'  DT A 171      -9.893-125.965 -64.760 
ATOM   3507  C5'  DT A 171      -9.694-127.159 -63.980 
ATOM   3508  C4'  DT A 171      -9.133-126.800 -62.618 
ATOM   3509  O4'  DT A 171      -7.679-126.735 -62.616 
ATOM   3510  C3'  DT A 171      -9.563-125.445 -62.058 
ATOM   3511  O3'  DT A 171      -9.736-125.562 -60.650 
ATOM   3512  C2'  DT A 171      -8.376-124.521 -62.325 
ATOM   3513  C1'  DT A 171      -7.285-125.529 -61.979 
ATOM   3514  N1   DT A 171      -5.938-125.154 -62.492 
ATOM   3515  C2   DT A 171      -4.856-125.496 -61.718 
ATOM   3516  O2   DT A 171      -4.961-126.081 -60.654 
ATOM   3517  N3   DT A 171      -3.623-125.131 -62.224 
ATOM   3518  C4   DT A 171      -3.391-124.470 -63.412 
ATOM   3519  O4   DT A 171      -2.241-124.196 -63.762 
ATOM   3520  C5   DT A 171      -4.587-124.153 -64.155 
ATOM   3521  C7   DT A 171      -4.424-123.432 -65.461 
ATOM   3522  C6   DT A 171      -5.798-124.495 -63.686 
ATOM   3523  P    DA A 172     -10.957-124.798 -59.951 
ATOM   3524  OP1  DA A 172     -12.184-125.618 -60.063 
ATOM   3525  OP2  DA A 172     -11.047-123.419 -60.480 
ATOM   3526  O5'  DA A 172     -10.473-124.758 -58.427 
ATOM   3527  C5'  DA A 172      -9.630-125.816 -57.934 
ATOM   3528  C4'  DA A 172      -8.507-125.237 -57.096 
ATOM   3529  O4'  DA A 172      -7.342-124.883 -57.895 
ATOM   3530  C3'  DA A 172      -8.838-123.951 -56.338 
ATOM   3531  O3'  DA A 172      -8.183-123.978 -55.076 
ATOM   3532  C2'  DA A 172      -8.222-122.835 -57.182 
ATOM   3533  C1'  DA A 172      -6.934-123.573 -57.536 
ATOM   3534  N9   DA A 172      -6.204-122.982 -58.693 
ATOM   3535  C8   DA A 172      -6.721-122.383 -59.805 
ATOM   3536  N7   DA A 172      -5.822-121.965 -60.642 
ATOM   3537  C5   DA A 172      -4.619-122.312 -60.041 
ATOM   3538  C6   DA A 172      -3.281-122.140 -60.431 
ATOM   3539  N6   DA A 172      -2.915-121.546 -61.577 
ATOM   3540  N1   DA A 172      -2.329-122.601 -59.599 
ATOM   3541  C2   DA A 172      -2.699-123.190 -58.464 
ATOM   3542  N3   DA A 172      -3.910-123.406 -57.996 
ATOM   3543  C4   DA A 172      -4.843-122.935 -58.847 
ATOM   3544  P    DC A 173      -8.951-123.415 -53.790 
ATOM   3545  OP1  DC A 173      -9.831-124.469 -53.237 
ATOM   3546  OP2  DC A 173      -9.608-122.132 -54.127 
ATOM   3547  O5'  DC A 173      -7.735-123.148 -52.787 
ATOM   3548  C5'  DC A 173      -6.557-123.970 -52.883 
ATOM   3549  C4'  DC A 173      -5.313-123.109 -52.783 
ATOM   3550  O4'  DC A 173      -4.883-122.602 -54.078 
ATOM   3551  C3'  DC A 173      -5.441-121.854 -51.920 
ATOM   3552  O3'  DC A 173      -4.214-121.641 -51.232 
ATOM   3553  C2'  DC A 173      -5.641-120.715 -52.919 
ATOM   3554  C1'  DC A 173      -4.636-121.210 -53.954 
ATOM   3555  N1   DC A 173      -4.804-120.588 -55.298 
ATOM   3556  C2   DC A 173      -3.658-120.353 -56.052 
ATOM   3557  O2   DC A 173      -2.559-120.667 -55.581 
ATOM   3558  N3   DC A 173      -3.789-119.786 -57.280 
ATOM   3559  C4   DC A 173      -4.998-119.460 -57.754 
ATOM   3560  N4   DC A 173      -5.075-118.910 -58.956 
ATOM   3561  C5   DC A 173      -6.190-119.693 -56.993 
ATOM   3562  C6   DC A 173      -6.037-120.260 -55.770 
ATOM   3563  P    DT A 174      -4.252-121.134 -49.715 
ATOM   3564  OP1  DT A 174      -4.436-122.290 -48.810 
ATOM   3565  OP2  DT A 174      -5.242-120.042 -49.582 
ATOM   3566  O5'  DT A 174      -2.775-120.544 -49.542 
ATOM   3567  C5'  DT A 174      -1.699-121.121 -50.304 
ATOM   3568  C4'  DT A 174      -0.822-120.024 -50.874 
ATOM   3569  O4'  DT A 174      -1.291-119.555 -52.171 
ATOM   3570  C3'  DT A 174      -0.720-118.750 -50.036 
ATOM   3571  O3'  DT A 174       0.604-118.239 -50.134 
ATOM   3572  C2'  DT A 174      -1.673-117.764 -50.713 
ATOM   3573  C1'  DT A 174      -1.320-118.136 -52.150 
ATOM   3574  N1   DT A 174      -2.323-117.679 -53.151 
ATOM   3575  C2   DT A 174      -1.849-117.295 -54.382 
ATOM   3576  O2   DT A 174      -0.666-117.317 -54.673 
ATOM   3577  N3   DT A 174      -2.809-116.877 -55.284 
ATOM   3578  C4   DT A 174      -4.170-116.812 -55.061 
ATOM   3579  O4   DT A 174      -4.932-116.420 -55.947 
ATOM   3580  C5   DT A 174      -4.570-117.235 -53.740 
ATOM   3581  C7   DT A 174      -6.034-117.196 -53.413 
ATOM   3582  C6   DT A 174      -3.658-117.646 -52.843 
ATOM   3583  P    DC A 175       1.294-117.620 -48.830 
ATOM   3584  OP1  DC A 175       1.887-118.707 -48.019 
ATOM   3585  OP2  DC A 175       0.333-116.739 -48.130 
ATOM   3586  O5'  DC A 175       2.459-116.735 -49.478 
ATOM   3587  C5'  DC A 175       3.035-117.150 -50.731 
ATOM   3588  C4'  DC A 175       3.199-115.954 -51.647 
ATOM   3589  O4'  DC A 175       2.009-115.702 -52.449 
ATOM   3590  C3'  DC A 175       3.468-114.618 -50.956 
ATOM   3591  O3'  DC A 175       4.377-113.864 -51.749 
ATOM   3592  C2'  DC A 175       2.117-113.904 -50.955 
ATOM   3593  C1'  DC A 175       1.695-114.320 -52.361 
ATOM   3594  N1   DC A 175       0.238-114.160 -52.621 
ATOM   3595  C2   DC A 175      -0.156-113.793 -53.906 
ATOM   3596  O2   DC A 175       0.713-113.617 -54.769 
ATOM   3597  N3   DC A 175      -1.480-113.641 -54.163 
ATOM   3598  C4   DC A 175      -2.390-113.840 -53.202 
ATOM   3599  N4   DC A 175      -3.669-113.680 -53.503 
ATOM   3600  C5   DC A 175      -2.006-114.218 -51.874 
ATOM   3601  C6   DC A 175      -0.678-114.365 -51.636 
ATOM   3602  P    DA A 176       5.518-113.009 -51.020 
ATOM   3603  OP1  DA A 176       6.673-113.883 -50.716 
ATOM   3604  OP2  DA A 176       4.935-112.280 -49.873 
ATOM   3605  O5'  DA A 176       5.917-111.970 -52.170 
ATOM   3606  C5'  DA A 176       5.786-112.369 -53.547 
ATOM   3607  C4'  DA A 176       5.162-111.247 -54.355 
ATOM   3608  O4'  DA A 176       3.707-111.307 -54.355 
ATOM   3609  C3'  DA A 176       5.473-109.830 -53.875 
ATOM   3610  O3'  DA A 176       5.614-108.981 -55.008 
ATOM   3611  C2'  DA A 176       4.228-109.402 -53.099 
ATOM   3612  C1'  DA A 176       3.206-110.013 -54.053 
ATOM   3613  N9   DA A 176       1.849-110.170 -53.458 
ATOM   3614  C8   DA A 176       1.518-110.464 -52.167 
ATOM   3615  N7   DA A 176       0.241-110.532 -51.955 
ATOM   3616  C5   DA A 176      -0.319-110.264 -53.197 
ATOM   3617  C6   DA A 176      -1.649-110.187 -53.640 
ATOM   3618  N6   DA A 176      -2.708-110.383 -52.841 
ATOM   3619  N1   DA A 176      -1.854-109.899 -54.939 
ATOM   3620  C2   DA A 176      -0.798-109.705 -55.728 
ATOM   3621  N3   DA A 176       0.481-109.750 -55.429 
ATOM   3622  C4   DA A 176       0.659-110.040 -54.124 
ATOM   3623  P    DG A 177       6.753-107.857 -54.998 
ATOM   3624  OP1  DG A 177       8.042-108.454 -55.417 
ATOM   3625  OP2  DG A 177       6.754-107.163 -53.692 
ATOM   3626  O5'  DG A 177       6.226-106.863 -56.135 
ATOM   3627  C5'  DG A 177       5.451-107.397 -57.225 
ATOM   3628  C4'  DG A 177       4.266-106.496 -57.509 
ATOM   3629  O4'  DG A 177       3.100-106.843 -56.707 
ATOM   3630  C3'  DG A 177       4.477-105.009 -57.226 
ATOM   3631  O3'  DG A 177       3.790-104.250 -58.213 
ATOM   3632  C2'  DG A 177       3.802-104.772 -55.875 
ATOM   3633  C1'  DG A 177       2.584-105.654 -56.129 
ATOM   3634  N9   DG A 177       1.844-106.026 -54.890 
ATOM   3635  C8   DG A 177       2.332-106.273 -53.625 
ATOM   3636  N7   DG A 177       1.408-106.578 -52.746 
ATOM   3637  C5   DG A 177       0.225-106.528 -53.481 
ATOM   3638  C6   DG A 177      -1.114-106.766 -53.073 
ATOM   3639  O6   DG A 177      -1.537-107.073 -51.962 
ATOM   3640  N1   DG A 177      -2.010-106.607 -54.140 
ATOM   3641  C2   DG A 177      -1.658-106.265 -55.431 
ATOM   3642  N2   DG A 177      -2.662-106.164 -56.305 
ATOM   3643  N3   DG A 177      -0.402-106.044 -55.812 
ATOM   3644  C4   DG A 177       0.480-106.192 -54.790 
ATOM   3645  P    DA A 178       4.478-102.925 -58.792 
ATOM   3646  OP1  DA A 178       5.418-103.287 -59.877 
ATOM   3647  OP2  DA A 178       5.045-102.134 -57.678 
ATOM   3648  O5'  DA A 178       3.216-102.158 -59.408 
ATOM   3649  C5'  DA A 178       2.106-102.927 -59.909 
ATOM   3650  C4'  DA A 178       0.799-102.308 -59.454 
ATOM   3651  O4'  DA A 178       0.369-102.810 -58.156 
ATOM   3652  C3'  DA A 178       0.807-100.790 -59.277 
ATOM   3653  O3'  DA A 178      -0.451-100.272 -59.690 
ATOM   3654  C2'  DA A 178       0.951-100.576 -57.770 
ATOM   3655  C1'  DA A 178       0.014-101.702 -57.342 
ATOM   3656  N9   DA A 178       0.173-102.105 -55.918 
ATOM   3657  C8   DA A 178       1.313-102.134 -55.166 
ATOM   3658  N7   DA A 178       1.127-102.533 -53.945 
ATOM   3659  C5   DA A 178      -0.236-102.789 -53.882 
ATOM   3660  C6   DA A 178      -1.066-103.245 -52.845 
ATOM   3661  N6   DA A 178      -0.621-103.539 -51.615 
ATOM   3662  N1   DA A 178      -2.376-103.389 -53.118 
ATOM   3663  C2   DA A 178      -2.813-103.096 -54.342 
ATOM   3664  N3   DA A 178      -2.137-102.665 -55.384 
ATOM   3665  C4   DA A 178      -0.829-102.529 -55.083 
ATOM   3666  P    DA A 179      -0.493 -98.891 -60.500 
ATOM   3667  OP1  DA A 179      -0.249 -99.151 -61.936 
ATOM   3668  OP2  DA A 179       0.407 -97.910 -59.855 
ATOM   3669  O5'  DA A 179      -2.015 -98.446 -60.285 
ATOM   3670  C5'  DA A 179      -3.022 -99.461 -60.118 
ATOM   3671  C4'  DA A 179      -3.964 -99.078 -58.993 
ATOM   3672  O4'  DA A 179      -3.494 -99.541 -57.695 
ATOM   3673  C3'  DA A 179      -4.184 -97.579 -58.792 
ATOM   3674  O3'  DA A 179      -5.539 -97.359 -58.420 
ATOM   3675  C2'  DA A 179      -3.290 -97.212 -57.608 
ATOM   3676  C1'  DA A 179      -3.573 -98.461 -56.779 
ATOM   3677  N9   DA A 179      -2.579 -98.699 -55.696 
ATOM   3678  C8   DA A 179      -1.239 -98.435 -55.701 
ATOM   3679  N7   DA A 179      -0.636 -98.756 -54.598 
ATOM   3680  C5   DA A 179      -1.650 -99.272 -53.802 
ATOM   3681  C6   DA A 179      -1.657 -99.793 -52.497 
ATOM   3682  N6   DA A 179      -0.561 -99.885 -51.731 
ATOM   3683  N1   DA A 179      -2.836-100.218 -52.007 
ATOM   3684  C2   DA A 179      -3.922-100.125 -52.773 
ATOM   3685  N3   DA A 179      -4.037 -99.659 -53.997 
ATOM   3686  C4   DA A 179      -2.843 -99.240 -54.465 
ATOM   3687  P    DG A 180      -6.311 -96.090 -59.017 
ATOM   3688  OP1  DG A 180      -6.843 -96.419 -60.358 
ATOM   3689  OP2  DG A 180      -5.440 -94.897 -58.939 
ATOM   3690  O5'  DG A 180      -7.520 -95.940 -57.979 
ATOM   3691  C5'  DG A 180      -8.028 -97.117 -57.324 
ATOM   3692  C4'  DG A 180      -8.256 -96.833 -55.853 
ATOM   3693  O4'  DG A 180      -7.067 -97.080 -55.049 
ATOM   3694  C3'  DG A 180      -8.644 -95.396 -55.504 
ATOM   3695  O3'  DG A 180      -9.584 -95.419 -54.437 
ATOM   3696  C2'  DG A 180      -7.351 -94.757 -54.999 
ATOM   3697  C1'  DG A 180      -6.859 -95.961 -54.200 
ATOM   3698  N9   DG A 180      -5.411 -95.903 -53.857 
ATOM   3699  C8   DG A 180      -4.364 -95.379 -54.584 
ATOM   3700  N7   DG A 180      -3.198 -95.486 -53.994 
ATOM   3701  C5   DG A 180      -3.494 -96.125 -52.791 
ATOM   3702  C6   DG A 180      -2.637 -96.513 -51.728 
ATOM   3703  O6   DG A 180      -1.422 -96.371 -51.629 
ATOM   3704  N1   DG A 180      -3.352 -97.134 -50.695 
ATOM   3705  C2   DG A 180      -4.716 -97.352 -50.690 
ATOM   3706  N2   DG A 180      -5.208 -97.962 -49.609 
ATOM   3707  N3   DG A 180      -5.520 -96.988 -51.688 
ATOM   3708  C4   DG A 180      -4.841 -96.383 -52.698 
ATOM   3709  P    DC A 181     -10.807 -94.385 -54.459 
ATOM   3710  OP1  DC A 181     -11.901 -94.928 -55.293 
ATOM   3711  OP2  DC A 181     -10.313 -93.040 -54.829 
ATOM   3712  O5'  DC A 181     -11.250 -94.389 -52.920 
ATOM   3713  C5'  DC A 181     -11.051 -95.583 -52.140 
ATOM   3714  C4'  DC A 181     -10.490 -95.224 -50.778 
ATOM   3715  O4'  DC A 181      -9.035 -95.159 -50.776 
ATOM   3716  C3'  DC A 181     -10.920 -93.869 -50.218 
ATOM   3717  O3'  DC A 181     -11.093 -93.986 -48.811 
ATOM   3718  C2'  DC A 181      -9.733 -92.945 -50.486 
ATOM   3719  C1'  DC A 181      -8.642 -93.953 -50.140 
ATOM   3720  N1   DC A 181      -7.295 -93.578 -50.652 
ATOM   3721  C2   DC A 181      -6.188 -93.918 -49.879 
ATOM   3722  O2   DC A 181      -6.367 -94.511 -48.809 
ATOM   3723  N3   DC A 181      -4.951 -93.584 -50.328 
ATOM   3724  C4   DC A 181      -4.799 -92.940 -51.493 
ATOM   3725  N4   DC A 181      -3.572 -92.637 -51.888 
ATOM   3726  C5   DC A 181      -5.924 -92.581 -52.304 
ATOM   3727  C6   DC A 181      -7.152 -92.923 -51.837 
ATOM   3728  P    DA A 182     -12.313 -93.222 -48.112 
ATOM   3729  OP1  DA A 182     -13.540 -94.042 -48.223 
ATOM   3730  OP2  DA A 182     -12.403 -91.843 -48.641 
ATOM   3731  O5'  DA A 182     -11.830 -93.182 -46.588 
ATOM   3732  C5'  DA A 182     -10.987 -94.240 -46.094 
ATOM   3733  C4'  DA A 182      -9.864 -93.661 -45.256 
ATOM   3734  O4'  DA A 182      -8.699 -93.308 -46.055 
ATOM   3735  C3'  DA A 182     -10.195 -92.375 -44.499 
ATOM   3736  O3'  DA A 182      -9.540 -92.402 -43.236 
ATOM   3737  C2'  DA A 182      -9.579 -91.259 -45.342 
ATOM   3738  C1'  DA A 182      -8.291 -91.997 -45.696 
ATOM   3739  N9   DA A 182      -7.561 -91.406 -46.853 
ATOM   3740  C8   DA A 182      -8.077 -90.807 -47.966 
ATOM   3741  N7   DA A 182      -7.179 -90.389 -48.802 
ATOM   3742  C5   DA A 182      -5.976 -90.736 -48.201 
ATOM   3743  C6   DA A 182      -4.638 -90.564 -48.592 
ATOM   3744  N6   DA A 182      -4.272 -89.970 -49.737 
ATOM   3745  N1   DA A 182      -3.686 -91.025 -47.760 
ATOM   3746  C2   DA A 182      -4.056 -91.614 -46.624 
ATOM   3747  N3   DA A 182      -5.266 -91.830 -46.156 
ATOM   3748  C4   DA A 182      -6.200 -91.359 -47.007 
ATOM   3749  P    DG A 183     -10.308 -91.839 -41.951 
ATOM   3750  OP1  DG A 183     -11.188 -92.893 -41.397 
ATOM   3751  OP2  DG A 183     -10.965 -90.556 -42.287 
ATOM   3752  O5'  DG A 183      -9.092 -91.572 -40.947 
ATOM   3753  C5'  DG A 183      -7.913 -92.394 -41.043 
ATOM   3754  C4'  DG A 183      -6.670 -91.533 -40.943 
ATOM   3755  O4'  DG A 183      -6.240 -91.026 -42.238 
ATOM   3756  C3'  DG A 183      -6.797 -90.278 -40.080 
ATOM   3757  O3'  DG A 183      -5.571 -90.065 -39.392 
ATOM   3758  C2'  DG A 183      -6.998 -89.139 -41.079 
ATOM   3759  C1'  DG A 183      -5.993 -89.634 -42.114 
ATOM   3760  N9   DG A 183      -6.161 -89.012 -43.458 
ATOM   3761  C8   DG A 183      -7.316 -88.616 -44.095 
ATOM   3762  N7   DG A 183      -7.120 -88.098 -45.284 
ATOM   3763  C5   DG A 183      -5.735 -88.154 -45.444 
ATOM   3764  C6   DG A 183      -4.924 -87.738 -46.531 
ATOM   3765  O6   DG A 183      -5.264 -87.227 -47.595 
ATOM   3766  N1   DG A 183      -3.566 -87.978 -46.278 
ATOM   3767  C2   DG A 183      -3.060 -88.546 -45.125 
ATOM   3768  N2   DG A 183      -1.733 -88.690 -45.077 
ATOM   3769  N3   DG A 183      -3.821 -88.936 -44.106 
ATOM   3770  C4   DG A 183      -5.142 -88.710 -44.335 
ATOM   3771  P    DA A 184      -5.609 -89.558 -37.875 
ATOM   3772  OP1  DA A 184      -5.793 -90.714 -36.970 
ATOM   3773  OP2  DA A 184      -6.599 -88.466 -37.742 
ATOM   3774  O5'  DA A 184      -4.132 -88.968 -37.702 
ATOM   3775  C5'  DA A 184      -3.056 -89.545 -38.464 
ATOM   3776  C4'  DA A 184      -2.179 -88.448 -39.035 
ATOM   3777  O4'  DA A 184      -2.648 -87.979 -40.331 
ATOM   3778  C3'  DA A 184      -2.077 -87.174 -38.196 
ATOM   3779  O3'  DA A 184      -0.753 -86.663 -38.294 
ATOM   3780  C2'  DA A 184      -3.030 -86.188 -38.874 
ATOM   3781  C1'  DA A 184      -2.676 -86.560 -40.310 
ATOM   3782  N9   DA A 184      -3.680 -86.103 -41.312 
ATOM   3783  C8   DA A 184      -5.036 -86.009 -41.172 
ATOM   3784  N7   DA A 184      -5.643 -85.572 -42.231 
ATOM   3785  C5   DA A 184      -4.617 -85.360 -43.142 
ATOM   3786  C6   DA A 184      -4.608 -84.894 -44.467 
ATOM   3787  N6   DA A 184      -5.715 -84.543 -45.136 
ATOM   3788  N1   DA A 184      -3.414 -84.802 -45.083 
ATOM   3789  C2   DA A 184      -2.318 -85.154 -44.413 
ATOM   3790  N3   DA A 184      -2.203 -85.599 -43.181 
ATOM   3791  C4   DA A 184      -3.411 -85.681 -42.587 
ATOM   3792  P    DA A 185      -0.063 -86.044 -36.990 
ATOM   3793  OP1  DA A 185       0.531 -87.131 -36.179 
ATOM   3794  OP2  DA A 185      -1.024 -85.163 -36.290 
ATOM   3795  O5'  DA A 185       1.102 -85.159 -37.638 
ATOM   3796  C5'  DA A 185       1.678 -85.574 -38.891 
ATOM   3797  C4'  DA A 185       1.842 -84.378 -39.808 
ATOM   3798  O4'  DA A 185       0.653 -84.126 -40.609 
ATOM   3799  C3'  DA A 185       2.111 -83.042 -39.116 
ATOM   3800  O3'  DA A 185       3.020 -82.288 -39.909 
ATOM   3801  C2'  DA A 185       0.760 -82.328 -39.115 
ATOM   3802  C1'  DA A 185       0.338 -82.744 -40.521 
ATOM   3803  N9   DA A 185      -1.119 -82.584 -40.782 
ATOM   3804  C8   DA A 185      -2.160 -82.751 -39.913 
ATOM   3805  N7   DA A 185      -3.324 -82.536 -40.442 
ATOM   3806  C5   DA A 185      -3.037 -82.203 -41.759 
ATOM   3807  C6   DA A 185      -3.854 -81.861 -42.849 
ATOM   3808  N6   DA A 185      -5.192 -81.796 -42.780 
ATOM   3809  N1   DA A 185      -3.244 -81.587 -44.017 
ATOM   3810  C2   DA A 185      -1.916 -81.654 -44.080 
ATOM   3811  N3   DA A 185      -1.054 -81.960 -43.134 
ATOM   3812  C4   DA A 185      -1.690 -82.229 -41.976 
ATOM   3813  P    DC A 186       4.161 -81.433 -39.180 
ATOM   3814  OP1  DC A 186       5.316 -82.307 -38.876 
ATOM   3815  OP2  DC A 186       3.579 -80.704 -38.033 
ATOM   3816  O5'  DC A 186       4.560 -80.394 -40.331 
ATOM   3817  C5'  DC A 186       4.429 -80.793 -41.707 
ATOM   3818  C4'  DC A 186       3.805 -79.671 -42.515 
ATOM   3819  O4'  DC A 186       2.350 -79.731 -42.515 
ATOM   3820  C3'  DC A 186       4.116 -78.254 -42.035 
ATOM   3821  O3'  DC A 186       4.257 -77.405 -43.168 
ATOM   3822  C2'  DC A 186       2.871 -77.826 -41.259 
ATOM   3823  C1'  DC A 186       1.849 -78.437 -42.213 
ATOM   3824  N1   DC A 186       0.492 -78.594 -41.619 
ATOM   3825  C2   DC A 186      -0.607 -78.424 -42.457 
ATOM   3826  O2   DC A 186      -0.413 -78.154 -43.647 
ATOM   3827  N3   DC A 186      -1.853 -78.562 -41.933 
ATOM   3828  C4   DC A 186      -2.020 -78.855 -40.637 
ATOM   3829  N4   DC A 186      -3.254 -78.978 -40.175 
ATOM   3830  C5   DC A 186      -0.902 -79.032 -39.759 
ATOM   3831  C6   DC A 186       0.334 -78.891 -40.300 
ATOM   3832  P    DA A 187       5.396 -76.281 -43.159 
ATOM   3833  OP1  DA A 187       6.685 -76.878 -43.578 
ATOM   3834  OP2  DA A 187       5.397 -75.587 -41.852 
ATOM   3835  O5'  DA A 187       4.869 -75.287 -44.295 
ATOM   3836  C5'  DA A 187       4.094 -75.821 -45.385 
ATOM   3837  C4'  DA A 187       2.909 -74.920 -45.669 
ATOM   3838  O4'  DA A 187       1.744 -75.268 -44.867 
ATOM   3839  C3'  DA A 187       3.120 -73.433 -45.386 
ATOM   3840  O3'  DA A 187       2.433 -72.674 -46.373 
ATOM   3841  C2'  DA A 187       2.445 -73.196 -44.035 
ATOM   3842  C1'  DA A 187       1.227 -74.078 -44.289 
ATOM   3843  N9   DA A 187       0.488 -74.450 -43.050 
ATOM   3844  C8   DA A 187       0.990 -74.692 -41.803 
ATOM   3845  N7   DA A 187       0.085 -74.994 -40.924 
ATOM   3846  C5   DA A 187      -1.104 -74.950 -41.638 
ATOM   3847  C6   DA A 187      -2.440 -75.179 -41.268 
ATOM   3848  N6   DA A 187      -2.817 -75.512 -40.026 
ATOM   3849  N1   DA A 187      -3.377 -75.050 -42.225 
ATOM   3850  C2   DA A 187      -2.997 -74.719 -43.459 
ATOM   3851  N3   DA A 187      -1.787 -74.483 -43.918 
ATOM   3852  C4   DA A 187      -0.868 -74.617 -42.941 
ATOM   3853  P    DG A 188       3.121 -71.349 -46.952 
ATOM   3854  OP1  DG A 188       4.061 -71.711 -48.037 
ATOM   3855  OP2  DG A 188       3.688 -70.558 -45.838 
ATOM   3856  O5'  DG A 188       1.859 -70.582 -47.568 
ATOM   3857  C5'  DG A 188       0.749 -71.351 -48.069 
ATOM   3858  C4'  DG A 188      -0.558 -70.732 -47.614 
ATOM   3859  O4'  DG A 188      -0.988 -71.234 -46.316 
ATOM   3860  C3'  DG A 188      -0.549 -69.214 -47.437 
ATOM   3861  O3'  DG A 188      -1.808 -68.696 -47.850 
ATOM   3862  C2'  DG A 188      -0.406 -69.000 -45.930 
ATOM   3863  C1'  DG A 188      -1.343 -70.126 -45.503 
ATOM   3864  N9   DG A 188      -1.184 -70.529 -44.078 
ATOM   3865  C8   DG A 188      -0.044 -70.564 -43.303 
ATOM   3866  N7   DG A 188      -0.246 -70.970 -42.073 
ATOM   3867  C5   DG A 188      -1.617 -71.221 -42.029 
ATOM   3868  C6   DG A 188      -2.426 -71.683 -40.959 
ATOM   3869  O6   DG A 188      -2.095 -71.972 -39.813 
ATOM   3870  N1   DG A 188      -3.769 -71.799 -41.346 
ATOM   3871  C2   DG A 188      -4.263 -71.507 -42.602 
ATOM   3872  N2   DG A 188      -5.576 -71.683 -42.771 
ATOM   3873  N3   DG A 188      -3.503 -71.073 -43.605 
ATOM   3874  C4   DG A 188      -2.198 -70.955 -43.246 
ATOM   3875  P    DA A 189      -1.850 -67.315 -48.660 
ATOM   3876  OP1  DA A 189      -1.605 -67.575 -50.096 
ATOM   3877  OP2  DA A 189      -0.950 -66.334 -48.015 
ATOM   3878  O5'  DA A 189      -3.372 -66.870 -48.445 
ATOM   3879  C5'  DA A 189      -4.379 -67.885 -48.278 
ATOM   3880  C4'  DA A 189      -5.320 -67.502 -47.154 
ATOM   3881  O4'  DA A 189      -4.851 -67.965 -45.856 
ATOM   3882  C3'  DA A 189      -5.540 -66.003 -46.953 
ATOM   3883  O3'  DA A 189      -6.896 -65.783 -46.581 
ATOM   3884  C2'  DA A 189      -4.646 -65.636 -45.768 
ATOM   3885  C1'  DA A 189      -4.930 -66.885 -44.939 
ATOM   3886  N9   DA A 189      -3.936 -67.123 -43.856 
ATOM   3887  C8   DA A 189      -2.596 -66.859 -43.861 
ATOM   3888  N7   DA A 189      -1.993 -67.181 -42.759 
ATOM   3889  C5   DA A 189      -3.006 -67.696 -41.962 
ATOM   3890  C6   DA A 189      -3.014 -68.217 -40.657 
ATOM   3891  N6   DA A 189      -1.917 -68.309 -39.892 
ATOM   3892  N1   DA A 189      -4.193 -68.642 -40.167 
ATOM   3893  C2   DA A 189      -5.279 -68.549 -40.933 
ATOM   3894  N3   DA A 189      -5.394 -68.083 -42.158 
ATOM   3895  C4   DA A 189      -4.200 -67.664 -42.625 
ATOM   3896  P    DG A 190      -7.668 -64.514 -47.177 
ATOM   3897  OP1  DG A 190      -8.200 -64.843 -48.518 
ATOM   3898  OP2  DG A 190      -6.796 -63.321 -47.099 
ATOM   3899  O5'  DG A 190      -8.877 -64.364 -46.139 
ATOM   3900  C5'  DG A 190      -9.385 -65.541 -45.484 
ATOM   3901  C4'  DG A 190      -9.613 -65.257 -44.013 
ATOM   3902  O4'  DG A 190      -8.424 -65.504 -43.209 
ATOM   3903  C3'  DG A 190     -10.001 -63.820 -43.665 
ATOM   3904  O3'  DG A 190     -10.941 -63.843 -42.598 
ATOM   3905  C2'  DG A 190      -8.708 -63.181 -43.159 
ATOM   3906  C1'  DG A 190      -8.216 -64.385 -42.361 
ATOM   3907  N9   DG A 190      -6.768 -64.327 -42.018 
ATOM   3908  C8   DG A 190      -5.721 -63.803 -42.745 
ATOM   3909  N7   DG A 190      -4.555 -63.910 -42.154 
ATOM   3910  C5   DG A 190      -4.851 -64.549 -40.951 
ATOM   3911  C6   DG A 190      -3.994 -64.937 -39.889 
ATOM   3912  O6   DG A 190      -2.778 -64.795 -39.789 
ATOM   3913  N1   DG A 190      -4.709 -65.558 -38.856 
ATOM   3914  C2   DG A 190      -6.073 -65.776 -38.851 
ATOM   3915  N2   DG A 190      -6.565 -66.386 -37.769 
ATOM   3916  N3   DG A 190      -6.876 -65.412 -39.848 
ATOM   3917  C4   DG A 190      -6.198 -64.807 -40.858 
ATOM   3918  P    DT A 191     -12.163 -62.809 -42.619 
ATOM   3919  OP1  DT A 191     -13.258 -63.352 -43.454 
ATOM   3920  OP2  DT A 191     -11.670 -61.464 -42.989 
ATOM   3921  O5'  DT A 191     -12.606 -62.813 -41.081 
ATOM   3922  C5'  DT A 191     -12.408 -64.007 -40.300 
ATOM   3923  C4'  DT A 191     -11.847 -63.648 -38.938 
ATOM   3924  O4'  DT A 191     -10.392 -63.583 -38.936 
ATOM   3925  C3'  DT A 191     -12.277 -62.293 -38.378 
ATOM   3926  O3'  DT A 191     -12.450 -62.410 -36.971 
ATOM   3927  C2'  DT A 191     -11.090 -61.369 -38.646 
ATOM   3928  C1'  DT A 191      -9.999 -62.377 -38.300 
ATOM   3929  N1   DT A 191      -8.652 -62.002 -38.812 
ATOM   3930  C2   DT A 191      -7.570 -62.344 -38.038 
ATOM   3931  O2   DT A 191      -7.674 -62.929 -36.974 
ATOM   3932  N3   DT A 191      -6.337 -61.979 -38.545 
ATOM   3933  C4   DT A 191      -6.104 -61.318 -39.733 
ATOM   3934  O4   DT A 191      -4.954 -61.044 -40.082 
ATOM   3935  C5   DT A 191      -7.301 -61.001 -40.476 
ATOM   3936  C7   DT A 191      -7.137 -60.280 -41.781 
ATOM   3937  C6   DT A 191      -8.512 -61.343 -40.006 
ATOM   3938  P    DG A 192     -13.670 -61.646 -36.272 
ATOM   3939  OP1  DG A 192     -14.897 -62.466 -36.384 
ATOM   3940  OP2  DG A 192     -13.760 -60.267 -36.801 
ATOM   3941  O5'  DG A 192     -13.187 -61.606 -34.748 
ATOM   3942  C5'  DG A 192     -12.344 -62.664 -34.254 
ATOM   3943  C4'  DG A 192     -11.221 -62.085 -33.416 
ATOM   3944  O4'  DG A 192     -10.056 -61.732 -34.216 
ATOM   3945  C3'  DG A 192     -11.552 -60.799 -32.659 
ATOM   3946  O3'  DG A 192     -10.896 -60.826 -31.396 
ATOM   3947  C2'  DG A 192     -10.936 -59.683 -33.502 
ATOM   3948  C1'  DG A 192      -9.648 -60.421 -33.857 
ATOM   3949  N9   DG A 192      -8.918 -59.831 -35.013 
ATOM   3950  C8   DG A 192      -9.421 -59.222 -36.143 
ATOM   3951  N7   DG A 192      -8.502 -58.805 -36.979 
ATOM   3952  C5   DG A 192      -7.305 -59.161 -36.360 
ATOM   3953  C6   DG A 192      -5.965 -58.971 -36.785 
ATOM   3954  O6   DG A 192      -5.551 -58.441 -37.813 
ATOM   3955  N1   DG A 192      -5.053 -59.485 -35.852 
ATOM   3956  C2   DG A 192      -5.394 -60.102 -34.664 
ATOM   3957  N2   DG A 192      -4.376 -60.525 -33.910 
ATOM   3958  N3   DG A 192      -6.652 -60.281 -34.266 
ATOM   3959  C4   DG A 192      -7.548 -59.787 -35.160 
ATOM   3960  P    DA A 193     -11.665 -60.263 -30.111 
ATOM   3961  OP1  DA A 193     -12.545 -61.317 -29.558 
ATOM   3962  OP2  DA A 193     -12.322 -58.980 -30.448 
ATOM   3963  O5'  DA A 193     -10.448 -59.996 -29.107 
ATOM   3964  C5'  DA A 193      -9.270 -60.818 -29.203 
ATOM   3965  C4'  DA A 193      -8.027 -59.957 -29.103 
ATOM   3966  O4'  DA A 193      -7.597 -59.450 -30.398 
ATOM   3967  C3'  DA A 193      -8.154 -58.702 -28.240 
ATOM   3968  O3'  DA A 193      -6.928 -58.489 -27.553 
ATOM   3969  C2'  DA A 193      -8.355 -57.563 -29.240 
ATOM   3970  C1'  DA A 193      -7.350 -58.058 -30.274 
ATOM   3971  N9   DA A 193      -7.518 -57.436 -31.618 
ATOM   3972  C8   DA A 193      -8.673 -57.050 -32.236 
ATOM   3973  N7   DA A 193      -8.492 -56.535 -33.412 
ATOM   3974  C5   DA A 193      -7.116 -56.582 -33.590 
ATOM   3975  C6   DA A 193      -6.284 -56.182 -34.648 
ATOM   3976  N6   DA A 193      -6.740 -55.628 -35.781 
ATOM   3977  N1   DA A 193      -4.959 -56.371 -34.499 
ATOM   3978  C2   DA A 193      -4.511 -56.922 -33.372 
ATOM   3979  N3   DA A 193      -5.189 -57.333 -32.322 
ATOM   3980  C4   DA A 193      -6.511 -57.132 -32.496 
ATOM   3981  P    DT A 194      -6.966 -57.982 -26.035 
ATOM   3982  OP1  DT A 194      -7.150 -59.138 -25.130 
ATOM   3983  OP2  DT A 194      -7.956 -56.890 -25.902 
ATOM   3984  O5'  DT A 194      -5.489 -57.392 -25.862 
ATOM   3985  C5'  DT A 194      -4.413 -57.969 -26.625 
ATOM   3986  C4'  DT A 194      -3.536 -56.872 -27.195 
ATOM   3987  O4'  DT A 194      -4.005 -56.403 -28.492 
ATOM   3988  C3'  DT A 194      -3.434 -55.598 -26.357 
ATOM   3989  O3'  DT A 194      -2.110 -55.087 -26.454 
ATOM   3990  C2'  DT A 194      -4.387 -54.612 -27.034 
ATOM   3991  C1'  DT A 194      -4.033 -54.984 -28.470 
ATOM   3992  N1   DT A 194      -5.037 -54.527 -29.472 
ATOM   3993  C2   DT A 194      -4.563 -54.143 -30.702 
ATOM   3994  O2   DT A 194      -3.380 -54.165 -30.994 
ATOM   3995  N3   DT A 194      -5.523 -53.725 -31.604 
ATOM   3996  C4   DT A 194      -6.883 -53.661 -31.381 
ATOM   3997  O4   DT A 194      -7.645 -53.268 -32.267 
ATOM   3998  C5   DT A 194      -7.284 -54.083 -30.060 
ATOM   3999  C7   DT A 194      -8.748 -54.044 -29.734 
ATOM   4000  C6   DT A 194      -6.372 -54.494 -29.164 
ATOM   4001  P    DG A 195      -1.419 -54.468 -25.150 
ATOM   4002  OP1  DG A 195      -0.826 -55.555 -24.339 
ATOM   4003  OP2  DG A 195      -2.380 -53.587 -24.451 
ATOM   4004  O5'  DG A 195      -0.254 -53.583 -25.799 
ATOM   4005  C5'  DG A 195       0.321 -53.998 -27.052 
ATOM   4006  C4'  DG A 195       0.485 -52.802 -27.968 
ATOM   4007  O4'  DG A 195      -0.704 -52.550 -28.770 
ATOM   4008  C3'  DG A 195       0.754 -51.466 -27.276 
ATOM   4009  O3'  DG A 195       1.663 -50.712 -28.070 
ATOM   4010  C2'  DG A 195      -0.597 -50.752 -27.275 
ATOM   4011  C1'  DG A 195      -1.019 -51.168 -28.681 
ATOM   4012  N9   DG A 195      -2.476 -51.008 -28.942 
ATOM   4013  C8   DG A 195      -3.538 -51.171 -28.079 
ATOM   4014  N7   DG A 195      -4.709 -50.952 -28.627 
ATOM   4015  C5   DG A 195      -4.401 -50.620 -29.945 
ATOM   4016  C6   DG A 195      -5.255 -50.278 -31.025 
ATOM   4017  O6   DG A 195      -6.481 -50.197 -31.042 
ATOM   4018  N1   DG A 195      -4.525 -50.012 -32.193 
ATOM   4019  C2   DG A 195      -3.149 -50.069 -32.301 
ATOM   4020  N2   DG A 195      -2.644 -49.781 -33.502 
ATOM   4021  N3   DG A 195      -2.348 -50.391 -31.286 
ATOM   4022  C4   DG A 195      -3.041 -50.651 -30.148 
ATOM   4023  P    DA A 196       2.805 -49.857 -27.341 
ATOM   4024  OP1  DA A 196       3.960 -50.731 -27.036 
ATOM   4025  OP2  DA A 196       2.222 -49.129 -26.193 
ATOM   4026  O5'  DA A 196       3.203 -48.818 -28.491 
ATOM   4027  C5'  DA A 196       3.072 -49.217 -29.867 
ATOM   4028  C4'  DA A 196       2.448 -48.095 -30.675 
ATOM   4029  O4'  DA A 196       0.993 -48.155 -30.675 
ATOM   4030  C3'  DA A 196       2.759 -46.678 -30.196 
ATOM   4031  O3'  DA A 196       2.901 -45.829 -31.328 
ATOM   4032  C2'  DA A 196       1.514 -46.250 -29.419 
ATOM   4033  C1'  DA A 196       0.492 -46.862 -30.373 
ATOM   4034  N9   DA A 196      -0.865 -47.018 -29.779 
ATOM   4035  C8   DA A 196      -1.195 -47.312 -28.487 
ATOM   4036  N7   DA A 196      -2.473 -47.380 -28.275 
ATOM   4037  C5   DA A 196      -3.032 -47.112 -29.517 
ATOM   4038  C6   DA A 196      -4.363 -47.035 -29.960 
ATOM   4039  N6   DA A 196      -5.421 -47.231 -29.161 
ATOM   4040  N1   DA A 196      -4.568 -46.747 -31.259 
ATOM   4041  C2   DA A 196      -3.512 -46.553 -32.048 
ATOM   4042  N3   DA A 196      -2.232 -46.598 -31.750 
ATOM   4043  C4   DA A 196      -2.055 -46.888 -30.444 
ATOM   4044  P    DA A 197       4.040 -44.705 -31.319 
ATOM   4045  OP1  DA A 197       5.328 -45.302 -31.738 
ATOM   4046  OP2  DA A 197       4.040 -44.011 -30.012 
ATOM   4047  O5'  DA A 197       3.512 -43.711 -32.456 
ATOM   4048  C5'  DA A 197       2.737 -44.245 -33.545 
ATOM   4049  C4'  DA A 197       1.552 -43.344 -33.829 
ATOM   4050  O4'  DA A 197       0.387 -43.692 -33.027 
ATOM   4051  C3'  DA A 197       1.763 -41.857 -33.546 
ATOM   4052  O3'  DA A 197       1.076 -41.098 -34.534 
ATOM   4053  C2'  DA A 197       1.088 -41.620 -32.195 
ATOM   4054  C1'  DA A 197      -0.130 -42.502 -32.449 
ATOM   4055  N9   DA A 197      -0.869 -42.874 -31.211 
ATOM   4056  C8   DA A 197      -0.367 -43.116 -29.964 
ATOM   4057  N7   DA A 197      -1.272 -43.418 -29.084 
ATOM   4058  C5   DA A 197      -2.461 -43.374 -29.799 
ATOM   4059  C6   DA A 197      -3.797 -43.603 -29.428 
ATOM   4060  N6   DA A 197      -4.174 -43.936 -28.186 
ATOM   4061  N1   DA A 197      -4.734 -43.474 -30.386 
ATOM   4062  C2   DA A 197      -4.354 -43.143 -31.619 
ATOM   4063  N3   DA A 197      -3.144 -42.907 -32.079 
ATOM   4064  C4   DA A 197      -2.224 -43.041 -31.101 
ATOM   4065  P    DC A 198       1.764 -39.773 -35.112 
ATOM   4066  OP1  DC A 198       2.704 -40.135 -36.197 
ATOM   4067  OP2  DC A 198       2.331 -38.982 -33.999 
ATOM   4068  O5'  DC A 198       0.502 -39.006 -35.728 
ATOM   4069  C5'  DC A 198      -0.608 -39.775 -36.229 
ATOM   4070  C4'  DC A 198      -1.915 -39.156 -35.774 
ATOM   4071  O4'  DC A 198      -2.345 -39.658 -34.476 
ATOM   4072  C3'  DC A 198      -1.906 -37.638 -35.598 
ATOM   4073  O3'  DC A 198      -3.165 -37.120 -36.010 
ATOM   4074  C2'  DC A 198      -1.763 -37.424 -34.090 
ATOM   4075  C1'  DC A 198      -2.700 -38.551 -33.663 
ATOM   4076  N1   DC A 198      -2.540 -38.953 -32.238 
ATOM   4077  C2   DC A 198      -3.680 -39.358 -31.547 
ATOM   4078  O2   DC A 198      -4.765 -39.368 -32.139 
ATOM   4079  N3   DC A 198      -3.556 -39.728 -30.246 
ATOM   4080  C4   DC A 198      -2.362 -39.704 -29.640 
ATOM   4081  N4   DC A 198      -2.294 -40.075 -28.371 
ATOM   4082  C5   DC A 198      -1.179 -39.290 -30.333 
ATOM   4083  C6   DC A 198      -1.323 -38.924 -31.632 
ATOM   4084  P    DA A 199      -3.207 -35.739 -36.820 
ATOM   4085  OP1  DA A 199      -2.962 -35.999 -38.257 
ATOM   4086  OP2  DA A 199      -2.307 -34.758 -36.175 
ATOM   4087  O5'  DA A 199      -4.729 -35.294 -36.606 
ATOM   4088  C5'  DA A 199      -5.736 -36.309 -36.439 
ATOM   4089  C4'  DA A 199      -6.677 -35.926 -35.314 
ATOM   4090  O4'  DA A 199      -6.208 -36.390 -34.016 
ATOM   4091  C3'  DA A 199      -6.897 -34.427 -35.113 
ATOM   4092  O3'  DA A 199      -8.252 -34.207 -34.741 
ATOM   4093  C2'  DA A 199      -6.003 -34.060 -33.929 
ATOM   4094  C1'  DA A 199      -6.286 -35.309 -33.099 
ATOM   4095  N9   DA A 199      -5.293 -35.547 -32.016 
ATOM   4096  C8   DA A 199      -3.953 -35.283 -32.021 
ATOM   4097  N7   DA A 199      -3.350 -35.605 -30.919 
ATOM   4098  C5   DA A 199      -4.363 -36.120 -30.122 
ATOM   4099  C6   DA A 199      -4.370 -36.641 -28.818 
ATOM   4100  N6   DA A 199      -3.274 -36.733 -28.052 
ATOM   4101  N1   DA A 199      -5.550 -37.066 -28.327 
ATOM   4102  C2   DA A 199      -6.635 -36.973 -29.093 
ATOM   4103  N3   DA A 199      -6.750 -36.507 -30.318 
ATOM   4104  C4   DA A 199      -5.556 -36.088 -30.785 
ATOM   4105  P    DA A 200      -9.025 -32.938 -35.337 
ATOM   4106  OP1  DA A 200      -9.557 -33.267 -36.678 
ATOM   4107  OP2  DA A 200      -8.153 -31.745 -35.260 
ATOM   4108  O5'  DA A 200     -10.234 -32.788 -34.300 
ATOM   4109  C5'  DA A 200     -10.742 -33.965 -33.644 
ATOM   4110  C4'  DA A 200     -10.970 -33.681 -32.173 
ATOM   4111  O4'  DA A 200      -9.781 -33.928 -31.369 
ATOM   4112  C3'  DA A 200     -11.358 -32.244 -31.825 
ATOM   4113  O3'  DA A 200     -12.298 -32.267 -30.758 
ATOM   4114  C2'  DA A 200     -10.064 -31.605 -31.319 
ATOM   4115  C1'  DA A 200      -9.573 -32.809 -30.521 
ATOM   4116  N9   DA A 200      -8.125 -32.751 -30.178 
ATOM   4117  C8   DA A 200      -7.100 -32.227 -30.912 
ATOM   4118  N7   DA A 200      -5.941 -32.326 -30.340 
ATOM   4119  C5   DA A 200      -6.214 -32.962 -29.137 
ATOM   4120  C6   DA A 200      -5.395 -33.359 -28.068 
ATOM   4121  N6   DA A 200      -4.069 -33.165 -28.038 
ATOM   4122  N1   DA A 200      -5.990 -33.967 -27.024 
ATOM   4123  C2   DA A 200      -7.308 -34.158 -27.058 
ATOM   4124  N3   DA A 200      -8.170 -33.832 -27.995 
ATOM   4125  C4   DA A 200      -7.549 -33.225 -29.029 
ATOM   4126  P    DC A 201     -13.520 -31.233 -30.779 
ATOM   4127  OP1  DC A 201     -14.615 -31.776 -31.614 
ATOM   4128  OP2  DC A 201     -13.026 -29.889 -31.149 
ATOM   4129  O5'  DC A 201     -13.963 -31.238 -29.241 
ATOM   4130  C5'  DC A 201     -13.765 -32.431 -28.460 
ATOM   4131  C4'  DC A 201     -13.204 -32.072 -27.098 
ATOM   4132  O4'  DC A 201     -11.749 -32.007 -27.097 
ATOM   4133  C3'  DC A 201     -13.634 -30.717 -26.538 
ATOM   4134  O3'  DC A 201     -13.807 -30.834 -25.131 
ATOM   4135  C2'  DC A 201     -12.446 -29.793 -26.806 
ATOM   4136  C1'  DC A 201     -11.356 -30.801 -26.460 
ATOM   4137  N1   DC A 201     -10.008 -30.426 -26.973 
ATOM   4138  C2   DC A 201      -8.901 -30.766 -26.199 
ATOM   4139  O2   DC A 201      -9.081 -31.359 -25.130 
ATOM   4140  N3   DC A 201      -7.664 -30.432 -26.649 
ATOM   4141  C4   DC A 201      -7.512 -29.788 -27.814 
ATOM   4142  N4   DC A 201      -6.285 -29.485 -28.208 
ATOM   4143  C5   DC A 201      -8.637 -29.429 -28.624 
ATOM   4144  C6   DC A 201      -9.865 -29.771 -28.158 
ATOM   4145  P    DT A 202     -15.027 -30.070 -24.432 
ATOM   4146  OP1  DT A 202     -16.254 -30.890 -24.544 
ATOM   4147  OP2  DT A 202     -15.117 -28.691 -24.961 
ATOM   4148  O5'  DT A 202     -14.543 -30.030 -22.908 
ATOM   4149  C5'  DT A 202     -13.701 -31.088 -22.414 
ATOM   4150  C4'  DT A 202     -12.578 -30.509 -21.576 
ATOM   4151  O4'  DT A 202     -11.413 -30.156 -22.376 
ATOM   4152  C3'  DT A 202     -12.908 -29.223 -20.819 
ATOM   4153  O3'  DT A 202     -12.253 -29.250 -19.557 
ATOM   4154  C2'  DT A 202     -12.292 -28.107 -21.663 
ATOM   4155  C1'  DT A 202     -11.005 -28.845 -22.017 
ATOM   4156  N1   DT A 202     -10.275 -28.255 -23.174 
ATOM   4157  C2   DT A 202      -8.902 -28.307 -23.139 
ATOM   4158  O2   DT A 202      -8.280 -28.807 -22.218 
ATOM   4159  N3   DT A 202      -8.260 -27.749 -24.229 
ATOM   4160  C4   DT A 202      -8.863 -27.159 -25.320 
ATOM   4161  O4   DT A 202      -8.182 -26.693 -26.236 
ATOM   4162  C5   DT A 202     -10.306 -27.152 -25.265 
ATOM   4163  C7   DT A 202     -11.041 -26.528 -26.415 
ATOM   4164  C6   DT A 202     -10.955 -27.687 -24.219 
ATOM   4165  P    DT A 203     -13.022 -28.687 -18.271 
ATOM   4166  OP1  DT A 203     -13.902 -29.741 -17.718 
ATOM   4167  OP2  DT A 203     -13.679 -27.404 -18.608 
ATOM   4168  O5'  DT A 203     -11.805 -28.420 -17.267 
ATOM   4169  C5'  DT A 203     -10.627 -29.243 -17.364 
ATOM   4170  C4'  DT A 203      -9.383 -28.381 -17.264 
ATOM   4171  O4'  DT A 203      -8.954 -27.874 -18.559 
ATOM   4172  C3'  DT A 203      -9.511 -27.126 -16.401 
ATOM   4173  O3'  DT A 203      -8.284 -26.913 -15.713 
ATOM   4174  C2'  DT A 203      -9.711 -25.987 -17.400 
ATOM   4175  C1'  DT A 203      -8.706 -26.482 -18.435 
ATOM   4176  N1   DT A 203      -8.875 -25.860 -19.778 
ATOM   4177  C2   DT A 203      -7.734 -25.635 -20.510 
ATOM   4178  O2   DT A 203      -6.619 -25.920 -20.107 
ATOM   4179  N3   DT A 203      -7.929 -25.057 -21.750 
ATOM   4180  C4   DT A 203      -9.140 -24.695 -22.303 
ATOM   4181  O4   DT A 203      -9.190 -24.184 -23.423 
ATOM   4182  C5   DT A 203     -10.279 -24.971 -21.459 
ATOM   4183  C7   DT A 203     -11.636 -24.607 -21.985 
ATOM   4184  C6   DT A 203     -10.118 -25.532 -20.249 
ATOM   4185  P    DC A 204      -8.323 -26.406 -14.195 
ATOM   4186  OP1  DC A 204      -8.507 -27.562 -13.290 
ATOM   4187  OP2  DC A 204      -9.313 -25.314 -14.063 
ATOM   4188  O5'  DC A 204      -6.846 -25.816 -14.022 
ATOM   4189  C5'  DC A 204      -5.769 -26.393 -14.785 
ATOM   4190  C4'  DC A 204      -4.893 -25.296 -15.355 
ATOM   4191  O4'  DC A 204      -5.362 -24.827 -16.652 
ATOM   4192  C3'  DC A 204      -4.791 -24.022 -14.517 
ATOM   4193  O3'  DC A 204      -3.467 -23.511 -14.614 
ATOM   4194  C2'  DC A 204      -5.744 -23.036 -15.194 
ATOM   4195  C1'  DC A 204      -5.390 -23.408 -16.631 
ATOM   4196  N1   DC A 204      -6.394 -22.951 -17.632 
ATOM   4197  C2   DC A 204      -5.929 -22.558 -18.885 
ATOM   4198  O2   DC A 204      -4.715 -22.606 -19.112 
ATOM   4199  N3   DC A 204      -6.829 -22.138 -19.811 
ATOM   4200  C4   DC A 204      -8.136 -22.101 -19.525 
ATOM   4201  N4   DC A 204      -8.973 -21.683 -20.462 
ATOM   4202  C5   DC A 204      -8.635 -22.500 -18.242 
ATOM   4203  C6   DC A 204      -7.720 -22.917 -17.331 
ATOM   4204  P    DA A 205      -2.776 -22.892 -13.310 
ATOM   4205  OP1  DA A 205      -2.183 -23.979 -12.499 
ATOM   4206  OP2  DA A 205      -3.737 -22.011 -12.611 
ATOM   4207  O5'  DA A 205      -1.611 -22.007 -13.959 
ATOM   4208  C5'  DA A 205      -1.036 -22.422 -15.212 
ATOM   4209  C4'  DA A 205      -0.871 -21.226 -16.128 
ATOM   4210  O4'  DA A 205      -2.061 -20.974 -16.930 
ATOM   4211  C3'  DA A 205      -0.602 -19.890 -15.436 
ATOM   4212  O3'  DA A 205       0.306 -19.136 -16.230 
ATOM   4213  C2'  DA A 205      -1.954 -19.176 -15.435 
ATOM   4214  C1'  DA A 205      -2.375 -19.592 -16.842 
ATOM   4215  N9   DA A 205      -3.832 -19.432 -17.102 
ATOM   4216  C8   DA A 205      -4.873 -19.599 -16.233 
ATOM   4217  N7   DA A 205      -6.038 -19.384 -16.763 
ATOM   4218  C5   DA A 205      -5.750 -19.051 -18.079 
ATOM   4219  C6   DA A 205      -6.568 -18.709 -19.170 
ATOM   4220  N6   DA A 205      -7.905 -18.644 -19.101 
ATOM   4221  N1   DA A 205      -5.958 -18.435 -20.337 
ATOM   4222  C2   DA A 205      -4.630 -18.502 -20.400 
ATOM   4223  N3   DA A 205      -3.767 -18.808 -19.455 
ATOM   4224  C4   DA A 205      -4.404 -19.077 -18.297 
ATOM   4225  P    DT A 206       1.448 -18.282 -15.501 
ATOM   4226  OP1  DT A 206       2.603 -19.155 -15.196 
ATOM   4227  OP2  DT A 206       0.865 -17.553 -14.353 
ATOM   4228  O5'  DT A 206       1.846 -17.242 -16.651 
ATOM   4229  C5'  DT A 206       1.716 -17.641 -18.028 
ATOM   4230  C4'  DT A 206       1.091 -16.520 -18.836 
ATOM   4231  O4'  DT A 206      -0.363 -16.579 -18.835 
ATOM   4232  C3'  DT A 206       1.402 -15.102 -18.356 
ATOM   4233  O3'  DT A 206       1.544 -14.253 -19.489 
ATOM   4234  C2'  DT A 206       0.157 -14.674 -17.580 
ATOM   4235  C1'  DT A 206      -0.865 -15.286 -18.534 
ATOM   4236  N1   DT A 206      -2.221 -15.442 -17.939 
ATOM   4237  C2   DT A 206      -3.295 -15.271 -18.779 
ATOM   4238  O2   DT A 206      -3.176 -15.004 -19.962 
ATOM   4239  N3   DT A 206      -4.536 -15.423 -18.192 
ATOM   4240  C4   DT A 206      -4.786 -15.724 -16.868 
ATOM   4241  O4   DT A 206      -5.942 -15.835 -16.457 
ATOM   4242  C5   DT A 206      -3.595 -15.883 -16.066 
ATOM   4243  C7   DT A 206      -3.777 -16.212 -14.613 
ATOM   4244  C6   DT A 206      -2.376 -15.741 -16.611 
ATOM   4245  P    DC A 207       2.683 -13.129 -19.479 
ATOM   4246  OP1  DC A 207       3.971 -13.726 -19.898 
ATOM   4247  OP2  DC A 207       2.684 -12.435 -18.173 
ATOM   4248  O5'  DC A 207       2.155 -12.135 -20.616 
ATOM   4249  C5'  DC A 207       1.380 -12.669 -21.706 
ATOM   4250  C4'  DC A 207       0.195 -11.768 -21.989 
ATOM   4251  O4'  DC A 207      -0.970 -12.116 -21.188 
ATOM   4252  C3'  DC A 207       0.407 -10.281 -21.707 
ATOM   4253  O3'  DC A 207      -0.281  -9.522 -22.694 
ATOM   4254  C2'  DC A 207      -0.269 -10.044 -20.356 
ATOM   4255  C1'  DC A 207      -1.487 -10.927 -20.610 
ATOM   4256  N1   DC A 207      -2.226 -11.298 -19.371 
ATOM   4257  C2   DC A 207      -3.611 -11.423 -19.453 
ATOM   4258  O2   DC A 207      -4.163 -11.224 -20.542 
ATOM   4259  N3   DC A 207      -4.302 -11.760 -18.335 
ATOM   4260  C4   DC A 207      -3.666 -11.968 -17.176 
ATOM   4261  N4   DC A 207      -4.386 -12.295 -16.113 
ATOM   4262  C5   DC A 207      -2.243 -11.843 -17.069 
ATOM   4263  C6   DC A 207      -1.570 -11.505 -18.198 
ATOM   4264  P    DA A 208       0.407  -8.197 -23.273 
ATOM   4265  OP1  DA A 208       1.347  -8.559 -24.357 
ATOM   4266  OP2  DA A 208       0.975  -7.406 -22.159 
ATOM   4267  O5'  DA A 208      -0.854  -7.430 -23.888 
ATOM   4268  C5'  DA A 208      -1.964  -8.199 -24.389 
ATOM   4269  C4'  DA A 208      -3.271  -7.580 -23.934 
ATOM   4270  O4'  DA A 208      -3.702  -8.082 -22.636 
ATOM   4271  C3'  DA A 208      -3.263  -6.062 -23.758 
ATOM   4272  O3'  DA A 208      -4.521  -5.544 -24.170 
ATOM   4273  C2'  DA A 208      -3.120  -5.848 -22.251 
ATOM   4274  C1'  DA A 208      -4.057  -6.975 -21.823 
ATOM   4275  N9   DA A 208      -3.897  -7.377 -20.398 
ATOM   4276  C8   DA A 208      -2.758  -7.406 -19.646 
ATOM   4277  N7   DA A 208      -2.943  -7.805 -18.426 
ATOM   4278  C5   DA A 208      -4.306  -8.061 -18.362 
ATOM   4279  C6   DA A 208      -5.136  -8.517 -17.325 
ATOM   4280  N6   DA A 208      -4.691  -8.811 -16.095 
ATOM   4281  N1   DA A 208      -6.447  -8.661 -17.599 
ATOM   4282  C2   DA A 208      -6.883  -8.369 -18.823 
ATOM   4283  N3   DA A 208      -6.207  -7.937 -19.864 
ATOM   4284  C4   DA A 208      -4.899  -7.801 -19.564 
ATOM   4285  P    DA A 209      -4.564  -4.163 -24.981 
ATOM   4286  OP1  DA A 209      -4.319  -4.423 -26.417 
ATOM   4287  OP2  DA A 209      -3.664  -3.182 -24.335 
ATOM   4288  O5'  DA A 209      -6.086  -3.718 -24.766 
ATOM   4289  C5'  DA A 209      -7.093  -4.733 -24.599 
ATOM   4290  C4'  DA A 209      -8.034  -4.350 -23.474 
ATOM   4291  O4'  DA A 209      -7.565  -4.814 -22.176 
ATOM   4292  C3'  DA A 209      -8.254  -2.851 -23.273 
ATOM   4293  O3'  DA A 209      -9.609  -2.631 -22.901 
ATOM   4294  C2'  DA A 209      -7.360  -2.484 -22.089 
ATOM   4295  C1'  DA A 209      -7.643  -3.733 -21.259 
ATOM   4296  N9   DA A 209      -6.649  -3.971 -20.176 
ATOM   4297  C8   DA A 209      -5.310  -3.707 -20.181 
ATOM   4298  N7   DA A 209      -4.707  -4.029 -19.079 
ATOM   4299  C5   DA A 209      -5.720  -4.544 -18.282 
ATOM   4300  C6   DA A 209      -5.727  -5.066 -16.978 
ATOM   4301  N6   DA A 209      -4.631  -5.157 -16.212 
ATOM   4302  N1   DA A 209      -6.907  -5.490 -16.488 
ATOM   4303  C2   DA A 209      -7.992  -5.397 -17.254 
ATOM   4304  N3   DA A 209      -8.107  -4.931 -18.478 
ATOM   4305  C4   DA A 209      -6.913  -4.512 -18.946 
ATOM   4306  P    DG A 210     -10.382  -1.362 -23.498 
ATOM   4307  OP1  DG A 210     -10.914  -1.691 -24.839 
ATOM   4308  OP2  DG A 210      -9.510  -0.169 -23.420 
ATOM   4309  O5'  DG A 210     -11.591  -1.212 -22.460 
ATOM   4310  C5'  DG A 210     -12.099  -2.389 -21.804 
ATOM   4311  C4'  DG A 210     -12.327  -2.105 -20.333 
ATOM   4312  O4'  DG A 210     -11.137  -2.352 -19.529 
ATOM   4313  C3'  DG A 210     -12.715  -0.668 -19.985 
ATOM   4314  O3'  DG A 210     -13.655  -0.691 -18.918 
ATOM   4315  C2'  DG A 210     -11.421  -0.029 -19.480 
ATOM   4316  C1'  DG A 210     -10.930  -1.233 -18.681 
ATOM   4317  N9   DG A 210      -9.481  -1.175 -18.338 
ATOM   4318  C8   DG A 210      -8.435  -0.651 -19.065 
ATOM   4319  N7   DG A 210      -7.269  -0.758 -18.475 
ATOM   4320  C5   DG A 210      -7.564  -1.397 -17.272 
ATOM   4321  C6   DG A 210      -6.707  -1.785 -16.209 
ATOM   4322  O6   DG A 210      -5.492  -1.643 -16.110 
ATOM   4323  N1   DG A 210      -7.423  -2.406 -15.176 
ATOM   4324  C2   DG A 210      -8.786  -2.624 -15.171 
ATOM   4325  N2   DG A 210      -9.279  -3.234 -14.090 
ATOM   4326  N3   DG A 210      -9.590  -2.260 -16.169 
ATOM   4327  C4   DG A 210      -8.911  -1.655 -17.179 
ATOM   4328  P    DA A 211     -14.877   0.343 -18.939 
ATOM   4329  OP1  DA A 211     -15.972  -0.200 -19.774 
ATOM   4330  OP2  DA A 211     -14.383   1.687 -19.309 
ATOM   4331  O5'  DA A 211     -15.320   0.338 -17.401 
ATOM   4332  C5'  DA A 211     -15.121  -0.855 -16.621 
ATOM   4333  C4'  DA A 211     -14.560  -0.496 -15.259 
ATOM   4334  O4'  DA A 211     -13.106  -0.431 -15.257 
ATOM   4335  C3'  DA A 211     -14.990   0.859 -14.699 
ATOM   4336  O3'  DA A 211     -15.163   0.742 -13.291 
ATOM   4337  C2'  DA A 211     -13.803   1.783 -14.966 
ATOM   4338  C1'  DA A 211     -12.712   0.775 -14.620 
ATOM   4339  N9   DA A 211     -11.365   1.150 -15.133 
ATOM   4340  C8   DA A 211     -11.049   1.802 -16.291 
ATOM   4341  N7   DA A 211      -9.776   1.986 -16.458 
ATOM   4342  C5   DA A 211      -9.203   1.414 -15.331 
ATOM   4343  C6   DA A 211      -7.871   1.281 -14.909 
ATOM   4344  N6   DA A 211      -6.824   1.738 -15.611 
ATOM   4345  N1   DA A 211      -7.652   0.660 -13.735 
ATOM   4346  C2   DA A 211      -8.696   0.208 -13.042 
ATOM   4347  N3   DA A 211      -9.977   0.274 -13.334 
ATOM   4348  C4   DA A 211     -10.169   0.900 -14.513 
ATOM   4349  P    DA A 212     -16.384   1.506 -12.592 
ATOM   4350  OP1  DA A 212     -17.611   0.686 -12.704 
ATOM   4351  OP2  DA A 212     -16.474   2.885 -13.121 
ATOM   4352  O5'  DA A 212     -15.900   1.546 -11.068 
ATOM   4353  C5'  DA A 212     -15.058   0.488 -10.575 
ATOM   4354  C4'  DA A 212     -13.935   1.067  -9.736 
ATOM   4355  O4'  DA A 212     -12.770   1.420 -10.536 
ATOM   4356  C3'  DA A 212     -14.265   2.353  -8.979 
ATOM   4357  O3'  DA A 212     -13.610   2.326  -7.717 
ATOM   4358  C2'  DA A 212     -13.649   3.469  -9.823 
ATOM   4359  C1'  DA A 212     -12.361   2.731 -10.177 
ATOM   4360  N9   DA A 212     -11.631   3.321 -11.334 
ATOM   4361  C8   DA A 212     -12.148   3.921 -12.446 
ATOM   4362  N7   DA A 212     -11.249   4.339 -13.283 
ATOM   4363  C5   DA A 212     -10.047   3.992 -12.682 
ATOM   4364  C6   DA A 212      -8.708   4.164 -13.072 
ATOM   4365  N6   DA A 212      -8.342   4.758 -14.218 
ATOM   4366  N1   DA A 212      -7.756   3.703 -12.240 
ATOM   4367  C2   DA A 212      -8.127   3.113 -11.105 
ATOM   4368  N3   DA A 212      -9.337   2.898 -10.637 
ATOM   4369  C4   DA A 212     -10.270   3.369 -11.488 
ATOM   4370  P    DA A 213     -14.379   2.889  -6.431 
ATOM   4371  OP1  DA A 213     -15.258   1.835  -5.878 
ATOM   4372  OP2  DA A 213     -15.036   4.172  -6.768 
ATOM   4373  O5'  DA A 213     -13.162   3.156  -5.428 
ATOM   4374  C5'  DA A 213     -11.984   2.333  -5.524 
ATOM   4375  C4'  DA A 213     -10.740   3.195  -5.424 
ATOM   4376  O4'  DA A 213     -10.311   3.702  -6.719 
ATOM   4377  C3'  DA A 213     -10.868   4.450  -4.561 
ATOM   4378  O3'  DA A 213      -9.641   4.663  -3.873 
ATOM   4379  C2'  DA A 213     -11.068   5.589  -5.560 
ATOM   4380  C1'  DA A 213     -10.063   5.094  -6.595 
ATOM   4381  N9   DA A 213     -10.231   5.716  -7.939 
ATOM   4382  C8   DA A 213     -11.386   6.102  -8.556 
ATOM   4383  N7   DA A 213     -11.205   6.617  -9.732 
ATOM   4384  C5   DA A 213      -9.830   6.570  -9.911 
ATOM   4385  C6   DA A 213      -8.997   6.970 -10.969 
ATOM   4386  N6   DA A 213      -9.454   7.524 -12.101 
ATOM   4387  N1   DA A 213      -7.673   6.781 -10.820 
ATOM   4388  C2   DA A 213      -7.224   6.230  -9.693 
ATOM   4389  N3   DA A 213      -7.902   5.819  -8.643 
ATOM   4390  C4   DA A 213      -9.225   6.020  -8.817 
ATOM   4391  P    DT A 214      -9.680   5.170  -2.356 
ATOM   4392  OP1  DT A 214      -9.864   4.014  -1.450 
ATOM   4393  OP2  DT A 214     -10.669   6.262  -2.223 
ATOM   4394  O5'  DT A 214      -8.202   5.760  -2.182 
ATOM   4395  C5'  DT A 214      -7.126   5.183  -2.945 
ATOM   4396  C4'  DT A 214      -6.250   6.280  -3.515 
ATOM   4397  O4'  DT A 214      -6.718   6.749  -4.812 
ATOM   4398  C3'  DT A 214      -6.147   7.554  -2.677 
ATOM   4399  O3'  DT A 214      -4.823   8.065  -2.775 
ATOM   4400  C2'  DT A 214      -7.100   8.539  -3.354 
ATOM   4401  C1'  DT A 214      -6.747   8.168  -4.791 
ATOM   4402  N1   DT A 214      -7.751   8.625  -5.792 
ATOM   4403  C2   DT A 214      -7.276   9.009  -7.023 
ATOM   4404  O2   DT A 214      -6.093   8.987  -7.314 
ATOM   4405  N3   DT A 214      -8.237   9.427  -7.925 
ATOM   4406  C4   DT A 214      -9.597   9.491  -7.701 
ATOM   4407  O4   DT A 214     -10.359   9.884  -8.588 
ATOM   4408  C5   DT A 214      -9.998   9.069  -6.381 
ATOM   4409  C7   DT A 214     -11.461   9.108  -6.054 
ATOM   4410  C6   DT A 214      -9.085   8.657  -5.484 
ATOM   4411  P    DA A 215      -4.133   8.684  -1.471 
ATOM   4412  OP1  DA A 215      -3.540   7.596  -0.660 
ATOM   4413  OP2  DA A 215      -5.094   9.565  -0.771 
ATOM   4414  O5'  DA A 215      -2.968   9.569  -2.119 
ATOM   4415  C5'  DA A 215      -2.393   9.153  -3.372 
ATOM   4416  C4'  DA A 215      -2.228  10.350  -4.288 
ATOM   4417  O4'  DA A 215      -3.418  10.602  -5.090 
ATOM   4418  C3'  DA A 215      -1.959  11.686  -3.597 
ATOM   4419  O3'  DA A 215      -1.050  12.440  -4.390 
ATOM   4420  C2'  DA A 215      -3.310  12.400  -3.596 
ATOM   4421  C1'  DA A 215      -3.732  11.984  -5.002 
ATOM   4422  N9   DA A 215      -5.189  12.144  -5.262 
ATOM   4423  C8   DA A 215      -6.230  11.977  -4.393 
ATOM   4424  N7   DA A 215      -7.394  12.192  -4.923 
ATOM   4425  C5   DA A 215      -7.107  12.525  -6.239 
ATOM   4426  C6   DA A 215      -7.924  12.867  -7.330 
ATOM   4427  N6   DA A 215      -9.262  12.932  -7.261 
ATOM   4428  N1   DA A 215      -7.315  13.141  -8.498 
ATOM   4429  C2   DA A 215      -5.987  13.074  -8.561 
ATOM   4430  N3   DA A 215      -5.124  12.768  -7.615 
ATOM   4431  C4   DA A 215      -5.760  12.499  -6.457 
ATOM   4432  P    DT A 216       0.091  13.294  -3.661 
ATOM   4433  OP1  DT A 216       1.246  12.421  -3.357 
ATOM   4434  OP2  DT A 216      -0.492  14.023  -2.514 
ATOM   4435  O5'  DT A 216       0.490  14.334  -4.811 
ATOM   4436  C5'  DT A 216       0.359  13.935  -6.188 
ATOM   4437  C4'  DT A 216      -0.265  15.056  -6.996 
ATOM   4438  O4'  DT A 216      -1.720  14.997  -6.996 
ATOM   4439  C3'  DT A 216       0.046  16.474  -6.516 
ATOM   4440  O3'  DT A 216       0.187  17.323  -7.649 
ATOM   4441  C2'  DT A 216      -1.199  16.902  -5.740 
ATOM   4442  C1'  DT A 216      -2.221  16.290  -6.694 
ATOM   4443  N1   DT A 216      -3.578  16.134  -6.099 
ATOM   4444  C2   DT A 216      -4.652  16.305  -6.939 
ATOM   4445  O2   DT A 216      -4.533  16.571  -8.122 
ATOM   4446  N3   DT A 216      -5.893  16.153  -6.352 
ATOM   4447  C4   DT A 216      -6.142  15.852  -5.028 
ATOM   4448  O4   DT A 216      -7.299  15.741  -4.617 
ATOM   4449  C5   DT A 216      -4.951  15.693  -4.226 
ATOM   4450  C7   DT A 216      -5.133  15.364  -2.773 
ATOM   4451  C6   DT A 216      -3.733  15.835  -4.771 
ATOM   4452  P    DC A 217       1.326  18.447  -7.639 
ATOM   4453  OP1  DC A 217       2.615  17.850  -8.058 
ATOM   4454  OP2  DC A 217       1.327  19.141  -6.333 
ATOM   4455  O5'  DC A 217       0.798  19.441  -8.776 
ATOM   4456  C5'  DC A 217       0.024  18.907  -9.866 
ATOM   4457  C4'  DC A 217      -1.162  19.808 -10.150 
ATOM   4458  O4'  DC A 217      -2.327  19.460  -9.348 
ATOM   4459  C3'  DC A 217      -0.950  21.295  -9.867 
ATOM   4460  O3'  DC A 217      -1.637  22.054 -10.854 
ATOM   4461  C2'  DC A 217      -1.626  21.532  -8.516 
ATOM   4462  C1'  DC A 217      -2.843  20.649  -8.770 
ATOM   4463  N1   DC A 217      -3.583  20.278  -7.531 
ATOM   4464  C2   DC A 217      -4.967  20.152  -7.614 
ATOM   4465  O2   DC A 217      -5.520  20.352  -8.702 
ATOM   4466  N3   DC A 217      -5.659  19.816  -6.496 
ATOM   4467  C4   DC A 217      -5.023  19.608  -5.336 
ATOM   4468  N4   DC A 217      -5.743  19.281  -4.273 
ATOM   4469  C5   DC A 217      -3.600  19.733  -5.229 
ATOM   4470  C6   DC A 217      -2.926  20.071  -6.358 
ATOM   4471  P    DT A 218      -0.949  23.379 -11.433 
ATOM   4472  OP1  DT A 218      -0.009  23.017 -12.518 
ATOM   4473  OP2  DT A 218      -0.382  24.170 -10.319 
ATOM   4474  O5'  DT A 218      -2.211  24.146 -12.049 
ATOM   4475  C5'  DT A 218      -3.321  23.377 -12.550 
ATOM   4476  C4'  DT A 218      -4.628  23.996 -12.095 
ATOM   4477  O4'  DT A 218      -5.059  23.494 -10.797 
ATOM   4478  C3'  DT A 218      -4.620  25.514 -11.918 
ATOM   4479  O3'  DT A 218      -5.878  26.032 -12.331 
ATOM   4480  C2'  DT A 218      -4.477  25.728 -10.411 
ATOM   4481  C1'  DT A 218      -5.413  24.601  -9.983 
ATOM   4482  N1   DT A 218      -5.254  24.199  -8.558 
ATOM   4483  C2   DT A 218      -6.388  23.801  -7.890 
ATOM   4484  O2   DT A 218      -7.488  23.769  -8.413 
ATOM   4485  N3   DT A 218      -6.202  23.437  -6.571 
ATOM   4486  C4   DT A 218      -5.006  23.436  -5.883 
ATOM   4487  O4   DT A 218      -4.964  23.088  -4.701 
ATOM   4488  C5   DT A 218      -3.874  23.869  -6.667 
ATOM   4489  C7   DT A 218      -2.533  23.898  -5.994 
ATOM   4490  C6   DT A 218      -4.026  24.229  -7.951 
ATOM   4491  P    DC A 219      -5.921  27.413 -13.141 
ATOM   4492  OP1  DC A 219      -5.676  27.153 -14.577 
ATOM   4493  OP2  DC A 219      -5.020  28.394 -12.495 
ATOM   4494  O5'  DC A 219      -7.442  27.858 -12.926 
ATOM   4495  C5'  DC A 219      -8.450  26.842 -12.759 
ATOM   4496  C4'  DC A 219      -9.391  27.226 -11.634 
ATOM   4497  O4'  DC A 219      -8.922  26.762 -10.336 
ATOM   4498  C3'  DC A 219      -9.611  28.725 -11.433 
ATOM   4499  O3'  DC A 219     -10.966  28.945 -11.061 
ATOM   4500  C2'  DC A 219      -8.717  29.092 -10.249 
ATOM   4501  C1'  DC A 219      -9.000  27.843  -9.420 
ATOM   4502  N1   DC A 219      -8.006  27.605  -8.337 
ATOM   4503  C2   DC A 219      -8.464  27.042  -7.148 
ATOM   4504  O2   DC A 219      -9.664  26.766  -7.041 
ATOM   4505  N3   DC A 219      -7.572  26.818  -6.147 
ATOM   4506  C4   DC A 219      -6.280  27.131  -6.302 
ATOM   4507  N4   DC A 219      -5.451  26.893  -5.297 
ATOM   4508  C5   DC A 219      -5.790  27.711  -7.517 
ATOM   4509  C6   DC A 219      -6.695  27.928  -8.504 
ATOM   4510  P    DA A 220     -11.739  30.214 -11.658 
ATOM   4511  OP1  DA A 220     -12.271  29.885 -12.999 
ATOM   4512  OP2  DA A 220     -10.867  31.407 -11.580 
ATOM   4513  O5'  DA A 220     -12.948  30.364 -10.620 
ATOM   4514  C5'  DA A 220     -13.456  29.187  -9.965 
ATOM   4515  C4'  DA A 220     -13.683  29.471  -8.493 
ATOM   4516  O4'  DA A 220     -12.494  29.224  -7.690 
ATOM   4517  C3'  DA A 220     -14.072  30.908  -8.145 
ATOM   4518  O3'  DA A 220     -15.011  30.885  -7.078 
ATOM   4519  C2'  DA A 220     -12.778  31.547  -7.640 
ATOM   4520  C1'  DA A 220     -12.287  30.343  -6.841 
ATOM   4521  N9   DA A 220     -10.838  30.401  -6.498 
ATOM   4522  C8   DA A 220      -9.814  30.925  -7.233 
ATOM   4523  N7   DA A 220      -8.654  30.826  -6.660 
ATOM   4524  C5   DA A 220      -8.927  30.190  -5.457 
ATOM   4525  C6   DA A 220      -8.109  29.793  -4.388 
ATOM   4526  N6   DA A 220      -6.783  29.987  -4.359 
ATOM   4527  N1   DA A 220      -8.704  29.185  -3.344 
ATOM   4528  C2   DA A 220     -10.022  28.994  -3.379 
ATOM   4529  N3   DA A 220     -10.884  29.320  -4.316 
ATOM   4530  C4   DA A 220     -10.263  29.927  -5.349 
ATOM   4531  P    DG A 221     -16.234  31.919  -7.099 
ATOM   4532  OP1  DG A 221     -17.329  31.376  -7.934 
ATOM   4533  OP2  DG A 221     -15.740  33.263  -7.470 
ATOM   4534  O5'  DG A 221     -16.677  31.914  -5.561 
ATOM   4535  C5'  DG A 221     -16.478  30.721  -4.781 
ATOM   4536  C4'  DG A 221     -15.917  31.080  -3.419 
ATOM   4537  O4'  DG A 221     -14.463  31.145  -3.417 
ATOM   4538  C3'  DG A 221     -16.347  32.435  -2.859 
ATOM   4539  O3'  DG A 221     -16.520  32.318  -1.452 
ATOM   4540  C2'  DG A 221     -15.160  33.359  -3.127 
ATOM   4541  C1'  DG A 221     -14.069  32.351  -2.781 
ATOM   4542  N9   DG A 221     -12.722  32.726  -3.293 
ATOM   4543  C8   DG A 221     -12.384  33.383  -4.457 
ATOM   4544  N7   DG A 221     -11.095  33.562  -4.614 
ATOM   4545  C5   DG A 221     -10.540  32.983  -3.474 
ATOM   4546  C6   DG A 221      -9.181  32.866  -3.078 
ATOM   4547  O6   DG A 221      -8.173  33.255  -3.662 
ATOM   4548  N1   DG A 221      -9.062  32.206  -1.847 
ATOM   4549  C2   DG A 221     -10.116  31.723  -1.097 
ATOM   4550  N2   DG A 221      -9.793  31.122   0.051 
ATOM   4551  N3   DG A 221     -11.391  31.833  -1.470 
ATOM   4552  C4   DG A 221     -11.523  32.470  -2.662 
ATOM   4553  P    DG A 222     -17.741  33.082  -0.753 
ATOM   4554  OP1  DG A 222     -18.968  32.262  -0.864 
ATOM   4555  OP2  DG A 222     -17.831  34.461  -1.281 
ATOM   4556  O5'  DG A 222     -17.257  33.122   0.771 
ATOM   4557  C5'  DG A 222     -16.414  32.064   1.265 
ATOM   4558  C4'  DG A 222     -15.291  32.643   2.103 
ATOM   4559  O4'  DG A 222     -14.126  32.996   1.304 
ATOM   4560  C3'  DG A 222     -15.622  33.929   2.860 
ATOM   4561  O3'  DG A 222     -14.967  33.902   4.123 
ATOM   4562  C2'  DG A 222     -15.006  35.045   2.017 
ATOM   4563  C1'  DG A 222     -13.718  34.307   1.663 
ATOM   4564  N9   DG A 222     -12.988  34.897   0.506 
ATOM   4565  C8   DG A 222     -13.492  35.506  -0.624 
ATOM   4566  N7   DG A 222     -12.573  35.923  -1.460 
ATOM   4567  C5   DG A 222     -11.376  35.567  -0.841 
ATOM   4568  C6   DG A 222     -10.035  35.757  -1.265 
ATOM   4569  O6   DG A 222      -9.622  36.287  -2.293 
ATOM   4570  N1   DG A 222      -9.124  35.243  -0.332 
ATOM   4571  C2   DG A 222      -9.464  34.626   0.856 
ATOM   4572  N2   DG A 222      -8.446  34.203   1.609 
ATOM   4573  N3   DG A 222     -10.722  34.447   1.254 
ATOM   4574  C4   DG A 222     -11.618  34.941   0.359 
ATOM   4575  P    DC A 223     -15.735  34.465   5.409 
ATOM   4576  OP1  DC A 223     -16.615  33.411   5.962 
ATOM   4577  OP2  DC A 223     -16.392  35.748   5.072 
ATOM   4578  O5'  DC A 223     -14.519  34.732   6.412 
ATOM   4579  C5'  DC A 223     -13.340  33.909   6.316 
ATOM   4580  C4'  DC A 223     -12.097  34.771   6.416 
ATOM   4581  O4'  DC A 223     -11.667  35.278   5.121 
ATOM   4582  C3'  DC A 223     -12.225  36.026   7.279 
ATOM   4583  O3'  DC A 223     -10.998  36.238   7.967 
ATOM   4584  C2'  DC A 223     -12.425  37.165   6.280 
ATOM   4585  C1'  DC A 223     -11.420  36.670   5.245 
ATOM   4586  N1   DC A 223     -11.588  37.292   3.901 
ATOM   4587  C2   DC A 223     -10.442  37.527   3.147 
ATOM   4588  O2   DC A 223      -9.343  37.212   3.618 
ATOM   4589  N3   DC A 223     -10.573  38.094   1.919 
ATOM   4590  C4   DC A 223     -11.782  38.419   1.445 
ATOM   4591  N4   DC A 223     -11.859  38.969   0.243 
ATOM   4592  C5   DC A 223     -12.974  38.187   2.206 
ATOM   4593  C6   DC A 223     -12.821  37.620   3.429 
ATOM   4594  P    DT A 224     -11.036  36.746   9.484 
ATOM   4595  OP1  DT A 224     -11.220  35.590  10.389 
ATOM   4596  OP2  DT A 224     -12.026  37.838   9.617 
ATOM   4597  O5'  DT A 224      -9.559  37.336   9.657 
ATOM   4598  C5'  DT A 224      -8.483  36.759   8.895 
ATOM   4599  C4'  DT A 224      -7.606  37.856   8.324 
ATOM   4600  O4'  DT A 224      -8.075  38.325   7.028 
ATOM   4601  C3'  DT A 224      -7.504  39.130   9.163 
ATOM   4602  O3'  DT A 224      -6.180  39.641   9.065 
ATOM   4603  C2'  DT A 224      -8.457  40.115   8.485 
ATOM   4604  C1'  DT A 224      -8.103  39.744   7.049 
ATOM   4605  N1   DT A 224      -9.107  40.201   6.047 
ATOM   4606  C2   DT A 224      -8.633  40.584   4.817 
ATOM   4607  O2   DT A 224      -7.450  40.563   4.526 
ATOM   4608  N3   DT A 224      -9.593  41.003   3.915 
ATOM   4609  C4   DT A 224     -10.953  41.067   4.138 
ATOM   4610  O4   DT A 224     -11.716  41.460   3.252 
ATOM   4611  C5   DT A 224     -11.354  40.645   5.459 
ATOM   4612  C7   DT A 224     -12.818  40.684   5.786 
ATOM   4613  C6   DT A 224     -10.442  40.233   6.355 
ATOM   4614  P    DA A 225      -5.490  40.260  10.369 
ATOM   4615  OP1  DA A 225      -4.897  39.172  11.180 
ATOM   4616  OP2  DA A 225      -6.451  41.141  11.069 
ATOM   4617  O5'  DA A 225      -4.325  41.144   9.721 
ATOM   4618  C5'  DA A 225      -3.749  40.729   8.468 
ATOM   4619  C4'  DA A 225      -3.585  41.926   7.551 
ATOM   4620  O4'  DA A 225      -4.775  42.178   6.750 
ATOM   4621  C3'  DA A 225      -3.316  43.262   8.243 
ATOM   4622  O3'  DA A 225      -2.407  44.016   7.450 
ATOM   4623  C2'  DA A 225      -4.667  43.976   8.244 
ATOM   4624  C1'  DA A 225      -5.089  43.560   6.838 
ATOM   4625  N9   DA A 225      -6.546  43.720   6.578 
ATOM   4626  C8   DA A 225      -7.587  43.553   7.446 
ATOM   4627  N7   DA A 225      -8.751  43.768   6.917 
ATOM   4628  C5   DA A 225      -8.464  44.101   5.600 
ATOM   4629  C6   DA A 225      -9.281  44.443   4.510 
ATOM   4630  N6   DA A 225     -10.619  44.508   4.579 
ATOM   4631  N1   DA A 225      -8.672  44.716   3.342 
ATOM   4632  C2   DA A 225      -7.343  44.650   3.279 
ATOM   4633  N3   DA A 225      -6.481  44.344   4.225 
ATOM   4634  C4   DA A 225      -7.117  44.075   5.383 
ATOM   4635  P    DA A 226      -1.266  44.870   8.179 
ATOM   4636  OP1  DA A 226      -0.111  43.997   8.483 
ATOM   4637  OP2  DA A 226      -1.849  45.599   9.326 
ATOM   4638  O5'  DA A 226      -0.867  45.910   7.029 
ATOM   4639  C5'  DA A 226      -0.998  45.511   5.652 
ATOM   4640  C4'  DA A 226      -1.622  46.632   4.844 
ATOM   4641  O4'  DA A 226      -3.077  46.573   4.844 
ATOM   4642  C3'  DA A 226      -1.311  48.050   5.324 
ATOM   4643  O3'  DA A 226      -1.170  48.899   4.191 
ATOM   4644  C2'  DA A 226      -2.556  48.478   6.100 
ATOM   4645  C1'  DA A 226      -3.578  47.866   5.146 
ATOM   4646  N9   DA A 226      -4.935  47.710   5.740 
ATOM   4647  C8   DA A 226      -5.266  47.416   7.032 
ATOM   4648  N7   DA A 226      -6.543  47.348   7.244 
ATOM   4649  C5   DA A 226      -7.103  47.616   6.002 
ATOM   4650  C6   DA A 226      -8.433  47.693   5.559 
ATOM   4651  N6   DA A 226      -9.492  47.497   6.358 
ATOM   4652  N1   DA A 226      -8.638  47.981   4.260 
ATOM   4653  C2   DA A 226      -7.582  48.175   3.471 
ATOM   4654  N3   DA A 226      -6.303  48.130   3.770 
ATOM   4655  C4   DA A 226      -6.125  47.840   5.075 
ATOM   4656  P    DT A 227      -0.031  50.023   4.200 
ATOM   4657  OP1  DT A 227       1.258  49.426   3.782 
ATOM   4658  OP2  DT A 227      -0.030  50.717   5.507 
ATOM   4659  O5'  DT A 227      -0.558  51.017   3.064 
ATOM   4660  C5'  DT A 227      -1.333  50.483   1.974 
ATOM   4661  C4'  DT A 227      -2.518  51.384   1.690 
ATOM   4662  O4'  DT A 227      -3.684  51.036   2.492 
ATOM   4663  C3'  DT A 227      -2.307  52.871   1.973 
ATOM   4664  O3'  DT A 227      -2.994  53.630   0.986 
ATOM   4665  C2'  DT A 227      -2.982  53.108   3.324 
ATOM   4666  C1'  DT A 227      -4.200  52.225   3.070 
ATOM   4667  N1   DT A 227      -4.940  51.854   4.309 
ATOM   4668  C2   DT A 227      -6.304  51.734   4.211 
ATOM   4669  O2   DT A 227      -6.913  51.916   3.170 
ATOM   4670  N3   DT A 227      -6.956  51.390   5.379 
ATOM   4671  C4   DT A 227      -6.369  51.161   6.607 
ATOM   4672  O4   DT A 227      -7.057  50.858   7.583 
ATOM   4673  C5   DT A 227      -4.933  51.311   6.610 
ATOM   4674  C7   DT A 227      -4.214  51.080   7.907 
ATOM   4675  C6   DT A 227      -4.274  51.646   5.488 
ATOM   4676  P    DG A 228      -2.306  54.955   0.407 
ATOM   4677  OP1  DG A 228      -1.366  54.593  -0.678 
ATOM   4678  OP2  DG A 228      -1.739  55.746   1.521 
ATOM   4679  O5'  DG A 228      -3.568  55.722  -0.209 
ATOM   4680  C5'  DG A 228      -4.678  54.953  -0.710 
ATOM   4681  C4'  DG A 228      -5.985  55.572  -0.255 
ATOM   4682  O4'  DG A 228      -6.415  55.070   1.043 
ATOM   4683  C3'  DG A 228      -5.976  57.090  -0.078 
ATOM   4684  O3'  DG A 228      -7.235  57.608  -0.491 
ATOM   4685  C2'  DG A 228      -5.833  57.304   1.429 
ATOM   4686  C1'  DG A 228      -6.770  56.177   1.856 
ATOM   4687  N9   DG A 228      -6.611  55.775   3.281 
ATOM   4688  C8   DG A 228      -5.471  55.740   4.056 
ATOM   4689  N7   DG A 228      -5.673  55.334   5.286 
ATOM   4690  C5   DG A 228      -7.044  55.083   5.330 
ATOM   4691  C6   DG A 228      -7.853  54.621   6.400 
ATOM   4692  O6   DG A 228      -7.522  54.332   7.546 
ATOM   4693  N1   DG A 228      -9.196  54.505   6.013 
ATOM   4694  C2   DG A 228      -9.691  54.797   4.757 
ATOM   4695  N2   DG A 228     -11.004  54.621   4.588 
ATOM   4696  N3   DG A 228      -8.930  55.231   3.754 
ATOM   4697  C4   DG A 228      -7.626  55.349   4.113 
ATOM   4698  P    DT A 229      -7.277  58.989  -1.301 
ATOM   4699  OP1  DT A 229      -7.033  58.729  -2.737 
ATOM   4700  OP2  DT A 229      -6.377  59.970  -0.656 
ATOM   4701  O5'  DT A 229      -8.799  59.434  -1.086 
ATOM   4702  C5'  DT A 229      -9.806  58.418  -0.919 
ATOM   4703  C4'  DT A 229     -10.748  58.802   0.205 
ATOM   4704  O4'  DT A 229     -10.278  58.338   1.503 
ATOM   4705  C3'  DT A 229     -10.967  60.301   0.407 
ATOM   4706  O3'  DT A 229     -12.323  60.521   0.779 
ATOM   4707  C2'  DT A 229     -10.074  60.668   1.591 
ATOM   4708  C1'  DT A 229     -10.357  59.419   2.420 
ATOM   4709  N1   DT A 229      -9.363  59.181   3.503 
ATOM   4710  C2   DT A 229      -9.830  58.625   4.670 
ATOM   4711  O2   DT A 229     -10.999  58.329   4.841 
ATOM   4712  N3   DT A 229      -8.879  58.420   5.652 
ATOM   4713  C4   DT A 229      -7.535  58.717   5.564 
ATOM   4714  O4   DT A 229      -6.779  58.487   6.510 
ATOM   4715  C5   DT A 229      -7.140  59.297   4.301 
ATOM   4716  C7   DT A 229      -5.693  59.650   4.123 
ATOM   4717  C6   DT A 229      -8.043  59.508   3.330 
ATOM   4718  P    DC A 230     -13.095  61.790   0.182 
ATOM   4719  OP1  DC A 230     -13.627  61.461  -1.159 
ATOM   4720  OP2  DC A 230     -12.223  62.983   0.260 
ATOM   4721  O5'  DC A 230     -14.304  61.940   1.220 
ATOM   4722  C5'  DC A 230     -14.812  60.763   1.875 
ATOM   4723  C4'  DC A 230     -15.040  61.047   3.346 
ATOM   4724  O4'  DC A 230     -13.851  60.800   4.150 
ATOM   4725  C3'  DC A 230     -15.428  62.484   3.694 
ATOM   4726  O3'  DC A 230     -16.368  62.461   4.761 
ATOM   4727  C2'  DC A 230     -14.135  63.123   4.200 
ATOM   4728  C1'  DC A 230     -13.643  61.919   4.998 
ATOM   4729  N1   DC A 230     -12.195  61.977   5.341 
ATOM   4730  C2   DC A 230     -11.795  61.440   6.562 
ATOM   4731  O2   DC A 230     -12.649  60.940   7.303 
ATOM   4732  N3   DC A 230     -10.478  61.484   6.894 
ATOM   4733  C4   DC A 230      -9.584  62.034   6.063 
ATOM   4734  N4   DC A 230      -8.312  62.053   6.431 
ATOM   4735  C5   DC A 230      -9.975  62.593   4.803 
ATOM   4736  C6   DC A 230     -11.295  62.539   4.490 
ATOM   4737  P    DG A 231     -17.591  63.495   4.740 
ATOM   4738  OP1  DG A 231     -18.685  62.952   3.905 
ATOM   4739  OP2  DG A 231     -17.097  64.839   4.370 
ATOM   4740  O5'  DG A 231     -18.034  63.490   6.278 
ATOM   4741  C5'  DG A 231     -17.835  62.297   7.059 
ATOM   4742  C4'  DG A 231     -17.274  62.656   8.421 
ATOM   4743  O4'  DG A 231     -15.819  62.721   8.423 
ATOM   4744  C3'  DG A 231     -17.704  64.011   8.981 
ATOM   4745  O3'  DG A 231     -17.877  63.894  10.388 
ATOM   4746  C2'  DG A 231     -16.517  64.935   8.713 
ATOM   4747  C1'  DG A 231     -15.426  63.927   9.059 
ATOM   4748  N9   DG A 231     -14.079  64.302   8.547 
ATOM   4749  C8   DG A 231     -13.741  64.959   7.383 
ATOM   4750  N7   DG A 231     -12.452  65.137   7.226 
ATOM   4751  C5   DG A 231     -11.897  64.559   8.366 
ATOM   4752  C6   DG A 231     -10.538  64.442   8.762 
ATOM   4753  O6   DG A 231      -9.530  64.831   8.178 
ATOM   4754  N1   DG A 231     -10.419  63.782   9.993 
ATOM   4755  C2   DG A 231     -11.473  63.299  10.742 
ATOM   4756  N2   DG A 231     -11.150  62.698  11.891 
ATOM   4757  N3   DG A 231     -12.747  63.408  10.369 
ATOM   4758  C4   DG A 231     -12.880  64.046   9.178 
ATOM   4759  P    DT A 232     -19.097  64.658  11.087 
ATOM   4760  OP1  DT A 232     -20.324  63.838  10.976 
ATOM   4761  OP2  DT A 232     -19.187  66.037  10.558 
ATOM   4762  O5'  DT A 232     -18.614  64.698  12.611 
ATOM   4763  C5'  DT A 232     -17.771  63.640  13.105 
ATOM   4764  C4'  DT A 232     -16.648  64.219  13.943 
ATOM   4765  O4'  DT A 232     -15.483  64.572  13.143 
ATOM   4766  C3'  DT A 232     -16.979  65.505  14.700 
ATOM   4767  O3'  DT A 232     -16.324  65.478  15.963 
ATOM   4768  C2'  DT A 232     -16.363  66.621  13.857 
ATOM   4769  C1'  DT A 232     -15.075  65.883  13.502 
ATOM   4770  N1   DT A 232     -14.345  66.473  12.346 
ATOM   4771  C2   DT A 232     -12.972  66.421  12.380 
ATOM   4772  O2   DT A 232     -12.350  65.921  13.301 
ATOM   4773  N3   DT A 232     -12.330  66.979  11.291 
ATOM   4774  C4   DT A 232     -12.934  67.569  10.199 
ATOM   4775  O4   DT A 232     -12.252  68.035   9.283 
ATOM   4776  C5   DT A 232     -14.376  67.576  10.255 
ATOM   4777  C7   DT A 232     -15.111  68.200   9.105 
ATOM   4778  C6   DT A 232     -15.026  67.041  11.301 
ATOM   4779  P    DC A 233     -17.092  66.041  17.248 
ATOM   4780  OP1  DC A 233     -17.972  64.987  17.801 
ATOM   4781  OP2  DC A 233     -17.749  67.324  16.911 
ATOM   4782  O5'  DC A 233     -15.876  66.308  18.252 
ATOM   4783  C5'  DC A 233     -14.697  65.485  18.156 
ATOM   4784  C4'  DC A 233     -13.454  66.347  18.256 
ATOM   4785  O4'  DC A 233     -13.024  66.854  16.961 
ATOM   4786  C3'  DC A 233     -13.581  67.602  19.119 
ATOM   4787  O3'  DC A 233     -12.355  67.814  19.806 
ATOM   4788  C2'  DC A 233     -13.782  68.741  18.119 
ATOM   4789  C1'  DC A 233     -12.777  68.246  17.085 
ATOM   4790  N1   DC A 233     -12.945  68.868  15.741 
ATOM   4791  C2   DC A 233     -11.799  69.103  14.987 
ATOM   4792  O2   DC A 233     -10.699  68.788  15.458 
ATOM   4793  N3   DC A 233     -11.930  69.670  13.759 
ATOM   4794  C4   DC A 233     -13.139  69.995  13.285 
ATOM   4795  N4   DC A 233     -13.216  70.545  12.083 
ATOM   4796  C5   DC A 233     -14.331  69.763  14.045 
ATOM   4797  C6   DC A 233     -14.178  69.196  15.269 
ATOM   4798  P    DT A 234     -12.393  68.322  21.324 
ATOM   4799  OP1  DT A 234     -12.577  67.166  22.229 
ATOM   4800  OP2  DT A 234     -13.383  69.414  21.457 
ATOM   4801  O5'  DT A 234     -10.916  68.912  21.497 
ATOM   4802  C5'  DT A 234      -9.840  68.335  20.734 
ATOM   4803  C4'  DT A 234      -8.963  69.432  20.164 
ATOM   4804  O4'  DT A 234      -9.432  69.901  18.867 
ATOM   4805  C3'  DT A 234      -8.861  70.706  21.002 
ATOM   4806  O3'  DT A 234      -7.537  71.217  20.905 
ATOM   4807  C2'  DT A 234      -9.814  71.691  20.325 
ATOM   4808  C1'  DT A 234      -9.460  71.320  18.889 
ATOM   4809  N1   DT A 234     -10.464  71.777  17.887 
ATOM   4810  C2   DT A 234      -9.990  72.160  16.657 
ATOM   4811  O2   DT A 234      -8.807  72.139  16.365 
ATOM   4812  N3   DT A 234     -10.950  72.579  15.755 
ATOM   4813  C4   DT A 234     -12.310  72.643  15.978 
ATOM   4814  O4   DT A 234     -13.072  73.036  15.092 
ATOM   4815  C5   DT A 234     -12.711  72.221  17.299 
ATOM   4816  C7   DT A 234     -14.175  72.260  17.626 
ATOM   4817  C6   DT A 234     -11.799  71.809  18.195 
ATOM   4818  P    DG A 235      -6.847  71.836  22.209 
ATOM   4819  OP1  DG A 235      -6.253  70.748  23.020 
ATOM   4820  OP2  DG A 235      -7.807  72.717  22.909 
ATOM   4821  O5'  DG A 235      -5.682  72.720  21.560 
ATOM   4822  C5'  DG A 235      -5.106  72.305  20.307 
ATOM   4823  C4'  DG A 235      -4.942  73.502  19.391 
ATOM   4824  O4'  DG A 235      -6.131  73.754  18.589 
ATOM   4825  C3'  DG A 235      -4.673  74.838  20.083 
ATOM   4826  O3'  DG A 235      -3.764  75.592  19.289 
ATOM   4827  C2'  DG A 235      -6.024  75.552  20.084 
ATOM   4828  C1'  DG A 235      -6.446  75.136  18.678 
ATOM   4829  N9   DG A 235      -7.903  75.296  18.417 
ATOM   4830  C8   DG A 235      -8.965  75.133  19.280 
ATOM   4831  N7   DG A 235     -10.136  75.352  18.732 
ATOM   4832  C5   DG A 235      -9.828  75.684  17.414 
ATOM   4833  C6   DG A 235     -10.682  76.026  16.334 
ATOM   4834  O6   DG A 235     -11.908  76.106  16.318 
ATOM   4835  N1   DG A 235      -9.952  76.292  15.166 
ATOM   4836  C2   DG A 235      -8.577  76.234  15.058 
ATOM   4837  N2   DG A 235      -8.071  76.523  13.857 
ATOM   4838  N3   DG A 235      -7.775  75.913  16.073 
ATOM   4839  C4   DG A 235      -8.468  75.653  17.211 
ATOM   4840  P    DT A 236      -2.623  76.446  20.018 
ATOM   4841  OP1  DT A 236      -1.467  75.573  20.323 
ATOM   4842  OP2  DT A 236      -3.205  77.175  21.166 
ATOM   4843  O5'  DT A 236      -2.224  77.486  18.868 
ATOM   4844  C5'  DT A 236      -2.355  77.087  17.492 
ATOM   4845  C4'  DT A 236      -2.979  78.208  16.684 
ATOM   4846  O4'  DT A 236      -4.434  78.149  16.684 
ATOM   4847  C3'  DT A 236      -2.668  79.626  17.163 
ATOM   4848  O3'  DT A 236      -2.527  80.475  16.031 
ATOM   4849  C2'  DT A 236      -3.913  80.054  17.940 
ATOM   4850  C1'  DT A 236      -4.935  79.442  16.986 
ATOM   4851  N1   DT A 236      -6.292  79.286  17.580 
ATOM   4852  C2   DT A 236      -7.366  79.456  16.741 
ATOM   4853  O2   DT A 236      -7.247  79.723  15.558 
ATOM   4854  N3   DT A 236      -8.607  79.305  17.328 
ATOM   4855  C4   DT A 236      -8.856  79.004  18.651 
ATOM   4856  O4   DT A 236     -10.012  78.893  19.062 
ATOM   4857  C5   DT A 236      -7.665  78.844  19.453 
ATOM   4858  C7   DT A 236      -7.847  78.516  20.906 
ATOM   4859  C6   DT A 236      -6.446  78.987  18.908 
ATOM   4860  P    DA A 237      -1.388  81.598  16.040 
ATOM   4861  OP1  DA A 237      -0.099  81.002  15.621 
ATOM   4862  OP2  DA A 237      -1.387  82.293  17.347 
ATOM   4863  O5'  DA A 237      -1.915  82.593  14.903 
ATOM   4864  C5'  DA A 237      -2.690  82.059  13.814 
ATOM   4865  C4'  DA A 237      -3.875  82.960  13.530 
ATOM   4866  O4'  DA A 237      -5.040  82.612  14.332 
ATOM   4867  C3'  DA A 237      -3.664  84.447  13.813 
ATOM   4868  O3'  DA A 237      -4.351  85.205  12.825 
ATOM   4869  C2'  DA A 237      -4.339  84.684  15.164 
ATOM   4870  C1'  DA A 237      -5.557  83.801  14.910 
ATOM   4871  N9   DA A 237      -6.296  83.430  16.148 
ATOM   4872  C8   DA A 237      -5.794  83.188  17.395 
ATOM   4873  N7   DA A 237      -6.699  82.886  18.275 
ATOM   4874  C5   DA A 237      -7.888  82.930  17.560 
ATOM   4875  C6   DA A 237      -9.224  82.701  17.931 
ATOM   4876  N6   DA A 237      -9.601  82.368  19.173 
ATOM   4877  N1   DA A 237     -10.161  82.830  16.973 
ATOM   4878  C2   DA A 237      -9.781  83.161  15.740 
ATOM   4879  N3   DA A 237      -8.571  83.397  15.281 
ATOM   4880  C4   DA A 237      -7.652  83.262  16.258 
ATOM   4881  P    DT A 238      -3.663  86.530  12.247 
ATOM   4882  OP1  DT A 238      -2.723  86.169  11.162 
ATOM   4883  OP2  DT A 238      -3.096  87.322  13.361 
ATOM   4884  O5'  DT A 238      -4.925  87.298  11.631 
ATOM   4885  C5'  DT A 238      -6.035  86.529  11.130 
ATOM   4886  C4'  DT A 238      -7.342  87.148  11.585 
ATOM   4887  O4'  DT A 238      -7.772  86.646  12.883 
ATOM   4888  C3'  DT A 238      -7.333  88.666  11.762 
ATOM   4889  O3'  DT A 238      -8.592  89.184  11.349 
ATOM   4890  C2'  DT A 238      -7.190  88.879  13.269 
ATOM   4891  C1'  DT A 238      -8.127  87.753  13.696 
ATOM   4892  N1   DT A 238      -7.968  87.351  15.121 
ATOM   4893  C2   DT A 238      -9.101  86.953  15.789 
ATOM   4894  O2   DT A 238     -10.202  86.921  15.266 
ATOM   4895  N3   DT A 238      -8.915  86.589  17.108 
ATOM   4896  C4   DT A 238      -7.719  86.588  17.797 
ATOM   4897  O4   DT A 238      -7.677  86.240  18.979 
ATOM   4898  C5   DT A 238      -6.588  87.021  17.012 
ATOM   4899  C7   DT A 238      -5.246  87.050  17.686 
ATOM   4900  C6   DT A 238      -6.739  87.381  15.728 
ATOM   4901  P    DA A 239      -8.634  90.565  10.539 
ATOM   4902  OP1  DA A 239      -8.389  90.305   9.102 
ATOM   4903  OP2  DA A 239      -7.734  91.546  11.184 
ATOM   4904  O5'  DA A 239     -10.156  91.010  10.754 
ATOM   4905  C5'  DA A 239     -11.163  89.994  10.920 
ATOM   4906  C4'  DA A 239     -12.104  90.378  12.045 
ATOM   4907  O4'  DA A 239     -11.635  89.914  13.343 
ATOM   4908  C3'  DA A 239     -12.324  91.877  12.246 
ATOM   4909  O3'  DA A 239     -13.680  92.097  12.618 
ATOM   4910  C2'  DA A 239     -11.430  92.244  13.430 
ATOM   4911  C1'  DA A 239     -11.713  90.995  14.260 
ATOM   4912  N9   DA A 239     -10.720  90.757  15.343 
ATOM   4913  C8   DA A 239      -9.380  91.021  15.338 
ATOM   4914  N7   DA A 239      -8.777  90.699  16.440 
ATOM   4915  C5   DA A 239      -9.790  90.184  17.237 
ATOM   4916  C6   DA A 239      -9.798  89.662  18.541 
ATOM   4917  N6   DA A 239      -8.701  89.571  19.307 
ATOM   4918  N1   DA A 239     -10.977  89.238  19.032 
ATOM   4919  C2   DA A 239     -12.063  89.331  18.266 
ATOM   4920  N3   DA A 239     -12.177  89.797  17.041 
ATOM   4921  C4   DA A 239     -10.984  90.216  16.574 
ATOM   4922  P    DG A 240     -14.452  93.366  12.022 
ATOM   4923  OP1  DG A 240     -14.984  93.037  10.681 
ATOM   4924  OP2  DG A 240     -13.580  94.559  12.099 
ATOM   4925  O5'  DG A 240     -15.661  93.516  13.059 
ATOM   4926  C5'  DG A 240     -16.169  92.339  13.715 
ATOM   4927  C4'  DG A 240     -16.397  92.623  15.186 
ATOM   4928  O4'  DG A 240     -15.208  92.376  15.990 
ATOM   4929  C3'  DG A 240     -16.785  94.060  15.534 
ATOM   4930  O3'  DG A 240     -17.725  94.037  16.601 
ATOM   4931  C2'  DG A 240     -15.492  94.699  16.040 
ATOM   4932  C1'  DG A 240     -15.000  93.495  16.838 
ATOM   4933  N9   DG A 240     -13.552  93.553  17.181 
ATOM   4934  C8   DG A 240     -12.505  94.077  16.454 
ATOM   4935  N7   DG A 240     -11.339  93.970  17.044 
ATOM   4936  C5   DG A 240     -11.635  93.331  18.247 
ATOM   4937  C6   DG A 240     -10.778  92.943  19.310 
ATOM   4938  O6   DG A 240      -9.562  93.085  19.410 
ATOM   4939  N1   DG A 240     -11.493  92.321  20.343 
ATOM   4940  C2   DG A 240     -12.857  92.104  20.348 
ATOM   4941  N2   DG A 240     -13.349  91.493  21.429 
ATOM   4942  N3   DG A 240     -13.660  92.468  19.351 
ATOM   4943  C4   DG A 240     -12.982  93.072  18.341 
ATOM   4944  P    DT A 241     -18.947  95.071  16.580 
ATOM   4945  OP1  DT A 241     -20.042  94.528  15.745 
ATOM   4946  OP2  DT A 241     -18.454  96.415  16.210 
ATOM   4947  O5'  DT A 241     -19.390  95.066  18.118 
ATOM   4948  C5'  DT A 241     -19.192  93.873  18.899 
ATOM   4949  C4'  DT A 241     -18.631  94.232  20.261 
ATOM   4950  O4'  DT A 241     -17.176  94.297  20.263 
ATOM   4951  C3'  DT A 241     -19.061  95.587  20.821 
ATOM   4952  O3'  DT A 241     -19.234  95.470  22.228 
ATOM   4953  C2'  DT A 241     -17.874  96.511  20.553 
ATOM   4954  C1'  DT A 241     -16.783  95.503  20.899 
ATOM   4955  N1   DT A 241     -15.435  95.878  20.386 
ATOM   4956  C2   DT A 241     -14.354  95.536  21.161 
ATOM   4957  O2   DT A 241     -14.458  94.951  22.225 
ATOM   4958  N3   DT A 241     -13.121  95.900  20.654 
ATOM   4959  C4   DT A 241     -12.888  96.562  19.466 
ATOM   4960  O4   DT A 241     -11.738  96.836  19.117 
ATOM   4961  C5   DT A 241     -14.085  96.879  18.723 
ATOM   4962  C7   DT A 241     -13.921  97.600  17.417 
ATOM   4963  C6   DT A 241     -15.296  96.537  19.192 
ATOM   4964  P    DG A 242     -20.454  96.234  22.927 
ATOM   4965  OP1  DG A 242     -21.681  95.414  22.815 
ATOM   4966  OP2  DG A 242     -20.544  97.613  22.398 
ATOM   4967  O5'  DG A 242     -19.971  96.274  24.451 
ATOM   4968  C5'  DG A 242     -19.128  95.216  24.945 
ATOM   4969  C4'  DG A 242     -18.005  95.795  25.783 
ATOM   4970  O4'  DG A 242     -16.840  96.148  24.983 
ATOM   4971  C3'  DG A 242     -18.336  97.081  26.540 
ATOM   4972  O3'  DG A 242     -17.680  97.054  27.802 
ATOM   4973  C2'  DG A 242     -17.720  98.197  25.696 
ATOM   4974  C1'  DG A 242     -16.432  97.459  25.342 
ATOM   4975  N9   DG A 242     -15.702  98.049  24.186 
ATOM   4976  C8   DG A 242     -16.205  98.657  23.056 
ATOM   4977  N7   DG A 242     -15.286  99.075  22.220 
ATOM   4978  C5   DG A 242     -14.089  98.719  22.839 
ATOM   4979  C6   DG A 242     -12.749  98.909  22.414 
ATOM   4980  O6   DG A 242     -12.335  99.439  21.386 
ATOM   4981  N1   DG A 242     -11.837  98.395  23.347 
ATOM   4982  C2   DG A 242     -12.178  97.778  24.535 
ATOM   4983  N2   DG A 242     -11.160  97.355  25.289 
ATOM   4984  N3   DG A 242     -13.436  97.599  24.933 
ATOM   4985  C4   DG A 242     -14.332  98.093  24.039 
ATOM   4986  P    DT A 243     -18.449  97.617  29.088 
ATOM   4987  OP1  DT A 243     -19.329  96.563  29.641 
ATOM   4988  OP2  DT A 243     -19.106  98.900  28.751 
ATOM   4989  O5'  DT A 243     -17.232  97.884  30.092 
ATOM   4990  C5'  DT A 243     -16.054  97.061  29.995 
ATOM   4991  C4'  DT A 243     -14.811  97.923  30.095 
ATOM   4992  O4'  DT A 243     -14.381  98.430  28.800 
ATOM   4993  C3'  DT A 243     -14.938  99.178  30.959 
ATOM   4994  O3'  DT A 243     -13.712  99.390  31.646 
ATOM   4995  C2'  DT A 243     -15.139 100.317  29.959 
ATOM   4996  C1'  DT A 243     -14.134  99.822  28.924 
ATOM   4997  N1   DT A 243     -14.302 100.444  27.581 
ATOM   4998  C2   DT A 243     -13.161 100.669  26.849 
ATOM   4999  O2   DT A 243     -12.046 100.384  27.252 
ATOM   5000  N3   DT A 243     -13.356 101.247  25.609 
ATOM   5001  C4   DT A 243     -14.567 101.609  25.056 
ATOM   5002  O4   DT A 243     -14.617 102.120  23.936 
ATOM   5003  C5   DT A 243     -15.706 101.333  25.900 
ATOM   5004  C7   DT A 243     -17.063 101.697  25.374 
ATOM   5005  C6   DT A 243     -15.545 100.772  27.110 
ATOM   5006  P    DA A 244     -13.750  99.898  33.164 
ATOM   5007  OP1  DA A 244     -13.934  98.742  34.069 
ATOM   5008  OP2  DA A 244     -14.740 100.990  33.297 
ATOM   5009  O5'  DA A 244     -12.273 100.488  33.337 
ATOM   5010  C5'  DA A 244     -11.197  99.910  32.574 
ATOM   5011  C4'  DA A 244     -10.320 101.007  32.004 
ATOM   5012  O4'  DA A 244     -10.789 101.477  30.707 
ATOM   5013  C3'  DA A 244     -10.218 102.282  32.842 
ATOM   5014  O3'  DA A 244      -8.894 102.793  32.745 
ATOM   5015  C2'  DA A 244     -11.171 103.267  32.165 
ATOM   5016  C1'  DA A 244     -10.817 102.896  30.728 
ATOM   5017  N9   DA A 244     -11.821 103.353  29.727 
ATOM   5018  C8   DA A 244     -13.177 103.446  29.867 
ATOM   5019  N7   DA A 244     -13.783 103.884  28.807 
ATOM   5020  C5   DA A 244     -12.758 104.096  27.897 
ATOM   5021  C6   DA A 244     -12.749 104.561  26.572 
ATOM   5022  N6   DA A 244     -13.856 104.913  25.903 
ATOM   5023  N1   DA A 244     -11.554 104.653  25.956 
ATOM   5024  C2   DA A 244     -10.458 104.302  26.626 
ATOM   5025  N3   DA A 244     -10.344 103.857  27.857 
ATOM   5026  C4   DA A 244     -11.552 103.774  28.451 
ATOM   5027  P    DT A 245      -8.203 103.412  34.049 
ATOM   5028  OP1  DT A 245      -7.610 102.324  34.860 
ATOM   5029  OP2  DT A 245      -9.164 104.293  34.748 
ATOM   5030  O5'  DT A 245      -7.038 104.296  33.400 
ATOM   5031  C5'  DT A 245      -6.463 103.881  32.147 
ATOM   5032  C4'  DT A 245      -6.299 105.077  31.231 
ATOM   5033  O4'  DT A 245      -7.488 105.330  30.429 
ATOM   5034  C3'  DT A 245      -6.030 106.414  31.923 
ATOM   5035  O3'  DT A 245      -5.121 107.168  31.129 
ATOM   5036  C2'  DT A 245      -7.381 107.128  31.924 
ATOM   5037  C1'  DT A 245      -7.802 106.712  30.517 
ATOM   5038  N1   DT A 245      -9.259 106.872  30.257 
ATOM   5039  C2   DT A 245      -9.631 107.234  28.985 
ATOM   5040  O2   DT A 245      -8.829 107.424  28.088 
ATOM   5041  N3   DT A 245     -10.991 107.374  28.781 
ATOM   5042  C4   DT A 245     -11.983 107.185  29.722 
ATOM   5043  O4   DT A 245     -13.168 107.340  29.420 
ATOM   5044  C5   DT A 245     -11.495 106.807  31.026 
ATOM   5045  C7   DT A 245     -12.510 106.582  32.108 
ATOM   5046  C6   DT A 245     -10.179 106.664  31.253 
ATOM   5047  P    DG A 246      -3.979 108.022  31.858 
ATOM   5048  OP1  DG A 246      -2.824 107.149  32.163 
ATOM   5049  OP2  DG A 246      -4.562 108.751  33.006 
ATOM   5050  O5'  DG A 246      -3.581 109.062  30.708 
ATOM   5051  C5'  DG A 246      -3.712 108.663  29.331 
ATOM   5052  C4'  DG A 246      -4.336 109.784  28.524 
ATOM   5053  O4'  DG A 246      -5.791 109.725  28.524 
ATOM   5054  C3'  DG A 246      -4.025 111.202  29.003 
ATOM   5055  O3'  DG A 246      -3.883 112.051  27.870 
ATOM   5056  C2'  DG A 246      -5.270 111.630  29.780 
ATOM   5057  C1'  DG A 246      -6.292 111.018  28.825 
ATOM   5058  N9   DG A 246      -7.649 110.862  29.420 
ATOM   5059  C8   DG A 246      -8.001 110.566  30.719 
ATOM   5060  N7   DG A 246      -9.295 110.500  30.918 
ATOM   5061  C5   DG A 246      -9.838 110.772  29.664 
ATOM   5062  C6   DG A 246     -11.194 110.842  29.249 
ATOM   5063  O6   DG A 246     -12.211 110.675  29.917 
ATOM   5064  N1   DG A 246     -11.298 111.146  27.885 
ATOM   5065  C2   DG A 246     -10.231 111.355  27.032 
ATOM   5066  N2   DG A 246     -10.541 111.633  25.764 
ATOM   5067  N3   DG A 246      -8.959 111.288  27.421 
ATOM   5068  C4   DG A 246      -8.842 110.994  28.742 
ATOM   5069  P    DC A 247      -2.744 113.174  27.880 
ATOM   5070  OP1  DC A 247      -1.456 112.578  27.461 
ATOM   5071  OP2  DC A 247      -2.744 113.869  29.186 
ATOM   5072  O5'  DC A 247      -3.272 114.169  26.743 
ATOM   5073  C5'  DC A 247      -4.047 113.635  25.653 
ATOM   5074  C4'  DC A 247      -5.232 114.536  25.370 
ATOM   5075  O4'  DC A 247      -6.397 114.188  26.172 
ATOM   5076  C3'  DC A 247      -5.020 116.023  25.652 
ATOM   5077  O3'  DC A 247      -5.708 116.781  24.665 
ATOM   5078  C2'  DC A 247      -5.696 116.260  27.003 
ATOM   5079  C1'  DC A 247      -6.914 115.377  26.749 
ATOM   5080  N1   DC A 247      -7.653 115.006  27.988 
ATOM   5081  C2   DC A 247      -9.038 114.880  27.906 
ATOM   5082  O2   DC A 247      -9.590 115.080  26.818 
ATOM   5083  N3   DC A 247      -9.729 114.544  29.024 
ATOM   5084  C4   DC A 247      -9.093 114.336  30.183 
ATOM   5085  N4   DC A 247      -9.813 114.009  31.246 
ATOM   5086  C5   DC A 247      -7.670 114.461  30.290 
ATOM   5087  C6   DC A 247      -6.997 114.799  29.162 
ATOM   5088  P    DC A 248      -5.020 118.106  24.087 
ATOM   5089  OP1  DC A 248      -4.080 117.744  23.002 
ATOM   5090  OP2  DC A 248      -4.453 118.897  25.200 
ATOM   5091  O5'  DC A 248      -6.282 118.874  23.471 
ATOM   5092  C5'  DC A 248      -7.392 118.105  22.970 
ATOM   5093  C4'  DC A 248      -8.699 118.724  23.425 
ATOM   5094  O4'  DC A 248      -9.129 118.222  24.723 
ATOM   5095  C3'  DC A 248      -8.690 120.242  23.601 
ATOM   5096  O3'  DC A 248      -9.949 120.760  23.189 
ATOM   5097  C2'  DC A 248      -8.547 120.455  25.108 
ATOM   5098  C1'  DC A 248      -9.484 119.329  25.536 
ATOM   5099  N1   DC A 248      -9.324 118.927  26.961 
ATOM   5100  C2   DC A 248     -10.464 118.521  27.652 
ATOM   5101  O2   DC A 248     -11.549 118.512  27.060 
ATOM   5102  N3   DC A 248     -10.340 118.151  28.953 
ATOM   5103  C4   DC A 248      -9.146 118.175  29.559 
ATOM   5104  N4   DC A 248      -9.078 117.805  30.828 
ATOM   5105  C5   DC A 248      -7.962 118.590  28.866 
ATOM   5106  C6   DC A 248      -8.107 118.956  27.567 
ATOM   5107  P    DG A 249      -9.991 122.141  22.378 
ATOM   5108  OP1  DG A 249      -9.746 121.881  20.942 
ATOM   5109  OP2  DG A 249      -9.091 123.122  23.024 
ATOM   5110  O5'  DG A 249     -11.513 122.586  22.593 
ATOM   5111  C5'  DG A 249     -12.520 121.570  22.760 
ATOM   5112  C4'  DG A 249     -13.461 121.954  23.885 
ATOM   5113  O4'  DG A 249     -12.992 121.490  25.183 
ATOM   5114  C3'  DG A 249     -13.681 123.453  24.086 
ATOM   5115  O3'  DG A 249     -15.036 123.673  24.458 
ATOM   5116  C2'  DG A 249     -12.787 123.820  25.270 
ATOM   5117  C1'  DG A 249     -13.070 122.571  26.100 
ATOM   5118  N9   DG A 249     -12.077 122.333  27.183 
ATOM   5119  C8   DG A 249     -10.723 122.592  27.196 
ATOM   5120  N7   DG A 249     -10.126 122.262  28.315 
ATOM   5121  C5   DG A 249     -11.157 121.748  29.100 
ATOM   5122  C6   DG A 249     -11.129 121.228  30.420 
ATOM   5123  O6   DG A 249     -10.172 121.111  31.180 
ATOM   5124  N1   DG A 249     -12.403 120.814  30.836 
ATOM   5125  C2   DG A 249     -13.552 120.893  30.075 
ATOM   5126  N2   DG A 249     -14.670 120.445  30.653 
ATOM   5127  N3   DG A 249     -13.579 121.381  28.836 
ATOM   5128  C4   DG A 249     -12.351 121.787  28.419 
ATOM   5129  P    DT A 250     -15.809 124.942  23.861 
ATOM   5130  OP1  DT A 250     -16.341 124.613  22.520 
ATOM   5131  OP2  DT A 250     -14.937 126.135  23.939 
ATOM   5132  O5'  DT A 250     -17.018 125.092  24.899 
ATOM   5133  C5'  DT A 250     -17.526 123.915  25.555 
ATOM   5134  C4'  DT A 250     -17.754 124.199  27.026 
ATOM   5135  O4'  DT A 250     -16.565 123.952  27.830 
ATOM   5136  C3'  DT A 250     -18.142 125.636  27.374 
ATOM   5137  O3'  DT A 250     -19.082 125.613  28.441 
ATOM   5138  C2'  DT A 250     -16.848 126.275  27.879 
ATOM   5139  C1'  DT A 250     -16.357 125.071  28.678 
ATOM   5140  N1   DT A 250     -14.909 125.129  29.021 
ATOM   5141  C2   DT A 250     -14.530 124.594  30.229 
ATOM   5142  O2   DT A 250     -15.319 124.087  31.006 
ATOM   5143  N3   DT A 250     -13.180 124.668  30.512 
ATOM   5144  C4   DT A 250     -12.203 125.218  29.708 
ATOM   5145  O4   DT A 250     -11.024 125.226  30.070 
ATOM   5146  C5   DT A 250     -12.698 125.754  28.462 
ATOM   5147  C7   DT A 250     -11.700 126.371  27.527 
ATOM   5148  C6   DT A 250     -14.005 125.696  28.161 
ATOM   5149  P    DT A 251     -20.304 126.647  28.420 
ATOM   5150  OP1  DT A 251     -21.399 126.104  27.585 
ATOM   5151  OP2  DT A 251     -19.810 127.991  28.050 
ATOM   5152  O5'  DT A 251     -20.747 126.642  29.958 
ATOM   5153  C5'  DT A 251     -20.549 125.449  30.738 
ATOM   5154  C4'  DT A 251     -19.988 125.807  32.100 
ATOM   5155  O4'  DT A 251     -18.533 125.872  32.102 
ATOM   5156  C3'  DT A 251     -20.418 127.163  32.660 
ATOM   5157  O3'  DT A 251     -20.591 127.046  34.068 
ATOM   5158  C2'  DT A 251     -19.230 128.087  32.393 
ATOM   5159  C1'  DT A 251     -18.140 127.079  32.739 
ATOM   5160  N1   DT A 251     -16.792 127.454  32.226 
ATOM   5161  C2   DT A 251     -15.710 127.112  33.000 
ATOM   5162  O2   DT A 251     -15.815 126.526  34.065 
ATOM   5163  N3   DT A 251     -14.478 127.476  32.494 
ATOM   5164  C4   DT A 251     -14.245 128.138  31.306 
ATOM   5165  O4   DT A 251     -13.095 128.412  30.956 
ATOM   5166  C5   DT A 251     -15.442 128.455  30.563 
ATOM   5167  C7   DT A 251     -15.278 129.176  29.257 
ATOM   5168  C6   DT A 251     -16.653 128.113  31.032 
ATOM   5169  P    DA A 252     -21.811 127.810  34.767 
ATOM   5170  OP1  DA A 252     -23.038 126.990  34.655 
ATOM   5171  OP2  DA A 252     -21.901 129.189  34.238 
ATOM   5172  O5'  DA A 252     -21.327 127.850  36.291 
ATOM   5173  C5'  DA A 252     -20.485 126.792  36.784 
ATOM   5174  C4'  DA A 252     -19.362 127.371  37.623 
ATOM   5175  O4'  DA A 252     -18.197 127.724  36.823 
ATOM   5176  C3'  DA A 252     -19.692 128.657  38.380 
ATOM   5177  O3'  DA A 252     -19.037 128.630  39.642 
ATOM   5178  C2'  DA A 252     -19.076 129.773  37.536 
ATOM   5179  C1'  DA A 252     -17.789 129.035  37.182 
ATOM   5180  N9   DA A 252     -17.059 129.625  36.025 
ATOM   5181  C8   DA A 252     -17.575 130.224  34.913 
ATOM   5182  N7   DA A 252     -16.676 130.643  34.076 
ATOM   5183  C5   DA A 252     -15.474 130.296  34.677 
ATOM   5184  C6   DA A 252     -14.136 130.468  34.287 
ATOM   5185  N6   DA A 252     -13.770 131.062  33.141 
ATOM   5186  N1   DA A 252     -13.183 130.007  35.119 
ATOM   5187  C2   DA A 252     -13.554 129.417  36.255 
ATOM   5188  N3   DA A 252     -14.764 129.202  36.722 
ATOM   5189  C4   DA A 252     -15.697 129.673  35.871 
ATOM   5190  P    DA A 253     -19.806 129.193  40.928 
ATOM   5191  OP1  DA A 253     -20.686 128.139  41.481 
ATOM   5192  OP2  DA A 253     -20.463 130.475  40.591 
ATOM   5193  O5'  DA A 253     -18.589 129.460  41.931 
ATOM   5194  C5'  DA A 253     -17.411 128.637  41.835 
ATOM   5195  C4'  DA A 253     -16.167 129.499  41.935 
ATOM   5196  O4'  DA A 253     -15.738 130.006  40.640 
ATOM   5197  C3'  DA A 253     -16.295 130.754  42.798 
ATOM   5198  O3'  DA A 253     -15.068 130.966  43.486 
ATOM   5199  C2'  DA A 253     -16.495 131.893  41.799 
ATOM   5200  C1'  DA A 253     -15.490 131.398  40.764 
ATOM   5201  N9   DA A 253     -15.659 132.020  39.421 
ATOM   5202  C8   DA A 253     -16.813 132.406  38.803 
ATOM   5203  N7   DA A 253     -16.633 132.921  37.627 
ATOM   5204  C5   DA A 253     -15.257 132.874  37.448 
ATOM   5205  C6   DA A 253     -14.424 133.274  36.391 
ATOM   5206  N6   DA A 253     -14.881 133.828  35.258 
ATOM   5207  N1   DA A 253     -13.100 133.085  36.539 
ATOM   5208  C2   DA A 253     -12.652 132.534  37.667 
ATOM   5209  N3   DA A 253     -13.329 132.123  38.716 
ATOM   5210  C4   DA A 253     -14.652 132.324  38.542 
ATOM   5211  P    DC A 254     -15.107 131.474  45.003 
ATOM   5212  OP1  DC A 254     -15.291 130.318  45.909 
ATOM   5213  OP2  DC A 254     -16.096 132.566  45.136 
ATOM   5214  O5'  DC A 254     -13.629 132.064  45.177 
ATOM   5215  C5'  DC A 254     -12.553 131.486  44.414 
ATOM   5216  C4'  DC A 254     -11.677 132.583  43.844 
ATOM   5217  O4'  DC A 254     -12.146 133.053  42.547 
ATOM   5218  C3'  DC A 254     -11.575 133.858  44.682 
ATOM   5219  O3'  DC A 254     -10.251 134.369  44.584 
ATOM   5220  C2'  DC A 254     -12.527 134.843  44.005 
ATOM   5221  C1'  DC A 254     -12.174 134.472  42.568 
ATOM   5222  N1   DC A 254     -13.178 134.929  41.567 
ATOM   5223  C2   DC A 254     -12.713 135.321  40.314 
ATOM   5224  O2   DC A 254     -11.499 135.274  40.087 
ATOM   5225  N3   DC A 254     -13.612 135.742  39.388 
ATOM   5226  C4   DC A 254     -14.920 135.779  39.674 
ATOM   5227  N4   DC A 254     -15.757 136.197  38.737 
ATOM   5228  C5   DC A 254     -15.419 135.380  40.956 
ATOM   5229  C6   DC A 254     -14.504 134.963  41.868 
ATOM   5230  P    DA A 255      -9.560 134.988  45.888 
ATOM   5231  OP1  DA A 255      -8.967 133.900  46.700 
ATOM   5232  OP2  DA A 255     -10.521 135.869  46.588 
ATOM   5233  O5'  DA A 255      -8.395 135.872  45.240 
ATOM   5234  C5'  DA A 255      -7.820 135.457  43.987 
ATOM   5235  C4'  DA A 255      -7.655 136.653  43.071 
ATOM   5236  O4'  DA A 255      -8.845 136.906  42.269 
ATOM   5237  C3'  DA A 255      -7.386 137.990  43.762 
ATOM   5238  O3'  DA A 255      -6.478 138.744  42.969 
ATOM   5239  C2'  DA A 255      -8.738 138.704  43.763 
ATOM   5240  C1'  DA A 255      -9.159 138.287  42.357 
ATOM   5241  N9   DA A 255     -10.616 138.448  42.097 
ATOM   5242  C8   DA A 255     -11.657 138.281  42.966 
ATOM   5243  N7   DA A 255     -12.822 138.496  42.436 
ATOM   5244  C5   DA A 255     -12.534 138.829  41.120 
ATOM   5245  C6   DA A 255     -13.352 139.171  40.029 
ATOM   5246  N6   DA A 255     -14.689 139.236  40.098 
ATOM   5247  N1   DA A 255     -12.742 139.444  38.861 
ATOM   5248  C2   DA A 255     -11.414 139.378  38.798 
ATOM   5249  N3   DA A 255     -10.551 139.072  39.744 
ATOM   5250  C4   DA A 255     -11.187 138.803  40.902 
ATOM   5251  P    DA A 256      -5.336 139.598  43.698 
ATOM   5252  OP1  DA A 256      -4.181 138.725  44.002 
ATOM   5253  OP2  DA A 256      -5.919 140.327  44.846 
ATOM   5254  O5'  DA A 256      -4.938 140.638  42.548 
ATOM   5255  C5'  DA A 256      -5.068 140.239  41.171 
ATOM   5256  C4'  DA A 256      -5.692 141.360  40.363 
ATOM   5257  O4'  DA A 256      -7.147 141.301  40.363 
ATOM   5258  C3'  DA A 256      -5.382 142.778  40.843 
ATOM   5259  O3'  DA A 256      -5.240 143.627  39.710 
ATOM   5260  C2'  DA A 256      -6.627 143.206  41.619 
ATOM   5261  C1'  DA A 256      -7.649 142.594  40.665 
ATOM   5262  N9   DA A 256      -9.005 142.438  41.260 
ATOM   5263  C8   DA A 256      -9.336 142.144  42.551 
ATOM   5264  N7   DA A 256     -10.614 142.076  42.763 
ATOM   5265  C5   DA A 256     -11.173 142.344  41.521 
ATOM   5266  C6   DA A 256     -12.504 142.421  41.078 
ATOM   5267  N6   DA A 256     -13.562 142.225  41.877 
ATOM   5268  N1   DA A 256     -12.708 142.709  39.779 
ATOM   5269  C2   DA A 256     -11.652 142.903  38.990 
ATOM   5270  N3   DA A 256     -10.373 142.857  39.289 
ATOM   5271  C4   DA A 256     -10.195 142.568  40.594 
ATOM   5272  P    DC A 257      -4.101 144.750  39.720 
ATOM   5273  OP1  DC A 257      -2.813 144.154  39.301 
ATOM   5274  OP2  DC A 257      -4.100 145.445  41.026 
ATOM   5275  O5'  DC A 257      -4.629 145.745  38.583 
ATOM   5276  C5'  DC A 257      -5.403 145.211  37.493 
ATOM   5277  C4'  DC A 257      -6.589 146.112  37.210 
ATOM   5278  O4'  DC A 257      -7.754 145.764  38.011 
ATOM   5279  C3'  DC A 257      -6.377 147.599  37.492 
ATOM   5280  O3'  DC A 257      -7.065 148.357  36.505 
ATOM   5281  C2'  DC A 257      -7.053 147.836  38.843 
ATOM   5282  C1'  DC A 257      -8.270 146.953  38.589 
ATOM   5283  N1   DC A 257      -9.010 146.582  39.828 
ATOM   5284  C2   DC A 257     -10.394 146.456  39.745 
ATOM   5285  O2   DC A 257     -10.947 146.656  38.657 
ATOM   5286  N3   DC A 257     -11.086 146.120  40.863 
ATOM   5287  C4   DC A 257     -10.450 145.912  42.023 
ATOM   5288  N4   DC A 257     -11.170 145.585  43.086 
ATOM   5289  C5   DC A 257      -9.027 146.037  42.130 
ATOM   5290  C6   DC A 257      -8.354 146.375  41.001 
ATOM   5291  P    DA A 258      -6.377 149.682  35.926 
ATOM   5292  OP1  DA A 258      -5.437 149.320  34.842 
ATOM   5293  OP2  DA A 258      -5.809 150.473  37.040 
ATOM   5294  O5'  DA A 258      -7.638 150.450  35.310 
ATOM   5295  C5'  DA A 258      -8.748 149.681  34.809 
ATOM   5296  C4'  DA A 258     -10.055 150.299  35.264 
ATOM   5297  O4'  DA A 258     -10.486 149.798  36.562 
ATOM   5298  C3'  DA A 258     -10.047 151.818  35.441 
ATOM   5299  O3'  DA A 258     -11.305 152.336  35.028 
ATOM   5300  C2'  DA A 258      -9.904 152.031  36.948 
ATOM   5301  C1'  DA A 258     -10.841 150.905  37.376 
ATOM   5302  N9   DA A 258     -10.681 150.503  38.801 
ATOM   5303  C8   DA A 258      -9.542 150.474  39.552 
ATOM   5304  N7   DA A 258      -9.727 150.075  40.773 
ATOM   5305  C5   DA A 258     -11.090 149.819  40.837 
ATOM   5306  C6   DA A 258     -11.920 149.363  41.873 
ATOM   5307  N6   DA A 258     -11.475 149.069  43.103 
ATOM   5308  N1   DA A 258     -13.231 149.219  41.600 
ATOM   5309  C2   DA A 258     -13.667 149.511  40.376 
ATOM   5310  N3   DA A 258     -12.991 149.943  39.335 
ATOM   5311  C4   DA A 258     -11.683 150.079  39.635 
ATOM   5312  P    DA A 259     -11.348 153.717  34.218 
ATOM   5313  OP1  DA A 259     -11.103 153.457  32.782 
ATOM   5314  OP2  DA A 259     -10.448 154.698  34.864 
ATOM   5315  O5'  DA A 259     -12.869 154.162  34.433 
ATOM   5316  C5'  DA A 259     -13.877 153.146  34.600 
ATOM   5317  C4'  DA A 259     -14.818 153.530  35.725 
ATOM   5318  O4'  DA A 259     -14.349 153.066  37.023 
ATOM   5319  C3'  DA A 259     -15.038 155.029  35.926 
ATOM   5320  O3'  DA A 259     -16.393 155.249  36.298 
ATOM   5321  C2'  DA A 259     -14.144 155.396  37.110 
ATOM   5322  C1'  DA A 259     -14.427 154.147  37.939 
ATOM   5323  N9   DA A 259     -13.433 153.909  39.022 
ATOM   5324  C8   DA A 259     -12.094 154.172  39.017 
ATOM   5325  N7   DA A 259     -11.490 153.851  40.120 
ATOM   5326  C5   DA A 259     -12.504 153.336  40.916 
ATOM   5327  C6   DA A 259     -12.511 152.814  42.221 
ATOM   5328  N6   DA A 259     -11.415 152.723  42.987 
ATOM   5329  N1   DA A 259     -13.691 152.390  42.711 
ATOM   5330  C2   DA A 259     -14.776 152.483  41.945 
ATOM   5331  N3   DA A 259     -14.891 152.949  40.721 
ATOM   5332  C4   DA A 259     -13.697 153.368  40.253 
ATOM   5333  P    DG A 260     -17.166 156.518  35.701 
ATOM   5334  OP1  DG A 260     -17.698 156.189  34.360 
ATOM   5335  OP2  DG A 260     -16.294 157.711  35.779 
ATOM   5336  O5'  DG A 260     -18.375 156.668  36.739 
ATOM   5337  C5'  DG A 260     -18.883 155.491  37.394 
ATOM   5338  C4'  DG A 260     -19.111 155.775  38.866 
ATOM   5339  O4'  DG A 260     -17.921 155.528  39.670 
ATOM   5340  C3'  DG A 260     -19.499 157.212  39.214 
ATOM   5341  O3'  DG A 260     -20.438 157.189  40.281 
ATOM   5342  C2'  DG A 260     -18.205 157.850  39.719 
ATOM   5343  C1'  DG A 260     -17.714 156.647  40.518 
ATOM   5344  N9   DG A 260     -16.265 156.705  40.861 
ATOM   5345  C8   DG A 260     -15.219 157.229  40.134 
ATOM   5346  N7   DG A 260     -14.053 157.122  40.724 
ATOM   5347  C5   DG A 260     -14.348 156.483  41.927 
ATOM   5348  C6   DG A 260     -13.491 156.094  42.990 
ATOM   5349  O6   DG A 260     -12.276 156.237  43.089 
ATOM   5350  N1   DG A 260     -14.207 155.473  44.023 
ATOM   5351  C2   DG A 260     -15.570 155.256  44.028 
ATOM   5352  N2   DG A 260     -16.063 154.645  45.109 
ATOM   5353  N3   DG A 260     -16.374 155.620  43.030 
ATOM   5354  C4   DG A 260     -15.695 156.224  42.020 
ATOM   5355  P    DC A 261     -21.661 158.223  40.260 
ATOM   5356  OP1  DC A 261     -22.756 157.680  39.425 
ATOM   5357  OP2  DC A 261     -21.167 159.567  39.889 
ATOM   5358  O5'  DC A 261     -22.104 158.218  41.798 
ATOM   5359  C5'  DC A 261     -21.905 157.025  42.578 
ATOM   5360  C4'  DC A 261     -21.344 157.383  43.940 
ATOM   5361  O4'  DC A 261     -19.890 157.448  43.942 
ATOM   5362  C3'  DC A 261     -21.774 158.739  44.500 
ATOM   5363  O3'  DC A 261     -21.947 158.622  45.907 
ATOM   5364  C2'  DC A 261     -20.587 159.663  44.232 
ATOM   5365  C1'  DC A 261     -19.496 158.655  44.579 
ATOM   5366  N1   DC A 261     -18.149 159.030  44.066 
ATOM   5367  C2   DC A 261     -17.042 158.690  44.839 
ATOM   5368  O2   DC A 261     -17.221 158.096  45.909 
ATOM   5369  N3   DC A 261     -15.805 159.024  44.390 
ATOM   5370  C4   DC A 261     -15.653 159.667  43.225 
ATOM   5371  N4   DC A 261     -14.426 159.971  42.830 
ATOM   5372  C5   DC A 261     -16.778 160.026  42.415 
ATOM   5373  C6   DC A 261     -18.006 159.684  42.881 
ATOM   5374  P    DA A 262     -23.168 159.386  46.607 
ATOM   5375  OP1  DA A 262     -24.395 158.566  46.495 
ATOM   5376  OP2  DA A 262     -23.258 160.764  46.078 
ATOM   5377  O5'  DA A 262     -22.684 159.426  48.131 
ATOM   5378  C5'  DA A 262     -21.842 158.368  48.624 
ATOM   5379  C4'  DA A 262     -20.719 158.947  49.462 
ATOM   5380  O4'  DA A 262     -19.554 159.300  48.663 
ATOM   5381  C3'  DA A 262     -21.049 160.233  50.219 
ATOM   5382  O3'  DA A 262     -20.394 160.206  51.482 
ATOM   5383  C2'  DA A 262     -20.433 161.349  49.376 
ATOM   5384  C1'  DA A 262     -19.145 160.611  49.022 
ATOM   5385  N9   DA A 262     -18.415 161.201  47.865 
ATOM   5386  C8   DA A 262     -18.932 161.800  46.752 
ATOM   5387  N7   DA A 262     -18.033 162.219  45.916 
ATOM   5388  C5   DA A 262     -16.831 161.872  46.517 
ATOM   5389  C6   DA A 262     -15.492 162.044  46.127 
ATOM   5390  N6   DA A 262     -15.126 162.638  44.981 
ATOM   5391  N1   DA A 262     -14.540 161.583  46.958 
ATOM   5392  C2   DA A 262     -14.910 160.993  48.094 
ATOM   5393  N3   DA A 262     -16.121 160.778  48.562 
ATOM   5394  C4   DA A 262     -17.054 161.249  47.711 
ATOM   5395  P    DT A 263     -21.162 160.769  52.768 
ATOM   5396  OP1  DT A 263     -22.042 159.715  53.321 
ATOM   5397  OP2  DT A 263     -21.820 162.051  52.431 
ATOM   5398  O5'  DT A 263     -19.946 161.036  53.771 
ATOM   5399  C5'  DT A 263     -18.768 160.213  53.675 
ATOM   5400  C4'  DT A 263     -17.524 161.075  53.775 
ATOM   5401  O4'  DT A 263     -17.095 161.582  52.480 
ATOM   5402  C3'  DT A 263     -17.652 162.330  54.638 
ATOM   5403  O3'  DT A 263     -16.425 162.542  55.326 
ATOM   5404  C2'  DT A 263     -17.852 163.469  53.639 
ATOM   5405  C1'  DT A 263     -16.847 162.974  52.604 
ATOM   5406  N1   DT A 263     -17.015 163.596  51.260 
ATOM   5407  C2   DT A 263     -15.875 163.821  50.528 
ATOM   5408  O2   DT A 263     -14.760 163.536  50.931 
ATOM   5409  N3   DT A 263     -16.069 164.399  49.289 
ATOM   5410  C4   DT A 263     -17.281 164.761  48.735 
ATOM   5411  O4   DT A 263     -17.330 165.272  47.615 
ATOM   5412  C5   DT A 263     -18.420 164.485  49.580 
ATOM   5413  C7   DT A 263     -19.777 164.849  49.053 
ATOM   5414  C6   DT A 263     -18.259 163.924  50.789 
ATOM   5415  P    DT A 264     -16.463 163.050  56.843 
ATOM   5416  OP1  DT A 264     -16.648 161.894  57.748 
ATOM   5417  OP2  DT A 264     -17.453 164.142  56.976 
ATOM   5418  O5'  DT A 264     -14.986 163.640  57.016 
ATOM   5419  C5'  DT A 264     -13.910 163.062  56.254 
ATOM   5420  C4'  DT A 264     -13.034 164.159  55.683 
ATOM   5421  O4'  DT A 264     -13.502 164.629  54.387 
ATOM   5422  C3'  DT A 264     -12.931 165.433  56.522 
ATOM   5423  O3'  DT A 264     -11.607 165.945  56.424 
ATOM   5424  C2'  DT A 264     -13.884 166.419  55.844 
ATOM   5425  C1'  DT A 264     -13.531 166.048  54.408 
ATOM   5426  N1   DT A 264     -14.535 166.505  53.406 
ATOM   5427  C2   DT A 264     -14.060 166.888  52.176 
ATOM   5428  O2   DT A 264     -12.877 166.867  51.885 
ATOM   5429  N3   DT A 264     -15.020 167.307  51.274 
ATOM   5430  C4   DT A 264     -16.381 167.371  51.497 
ATOM   5431  O4   DT A 264     -17.143 167.764  50.611 
ATOM   5432  C5   DT A 264     -16.782 166.949  52.818 
ATOM   5433  C7   DT A 264     -18.245 166.988  53.145 
ATOM   5434  C6   DT A 264     -15.869 166.537  53.715 
ATOM   5435  P    DC A 265     -10.917 166.564  57.728 
ATOM   5436  OP1  DC A 265     -10.324 165.476  58.539 
ATOM   5437  OP2  DC A 265     -11.878 167.445  58.428 
ATOM   5438  O5'  DC A 265      -9.752 167.448  57.080 
ATOM   5439  C5'  DC A 265      -9.176 167.033  55.827 
ATOM   5440  C4'  DC A 265      -9.012 168.229  54.910 
ATOM   5441  O4'  DC A 265     -10.202 168.482  54.109 
ATOM   5442  C3'  DC A 265      -8.743 169.566  55.602 
ATOM   5443  O3'  DC A 265      -7.834 170.320  54.809 
ATOM   5444  C2'  DC A 265     -10.094 170.280  55.603 
ATOM   5445  C1'  DC A 265     -10.516 169.863  54.197 
ATOM   5446  N1   DC A 265     -11.973 170.024  53.937 
ATOM   5447  C2   DC A 265     -12.367 170.391  52.652 
ATOM   5448  O2   DC A 265     -11.498 170.567  51.789 
ATOM   5449  N3   DC A 265     -13.691 170.543  52.395 
ATOM   5450  C4   DC A 265     -14.601 170.343  53.356 
ATOM   5451  N4   DC A 265     -15.881 170.504  53.054 
ATOM   5452  C5   DC A 265     -14.217 169.965  54.684 
ATOM   5453  C6   DC A 265     -12.889 169.819  54.921 
ATOM   5454  P    DT A 266      -6.693 171.174  55.538 
ATOM   5455  OP1  DT A 266      -5.538 170.301  55.842 
ATOM   5456  OP2  DT A 266      -7.276 171.903  56.685 
ATOM   5457  O5'  DT A 266      -6.294 172.214  54.388 
ATOM   5458  C5'  DT A 266      -6.425 171.815  53.011 
ATOM   5459  C4'  DT A 266      -7.049 172.936  52.203 
ATOM   5460  O4'  DT A 266      -8.504 172.877  52.203 
ATOM   5461  C3'  DT A 266      -6.738 174.354  52.683 
ATOM   5462  O3'  DT A 266      -6.597 175.203  51.550 
ATOM   5463  C2'  DT A 266      -7.983 174.782  53.459 
ATOM   5464  C1'  DT A 266      -9.005 174.170  52.505 
ATOM   5465  N1   DT A 266     -10.362 174.014  53.100 
ATOM   5466  C2   DT A 266     -11.436 174.184  52.260 
ATOM   5467  O2   DT A 266     -11.317 174.451  51.077 
ATOM   5468  N3   DT A 266     -12.677 174.033  52.847 
ATOM   5469  C4   DT A 266     -12.926 173.732  54.171 
ATOM   5470  O4   DT A 266     -14.083 173.621  54.582 
ATOM   5471  C5   DT A 266     -11.735 173.572  54.972 
ATOM   5472  C7   DT A 266     -11.917 173.244  56.426 
ATOM   5473  C6   DT A 266     -10.517 173.715  54.428 
ATOM   5474  P    DA A 267      -5.458 176.326  51.560 
ATOM   5475  OP1  DA A 267      -4.169 175.730  51.141 
ATOM   5476  OP2  DA A 267      -5.457 177.021  52.866 
ATOM   5477  O5'  DA A 267      -5.986 177.321  50.423 
ATOM   5478  C5'  DA A 267      -6.760 176.787  49.333 
ATOM   5479  C4'  DA A 267      -7.946 177.688  49.049 
ATOM   5480  O4'  DA A 267      -9.111 177.340  49.851 
ATOM   5481  C3'  DA A 267      -7.734 179.175  49.332 
ATOM   5482  O3'  DA A 267      -8.421 179.933  48.345 
ATOM   5483  C2'  DA A 267      -8.410 179.412  50.683 
ATOM   5484  C1'  DA A 267      -9.627 178.529  50.429 
ATOM   5485  N9   DA A 267     -10.367 178.158  51.668 
ATOM   5486  C8   DA A 267      -9.865 177.916  52.915 
ATOM   5487  N7   DA A 267     -10.769 177.614  53.794 
ATOM   5488  C5   DA A 267     -11.959 177.657  53.080 
ATOM   5489  C6   DA A 267     -13.294 177.429  53.450 
ATOM   5490  N6   DA A 267     -13.672 177.096  54.692 
ATOM   5491  N1   DA A 267     -14.232 177.558  52.493 
ATOM   5492  C2   DA A 267     -13.851 177.889  51.259 
ATOM   5493  N3   DA A 267     -12.642 178.125  50.800 
ATOM   5494  C4   DA A 267     -11.722 177.990  51.777 
ATOM   5495  P    DT A 268      -7.733 181.258  47.766 
ATOM   5496  OP1  DT A 268      -6.793 180.896  46.681 
ATOM   5497  OP2  DT A 268      -7.166 182.049  48.880 
ATOM   5498  O5'  DT A 268      -8.995 182.026  47.150 
ATOM   5499  C5'  DT A 268     -10.105 181.257  46.649 
ATOM   5500  C4'  DT A 268     -11.412 181.875  47.104 
ATOM   5501  O4'  DT A 268     -11.842 181.373  48.402 
ATOM   5502  C3'  DT A 268     -11.404 183.394  47.281 
ATOM   5503  O3'  DT A 268     -12.662 183.912  46.868 
ATOM   5504  C2'  DT A 268     -11.261 183.607  48.788 
ATOM   5505  C1'  DT A 268     -12.197 182.481  49.215 
ATOM   5506  N1   DT A 268     -12.038 182.079  50.640 
ATOM   5507  C2   DT A 268     -13.172 181.681  51.309 
ATOM   5508  O2   DT A 268     -14.272 181.648  50.785 
ATOM   5509  N3   DT A 268     -12.986 181.317  52.627 
ATOM   5510  C4   DT A 268     -11.790 181.316  53.316 
ATOM   5511  O4   DT A 268     -11.748 180.968  54.498 
ATOM   5512  C5   DT A 268     -10.658 181.749  52.531 
ATOM   5513  C7   DT A 268      -9.317 181.778  53.205 
ATOM   5514  C6   DT A 268     -10.809 182.109  51.247 
ATOM   5515  P    DT A 269     -12.705 185.293  46.058 
ATOM   5516  OP1  DT A 269     -12.460 185.033  44.622 
ATOM   5517  OP2  DT A 269     -11.804 186.274  46.703 
ATOM   5518  O5'  DT A 269     -14.226 185.738  46.273 
ATOM   5519  C5'  DT A 269     -15.233 184.722  46.440 
ATOM   5520  C4'  DT A 269     -16.175 185.106  47.564 
ATOM   5521  O4'  DT A 269     -15.706 184.642  48.862 
ATOM   5522  C3'  DT A 269     -16.395 186.605  47.766 
ATOM   5523  O3'  DT A 269     -17.750 186.825  48.138 
ATOM   5524  C2'  DT A 269     -15.501 186.972  48.950 
ATOM   5525  C1'  DT A 269     -15.784 185.723  49.779 
ATOM   5526  N1   DT A 269     -14.790 185.485  50.862 
ATOM   5527  C2   DT A 269     -15.257 184.929  52.029 
ATOM   5528  O2   DT A 269     -16.426 184.633  52.200 
ATOM   5529  N3   DT A 269     -14.307 184.723  53.011 
ATOM   5530  C4   DT A 269     -12.962 185.020  52.923 
ATOM   5531  O4   DT A 269     -12.206 184.791  53.869 
ATOM   5532  C5   DT A 269     -12.567 185.601  51.660 
ATOM   5533  C7   DT A 269     -11.120 185.954  51.482 
ATOM   5534  C6   DT A 269     -13.470 185.812  50.689 
ATOM   5535  P    DG A 270     -18.522 188.094  47.541 
ATOM   5536  OP1  DG A 270     -19.054 187.765  46.200 
ATOM   5537  OP2  DG A 270     -17.651 189.287  47.619 
ATOM   5538  O5'  DG A 270     -19.732 188.244  48.579 
ATOM   5539  C5'  DG A 270     -20.239 187.067  49.234 
ATOM   5540  C4'  DG A 270     -20.467 187.351  50.705 
ATOM   5541  O4'  DG A 270     -19.278 187.104  51.509 
ATOM   5542  C3'  DG A 270     -20.855 188.788  51.053 
ATOM   5543  O3'  DG A 270     -21.795 188.765  52.120 
ATOM   5544  C2'  DG A 270     -19.562 189.426  51.559 
ATOM   5545  C1'  DG A 270     -19.071 188.222  52.357 
ATOM   5546  N9   DG A 270     -17.622 188.281  52.700 
ATOM   5547  C8   DG A 270     -16.575 188.805  51.974 
ATOM   5548  N7   DG A 270     -15.410 188.698  52.564 
ATOM   5549  C5   DG A 270     -15.705 188.059  53.767 
ATOM   5550  C6   DG A 270     -14.848 187.670  54.830 
ATOM   5551  O6   DG A 270     -13.633 187.813  54.929 
ATOM   5552  N1   DG A 270     -15.564 187.049  55.862 
ATOM   5553  C2   DG A 270     -16.927 186.832  55.868 
ATOM   5554  N2   DG A 270     -17.420 186.221  56.949 
ATOM   5555  N3   DG A 270     -17.731 187.196  54.870 
ATOM   5556  C4   DG A 270     -17.052 187.800  53.860 
ATOM   5557  P    DA A 271     -23.018 189.799  52.099 
ATOM   5558  OP1  DA A 271     -24.113 189.256  51.265 
ATOM   5559  OP2  DA A 271     -22.524 191.143  51.729 
ATOM   5560  O5'  DA A 271     -23.461 189.794  53.637 
ATOM   5561  C5'  DA A 271     -23.262 188.601  54.418 
ATOM   5562  C4'  DA A 271     -22.701 188.959  55.780 
ATOM   5563  O4'  DA A 271     -21.246 189.024  55.782 
ATOM   5564  C3'  DA A 271     -23.131 190.315  56.340 
ATOM   5565  O3'  DA A 271     -23.304 190.198  57.747 
ATOM   5566  C2'  DA A 271     -21.944 191.239  56.072 
ATOM   5567  C1'  DA A 271     -20.853 190.231  56.418 
ATOM   5568  N9   DA A 271     -19.506 190.606  55.906 
ATOM   5569  C8   DA A 271     -19.190 191.258  54.748 
ATOM   5570  N7   DA A 271     -17.917 191.441  54.580 
ATOM   5571  C5   DA A 271     -17.344 190.870  55.708 
ATOM   5572  C6   DA A 271     -16.012 190.737  56.129 
ATOM   5573  N6   DA A 271     -14.965 191.194  55.428 
ATOM   5574  N1   DA A 271     -15.793 190.116  57.303 
ATOM   5575  C2   DA A 271     -16.837 189.664  57.996 
ATOM   5576  N3   DA A 271     -18.118 189.730  57.704 
ATOM   5577  C4   DA A 271     -18.309 190.356  56.526 
ATOM   5578  P    DT A 272     -24.525 190.962  58.446 
ATOM   5579  OP1  DT A 272     -25.752 190.142  58.335 
ATOM   5580  OP2  DT A 272     -24.615 192.340  57.917 
ATOM   5581  O5'  DT A 272     -24.041 191.002  59.970 
ATOM   5582  C5'  DT A 272     -23.198 189.944  60.464 
ATOM   5583  C4'  DT A 272     -22.075 190.523  61.302 
ATOM   5584  O4'  DT A 272     -20.910 190.876  60.502 
ATOM   5585  C3'  DT A 272     -22.406 191.809  62.059 
ATOM   5586  O3'  DT A 272     -21.751 191.782  63.322 
ATOM   5587  C2'  DT A 272     -21.790 192.925  61.216 
ATOM   5588  C1'  DT A 272     -20.502 192.187  60.861 
ATOM   5589  N1   DT A 272     -19.772 192.777  59.705 
ATOM   5590  C2   DT A 272     -18.400 192.725  59.739 
ATOM   5591  O2   DT A 272     -17.778 192.225  60.660 
ATOM   5592  N3   DT A 272     -17.758 193.283  58.650 
ATOM   5593  C4   DT A 272     -18.361 193.873  57.558 
ATOM   5594  O4   DT A 272     -17.679 194.338  56.642 
ATOM   5595  C5   DT A 272     -19.803 193.879  57.614 
ATOM   5596  C7   DT A 272     -20.538 194.504  56.464 
ATOM   5597  C6   DT A 272     -20.453 193.345  58.660 
ATOM   5598  P    DA A 273     -22.519 192.345  64.607 
ATOM   5599  OP1  DA A 273     -23.399 191.291  65.161 
ATOM   5600  OP2  DA A 273     -23.176 193.627  64.271 
ATOM   5601  O5'  DA A 273     -21.303 192.612  65.611 
ATOM   5602  C5'  DA A 273     -20.124 191.789  65.515 
ATOM   5603  C4'  DA A 273     -18.881 192.651  65.615 
ATOM   5604  O4'  DA A 273     -18.451 193.158  64.320 
ATOM   5605  C3'  DA A 273     -19.009 193.906  66.478 
ATOM   5606  O3'  DA A 273     -17.782 194.118  67.166 
ATOM   5607  C2'  DA A 273     -19.209 195.044  65.478 
ATOM   5608  C1'  DA A 273     -18.204 194.550  64.444 
ATOM   5609  N9   DA A 273     -18.372 195.172  63.100 
ATOM   5610  C8   DA A 273     -19.527 195.558  62.482 
ATOM   5611  N7   DA A 273     -19.346 196.073  61.307 
ATOM   5612  C5   DA A 273     -17.971 196.026  61.128 
ATOM   5613  C6   DA A 273     -17.138 196.426  60.070 
ATOM   5614  N6   DA A 273     -17.595 196.980  58.938 
ATOM   5615  N1   DA A 273     -15.813 196.237  60.219 
ATOM   5616  C2   DA A 273     -15.365 195.686  61.346 
ATOM   5617  N3   DA A 273     -16.043 195.275  62.396 
ATOM   5618  C4   DA A 273     -17.366 195.476  62.222 
ATOM   5619  P    DA A 274     -17.820 194.626  68.683 
ATOM   5620  OP1  DA A 274     -18.004 193.470  69.588 
ATOM   5621  OP2  DA A 274     -18.810 195.718  68.816 
ATOM   5622  O5'  DA A 274     -16.343 195.216  68.856 
ATOM   5623  C5'  DA A 274     -15.267 194.638  68.093 
ATOM   5624  C4'  DA A 274     -14.390 195.735  67.523 
ATOM   5625  O4'  DA A 274     -14.859 196.205  66.226 
ATOM   5626  C3'  DA A 274     -14.288 197.009  68.362 
ATOM   5627  O3'  DA A 274     -12.964 197.521  68.264 
ATOM   5628  C2'  DA A 274     -15.241 197.995  67.684 
ATOM   5629  C1'  DA A 274     -14.887 197.623  66.248 
ATOM   5630  N9   DA A 274     -15.891 198.081  65.246 
ATOM   5631  C8   DA A 274     -17.247 198.174  65.386 
ATOM   5632  N7   DA A 274     -17.854 198.612  64.327 
ATOM   5633  C5   DA A 274     -16.828 198.824  63.416 
ATOM   5634  C6   DA A 274     -16.819 199.289  62.091 
ATOM   5635  N6   DA A 274     -17.926 199.641  61.422 
ATOM   5636  N1   DA A 274     -15.625 199.381  61.475 
ATOM   5637  C2   DA A 274     -14.529 199.030  62.145 
ATOM   5638  N3   DA A 274     -14.414 198.585  63.377 
ATOM   5639  C4   DA A 274     -15.622 198.502  63.971 
ATOM   5640  P    DG A 275     -12.274 198.140  69.568 
ATOM   5641  OP1  DG A 275     -11.680 197.052  70.379 
ATOM   5642  OP2  DG A 275     -13.235 199.021  70.268 
ATOM   5643  O5'  DG A 275     -11.109 199.024  68.920 
ATOM   5644  C5'  DG A 275     -10.533 198.609  67.666 
ATOM   5645  C4'  DG A 275     -10.369 199.805  66.750 
ATOM   5646  O4'  DG A 275     -11.558 200.058  65.948 
ATOM   5647  C3'  DG A 275     -10.100 201.142  67.442 
ATOM   5648  O3'  DG A 275      -9.191 201.896  66.648 
ATOM   5649  C2'  DG A 275     -11.451 201.856  67.443 
ATOM   5650  C1'  DG A 275     -11.873 201.439  66.037 
ATOM   5651  N9   DG A 275     -13.330 201.600  65.776 
ATOM   5652  C8   DG A 275     -14.392 201.437  66.639 
ATOM   5653  N7   DG A 275     -15.563 201.656  66.091 
ATOM   5654  C5   DG A 275     -15.255 201.988  64.773 
ATOM   5655  C6   DG A 275     -16.110 202.330  63.693 
ATOM   5656  O6   DG A 275     -17.335 202.410  63.677 
ATOM   5657  N1   DG A 275     -15.379 202.596  62.526 
ATOM   5658  C2   DG A 275     -14.004 202.538  62.417 
ATOM   5659  N2   DG A 275     -13.498 202.827  61.216 
ATOM   5660  N3   DG A 275     -13.203 202.217  63.432 
ATOM   5661  C4   DG A 275     -13.895 201.957  64.570 
ATOM   5662  P    DG A 276      -8.050 202.750  67.377 
ATOM   5663  OP1  DG A 276      -6.895 201.877  67.682 
ATOM   5664  OP2  DG A 276      -8.633 203.479  68.525 
ATOM   5665  O5'  DG A 276      -7.651 203.790  66.227 
ATOM   5666  C5'  DG A 276      -7.782 203.391  64.851 
ATOM   5667  C4'  DG A 276      -8.406 204.512  64.043 
ATOM   5668  O4'  DG A 276      -9.861 204.453  64.043 
ATOM   5669  C3'  DG A 276      -8.095 205.930  64.523 
ATOM   5670  O3'  DG A 276      -7.954 206.779  63.390 
ATOM   5671  C2'  DG A 276      -9.340 206.358  65.299 
ATOM   5672  C1'  DG A 276     -10.362 205.746  64.345 
ATOM   5673  N9   DG A 276     -11.719 205.590  64.939 
ATOM   5674  C8   DG A 276     -12.071 205.294  66.238 
ATOM   5675  N7   DG A 276     -13.366 205.228  66.438 
ATOM   5676  C5   DG A 276     -13.908 205.500  65.183 
ATOM   5677  C6   DG A 276     -15.264 205.570  64.769 
ATOM   5678  O6   DG A 276     -16.281 205.403  65.436 
ATOM   5679  N1   DG A 276     -15.368 205.874  63.404 
ATOM   5680  C2   DG A 276     -14.301 206.082  62.552 
ATOM   5681  N2   DG A 276     -14.612 206.361  61.283 
ATOM   5682  N3   DG A 276     -13.030 206.016  62.940 
ATOM   5683  C4   DG A 276     -12.912 205.722  64.262 
ATOM   5684  P    DT A 277      -6.815 207.902  63.399 
ATOM   5685  OP1  DT A 277      -5.526 207.306  62.980 
ATOM   5686  OP2  DT A 277      -6.814 208.597  64.706 
ATOM   5687  O5'  DT A 277      -7.342 208.897  62.262 
ATOM   5688  C5'  DT A 277      -8.117 208.363  61.173 
ATOM   5689  C4'  DT A 277      -9.302 209.264  60.889 
ATOM   5690  O4'  DT A 277     -10.468 208.916  61.691 
ATOM   5691  C3'  DT A 277      -9.091 210.751  61.172 
ATOM   5692  O3'  DT A 277      -9.778 211.509  60.184 
ATOM   5693  C2'  DT A 277      -9.766 210.988  62.523 
ATOM   5694  C1'  DT A 277     -10.984 210.105  62.269 
ATOM   5695  N1   DT A 277     -11.723 209.734  63.507 
ATOM   5696  C2   DT A 277     -13.088 209.614  63.409 
ATOM   5697  O2   DT A 277     -13.697 209.796  62.369 
ATOM   5698  N3   DT A 277     -13.740 209.270  64.578 
ATOM   5699  C4   DT A 277     -13.152 209.041  65.806 
ATOM   5700  O4   DT A 277     -13.840 208.738  66.782 
ATOM   5701  C5   DT A 277     -11.717 209.191  65.809 
ATOM   5702  C7   DT A 277     -10.997 208.960  67.106 
ATOM   5703  C6   DT A 277     -11.058 209.525  64.687 
ATOM   5704  P    DA A 278      -9.090 212.834  59.606 
ATOM   5705  OP1  DA A 278      -8.150 212.472  58.521 
ATOM   5706  OP2  DA A 278      -8.523 213.625  60.720 
ATOM   5707  O5'  DA A 278     -10.352 213.602  58.990 
ATOM   5708  C5'  DA A 278     -11.462 212.833  58.489 
ATOM   5709  C4'  DA A 278     -12.769 213.451  58.944 
ATOM   5710  O4'  DA A 278     -13.199 212.949  60.242 
ATOM   5711  C3'  DA A 278     -12.760 214.970  59.121 
ATOM   5712  O3'  DA A 278     -14.019 215.488  58.708 
ATOM   5713  C2'  DA A 278     -12.617 215.183  60.628 
ATOM   5714  C1'  DA A 278     -13.554 214.057  61.055 
ATOM   5715  N9   DA A 278     -13.395 213.655  62.480 
ATOM   5716  C8   DA A 278     -12.255 213.626  63.232 
ATOM   5717  N7   DA A 278     -12.441 213.227  64.452 
ATOM   5718  C5   DA A 278     -13.803 212.971  64.516 
ATOM   5719  C6   DA A 278     -14.634 212.515  65.553 
ATOM   5720  N6   DA A 278     -14.189 212.221  66.783 
ATOM   5721  N1   DA A 278     -15.944 212.371  65.279 
ATOM   5722  C2   DA A 278     -16.380 212.663  64.056 
ATOM   5723  N3   DA A 278     -15.705 213.095  63.014 
ATOM   5724  C4   DA A 278     -14.397 213.231  63.314 
ATOM   5725  P    DA A 279     -14.061 216.869  57.898 
ATOM   5726  OP1  DA A 279     -13.816 216.608  56.461 
ATOM   5727  OP2  DA A 279     -13.161 217.850  58.543 
ATOM   5728  O5'  DA A 279     -15.583 217.314  58.113 
ATOM   5729  C5'  DA A 279     -16.590 216.298  58.279 
ATOM   5730  C4'  DA A 279     -17.531 216.682  59.404 
ATOM   5731  O4'  DA A 279     -17.062 216.218  60.702 
ATOM   5732  C3'  DA A 279     -17.751 218.181  59.605 
ATOM   5733  O3'  DA A 279     -19.107 218.401  59.977 
ATOM   5734  C2'  DA A 279     -16.857 218.548  60.789 
ATOM   5735  C1'  DA A 279     -17.141 217.299  61.619 
ATOM   5736  N9   DA A 279     -16.147 217.061  62.702 
ATOM   5737  C8   DA A 279     -14.807 217.324  62.697 
ATOM   5738  N7   DA A 279     -14.204 217.003  63.799 
ATOM   5739  C5   DA A 279     -15.217 216.488  64.596 
ATOM   5740  C6   DA A 279     -15.225 215.966  65.901 
ATOM   5741  N6   DA A 279     -14.129 215.875  66.666 
ATOM   5742  N1   DA A 279     -16.404 215.541  66.391 
ATOM   5743  C2   DA A 279     -17.490 215.635  65.625 
ATOM   5744  N3   DA A 279     -17.605 216.100  64.400 
ATOM   5745  C4   DA A 279     -16.411 216.520  63.933 
ATOM   5746  P    DC A 280     -19.879 219.670  59.381 
ATOM   5747  OP1  DC A 280     -20.411 219.341  58.040 
ATOM   5748  OP2  DC A 280     -19.007 220.863  59.458 
ATOM   5749  O5'  DC A 280     -21.088 219.820  60.418 
ATOM   5750  C5'  DC A 280     -21.596 218.643  61.074 
ATOM   5751  C4'  DC A 280     -21.824 218.927  62.545 
ATOM   5752  O4'  DC A 280     -20.635 218.680  63.349 
ATOM   5753  C3'  DC A 280     -22.212 220.364  62.893 
ATOM   5754  O3'  DC A 280     -23.152 220.341  63.960 
ATOM   5755  C2'  DC A 280     -20.919 221.002  63.399 
ATOM   5756  C1'  DC A 280     -20.427 219.798  64.197 
ATOM   5757  N1   DC A 280     -18.979 219.857  64.540 
ATOM   5758  C2   DC A 280     -18.579 219.319  65.761 
ATOM   5759  O2   DC A 280     -19.433 218.820  66.502 
ATOM   5760  N3   DC A 280     -17.262 219.364  66.093 
ATOM   5761  C4   DC A 280     -16.368 219.914  65.262 
ATOM   5762  N4   DC A 280     -15.096 219.933  65.630 
ATOM   5763  C5   DC A 280     -16.759 220.473  64.002 
ATOM   5764  C6   DC A 280     -18.079 220.419  63.689 
ATOM   5765  P    DA A 281     -24.375 221.375  63.939 
ATOM   5766  OP1  DA A 281     -25.469 220.832  63.104 
ATOM   5767  OP2  DA A 281     -23.881 222.719  63.569 
ATOM   5768  O5'  DA A 281     -24.818 221.370  65.477 
ATOM   5769  C5'  DA A 281     -24.619 220.176  66.258 
ATOM   5770  C4'  DA A 281     -24.058 220.535  67.620 
ATOM   5771  O4'  DA A 281     -22.603 220.600  67.622 
ATOM   5772  C3'  DA A 281     -24.488 221.891  68.180 
ATOM   5773  O3'  DA A 281     -24.661 221.774  69.587 
ATOM   5774  C2'  DA A 281     -23.301 222.815  67.912 
ATOM   5775  C1'  DA A 281     -22.210 221.807  68.258 
ATOM   5776  N9   DA A 281     -20.863 222.182  67.746 
ATOM   5777  C8   DA A 281     -20.547 222.834  66.587 
ATOM   5778  N7   DA A 281     -19.274 223.017  66.420 
ATOM   5779  C5   DA A 281     -18.701 222.446  67.547 
ATOM   5780  C6   DA A 281     -17.369 222.313  67.969 
ATOM   5781  N6   DA A 281     -16.321 222.770  67.268 
ATOM   5782  N1   DA A 281     -17.150 221.692  69.143 
ATOM   5783  C2   DA A 281     -18.194 221.240  69.836 
ATOM   5784  N3   DA A 281     -19.475 221.306  69.544 
ATOM   5785  C4   DA A 281     -19.666 221.932  68.366 
ATOM   5786  P    DA A 282     -25.881 222.538  70.286 
ATOM   5787  OP1  DA A 282     -27.108 221.718  70.174 
ATOM   5788  OP2  DA A 282     -25.971 223.916  69.757 
ATOM   5789  O5'  DA A 282     -25.398 222.578  71.810 
ATOM   5790  C5'  DA A 282     -24.555 221.520  72.304 
ATOM   5791  C4'  DA A 282     -23.432 222.099  73.142 
ATOM   5792  O4'  DA A 282     -22.267 222.452  72.342 
ATOM   5793  C3'  DA A 282     -23.763 223.385  73.899 
ATOM   5794  O3'  DA A 282     -23.107 223.358  75.161 
ATOM   5795  C2'  DA A 282     -23.147 224.500  73.056 
ATOM   5796  C1'  DA A 282     -21.859 223.763  72.701 
ATOM   5797  N9   DA A 282     -21.129 224.353  71.545 
ATOM   5798  C8   DA A 282     -21.645 224.952  70.432 
ATOM   5799  N7   DA A 282     -20.747 225.371  69.595 
ATOM   5800  C5   DA A 282     -19.544 225.024  70.196 
ATOM   5801  C6   DA A 282     -18.206 225.196  69.806 
ATOM   5802  N6   DA A 282     -17.840 225.790  68.661 
ATOM   5803  N1   DA A 282     -17.254 224.735  70.638 
ATOM   5804  C2   DA A 282     -17.624 224.145  71.774 
ATOM   5805  N3   DA A 282     -18.834 223.930  72.241 
ATOM   5806  C4   DA A 282     -19.768 224.401  71.390 
ATOM   5807  P    DG A 283     -23.876 223.921  76.447 
ATOM   5808  OP1  DG A 283     -24.756 222.867  77.000 
ATOM   5809  OP2  DG A 283     -24.533 225.203  76.110 
ATOM   5810  O5'  DG A 283     -22.660 224.188  77.451 
ATOM   5811  C5'  DG A 283     -21.481 223.365  77.354 
ATOM   5812  C4'  DG A 283     -20.238 224.227  77.454 
ATOM   5813  O4'  DG A 283     -19.808 224.734  76.159 
ATOM   5814  C3'  DG A 283     -20.365 225.482  78.318 
ATOM   5815  O3'  DG A 283     -19.139 225.694  79.005 
ATOM   5816  C2'  DG A 283     -20.566 226.620  77.318 
ATOM   5817  C1'  DG A 283     -19.561 226.126  76.283 
ATOM   5818  N9   DG A 283     -19.729 226.748  74.940 
ATOM   5819  C8   DG A 283     -20.884 227.143  74.302 
ATOM   5820  N7   DG A 283     -20.688 227.661  73.114 
ATOM   5821  C5   DG A 283     -19.303 227.606  72.954 
ATOM   5822  C6   DG A 283     -18.492 228.022  71.866 
ATOM   5823  O6   DG A 283     -18.832 228.533  70.803 
ATOM   5824  N1   DG A 283     -17.134 227.782  72.119 
ATOM   5825  C2   DG A 283     -16.628 227.214  73.273 
ATOM   5826  N2   DG A 283     -15.300 227.069  73.321 
ATOM   5827  N3   DG A 283     -17.389 226.824  74.292 
ATOM   5828  C4   DG A 283     -18.709 227.050  74.063 
ATOM   5829  P    DT A 284     -19.177 226.202  80.523 
ATOM   5830  OP1  DT A 284     -19.361 225.046  81.428 
ATOM   5831  OP2  DT A 284     -20.167 227.294  80.656 
ATOM   5832  O5'  DT A 284     -17.700 226.792  80.696 
ATOM   5833  C5'  DT A 284     -16.624 226.214  79.933 
ATOM   5834  C4'  DT A 284     -15.747 227.311  79.363 
ATOM   5835  O4'  DT A 284     -16.216 227.781  78.066 
ATOM   5836  C3'  DT A 284     -15.645 228.585  80.201 
ATOM   5837  O3'  DT A 284     -14.321 229.097  80.104 
ATOM   5838  C2'  DT A 284     -16.598 229.571  79.524 
ATOM   5839  C1'  DT A 284     -16.244 229.199  78.087 
ATOM   5840  N1   DT A 284     -17.248 229.657  77.086 
ATOM   5841  C2   DT A 284     -16.774 230.040  75.855 
ATOM   5842  O2   DT A 284     -15.591 230.019  75.564 
ATOM   5843  N3   DT A 284     -17.734 230.459  74.954 
ATOM   5844  C4   DT A 284     -19.094 230.523  75.177 
ATOM   5845  O4   DT A 284     -19.856 230.916  74.291 
ATOM   5846  C5   DT A 284     -19.495 230.101  76.497 
ATOM   5847  C7   DT A 284     -20.959 230.140  76.824 
ATOM   5848  C6   DT A 284     -18.583 229.689  77.394 
ATOM   5849  P    DC A 285     -13.631 229.716  81.408 
ATOM   5850  OP1  DC A 285     -13.037 228.628  82.219 
ATOM   5851  OP2  DC A 285     -14.591 230.597  82.107 
ATOM   5852  O5'  DC A 285     -12.466 230.600  80.759 
ATOM   5853  C5'  DC A 285     -11.890 230.185  79.506 
ATOM   5854  C4'  DC A 285     -11.726 231.381  78.590 
ATOM   5855  O4'  DC A 285     -12.915 231.634  77.788 
ATOM   5856  C3'  DC A 285     -11.457 232.718  79.282 
ATOM   5857  O3'  DC A 285     -10.548 233.472  78.488 
ATOM   5858  C2'  DC A 285     -12.808 233.432  79.283 
ATOM   5859  C1'  DC A 285     -13.230 233.015  77.877 
ATOM   5860  N1   DC A 285     -14.687 233.175  77.616 
ATOM   5861  C2   DC A 285     -15.081 233.543  76.332 
ATOM   5862  O2   DC A 285     -14.212 233.719  75.469 
ATOM   5863  N3   DC A 285     -16.405 233.695  76.074 
ATOM   5864  C4   DC A 285     -17.314 233.495  77.035 
ATOM   5865  N4   DC A 285     -18.594 233.656  76.734 
ATOM   5866  C5   DC A 285     -16.931 233.117  78.364 
ATOM   5867  C6   DC A 285     -15.603 232.971  78.601 
ATOM   5868  P    DG A 286      -9.407 234.326  79.217 
ATOM   5869  OP1  DG A 286      -8.251 233.453  79.522 
ATOM   5870  OP2  DG A 286      -9.989 235.055  80.365 
ATOM   5871  O5'  DG A 286      -9.008 235.366  78.067 
ATOM   5872  C5'  DG A 286      -9.139 234.967  76.690 
ATOM   5873  C4'  DG A 286      -9.763 236.088  75.883 
ATOM   5874  O4'  DG A 286     -11.218 236.029  75.883 
ATOM   5875  C3'  DG A 286      -9.452 237.506  76.362 
ATOM   5876  O3'  DG A 286      -9.310 238.355  75.229 
ATOM   5877  C2'  DG A 286     -10.697 237.934  77.139 
ATOM   5878  C1'  DG A 286     -11.719 237.322  76.184 
ATOM   5879  N9   DG A 286     -13.076 237.166  76.779 
ATOM   5880  C8   DG A 286     -13.428 236.870  78.078 
ATOM   5881  N7   DG A 286     -14.723 236.804  78.278 
ATOM   5882  C5   DG A 286     -15.265 237.076  77.023 
ATOM   5883  C6   DG A 286     -16.621 237.146  76.608 
ATOM   5884  O6   DG A 286     -17.638 236.979  77.276 
ATOM   5885  N1   DG A 286     -16.725 237.450  75.244 
ATOM   5886  C2   DG A 286     -15.658 237.658  74.392 
ATOM   5887  N2   DG A 286     -15.968 237.937  73.123 
ATOM   5888  N3   DG A 286     -14.386 237.592  74.780 
ATOM   5889  C4   DG A 286     -14.269 237.298  76.101 
ATOM   5890  P    DA A 287      -8.172 239.478  75.239 
ATOM   5891  OP1  DA A 287      -6.883 238.882  74.820 
ATOM   5892  OP2  DA A 287      -8.171 240.173  76.545 
ATOM   5893  O5'  DA A 287      -8.699 240.473  74.102 
ATOM   5894  C5'  DA A 287      -9.474 239.939  73.012 
ATOM   5895  C4'  DA A 287     -10.659 240.840  72.729 
ATOM   5896  O4'  DA A 287     -11.824 240.492  73.531 
ATOM   5897  C3'  DA A 287     -10.448 242.327  73.012 
ATOM   5898  O3'  DA A 287     -11.135 243.085  72.024 
ATOM   5899  C2'  DA A 287     -11.123 242.564  74.363 
ATOM   5900  C1'  DA A 287     -12.341 241.681  74.108 
ATOM   5901  N9   DA A 287     -13.080 241.310  75.347 
ATOM   5902  C8   DA A 287     -12.578 241.068  76.594 
ATOM   5903  N7   DA A 287     -13.483 240.766  77.474 
ATOM   5904  C5   DA A 287     -14.672 240.809  76.759 
ATOM   5905  C6   DA A 287     -16.008 240.581  77.130 
ATOM   5906  N6   DA A 287     -16.385 240.248  78.371 
ATOM   5907  N1   DA A 287     -16.945 240.710  76.172 
ATOM   5908  C2   DA A 287     -16.565 241.041  74.939 
ATOM   5909  N3   DA A 287     -15.355 241.277  74.479 
ATOM   5910  C4   DA A 287     -14.435 241.142  75.457 
ATOM   5911  P    DT A 288     -10.447 244.410  71.446 
ATOM   5912  OP1  DT A 288      -9.507 244.048  70.361 
ATOM   5913  OP2  DT A 288      -9.880 245.201  72.559 
ATOM   5914  O5'  DT A 288     -11.709 245.178  70.830 
ATOM   5915  C5'  DT A 288     -12.819 244.409  70.329 
ATOM   5916  C4'  DT A 288     -14.126 245.027  70.784 
ATOM   5917  O4'  DT A 288     -14.556 244.525  72.082 
ATOM   5918  C3'  DT A 288     -14.117 246.546  70.960 
ATOM   5919  O3'  DT A 288     -15.376 247.064  70.548 
ATOM   5920  C2'  DT A 288     -13.974 246.759  72.468 
ATOM   5921  C1'  DT A 288     -14.911 245.633  72.895 
ATOM   5922  N1   DT A 288     -14.752 245.231  74.320 
ATOM   5923  C2   DT A 288     -15.885 244.833  74.988 
ATOM   5924  O2   DT A 288     -16.986 244.800  74.465 
ATOM   5925  N3   DT A 288     -15.699 244.469  76.307 
ATOM   5926  C4   DT A 288     -14.503 244.468  76.996 
ATOM   5927  O4   DT A 288     -14.461 244.120  78.178 
ATOM   5928  C5   DT A 288     -13.372 244.901  76.211 
ATOM   5929  C7   DT A 288     -12.030 244.930  76.885 
ATOM   5930  C6   DT A 288     -13.523 245.261  74.927 
ATOM   5931  P    DG A 289     -15.418 248.445  69.737 
ATOM   5932  OP1  DG A 289     -15.173 248.184  68.301 
ATOM   5933  OP2  DG A 289     -14.518 249.426  70.383 
ATOM   5934  O5'  DG A 289     -16.940 248.890  69.952 
ATOM   5935  C5'  DG A 289     -17.947 247.874  70.119 
ATOM   5936  C4'  DG A 289     -18.888 248.257  71.244 
ATOM   5937  O4'  DG A 289     -18.419 247.794  72.542 
ATOM   5938  C3'  DG A 289     -19.108 249.757  71.445 
ATOM   5939  O3'  DG A 289     -20.464 249.977  71.817 
ATOM   5940  C2'  DG A 289     -18.214 250.124  72.629 
ATOM   5941  C1'  DG A 289     -18.497 248.875  73.459 
ATOM   5942  N9   DG A 289     -17.504 248.637  74.542 
ATOM   5943  C8   DG A 289     -16.150 248.896  74.555 
ATOM   5944  N7   DG A 289     -15.553 248.566  75.674 
ATOM   5945  C5   DG A 289     -16.585 248.052  76.460 
ATOM   5946  C6   DG A 289     -16.556 247.532  77.779 
ATOM   5947  O6   DG A 289     -15.599 247.415  78.540 
ATOM   5948  N1   DG A 289     -17.830 247.118  78.195 
ATOM   5949  C2   DG A 289     -18.980 247.197  77.434 
ATOM   5950  N2   DG A 289     -20.097 246.749  78.012 
ATOM   5951  N3   DG A 289     -19.006 247.685  76.195 
ATOM   5952  C4   DG A 289     -17.778 248.091  75.778 
ATOM   5953  P    DG A 290     -21.236 251.246  71.220 
ATOM   5954  OP1  DG A 290     -21.768 250.917  69.879 
ATOM   5955  OP2  DG A 290     -20.364 252.438  71.298 
ATOM   5956  O5'  DG A 290     -22.445 251.396  72.258 
ATOM   5957  C5'  DG A 290     -22.953 250.219  72.914 
ATOM   5958  C4'  DG A 290     -23.181 250.503  74.385 
ATOM   5959  O4'  DG A 290     -21.992 250.256  75.189 
ATOM   5960  C3'  DG A 290     -23.569 251.940  74.733 
ATOM   5961  O3'  DG A 290     -24.509 251.917  75.800 
ATOM   5962  C2'  DG A 290     -22.275 252.578  75.238 
ATOM   5963  C1'  DG A 290     -21.784 251.374  76.037 
ATOM   5964  N9   DG A 290     -20.336 251.433  76.380 
ATOM   5965  C8   DG A 290     -19.289 251.957  75.653 
ATOM   5966  N7   DG A 290     -18.123 251.850  76.243 
ATOM   5967  C5   DG A 290     -18.419 251.211  77.446 
ATOM   5968  C6   DG A 290     -17.562 250.822  78.509 
ATOM   5969  O6   DG A 290     -16.346 250.965  78.608 
ATOM   5970  N1   DG A 290     -18.277 250.201  79.542 
ATOM   5971  C2   DG A 290     -19.641 249.984  79.547 
ATOM   5972  N2   DG A 290     -20.133 249.373  80.628 
ATOM   5973  N3   DG A 290     -20.444 250.348  78.550 
ATOM   5974  C4   DG A 290     -19.766 250.952  77.539 
ATOM   5975  P    DA A 291     -25.731 252.951  75.779 
ATOM   5976  OP1  DA A 291     -26.826 252.408  74.944 
ATOM   5977  OP2  DA A 291     -25.238 254.295  75.409 
ATOM   5978  O5'  DA A 291     -26.174 252.946  77.317 
ATOM   5979  C5'  DA A 291     -25.976 251.752  78.097 
ATOM   5980  C4'  DA A 291     -25.415 252.111  79.459 
ATOM   5981  O4'  DA A 291     -23.960 252.176  79.461 
ATOM   5982  C3'  DA A 291     -25.845 253.467  80.020 
ATOM   5983  O3'  DA A 291     -26.018 253.350  81.427 
ATOM   5984  C2'  DA A 291     -24.658 254.391  79.752 
ATOM   5985  C1'  DA A 291     -23.567 253.383  80.098 
ATOM   5986  N9   DA A 291     -22.219 253.758  79.585 
ATOM   5987  C8   DA A 291     -21.904 254.410  78.427 
ATOM   5988  N7   DA A 291     -20.631 254.593  78.260 
ATOM   5989  C5   DA A 291     -20.058 254.022  79.387 
ATOM   5990  C6   DA A 291     -18.725 253.889  79.809 
ATOM   5991  N6   DA A 291     -17.678 254.346  79.107 
ATOM   5992  N1   DA A 291     -18.507 253.268  80.983 
ATOM   5993  C2   DA A 291     -19.551 252.816  81.676 
ATOM   5994  N3   DA A 291     -20.832 252.882  81.384 
ATOM   5995  C4   DA A 291     -21.023 253.508  80.205 
ATOM   5996  P    DT A 292     -27.238 254.114  82.126 
ATOM   5997  OP1  DT A 292     -28.465 253.294  82.014 
ATOM   5998  OP2  DT A 292     -27.328 255.492  81.597 
ATOM   5999  O5'  DT A 292     -26.755 254.154  83.650 
ATOM   6000  C5'  DT A 292     -25.912 253.096  84.143 
ATOM   6001  C4'  DT A 292     -24.789 253.675  84.982 
ATOM   6002  O4'  DT A 292     -23.624 254.028  84.182 
ATOM   6003  C3'  DT A 292     -25.120 254.961  85.739 
ATOM   6004  O3'  DT A 292     -24.464 254.934  87.001 
ATOM   6005  C2'  DT A 292     -24.504 256.076  84.895 
ATOM   6006  C1'  DT A 292     -23.216 255.339  84.541 
ATOM   6007  N1   DT A 292     -22.486 255.929  83.384 
ATOM   6008  C2   DT A 292     -21.113 255.877  83.419 
ATOM   6009  O2   DT A 292     -20.491 255.377  84.340 
ATOM   6010  N3   DT A 292     -20.471 256.435  82.329 
ATOM   6011  C4   DT A 292     -21.075 257.024  81.238 
ATOM   6012  O4   DT A 292     -20.393 257.490  80.321 
ATOM   6013  C5   DT A 292     -22.517 257.031  81.293 
ATOM   6014  C7   DT A 292     -23.252 257.656  80.143 
ATOM   6015  C6   DT A 292     -23.167 256.497  82.339 
ATOM   6016  P    DT A 293     -25.233 255.497  88.287 
ATOM   6017  OP1  DT A 293     -26.113 254.443  88.840 
ATOM   6018  OP2  DT A 293     -25.890 256.779  87.950 
ATOM   6019  O5'  DT A 293     -24.016 255.764  89.290 
ATOM   6020  C5'  DT A 293     -22.838 254.941  89.194 
ATOM   6021  C4'  DT A 293     -21.594 255.803  89.294 
ATOM   6022  O4'  DT A 293     -21.165 256.310  87.999 
ATOM   6023  C3'  DT A 293     -21.722 257.057  90.157 
ATOM   6024  O3'  DT A 293     -20.496 257.270  90.845 
ATOM   6025  C2'  DT A 293     -21.923 258.196  89.158 
ATOM   6026  C1'  DT A 293     -20.918 257.702  88.123 
ATOM   6027  N1   DT A 293     -21.086 258.324  86.780 
ATOM   6028  C2   DT A 293     -19.945 258.549  86.048 
ATOM   6029  O2   DT A 293     -18.830 258.264  86.451 
ATOM   6030  N3   DT A 293     -20.140 259.127  84.808 
ATOM   6031  C4   DT A 293     -21.351 259.489  84.255 
ATOM   6032  O4   DT A 293     -21.401 260.000  83.134 
ATOM   6033  C5   DT A 293     -22.490 259.213  85.099 
ATOM   6034  C7   DT A 293     -23.847 259.577  84.572 
ATOM   6035  C6   DT A 293     -22.329 258.652  86.309 
ATOM   6036  P    DC A 294     -20.534 257.778  92.363 
ATOM   6037  OP1  DC A 294     -20.718 256.622  93.268 
ATOM   6038  OP2  DC A 294     -21.524 258.870  92.495 
ATOM   6039  O5'  DC A 294     -19.057 258.368  92.536 
ATOM   6040  C5'  DC A 294     -17.981 257.790  91.773 
ATOM   6041  C4'  DC A 294     -17.104 258.887  91.203 
ATOM   6042  O4'  DC A 294     -17.573 259.357  89.906 
ATOM   6043  C3'  DC A 294     -17.002 260.161  92.041 
ATOM   6044  O3'  DC A 294     -15.678 260.673  91.943 
ATOM   6045  C2'  DC A 294     -17.955 261.147  91.364 
ATOM   6046  C1'  DC A 294     -17.601 260.775  89.927 
ATOM   6047  N1   DC A 294     -18.605 261.233  88.926 
ATOM   6048  C2   DC A 294     -18.140 261.625  87.673 
ATOM   6049  O2   DC A 294     -16.926 261.578  87.446 
ATOM   6050  N3   DC A 294     -19.040 262.046  86.747 
ATOM   6051  C4   DC A 294     -20.347 262.083  87.033 
ATOM   6052  N4   DC A 294     -21.185 262.501  86.096 
ATOM   6053  C5   DC A 294     -20.846 261.684  88.315 
ATOM   6054  C6   DC A 294     -19.931 261.267  89.227 
ATOM   6055  P    DC A 295     -14.987 261.292  93.248 
ATOM   6056  OP1  DC A 295     -14.394 260.204  94.059 
ATOM   6057  OP2  DC A 295     -15.948 262.173  93.947 
ATOM   6058  O5'  DC A 295     -13.822 262.176  92.599 
ATOM   6059  C5'  DC A 295     -13.247 261.761  91.346 
ATOM   6060  C4'  DC A 295     -13.083 262.957  90.430 
ATOM   6061  O4'  DC A 295     -14.272 263.210  89.628 
ATOM   6062  C3'  DC A 295     -12.814 264.294  91.121 
ATOM   6063  O3'  DC A 295     -11.905 265.048  90.328 
ATOM   6064  C2'  DC A 295     -14.165 265.008  91.122 
ATOM   6065  C1'  DC A 295     -14.586 264.591  89.716 
ATOM   6066  N1   DC A 295     -16.043 264.751  89.456 
ATOM   6067  C2   DC A 295     -16.438 265.119  88.172 
ATOM   6068  O2   DC A 295     -15.569 265.295  87.309 
ATOM   6069  N3   DC A 295     -17.762 265.271  87.914 
ATOM   6070  C4   DC A 295     -18.671 265.071  88.875 
ATOM   6071  N4   DC A 295     -19.951 265.232  88.574 
ATOM   6072  C5   DC A 295     -18.288 264.693  90.203 
ATOM   6073  C6   DC A 295     -16.960 264.547  90.441 
ATOM   6074  P    DT A 296     -10.763 265.902  91.057 
ATOM   6075  OP1  DT A 296      -9.608 265.029  91.362 
ATOM   6076  OP2  DT A 296     -11.346 266.631  92.205 
ATOM   6077  O5'  DT A 296     -10.365 266.942  89.907 
ATOM   6078  C5'  DT A 296     -10.496 266.543  88.530 
ATOM   6079  C4'  DT A 296     -11.120 267.664  87.722 
ATOM   6080  O4'  DT A 296     -12.575 267.605  87.723 
ATOM   6081  C3'  DT A 296     -10.809 269.082  88.202 
ATOM   6082  O3'  DT A 296     -10.667 269.930  87.069 
ATOM   6083  C2'  DT A 296     -12.054 269.510  88.978 
ATOM   6084  C1'  DT A 296     -13.076 268.898  88.024 
ATOM   6085  N1   DT A 296     -14.432 268.742  88.619 
ATOM   6086  C2   DT A 296     -15.506 268.912  87.779 
ATOM   6087  O2   DT A 296     -15.387 269.179  86.596 
ATOM   6088  N3   DT A 296     -16.748 268.761  88.366 
ATOM   6089  C4   DT A 296     -16.997 268.460  89.690 
ATOM   6090  O4   DT A 296     -18.153 268.349  90.101 
ATOM   6091  C5   DT A 296     -15.806 268.300  90.492 
ATOM   6092  C7   DT A 296     -15.988 267.972  91.945 
ATOM   6093  C6   DT A 296     -14.587 268.443  89.947 
ATOM   6094  P    DC A 297      -9.528 271.054  87.079 
ATOM   6095  OP1  DC A 297      -8.240 270.458  86.660 
ATOM   6096  OP2  DC A 297      -9.527 271.749  88.385 
ATOM   6097  O5'  DC A 297     -10.056 272.049  85.942 
ATOM   6098  C5'  DC A 297     -10.831 271.515  84.852 
ATOM   6099  C4'  DC A 297     -12.016 272.416  84.569 
ATOM   6100  O4'  DC A 297     -13.181 272.068  85.370 
ATOM   6101  C3'  DC A 297     -11.804 273.903  84.851 
ATOM   6102  O3'  DC A 297     -12.492 274.661  83.864 
ATOM   6103  C2'  DC A 297     -12.480 274.140  86.202 
ATOM   6104  C1'  DC A 297     -13.698 273.257  85.948 
ATOM   6105  N1   DC A 297     -14.437 272.886  87.187 
ATOM   6106  C2   DC A 297     -15.822 272.760  87.104 
ATOM   6107  O2   DC A 297     -16.374 272.960  86.016 
ATOM   6108  N3   DC A 297     -16.513 272.423  88.222 
ATOM   6109  C4   DC A 297     -15.877 272.216  89.382 
ATOM   6110  N4   DC A 297     -16.597 271.889  90.445 
ATOM   6111  C5   DC A 297     -14.454 272.341  89.489 
ATOM   6112  C6   DC A 297     -13.781 272.678  88.360 
ATOM   6113  P    DT A 298     -11.804 275.986  83.285 
ATOM   6114  OP1  DT A 298     -10.864 275.624  82.201 
ATOM   6115  OP2  DT A 298     -11.237 276.777  84.399 
ATOM   6116  O5'  DT A 298     -13.066 276.754  82.669 
ATOM   6117  C5'  DT A 298     -14.175 275.985  82.169 
ATOM   6118  C4'  DT A 298     -15.483 276.603  82.623 
ATOM   6119  O4'  DT A 298     -15.913 276.101  83.921 
ATOM   6120  C3'  DT A 298     -15.474 278.121  82.800 
ATOM   6121  O3'  DT A 298     -16.733 278.640  82.388 
ATOM   6122  C2'  DT A 298     -15.331 278.335  84.307 
ATOM   6123  C1'  DT A 298     -16.268 277.209  84.735 
ATOM   6124  N1   DT A 298     -16.108 276.807  86.160 
ATOM   6125  C2   DT A 298     -17.242 276.409  86.828 
ATOM   6126  O2   DT A 298     -18.343 276.376  86.305 
ATOM   6127  N3   DT A 298     -17.056 276.044  88.147 
ATOM   6128  C4   DT A 298     -15.860 276.044  88.835 
ATOM   6129  O4   DT A 298     -15.818 275.695  90.018 
ATOM   6130  C5   DT A 298     -14.729 276.477  88.051 
ATOM   6131  C7   DT A 298     -13.387 276.506  88.724 
ATOM   6132  C6   DT A 298     -14.880 276.837  86.767 
ATOM   6133  P    DC A 299     -16.775 280.021  81.577 
ATOM   6134  OP1  DC A 299     -16.530 279.760  80.141 
ATOM   6135  OP2  DC A 299     -15.875 281.001  82.223 
ATOM   6136  O5'  DC A 299     -18.297 280.466  81.792 
ATOM   6137  C5'  DC A 299     -19.304 279.450  81.959 
ATOM   6138  C4'  DC A 299     -20.245 279.833  83.084 
ATOM   6139  O4'  DC A 299     -19.776 279.370  84.382 
ATOM   6140  C3'  DC A 299     -20.465 281.333  83.285 
ATOM   6141  O3'  DC A 299     -21.820 281.553  83.657 
ATOM   6142  C2'  DC A 299     -19.571 281.700  84.469 
ATOM   6143  C1'  DC A 299     -19.854 280.451  85.298 
ATOM   6144  N1   DC A 299     -18.861 280.213  86.381 
ATOM   6145  C2   DC A 299     -19.318 279.650  87.570 
ATOM   6146  O2   DC A 299     -20.518 279.374  87.677 
ATOM   6147  N3   DC A 299     -18.427 279.425  88.571 
ATOM   6148  C4   DC A 299     -17.135 279.739  88.416
[truncated: 415,700 more chars]
