# Supplementary material for: Characterization of lncRNA-protein interactions associated with Prostate cancer and Androgen receptors by molecular docking simulations
Source: Biochem Biophys Rep. 2025 Mar 9;42:101959. doi: 10.1016/j.bbrep.2025.101959 (PMC11929892; doi:10.1016/j.bbrep.2025.101959)
Supplement: Multimedia component 70 [file mmc70.zip › bbrep_00101959_model_59_mmc70.pdb]

REMARK Number:    59
REMARK Ligand:     lig_628dcb8434e2f.pdb
REMARK Contact:     0     0     0
REMARK Score:  -147.70
REMARK RMSD:    726.10
MODEL       59
ATOM      1  N   ALA A  24      30.357  -5.473 -24.875 
ATOM      2  CA  ALA A  24      30.515  -4.000 -24.871 
ATOM      3  CB  ALA A  24      29.364  -3.347 -25.653 
ATOM      4  C   ALA A  24      30.496  -3.471 -23.474 
ATOM      5  O   ALA A  24      31.409  -3.720 -22.690 
ATOM      6  N   GLN A  25      29.435  -2.716 -23.129 
ATOM      7  CA  GLN A  25      29.334  -2.167 -21.810 
ATOM      8  CB  GLN A  25      28.209  -1.135 -21.640 
ATOM      9  CG  GLN A  25      28.449   0.131 -22.464 
ATOM     10  CD  GLN A  25      27.291   1.085 -22.227 
ATOM     11  OE1 GLN A  25      26.895   1.324 -21.089 
ATOM     12  NE2 GLN A  25      26.734   1.652 -23.331 
ATOM     13  C   GLN A  25      29.084  -3.296 -20.876 
ATOM     14  O   GLN A  25      28.668  -4.376 -21.290 
ATOM     15  N   ASP A  26      29.382  -3.075 -19.584 
ATOM     16  CA  ASP A  26      29.211  -4.105 -18.606 
ATOM     17  CB  ASP A  26      30.274  -4.043 -17.495 
ATOM     18  CG  ASP A  26      30.054  -5.171 -16.494 
ATOM     19  OD1 ASP A  26      28.986  -5.191 -15.826 
ATOM     20  OD2 ASP A  26      30.966  -6.032 -16.381 
ATOM     21  C   ASP A  26      27.866  -3.939 -17.988 
ATOM     22  O   ASP A  26      27.612  -2.985 -17.253 
ATOM     23  N   ASN A  27      26.945  -4.872 -18.288 
ATOM     24  CA  ASN A  27      25.662  -4.773 -17.669 
ATOM     25  CB  ASN A  27      24.503  -4.752 -18.683 
ATOM     26  CG  ASN A  27      24.583  -3.452 -19.471 
ATOM     27  OD1 ASN A  27      24.658  -2.366 -18.897 
ATOM     28  ND2 ASN A  27      24.568  -3.560 -20.827 
ATOM     29  C   ASN A  27      25.467  -5.984 -16.812 
ATOM     30  O   ASN A  27      24.473  -6.696 -16.949 
ATOM     31  N   SER A  28      26.402  -6.226 -15.873 
ATOM     32  CA  SER A  28      26.317  -7.361 -15.002 
ATOM     33  CB  SER A  28      27.559  -7.517 -14.112 
ATOM     34  OG  SER A  28      28.707  -7.731 -14.919 
ATOM     35  C   SER A  28      25.149  -7.145 -14.100 
ATOM     36  O   SER A  28      24.492  -8.089 -13.668 
ATOM     37  N   ARG A  29      24.868  -5.864 -13.806 
ATOM     38  CA  ARG A  29      23.821  -5.471 -12.913 
ATOM     39  CB  ARG A  29      23.787  -3.948 -12.704 
ATOM     40  CG  ARG A  29      25.152  -3.369 -12.324 
ATOM     41  CD  ARG A  29      25.113  -1.897 -11.913 
ATOM     42  NE  ARG A  29      26.512  -1.383 -11.942 
ATOM     43  CZ  ARG A  29      27.390  -1.720 -10.952 
ATOM     44  NH1 ARG A  29      27.024  -2.618  -9.991 
ATOM     45  NH2 ARG A  29      28.642  -1.178 -10.929 
ATOM     46  C   ARG A  29      22.506  -5.884 -13.504 
ATOM     47  O   ARG A  29      21.579  -6.255 -12.784 
ATOM     48  N   TYR A  30      22.378  -5.784 -14.840 
ATOM     49  CA  TYR A  30      21.164  -6.163 -15.505 
ATOM     50  CB  TYR A  30      21.186  -5.817 -17.003 
ATOM     51  CG  TYR A  30      19.900  -6.271 -17.606 
ATOM     52  CD1 TYR A  30      18.727  -5.600 -17.348 
ATOM     53  CD2 TYR A  30      19.876  -7.357 -18.449 
ATOM     54  CE1 TYR A  30      17.543  -6.018 -17.911 
ATOM     55  CE2 TYR A  30      18.698  -7.778 -19.016 
ATOM     56  CZ  TYR A  30      17.529  -7.109 -18.746 
ATOM     57  OH  TYR A  30      16.316  -7.539 -19.327 
ATOM     58  C   TYR A  30      20.959  -7.638 -15.363 
ATOM     59  O   TYR A  30      19.855  -8.092 -15.068 
ATOM     60  N   THR A  31      22.033  -8.431 -15.551 
ATOM     61  CA  THR A  31      21.926  -9.861 -15.473 
ATOM     62  CB  THR A  31      23.230 -10.559 -15.736 
ATOM     63  OG1 THR A  31      23.715 -10.225 -17.028 
ATOM     64  CG2 THR A  31      23.003 -12.080 -15.628 
ATOM     65  C   THR A  31      21.490 -10.229 -14.091 
ATOM     66  O   THR A  31      20.646 -11.105 -13.907 
ATOM     67  N   HIS A  32      22.064  -9.557 -13.079 
ATOM     68  CA  HIS A  32      21.744  -9.842 -11.711 
ATOM     69  ND1 HIS A  32      22.771 -10.826  -8.882 
ATOM     70  CG  HIS A  32      22.450  -9.554  -9.301 
ATOM     71  CB  HIS A  32      22.623  -9.069 -10.710 
ATOM     72  NE2 HIS A  32      22.010  -9.743  -7.096 
ATOM     73  CD2 HIS A  32      21.986  -8.905  -8.198 
ATOM     74  CE1 HIS A  32      22.488 -10.885  -7.556 
ATOM     75  C   HIS A  32      20.311  -9.481 -11.477 
ATOM     76  O   HIS A  32      19.604 -10.145 -10.722 
ATOM     77  N   PHE A  33      19.841  -8.406 -12.133 
ATOM     78  CA  PHE A  33      18.494  -7.942 -11.975 
ATOM     79  CB  PHE A  33      18.233  -6.698 -12.850 
ATOM     80  CG  PHE A  33      16.831  -6.221 -12.683 
ATOM     81  CD1 PHE A  33      15.822  -6.729 -13.471 
ATOM     82  CD2 PHE A  33      16.525  -5.261 -11.749 
ATOM     83  CE1 PHE A  33      14.528  -6.288 -13.327 
ATOM     84  CE2 PHE A  33      15.232  -4.815 -11.599 
ATOM     85  CZ  PHE A  33      14.232  -5.330 -12.388 
ATOM     86  C   PHE A  33      17.577  -9.044 -12.410 
ATOM     87  O   PHE A  33      16.584  -9.337 -11.745 
ATOM     88  N   LEU A  34      17.891  -9.694 -13.546 
ATOM     89  CA  LEU A  34      17.052 -10.740 -14.056 
ATOM     90  CB  LEU A  34      17.509 -11.262 -15.429 
ATOM     91  CG  LEU A  34      17.352 -10.227 -16.561 
ATOM     92  CD1 LEU A  34      17.815 -10.799 -17.911 
ATOM     93  CD2 LEU A  34      15.914  -9.684 -16.622 
ATOM     94  C   LEU A  34      17.034 -11.895 -13.105 
ATOM     95  O   LEU A  34      15.977 -12.463 -12.835 
ATOM     96  N   THR A  35      18.201 -12.276 -12.555 
ATOM     97  CA  THR A  35      18.222 -13.429 -11.706 
ATOM     98  CB  THR A  35      19.611 -13.827 -11.277 
ATOM     99  OG1 THR A  35      19.582 -15.110 -10.672 
ATOM    100  CG2 THR A  35      20.183 -12.793 -10.291 
ATOM    101  C   THR A  35      17.370 -13.183 -10.496 
ATOM    102  O   THR A  35      16.600 -14.054 -10.093 
ATOM    103  N   GLN A  36      17.510 -12.004  -9.861 
ATOM    104  CA  GLN A  36      16.760 -11.714  -8.673 
ATOM    105  CB  GLN A  36      17.330 -10.515  -7.900 
ATOM    106  CG  GLN A  36      18.719 -10.776  -7.318 
ATOM    107  CD  GLN A  36      19.161  -9.521  -6.583 
ATOM    108  OE1 GLN A  36      18.999  -8.403  -7.076 
ATOM    109  NE2 GLN A  36      19.727  -9.702  -5.360 
ATOM    110  C   GLN A  36      15.306 -11.414  -8.928 
ATOM    111  O   GLN A  36      14.428 -11.820  -8.172 
ATOM    112  N   HIS A  37      15.041 -10.560  -9.926 
ATOM    113  CA  HIS A  37      13.739 -10.030 -10.232 
ATOM    114  ND1 HIS A  37      13.488  -7.875  -7.943 
ATOM    115  CG  HIS A  37      14.262  -7.931  -9.081 
ATOM    116  CB  HIS A  37      13.787  -8.508 -10.384 
ATOM    117  NE2 HIS A  37      15.483  -7.062  -7.395 
ATOM    118  CD2 HIS A  37      15.476  -7.429  -8.730 
ATOM    119  CE1 HIS A  37      14.268  -7.348  -6.966 
ATOM    120  C   HIS A  37      12.906 -10.649 -11.327 
ATOM    121  O   HIS A  37      11.752 -10.256 -11.466 
ATOM    122  N   TYR A  38      13.434 -11.530 -12.202 
ATOM    123  CA  TYR A  38      12.632 -11.883 -13.350 
ATOM    124  CB  TYR A  38      13.334 -11.414 -14.642 
ATOM    125  CG  TYR A  38      12.655 -11.872 -15.887 
ATOM    126  CD1 TYR A  38      11.465 -11.319 -16.304 
ATOM    127  CD2 TYR A  38      13.246 -12.841 -16.668 
ATOM    128  CE1 TYR A  38      10.868 -11.746 -17.467 
ATOM    129  CE2 TYR A  38      12.653 -13.271 -17.830 
ATOM    130  CZ  TYR A  38      11.459 -12.724 -18.231 
ATOM    131  OH  TYR A  38      10.848 -13.164 -19.425 
ATOM    132  C   TYR A  38      12.379 -13.364 -13.432 
ATOM    133  O   TYR A  38      13.285 -14.174 -13.250 
ATOM    134  N   ASP A  39      11.102 -13.741 -13.690 
ATOM    135  CA  ASP A  39      10.698 -15.112 -13.886 
ATOM    136  CB  ASP A  39      10.028 -15.729 -12.643 
ATOM    137  CG  ASP A  39       9.940 -17.238 -12.841 
ATOM    138  OD1 ASP A  39      10.562 -17.742 -13.815 
ATOM    139  OD2 ASP A  39       9.249 -17.904 -12.025 
ATOM    140  C   ASP A  39       9.669 -15.081 -14.984 
ATOM    141  O   ASP A  39       8.529 -14.682 -14.754 
ATOM    142  N   ALA A  40      10.037 -15.519 -16.207 
ATOM    143  CA  ALA A  40       9.168 -15.355 -17.343 
ATOM    144  CB  ALA A  40       9.809 -15.843 -18.652 
ATOM    145  C   ALA A  40       7.861 -16.082 -17.196 
ATOM    146  O   ALA A  40       6.812 -15.469 -17.390 
ATOM    147  N   LYS A  41       7.868 -17.386 -16.837 
ATOM    148  CA  LYS A  41       6.612 -18.091 -16.756 
ATOM    149  CB  LYS A  41       6.394 -19.072 -17.922 
ATOM    150  CG  LYS A  41       6.320 -18.394 -19.293 
ATOM    151  CD  LYS A  41       6.383 -19.380 -20.462 
ATOM    152  CE  LYS A  41       6.315 -18.723 -21.842 
ATOM    153  NZ  LYS A  41       6.395 -19.761 -22.893 
ATOM    154  C   LYS A  41       6.607 -18.900 -15.492 
ATOM    155  O   LYS A  41       6.979 -20.072 -15.469 
ATOM    156  N   PRO A  42       6.164 -18.261 -14.447 
ATOM    157  CA  PRO A  42       6.146 -18.766 -13.096 
ATOM    158  CD  PRO A  42       5.459 -16.998 -14.579 
ATOM    159  CB  PRO A  42       5.693 -17.583 -12.242 
ATOM    160  CG  PRO A  42       4.817 -16.760 -13.203 
ATOM    161  C   PRO A  42       5.350 -19.982 -12.740 
ATOM    162  O   PRO A  42       5.866 -20.776 -11.954 
ATOM    163  N   GLN A  43       4.106 -20.125 -13.253 
ATOM    164  CA  GLN A  43       3.233 -21.210 -12.882 
ATOM    165  CB  GLN A  43       3.921 -22.559 -12.575 
ATOM    166  CG  GLN A  43       2.969 -23.746 -12.437 
ATOM    167  CD  GLN A  43       2.653 -24.258 -13.835 
ATOM    168  OE1 GLN A  43       2.011 -23.577 -14.631 
ATOM    169  NE2 GLN A  43       3.125 -25.496 -14.144 
ATOM    170  C   GLN A  43       2.428 -20.772 -11.677 
ATOM    171  O   GLN A  43       1.781 -19.726 -11.696 
ATOM    172  N   GLY A  44       2.476 -21.564 -10.580 
ATOM    173  CA  GLY A  44       1.617 -21.423  -9.423 
ATOM    174  C   GLY A  44       1.682 -20.099  -8.711 
ATOM    175  O   GLY A  44       0.636 -19.515  -8.436 
ATOM    176  N   ARG A  45       2.881 -19.573  -8.391 
ATOM    177  CA  ARG A  45       2.966 -18.320  -7.681 
ATOM    178  CB  ARG A  45       2.277 -17.177  -8.444 
ATOM    179  CG  ARG A  45       2.951 -16.883  -9.786 
ATOM    180  CD  ARG A  45       2.084 -16.065 -10.743 
ATOM    181  NE  ARG A  45       2.134 -14.640 -10.313 
ATOM    182  CZ  ARG A  45       1.083 -13.819 -10.595 
ATOM    183  NH1 ARG A  45      -0.026 -14.325 -11.205 
ATOM    184  NH2 ARG A  45       1.132 -12.493 -10.270 
ATOM    185  C   ARG A  45       2.353 -18.422  -6.307 
ATOM    186  O   ARG A  45       1.777 -17.453  -5.809 
ATOM    187  N   ASP A  46       2.452 -19.607  -5.663 
ATOM    188  CA  ASP A  46       1.984 -19.790  -4.311 
ATOM    189  CB  ASP A  46       1.250 -21.127  -4.079 
ATOM    190  CG  ASP A  46       2.197 -22.277  -4.390 
ATOM    191  OD1 ASP A  46       3.256 -22.021  -5.022 
ATOM    192  OD2 ASP A  46       1.866 -23.431  -4.005 
ATOM    193  C   ASP A  46       3.161 -19.699  -3.376 
ATOM    194  O   ASP A  46       4.259 -19.317  -3.777 
ATOM    195  N   ASP A  47       2.954 -20.056  -2.089 
ATOM    196  CA  ASP A  47       3.986 -19.963  -1.086 
ATOM    197  CB  ASP A  47       3.505 -20.399   0.311 
ATOM    198  CG  ASP A  47       2.512 -19.366   0.829 
ATOM    199  OD1 ASP A  47       2.392 -18.285   0.192 
ATOM    200  OD2 ASP A  47       1.859 -19.643   1.870 
ATOM    201  C   ASP A  47       5.122 -20.868  -1.453 
ATOM    202  O   ASP A  47       6.290 -20.503  -1.321 
ATOM    203  N   ARG A  48       4.797 -22.077  -1.942 
ATOM    204  CA  ARG A  48       5.781 -23.061  -2.293 
ATOM    205  CB  ARG A  48       5.140 -24.351  -2.823 
ATOM    206  CG  ARG A  48       6.146 -25.430  -3.211 
ATOM    207  CD  ARG A  48       5.521 -26.560  -4.029 
ATOM    208  NE  ARG A  48       5.134 -25.982  -5.348 
ATOM    209  CZ  ARG A  48       4.541 -26.764  -6.297 
ATOM    210  NH1 ARG A  48       4.304 -28.084  -6.046 
ATOM    211  NH2 ARG A  48       4.179 -26.221  -7.497 
ATOM    212  C   ARG A  48       6.632 -22.511  -3.395 
ATOM    213  O   ARG A  48       7.843 -22.722  -3.421 
ATOM    214  N   TYR A  49       6.004 -21.778  -4.332 
ATOM    215  CA  TYR A  49       6.690 -21.207  -5.452 
ATOM    216  CB  TYR A  49       5.716 -20.385  -6.317 
ATOM    217  CG  TYR A  49       6.455 -19.484  -7.246 
ATOM    218  CD1 TYR A  49       6.995 -19.944  -8.423 
ATOM    219  CD2 TYR A  49       6.580 -18.149  -6.930 
ATOM    220  CE1 TYR A  49       7.662 -19.084  -9.266 
ATOM    221  CE2 TYR A  49       7.244 -17.287  -7.767 
ATOM    222  CZ  TYR A  49       7.787 -17.755  -8.938 
ATOM    223  OH  TYR A  49       8.468 -16.868  -9.798 
ATOM    224  C   TYR A  49       7.763 -20.299  -4.937 
ATOM    225  O   TYR A  49       8.907 -20.361  -5.387 
ATOM    226  N   CYS A  50       7.427 -19.442  -3.956 
ATOM    227  CA  CYS A  50       8.387 -18.513  -3.432 
ATOM    228  CB  CYS A  50       7.789 -17.543  -2.401 
ATOM    229  SG  CYS A  50       6.919 -16.168  -3.203 
ATOM    230  C   CYS A  50       9.521 -19.233  -2.772 
ATOM    231  O   CYS A  50      10.680 -18.874  -2.966 
ATOM    232  N   GLU A  51       9.232 -20.282  -1.984 
ATOM    233  CA  GLU A  51      10.291 -20.937  -1.274 
ATOM    234  CB  GLU A  51       9.814 -22.052  -0.328 
ATOM    235  CG  GLU A  51       9.046 -21.500   0.875 
ATOM    236  CD  GLU A  51       8.647 -22.660   1.776 
ATOM    237  OE1 GLU A  51       8.797 -23.834   1.341 
ATOM    238  OE2 GLU A  51       8.191 -22.384   2.918 
ATOM    239  C   GLU A  51      11.271 -21.539  -2.238 
ATOM    240  O   GLU A  51      12.477 -21.471  -2.014 
ATOM    241  N   SER A  52      10.782 -22.163  -3.323 
ATOM    242  CA  SER A  52      11.648 -22.819  -4.266 
ATOM    243  CB  SER A  52      10.871 -23.670  -5.287 
ATOM    244  OG  SER A  52      11.770 -24.296  -6.189 
ATOM    245  C   SER A  52      12.484 -21.840  -5.041 
ATOM    246  O   SER A  52      13.695 -22.015  -5.173 
ATOM    247  N   ILE A  53      11.853 -20.774  -5.572 
ATOM    248  CA  ILE A  53      12.510 -19.830  -6.436 
ATOM    249  CB  ILE A  53      11.569 -18.839  -7.063 
ATOM    250  CG1 ILE A  53      12.268 -18.100  -8.213 
ATOM    251  CG2 ILE A  53      11.022 -17.910  -5.967 
ATOM    252  CD1 ILE A  53      11.307 -17.285  -9.080 
ATOM    253  C   ILE A  53      13.564 -19.071  -5.697 
ATOM    254  O   ILE A  53      14.625 -18.777  -6.243 
ATOM    255  N   MET A  54      13.288 -18.724  -4.431 
ATOM    256  CA  MET A  54      14.208 -17.931  -3.681 
ATOM    257  CB  MET A  54      13.657 -17.630  -2.278 
ATOM    258  CG  MET A  54      14.129 -16.292  -1.716 
ATOM    259  SD  MET A  54      13.400 -14.851  -2.557 
ATOM    260  CE  MET A  54      13.965 -13.641  -1.327 
ATOM    261  C   MET A  54      15.482 -18.715  -3.574 
ATOM    262  O   MET A  54      16.577 -18.162  -3.661 
ATOM    263  N   ARG A  55      15.360 -20.040  -3.377 
ATOM    264  CA  ARG A  55      16.487 -20.926  -3.259 
ATOM    265  CB  ARG A  55      16.035 -22.353  -2.921 
ATOM    266  CG  ARG A  55      15.198 -22.413  -1.641 
ATOM    267  CD  ARG A  55      14.502 -23.757  -1.423 
ATOM    268  NE  ARG A  55      15.339 -24.566  -0.498 
ATOM    269  CZ  ARG A  55      15.110 -25.907  -0.399 
ATOM    270  NH1 ARG A  55      14.168 -26.490  -1.198 
ATOM    271  NH2 ARG A  55      15.823 -26.659   0.486 
ATOM    272  C   ARG A  55      17.249 -20.983  -4.555 
ATOM    273  O   ARG A  55      18.476 -20.907  -4.565 
ATOM    274  N   ARG A  56      16.538 -21.101  -5.694 
ATOM    275  CA  ARG A  56      17.186 -21.258  -6.971 
ATOM    276  CB  ARG A  56      16.203 -21.454  -8.140 
ATOM    277  CG  ARG A  56      15.409 -22.759  -8.083 
ATOM    278  CD  ARG A  56      14.767 -23.128  -9.423 
ATOM    279  NE  ARG A  56      13.877 -22.004  -9.821 
ATOM    280  CZ  ARG A  56      12.561 -22.008  -9.459 
ATOM    281  NH1 ARG A  56      12.047 -23.057  -8.752 
ATOM    282  NH2 ARG A  56      11.757 -20.960  -9.804 
ATOM    283  C   ARG A  56      17.993 -20.038  -7.297 
ATOM    284  O   ARG A  56      19.094 -20.132  -7.842 
ATOM    285  N   ARG A  57      17.434 -18.858  -6.981 
ATOM    286  CA  ARG A  57      17.989 -17.566  -7.272 
ATOM    287  CB  ARG A  57      16.981 -16.432  -7.028 
ATOM    288  CG  ARG A  57      15.720 -16.618  -7.872 
ATOM    289  CD  ARG A  57      16.007 -16.749  -9.368 
ATOM    290  NE  ARG A  57      14.774 -17.286 -10.009 
ATOM    291  CZ  ARG A  57      14.462 -16.937 -11.292 
ATOM    292  NH1 ARG A  57      15.255 -16.058 -11.970 
ATOM    293  NH2 ARG A  57      13.356 -17.462 -11.896 
ATOM    294  C   ARG A  57      19.215 -17.308  -6.446 
ATOM    295  O   ARG A  57      20.047 -16.489  -6.833 
ATOM    296  N   GLY A  58      19.345 -17.952  -5.266 
ATOM    297  CA  GLY A  58      20.518 -17.749  -4.452 
ATOM    298  C   GLY A  58      20.249 -16.676  -3.435 
ATOM    299  O   GLY A  58      21.171 -16.056  -2.910 
ATOM    300  N   LEU A  59      18.957 -16.404  -3.197 
ATOM    301  CA  LEU A  59      18.390 -15.442  -2.291 
ATOM    302  CB  LEU A  59      16.997 -14.993  -2.748 
ATOM    303  CG  LEU A  59      17.057 -14.335  -4.141 
ATOM    304  CD1 LEU A  59      15.690 -13.786  -4.573 
ATOM    305  CD2 LEU A  59      18.175 -13.282  -4.214 
ATOM    306  C   LEU A  59      18.342 -15.875  -0.842 
ATOM    307  O   LEU A  59      17.877 -15.107  -0.005 
ATOM    308  N   THR A  60      18.628 -17.158  -0.543 
ATOM    309  CA  THR A  60      18.521 -17.780   0.758 
ATOM    310  CB  THR A  60      18.422 -19.273   0.655 
ATOM    311  OG1 THR A  60      19.592 -19.810   0.057 
ATOM    312  CG2 THR A  60      17.192 -19.608  -0.204 
ATOM    313  C   THR A  60      19.582 -17.448   1.776 
ATOM    314  O   THR A  60      19.306 -17.592   2.964 
ATOM    315  N   SER A  61      20.833 -17.093   1.412 
ATOM    316  CA  SER A  61      21.758 -16.859   2.493 
ATOM    317  CB  SER A  61      22.957 -17.826   2.485 
ATOM    318  OG  SER A  61      22.517 -19.158   2.702 
ATOM    319  C   SER A  61      22.320 -15.475   2.407 
ATOM    320  O   SER A  61      23.186 -15.209   1.575 
ATOM    321  N   PRO A  62      21.889 -14.572   3.254 
ATOM    322  CA  PRO A  62      20.832 -14.844   4.197 
ATOM    323  CD  PRO A  62      22.847 -13.617   3.787 
ATOM    324  CB  PRO A  62      20.985 -13.822   5.320 
ATOM    325  CG  PRO A  62      22.467 -13.428   5.263 
ATOM    326  C   PRO A  62      19.514 -14.718   3.499 
ATOM    327  O   PRO A  62      19.488 -14.279   2.350 
ATOM    328  N   CYS A  63      18.409 -15.091   4.176 
ATOM    329  CA  CYS A  63      17.107 -15.029   3.577 
ATOM    330  CB  CYS A  63      15.980 -15.525   4.508 
ATOM    331  SG  CYS A  63      16.264 -17.191   5.180 
ATOM    332  C   CYS A  63      16.811 -13.590   3.286 
ATOM    333  O   CYS A  63      16.979 -12.728   4.148 
ATOM    334  N   LYS A  64      16.363 -13.286   2.050 
ATOM    335  CA  LYS A  64      16.024 -11.933   1.733 
ATOM    336  CB  LYS A  64      15.958 -11.675   0.217 
ATOM    337  CG  LYS A  64      15.947 -10.196  -0.175 
ATOM    338  CD  LYS A  64      16.188  -9.974  -1.671 
ATOM    339  CE  LYS A  64      16.192  -8.501  -2.084 
ATOM    340  NZ  LYS A  64      16.367  -8.389  -3.549 
ATOM    341  C   LYS A  64      14.671 -11.685   2.334 
ATOM    342  O   LYS A  64      13.782 -12.531   2.250 
ATOM    343  N   ASP A  65      14.485 -10.514   2.975 
ATOM    344  CA  ASP A  65      13.252 -10.245   3.660 
ATOM    345  CB  ASP A  65      13.310  -8.967   4.522 
ATOM    346  CG  ASP A  65      13.625  -7.757   3.647 
ATOM    347  OD1 ASP A  65      14.224  -7.939   2.553 
ATOM    348  OD2 ASP A  65      13.278  -6.626   4.077 
ATOM    349  C   ASP A  65      12.107 -10.144   2.699 
ATOM    350  O   ASP A  65      11.037 -10.700   2.946 
ATOM    351  N   ILE A  66      12.280  -9.419   1.579 
ATOM    352  CA  ILE A  66      11.198  -9.300   0.645 
ATOM    353  CB  ILE A  66      10.432  -8.019   0.848 
ATOM    354  CG1 ILE A  66       9.083  -8.013   0.109 
ATOM    355  CG2 ILE A  66      11.366  -6.859   0.468 
ATOM    356  CD1 ILE A  66       9.205  -8.016  -1.410 
ATOM    357  C   ILE A  66      11.805  -9.311  -0.725 
ATOM    358  O   ILE A  66      12.863  -8.720  -0.940 
ATOM    359  N   ASN A  67      11.179 -10.019  -1.688 
ATOM    360  CA  ASN A  67      11.720 -10.015  -3.017 
ATOM    361  CB  ASN A  67      12.741 -11.139  -3.259 
ATOM    362  CG  ASN A  67      13.477 -10.847  -4.558 
ATOM    363  OD1 ASN A  67      14.272  -9.911  -4.638 
ATOM    364  ND2 ASN A  67      13.214 -11.676  -5.603 
ATOM    365  C   ASN A  67      10.584 -10.205  -3.973 
ATOM    366  O   ASN A  67       9.740 -11.082  -3.786 
ATOM    367  N   THR A  68      10.556  -9.392  -5.048 
ATOM    368  CA  THR A  68       9.471  -9.467  -5.982 
ATOM    369  CB  THR A  68       8.762  -8.158  -6.145 
ATOM    370  OG1 THR A  68       8.269  -7.721  -4.886 
ATOM    371  CG2 THR A  68       7.598  -8.348  -7.130 
ATOM    372  C   THR A  68       9.996  -9.879  -7.324 
ATOM    373  O   THR A  68      11.059  -9.439  -7.762 
ATOM    374  N   PHE A  69       9.236 -10.761  -8.006 
ATOM    375  CA  PHE A  69       9.601 -11.241  -9.309 
ATOM    376  CB  PHE A  69       9.527 -12.774  -9.435 
ATOM    377  CG  PHE A  69      10.543 -13.384  -8.526 
ATOM    378  CD1 PHE A  69      11.831 -13.609  -8.956 
ATOM    379  CD2 PHE A  69      10.207 -13.734  -7.237 
ATOM    380  CE1 PHE A  69      12.768 -14.171  -8.120 
ATOM    381  CE2 PHE A  69      11.140 -14.295  -6.395 
ATOM    382  CZ  PHE A  69      12.423 -14.515  -6.835 
ATOM    383  C   PHE A  69       8.608 -10.690 -10.287 
ATOM    384  O   PHE A  69       7.415 -10.605 -10.001 
ATOM    385  N   ILE A  70       9.099 -10.300 -11.480 
ATOM    386  CA  ILE A  70       8.279  -9.766 -12.530 
ATOM    387  CB  ILE A  70       8.894  -8.585 -13.228 
ATOM    388  CG1 ILE A  70       9.137  -7.438 -12.235 
ATOM    389  CG2 ILE A  70       7.982  -8.201 -14.407 
ATOM    390  CD1 ILE A  70      10.026  -6.325 -12.786 
ATOM    391  C   ILE A  70       8.146 -10.852 -13.550 
ATOM    392  O   ILE A  70       9.106 -11.572 -13.824 
ATOM    393  N   HIS A  71       6.934 -11.011 -14.122 
ATOM    394  CA  HIS A  71       6.704 -12.056 -15.078 
ATOM    395  ND1 HIS A  71       6.623 -14.322 -12.875 
ATOM    396  CG  HIS A  71       5.646 -13.442 -13.288 
ATOM    397  CB  HIS A  71       5.509 -12.942 -14.696 
ATOM    398  NE2 HIS A  71       5.416 -13.823 -11.074 
ATOM    399  CD2 HIS A  71       4.918 -13.148 -12.176 
ATOM    400  CE1 HIS A  71       6.439 -14.514 -11.544 
ATOM    401  C   HIS A  71       6.415 -11.410 -16.399 
ATOM    402  O   HIS A  71       6.310 -10.188 -16.486 
ATOM    403  N   GLY A  72       6.286 -12.218 -17.476 
ATOM    404  CA  GLY A  72       6.017 -11.656 -18.772 
ATOM    405  C   GLY A  72       7.295 -11.593 -19.560 
ATOM    406  O   GLY A  72       8.294 -12.209 -19.193 
ATOM    407  N   ASN A  73       7.269 -10.867 -20.702 
ATOM    408  CA  ASN A  73       8.405 -10.782 -21.584 
ATOM    409  CB  ASN A  73       8.034 -10.508 -23.057 
ATOM    410  CG  ASN A  73       7.346  -9.151 -23.163 
ATOM    411  OD1 ASN A  73       7.968  -8.146 -23.502 
ATOM    412  ND2 ASN A  73       6.017  -9.119 -22.872 
ATOM    413  C   ASN A  73       9.371  -9.723 -21.133 
ATOM    414  O   ASN A  73       8.994  -8.716 -20.538 
ATOM    415  N   LYS A  74      10.668  -9.952 -21.434 
ATOM    416  CA  LYS A  74      11.764  -9.101 -21.052 
ATOM    417  CB  LYS A  74      13.152  -9.709 -21.329 
ATOM    418  CG  LYS A  74      13.502 -10.903 -20.438 
ATOM    419  CD  LYS A  74      14.866 -11.514 -20.762 
ATOM    420  CE  LYS A  74      14.989 -11.999 -22.206 
ATOM    421  NZ  LYS A  74      16.380 -12.427 -22.480 
ATOM    422  C   LYS A  74      11.726  -7.769 -21.741 
ATOM    423  O   LYS A  74      12.108  -6.759 -21.152 
ATOM    424  N   ARG A  75      11.268  -7.726 -23.005 
ATOM    425  CA  ARG A  75      11.336  -6.518 -23.783 
ATOM    426  CB  ARG A  75      10.706  -6.680 -25.174 
ATOM    427  CG  ARG A  75      11.275  -7.856 -25.964 
ATOM    428  CD  ARG A  75      10.777  -7.928 -27.407 
ATOM    429  NE  ARG A  75       9.288  -7.909 -27.372 
ATOM    430  CZ  ARG A  75       8.587  -9.047 -27.093 
ATOM    431  NH1 ARG A  75       9.247 -10.192 -26.754 
ATOM    432  NH2 ARG A  75       7.223  -9.036 -27.147 
ATOM    433  C   ARG A  75      10.568  -5.434 -23.096 
ATOM    434  O   ARG A  75      11.000  -4.283 -23.058 
ATOM    435  N   SER A  76       9.396  -5.775 -22.533 
ATOM    436  CA  SER A  76       8.562  -4.791 -21.905 
ATOM    437  CB  SER A  76       7.236  -5.385 -21.396 
ATOM    438  OG  SER A  76       6.471  -5.878 -22.487 
ATOM    439  C   SER A  76       9.281  -4.196 -20.730 
ATOM    440  O   SER A  76       9.132  -3.009 -20.441 
ATOM    441  N   ILE A  77      10.063  -5.017 -20.003 
ATOM    442  CA  ILE A  77      10.777  -4.552 -18.848 
ATOM    443  CB  ILE A  77      11.426  -5.664 -18.076 
ATOM    444  CG1 ILE A  77      10.357  -6.647 -17.572 
ATOM    445  CG2 ILE A  77      12.260  -5.039 -16.946 
ATOM    446  CD1 ILE A  77      10.932  -7.947 -17.010 
ATOM    447  C   ILE A  77      11.850  -3.586 -19.254 
ATOM    448  O   ILE A  77      12.029  -2.547 -18.626 
ATOM    449  N   LYS A  78      12.600  -3.902 -20.324 
ATOM    450  CA  LYS A  78      13.670  -3.048 -20.763 
ATOM    451  CB  LYS A  78      14.457  -3.613 -21.957 
ATOM    452  CG  LYS A  78      15.314  -4.836 -21.619 
ATOM    453  CD  LYS A  78      15.896  -5.526 -22.854 
ATOM    454  CE  LYS A  78      16.828  -6.696 -22.531 
ATOM    455  NZ  LYS A  78      16.037  -7.912 -22.246 
ATOM    456  C   LYS A  78      13.105  -1.727 -21.186 
ATOM    457  O   LYS A  78      13.736  -0.686 -21.012 
ATOM    458  N   ALA A  79      11.881  -1.748 -21.741 
ATOM    459  CA  ALA A  79      11.200  -0.603 -22.284 
ATOM    460  CB  ALA A  79       9.821  -0.951 -22.871 
ATOM    461  C   ALA A  79      10.987   0.445 -21.231 
ATOM    462  O   ALA A  79      10.878   1.630 -21.545 
ATOM    463  N   ILE A  80      10.868   0.044 -19.956 
ATOM    464  CA  ILE A  80      10.626   1.016 -18.927 
ATOM    465  CB  ILE A  80      10.255   0.446 -17.581 
ATOM    466  CG1 ILE A  80      11.316  -0.473 -16.984 
ATOM    467  CG2 ILE A  80       8.892  -0.240 -17.747 
ATOM    468  CD1 ILE A  80      10.900  -1.026 -15.623 
ATOM    469  C   ILE A  80      11.745   2.022 -18.874 
ATOM    470  O   ILE A  80      11.546   3.160 -18.452 
ATOM    471  N   CYS A  81      12.966   1.624 -19.275 
ATOM    472  CA  CYS A  81      14.117   2.486 -19.280 
ATOM    473  CB  CYS A  81      15.428   1.734 -19.567 
ATOM    474  SG  CYS A  81      15.754   0.459 -18.312 
ATOM    475  C   CYS A  81      13.959   3.596 -20.289 
ATOM    476  O   CYS A  81      14.689   4.586 -20.237 
ATOM    477  N   GLU A  82      13.062   3.434 -21.284 
ATOM    478  CA  GLU A  82      12.862   4.454 -22.277 
ATOM    479  CB  GLU A  82      12.970   3.920 -23.715 
ATOM    480  CG  GLU A  82      11.961   2.809 -24.013 
ATOM    481  CD  GLU A  82      12.156   2.352 -25.452 
ATOM    482  OE1 GLU A  82      12.213   3.228 -26.356 
ATOM    483  OE2 GLU A  82      12.249   1.114 -25.666 
ATOM    484  C   GLU A  82      11.484   5.028 -22.107 
ATOM    485  O   GLU A  82      10.696   4.562 -21.287 
ATOM    486  N   ASN A  83      11.173   6.085 -22.884 
ATOM    487  CA  ASN A  83       9.911   6.767 -22.808 
ATOM    488  CB  ASN A  83       9.851   8.042 -23.664 
ATOM    489  CG  ASN A  83      10.676   9.103 -22.944 
ATOM    490  OD1 ASN A  83      10.664   9.185 -21.715 
ATOM    491  ND2 ASN A  83      11.416   9.938 -23.723 
ATOM    492  C   ASN A  83       8.817   5.839 -23.229 
ATOM    493  O   ASN A  83       7.665   6.001 -22.831 
ATOM    494  N   LYS A  84       9.156   4.826 -24.043 
ATOM    495  CA  LYS A  84       8.180   3.925 -24.580 
ATOM    496  CB  LYS A  84       8.857   2.817 -25.416 
ATOM    497  CG  LYS A  84       7.921   1.834 -26.122 
ATOM    498  CD  LYS A  84       7.153   0.911 -25.178 
ATOM    499  CE  LYS A  84       6.396  -0.197 -25.909 
ATOM    500  NZ  LYS A  84       7.357  -1.190 -26.441 
ATOM    501  C   LYS A  84       7.386   3.298 -23.466 
ATOM    502  O   LYS A  84       6.161   3.232 -23.563 
ATOM    503  N   ASN A  85       8.029   2.807 -22.383 
ATOM    504  CA  ASN A  85       7.206   2.217 -21.358 
ATOM    505  CB  ASN A  85       7.343   0.680 -21.318 
ATOM    506  CG  ASN A  85       6.232   0.074 -20.468 
ATOM    507  OD1 ASN A  85       5.067   0.455 -20.576 
ATOM    508  ND2 ASN A  85       6.604  -0.897 -19.592 
ATOM    509  C   ASN A  85       7.600   2.737 -20.000 
ATOM    510  O   ASN A  85       7.516   2.004 -19.015 
ATOM    511  N   GLY A  86       7.987   4.025 -19.869 
ATOM    512  CA  GLY A  86       8.358   4.440 -18.541 
ATOM    513  C   GLY A  86       8.406   5.935 -18.432 
ATOM    514  O   GLY A  86       8.529   6.651 -19.426 
ATOM    515  N   ASN A  87       8.313   6.432 -17.176 
ATOM    516  CA  ASN A  87       8.388   7.834 -16.866 
ATOM    517  CB  ASN A  87       7.070   8.434 -16.338 
ATOM    518  CG  ASN A  87       6.033   8.383 -17.450 
ATOM    519  OD1 ASN A  87       5.564   7.312 -17.828 
ATOM    520  ND2 ASN A  87       5.650   9.574 -17.983 
ATOM    521  C   ASN A  87       9.381   7.966 -15.753 
ATOM    522  O   ASN A  87       9.660   7.005 -15.039 
ATOM    523  N   PRO A  88       9.943   9.130 -15.590 
ATOM    524  CA  PRO A  88      10.890   9.367 -14.542 
ATOM    525  CD  PRO A  88       9.915  10.189 -16.582 
ATOM    526  CB  PRO A  88      11.522  10.727 -14.851 
ATOM    527  CG  PRO A  88      10.555  11.384 -15.857 
ATOM    528  C   PRO A  88      10.168   9.304 -13.236 
ATOM    529  O   PRO A  88       9.050   9.812 -13.144 
ATOM    530  N   HIS A  89      10.804   8.706 -12.212 
ATOM    531  CA  HIS A  89      10.210   8.527 -10.923 
ATOM    532  ND1 HIS A  89       7.895   6.729  -9.424 
ATOM    533  CG  HIS A  89       9.268   6.743  -9.344 
ATOM    534  CB  HIS A  89      10.169   7.046 -10.506 
ATOM    535  NE2 HIS A  89       8.415   6.182  -7.333 
ATOM    536  CD2 HIS A  89       9.569   6.408  -8.061 
ATOM    537  CE1 HIS A  89       7.434   6.387  -8.195 
ATOM    538  C   HIS A  89      11.094   9.291 -10.006 
ATOM    539  O   HIS A  89      12.249   9.524 -10.348 
ATOM    540  N   ARG A  90      10.614   9.570  -8.777 
ATOM    541  CA  ARG A  90      11.134  10.633  -7.973 
ATOM    542  CB  ARG A  90      10.638  10.532  -6.524 
ATOM    543  CG  ARG A  90       9.118  10.621  -6.401 
ATOM    544  CD  ARG A  90       8.581  12.052  -6.436 
ATOM    545  NE  ARG A  90       7.099  11.972  -6.308 
ATOM    546  CZ  ARG A  90       6.398  13.027  -5.801 
ATOM    547  NH1 ARG A  90       7.050  14.164  -5.418 
ATOM    548  NH2 ARG A  90       5.043  12.938  -5.660 
ATOM    549  C   ARG A  90      12.627  10.723  -7.915 
ATOM    550  O   ARG A  90      13.186  11.625  -8.535 
ATOM    551  N   GLU A  91      13.353   9.801  -7.262 
ATOM    552  CA  GLU A  91      14.755  10.115  -7.224 
ATOM    553  CB  GLU A  91      15.367  10.061  -5.812 
ATOM    554  CG  GLU A  91      14.958  11.232  -4.914 
ATOM    555  CD  GLU A  91      13.537  11.000  -4.427 
ATOM    556  OE1 GLU A  91      13.280   9.918  -3.836 
ATOM    557  OE2 GLU A  91      12.688  11.907  -4.644 
ATOM    558  C   GLU A  91      15.504   9.143  -8.074 
ATOM    559  O   GLU A  91      15.859   8.056  -7.623 
ATOM    560  N   ASN A  92      15.780   9.542  -9.330 
ATOM    561  CA  ASN A  92      16.570   8.776 -10.253 
ATOM    562  CB  ASN A  92      18.015   8.583  -9.762 
ATOM    563  CG  ASN A  92      18.669   9.953  -9.678 
ATOM    564  OD1 ASN A  92      18.547  10.766 -10.593 
ATOM    565  ND2 ASN A  92      19.371  10.227  -8.547 
ATOM    566  C   ASN A  92      15.991   7.412 -10.460 
ATOM    567  O   ASN A  92      16.733   6.456 -10.678 
ATOM    568  N   LEU A  93      14.653   7.283 -10.421 
ATOM    569  CA  LEU A  93      14.046   5.998 -10.644 
ATOM    570  CB  LEU A  93      13.196   5.499  -9.462 
ATOM    571  CG  LEU A  93      14.013   5.127  -8.208 
ATOM    572  CD1 LEU A  93      13.097   4.644  -7.072 
ATOM    573  CD2 LEU A  93      15.107   4.099  -8.543 
ATOM    574  C   LEU A  93      13.141   6.137 -11.825 
ATOM    575  O   LEU A  93      12.979   7.226 -12.373 
ATOM    576  N   ARG A  94      12.563   5.007 -12.286 
ATOM    577  CA  ARG A  94      11.651   5.047 -13.395 
ATOM    578  CB  ARG A  94      12.264   4.533 -14.706 
ATOM    579  CG  ARG A  94      13.421   5.410 -15.185 
ATOM    580  CD  ARG A  94      13.981   5.008 -16.550 
ATOM    581  NE  ARG A  94      12.929   5.315 -17.557 
ATOM    582  CZ  ARG A  94      12.803   6.585 -18.040 
ATOM    583  NH1 ARG A  94      13.625   7.577 -17.590 
ATOM    584  NH2 ARG A  94      11.843   6.868 -18.966 
ATOM    585  C   ARG A  94      10.481   4.169 -13.054 
ATOM    586  O   ARG A  94      10.637   3.137 -12.403 
ATOM    587  N   ILE A  95       9.268   4.577 -13.488 
ATOM    588  CA  ILE A  95       8.059   3.839 -13.228 
ATOM    589  CB  ILE A  95       7.025   4.653 -12.501 
ATOM    590  CG1 ILE A  95       5.820   3.791 -12.084 
ATOM    591  CG2 ILE A  95       6.656   5.846 -13.397 
ATOM    592  CD1 ILE A  95       6.118   2.807 -10.956 
ATOM    593  C   ILE A  95       7.471   3.433 -14.552 
ATOM    594  O   ILE A  95       7.417   4.230 -15.487 
ATOM    595  N   SER A  96       7.017   2.167 -14.668 
ATOM    596  CA  SER A  96       6.520   1.669 -15.924 
ATOM    597  CB  SER A  96       6.521   0.132 -16.021 
ATOM    598  OG  SER A  96       5.638  -0.423 -15.057 
ATOM    599  C   SER A  96       5.122   2.137 -16.200 
ATOM    600  O   SER A  96       4.324   2.355 -15.289 
ATOM    601  N   LYS A  97       4.824   2.366 -17.497 
ATOM    602  CA  LYS A  97       3.513   2.735 -17.955 
ATOM    603  CB  LYS A  97       3.499   3.283 -19.390 
ATOM    604  CG  LYS A  97       4.096   4.687 -19.504 
ATOM    605  CD  LYS A  97       4.273   5.153 -20.949 
ATOM    606  CE  LYS A  97       4.718   6.611 -21.063 
ATOM    607  NZ  LYS A  97       6.152   6.728 -20.709 
ATOM    608  C   LYS A  97       2.610   1.543 -17.924 
ATOM    609  O   LYS A  97       1.429   1.655 -17.600 
ATOM    610  N   SER A  98       3.157   0.372 -18.304 
ATOM    611  CA  SER A  98       2.430  -0.864 -18.402 
ATOM    612  CB  SER A  98       3.113  -1.826 -19.387 
ATOM    613  OG  SER A  98       2.438  -3.069 -19.433 
ATOM    614  C   SER A  98       2.391  -1.529 -17.062 
ATOM    615  O   SER A  98       3.191  -1.233 -16.178 
ATOM    616  N   SER A  99       1.438  -2.468 -16.892 
ATOM    617  CA  SER A  99       1.316  -3.181 -15.654 
ATOM    618  CB  SER A  99      -0.138  -3.329 -15.182 
ATOM    619  OG  SER A  99      -0.171  -4.036 -13.953 
ATOM    620  C   SER A  99       1.866  -4.551 -15.901 
ATOM    621  O   SER A  99       1.756  -5.075 -17.006 
ATOM    622  N   PHE A 100       2.499  -5.160 -14.875 
ATOM    623  CA  PHE A 100       3.096  -6.452 -15.063 
ATOM    624  CB  PHE A 100       4.625  -6.462 -14.858 
ATOM    625  CG  PHE A 100       5.327  -5.637 -15.887 
ATOM    626  CD1 PHE A 100       5.439  -4.271 -15.743 
ATOM    627  CD2 PHE A 100       5.897  -6.234 -16.988 
ATOM    628  CE1 PHE A 100       6.097  -3.516 -16.687 
ATOM    629  CE2 PHE A 100       6.556  -5.484 -17.934 
ATOM    630  CZ  PHE A 100       6.657  -4.121 -17.787 
ATOM    631  C   PHE A 100       2.572  -7.384 -14.016 
ATOM    632  O   PHE A 100       2.195  -6.966 -12.922 
ATOM    633  N   GLN A 101       2.513  -8.691 -14.344 
ATOM    634  CA  GLN A 101       2.171  -9.658 -13.345 
ATOM    635  CB  GLN A 101       1.839 -11.052 -13.904 
ATOM    636  CG  GLN A 101       0.489 -11.131 -14.617 
ATOM    637  CD  GLN A 101      -0.593 -11.194 -13.547 
ATOM    638  OE1 GLN A 101      -0.366 -11.697 -12.449 
ATOM    639  NE2 GLN A 101      -1.804 -10.667 -13.873 
ATOM    640  C   GLN A 101       3.394  -9.793 -12.496 
ATOM    641  O   GLN A 101       4.508  -9.873 -13.015 
ATOM    642  N   VAL A 102       3.218  -9.802 -11.161 
ATOM    643  CA  VAL A 102       4.354  -9.886 -10.293 
ATOM    644  CB  VAL A 102       4.759  -8.562  -9.714 
ATOM    645  CG1 VAL A 102       5.195  -7.637 -10.861 
ATOM    646  CG2 VAL A 102       3.584  -8.007  -8.887 
ATOM    647  C   VAL A 102       4.011 -10.774  -9.139 
ATOM    648  O   VAL A 102       2.841 -11.025  -8.854 
ATOM    649  N   THR A 103       5.050 -11.314  -8.467 
ATOM    650  CA  THR A 103       4.829 -12.120  -7.304 
ATOM    651  CB  THR A 103       5.112 -13.577  -7.530 
ATOM    652  OG1 THR A 103       4.295 -14.080  -8.577 
ATOM    653  CG2 THR A 103       4.826 -14.343  -6.226 
ATOM    654  C   THR A 103       5.781 -11.637  -6.255 
ATOM    655  O   THR A 103       6.988 -11.574  -6.489 
ATOM    656  N   THR A 104       5.262 -11.297  -5.057 
ATOM    657  CA  THR A 104       6.109 -10.812  -4.005 
ATOM    658  CB  THR A 104       5.546  -9.614  -3.295 
ATOM    659  OG1 THR A 104       5.356  -8.546  -4.210 
ATOM    660  CG2 THR A 104       6.514  -9.193  -2.176 
ATOM    661  C   THR A 104       6.242 -11.896  -2.986 
ATOM    662  O   THR A 104       5.251 -12.502  -2.581 
ATOM    663  N   CYS A 105       7.490 -12.172  -2.555 
ATOM    664  CA  CYS A 105       7.738 -13.200  -1.586 
ATOM    665  CB  CYS A 105       8.849 -14.165  -2.029 
ATOM    666  SG  CYS A 105       8.448 -14.908  -3.639 
ATOM    667  C   CYS A 105       8.189 -12.511  -0.339 
ATOM    668  O   CYS A 105       9.178 -11.779  -0.349 
ATOM    669  N   LYS A 106       7.459 -12.730   0.774 
ATOM    670  CA  LYS A 106       7.781 -12.086   2.014 
ATOM    671  CB  LYS A 106       6.585 -11.338   2.628 
ATOM    672  CG  LYS A 106       6.127 -10.139   1.793 
ATOM    673  CD  LYS A 106       4.735  -9.634   2.178 
ATOM    674  CE  LYS A 106       4.309  -8.374   1.425 
ATOM    675  NZ  LYS A 106       5.014  -7.194   1.974 
ATOM    676  C   LYS A 106       8.204 -13.134   2.988 
ATOM    677  O   LYS A 106       7.514 -14.131   3.203 
ATOM    678  N   LEU A 107       9.370 -12.908   3.618 
ATOM    679  CA  LEU A 107       9.910 -13.866   4.533 
ATOM    680  CB  LEU A 107      11.381 -13.570   4.883 
ATOM    681  CG  LEU A 107      12.026 -14.570   5.857 
ATOM    682  CD1 LEU A 107      12.138 -15.973   5.238 
ATOM    683  CD2 LEU A 107      13.375 -14.044   6.370 
ATOM    684  C   LEU A 107       9.105 -13.824   5.787 
ATOM    685  O   LEU A 107       8.661 -12.764   6.225 
ATOM    686  N   HIS A 108       8.855 -15.005   6.380 
ATOM    687  CA  HIS A 108       8.191 -15.020   7.648 
ATOM    688  ND1 HIS A 108       6.503 -17.160   5.722 
ATOM    689  CG  HIS A 108       6.507 -16.861   7.063 
ATOM    690  CB  HIS A 108       6.725 -15.489   7.618 
ATOM    691  NE2 HIS A 108       6.076 -19.059   6.793 
ATOM    692  CD2 HIS A 108       6.247 -18.033   7.703 
ATOM    693  CE1 HIS A 108       6.239 -18.488   5.615 
ATOM    694  C   HIS A 108       8.993 -15.906   8.534 
ATOM    695  O   HIS A 108       9.644 -16.843   8.076 
ATOM    696  N   GLY A 109       8.958 -15.620   9.846 
ATOM    697  CA  GLY A 109       9.793 -16.334  10.759 
ATOM    698  C   GLY A 109      10.861 -15.362  11.144 
ATOM    699  O   GLY A 109      11.206 -14.465  10.376 
ATOM    700  N   GLY A 110      11.378 -15.513  12.376 
ATOM    701  CA  GLY A 110      12.344 -14.642  12.983 
ATOM    702  C   GLY A 110      13.717 -14.700  12.379 
ATOM    703  O   GLY A 110      14.419 -13.689  12.376 
ATOM    704  N   SER A 111      14.166 -15.876  11.892 
ATOM    705  CA  SER A 111      15.555 -15.993  11.521 
ATOM    706  CB  SER A 111      16.129 -17.404  11.740 
ATOM    707  OG  SER A 111      17.494 -17.439  11.353 
ATOM    708  C   SER A 111      15.827 -15.629  10.092 
ATOM    709  O   SER A 111      15.060 -15.888   9.167 
ATOM    710  N   PRO A 112      16.953 -14.967   9.967 
ATOM    711  CA  PRO A 112      17.492 -14.571   8.686 
ATOM    712  CD  PRO A 112      17.334 -14.031  11.015 
ATOM    713  CB  PRO A 112      18.504 -13.462   8.973 
ATOM    714  CG  PRO A 112      18.025 -12.860  10.301 
ATOM    715  C   PRO A 112      18.112 -15.709   7.930 
ATOM    716  O   PRO A 112      18.498 -15.507   6.778 
ATOM    717  N   TRP A 113      18.254 -16.900   8.543 
ATOM    718  CA  TRP A 113      18.952 -17.947   7.848 
ATOM    719  CB  TRP A 113      20.140 -18.493   8.653 
ATOM    720  CG  TRP A 113      21.239 -17.473   8.801 
ATOM    721  CD2 TRP A 113      22.171 -17.157   7.757 
ATOM    722  CD1 TRP A 113      21.549 -16.668   9.857 
ATOM    723  NE1 TRP A 113      22.625 -15.874   9.541 
ATOM    724  CE2 TRP A 113      23.017 -16.164   8.250 
ATOM    725  CE3 TRP A 113      22.310 -17.654   6.495 
ATOM    726  CZ2 TRP A 113      24.022 -15.652   7.480 
ATOM    727  CZ3 TRP A 113      23.322 -17.137   5.721 
ATOM    728  CH2 TRP A 113      24.162 -16.156   6.206 
ATOM    729  C   TRP A 113      18.019 -19.078   7.526 
ATOM    730  O   TRP A 113      16.980 -19.259   8.157 
ATOM    731  N   PRO A 114      18.387 -19.844   6.525 
ATOM    732  CA  PRO A 114      17.605 -20.941   6.018 
ATOM    733  CD  PRO A 114      19.726 -19.807   5.959 
ATOM    734  CB  PRO A 114      18.412 -21.510   4.849 
ATOM    735  CG  PRO A 114      19.865 -21.131   5.190 
ATOM    736  C   PRO A 114      17.349 -21.963   7.077 
ATOM    737  O   PRO A 114      18.132 -22.055   8.021 
ATOM    738  N   PRO A 115      16.287 -22.717   6.949 
ATOM    739  CA  PRO A 115      15.417 -22.592   5.810 
ATOM    740  CD  PRO A 115      16.308 -24.080   7.460 
ATOM    741  CB  PRO A 115      14.554 -23.850   5.796 
ATOM    742  CG  PRO A 115      15.436 -24.898   6.494 
ATOM    743  C   PRO A 115      14.624 -21.326   5.826 
ATOM    744  O   PRO A 115      14.324 -20.822   6.907 
ATOM    745  N   CYS A 116      14.262 -20.805   4.637 
ATOM    746  CA  CYS A 116      13.552 -19.559   4.576 
ATOM    747  CB  CYS A 116      14.136 -18.609   3.509 
ATOM    748  SG  CYS A 116      15.947 -18.432   3.606 
ATOM    749  C   CYS A 116      12.141 -19.851   4.153 
ATOM    750  O   CYS A 116      11.913 -20.416   3.083 
ATOM    751  N   GLN A 117      11.145 -19.461   4.980 
ATOM    752  CA  GLN A 117       9.776 -19.689   4.605 
ATOM    753  CB  GLN A 117       8.829 -20.057   5.761 
ATOM    754  CG  GLN A 117       9.262 -21.272   6.578 
ATOM    755  CD  GLN A 117       9.944 -20.724   7.818 
ATOM    756  OE1 GLN A 117      10.525 -19.641   7.791 
ATOM    757  NE2 GLN A 117       9.847 -21.480   8.943 
ATOM    758  C   GLN A 117       9.264 -18.399   4.045 
ATOM    759  O   GLN A 117       9.593 -17.322   4.542 
ATOM    760  N   TYR A 118       8.444 -18.476   2.979 
ATOM    761  CA  TYR A 118       7.961 -17.279   2.352 
ATOM    762  CB  TYR A 118       8.554 -17.047   0.952 
ATOM    763  CG  TYR A 118      10.003 -16.728   1.079 
ATOM    764  CD1 TYR A 118      10.406 -15.445   1.371 
ATOM    765  CD2 TYR A 118      10.958 -17.702   0.895 
ATOM    766  CE1 TYR A 118      11.740 -15.138   1.486 
ATOM    767  CE2 TYR A 118      12.294 -17.401   1.008 
ATOM    768  CZ  TYR A 118      12.686 -16.117   1.304 
ATOM    769  OH  TYR A 118      14.057 -15.806   1.420 
ATOM    770  C   TYR A 118       6.480 -17.356   2.150 
ATOM    771  O   TYR A 118       5.907 -18.436   2.018 
ATOM    772  N   ARG A 119       5.827 -16.174   2.139 
ATOM    773  CA  ARG A 119       4.427 -16.059   1.843 
ATOM    774  CB  ARG A 119       3.652 -15.202   2.858 
ATOM    775  CG  ARG A 119       3.673 -15.788   4.269 
ATOM    776  CD  ARG A 119       2.594 -16.840   4.518 
ATOM    777  NE  ARG A 119       2.885 -17.449   5.844 
ATOM    778  CZ  ARG A 119       1.863 -17.879   6.638 
ATOM    779  NH1 ARG A 119       0.571 -17.731   6.223 
ATOM    780  NH2 ARG A 119       2.135 -18.448   7.848 
ATOM    781  C   ARG A 119       4.365 -15.344   0.526 
ATOM    782  O   ARG A 119       5.061 -14.349   0.325 
ATOM    783  N   ALA A 120       3.524 -15.828  -0.411 
ATOM    784  CA  ALA A 120       3.516 -15.241  -1.722 
ATOM    785  CB  ALA A 120       3.540 -16.279  -2.857 
ATOM    786  C   ALA A 120       2.290 -14.411  -1.918 
ATOM    787  O   ALA A 120       1.191 -14.774  -1.498 
ATOM    788  N   THR A 121       2.473 -13.235  -2.553 
ATOM    789  CA  THR A 121       1.362 -12.387  -2.858 
ATOM    790  CB  THR A 121       1.414 -11.077  -2.132 
ATOM    791  OG1 THR A 121       1.493 -11.279  -0.729 
ATOM    792  CG2 THR A 121       0.136 -10.304  -2.467 
ATOM    793  C   THR A 121       1.454 -12.058  -4.319 
ATOM    794  O   THR A 121       2.368 -11.355  -4.746 
ATOM    795  N   ALA A 122       0.503 -12.561  -5.131 
ATOM    796  CA  ALA A 122       0.506 -12.258  -6.535 
ATOM    797  CB  ALA A 122      -0.363 -13.214  -7.372 
ATOM    798  C   ALA A 122      -0.051 -10.879  -6.695 
ATOM    799  O   ALA A 122      -0.797 -10.403  -5.841 
ATOM    800  N   GLY A 123       0.311 -10.190  -7.800 
ATOM    801  CA  GLY A 123      -0.202  -8.866  -8.009 
ATOM    802  C   GLY A 123      -0.066  -8.514  -9.455 
ATOM    803  O   GLY A 123       0.601  -9.210 -10.221 
ATOM    804  N   PHE A 124      -0.738  -7.418  -9.864 
ATOM    805  CA  PHE A 124      -0.677  -6.940 -11.215 
ATOM    806  CB  PHE A 124      -1.952  -7.333 -11.988 
ATOM    807  CG  PHE A 124      -1.880  -6.953 -13.427 
ATOM    808  CD1 PHE A 124      -1.110  -7.677 -14.309 
ATOM    809  CD2 PHE A 124      -2.620  -5.893 -13.902 
ATOM    810  CE1 PHE A 124      -1.058  -7.330 -15.640 
ATOM    811  CE2 PHE A 124      -2.573  -5.544 -15.231 
ATOM    812  CZ  PHE A 124      -1.789  -6.263 -16.103 
ATOM    813  C   PHE A 124      -0.614  -5.444 -11.112 
ATOM    814  O   PHE A 124      -1.586  -4.807 -10.707 
ATOM    815  N   ARG A 125       0.538  -4.838 -11.470 
ATOM    816  CA  ARG A 125       0.653  -3.408 -11.368 
ATOM    817  CB  ARG A 125       0.731  -2.905  -9.919 
ATOM    818  CG  ARG A 125       1.922  -3.477  -9.148 
ATOM    819  CD  ARG A 125       2.201  -2.737  -7.841 
ATOM    820  NE  ARG A 125       2.654  -1.368  -8.212 
ATOM    821  CZ  ARG A 125       2.539  -0.343  -7.320 
ATOM    822  NH1 ARG A 125       2.021  -0.575  -6.078 
ATOM    823  NH2 ARG A 125       2.940   0.912  -7.672 
ATOM    824  C   ARG A 125       1.930  -2.974 -12.029 
ATOM    825  O   ARG A 125       2.704  -3.796 -12.517 
ATOM    826  N   ASN A 126       2.164  -1.643 -12.058 
ATOM    827  CA  ASN A 126       3.348  -1.060 -12.631 
ATOM    828  CB  ASN A 126       3.319   0.475 -12.733 
ATOM    829  CG  ASN A 126       2.288   0.920 -13.750 
ATOM    830  OD1 ASN A 126       1.798   0.128 -14.551 
ATOM    831  ND2 ASN A 126       1.954   2.238 -13.724 
ATOM    832  C   ASN A 126       4.475  -1.326 -11.687 
ATOM    833  O   ASN A 126       4.252  -1.649 -10.522 
ATOM    834  N   VAL A 127       5.728  -1.187 -12.170 
ATOM    835  CA  VAL A 127       6.853  -1.442 -11.318 
ATOM    836  CB  VAL A 127       7.620  -2.670 -11.710 
ATOM    837  CG1 VAL A 127       6.692  -3.888 -11.560 
ATOM    838  CG2 VAL A 127       8.164  -2.479 -13.137 
ATOM    839  C   VAL A 127       7.801  -0.286 -11.389 
ATOM    840  O   VAL A 127       7.791   0.482 -12.349 
ATOM    841  N   VAL A 128       8.640  -0.129 -10.338 
ATOM    842  CA  VAL A 128       9.608   0.932 -10.290 
ATOM    843  CB  VAL A 128       9.558   1.739  -9.024 
ATOM    844  CG1 VAL A 128      10.684   2.788  -9.058 
ATOM    845  CG2 VAL A 128       8.156   2.343  -8.876 
ATOM    846  C   VAL A 128      10.968   0.306 -10.332 
ATOM    847  O   VAL A 128      11.242  -0.659  -9.620 
ATOM    848  N   VAL A 129      11.864   0.853 -11.180 
ATOM    849  CA  VAL A 129      13.192   0.316 -11.293 
ATOM    850  CB  VAL A 129      13.377  -0.597 -12.470 
ATOM    851  CG1 VAL A 129      12.475  -1.829 -12.285 
ATOM    852  CG2 VAL A 129      13.103   0.196 -13.761 
ATOM    853  C   VAL A 129      14.143   1.454 -11.487 
ATOM    854  O   VAL A 129      13.740   2.610 -11.599 
ATOM    855  N   ALA A 130      15.453   1.141 -11.469 
ATOM    856  CA  ALA A 130      16.471   2.102 -11.776 
ATOM    857  CB  ALA A 130      17.570   2.201 -10.704 
ATOM    858  C   ALA A 130      17.107   1.586 -13.029 
ATOM    859  O   ALA A 130      17.251   0.376 -13.195 
ATOM    860  N   CYS A 131      17.489   2.483 -13.964 
ATOM    861  CA  CYS A 131      18.044   1.992 -15.195 
ATOM    862  CB  CYS A 131      17.222   2.356 -16.450 
ATOM    863  SG  CYS A 131      15.649   1.450 -16.538 
ATOM    864  C   CYS A 131      19.424   2.528 -15.408 
ATOM    865  O   CYS A 131      19.772   3.615 -14.946 
ATOM    866  N   GLU A 132      20.255   1.724 -16.108 
ATOM    867  CA  GLU A 132      21.592   2.093 -16.475 
ATOM    868  CB  GLU A 132      22.653   1.496 -15.531 
ATOM    869  CG  GLU A 132      24.095   1.876 -15.875 
ATOM    870  CD  GLU A 132      25.017   1.153 -14.901 
ATOM    871  OE1 GLU A 132      24.867  -0.090 -14.759 
ATOM    872  OE2 GLU A 132      25.883   1.833 -14.288 
ATOM    873  C   GLU A 132      21.835   1.497 -17.828 
ATOM    874  O   GLU A 132      21.581   0.315 -18.054 
ATOM    875  N   ASN A 133      22.341   2.307 -18.771 
ATOM    876  CA  ASN A 133      22.633   1.807 -20.081 
ATOM    877  CB  ASN A 133      23.666   0.669 -20.045 
ATOM    878  CG  ASN A 133      24.142   0.395 -21.460 
ATOM    879  OD1 ASN A 133      23.716   1.047 -22.412 
ATOM    880  ND2 ASN A 133      25.042  -0.612 -21.602 
ATOM    881  C   ASN A 133      21.369   1.284 -20.700 
ATOM    882  O   ASN A 133      21.405   0.415 -21.569 
ATOM    883  N   GLY A 134      20.206   1.809 -20.274 
ATOM    884  CA  GLY A 134      18.973   1.431 -20.908 
ATOM    885  C   GLY A 134      18.488   0.100 -20.407 
ATOM    886  O   GLY A 134      17.601  -0.497 -21.016 
ATOM    887  N   LEU A 135      19.052  -0.410 -19.291 
ATOM    888  CA  LEU A 135      18.626  -1.689 -18.777 
ATOM    889  CB  LEU A 135      19.722  -2.763 -18.865 
ATOM    890  CG  LEU A 135      20.118  -3.122 -20.306 
ATOM    891  CD1 LEU A 135      21.217  -4.195 -20.327 
ATOM    892  CD2 LEU A 135      18.890  -3.538 -21.130 
ATOM    893  C   LEU A 135      18.301  -1.547 -17.317 
ATOM    894  O   LEU A 135      18.890  -0.715 -16.629 
ATOM    895  N   PRO A 136      17.352  -2.313 -16.825 
ATOM    896  CA  PRO A 136      17.021  -2.252 -15.420 
ATOM    897  CD  PRO A 136      16.196  -2.669 -17.633 
ATOM    898  CB  PRO A 136      15.657  -2.921 -15.271 
ATOM    899  CG  PRO A 136      15.011  -2.730 -16.653 
ATOM    900  C   PRO A 136      18.077  -2.865 -14.544 
ATOM    901  O   PRO A 136      18.366  -4.050 -14.698 
ATOM    902  N   VAL A 137      18.700  -2.052 -13.670 
ATOM    903  CA  VAL A 137      19.685  -2.428 -12.695 
ATOM    904  CB  VAL A 137      20.708  -1.352 -12.497 
ATOM    905  CG1 VAL A 137      21.444  -1.158 -13.835 
ATOM    906  CG2 VAL A 137      20.006  -0.082 -11.995 
ATOM    907  C   VAL A 137      19.111  -2.788 -11.354 
ATOM    908  O   VAL A 137      19.737  -3.522 -10.593 
ATOM    909  N   HIS A 138      17.948  -2.222 -10.978 
ATOM    910  CA  HIS A 138      17.482  -2.425  -9.634 
ATOM    911  ND1 HIS A 138      17.868  -2.477  -6.392 
ATOM    912  CG  HIS A 138      17.517  -1.474  -7.267 
ATOM    913  CB  HIS A 138      18.027  -1.352  -8.671 
ATOM    914  NE2 HIS A 138      16.458  -1.147  -5.302 
ATOM    915  CD2 HIS A 138      16.654  -0.671  -6.586 
ATOM    916  CE1 HIS A 138      17.208  -2.233  -5.232 
ATOM    917  C   HIS A 138      15.989  -2.347  -9.596 
ATOM    918  O   HIS A 138      15.368  -1.672 -10.416 
ATOM    919  N   LEU A 139      15.380  -3.059  -8.624 
ATOM    920  CA  LEU A 139      13.959  -3.022  -8.464 
ATOM    921  CB  LEU A 139      13.328  -4.424  -8.387 
ATOM    922  CG  LEU A 139      11.796  -4.427  -8.219 
ATOM    923  CD1 LEU A 139      11.097  -3.859  -9.466 
ATOM    924  CD2 LEU A 139      11.275  -5.821  -7.830 
ATOM    925  C   LEU A 139      13.692  -2.338  -7.155 
ATOM    926  O   LEU A 139      14.328  -2.642  -6.146 
ATOM    927  N   ASP A 140      12.744  -1.377  -7.146 
ATOM    928  CA  ASP A 140      12.392  -0.683  -5.938 
ATOM    929  CB  ASP A 140      11.787   0.709  -6.222 
ATOM    930  CG  ASP A 140      11.444   1.439  -4.927 
ATOM    931  OD1 ASP A 140      10.721   0.858  -4.076 
ATOM    932  OD2 ASP A 140      11.902   2.602  -4.774 
ATOM    933  C   ASP A 140      11.357  -1.523  -5.257 
ATOM    934  O   ASP A 140      10.230  -1.654  -5.728 
ATOM    935  N   GLN A 141      11.749  -2.130  -4.123 
ATOM    936  CA  GLN A 141      10.948  -3.011  -3.316 
ATOM    937  CB  GLN A 141      11.779  -3.783  -2.278 
ATOM    938  CG  GLN A 141      12.762  -4.776  -2.905 
ATOM    939  CD  GLN A 141      11.952  -5.908  -3.523 
ATOM    940  OE1 GLN A 141      12.497  -6.786  -4.190 
ATOM    941  NE2 GLN A 141      10.610  -5.884  -3.303 
ATOM    942  C   GLN A 141       9.851  -2.293  -2.576 
ATOM    943  O   GLN A 141       8.819  -2.893  -2.282 
ATOM    944  N   SER A 142      10.034  -0.997  -2.253 
ATOM    945  CA  SER A 142       9.150  -0.301  -1.351 
ATOM    946  CB  SER A 142       9.491   1.193  -1.188 
ATOM    947  OG  SER A 142       9.124   1.919  -2.352 
ATOM    948  C   SER A 142       7.710  -0.375  -1.771 
ATOM    949  O   SER A 142       6.824  -0.464  -0.923 
ATOM    950  N   ILE A 143       7.420  -0.350  -3.080 
ATOM    951  CA  ILE A 143       6.051  -0.356  -3.517 
ATOM    952  CB  ILE A 143       5.929  -0.210  -5.009 
ATOM    953  CG1 ILE A 143       6.581  -1.395  -5.742 
ATOM    954  CG2 ILE A 143       6.534   1.151  -5.388 
ATOM    955  CD1 ILE A 143       6.281  -1.418  -7.241 
ATOM    956  C   ILE A 143       5.389  -1.633  -3.085 
ATOM    957  O   ILE A 143       4.203  -1.660  -2.760 
ATOM    958  N   PHE A 144       6.139  -2.743  -3.129 
ATOM    959  CA  PHE A 144       5.663  -4.054  -2.785 
ATOM    960  CB  PHE A 144       6.569  -5.164  -3.332 
ATOM    961  CG  PHE A 144       6.507  -4.997  -4.812 
ATOM    962  CD1 PHE A 144       5.397  -5.403  -5.519 
ATOM    963  CD2 PHE A 144       7.560  -4.429  -5.496 
ATOM    964  CE1 PHE A 144       5.340  -5.244  -6.884 
ATOM    965  CE2 PHE A 144       7.507  -4.271  -6.860 
ATOM    966  CZ  PHE A 144       6.396  -4.677  -7.557 
ATOM    967  C   PHE A 144       5.482  -4.230  -1.309 
ATOM    968  O   PHE A 144       4.699  -5.077  -0.876 
ATOM    969  N   ARG A 145       6.264  -3.500  -0.495 
ATOM    970  CA  ARG A 145       6.177  -3.640   0.929 
ATOM    971  CB  ARG A 145       7.187  -2.736   1.646 
ATOM    972  CG  ARG A 145       8.616  -2.950   1.149 
ATOM    973  CD  ARG A 145       9.671  -2.223   1.979 
ATOM    974  NE  ARG A 145       9.994  -3.112   3.127 
ATOM    975  CZ  ARG A 145      10.901  -4.116   2.955 
ATOM    976  NH1 ARG A 145      11.537  -4.250   1.755 
ATOM    977  NH2 ARG A 145      11.162  -4.987   3.973 
ATOM    978  C   ARG A 145       4.810  -3.223   1.343 
ATOM    979  O   ARG A 145       4.160  -3.893   2.145 
ATOM    980  N   ARG A 146       4.339  -2.101   0.769 
ATOM    981  CA  ARG A 146       3.061  -1.554   1.109 
ATOM    982  CB  ARG A 146       2.944  -0.061   0.750 
ATOM    983  CG  ARG A 146       4.017   0.799   1.422 
ATOM    984  CD  ARG A 146       3.933   2.291   1.088 
ATOM    985  NE  ARG A 146       5.205   2.914   1.552 
ATOM    986  CZ  ARG A 146       6.283   2.930   0.714 
ATOM    987  NH1 ARG A 146       6.168   2.412  -0.544 
ATOM    988  NH2 ARG A 146       7.470   3.456   1.131 
ATOM    989  C   ARG A 146       2.016  -2.301   0.298 
ATOM    990  O   ARG A 146       1.257  -1.625  -0.446 
ATOM    991  OXT ARG A 146       1.959  -3.554   0.415 
TER
HEADER lig_59.pdb
ATOM      1  P    DC A   1       2.682  53.283 -50.516 
ATOM      2  OP1  DC A   1       3.924  53.880 -51.056 
ATOM      3  OP2  DC A   1       2.654  51.807 -50.433 
ATOM      4  O5'  DC A   1       2.367  53.908 -49.076 
ATOM      5  C5'  DC A   1       1.630  55.143 -48.997 
ATOM      6  C4'  DC A   1       0.582  55.051 -47.905 
ATOM      7  O4'  DC A   1      -0.677  54.503 -48.389 
ATOM      8  C3'  DC A   1       0.937  54.161 -46.715 
ATOM      9  O3'  DC A   1       0.426  54.755 -45.527 
ATOM     10  C2'  DC A   1       0.184  52.856 -46.968 
ATOM     11  C1'  DC A   1      -1.101  53.492 -47.488 
ATOM     12  N1   DC A   1      -1.978  52.546 -48.234 
ATOM     13  C2   DC A   1      -3.356  52.712 -48.121 
ATOM     14  O2   DC A   1      -3.791  53.629 -47.414 
ATOM     15  N3   DC A   1      -4.173  51.860 -48.792 
ATOM     16  C4   DC A   1      -3.662  50.879 -49.548 
ATOM     17  N4   DC A   1      -4.501  50.074 -50.183 
ATOM     18  C5   DC A   1      -2.249  50.691 -49.677 
ATOM     19  C6   DC A   1      -1.449  51.552 -48.998 
ATOM     20  P    DA A   2       1.306  54.701 -44.191 
ATOM     21  OP1  DA A   2       2.285  55.811 -44.197 
ATOM     22  OP2  DA A   2       1.865  53.342 -44.020 
ATOM     23  O5'  DA A   2       0.196  54.969 -43.071 
ATOM     24  C5'  DA A   2      -0.949  55.778 -43.402 
ATOM     25  C4'  DA A   2      -2.211  55.140 -42.853 
ATOM     26  O4'  DA A   2      -2.801  54.188 -43.783 
ATOM     27  C3'  DA A   2      -2.044  54.339 -41.562 
ATOM     28  O3'  DA A   2      -3.196  54.529 -40.750 
ATOM     29  C2'  DA A   2      -2.003  52.880 -42.014 
ATOM     30  C1'  DA A   2      -3.094  52.993 -43.075 
ATOM     31  N9   DA A   2      -3.101  51.867 -44.051 
ATOM     32  C8   DA A   2      -2.038  51.167 -44.546 
ATOM     33  N7   DA A   2      -2.368  50.235 -45.385 
ATOM     34  C5   DA A   2      -3.752  50.322 -45.453 
ATOM     35  C6   DA A   2      -4.713  49.599 -46.179 
ATOM     36  N6   DA A   2      -4.407  48.595 -47.015 
ATOM     37  N1   DA A   2      -6.003  49.943 -46.014 
ATOM     38  C2   DA A   2      -6.300  50.940 -45.182 
ATOM     39  N3   DA A   2      -5.495  51.683 -44.456 
ATOM     40  C4   DA A   2      -4.210  51.318 -44.639 
ATOM     41  P    DT A   3      -3.014  54.681 -39.167 
ATOM     42  OP1  DT A   3      -2.681  56.085 -38.839 
ATOM     43  OP2  DT A   3      -2.063  53.658 -38.677 
ATOM     44  O5'  DT A   3      -4.487  54.340 -38.645 
ATOM     45  C5'  DT A   3      -5.614  54.645 -39.488 
ATOM     46  C4'  DT A   3      -6.595  53.490 -39.480 
ATOM     47  O4'  DT A   3      -6.292  52.497 -40.500 
ATOM     48  C3'  DT A   3      -6.659  52.680 -38.185 
ATOM     49  O3'  DT A   3      -8.007  52.288 -37.953 
ATOM     50  C2'  DT A   3      -5.831  51.428 -38.470 
ATOM     51  C1'  DT A   3      -6.322  51.212 -39.897 
ATOM     52  N1   DT A   3      -5.454  50.304 -40.698 
ATOM     53  C2   DT A   3      -6.077  49.494 -41.617 
ATOM     54  O2   DT A   3      -7.284  49.495 -41.794 
ATOM     55  N3   DT A   3      -5.241  48.665 -42.341 
ATOM     56  C4   DT A   3      -3.869  48.583 -42.224 
ATOM     57  O4   DT A   3      -3.226  47.801 -42.927 
ATOM     58  C5   DT A   3      -3.308  49.471 -41.233 
ATOM     59  C7   DT A   3      -1.820  49.444 -41.041 
ATOM     60  C6   DT A   3      -4.097  50.287 -40.515 
ATOM     61  P    DG A   4      -8.577  52.313 -36.458 
ATOM     62  OP1  DG A   4      -9.030  53.682 -36.124 
ATOM     63  OP2  DG A   4      -7.584  51.716 -35.538 
ATOM     64  O5'  DG A   4      -9.843  51.343 -36.586 
ATOM     65  C5'  DG A   4     -10.534  51.260 -37.846 
ATOM     66  C4'  DG A   4     -10.849  49.814 -38.169 
ATOM     67  O4'  DG A   4      -9.767  49.157 -38.890 
ATOM     68  C3'  DG A   4     -11.099  48.902 -36.968 
ATOM     69  O3'  DG A   4     -12.121  47.970 -37.301 
ATOM     70  C2'  DG A   4      -9.787  48.138 -36.783 
ATOM     71  C1'  DG A   4      -9.505  47.910 -38.264 
ATOM     72  N9   DG A   4      -8.093  47.535 -38.555 
ATOM     73  C8   DG A   4      -6.936  47.944 -37.927 
ATOM     74  N7   DG A   4      -5.843  47.423 -38.429 
ATOM     75  C5   DG A   4      -6.308  46.610 -39.462 
ATOM     76  C6   DG A   4      -5.592  45.788 -40.370 
ATOM     77  O6   DG A   4      -4.381  45.604 -40.452 
ATOM     78  N1   DG A   4      -6.457  45.134 -41.258 
ATOM     79  C2   DG A   4      -7.833  45.258 -41.268 
ATOM     80  N2   DG A   4      -8.479  44.549 -42.197 
ATOM     81  N3   DG A   4      -8.503  46.030 -40.416 
ATOM     82  C4   DG A   4      -7.679  46.671 -39.547 
ATOM     83  P    DA A   5     -13.211  47.585 -36.194 
ATOM     84  OP1  DA A   5     -14.287  48.602 -36.184 
ATOM     85  OP2  DA A   5     -12.538  47.340 -34.900 
ATOM     86  O5'  DA A   5     -13.778  46.207 -36.774 
ATOM     87  C5'  DA A   5     -13.781  45.998 -38.199 
ATOM     88  C4'  DA A   5     -13.299  44.597 -38.519 
ATOM     89  O4'  DA A   5     -11.851  44.528 -38.663 
ATOM     90  C3'  DA A   5     -13.617  43.529 -37.473 
ATOM     91  O3'  DA A   5     -13.917  42.308 -38.139 
ATOM     92  C2'  DA A   5     -12.313  43.349 -36.695 
ATOM     93  C1'  DA A   5     -11.377  43.431 -37.896 
ATOM     94  N9   DA A   5      -9.958  43.701 -37.533 
ATOM     95  C8   DA A   5      -9.475  44.466 -36.510 
ATOM     96  N7   DA A   5      -8.180  44.505 -36.451 
ATOM     97  C5   DA A   5      -7.772  43.709 -37.512 
ATOM     98  C6   DA A   5      -6.502  43.347 -37.991 
ATOM     99  N6   DA A   5      -5.355  43.761 -37.435 
ATOM    100  N1   DA A   5      -6.454  42.539 -39.067 
ATOM    101  C2   DA A   5      -7.596  42.132 -39.616 
ATOM    102  N3   DA A   5      -8.833  42.402 -39.259 
ATOM    103  C4   DA A   5      -8.853  43.211 -38.180 
ATOM    104  P    DA A   6     -15.097  41.386 -37.572 
ATOM    105  OP1  DA A   6     -16.396  41.867 -38.093 
ATOM    106  OP2  DA A   6     -14.985  41.285 -36.100 
ATOM    107  O5'  DA A   6     -14.740  39.974 -38.236 
ATOM    108  C5'  DA A   6     -14.067  39.951 -39.508 
ATOM    109  C4'  DA A   6     -12.959  38.916 -39.491 
ATOM    110  O4'  DA A   6     -11.700  39.460 -39.002 
ATOM    111  C3'  DA A   6     -13.203  37.696 -38.602 
ATOM    112  O3'  DA A   6     -12.662  36.546 -39.241 
ATOM    113  C2'  DA A   6     -12.396  37.973 -37.334 
ATOM    114  C1'  DA A   6     -11.175  38.570 -38.029 
ATOM    115  N9   DA A   6     -10.289  39.349 -37.119 
ATOM    116  C8   DA A   6     -10.640  40.118 -36.048 
ATOM    117  N7   DA A   6      -9.634  40.675 -35.449 
ATOM    118  C5   DA A   6      -8.533  40.244 -36.176 
ATOM    119  C6   DA A   6      -7.155  40.489 -36.045 
ATOM    120  N6   DA A   6      -6.630  41.265 -35.086 
ATOM    121  N1   DA A   6      -6.335  39.903 -36.936 
ATOM    122  C2   DA A   6      -6.863  39.133 -37.887 
ATOM    123  N3   DA A   6      -8.124  38.833 -38.107 
ATOM    124  C4   DA A   6      -8.924  39.431 -37.201 
ATOM    125  P    DG A   7     -13.465  35.164 -39.161 
ATOM    126  OP1  DG A   7     -14.502  35.132 -40.217 
ATOM    127  OP2  DG A   7     -13.941  34.946 -37.778 
ATOM    128  O5'  DG A   7     -12.313  34.109 -39.506 
ATOM    129  C5'  DG A   7     -11.233  34.512 -40.369 
ATOM    130  C4'  DG A   7      -9.912  34.023 -39.808 
ATOM    131  O4'  DG A   7      -9.321  34.971 -38.874 
ATOM    132  C3'  DG A   7      -9.967  32.714 -39.020 
ATOM    133  O3'  DG A   7      -8.785  31.968 -39.283 
ATOM    134  C2'  DG A   7      -9.953  33.145 -37.553 
ATOM    135  C1'  DG A   7      -8.927  34.264 -37.708 
ATOM    136  N9   DG A   7      -8.911  35.223 -36.569 
ATOM    137  C8   DG A   7      -9.957  35.666 -35.788 
ATOM    138  N7   DG A   7      -9.604  36.518 -34.856 
ATOM    139  C5   DG A   7      -8.228  36.649 -35.032 
ATOM    140  C6   DG A   7      -7.286  37.437 -34.319 
ATOM    141  O6   DG A   7      -7.477  38.194 -33.370 
ATOM    142  N1   DG A   7      -5.990  37.271 -34.828 
ATOM    143  C2   DG A   7      -5.649  36.452 -35.887 
ATOM    144  N2   DG A   7      -4.357  36.433 -36.221 
ATOM    145  N3   DG A   7      -6.533  35.714 -36.555 
ATOM    146  C4   DG A   7      -7.795  35.863 -36.074 
ATOM    147  P    DA A   8      -8.892  30.380 -39.451 
ATOM    148  OP1  DA A   8      -9.280  30.052 -40.842 
ATOM    149  OP2  DA A   8      -9.757  29.825 -38.388 
ATOM    150  O5'  DA A   8      -7.376  29.933 -39.198 
ATOM    151  C5'  DA A   8      -6.313  30.839 -39.549 
ATOM    152  C4'  DA A   8      -5.272  30.869 -38.447 
ATOM    153  O4'  DA A   8      -5.575  31.858 -37.422 
ATOM    154  C3'  DA A   8      -5.096  29.569 -37.663 
ATOM    155  O3'  DA A   8      -3.719  29.405 -37.346 
ATOM    156  C2'  DA A   8      -5.871  29.792 -36.364 
ATOM    157  C1'  DA A   8      -5.444  31.241 -36.151 
ATOM    158  N9   DA A   8      -6.302  31.982 -35.186 
ATOM    159  C8   DA A   8      -7.645  31.854 -34.972 
ATOM    160  N7   DA A   8      -8.109  32.646 -34.055 
ATOM    161  C5   DA A   8      -6.993  33.352 -33.629 
ATOM    162  C6   DA A   8      -6.820  34.356 -32.662 
ATOM    163  N6   DA A   8      -7.821  34.844 -31.915 
ATOM    164  N1   DA A   8      -5.577  34.843 -32.489 
ATOM    165  C2   DA A   8      -4.587  34.355 -33.234 
ATOM    166  N3   DA A   8      -4.627  33.424 -34.161 
ATOM    167  C4   DA A   8      -5.882  32.953 -34.315 
ATOM    168  P    DA A   9      -3.072  27.942 -37.426 
ATOM    169  OP1  DA A   9      -2.676  27.651 -38.822 
ATOM    170  OP2  DA A   9      -3.982  26.963 -36.791 
ATOM    171  O5'  DA A   9      -1.765  28.125 -36.523 
ATOM    172  C5'  DA A   9      -1.138  29.420 -36.456 
ATOM    173  C4'  DA A   9      -0.763  29.741 -35.023 
ATOM    174  O4'  DA A   9      -1.845  30.393 -34.299 
ATOM    175  C3'  DA A   9      -0.402  28.543 -34.146 
ATOM    176  O3'  DA A   9       0.650  28.918 -33.264 
ATOM    177  C2'  DA A   9      -1.658  28.277 -33.317 
ATOM    178  C1'  DA A   9      -2.007  29.738 -33.050 
ATOM    179  N9   DA A   9      -3.409  29.947 -32.596 
ATOM    180  C8   DA A   9      -4.531  29.259 -32.961 
ATOM    181  N7   DA A   9      -5.616  29.679 -32.388 
ATOM    182  C5   DA A   9      -5.184  30.723 -31.582 
ATOM    183  C6   DA A   9      -5.863  31.590 -30.709 
ATOM    184  N6   DA A   9      -7.185  31.536 -30.494 
ATOM    185  N1   DA A   9      -5.131  32.516 -30.062 
ATOM    186  C2   DA A   9      -3.818  32.565 -30.281 
ATOM    187  N3   DA A   9      -3.078  31.814 -31.067 
ATOM    188  C4   DA A   9      -3.834  30.895 -31.702 
ATOM    189  P    DA A  10       1.817  27.866 -32.956 
ATOM    190  OP1  DA A  10       2.835  27.928 -34.027 
ATOM    191  OP2  DA A  10       1.228  26.534 -32.696 
ATOM    192  O5'  DA A  10       2.425  28.458 -31.599 
ATOM    193  C5'  DA A  10       2.365  29.878 -31.368 
ATOM    194  C4'  DA A  10       1.942  30.153 -29.939 
ATOM    195  O4'  DA A  10       0.494  30.218 -29.790 
ATOM    196  C3'  DA A  10       2.372  29.112 -28.906 
ATOM    197  O3'  DA A  10       2.702  29.776 -27.692 
ATOM    198  C2'  DA A  10       1.123  28.261 -28.670 
ATOM    199  C1'  DA A  10       0.121  29.412 -28.683 
ATOM    200  N9   DA A  10      -1.289  28.976 -28.883 
ATOM    201  C8   DA A  10      -1.758  27.940 -29.637 
ATOM    202  N7   DA A  10      -3.048  27.811 -29.609 
ATOM    203  C5   DA A  10      -3.469  28.838 -28.776 
ATOM    204  C6   DA A  10      -4.740  29.244 -28.339 
ATOM    205  N6   DA A  10      -5.877  28.632 -28.700 
ATOM    206  N1   DA A  10      -4.802  30.305 -27.512 
ATOM    207  C2   DA A  10      -3.669  30.909 -27.157 
ATOM    208  N3   DA A  10      -2.433  30.623 -27.499 
ATOM    209  C4   DA A  10      -2.398  29.557 -28.326 
ATOM    210  P    DG A  11       3.958  29.261 -26.843 
ATOM    211  OP1  DG A  11       5.200  29.858 -27.384 
ATOM    212  OP2  DG A  11       3.930  27.785 -26.760 
ATOM    213  O5'  DG A  11       3.643  29.886 -25.404 
ATOM    214  C5'  DG A  11       2.906  31.121 -25.324 
ATOM    215  C4'  DG A  11       1.857  31.029 -24.233 
ATOM    216  O4'  DG A  11       0.598  30.481 -24.717 
ATOM    217  C3'  DG A  11       2.213  30.139 -23.042 
ATOM    218  O3'  DG A  11       1.702  30.733 -21.855 
ATOM    219  C2'  DG A  11       1.460  28.834 -23.296 
ATOM    220  C1'  DG A  11       0.174  29.470 -23.816 
ATOM    221  N9   DG A  11      -0.703  28.524 -24.561 
ATOM    222  C8   DG A  11      -0.353  27.469 -25.376 
ATOM    223  N7   DG A  11      -1.375  26.827 -25.887 
ATOM    224  C5   DG A  11      -2.480  27.504 -25.374 
ATOM    225  C6   DG A  11      -3.867  27.271 -25.571 
ATOM    226  O6   DG A  11      -4.413  26.406 -26.251 
ATOM    227  N1   DG A  11      -4.647  28.195 -24.862 
ATOM    228  C2   DG A  11      -4.153  29.211 -24.068 
ATOM    229  N2   DG A  11      -5.062  29.988 -23.475 
ATOM    230  N3   DG A  11      -2.851  29.429 -23.884 
ATOM    231  C4   DG A  11      -2.081  28.541 -24.564 
ATOM    232  P    DA A  12       2.581  30.679 -20.519 
ATOM    233  OP1  DA A  12       3.560  31.789 -20.525 
ATOM    234  OP2  DA A  12       3.141  29.320 -20.348 
ATOM    235  O5'  DA A  12       1.471  30.947 -19.399 
ATOM    236  C5'  DA A  12       0.327  31.756 -19.729 
ATOM    237  C4'  DA A  12      -0.935  31.118 -19.181 
ATOM    238  O4'  DA A  12      -1.526  30.166 -20.111 
ATOM    239  C3'  DA A  12      -0.768  30.317 -17.890 
ATOM    240  O3'  DA A  12      -1.920  30.507 -17.078 
ATOM    241  C2'  DA A  12      -0.727  28.858 -18.342 
ATOM    242  C1'  DA A  12      -1.818  28.971 -19.403 
ATOM    243  N9   DA A  12      -1.825  27.845 -20.378 
ATOM    244  C8   DA A  12      -0.763  27.145 -20.873 
ATOM    245  N7   DA A  12      -1.093  26.213 -21.713 
ATOM    246  C5   DA A  12      -2.477  26.300 -21.781 
ATOM    247  C6   DA A  12      -3.437  25.577 -22.507 
ATOM    248  N6   DA A  12      -3.131  24.573 -23.343 
ATOM    249  N1   DA A  12      -4.728  25.921 -22.342 
ATOM    250  C2   DA A  12      -5.025  26.918 -21.510 
ATOM    251  N3   DA A  12      -4.219  27.661 -20.784 
ATOM    252  C4   DA A  12      -2.935  27.296 -20.967 
ATOM    253  P    DC A  13      -1.738  30.659 -15.495 
ATOM    254  OP1  DC A  13      -1.406  32.063 -15.166 
ATOM    255  OP2  DC A  13      -0.788  29.636 -15.004 
ATOM    256  O5'  DC A  13      -3.211  30.318 -14.973 
ATOM    257  C5'  DC A  13      -4.339  30.623 -15.815 
ATOM    258  C4'  DC A  13      -5.320  29.468 -15.807 
ATOM    259  O4'  DC A  13      -5.016  28.475 -16.827 
ATOM    260  C3'  DC A  13      -5.384  28.658 -14.513 
ATOM    261  O3'  DC A  13      -6.731  28.266 -14.281 
ATOM    262  C2'  DC A  13      -4.555  27.406 -14.797 
ATOM    263  C1'  DC A  13      -5.047  27.190 -16.225 
ATOM    264  N1   DC A  13      -4.179  26.282 -17.026 
ATOM    265  C2   DC A  13      -4.795  25.455 -17.962 
ATOM    266  O2   DC A  13      -6.024  25.508 -18.088 
ATOM    267  N3   DC A  13      -4.022  24.618 -18.702 
ATOM    268  C4   DC A  13      -2.694  24.591 -18.535 
ATOM    269  N4   DC A  13      -1.983  23.759 -19.281 
ATOM    270  C5   DC A  13      -2.040  25.433 -17.577 
ATOM    271  C6   DC A  13      -2.831  26.261 -16.848 
ATOM    272  P    DG A  14      -7.301  28.291 -12.785 
ATOM    273  OP1  DG A  14      -7.754  29.660 -12.451 
ATOM    274  OP2  DG A  14      -6.308  27.694 -11.865 
ATOM    275  O5'  DG A  14      -8.567  27.321 -12.913 
ATOM    276  C5'  DG A  14      -9.259  27.238 -14.173 
ATOM    277  C4'  DG A  14      -9.573  25.792 -14.497 
ATOM    278  O4'  DG A  14      -8.491  25.135 -15.217 
ATOM    279  C3'  DG A  14      -9.823  24.880 -13.296 
ATOM    280  O3'  DG A  14     -10.845  23.948 -13.629 
ATOM    281  C2'  DG A  14      -8.511  24.116 -13.110 
ATOM    282  C1'  DG A  14      -8.230  23.888 -14.592 
ATOM    283  N9   DG A  14      -6.817  23.513 -14.882 
ATOM    284  C8   DG A  14      -5.660  23.922 -14.254 
ATOM    285  N7   DG A  14      -4.568  23.401 -14.756 
ATOM    286  C5   DG A  14      -5.033  22.588 -15.790 
ATOM    287  C6   DG A  14      -4.317  21.766 -16.698 
ATOM    288  O6   DG A  14      -3.106  21.582 -16.780 
ATOM    289  N1   DG A  14      -5.182  21.112 -17.586 
ATOM    290  C2   DG A  14      -6.557  21.236 -17.595 
ATOM    291  N2   DG A  14      -7.203  20.527 -18.525 
ATOM    292  N3   DG A  14      -7.227  22.008 -16.743 
ATOM    293  C4   DG A  14      -6.404  22.649 -15.874 
ATOM    294  P    DT A  15     -11.935  23.563 -12.522 
ATOM    295  OP1  DT A  15     -13.012  24.580 -12.511 
ATOM    296  OP2  DT A  15     -11.262  23.318 -11.227 
ATOM    297  O5'  DT A  15     -12.502  22.185 -13.102 
ATOM    298  C5'  DT A  15     -12.505  21.976 -14.527 
ATOM    299  C4'  DT A  15     -12.023  20.575 -14.846 
ATOM    300  O4'  DT A  15     -10.575  20.506 -14.991 
ATOM    301  C3'  DT A  15     -12.341  19.507 -13.801 
ATOM    302  O3'  DT A  15     -12.641  18.286 -14.466 
ATOM    303  C2'  DT A  15     -11.038  19.327 -13.022 
ATOM    304  C1'  DT A  15     -10.101  19.410 -14.224 
ATOM    305  N1   DT A  15      -8.683  19.679 -13.860 
ATOM    306  C2   DT A  15      -7.715  19.091 -14.640 
ATOM    307  O2   DT A  15      -7.973  18.378 -15.593 
ATOM    308  N3   DT A  15      -6.411  19.363 -14.272 
ATOM    309  C4   DT A  15      -6.007  20.154 -13.215 
ATOM    310  O4   DT A  15      -4.808  20.324 -12.984 
ATOM    311  C5   DT A  15      -7.094  20.726 -12.457 
ATOM    312  C7   DT A  15      -6.740  21.600 -11.289 
ATOM    313  C6   DT A  15      -8.370  20.479 -12.792 
ATOM    314  P    DG A  16     -13.821  17.364 -13.900 
ATOM    315  OP1  DG A  16     -15.120  17.845 -14.421 
ATOM    316  OP2  DG A  16     -13.709  17.263 -12.428 
ATOM    317  O5'  DG A  16     -13.464  15.952 -14.563 
ATOM    318  C5'  DG A  16     -12.792  15.929 -15.836 
ATOM    319  C4'  DG A  16     -11.683  14.894 -15.818 
ATOM    320  O4'  DG A  16     -10.424  15.438 -15.330 
ATOM    321  C3'  DG A  16     -11.927  13.674 -14.930 
ATOM    322  O3'  DG A  16     -11.386  12.524 -15.569 
ATOM    323  C2'  DG A  16     -11.120  13.951 -13.662 
ATOM    324  C1'  DG A  16      -9.899  14.548 -14.356 
ATOM    325  N9   DG A  16      -9.013  15.327 -13.447 
ATOM    326  C8   DG A  16      -9.350  16.107 -12.362 
ATOM    327  N7   DG A  16      -8.322  16.664 -11.767 
ATOM    328  C5   DG A  16      -7.229  16.220 -12.509 
ATOM    329  C6   DG A  16      -5.844  16.488 -12.348 
ATOM    330  O6   DG A  16      -5.290  17.185 -11.502 
ATOM    331  N1   DG A  16      -5.079  15.835 -13.323 
ATOM    332  C2   DG A  16      -5.585  15.028 -14.324 
ATOM    333  N2   DG A  16      -4.687  14.497 -15.157 
ATOM    334  N3   DG A  16      -6.884  14.778 -14.476 
ATOM    335  C4   DG A  16      -7.640  15.404 -13.537 
ATOM    336  P    DC A  17     -12.189  11.142 -15.489 
ATOM    337  OP1  DC A  17     -13.227  11.110 -16.545 
ATOM    338  OP2  DC A  17     -12.665  10.924 -14.105 
ATOM    339  O5'  DC A  17     -11.038  10.087 -15.834 
ATOM    340  C5'  DC A  17      -9.957  10.490 -16.697 
ATOM    341  C4'  DC A  17      -8.637  10.001 -16.136 
ATOM    342  O4'  DC A  17      -8.046  10.949 -15.202 
ATOM    343  C3'  DC A  17      -8.692   8.692 -15.348 
ATOM    344  O3'  DC A  17      -7.510   7.946 -15.611 
ATOM    345  C2'  DC A  17      -8.677   9.123 -13.881 
ATOM    346  C1'  DC A  17      -7.652  10.242 -14.036 
ATOM    347  N1   DC A  17      -7.636  11.201 -12.896 
ATOM    348  C2   DC A  17      -6.412  11.755 -12.530 
ATOM    349  O2   DC A  17      -5.399  11.430 -13.160 
ATOM    350  N3   DC A  17      -6.376  12.630 -11.494 
ATOM    351  C4   DC A  17      -7.496  12.956 -10.836 
ATOM    352  N4   DC A  17      -7.410  13.815  -9.832 
ATOM    353  C5   DC A  17      -8.765  12.398 -11.196 
ATOM    354  C6   DC A  17      -8.780  11.524 -12.235 
ATOM    355  P    DG A  18      -7.616   6.358 -15.779 
ATOM    356  OP1  DG A  18      -8.005   6.030 -17.169 
ATOM    357  OP2  DG A  18      -8.482   5.803 -14.715 
ATOM    358  O5'  DG A  18      -6.100   5.911 -15.525 
ATOM    359  C5'  DG A  18      -5.037   6.817 -15.877 
ATOM    360  C4'  DG A  18      -3.996   6.847 -14.775 
ATOM    361  O4'  DG A  18      -4.300   7.836 -13.750 
ATOM    362  C3'  DG A  18      -3.820   5.547 -13.991 
ATOM    363  O3'  DG A  18      -2.443   5.383 -13.673 
ATOM    364  C2'  DG A  18      -4.595   5.770 -12.692 
ATOM    365  C1'  DG A  18      -4.168   7.219 -12.479 
ATOM    366  N9   DG A  18      -5.027   7.960 -11.514 
ATOM    367  C8   DG A  18      -6.381   7.844 -11.283 
ATOM    368  N7   DG A  18      -6.836   8.650 -10.355 
ATOM    369  C5   DG A  18      -5.703   9.350  -9.941 
ATOM    370  C6   DG A  18      -5.565  10.362  -8.956 
ATOM    371  O6   DG A  18      -6.427  10.859  -8.236 
ATOM    372  N1   DG A  18      -4.237  10.800  -8.854 
ATOM    373  C2   DG A  18      -3.182  10.322  -9.606 
ATOM    374  N2   DG A  18      -1.989  10.870  -9.359 
ATOM    375  N3   DG A  18      -3.313   9.372 -10.530 
ATOM    376  C4   DG A  18      -4.595   8.936 -10.640 
ATOM    377  P    DG A  19      -1.797   3.920 -13.754 
ATOM    378  OP1  DG A  19      -1.401   3.629 -15.150 
ATOM    379  OP2  DG A  19      -2.706   2.941 -13.119 
ATOM    380  O5'  DG A  19      -0.489   4.103 -12.850 
ATOM    381  C5'  DG A  19       0.137   5.398 -12.783 
ATOM    382  C4'  DG A  19       0.513   5.719 -11.350 
ATOM    383  O4'  DG A  19      -0.569   6.371 -10.626 
ATOM    384  C3'  DG A  19       0.874   4.521 -10.473 
ATOM    385  O3'  DG A  19       1.925   4.896  -9.592 
ATOM    386  C2'  DG A  19      -0.383   4.255  -9.644 
ATOM    387  C1'  DG A  19      -0.731   5.716  -9.377 
ATOM    388  N9   DG A  19      -2.134   5.925  -8.923 
ATOM    389  C8   DG A  19      -3.276   5.241  -9.280 
ATOM    390  N7   DG A  19      -4.365   5.677  -8.694 
ATOM    391  C5   DG A  19      -3.912   6.723  -7.891 
ATOM    392  C6   DG A  19      -4.629   7.580  -7.018 
ATOM    393  O6   DG A  19      -5.831   7.594  -6.769 
ATOM    394  N1   DG A  19      -3.779   8.506  -6.395 
ATOM    395  C2   DG A  19      -2.415   8.590  -6.592 
ATOM    396  N2   DG A  19      -1.781   9.543  -5.905 
ATOM    397  N3   DG A  19      -1.742   7.785  -7.413 
ATOM    398  C4   DG A  19      -2.553   6.882  -8.024 
ATOM    399  P    DA A  20       3.092   3.844  -9.283 
ATOM    400  OP1  DA A  20       4.111   3.906 -10.355 
ATOM    401  OP2  DA A  20       2.503   2.512  -9.023 
ATOM    402  O5'  DA A  20       3.700   4.436  -7.927 
ATOM    403  C5'  DA A  20       3.640   5.856  -7.696 
ATOM    404  C4'  DA A  20       3.218   6.131  -6.266 
ATOM    405  O4'  DA A  20       1.770   6.196  -6.118 
ATOM    406  C3'  DA A  20       3.647   5.090  -5.233 
ATOM    407  O3'  DA A  20       3.977   5.754  -4.020 
ATOM    408  C2'  DA A  20       2.399   4.240  -4.998 
ATOM    409  C1'  DA A  20       1.397   5.390  -5.011 
ATOM    410  N9   DA A  20      -0.014   4.954  -5.211 
ATOM    411  C8   DA A  20      -0.482   3.918  -5.965 
ATOM    412  N7   DA A  20      -1.772   3.789  -5.937 
ATOM    413  C5   DA A  20      -2.193   4.816  -5.103 
ATOM    414  C6   DA A  20      -3.464   5.222  -4.666 
ATOM    415  N6   DA A  20      -4.601   4.610  -5.027 
ATOM    416  N1   DA A  20      -3.527   6.283  -3.840 
ATOM    417  C2   DA A  20      -2.394   6.887  -3.484 
ATOM    418  N3   DA A  20      -1.157   6.601  -3.826 
ATOM    419  C4   DA A  20      -1.123   5.535  -4.653 
ATOM    420  P    DT A  21       5.234   5.239  -3.171 
ATOM    421  OP1  DT A  21       6.475   5.836  -3.711 
ATOM    422  OP2  DT A  21       5.205   3.763  -3.088 
ATOM    423  O5'  DT A  21       4.918   5.864  -1.731 
ATOM    424  C5'  DT A  21       4.181   7.099  -1.652 
ATOM    425  C4'  DT A  21       3.133   7.007  -0.561 
ATOM    426  O4'  DT A  21       1.874   6.459  -1.045 
ATOM    427  C3'  DT A  21       3.489   6.117   0.630 
ATOM    428  O3'  DT A  21       2.977   6.711   1.817 
ATOM    429  C2'  DT A  21       2.735   4.812   0.377 
ATOM    430  C1'  DT A  21       1.450   5.448  -0.143 
ATOM    431  N1   DT A  21       0.573   4.503  -0.889 
ATOM    432  C2   DT A  21      -0.784   4.679  -0.767 
ATOM    433  O2   DT A  21      -1.280   5.561  -0.088 
ATOM    434  N3   DT A  21      -1.566   3.784  -1.472 
ATOM    435  C4   DT A  21      -1.112   2.752  -2.268 
ATOM    436  O4   DT A  21      -1.909   2.014  -2.850 
ATOM    437  C5   DT A  21       0.327   2.646  -2.333 
ATOM    438  C7   DT A  21       0.904   1.549  -3.178 
ATOM    439  C6   DT A  21       1.110   3.503  -1.658 
ATOM    440  P    DC A  22       3.857   6.657   3.154 
ATOM    441  OP1  DC A  22       4.836   7.767   3.148 
ATOM    442  OP2  DC A  22       4.416   5.298   3.324 
ATOM    443  O5'  DC A  22       2.747   6.925   4.274 
ATOM    444  C5'  DC A  22       1.602   7.734   3.943 
ATOM    445  C4'  DC A  22       0.340   7.096   4.492 
ATOM    446  O4'  DC A  22      -0.250   6.144   3.561 
ATOM    447  C3'  DC A  22       0.507   6.295   5.782 
ATOM    448  O3'  DC A  22      -0.645   6.485   6.595 
ATOM    449  C2'  DC A  22       0.548   4.836   5.330 
ATOM    450  C1'  DC A  22      -0.542   4.949   4.270 
ATOM    451  N1   DC A  22      -0.550   3.823   3.294 
ATOM    452  C2   DC A  22      -1.781   3.400   2.801 
ATOM    453  O2   DC A  22      -2.807   3.970   3.189 
ATOM    454  N3   DC A  22      -1.809   2.374   1.911 
ATOM    455  C4   DC A  22      -0.674   1.782   1.516 
ATOM    456  N4   DC A  22      -0.754   0.786   0.647 
ATOM    457  C5   DC A  22       0.603   2.202   2.012 
ATOM    458  C6   DC A  22       0.609   3.229   2.901 
ATOM    459  P    DC A  23      -0.462   6.637   8.177 
ATOM    460  OP1  DC A  23      -0.130   8.041   8.506 
ATOM    461  OP2  DC A  23       0.488   5.614   8.668 
ATOM    462  O5'  DC A  23      -1.935   6.296   8.700 
ATOM    463  C5'  DC A  23      -3.063   6.601   7.857 
ATOM    464  C4'  DC A  23      -4.044   5.446   7.865 
ATOM    465  O4'  DC A  23      -3.740   4.453   6.845 
ATOM    466  C3'  DC A  23      -4.108   4.636   9.160 
ATOM    467  O3'  DC A  23      -5.455   4.244   9.391 
ATOM    468  C2'  DC A  23      -3.280   3.384   8.875 
ATOM    469  C1'  DC A  23      -3.771   3.168   7.448 
ATOM    470  N1   DC A  23      -2.903   2.260   6.646 
ATOM    471  C2   DC A  23      -3.519   1.433   5.711 
ATOM    472  O2   DC A  23      -4.748   1.486   5.584 
ATOM    473  N3   DC A  23      -2.746   0.596   4.970 
ATOM    474  C4   DC A  23      -1.418   0.569   5.137 
ATOM    475  N4   DC A  23      -0.707  -0.263   4.391 
ATOM    476  C5   DC A  23      -0.765   1.411   6.095 
ATOM    477  C6   DC A  23      -1.555   2.239   6.825 
ATOM    478  P    DT A  24      -6.026   4.269  10.887 
ATOM    479  OP1  DT A  24      -6.479   5.638  11.221 
ATOM    480  OP2  DT A  24      -5.033   3.672  11.807 
ATOM    481  O5'  DT A  24      -7.292   3.299  10.759 
ATOM    482  C5'  DT A  24      -7.983   3.216   9.499 
ATOM    483  C4'  DT A  24      -8.298   1.770   9.175 
ATOM    484  O4'  DT A  24      -7.216   1.113   8.455 
ATOM    485  C3'  DT A  24      -8.548   0.858  10.377 
ATOM    486  O3'  DT A  24      -9.570  -0.074  10.044 
ATOM    487  C2'  DT A  24      -7.236   0.094  10.562 
ATOM    488  C1'  DT A  24      -6.954  -0.134   9.080 
ATOM    489  N1   DT A  24      -5.541  -0.509   8.790 
ATOM    490  C2   DT A  24      -5.328  -1.388   7.756 
ATOM    491  O2   DT A  24      -6.231  -1.857   7.086 
ATOM    492  N3   DT A  24      -4.006  -1.713   7.518 
ATOM    493  C4   DT A  24      -2.909  -1.243   8.211 
ATOM    494  O4   DT A  24      -1.771  -1.606   7.904 
ATOM    495  C5   DT A  24      -3.235  -0.327   9.278 
ATOM    496  C7   DT A  24      -2.099   0.233  10.083 
ATOM    497  C6   DT A  24      -4.511   0.007   9.532 
ATOM    498  P    DG A  25     -10.659  -0.459  11.151 
ATOM    499  OP1  DG A  25     -11.736   0.558  11.161 
ATOM    500  OP2  DG A  25      -9.987  -0.704  12.445 
ATOM    501  O5'  DG A  25     -11.227  -1.837  10.570 
ATOM    502  C5'  DG A  25     -11.230  -2.046   9.146 
ATOM    503  C4'  DG A  25     -10.748  -3.447   8.826 
ATOM    504  O4'  DG A  25      -9.300  -3.516   8.682 
ATOM    505  C3'  DG A  25     -11.065  -4.515   9.872 
ATOM    506  O3'  DG A  25     -11.366  -5.736   9.206 
ATOM    507  C2'  DG A  25      -9.762  -4.695  10.650 
ATOM    508  C1'  DG A  25      -8.825  -4.612   9.448 
ATOM    509  N9   DG A  25      -7.407  -4.343   9.812 
ATOM    510  C8   DG A  25      -6.901  -3.576  10.839 
ATOM    511  N7   DG A  25      -5.592  -3.543  10.887 
ATOM    512  C5   DG A  25      -5.201  -4.347   9.816 
ATOM    513  C6   DG A  25      -3.904  -4.694   9.359 
ATOM    514  O6   DG A  25      -2.812  -4.357   9.811 
ATOM    515  N1   DG A  25      -3.963  -5.534   8.238 
ATOM    516  C2   DG A  25      -5.124  -5.981   7.638 
ATOM    517  N2   DG A  25      -4.968  -6.776   6.578 
ATOM    518  N3   DG A  25      -6.342  -5.654   8.068 
ATOM    519  C4   DG A  25      -6.301  -4.840   9.154 
ATOM    520  P    DC A  26     -12.546  -6.658   9.773 
ATOM    521  OP1  DC A  26     -13.845  -6.177   9.252 
ATOM    522  OP2  DC A  26     -12.434  -6.759  11.244 
ATOM    523  O5'  DC A  26     -12.189  -8.070   9.109 
ATOM    524  C5'  DC A  26     -11.516  -8.093   7.837 
ATOM    525  C4'  DC A  26     -10.408  -9.128   7.854 
ATOM    526  O4'  DC A  26      -9.148  -8.584   8.342 
ATOM    527  C3'  DC A  26     -10.652 -10.348   8.742 
ATOM    528  O3'  DC A  26     -10.111 -11.498   8.103 
ATOM    529  C2'  DC A  26      -9.844 -10.071  10.010 
ATOM    530  C1'  DC A  26      -8.624  -9.474   9.316 
ATOM    531  N1   DC A  26      -7.738  -8.695  10.225 
ATOM    532  C2   DC A  26      -6.367  -8.732   9.984 
ATOM    533  O2   DC A  26      -5.946  -9.402   9.035 
ATOM    534  N3   DC A  26      -5.542  -8.029  10.803 
ATOM    535  C4   DC A  26      -6.038  -7.315  11.821 
ATOM    536  N4   DC A  26      -5.193  -6.646  12.591 
ATOM    537  C5   DC A  26      -7.445  -7.264  12.086 
ATOM    538  C6   DC A  26      -8.253  -7.974  11.257 
ATOM    539  P    DT A  27     -10.914 -12.880   8.183 
ATOM    540  OP1  DT A  27     -11.951 -12.912   7.127 
ATOM    541  OP2  DT A  27     -11.390 -13.098   9.567 
ATOM    542  O5'  DT A  27      -9.762 -13.935   7.838 
ATOM    543  C5'  DT A  27      -8.682 -13.532   6.976 
ATOM    544  C4'  DT A  27      -7.361 -14.021   7.536 
ATOM    545  O4'  DT A  27      -6.770 -13.073   8.471 
ATOM    546  C3'  DT A  27      -7.416 -15.330   8.324 
ATOM    547  O3'  DT A  27      -6.234 -16.076   8.061 
ATOM    548  C2'  DT A  27      -7.402 -14.899   9.791 
ATOM    549  C1'  DT A  27      -6.376 -13.780   9.637 
ATOM    550  N1   DT A  27      -6.360 -12.821  10.776 
ATOM    551  C2   DT A  27      -5.145 -12.284  11.125 
ATOM    552  O2   DT A  27      -4.108 -12.559  10.547 
ATOM    553  N3   DT A  27      -5.169 -11.399  12.186 
ATOM    554  C4   DT A  27      -6.282 -11.018  12.908 
ATOM    555  O4   DT A  27      -6.179 -10.217  13.839 
ATOM    556  C5   DT A  27      -7.510 -11.635  12.468 
ATOM    557  C7   DT A  27      -8.770 -11.275  13.201 
ATOM    558  C6   DT A  27      -7.515 -12.498  11.439 
ATOM    559  P    DG A  28      -6.341 -17.664   7.893 
ATOM    560  OP1  DG A  28      -6.729 -17.992   6.503 
ATOM    561  OP2  DG A  28      -7.206 -18.219   8.957 
ATOM    562  O5'  DG A  28      -4.825 -18.111   8.147 
ATOM    563  C5'  DG A  28      -3.761 -17.205   7.796 
ATOM    564  C4'  DG A  28      -2.720 -17.175   8.897 
ATOM    565  O4'  DG A  28      -3.024 -16.186   9.922 
ATOM    566  C3'  DG A  28      -2.544 -18.475   9.681 
ATOM    567  O3'  DG A  28      -1.168 -18.639   9.999 
ATOM    568  C2'  DG A  28      -3.319 -18.252  10.980 
ATOM    569  C1'  DG A  28      -2.893 -16.803  11.194 
ATOM    570  N9   DG A  28      -3.751 -16.062  12.159 
ATOM    571  C8   DG A  28      -5.105 -16.178  12.389 
ATOM    572  N7   DG A  28      -5.560 -15.372  13.317 
ATOM    573  C5   DG A  28      -4.428 -14.672  13.732 
ATOM    574  C6   DG A  28      -4.290 -13.660  14.716 
ATOM    575  O6   DG A  28      -5.151 -13.163  15.436 
ATOM    576  N1   DG A  28      -2.962 -13.222  14.818 
ATOM    577  C2   DG A  28      -1.906 -13.700  14.066 
ATOM    578  N2   DG A  28      -0.714 -13.152  14.313 
ATOM    579  N3   DG A  28      -2.038 -14.650  13.142 
ATOM    580  C4   DG A  28      -3.319 -15.086  13.032 
ATOM    581  P    DG A  29      -0.521 -20.102   9.918 
ATOM    582  OP1  DG A  29      -0.125 -20.393   8.522 
ATOM    583  OP2  DG A  29      -1.431 -21.081  10.553 
ATOM    584  O5'  DG A  29       0.786 -19.918  10.822 
ATOM    585  C5'  DG A  29       1.413 -18.624  10.889 
ATOM    586  C4'  DG A  29       1.788 -18.303  12.322 
ATOM    587  O4'  DG A  29       0.706 -17.651  13.046 
ATOM    588  C3'  DG A  29       2.149 -19.501  13.199 
ATOM    589  O3'  DG A  29       3.201 -19.126  14.081 
ATOM    590  C2'  DG A  29       0.893 -19.767  14.028 
ATOM    591  C1'  DG A  29       0.545 -18.306  14.295 
ATOM    592  N9   DG A  29      -0.858 -18.097  14.749 
ATOM    593  C8   DG A  29      -2.000 -18.781  14.392 
ATOM    594  N7   DG A  29      -3.089 -18.345  14.978 
ATOM    595  C5   DG A  29      -2.637 -17.299  15.781 
ATOM    596  C6   DG A  29      -3.354 -16.442  16.655 
ATOM    597  O6   DG A  29      -4.556 -16.428  16.904 
ATOM    598  N1   DG A  29      -2.503 -15.516  17.277 
ATOM    599  C2   DG A  29      -1.139 -15.431  17.080 
ATOM    600  N2   DG A  29      -0.505 -14.479  17.768 
ATOM    601  N3   DG A  29      -0.467 -16.237  16.259 
ATOM    602  C4   DG A  29      -1.277 -17.140  15.649 
ATOM    603  P    DT A  30       4.368 -20.178  14.389 
ATOM    604  OP1  DT A  30       5.386 -20.116  13.318 
ATOM    605  OP2  DT A  30       3.779 -21.510  14.649 
ATOM    606  O5'  DT A  30       4.976 -19.586  15.746 
ATOM    607  C5'  DT A  30       4.916 -18.166  15.977 
ATOM    608  C4'  DT A  30       4.493 -17.891  17.406 
ATOM    609  O4'  DT A  30       3.045 -17.826  17.554 
ATOM    610  C3'  DT A  30       4.923 -18.932  18.439 
ATOM    611  O3'  DT A  30       5.253 -18.268  19.653 
ATOM    612  C2'  DT A  30       3.674 -19.783  18.674 
ATOM    613  C1'  DT A  30       2.672 -18.632  18.661 
ATOM    614  N1   DT A  30       1.262 -19.068  18.462 
ATOM    615  C2   DT A  30       0.287 -18.350  19.112 
ATOM    616  O2   DT A  30       0.534 -17.394  19.826 
ATOM    617  N3   DT A  30      -1.008 -18.784  18.904 
ATOM    618  C4   DT A  30      -1.398 -19.849  18.119 
ATOM    619  O4   DT A  30      -2.590 -20.143  18.009 
ATOM    620  C5   DT A  30      -0.305 -20.541  17.478 
ATOM    621  C7   DT A  30      -0.642 -21.714  16.605 
ATOM    622  C6   DT A  30       0.964 -20.140  17.663 
ATOM    623  P    DA A  31       6.509 -18.783  20.501 
ATOM    624  OP1  DA A  31       7.751 -18.186  19.961 
ATOM    625  OP2  DA A  31       6.481 -20.259  20.584 
ATOM    626  O5'  DA A  31       6.194 -18.158  21.941 
ATOM    627  C5'  DA A  31       5.457 -16.923  22.020 
ATOM    628  C4'  DA A  31       4.408 -17.015  23.112 
ATOM    629  O4'  DA A  31       3.149 -17.563  22.628 
ATOM    630  C3'  DA A  31       4.764 -17.905  24.302 
ATOM    631  O3'  DA A  31       4.253 -17.311  25.490 
ATOM    632  C2'  DA A  31       4.011 -19.210  24.049 
ATOM    633  C1'  DA A  31       2.726 -18.574  23.529 
ATOM    634  N9   DA A  31       1.848 -19.519  22.784 
ATOM    635  C8   DA A  31       2.214 -20.561  21.979 
ATOM    636  N7   DA A  31       1.211 -21.205  21.468 
ATOM    637  C5   DA A  31       0.098 -20.545  21.967 
ATOM    638  C6   DA A  31      -1.280 -20.747  21.794 
ATOM    639  N6   DA A  31      -1.795 -21.721  21.031 
ATOM    640  N1   DA A  31      -2.115 -19.908  22.436 
ATOM    641  C2   DA A  31      -1.598 -18.941  23.192 
ATOM    642  N3   DA A  31      -0.335 -18.657  23.428 
ATOM    643  C4   DA A  31       0.478 -19.511  22.775 
ATOM    644  P    DG A  32       5.132 -17.365  26.826 
ATOM    645  OP1  DG A  32       6.112 -16.255  26.820 
ATOM    646  OP2  DG A  32       5.692 -18.724  26.997 
ATOM    647  O5'  DG A  32       4.022 -17.097  27.946 
ATOM    648  C5'  DG A  32       2.878 -16.288  27.615 
ATOM    649  C4'  DG A  32       1.616 -16.926  28.164 
ATOM    650  O4'  DG A  32       1.025 -17.878  27.234 
ATOM    651  C3'  DG A  32       1.783 -17.727  29.455 
ATOM    652  O3'  DG A  32       0.631 -17.537  30.267 
ATOM    653  C2'  DG A  32       1.824 -19.186  29.003 
ATOM    654  C1'  DG A  32       0.733 -19.073  27.942 
ATOM    655  N9   DG A  32       0.726 -20.199  26.966 
ATOM    656  C8   DG A  32       1.786 -20.916  26.456 
ATOM    657  N7   DG A  32       1.438 -21.854  25.610 
ATOM    658  C5   DG A  32       0.049 -21.751  25.555 
ATOM    659  C6   DG A  32      -0.894 -22.503  24.807 
ATOM    660  O6   DG A  32      -0.694 -23.429  24.026 
ATOM    661  N1   DG A  32      -2.204 -22.067  25.049 
ATOM    662  C2   DG A  32      -2.557 -21.039  25.902 
ATOM    663  N2   DG A  32      -3.862 -20.775  25.994 
ATOM    664  N3   DG A  32      -1.671 -20.333  26.603 
ATOM    665  C4   DG A  32      -0.396 -20.745  26.379 
ATOM    666  P    DG A  33       0.813 -17.385  31.850 
ATOM    667  OP1  DG A  33       1.146 -15.981  32.178 
ATOM    668  OP2  DG A  33       1.763 -18.408  32.340 
ATOM    669  O5'  DG A  33      -0.660 -17.726  32.372 
ATOM    670  C5'  DG A  33      -1.788 -17.421  31.529 
ATOM    671  C4'  DG A  33      -2.769 -18.576  31.537 
ATOM    672  O4'  DG A  33      -2.465 -19.569  30.517 
ATOM    673  C3'  DG A  33      -2.833 -19.386  32.832 
ATOM    674  O3'  DG A  33      -4.180 -19.778  33.064 
ATOM    675  C2'  DG A  33      -2.004 -20.638  32.547 
ATOM    676  C1'  DG A  33      -2.495 -20.854  31.120 
ATOM    677  N9   DG A  33      -1.628 -21.762  30.319 
ATOM    678  C8   DG A  33      -0.260 -21.920  30.360 
ATOM    679  N7   DG A  33       0.200 -22.812  29.516 
ATOM    680  C5   DG A  33      -0.945 -23.278  28.870 
ATOM    681  C6   DG A  33      -1.084 -24.255  27.851 
ATOM    682  O6   DG A  33      -0.214 -24.921  27.298 
ATOM    683  N1   DG A  33      -2.427 -24.423  27.482 
ATOM    684  C2   DG A  33      -3.493 -23.734  28.029 
ATOM    685  N2   DG A  33      -4.699 -24.039  27.540 
ATOM    686  N3   DG A  33      -3.361 -22.818  28.984 
ATOM    687  C4   DG A  33      -2.065 -22.644  29.353 
ATOM    688  P    DA A  34      -4.750 -19.753  34.559 
ATOM    689  OP1  DA A  34      -5.203 -18.384  34.893 
ATOM    690  OP2  DA A  34      -3.757 -20.350  35.479 
ATOM    691  O5'  DA A  34      -6.016 -20.723  34.431 
ATOM    692  C5'  DA A  34      -6.708 -20.805  33.171 
ATOM    693  C4'  DA A  34      -7.022 -22.252  32.848 
ATOM    694  O4'  DA A  34      -5.940 -22.909  32.127 
ATOM    695  C3'  DA A  34      -7.272 -23.164  34.049 
ATOM    696  O3'  DA A  34      -8.294 -24.096  33.716 
ATOM    697  C2'  DA A  34      -5.960 -23.928  34.234 
ATOM    698  C1'  DA A  34      -5.678 -24.156  32.753 
ATOM    699  N9   DA A  34      -4.266 -24.531  32.462 
ATOM    700  C8   DA A  34      -3.130 -24.114  33.097 
ATOM    701  N7   DA A  34      -2.041 -24.624  32.610 
ATOM    702  C5   DA A  34      -2.484 -25.438  31.577 
ATOM    703  C6   DA A  34      -1.807 -26.260  30.662 
ATOM    704  N6   DA A  34      -0.475 -26.405  30.642 
ATOM    705  N1   DA A  34      -2.553 -26.934  29.765 
ATOM    706  C2   DA A  34      -3.876 -26.786  29.790 
ATOM    707  N3   DA A  34      -4.615 -26.051  30.592 
ATOM    708  C4   DA A  34      -3.846 -25.388  31.479 
ATOM    709  P    DG A  35      -9.384 -24.480  34.823 
ATOM    710  OP1  DG A  35     -10.461 -23.464  34.833 
ATOM    711  OP2  DG A  35      -8.711 -24.726  36.117 
ATOM    712  O5'  DG A  35      -9.951 -25.859  34.243 
ATOM    713  C5'  DG A  35      -9.954 -26.068  32.818 
ATOM    714  C4'  DG A  35      -9.472 -27.469  32.498 
ATOM    715  O4'  DG A  35      -8.024 -27.538  32.354 
ATOM    716  C3'  DG A  35      -9.790 -28.537  33.544 
ATOM    717  O3'  DG A  35     -10.090 -29.758  32.879 
ATOM    718  C2'  DG A  35      -8.487 -28.717  34.322 
ATOM    719  C1'  DG A  35      -7.550 -28.634  33.121 
ATOM    720  N9   DG A  35      -6.132 -28.365  33.484 
ATOM    721  C8   DG A  35      -5.626 -27.598  34.511 
ATOM    722  N7   DG A  35      -4.316 -27.565  34.559 
ATOM    723  C5   DG A  35      -3.926 -28.369  33.489 
ATOM    724  C6   DG A  35      -2.628 -28.716  33.031 
ATOM    725  O6   DG A  35      -1.537 -28.379  33.484 
ATOM    726  N1   DG A  35      -2.687 -29.556  31.910 
ATOM    727  C2   DG A  35      -3.848 -30.003  31.311 
ATOM    728  N2   DG A  35      -3.692 -30.798  30.250 
ATOM    729  N3   DG A  35      -5.066 -29.676  31.740 
ATOM    730  C4   DG A  35      -5.026 -28.862  32.826 
ATOM    731  P    DA A  36     -11.270 -30.680  33.445 
ATOM    732  OP1  DA A  36     -12.569 -30.199  32.924 
ATOM    733  OP2  DA A  36     -11.158 -30.781  34.917 
ATOM    734  O5'  DA A  36     -10.913 -32.092  32.781 
ATOM    735  C5'  DA A  36     -10.240 -32.115  31.509 
ATOM    736  C4'  DA A  36      -9.132 -33.150  31.526 
ATOM    737  O4'  DA A  36      -7.873 -32.606  32.015 
ATOM    738  C3'  DA A  36      -9.376 -34.370  32.415 
ATOM    739  O3'  DA A  36      -8.835 -35.520  31.776 
ATOM    740  C2'  DA A  36      -8.569 -34.093  33.683 
ATOM    741  C1'  DA A  36      -7.348 -33.496  32.988 
ATOM    742  N9   DA A  36      -6.462 -32.717  33.898 
ATOM    743  C8   DA A  36      -6.814 -31.948  34.969 
ATOM    744  N7   DA A  36      -5.807 -31.391  35.569 
ATOM    745  C5   DA A  36      -4.706 -31.822  34.841 
ATOM    746  C6   DA A  36      -3.329 -31.577  34.972 
ATOM    747  N6   DA A  36      -2.803 -30.801  35.931 
ATOM    748  N1   DA A  36      -2.508 -32.163  34.081 
ATOM    749  C2   DA A  36      -3.036 -32.933  33.130 
ATOM    750  N3   DA A  36      -4.297 -33.233  32.910 
ATOM    751  C4   DA A  36      -5.098 -32.635  33.816 
ATOM    752  P    DA A  37      -9.638 -36.902  31.856 
ATOM    753  OP1  DA A  37     -10.676 -36.934  30.800 
ATOM    754  OP2  DA A  37     -10.114 -37.120  33.239 
ATOM    755  O5'  DA A  37      -8.487 -37.957  31.511 
ATOM    756  C5'  DA A  37      -7.406 -37.554  30.648 
ATOM    757  C4'  DA A  37      -6.086 -38.043  31.209 
ATOM    758  O4'  DA A  37      -5.495 -37.095  32.143 
ATOM    759  C3'  DA A  37      -6.141 -39.352  31.997 
ATOM    760  O3'  DA A  37      -4.959 -40.098  31.734 
ATOM    761  C2'  DA A  37      -6.126 -38.921  33.464 
ATOM    762  C1'  DA A  37      -5.101 -37.802  33.309 
ATOM    763  N9   DA A  37      -5.085 -36.843  34.448 
ATOM    764  C8   DA A  37      -6.134 -36.415  35.212 
ATOM    765  N7   DA A  37      -5.798 -35.571  36.138 
ATOM    766  C5   DA A  37      -4.426 -35.428  35.979 
ATOM    767  C6   DA A  37      -3.469 -34.660  36.663 
ATOM    768  N6   DA A  37      -3.764 -33.856  37.694 
ATOM    769  N1   DA A  37      -2.192 -34.752  36.248 
ATOM    770  C2   DA A  37      -1.904 -35.553  35.223 
ATOM    771  N3   DA A  37      -2.709 -36.312  34.512 
ATOM    772  C4   DA A  37      -3.981 -36.203  34.947 
ATOM    773  P    DC A  38      -5.065 -41.686  31.566 
ATOM    774  OP1  DC A  38      -5.454 -42.014  30.175 
ATOM    775  OP2  DC A  38      -5.930 -42.241  32.630 
ATOM    776  O5'  DC A  38      -3.549 -42.133  31.819 
ATOM    777  C5'  DC A  38      -2.486 -41.227  31.468 
ATOM    778  C4'  DC A  38      -1.445 -41.197  32.570 
ATOM    779  O4'  DC A  38      -1.748 -40.208  33.595 
ATOM    780  C3'  DC A  38      -1.269 -42.497  33.354 
ATOM    781  O3'  DC A  38       0.108 -42.661  33.671 
ATOM    782  C2'  DC A  38      -2.044 -42.274  34.653 
ATOM    783  C1'  DC A  38      -1.617 -40.825  34.866 
ATOM    784  N1   DC A  38      -2.476 -40.084  35.831 
ATOM    785  C2   DC A  38      -1.867 -39.127  36.640 
ATOM    786  O2   DC A  38      -0.651 -38.934  36.523 
ATOM    787  N3   DC A  38      -2.632 -38.441  37.527 
ATOM    788  C4   DC A  38      -3.947 -38.679  37.622 
ATOM    789  N4   DC A  38      -4.649 -37.983  38.503 
ATOM    790  C5   DC A  38      -4.592 -39.660  36.800 
ATOM    791  C6   DC A  38      -3.810 -40.335  35.920 
ATOM    792  P    DC A  39       0.754 -44.123  33.591 
ATOM    793  OP1  DC A  39       1.150 -44.415  32.195 
ATOM    794  OP2  DC A  39      -0.155 -45.103  34.226 
ATOM    795  O5'  DC A  39       2.062 -43.940  34.494 
ATOM    796  C5'  DC A  39       2.688 -42.646  34.561 
ATOM    797  C4'  DC A  39       3.064 -42.325  35.994 
ATOM    798  O4'  DC A  39       1.982 -41.673  36.718 
ATOM    799  C3'  DC A  39       3.425 -43.523  36.872 
ATOM    800  O3'  DC A  39       4.476 -43.148  37.753 
ATOM    801  C2'  DC A  39       2.168 -43.789  37.700 
ATOM    802  C1'  DC A  39       1.820 -42.328  37.967 
ATOM    803  N1   DC A  39       0.417 -42.119  38.421 
ATOM    804  C2   DC A  39       0.177 -41.100  39.339 
ATOM    805  O2   DC A  39       1.128 -40.416  39.735 
ATOM    806  N3   DC A  39      -1.097 -40.894  39.766 
ATOM    807  C4   DC A  39      -2.099 -41.656  39.314 
ATOM    808  N4   DC A  39      -3.323 -41.416  39.760 
ATOM    809  C5   DC A  39      -1.873 -42.710  38.370 
ATOM    810  C6   DC A  39      -0.594 -42.901  37.955 
ATOM    811  P    DT A  40       5.643 -44.200  38.061 
ATOM    812  OP1  DT A  40       6.662 -44.138  36.990 
ATOM    813  OP2  DT A  40       5.054 -45.532  38.321 
ATOM    814  O5'  DT A  40       6.251 -43.608  39.418 
ATOM    815  C5'  DT A  40       6.191 -42.188  39.649 
ATOM    816  C4'  DT A  40       5.769 -41.913  41.078 
ATOM    817  O4'  DT A  40       4.321 -41.848  41.227 
ATOM    818  C3'  DT A  40       6.198 -42.954  42.111 
ATOM    819  O3'  DT A  40       6.528 -42.290  43.325 
ATOM    820  C2'  DT A  40       4.950 -43.804  42.347 
ATOM    821  C1'  DT A  40       3.948 -42.654  42.334 
ATOM    822  N1   DT A  40       2.537 -43.090  42.134 
ATOM    823  C2   DT A  40       1.563 -42.371  42.784 
ATOM    824  O2   DT A  40       1.809 -41.416  43.499 
ATOM    825  N3   DT A  40       0.268 -42.806  42.576 
ATOM    826  C4   DT A  40      -0.122 -43.871  41.791 
ATOM    827  O4   DT A  40      -1.315 -44.165  41.681 
ATOM    828  C5   DT A  40       0.971 -44.563  41.150 
ATOM    829  C7   DT A  40       0.634 -45.736  40.277 
ATOM    830  C6   DT A  40       2.240 -44.162  41.336 
ATOM    831  P    DA A  41       7.785 -42.805  44.174 
ATOM    832  OP1  DA A  41       9.027 -42.208  43.633 
ATOM    833  OP2  DA A  41       7.756 -44.281  44.257 
ATOM    834  O5'  DA A  41       7.469 -42.180  45.613 
ATOM    835  C5'  DA A  41       6.732 -40.945  45.693 
ATOM    836  C4'  DA A  41       5.684 -41.037  46.784 
ATOM    837  O4'  DA A  41       4.425 -41.585  46.300 
ATOM    838  C3'  DA A  41       6.040 -41.926  47.975 
ATOM    839  O3'  DA A  41       5.529 -41.333  49.162 
ATOM    840  C2'  DA A  41       5.286 -43.232  47.722 
ATOM    841  C1'  DA A  41       4.001 -42.596  47.201 
ATOM    842  N9   DA A  41       3.124 -43.541  46.456 
ATOM    843  C8   DA A  41       3.490 -44.583  45.651 
ATOM    844  N7   DA A  41       2.487 -45.227  45.140 
ATOM    845  C5   DA A  41       1.374 -44.567  45.639 
ATOM    846  C6   DA A  41      -0.005 -44.769  45.466 
ATOM    847  N6   DA A  41      -0.520 -45.743  44.703 
ATOM    848  N1   DA A  41      -0.839 -43.930  46.108 
ATOM    849  C2   DA A  41      -0.322 -42.963  46.865 
ATOM    850  N3   DA A  41       0.940 -42.679  47.101 
ATOM    851  C4   DA A  41       1.753 -43.533  46.447 
ATOM    852  P    DG A  42       6.408 -41.387  50.498 
ATOM    853  OP1  DG A  42       7.387 -40.277  50.492 
ATOM    854  OP2  DG A  42       6.967 -42.746  50.669 
ATOM    855  O5'  DG A  42       5.298 -41.119  51.618 
ATOM    856  C5'  DG A  42       4.153 -40.310  51.288 
ATOM    857  C4'  DG A  42       2.892 -40.948  51.836 
ATOM    858  O4'  DG A  42       2.301 -41.900  50.906 
ATOM    859  C3'  DG A  42       3.059 -41.749  53.127 
ATOM    860  O3'  DG A  42       1.906 -41.559  53.939 
ATOM    861  C2'  DG A  42       3.099 -43.208  52.675 
ATOM    862  C1'  DG A  42       2.009 -43.095  51.614 
ATOM    863  N9   DG A  42       2.002 -44.221  50.639 
ATOM    864  C8   DG A  42       3.062 -44.938  50.129 
ATOM    865  N7   DG A  42       2.714 -45.876  49.282 
ATOM    866  C5   DG A  42       1.325 -45.773  49.227 
ATOM    867  C6   DG A  42       0.381 -46.525  48.479 
ATOM    868  O6   DG A  42       0.581 -47.451  47.698 
ATOM    869  N1   DG A  42      -0.929 -46.089  48.721 
ATOM    870  C2   DG A  42      -1.281 -45.061  49.574 
ATOM    871  N2   DG A  42      -2.586 -44.797  49.667 
ATOM    872  N3   DG A  42      -0.395 -44.355  50.275 
ATOM    873  C4   DG A  42       0.880 -44.766  50.051 
ATOM    874  P    DA A  43       2.089 -41.407  55.522 
ATOM    875  OP1  DA A  43       2.421 -40.003  55.851 
ATOM    876  OP2  DA A  43       3.039 -42.430  56.013 
ATOM    877  O5'  DA A  43       0.616 -41.748  56.044 
ATOM    878  C5'  DA A  43      -0.512 -41.443  55.202 
ATOM    879  C4'  DA A  43      -1.493 -42.598  55.210 
ATOM    880  O4'  DA A  43      -1.189 -43.591  54.190 
ATOM    881  C3'  DA A  43      -1.557 -43.408  56.504 
ATOM    882  O3'  DA A  43      -2.904 -43.800  56.736 
ATOM    883  C2'  DA A  43      -0.729 -44.660  56.220 
ATOM    884  C1'  DA A  43      -1.220 -44.876  54.792 
ATOM    885  N9   DA A  43      -0.352 -45.784  53.991 
ATOM    886  C8   DA A  43       1.005 -45.928  54.045 
ATOM    887  N7   DA A  43       1.472 -46.807  53.215 
ATOM    888  C5   DA A  43       0.345 -47.284  52.561 
ATOM    889  C6   DA A  43       0.170 -48.245  51.552 
ATOM    890  N6   DA A  43       1.181 -48.931  51.000 
ATOM    891  N1   DA A  43      -1.086 -48.478  51.130 
ATOM    892  C2   DA A  43      -2.088 -47.794  51.682 
ATOM    893  N3   DA A  43      -2.046 -46.878  52.625 
ATOM    894  C4   DA A  43      -0.777 -46.664  53.030 
ATOM    895  P    DG A  44      -3.475 -43.775  58.232 
ATOM    896  OP1  DG A  44      -3.928 -42.406  58.566 
ATOM    897  OP2  DG A  44      -2.481 -44.372  59.152 
ATOM    898  O5'  DG A  44      -4.740 -44.745  58.104 
ATOM    899  C5'  DG A  44      -5.432 -44.827  56.844 
ATOM    900  C4'  DG A  44      -5.747 -46.274  56.520 
ATOM    901  O4'  DG A  44      -4.665 -46.931  55.800 
ATOM    902  C3'  DG A  44      -5.997 -47.186  57.721 
ATOM    903  O3'  DG A  44      -7.019 -48.118  57.388 
ATOM    904  C2'  DG A  44      -4.685 -47.950  57.907 
ATOM    905  C1'  DG A  44      -4.403 -48.178  56.425 
ATOM    906  N9   DG A  44      -2.990 -48.553  56.135 
ATOM    907  C8   DG A  44      -1.834 -48.144  56.763 
ATOM    908  N7   DG A  44      -0.741 -48.665  56.261 
ATOM    909  C5   DG A  44      -1.206 -49.478  55.228 
ATOM    910  C6   DG A  44      -0.490 -50.300  54.319 
ATOM    911  O6   DG A  44       0.721 -50.483  54.237 
ATOM    912  N1   DG A  44      -1.355 -50.954  53.431 
ATOM    913  C2   DG A  44      -2.731 -50.830  53.422 
ATOM    914  N2   DG A  44      -3.377 -51.538  52.492 
ATOM    915  N3   DG A  44      -3.401 -50.058  54.274 
ATOM    916  C4   DG A  44      -2.577 -49.416  55.143 
ATOM    917  P    DT A  45      -8.108 -48.502  58.495 
ATOM    918  OP1  DT A  45      -9.185 -47.486  58.506 
ATOM    919  OP2  DT A  45      -7.436 -48.748  59.790 
ATOM    920  O5'  DT A  45      -8.676 -49.881  57.915 
ATOM    921  C5'  DT A  45      -8.679 -50.090  56.490 
ATOM    922  C4'  DT A  45      -8.196 -51.491  56.171 
ATOM    923  O4'  DT A  45      -6.749 -51.560  56.027 
ATOM    924  C3'  DT A  45      -8.514 -52.559  57.217 
ATOM    925  O3'  DT A  45      -8.815 -53.780  56.551 
ATOM    926  C2'  DT A  45      -7.211 -52.739  57.995 
ATOM    927  C1'  DT A  45      -6.274 -52.656  56.793 
ATOM    928  N1   DT A  45      -4.856 -52.387  57.157 
ATOM    929  C2   DT A  45      -3.888 -52.974  56.377 
ATOM    930  O2   DT A  45      -4.147 -53.688  55.424 
ATOM    931  N3   DT A  45      -2.584 -52.703  56.746 
ATOM    932  C4   DT A  45      -2.180 -51.911  57.802 
ATOM    933  O4   DT A  45      -0.981 -51.742  58.033 
ATOM    934  C5   DT A  45      -3.267 -51.340  58.560 
ATOM    935  C7   DT A  45      -2.913 -50.466  59.728 
ATOM    936  C6   DT A  45      -4.544 -51.587  58.225 
ATOM    937  P    DT A  46      -9.995 -54.702  57.117 
ATOM    938  OP1  DT A  46     -11.294 -54.221  56.596 
ATOM    939  OP2  DT A  46      -9.883 -54.803  58.589 
ATOM    940  O5'  DT A  46      -9.637 -56.114  56.454 
ATOM    941  C5'  DT A  46      -8.965 -56.137  55.181 
ATOM    942  C4'  DT A  46      -7.857 -57.172  55.199 
ATOM    943  O4'  DT A  46      -6.597 -56.628  55.687 
ATOM    944  C3'  DT A  46      -8.100 -58.392  56.087 
ATOM    945  O3'  DT A  46      -7.560 -59.542  55.448 
ATOM    946  C2'  DT A  46      -7.293 -58.115  57.355 
ATOM    947  C1'  DT A  46      -6.073 -57.518  56.661 
ATOM    948  N1   DT A  46      -5.187 -56.739  57.570 
ATOM    949  C2   DT A  46      -3.837 -56.786  57.319 
ATOM    950  O2   DT A  46      -3.355 -57.426  56.401 
ATOM    951  N3   DT A  46      -3.047 -56.052  58.183 
ATOM    952  C4   DT A  46      -3.486 -55.295  59.251 
ATOM    953  O4   DT A  46      -2.683 -54.680  59.955 
ATOM    954  C5   DT A  46      -4.919 -55.309  59.433 
ATOM    955  C7   DT A  46      -5.480 -54.510  60.573 
ATOM    956  C6   DT A  46      -5.709 -56.014  58.608 
ATOM    957  P    DG A  47      -8.363 -60.924  55.528 
ATOM    958  OP1  DG A  47      -9.400 -60.956  54.472 
ATOM    959  OP2  DG A  47      -8.838 -61.142  56.912 
ATOM    960  O5'  DG A  47      -7.211 -61.979  55.183 
ATOM    961  C5'  DG A  47      -6.131 -61.576  54.320 
ATOM    962  C4'  DG A  47      -4.810 -62.065  54.881 
ATOM    963  O4'  DG A  47      -4.219 -61.117  55.815 
ATOM    964  C3'  DG A  47      -4.865 -63.374  55.669 
ATOM    965  O3'  DG A  47      -3.683 -64.120  55.406 
ATOM    966  C2'  DG A  47      -4.850 -62.943  57.136 
ATOM    967  C1'  DG A  47      -3.825 -61.824  56.981 
ATOM    968  N9   DG A  47      -3.809 -60.865  58.121 
ATOM    969  C8   DG A  47      -4.855 -60.422  58.902 
ATOM    970  N7   DG A  47      -4.502 -59.570  59.833 
ATOM    971  C5   DG A  47      -3.125 -59.439  59.658 
ATOM    972  C6   DG A  47      -2.184 -58.651  60.371 
ATOM    973  O6   DG A  47      -2.375 -57.894  61.319 
ATOM    974  N1   DG A  47      -0.888 -58.817  59.862 
ATOM    975  C2   DG A  47      -0.547 -59.636  58.803 
ATOM    976  N2   DG A  47       0.745 -59.655  58.469 
ATOM    977  N3   DG A  47      -1.431 -60.374  58.135 
ATOM    978  C4   DG A  47      -2.693 -60.225  58.616 
ATOM    979  P    DG A  48      -3.789 -65.708  55.238 
ATOM    980  OP1  DG A  48      -4.178 -66.035  53.848 
ATOM    981  OP2  DG A  48      -4.655 -66.263  56.302 
ATOM    982  O5'  DG A  48      -2.274 -66.155  55.492 
ATOM    983  C5'  DG A  48      -1.210 -65.249  55.140 
ATOM    984  C4'  DG A  48      -0.169 -65.219  56.242 
ATOM    985  O4'  DG A  48      -0.473 -64.230  57.267 
ATOM    986  C3'  DG A  48       0.007 -66.519  57.026 
ATOM    987  O3'  DG A  48       1.383 -66.683  57.344 
ATOM    988  C2'  DG A  48      -0.768 -66.296  58.325 
ATOM    989  C1'  DG A  48      -0.341 -64.847  58.538 
ATOM    990  N9   DG A  48      -1.200 -64.106  59.503 
ATOM    991  C8   DG A  48      -2.554 -64.222  59.734 
ATOM    992  N7   DG A  48      -3.009 -63.416  60.662 
ATOM    993  C5   DG A  48      -1.877 -62.716  61.077 
ATOM    994  C6   DG A  48      -1.739 -61.704  62.061 
ATOM    995  O6   DG A  48      -2.600 -61.207  62.781 
ATOM    996  N1   DG A  48      -0.411 -61.266  62.163 
ATOM    997  C2   DG A  48       0.645 -61.744  61.411 
ATOM    998  N2   DG A  48       1.837 -61.196  61.658 
ATOM    999  N3   DG A  48       0.514 -62.694  60.487 
ATOM   1000  C4   DG A  48      -0.768 -63.130  60.377 
ATOM   1001  P    DG A  49       2.030 -68.145  57.263 
ATOM   1002  OP1  DG A  49       2.426 -68.437  55.867 
ATOM   1003  OP2  DG A  49       1.121 -69.125  57.898 
ATOM   1004  O5'  DG A  49       3.338 -67.962  58.167 
ATOM   1005  C5'  DG A  49       3.964 -66.668  58.234 
ATOM   1006  C4'  DG A  49       4.339 -66.347  59.667 
ATOM   1007  O4'  DG A  49       3.257 -65.695  60.391 
ATOM   1008  C3'  DG A  49       4.700 -67.545  60.544 
ATOM   1009  O3'  DG A  49       5.752 -67.170  61.425 
ATOM   1010  C2'  DG A  49       3.444 -67.811  61.373 
ATOM   1011  C1'  DG A  49       3.096 -66.350  61.640 
ATOM   1012  N9   DG A  49       1.693 -66.141  62.094 
ATOM   1013  C8   DG A  49       0.551 -66.825  61.737 
ATOM   1014  N7   DG A  49      -0.538 -66.389  62.323 
ATOM   1015  C5   DG A  49      -0.085 -65.343  63.126 
ATOM   1016  C6   DG A  49      -0.803 -64.486  63.999 
ATOM   1017  O6   DG A  49      -2.005 -64.471  64.248 
ATOM   1018  N1   DG A  49       0.048 -63.560  64.622 
ATOM   1019  C2   DG A  49       1.412 -63.475  64.425 
ATOM   1020  N2   DG A  49       2.046 -62.523  65.112 
ATOM   1021  N3   DG A  49       2.084 -64.281  63.604 
ATOM   1022  C4   DG A  49       1.274 -65.184  62.993 
ATOM   1023  P    DA A  50       6.919 -68.222  61.734 
ATOM   1024  OP1  DA A  50       7.937 -68.160  60.662 
ATOM   1025  OP2  DA A  50       6.330 -69.554  61.994 
ATOM   1026  O5'  DA A  50       7.527 -67.630  63.090 
ATOM   1027  C5'  DA A  50       7.467 -66.210  63.321 
ATOM   1028  C4'  DA A  50       7.044 -65.935  64.751 
ATOM   1029  O4'  DA A  50       5.597 -65.870  64.899 
ATOM   1030  C3'  DA A  50       7.474 -66.976  65.784 
ATOM   1031  O3'  DA A  50       7.804 -66.312  66.997 
ATOM   1032  C2'  DA A  50       6.226 -67.826  66.019 
ATOM   1033  C1'  DA A  50       5.223 -66.676  66.006 
ATOM   1034  N9   DA A  50       3.813 -67.112  65.806 
ATOM   1035  C8   DA A  50       3.345 -68.148  65.052 
ATOM   1036  N7   DA A  50       2.054 -68.277  65.080 
ATOM   1037  C5   DA A  50       1.634 -67.250  65.914 
ATOM   1038  C6   DA A  50       0.362 -66.844  66.351 
ATOM   1039  N6   DA A  50      -0.774 -67.456  65.990 
ATOM   1040  N1   DA A  50       0.300 -65.783  67.177 
ATOM   1041  C2   DA A  50       1.433 -65.179  67.533 
ATOM   1042  N3   DA A  50       2.670 -65.465  67.191 
ATOM   1043  C4   DA A  50       2.704 -66.531  66.364 
ATOM   1044  P    DA A  51       9.060 -66.827  67.846 
ATOM   1045  OP1  DA A  51      10.302 -66.229  67.306 
ATOM   1046  OP2  DA A  51       9.032 -68.303  67.929 
ATOM   1047  O5'  DA A  51       8.745 -66.202  69.286 
ATOM   1048  C5'  DA A  51       8.008 -64.967  69.365 
ATOM   1049  C4'  DA A  51       6.960 -65.059  70.456 
ATOM   1050  O4'  DA A  51       5.700 -65.607  69.972 
ATOM   1051  C3'  DA A  51       7.315 -65.948  71.647 
ATOM   1052  O3'  DA A  51       6.804 -65.355  72.834 
ATOM   1053  C2'  DA A  51       6.562 -67.254  71.394 
ATOM   1054  C1'  DA A  51       5.277 -66.618  70.874 
ATOM   1055  N9   DA A  51       4.400 -67.563  70.128 
ATOM   1056  C8   DA A  51       4.765 -68.605  69.324 
ATOM   1057  N7   DA A  51       3.763 -69.249  68.812 
ATOM   1058  C5   DA A  51       2.649 -68.589  69.312 
ATOM   1059  C6   DA A  51       1.271 -68.791  69.138 
ATOM   1060  N6   DA A  51       0.756 -69.765  68.375 
ATOM   1061  N1   DA A  51       0.436 -67.952  69.781 
ATOM   1062  C2   DA A  51       0.953 -66.985  70.537 
ATOM   1063  N3   DA A  51       2.216 -66.701  70.773 
ATOM   1064  C4   DA A  51       3.029 -67.555  70.119 
ATOM   1065  P    DG A  52       7.683 -65.409  74.171 
ATOM   1066  OP1  DG A  52       8.663 -64.299  74.165 
ATOM   1067  OP2  DG A  52       8.243 -66.768  74.341 
ATOM   1068  O5'  DG A  52       6.573 -65.141  75.291 
ATOM   1069  C5'  DG A  52       5.429 -64.332  74.960 
ATOM   1070  C4'  DG A  52       4.167 -64.970  75.509 
ATOM   1071  O4'  DG A  52       3.576 -65.922  74.578 
ATOM   1072  C3'  DG A  52       4.334 -65.771  76.799 
ATOM   1073  O3'  DG A  52       3.182 -65.581  77.612 
ATOM   1074  C2'  DG A  52       4.375 -67.230  76.347 
ATOM   1075  C1'  DG A  52       3.284 -67.117  75.287 
ATOM   1076  N9   DG A  52       3.277 -68.243  74.311 
ATOM   1077  C8   DG A  52       4.337 -68.960  73.801 
ATOM   1078  N7   DG A  52       3.989 -69.898  72.954 
ATOM   1079  C5   DG A  52       2.600 -69.795  72.899 
ATOM   1080  C6   DG A  52       1.657 -70.547  72.152 
ATOM   1081  O6   DG A  52       1.857 -71.473  71.371 
ATOM   1082  N1   DG A  52       0.347 -70.111  72.394 
ATOM   1083  C2   DG A  52      -0.005 -69.083  73.246 
ATOM   1084  N2   DG A  52      -1.311 -68.819  73.339 
ATOM   1085  N3   DG A  52       0.880 -68.377  73.947 
ATOM   1086  C4   DG A  52       2.156 -68.788  73.724 
ATOM   1087  P    DA A  53       3.364 -65.429  79.194 
ATOM   1088  OP1  DA A  53       3.697 -64.024  79.523 
ATOM   1089  OP2  DA A  53       4.314 -66.452  79.685 
ATOM   1090  O5'  DA A  53       1.891 -65.770  79.717 
ATOM   1091  C5'  DA A  53       0.764 -65.465  78.874 
ATOM   1092  C4'  DA A  53      -0.218 -66.620  78.882 
ATOM   1093  O4'  DA A  53       0.086 -67.613  77.862 
ATOM   1094  C3'  DA A  53      -0.282 -67.430  80.177 
ATOM   1095  O3'  DA A  53      -1.629 -67.822  80.409 
ATOM   1096  C2'  DA A  53       0.547 -68.682  79.892 
ATOM   1097  C1'  DA A  53       0.056 -68.898  78.465 
ATOM   1098  N9   DA A  53       0.923 -69.806  77.663 
ATOM   1099  C8   DA A  53       2.280 -69.950  77.717 
ATOM   1100  N7   DA A  53       2.748 -70.829  76.888 
ATOM   1101  C5   DA A  53       1.621 -71.306  76.234 
ATOM   1102  C6   DA A  53       1.446 -72.267  75.225 
ATOM   1103  N6   DA A  53       2.457 -72.953  74.672 
ATOM   1104  N1   DA A  53       0.189 -72.500  74.802 
ATOM   1105  C2   DA A  53      -0.812 -71.816  75.354 
ATOM   1106  N3   DA A  53      -0.771 -70.900  76.297 
ATOM   1107  C4   DA A  53       0.498 -70.686  76.703 
ATOM   1108  P    DC A  54      -2.199 -67.797  81.904 
ATOM   1109  OP1  DC A  54      -2.652 -66.428  82.238 
ATOM   1110  OP2  DC A  54      -1.206 -68.394  82.824 
ATOM   1111  O5'  DC A  54      -3.465 -68.767  81.776 
ATOM   1112  C5'  DC A  54      -4.157 -68.849  80.516 
ATOM   1113  C4'  DC A  54      -4.471 -70.296  80.192 
ATOM   1114  O4'  DC A  54      -3.389 -70.953  79.472 
ATOM   1115  C3'  DC A  54      -4.721 -71.208  81.394 
ATOM   1116  O3'  DC A  54      -5.743 -72.140  81.061 
ATOM   1117  C2'  DC A  54      -3.409 -71.972  81.579 
ATOM   1118  C1'  DC A  54      -3.127 -72.200  80.097 
ATOM   1119  N1   DC A  54      -1.715 -72.575  79.807 
ATOM   1120  C2   DC A  54      -1.481 -73.465  78.762 
ATOM   1121  O2   DC A  54      -2.445 -73.902  78.124 
ATOM   1122  N3   DC A  54      -0.201 -73.820  78.483 
ATOM   1123  C4   DC A  54       0.817 -73.324  79.198 
ATOM   1124  N4   DC A  54       2.048 -73.701  78.886 
ATOM   1125  C5   DC A  54       0.598 -72.408  80.277 
ATOM   1126  C6   DC A  54      -0.689 -72.066  80.541 
ATOM   1127  P    DG A  55      -6.833 -72.524  82.168 
ATOM   1128  OP1  DG A  55      -7.910 -71.508  82.178 
ATOM   1129  OP2  DG A  55      -6.160 -72.770  83.462 
ATOM   1130  O5'  DG A  55      -7.400 -73.903  81.587 
ATOM   1131  C5'  DG A  55      -7.403 -74.112  80.163 
ATOM   1132  C4'  DG A  55      -6.921 -75.513  79.843 
ATOM   1133  O4'  DG A  55      -5.473 -75.582  79.699 
ATOM   1134  C3'  DG A  55      -7.239 -76.581  80.889 
ATOM   1135  O3'  DG A  55      -7.539 -77.802  80.223 
ATOM   1136  C2'  DG A  55      -5.936 -76.761  81.667 
ATOM   1137  C1'  DG A  55      -4.999 -76.678  80.465 
ATOM   1138  N9   DG A  55      -3.581 -76.409  80.829 
ATOM   1139  C8   DG A  55      -3.075 -75.642  81.856 
ATOM   1140  N7   DG A  55      -1.765 -75.609  81.904 
ATOM   1141  C5   DG A  55      -1.375 -76.413  80.833 
ATOM   1142  C6   DG A  55      -0.077 -76.760  80.376 
ATOM   1143  O6   DG A  55       1.014 -76.423  80.829 
ATOM   1144  N1   DG A  55      -0.136 -77.600  79.255 
ATOM   1145  C2   DG A  55      -1.297 -78.046  78.655 
ATOM   1146  N2   DG A  55      -1.141 -78.842  77.595 
ATOM   1147  N3   DG A  55      -2.515 -77.720  79.085 
ATOM   1148  C4   DG A  55      -2.475 -76.906  80.171 
ATOM   1149  P    DT A  56      -8.719 -78.724  80.790 
ATOM   1150  OP1  DT A  56     -10.018 -78.243  80.269 
ATOM   1151  OP2  DT A  56      -8.607 -78.825  82.261 
ATOM   1152  O5'  DT A  56      -8.362 -80.136  80.126 
ATOM   1153  C5'  DT A  56      -7.689 -80.159  78.854 
ATOM   1154  C4'  DT A  56      -6.581 -81.194  78.871 
ATOM   1155  O4'  DT A  56      -5.322 -80.650  79.359 
ATOM   1156  C3'  DT A  56      -6.825 -82.414  79.759 
ATOM   1157  O3'  DT A  56      -6.284 -83.564  79.120 
ATOM   1158  C2'  DT A  56      -6.018 -82.137  81.027 
ATOM   1159  C1'  DT A  56      -4.797 -81.540  80.333 
ATOM   1160  N1   DT A  56      -3.911 -80.761  81.242 
ATOM   1161  C2   DT A  56      -2.561 -80.808  80.991 
ATOM   1162  O2   DT A  56      -2.079 -81.448  80.073 
ATOM   1163  N3   DT A  56      -1.772 -80.074  81.856 
ATOM   1164  C4   DT A  56      -2.210 -79.317  82.923 
ATOM   1165  O4   DT A  56      -1.408 -78.702  83.627 
ATOM   1166  C5   DT A  56      -3.643 -79.331  83.106 
ATOM   1167  C7   DT A  56      -4.204 -78.532  84.246 
ATOM   1168  C6   DT A  56      -4.434 -80.036  82.280 
ATOM   1169  P    DC A  57      -7.087 -84.946  79.200 
ATOM   1170  OP1  DC A  57      -8.125 -84.978  78.144 
ATOM   1171  OP2  DC A  57      -7.563 -85.164  80.584 
ATOM   1172  O5'  DC A  57      -5.935 -86.001  78.855 
ATOM   1173  C5'  DC A  57      -4.855 -85.598  77.993 
ATOM   1174  C4'  DC A  57      -3.535 -86.087  78.553 
ATOM   1175  O4'  DC A  57      -2.944 -85.139  79.488 
ATOM   1176  C3'  DC A  57      -3.590 -87.396  79.341 
ATOM   1177  O3'  DC A  57      -2.408 -88.141  79.078 
ATOM   1178  C2'  DC A  57      -3.575 -86.965  80.808 
ATOM   1179  C1'  DC A  57      -2.550 -85.846  80.654 
ATOM   1180  N1   DC A  57      -2.534 -84.887  81.793 
ATOM   1181  C2   DC A  57      -1.309 -84.333  82.159 
ATOM   1182  O2   DC A  57      -0.296 -84.657  81.529 
ATOM   1183  N3   DC A  57      -1.274 -83.458  83.196 
ATOM   1184  C4   DC A  57      -2.394 -83.132  83.853 
ATOM   1185  N4   DC A  57      -2.307 -82.273  84.857 
ATOM   1186  C5   DC A  57      -3.663 -83.690  83.493 
ATOM   1187  C6   DC A  57      -3.678 -84.564  82.455 
ATOM   1188  P    DA A  58      -2.514 -89.730  78.910 
ATOM   1189  OP1  DA A  58      -2.903 -90.057  77.520 
ATOM   1190  OP2  DA A  58      -3.379 -90.285  79.974 
ATOM   1191  O5'  DA A  58      -0.998 -90.177  79.164 
ATOM   1192  C5'  DA A  58       0.065 -89.271  78.813 
ATOM   1193  C4'  DA A  58       1.106 -89.241  79.914 
ATOM   1194  O4'  DA A  58       0.803 -88.252  80.939 
ATOM   1195  C3'  DA A  58       1.282 -90.541  80.699 
ATOM   1196  O3'  DA A  58       2.659 -90.705  81.016 
ATOM   1197  C2'  DA A  58       0.507 -90.318  81.998 
ATOM   1198  C1'  DA A  58       0.934 -88.869  82.211 
ATOM   1199  N9   DA A  58       0.075 -88.128  83.176 
ATOM   1200  C8   DA A  58      -1.267 -88.256  83.390 
ATOM   1201  N7   DA A  58      -1.731 -87.464  84.307 
ATOM   1202  C5   DA A  58      -0.615 -86.758  84.733 
ATOM   1203  C6   DA A  58      -0.443 -85.754  85.700 
ATOM   1204  N6   DA A  58      -1.443 -85.266  86.447 
ATOM   1205  N1   DA A  58       0.801 -85.267  85.873 
ATOM   1206  C2   DA A  58       1.790 -85.755  85.127 
ATOM   1207  N3   DA A  58       1.751 -86.686  84.200 
ATOM   1208  C4   DA A  58       0.496 -87.157  84.047 
ATOM   1209  P    DC A  59       3.306 -92.167  80.935 
ATOM   1210  OP1  DC A  59       3.701 -92.459  79.539 
ATOM   1211  OP2  DC A  59       2.396 -93.147  81.570 
ATOM   1212  O5'  DC A  59       4.613 -91.984  81.839 
ATOM   1213  C5'  DC A  59       5.240 -90.690  81.906 
ATOM   1214  C4'  DC A  59       5.615 -90.369  83.339 
ATOM   1215  O4'  DC A  59       4.533 -89.717  84.063 
ATOM   1216  C3'  DC A  59       5.976 -91.567  84.216 
ATOM   1217  O3'  DC A  59       7.027 -91.192  85.098 
ATOM   1218  C2'  DC A  59       4.719 -91.833  85.045 
ATOM   1219  C1'  DC A  59       4.371 -90.372  85.312 
ATOM   1220  N1   DC A  59       2.969 -90.163  85.766 
ATOM   1221  C2   DC A  59       2.728 -89.144  86.684 
ATOM   1222  O2   DC A  59       3.679 -88.460  87.080 
ATOM   1223  N3   DC A  59       1.455 -88.938  87.111 
ATOM   1224  C4   DC A  59       0.452 -89.700  86.658 
ATOM   1225  N4   DC A  59      -0.771 -89.460  87.105 
ATOM   1226  C5   DC A  59       0.679 -90.754  85.715 
ATOM   1227  C6   DC A  59       1.957 -90.944  85.300 
ATOM   1228  P    DT A  60       8.194 -92.244  85.406 
ATOM   1229  OP1  DT A  60       9.213 -92.182  84.335 
ATOM   1230  OP2  DT A  60       7.605 -93.576  85.666 
ATOM   1231  O5'  DT A  60       8.803 -91.652  86.763 
ATOM   1232  C5'  DT A  60       8.742 -90.232  86.994 
ATOM   1233  C4'  DT A  60       8.320 -89.957  88.423 
ATOM   1234  O4'  DT A  60       6.872 -89.892  88.571 
ATOM   1235  C3'  DT A  60       8.750 -90.998  89.456 
ATOM   1236  O3'  DT A  60       9.079 -90.334  90.670 
ATOM   1237  C2'  DT A  60       7.501 -91.848  89.691 
ATOM   1238  C1'  DT A  60       6.499 -90.698  89.678 
ATOM   1239  N1   DT A  60       5.088 -91.134  89.479 
ATOM   1240  C2   DT A  60       4.114 -90.415  90.129 
ATOM   1241  O2   DT A  60       4.360 -89.459  90.843 
ATOM   1242  N3   DT A  60       2.819 -90.850  89.921 
ATOM   1243  C4   DT A  60       2.429 -91.915  89.136 
ATOM   1244  O4   DT A  60       1.236 -92.209  89.026 
ATOM   1245  C5   DT A  60       3.522 -92.607  88.495 
ATOM   1246  C7   DT A  60       3.185 -93.780  87.622 
ATOM   1247  C6   DT A  60       4.791 -92.206  88.680 
ATOM   1248  P    DG A  61      10.336 -90.849  91.518 
ATOM   1249  OP1  DG A  61      11.578 -90.251  90.978 
ATOM   1250  OP2  DG A  61      10.307 -92.325  91.601 
ATOM   1251  O5'  DG A  61      10.020 -90.224  92.958 
ATOM   1252  C5'  DG A  61       9.283 -88.989  93.037 
ATOM   1253  C4'  DG A  61       8.235 -89.081  94.129 
ATOM   1254  O4'  DG A  61       6.976 -89.629  93.645 
ATOM   1255  C3'  DG A  61       8.591 -89.970  95.319 
ATOM   1256  O3'  DG A  61       8.080 -89.377  96.507 
ATOM   1257  C2'  DG A  61       7.837 -91.276  95.066 
ATOM   1258  C1'  DG A  61       6.552 -90.640  94.546 
ATOM   1259  N9   DG A  61       5.675 -91.585  93.801 
ATOM   1260  C8   DG A  61       6.025 -92.641  92.986 
ATOM   1261  N7   DG A  61       5.003 -93.283  92.475 
ATOM   1262  C5   DG A  61       3.898 -92.606  92.988 
ATOM   1263  C6   DG A  61       2.511 -92.839  92.790 
ATOM   1264  O6   DG A  61       1.965 -93.704  92.111 
ATOM   1265  N1   DG A  61       1.731 -91.915  93.499 
ATOM   1266  C2   DG A  61       2.225 -90.899  94.294 
ATOM   1267  N2   DG A  61       1.315 -90.122  94.886 
ATOM   1268  N3   DG A  61       3.527 -90.681  94.478 
ATOM   1269  C4   DG A  61       4.297 -91.569  93.798 
ATOM   1270  P    DA A  62       8.959 -89.431  97.843 
ATOM   1271  OP1  DA A  62       9.938 -88.321  97.837 
ATOM   1272  OP2  DA A  62       9.518 -90.790  98.014 
ATOM   1273  O5'  DA A  62       7.849 -89.163  98.963 
ATOM   1274  C5'  DA A  62       6.704 -88.354  98.633 
ATOM   1275  C4'  DA A  62       5.443 -88.992  99.181 
ATOM   1276  O4'  DA A  62       4.852 -89.944  98.251 
ATOM   1277  C3'  DA A  62       5.610 -89.793 100.472 
ATOM   1278  O3'  DA A  62       4.457 -89.603 101.284 
ATOM   1279  C2'  DA A  62       5.651 -91.252 100.020 
ATOM   1280  C1'  DA A  62       4.560 -91.139  98.959 
ATOM   1281  N9   DA A  62       4.553 -92.265  97.984 
ATOM   1282  C8   DA A  62       5.615 -92.965  97.488 
ATOM   1283  N7   DA A  62       5.285 -93.897  96.649 
ATOM   1284  C5   DA A  62       3.901 -93.809  96.581 
ATOM   1285  C6   DA A  62       2.941 -94.533  95.855 
ATOM   1286  N6   DA A  62       3.247 -95.536  95.019 
ATOM   1287  N1   DA A  62       1.650 -94.189  96.020 
ATOM   1288  C2   DA A  62       1.353 -93.192  96.852 
ATOM   1289  N3   DA A  62       2.159 -92.449  97.578 
ATOM   1290  C4   DA A  62       3.443 -92.814  97.395 
ATOM   1291  P    DT A  63       4.640 -89.451 102.867 
ATOM   1292  OP1  DT A  63       4.972 -88.046 103.195 
ATOM   1293  OP2  DT A  63       5.590 -90.474 103.357 
ATOM   1294  O5'  DT A  63       3.167 -89.792 103.389 
ATOM   1295  C5'  DT A  63       2.039 -89.487 102.546 
ATOM   1296  C4'  DT A  63       1.058 -90.642 102.554 
ATOM   1297  O4'  DT A  63       1.362 -91.635 101.534 
ATOM   1298  C3'  DT A  63       0.994 -91.452 103.849 
ATOM   1299  O3'  DT A  63      -0.353 -91.844 104.081 
ATOM   1300  C2'  DT A  63       1.823 -92.704 103.564 
ATOM   1301  C1'  DT A  63       1.331 -92.920 102.137 
ATOM   1302  N1   DT A  63       2.199 -93.828 101.336 
ATOM   1303  C2   DT A  63       1.576 -94.638 100.417 
ATOM   1304  O2   DT A  63       0.370 -94.637 100.240 
ATOM   1305  N3   DT A  63       2.412 -95.466  99.693 
ATOM   1306  C4   DT A  63       3.784 -95.549  99.810 
ATOM   1307  O4   DT A  63       4.427 -96.331  99.107 
ATOM   1308  C5   DT A  63       4.346 -94.661 100.801 
ATOM   1309  C7   DT A  63       5.833 -94.688 100.993 
ATOM   1310  C6   DT A  63       3.556 -93.845 101.519 
ATOM   1311  P    DT A  64      -0.923 -91.818 105.576 
ATOM   1312  OP1  DT A  64      -1.377 -90.450 105.910 
ATOM   1313  OP2  DT A  64       0.070 -92.416 106.496 
ATOM   1314  O5'  DT A  64      -2.189 -92.789 105.448 
ATOM   1315  C5'  DT A  64      -2.881 -92.871 104.188 
ATOM   1316  C4'  DT A  64      -3.196 -94.318 103.865 
ATOM   1317  O4'  DT A  64      -2.113 -94.975 103.144 
ATOM   1318  C3'  DT A  64      -3.445 -95.230 105.066 
ATOM   1319  O3'  DT A  64      -4.468 -96.162 104.733 
ATOM   1320  C2'  DT A  64      -2.133 -95.994 105.251 
ATOM   1321  C1'  DT A  64      -1.852 -96.222 103.770 
ATOM   1322  N1   DT A  64      -0.439 -96.597 103.480 
ATOM   1323  C2   DT A  64      -0.225 -97.476 102.446 
ATOM   1324  O2   DT A  64      -1.129 -97.945 101.776 
ATOM   1325  N3   DT A  64       1.097 -97.801 102.207 
ATOM   1326  C4   DT A  64       2.193 -97.330 102.900 
ATOM   1327  O4   DT A  64       3.331 -97.694 102.594 
ATOM   1328  C5   DT A  64       1.868 -96.414 103.967 
ATOM   1329  C7   DT A  64       3.003 -95.855 104.773 
ATOM   1330  C6   DT A  64       0.591 -96.081 104.221 
ATOM   1331  P    DA A  65      -5.557 -96.546 105.840 
ATOM   1332  OP1  DA A  65      -6.634 -95.530 105.850 
ATOM   1333  OP2  DA A  65      -4.884 -96.792 107.134 
ATOM   1334  O5'  DA A  65      -6.125 -97.925 105.260 
ATOM   1335  C5'  DA A  65      -6.128 -98.134 103.835 
ATOM   1336  C4'  DA A  65      -5.645 -99.535 103.515 
ATOM   1337  O4'  DA A  65      -4.198 -99.604 103.371 
ATOM   1338  C3'  DA A  65      -5.963-100.603 104.561 
ATOM   1339  O3'  DA A  65      -6.263-101.824 103.896 
ATOM   1340  C2'  DA A  65      -4.660-100.783 105.339 
ATOM   1341  C1'  DA A  65      -3.723-100.700 104.138 
ATOM   1342  N9   DA A  65      -2.305-100.431 104.501 
ATOM   1343  C8   DA A  65      -1.821 -99.666 105.524 
ATOM   1344  N7   DA A  65      -0.526 -99.626 105.583 
ATOM   1345  C5   DA A  65      -0.119-100.423 104.522 
ATOM   1346  C6   DA A  65       1.151-100.785 104.043 
ATOM   1347  N6   DA A  65       2.298-100.371 104.599 
ATOM   1348  N1   DA A  65       1.199-101.592 102.967 
ATOM   1349  C2   DA A  65       0.057-102.000 102.418 
ATOM   1350  N3   DA A  65      -1.180-101.729 102.775 
ATOM   1351  C4   DA A  65      -1.200-100.920 103.854 
ATOM   1352  P    DT A  66      -7.444-102.746 104.462 
ATOM   1353  OP1  DT A  66      -8.743-102.265 103.941 
ATOM   1354  OP2  DT A  66      -7.331-102.847 105.934 
ATOM   1355  O5'  DT A  66      -7.086-104.158 103.798 
ATOM   1356  C5'  DT A  66      -6.414-104.181 102.526 
ATOM   1357  C4'  DT A  66      -5.306-105.216 102.543 
ATOM   1358  O4'  DT A  66      -4.046-104.672 103.032 
ATOM   1359  C3'  DT A  66      -5.549-106.436 103.432 
ATOM   1360  O3'  DT A  66      -5.009-107.586 102.793 
ATOM   1361  C2'  DT A  66      -4.742-106.159 104.700 
ATOM   1362  C1'  DT A  66      -3.521-105.562 104.005 
ATOM   1363  N1   DT A  66      -2.635-104.783 104.915 
ATOM   1364  C2   DT A  66      -1.286-104.830 104.664 
ATOM   1365  O2   DT A  66      -0.804-105.470 103.746 
ATOM   1366  N3   DT A  66      -0.496-104.096 105.528 
ATOM   1367  C4   DT A  66      -0.935-103.339 106.595 
ATOM   1368  O4   DT A  66      -0.132-102.724 107.300 
ATOM   1369  C5   DT A  66      -2.368-103.353 106.778 
ATOM   1370  C7   DT A  66      -2.929-102.554 107.918 
ATOM   1371  C6   DT A  66      -3.158-104.058 105.953 
ATOM   1372  P    DG A  67      -5.812-108.968 102.873 
ATOM   1373  OP1  DG A  67      -6.849-109.000 101.817 
ATOM   1374  OP2  DG A  67      -6.287-109.186 104.256 
ATOM   1375  O5'  DG A  67      -4.660-110.023 102.528 
ATOM   1376  C5'  DG A  67      -3.580-109.620 101.665 
ATOM   1377  C4'  DG A  67      -2.259-110.109 102.226 
ATOM   1378  O4'  DG A  67      -1.668-109.161 103.160 
ATOM   1379  C3'  DG A  67      -2.314-111.418 103.014 
ATOM   1380  O3'  DG A  67      -1.132-112.163 102.751 
ATOM   1381  C2'  DG A  67      -2.299-110.987 104.481 
ATOM   1382  C1'  DG A  67      -1.274-109.868 104.326 
ATOM   1383  N9   DG A  67      -1.258-108.909 105.465 
ATOM   1384  C8   DG A  67      -2.304-108.466 106.246 
ATOM   1385  N7   DG A  67      -1.951-107.614 107.178 
ATOM   1386  C5   DG A  67      -0.574-107.483 107.002 
ATOM   1387  C6   DG A  67       0.367-106.695 107.715 
ATOM   1388  O6   DG A  67       0.176-105.938 108.664 
ATOM   1389  N1   DG A  67       1.663-106.861 107.206 
ATOM   1390  C2   DG A  67       2.004-107.680 106.148 
ATOM   1391  N2   DG A  67       3.296-107.699 105.814 
ATOM   1392  N3   DG A  67       1.120-108.418 105.479 
ATOM   1393  C4   DG A  67      -0.141-108.269 105.960 
ATOM   1394  P    DT A  68      -1.238-113.752 102.583 
ATOM   1395  OP1  DT A  68      -1.627-114.079 101.192 
ATOM   1396  OP2  DT A  68      -2.104-114.307 103.647 
ATOM   1397  O5'  DT A  68       0.277-114.199 102.836 
ATOM   1398  C5'  DT A  68       1.341-113.293 102.485 
ATOM   1399  C4'  DT A  68       2.382-113.263 103.587 
ATOM   1400  O4'  DT A  68       2.078-112.274 104.612 
ATOM   1401  C3'  DT A  68       2.558-114.563 104.371 
ATOM   1402  O3'  DT A  68       3.935-114.727 104.688 
ATOM   1403  C2'  DT A  68       1.783-114.340 105.670 
ATOM   1404  C1'  DT A  68       2.210-112.891 105.883 
ATOM   1405  N1   DT A  68       1.351-112.150 106.848 
ATOM   1406  C2   DT A  68       1.966-111.209 107.639 
ATOM   1407  O2   DT A  68       3.160-110.968 107.576 
ATOM   1408  N3   DT A  68       1.140-110.543 108.521 
ATOM   1409  C4   DT A  68      -0.218-110.735 108.675 
ATOM   1410  O4   DT A  68      -0.855-110.077 109.501 
ATOM   1411  C5   DT A  68      -0.773-111.742 107.802 
ATOM   1412  C7   DT A  68      -2.246-112.014 107.905 
ATOM   1413  C6   DT A  68       0.007-112.405 106.935 
ATOM   1414  P    DC A  69       4.581-116.189 104.608 
ATOM   1415  OP1  DC A  69       4.977-116.481 103.212 
ATOM   1416  OP2  DC A  69       3.672-117.169 105.243 
ATOM   1417  O5'  DC A  69       5.889-116.006 105.511 
ATOM   1418  C5'  DC A  69       6.515-114.712 105.578 
ATOM   1419  C4'  DC A  69       6.890-114.391 107.011 
ATOM   1420  O4'  DC A  69       5.808-113.739 107.735 
ATOM   1421  C3'  DC A  69       7.251-115.589 107.889 
ATOM   1422  O3'  DC A  69       8.303-115.214 108.770 
ATOM   1423  C2'  DC A  69       5.995-115.855 108.717 
ATOM   1424  C1'  DC A  69       5.647-114.394 108.984 
ATOM   1425  N1   DC A  69       4.244-114.185 109.438 
ATOM   1426  C2   DC A  69       4.003-113.166 110.356 
ATOM   1427  O2   DC A  69       4.955-112.482 110.752 
ATOM   1428  N3   DC A  69       2.730-112.960 110.783 
ATOM   1429  C4   DC A  69       1.728-113.722 110.331 
ATOM   1430  N4   DC A  69       0.504-113.482 110.777 
ATOM   1431  C5   DC A  69       1.954-114.776 109.387 
ATOM   1432  C6   DC A  69       3.233-114.966 108.972 
ATOM   1433  P    DT A  70       9.470-116.266 109.078 
ATOM   1434  OP1  DT A  70      10.489-116.204 108.007 
ATOM   1435  OP2  DT A  70       8.881-117.598 109.338 
ATOM   1436  O5'  DT A  70      10.078-115.674 110.435 
ATOM   1437  C5'  DT A  70      10.018-114.254 110.666 
ATOM   1438  C4'  DT A  70       9.595-113.979 112.095 
ATOM   1439  O4'  DT A  70       8.148-113.914 112.244 
ATOM   1440  C3'  DT A  70      10.025-115.020 113.128 
ATOM   1441  O3'  DT A  70      10.355-114.356 114.342 
ATOM   1442  C2'  DT A  70       8.777-115.870 113.364 
ATOM   1443  C1'  DT A  70       7.774-114.720 113.351 
ATOM   1444  N1   DT A  70       6.364-115.156 113.151 
ATOM   1445  C2   DT A  70       5.389-114.437 113.801 
ATOM   1446  O2   DT A  70       5.636-113.481 114.516 
ATOM   1447  N3   DT A  70       4.095-114.872 113.593 
ATOM   1448  C4   DT A  70       3.704-115.937 112.808 
ATOM   1449  O4   DT A  70       2.512-116.231 112.698 
ATOM   1450  C5   DT A  70       4.798-116.629 112.167 
ATOM   1451  C7   DT A  70       4.461-117.802 111.294 
ATOM   1452  C6   DT A  70       6.066-116.228 112.353 
ATOM   1453  P    DG A  71      11.611-114.871 115.191 
ATOM   1454  OP1  DG A  71      12.853-114.273 114.651 
ATOM   1455  OP2  DG A  71      11.583-116.347 115.274 
ATOM   1456  O5'  DG A  71      11.296-114.246 116.630 
ATOM   1457  C5'  DG A  71      10.559-113.011 116.710 
ATOM   1458  C4'  DG A  71       9.511-113.103 117.801 
ATOM   1459  O4'  DG A  71       8.252-113.651 117.317 
ATOM   1460  C3'  DG A  71       9.866-113.992 118.992 
ATOM   1461  O3'  DG A  71       9.355-113.399 120.179 
ATOM   1462  C2'  DG A  71       9.113-115.298 118.739 
ATOM   1463  C1'  DG A  71       7.828-114.662 118.218 
ATOM   1464  N9   DG A  71       6.951-115.607 117.473 
ATOM   1465  C8   DG A  71       7.301-116.663 116.658 
ATOM   1466  N7   DG A  71       6.279-117.305 116.148 
ATOM   1467  C5   DG A  71       5.173-116.628 116.660 
ATOM   1468  C6   DG A  71       3.787-116.861 116.463 
ATOM   1469  O6   DG A  71       3.240-117.726 115.784 
ATOM   1470  N1   DG A  71       3.007-115.937 117.172 
ATOM   1471  C2   DG A  71       3.501-114.921 117.966 
ATOM   1472  N2   DG A  71       2.591-114.144 118.559 
ATOM   1473  N3   DG A  71       4.802-114.703 118.150 
ATOM   1474  C4   DG A  71       5.572-115.591 117.470 
ATOM   1475  P    DG A  72      10.235-113.453 121.515 
ATOM   1476  OP1  DG A  72      11.214-112.343 121.509 
ATOM   1477  OP2  DG A  72      10.794-114.812 121.686 
ATOM   1478  O5'  DG A  72       9.125-113.185 122.635 
ATOM   1479  C5'  DG A  72       7.980-112.376 122.305 
ATOM   1480  C4'  DG A  72       6.718-113.014 122.853 
ATOM   1481  O4'  DG A  72       6.128-113.966 121.923 
ATOM   1482  C3'  DG A  72       6.885-113.815 124.144 
ATOM   1483  O3'  DG A  72       5.733-113.625 124.956 
ATOM   1484  C2'  DG A  72       6.926-115.274 123.692 
ATOM   1485  C1'  DG A  72       5.835-115.161 122.631 
ATOM   1486  N9   DG A  72       5.828-116.287 121.656 
ATOM   1487  C8   DG A  72       6.889-117.004 121.146 
ATOM   1488  N7   DG A  72       6.540-117.942 120.299 
ATOM   1489  C5   DG A  72       5.151-117.839 120.244 
ATOM   1490  C6   DG A  72       4.208-118.591 119.496 
ATOM   1491  O6   DG A  72       4.408-119.517 118.715 
ATOM   1492  N1   DG A  72       2.898-118.155 119.738 
ATOM   1493  C2   DG A  72       2.546-117.127 120.591 
ATOM   1494  N2   DG A  72       1.240-116.863 120.684 
ATOM   1495  N3   DG A  72       3.431-116.421 121.292 
ATOM   1496  C4   DG A  72       4.707-116.832 121.068 
ATOM   1497  P    DT A  73       5.915-113.473 126.539 
ATOM   1498  OP1  DT A  73       6.248-112.068 126.868 
ATOM   1499  OP2  DT A  73       6.866-114.496 127.030 
ATOM   1500  O5'  DT A  73       4.442-113.814 127.061 
ATOM   1501  C5'  DT A  73       3.315-113.509 126.219 
ATOM   1502  C4'  DT A  73       2.333-114.664 126.227 
ATOM   1503  O4'  DT A  73       2.637-115.657 125.207 
ATOM   1504  C3'  DT A  73       2.270-115.474 127.521 
ATOM   1505  O3'  DT A  73       0.922-115.866 127.753 
ATOM   1506  C2'  DT A  73       3.098-116.726 127.237 
ATOM   1507  C1'  DT A  73       2.607-116.942 125.809 
ATOM   1508  N1   DT A  73       3.474-117.850 125.008 
ATOM   1509  C2   DT A  73       2.852-118.660 124.089 
ATOM   1510  O2   DT A  73       1.645-118.659 123.913 
ATOM   1511  N3   DT A  73       3.687-119.488 123.365 
ATOM   1512  C4   DT A  73       5.060-119.571 123.483 
ATOM   1513  O4   DT A  73       5.703-120.352 122.779 
ATOM   1514  C5   DT A  73       5.621-118.683 124.473 
ATOM   1515  C7   DT A  73       7.109-118.710 124.665 
ATOM   1516  C6   DT A  73       4.832-117.867 125.191 
ATOM   1517  P    DC A  74       0.352-115.840 129.249 
ATOM   1518  OP1  DC A  74      -0.101-114.472 129.583 
ATOM   1519  OP2  DC A  74       1.345-116.438 130.169 
ATOM   1520  O5'  DC A  74      -0.914-116.811 129.121 
ATOM   1521  C5'  DC A  74      -1.606-116.893 127.861 
ATOM   1522  C4'  DC A  74      -1.920-118.340 127.537 
ATOM   1523  O4'  DC A  74      -0.838-118.997 126.817 
ATOM   1524  C3'  DC A  74      -2.170-119.252 128.738 
ATOM   1525  O3'  DC A  74      -3.192-120.184 128.405 
ATOM   1526  C2'  DC A  74      -0.858-120.016 128.924 
ATOM   1527  C1'  DC A  74      -0.576-120.244 127.442 
ATOM   1528  N1   DC A  74       0.836-120.619 127.152 
ATOM   1529  C2   DC A  74       1.070-121.509 126.107 
ATOM   1530  O2   DC A  74       0.106-121.946 125.469 
ATOM   1531  N3   DC A  74       2.350-121.864 125.827 
ATOM   1532  C4   DC A  74       3.368-121.368 126.542 
ATOM   1533  N4   DC A  74       4.599-121.744 126.231 
ATOM   1534  C5   DC A  74       3.149-120.452 127.622 
ATOM   1535  C6   DC A  74       1.862-120.110 127.886 
ATOM   1536  P    DA A  75      -4.282-120.568 129.512 
ATOM   1537  OP1  DA A  75      -5.358-119.552 129.523 
ATOM   1538  OP2  DA A  75      -3.609-120.814 130.807 
ATOM   1539  O5'  DA A  75      -4.849-121.947 128.932 
ATOM   1540  C5'  DA A  75      -4.852-122.156 127.507 
ATOM   1541  C4'  DA A  75      -4.370-123.557 127.188 
ATOM   1542  O4'  DA A  75      -2.922-123.626 127.044 
ATOM   1543  C3'  DA A  75      -4.688-124.625 128.234 
ATOM   1544  O3'  DA A  75      -4.988-125.846 127.568 
ATOM   1545  C2'  DA A  75      -3.384-124.805 129.012 
ATOM   1546  C1'  DA A  75      -2.448-124.722 127.810 
ATOM   1547  N9   DA A  75      -1.029-124.453 128.174 
ATOM   1548  C8   DA A  75      -0.546-123.688 129.197 
ATOM   1549  N7   DA A  75       0.749-123.648 129.255 
ATOM   1550  C5   DA A  75       1.157-124.445 128.194 
ATOM   1551  C6   DA A  75       2.427-124.807 127.715 
ATOM   1552  N6   DA A  75       3.574-124.393 128.272 
ATOM   1553  N1   DA A  75       2.475-125.614 126.640 
ATOM   1554  C2   DA A  75       1.332-126.022 126.091 
ATOM   1555  N3   DA A  75       0.095-125.751 126.448 
ATOM   1556  C4   DA A  75       0.076-124.942 127.526 
ATOM   1557  P    DG A  76      -6.168-126.768 128.134 
ATOM   1558  OP1  DG A  76      -7.467-126.287 127.613 
ATOM   1559  OP2  DG A  76      -6.056-126.869 129.606 
ATOM   1560  O5'  DG A  76      -5.811-128.180 127.471 
ATOM   1561  C5'  DG A  76      -5.138-128.203 126.198 
ATOM   1562  C4'  DG A  76      -4.030-129.238 126.216 
ATOM   1563  O4'  DG A  76      -2.771-128.694 126.704 
ATOM   1564  C3'  DG A  76      -4.274-130.458 127.104 
ATOM   1565  O3'  DG A  76      -3.733-131.608 126.465 
ATOM   1566  C2'  DG A  76      -3.467-130.181 128.372 
ATOM   1567  C1'  DG A  76      -2.246-129.584 127.678 
ATOM   1568  N9   DG A  76      -1.360-128.805 128.587 
ATOM   1569  C8   DG A  76      -1.696-128.025 129.672 
ATOM   1570  N7   DG A  76      -0.669-127.468 130.267 
ATOM   1571  C5   DG A  76       0.424-127.912 129.525 
ATOM   1572  C6   DG A  76       1.809-127.644 129.686 
ATOM   1573  O6   DG A  76       2.363-126.947 130.533 
ATOM   1574  N1   DG A  76       2.574-128.297 128.711 
ATOM   1575  C2   DG A  76       2.068-129.104 127.710 
ATOM   1576  N2   DG A  76       2.966-129.635 126.877 
ATOM   1577  N3   DG A  76       0.770-129.354 127.559 
ATOM   1578  C4   DG A  76       0.014-128.728 128.497 
ATOM   1579  P    DT A  77      -4.536-132.990 126.545 
ATOM   1580  OP1  DT A  77      -5.574-133.022 125.489 
ATOM   1581  OP2  DT A  77      -5.012-133.208 127.929 
ATOM   1582  O5'  DT A  77      -3.384-134.045 126.200 
ATOM   1583  C5'  DT A  77      -2.304-133.642 125.338 
ATOM   1584  C4'  DT A  77      -0.984-134.131 125.898 
ATOM   1585  O4'  DT A  77      -0.393-133.183 126.833 
ATOM   1586  C3'  DT A  77      -1.038-135.440 126.686 
ATOM   1587  O3'  DT A  77       0.143-136.185 126.423 
ATOM   1588  C2'  DT A  77      -1.024-135.009 128.153 
ATOM   1589  C1'  DT A  77       0.002-133.890 127.998 
ATOM   1590  N1   DT A  77       0.018-132.931 129.138 
ATOM   1591  C2   DT A  77       1.233-132.393 129.487 
ATOM   1592  O2   DT A  77       2.270-132.669 128.909 
ATOM   1593  N3   DT A  77       1.209-131.509 130.548 
ATOM   1594  C4   DT A  77       0.096-131.128 131.270 
ATOM   1595  O4   DT A  77       0.199-130.327 132.201 
ATOM   1596  C5   DT A  77      -1.132-131.745 130.830 
ATOM   1597  C7   DT A  77      -2.392-131.384 131.563 
ATOM   1598  C6   DT A  77      -1.137-132.608 129.801 
ATOM   1599  P    DG A  78       0.037-137.774 126.255 
ATOM   1600  OP1  DG A  78      -0.351-138.101 124.865 
ATOM   1601  OP2  DG A  78      -0.828-138.329 127.319 
ATOM   1602  O5'  DG A  78       1.553-138.221 126.509 
ATOM   1603  C5'  DG A  78       2.616-137.315 126.157 
ATOM   1604  C4'  DG A  78       3.657-137.285 127.259 
ATOM   1605  O4'  DG A  78       3.354-136.296 128.284 
ATOM   1606  C3'  DG A  78       3.833-138.585 128.043 
ATOM   1607  O3'  DG A  78       5.210-138.749 128.361 
ATOM   1608  C2'  DG A  78       3.058-138.362 129.342 
ATOM   1609  C1'  DG A  78       3.485-136.913 129.555 
ATOM   1610  N9   DG A  78       2.626-136.172 130.520 
ATOM   1611  C8   DG A  78       1.272-136.288 130.751 
ATOM   1612  N7   DG A  78       0.817-135.482 131.679 
ATOM   1613  C5   DG A  78       1.950-134.782 132.094 
ATOM   1614  C6   DG A  78       2.088-133.770 133.078 
ATOM   1615  O6   DG A  78       1.226-133.273 133.798 
ATOM   1616  N1   DG A  78       3.416-133.332 133.180 
ATOM   1617  C2   DG A  78       4.471-133.810 132.428 
ATOM   1618  N2   DG A  78       5.664-133.262 132.675 
ATOM   1619  N3   DG A  78       4.340-134.760 131.504 
ATOM   1620  C4   DG A  78       3.059-135.195 131.394 
ATOM   1621  P    DA A  79       5.857-140.211 128.280 
ATOM   1622  OP1  DA A  79       6.253-140.503 126.884 
ATOM   1623  OP2  DA A  79       4.947-141.191 128.915 
ATOM   1624  O5'  DA A  79       7.164-140.028 129.184 
ATOM   1625  C5'  DA A  79       7.791-138.734 129.251 
ATOM   1626  C4'  DA A  79       8.166-138.413 130.684 
ATOM   1627  O4'  DA A  79       7.084-137.761 131.408 
ATOM   1628  C3'  DA A  79       8.527-139.611 131.561 
ATOM   1629  O3'  DA A  79       9.579-139.236 132.442 
ATOM   1630  C2'  DA A  79       7.271-139.877 132.390 
ATOM   1631  C1'  DA A  79       6.922-138.416 132.657 
ATOM   1632  N9   DA A  79       5.520-138.207 133.111 
ATOM   1633  C8   DA A  79       4.398-138.895 132.745 
ATOM   1634  N7   DA A  79       3.313-138.475 133.318 
ATOM   1635  C5   DA A  79       3.745-137.430 134.124 
ATOM   1636  C6   DA A  79       3.066-136.564 134.997 
ATOM   1637  N6   DA A  79       1.744-136.618 135.212 
ATOM   1638  N1   DA A  79       3.798-135.638 135.644 
ATOM   1639  C2   DA A  79       5.111-135.589 135.426 
ATOM   1640  N3   DA A  79       5.851-136.340 134.640 
ATOM   1641  C4   DA A  79       5.095-137.259 134.004 
ATOM   1642  P    DA A  80      10.746-140.288 132.751 
ATOM   1643  OP1  DA A  80      11.764-140.226 131.679 
ATOM   1644  OP2  DA A  80      10.156-141.620 133.011 
ATOM   1645  O5'  DA A  80      11.354-139.696 134.107 
ATOM   1646  C5'  DA A  80      11.293-138.276 134.338 
ATOM   1647  C4'  DA A  80      10.871-138.001 135.768 
ATOM   1648  O4'  DA A  80       9.423-137.936 135.916 
ATOM   1649  C3'  DA A  80      11.301-139.042 136.801 
ATOM   1650  O3'  DA A  80      11.631-138.378 138.014 
ATOM   1651  C2'  DA A  80      10.052-139.892 137.036 
ATOM   1652  C1'  DA A  80       9.050-138.742 137.023 
ATOM   1653  N9   DA A  80       7.640-139.178 136.823 
ATOM   1654  C8   DA A  80       7.171-140.214 136.069 
ATOM   1655  N7   DA A  80       5.881-140.342 136.097 
ATOM   1656  C5   DA A  80       5.460-139.316 136.931 
ATOM   1657  C6   DA A  80       4.189-138.910 137.368 
ATOM   1658  N6   DA A  80       3.052-139.522 137.007 
ATOM   1659  N1   DA A  80       4.127-137.849 138.194 
ATOM   1660  C2   DA A  80       5.259-137.245 138.550 
ATOM   1661  N3   DA A  80       6.496-137.531 138.208 
ATOM   1662  C4   DA A  80       6.531-138.597 137.381 
ATOM   1663  P    DG A  81      12.887-138.893 138.863 
ATOM   1664  OP1  DG A  81      14.129-138.295 138.323 
ATOM   1665  OP2  DG A  81      12.859-140.369 138.946 
ATOM   1666  O5'  DG A  81      12.571-138.268 140.303 
ATOM   1667  C5'  DG A  81      11.835-137.033 140.382 
ATOM   1668  C4'  DG A  81      10.786-137.125 141.473 
ATOM   1669  O4'  DG A  81       9.527-137.673 140.989 
ATOM   1670  C3'  DG A  81      11.142-138.014 142.664 
ATOM   1671  O3'  DG A  81      10.631-137.421 143.852 
ATOM   1672  C2'  DG A  81      10.389-139.320 142.411 
ATOM   1673  C1'  DG A  81       9.103-138.684 141.891 
ATOM   1674  N9   DG A  81       8.226-139.629 141.145 
ATOM   1675  C8   DG A  81       8.576-140.685 140.331 
ATOM   1676  N7   DG A  81       7.554-141.327 139.820 
ATOM   1677  C5   DG A  81       6.449-140.650 140.333 
ATOM   1678  C6   DG A  81       5.062-140.883 140.135 
ATOM   1679  O6   DG A  81       4.516-141.748 139.456 
ATOM   1680  N1   DG A  81       4.282-139.959 140.844 
ATOM   1681  C2   DG A  81       4.776-138.943 141.639 
ATOM   1682  N2   DG A  81       3.867-138.166 142.231 
ATOM   1683  N3   DG A  81       6.078-138.725 141.822 
ATOM   1684  C4   DG A  81       6.848-139.613 141.142 
ATOM   1685  P    DA A  82      11.510-137.475 145.188 
ATOM   1686  OP1  DA A  82      12.489-136.365 145.182 
ATOM   1687  OP2  DA A  82      12.070-138.834 145.358 
ATOM   1688  O5'  DA A  82      10.400-137.207 146.308 
ATOM   1689  C5'  DA A  82       9.256-136.398 145.977 
ATOM   1690  C4'  DA A  82       7.994-137.036 146.526 
ATOM   1691  O4'  DA A  82       7.403-137.988 145.595 
ATOM   1692  C3'  DA A  82       8.161-137.837 147.816 
ATOM   1693  O3'  DA A  82       7.008-137.647 148.629 
ATOM   1694  C2'  DA A  82       8.202-139.296 147.364 
ATOM   1695  C1'  DA A  82       7.111-139.183 146.304 
ATOM   1696  N9   DA A  82       7.104-140.309 145.328 
ATOM   1697  C8   DA A  82       8.166-141.009 144.833 
ATOM   1698  N7   DA A  82       7.836-141.941 143.993 
ATOM   1699  C5   DA A  82       6.452-141.853 143.925 
ATOM   1700  C6   DA A  82       5.492-142.577 143.200 
ATOM   1701  N6   DA A  82       5.798-143.580 142.364 
ATOM   1702  N1   DA A  82       4.201-142.233 143.365 
ATOM   1703  C2   DA A  82       3.904-141.236 144.196 
ATOM   1704  N3   DA A  82       4.710-140.492 144.923 
ATOM   1705  C4   DA A  82       5.994-140.858 144.740 
ATOM   1706  P    DA A  83       7.191-137.495 150.212 
ATOM   1707  OP1  DA A  83       7.523-136.090 150.540 
ATOM   1708  OP2  DA A  83       8.141-138.518 150.702 
ATOM   1709  O5'  DA A  83       5.718-137.836 150.734 
ATOM   1710  C5'  DA A  83       4.590-137.531 149.891 
ATOM   1711  C4'  DA A  83       3.609-138.686 149.899 
ATOM   1712  O4'  DA A  83       3.913-139.679 148.879 
ATOM   1713  C3'  DA A  83       3.545-139.496 151.194 
ATOM   1714  O3'  DA A  83       2.198-139.888 151.426 
ATOM   1715  C2'  DA A  83       4.374-140.748 150.909 
ATOM   1716  C1'  DA A  83       3.882-140.964 149.482 
ATOM   1717  N9   DA A  83       4.750-141.872 148.680 
ATOM   1718  C8   DA A  83       6.107-142.016 148.734 
ATOM   1719  N7   DA A  83       6.575-142.895 147.905 
ATOM   1720  C5   DA A  83       5.447-143.372 147.251 
ATOM   1721  C6   DA A  83       5.273-144.333 146.242 
ATOM   1722  N6   DA A  83       6.284-145.019 145.689 
ATOM   1723  N1   DA A  83       4.016-144.566 145.819 
ATOM   1724  C2   DA A  83       3.015-143.882 146.371 
ATOM   1725  N3   DA A  83       3.056-142.966 147.314 
ATOM   1726  C4   DA A  83       4.325-142.751 147.720 
ATOM   1727  P    DT A  84       1.628-139.862 152.921 
ATOM   1728  OP1  DT A  84       1.174-138.494 153.255 
ATOM   1729  OP2  DT A  84       2.621-140.460 153.841 
ATOM   1730  O5'  DT A  84       0.362-140.833 152.793 
ATOM   1731  C5'  DT A  84      -0.330-140.915 151.533 
ATOM   1732  C4'  DT A  84      -0.644-142.362 151.209 
ATOM   1733  O4'  DT A  84       0.438-143.019 150.489 
ATOM   1734  C3'  DT A  84      -0.894-143.274 152.411 
ATOM   1735  O3'  DT A  84      -1.916-144.206 152.078 
ATOM   1736  C2'  DT A  84       0.418-144.038 152.596 
ATOM   1737  C1'  DT A  84       0.699-144.266 151.114 
ATOM   1738  N1   DT A  84       2.112-144.641 150.824 
ATOM   1739  C2   DT A  84       2.326-145.519 149.790 
ATOM   1740  O2   DT A  84       1.422-145.989 149.120 
ATOM   1741  N3   DT A  84       3.648-145.845 149.552 
ATOM   1742  C4   DT A  84       4.744-145.374 150.245 
ATOM   1743  O4   DT A  84       5.882-145.738 149.938 
ATOM   1744  C5   DT A  84       4.419-144.458 151.312 
ATOM   1745  C7   DT A  84       5.554-143.899 152.117 
ATOM   1746  C6   DT A  84       3.142-144.125 151.566 
ATOM   1747  P    DT A  85      -3.006-144.590 153.185 
ATOM   1748  OP1  DT A  85      -4.083-143.574 153.195 
ATOM   1749  OP2  DT A  85      -2.333-144.836 154.479 
ATOM   1750  O5'  DT A  85      -3.574-145.969 152.604 
ATOM   1751  C5'  DT A  85      -3.577-146.178 151.180 
ATOM   1752  C4'  DT A  85      -3.094-147.579 150.860 
ATOM   1753  O4'  DT A  85      -1.646-147.648 150.716 
ATOM   1754  C3'  DT A  85      -3.412-148.647 151.906 
ATOM   1755  O3'  DT A  85      -3.712-149.868 151.240 
ATOM   1756  C2'  DT A  85      -2.109-148.827 152.684 
ATOM   1757  C1'  DT A  85      -1.172-148.744 151.482 
ATOM   1758  N1   DT A  85       0.246-148.475 151.846 
ATOM   1759  C2   DT A  85       1.214-149.062 151.067 
ATOM   1760  O2   DT A  85       0.956-149.776 150.114 
ATOM   1761  N3   DT A  85       2.518-148.791 151.435 
ATOM   1762  C4   DT A  85       2.922-147.999 152.491 
ATOM   1763  O4   DT A  85       4.121-147.830 152.723 
ATOM   1764  C5   DT A  85       1.835-147.428 153.249 
ATOM   1765  C7   DT A  85       2.189-146.554 154.417 
ATOM   1766  C6   DT A  85       0.558-147.675 152.915 
ATOM   1767  P    DT A  86      -4.892-150.790 151.807 
ATOM   1768  OP1  DT A  86      -6.191-150.309 151.286 
ATOM   1769  OP2  DT A  86      -4.780-150.891 153.278 
ATOM   1770  O5'  DT A  86      -4.535-152.202 151.143 
ATOM   1771  C5'  DT A  86      -3.863-152.225 149.871 
ATOM   1772  C4'  DT A  86      -2.755-153.260 149.888 
ATOM   1773  O4'  DT A  86      -1.495-152.716 150.376 
ATOM   1774  C3'  DT A  86      -2.998-154.480 150.776 
ATOM   1775  O3'  DT A  86      -2.457-155.630 150.137 
ATOM   1776  C2'  DT A  86      -2.191-154.203 152.044 
ATOM   1777  C1'  DT A  86      -0.970-153.606 151.350 
ATOM   1778  N1   DT A  86      -0.084-152.827 152.259 
ATOM   1779  C2   DT A  86       1.265-152.874 152.008 
ATOM   1780  O2   DT A  86       1.747-153.514 151.090 
ATOM   1781  N3   DT A  86       2.055-152.140 152.873 
ATOM   1782  C4   DT A  86       1.616-151.383 153.940 
ATOM   1783  O4   DT A  86       2.419-150.768 154.644 
ATOM   1784  C5   DT A  86       0.184-151.397 154.123 
ATOM   1785  C7   DT A  86      -0.378-150.598 155.263 
ATOM   1786  C6   DT A  86      -0.607-152.102 153.298 
ATOM   1787  P    DC A  87      -3.261-157.012 150.217 
ATOM   1788  OP1  DC A  87      -4.298-157.044 149.161 
ATOM   1789  OP2  DC A  87      -3.736-157.230 151.601 
ATOM   1790  O5'  DC A  87      -2.109-158.067 149.872 
ATOM   1791  C5'  DC A  87      -1.028-157.664 149.010 
ATOM   1792  C4'  DC A  87       0.292-158.153 149.570 
ATOM   1793  O4'  DC A  87       0.883-157.205 150.505 
ATOM   1794  C3'  DC A  87       0.237-159.462 150.358 
ATOM   1795  O3'  DC A  87       1.419-160.207 150.095 
ATOM   1796  C2'  DC A  87       0.252-159.031 151.825 
ATOM   1797  C1'  DC A  87       1.277-157.912 151.671 
ATOM   1798  N1   DC A  87       1.293-156.953 152.810 
ATOM   1799  C2   DC A  87       2.517-156.399 153.176 
ATOM   1800  O2   DC A  87       3.530-156.723 152.546 
ATOM   1801  N3   DC A  87       2.553-155.523 154.213 
ATOM   1802  C4   DC A  87       1.433-155.198 154.870 
ATOM   1803  N4   DC A  87       1.519-154.339 155.874 
ATOM   1804  C5   DC A  87       0.164-155.756 154.510 
ATOM   1805  C6   DC A  87       0.149-156.630 153.472 
ATOM   1806  P    DC A  88       1.313-161.796 149.927 
ATOM   1807  OP1  DC A  88       0.924-162.123 148.537 
ATOM   1808  OP2  DC A  88       0.447-162.350 150.991 
ATOM   1809  O5'  DC A  88       2.829-162.243 150.181 
ATOM   1810  C5'  DC A  88       3.892-161.337 149.830 
ATOM   1811  C4'  DC A  88       4.933-161.307 150.931 
ATOM   1812  O4'  DC A  88       4.629-160.318 151.956 
ATOM   1813  C3'  DC A  88       5.109-162.607 151.716 
ATOM   1814  O3'  DC A  88       6.486-162.771 152.033 
ATOM   1815  C2'  DC A  88       4.334-162.384 153.015 
ATOM   1816  C1'  DC A  88       4.761-160.935 153.228 
ATOM   1817  N1   DC A  88       3.902-160.194 154.193 
ATOM   1818  C2   DC A  88       4.511-159.237 155.001 
ATOM   1819  O2   DC A  88       5.727-159.044 154.885 
ATOM   1820  N3   DC A  88       3.746-158.550 155.889 
ATOM   1821  C4   DC A  88       2.431-158.789 155.984 
ATOM   1822  N4   DC A  88       1.728-158.093 156.865 
ATOM   1823  C5   DC A  88       1.786-159.770 155.162 
ATOM   1824  C6   DC A  88       2.568-160.445 154.282 
ATOM   1825  P    DA A  89       7.132-164.233 151.952 
ATOM   1826  OP1  DA A  89       7.528-164.524 150.556 
ATOM   1827  OP2  DA A  89       6.223-165.213 152.587 
ATOM   1828  O5'  DA A  89       8.440-164.050 152.856 
ATOM   1829  C5'  DA A  89       9.066-162.756 152.923 
ATOM   1830  C4'  DA A  89       9.442-162.435 154.356 
ATOM   1831  O4'  DA A  89       8.360-161.783 155.080 
ATOM   1832  C3'  DA A  89       9.802-163.633 155.233 
ATOM   1833  O3'  DA A  89      10.854-163.258 156.115 
ATOM   1834  C2'  DA A  89       8.546-163.899 156.062 
ATOM   1835  C1'  DA A  89       8.198-162.438 156.329 
ATOM   1836  N9   DA A  89       6.795-162.229 156.783 
ATOM   1837  C8   DA A  89       5.674-162.917 156.418 
ATOM   1838  N7   DA A  89       4.589-162.497 156.991 
ATOM   1839  C5   DA A  89       5.021-161.452 157.797 
ATOM   1840  C6   DA A  89       4.341-160.586 158.670 
ATOM   1841  N6   DA A  89       3.020-160.640 158.884 
ATOM   1842  N1   DA A  89       5.074-159.660 159.316 
ATOM   1843  C2   DA A  89       6.386-159.611 159.098 
ATOM   1844  N3   DA A  89       7.126-160.362 158.312 
ATOM   1845  C4   DA A  89       6.370-161.281 157.677 
ATOM   1846  P    DG A  90      12.021-164.310 156.423 
ATOM   1847  OP1  DG A  90      13.040-164.248 155.352 
ATOM   1848  OP2  DG A  90      11.432-165.642 156.683 
ATOM   1849  O5'  DG A  90      12.629-163.718 157.780 
ATOM   1850  C5'  DG A  90      12.569-162.298 158.011 
ATOM   1851  C4'  DG A  90      12.146-162.023 159.440 
ATOM   1852  O4'  DG A  90      10.699-161.958 159.588 
ATOM   1853  C3'  DG A  90      12.576-163.064 160.473 
ATOM   1854  O3'  DG A  90      12.906-162.400 161.687 
ATOM   1855  C2'  DG A  90      11.328-163.914 160.708 
ATOM   1856  C1'  DG A  90      10.326-162.764 160.695 
ATOM   1857  N9   DG A  90       8.915-163.200 160.496 
ATOM   1858  C8   DG A  90       8.424-164.242 159.740 
ATOM   1859  N7   DG A  90       7.119-164.359 159.777 
ATOM   1860  C5   DG A  90       6.717-163.322 160.617 
ATOM   1861  C6   DG A  90       5.417-162.940 161.039 
ATOM   1862  O6   DG A  90       4.335-163.446 160.754 
ATOM   1863  N1   DG A  90       5.462-161.829 161.893 
ATOM   1864  C2   DG A  90       6.612-161.174 162.287 
ATOM   1865  N2   DG A  90       6.443-160.133 163.106 
ATOM   1866  N3   DG A  90       7.832-161.532 161.890 
ATOM   1867  C4   DG A  90       7.805-162.609 161.061 
ATOM   1868  P    DA A  91      14.162-162.914 162.536 
ATOM   1869  OP1  DA A  91      15.404-162.317 161.995 
ATOM   1870  OP2  DA A  91      14.134-164.391 162.618 
ATOM   1871  O5'  DA A  91      13.847-162.290 163.975 
ATOM   1872  C5'  DA A  91      13.110-161.055 164.054 
ATOM   1873  C4'  DA A  91      12.062-161.146 165.146 
ATOM   1874  O4'  DA A  91      10.803-161.695 164.662 
ATOM   1875  C3'  DA A  91      12.418-162.036 166.336 
ATOM   1876  O3'  DA A  91      11.906-161.443 167.524 
ATOM   1877  C2'  DA A  91      11.664-163.342 166.083 
ATOM   1878  C1'  DA A  91      10.379-162.706 165.563 
ATOM   1879  N9   DA A  91       9.502-163.651 164.818 
ATOM   1880  C8   DA A  91       9.868-164.693 164.013 
ATOM   1881  N7   DA A  91       8.865-165.337 163.502 
ATOM   1882  C5   DA A  91       7.751-164.677 164.001 
ATOM   1883  C6   DA A  91       6.373-164.879 163.828 
ATOM   1884  N6   DA A  91       5.858-165.853 163.065 
ATOM   1885  N1   DA A  91       5.539-164.040 164.470 
ATOM   1886  C2   DA A  91       6.055-163.073 165.227 
ATOM   1887  N3   DA A  91       7.318-162.789 165.462 
ATOM   1888  C4   DA A  91       8.131-163.643 164.809 
ATOM   1889  P    DA A  92      12.786-161.497 168.860 
ATOM   1890  OP1  DA A  92      13.765-160.387 168.854 
ATOM   1891  OP2  DA A  92      13.345-162.856 169.031 
ATOM   1892  O5'  DA A  92      11.676-161.229 169.980 
ATOM   1893  C5'  DA A  92      10.531-160.420 169.650 
ATOM   1894  C4'  DA A  92       9.269-161.058 170.198 
ATOM   1895  O4'  DA A  92       8.679-162.010 169.268 
ATOM   1896  C3'  DA A  92       9.436-161.859 171.489 
ATOM   1897  O3'  DA A  92       8.284-161.669 172.301 
ATOM   1898  C2'  DA A  92       9.477-163.318 171.037 
ATOM   1899  C1'  DA A  92       8.387-163.205 169.976 
ATOM   1900  N9   DA A  92       8.379-164.331 169.001 
ATOM   1901  C8   DA A  92       9.442-165.031 168.505 
ATOM   1902  N7   DA A  92       9.112-165.963 167.666 
ATOM   1903  C5   DA A  92       7.728-165.875 167.598 
ATOM   1904  C6   DA A  92       6.767-166.599 166.872 
ATOM   1905  N6   DA A  92       7.073-167.602 166.036 
ATOM   1906  N1   DA A  92       5.477-166.255 167.037 
ATOM   1907  C2   DA A  92       5.180-165.258 167.869 
ATOM   1908  N3   DA A  92       5.985-164.514 168.595 
ATOM   1909  C4   DA A  92       7.270-164.880 168.412 
ATOM   1910  P    DG A  93       8.467-161.517 173.884 
ATOM   1911  OP1  DG A  93       8.799-160.112 174.212 
ATOM   1912  OP2  DG A  93       9.417-162.540 174.374 
ATOM   1913  O5'  DG A  93       6.994-161.858 174.406 
ATOM   1914  C5'  DG A  93       5.866-161.553 173.563 
ATOM   1915  C4'  DG A  93       4.885-162.708 173.571 
ATOM   1916  O4'  DG A  93       5.188-163.701 172.551 
ATOM   1917  C3'  DG A  93       4.821-163.518 174.866 
ATOM   1918  O3'  DG A  93       3.473-163.910 175.098 
ATOM   1919  C2'  DG A  93       5.649-164.770 174.581 
ATOM   1920  C1'  DG A  93       5.158-164.986 173.154 
ATOM   1921  N9   DG A  93       6.026-165.894 172.353 
ATOM   1922  C8   DG A  93       7.393-166.052 172.394 
ATOM   1923  N7   DG A  93       7.854-166.944 171.550 
ATOM   1924  C5   DG A  93       6.709-167.410 170.904 
ATOM   1925  C6   DG A  93       6.569-168.387 169.885 
ATOM   1926  O6   DG A  93       7.439-169.053 169.332 
ATOM   1927  N1   DG A  93       5.226-168.554 169.516 
ATOM   1928  C2   DG A  93       4.160-167.866 170.063 
ATOM   1929  N2   DG A  93       2.955-168.171 169.574 
ATOM   1930  N3   DG A  93       4.292-166.950 171.018 
ATOM   1931  C4   DG A  93       5.588-166.776 171.387 
ATOM   1932  P    DA A  94       2.903-163.884 176.593 
ATOM   1933  OP1  DA A  94       2.450-162.516 176.927 
ATOM   1934  OP2  DA A  94       3.896-164.482 177.513 
ATOM   1935  O5'  DA A  94       1.637-164.855 176.465 
ATOM   1936  C5'  DA A  94       0.946-164.937 175.205 
ATOM   1937  C4'  DA A  94       0.631-166.384 174.882 
ATOM   1938  O4'  DA A  94       1.713-167.041 174.161 
ATOM   1939  C3'  DA A  94       0.381-167.296 176.083 
ATOM   1940  O3'  DA A  94      -0.641-168.228 175.750 
ATOM   1941  C2'  DA A  94       1.693-168.060 176.268 
ATOM   1942  C1'  DA A  94       1.975-168.288 174.787 
ATOM   1943  N9   DA A  94       3.387-168.663 174.497 
ATOM   1944  C8   DA A  94       4.523-168.246 175.131 
ATOM   1945  N7   DA A  94       5.612-168.755 174.644 
ATOM   1946  C5   DA A  94       5.169-169.569 173.611 
ATOM   1947  C6   DA A  94       5.846-170.392 172.696 
ATOM   1948  N6   DA A  94       7.178-170.537 172.676 
ATOM   1949  N1   DA A  94       5.100-171.066 171.799 
ATOM   1950  C2   DA A  94       3.777-170.917 171.824 
ATOM   1951  N3   DA A  94       3.038-170.183 172.626 
ATOM   1952  C4   DA A  94       3.808-169.520 173.513 
ATOM   1953  P    DG A  95      -1.731-168.612 176.857 
ATOM   1954  OP1  DG A  95      -2.807-167.596 176.867 
ATOM   1955  OP2  DG A  95      -1.058-168.858 178.151 
ATOM   1956  O5'  DG A  95      -2.298-169.991 176.277 
ATOM   1957  C5'  DG A  95      -2.301-170.200 174.852 
ATOM   1958  C4'  DG A  95      -1.819-171.601 174.532 
ATOM   1959  O4'  DG A  95      -0.371-171.670 174.388 
ATOM   1960  C3'  DG A  95      -2.136-172.669 175.578 
ATOM   1961  O3'  DG A  95      -2.437-173.890 174.913 
ATOM   1962  C2'  DG A  95      -0.833-172.849 176.356 
ATOM   1963  C1'  DG A  95       0.103-172.766 175.155 
ATOM   1964  N9   DG A  95       1.522-172.497 175.518 
ATOM   1965  C8   DG A  95       2.027-171.730 176.545 
ATOM   1966  N7   DG A  95       3.337-171.697 176.593 
ATOM   1967  C5   DG A  95       3.728-172.501 175.523 
ATOM   1968  C6   DG A  95       5.025-172.847 175.065 
ATOM   1969  O6   DG A  95       6.116-172.511 175.518 
ATOM   1970  N1   DG A  95       4.966-173.688 173.944 
ATOM   1971  C2   DG A  95       3.805-174.134 173.345 
ATOM   1972  N2   DG A  95       3.961-174.930 172.284 
ATOM   1973  N3   DG A  95       2.587-173.808 173.774 
ATOM   1974  C4   DG A  95       2.628-172.994 174.860 
ATOM   1975  P    DG A  96      -3.617-174.812 175.479 
ATOM   1976  OP1  DG A  96      -4.916-174.331 174.958 
ATOM   1977  OP2  DG A  96      -3.505-174.913 176.951 
ATOM   1978  O5'  DG A  96      -3.260-176.224 174.815 
ATOM   1979  C5'  DG A  96      -2.587-176.247 173.543 
ATOM   1980  C4'  DG A  96      -1.479-177.282 173.560 
ATOM   1981  O4'  DG A  96      -0.219-176.738 174.049 
ATOM   1982  C3'  DG A  96      -1.723-178.502 174.449 
ATOM   1983  O3'  DG A  96      -1.182-179.652 173.810 
ATOM   1984  C2'  DG A  96      -0.916-178.225 175.717 
ATOM   1985  C1'  DG A  96       0.305-177.628 175.022 
ATOM   1986  N9   DG A  96       1.191-176.849 175.932 
ATOM   1987  C8   DG A  96       0.855-176.069 177.016 
ATOM   1988  N7   DG A  96       1.882-175.512 177.612 
ATOM   1989  C5   DG A  96       2.975-175.955 176.869 
ATOM   1990  C6   DG A  96       4.360-175.687 177.031 
ATOM   1991  O6   DG A  96       4.914-174.991 177.877 
ATOM   1992  N1   DG A  96       5.126-176.341 176.056 
ATOM   1993  C2   DG A  96       4.619-177.148 175.055 
ATOM   1994  N2   DG A  96       5.517-177.679 174.222 
ATOM   1995  N3   DG A  96       3.321-177.398 174.903 
ATOM   1996  C4   DG A  96       2.565-176.772 175.842 
ATOM   1997  P    DT A  97      -1.985-181.034 173.890 
ATOM   1998  OP1  DT A  97      -3.022-181.066 172.834 
ATOM   1999  OP2  DT A  97      -2.461-181.252 175.273 
ATOM   2000  O5'  DT A  97      -0.833-182.089 173.545 
ATOM   2001  C5'  DT A  97       0.247-181.686 172.682 
ATOM   2002  C4'  DT A  97       1.568-182.175 173.243 
ATOM   2003  O4'  DT A  97       2.159-181.227 174.177 
ATOM   2004  C3'  DT A  97       1.513-183.484 174.031 
ATOM   2005  O3'  DT A  97       2.695-184.229 173.768 
ATOM   2006  C2'  DT A  97       1.527-183.053 175.498 
ATOM   2007  C1'  DT A  97       2.553-181.934 175.343 
ATOM   2008  N1   DT A  97       2.569-180.975 176.483 
ATOM   2009  C2   DT A  97       3.784-180.437 176.831 
ATOM   2010  O2   DT A  97       4.821-180.713 176.254 
ATOM   2011  N3   DT A  97       3.760-179.553 177.892 
ATOM   2012  C4   DT A  97       2.647-179.172 178.615 
ATOM   2013  O4   DT A  97       2.750-178.371 179.546 
ATOM   2014  C5   DT A  97       1.419-179.789 178.175 
ATOM   2015  C7   DT A  97       0.159-179.428 178.907 
ATOM   2016  C6   DT A  97       1.414-180.652 177.146 
ATOM   2017  P    DT A  98       2.588-185.818 173.600 
ATOM   2018  OP1  DT A  98       2.200-186.145 172.209 
ATOM   2019  OP2  DT A  98       1.723-186.372 174.664 
ATOM   2020  O5'  DT A  98       4.104-186.265 173.853 
ATOM   2021  C5'  DT A  98       5.167-185.359 173.502 
ATOM   2022  C4'  DT A  98       6.209-185.329 174.604 
ATOM   2023  O4'  DT A  98       5.905-184.339 175.629 
ATOM   2024  C3'  DT A  98       6.384-186.629 175.388 
ATOM   2025  O3'  DT A  98       7.761-186.793 175.705 
ATOM   2026  C2'  DT A  98       5.610-186.406 176.687 
ATOM   2027  C1'  DT A  98       6.036-184.957 176.900 
ATOM   2028  N1   DT A  98       5.178-184.216 177.865 
ATOM   2029  C2   DT A  98       5.793-183.275 178.656 
ATOM   2030  O2   DT A  98       6.987-183.034 178.593 
ATOM   2031  N3   DT A  98       4.966-182.609 179.538 
ATOM   2032  C4   DT A  98       3.608-182.801 179.692 
ATOM   2033  O4   DT A  98       2.972-182.143 180.518 
ATOM   2034  C5   DT A  98       3.054-183.808 178.820 
ATOM   2035  C7   DT A  98       1.580-184.080 178.922 
ATOM   2036  C6   DT A  98       3.834-184.471 177.952 
ATOM   2037  P    DC A  99       8.408-188.255 175.625 
ATOM   2038  OP1  DC A  99       8.804-188.546 174.229 
ATOM   2039  OP2  DC A  99       7.498-189.235 176.260 
ATOM   2040  O5'  DC A  99       9.715-188.072 176.528 
ATOM   2041  C5'  DC A  99      10.342-186.778 176.595 
ATOM   2042  C4'  DC A  99      10.717-186.457 178.028 
ATOM   2043  O4'  DC A  99       9.635-185.805 178.753 
ATOM   2044  C3'  DC A  99      11.078-187.655 178.906 
ATOM   2045  O3'  DC A  99      12.130-187.280 179.787 
ATOM   2046  C2'  DC A  99       9.822-187.921 179.734 
ATOM   2047  C1'  DC A  99       9.473-186.460 180.001 
ATOM   2048  N1   DC A  99       8.071-186.251 180.455 
ATOM   2049  C2   DC A  99       7.830-185.232 181.373 
ATOM   2050  O2   DC A  99       8.781-184.548 181.769 
ATOM   2051  N3   DC A  99       6.557-185.026 181.800 
ATOM   2052  C4   DC A  99       5.554-185.788 181.348 
ATOM   2053  N4   DC A  99       4.331-185.548 181.794 
ATOM   2054  C5   DC A  99       5.781-186.842 180.404 
ATOM   2055  C6   DC A  99       7.059-187.032 179.989 
ATOM   2056  P    DC A 100      13.297-188.332 180.095 
ATOM   2057  OP1  DC A 100      14.315-188.270 179.024 
ATOM   2058  OP2  DC A 100      12.708-189.664 180.355 
ATOM   2059  O5'  DC A 100      13.905-187.740 181.452 
ATOM   2060  C5'  DC A 100      13.845-186.320 181.683 
ATOM   2061  C4'  DC A 100      13.422-186.045 183.112 
ATOM   2062  O4'  DC A 100      11.974-185.980 183.261 
ATOM   2063  C3'  DC A 100      13.852-187.086 184.145 
ATOM   2064  O3'  DC A 100      14.182-186.422 185.359 
ATOM   2065  C2'  DC A 100      12.603-187.936 184.381 
ATOM   2066  C1'  DC A 100      11.601-186.786 184.368 
ATOM   2067  N1   DC A 100      10.191-187.222 184.168 
ATOM   2068  C2   DC A 100       9.191-186.504 184.821 
ATOM   2069  O2   DC A 100       9.512-185.544 185.531 
ATOM   2070  N3   DC A 100       7.899-186.886 184.652 
ATOM   2071  C4   DC A 100       7.592-187.932 183.874 
ATOM   2072  N4   DC A 100       6.318-188.265 183.742 
ATOM   2073  C5   DC A 100       8.605-188.684 183.195 
ATOM   2074  C6   DC A 100       9.891-188.286 183.376 
ATOM   2075  P    DT A 101      15.438-186.936 186.208 
ATOM   2076  OP1  DT A 101      16.680-186.339 185.668 
ATOM   2077  OP2  DT A 101      15.410-188.413 186.291 
ATOM   2078  O5'  DT A 101      15.123-186.312 187.647 
ATOM   2079  C5'  DT A 101      14.386-185.077 187.727 
ATOM   2080  C4'  DT A 101      13.337-185.168 188.818 
ATOM   2081  O4'  DT A 101      12.078-185.716 188.334 
ATOM   2082  C3'  DT A 101      13.693-186.058 190.009 
ATOM   2083  O3'  DT A 101      13.182-185.465 191.196 
ATOM   2084  C2'  DT A 101      12.940-187.364 189.756 
ATOM   2085  C1'  DT A 101      11.654-186.728 189.235 
ATOM   2086  N1   DT A 101      10.777-187.673 188.490 
ATOM   2087  C2   DT A 101       9.421-187.497 188.611 
ATOM   2088  O2   DT A 101       8.925-186.614 189.291 
ATOM   2089  N3   DT A 101       8.639-188.392 187.907 
ATOM   2090  C4   DT A 101       9.093-189.424 187.111 
ATOM   2091  O4   DT A 101       8.296-190.162 186.529 
ATOM   2092  C5   DT A 101      10.531-189.530 187.046 
ATOM   2093  C7   DT A 101      11.109-190.627 186.201 
ATOM   2094  C6   DT A 101      11.315-188.673 187.720 
ATOM   2095  P    DC A 102      14.061-185.519 192.532 
ATOM   2096  OP1  DC A 102      15.041-184.409 192.526 
ATOM   2097  OP2  DC A 102      14.621-186.878 192.703 
ATOM   2098  O5'  DC A 102      12.951-185.251 193.652 
ATOM   2099  C5'  DC A 102      11.807-184.442 193.322 
ATOM   2100  C4'  DC A 102      10.545-185.080 193.870 
ATOM   2101  O4'  DC A 102       9.954-186.032 192.940 
ATOM   2102  C3'  DC A 102      10.712-185.881 195.161 
ATOM   2103  O3'  DC A 102       9.560-185.691 195.974 
ATOM   2104  C2'  DC A 102      10.753-187.340 194.709 
ATOM   2105  C1'  DC A 102       9.662-187.227 193.648 
ATOM   2106  N1   DC A 102       9.655-188.353 192.673 
ATOM   2107  C2   DC A 102       8.424-188.776 192.180 
ATOM   2108  O2   DC A 102       7.398-188.206 192.567 
ATOM   2109  N3   DC A 102       8.395-189.802 191.290 
ATOM   2110  C4   DC A 102       9.531-190.394 190.895 
ATOM   2111  N4   DC A 102       9.450-191.390 190.026 
ATOM   2112  C5   DC A 102      10.807-189.973 191.391 
ATOM   2113  C6   DC A 102      10.813-188.947 192.279 
ATOM   2114  P    DC A 103       9.742-185.539 197.556 
ATOM   2115  OP1  DC A 103      10.075-184.134 197.885 
ATOM   2116  OP2  DC A 103      10.692-186.562 198.047 
ATOM   2117  O5'  DC A 103       8.269-185.880 198.078 
ATOM   2118  C5'  DC A 103       7.141-185.575 197.236 
ATOM   2119  C4'  DC A 103       6.160-186.730 197.244 
ATOM   2120  O4'  DC A 103       6.464-187.723 196.224 
ATOM   2121  C3'  DC A 103       6.096-187.540 198.538 
ATOM   2122  O3'  DC A 103       4.749-187.932 198.770 
ATOM   2123  C2'  DC A 103       6.925-188.792 198.254 
ATOM   2124  C1'  DC A 103       6.434-189.008 196.826 
ATOM   2125  N1   DC A 103       7.301-189.916 196.025 
ATOM   2126  C2   DC A 103       6.686-190.743 195.089 
ATOM   2127  O2   DC A 103       5.456-190.690 194.963 
ATOM   2128  N3   DC A 103       7.459-191.579 194.349 
ATOM   2129  C4   DC A 103       8.787-191.607 194.516 
ATOM   2130  N4   DC A 103       9.497-192.439 193.770 
ATOM   2131  C5   DC A 103       9.440-190.764 195.474 
ATOM   2132  C6   DC A 103       8.649-189.937 196.204 
ATOM   2133  P    DC A 104       4.179-187.906 200.266 
ATOM   2134  OP1  DC A 104       3.726-186.538 200.600 
ATOM   2135  OP2  DC A 104       5.172-188.504 201.186 
ATOM   2136  O5'  DC A 104       2.913-188.877 200.138 
ATOM   2137  C5'  DC A 104       2.221-188.959 198.878 
ATOM   2138  C4'  DC A 104       1.907-190.406 198.554 
ATOM   2139  O4'  DC A 104       2.989-191.063 197.834 
ATOM   2140  C3'  DC A 104       1.657-191.318 199.755 
ATOM   2141  O3'  DC A 104       0.635-192.250 199.422 
ATOM   2142  C2'  DC A 104       2.969-192.082 199.941 
ATOM   2143  C1'  DC A 104       3.251-192.310 198.459 
ATOM   2144  N1   DC A 104       4.663-192.685 198.169 
ATOM   2145  C2   DC A 104       4.897-193.575 197.124 
ATOM   2146  O2   DC A 104       3.932-194.012 196.486 
ATOM   2147  N3   DC A 104       6.177-193.930 196.844 
ATOM   2148  C4   DC A 104       7.195-193.434 197.560 
ATOM   2149  N4   DC A 104       8.425-193.810 197.248 
ATOM   2150  C5   DC A 104       6.976-192.518 198.639 
ATOM   2151  C6   DC A 104       5.689-192.176 198.903 
ATOM   2152  P    DC A 105      -0.455-192.634 200.529 
ATOM   2153  OP1  DC A 105      -1.532-191.618 200.540 
ATOM   2154  OP2  DC A 105       0.218-192.880 201.824 
ATOM   2155  O5'  DC A 105      -1.022-194.013 199.949 
ATOM   2156  C5'  DC A 105      -1.025-194.222 198.524 
ATOM   2157  C4'  DC A 105      -0.543-195.623 198.205 
ATOM   2158  O4'  DC A 105       0.905-195.692 198.061 
ATOM   2159  C3'  DC A 105      -0.861-196.691 199.251 
ATOM   2160  O3'  DC A 105      -1.161-197.912 198.585 
ATOM   2161  C2'  DC A 105       0.442-196.870 200.029 
ATOM   2162  C1'  DC A 105       1.379-196.788 198.827 
ATOM   2163  N1   DC A 105       2.797-196.519 199.191 
ATOM   2164  C2   DC A 105       3.791-197.107 198.411 
ATOM   2165  O2   DC A 105       3.457-197.821 197.458 
ATOM   2166  N3   DC A 105       5.090-196.874 198.727 
ATOM   2167  C4   DC A 105       5.411-196.095 199.767 
ATOM   2168  N4   DC A 105       6.694-195.899 200.034 
ATOM   2169  C5   DC A 105       4.405-195.481 200.582 
ATOM   2170  C6   DC A 105       3.112-195.726 200.251 
ATOM   2171  P    DG A 106      -2.341-198.834 199.151 
ATOM   2172  OP1  DG A 106      -3.640-198.353 198.630 
ATOM   2173  OP2  DG A 106      -2.229-198.935 200.623 
ATOM   2174  O5'  DG A 106      -1.984-200.246 198.488 
ATOM   2175  C5'  DG A 106      -1.311-200.269 197.215 
ATOM   2176  C4'  DG A 106      -0.203-201.304 197.233 
ATOM   2177  O4'  DG A 106       1.056-200.760 197.721 
ATOM   2178  C3'  DG A 106      -0.447-202.524 198.121 
ATOM   2179  O3'  DG A 106       0.094-203.674 197.482 
ATOM   2180  C2'  DG A 106       0.360-202.247 199.389 
ATOM   2181  C1'  DG A 106       1.581-201.650 198.695 
ATOM   2182  N9   DG A 106       2.467-200.871 199.604 
ATOM   2183  C8   DG A 106       2.130-200.091 200.689 
ATOM   2184  N7   DG A 106       3.158-199.534 201.284 
ATOM   2185  C5   DG A 106       4.251-199.977 200.542 
ATOM   2186  C6   DG A 106       5.636-199.709 200.703 
ATOM   2187  O6   DG A 106       6.190-199.013 201.550 
ATOM   2188  N1   DG A 106       6.401-200.363 199.728 
ATOM   2189  C2   DG A 106       5.895-201.170 198.727 
ATOM   2190  N2   DG A 106       6.793-201.701 197.894 
ATOM   2191  N3   DG A 106       4.596-201.420 198.576 
ATOM   2192  C4   DG A 106       3.840-200.794 199.514 
ATOM   2193  P    DG A 107      -0.709-205.056 197.562 
ATOM   2194  OP1  DG A 107      -1.747-205.088 196.506 
ATOM   2195  OP2  DG A 107      -1.185-205.274 198.946 
ATOM   2196  O5'  DG A 107       0.442-206.111 197.217 
ATOM   2197  C5'  DG A 107       1.523-205.708 196.355 
ATOM   2198  C4'  DG A 107       2.843-206.197 196.915 
ATOM   2199  O4'  DG A 107       3.434-205.249 197.850 
ATOM   2200  C3'  DG A 107       2.788-207.506 197.703 
ATOM   2201  O3'  DG A 107       3.970-208.251 197.440 
ATOM   2202  C2'  DG A 107       2.803-207.075 199.170 
ATOM   2203  C1'  DG A 107       3.828-205.956 199.015 
ATOM   2204  N9   DG A 107       3.844-204.997 200.155 
ATOM   2205  C8   DG A 107       2.799-204.554 200.936 
ATOM   2206  N7   DG A 107       3.151-203.701 201.867 
ATOM   2207  C5   DG A 107       4.528-203.571 201.692 
ATOM   2208  C6   DG A 107       5.469-202.783 202.405 
ATOM   2209  O6   DG A 107       5.278-202.026 203.353 
ATOM   2210  N1   DG A 107       6.765-202.949 201.896 
ATOM   2211  C2   DG A 107       7.106-203.768 200.837 
ATOM   2212  N2   DG A 107       8.399-203.787 200.503 
ATOM   2213  N3   DG A 107       6.222-204.506 200.169 
ATOM   2214  C4   DG A 107       4.961-204.357 200.650 
ATOM   2215  P    DG A 108       3.864-209.840 197.272 
ATOM   2216  OP1  DG A 108       3.475-210.167 195.882 
ATOM   2217  OP2  DG A 108       2.999-210.394 198.336 
ATOM   2218  O5'  DG A 108       5.380-210.287 197.526 
ATOM   2219  C5'  DG A 108       6.443-209.381 197.174 
ATOM   2220  C4'  DG A 108       7.484-209.351 198.276 
ATOM   2221  O4'  DG A 108       7.180-208.361 199.301 
ATOM   2222  C3'  DG A 108       7.660-210.651 199.060 
ATOM   2223  O3'  DG A 108       9.037-210.815 199.378 
ATOM   2224  C2'  DG A 108       6.885-210.428 200.359 
ATOM   2225  C1'  DG A 108       7.312-208.979 200.572 
ATOM   2226  N9   DG A 108       6.453-208.238 201.537 
ATOM   2227  C8   DG A 108       5.099-208.354 201.768 
ATOM   2228  N7   DG A 108       4.644-207.548 202.696 
ATOM   2229  C5   DG A 108       5.777-206.848 203.111 
ATOM   2230  C6   DG A 108       5.915-205.836 204.095 
ATOM   2231  O6   DG A 108       5.053-205.339 204.815 
ATOM   2232  N1   DG A 108       7.243-205.398 204.197 
ATOM   2233  C2   DG A 108       8.298-205.876 203.445 
ATOM   2234  N2   DG A 108       9.491-205.328 203.692 
ATOM   2235  N3   DG A 108       8.167-206.826 202.521 
ATOM   2236  C4   DG A 108       6.885-207.261 202.411 
ATOM   2237  P    DC A 109       9.683-212.277 199.297 
ATOM   2238  OP1  DC A 109      10.079-212.568 197.901 
ATOM   2239  OP2  DC A 109       8.774-213.257 199.932 
ATOM   2240  O5'  DC A 109      10.991-212.094 200.201 
ATOM   2241  C5'  DC A 109      11.617-210.800 200.268 
ATOM   2242  C4'  DC A 109      11.993-210.479 201.701 
ATOM   2243  O4'  DC A 109      10.911-209.827 202.425 
ATOM   2244  C3'  DC A 109      12.354-211.677 202.578 
ATOM   2245  O3'  DC A 109      13.405-211.302 203.459 
ATOM   2246  C2'  DC A 109      11.097-211.943 203.407 
ATOM   2247  C1'  DC A 109      10.749-210.482 203.674 
ATOM   2248  N1   DC A 109       9.346-210.273 204.128 
ATOM   2249  C2   DC A 109       9.106-209.254 205.045 
ATOM   2250  O2   DC A 109      10.057-208.570 205.441 
ATOM   2251  N3   DC A 109       7.832-209.048 205.473 
ATOM   2252  C4   DC A 109       6.830-209.810 205.020 
ATOM   2253  N4   DC A 109       5.606-209.570 205.466 
ATOM   2254  C5   DC A 109       7.056-210.864 204.076 
ATOM   2255  C6   DC A 109       8.335-211.054 203.662 
ATOM   2256  P    DA A 110      14.572-212.354 203.768 
ATOM   2257  OP1  DA A 110      15.591-212.292 202.696 
ATOM   2258  OP2  DA A 110      13.983-213.686 204.028 
ATOM   2259  O5'  DA A 110      15.180-211.762 205.124 
ATOM   2260  C5'  DA A 110      15.120-210.342 205.356 
ATOM   2261  C4'  DA A 110      14.698-210.067 206.785 
ATOM   2262  O4'  DA A 110      13.250-210.002 206.933 
ATOM   2263  C3'  DA A 110      15.127-211.108 207.818 
ATOM   2264  O3'  DA A 110      15.457-210.444 209.031 
ATOM   2265  C2'  DA A 110      13.879-211.958 208.053 
ATOM   2266  C1'  DA A 110      12.877-210.808 208.040 
ATOM   2267  N9   DA A 110      11.466-211.244 207.840 
ATOM   2268  C8   DA A 110      10.998-212.280 207.086 
ATOM   2269  N7   DA A 110       9.708-212.408 207.114 
ATOM   2270  C5   DA A 110       9.287-211.382 207.948 
ATOM   2271  C6   DA A 110       8.016-210.976 208.385 
ATOM   2272  N6   DA A 110       6.879-211.588 208.024 
ATOM   2273  N1   DA A 110       7.953-209.915 209.211 
ATOM   2274  C2   DA A 110       9.086-209.311 209.567 
ATOM   2275  N3   DA A 110      10.323-209.597 209.225 
ATOM   2276  C4   DA A 110      10.357-210.663 208.398 
ATOM   2277  P    DG A 111      16.714-210.958 209.880 
ATOM   2278  OP1  DG A 111      17.955-210.361 209.340 
ATOM   2279  OP2  DG A 111      16.685-212.435 209.963 
ATOM   2280  O5'  DG A 111      16.398-210.334 211.320 
ATOM   2281  C5'  DG A 111      15.661-209.099 211.399 
ATOM   2282  C4'  DG A 111      14.613-209.190 212.490 
ATOM   2283  O4'  DG A 111      13.354-209.738 212.006 
ATOM   2284  C3'  DG A 111      14.969-210.080 213.681 
ATOM   2285  O3'  DG A 111      14.458-209.487 214.869 
ATOM   2286  C2'  DG A 111      14.215-211.386 213.428 
ATOM   2287  C1'  DG A 111      12.930-210.750 212.908 
ATOM   2288  N9   DG A 111      12.053-211.695 212.162 
ATOM   2289  C8   DG A 111      12.403-212.751 211.348 
ATOM   2290  N7   DG A 111      11.381-213.393 210.837 
ATOM   2291  C5   DG A 111      10.275-212.716 211.350 
ATOM   2292  C6   DG A 111       8.889-212.949 211.152 
ATOM   2293  O6   DG A 111       8.343-213.814 210.473 
ATOM   2294  N1   DG A 111       8.109-212.025 211.861 
ATOM   2295  C2   DG A 111       8.603-211.009 212.656 
ATOM   2296  N2   DG A 111       7.693-210.232 213.248 
ATOM   2297  N3   DG A 111       9.904-210.791 212.839 
ATOM   2298  C4   DG A 111      10.674-211.679 212.159 
ATOM   2299  P    DA A 112      15.337-209.541 216.205 
ATOM   2300  OP1  DA A 112      16.316-208.431 216.199 
ATOM   2301  OP2  DA A 112      15.896-210.900 216.375 
ATOM   2302  O5'  DA A 112      14.227-209.273 217.325 
ATOM   2303  C5'  DA A 112      13.082-208.464 216.994 
ATOM   2304  C4'  DA A 112      11.821-209.102 217.543 
ATOM   2305  O4'  DA A 112      11.230-210.054 216.612 
ATOM   2306  C3'  DA A 112      11.988-209.903 218.834 
ATOM   2307  O3'  DA A 112      10.835-209.713 219.646 
ATOM   2308  C2'  DA A 112      12.028-211.362 218.381 
ATOM   2309  C1'  DA A 112      10.938-211.249 217.321 
ATOM   2310  N9   DA A 112      10.931-212.375 216.345 
ATOM   2311  C8   DA A 112      11.993-213.074 215.850 
ATOM   2312  N7   DA A 112      11.663-214.007 215.010 
ATOM   2313  C5   DA A 112      10.279-213.919 214.942 
ATOM   2314  C6   DA A 112       9.319-214.643 214.217 
ATOM   2315  N6   DA A 112       9.625-215.646 213.381 
ATOM   2316  N1   DA A 112       8.028-214.299 214.382 
ATOM   2317  C2   DA A 112       7.731-213.302 215.213 
ATOM   2318  N3   DA A 112       8.536-212.558 215.940 
ATOM   2319  C4   DA A 112       9.821-212.924 215.757 
ATOM   2320  P    DA A 113      11.018-209.561 221.229 
ATOM   2321  OP1  DA A 113      11.350-208.156 221.557 
ATOM   2322  OP2  DA A 113      11.968-210.584 221.719 
ATOM   2323  O5'  DA A 113       9.545-209.902 221.751 
ATOM   2324  C5'  DA A 113       8.417-209.596 220.908 
ATOM   2325  C4'  DA A 113       7.436-210.752 220.916 
ATOM   2326  O4'  DA A 113       7.740-211.745 219.896 
ATOM   2327  C3'  DA A 113       7.372-211.562 222.211 
ATOM   2328  O3'  DA A 113       6.025-211.954 222.443 
ATOM   2329  C2'  DA A 113       8.200-212.814 221.926 
ATOM   2330  C1'  DA A 113       7.709-213.030 220.499 
ATOM   2331  N9   DA A 113       8.577-213.938 219.697 
ATOM   2332  C8   DA A 113       9.933-214.082 219.751 
ATOM   2333  N7   DA A 113      10.401-214.961 218.922 
ATOM   2334  C5   DA A 113       9.274-215.438 218.268 
ATOM   2335  C6   DA A 113       9.099-216.399 217.259 
ATOM   2336  N6   DA A 113      10.110-217.085 216.706 
ATOM   2337  N1   DA A 113       7.842-216.632 216.836 
ATOM   2338  C2   DA A 113       6.841-215.948 217.388 
ATOM   2339  N3   DA A 113       6.883-215.032 218.331 
ATOM   2340  C4   DA A 113       8.152-214.817 218.737 
ATOM   2341  P    DG A 114       5.454-211.928 223.938 
ATOM   2342  OP1  DG A 114       5.001-210.560 224.272 
ATOM   2343  OP2  DG A 114       6.448-212.526 224.858 
ATOM   2344  O5'  DG A 114       4.189-212.899 223.810 
ATOM   2345  C5'  DG A 114       3.497-212.981 222.550 
ATOM   2346  C4'  DG A 114       3.182-214.428 222.227 
ATOM   2347  O4'  DG A 114       4.264-215.085 221.506 
ATOM   2348  C3'  DG A 114       2.932-215.340 223.428 
ATOM   2349  O3'  DG A 114       1.910-216.272 223.095 
ATOM   2350  C2'  DG A 114       4.244-216.103 223.613 
ATOM   2351  C1'  DG A 114       4.526-216.332 222.131 
ATOM   2352  N9   DG A 114       5.939-216.707 221.841 
ATOM   2353  C8   DG A 114       7.095-216.298 222.469 
ATOM   2354  N7   DG A 114       8.188-216.819 221.967 
ATOM   2355  C5   DG A 114       7.723-217.632 220.934 
ATOM   2356  C6   DG A 114       8.439-218.454 220.025 
ATOM   2357  O6   DG A 114       9.650-218.637 219.943 
ATOM   2358  N1   DG A 114       7.574-219.108 219.137 
ATOM   2359  C2   DG A 114       6.198-218.984 219.128 
ATOM   2360  N2   DG A 114       5.552-219.692 218.198 
ATOM   2361  N3   DG A 114       5.528-218.212 219.980 
ATOM   2362  C4   DG A 114       6.352-217.570 220.849 
ATOM   2363  P    DA A 115       0.821-216.656 224.202 
ATOM   2364  OP1  DA A 115      -0.256-215.640 224.212 
ATOM   2365  OP2  DA A 115       1.493-216.902 225.496 
ATOM   2366  O5'  DA A 115       0.253-218.035 223.621 
ATOM   2367  C5'  DA A 115       0.250-218.244 222.197 
ATOM   2368  C4'  DA A 115       0.732-219.645 221.877 
ATOM   2369  O4'  DA A 115       2.180-219.714 221.733 
ATOM   2370  C3'  DA A 115       0.415-220.713 222.923 
ATOM   2371  O3'  DA A 115       0.114-221.934 222.257 
ATOM   2372  C2'  DA A 115       1.718-220.892 223.701 
ATOM   2373  C1'  DA A 115       2.655-220.810 222.499 
ATOM   2374  N9   DA A 115       4.073-220.541 222.863 
ATOM   2375  C8   DA A 115       4.557-219.776 223.886 
ATOM   2376  N7   DA A 115       5.852-219.736 223.945 
ATOM   2377  C5   DA A 115       6.259-220.533 222.884 
ATOM   2378  C6   DA A 115       7.529-220.895 222.404 
ATOM   2379  N6   DA A 115       8.676-220.481 222.961 
ATOM   2380  N1   DA A 115       7.577-221.702 221.329 
ATOM   2381  C2   DA A 115       6.435-222.110 220.780 
ATOM   2382  N3   DA A 115       5.198-221.839 221.137 
ATOM   2383  C4   DA A 115       5.178-221.030 222.216 
ATOM   2384  P    DA A 116      -1.066-222.856 222.824 
ATOM   2385  OP1  DA A 116      -2.365-222.375 222.303 
ATOM   2386  OP2  DA A 116      -0.954-222.957 224.295 
ATOM   2387  O5'  DA A 116      -0.708-224.268 222.160 
ATOM   2388  C5'  DA A 116      -0.036-224.291 220.888 
ATOM   2389  C4'  DA A 116       1.072-225.326 220.905 
ATOM   2390  O4'  DA A 116       2.332-224.782 221.393 
ATOM   2391  C3'  DA A 116       0.829-226.546 221.793 
ATOM   2392  O3'  DA A 116       1.369-227.696 221.155 
ATOM   2393  C2'  DA A 116       1.636-226.269 223.062 
ATOM   2394  C1'  DA A 116       2.856-225.672 222.367 
ATOM   2395  N9   DA A 116       3.742-224.893 223.276 
ATOM   2396  C8   DA A 116       3.391-224.124 224.348 
ATOM   2397  N7   DA A 116       4.397-223.567 224.947 
ATOM   2398  C5   DA A 116       5.499-223.998 224.220 
ATOM   2399  C6   DA A 116       6.876-223.753 224.351 
ATOM   2400  N6   DA A 116       7.401-222.976 225.309 
ATOM   2401  N1   DA A 116       7.697-224.338 223.459 
ATOM   2402  C2   DA A 116       7.168-225.109 222.509 
ATOM   2403  N3   DA A 116       5.908-225.409 222.289 
ATOM   2404  C4   DA A 116       5.107-224.811 223.195 
ATOM   2405  P    DA A 117       0.566-229.078 221.234 
ATOM   2406  OP1  DA A 117      -0.471-229.109 220.178 
ATOM   2407  OP2  DA A 117       0.090-229.296 222.618 
ATOM   2408  O5'  DA A 117       1.718-230.133 220.889 
ATOM   2409  C5'  DA A 117       2.798-229.730 220.027 
ATOM   2410  C4'  DA A 117       4.119-230.219 220.587 
ATOM   2411  O4'  DA A 117       4.710-229.271 221.522 
ATOM   2412  C3'  DA A 117       4.064-231.527 221.375 
ATOM   2413  O3'  DA A 117       5.246-232.273 221.112 
ATOM   2414  C2'  DA A 117       4.079-231.097 222.842 
ATOM   2415  C1'  DA A 117       5.104-229.978 222.688 
ATOM   2416  N9   DA A 117       5.120-229.019 223.827 
ATOM   2417  C8   DA A 117       4.071-228.591 224.590 
ATOM   2418  N7   DA A 117       4.407-227.747 225.517 
ATOM   2419  C5   DA A 117       5.778-227.603 225.358 
ATOM   2420  C6   DA A 117       6.735-226.836 226.042 
ATOM   2421  N6   DA A 117       6.441-226.032 227.072 
ATOM   2422  N1   DA A 117       8.013-226.928 225.627 
ATOM   2423  C2   DA A 117       8.300-227.729 224.601 
ATOM   2424  N3   DA A 117       7.496-228.488 223.890 
ATOM   2425  C4   DA A 117       6.223-228.379 224.326 
ATOM   2426  P    DT A 118       5.139-233.862 220.944 
ATOM   2427  OP1  DT A 118       4.751-234.189 219.554 
ATOM   2428  OP2  DT A 118       4.274-234.416 222.008 
ATOM   2429  O5'  DT A 118       6.655-234.309 221.198 
ATOM   2430  C5'  DT A 118       7.719-233.403 220.847 
ATOM   2431  C4'  DT A 118       8.760-233.373 221.948 
ATOM   2432  O4'  DT A 118       8.456-232.383 222.973 
ATOM   2433  C3'  DT A 118       8.936-234.673 222.733 
ATOM   2434  O3'  DT A 118      10.312-234.837 223.050 
ATOM   2435  C2'  DT A 118       8.161-234.450 224.032 
ATOM   2436  C1'  DT A 118       8.588-233.001 224.245 
ATOM   2437  N1   DT A 118       7.729-232.260 225.210 
ATOM   2438  C2   DT A 118       8.344-231.319 226.000 
ATOM   2439  O2   DT A 118       9.538-231.078 225.938 
ATOM   2440  N3   DT A 118       7.517-230.653 226.883 
ATOM   2441  C4   DT A 118       6.159-230.845 227.037 
ATOM   2442  O4   DT A 118       5.523-230.187 227.863 
ATOM   2443  C5   DT A 118       5.605-231.852 226.164 
ATOM   2444  C7   DT A 118       4.132-232.124 226.267 
ATOM   2445  C6   DT A 118       6.385-232.515 225.296 
ATOM   2446  P    DC A 119      10.959-236.299 222.969 
ATOM   2447  OP1  DC A 119      11.355-236.590 221.573 
ATOM   2448  OP2  DC A 119      10.049-237.279 223.604 
ATOM   2449  O5'  DC A 119      12.266-236.116 223.873 
ATOM   2450  C5'  DC A 119      12.893-234.822 223.940 
ATOM   2451  C4'  DC A 119      13.268-234.501 225.373 
ATOM   2452  O4'  DC A 119      12.186-233.849 226.097 
ATOM   2453  C3'  DC A 119      13.629-235.699 226.250 
ATOM   2454  O3'  DC A 119      14.681-235.324 227.132 
ATOM   2455  C2'  DC A 119      12.373-235.965 227.079 
ATOM   2456  C1'  DC A 119      12.025-234.504 227.346 
ATOM   2457  N1   DC A 119      10.622-234.295 227.800 
ATOM   2458  C2   DC A 119      10.381-233.276 228.718 
ATOM   2459  O2   DC A 119      11.333-232.592 229.114 
ATOM   2460  N3   DC A 119       9.108-233.070 229.145 
ATOM   2461  C4   DC A 119       8.105-233.832 228.692 
ATOM   2462  N4   DC A 119       6.882-233.592 229.139 
ATOM   2463  C5   DC A 119       8.332-234.886 227.749 
ATOM   2464  C6   DC A 119       9.610-235.076 227.334 
ATOM   2465  P    DA A 120      15.848-236.376 227.440 
ATOM   2466  OP1  DA A 120      16.866-236.314 226.369 
ATOM   2467  OP2  DA A 120      15.259-237.708 227.700 
ATOM   2468  O5'  DA A 120      16.456-235.783 228.797 
ATOM   2469  C5'  DA A 120      16.396-234.363 229.028 
ATOM   2470  C4'  DA A 120      15.973-234.089 230.457 
ATOM   2471  O4'  DA A 120      14.526-234.024 230.605 
ATOM   2472  C3'  DA A 120      16.403-235.130 231.490 
ATOM   2473  O3'  DA A 120      16.733-234.466 232.704 
ATOM   2474  C2'  DA A 120      15.155-235.980 231.725 
ATOM   2475  C1'  DA A 120      14.152-234.830 231.712 
ATOM   2476  N9   DA A 120      12.742-235.266 231.513 
ATOM   2477  C8   DA A 120      12.274-236.302 230.758 
ATOM   2478  N7   DA A 120      10.983-236.430 230.786 
ATOM   2479  C5   DA A 120      10.563-235.404 231.620 
ATOM   2480  C6   DA A 120       9.291-234.998 232.057 
ATOM   2481  N6   DA A 120       8.155-235.610 231.696 
ATOM   2482  N1   DA A 120       9.229-233.937 232.884 
ATOM   2483  C2   DA A 120      10.362-233.333 233.239 
ATOM   2484  N3   DA A 120      11.599-233.619 232.897 
ATOM   2485  C4   DA A 120      11.633-234.685 232.070 
ATOM   2486  P    DC A 121      17.989-234.980 233.553 
ATOM   2487  OP1  DC A 121      19.231-234.383 233.012 
ATOM   2488  OP2  DC A 121      17.961-236.457 233.635 
ATOM   2489  O5'  DC A 121      17.674-234.356 234.992 
ATOM   2490  C5'  DC A 121      16.937-233.121 235.071 
ATOM   2491  C4'  DC A 121      15.889-233.212 236.163 
ATOM   2492  O4'  DC A 121      14.629-233.760 235.679 
ATOM   2493  C3'  DC A 121      16.244-234.102 237.353 
ATOM   2494  O3'  DC A 121      15.733-233.509 238.541 
ATOM   2495  C2'  DC A 121      15.491-235.408 237.100 
ATOM   2496  C1'  DC A 121      14.206-234.772 236.580 
ATOM   2497  N1   DC A 121      13.328-235.717 235.835 
ATOM   2498  C2   DC A 121      11.951-235.552 235.947 
ATOM   2499  O2   DC A 121      11.516-234.635 236.654 
ATOM   2500  N3   DC A 121      11.134-236.404 235.276 
ATOM   2501  C4   DC A 121      11.644-237.385 234.520 
ATOM   2502  N4   DC A 121      10.806-238.189 233.885 
ATOM   2503  C5   DC A 121      13.058-237.573 234.391 
ATOM   2504  C6   DC A 121      13.858-236.711 235.070 
ATOM   2505  P    DC A 122      16.612-233.563 239.877 
ATOM   2506  OP1  DC A 122      17.592-232.453 239.871 
ATOM   2507  OP2  DC A 122      17.172-234.922 240.048 
ATOM   2508  O5'  DC A 122      15.502-233.295 240.997 
ATOM   2509  C5'  DC A 122      14.358-232.486 240.667 
ATOM   2510  C4'  DC A 122      13.096-233.124 241.215 
ATOM   2511  O4'  DC A 122      12.505-234.076 240.285 
ATOM   2512  C3'  DC A 122      13.263-233.925 242.506 
ATOM   2513  O3'  DC A 122      12.111-233.735 243.318 
ATOM   2514  C2'  DC A 122      13.304-235.384 242.054 
ATOM   2515  C1'  DC A 122      12.213-235.271 240.993 
ATOM   2516  N1   DC A 122      12.206-236.397 240.018 
ATOM   2517  C2   DC A 122      10.975-236.820 239.524 
ATOM   2518  O2   DC A 122       9.949-236.249 239.912 
ATOM   2519  N3   DC A 122      10.946-237.846 238.635 
ATOM   2520  C4   DC A 122      12.082-238.438 238.240 
ATOM   2521  N4   DC A 122      12.001-239.434 237.370 
ATOM   2522  C5   DC A 122      13.358-238.017 238.736 
ATOM   2523  C6   DC A 122      13.365-236.991 239.624 
ATOM   2524  P    DA A 123      12.293-233.583 244.901 
ATOM   2525  OP1  DA A 123      12.626-232.178 245.229 
ATOM   2526  OP2  DA A 123      13.243-234.606 245.391 
ATOM   2527  O5'  DA A 123      10.820-233.924 245.423 
ATOM   2528  C5'  DA A 123       9.693-233.618 244.580 
ATOM   2529  C4'  DA A 123       8.711-234.774 244.588 
ATOM   2530  O4'  DA A 123       9.015-235.767 243.568 
ATOM   2531  C3'  DA A 123       8.647-235.584 245.883 
ATOM   2532  O3'  DA A 123       7.300-235.976 246.115 
ATOM   2533  C2'  DA A 123       9.476-236.836 245.598 
ATOM   2534  C1'  DA A 123       8.985-237.052 244.171 
ATOM   2535  N9   DA A 123       9.852-237.960 243.370 
ATOM   2536  C8   DA A 123      11.209-238.104 243.423 
ATOM   2537  N7   DA A 123      11.677-238.983 242.594 
ATOM   2538  C5   DA A 123      10.550-239.460 241.940 
ATOM   2539  C6   DA A 123      10.375-240.421 240.931 
ATOM   2540  N6   DA A 123      11.386-241.107 240.379 
ATOM   2541  N1   DA A 123       9.118-240.654 240.508 
ATOM   2542  C2   DA A 123       8.117-239.970 241.060 
ATOM   2543  N3   DA A 123       8.158-239.054 242.003 
ATOM   2544  C4   DA A 123       9.427-238.839 242.409 
ATOM   2545  P    DT A 124       6.730-235.950 247.610 
ATOM   2546  OP1  DT A 124       6.277-234.582 247.944 
ATOM   2547  OP2  DT A 124       7.723-236.548 248.530 
ATOM   2548  O5'  DT A 124       5.464-236.921 247.482 
ATOM   2549  C5'  DT A 124       4.772-237.003 246.223 
ATOM   2550  C4'  DT A 124       4.458-238.450 245.899 
ATOM   2551  O4'  DT A 124       5.540-239.107 245.178 
ATOM   2552  C3'  DT A 124       4.208-239.362 247.100 
ATOM   2553  O3'  DT A 124       3.186-240.294 246.767 
ATOM   2554  C2'  DT A 124       5.520-240.125 247.285 
ATOM   2555  C1'  DT A 124       5.802-240.354 245.804 
ATOM   2556  N1   DT A 124       7.214-240.729 245.514 
ATOM   2557  C2   DT A 124       7.428-241.607 244.480 
ATOM   2558  O2   DT A 124       6.524-242.077 243.810 
ATOM   2559  N3   DT A 124       8.750-241.933 244.241 
ATOM   2560  C4   DT A 124       9.847-241.462 244.934 
ATOM   2561  O4   DT A 124      10.984-241.826 244.628 
ATOM   2562  C5   DT A 124       9.521-240.546 246.001 
ATOM   2563  C7   DT A 124      10.656-239.987 246.807 
ATOM   2564  C6   DT A 124       8.244-240.213 246.255 
ATOM   2565  P    DT A 125       2.096-240.678 247.874 
ATOM   2566  OP1  DT A 125       1.019-239.662 247.884 
ATOM   2567  OP2  DT A 125       2.769-240.924 249.168 
ATOM   2568  O5'  DT A 125       1.529-242.057 247.294 
ATOM   2569  C5'  DT A 125       1.526-242.266 245.869 
ATOM   2570  C4'  DT A 125       2.008-243.666 245.549 
ATOM   2571  O4'  DT A 125       3.456-243.736 245.405 
ATOM   2572  C3'  DT A 125       1.690-244.735 246.595 
ATOM   2573  O3'  DT A 125       1.390-245.956 245.930 
ATOM   2574  C2'  DT A 125       2.993-244.914 247.374 
ATOM   2575  C1'  DT A 125       3.930-244.832 246.172 
ATOM   2576  N1   DT A 125       5.348-244.563 246.535 
ATOM   2577  C2   DT A 125       6.316-245.150 245.756 
ATOM   2578  O2   DT A 125       6.058-245.864 244.803 
ATOM   2579  N3   DT A 125       7.620-244.878 246.124 
ATOM   2580  C4   DT A 125       8.024-244.087 247.181 
ATOM   2581  O4   DT A 125       9.223-243.918 247.412 
ATOM   2582  C5   DT A 125       6.937-243.516 247.939 
ATOM   2583  C7   DT A 125       7.291-242.642 249.106 
ATOM   2584  C6   DT A 125       5.661-243.763 247.604 
ATOM   2585  P    DC A 126       0.210-246.878 246.496 
ATOM   2586  OP1  DC A 126      -1.089-246.397 245.975 
ATOM   2587  OP2  DC A 126       0.322-246.979 247.968 
ATOM   2588  O5'  DC A 126       0.567-248.290 245.832 
ATOM   2589  C5'  DC A 126       1.240-248.313 244.560 
ATOM   2590  C4'  DC A 126       2.348-249.348 244.578 
ATOM   2591  O4'  DC A 126       3.607-248.804 245.066 
ATOM   2592  C3'  DC A 126       2.104-250.568 245.466 
ATOM   2593  O3'  DC A 126       2.645-251.718 244.827 
ATOM   2594  C2'  DC A 126       2.911-250.291 246.734 
ATOM   2595  C1'  DC A 126       4.132-249.694 246.039 
ATOM   2596  N1   DC A 126       5.018-248.915 246.949 
ATOM   2597  C2   DC A 126       6.389-248.952 246.708 
ATOM   2598  O2   DC A 126       6.809-249.622 245.758 
ATOM   2599  N3   DC A 126       7.213-248.249 247.527 
ATOM   2600  C4   DC A 126       6.717-247.534 248.545 
ATOM   2601  N4   DC A 126       7.563-246.866 249.314 
ATOM   2602  C5   DC A 126       5.311-247.484 248.810 
ATOM   2603  C6   DC A 126       4.503-248.194 247.981 
ATOM   2604  P    DC A 127       1.842-253.100 244.907 
ATOM   2605  OP1  DC A 127       0.804-253.131 243.851 
ATOM   2606  OP2  DC A 127       1.366-253.318 246.290 
ATOM   2607  O5'  DC A 127       2.994-254.155 244.562 
ATOM   2608  C5'  DC A 127       4.074-253.752 243.699 
ATOM   2609  C4'  DC A 127       5.394-254.241 244.260 
ATOM   2610  O4'  DC A 127       5.985-253.293 245.194 
ATOM   2611  C3'  DC A 127       5.339-255.549 245.048 
ATOM   2612  O3'  DC A 127       6.521-256.295 244.785 
ATOM   2613  C2'  DC A 127       5.354-255.119 246.515 
ATOM   2614  C1'  DC A 127       6.379-254.000 246.360 
ATOM   2615  N1   DC A 127       6.395-253.041 247.500 
ATOM   2616  C2   DC A 127       7.620-252.487 247.866 
ATOM   2617  O2   DC A 127       8.633-252.811 247.235 
ATOM   2618  N3   DC A 127       7.655-251.611 248.902 
ATOM   2619  C4   DC A 127       6.535-251.286 249.559 
ATOM   2620  N4   DC A 127       6.622-250.427 250.564 
ATOM   2621  C5   DC A 127       5.266-251.844 249.200 
ATOM   2622  C6   DC A 127       5.251-252.718 248.161 
ATOM   2623  P    DA A 128       6.415-257.884 244.617 
ATOM   2624  OP1  DA A 128       6.026-258.211 243.226 
ATOM   2625  OP2  DA A 128       5.550-258.438 245.681 
ATOM   2626  O5'  DA A 128       7.931-258.331 244.870 
ATOM   2627  C5'  DA A 128       8.994-257.425 244.519 
ATOM   2628  C4'  DA A 128      10.035-257.395 245.621 
ATOM   2629  O4'  DA A 128       9.732-256.405 246.646 
ATOM   2630  C3'  DA A 128      10.211-258.695 246.405 
ATOM   2631  O3'  DA A 128      11.588-258.859 246.722 
ATOM   2632  C2'  DA A 128       9.436-258.472 247.704 
ATOM   2633  C1'  DA A 128       9.863-257.023 247.917 
ATOM   2634  N9   DA A 128       9.004-256.282 248.882 
ATOM   2635  C8   DA A 128       7.662-256.410 249.096 
ATOM   2636  N7   DA A 128       7.198-255.618 250.013 
ATOM   2637  C5   DA A 128       8.314-254.912 250.439 
ATOM   2638  C6   DA A 128       8.486-253.907 251.406 
ATOM   2639  N6   DA A 128       7.486-253.420 252.153 
ATOM   2640  N1   DA A 128       9.730-253.421 251.579 
ATOM   2641  C2   DA A 128      10.719-253.909 250.834 
ATOM   2642  N3   DA A 128      10.680-254.840 249.907 
ATOM   2643  C4   DA A 128       9.425-255.311 249.754 
ATOM   2644  P    DG A 129      12.234-260.321 246.642 
ATOM   2645  OP1  DG A 129      12.630-260.612 245.246 
ATOM   2646  OP2  DG A 129      11.325-261.301 247.277 
ATOM   2647  O5'  DG A 129      13.542-260.138 247.545 
ATOM   2648  C5'  DG A 129      14.169-258.844 247.612 
ATOM   2649  C4'  DG A 129      14.544-258.523 249.045 
ATOM   2650  O4'  DG A 129      13.462-257.871 249.770 
ATOM   2651  C3'  DG A 129      14.905-259.721 249.923 
ATOM   2652  O3'  DG A 129      15.956-259.346 250.804 
ATOM   2653  C2'  DG A 129      13.648-259.987 250.751 
ATOM   2654  C1'  DG A 129      13.300-258.526 251.018 
ATOM   2655  N9   DG A 129      11.898-258.317 251.473 
ATOM   2656  C8   DG A 129      10.755-259.001 251.115 
ATOM   2657  N7   DG A 129       9.667-258.565 251.702 
ATOM   2658  C5   DG A 129      10.119-257.519 252.505 
ATOM   2659  C6   DG A 129       9.402-256.662 253.378 
ATOM   2660  O6   DG A 129       8.200-256.647 253.627 
ATOM   2661  N1   DG A 129      10.252-255.736 254.000 
ATOM   2662  C2   DG A 129      11.616-255.651 253.804 
ATOM   2663  N2   DG A 129      12.250-254.698 254.491 
ATOM   2664  N3   DG A 129      12.289-256.457 252.983 
ATOM   2665  C4   DG A 129      11.478-257.360 252.372 
ATOM   2666  P    DC A 130      17.123-260.398 251.112 
ATOM   2667  OP1  DC A 130      18.142-260.336 250.041 
ATOM   2668  OP2  DC A 130      16.534-261.730 251.372 
ATOM   2669  O5'  DC A 130      17.732-259.805 252.469 
ATOM   2670  C5'  DC A 130      17.671-258.385 252.700 
ATOM   2671  C4'  DC A 130      17.249-258.111 254.129 
ATOM   2672  O4'  DC A 130      15.801-258.046 254.278 
ATOM   2673  C3'  DC A 130      17.679-259.152 255.162 
ATOM   2674  O3'  DC A 130      18.008-258.488 256.376 
ATOM   2675  C2'  DC A 130      16.430-260.002 255.398 
ATOM   2676  C1'  DC A 130      15.428-258.852 255.385 
ATOM   2677  N1   DC A 130      14.017-259.288 255.185 
ATOM   2678  C2   DC A 130      13.018-258.570 255.838 
ATOM   2679  O2   DC A 130      13.339-257.610 256.548 
ATOM   2680  N3   DC A 130      11.725-258.952 255.669 
ATOM   2681  C4   DC A 130      11.419-259.998 254.891 
ATOM   2682  N4   DC A 130      10.144-260.331 254.759 
ATOM   2683  C5   DC A 130      12.432-260.750 254.212 
ATOM   2684  C6   DC A 130      13.718-260.352 254.393 
ATOM   2685  P    DT A 131      19.265-259.002 257.225 
ATOM   2686  OP1  DT A 131      20.507-258.405 256.685 
ATOM   2687  OP2  DT A 131      19.236-260.479 257.308 
ATOM   2688  O5'  DT A 131      18.949-258.378 258.664 
ATOM   2689  C5'  DT A 131      18.212-257.143 258.744 
ATOM   2690  C4'  DT A 131      17.164-257.234 259.835 
ATOM   2691  O4'  DT A 131      15.905-257.782 259.351 
ATOM   2692  C3'  DT A 131      17.520-258.124 261.026 
ATOM   2693  O3'  DT A 131      17.009-257.531 262.213 
ATOM   2694  C2'  DT A 131      16.766-259.430 260.773 
ATOM   2695  C1'  DT A 131      15.481-258.794 260.252 
ATOM   2696  N1   DT A 131      14.604-259.739 259.507 
ATOM   2697  C2   DT A 131      13.247-259.563 259.628 
ATOM   2698  O2   DT A 131      12.752-258.680 260.308 
ATOM   2699  N3   DT A 131      12.466-260.458 258.924 
ATOM   2700  C4   DT A 131      12.920-261.490 258.128 
ATOM   2701  O4   DT A 131      12.122-262.228 257.546 
ATOM   2702  C5   DT A 131      14.358-261.596 258.063 
ATOM   2703  C7   DT A 131      14.936-262.693 257.218 
ATOM   2704  C6   DT A 131      15.141-260.739 258.738 
ATOM   2705  P    DG A 132      17.888-257.585 263.549 
ATOM   2706  OP1  DG A 132      18.867-256.475 263.543 
ATOM   2707  OP2  DG A 132      18.447-258.944 263.720 
ATOM   2708  O5'  DG A 132      16.778-257.317 264.669 
ATOM   2709  C5'  DG A 132      15.633-256.508 264.339 
ATOM   2710  C4'  DG A 132      14.372-257.146 264.887 
ATOM   2711  O4'  DG A 132      13.781-258.098 263.957 
ATOM   2712  C3'  DG A 132      14.539-257.947 266.178 
ATOM   2713  O3'  DG A 132      13.386-257.757 266.991 
ATOM   2714  C2'  DG A 132      14.580-259.406 265.726 
ATOM   2715  C1'  DG A 132      13.489-259.293 264.665 
ATOM   2716  N9   DG A 132      13.482-260.419 263.690 
ATOM   2717  C8   DG A 132      14.542-261.136 263.180 
ATOM   2718  N7   DG A 132      14.194-262.073 262.333 
ATOM   2719  C5   DG A 132      12.805-261.971 262.278 
ATOM   2720  C6   DG A 132      11.861-262.723 261.530 
ATOM   2721  O6   DG A 132      12.062-263.649 260.749 
ATOM   2722  N1   DG A 132      10.551-262.287 261.772 
ATOM   2723  C2   DG A 132      10.199-261.259 262.625 
ATOM   2724  N2   DG A 132       8.894-260.995 262.718 
ATOM   2725  N3   DG A 132      11.085-260.553 263.326 
ATOM   2726  C4   DG A 132      12.360-260.964 263.102 
ATOM   2727  P    DA A 133      13.569-257.605 268.573 
ATOM   2728  OP1  DA A 133      13.901-256.200 268.902 
ATOM   2729  OP2  DA A 133      14.519-258.628 269.064 
ATOM   2730  O5'  DA A 133      12.096-257.946 269.095 
ATOM   2731  C5'  DA A 133      10.968-257.640 268.253 
ATOM   2732  C4'  DA A 133       9.987-258.796 268.261 
ATOM   2733  O4'  DA A 133      10.291-259.789 267.241 
ATOM   2734  C3'  DA A 133       9.923-259.606 269.556 
ATOM   2735  O3'  DA A 133       8.576-259.998 269.787 
ATOM   2736  C2'  DA A 133      10.752-260.858 269.271 
ATOM   2737  C1'  DA A 133      10.260-261.074 267.844 
ATOM   2738  N9   DA A 133      11.128-261.982 267.042 
ATOM   2739  C8   DA A 133      12.485-262.125 267.096 
ATOM   2740  N7   DA A 133      12.952-263.005 266.266 
ATOM   2741  C5   DA A 133      11.825-263.482 265.612 
ATOM   2742  C6   DA A 133      11.650-264.443 264.603 
ATOM   2743  N6   DA A 133      12.662-265.129 264.051 
ATOM   2744  N1   DA A 133      10.394-264.676 264.181 
ATOM   2745  C2   DA A 133       9.392-263.992 264.733 
ATOM   2746  N3   DA A 133       9.434-263.076 265.676 
ATOM   2747  C4   DA A 133      10.703-262.861 266.081 
ATOM   2748  P    DT A 134       8.005-259.972 271.283 
ATOM   2749  OP1  DT A 134       7.552-258.604 271.617 
ATOM   2750  OP2  DT A 134       8.999-260.570 272.203 
ATOM   2751  O5'  DT A 134       6.740-260.943 271.155 
ATOM   2752  C5'  DT A 134       6.048-261.025 269.895 
ATOM   2753  C4'  DT A 134       5.733-262.472 269.571 
ATOM   2754  O4'  DT A 134       6.816-263.129 268.851 
ATOM   2755  C3'  DT A 134       5.483-263.384 270.772 
ATOM   2756  O3'  DT A 134       4.461-264.316 270.439 
ATOM   2757  C2'  DT A 134       6.796-264.147 270.958 
ATOM   2758  C1'  DT A 134       7.077-264.376 269.476 
ATOM   2759  N1   DT A 134       8.490-264.751 269.186 
ATOM   2760  C2   DT A 134       8.704-265.629 268.152 
ATOM   2761  O2   DT A 134       7.800-266.099 267.482 
ATOM   2762  N3   DT A 134      10.026-265.955 267.913 
ATOM   2763  C4   DT A 134      11.122-265.484 268.607 
ATOM   2764  O4   DT A 134      12.260-265.848 268.300 
ATOM   2765  C5   DT A 134      10.797-264.568 269.673 
ATOM   2766  C7   DT A 134      11.932-264.009 270.479 
ATOM   2767  C6   DT A 134       9.520-264.235 269.928 
ATOM   2768  P    DG A 135       3.372-264.700 271.546 
ATOM   2769  OP1  DG A 135       2.295-263.684 271.557 
ATOM   2770  OP2  DG A 135       4.045-264.946 272.841 
ATOM   2771  O5'  DG A 135       2.804-266.079 270.966 
ATOM   2772  C5'  DG A 135       2.801-266.288 269.541 
ATOM   2773  C4'  DG A 135       3.284-267.688 269.222 
ATOM   2774  O4'  DG A 135       4.731-267.758 269.078 
ATOM   2775  C3'  DG A 135       2.966-268.757 270.268 
ATOM   2776  O3'  DG A 135       2.666-269.978 269.602 
ATOM   2777  C2'  DG A 135       4.269-268.936 271.046 
ATOM   2778  C1'  DG A 135       5.206-268.854 269.844 
ATOM   2779  N9   DG A 135       6.624-268.585 270.208 
ATOM   2780  C8   DG A 135       7.130-267.818 271.234 
ATOM   2781  N7   DG A 135       8.440-267.785 271.282 
ATOM   2782  C5   DG A 135       8.830-268.589 270.212 
ATOM   2783  C6   DG A 135      10.127-268.935 269.755 
ATOM   2784  O6   DG A 135      11.219-268.599 270.207 
ATOM   2785  N1   DG A 135      10.068-269.776 268.634 
ATOM   2786  C2   DG A 135       8.907-270.222 268.034 
ATOM   2787  N2   DG A 135       9.064-271.017 266.974 
ATOM   2788  N3   DG A 135       7.689-269.896 268.464 
ATOM   2789  C4   DG A 135       7.730-269.082 269.550 
ATOM   2790  P    DT A 136       1.485-270.900 270.168 
ATOM   2791  OP1  DT A 136       0.186-270.419 269.648 
ATOM   2792  OP2  DT A 136       1.598-271.001 271.640 
ATOM   2793  O5'  DT A 136       1.843-272.312 269.505 
ATOM   2794  C5'  DT A 136       2.515-272.335 268.232 
ATOM   2795  C4'  DT A 136       3.623-273.370 268.250 
ATOM   2796  O4'  DT A 136       4.883-272.826 268.738 
ATOM   2797  C3'  DT A 136       3.380-274.590 269.138 
ATOM   2798  O3'  DT A 136       3.920-275.740 268.499 
ATOM   2799  C2'  DT A 136       4.187-274.313 270.406 
ATOM   2800  C1'  DT A 136       5.408-273.716 269.712 
ATOM   2801  N1   DT A 136       6.293-272.937 270.621 
ATOM   2802  C2   DT A 136       7.643-272.983 270.370 
ATOM   2803  O2   DT A 136       8.125-273.624 269.452 
ATOM   2804  N3   DT A 136       8.433-272.250 271.234 
ATOM   2805  C4   DT A 136       7.994-271.493 272.302 
ATOM   2806  O4   DT A 136       8.797-270.878 273.006 
ATOM   2807  C5   DT A 136       6.561-271.507 272.484 
ATOM   2808  C7   DT A 136       6.000-270.708 273.625 
ATOM   2809  C6   DT A 136       5.771-272.211 271.659 
ATOM   2810  P    DC A 137       3.117-277.121 268.579 
ATOM   2811  OP1  DC A 137       2.080-277.153 267.523 
ATOM   2812  OP2  DC A 137       2.642-277.340 269.963 
ATOM   2813  O5'  DC A 137       4.269-278.177 268.234 
ATOM   2814  C5'  DC A 137       5.349-277.774 267.372 
ATOM   2815  C4'  DC A 137       6.670-278.263 267.932 
ATOM   2816  O4'  DC A 137       7.261-277.315 268.867 
ATOM   2817  C3'  DC A 137       6.615-279.571 268.720 
ATOM   2818  O3'  DC A 137       7.797-280.317 268.457 
ATOM   2819  C2'  DC A 137       6.630-279.141 270.187 
ATOM   2820  C1'  DC A 137       7.655-278.022 270.033 
ATOM   2821  N1   DC A 137       7.671-277.063 271.172 
ATOM   2822  C2   DC A 137       8.895-276.509 271.538 
ATOM   2823  O2   DC A 137       9.908-276.833 270.908 
ATOM   2824  N3   DC A 137       8.931-275.633 272.575 
ATOM   2825  C4   DC A 137       7.810-275.308 273.232 
ATOM   2826  N4   DC A 137       7.897-274.449 274.236 
ATOM   2827  C5   DC A 137       6.541-275.866 272.872 
ATOM   2828  C6   DC A 137       6.527-276.740 271.833 
ATOM   2829  P    DA A 138       7.691-281.906 268.289 
ATOM   2830  OP1  DA A 138       7.302-282.233 266.899 
ATOM   2831  OP2  DA A 138       6.825-282.460 269.353 
ATOM   2832  O5'  DA A 138       9.206-282.353 268.543 
ATOM   2833  C5'  DA A 138      10.270-281.447 268.191 
ATOM   2834  C4'  DA A 138      11.311-281.417 269.293 
ATOM   2835  O4'  DA A 138      11.007-280.427 270.318 
ATOM   2836  C3'  DA A 138      11.487-282.717 270.077 
ATOM   2837  O3'  DA A 138      12.864-282.881 270.395 
ATOM   2838  C2'  DA A 138      10.712-282.494 271.376 
ATOM   2839  C1'  DA A 138      11.139-281.045 271.589 
ATOM   2840  N9   DA A 138      10.280-280.304 272.554 
ATOM   2841  C8   DA A 138       8.938-280.432 272.769 
ATOM   2842  N7   DA A 138       8.473-279.640 273.686 
ATOM   2843  C5   DA A 138       9.589-278.934 274.112 
ATOM   2844  C6   DA A 138       9.762-277.929 275.079 
ATOM   2845  N6   DA A 138       8.761-277.441 275.826 
ATOM   2846  N1   DA A 138      11.005-277.443 275.251 
ATOM   2847  C2   DA A 138      11.995-277.931 274.506 
ATOM   2848  N3   DA A 138      11.955-278.862 273.579 
ATOM   2849  C4   DA A 138      10.700-279.333 273.426 
ATOM   2850  P    DC A 139      13.510-284.343 270.314 
ATOM   2851  OP1  DC A 139      13.906-284.634 268.918 
ATOM   2852  OP2  DC A 139      12.601-285.322 270.949 
ATOM   2853  O5'  DC A 139      14.818-284.160 271.218 
ATOM   2854  C5'  DC A 139      15.444-282.866 271.285 
ATOM   2855  C4'  DC A 139      15.819-282.545 272.718 
ATOM   2856  O4'  DC A 139      14.737-281.893 273.442 
ATOM   2857  C3'  DC A 139      16.180-283.743 273.595 
ATOM   2858  O3'  DC A 139      17.232-283.368 274.477 
ATOM   2859  C2'  DC A 139      14.924-284.009 274.424 
ATOM   2860  C1'  DC A 139      14.576-282.548 274.691 
ATOM   2861  N1   DC A 139      13.173-282.339 275.145 
ATOM   2862  C2   DC A 139      12.932-281.320 276.063 
ATOM   2863  O2   DC A 139      13.884-280.636 276.458 
ATOM   2864  N3   DC A 139      11.659-281.114 276.490 
ATOM   2865  C4   DC A 139      10.657-281.876 276.037 
ATOM   2866  N4   DC A 139       9.433-281.636 276.483 
ATOM   2867  C5   DC A 139      10.883-282.930 275.093 
ATOM   2868  C6   DC A 139      12.162-283.120 274.679 
ATOM   2869  P    DC A 140      18.399-284.420 274.785 
ATOM   2870  OP1  DC A 140      19.417-284.358 273.713 
ATOM   2871  OP2  DC A 140      17.810-285.752 275.045 
ATOM   2872  O5'  DC A 140      19.007-283.827 276.142 
ATOM   2873  C5'  DC A 140      18.947-282.407 276.373 
ATOM   2874  C4'  DC A 140      18.524-282.133 277.802 
ATOM   2875  O4'  DC A 140      17.077-282.068 277.950 
ATOM   2876  C3'  DC A 140      18.954-283.174 278.835 
ATOM   2877  O3'  DC A 140      19.284-282.510 280.048 
ATOM   2878  C2'  DC A 140      17.706-284.024 279.070 
ATOM   2879  C1'  DC A 140      16.703-282.874 279.057 
ATOM   2880  N1   DC A 140      15.293-283.310 278.857 
ATOM   2881  C2   DC A 140      14.293-282.592 279.510 
ATOM   2882  O2   DC A 140      14.615-281.632 280.220 
ATOM   2883  N3   DC A 140      13.001-282.974 279.342 
ATOM   2884  C4   DC A 140      12.694-284.020 278.563 
ATOM   2885  N4   DC A 140      11.420-284.353 278.431 
ATOM   2886  C5   DC A 140      13.708-284.772 277.884 
ATOM   2887  C6   DC A 140      14.993-284.374 278.066 
ATOM   2888  P    DC A 141      20.540-283.024 280.897 
ATOM   2889  OP1  DC A 141      21.782-282.427 280.357 
ATOM   2890  OP2  DC A 141      20.512-284.501 280.980 
ATOM   2891  O5'  DC A 141      20.225-282.400 282.337 
ATOM   2892  C5'  DC A 141      19.488-281.165 282.416 
ATOM   2893  C4'  DC A 141      18.440-281.256 283.507 
ATOM   2894  O4'  DC A 141      17.180-281.804 283.023 
ATOM   2895  C3'  DC A 141      18.795-282.146 284.698 
ATOM   2896  O3'  DC A 141      18.284-281.553 285.886 
ATOM   2897  C2'  DC A 141      18.042-283.452 284.445 
ATOM   2898  C1'  DC A 141      16.757-282.816 283.925 
ATOM   2899  N1   DC A 141      15.880-283.761 283.179 
ATOM   2900  C2   DC A 141      14.502-283.596 283.292 
ATOM   2901  O2   DC A 141      14.067-282.679 283.999 
ATOM   2902  N3   DC A 141      13.685-284.448 282.621 
ATOM   2903  C4   DC A 141      14.195-285.429 281.865 
ATOM   2904  N4   DC A 141      13.357-286.233 281.230 
ATOM   2905  C5   DC A 141      15.609-285.617 281.736 
ATOM   2906  C6   DC A 141      16.409-284.755 282.414 
ATOM   2907  P    DC A 142      19.164-281.607 287.222 
ATOM   2908  OP1  DC A 142      20.143-280.497 287.216 
ATOM   2909  OP2  DC A 142      19.723-282.966 287.392 
ATOM   2910  O5'  DC A 142      18.054-281.339 288.342 
ATOM   2911  C5'  DC A 142      16.909-280.530 288.011 
ATOM   2912  C4'  DC A 142      15.647-281.168 288.560 
ATOM   2913  O4'  DC A 142      15.056-282.120 287.629 
ATOM   2914  C3'  DC A 142      15.814-281.969 289.851 
ATOM   2915  O3'  DC A 142      14.662-281.779 290.663 
ATOM   2916  C2'  DC A 142      15.855-283.428 289.398 
ATOM   2917  C1'  DC A 142      14.764-283.315 288.338 
ATOM   2918  N1   DC A 142      14.757-284.440 287.362 
ATOM   2919  C2   DC A 142      13.526-284.864 286.869 
ATOM   2920  O2   DC A 142      12.500-284.293 287.257 
ATOM   2921  N3   DC A 142      13.498-285.890 285.979 
ATOM   2922  C4   DC A 142      14.633-286.482 285.584 
ATOM   2923  N4   DC A 142      14.553-287.477 284.715 
ATOM   2924  C5   DC A 142      15.909-286.061 286.080 
ATOM   2925  C6   DC A 142      15.916-285.035 286.969 
ATOM   2926  P    DA A 143      14.844-281.627 292.246 
ATOM   2927  OP1  DA A 143      15.177-280.222 292.574 
ATOM   2928  OP2  DA A 143      15.794-282.650 292.736 
ATOM   2929  O5'  DA A 143      13.371-281.968 292.768 
ATOM   2930  C5'  DA A 143      12.244-281.662 291.925 
ATOM   2931  C4'  DA A 143      11.262-282.818 291.933 
ATOM   2932  O4'  DA A 143      11.566-283.811 290.913 
ATOM   2933  C3'  DA A 143      11.199-283.628 293.228 
ATOM   2934  O3'  DA A 143       9.851-284.020 293.460 
ATOM   2935  C2'  DA A 143      12.027-284.880 292.943 
ATOM   2936  C1'  DA A 143      11.536-285.096 291.516 
ATOM   2937  N9   DA A 143      12.403-286.004 290.714 
ATOM   2938  C8   DA A 143      13.760-286.147 290.768 
ATOM   2939  N7   DA A 143      14.228-287.027 289.939 
ATOM   2940  C5   DA A 143      13.101-287.504 289.285 
ATOM   2941  C6   DA A 143      12.926-288.465 288.276 
ATOM   2942  N6   DA A 143      13.937-289.151 287.723 
ATOM   2943  N1   DA A 143      11.669-288.698 287.853 
ATOM   2944  C2   DA A 143      10.668-288.014 288.405 
ATOM   2945  N3   DA A 143      10.710-287.098 289.348 
ATOM   2946  C4   DA A 143      11.978-286.883 289.754 
ATOM   2947  P    DG A 144       9.281-283.994 294.955 
ATOM   2948  OP1  DG A 144       8.828-282.626 295.289 
ATOM   2949  OP2  DG A 144      10.274-284.592 295.875 
ATOM   2950  O5'  DG A 144       8.015-284.965 294.827 
ATOM   2951  C5'  DG A 144       7.323-285.047 293.567 
ATOM   2952  C4'  DG A 144       7.009-286.494 293.244 
ATOM   2953  O4'  DG A 144       8.091-287.151 292.523 
ATOM   2954  C3'  DG A 144       6.759-287.406 294.445 
ATOM   2955  O3'  DG A 144       5.737-288.338 294.112 
ATOM   2956  C2'  DG A 144       8.071-288.169 294.630 
ATOM   2957  C1'  DG A 144       8.353-288.398 293.148 
ATOM   2958  N9   DG A 144       9.765-288.773 292.858 
ATOM   2959  C8   DG A 144      10.922-288.364 293.486 
ATOM   2960  N7   DG A 144      12.014-288.885 292.984 
ATOM   2961  C5   DG A 144      11.549-289.698 291.951 
ATOM   2962  C6   DG A 144      12.266-290.520 291.042 
ATOM   2963  O6   DG A 144      13.477-290.703 290.961 
ATOM   2964  N1   DG A 144      11.401-291.174 290.154 
ATOM   2965  C2   DG A 144      10.025-291.050 290.145 
ATOM   2966  N2   DG A 144       9.379-291.758 289.215 
ATOM   2967  N3   DG A 144       9.355-290.278 290.997 
ATOM   2968  C4   DG A 144      10.178-289.636 291.866 
ATOM   2969  P    DA A 145       4.647-288.722 295.219 
ATOM   2970  OP1  DA A 145       3.570-287.706 295.229 
ATOM   2971  OP2  DA A 145       5.320-288.968 296.513 
ATOM   2972  O5'  DA A 145       4.080-290.101 294.638 
ATOM   2973  C5'  DA A 145       4.077-290.310 293.214 
ATOM   2974  C4'  DA A 145       4.559-291.710 292.894 
ATOM   2975  O4'  DA A 145       6.007-291.780 292.750 
ATOM   2976  C3'  DA A 145       4.241-292.779 293.940 
ATOM   2977  O3'  DA A 145       3.941-294.000 293.274 
ATOM   2978  C2'  DA A 145       5.544-292.958 294.718 
ATOM   2979  C1'  DA A 145       6.481-292.876 293.517 
ATOM   2980  N9   DA A 145       7.900-292.607 293.880 
ATOM   2981  C8   DA A 145       8.383-291.841 294.903 
ATOM   2982  N7   DA A 145       9.678-291.802 294.962 
ATOM   2983  C5   DA A 145      10.086-292.599 293.901 
ATOM   2984  C6   DA A 145      11.356-292.961 293.421 
ATOM   2985  N6   DA A 145      12.503-292.547 293.978 
ATOM   2986  N1   DA A 145      11.404-293.768 292.346 
ATOM   2987  C2   DA A 145      10.261-294.176 291.797 
ATOM   2988  N3   DA A 145       9.024-293.905 292.154 
ATOM   2989  C4   DA A 145       9.005-293.096 293.233 
ATOM   2990  P    DG A 146       2.761-294.922 293.841 
ATOM   2991  OP1  DG A 146       1.462-294.441 293.320 
ATOM   2992  OP2  DG A 146       2.873-295.023 295.312 
ATOM   2993  O5'  DG A 146       3.118-296.334 293.177 
ATOM   2994  C5'  DG A 146       3.791-296.357 291.905 
ATOM   2995  C4'  DG A 146       4.899-297.392 291.922 
ATOM   2996  O4'  DG A 146       6.158-296.848 292.410 
ATOM   2997  C3'  DG A 146       4.655-298.612 292.810 
ATOM   2998  O3'  DG A 146       5.196-299.762 292.172 
ATOM   2999  C2'  DG A 146       5.462-298.335 294.079 
ATOM   3000  C1'  DG A 146       6.683-297.738 293.384 
ATOM   3001  N9   DG A 146       7.569-296.959 294.293 
ATOM   3002  C8   DG A 146       7.233-296.179 295.378 
ATOM   3003  N7   DG A 146       8.260-295.622 295.974 
ATOM   3004  C5   DG A 146       9.353-296.065 295.231 
ATOM   3005  C6   DG A 146      10.738-295.797 295.393 
ATOM   3006  O6   DG A 146      11.292-295.101 296.239 
ATOM   3007  N1   DG A 146      11.503-296.451 294.417 
ATOM   3008  C2   DG A 146      10.997-297.258 293.417 
ATOM   3009  N2   DG A 146      11.895-297.789 292.583 
ATOM   3010  N3   DG A 146       9.699-297.508 293.265 
ATOM   3011  C4   DG A 146       8.943-296.882 294.204 
ATOM   3012  P    DA A 147       4.393-301.143 292.251 
ATOM   3013  OP1  DA A 147       3.355-301.175 291.196 
ATOM   3014  OP2  DA A 147       3.917-301.362 293.635 
ATOM   3015  O5'  DA A 147       5.545-302.199 291.906 
ATOM   3016  C5'  DA A 147       6.625-301.796 291.044 
ATOM   3017  C4'  DA A 147       7.945-302.285 291.604 
ATOM   3018  O4'  DA A 147       8.536-301.337 292.539 
ATOM   3019  C3'  DA A 147       7.890-303.593 292.392 
ATOM   3020  O3'  DA A 147       9.072-304.339 292.129 
ATOM   3021  C2'  DA A 147       7.905-303.163 293.859 
ATOM   3022  C1'  DA A 147       8.930-302.044 293.705 
ATOM   3023  N9   DA A 147       8.946-301.085 294.844 
ATOM   3024  C8   DA A 147       7.898-300.657 295.607 
ATOM   3025  N7   DA A 147       8.233-299.813 296.534 
ATOM   3026  C5   DA A 147       9.605-299.669 296.375 
ATOM   3027  C6   DA A 147      10.562-298.902 297.059 
ATOM   3028  N6   DA A 147      10.268-298.098 298.089 
ATOM   3029  N1   DA A 147      11.839-298.994 296.644 
ATOM   3030  C2   DA A 147      12.127-299.795 295.618 
ATOM   3031  N3   DA A 147      11.322-300.554 294.907 
ATOM   3032  C4   DA A 147      10.050-300.445 295.343 
ATOM   3033  P    DG A 148       8.966-305.928 291.961 
ATOM   3034  OP1  DG A 148       8.577-306.255 290.571 
ATOM   3035  OP2  DG A 148       8.101-306.482 293.025 
ATOM   3036  O5'  DG A 148      10.482-306.375 292.215 
ATOM   3037  C5'  DG A 148      11.545-305.469 291.864 
ATOM   3038  C4'  DG A 148      12.586-305.439 292.966 
ATOM   3039  O4'  DG A 148      12.283-304.449 293.990 
ATOM   3040  C3'  DG A 148      12.762-306.739 293.750 
ATOM   3041  O3'  DG A 148      14.139-306.902 294.067 
ATOM   3042  C2'  DG A 148      11.987-306.516 295.049 
ATOM   3043  C1'  DG A 148      12.414-305.067 295.262 
ATOM   3044  N9   DG A 148      11.555-304.326 296.227 
ATOM   3045  C8   DG A 148      10.201-304.442 296.457 
ATOM   3046  N7   DG A 148       9.746-303.636 297.385 
ATOM   3047  C5   DG A 148      10.879-302.936 297.800 
ATOM   3048  C6   DG A 148      11.017-301.924 298.784 
ATOM   3049  O6   DG A 148      10.155-301.427 299.504 
ATOM   3050  N1   DG A 148      12.345-301.486 298.886 
ATOM   3051  C2   DG A 148      13.400-301.964 298.134 
ATOM   3052  N2   DG A 148      14.593-301.416 298.381 
ATOM   3053  N3   DG A 148      13.269-302.914 297.210 
ATOM   3054  C4   DG A 148      11.988-303.349 297.100 
ATOM   3055  P    DA A 149      14.786-308.365 293.986 
ATOM   3056  OP1  DA A 149      15.182-308.656 292.590 
ATOM   3057  OP2  DA A 149      13.876-309.344 294.622 
ATOM   3058  O5'  DA A 149      16.093-308.182 294.890 
ATOM   3059  C5'  DA A 149      16.720-306.887 294.957 
ATOM   3060  C4'  DA A 149      17.095-306.567 296.390 
ATOM   3061  O4'  DA A 149      16.013-305.915 297.114 
ATOM   3062  C3'  DA A 149      17.456-307.765 297.267 
ATOM   3063  O3'  DA A 149      18.507-307.390 298.149 
ATOM   3064  C2'  DA A 149      16.199-308.031 298.096 
ATOM   3065  C1'  DA A 149      15.851-306.570 298.363 
ATOM   3066  N9   DA A 149      14.449-306.361 298.817 
ATOM   3067  C8   DA A 149      13.327-307.049 298.452 
ATOM   3068  N7   DA A 149      12.242-306.629 299.025 
ATOM   3069  C5   DA A 149      12.674-305.584 299.831 
ATOM   3070  C6   DA A 149      11.995-304.718 300.704 
ATOM   3071  N6   DA A 149      10.673-304.772 300.918 
ATOM   3072  N1   DA A 149      12.727-303.792 301.350 
ATOM   3073  C2   DA A 149      14.040-303.743 301.132 
ATOM   3074  N3   DA A 149      14.780-304.494 300.346 
ATOM   3075  C4   DA A 149      14.024-305.413 299.711 
ATOM   3076  P    DG A 150      19.674-308.442 298.457 
ATOM   3077  OP1  DG A 150      20.693-308.380 297.386 
ATOM   3078  OP2  DG A 150      19.085-309.774 298.717 
ATOM   3079  O5'  DG A 150      20.283-307.849 299.814 
ATOM   3080  C5'  DG A 150      20.222-306.429 300.045 
ATOM   3081  C4'  DG A 150      19.800-306.155 301.474 
ATOM   3082  O4'  DG A 150      18.352-306.090 301.622 
ATOM   3083  C3'  DG A 150      20.230-307.196 302.507 
ATOM   3084  O3'  DG A 150      20.560-306.532 303.721 
ATOM   3085  C2'  DG A 150      18.981-308.046 302.742 
ATOM   3086  C1'  DG A 150      17.979-306.896 302.729 
ATOM   3087  N9   DG A 150      16.568-307.332 302.530 
ATOM   3088  C8   DG A 150      16.077-308.374 301.774 
ATOM   3089  N7   DG A 150      14.772-308.491 301.811 
ATOM   3090  C5   DG A 150      14.370-307.454 302.651 
ATOM   3091  C6   DG A 150      13.070-307.072 303.073 
ATOM   3092  O6   DG A 150      11.989-307.578 302.788 
ATOM   3093  N1   DG A 150      13.116-305.961 303.927 
ATOM   3094  C2   DG A 150      14.266-305.306 304.321 
ATOM   3095  N2   DG A 150      14.096-304.265 305.141 
ATOM   3096  N3   DG A 150      15.485-305.664 303.924 
ATOM   3097  C4   DG A 150      15.459-306.741 303.095 
ATOM   3098  P    DT A 151      21.816-307.046 304.570 
ATOM   3099  OP1  DT A 151      23.058-306.449 304.029 
ATOM   3100  OP2  DT A 151      21.788-308.523 304.652 
ATOM   3101  O5'  DT A 151      21.500-306.421 306.009 
ATOM   3102  C5'  DT A 151      20.764-305.187 306.088 
ATOM   3103  C4'  DT A 151      19.715-305.278 307.180 
ATOM   3104  O4'  DT A 151      18.456-305.826 306.696 
ATOM   3105  C3'  DT A 151      20.071-306.168 308.370 
ATOM   3106  O3'  DT A 151      19.560-305.575 309.558 
ATOM   3107  C2'  DT A 151      19.317-307.474 308.117 
ATOM   3108  C1'  DT A 151      18.032-306.838 307.597 
ATOM   3109  N1   DT A 151      17.155-307.783 306.852 
ATOM   3110  C2   DT A 151      15.798-307.607 306.973 
ATOM   3111  O2   DT A 151      15.303-306.724 307.652 
ATOM   3112  N3   DT A 151      15.017-308.502 306.269 
ATOM   3113  C4   DT A 151      15.471-309.534 305.473 
ATOM   3114  O4   DT A 151      14.674-310.272 304.890 
ATOM   3115  C5   DT A 151      16.909-309.640 305.407 
ATOM   3116  C7   DT A 151      17.487-310.737 304.562 
ATOM   3117  C6   DT A 151      17.692-308.783 306.082 
ATOM   3118  P    DT A 152      20.439-305.629 310.894 
ATOM   3119  OP1  DT A 152      21.418-304.519 310.888 
ATOM   3120  OP2  DT A 152      20.999-306.988 311.065 
ATOM   3121  O5'  DT A 152      19.329-305.361 312.014 
ATOM   3122  C5'  DT A 152      18.185-304.552 311.684 
ATOM   3123  C4'  DT A 152      16.923-305.190 312.232 
ATOM   3124  O4'  DT A 152      16.332-306.142 311.302 
ATOM   3125  C3'  DT A 152      17.090-305.991 313.523 
ATOM   3126  O3'  DT A 152      15.937-305.801 314.335 
ATOM   3127  C2'  DT A 152      17.131-307.450 313.071 
ATOM   3128  C1'  DT A 152      16.040-307.337 312.010 
ATOM   3129  N1   DT A 152      16.033-308.462 311.035 
ATOM   3130  C2   DT A 152      14.810-308.868 310.558 
ATOM   3131  O2   DT A 152      13.760-308.351 310.897 
ATOM   3132  N3   DT A 152      14.843-309.915 309.656 
ATOM   3133  C4   DT A 152      15.970-310.571 309.205 
ATOM   3134  O4   DT A 152      15.874-311.496 308.395 
ATOM   3135  C5   DT A 152      17.205-310.074 309.763 
ATOM   3136  C7   DT A 152      18.480-310.734 309.324 
ATOM   3137  C6   DT A 152      17.202-309.058 310.641 
ATOM   3138  P    DC A 153      16.120-305.649 315.918 
ATOM   3139  OP1  DC A 153      16.452-304.244 316.246 
ATOM   3140  OP2  DC A 153      17.070-306.672 316.408 
ATOM   3141  O5'  DC A 153      14.647-305.990 316.440 
ATOM   3142  C5'  DC A 153      13.519-305.684 315.597 
ATOM   3143  C4'  DC A 153      12.538-306.840 315.605 
ATOM   3144  O4'  DC A 153      12.842-307.833 314.585 
ATOM   3145  C3'  DC A 153      12.474-307.650 316.900 
ATOM   3146  O3'  DC A 153      11.127-308.042 317.132 
ATOM   3147  C2'  DC A 153      13.303-308.902 316.615 
ATOM   3148  C1'  DC A 153      12.811-309.118 315.188 
ATOM   3149  N1   DC A 153      13.679-310.026 314.387 
ATOM   3150  C2   DC A 153      13.063-310.853 313.451 
ATOM   3151  O2   DC A 153      11.834-310.800 313.325 
ATOM   3152  N3   DC A 153      13.836-311.689 312.710 
ATOM   3153  C4   DC A 153      15.164-311.717 312.878 
ATOM   3154  N4   DC A 153      15.875-312.549 312.132 
ATOM   3155  C5   DC A 153      15.817-310.874 313.835 
ATOM   3156  C6   DC A 153      15.027-310.047 314.565 
ATOM   3157  P    DC A 154      10.557-308.016 318.627 
ATOM   3158  OP1  DC A 154      10.103-306.648 318.961 
ATOM   3159  OP2  DC A 154      11.550-308.614 319.547 
ATOM   3160  O5'  DC A 154       9.291-308.987 318.499 
ATOM   3161  C5'  DC A 154       8.599-309.069 317.240 
ATOM   3162  C4'  DC A 154       8.285-310.516 316.916 
ATOM   3163  O4'  DC A 154       9.367-311.173 316.195 
ATOM   3164  C3'  DC A 154       8.035-311.428 318.117 
ATOM   3165  O3'  DC A 154       7.013-312.360 317.784 
ATOM   3166  C2'  DC A 154       9.347-312.191 318.302 
ATOM   3167  C1'  DC A 154       9.628-312.420 316.821 
ATOM   3168  N1   DC A 154      11.041-312.795 316.531 
ATOM   3169  C2   DC A 154      11.275-313.685 315.485 
ATOM   3170  O2   DC A 154      10.310-314.122 314.847 
ATOM   3171  N3   DC A 154      12.555-314.040 315.206 
ATOM   3172  C4   DC A 154      13.573-313.544 315.921 
ATOM   3173  N4   DC A 154      14.803-313.920 315.609 
ATOM   3174  C5   DC A 154      13.353-312.628 317.001 
ATOM   3175  C6   DC A 154      12.067-312.286 317.265 
ATOM   3176  P    DA A 155       5.923-312.744 318.891 
ATOM   3177  OP1  DA A 155       4.846-311.728 318.901 
ATOM   3178  OP2  DA A 155       6.596-312.990 320.185 
ATOM   3179  O5'  DA A 155       5.355-314.123 318.311 
ATOM   3180  C5'  DA A 155       5.352-314.332 316.886 
ATOM   3181  C4'  DA A 155       5.835-315.732 316.566 
ATOM   3182  O4'  DA A 155       7.283-315.802 316.422 
ATOM   3183  C3'  DA A 155       5.517-316.801 317.612 
ATOM   3184  O3'  DA A 155       5.217-318.022 316.947 
ATOM   3185  C2'  DA A 155       6.820-316.980 318.391 
ATOM   3186  C1'  DA A 155       7.757-316.898 317.189 
ATOM   3187  N9   DA A 155       9.175-316.629 317.552 
ATOM   3188  C8   DA A 155       9.659-315.863 318.576 
ATOM   3189  N7   DA A 155      10.954-315.824 318.634 
ATOM   3190  C5   DA A 155      11.361-316.620 317.573 
ATOM   3191  C6   DA A 155      12.631-316.983 317.094 
ATOM   3192  N6   DA A 155      13.779-316.569 317.651 
ATOM   3193  N1   DA A 155      12.679-317.790 316.018 
ATOM   3194  C2   DA A 155      11.537-318.198 315.469 
ATOM   3195  N3   DA A 155      10.300-317.927 315.826 
ATOM   3196  C4   DA A 155      10.280-317.118 316.905 
ATOM   3197  P    DA A 156       4.037-318.944 317.513 
ATOM   3198  OP1  DA A 156       2.737-318.463 316.992 
ATOM   3199  OP2  DA A 156       4.149-319.045 318.985 
ATOM   3200  O5'  DA A 156       4.394-320.356 316.849 
ATOM   3201  C5'  DA A 156       5.066-320.379 315.577 
ATOM   3202  C4'  DA A 156       6.174-321.414 315.595 
ATOM   3203  O4'  DA A 156       7.434-320.870 316.083 
ATOM   3204  C3'  DA A 156       5.931-322.634 316.483 
ATOM   3205  O3'  DA A 156       6.471-323.784 315.844 
ATOM   3206  C2'  DA A 156       6.738-322.357 317.751 
ATOM   3207  C1'  DA A 156       7.959-321.760 317.056 
ATOM   3208  N9   DA A 156       8.845-320.981 317.966 
ATOM   3209  C8   DA A 156       8.493-320.212 319.038 
ATOM   3210  N7   DA A 156       9.500-319.655 319.637 
ATOM   3211  C5   DA A 156      10.601-320.086 318.909 
ATOM   3212  C6   DA A 156      11.978-319.841 319.041 
ATOM   3213  N6   DA A 156      12.503-319.064 319.999 
ATOM   3214  N1   DA A 156      12.799-320.426 318.149 
ATOM   3215  C2   DA A 156      12.271-321.197 317.199 
ATOM   3216  N3   DA A 156      11.010-321.496 316.978 
ATOM   3217  C4   DA A 156      10.209-320.899 317.884 
ATOM   3218  P    DC A 157       5.668-325.165 315.924 
ATOM   3219  OP1  DC A 157       4.631-325.197 314.868 
ATOM   3220  OP2  DC A 157       5.193-325.384 317.308 
ATOM   3221  O5'  DC A 157       6.820-326.221 315.579 
ATOM   3222  C5'  DC A 157       7.900-325.818 314.716 
ATOM   3223  C4'  DC A 157       9.221-326.307 315.277 
ATOM   3224  O4'  DC A 157       9.812-325.359 316.211 
ATOM   3225  C3'  DC A 157       9.166-327.615 316.065 
ATOM   3226  O3'  DC A 157      10.348-328.361 315.802 
ATOM   3227  C2'  DC A 157       9.181-327.185 317.532 
ATOM   3228  C1'  DC A 157      10.206-326.066 317.377 
ATOM   3229  N1   DC A 157      10.222-325.107 318.517 
ATOM   3230  C2   DC A 157      11.446-324.553 318.883 
ATOM   3231  O2   DC A 157      12.459-324.877 318.252 
ATOM   3232  N3   DC A 157      11.482-323.677 319.919 
ATOM   3233  C4   DC A 157      10.361-323.352 320.577 
ATOM   3234  N4   DC A 157      10.448-322.493 321.581 
ATOM   3235  C5   DC A 157       9.092-323.910 320.217 
ATOM   3236  C6   DC A 157       9.078-324.784 319.178 
ATOM   3237  P    DA A 158      10.242-329.950 315.634 
ATOM   3238  OP1  DA A 158       9.853-330.277 314.243 
ATOM   3239  OP2  DA A 158       9.376-330.504 316.698 
ATOM   3240  O5'  DA A 158      11.758-330.397 315.887 
ATOM   3241  C5'  DA A 158      12.821-329.491 315.536 
ATOM   3242  C4'  DA A 158      13.862-329.461 316.638 
ATOM   3243  O4'  DA A 158      13.558-328.471 317.663 
ATOM   3244  C3'  DA A 158      14.038-330.761 317.422 
ATOM   3245  O3'  DA A 158      15.415-330.924 317.739 
ATOM   3246  C2'  DA A 158      13.263-330.538 318.721 
ATOM   3247  C1'  DA A 158      13.690-329.089 318.934 
ATOM   3248  N9   DA A 158      12.831-328.348 319.899 
ATOM   3249  C8   DA A 158      11.489-328.476 320.113 
ATOM   3250  N7   DA A 158      11.025-327.684 321.030 
ATOM   3251  C5   DA A 158      12.140-326.977 321.456 
ATOM   3252  C6   DA A 158      12.313-325.973 322.423 
ATOM   3253  N6   DA A 158      11.312-325.485 323.170 
ATOM   3254  N1   DA A 158      13.556-325.487 322.596 
ATOM   3255  C2   DA A 158      14.546-325.975 321.851 
ATOM   3256  N3   DA A 158      14.506-326.906 320.924 
ATOM   3257  C4   DA A 158      13.251-327.376 320.771 
ATOM   3258  P    DC A 159      16.061-332.387 317.659 
ATOM   3259  OP1  DC A 159      16.457-332.678 316.263 
ATOM   3260  OP2  DC A 159      15.152-333.366 318.294 
ATOM   3261  O5'  DC A 159      17.369-332.204 318.562 
ATOM   3262  C5'  DC A 159      17.995-330.909 318.629 
ATOM   3263  C4'  DC A 159      18.370-330.589 320.063 
ATOM   3264  O4'  DC A 159      17.289-329.937 320.787 
ATOM   3265  C3'  DC A 159      18.731-331.787 320.940 
ATOM   3266  O3'  DC A 159      19.783-331.412 321.821 
ATOM   3267  C2'  DC A 159      17.475-332.053 321.769 
ATOM   3268  C1'  DC A 159      17.127-330.592 322.035 
ATOM   3269  N1   DC A 159      15.724-330.383 322.490 
ATOM   3270  C2   DC A 159      15.484-329.364 323.407 
ATOM   3271  O2   DC A 159      16.435-328.680 323.803 
ATOM   3272  N3   DC A 159      14.210-329.158 323.834 
ATOM   3273  C4   DC A 159      13.208-329.920 323.382 
ATOM   3274  N4   DC A 159      11.984-329.680 323.828 
ATOM   3275  C5   DC A 159      13.434-330.974 322.438 
ATOM   3276  C6   DC A 159      14.713-331.164 322.023 
ATOM   3277  P    DA A 160      20.950-332.464 322.130 
ATOM   3278  OP1  DA A 160      21.969-332.402 321.058 
ATOM   3279  OP2  DA A 160      20.361-333.796 322.389 
ATOM   3280  O5'  DA A 160      21.558-331.871 323.486 
ATOM   3281  C5'  DA A 160      21.498-330.451 323.717 
ATOM   3282  C4'  DA A 160      21.075-330.177 325.146 
ATOM   3283  O4'  DA A 160      19.628-330.112 325.295 
ATOM   3284  C3'  DA A 160      21.505-331.218 326.180 
ATOM   3285  O3'  DA A 160      21.835-330.554 327.393 
ATOM   3286  C2'  DA A 160      20.257-332.068 326.415 
ATOM   3287  C1'  DA A 160      19.254-330.918 326.402 
ATOM   3288  N9   DA A 160      17.844-331.354 326.202 
ATOM   3289  C8   DA A 160      17.376-332.390 325.448 
ATOM   3290  N7   DA A 160      16.085-332.518 325.476 
ATOM   3291  C5   DA A 160      15.665-331.491 326.309 
ATOM   3292  C6   DA A 160      14.394-331.086 326.746 
ATOM   3293  N6   DA A 160      13.257-331.698 326.385 
ATOM   3294  N1   DA A 160      14.331-330.025 327.573 
ATOM   3295  C2   DA A 160      15.464-329.421 327.928 
ATOM   3296  N3   DA A 160      16.701-329.707 327.587 
ATOM   3297  C4   DA A 160      16.735-330.773 326.760 
ATOM   3298  P    DC A 161      23.091-331.068 328.242 
ATOM   3299  OP1  DC A 161      24.333-330.471 327.702 
ATOM   3300  OP2  DC A 161      23.063-332.545 328.325 
ATOM   3301  O5'  DC A 161      22.776-330.443 329.681 
ATOM   3302  C5'  DC A 161      22.039-329.209 329.761 
ATOM   3303  C4'  DC A 161      20.991-329.300 330.852 
ATOM   3304  O4'  DC A 161      19.732-329.848 330.368 
ATOM   3305  C3'  DC A 161      21.346-330.190 332.043 
ATOM   3306  O3'  DC A 161      20.835-329.597 333.230 
ATOM   3307  C2'  DC A 161      20.593-331.495 331.790 
ATOM   3308  C1'  DC A 161      19.308-330.860 331.269 
ATOM   3309  N1   DC A 161      18.431-331.805 330.524 
ATOM   3310  C2   DC A 161      17.053-331.639 330.637 
ATOM   3311  O2   DC A 161      16.618-330.723 331.343 
ATOM   3312  N3   DC A 161      16.236-332.492 329.966 
ATOM   3313  C4   DC A 161      16.747-333.473 329.209 
ATOM   3314  N4   DC A 161      15.908-334.277 328.575 
ATOM   3315  C5   DC A 161      18.160-333.661 329.080 
ATOM   3316  C6   DC A 161      18.960-332.799 329.759 
ATOM   3317  P    DA A 162      21.715-329.651 334.567 
ATOM   3318  OP1  DA A 162      22.694-328.541 334.560 
ATOM   3319  OP2  DA A 162      22.274-331.010 334.737 
ATOM   3320  O5'  DA A 162      20.605-329.383 335.686 
ATOM   3321  C5'  DA A 162      19.460-328.574 335.356 
ATOM   3322  C4'  DA A 162      18.198-329.212 335.904 
ATOM   3323  O4'  DA A 162      17.608-330.164 334.974 
ATOM   3324  C3'  DA A 162      18.365-330.013 337.195 
ATOM   3325  O3'  DA A 162      17.213-329.823 338.008 
ATOM   3326  C2'  DA A 162      18.406-331.472 336.743 
ATOM   3327  C1'  DA A 162      17.316-331.359 335.682 
ATOM   3328  N9   DA A 162      17.308-332.484 334.707 
ATOM   3329  C8   DA A 162      18.371-333.184 334.212 
ATOM   3330  N7   DA A 162      18.041-334.116 333.372 
ATOM   3331  C5   DA A 162      16.657-334.029 333.304 
ATOM   3332  C6   DA A 162      15.696-334.753 332.579 
ATOM   3333  N6   DA A 162      16.002-335.756 331.742 
ATOM   3334  N1   DA A 162      14.406-334.409 332.743 
ATOM   3335  C2   DA A 162      14.109-333.412 333.575 
ATOM   3336  N3   DA A 162      14.914-332.668 334.302 
ATOM   3337  C4   DA A 162      16.199-333.034 334.118 
ATOM   3338  P    DT A 163      17.395-329.671 339.590 
ATOM   3339  OP1  DT A 163      17.728-328.266 339.919 
ATOM   3340  OP2  DT A 163      18.346-330.694 340.081 
ATOM   3341  O5'  DT A 163      15.922-330.012 340.112 
ATOM   3342  C5'  DT A 163      14.795-329.706 339.270 
ATOM   3343  C4'  DT A 163      13.814-330.862 339.278 
ATOM   3344  O4'  DT A 163      14.117-331.855 338.258 
ATOM   3345  C3'  DT A 163      13.750-331.672 340.573 
ATOM   3346  O3'  DT A 163      12.402-332.064 340.804 
ATOM   3347  C2'  DT A 163      14.578-332.924 340.288 
ATOM   3348  C1'  DT A 163      14.087-333.140 338.861 
ATOM   3349  N1   DT A 163      14.955-334.048 338.059 
ATOM   3350  C2   DT A 163      14.332-334.857 337.140 
ATOM   3351  O2   DT A 163      13.125-334.856 336.964 
ATOM   3352  N3   DT A 163      15.168-335.686 336.416 
ATOM   3353  C4   DT A 163      16.540-335.769 336.534 
ATOM   3354  O4   DT A 163      17.183-336.550 335.830 
ATOM   3355  C5   DT A 163      17.101-334.881 337.525 
ATOM   3356  C7   DT A 163      18.589-334.908 337.716 
ATOM   3357  C6   DT A 163      16.312-334.065 338.242 
ATOM   3358  P    DT A 164      11.832-332.038 342.300 
ATOM   3359  OP1  DT A 164      11.379-330.670 342.634 
ATOM   3360  OP2  DT A 164      12.825-332.636 343.220 
ATOM   3361  O5'  DT A 164      10.566-333.008 342.172 
ATOM   3362  C5'  DT A 164       9.875-333.091 340.912 
ATOM   3363  C4'  DT A 164       9.560-334.538 340.588 
ATOM   3364  O4'  DT A 164      10.642-335.195 339.868 
ATOM   3365  C3'  DT A 164       9.310-335.450 341.789 
ATOM   3366  O3'  DT A 164       8.288-336.382 341.456 
ATOM   3367  C2'  DT A 164      10.622-336.213 341.975 
ATOM   3368  C1'  DT A 164      10.904-336.442 340.493 
ATOM   3369  N1   DT A 164      12.316-336.817 340.203 
ATOM   3370  C2   DT A 164      12.530-337.695 339.169 
ATOM   3371  O2   DT A 164      11.627-338.165 338.499 
ATOM   3372  N3   DT A 164      13.852-338.020 338.930 
ATOM   3373  C4   DT A 164      14.949-337.550 339.624 
ATOM   3374  O4   DT A 164      16.086-337.914 339.317 
ATOM   3375  C5   DT A 164      14.623-336.634 340.690 
ATOM   3376  C7   DT A 164      15.759-336.075 341.496 
ATOM   3377  C6   DT A 164      13.347-336.301 340.945 
ATOM   3378  P    DA A 165       7.198-336.766 342.563 
ATOM   3379  OP1  DA A 165       6.122-335.750 342.574 
ATOM   3380  OP2  DA A 165       7.871-337.012 343.858 
ATOM   3381  O5'  DA A 165       6.631-338.145 341.983 
ATOM   3382  C5'  DA A 165       6.628-338.354 340.558 
ATOM   3383  C4'  DA A 165       7.110-339.754 340.239 
ATOM   3384  O4'  DA A 165       8.558-339.824 340.095 
ATOM   3385  C3'  DA A 165       6.792-340.823 341.285 
ATOM   3386  O3'  DA A 165       6.492-342.044 340.619 
ATOM   3387  C2'  DA A 165       8.096-341.002 342.063 
ATOM   3388  C1'  DA A 165       9.032-340.920 340.861 
ATOM   3389  N9   DA A 165      10.451-340.651 341.225 
ATOM   3390  C8   DA A 165      10.934-339.885 342.248 
ATOM   3391  N7   DA A 165      12.229-339.846 342.306 
ATOM   3392  C5   DA A 165      12.637-340.642 341.245 
ATOM   3393  C6   DA A 165      13.907-341.005 340.766 
ATOM   3394  N6   DA A 165      15.054-340.591 341.323 
ATOM   3395  N1   DA A 165      13.955-341.812 339.691 
ATOM   3396  C2   DA A 165      12.813-342.220 339.142 
ATOM   3397  N3   DA A 165      11.576-341.949 339.499 
ATOM   3398  C4   DA A 165      11.556-341.140 340.578 
ATOM   3399  P    DT A 166       5.312-342.966 341.185 
ATOM   3400  OP1  DT A 166       4.013-342.485 340.665 
ATOM   3401  OP2  DT A 166       5.424-343.067 342.657 
ATOM   3402  O5'  DT A 166       5.669-344.378 340.522 
ATOM   3403  C5'  DT A 166       6.342-344.401 339.249 
ATOM   3404  C4'  DT A 166       7.450-345.436 339.267 
ATOM   3405  O4'  DT A 166       8.709-344.892 339.755 
ATOM   3406  C3'  DT A 166       7.206-346.656 340.155 
ATOM   3407  O3'  DT A 166       7.747-347.806 339.516 
ATOM   3408  C2'  DT A 166       8.013-346.379 341.423 
ATOM   3409  C1'  DT A 166       9.234-345.782 340.729 
ATOM   3410  N1   DT A 166      10.120-345.003 341.638 
ATOM   3411  C2   DT A 166      11.470-345.049 341.387 
ATOM   3412  O2   DT A 166      11.952-345.690 340.469 
ATOM   3413  N3   DT A 166      12.259-344.316 342.251 
ATOM   3414  C4   DT A 166      11.821-343.559 343.319 
ATOM   3415  O4   DT A 166      12.624-342.944 344.023 
ATOM   3416  C5   DT A 166      10.388-343.573 343.501 
ATOM   3417  C7   DT A 166       9.827-342.774 344.642 
ATOM   3418  C6   DT A 166       9.597-344.277 342.676 
ATOM   3419  P    DA A 167       6.944-349.187 339.596 
ATOM   3420  OP1  DA A 167       5.907-349.219 338.540 
ATOM   3421  OP2  DA A 167       6.468-349.406 340.980 
ATOM   3422  O5'  DA A 167       8.096-350.243 339.251 
ATOM   3423  C5'  DA A 167       9.176-349.840 338.389 
ATOM   3424  C4'  DA A 167      10.497-350.329 338.949 
ATOM   3425  O4'  DA A 167      11.088-349.381 339.884 
ATOM   3426  C3'  DA A 167      10.442-351.637 339.737 
ATOM   3427  O3'  DA A 167      11.624-352.383 339.474 
ATOM   3428  C2'  DA A 167      10.456-351.207 341.204 
ATOM   3429  C1'  DA A 167      11.482-350.088 341.050 
ATOM   3430  N9   DA A 167      11.498-349.129 342.189 
ATOM   3431  C8   DA A 167      10.449-348.701 342.952 
ATOM   3432  N7   DA A 167      10.784-347.857 343.879 
ATOM   3433  C5   DA A 167      12.156-347.713 343.719 
ATOM   3434  C6   DA A 167      13.113-346.946 344.404 
ATOM   3435  N6   DA A 167      12.819-346.142 345.434 
ATOM   3436  N1   DA A 167      14.391-347.038 343.988 
ATOM   3437  C2   DA A 167      14.678-347.839 342.963 
ATOM   3438  N3   DA A 167      13.873-348.598 342.252 
ATOM   3439  C4   DA A 167      12.601-348.489 342.688 
ATOM   3440  P    DG A 168      11.517-353.972 339.306 
ATOM   3441  OP1  DG A 168      11.129-354.299 337.916 
ATOM   3442  OP2  DG A 168      10.652-354.526 340.370 
ATOM   3443  O5'  DG A 168      13.033-354.418 339.560 
ATOM   3444  C5'  DG A 168      14.096-353.513 339.209 
ATOM   3445  C4'  DG A 168      15.137-353.483 340.310 
ATOM   3446  O4'  DG A 168      14.834-352.493 341.335 
ATOM   3447  C3'  DG A 168      15.313-354.783 341.094 
ATOM   3448  O3'  DG A 168      16.690-354.946 341.412 
ATOM   3449  C2'  DG A 168      14.538-354.560 342.393 
ATOM   3450  C1'  DG A 168      14.965-353.111 342.606 
ATOM   3451  N9   DG A 168      14.107-352.370 343.571 
ATOM   3452  C8   DG A 168      12.752-352.486 343.802 
ATOM   3453  N7   DG A 168      12.297-351.680 344.730 
ATOM   3454  C5   DG A 168      13.430-350.980 345.145 
ATOM   3455  C6   DG A 168      13.568-349.968 346.129 
ATOM   3456  O6   DG A 168      12.706-349.471 346.849 
ATOM   3457  N1   DG A 168      14.896-349.530 346.231 
ATOM   3458  C2   DG A 168      15.952-350.008 345.479 
ATOM   3459  N2   DG A 168      17.144-349.460 345.726 
ATOM   3460  N3   DG A 168      15.820-350.958 344.555 
ATOM   3461  C4   DG A 168      14.539-351.393 344.445 
ATOM   3462  P    DA A 169      17.337-356.409 341.331 
ATOM   3463  OP1  DA A 169      17.733-356.700 339.935 
ATOM   3464  OP2  DA A 169      16.427-357.388 341.966 
ATOM   3465  O5'  DA A 169      18.644-356.226 342.235 
ATOM   3466  C5'  DA A 169      19.271-354.931 342.302 
ATOM   3467  C4'  DA A 169      19.646-354.610 343.735 
ATOM   3468  O4'  DA A 169      18.564-353.959 344.459 
ATOM   3469  C3'  DA A 169      20.007-355.809 344.612 
ATOM   3470  O3'  DA A 169      21.059-355.434 345.494 
ATOM   3471  C2'  DA A 169      18.751-356.075 345.441 
ATOM   3472  C1'  DA A 169      18.402-354.614 345.708 
ATOM   3473  N9   DA A 169      17.000-354.405 346.162 
ATOM   3474  C8   DA A 169      15.878-355.093 345.796 
ATOM   3475  N7   DA A 169      14.793-354.673 346.370 
ATOM   3476  C5   DA A 169      15.225-353.628 347.175 
ATOM   3477  C6   DA A 169      14.546-352.762 348.048 
ATOM   3478  N6   DA A 169      13.224-352.816 348.263 
ATOM   3479  N1   DA A 169      15.278-351.836 348.695 
ATOM   3480  C2   DA A 169      16.591-351.787 348.477 
ATOM   3481  N3   DA A 169      17.331-352.538 347.691 
ATOM   3482  C4   DA A 169      16.575-353.457 347.055 
ATOM   3483  P    DT A 170      22.226-356.486 345.802 
ATOM   3484  OP1  DT A 170      23.244-356.424 344.730 
ATOM   3485  OP2  DT A 170      21.637-357.818 346.062 
ATOM   3486  O5'  DT A 170      22.834-355.893 347.159 
ATOM   3487  C5'  DT A 170      22.774-354.473 347.390 
ATOM   3488  C4'  DT A 170      22.351-354.199 348.819 
ATOM   3489  O4'  DT A 170      20.903-354.134 348.967 
ATOM   3490  C3'  DT A 170      22.781-355.240 349.852 
ATOM   3491  O3'  DT A 170      23.111-354.576 351.065 
ATOM   3492  C2'  DT A 170      21.532-356.090 350.087 
ATOM   3493  C1'  DT A 170      20.530-354.940 350.074 
ATOM   3494  N1   DT A 170      19.120-355.375 349.875 
ATOM   3495  C2   DT A 170      18.145-354.657 350.525 
ATOM   3496  O2   DT A 170      18.391-353.701 351.239 
ATOM   3497  N3   DT A 170      16.850-355.091 350.317 
ATOM   3498  C4   DT A 170      16.460-356.157 349.532 
ATOM   3499  O4   DT A 170      15.268-356.451 349.422 
ATOM   3500  C5   DT A 170      17.553-356.848 348.891 
ATOM   3501  C7   DT A 170      17.216-358.022 348.018 
ATOM   3502  C6   DT A 170      18.822-356.448 349.076 
ATOM   3503  P    DT A 171      24.367-355.090 351.914 
ATOM   3504  OP1  DT A 171      25.609-354.493 351.374 
ATOM   3505  OP2  DT A 171      24.339-356.567 351.997 
ATOM   3506  O5'  DT A 171      24.052-354.465 353.354 
ATOM   3507  C5'  DT A 171      23.315-353.231 353.433 
ATOM   3508  C4'  DT A 171      22.266-353.322 354.524 
ATOM   3509  O4'  DT A 171      21.007-353.870 354.040 
ATOM   3510  C3'  DT A 171      22.622-354.212 355.715 
ATOM   3511  O3'  DT A 171      22.111-353.619 356.903 
ATOM   3512  C2'  DT A 171      21.869-355.517 355.462 
ATOM   3513  C1'  DT A 171      20.583-354.882 354.942 
ATOM   3514  N1   DT A 171      19.706-355.827 354.196 
ATOM   3515  C2   DT A 171      18.350-355.650 354.318 
ATOM   3516  O2   DT A 171      17.854-354.768 354.997 
ATOM   3517  N3   DT A 171      17.568-356.546 353.613 
ATOM   3518  C4   DT A 171      18.022-357.578 352.817 
ATOM   3519  O4   DT A 171      17.225-358.316 352.235 
ATOM   3520  C5   DT A 171      19.460-357.684 352.752 
ATOM   3521  C7   DT A 171      20.038-358.781 351.907 
ATOM   3522  C6   DT A 171      20.244-356.827 353.427 
ATOM   3523  P    DA A 172      22.990-353.673 358.239 
ATOM   3524  OP1  DA A 172      23.969-352.563 358.233 
ATOM   3525  OP2  DA A 172      23.550-355.032 358.409 
ATOM   3526  O5'  DA A 172      21.880-353.405 359.359 
ATOM   3527  C5'  DA A 172      20.736-352.596 359.028 
ATOM   3528  C4'  DA A 172      19.474-353.234 359.577 
ATOM   3529  O4'  DA A 172      18.883-354.186 358.646 
ATOM   3530  C3'  DA A 172      19.641-354.035 360.868 
ATOM   3531  O3'  DA A 172      18.489-353.845 361.680 
ATOM   3532  C2'  DA A 172      19.682-355.494 360.416 
ATOM   3533  C1'  DA A 172      18.591-355.381 359.355 
ATOM   3534  N9   DA A 172      18.584-356.506 358.379 
ATOM   3535  C8   DA A 172      19.646-357.206 357.884 
ATOM   3536  N7   DA A 172      19.316-358.138 357.045 
ATOM   3537  C5   DA A 172      17.932-358.051 356.977 
ATOM   3538  C6   DA A 172      16.972-358.775 356.251 
ATOM   3539  N6   DA A 172      17.278-359.778 355.415 
ATOM   3540  N1   DA A 172      15.681-358.431 356.416 
ATOM   3541  C2   DA A 172      15.384-357.434 357.247 
ATOM   3542  N3   DA A 172      16.190-356.690 357.974 
ATOM   3543  C4   DA A 172      17.474-357.056 357.791 
ATOM   3544  P    DC A 173      18.671-353.693 363.263 
ATOM   3545  OP1  DC A 173      19.003-352.288 363.591 
ATOM   3546  OP2  DC A 173      19.621-354.716 363.753 
ATOM   3547  O5'  DC A 173      17.198-354.034 363.785 
ATOM   3548  C5'  DC A 173      16.070-353.728 362.942 
ATOM   3549  C4'  DC A 173      15.089-354.884 362.950 
ATOM   3550  O4'  DC A 173      15.393-355.877 361.930 
ATOM   3551  C3'  DC A 173      15.025-355.693 364.245 
ATOM   3552  O3'  DC A 173      13.678-356.086 364.477 
ATOM   3553  C2'  DC A 173      15.854-356.946 363.960 
ATOM   3554  C1'  DC A 173      15.362-357.162 362.533 
ATOM   3555  N1   DC A 173      16.230-358.070 361.731 
ATOM   3556  C2   DC A 173      15.614-358.897 360.796 
ATOM   3557  O2   DC A 173      14.385-358.844 360.669 
ATOM   3558  N3   DC A 173      16.387-359.733 360.055 
ATOM   3559  C4   DC A 173      17.715-359.761 360.222 
ATOM   3560  N4   DC A 173      18.426-360.593 359.477 
ATOM   3561  C5   DC A 173      18.369-358.918 361.180 
ATOM   3562  C6   DC A 173      17.578-358.091 361.910 
ATOM   3563  P    DT A 174      13.108-356.060 365.972 
ATOM   3564  OP1  DT A 174      12.655-354.692 366.306 
ATOM   3565  OP2  DT A 174      14.101-356.658 366.892 
ATOM   3566  O5'  DT A 174      11.842-357.030 365.844 
ATOM   3567  C5'  DT A 174      11.150-357.113 364.584 
ATOM   3568  C4'  DT A 174      10.836-358.560 364.261 
ATOM   3569  O4'  DT A 174      11.918-359.217 363.540 
ATOM   3570  C3'  DT A 174      10.586-359.472 365.462 
ATOM   3571  O3'  DT A 174       9.564-360.404 365.129 
ATOM   3572  C2'  DT A 174      11.898-360.235 365.647 
ATOM   3573  C1'  DT A 174      12.180-360.464 364.165 
ATOM   3574  N1   DT A 174      13.592-360.839 363.875 
ATOM   3575  C2   DT A 174      13.806-361.717 362.841 
ATOM   3576  O2   DT A 174      12.902-362.187 362.172 
ATOM   3577  N3   DT A 174      15.128-362.042 362.603 
ATOM   3578  C4   DT A 174      16.224-361.572 363.296 
ATOM   3579  O4   DT A 174      17.362-361.936 362.990 
ATOM   3580  C5   DT A 174      15.899-360.656 364.363 
ATOM   3581  C7   DT A 174      17.034-360.097 365.169 
ATOM   3582  C6   DT A 174      14.622-360.323 364.617 
ATOM   3583  P    DC A 175       8.474-360.788 366.236 
ATOM   3584  OP1  DC A 175       7.397-359.772 366.246 
ATOM   3585  OP2  DC A 175       9.147-361.034 367.530 
ATOM   3586  O5'  DC A 175       7.907-362.167 365.656 
ATOM   3587  C5'  DC A 175       7.904-362.376 364.231 
ATOM   3588  C4'  DC A 175       8.386-363.776 363.911 
ATOM   3589  O4'  DC A 175       9.834-363.846 363.767 
ATOM   3590  C3'  DC A 175       8.068-364.845 364.957 
ATOM   3591  O3'  DC A 175       7.768-366.066 364.291 
ATOM   3592  C2'  DC A 175       9.371-365.024 365.735 
ATOM   3593  C1'  DC A 175      10.308-364.942 364.534 
ATOM   3594  N1   DC A 175      11.726-364.673 364.897 
ATOM   3595  C2   DC A 175      12.720-365.260 364.118 
ATOM   3596  O2   DC A 175      12.386-365.974 363.164 
ATOM   3597  N3   DC A 175      14.019-365.028 364.433 
ATOM   3598  C4   DC A 175      14.340-364.249 365.473 
ATOM   3599  N4   DC A 175      15.623-364.052 365.740 
ATOM   3600  C5   DC A 175      13.334-363.635 366.289 
ATOM   3601  C6   DC A 175      12.041-363.880 365.957 
ATOM   3602  P    DA A 176       6.588-366.988 364.858 
ATOM   3603  OP1  DA A 176       5.289-366.507 364.337 
ATOM   3604  OP2  DA A 176       6.700-367.089 366.329 
ATOM   3605  O5'  DA A 176       6.945-368.400 364.194 
ATOM   3606  C5'  DA A 176       7.617-368.423 362.922 
ATOM   3607  C4'  DA A 176       8.726-369.458 362.939 
ATOM   3608  O4'  DA A 176       9.985-368.914 363.427 
ATOM   3609  C3'  DA A 176       8.482-370.678 363.827 
ATOM   3610  O3'  DA A 176       9.023-371.828 363.189 
ATOM   3611  C2'  DA A 176       9.289-370.401 365.096 
ATOM   3612  C1'  DA A 176      10.510-369.804 364.401 
ATOM   3613  N9   DA A 176      11.396-369.025 365.311 
ATOM   3614  C8   DA A 176      11.044-368.256 366.382 
ATOM   3615  N7   DA A 176      12.051-367.699 366.981 
ATOM   3616  C5   DA A 176      13.152-368.130 366.254 
ATOM   3617  C6   DA A 176      14.529-367.885 366.385 
ATOM   3618  N6   DA A 176      15.054-367.108 367.343 
ATOM   3619  N1   DA A 176      15.350-368.470 365.493 
ATOM   3620  C2   DA A 176      14.822-369.241 364.543 
ATOM   3621  N3   DA A 176      13.561-369.540 364.323 
ATOM   3622  C4   DA A 176      12.760-368.943 365.229 
ATOM   3623  P    DG A 177       8.220-373.209 363.268 
ATOM   3624  OP1  DG A 177       7.182-373.241 362.213 
ATOM   3625  OP2  DG A 177       7.744-373.428 364.652 
ATOM   3626  O5'  DG A 177       9.371-374.265 362.923 
ATOM   3627  C5'  DG A 177      10.452-373.862 362.061 
ATOM   3628  C4'  DG A 177      11.772-374.351 362.621 
ATOM   3629  O4'  DG A 177      12.363-373.403 363.556 
ATOM   3630  C3'  DG A 177      11.717-375.659 363.410 
ATOM   3631  O3'  DG A 177      12.899-376.405 363.146 
ATOM   3632  C2'  DG A 177      11.732-375.229 364.876 
ATOM   3633  C1'  DG A 177      12.757-374.110 364.722 
ATOM   3634  N9   DG A 177      12.773-373.151 365.861 
ATOM   3635  C8   DG A 177      11.728-372.708 366.642 
ATOM   3636  N7   DG A 177      12.080-371.855 367.574 
ATOM   3637  C5   DG A 177      13.457-371.725 367.398 
ATOM   3638  C6   DG A 177      14.398-370.937 368.111 
ATOM   3639  O6   DG A 177      14.207-370.180 369.059 
ATOM   3640  N1   DG A 177      15.694-371.103 367.602 
ATOM   3641  C2   DG A 177      16.035-371.922 366.543 
ATOM   3642  N2   DG A 177      17.328-371.941 366.209 
ATOM   3643  N3   DG A 177      15.151-372.659 365.875 
ATOM   3644  C4   DG A 177      13.890-372.511 366.356 
ATOM   3645  P    DA A 178      12.793-377.994 362.978 
ATOM   3646  OP1  DA A 178      12.404-378.321 361.588 
ATOM   3647  OP2  DA A 178      11.927-378.548 364.042 
ATOM   3648  O5'  DA A 178      14.309-378.440 363.232 
ATOM   3649  C5'  DA A 178      15.372-377.535 362.881 
ATOM   3650  C4'  DA A 178      16.413-377.505 363.983 
ATOM   3651  O4'  DA A 178      16.109-376.515 365.007 
ATOM   3652  C3'  DA A 178      16.589-378.805 364.767 
ATOM   3653  O3'  DA A 178      17.966-378.968 365.084 
ATOM   3654  C2'  DA A 178      15.814-378.582 366.066 
ATOM   3655  C1'  DA A 178      16.241-377.133 366.279 
ATOM   3656  N9   DA A 178      15.382-376.392 367.244 
ATOM   3657  C8   DA A 178      14.040-376.520 367.458 
ATOM   3658  N7   DA A 178      13.576-375.728 368.375 
ATOM   3659  C5   DA A 178      14.692-375.021 368.801 
ATOM   3660  C6   DA A 178      14.864-374.017 369.768 
ATOM   3661  N6   DA A 178      13.864-373.529 370.515 
ATOM   3662  N1   DA A 178      16.108-373.531 369.941 
ATOM   3663  C2   DA A 178      17.097-374.019 369.195 
ATOM   3664  N3   DA A 178      17.058-374.950 368.268 
ATOM   3665  C4   DA A 178      15.802-375.420 368.115 
ATOM   3666  P    DA A 179      18.612-380.431 365.003 
ATOM   3667  OP1  DA A 179      19.008-380.722 363.607 
ATOM   3668  OP2  DA A 179      17.703-381.410 365.639 
ATOM   3669  O5'  DA A 179      19.920-380.248 365.907 
ATOM   3670  C5'  DA A 179      20.546-378.953 365.974 
ATOM   3671  C4'  DA A 179      20.922-378.632 367.407 
ATOM   3672  O4'  DA A 179      19.840-377.981 368.131 
ATOM   3673  C3'  DA A 179      21.283-379.831 368.284 
ATOM   3674  O3'  DA A 179      22.334-379.456 369.166 
ATOM   3675  C2'  DA A 179      20.026-380.097 369.113 
ATOM   3676  C1'  DA A 179      19.678-378.636 369.380 
ATOM   3677  N9   DA A 179      18.275-378.427 369.834 
ATOM   3678  C8   DA A 179      17.154-379.115 369.469 
ATOM   3679  N7   DA A 179      16.069-378.695 370.042 
ATOM   3680  C5   DA A 179      16.501-377.650 370.848 
ATOM   3681  C6   DA A 179      15.821-376.784 371.721 
ATOM   3682  N6   DA A 179      14.500-376.838 371.936 
ATOM   3683  N1   DA A 179      16.554-375.858 372.367 
ATOM   3684  C2   DA A 179      17.867-375.809 372.149 
ATOM   3685  N3   DA A 179      18.606-376.560 371.363 
ATOM   3686  C4   DA A 179      17.850-377.479 370.728 
ATOM   3687  P    DG A 180      23.501-380.508 369.474 
ATOM   3688  OP1  DG A 180      24.520-380.446 368.403 
ATOM   3689  OP2  DG A 180      22.912-381.840 369.734 
ATOM   3690  O5'  DG A 180      24.109-379.915 370.831 
ATOM   3691  C5'  DG A 180      24.049-378.495 371.062 
ATOM   3692  C4'  DG A 180      23.627-378.221 372.491 
ATOM   3693  O4'  DG A 180      22.179-378.156 372.640 
ATOM   3694  C3'  DG A 180      24.056-379.262 373.524 
ATOM   3695  O3'  DG A 180      24.386-378.598 374.738 
ATOM   3696  C2'  DG A 180      22.808-380.112 373.759 
ATOM   3697  C1'  DG A 180      21.806-378.962 373.746 
ATOM   3698  N9   DG A 180      20.395-379.397 373.547 
ATOM   3699  C8   DG A 180      19.904-380.440 372.791 
ATOM   3700  N7   DG A 180      18.599-380.557 372.828 
ATOM   3701  C5   DG A 180      18.197-379.520 373.668 
ATOM   3702  C6   DG A 180      16.897-379.137 374.091 
ATOM   3703  O6   DG A 180      15.815-379.644 373.805 
ATOM   3704  N1   DG A 180      16.942-378.027 374.944 
ATOM   3705  C2   DG A 180      18.092-377.372 375.338 
ATOM   3706  N2   DG A 180      17.923-376.331 376.158 
ATOM   3707  N3   DG A 180      19.312-377.730 374.941 
ATOM   3708  C4   DG A 180      19.285-378.807 374.112 
ATOM   3709  P    DC A 181      25.643-379.112 375.587 
ATOM   3710  OP1  DC A 181      26.884-378.515 375.046 
ATOM   3711  OP2  DC A 181      25.614-380.589 375.669 
ATOM   3712  O5'  DC A 181      25.327-378.487 377.026 
ATOM   3713  C5'  DC A 181      24.590-377.253 377.105 
ATOM   3714  C4'  DC A 181      23.542-377.344 378.197 
ATOM   3715  O4'  DC A 181      22.283-377.892 377.713 
ATOM   3716  C3'  DC A 181      23.898-378.234 379.387 
ATOM   3717  O3'  DC A 181      23.386-377.641 380.575 
ATOM   3718  C2'  DC A 181      23.144-379.539 379.134 
ATOM   3719  C1'  DC A 181      21.859-378.904 378.614 
ATOM   3720  N1   DC A 181      20.982-379.849 377.869 
ATOM   3721  C2   DC A 181      19.604-379.683 377.981 
ATOM   3722  O2   DC A 181      19.169-378.767 378.688 
ATOM   3723  N3   DC A 181      18.787-380.536 377.310 
ATOM   3724  C4   DC A 181      19.298-381.517 376.554 
ATOM   3725  N4   DC A 181      18.459-382.321 375.919 
ATOM   3726  C5   DC A 181      20.712-381.705 376.425 
ATOM   3727  C6   DC A 181      21.511-380.843 377.104 
ATOM   3728  P    DA A 182      24.266-377.695 381.911 
ATOM   3729  OP1  DA A 182      25.245-376.585 381.905 
ATOM   3730  OP2  DA A 182      24.825-379.054 382.082 
ATOM   3731  O5'  DA A 182      23.156-377.427 383.031 
ATOM   3732  C5'  DA A 182      22.011-376.618 382.701 
ATOM   3733  C4'  DA A 182      20.750-377.256 383.249 
ATOM   3734  O4'  DA A 182      20.159-378.208 382.319 
ATOM   3735  C3'  DA A 182      20.916-378.057 384.540 
ATOM   3736  O3'  DA A 182      19.764-377.867 385.352 
ATOM   3737  C2'  DA A 182      20.957-379.516 384.088 
ATOM   3738  C1'  DA A 182      19.867-379.403 383.027 
ATOM   3739  N9   DA A 182      19.859-380.528 382.052 
ATOM   3740  C8   DA A 182      20.922-381.228 381.557 
ATOM   3741  N7   DA A 182      20.592-382.160 380.717 
ATOM   3742  C5   DA A 182      19.208-382.073 380.649 
ATOM   3743  C6   DA A 182      18.248-382.797 379.923 
ATOM   3744  N6   DA A 182      18.554-383.800 379.087 
ATOM   3745  N1   DA A 182      16.957-382.453 380.088 
ATOM   3746  C2   DA A 182      16.660-381.456 380.920 
ATOM   3747  N3   DA A 182      17.465-380.712 381.646 
ATOM   3748  C4   DA A 182      18.750-381.077 381.463 
ATOM   3749  P    DG A 183      19.947-377.715 386.935 
ATOM   3750  OP1  DG A 183      20.279-376.310 387.263 
ATOM   3751  OP2  DG A 183      20.897-378.738 387.425 
ATOM   3752  O5'  DG A 183      18.474-378.056 387.457 
ATOM   3753  C5'  DG A 183      17.346-377.750 386.614 
ATOM   3754  C4'  DG A 183      16.365-378.906 386.622 
ATOM   3755  O4'  DG A 183      16.669-379.899 385.602 
ATOM   3756  C3'  DG A 183      16.301-379.716 387.917 
ATOM   3757  O3'  DG A 183      14.954-380.108 388.149 
ATOM   3758  C2'  DG A 183      17.129-380.968 387.633 
ATOM   3759  C1'  DG A 183      16.638-381.184 386.205 
ATOM   3760  N9   DG A 183      17.506-382.092 385.404 
ATOM   3761  C8   DG A 183      18.873-382.250 385.445 
ATOM   3762  N7   DG A 183      19.334-383.141 384.601 
ATOM   3763  C5   DG A 183      18.189-383.608 383.955 
ATOM   3764  C6   DG A 183      18.049-384.585 382.936 
ATOM   3765  O6   DG A 183      18.920-385.251 382.383 
ATOM   3766  N1   DG A 183      16.706-384.752 382.568 
ATOM   3767  C2   DG A 183      15.640-384.064 383.114 
ATOM   3768  N2   DG A 183      14.435-384.368 382.625 
ATOM   3769  N3   DG A 183      15.772-383.148 384.069 
ATOM   3770  C4   DG A 183      17.068-382.974 384.438 
ATOM   3771  P    DA A 184      14.383-380.082 389.644 
ATOM   3772  OP1  DA A 184      13.930-378.714 389.978 
ATOM   3773  OP2  DA A 184      15.376-380.680 390.564 
ATOM   3774  O5'  DA A 184      13.117-381.052 389.516 
ATOM   3775  C5'  DA A 184      12.426-381.135 388.257 
ATOM   3776  C4'  DA A 184      12.111-382.582 387.933 
ATOM   3777  O4'  DA A 184      13.193-383.239 387.212 
ATOM   3778  C3'  DA A 184      11.861-383.494 389.134 
ATOM   3779  O3'  DA A 184      10.839-384.426 388.801 
ATOM   3780  C2'  DA A 184      13.173-384.257 389.319 
ATOM   3781  C1'  DA A 184      13.455-384.486 387.838 
ATOM   3782  N9   DA A 184      14.868-384.861 387.548 
ATOM   3783  C8   DA A 184      16.003-384.444 388.182 
ATOM   3784  N7   DA A 184      17.092-384.953 387.695 
ATOM   3785  C5   DA A 184      16.649-385.767 386.662 
ATOM   3786  C6   DA A 184      17.326-386.590 385.747 
ATOM   3787  N6   DA A 184      18.658-386.735 385.727 
ATOM   3788  N1   DA A 184      16.580-387.264 384.850 
ATOM   3789  C2   DA A 184      15.257-387.115 384.876 
ATOM   3790  N3   DA A 184      14.518-386.381 385.677 
ATOM   3791  C4   DA A 184      15.288-385.718 386.564 
ATOM   3792  P    DA A 185       9.750-384.810 389.908 
ATOM   3793  OP1  DA A 185       8.673-383.794 389.918 
ATOM   3794  OP2  DA A 185      10.422-385.056 391.202 
ATOM   3795  O5'  DA A 185       9.182-386.189 389.328 
ATOM   3796  C5'  DA A 185       9.179-386.398 387.903 
ATOM   3797  C4'  DA A 185       9.661-387.798 387.583 
ATOM   3798  O4'  DA A 185      11.109-387.868 387.439 
ATOM   3799  C3'  DA A 185       9.344-388.867 388.629 
ATOM   3800  O3'  DA A 185       9.043-390.088 387.964 
ATOM   3801  C2'  DA A 185      10.647-389.046 389.408 
ATOM   3802  C1'  DA A 185      11.584-388.964 388.206 
ATOM   3803  N9   DA A 185      13.002-388.695 388.570 
ATOM   3804  C8   DA A 185      13.485-387.929 389.593 
ATOM   3805  N7   DA A 185      14.780-387.890 389.651 
ATOM   3806  C5   DA A 185      15.188-388.686 388.590 
ATOM   3807  C6   DA A 185      16.458-389.049 388.111 
ATOM   3808  N6   DA A 185      17.605-388.635 388.668 
ATOM   3809  N1   DA A 185      16.506-389.856 387.035 
ATOM   3810  C2   DA A 185      15.364-390.264 386.486 
ATOM   3811  N3   DA A 185      14.127-389.993 386.844 
ATOM   3812  C4   DA A 185      14.107-389.184 387.922 
ATOM   3813  P    DC A 186       7.863-391.010 388.530 
ATOM   3814  OP1  DC A 186       6.564-390.529 388.009 
ATOM   3815  OP2  DC A 186       7.975-391.111 390.002 
ATOM   3816  O5'  DC A 186       8.220-392.422 387.866 
ATOM   3817  C5'  DC A 186       8.893-392.444 386.594 
ATOM   3818  C4'  DC A 186      10.001-393.480 386.612 
ATOM   3819  O4'  DC A 186      11.261-392.936 387.100 
ATOM   3820  C3'  DC A 186       9.757-394.700 387.500 
ATOM   3821  O3'  DC A 186      10.298-395.850 386.861 
ATOM   3822  C2'  DC A 186      10.565-394.423 388.768 
ATOM   3823  C1'  DC A 186      11.785-393.826 388.073 
ATOM   3824  N1   DC A 186      12.671-393.047 388.983 
ATOM   3825  C2   DC A 186      14.042-393.084 388.742 
ATOM   3826  O2   DC A 186      14.463-393.754 387.792 
ATOM   3827  N3   DC A 186      14.867-392.380 389.561 
ATOM   3828  C4   DC A 186      14.371-391.666 390.579 
ATOM   3829  N4   DC A 186      15.216-390.998 391.348 
ATOM   3830  C5   DC A 186      12.964-391.616 390.844 
ATOM   3831  C6   DC A 186      12.156-392.325 390.015 
ATOM   3832  P    DA A 187       9.495-397.231 386.941 
ATOM   3833  OP1  DA A 187       8.458-397.263 385.885 
ATOM   3834  OP2  DA A 187       9.019-397.450 388.325 
ATOM   3835  O5'  DA A 187      10.647-398.287 386.596 
ATOM   3836  C5'  DA A 187      11.727-397.884 385.733 
ATOM   3837  C4'  DA A 187      13.048-398.373 386.294 
ATOM   3838  O4'  DA A 187      13.639-397.425 387.228 
ATOM   3839  C3'  DA A 187      12.993-399.681 387.082 
ATOM   3840  O3'  DA A 187      14.175-400.427 386.819 
ATOM   3841  C2'  DA A 187      13.007-399.251 388.549 
ATOM   3842  C1'  DA A 187      14.033-398.132 388.394 
ATOM   3843  N9   DA A 187      14.049-397.173 389.534 
ATOM   3844  C8   DA A 187      13.000-396.745 390.297 
ATOM   3845  N7   DA A 187      13.336-395.901 391.223 
ATOM   3846  C5   DA A 187      14.707-395.757 391.064 
ATOM   3847  C6   DA A 187      15.664-394.990 391.748 
ATOM   3848  N6   DA A 187      15.370-394.186 392.779 
ATOM   3849  N1   DA A 187      16.942-395.081 391.333 
ATOM   3850  C2   DA A 187      17.229-395.883 390.308 
ATOM   3851  N3   DA A 187      16.424-396.642 389.597 
ATOM   3852  C4   DA A 187      15.152-396.533 390.033 
ATOM   3853  P    DG A 188      14.068-402.016 386.651 
ATOM   3854  OP1  DG A 188      13.680-402.343 385.260 
ATOM   3855  OP2  DG A 188      13.203-402.570 387.715 
ATOM   3856  O5'  DG A 188      15.584-402.462 386.904 
ATOM   3857  C5'  DG A 188      16.648-401.557 386.553 
ATOM   3858  C4'  DG A 188      17.689-401.527 387.655 
ATOM   3859  O4'  DG A 188      17.385-400.537 388.680 
ATOM   3860  C3'  DG A 188      17.865-402.827 388.439 
ATOM   3861  O3'  DG A 188      19.241-402.990 388.757 
ATOM   3862  C2'  DG A 188      17.090-402.604 389.738 
ATOM   3863  C1'  DG A 188      17.516-401.155 389.951 
ATOM   3864  N9   DG A 188      16.658-400.414 390.916 
ATOM   3865  C8   DG A 188      15.304-400.530 391.146 
ATOM   3866  N7   DG A 188      14.849-399.724 392.074 
ATOM   3867  C5   DG A 188      15.981-399.024 392.489 
ATOM   3868  C6   DG A 188      16.119-398.012 393.474 
ATOM   3869  O6   DG A 188      15.258-397.515 394.194 
ATOM   3870  N1   DG A 188      17.447-397.574 393.576 
ATOM   3871  C2   DG A 188      18.503-398.052 392.824 
ATOM   3872  N2   DG A 188      19.695-397.504 393.071 
ATOM   3873  N3   DG A 188      18.371-399.002 391.900 
ATOM   3874  C4   DG A 188      17.090-399.437 391.789 
ATOM   3875  P    DA A 189      19.888-404.453 388.676 
ATOM   3876  OP1  DA A 189      20.284-404.744 387.280 
ATOM   3877  OP2  DA A 189      18.978-405.432 389.311 
ATOM   3878  O5'  DA A 189      21.195-404.270 389.579 
ATOM   3879  C5'  DA A 189      21.822-402.975 389.646 
ATOM   3880  C4'  DA A 189      22.197-402.654 391.080 
ATOM   3881  O4'  DA A 189      21.115-402.003 391.804 
ATOM   3882  C3'  DA A 189      22.558-403.853 391.957 
ATOM   3883  O3'  DA A 189      23.610-403.478 392.838 
ATOM   3884  C2'  DA A 189      21.302-404.119 392.786 
ATOM   3885  C1'  DA A 189      20.954-402.658 393.052 
ATOM   3886  N9   DA A 189      19.551-402.449 393.507 
ATOM   3887  C8   DA A 189      18.430-403.137 393.141 
ATOM   3888  N7   DA A 189      17.345-402.717 393.714 
ATOM   3889  C5   DA A 189      17.776-401.672 394.520 
ATOM   3890  C6   DA A 189      17.097-400.806 395.393 
ATOM   3891  N6   DA A 189      15.775-400.860 395.608 
ATOM   3892  N1   DA A 189      17.829-399.880 396.040 
ATOM   3893  C2   DA A 189      19.142-399.831 395.822 
ATOM   3894  N3   DA A 189      19.882-400.582 395.035 
ATOM   3895  C4   DA A 189      19.126-401.501 394.400 
ATOM   3896  P    DG A 190      24.777-404.530 393.147 
ATOM   3897  OP1  DG A 190      25.795-404.468 392.075 
ATOM   3898  OP2  DG A 190      24.188-405.862 393.406 
ATOM   3899  O5'  DG A 190      25.385-403.937 394.503 
ATOM   3900  C5'  DG A 190      25.325-402.517 394.734 
ATOM   3901  C4'  DG A 190      24.902-402.243 396.164 
ATOM   3902  O4'  DG A 190      23.454-402.178 396.312 
ATOM   3903  C3'  DG A 190      25.332-403.284 397.197 
ATOM   3904  O3'  DG A 190      25.662-402.620 398.410 
ATOM   3905  C2'  DG A 190      24.083-404.134 397.432 
ATOM   3906  C1'  DG A 190      23.081-402.984 397.419 
ATOM   3907  N9   DG A 190      21.671-403.419 397.219 
ATOM   3908  C8   DG A 190      21.180-404.462 396.463 
ATOM   3909  N7   DG A 190      19.874-404.579 396.500 
ATOM   3910  C5   DG A 190      19.473-403.542 397.341 
ATOM   3911  C6   DG A 190      18.172-403.159 397.763 
ATOM   3912  O6   DG A 190      17.091-403.666 397.477 
ATOM   3913  N1   DG A 190      18.218-402.049 398.617 
ATOM   3914  C2   DG A 190      19.368-401.393 399.010 
ATOM   3915  N2   DG A 190      19.199-400.353 399.830 
ATOM   3916  N3   DG A 190      20.587-401.752 398.613 
ATOM   3917  C4   DG A 190      20.561-402.829 397.785 
ATOM   3918  P    DT A 191      26.918-403.134 399.259 
ATOM   3919  OP1  DT A 191      28.160-402.537 398.719 
ATOM   3920  OP2  DT A 191      26.890-404.611 399.342 
ATOM   3921  O5'  DT A 191      26.603-402.509 400.698 
ATOM   3922  C5'  DT A 191      25.866-401.275 400.778 
ATOM   3923  C4'  DT A 191      24.817-401.366 401.869 
ATOM   3924  O4'  DT A 191      23.558-401.914 401.385 
ATOM   3925  C3'  DT A 191      25.173-402.256 403.060 
ATOM   3926  O3'  DT A 191      24.662-401.663 404.247 
ATOM   3927  C2'  DT A 191      24.420-403.561 402.807 
ATOM   3928  C1'  DT A 191      23.135-402.926 402.286 
ATOM   3929  N1   DT A 191      22.257-403.871 401.541 
ATOM   3930  C2   DT A 191      20.901-403.694 401.662 
ATOM   3931  O2   DT A 191      20.405-402.812 402.342 
ATOM   3932  N3   DT A 191      20.119-404.590 400.958 
ATOM   3933  C4   DT A 191      20.573-405.622 400.162 
ATOM   3934  O4   DT A 191      19.776-406.360 399.580 
ATOM   3935  C5   DT A 191      22.011-405.728 400.097 
ATOM   3936  C7   DT A 191      22.589-406.825 399.252 
ATOM   3937  C6   DT A 191      22.795-404.871 400.772 
ATOM   3938  P    DG A 192      25.541-401.717 405.584 
ATOM   3939  OP1  DG A 192      26.521-400.607 405.578 
ATOM   3940  OP2  DG A 192      26.101-403.076 405.754 
ATOM   3941  O5'  DG A 192      24.431-401.449 406.704 
ATOM   3942  C5'  DG A 192      23.287-400.640 406.373 
ATOM   3943  C4'  DG A 192      22.025-401.278 406.921 
ATOM   3944  O4'  DG A 192      21.434-402.230 405.991 
ATOM   3945  C3'  DG A 192      22.192-402.079 408.212 
ATOM   3946  O3'  DG A 192      21.040-401.889 409.025 
ATOM   3947  C2'  DG A 192      22.233-403.538 407.760 
ATOM   3948  C1'  DG A 192      21.142-403.425 406.699 
ATOM   3949  N9   DG A 192      21.135-404.550 405.724 
ATOM   3950  C8   DG A 192      22.195-405.268 405.214 
ATOM   3951  N7   DG A 192      21.847-406.205 404.367 
ATOM   3952  C5   DG A 192      20.458-406.103 404.312 
ATOM   3953  C6   DG A 192      19.515-406.854 403.565 
ATOM   3954  O6   DG A 192      19.715-407.781 402.783 
ATOM   3955  N1   DG A 192      18.205-406.419 403.806 
ATOM   3956  C2   DG A 192      17.852-405.391 404.659 
ATOM   3957  N2   DG A 192      16.547-405.127 404.752 
ATOM   3958  N3   DG A 192      18.738-404.685 405.360 
ATOM   3959  C4   DG A 192      20.013-405.096 405.137 
ATOM   3960  P    DA A 193      21.222-401.737 410.607 
ATOM   3961  OP1  DA A 193      21.555-400.332 410.936 
ATOM   3962  OP2  DA A 193      22.172-402.760 411.098 
ATOM   3963  O5'  DA A 193      19.749-402.078 411.129 
ATOM   3964  C5'  DA A 193      18.621-401.772 410.287 
ATOM   3965  C4'  DA A 193      17.640-402.928 410.295 
ATOM   3966  O4'  DA A 193      17.944-403.921 409.275 
ATOM   3967  C3'  DA A 193      17.576-403.737 411.590 
ATOM   3968  O3'  DA A 193      16.229-404.130 411.821 
ATOM   3969  C2'  DA A 193      18.405-404.990 411.305 
ATOM   3970  C1'  DA A 193      17.914-405.206 409.878 
ATOM   3971  N9   DA A 193      18.781-406.114 409.076 
ATOM   3972  C8   DA A 193      20.138-406.257 409.130 
ATOM   3973  N7   DA A 193      20.606-407.137 408.300 
ATOM   3974  C5   DA A 193      19.479-407.614 407.646 
ATOM   3975  C6   DA A 193      19.304-408.575 406.637 
ATOM   3976  N6   DA A 193      20.315-409.261 406.085 
ATOM   3977  N1   DA A 193      18.047-408.808 406.215 
ATOM   3978  C2   DA A 193      17.046-408.124 406.767 
ATOM   3979  N3   DA A 193      17.087-407.208 407.710 
ATOM   3980  C4   DA A 193      18.356-406.993 408.115 
ATOM   3981  P    DT A 194      15.659-404.104 413.317 
ATOM   3982  OP1  DT A 194      15.206-402.736 413.651 
ATOM   3983  OP2  DT A 194      16.652-404.702 414.237 
ATOM   3984  O5'  DT A 194      14.393-405.074 413.189 
ATOM   3985  C5'  DT A 194      13.701-405.157 411.929 
ATOM   3986  C4'  DT A 194      13.387-406.604 411.605 
ATOM   3987  O4'  DT A 194      14.469-407.261 410.885 
ATOM   3988  C3'  DT A 194      13.137-407.516 412.806 
ATOM   3989  O3'  DT A 194      12.115-408.448 412.473 
ATOM   3990  C2'  DT A 194      14.449-408.279 412.992 
ATOM   3991  C1'  DT A 194      14.731-408.508 411.510 
ATOM   3992  N1   DT A 194      16.143-408.883 411.220 
ATOM   3993  C2   DT A 194      16.357-409.761 410.186 
ATOM   3994  O2   DT A 194      15.453-410.230 409.516 
ATOM   3995  N3   DT A 194      17.679-410.086 409.947 
ATOM   3996  C4   DT A 194      18.776-409.616 410.641 
ATOM   3997  O4   DT A 194      19.913-409.980 410.334 
ATOM   3998  C5   DT A 194      18.450-408.700 411.707 
ATOM   3999  C7   DT A 194      19.585-408.141 412.513 
ATOM   4000  C6   DT A 194      17.173-408.367 411.962 
ATOM   4001  P    DG A 195      11.025-408.832 413.580 
ATOM   4002  OP1  DG A 195       9.948-407.816 413.591 
ATOM   4003  OP2  DG A 195      11.698-409.078 414.875 
ATOM   4004  O5'  DG A 195      10.458-410.211 413.000 
ATOM   4005  C5'  DG A 195      10.455-410.420 411.575 
ATOM   4006  C4'  DG A 195      10.937-411.820 411.256 
ATOM   4007  O4'  DG A 195      12.385-411.890 411.112 
ATOM   4008  C3'  DG A 195      10.619-412.889 412.302 
ATOM   4009  O3'  DG A 195      10.319-414.110 411.636 
ATOM   4010  C2'  DG A 195      11.922-413.068 413.080 
ATOM   4011  C1'  DG A 195      12.859-412.986 411.878 
ATOM   4012  N9   DG A 195      14.277-412.717 412.242 
ATOM   4013  C8   DG A 195      14.783-411.949 413.268 
ATOM   4014  N7   DG A 195      16.093-411.917 413.316 
ATOM   4015  C5   DG A 195      16.483-412.721 412.246 
ATOM   4016  C6   DG A 195      17.781-413.067 411.789 
ATOM   4017  O6   DG A 195      18.872-412.730 412.241 
ATOM   4018  N1   DG A 195      17.722-413.908 410.668 
ATOM   4019  C2   DG A 195      16.561-414.354 410.068 
ATOM   4020  N2   DG A 195      16.717-415.149 409.008 
ATOM   4021  N3   DG A 195      15.343-414.028 410.498 
ATOM   4022  C4   DG A 195      15.383-413.214 411.584 
ATOM   4023  P    DA A 196       9.139-415.032 412.203 
ATOM   4024  OP1  DA A 196       7.840-414.551 411.682 
ATOM   4025  OP2  DA A 196       9.251-415.133 413.674 
ATOM   4026  O5'  DA A 196       9.496-416.444 411.539 
ATOM   4027  C5'  DA A 196      10.169-416.466 410.266 
ATOM   4028  C4'  DA A 196      11.277-417.502 410.284 
ATOM   4029  O4'  DA A 196      12.536-416.958 410.772 
ATOM   4030  C3'  DA A 196      11.033-418.721 411.172 
ATOM   4031  O3'  DA A 196      11.574-419.872 410.533 
ATOM   4032  C2'  DA A 196      11.840-418.445 412.440 
ATOM   4033  C1'  DA A 196      13.061-417.848 411.746 
ATOM   4034  N9   DA A 196      13.947-417.069 412.655 
ATOM   4035  C8   DA A 196      13.595-416.300 413.727 
ATOM   4036  N7   DA A 196      14.602-415.743 414.326 
ATOM   4037  C5   DA A 196      15.703-416.174 413.599 
ATOM   4038  C6   DA A 196      17.080-415.929 413.730 
ATOM   4039  N6   DA A 196      17.606-415.152 414.688 
ATOM   4040  N1   DA A 196      17.901-416.514 412.838 
ATOM   4041  C2   DA A 196      17.373-417.285 411.888 
ATOM   4042  N3   DA A 196      16.112-417.584 411.667 
ATOM   4043  C4   DA A 196      15.311-416.987 412.574 
ATOM   4044  P    DA A 197      10.771-421.253 410.613 
ATOM   4045  OP1  DA A 197       9.733-421.285 409.557 
ATOM   4046  OP2  DA A 197      10.295-421.472 411.997 
ATOM   4047  O5'  DA A 197      11.922-422.309 410.268 
ATOM   4048  C5'  DA A 197      13.003-421.906 409.406 
ATOM   4049  C4'  DA A 197      14.323-422.395 409.966 
ATOM   4050  O4'  DA A 197      14.914-421.447 410.901 
ATOM   4051  C3'  DA A 197      14.268-423.703 410.754 
ATOM   4052  O3'  DA A 197      15.450-424.449 410.491 
ATOM   4053  C2'  DA A 197      14.283-423.273 412.221 
ATOM   4054  C1'  DA A 197      15.308-422.154 412.067 
ATOM   4055  N9   DA A 197      15.324-421.195 413.206 
ATOM   4056  C8   DA A 197      14.275-420.767 413.969 
ATOM   4057  N7   DA A 197      14.611-419.923 414.896 
ATOM   4058  C5   DA A 197      15.983-419.779 414.736 
ATOM   4059  C6   DA A 197      16.940-419.012 415.421 
ATOM   4060  N6   DA A 197      16.645-418.208 416.451 
ATOM   4061  N1   DA A 197      18.217-419.103 415.005 
ATOM   4062  C2   DA A 197      18.505-419.905 413.980 
ATOM   4063  N3   DA A 197      17.700-420.664 413.269 
ATOM   4064  C4   DA A 197      16.428-420.555 413.705 
ATOM   4065  P    DC A 198      15.344-426.038 410.323 
ATOM   4066  OP1  DC A 198      14.955-426.365 408.933 
ATOM   4067  OP2  DC A 198      14.479-426.592 411.387 
ATOM   4068  O5'  DC A 198      16.860-426.484 410.577 
ATOM   4069  C5'  DC A 198      17.923-425.578 410.226 
ATOM   4070  C4'  DC A 198      18.964-425.549 411.327 
ATOM   4071  O4'  DC A 198      18.661-424.559 412.352 
ATOM   4072  C3'  DC A 198      19.140-426.849 412.111 
ATOM   4073  O3'  DC A 198      20.517-427.012 412.429 
ATOM   4074  C2'  DC A 198      18.365-426.626 413.410 
ATOM   4075  C1'  DC A 198      18.792-425.177 413.623 
ATOM   4076  N1   DC A 198      17.933-424.436 414.588 
ATOM   4077  C2   DC A 198      18.542-423.478 415.397 
ATOM   4078  O2   DC A 198      19.758-423.285 415.281 
ATOM   4079  N3   DC A 198      17.777-422.792 416.284 
ATOM   4080  C4   DC A 198      16.462-423.031 416.380 
ATOM   4081  N4   DC A 198      15.760-422.335 417.261 
ATOM   4082  C5   DC A 198      15.817-424.011 415.558 
ATOM   4083  C6   DC A 198      16.599-424.687 414.678 
ATOM   4084  P    DA A 199      21.163-428.475 412.348 
ATOM   4085  OP1  DA A 199      21.559-428.766 410.952 
ATOM   4086  OP2  DA A 199      20.254-429.454 412.983 
ATOM   4087  O5'  DA A 199      22.471-428.292 413.252 
ATOM   4088  C5'  DA A 199      23.097-426.997 413.319 
ATOM   4089  C4'  DA A 199      23.473-426.676 414.752 
ATOM   4090  O4'  DA A 199      22.391-426.025 415.476 
ATOM   4091  C3'  DA A 199      23.834-427.875 415.629 
ATOM   4092  O3'  DA A 199      24.885-427.500 416.511 
ATOM   4093  C2'  DA A 199      22.577-428.141 416.458 
ATOM   4094  C1'  DA A 199      22.229-426.680 416.725 
ATOM   4095  N9   DA A 199      20.826-426.471 417.179 
ATOM   4096  C8   DA A 199      19.705-427.159 416.813 
ATOM   4097  N7   DA A 199      18.620-426.739 417.387 
ATOM   4098  C5   DA A 199      19.052-425.694 418.193 
ATOM   4099  C6   DA A 199      18.373-424.828 419.065 
ATOM   4100  N6   DA A 199      17.051-424.882 419.280 
ATOM   4101  N1   DA A 199      19.105-423.902 419.712 
ATOM   4102  C2   DA A 199      20.418-423.853 419.494 
ATOM   4103  N3   DA A 199      21.157-424.604 418.708 
ATOM   4104  C4   DA A 199      20.401-425.523 418.072 
ATOM   4105  P    DA A 200      26.052-428.552 416.819 
ATOM   4106  OP1  DA A 200      27.071-428.490 415.747 
ATOM   4107  OP2  DA A 200      25.463-429.883 417.079 
ATOM   4108  O5'  DA A 200      26.661-427.959 418.176 
ATOM   4109  C5'  DA A 200      26.600-426.539 418.407 
ATOM   4110  C4'  DA A 200      26.178-426.265 419.836 
ATOM   4111  O4'  DA A 200      24.730-426.200 419.984 
ATOM   4112  C3'  DA A 200      26.607-427.306 420.869 
ATOM   4113  O3'  DA A 200      26.937-426.642 422.082 
ATOM   4114  C2'  DA A 200      25.359-428.156 421.104 
ATOM   4115  C1'  DA A 200      24.357-427.006 421.091 
ATOM   4116  N9   DA A 200      22.946-427.441 420.892 
ATOM   4117  C8   DA A 200      22.478-428.478 420.137 
ATOM   4118  N7   DA A 200      21.188-428.606 420.165 
ATOM   4119  C5   DA A 200      20.767-427.579 420.999 
ATOM   4120  C6   DA A 200      19.496-427.174 421.436 
ATOM   4121  N6   DA A 200      18.359-427.786 421.075 
ATOM   4122  N1   DA A 200      19.433-426.113 422.262 
ATOM   4123  C2   DA A 200      20.566-425.509 422.618 
ATOM   4124  N3   DA A 200      21.803-425.795 422.276 
ATOM   4125  C4   DA A 200      21.837-426.861 421.449 
ATOM   4126  P    DC A 201      28.194-427.156 422.931 
ATOM   4127  OP1  DC A 201      29.436-426.559 422.391 
ATOM   4128  OP2  DC A 201      28.165-428.633 423.014 
ATOM   4129  O5'  DC A 201      27.878-426.531 424.371 
ATOM   4130  C5'  DC A 201      27.141-425.297 424.450 
ATOM   4131  C4'  DC A 201      26.093-425.388 425.541 
ATOM   4132  O4'  DC A 201      24.834-425.936 425.057 
ATOM   4133  C3'  DC A 201      26.449-426.278 426.732 
ATOM   4134  O3'  DC A 201      25.938-425.685 427.920 
ATOM   4135  C2'  DC A 201      25.695-427.583 426.479 
ATOM   4136  C1'  DC A 201      24.410-426.948 425.959 
ATOM   4137  N1   DC A 201      23.533-427.893 425.213 
ATOM   4138  C2   DC A 201      22.155-427.727 425.326 
ATOM   4139  O2   DC A 201      21.721-426.811 426.033 
ATOM   4140  N3   DC A 201      21.339-428.580 424.655 
ATOM   4141  C4   DC A 201      21.849-429.561 423.899 
ATOM   4142  N4   DC A 201      21.010-430.365 423.264 
ATOM   4143  C5   DC A 201      23.263-429.749 423.770 
ATOM   4144  C6   DC A 201      24.062-428.887 424.449 
ATOM   4145  P    DT A 202      26.817-425.739 429.256 
ATOM   4146  OP1  DT A 202      27.796-424.629 429.250 
ATOM   4147  OP2  DT A 202      27.376-427.097 429.426 
ATOM   4148  O5'  DT A 202      25.707-425.471 430.376 
ATOM   4149  C5'  DT A 202      24.562-424.662 430.045 
ATOM   4150  C4'  DT A 202      23.301-425.300 430.594 
ATOM   4151  O4'  DT A 202      22.710-426.252 429.663 
ATOM   4152  C3'  DT A 202      23.468-426.101 431.885 
ATOM   4153  O3'  DT A 202      22.315-425.911 432.697 
ATOM   4154  C2'  DT A 202      23.508-427.560 431.433 
ATOM   4155  C1'  DT A 202      22.418-427.447 430.372 
ATOM   4156  N1   DT A 202      22.411-428.572 429.396 
ATOM   4157  C2   DT A 202      21.188-428.978 428.919 
ATOM   4158  O2   DT A 202      20.138-428.461 429.259 
ATOM   4159  N3   DT A 202      21.221-430.025 428.017 
ATOM   4160  C4   DT A 202      22.348-430.681 427.566 
ATOM   4161  O4   DT A 202      22.252-431.606 426.757 
ATOM   4162  C5   DT A 202      23.583-430.184 428.124 
ATOM   4163  C7   DT A 202      24.857-430.844 427.686 
ATOM   4164  C6   DT A 202      23.580-429.168 429.002 
ATOM   4165  P    DT A 203      22.498-425.759 434.280 
ATOM   4166  OP1  DT A 203      22.830-424.354 434.608 
ATOM   4167  OP2  DT A 203      23.448-426.782 434.770 
ATOM   4168  O5'  DT A 203      21.025-426.100 434.802 
ATOM   4169  C5'  DT A 203      19.897-425.794 433.959 
ATOM   4170  C4'  DT A 203      18.916-426.950 433.967 
ATOM   4171  O4'  DT A 203      19.220-427.943 432.947 
ATOM   4172  C3'  DT A 203      18.852-427.759 435.262 
ATOM   4173  O3'  DT A 203      17.505-428.152 435.494 
ATOM   4174  C2'  DT A 203      19.681-429.012 434.977 
ATOM   4175  C1'  DT A 203      19.189-429.228 433.550 
ATOM   4176  N1   DT A 203      20.057-430.136 432.748 
ATOM   4177  C2   DT A 203      19.434-430.945 431.829 
ATOM   4178  O2   DT A 203      18.228-430.944 431.653 
ATOM   4179  N3   DT A 203      20.270-431.774 431.106 
ATOM   4180  C4   DT A 203      21.642-431.857 431.223 
ATOM   4181  O4   DT A 203      22.285-432.638 430.520 
ATOM   4182  C5   DT A 203      22.203-430.969 432.214 
ATOM   4183  C7   DT A 203      23.691-430.996 432.406 
ATOM   4184  C6   DT A 203      21.414-430.153 432.932 
ATOM   4185  P    DC A 204      16.934-428.126 436.989 
ATOM   4186  OP1  DC A 204      16.481-426.758 437.323 
ATOM   4187  OP2  DC A 204      17.928-428.724 437.909 
ATOM   4188  O5'  DC A 204      15.669-429.096 436.861 
ATOM   4189  C5'  DC A 204      14.977-429.179 435.601 
ATOM   4190  C4'  DC A 204      14.662-430.626 435.278 
ATOM   4191  O4'  DC A 204      15.744-431.283 434.557 
ATOM   4192  C3'  DC A 204      14.412-431.538 436.479 
ATOM   4193  O3'  DC A 204      13.390-432.470 436.146 
ATOM   4194  C2'  DC A 204      15.724-432.301 436.664 
ATOM   4195  C1'  DC A 204      16.006-432.530 435.182 
ATOM   4196  N1   DC A 204      17.419-432.905 434.892 
ATOM   4197  C2   DC A 204      17.652-433.795 433.847 
ATOM   4198  O2   DC A 204      16.688-434.232 433.209 
ATOM   4199  N3   DC A 204      18.933-434.149 433.568 
ATOM   4200  C4   DC A 204      19.950-433.654 434.283 
ATOM   4201  N4   DC A 204      21.181-434.030 433.971 
ATOM   4202  C5   DC A 204      19.731-432.737 435.363 
ATOM   4203  C6   DC A 204      18.445-432.396 435.626 
ATOM   4204  P    DA A 205      12.301-432.854 437.253 
ATOM   4205  OP1  DA A 205      11.224-431.838 437.263 
ATOM   4206  OP2  DA A 205      12.973-433.100 438.547 
ATOM   4207  O5'  DA A 205      11.733-434.233 436.673 
ATOM   4208  C5'  DA A 205      11.730-434.442 435.248 
ATOM   4209  C4'  DA A 205      12.213-435.842 434.928 
ATOM   4210  O4'  DA A 205      13.660-435.912 434.784 
ATOM   4211  C3'  DA A 205      11.895-436.911 435.974 
ATOM   4212  O3'  DA A 205      11.594-438.132 435.308 
ATOM   4213  C2'  DA A 205      13.198-437.090 436.752 
ATOM   4214  C1'  DA A 205      14.135-437.008 435.551 
ATOM   4215  N9   DA A 205      15.553-436.739 435.914 
ATOM   4216  C8   DA A 205      16.037-435.973 436.937 
ATOM   4217  N7   DA A 205      17.332-435.934 436.996 
ATOM   4218  C5   DA A 205      17.739-436.730 435.935 
ATOM   4219  C6   DA A 205      19.009-437.093 435.456 
ATOM   4220  N6   DA A 205      20.156-436.679 436.012 
ATOM   4221  N1   DA A 205      19.057-437.900 434.380 
ATOM   4222  C2   DA A 205      17.915-438.308 433.831 
ATOM   4223  N3   DA A 205      16.678-438.037 434.188 
ATOM   4224  C4   DA A 205      16.658-437.228 435.267 
ATOM   4225  P    DT A 206      10.414-439.054 435.875 
ATOM   4226  OP1  DT A 206       9.115-438.573 435.354 
ATOM   4227  OP2  DT A 206      10.526-439.155 437.346 
ATOM   4228  O5'  DT A 206      10.772-440.466 435.211 
ATOM   4229  C5'  DT A 206      11.444-440.488 433.939 
ATOM   4230  C4'  DT A 206      12.552-441.524 433.956 
ATOM   4231  O4'  DT A 206      13.812-440.980 434.444 
ATOM   4232  C3'  DT A 206      12.309-442.743 434.845 
ATOM   4233  O3'  DT A 206      12.849-443.894 434.206 
ATOM   4234  C2'  DT A 206      13.116-442.467 436.113 
ATOM   4235  C1'  DT A 206      14.336-441.870 435.418 
ATOM   4236  N1   DT A 206      15.222-441.091 436.328 
ATOM   4237  C2   DT A 206      16.572-441.137 436.076 
ATOM   4238  O2   DT A 206      17.054-441.777 435.159 
ATOM   4239  N3   DT A 206      17.362-440.404 436.941 
ATOM   4240  C4   DT A 206      16.923-439.646 438.008 
ATOM   4241  O4   DT A 206      17.726-439.032 438.713 
ATOM   4242  C5   DT A 206      15.490-439.661 438.191 
ATOM   4243  C7   DT A 206      14.929-438.862 439.331 
ATOM   4244  C6   DT A 206      14.700-440.365 437.366 
ATOM   4245  P    DC A 207      12.046-445.275 434.285 
ATOM   4246  OP1  DC A 207      11.009-445.307 433.230 
ATOM   4247  OP2  DC A 207      11.571-445.494 435.669 
ATOM   4248  O5'  DC A 207      13.198-446.331 433.941 
ATOM   4249  C5'  DC A 207      14.278-445.928 433.078 
ATOM   4250  C4'  DC A 207      15.599-446.417 433.638 
ATOM   4251  O4'  DC A 207      16.190-445.469 434.573 
ATOM   4252  C3'  DC A 207      15.544-447.725 434.427 
ATOM   4253  O3'  DC A 207      16.726-448.471 434.163 
ATOM   4254  C2'  DC A 207      15.559-447.295 435.894 
ATOM   4255  C1'  DC A 207      16.584-446.176 435.739 
ATOM   4256  N1   DC A 207      16.600-445.217 436.878 
ATOM   4257  C2   DC A 207      17.824-444.663 437.245 
ATOM   4258  O2   DC A 207      18.837-444.987 436.614 
ATOM   4259  N3   DC A 207      17.860-443.787 438.281 
ATOM   4260  C4   DC A 207      16.739-443.462 438.938 
ATOM   4261  N4   DC A 207      16.826-442.602 439.942 
ATOM   4262  C5   DC A 207      15.470-444.020 438.578 
ATOM   4263  C6   DC A 207      15.456-444.894 437.540 
ATOM   4264  P    DA A 208      16.620-450.060 433.995 
ATOM   4265  OP1  DA A 208      16.231-450.387 432.605 
ATOM   4266  OP2  DA A 208      15.754-450.614 435.059 
ATOM   4267  O5'  DA A 208      18.135-450.506 434.249 
ATOM   4268  C5'  DA A 208      19.199-449.600 433.898 
ATOM   4269  C4'  DA A 208      20.240-449.571 435.000 
ATOM   4270  O4'  DA A 208      19.936-448.581 436.024 
ATOM   4271  C3'  DA A 208      20.416-450.871 435.784 
ATOM   4272  O3'  DA A 208      21.792-451.034 436.101 
ATOM   4273  C2'  DA A 208      19.641-450.648 437.083 
ATOM   4274  C1'  DA A 208      20.068-449.198 437.296 
ATOM   4275  N9   DA A 208      19.209-448.458 438.261 
ATOM   4276  C8   DA A 208      17.866-448.586 438.475 
ATOM   4277  N7   DA A 208      17.402-447.794 439.392 
ATOM   4278  C5   DA A 208      18.518-447.087 439.818 
ATOM   4279  C6   DA A 208      18.691-446.083 440.785 
ATOM   4280  N6   DA A 208      17.690-445.595 441.532 
ATOM   4281  N1   DA A 208      19.934-445.597 440.958 
ATOM   4282  C2   DA A 208      20.924-446.085 440.212 
ATOM   4283  N3   DA A 208      20.884-447.016 439.286 
ATOM   4284  C4   DA A 208      19.629-447.486 439.132 
ATOM   4285  P    DA A 209      22.439-452.497 436.020 
ATOM   4286  OP1  DA A 209      22.835-452.788 434.625 
ATOM   4287  OP2  DA A 209      21.530-453.476 436.656 
ATOM   4288  O5'  DA A 209      23.747-452.314 436.924 
ATOM   4289  C5'  DA A 209      24.373-451.019 436.991 
ATOM   4290  C4'  DA A 209      24.748-450.698 438.424 
ATOM   4291  O4'  DA A 209      23.666-450.047 439.148 
ATOM   4292  C3'  DA A 209      25.109-451.897 439.301 
ATOM   4293  O3'  DA A 209      26.161-451.522 440.183 
ATOM   4294  C2'  DA A 209      23.853-452.163 440.130 
ATOM   4295  C1'  DA A 209      23.505-450.702 440.397 
ATOM   4296  N9   DA A 209      22.102-450.493 440.851 
ATOM   4297  C8   DA A 209      20.981-451.181 440.486 
ATOM   4298  N7   DA A 209      19.896-450.761 441.059 
ATOM   4299  C5   DA A 209      20.327-449.716 441.865 
ATOM   4300  C6   DA A 209      19.648-448.850 442.738 
ATOM   4301  N6   DA A 209      18.326-448.904 442.953 
ATOM   4302  N1   DA A 209      20.380-447.924 443.384 
ATOM   4303  C2   DA A 209      21.693-447.875 443.166 
ATOM   4304  N3   DA A 209      22.433-448.626 442.380 
ATOM   4305  C4   DA A 209      21.677-449.545 441.745 
ATOM   4306  P    DG A 210      27.328-452.574 440.491 
ATOM   4307  OP1  DG A 210      28.346-452.512 439.420 
ATOM   4308  OP2  DG A 210      26.739-453.905 440.751 
ATOM   4309  O5'  DG A 210      27.936-451.981 441.848 
ATOM   4310  C5'  DG A 210      27.876-450.561 442.079 
ATOM   4311  C4'  DG A 210      27.453-450.287 443.508 
ATOM   4312  O4'  DG A 210      26.006-450.221 443.657 
ATOM   4313  C3'  DG A 210      27.883-451.328 444.541 
ATOM   4314  O3'  DG A 210      28.213-450.664 445.755 
ATOM   4315  C2'  DG A 210      26.635-452.178 444.777 
ATOM   4316  C1'  DG A 210      25.632-451.028 444.763 
ATOM   4317  N9   DG A 210      24.222-451.463 444.564 
ATOM   4318  C8   DG A 210      23.731-452.505 443.808 
ATOM   4319  N7   DG A 210      22.425-452.623 443.845 
ATOM   4320  C5   DG A 210      22.024-451.586 444.685 
ATOM   4321  C6   DG A 210      20.723-451.203 445.108 
ATOM   4322  O6   DG A 210      19.642-451.710 444.822 
ATOM   4323  N1   DG A 210      20.769-450.093 445.961 
ATOM   4324  C2   DG A 210      21.919-449.437 446.355 
ATOM   4325  N2   DG A 210      21.750-448.397 447.175 
ATOM   4326  N3   DG A 210      23.138-449.796 445.958 
ATOM   4327  C4   DG A 210      23.112-450.872 445.129 
ATOM   4328  P    DA A 211      29.469-451.178 446.604 
ATOM   4329  OP1  DA A 211      30.711-450.581 446.063 
ATOM   4330  OP2  DA A 211      29.441-452.655 446.686 
ATOM   4331  O5'  DA A 211      29.154-450.553 448.043 
ATOM   4332  C5'  DA A 211      28.417-449.319 448.122 
ATOM   4333  C4'  DA A 211      27.369-449.410 449.214 
ATOM   4334  O4'  DA A 211      26.109-449.958 448.730 
ATOM   4335  C3'  DA A 211      27.724-450.300 450.405 
ATOM   4336  O3'  DA A 211      27.213-449.706 451.592 
ATOM   4337  C2'  DA A 211      26.971-451.605 450.151 
ATOM   4338  C1'  DA A 211      25.686-450.970 449.631 
ATOM   4339  N9   DA A 211      24.809-451.915 448.886 
ATOM   4340  C8   DA A 211      25.174-452.957 448.081 
ATOM   4341  N7   DA A 211      24.172-453.601 447.570 
ATOM   4342  C5   DA A 211      23.058-452.940 448.069 
ATOM   4343  C6   DA A 211      21.680-453.142 447.896 
ATOM   4344  N6   DA A 211      21.165-454.117 447.133 
ATOM   4345  N1   DA A 211      20.845-452.304 448.538 
ATOM   4346  C2   DA A 211      21.362-451.337 449.295 
ATOM   4347  N3   DA A 211      22.625-451.053 449.531 
ATOM   4348  C4   DA A 211      23.438-451.907 448.877 
ATOM   4349  P    DA A 212      28.092-449.761 452.928 
ATOM   4350  OP1  DA A 212      29.072-448.651 452.922 
ATOM   4351  OP2  DA A 212      28.652-451.119 453.099 
ATOM   4352  O5'  DA A 212      26.982-449.493 454.048 
ATOM   4353  C5'  DA A 212      25.838-448.684 453.718 
ATOM   4354  C4'  DA A 212      24.576-449.322 454.266 
ATOM   4355  O4'  DA A 212      23.985-450.274 453.336 
ATOM   4356  C3'  DA A 212      24.743-450.123 455.557 
ATOM   4357  O3'  DA A 212      23.591-449.933 456.369 
ATOM   4358  C2'  DA A 212      24.784-451.582 455.105 
ATOM   4359  C1'  DA A 212      23.693-451.469 454.044 
ATOM   4360  N9   DA A 212      23.686-452.594 453.069 
ATOM   4361  C8   DA A 212      24.749-453.294 452.574 
ATOM   4362  N7   DA A 212      24.418-454.226 451.734 
ATOM   4363  C5   DA A 212      23.034-454.139 451.666 
ATOM   4364  C6   DA A 212      22.074-454.863 450.940 
ATOM   4365  N6   DA A 212      22.380-455.866 450.104 
ATOM   4366  N1   DA A 212      20.783-454.519 451.105 
ATOM   4367  C2   DA A 212      20.486-453.521 451.937 
ATOM   4368  N3   DA A 212      21.292-452.778 452.663 
ATOM   4369  C4   DA A 212      22.577-453.143 452.480 
ATOM   4370  P    DA A 213      23.773-449.781 457.952 
ATOM   4371  OP1  DA A 213      24.106-448.376 458.280 
ATOM   4372  OP2  DA A 213      24.723-450.804 458.442 
ATOM   4373  O5'  DA A 213      22.300-450.122 458.474 
ATOM   4374  C5'  DA A 213      21.173-449.816 457.632 
ATOM   4375  C4'  DA A 213      20.191-450.972 457.639 
ATOM   4376  O4'  DA A 213      20.495-451.965 456.619 
ATOM   4377  C3'  DA A 213      20.127-451.781 458.934 
ATOM   4378  O3'  DA A 213      18.780-452.174 459.166 
ATOM   4379  C2'  DA A 213      20.956-453.034 458.650 
ATOM   4380  C1'  DA A 213      20.465-453.250 457.222 
ATOM   4381  N9   DA A 213      21.332-454.158 456.421 
ATOM   4382  C8   DA A 213      22.689-454.301 456.474 
ATOM   4383  N7   DA A 213      23.157-455.181 455.645 
ATOM   4384  C5   DA A 213      22.030-455.658 454.991 
ATOM   4385  C6   DA A 213      21.855-456.619 453.982 
ATOM   4386  N6   DA A 213      22.866-457.305 453.430 
ATOM   4387  N1   DA A 213      20.598-456.852 453.560 
ATOM   4388  C2   DA A 213      19.597-456.168 454.111 
ATOM   4389  N3   DA A 213      19.638-455.251 455.054 
ATOM   4390  C4   DA A 213      20.907-455.037 455.460 
ATOM   4391  P    DT A 214      18.210-452.148 460.661 
ATOM   4392  OP1  DT A 214      17.757-450.780 460.995 
ATOM   4393  OP2  DT A 214      19.203-452.746 461.581 
ATOM   4394  O5'  DT A 214      16.944-453.118 460.534 
ATOM   4395  C5'  DT A 214      16.252-453.201 459.274 
ATOM   4396  C4'  DT A 214      15.938-454.648 458.950 
ATOM   4397  O4'  DT A 214      17.020-455.305 458.229 
ATOM   4398  C3'  DT A 214      15.688-455.560 460.151 
ATOM   4399  O3'  DT A 214      14.666-456.492 459.818 
ATOM   4400  C2'  DT A 214      17.000-456.323 460.336 
ATOM   4401  C1'  DT A 214      17.282-456.552 458.855 
ATOM   4402  N1   DT A 214      18.694-456.927 458.565 
ATOM   4403  C2   DT A 214      18.908-457.805 457.531 
ATOM   4404  O2   DT A 214      18.004-458.274 456.861 
ATOM   4405  N3   DT A 214      20.230-458.130 457.292 
ATOM   4406  C4   DT A 214      21.327-457.660 457.985 
ATOM   4407  O4   DT A 214      22.464-458.024 457.679 
ATOM   4408  C5   DT A 214      21.001-456.744 459.052 
ATOM   4409  C7   DT A 214      22.136-456.185 459.858 
ATOM   4410  C6   DT A 214      19.724-456.411 459.306 
ATOM   4411  P    DA A 215      13.576-456.876 460.925 
ATOM   4412  OP1  DA A 215      12.499-455.860 460.936 
ATOM   4413  OP2  DA A 215      14.249-457.122 462.220 
ATOM   4414  O5'  DA A 215      13.009-458.255 460.345 
ATOM   4415  C5'  DA A 215      13.006-458.464 458.920 
ATOM   4416  C4'  DA A 215      13.488-459.864 458.600 
ATOM   4417  O4'  DA A 215      14.936-459.934 458.456 
ATOM   4418  C3'  DA A 215      13.170-460.933 459.646 
ATOM   4419  O3'  DA A 215      12.870-462.154 458.981 
ATOM   4420  C2'  DA A 215      14.473-461.112 460.425 
ATOM   4421  C1'  DA A 215      15.410-461.030 459.223 
ATOM   4422  N9   DA A 215      16.828-460.761 459.587 
ATOM   4423  C8   DA A 215      17.312-459.995 460.610 
ATOM   4424  N7   DA A 215      18.607-459.956 460.668 
ATOM   4425  C5   DA A 215      19.015-460.752 459.607 
ATOM   4426  C6   DA A 215      20.285-461.115 459.128 
ATOM   4427  N6   DA A 215      21.432-460.701 459.685 
ATOM   4428  N1   DA A 215      20.333-461.922 458.052 
ATOM   4429  C2   DA A 215      19.190-462.330 457.503 
ATOM   4430  N3   DA A 215      17.953-462.059 457.861 
ATOM   4431  C4   DA A 215      17.934-461.250 458.939 
ATOM   4432  P    DT A 216      11.690-463.076 459.547 
ATOM   4433  OP1  DT A 216      10.391-462.595 459.026 
ATOM   4434  OP2  DT A 216      11.802-463.177 461.019 
ATOM   4435  O5'  DT A 216      12.047-464.488 458.883 
ATOM   4436  C5'  DT A 216      12.720-464.510 457.611 
ATOM   4437  C4'  DT A 216      13.828-465.546 457.629 
ATOM   4438  O4'  DT A 216      15.087-465.002 458.117 
ATOM   4439  C3'  DT A 216      13.584-466.765 458.517 
ATOM   4440  O3'  DT A 216      14.125-467.916 457.878 
ATOM   4441  C2'  DT A 216      14.391-466.489 459.785 
ATOM   4442  C1'  DT A 216      15.612-465.892 459.090 
ATOM   4443  N1   DT A 216      16.498-465.113 460.000 
ATOM   4444  C2   DT A 216      17.848-465.159 459.749 
ATOM   4445  O2   DT A 216      18.330-465.799 458.831 
ATOM   4446  N3   DT A 216      18.637-464.426 460.613 
ATOM   4447  C4   DT A 216      18.199-463.668 461.680 
ATOM   4448  O4   DT A 216      19.001-463.054 462.385 
ATOM   4449  C5   DT A 216      16.766-463.683 461.863 
ATOM   4450  C7   DT A 216      16.205-462.884 463.003 
ATOM   4451  C6   DT A 216      15.975-464.387 461.038 
ATOM   4452  P    DC A 217      13.322-469.297 457.958 
ATOM   4453  OP1  DC A 217      12.284-469.329 456.902 
ATOM   4454  OP2  DC A 217      12.846-469.516 459.342 
ATOM   4455  O5'  DC A 217      14.474-470.353 457.613 
ATOM   4456  C5'  DC A 217      15.554-469.950 456.750 
ATOM   4457  C4'  DC A 217      16.874-470.439 457.311 
ATOM   4458  O4'  DC A 217      17.465-469.491 458.245 
ATOM   4459  C3'  DC A 217      16.819-471.747 458.099 
ATOM   4460  O3'  DC A 217      18.001-472.493 457.836 
ATOM   4461  C2'  DC A 217      16.834-471.317 459.566 
ATOM   4462  C1'  DC A 217      17.859-470.198 459.411 
ATOM   4463  N1   DC A 217      17.875-469.239 460.551 
ATOM   4464  C2   DC A 217      19.100-468.685 460.917 
ATOM   4465  O2   DC A 217      20.113-469.009 460.287 
ATOM   4466  N3   DC A 217      19.135-467.809 461.953 
ATOM   4467  C4   DC A 217      18.015-467.484 462.611 
ATOM   4468  N4   DC A 217      18.102-466.624 463.615 
ATOM   4469  C5   DC A 217      16.746-468.042 462.251 
ATOM   4470  C6   DC A 217      16.731-468.916 461.212 
ATOM   4471  P    DT A 218      17.895-474.082 457.668 
ATOM   4472  OP1  DT A 218      17.506-474.409 456.277 
ATOM   4473  OP2  DT A 218      17.030-474.636 458.732 
ATOM   4474  O5'  DT A 218      19.411-474.528 457.922 
ATOM   4475  C5'  DT A 218      20.474-473.622 457.570 
ATOM   4476  C4'  DT A 218      21.515-473.593 458.672 
ATOM   4477  O4'  DT A 218      21.212-472.603 459.697 
ATOM   4478  C3'  DT A 218      21.691-474.893 459.456 
ATOM   4479  O3'  DT A 218      23.068-475.056 459.774 
ATOM   4480  C2'  DT A 218      20.916-474.670 460.755 
ATOM   4481  C1'  DT A 218      21.343-473.220 460.968 
ATOM   4482  N1   DT A 218      20.484-472.480 461.933 
ATOM   4483  C2   DT A 218      21.100-471.538 462.724 
ATOM   4484  O2   DT A 218      22.294-471.298 462.661 
ATOM   4485  N3   DT A 218      20.273-470.873 463.607 
ATOM   4486  C4   DT A 218      18.915-471.065 463.760 
ATOM   4487  O4   DT A 218      18.279-470.406 464.586 
ATOM   4488  C5   DT A 218      18.360-472.072 462.888 
ATOM   4489  C7   DT A 218      16.887-472.344 462.990 
ATOM   4490  C6   DT A 218      19.141-472.735 462.020 
ATOM   4491  P    DC A 219      23.715-476.519 459.693 
ATOM   4492  OP1  DC A 219      24.110-476.810 458.297 
ATOM   4493  OP2  DC A 219      22.805-477.498 460.328 
ATOM   4494  O5'  DC A 219      25.022-476.336 460.596 
ATOM   4495  C5'  DC A 219      25.649-475.041 460.663 
ATOM   4496  C4'  DC A 219      26.024-474.720 462.097 
ATOM   4497  O4'  DC A 219      24.942-474.069 462.821 
ATOM   4498  C3'  DC A 219      26.385-475.919 462.974 
ATOM   4499  O3'  DC A 219      27.436-475.544 463.855 
ATOM   4500  C2'  DC A 219      25.128-476.185 463.803 
ATOM   4501  C1'  DC A 219      24.780-474.724 464.069 
ATOM   4502  N1   DC A 219      23.378-474.515 464.524 
ATOM   4503  C2   DC A 219      23.137-473.495 465.441 
ATOM   4504  O2   DC A 219      24.088-472.812 465.837 
ATOM   4505  N3   DC A 219      21.864-473.290 465.868 
ATOM   4506  C4   DC A 219      20.861-474.052 465.416 
ATOM   4507  N4   DC A 219      19.638-473.812 465.862 
ATOM   4508  C5   DC A 219      21.088-475.106 464.472 
ATOM   4509  C6   DC A 219      22.366-475.296 464.058 
ATOM   4510  P    DA A 220      28.603-476.596 464.164 
ATOM   4511  OP1  DA A 220      29.622-476.534 463.092 
ATOM   4512  OP2  DA A 220      28.014-477.927 464.424 
ATOM   4513  O5'  DA A 220      29.212-476.003 465.520 
ATOM   4514  C5'  DA A 220      29.151-474.583 465.751 
ATOM   4515  C4'  DA A 220      28.729-474.309 467.181 
ATOM   4516  O4'  DA A 220      27.281-474.243 467.329 
ATOM   4517  C3'  DA A 220      29.159-475.350 468.214 
ATOM   4518  O3'  DA A 220      29.488-474.686 469.427 
ATOM   4519  C2'  DA A 220      27.910-476.200 468.449 
ATOM   4520  C1'  DA A 220      26.908-475.050 468.436 
ATOM   4521  N9   DA A 220      25.497-475.485 468.236 
ATOM   4522  C8   DA A 220      25.029-476.522 467.482 
ATOM   4523  N7   DA A 220      23.739-476.650 467.510 
ATOM   4524  C5   DA A 220      23.318-475.623 468.344 
ATOM   4525  C6   DA A 220      22.047-475.218 468.780 
ATOM   4526  N6   DA A 220      20.910-475.829 468.419 
ATOM   4527  N1   DA A 220      21.985-474.157 469.607 
ATOM   4528  C2   DA A 220      23.117-473.553 469.962 
ATOM   4529  N3   DA A 220      24.354-473.839 469.621 
ATOM   4530  C4   DA A 220      24.389-474.905 468.794 
ATOM   4531  P    DG A 221      30.745-475.200 470.276 
ATOM   4532  OP1  DG A 221      31.987-474.603 469.736 
ATOM   4533  OP2  DG A 221      30.716-476.677 470.359 
ATOM   4534  O5'  DG A 221      30.429-474.575 471.716 
ATOM   4535  C5'  DG A 221      29.693-473.341 471.795 
ATOM   4536  C4'  DG A 221      28.644-473.432 472.886 
ATOM   4537  O4'  DG A 221      27.385-473.980 472.402 
ATOM   4538  C3'  DG A 221      29.000-474.322 474.077 
ATOM   4539  O3'  DG A 221      28.489-473.728 475.264 
ATOM   4540  C2'  DG A 221      28.246-475.627 473.824 
ATOM   4541  C1'  DG A 221      26.961-474.992 473.303 
ATOM   4542  N9   DG A 221      26.084-475.937 472.558 
ATOM   4543  C8   DG A 221      26.434-476.992 471.743 
ATOM   4544  N7   DG A 221      25.412-477.634 471.233 
ATOM   4545  C5   DG A 221      24.307-476.957 471.745 
ATOM   4546  C6   DG A 221      22.920-477.190 471.548 
ATOM   4547  O6   DG A 221      22.374-478.056 470.869 
ATOM   4548  N1   DG A 221      22.140-476.266 472.257 
ATOM   4549  C2   DG A 221      22.634-475.251 473.051 
ATOM   4550  N2   DG A 221      21.724-474.473 473.644 
ATOM   4551  N3   DG A 221      23.936-475.033 473.235 
ATOM   4552  C4   DG A 221      24.706-475.920 472.555 
ATOM   4553  P    DG A 222      29.368-473.783 476.601 
ATOM   4554  OP1  DG A 222      30.347-472.673 476.595 
ATOM   4555  OP2  DG A 222      29.927-475.141 476.771 
ATOM   4556  O5'  DG A 222      28.258-473.515 477.721 
ATOM   4557  C5'  DG A 222      27.113-472.706 477.390 
ATOM   4558  C4'  DG A 222      25.852-473.344 477.938 
ATOM   4559  O4'  DG A 222      25.261-474.296 477.008 
ATOM   4560  C3'  DG A 222      26.019-474.145 479.229 
ATOM   4561  O3'  DG A 222      24.866-473.955 480.042 
ATOM   4562  C2'  DG A 222      26.060-475.604 478.777 
ATOM   4563  C1'  DG A 222      24.969-475.490 477.716 
ATOM   4564  N9   DG A 222      24.962-476.616 476.741 
ATOM   4565  C8   DG A 222      26.022-477.334 476.231 
ATOM   4566  N7   DG A 222      25.674-478.271 475.384 
ATOM   4567  C5   DG A 222      24.285-478.169 475.329 
ATOM   4568  C6   DG A 222      23.341-478.920 474.582 
ATOM   4569  O6   DG A 222      23.542-479.847 473.800 
ATOM   4570  N1   DG A 222      22.031-478.485 474.823 
ATOM   4571  C2   DG A 222      21.679-477.457 475.676 
ATOM   4572  N2   DG A 222      20.374-477.193 475.769 
ATOM   4573  N3   DG A 222      22.565-476.751 476.377 
ATOM   4574  C4   DG A 222      23.840-477.162 476.154 
ATOM   4575  P    DC A 223      25.049-473.803 481.624 
ATOM   4576  OP1  DC A 223      25.381-472.398 481.953 
ATOM   4577  OP2  DC A 223      25.999-474.826 482.115 
ATOM   4578  O5'  DC A 223      23.576-474.144 482.146 
ATOM   4579  C5'  DC A 223      22.448-473.838 481.304 
ATOM   4580  C4'  DC A 223      21.467-474.994 481.312 
ATOM   4581  O4'  DC A 223      21.771-475.987 480.292 
ATOM   4582  C3'  DC A 223      21.403-475.803 482.607 
ATOM   4583  O3'  DC A 223      20.056-476.196 482.838 
ATOM   4584  C2'  DC A 223      22.232-477.056 482.322 
ATOM   4585  C1'  DC A 223      21.740-477.272 480.895 
ATOM   4586  N1   DC A 223      22.608-478.180 480.093 
ATOM   4587  C2   DC A 223      21.992-479.007 479.157 
ATOM   4588  O2   DC A 223      20.763-478.953 479.031 
ATOM   4589  N3   DC A 223      22.765-479.843 478.417 
ATOM   4590  C4   DC A 223      24.093-479.871 478.584 
ATOM   4591  N4   DC A 223      24.804-480.703 477.838 
ATOM   4592  C5   DC A 223      24.746-479.028 479.542 
ATOM   4593  C6   DC A 223      23.956-478.201 480.272 
ATOM   4594  P    DT A 224      19.486-476.170 484.334 
ATOM   4595  OP1  DT A 224      19.032-474.801 484.668 
ATOM   4596  OP2  DT A 224      20.479-476.768 485.254 
ATOM   4597  O5'  DT A 224      18.220-477.140 484.206 
ATOM   4598  C5'  DT A 224      17.528-477.223 482.946 
ATOM   4599  C4'  DT A 224      17.213-478.670 482.622 
ATOM   4600  O4'  DT A 224      18.296-479.327 481.902 
ATOM   4601  C3'  DT A 224      16.964-479.582 483.823 
ATOM   4602  O3'  DT A 224      15.941-480.514 483.490 
ATOM   4603  C2'  DT A 224      18.276-480.345 484.009 
ATOM   4604  C1'  DT A 224      18.557-480.574 482.527 
ATOM   4605  N1   DT A 224      19.970-480.949 482.237 
ATOM   4606  C2   DT A 224      20.184-481.827 481.203 
ATOM   4607  O2   DT A 224      19.280-482.296 480.533 
ATOM   4608  N3   DT A 224      21.506-482.152 480.964 
ATOM   4609  C4   DT A 224      22.602-481.682 481.658 
ATOM   4610  O4   DT A 224      23.740-482.046 481.351 
ATOM   4611  C5   DT A 224      22.277-480.766 482.725 
ATOM   4612  C7   DT A 224      23.412-480.207 483.530 
ATOM   4613  C6   DT A 224      21.000-480.433 482.979 
ATOM   4614  P    DA A 225      14.852-480.898 484.597 
ATOM   4615  OP1  DA A 225      13.775-479.882 484.608 
ATOM   4616  OP2  DA A 225      15.525-481.144 485.892 
ATOM   4617  O5'  DA A 225      14.284-482.277 484.017 
ATOM   4618  C5'  DA A 225      14.281-482.486 482.592 
ATOM   4619  C4'  DA A 225      14.764-483.886 482.273 
ATOM   4620  O4'  DA A 225      16.211-483.956 482.129 
ATOM   4621  C3'  DA A 225      14.446-484.955 483.319 
ATOM   4622  O3'  DA A 225      14.146-486.176 482.653 
ATOM   4623  C2'  DA A 225      15.749-485.134 484.097 
ATOM   4624  C1'  DA A 225      16.686-485.052 482.895 
ATOM   4625  N9   DA A 225      18.104-484.783 483.259 
ATOM   4626  C8   DA A 225      18.588-484.017 484.282 
ATOM   4627  N7   DA A 225      19.883-483.978 484.340 
ATOM   4628  C5   DA A 225      20.290-484.774 483.279 
ATOM   4629  C6   DA A 225      21.560-485.137 482.800 
ATOM   4630  N6   DA A 225      22.707-484.723 483.357 
ATOM   4631  N1   DA A 225      21.608-485.944 481.725 
ATOM   4632  C2   DA A 225      20.466-486.352 481.176 
ATOM   4633  N3   DA A 225      19.229-486.081 481.533 
ATOM   4634  C4   DA A 225      19.209-485.272 482.612 
ATOM   4635  P    DA A 226      12.965-487.098 483.220 
ATOM   4636  OP1  DA A 226      11.666-486.617 482.699 
ATOM   4637  OP2  DA A 226      13.078-487.199 484.691 
ATOM   4638  O5'  DA A 226      13.323-488.510 482.556 
ATOM   4639  C5'  DA A 226      13.995-488.532 481.283 
ATOM   4640  C4'  DA A 226      15.103-489.568 481.301 
ATOM   4641  O4'  DA A 226      16.363-489.024 481.789 
ATOM   4642  C3'  DA A 226      14.860-490.787 482.189 
ATOM   4643  O3'  DA A 226      15.400-491.938 481.550 
ATOM   4644  C2'  DA A 226      15.667-490.511 483.457 
ATOM   4645  C1'  DA A 226      16.888-489.914 482.763 
ATOM   4646  N9   DA A 226      17.774-489.135 483.672 
ATOM   4647  C8   DA A 226      17.422-488.366 484.744 
ATOM   4648  N7   DA A 226      18.429-487.809 485.343 
ATOM   4649  C5   DA A 226      19.530-488.240 484.616 
ATOM   4650  C6   DA A 226      20.907-487.995 484.747 
ATOM   4651  N6   DA A 226      21.432-487.218 485.705 
ATOM   4652  N1   DA A 226      21.728-488.580 483.855 
ATOM   4653  C2   DA A 226      21.200-489.351 482.905 
ATOM   4654  N3   DA A 226      19.939-489.650 482.685 
ATOM   4655  C4   DA A 226      19.138-489.053 483.591 
ATOM   4656  P    DT A 227      14.597-493.319 481.630 
ATOM   4657  OP1  DT A 227      13.560-493.351 480.574 
ATOM   4658  OP2  DT A 227      14.122-493.538 483.014 
ATOM   4659  O5'  DT A 227      15.749-494.375 481.285 
ATOM   4660  C5'  DT A 227      16.829-493.972 480.423 
ATOM   4661  C4'  DT A 227      18.150-494.461 480.983 
ATOM   4662  O4'  DT A 227      18.741-493.513 481.918 
ATOM   4663  C3'  DT A 227      18.095-495.769 481.771 
ATOM   4664  O3'  DT A 227      19.277-496.515 481.508 
ATOM   4665  C2'  DT A 227      18.110-495.339 483.238 
ATOM   4666  C1'  DT A 227      19.135-494.220 483.084 
ATOM   4667  N1   DT A 227      19.151-493.261 484.223 
ATOM   4668  C2   DT A 227      20.366-492.723 484.572 
ATOM   4669  O2   DT A 227      21.404-492.999 483.994 
ATOM   4670  N3   DT A 227      20.342-491.839 485.633 
ATOM   4671  C4   DT A 227      19.230-491.457 486.355 
ATOM   4672  O4   DT A 227      19.332-490.657 487.286 
ATOM   4673  C5   DT A 227      18.001-492.074 485.915 
ATOM   4674  C7   DT A 227      16.742-491.714 486.648 
ATOM   4675  C6   DT A 227      17.996-492.938 484.886 
ATOM   4676  P    DG A 228      19.171-498.104 481.340 
ATOM   4677  OP1  DG A 228      18.782-498.431 479.950 
ATOM   4678  OP2  DG A 228      18.305-498.658 482.404 
ATOM   4679  O5'  DG A 228      20.686-498.550 481.594 
ATOM   4680  C5'  DG A 228      21.750-497.644 481.243 
ATOM   4681  C4'  DG A 228      22.791-497.615 482.344 
ATOM   4682  O4'  DG A 228      22.487-496.625 483.369 
ATOM   4683  C3'  DG A 228      22.967-498.915 483.128 
ATOM   4684  O3'  DG A 228      24.344-499.078 483.446 
ATOM   4685  C2'  DG A 228      22.192-498.692 484.427 
ATOM   4686  C1'  DG A 228      22.619-497.242 484.641 
ATOM   4687  N9   DG A 228      21.760-496.501 485.605 
ATOM   4688  C8   DG A 228      20.406-496.618 485.836 
ATOM   4689  N7   DG A 228      19.951-495.811 486.764 
ATOM   4690  C5   DG A 228      21.084-495.112 487.179 
ATOM   4691  C6   DG A 228      21.221-494.099 488.163 
ATOM   4692  O6   DG A 228      20.360-493.603 488.883 
ATOM   4693  N1   DG A 228      22.550-493.662 488.265 
ATOM   4694  C2   DG A 228      23.605-494.140 487.513 
ATOM   4695  N2   DG A 228      24.797-493.592 487.760 
ATOM   4696  N3   DG A 228      23.474-495.090 486.589 
ATOM   4697  C4   DG A 228      22.192-495.525 486.479 
ATOM   4698  P    DT A 229      24.990-500.541 483.365 
ATOM   4699  OP1  DT A 229      25.386-500.832 481.969 
ATOM   4700  OP2  DT A 229      24.081-501.520 484.000 
ATOM   4701  O5'  DT A 229      26.298-500.358 484.269 
ATOM   4702  C5'  DT A 229      26.924-499.063 484.336 
ATOM   4703  C4'  DT A 229      27.299-498.742 485.769 
ATOM   4704  O4'  DT A 229      26.218-498.091 486.493 
ATOM   4705  C3'  DT A 229      27.660-499.941 486.646 
ATOM   4706  O3'  DT A 229      28.712-499.566 487.528 
ATOM   4707  C2'  DT A 229      26.404-500.207 487.475 
ATOM   4708  C1'  DT A 229      26.056-498.745 487.742 
ATOM   4709  N1   DT A 229      24.653-498.537 488.196 
ATOM   4710  C2   DT A 229      24.432-497.527 489.102 
ATOM   4711  O2   DT A 229      25.323-496.816 489.532 
ATOM   4712  N3   DT A 229      23.119-497.364 489.500 
ATOM   4713  C4   DT A 229      22.037-498.109 489.078 
ATOM   4714  O4   DT A 229      20.906-497.870 489.505 
ATOM   4715  C5   DT A 229      22.369-499.145 488.128 
ATOM   4716  C7   DT A 229      21.248-500.003 487.617 
ATOM   4717  C6   DT A 229      23.637-499.326 487.724 
ATOM   4718  P    DC A 230      29.879-500.618 487.836 
ATOM   4719  OP1  DC A 230      30.898-500.556 486.764 
ATOM   4720  OP2  DC A 230      29.290-501.949 488.096 
ATOM   4721  O5'  DC A 230      30.487-500.025 489.193 
ATOM   4722  C5'  DC A 230      30.427-498.605 489.424 
ATOM   4723  C4'  DC A 230      30.004-498.331 490.853 
ATOM   4724  O4'  DC A 230      28.557-498.265 491.001 
ATOM   4725  C3'  DC A 230      30.434-499.372 491.886 
ATOM   4726  O3'  DC A 230      30.764-498.708 493.099 
ATOM   4727  C2'  DC A 230      29.186-500.222 492.121 
ATOM   4728  C1'  DC A 230      28.183-499.072 492.108 
ATOM   4729  N1   DC A 230      26.773-499.507 491.909 
ATOM   4730  C2   DC A 230      25.773-498.790 492.561 
ATOM   4731  O2   DC A 230      26.095-497.830 493.271 
ATOM   4732  N3   DC A 230      24.481-499.172 492.393 
ATOM   4733  C4   DC A 230      24.174-500.218 491.615 
ATOM   4734  N4   DC A 230      22.900-500.551 491.482 
ATOM   4735  C5   DC A 230      25.188-500.969 490.935 
ATOM   4736  C6   DC A 230      26.473-500.572 491.117 
ATOM   4737  P    DG A 231      32.020-499.222 493.948 
ATOM   4738  OP1  DG A 231      33.262-498.625 493.408 
ATOM   4739  OP2  DG A 231      31.992-500.699 494.031 
ATOM   4740  O5'  DG A 231      31.705-498.597 495.388 
ATOM   4741  C5'  DG A 231      30.968-497.363 495.467 
ATOM   4742  C4'  DG A 231      29.920-497.454 496.559 
ATOM   4743  O4'  DG A 231      28.661-498.002 496.075 
ATOM   4744  C3'  DG A 231      30.275-498.344 497.749 
ATOM   4745  O3'  DG A 231      29.764-497.750 498.937 
ATOM   4746  C2'  DG A 231      29.522-499.649 497.496 
ATOM   4747  C1'  DG A 231      28.237-499.014 496.976 
ATOM   4748  N9   DG A 231      27.360-499.959 496.230 
ATOM   4749  C8   DG A 231      27.710-501.014 495.416 
ATOM   4750  N7   DG A 231      26.688-501.656 494.905 
ATOM   4751  C5   DG A 231      25.582-500.979 495.418 
ATOM   4752  C6   DG A 231      24.196-501.212 495.220 
ATOM   4753  O6   DG A 231      23.649-502.078 494.541 
ATOM   4754  N1   DG A 231      23.416-500.288 495.929 
ATOM   4755  C2   DG A 231      23.910-499.273 496.724 
ATOM   4756  N2   DG A 231      23.000-498.495 497.316 
ATOM   4757  N3   DG A 231      25.211-499.055 496.908 
ATOM   4758  C4   DG A 231      25.981-499.942 496.227 
ATOM   4759  P    DT A 232      30.644-497.805 500.273 
ATOM   4760  OP1  DT A 232      31.623-496.695 500.267 
ATOM   4761  OP2  DT A 232      31.203-499.163 500.443 
ATOM   4762  O5'  DT A 232      29.534-497.537 501.393 
ATOM   4763  C5'  DT A 232      28.389-496.728 501.062 
ATOM   4764  C4'  DT A 232      27.127-497.366 501.611 
ATOM   4765  O4'  DT A 232      26.537-498.318 500.681 
ATOM   4766  C3'  DT A 232      27.294-498.167 502.902 
ATOM   4767  O3'  DT A 232      26.142-497.977 503.714 
ATOM   4768  C2'  DT A 232      27.335-499.626 502.450 
ATOM   4769  C1'  DT A 232      26.244-499.512 501.389 
ATOM   4770  N1   DT A 232      26.237-500.638 500.413 
ATOM   4771  C2   DT A 232      25.014-501.044 499.936 
ATOM   4772  O2   DT A 232      23.965-500.527 500.276 
ATOM   4773  N3   DT A 232      25.048-502.091 499.034 
ATOM   4774  C4   DT A 232      26.175-502.747 498.583 
ATOM   4775  O4   DT A 232      26.079-503.672 497.774 
ATOM   4776  C5   DT A 232      27.410-502.250 499.141 
ATOM   4777  C7   DT A 232      28.684-502.909 498.703 
ATOM   4778  C6   DT A 232      27.407-501.234 500.019 
ATOM   4779  P    DC A 233      26.324-497.825 505.297 
ATOM   4780  OP1  DC A 233      26.657-496.420 505.625 
ATOM   4781  OP2  DC A 233      27.275-498.848 505.787 
ATOM   4782  O5'  DC A 233      24.851-498.166 505.819 
ATOM   4783  C5'  DC A 233      23.724-497.860 504.976 
ATOM   4784  C4'  DC A 233      22.742-499.016 504.984 
ATOM   4785  O4'  DC A 233      23.046-500.009 503.964 
ATOM   4786  C3'  DC A 233      22.679-499.825 506.279 
ATOM   4787  O3'  DC A 233      21.331-500.218 506.511 
ATOM   4788  C2'  DC A 233      23.507-501.078 505.994 
ATOM   4789  C1'  DC A 233      23.016-501.294 504.567 
ATOM   4790  N1   DC A 233      23.883-502.202 503.765 
ATOM   4791  C2   DC A 233      23.268-503.029 502.830 
ATOM   4792  O2   DC A 233      22.039-502.975 502.703 
ATOM   4793  N3   DC A 233      24.041-503.865 502.089 
ATOM   4794  C4   DC A 233      25.369-503.893 502.256 
ATOM   4795  N4   DC A 233      26.080-504.724 501.511 
ATOM   4796  C5   DC A 233      26.022-503.050 503.214 
ATOM   4797  C6   DC A 233      25.232-502.223 503.944 
ATOM   4798  P    DT A 234      20.761-500.192 508.006 
ATOM   4799  OP1  DT A 234      20.308-498.823 508.340 
ATOM   4800  OP2  DT A 234      21.754-500.790 508.926 
ATOM   4801  O5'  DT A 234      19.495-501.162 507.878 
ATOM   4802  C5'  DT A 234      18.803-501.245 506.618 
ATOM   4803  C4'  DT A 234      18.489-502.692 506.295 
ATOM   4804  O4'  DT A 234      19.571-503.349 505.574 
ATOM   4805  C3'  DT A 234      18.239-503.604 507.496 
ATOM   4806  O3'  DT A 234      17.217-504.536 507.163 
ATOM   4807  C2'  DT A 234      19.551-504.367 507.681 
ATOM   4808  C1'  DT A 234      19.833-504.596 506.199 
ATOM   4809  N1   DT A 234      21.245-504.971 505.909 
ATOM   4810  C2   DT A 234      21.459-505.849 504.875 
ATOM   4811  O2   DT A 234      20.556-506.318 504.206 
ATOM   4812  N3   DT A 234      22.781-506.174 504.637 
ATOM   4813  C4   DT A 234      23.878-505.704 505.330 
ATOM   4814  O4   DT A 234      25.015-506.068 505.024 
ATOM   4815  C5   DT A 234      23.552-504.788 506.397 
ATOM   4816  C7   DT A 234      24.688-504.229 507.203 
ATOM   4817  C6   DT A 234      22.275-504.455 506.651 
ATOM   4818  P    DG A 235      16.127-504.920 508.270 
ATOM   4819  OP1  DG A 235      15.051-503.904 508.280 
ATOM   4820  OP2  DG A 235      16.800-505.166 509.564 
ATOM   4821  O5'  DG A 235      15.560-506.299 507.690 
ATOM   4822  C5'  DG A 235      15.557-506.508 506.265 
ATOM   4823  C4'  DG A 235      16.039-507.908 505.945 
ATOM   4824  O4'  DG A 235      17.487-507.978 505.801 
ATOM   4825  C3'  DG A 235      15.721-508.977 506.991 
ATOM   4826  O3'  DG A 235      15.421-510.198 506.325 
ATOM   4827  C2'  DG A 235      17.025-509.156 507.769 
ATOM   4828  C1'  DG A 235      17.961-509.074 506.568 
ATOM   4829  N9   DG A 235      19.380-508.805 506.931 
ATOM   4830  C8   DG A 235      19.885-508.037 507.958 
ATOM   4831  N7   DG A 235      21.195-508.005 508.006 
ATOM   4832  C5   DG A 235      21.585-508.809 506.935 
ATOM   4833  C6   DG A 235      22.883-509.155 506.478 
ATOM   4834  O6   DG A 235      23.974-508.818 506.931 
ATOM   4835  N1   DG A 235      22.824-509.996 505.357 
ATOM   4836  C2   DG A 235      21.663-510.442 504.757 
ATOM   4837  N2   DG A 235      21.819-511.237 503.697 
ATOM   4838  N3   DG A 235      20.445-510.116 505.187 
ATOM   4839  C4   DG A 235      20.485-509.302 506.273 
ATOM   4840  P    DT A 236      14.241-511.120 506.892 
ATOM   4841  OP1  DT A 236      12.942-510.639 506.371 
ATOM   4842  OP2  DT A 236      14.353-511.221 508.363 
ATOM   4843  O5'  DT A 236      14.598-512.532 506.228 
ATOM   4844  C5'  DT A 236      15.271-512.554 504.956 
ATOM   4845  C4'  DT A 236      16.379-513.590 504.973 
ATOM   4846  O4'  DT A 236      17.638-513.046 505.461 
ATOM   4847  C3'  DT A 236      16.135-514.809 505.862 
ATOM   4848  O3'  DT A 236      16.676-515.960 505.223 
ATOM   4849  C2'  DT A 236      16.942-514.533 507.130 
ATOM   4850  C1'  DT A 236      18.163-513.936 506.435 
ATOM   4851  N1   DT A 236      19.049-513.157 507.345 
ATOM   4852  C2   DT A 236      20.399-513.203 507.094 
ATOM   4853  O2   DT A 236      20.881-513.843 506.176 
ATOM   4854  N3   DT A 236      21.188-512.470 507.958 
ATOM   4855  C4   DT A 236      20.750-511.712 509.025 
ATOM   4856  O4   DT A 236      21.552-511.098 509.730 
ATOM   4857  C5   DT A 236      19.317-511.727 509.208 
ATOM   4858  C7   DT A 236      18.756-510.928 510.348 
ATOM   4859  C6   DT A 236      18.526-512.431 508.383 
ATOM   4860  P    DA A 237      15.873-517.341 505.302 
ATOM   4861  OP1  DA A 237      14.835-517.373 504.247 
ATOM   4862  OP2  DA A 237      15.397-517.560 506.686 
ATOM   4863  O5'  DA A 237      17.025-518.397 504.958 
ATOM   4864  C5'  DA A 237      18.105-517.994 504.095 
ATOM   4865  C4'  DA A 237      19.425-518.483 504.656 
ATOM   4866  O4'  DA A 237      20.016-517.535 505.590 
ATOM   4867  C3'  DA A 237      19.371-519.791 505.444 
ATOM   4868  O3'  DA A 237      20.552-520.537 505.180 
ATOM   4869  C2'  DA A 237      19.385-519.361 506.911 
ATOM   4870  C1'  DA A 237      20.411-518.242 506.756 
ATOM   4871  N9   DA A 237      20.427-517.283 507.895 
ATOM   4872  C8   DA A 237      19.378-516.855 508.659 
ATOM   4873  N7   DA A 237      19.713-516.011 509.585 
ATOM   4874  C5   DA A 237      21.085-515.867 509.426 
ATOM   4875  C6   DA A 237      22.042-515.100 510.110 
ATOM   4876  N6   DA A 237      21.748-514.296 511.140 
ATOM   4877  N1   DA A 237      23.319-515.191 509.695 
ATOM   4878  C2   DA A 237      23.607-515.992 508.670 
ATOM   4879  N3   DA A 237      22.802-516.751 507.958 
ATOM   4880  C4   DA A 237      21.530-516.642 508.394 
ATOM   4881  P    DT A 238      20.446-522.126 505.013 
ATOM   4882  OP1  DT A 238      20.058-522.453 503.622 
ATOM   4883  OP2  DT A 238      19.581-522.680 506.076 
ATOM   4884  O5'  DT A 238      21.962-522.572 505.266 
ATOM   4885  C5'  DT A 238      23.025-521.666 504.915 
ATOM   4886  C4'  DT A 238      24.066-521.637 506.017 
ATOM   4887  O4'  DT A 238      23.763-520.647 507.042 
ATOM   4888  C3'  DT A 238      24.242-522.937 506.801 
ATOM   4889  O3'  DT A 238      25.619-523.100 507.118 
ATOM   4890  C2'  DT A 238      23.467-522.714 508.100 
ATOM   4891  C1'  DT A 238      23.894-521.264 508.313 
ATOM   4892  N1   DT A 238      23.035-520.523 509.278 
ATOM   4893  C2   DT A 238      23.651-519.582 510.069 
ATOM   4894  O2   DT A 238      24.845-519.342 510.006 
ATOM   4895  N3   DT A 238      22.824-518.917 510.951 
ATOM   4896  C4   DT A 238      21.466-519.109 511.105 
ATOM   4897  O4   DT A 238      20.830-518.450 511.931 
ATOM   4898  C5   DT A 238      20.911-520.116 510.232 
ATOM   4899  C7   DT A 238      19.438-520.388 510.335 
ATOM   4900  C6   DT A 238      21.692-520.779 509.365 
ATOM   4901  P    DA A 239      26.266-524.563 507.038 
ATOM   4902  OP1  DA A 239      26.662-524.854 505.642 
ATOM   4903  OP2  DA A 239      25.356-525.542 507.673 
ATOM   4904  O5'  DA A 239      27.573-524.380 507.941 
ATOM   4905  C5'  DA A 239      28.200-523.085 508.008 
ATOM   4906  C4'  DA A 239      28.575-522.764 509.441 
ATOM   4907  O4'  DA A 239      27.493-522.113 510.165 
ATOM   4908  C3'  DA A 239      28.936-523.963 510.318 
ATOM   4909  O3'  DA A 239      29.988-523.588 511.200 
ATOM   4910  C2'  DA A 239      27.680-524.229 511.147 
ATOM   4911  C1'  DA A 239      27.331-522.767 511.414 
ATOM   4912  N9   DA A 239      25.929-522.559 511.868 
ATOM   4913  C8   DA A 239      24.807-523.247 511.503 
ATOM   4914  N7   DA A 239      23.722-522.827 512.076 
ATOM   4915  C5   DA A 239      24.154-521.782 512.882 
ATOM   4916  C6   DA A 239      23.475-520.916 513.755 
ATOM   4917  N6   DA A 239      22.153-520.970 513.970 
ATOM   4918  N1   DA A 239      24.207-519.990 514.401 
ATOM   4919  C2   DA A 239      25.520-519.941 514.183 
ATOM   4920  N3   DA A 239      26.260-520.692 513.397 
ATOM   4921  C4   DA A 239      25.504-521.611 512.762 
ATOM   4922  P    DG A 240      31.155-524.640 511.508 
ATOM   4923  OP1  DG A 240      32.173-524.578 510.437 
ATOM   4924  OP2  DG A 240      30.565-525.971 511.768 
ATOM   4925  O5'  DG A 240      31.763-524.047 512.865 
ATOM   4926  C5'  DG A 240      31.702-522.627 513.096 
ATOM   4927  C4'  DG A 240      31.280-522.352 514.525 
ATOM   4928  O4'  DG A 240      29.832-522.287 514.674 
ATOM   4929  C3'  DG A 240      31.710-523.394 515.558 
ATOM   4930  O3'  DG A 240      32.040-522.730 516.772 
ATOM   4931  C2'  DG A 240      30.461-524.244 515.794 
ATOM   4932  C1'  DG A 240      29.459-523.094 515.780 
ATOM   4933  N9   DG A 240      28.049-523.529 515.581 
ATOM   4934  C8   DG A 240      27.557-524.571 514.825 
ATOM   4935  N7   DG A 240      26.252-524.689 514.862 
ATOM   4936  C5   DG A 240      25.850-523.652 515.702 
ATOM   4937  C6   DG A 240      24.550-523.269 516.125 
ATOM   4938  O6   DG A 240      23.469-523.776 515.839 
ATOM   4939  N1   DG A 240      24.596-522.159 516.978 
ATOM   4940  C2   DG A 240      25.746-521.503 517.372 
ATOM   4941  N2   DG A 240      25.576-520.463 518.192 
ATOM   4942  N3   DG A 240      26.965-521.862 516.975 
ATOM   4943  C4   DG A 240      26.939-522.938 516.146 
ATOM   4944  P    DT A 241      33.296-523.244 517.621 
ATOM   4945  OP1  DT A 241      34.538-522.647 517.080 
ATOM   4946  OP2  DT A 241      33.268-524.721 517.703 
ATOM   4947  O5'  DT A 241      32.980-522.619 519.060 
ATOM   4948  C5'  DT A 241      32.244-521.385 519.139 
ATOM   4949  C4'  DT A 241      31.195-521.476 520.231 
ATOM   4950  O4'  DT A 241      29.936-522.024 519.747 
ATOM   4951  C3'  DT A 241      31.551-522.366 521.422 
ATOM   4952  O3'  DT A 241      31.040-521.772 522.609 
ATOM   4953  C2'  DT A 241      30.798-523.671 521.168 
ATOM   4954  C1'  DT A 241      29.512-523.036 520.648 
ATOM   4955  N1   DT A 241      28.635-523.981 519.903 
ATOM   4956  C2   DT A 241      27.278-523.804 520.024 
ATOM   4957  O2   DT A 241      26.783-522.922 520.704 
ATOM   4958  N3   DT A 241      26.497-524.700 519.320 
ATOM   4959  C4   DT A 241      26.951-525.731 518.524 
ATOM   4960  O4   DT A 241      26.154-526.470 517.941 
ATOM   4961  C5   DT A 241      28.389-525.838 518.458 
ATOM   4962  C7   DT A 241      28.967-526.935 517.613 
ATOM   4963  C6   DT A 241      29.173-524.981 519.133 
ATOM   4964  P    DG A 242      31.919-521.826 523.945 
ATOM   4965  OP1  DG A 242      32.898-520.717 523.939 
ATOM   4966  OP2  DG A 242      32.479-523.185 524.116 
ATOM   4967  O5'  DG A 242      30.809-521.559 525.065 
ATOM   4968  C5'  DG A 242      29.665-520.750 524.735 
ATOM   4969  C4'  DG A 242      28.403-521.387 525.283 
ATOM   4970  O4'  DG A 242      27.812-522.340 524.353 
ATOM   4971  C3'  DG A 242      28.570-522.189 526.574 
ATOM   4972  O3'  DG A 242      27.417-521.999 527.386 
ATOM   4973  C2'  DG A 242      28.611-523.648 526.122 
ATOM   4974  C1'  DG A 242      27.520-523.534 525.061 
ATOM   4975  N9   DG A 242      27.513-524.660 524.086 
ATOM   4976  C8   DG A 242      28.573-525.378 523.576 
ATOM   4977  N7   DG A 242      28.225-526.315 522.729 
ATOM   4978  C5   DG A 242      26.836-526.213 522.674 
ATOM   4979  C6   DG A 242      25.893-526.964 521.926 
ATOM   4980  O6   DG A 242      26.093-527.891 521.145 
ATOM   4981  N1   DG A 242      24.582-526.529 522.168 
ATOM   4982  C2   DG A 242      24.230-525.500 523.021 
ATOM   4983  N2   DG A 242      22.925-525.237 523.113 
ATOM   4984  N3   DG A 242      25.116-524.795 523.722 
ATOM   4985  C4   DG A 242      26.391-525.206 523.498 
ATOM   4986  P    DT A 243      27.600-521.847 528.969 
ATOM   4987  OP1  DT A 243      27.932-520.442 529.297 
ATOM   4988  OP2  DT A 243      28.550-522.870 529.459 
ATOM   4989  O5'  DT A 243      26.127-522.188 529.491 
ATOM   4990  C5'  DT A 243      24.999-521.882 528.649 
ATOM   4991  C4'  DT A 243      24.018-523.038 528.656 
ATOM   4992  O4'  DT A 243      24.322-524.031 527.636 
ATOM   4993  C3'  DT A 243      23.954-523.847 529.951 
ATOM   4994  O3'  DT A 243      22.607-524.240 530.183 
ATOM   4995  C2'  DT A 243      24.783-525.100 529.667 
ATOM   4996  C1'  DT A 243      24.291-525.316 528.239 
ATOM   4997  N1   DT A 243      25.159-526.224 527.438 
ATOM   4998  C2   DT A 243      24.537-527.033 526.519 
ATOM   4999  O2   DT A 243      23.330-527.032 526.342 
ATOM   5000  N3   DT A 243      25.372-527.862 525.795 
ATOM   5001  C4   DT A 243      26.745-527.945 525.912 
ATOM   5002  O4   DT A 243      27.388-528.726 525.209 
ATOM   5003  C5   DT A 243      27.306-527.057 526.903 
ATOM   5004  C7   DT A 243      28.794-527.084 527.095 
ATOM   5005  C6   DT A 243      26.516-526.241 527.621 
ATOM   5006  P    DA A 244      22.037-524.214 531.678 
ATOM   5007  OP1  DA A 244      21.583-522.845 532.013 
ATOM   5008  OP2  DA A 244      23.030-524.812 532.598 
ATOM   5009  O5'  DA A 244      20.771-525.184 531.551 
ATOM   5010  C5'  DA A 244      20.079-525.267 530.291 
ATOM   5011  C4'  DA A 244      19.765-526.714 529.967 
ATOM   5012  O4'  DA A 244      20.847-527.371 529.246 
ATOM   5013  C3'  DA A 244      19.515-527.626 531.168 
ATOM   5014  O3'  DA A 244      18.493-528.557 530.835 
ATOM   5015  C2'  DA A 244      20.827-528.389 531.353 
ATOM   5016  C1'  DA A 244      21.108-528.618 529.872 
ATOM   5017  N9   DA A 244      22.521-528.993 529.582 
ATOM   5018  C8   DA A 244      23.657-528.576 530.216 
ATOM   5019  N7   DA A 244      24.745-529.085 529.729 
ATOM   5020  C5   DA A 244      24.302-529.899 528.696 
ATOM   5021  C6   DA A 244      24.979-530.722 527.781 
ATOM   5022  N6   DA A 244      26.312-530.867 527.761 
ATOM   5023  N1   DA A 244      24.234-531.396 526.884 
ATOM   5024  C2   DA A 244      22.910-531.247 526.910 
ATOM   5025  N3   DA A 244      22.172-530.512 527.711 
ATOM   5026  C4   DA A 244      22.941-529.850 528.599 
ATOM   5027  P    DT A 245      17.403-528.942 531.942 
ATOM   5028  OP1  DT A 245      16.326-527.925 531.953 
ATOM   5029  OP2  DT A 245      18.076-529.188 533.237 
ATOM   5030  O5'  DT A 245      16.835-530.321 531.362 
ATOM   5031  C5'  DT A 245      16.832-530.530 529.937 
ATOM   5032  C4'  DT A 245      17.315-531.930 529.617 
ATOM   5033  O4'  DT A 245      18.763-532.000 529.473 
ATOM   5034  C3'  DT A 245      16.997-532.999 530.663 
ATOM   5035  O3'  DT A 245      16.697-534.220 529.998 
ATOM   5036  C2'  DT A 245      18.300-533.178 531.442 
ATOM   5037  C1'  DT A 245      19.237-533.096 530.240 
ATOM   5038  N1   DT A 245      20.655-532.827 530.604 
ATOM   5039  C2   DT A 245      21.623-533.414 529.824 
ATOM   5040  O2   DT A 245      21.365-534.128 528.871 
ATOM   5041  N3   DT A 245      22.927-533.142 530.192 
ATOM   5042  C4   DT A 245      23.331-532.351 531.249 
ATOM   5043  O4   DT A 245      24.530-532.182 531.480 
ATOM   5044  C5   DT A 245      22.244-531.780 532.007 
ATOM   5045  C7   DT A 245      22.598-530.905 533.174 
ATOM   5046  C6   DT A 245      20.967-532.027 531.672 
ATOM   5047  P    DG A 246      15.517-535.142 530.564 
ATOM   5048  OP1  DG A 246      14.218-534.661 530.043 
ATOM   5049  OP2  DG A 246      15.629-535.242 532.036 
ATOM   5050  O5'  DG A 246      15.874-536.554 529.901 
ATOM   5051  C5'  DG A 246      16.546-536.576 528.628 
ATOM   5052  C4'  DG A 246      17.655-537.612 528.646 
ATOM   5053  O4'  DG A 246      18.914-537.068 529.134 
ATOM   5054  C3'  DG A 246      17.411-538.831 529.534 
ATOM   5055  O3'  DG A 246      17.952-539.982 528.895 
ATOM   5056  C2'  DG A 246      18.218-538.555 530.802 
ATOM   5057  C1'  DG A 246      19.439-537.958 530.107 
ATOM   5058  N9   DG A 246      20.325-537.179 531.017 
ATOM   5059  C8   DG A 246      19.988-536.399 532.102 
ATOM   5060  N7   DG A 246      21.016-535.842 532.697 
ATOM   5061  C5   DG A 246      22.109-536.285 531.954 
ATOM   5062  C6   DG A 246      23.493-536.017 532.116 
ATOM   5063  O6   DG A 246      24.048-535.321 532.962 
ATOM   5064  N1   DG A 246      24.259-536.671 531.141 
ATOM   5065  C2   DG A 246      23.753-537.477 530.140 
ATOM   5066  N2   DG A 246      24.651-538.009 529.307 
ATOM   5067  N3   DG A 246      22.454-537.728 529.988 
ATOM   5068  C4   DG A 246      21.698-537.101 530.927 
ATOM   5069  P    DC A 247      17.149-541.363 528.975 
ATOM   5070  OP1  DC A 247      16.111-541.395 527.919 
ATOM   5071  OP2  DC A 247      16.673-541.582 530.359 
ATOM   5072  O5'  DC A 247      18.300-542.419 528.630 
ATOM   5073  C5'  DC A 247      19.381-542.016 527.767 
ATOM   5074  C4'  DC A 247      20.701-542.505 528.328 
ATOM   5075  O4'  DC A 247      21.292-541.557 529.262 
ATOM   5076  C3'  DC A 247      20.646-543.813 529.116 
ATOM   5077  O3'  DC A 247      21.828-544.559 528.853 
ATOM   5078  C2'  DC A 247      20.661-543.383 530.583 
ATOM   5079  C1'  DC A 247      21.686-542.264 530.428 
ATOM   5080  N1   DC A 247      21.702-541.305 531.568 
ATOM   5081  C2   DC A 247      22.926-540.751 531.934 
ATOM   5082  O2   DC A 247      23.939-541.075 531.304 
ATOM   5083  N3   DC A 247      22.962-539.875 532.970 
ATOM   5084  C4   DC A 247      21.842-539.550 533.628 
ATOM   5085  N4   DC A 247      21.928-538.690 534.632 
ATOM   5086  C5   DC A 247      20.573-540.108 533.268 
ATOM   5087  C6   DC A 247      20.558-540.982 532.229 
ATOM   5088  P    DC A 248      21.722-546.148 528.685 
ATOM   5089  OP1  DC A 248      21.333-546.475 527.294 
ATOM   5090  OP2  DC A 248      20.856-546.702 529.749 
ATOM   5091  O5'  DC A 248      23.238-546.594 528.939 
ATOM   5092  C5'  DC A 248      24.301-545.688 528.587 
ATOM   5093  C4'  DC A 248      25.342-545.659 529.689 
ATOM   5094  O4'  DC A 248      25.038-544.669 530.714 
ATOM   5095  C3'  DC A 248      25.518-546.959 530.473 
ATOM   5096  O3'  DC A 248      26.895-547.122 530.791 
ATOM   5097  C2'  DC A 248      24.743-546.736 531.772 
ATOM   5098  C1'  DC A 248      25.170-545.286 531.985 
ATOM   5099  N1   DC A 248      24.311-544.545 532.950 
ATOM   5100  C2   DC A 248      24.920-543.588 533.759 
ATOM   5101  O2   DC A 248      26.136-543.395 533.643 
ATOM   5102  N3   DC A 248      24.155-542.902 534.646 
ATOM   5103  C4   DC A 248      22.840-543.141 534.741 
ATOM   5104  N4   DC A 248      22.137-542.445 535.622 
ATOM   5105  C5   DC A 248      22.195-544.121 533.919 
ATOM   5106  C6   DC A 248      22.977-544.797 533.039 
ATOM   5107  P    DG A 249      27.541-548.585 530.710 
ATOM   5108  OP1  DG A 249      27.937-548.876 529.314 
ATOM   5109  OP2  DG A 249      26.632-549.564 531.345 
ATOM   5110  O5'  DG A 249      28.849-548.402 531.614 
ATOM   5111  C5'  DG A 249      29.475-547.107 531.680 
ATOM   5112  C4'  DG A 249      29.851-546.786 533.114 
ATOM   5113  O4'  DG A 249      28.769-546.135 533.838 
ATOM   5114  C3'  DG A 249      30.211-547.985 533.991 
ATOM   5115  O3'  DG A 249      31.263-547.610 534.872 
ATOM   5116  C2'  DG A 249      28.955-548.251 534.820 
ATOM   5117  C1'  DG A 249      28.607-546.789 535.086 
ATOM   5118  N9   DG A 249      27.204-546.581 535.541 
ATOM   5119  C8   DG A 249      26.062-547.265 535.184 
ATOM   5120  N7   DG A 249      24.973-546.829 535.770 
ATOM   5121  C5   DG A 249      25.426-545.783 536.573 
ATOM   5122  C6   DG A 249      24.709-544.925 537.446 
ATOM   5123  O6   DG A 249      23.507-544.911 537.695 
ATOM   5124  N1   DG A 249      25.559-544.000 538.069 
ATOM   5125  C2   DG A 249      26.923-543.915 537.872 
ATOM   5126  N2   DG A 249      27.557-542.962 538.559 
ATOM   5127  N3   DG A 249      27.596-544.720 537.051 
ATOM   5128  C4   DG A 249      26.785-545.624 536.440 
ATOM   5129  P    DT A 250      32.430-548.662 535.181 
ATOM   5130  OP1  DT A 250      33.449-548.600 534.109 
ATOM   5131  OP2  DT A 250      31.841-549.993 535.441 
ATOM   5132  O5'  DT A 250      33.038-548.069 536.537 
ATOM   5133  C5'  DT A 250      32.978-546.649 536.768 
ATOM   5134  C4'  DT A 250      32.555-546.375 538.198 
ATOM   5135  O4'  DT A 250      31.108-546.309 538.346 
ATOM   5136  C3'  DT A 250      32.985-547.416 539.231 
ATOM   5137  O3'  DT A 250      33.315-546.752 540.444 
ATOM   5138  C2'  DT A 250      31.737-548.266 539.466 
ATOM   5139  C1'  DT A 250      30.735-547.115 539.453 
ATOM   5140  N1   DT A 250      29.324-547.551 539.253 
ATOM   5141  C2   DT A 250      28.350-546.833 539.904 
ATOM   5142  O2   DT A 250      28.596-545.877 540.618 
ATOM   5143  N3   DT A 250      27.055-547.267 539.695 
ATOM   5144  C4   DT A 250      26.664-548.332 538.911 
ATOM   5145  O4   DT A 250      25.472-548.627 538.800 
ATOM   5146  C5   DT A 250      27.758-549.024 538.269 
ATOM   5147  C7   DT A 250      27.421-550.197 537.396 
ATOM   5148  C6   DT A 250      29.026-548.624 538.455 
ATOM   5149  P    DT A 251      34.572-547.266 541.293 
ATOM   5150  OP1  DT A 251      35.813-546.669 540.753 
ATOM   5151  OP2  DT A 251      34.543-548.743 541.376 
ATOM   5152  O5'  DT A 251      34.256-546.641 542.733 
ATOM   5153  C5'  DT A 251      33.519-545.407 542.812 
ATOM   5154  C4'  DT A 251      32.471-545.498 543.903 
ATOM   5155  O4'  DT A 251      31.212-546.046 543.419 
ATOM   5156  C3'  DT A 251      32.827-546.388 545.094 
ATOM   5157  O3'  DT A 251      32.315-545.794 546.281 
ATOM   5158  C2'  DT A 251      32.073-547.693 544.841 
ATOM   5159  C1'  DT A 251      30.788-547.058 544.320 
ATOM   5160  N1   DT A 251      29.911-548.003 543.575 
ATOM   5161  C2   DT A 251      28.554-547.826 543.696 
ATOM   5162  O2   DT A 251      28.058-546.944 544.376 
ATOM   5163  N3   DT A 251      27.772-548.722 542.992 
ATOM   5164  C4   DT A 251      28.226-549.753 542.196 
ATOM   5165  O4   DT A 251      27.429-550.492 541.614 
ATOM   5166  C5   DT A 251      29.664-549.860 542.131 
ATOM   5167  C7   DT A 251      30.242-550.957 541.286 
ATOM   5168  C6   DT A 251      30.448-549.003 542.806 
ATOM   5169  P    DA A 252      33.195-545.848 547.618 
ATOM   5170  OP1  DA A 252      34.174-544.739 547.612 
ATOM   5171  OP2  DA A 252      33.754-547.207 547.788 
ATOM   5172  O5'  DA A 252      32.085-545.581 548.738 
ATOM   5173  C5'  DA A 252      30.940-544.772 548.407 
ATOM   5174  C4'  DA A 252      29.678-545.409 548.956 
ATOM   5175  O4'  DA A 252      29.088-546.362 548.025 
ATOM   5176  C3'  DA A 252      29.845-546.211 550.246 
ATOM   5177  O3'  DA A 252      28.693-546.021 551.059 
ATOM   5178  C2'  DA A 252      29.886-547.670 549.794 
ATOM   5179  C1'  DA A 252      28.796-547.556 548.733 
ATOM   5180  N9   DA A 252      28.788-548.682 547.758 
ATOM   5181  C8   DA A 252      29.851-549.382 547.263 
ATOM   5182  N7   DA A 252      29.521-550.314 546.423 
ATOM   5183  C5   DA A 252      28.137-550.227 546.355 
ATOM   5184  C6   DA A 252      27.176-550.951 545.630 
ATOM   5185  N6   DA A 252      27.482-551.954 544.794 
ATOM   5186  N1   DA A 252      25.886-550.607 545.795 
ATOM   5187  C2   DA A 252      25.589-549.609 546.626 
ATOM   5188  N3   DA A 252      26.394-548.866 547.353 
ATOM   5189  C4   DA A 252      27.679-549.231 547.169 
ATOM   5190  P    DA A 253      28.876-545.869 552.641 
ATOM   5191  OP1  DA A 253      29.208-544.464 552.970 
ATOM   5192  OP2  DA A 253      29.826-546.892 553.132 
ATOM   5193  O5'  DA A 253      27.403-546.210 553.163 
ATOM   5194  C5'  DA A 253      26.275-545.904 552.321 
ATOM   5195  C4'  DA A 253      25.294-547.060 552.329 
ATOM   5196  O4'  DA A 253      25.597-548.053 551.309 
ATOM   5197  C3'  DA A 253      25.230-547.869 553.624 
ATOM   5198  O3'  DA A 253      23.882-548.262 553.855 
ATOM   5199  C2'  DA A 253      26.058-549.122 553.339 
ATOM   5200  C1'  DA A 253      25.567-549.338 551.912 
ATOM   5201  N9   DA A 253      26.435-550.246 551.110 
ATOM   5202  C8   DA A 253      27.791-550.389 551.164 
ATOM   5203  N7   DA A 253      28.259-551.269 550.334 
ATOM   5204  C5   DA A 253      27.132-551.745 549.680 
ATOM   5205  C6   DA A 253      26.957-552.707 548.671 
ATOM   5206  N6   DA A 253      27.968-553.393 548.119 
ATOM   5207  N1   DA A 253      25.700-552.940 548.249 
ATOM   5208  C2   DA A 253      24.699-552.255 548.801 
ATOM   5209  N3   DA A 253      24.741-551.339 549.744 
ATOM   5210  C4   DA A 253      26.009-551.125 550.149 
ATOM   5211  P    DC A 254      23.312-548.236 555.351 
ATOM   5212  OP1  DC A 254      22.859-546.867 555.685 
ATOM   5213  OP2  DC A 254      24.305-548.833 556.271 
ATOM   5214  O5'  DC A 254      22.046-549.206 555.223 
ATOM   5215  C5'  DC A 254      21.355-549.289 553.963 
ATOM   5216  C4'  DC A 254      21.040-550.736 553.639 
ATOM   5217  O4'  DC A 254      22.122-551.393 552.919 
ATOM   5218  C3'  DC A 254      20.790-551.648 554.840 
ATOM   5219  O3'  DC A 254      19.768-552.579 554.507 
ATOM   5220  C2'  DC A 254      22.102-552.411 555.026 
ATOM   5221  C1'  DC A 254      22.384-552.640 553.544 
ATOM   5222  N1   DC A 254      23.796-553.015 553.254 
ATOM   5223  C2   DC A 254      24.030-553.905 552.209 
ATOM   5224  O2   DC A 254      23.066-554.341 551.571 
ATOM   5225  N3   DC A 254      25.311-554.259 551.930 
ATOM   5226  C4   DC A 254      26.328-553.763 552.645 
ATOM   5227  N4   DC A 254      27.559-554.140 552.333 
ATOM   5228  C5   DC A 254      26.109-552.847 553.724 
ATOM   5229  C6   DC A 254      24.822-552.505 553.988 
ATOM   5230  P    DA A 255      18.678-552.964 555.615 
ATOM   5231  OP1  DA A 255      17.602-551.947 555.625 
ATOM   5232  OP2  DA A 255      19.351-553.209 556.909 
ATOM   5233  O5'  DA A 255      18.111-554.343 555.034 
ATOM   5234  C5'  DA A 255      18.108-554.552 553.609 
ATOM   5235  C4'  DA A 255      18.590-555.952 553.290 
ATOM   5236  O4'  DA A 255      20.038-556.022 553.146 
ATOM   5237  C3'  DA A 255      18.273-557.021 554.336 
ATOM   5238  O3'  DA A 255      17.972-558.242 553.670 
ATOM   5239  C2'  DA A 255      19.576-557.200 555.114 
ATOM   5240  C1'  DA A 255      20.512-557.118 553.912 
ATOM   5241  N9   DA A 255      21.931-556.849 554.276 
ATOM   5242  C8   DA A 255      22.414-556.083 555.299 
ATOM   5243  N7   DA A 255      23.709-556.044 555.357 
ATOM   5244  C5   DA A 255      24.117-556.840 554.296 
ATOM   5245  C6   DA A 255      25.387-557.203 553.817 
ATOM   5246  N6   DA A 255      26.534-556.789 554.374 
ATOM   5247  N1   DA A 255      25.435-558.010 552.742 
ATOM   5248  C2   DA A 255      24.293-558.418 552.193 
ATOM   5249  N3   DA A 255      23.056-558.147 552.550 
ATOM   5250  C4   DA A 255      23.036-557.338 553.629 
ATOM   5251  P    DA A 256      16.792-559.164 554.237 
ATOM   5252  OP1  DA A 256      15.493-558.683 553.716 
ATOM   5253  OP2  DA A 256      16.904-559.264 555.708 
ATOM   5254  O5'  DA A 256      17.149-560.576 553.573 
ATOM   5255  C5'  DA A 256      17.822-560.598 552.301 
ATOM   5256  C4'  DA A 256      18.930-561.634 552.318 
ATOM   5257  O4'  DA A 256      20.190-561.090 552.806 
ATOM   5258  C3'  DA A 256      18.686-562.853 553.206 
ATOM   5259  O3'  DA A 256      19.227-564.004 552.567 
ATOM   5260  C2'  DA A 256      19.493-562.577 554.474 
ATOM   5261  C1'  DA A 256      20.714-561.980 553.780 
ATOM   5262  N9   DA A 256      21.600-561.201 554.689 
ATOM   5263  C8   DA A 256      21.249-560.432 555.761 
ATOM   5264  N7   DA A 256      22.255-559.875 556.360 
ATOM   5265  C5   DA A 256      23.356-560.306 555.633 
ATOM   5266  C6   DA A 256      24.734-560.061 555.764 
ATOM   5267  N6   DA A 256      25.259-559.284 556.722 
ATOM   5268  N1   DA A 256      25.555-560.646 554.872 
ATOM   5269  C2   DA A 256      25.026-561.417 553.922 
ATOM   5270  N3   DA A 256      23.765-561.716 553.702 
ATOM   5271  C4   DA A 256      22.965-561.119 554.608 
ATOM   5272  P    DC A 257      18.424-565.385 552.647 
ATOM   5273  OP1  DC A 257      17.387-565.417 551.591 
ATOM   5274  OP2  DC A 257      17.948-565.604 554.031 
ATOM   5275  O5'  DC A 257      19.576-566.441 552.302 
ATOM   5276  C5'  DC A 257      20.656-566.038 551.440 
ATOM   5277  C4'  DC A 257      21.977-566.527 552.000 
ATOM   5278  O4'  DC A 257      22.568-565.579 552.935 
ATOM   5279  C3'  DC A 257      21.922-567.835 552.788 
ATOM   5280  O3'  DC A 257      23.104-568.581 552.525 
ATOM   5281  C2'  DC A 257      21.936-567.405 554.255 
ATOM   5282  C1'  DC A 257      22.962-566.286 554.101 
ATOM   5283  N1   DC A 257      22.978-565.327 555.240 
ATOM   5284  C2   DC A 257      24.202-564.773 555.606 
ATOM   5285  O2   DC A 257      25.215-565.097 554.976 
ATOM   5286  N3   DC A 257      24.237-563.897 556.643 
ATOM   5287  C4   DC A 257      23.117-563.572 557.300 
ATOM   5288  N4   DC A 257      23.204-562.712 558.304 
ATOM   5289  C5   DC A 257      21.848-564.130 556.940 
ATOM   5290  C6   DC A 257      21.834-565.004 555.902 
ATOM   5291  P    DA A 258      22.997-570.170 552.357 
ATOM   5292  OP1  DA A 258      22.609-570.497 550.967 
ATOM   5293  OP2  DA A 258      22.132-570.724 553.421 
ATOM   5294  O5'  DA A 258      24.513-570.616 552.611 
ATOM   5295  C5'  DA A 258      25.576-569.710 552.260 
ATOM   5296  C4'  DA A 258      26.618-569.681 553.361 
ATOM   5297  O4'  DA A 258      26.314-568.691 554.386 
ATOM   5298  C3'  DA A 258      26.793-570.981 554.145 
ATOM   5299  O3'  DA A 258      28.170-571.144 554.463 
ATOM   5300  C2'  DA A 258      26.019-570.758 555.444 
ATOM   5301  C1'  DA A 258      26.445-569.308 555.658 
ATOM   5302  N9   DA A 258      25.587-568.567 556.622 
ATOM   5303  C8   DA A 258      24.244-568.696 556.837 
ATOM   5304  N7   DA A 258      23.780-567.904 557.754 
ATOM   5305  C5   DA A 258      24.896-567.197 558.180 
ATOM   5306  C6   DA A 258      25.069-566.193 559.147 
ATOM   5307  N6   DA A 258      24.068-565.705 559.894 
ATOM   5308  N1   DA A 258      26.312-565.707 559.320 
ATOM   5309  C2   DA A 258      27.302-566.195 558.574 
ATOM   5310  N3   DA A 258      27.262-567.126 557.647 
ATOM   5311  C4   DA A 258      26.007-567.596 557.494 
ATOM   5312  P    DA A 259      28.817-572.607 554.382 
ATOM   5313  OP1  DA A 259      29.213-572.898 552.986 
ATOM   5314  OP2  DA A 259      27.907-573.586 555.017 
ATOM   5315  O5'  DA A 259      30.124-572.424 555.286 
ATOM   5316  C5'  DA A 259      30.751-571.129 555.353 
ATOM   5317  C4'  DA A 259      31.126-570.808 556.786 
ATOM   5318  O4'  DA A 259      30.044-570.156 557.510 
ATOM   5319  C3'  DA A 259      31.487-572.007 557.663 
ATOM   5320  O3'  DA A 259      32.539-571.632 558.545 
ATOM   5321  C2'  DA A 259      30.231-572.273 558.492 
ATOM   5322  C1'  DA A 259      29.882-570.811 558.759 
ATOM   5323  N9   DA A 259      28.480-570.603 559.213 
ATOM   5324  C8   DA A 259      27.359-571.291 558.847 
ATOM   5325  N7   DA A 259      26.274-570.871 559.421 
ATOM   5326  C5   DA A 259      26.705-569.826 560.227 
ATOM   5327  C6   DA A 259      26.026-568.960 561.099 
ATOM   5328  N6   DA A 259      24.704-569.013 561.314 
ATOM   5329  N1   DA A 259      26.758-568.033 561.746 
ATOM   5330  C2   DA A 259      28.071-567.985 561.528 
ATOM   5331  N3   DA A 259      28.811-568.736 560.742 
ATOM   5332  C4   DA A 259      28.055-569.655 560.106 
ATOM   5333  P    DG A 260      33.706-572.684 558.853 
ATOM   5334  OP1  DG A 260      34.724-572.622 557.781 
ATOM   5335  OP2  DG A 260      33.117-574.015 559.113 
ATOM   5336  O5'  DG A 260      34.314-572.091 560.210 
ATOM   5337  C5'  DG A 260      34.254-570.671 560.441 
ATOM   5338  C4'  DG A 260      33.831-570.396 561.870 
ATOM   5339  O4'  DG A 260      32.383-570.331 562.018 
ATOM   5340  C3'  DG A 260      34.261-571.438 562.903 
ATOM   5341  O3'  DG A 260      34.591-570.774 564.116 
ATOM   5342  C2'  DG A 260      33.012-572.288 563.138 
ATOM   5343  C1'  DG A 260      32.010-571.138 563.125 
ATOM   5344  N9   DG A 260      30.600-571.573 562.926 
ATOM   5345  C8   DG A 260      30.109-572.615 562.170 
ATOM   5346  N7   DG A 260      28.803-572.733 562.207 
ATOM   5347  C5   DG A 260      28.402-571.695 563.047 
ATOM   5348  C6   DG A 260      27.101-571.313 563.469 
ATOM   5349  O6   DG A 260      26.020-571.819 563.184 
ATOM   5350  N1   DG A 260      27.147-570.203 564.323 
ATOM   5351  C2   DG A 260      28.297-569.547 564.716 
ATOM   5352  N2   DG A 260      28.128-568.507 565.536 
ATOM   5353  N3   DG A 260      29.516-569.906 564.320 
ATOM   5354  C4   DG A 260      29.490-570.982 563.491 
ATOM   5355  P    DC A 261      35.847-571.288 564.965 
ATOM   5356  OP1  DC A 261      37.089-570.691 564.425 
ATOM   5357  OP2  DC A 261      35.819-572.765 565.048 
ATOM   5358  O5'  DC A 261      35.532-570.663 566.405 
ATOM   5359  C5'  DC A 261      34.795-569.429 566.484 
ATOM   5360  C4'  DC A 261      33.746-569.520 567.576 
ATOM   5361  O4'  DC A 261      32.487-570.068 567.092 
ATOM   5362  C3'  DC A 261      34.102-570.410 568.766 
ATOM   5363  O3'  DC A 261      33.591-569.816 569.954 
ATOM   5364  C2'  DC A 261      33.349-571.715 568.513 
ATOM   5365  C1'  DC A 261      32.063-571.080 567.993 
ATOM   5366  N1   DC A 261      31.186-572.025 567.247 
ATOM   5367  C2   DC A 261      29.809-571.859 567.360 
ATOM   5368  O2   DC A 261      29.374-570.943 568.067 
ATOM   5369  N3   DC A 261      28.992-572.711 566.689 
ATOM   5370  C4   DC A 261      29.502-573.692 565.933 
ATOM   5371  N4   DC A 261      28.664-574.497 565.298 
ATOM   5372  C5   DC A 261      30.916-573.881 565.804 
ATOM   5373  C6   DC A 261      31.716-573.019 566.483 
ATOM   5374  P    DA A 262      34.470-569.870 571.290 
ATOM   5375  OP1  DA A 262      35.450-568.761 571.284 
ATOM   5376  OP2  DA A 262      35.030-571.229 571.460 
ATOM   5377  O5'  DA A 262      33.360-569.603 572.410 
ATOM   5378  C5'  DA A 262      32.216-568.794 572.079 
ATOM   5379  C4'  DA A 262      30.954-569.431 572.628 
ATOM   5380  O4'  DA A 262      30.363-570.384 571.698 
ATOM   5381  C3'  DA A 262      31.121-570.233 573.919 
ATOM   5382  O3'  DA A 262      29.969-570.043 574.731 
ATOM   5383  C2'  DA A 262      31.162-571.692 573.467 
ATOM   5384  C1'  DA A 262      30.071-571.578 572.406 
ATOM   5385  N9   DA A 262      30.064-572.704 571.430 
ATOM   5386  C8   DA A 262      31.126-573.404 570.935 
ATOM   5387  N7   DA A 262      30.796-574.336 570.096 
ATOM   5388  C5   DA A 262      29.412-574.249 570.028 
ATOM   5389  C6   DA A 262      28.452-574.973 569.302 
ATOM   5390  N6   DA A 262      28.758-575.976 568.466 
ATOM   5391  N1   DA A 262      27.161-574.629 569.467 
ATOM   5392  C2   DA A 262      26.864-573.631 570.299 
ATOM   5393  N3   DA A 262      27.670-572.888 571.025 
ATOM   5394  C4   DA A 262      28.954-573.253 570.842 
ATOM   5395  P    DT A 263      30.151-569.891 576.314 
ATOM   5396  OP1  DT A 263      30.484-568.486 576.642 
ATOM   5397  OP2  DT A 263      31.101-570.914 576.804 
ATOM   5398  O5'  DT A 263      28.678-570.232 576.836 
ATOM   5399  C5'  DT A 263      27.550-569.926 575.993 
ATOM   5400  C4'  DT A 263      26.569-571.082 576.001 
ATOM   5401  O4'  DT A 263      26.873-572.075 574.981 
ATOM   5402  C3'  DT A 263      26.505-571.891 577.296 
ATOM   5403  O3'  DT A 263      25.158-572.284 577.528 
ATOM   5404  C2'  DT A 263      27.334-573.144 577.011 
ATOM   5405  C1'  DT A 263      26.843-573.360 575.584 
ATOM   5406  N1   DT A 263      27.710-574.268 574.782 
ATOM   5407  C2   DT A 263      27.088-575.077 573.863 
ATOM   5408  O2   DT A 263      25.881-575.076 573.687 
ATOM   5409  N3   DT A 263      27.923-575.906 573.140 
ATOM   5410  C4   DT A 263      29.296-575.989 573.257 
ATOM   5411  O4   DT A 263      29.939-576.770 572.554 
ATOM   5412  C5   DT A 263      29.857-575.101 574.248 
ATOM   5413  C7   DT A 263      31.345-575.128 574.440 
ATOM   5414  C6   DT A 263      29.067-574.285 574.966 
ATOM   5415  P    DT A 264      24.588-572.258 579.023 
ATOM   5416  OP1  DT A 264      24.135-570.889 579.357 
ATOM   5417  OP2  DT A 264      25.581-572.856 579.943 
ATOM   5418  O5'  DT A 264      23.322-573.228 578.895 
ATOM   5419  C5'  DT A 264      22.630-573.311 577.635 
ATOM   5420  C4'  DT A 264      22.316-574.758 577.312 
ATOM   5421  O4'  DT A 264      23.398-575.415 576.591 
ATOM   5422  C3'  DT A 264      22.066-575.670 578.513 
ATOM   5423  O3'  DT A 264      21.044-576.601 578.180 
ATOM   5424  C2'  DT A 264      23.378-576.433 578.698 
ATOM   5425  C1'  DT A 264      23.660-576.662 577.216 
ATOM   5426  N1   DT A 264      25.072-577.037 576.926 
ATOM   5427  C2   DT A 264      25.286-577.915 575.892 
ATOM   5428  O2   DT A 264      24.382-578.384 575.223 
ATOM   5429  N3   DT A 264      26.608-578.240 575.654 
ATOM   5430  C4   DT A 264      27.705-577.770 576.347 
ATOM   5431  O4   DT A 264      28.842-578.134 576.041 
ATOM   5432  C5   DT A 264      27.379-576.854 577.414 
ATOM   5433  C7   DT A 264      28.514-576.295 578.220 
ATOM   5434  C6   DT A 264      26.102-576.521 577.668 
ATOM   5435  P    DC A 265      19.954-576.986 579.287 
ATOM   5436  OP1  DC A 265      18.877-575.969 579.297 
ATOM   5437  OP2  DC A 265      20.627-577.231 580.581 
ATOM   5438  O5'  DC A 265      19.387-578.365 578.707 
ATOM   5439  C5'  DC A 265      19.384-578.573 577.282 
ATOM   5440  C4'  DC A 265      19.866-579.974 576.962 
ATOM   5441  O4'  DC A 265      21.314-580.044 576.818 
ATOM   5442  C3'  DC A 265      19.548-581.042 578.008 
ATOM   5443  O3'  DC A 265      19.248-582.264 577.342 
ATOM   5444  C2'  DC A 265      20.851-581.222 578.786 
ATOM   5445  C1'  DC A 265      21.788-581.140 577.585 
ATOM   5446  N1   DC A 265      23.206-580.871 577.948 
ATOM   5447  C2   DC A 265      24.200-581.458 577.169 
ATOM   5448  O2   DC A 265      23.866-582.172 576.216 
ATOM   5449  N3   DC A 265      25.499-581.226 577.484 
ATOM   5450  C4   DC A 265      25.820-580.447 578.524 
ATOM   5451  N4   DC A 265      27.103-580.250 578.791 
ATOM   5452  C5   DC A 265      24.814-579.833 579.340 
ATOM   5453  C6   DC A 265      23.521-580.078 579.008 
ATOM   5454  P    DT A 266      18.068-583.186 577.909 
ATOM   5455  OP1  DT A 266      16.769-582.705 577.388 
ATOM   5456  OP2  DT A 266      18.180-583.286 579.380 
ATOM   5457  O5'  DT A 266      18.425-584.598 577.245 
ATOM   5458  C5'  DT A 266      19.098-584.620 575.973 
ATOM   5459  C4'  DT A 266      20.206-585.656 575.990 
ATOM   5460  O4'  DT A 266      21.465-585.112 576.479 
ATOM   5461  C3'  DT A 266      19.962-586.875 576.879 
ATOM   5462  O3'  DT A 266      20.503-588.026 576.240 
ATOM   5463  C2'  DT A 266      20.769-586.599 578.147 
ATOM   5464  C1'  DT A 266      21.990-586.002 577.452 
ATOM   5465  N1   DT A 266      22.876-585.223 578.362 
ATOM   5466  C2   DT A 266      24.226-585.269 578.111 
ATOM   5467  O2   DT A 266      24.707-585.909 577.193 
ATOM   5468  N3   DT A 266      25.015-584.536 578.975 
ATOM   5469  C4   DT A 266      24.576-583.778 580.042 
ATOM   5470  O4   DT A 266      25.379-583.164 580.747 
ATOM   5471  C5   DT A 266      23.144-583.792 580.225 
ATOM   5472  C7   DT A 266      22.583-582.994 581.365 
ATOM   5473  C6   DT A 266      22.353-584.497 579.400 
ATOM   5474  P    DA A 267      19.700-589.407 576.319 
ATOM   5475  OP1  DA A 267      18.662-589.439 575.264 
ATOM   5476  OP2  DA A 267      19.224-589.625 577.703 
ATOM   5477  O5'  DA A 267      20.851-590.463 575.975 
ATOM   5478  C5'  DA A 267      21.932-590.060 575.112 
ATOM   5479  C4'  DA A 267      23.252-590.549 575.673 
ATOM   5480  O4'  DA A 267      23.843-589.601 576.607 
ATOM   5481  C3'  DA A 267      23.197-591.857 576.461 
ATOM   5482  O3'  DA A 267      24.379-592.603 576.198 
ATOM   5483  C2'  DA A 267      23.212-591.427 577.928 
ATOM   5484  C1'  DA A 267      24.237-590.308 577.773 
ATOM   5485  N9   DA A 267      24.253-589.349 578.912 
ATOM   5486  C8   DA A 267      23.204-588.921 579.676 
ATOM   5487  N7   DA A 267      23.540-588.077 580.602 
ATOM   5488  C5   DA A 267      24.912-587.933 580.443 
ATOM   5489  C6   DA A 267      25.869-587.166 581.127 
ATOM   5490  N6   DA A 267      25.574-586.361 582.157 
ATOM   5491  N1   DA A 267      27.146-587.257 580.712 
ATOM   5492  C2   DA A 267      27.434-588.058 579.687 
ATOM   5493  N3   DA A 267      26.629-588.817 578.976 
ATOM   5494  C4   DA A 267      25.357-588.708 579.411 
ATOM   5495  P    DT A 268      24.273-594.192 576.030 
ATOM   5496  OP1  DT A 268      23.884-594.519 574.639 
ATOM   5497  OP2  DT A 268      23.408-594.746 577.093 
ATOM   5498  O5'  DT A 268      25.789-594.638 576.283 
ATOM   5499  C5'  DT A 268      26.852-593.732 575.932 
ATOM   5500  C4'  DT A 268      27.893-593.703 577.034 
ATOM   5501  O4'  DT A 268      27.589-592.713 578.059 
ATOM   5502  C3'  DT A 268      28.069-595.003 577.818 
ATOM   5503  O3'  DT A 268      29.446-595.166 578.135 
ATOM   5504  C2'  DT A 268      27.294-594.780 579.117 
ATOM   5505  C1'  DT A 268      27.721-593.330 579.330 
ATOM   5506  N1   DT A 268      26.862-592.589 580.295 
ATOM   5507  C2   DT A 268      27.478-591.648 581.086 
ATOM   5508  O2   DT A 268      28.671-591.408 581.023 
ATOM   5509  N3   DT A 268      26.651-590.982 581.968 
ATOM   5510  C4   DT A 268      25.293-591.174 582.122 
ATOM   5511  O4   DT A 268      24.656-590.516 582.948 
ATOM   5512  C5   DT A 268      24.738-592.182 581.249 
ATOM   5513  C7   DT A 268      23.265-592.454 581.352 
ATOM   5514  C6   DT A 268      25.518-592.845 580.382 
ATOM   5515  P    DT A 269      30.092-596.629 578.055 
ATOM   5516  OP1  DT A 269      30.488-596.920 576.659 
ATOM   5517  OP2  DT A 269      29.183-597.608 578.690 
ATOM   5518  O5'  DT A 269      31.400-596.446 578.958 
ATOM   5519  C5'  DT A 269      32.026-595.151 579.025 
ATOM   5520  C4'  DT A 269      32.402-594.830 580.458 
ATOM   5521  O4'  DT A 269      31.320-594.178 581.182 
ATOM   5522  C3'  DT A 269      32.763-596.029 581.335 
ATOM   5523  O3'  DT A 269      33.814-595.654 582.217 
ATOM   5524  C2'  DT A 269      31.506-596.295 582.164 
ATOM   5525  C1'  DT A 269      31.158-594.833 582.431 
ATOM   5526  N1   DT A 269      29.755-594.625 582.885 
ATOM   5527  C2   DT A 269      29.535-593.615 583.791 
ATOM   5528  O2   DT A 269      30.425-592.904 584.222 
ATOM   5529  N3   DT A 269      28.221-593.452 584.190 
ATOM   5530  C4   DT A 269      27.139-594.197 583.767 
ATOM   5531  O4   DT A 269      26.008-593.958 584.195 
ATOM   5532  C5   DT A 269      27.471-595.233 582.817 
ATOM   5533  C7   DT A 269      26.351-596.091 582.307 
ATOM   5534  C6   DT A 269      28.739-595.414 582.413 
ATOM   5535  P    DG A 270      34.981-596.706 582.525 
ATOM   5536  OP1  DG A 270      36.000-596.644 581.454 
ATOM   5537  OP2  DG A 270      34.392-598.037 582.785 
ATOM   5538  O5'  DG A 270      35.589-596.113 583.882 
ATOM   5539  C5'  DG A 270      35.529-594.693 584.113 
ATOM   5540  C4'  DG A 270      35.107-594.418 585.542 
ATOM   5541  O4'  DG A 270      33.659-594.353 585.691 
ATOM   5542  C3'  DG A 270      35.536-595.460 586.575 
ATOM   5543  O3'  DG A 270      35.866-594.796 587.789 
ATOM   5544  C2'  DG A 270      34.288-596.310 586.811 
ATOM   5545  C1'  DG A 270      33.286-595.159 586.797 
ATOM   5546  N9   DG A 270      31.875-595.595 586.598 
ATOM   5547  C8   DG A 270      31.384-596.637 585.842 
ATOM   5548  N7   DG A 270      30.079-596.755 585.879 
ATOM   5549  C5   DG A 270      29.677-595.717 586.719 
ATOM   5550  C6   DG A 270      28.377-595.335 587.142 
ATOM   5551  O6   DG A 270      27.295-595.841 586.856 
ATOM   5552  N1   DG A 270      28.422-594.225 587.995 
ATOM   5553  C2   DG A 270      29.572-593.569 588.389 
ATOM   5554  N2   DG A 270      29.403-592.529 589.209 
ATOM   5555  N3   DG A 270      30.792-593.928 587.992 
ATOM   5556  C4   DG A 270      30.765-595.004 587.163 
ATOM   5557  P    DA A 271      37.123-595.310 588.638 
ATOM   5558  OP1  DA A 271      38.364-594.713 588.097 
ATOM   5559  OP2  DA A 271      37.094-596.787 588.721 
ATOM   5560  O5'  DA A 271      36.807-594.685 590.077 
ATOM   5561  C5'  DA A 271      36.070-593.451 590.156 
ATOM   5562  C4'  DA A 271      35.022-593.542 591.248 
ATOM   5563  O4'  DA A 271      33.763-594.090 590.764 
ATOM   5564  C3'  DA A 271      35.378-594.432 592.439 
ATOM   5565  O3'  DA A 271      34.867-593.838 593.626 
ATOM   5566  C2'  DA A 271      34.624-595.737 592.185 
ATOM   5567  C1'  DA A 271      33.339-595.102 591.665 
ATOM   5568  N9   DA A 271      32.462-596.047 590.920 
ATOM   5569  C8   DA A 271      32.828-597.089 590.115 
ATOM   5570  N7   DA A 271      31.825-597.733 589.604 
ATOM   5571  C5   DA A 271      30.712-597.072 590.103 
ATOM   5572  C6   DA A 271      29.333-597.274 589.930 
ATOM   5573  N6   DA A 271      28.818-598.249 589.167 
ATOM   5574  N1   DA A 271      28.499-596.436 590.572 
ATOM   5575  C2   DA A 271      29.016-595.469 591.329 
ATOM   5576  N3   DA A 271      30.278-595.185 591.565 
ATOM   5577  C4   DA A 271      31.091-596.039 590.911 
ATOM   5578  P    DT A 272      35.746-593.892 594.962 
ATOM   5579  OP1  DT A 272      36.725-592.783 594.956 
ATOM   5580  OP2  DT A 272      36.305-595.251 595.133 
ATOM   5581  O5'  DT A 272      34.636-593.625 596.082 
ATOM   5582  C5'  DT A 272      33.491-592.816 595.752 
ATOM   5583  C4'  DT A 272      32.230-593.453 596.300 
ATOM   5584  O4'  DT A 272      31.639-594.406 595.370 
ATOM   5585  C3'  DT A 272      32.397-594.255 597.591 
ATOM   5586  O3'  DT A 272      31.244-594.065 598.403 
ATOM   5587  C2'  DT A 272      32.437-595.714 597.139 
ATOM   5588  C1'  DT A 272      31.347-595.600 596.078 
ATOM   5589  N1   DT A 272      31.340-596.726 595.103 
ATOM   5590  C2   DT A 272      30.117-597.132 594.626 
ATOM   5591  O2   DT A 272      29.067-596.615 594.965 
ATOM   5592  N3   DT A 272      30.150-598.179 593.724 
ATOM   5593  C4   DT A 272      31.277-598.835 593.273 
ATOM   5594  O4   DT A 272      31.181-599.760 592.463 
ATOM   5595  C5   DT A 272      32.512-598.338 593.831 
ATOM   5596  C7   DT A 272      33.786-598.997 593.392 
ATOM   5597  C6   DT A 272      32.509-597.322 594.709 
ATOM   5598  P    DA A 273      31.427-593.913 599.986 
ATOM   5599  OP1  DA A 273      31.759-592.508 600.314 
ATOM   5600  OP2  DA A 273      32.377-594.936 600.476 
ATOM   5601  O5'  DA A 273      29.954-594.254 600.508 
ATOM   5602  C5'  DA A 273      28.826-593.948 599.666 
ATOM   5603  C4'  DA A 273      27.845-595.104 599.673 
ATOM   5604  O4'  DA A 273      28.149-596.097 598.654 
ATOM   5605  C3'  DA A 273      27.781-595.913 600.968 
ATOM   5606  O3'  DA A 273      26.434-596.306 601.200 
ATOM   5607  C2'  DA A 273      28.609-597.166 600.684 
ATOM   5608  C1'  DA A 273      28.118-597.382 599.256 
ATOM   5609  N9   DA A 273      28.986-598.290 598.455 
ATOM   5610  C8   DA A 273      30.342-598.433 598.508 
ATOM   5611  N7   DA A 273      30.810-599.313 597.679 
ATOM   5612  C5   DA A 273      29.683-599.789 597.025 
ATOM   5613  C6   DA A 273      29.508-600.751 596.016 
ATOM   5614  N6   DA A 273      30.519-601.437 595.464 
ATOM   5615  N1   DA A 273      28.251-600.984 595.594 
ATOM   5616  C2   DA A 273      27.250-600.299 596.145 
ATOM   5617  N3   DA A 273      27.292-599.383 597.089 
ATOM   5618  C4   DA A 273      28.561-599.169 597.494 
ATOM   5619  P    DA A 274      25.863-596.280 602.695 
ATOM   5620  OP1  DA A 274      25.410-594.911 603.030 
ATOM   5621  OP2  DA A 274      26.857-596.878 603.615 
ATOM   5622  O5'  DA A 274      24.598-597.250 602.568 
ATOM   5623  C5'  DA A 274      23.906-597.333 601.308 
ATOM   5624  C4'  DA A 274      23.591-598.780 600.984 
ATOM   5625  O4'  DA A 274      24.673-599.437 600.263 
ATOM   5626  C3'  DA A 274      23.341-599.692 602.185 
ATOM   5627  O3'  DA A 274      22.319-600.623 601.852 
ATOM   5628  C2'  DA A 274      24.653-600.455 602.370 
ATOM   5629  C1'  DA A 274      24.935-600.684 600.889 
ATOM   5630  N9   DA A 274      26.348-601.059 600.599 
ATOM   5631  C8   DA A 274      27.483-600.642 601.233 
ATOM   5632  N7   DA A 274      28.572-601.151 600.746 
ATOM   5633  C5   DA A 274      28.129-601.965 599.713 
ATOM   5634  C6   DA A 274      28.806-602.788 598.799 
ATOM   5635  N6   DA A 274      30.138-602.933 598.778 
ATOM   5636  N1   DA A 274      28.060-603.462 597.901 
ATOM   5637  C2   DA A 274      26.737-603.313 597.927 
ATOM   5638  N3   DA A 274      25.998-602.578 598.728 
ATOM   5639  C4   DA A 274      26.768-601.916 599.616 
ATOM   5640  P    DG A 275      21.230-601.008 602.959 
ATOM   5641  OP1  DG A 275      20.153-599.991 602.970 
ATOM   5642  OP2  DG A 275      21.902-601.253 604.254 
ATOM   5643  O5'  DG A 275      20.662-602.387 602.379 
ATOM   5644  C5'  DG A 275      20.659-602.595 600.954 
ATOM   5645  C4'  DG A 275      21.141-603.996 600.635 
ATOM   5646  O4'  DG A 275      22.589-604.066 600.490 
ATOM   5647  C3'  DG A 275      20.824-605.064 601.680 
ATOM   5648  O3'  DG A 275      20.523-606.286 601.015 
ATOM   5649  C2'  DG A 275      22.127-605.244 602.459 
ATOM   5650  C1'  DG A 275      23.064-605.162 601.257 
ATOM   5651  N9   DG A 275      24.482-604.893 601.621 
ATOM   5652  C8   DG A 275      24.988-604.125 602.647 
ATOM   5653  N7   DG A 275      26.297-604.093 602.695 
ATOM   5654  C5   DG A 275      26.688-604.896 601.625 
ATOM   5655  C6   DG A 275      27.985-605.243 601.167 
ATOM   5656  O6   DG A 275      29.077-604.906 601.620 
ATOM   5657  N1   DG A 275      27.926-606.084 600.047 
ATOM   5658  C2   DG A 275      26.765-606.530 599.447 
ATOM   5659  N2   DG A 275      26.921-607.325 598.386 
ATOM   5660  N3   DG A 275      25.547-606.203 599.877 
ATOM   5661  C4   DG A 275      25.588-605.390 600.963 
ATOM   5662  P    DG A 276      19.343-607.208 601.581 
ATOM   5663  OP1  DG A 276      18.044-606.727 601.060 
ATOM   5664  OP2  DG A 276      19.455-607.308 603.053 
ATOM   5665  O5'  DG A 276      19.701-608.620 600.918 
ATOM   5666  C5'  DG A 276      20.373-608.642 599.645 
ATOM   5667  C4'  DG A 276      21.481-609.678 599.663 
ATOM   5668  O4'  DG A 276      22.741-609.134 600.151 
ATOM   5669  C3'  DG A 276      21.238-610.897 600.551 
ATOM   5670  O3'  DG A 276      21.778-612.048 599.912 
ATOM   5671  C2'  DG A 276      22.045-610.621 601.819 
ATOM   5672  C1'  DG A 276      23.265-610.024 601.125 
ATOM   5673  N9   DG A 276      24.151-609.245 602.034 
ATOM   5674  C8   DG A 276      23.815-608.465 603.119 
ATOM   5675  N7   DG A 276      24.843-607.908 603.714 
ATOM   5676  C5   DG A 276      25.935-608.351 602.971 
ATOM   5677  C6   DG A 276      27.320-608.083 603.133 
ATOM   5678  O6   DG A 276      27.875-607.387 603.979 
ATOM   5679  N1   DG A 276      28.086-608.737 602.158 
ATOM   5680  C2   DG A 276      27.580-609.543 601.157 
ATOM   5681  N2   DG A 276      28.477-610.075 600.324 
ATOM   5682  N3   DG A 276      26.281-609.794 601.005 
ATOM   5683  C4   DG A 276      25.525-609.167 601.944 
ATOM   5684  P    DT A 277      20.975-613.429 599.992 
ATOM   5685  OP1  DT A 277      19.938-613.461 598.936 
ATOM   5686  OP2  DT A 277      20.499-613.647 601.376 
ATOM   5687  O5'  DT A 277      22.127-614.485 599.647 
ATOM   5688  C5'  DT A 277      23.207-614.082 598.784 
ATOM   5689  C4'  DT A 277      24.528-614.571 599.345 
ATOM   5690  O4'  DT A 277      25.119-613.623 600.279 
ATOM   5691  C3'  DT A 277      24.473-615.879 600.133 
ATOM   5692  O3'  DT A 277      25.655-616.625 599.870 
ATOM   5693  C2'  DT A 277      24.488-615.449 601.600 
ATOM   5694  C1'  DT A 277      25.513-614.330 601.445 
ATOM   5695  N1   DT A 277      25.529-613.370 602.585 
ATOM   5696  C2   DT A 277      26.744-612.833 602.933 
ATOM   5697  O2   DT A 277      27.782-613.109 602.356 
ATOM   5698  N3   DT A 277      26.720-611.949 603.995 
ATOM   5699  C4   DT A 277      25.608-611.567 604.717 
ATOM   5700  O4   DT A 277      25.710-610.766 605.648 
ATOM   5701  C5   DT A 277      24.379-612.184 604.277 
ATOM   5702  C7   DT A 277      23.120-611.824 605.010 
ATOM   5703  C6   DT A 277      24.374-613.048 603.248 
ATOM   5704  P    DA A 278      25.549-618.214 599.702 
ATOM   5705  OP1  DA A 278      25.160-618.541 598.312 
ATOM   5706  OP2  DA A 278      24.683-618.768 600.766 
ATOM   5707  O5'  DA A 278      27.064-618.660 599.956 
ATOM   5708  C5'  DA A 278      28.128-617.754 599.604 
ATOM   5709  C4'  DA A 278      29.169-617.725 600.706 
ATOM   5710  O4'  DA A 278      28.865-616.735 601.731 
ATOM   5711  C3'  DA A 278      29.345-619.025 601.490 
ATOM   5712  O3'  DA A 278      30.721-619.188 601.808 
ATOM   5713  C2'  DA A 278      28.570-618.802 602.789 
ATOM   5714  C1'  DA A 278      28.997-617.352 603.002 
ATOM   5715  N9   DA A 278      28.138-616.611 603.967 
ATOM   5716  C8   DA A 278      26.795-616.740 604.181 
ATOM   5717  N7   DA A 278      26.331-615.948 605.099 
ATOM   5718  C5   DA A 278      27.447-615.241 605.525 
ATOM   5719  C6   DA A 278      27.620-614.237 606.491 
ATOM   5720  N6   DA A 278      26.619-613.749 607.239 
ATOM   5721  N1   DA A 278      28.863-613.751 606.664 
ATOM   5722  C2   DA A 278      29.853-614.239 605.919 
ATOM   5723  N3   DA A 278      29.813-615.170 604.992 
ATOM   5724  C4   DA A 278      28.558-615.640 604.839 
ATOM   5725  P    DA A 279      31.368-620.651 601.727 
ATOM   5726  OP1  DA A 279      31.764-620.942 600.331 
ATOM   5727  OP2  DA A 279      30.458-621.630 602.362 
ATOM   5728  O5'  DA A 279      32.675-620.468 602.631 
ATOM   5729  C5'  DA A 279      33.302-619.173 602.697 
ATOM   5730  C4'  DA A 279      33.677-618.852 604.131 
ATOM   5731  O4'  DA A 279      32.595-618.200 604.855 
ATOM   5732  C3'  DA A 279      34.038-620.051 605.008 
ATOM   5733  O3'  DA A 279      35.090-619.676 605.889 
ATOM   5734  C2'  DA A 279      32.782-620.317 605.837 
ATOM   5735  C1'  DA A 279      32.434-618.855 606.104 
ATOM   5736  N9   DA A 279      31.031-618.647 606.558 
ATOM   5737  C8   DA A 279      29.910-619.335 606.192 
ATOM   5738  N7   DA A 279      28.825-618.915 606.765 
ATOM   5739  C5   DA A 279      29.256-617.870 607.571 
ATOM   5740  C6   DA A 279      28.577-617.004 608.444 
ATOM   5741  N6   DA A 279      27.255-617.057 608.659 
ATOM   5742  N1   DA A 279      29.309-616.077 609.091 
ATOM   5743  C2   DA A 279      30.622-616.029 608.873 
ATOM   5744  N3   DA A 279      31.362-616.780 608.086 
ATOM   5745  C4   DA A 279      30.606-617.699 607.451 
ATOM   5746  P    DC A 280      36.257-620.727 606.198 
ATOM   5747  OP1  DC A 280      37.275-620.666 605.126 
ATOM   5748  OP2  DC A 280      35.668-622.059 606.458 
ATOM   5749  O5'  DC A 280      36.865-620.135 607.554 
ATOM   5750  C5'  DC A 280      36.805-618.715 607.785 
ATOM   5751  C4'  DC A 280      36.382-618.440 609.215 
ATOM   5752  O4'  DC A 280      34.935-618.375 609.363 
ATOM   5753  C3'  DC A 280      36.812-619.482 610.248 
ATOM   5754  O3'  DC A 280      37.142-618.818 611.461 
ATOM   5755  C2'  DC A 280      35.564-620.332 610.483 
ATOM   5756  C1'  DC A 280      34.561-619.181 610.470 
ATOM   5757  N1   DC A 280      33.151-619.617 610.270 
ATOM   5758  C2   DC A 280      32.151-618.900 610.923 
ATOM   5759  O2   DC A 280      32.472-617.940 611.633 
ATOM   5760  N3   DC A 280      30.859-619.282 610.754 
ATOM   5761  C4   DC A 280      30.552-620.327 609.976 
ATOM   5762  N4   DC A 280      29.278-620.661 609.844 
ATOM   5763  C5   DC A 280      31.566-621.079 609.297 
ATOM   5764  C6   DC A 280      32.851-620.682 609.478 
ATOM   5765  P    DA A 281      38.398-619.332 612.310 
ATOM   5766  OP1  DA A 281      39.640-618.735 611.770 
ATOM   5767  OP2  DA A 281      38.370-620.809 612.393 
ATOM   5768  O5'  DA A 281      38.083-618.707 613.750 
ATOM   5769  C5'  DA A 281      37.346-617.473 613.829 
ATOM   5770  C4'  DA A 281      36.298-617.564 614.920 
ATOM   5771  O4'  DA A 281      35.038-618.112 614.436 
ATOM   5772  C3'  DA A 281      36.653-618.454 616.111 
ATOM   5773  O3'  DA A 281      36.142-617.860 617.298 
ATOM   5774  C2'  DA A 281      35.900-619.759 615.858 
ATOM   5775  C1'  DA A 281      34.615-619.124 615.337 
ATOM   5776  N9   DA A 281      33.737-620.069 614.592 
ATOM   5777  C8   DA A 281      34.103-621.111 613.788 
ATOM   5778  N7   DA A 281      33.100-621.755 613.276 
ATOM   5779  C5   DA A 281      31.987-621.094 613.776 
ATOM   5780  C6   DA A 281      30.609-621.296 613.602 
ATOM   5781  N6   DA A 281      30.094-622.271 612.839 
ATOM   5782  N1   DA A 281      29.774-620.458 614.244 
ATOM   5783  C2   DA A 281      30.291-619.491 615.001 
ATOM   5784  N3   DA A 281      31.554-619.207 615.237 
ATOM   5785  C4   DA A 281      32.367-620.061 614.583 
ATOM   5786  P    DA A 282      37.021-617.914 618.635 
ATOM   5787  OP1  DA A 282      38.001-616.805 618.629 
ATOM   5788  OP2  DA A 282      37.581-619.273 618.805 
ATOM   5789  O5'  DA A 282      35.911-617.647 619.755 
ATOM   5790  C5'  DA A 282      34.767-616.838 619.424 
ATOM   5791  C4'  DA A 282      33.505-617.475 619.973 
ATOM   5792  O4'  DA A 282      32.914-618.428 619.042 
ATOM   5793  C3'  DA A 282      33.672-618.277 621.263 
ATOM   5794  O3'  DA A 282      32.520-618.087 622.076 
ATOM   5795  C2'  DA A 282      33.713-619.736 620.811 
ATOM   5796  C1'  DA A 282      32.622-619.622 619.750 
ATOM   5797  N9   DA A 282      32.615-620.748 618.775 
ATOM   5798  C8   DA A 282      33.677-621.448 618.280 
ATOM   5799  N7   DA A 282      33.347-622.380 617.440 
ATOM   5800  C5   DA A 282      31.963-622.293 617.372 
ATOM   5801  C6   DA A 282      31.003-623.017 616.647 
ATOM   5802  N6   DA A 282      31.309-624.020 615.811 
ATOM   5803  N1   DA A 282      29.712-622.673 616.812 
ATOM   5804  C2   DA A 282      29.415-621.675 617.643 
ATOM   5805  N3   DA A 282      30.221-620.932 618.370 
ATOM   5806  C4   DA A 282      31.506-621.297 618.187 
ATOM   5807  P    DG A 283      32.702-617.935 623.658 
ATOM   5808  OP1  DG A 283      33.035-616.530 623.987 
ATOM   5809  OP2  DG A 283      33.652-618.958 624.149 
ATOM   5810  O5'  DG A 283      31.229-618.276 624.180 
ATOM   5811  C5'  DG A 283      30.102-617.970 623.338 
ATOM   5812  C4'  DG A 283      29.120-619.126 623.346 
ATOM   5813  O4'  DG A 283      29.424-620.119 622.326 
ATOM   5814  C3'  DG A 283      29.056-619.935 624.641 
ATOM   5815  O3'  DG A 283      27.709-620.328 624.872 
ATOM   5816  C2'  DG A 283      29.885-621.188 624.356 
ATOM   5817  C1'  DG A 283      29.394-621.404 622.929 
ATOM   5818  N9   DG A 283      30.261-622.312 622.127 
ATOM   5819  C8   DG A 283      31.629-622.470 622.168 
ATOM   5820  N7   DG A 283      32.090-623.361 621.324 
ATOM   5821  C5   DG A 283      30.944-623.828 620.679 
ATOM   5822  C6   DG A 283      30.805-624.805 619.659 
ATOM   5823  O6   DG A 283      31.675-625.471 619.106 
ATOM   5824  N1   DG A 283      29.462-624.972 619.291 
ATOM   5825  C2   DG A 283      28.396-624.284 619.837 
ATOM   5826  N2   DG A 283      27.190-624.588 619.348 
ATOM   5827  N3   DG A 283      28.528-623.367 620.793 
ATOM   5828  C4   DG A 283      29.824-623.193 621.162 
ATOM   5829  P    DT A 284      27.139-620.302 626.368 
ATOM   5830  OP1  DT A 284      26.686-618.933 626.702 
ATOM   5831  OP2  DT A 284      28.132-620.899 627.288 
ATOM   5832  O5'  DT A 284      25.873-621.272 626.240 
ATOM   5833  C5'  DT A 284      25.181-621.355 624.980 
ATOM   5834  C4'  DT A 284      24.867-622.802 624.656 
ATOM   5835  O4'  DT A 284      25.949-623.459 623.936 
ATOM   5836  C3'  DT A 284      24.617-623.714 625.858 
ATOM   5837  O3'  DT A 284      23.595-624.645 625.525 
ATOM   5838  C2'  DT A 284      25.929-624.477 626.043 
ATOM   5839  C1'  DT A 284      26.211-624.706 624.561 
ATOM   5840  N1   DT A 284      27.623-625.081 624.271 
ATOM   5841  C2   DT A 284      27.837-625.959 623.237 
ATOM   5842  O2   DT A 284      26.933-626.428 622.567 
ATOM   5843  N3   DT A 284      29.159-626.284 622.999 
ATOM   5844  C4   DT A 284      30.256-625.814 623.692 
ATOM   5845  O4   DT A 284      31.393-626.178 623.385 
ATOM   5846  C5   DT A 284      29.930-624.898 624.759 
ATOM   5847  C7   DT A 284      31.065-624.339 625.564 
ATOM   5848  C6   DT A 284      28.653-624.565 625.013 
ATOM   5849  P    DC A 285      22.505-625.030 626.632 
ATOM   5850  OP1  DC A 285      21.428-624.013 626.642 
ATOM   5851  OP2  DC A 285      23.178-625.275 627.926 
ATOM   5852  O5'  DC A 285      21.938-626.409 626.051 
ATOM   5853  C5'  DC A 285      21.935-626.617 624.627 
ATOM   5854  C4'  DC A 285      22.417-628.018 624.307 
ATOM   5855  O4'  DC A 285      23.865-628.088 624.163 
ATOM   5856  C3'  DC A 285      22.099-629.086 625.353 
ATOM   5857  O3'  DC A 285      21.799-630.308 624.687 
ATOM   5858  C2'  DC A 285      23.402-629.266 626.131 
ATOM   5859  C1'  DC A 285      24.339-629.184 624.929 
ATOM   5860  N1   DC A 285      25.757-628.915 625.293 
ATOM   5861  C2   DC A 285      26.751-629.502 624.514 
ATOM   5862  O2   DC A 285      26.417-630.216 623.560 
ATOM   5863  N3   DC A 285      28.050-629.270 624.829 
ATOM   5864  C4   DC A 285      28.371-628.491 625.869 
ATOM   5865  N4   DC A 285      29.654-628.294 626.136 
ATOM   5866  C5   DC A 285      27.365-627.877 626.684 
ATOM   5867  C6   DC A 285      26.073-628.122 626.353 
ATOM   5868  P    DG A 286      20.619-631.230 625.254 
ATOM   5869  OP1  DG A 286      19.320-630.748 624.733 
ATOM   5870  OP2  DG A 286      20.731-631.330 626.725 
ATOM   5871  O5'  DG A 286      20.976-632.642 624.590 
ATOM   5872  C5'  DG A 286      21.649-632.664 623.318 
ATOM   5873  C4'  DG A 286      22.757-633.700 623.335 
ATOM   5874  O4'  DG A 286      24.016-633.156 623.823 
ATOM   5875  C3'  DG A 286      22.513-634.919 624.223 
ATOM   5876  O3'  DG A 286      23.054-636.070 623.584 
ATOM   5877  C2'  DG A 286      23.320-634.643 625.491 
ATOM   5878  C1'  DG A 286      24.541-634.046 624.797 
ATOM   5879  N9   DG A 286      25.427-633.267 625.706 
ATOM   5880  C8   DG A 286      25.091-632.487 626.791 
ATOM   5881  N7   DG A 286      26.118-631.930 627.387 
ATOM   5882  C5   DG A 286      27.211-632.373 626.644 
ATOM   5883  C6   DG A 286      28.596-632.105 626.805 
ATOM   5884  O6   DG A 286      29.150-631.409 627.652 
ATOM   5885  N1   DG A 286      29.361-632.759 625.830 
ATOM   5886  C2   DG A 286      28.855-633.565 624.829 
ATOM   5887  N2   DG A 286      29.753-634.097 623.996 
ATOM   5888  N3   DG A 286      27.557-633.816 624.678 
ATOM   5889  C4   DG A 286      26.800-633.189 625.617 
ATOM   5890  P    DA A 287      22.251-637.451 623.664 
ATOM   5891  OP1  DA A 287      21.213-637.483 622.608 
ATOM   5892  OP2  DA A 287      21.775-637.669 625.048 
ATOM   5893  O5'  DA A 287      23.403-638.507 623.319 
ATOM   5894  C5'  DA A 287      24.483-638.104 622.457 
ATOM   5895  C4'  DA A 287      25.803-638.593 623.017 
ATOM   5896  O4'  DA A 287      26.394-637.645 623.952 
ATOM   5897  C3'  DA A 287      25.748-639.901 623.805 
ATOM   5898  O3'  DA A 287      26.930-640.647 623.542 
ATOM   5899  C2'  DA A 287      25.763-639.471 625.272 
ATOM   5900  C1'  DA A 287      26.788-638.352 625.118 
ATOM   5901  N9   DA A 287      26.804-637.392 626.257 
ATOM   5902  C8   DA A 287      25.755-636.964 627.020 
ATOM   5903  N7   DA A 287      26.091-636.121 627.947 
ATOM   5904  C5   DA A 287      27.463-635.977 627.787 
ATOM   5905  C6   DA A 287      28.420-635.210 628.472 
ATOM   5906  N6   DA A 287      28.125-634.405 629.502 
ATOM   5907  N1   DA A 287      29.697-635.301 628.057 
ATOM   5908  C2   DA A 287      29.985-636.102 627.031 
ATOM   5909  N3   DA A 287      29.180-636.861 626.320 
ATOM   5910  C4   DA A 287      27.908-636.752 626.756 
ATOM   5911  P    DT A 288      26.824-642.236 623.374 
ATOM   5912  OP1  DT A 288      26.435-642.563 621.984 
ATOM   5913  OP2  DT A 288      25.959-642.790 624.438 
ATOM   5914  O5'  DT A 288      28.340-642.682 623.628 
ATOM   5915  C5'  DT A 288      29.403-641.776 623.277 
ATOM   5916  C4'  DT A 288      30.444-641.747 624.378 
ATOM   5917  O4'  DT A 288      30.141-640.757 625.403 
ATOM   5918  C3'  DT A 288      30.620-643.047 625.162 
ATOM   5919  O3'  DT A 288      31.997-643.210 625.480 
ATOM   5920  C2'  DT A 288      29.845-642.824 626.461 
ATOM   5921  C1'  DT A 288      30.272-641.374 626.675 
ATOM   5922  N1   DT A 288      29.413-640.633 627.640 
ATOM   5923  C2   DT A 288      30.029-639.692 628.430 
ATOM   5924  O2   DT A 288      31.223-639.452 628.367 
ATOM   5925  N3   DT A 288      29.202-639.026 629.313 
ATOM   5926  C4   DT A 288      27.844-639.218 629.466 
ATOM   5927  O4   DT A 288      27.208-638.560 630.293 
ATOM   5928  C5   DT A 288      27.289-640.226 628.594 
ATOM   5929  C7   DT A 288      25.816-640.498 628.696 
ATOM   5930  C6   DT A 288      28.069-640.889 627.726 
ATOM   5931  P    DG A 289      32.643-644.673 625.399 
ATOM   5932  OP1  DG A 289      33.039-644.964 624.003 
ATOM   5933  OP2  DG A 289      31.734-645.652 626.034 
ATOM   5934  O5'  DG A 289      33.951-644.490 626.303 
ATOM   5935  C5'  DG A 289      34.578-643.195 626.370 
ATOM   5936  C4'  DG A 289      34.953-642.874 627.803 
ATOM   5937  O4'  DG A 289      33.871-642.222 628.527 
ATOM   5938  C3'  DG A 289      35.314-644.073 628.680 
ATOM   5939  O3'  DG A 289      36.365-643.698 629.562 
ATOM   5940  C2'  DG A 289      34.057-644.339 629.509 
ATOM   5941  C1'  DG A 289      33.709-642.877 629.776 
ATOM   5942  N9   DG A 289      32.307-642.669 630.230 
ATOM   5943  C8   DG A 289      31.164-643.352 629.873 
ATOM   5944  N7   DG A 289      30.076-642.917 630.459 
ATOM   5945  C5   DG A 289      30.528-641.871 631.262 
ATOM   5946  C6   DG A 289      29.811-641.013 632.136 
ATOM   5947  O6   DG A 289      28.609-640.999 632.385 
ATOM   5948  N1   DG A 289      30.662-640.088 632.758 
ATOM   5949  C2   DG A 289      32.025-640.003 632.561 
ATOM   5950  N2   DG A 289      32.659-639.050 633.249 
ATOM   5951  N3   DG A 289      32.698-640.808 631.740 
ATOM   5952  C4   DG A 289      31.887-641.712 631.130 
ATOM   5953  P    DG A 290      37.532-644.749 629.870 
ATOM   5954  OP1  DG A 290      38.551-644.688 628.798 
ATOM   5955  OP2  DG A 290      36.943-646.081 630.130 
ATOM   5956  O5'  DG A 290      38.141-644.157 631.227 
ATOM   5957  C5'  DG A 290      38.080-642.737 631.458 
ATOM   5958  C4'  DG A 290      37.658-642.462 632.887 
ATOM   5959  O4'  DG A 290      36.210-642.397 633.035 
ATOM   5960  C3'  DG A 290      38.088-643.504 633.920 
ATOM   5961  O3'  DG A 290      38.417-642.840 635.133 
ATOM   5962  C2'  DG A 290      36.839-644.354 634.155 
ATOM   5963  C1'  DG A 290      35.837-643.203 634.142 
ATOM   5964  N9   DG A 290      34.426-643.639 633.943 
ATOM   5965  C8   DG A 290      33.935-644.681 633.187 
ATOM   5966  N7   DG A 290      32.630-644.799 633.224 
ATOM   5967  C5   DG A 290      32.228-643.761 634.064 
ATOM   5968  C6   DG A 290      30.928-643.379 634.486 
ATOM   5969  O6   DG A 290      29.846-643.885 634.201 
ATOM   5970  N1   DG A 290      30.974-642.269 635.340 
ATOM   5971  C2   DG A 290      32.123-641.613 635.733 
ATOM   5972  N2   DG A 290      31.954-640.573 636.553 
ATOM   5973  N3   DG A 290      33.343-641.972 635.337 
ATOM   5974  C4   DG A 290      33.317-643.048 634.508 
ATOM   5975  P    DA A 291      39.674-643.354 635.982 
ATOM   5976  OP1  DA A 291      40.916-642.757 635.442 
ATOM   5977  OP2  DA A 291      39.645-644.831 636.065 
ATOM   5978  O5'  DA A 291      39.358-642.729 637.422 
ATOM   5979  C5'  DA A 291      38.621-641.495 637.501 
ATOM   5980  C4'  DA A 291      37.573-641.586 638.593 
ATOM   5981  O4'  DA A 291      36.314-642.134 638.109 
ATOM   5982  C3'  DA A 291      37.929-642.476 639.783 
ATOM   5983  O3'  DA A 291      37.418-641.882 640.971 
ATOM   5984  C2'  DA A 291      37.175-643.781 639.530 
ATOM   5985  C1'  DA A 291      35.890-643.146 639.010 
ATOM   5986  N9   DA A 291      35.013-644.091 638.264 
ATOM   5987  C8   DA A 291      35.379-645.133 637.460 
ATOM   5988  N7   DA A 291      34.376-645.777 636.949 
ATOM   5989  C5   DA A 291      33.263-645.116 637.448 
ATOM   5990  C6   DA A 291      31.884-645.318 637.275 
ATOM   5991  N6   DA A 291      31.369-646.293 636.511 
ATOM   5992  N1   DA A 291      31.050-644.480 637.917 
ATOM   5993  C2   DA A 291      31.567-643.513 638.673 
ATOM   5994  N3   DA A 291      32.829-643.229 638.909 
ATOM   5995  C4   DA A 291      33.643-644.083 638.256 
ATOM   5996  P    DT A 292      38.297-641.936 642.307 
ATOM   5997  OP1  DT A 292      39.276-640.827 642.301 
ATOM   5998  OP2  DT A 292      38.856-643.295 642.478 
ATOM   5999  O5'  DT A 292      37.187-641.669 643.427 
ATOM   6000  C5'  DT A 292      36.042-640.859 643.096 
ATOM   6001  C4'  DT A 292      34.781-641.497 643.645 
ATOM   6002  O4'  DT A 292      34.190-642.450 642.715 
ATOM   6003  C3'  DT A 292      34.948-642.299 644.936 
ATOM   6004  O3'  DT A 292      33.795-642.109 645.748 
ATOM   6005  C2'  DT A 292      34.989-643.758 644.484 
ATOM   6006  C1'  DT A 292      33.898-643.644 643.423 
ATOM   6007  N1   DT A 292      33.891-644.770 642.448 
ATOM   6008  C2   DT A 292      32.668-645.176 641.970 
ATOM   6009  O2   DT A 292      31.618-644.659 642.310 
ATOM   6010  N3   DT A 292      32.701-646.223 641.069 
ATOM   6011  C4   DT A 292      33.828-646.879 640.618 
ATOM   6012  O4   DT A 292      33.732-647.804 639.808 
ATOM   6013  C5   DT A 292      35.063-646.381 641.176 
ATOM   6014  C7   DT A 292      36.337-647.041 640.737 
ATOM   6015  C6   DT A 292      35.060-645.366 642.053 
ATOM   6016  P    DT A 293      33.978-641.957 647.331 
ATOM   6017  OP1  DT A 293      34.310-640.552 647.659 
ATOM   6018  OP2  DT A 293      34.928-642.980 647.821 
ATOM   6019  O5'  DT A 293      32.505-642.298 647.853 
ATOM   6020  C5'  DT A 293      31.377-641.992 647.010 
ATOM   6021  C4'  DT A 293      30.396-643.148 647.018 
ATOM   6022  O4'  DT A 293      30.700-644.141 645.998 
ATOM   6023  C3'  DT A 293      30.332-643.957 648.313 
ATOM   6024  O3'  DT A 293      28.985-644.350 648.545 
ATOM   6025  C2'  DT A 293      31.161-645.210 648.028 
ATOM   6026  C1'  DT A 293      30.669-645.426 646.601 
ATOM   6027  N1   DT A 293      31.537-646.334 645.799 
ATOM   6028  C2   DT A 293      30.914-647.143 644.880 
ATOM   6029  O2   DT A 293      29.708-647.142 644.704 
ATOM   6030  N3   DT A 293      31.750-647.972 644.157 
ATOM   6031  C4   DT A 293      33.122-648.055 644.274 
ATOM   6032  O4   DT A 293      33.765-648.836 643.571 
ATOM   6033  C5   DT A 293      33.684-647.167 645.265 
ATOM   6034  C7   DT A 293      35.171-647.194 645.457 
ATOM   6035  C6   DT A 293      32.894-646.351 645.983 
ATOM   6036  P    DC A 294      28.414-644.324 650.040 
ATOM   6037  OP1  DC A 294      27.961-642.955 650.374 
ATOM   6038  OP2  DC A 294      29.408-644.921 650.960 
ATOM   6039  O5'  DC A 294      27.149-645.294 649.912 
ATOM   6040  C5'  DC A 294      26.457-645.377 648.652 
ATOM   6041  C4'  DC A 294      26.142-646.824 648.329 
ATOM   6042  O4'  DC A 294      27.225-647.481 647.608 
ATOM   6043  C3'  DC A 294      25.892-647.736 649.530 
ATOM   6044  O3'  DC A 294      24.870-648.667 649.197 
ATOM   6045  C2'  DC A 294      27.205-648.499 649.715 
ATOM   6046  C1'  DC A 294      27.486-648.728 648.234 
ATOM   6047  N1   DC A 294      28.899-649.103 647.943 
ATOM   6048  C2   DC A 294      29.133-649.993 646.898 
ATOM   6049  O2   DC A 294      28.168-650.429 646.260 
ATOM   6050  N3   DC A 294      30.413-650.347 646.619 
ATOM   6051  C4   DC A 294      31.430-649.851 647.334 
ATOM   6052  N4   DC A 294      32.661-650.228 647.022 
ATOM   6053  C5   DC A 294      31.211-648.935 648.414 
ATOM   6054  C6   DC A 294      29.925-648.593 648.677 
ATOM   6055  P    DC A 295      23.781-649.052 650.304 
ATOM   6056  OP1  DC A 295      22.704-648.035 650.314 
ATOM   6057  OP2  DC A 295      24.454-649.297 651.598 
ATOM   6058  O5'  DC A 295      23.213-650.431 649.724 
ATOM   6059  C5'  DC A 295      23.210-650.639 648.299 
ATOM   6060  C4'  DC A 295      23.693-652.040 647.979 
ATOM   6061  O4'  DC A 295      25.140-652.109 647.835 
ATOM   6062  C3'  DC A 295      23.375-653.108 649.025 
ATOM   6063  O3'  DC A 295      23.075-654.330 648.359 
ATOM   6064  C2'  DC A 295      24.678-653.288 649.803 
ATOM   6065  C1'  DC A 295      25.615-653.206 648.602 
ATOM   6066  N1   DC A 295      27.033-652.937 648.965 
ATOM   6067  C2   DC A 295      28.027-653.524 648.186 
ATOM   6068  O2   DC A 295      27.692-654.238 647.233 
ATOM   6069  N3   DC A 295      29.326-653.292 648.502 
ATOM   6070  C4   DC A 295      29.647-652.513 649.541 
ATOM   6071  N4   DC A 295      30.929-652.316 649.808 
ATOM   6072  C5   DC A 295      28.641-651.899 650.357 
ATOM   6073  C6   DC A 295      27.348-652.144 650.025 
ATOM   6074  P    DT A 296      21.894-655.252 648.926 
ATOM   6075  OP1  DT A 296      20.595-654.771 648.405 
ATOM   6076  OP2  DT A 296      22.007-655.352 650.397 
ATOM   6077  O5'  DT A 296      22.252-656.664 648.262 
ATOM   6078  C5'  DT A 296      22.924-656.686 646.990 
ATOM   6079  C4'  DT A 296      24.032-657.722 647.007 
ATOM   6080  O4'  DT A 296      25.292-657.178 647.496 
ATOM   6081  C3'  DT A 296      23.789-658.941 647.896 
ATOM   6082  O3'  DT A 296      24.329-660.092 647.257 
ATOM   6083  C2'  DT A 296      24.596-658.665 649.164 
ATOM   6084  C1'  DT A 296      25.817-658.068 648.469 
ATOM   6085  N1   DT A 296      26.702-657.289 649.379 
ATOM   6086  C2   DT A 296      28.052-657.335 649.128 
ATOM   6087  O2   DT A 296      28.534-657.975 648.210 
ATOM   6088  N3   DT A 296      28.842-656.602 649.992 
ATOM   6089  C4   DT A 296      28.403-655.844 651.059 
ATOM   6090  O4   DT A 296      29.206-655.230 651.764 
ATOM   6091  C5   DT A 296      26.970-655.858 651.242 
ATOM   6092  C7   DT A 296      26.409-655.060 652.382 
ATOM   6093  C6   DT A 296      26.180-656.563 650.417 
ATOM   6094  P    DC A 297      23.526-661.473 647.336 
ATOM   6095  OP1  DC A 297      22.489-661.505 646.281 
ATOM   6096  OP2  DC A 297      23.051-661.691 648.720 
ATOM   6097  O5'  DC A 297      24.678-662.529 646.992 
ATOM   6098  C5'  DC A 297      25.758-662.126 646.129 
ATOM   6099  C4'  DC A 297      27.079-662.615 646.690 
ATOM   6100  O4'  DC A 297      27.670-661.667 647.624 
ATOM   6101  C3'  DC A 297      27.024-663.923 647.478 
ATOM   6102  O3'  DC A 297      28.206-664.669 647.215 
ATOM   6103  C2'  DC A 297      27.039-663.492 648.945 
ATOM   6104  C1'  DC A 297      28.064-662.374 648.790 
ATOM   6105  N1   DC A 297      28.080-661.414 649.929 
ATOM   6106  C2   DC A 297      29.304-660.861 650.296 
ATOM   6107  O2   DC A 297      30.317-661.185 649.665 
ATOM   6108  N3   DC A 297      29.340-659.985 651.332 
ATOM   6109  C4   DC A 297      28.219-659.660 651.989 
ATOM   6110  N4   DC A 297      28.306-658.800 652.993 
ATOM   6111  C5   DC A 297      26.950-660.218 651.629 
ATOM   6112  C6   DC A 297      26.936-661.092 650.591 
ATOM   6113  P    DT A 298      28.100-666.258 647.047 
ATOM   6114  OP1  DT A 298      27.711-666.585 645.656 
ATOM   6115  OP2  DT A 298      27.234-666.812 648.110 
ATOM   6116  O5'  DT A 298      29.615-666.704 647.300 
ATOM   6117  C5'  DT A 298      30.679-665.798 646.949 
ATOM   6118  C4'  DT A 298      31.720-665.769 648.051 
ATOM   6119  O4'  DT A 298      31.416-664.779 649.076 
ATOM   6120  C3'  DT A 298      31.896-667.069 648.835 
ATOM   6121  O3'  DT A 298      33.273-667.232 649.152 
ATOM   6122  C2'  DT A 298      31.121-666.846 650.134 
ATOM   6123  C1'  DT A 298      31.548-665.396 650.347 
ATOM   6124  N1   DT A 298      30.689-664.655 651.312 
ATOM   6125  C2   DT A 298      31.304-663.714 652.103 
ATOM   6126  O2   DT A 298      32.498-663.474 652.040 
ATOM   6127  N3   DT A 298      30.478-663.048 652.985 
ATOM   6128  C4   DT A 298      29.120-663.240 653.139 
ATOM   6129  O4   DT A 298      28.483-662.582 653.965 
ATOM   6130  C5   DT A 298      28.565-664.248 652.266 
ATOM   6131  C7   DT A 298      27.092-664.520 652.369 
ATOM   6132  C6   DT A 298      29.345-664.911 651.399 
ATOM   6133  P    DC A 299      33.919-668.695 649.072 
ATOM   6134  OP1  DC A 299      34.315-668.986 647.676 
ATOM   6135  OP2  DC A 299      33.010-669.674 649.707 
ATOM   6136  O5'  DC A 299      35.227-668.512 649.975 
ATOM   6137  C5'  DC A 299      35.853-667.217 650.042 
ATOM   6138  C4'  DC A 299      36.228-666.896 651.475 
ATOM   6139  O4'  DC A 299      35.146-666.244 652.199 
ATOM   6140  C3'  DC A 299      36.589-668.095 652.352 
ATOM   6141  O3'  DC A 299      37.641-667.720 653.234 
ATOM   6142  C2'  DC A 299      35.333-668.361 653.181 
ATOM   6143  C1'  DC A 299      34.985-666.899 653.448 
ATOM   6144  N1   DC A 299      33.582-666.691 653.902 
ATOM   6145  C2   DC A 299      33.341-665.671 654.820 
ATOM   6146  O2   DC A 299      34.293-664.988 655.216 
ATOM   6147  N3   DC A 299      32.068-665.465 655.247 
ATOM   6148  C4   DC A 299      31.066-666.228 654.794
[truncated: 415,700 more chars]
