# Supplementary material for: Characterization of lncRNA-protein interactions associated with Prostate cancer and Androgen receptors by molecular docking simulations
Source: Biochem Biophys Rep. 2025 Mar 9;42:101959. doi: 10.1016/j.bbrep.2025.101959 (PMC11929892; doi:10.1016/j.bbrep.2025.101959)
Supplement: Multimedia component 71 [file mmc71.zip › bbrep_00101959_model_60_mmc71.pdb]

REMARK Number:    60
REMARK Ligand:     lig_628dcb8434e2f.pdb
REMARK Contact:     0     0     0
REMARK Score:  -147.53
REMARK RMSD:    821.54
MODEL       60
ATOM      1  N   ALA A  24      30.357  -5.473 -24.875 
ATOM      2  CA  ALA A  24      30.515  -4.000 -24.871 
ATOM      3  CB  ALA A  24      29.364  -3.347 -25.653 
ATOM      4  C   ALA A  24      30.496  -3.471 -23.474 
ATOM      5  O   ALA A  24      31.409  -3.720 -22.690 
ATOM      6  N   GLN A  25      29.435  -2.716 -23.129 
ATOM      7  CA  GLN A  25      29.334  -2.167 -21.810 
ATOM      8  CB  GLN A  25      28.209  -1.135 -21.640 
ATOM      9  CG  GLN A  25      28.449   0.131 -22.464 
ATOM     10  CD  GLN A  25      27.291   1.085 -22.227 
ATOM     11  OE1 GLN A  25      26.895   1.324 -21.089 
ATOM     12  NE2 GLN A  25      26.734   1.652 -23.331 
ATOM     13  C   GLN A  25      29.084  -3.296 -20.876 
ATOM     14  O   GLN A  25      28.668  -4.376 -21.290 
ATOM     15  N   ASP A  26      29.382  -3.075 -19.584 
ATOM     16  CA  ASP A  26      29.211  -4.105 -18.606 
ATOM     17  CB  ASP A  26      30.274  -4.043 -17.495 
ATOM     18  CG  ASP A  26      30.054  -5.171 -16.494 
ATOM     19  OD1 ASP A  26      28.986  -5.191 -15.826 
ATOM     20  OD2 ASP A  26      30.966  -6.032 -16.381 
ATOM     21  C   ASP A  26      27.866  -3.939 -17.988 
ATOM     22  O   ASP A  26      27.612  -2.985 -17.253 
ATOM     23  N   ASN A  27      26.945  -4.872 -18.288 
ATOM     24  CA  ASN A  27      25.662  -4.773 -17.669 
ATOM     25  CB  ASN A  27      24.503  -4.752 -18.683 
ATOM     26  CG  ASN A  27      24.583  -3.452 -19.471 
ATOM     27  OD1 ASN A  27      24.658  -2.366 -18.897 
ATOM     28  ND2 ASN A  27      24.568  -3.560 -20.827 
ATOM     29  C   ASN A  27      25.467  -5.984 -16.812 
ATOM     30  O   ASN A  27      24.473  -6.696 -16.949 
ATOM     31  N   SER A  28      26.402  -6.226 -15.873 
ATOM     32  CA  SER A  28      26.317  -7.361 -15.002 
ATOM     33  CB  SER A  28      27.559  -7.517 -14.112 
ATOM     34  OG  SER A  28      28.707  -7.731 -14.919 
ATOM     35  C   SER A  28      25.149  -7.145 -14.100 
ATOM     36  O   SER A  28      24.492  -8.089 -13.668 
ATOM     37  N   ARG A  29      24.868  -5.864 -13.806 
ATOM     38  CA  ARG A  29      23.821  -5.471 -12.913 
ATOM     39  CB  ARG A  29      23.787  -3.948 -12.704 
ATOM     40  CG  ARG A  29      25.152  -3.369 -12.324 
ATOM     41  CD  ARG A  29      25.113  -1.897 -11.913 
ATOM     42  NE  ARG A  29      26.512  -1.383 -11.942 
ATOM     43  CZ  ARG A  29      27.390  -1.720 -10.952 
ATOM     44  NH1 ARG A  29      27.024  -2.618  -9.991 
ATOM     45  NH2 ARG A  29      28.642  -1.178 -10.929 
ATOM     46  C   ARG A  29      22.506  -5.884 -13.504 
ATOM     47  O   ARG A  29      21.579  -6.255 -12.784 
ATOM     48  N   TYR A  30      22.378  -5.784 -14.840 
ATOM     49  CA  TYR A  30      21.164  -6.163 -15.505 
ATOM     50  CB  TYR A  30      21.186  -5.817 -17.003 
ATOM     51  CG  TYR A  30      19.900  -6.271 -17.606 
ATOM     52  CD1 TYR A  30      18.727  -5.600 -17.348 
ATOM     53  CD2 TYR A  30      19.876  -7.357 -18.449 
ATOM     54  CE1 TYR A  30      17.543  -6.018 -17.911 
ATOM     55  CE2 TYR A  30      18.698  -7.778 -19.016 
ATOM     56  CZ  TYR A  30      17.529  -7.109 -18.746 
ATOM     57  OH  TYR A  30      16.316  -7.539 -19.327 
ATOM     58  C   TYR A  30      20.959  -7.638 -15.363 
ATOM     59  O   TYR A  30      19.855  -8.092 -15.068 
ATOM     60  N   THR A  31      22.033  -8.431 -15.551 
ATOM     61  CA  THR A  31      21.926  -9.861 -15.473 
ATOM     62  CB  THR A  31      23.230 -10.559 -15.736 
ATOM     63  OG1 THR A  31      23.715 -10.225 -17.028 
ATOM     64  CG2 THR A  31      23.003 -12.080 -15.628 
ATOM     65  C   THR A  31      21.490 -10.229 -14.091 
ATOM     66  O   THR A  31      20.646 -11.105 -13.907 
ATOM     67  N   HIS A  32      22.064  -9.557 -13.079 
ATOM     68  CA  HIS A  32      21.744  -9.842 -11.711 
ATOM     69  ND1 HIS A  32      22.771 -10.826  -8.882 
ATOM     70  CG  HIS A  32      22.450  -9.554  -9.301 
ATOM     71  CB  HIS A  32      22.623  -9.069 -10.710 
ATOM     72  NE2 HIS A  32      22.010  -9.743  -7.096 
ATOM     73  CD2 HIS A  32      21.986  -8.905  -8.198 
ATOM     74  CE1 HIS A  32      22.488 -10.885  -7.556 
ATOM     75  C   HIS A  32      20.311  -9.481 -11.477 
ATOM     76  O   HIS A  32      19.604 -10.145 -10.722 
ATOM     77  N   PHE A  33      19.841  -8.406 -12.133 
ATOM     78  CA  PHE A  33      18.494  -7.942 -11.975 
ATOM     79  CB  PHE A  33      18.233  -6.698 -12.850 
ATOM     80  CG  PHE A  33      16.831  -6.221 -12.683 
ATOM     81  CD1 PHE A  33      15.822  -6.729 -13.471 
ATOM     82  CD2 PHE A  33      16.525  -5.261 -11.749 
ATOM     83  CE1 PHE A  33      14.528  -6.288 -13.327 
ATOM     84  CE2 PHE A  33      15.232  -4.815 -11.599 
ATOM     85  CZ  PHE A  33      14.232  -5.330 -12.388 
ATOM     86  C   PHE A  33      17.577  -9.044 -12.410 
ATOM     87  O   PHE A  33      16.584  -9.337 -11.745 
ATOM     88  N   LEU A  34      17.891  -9.694 -13.546 
ATOM     89  CA  LEU A  34      17.052 -10.740 -14.056 
ATOM     90  CB  LEU A  34      17.509 -11.262 -15.429 
ATOM     91  CG  LEU A  34      17.352 -10.227 -16.561 
ATOM     92  CD1 LEU A  34      17.815 -10.799 -17.911 
ATOM     93  CD2 LEU A  34      15.914  -9.684 -16.622 
ATOM     94  C   LEU A  34      17.034 -11.895 -13.105 
ATOM     95  O   LEU A  34      15.977 -12.463 -12.835 
ATOM     96  N   THR A  35      18.201 -12.276 -12.555 
ATOM     97  CA  THR A  35      18.222 -13.429 -11.706 
ATOM     98  CB  THR A  35      19.611 -13.827 -11.277 
ATOM     99  OG1 THR A  35      19.582 -15.110 -10.672 
ATOM    100  CG2 THR A  35      20.183 -12.793 -10.291 
ATOM    101  C   THR A  35      17.370 -13.183 -10.496 
ATOM    102  O   THR A  35      16.600 -14.054 -10.093 
ATOM    103  N   GLN A  36      17.510 -12.004  -9.861 
ATOM    104  CA  GLN A  36      16.760 -11.714  -8.673 
ATOM    105  CB  GLN A  36      17.330 -10.515  -7.900 
ATOM    106  CG  GLN A  36      18.719 -10.776  -7.318 
ATOM    107  CD  GLN A  36      19.161  -9.521  -6.583 
ATOM    108  OE1 GLN A  36      18.999  -8.403  -7.076 
ATOM    109  NE2 GLN A  36      19.727  -9.702  -5.360 
ATOM    110  C   GLN A  36      15.306 -11.414  -8.928 
ATOM    111  O   GLN A  36      14.428 -11.820  -8.172 
ATOM    112  N   HIS A  37      15.041 -10.560  -9.926 
ATOM    113  CA  HIS A  37      13.739 -10.030 -10.232 
ATOM    114  ND1 HIS A  37      13.488  -7.875  -7.943 
ATOM    115  CG  HIS A  37      14.262  -7.931  -9.081 
ATOM    116  CB  HIS A  37      13.787  -8.508 -10.384 
ATOM    117  NE2 HIS A  37      15.483  -7.062  -7.395 
ATOM    118  CD2 HIS A  37      15.476  -7.429  -8.730 
ATOM    119  CE1 HIS A  37      14.268  -7.348  -6.966 
ATOM    120  C   HIS A  37      12.906 -10.649 -11.327 
ATOM    121  O   HIS A  37      11.752 -10.256 -11.466 
ATOM    122  N   TYR A  38      13.434 -11.530 -12.202 
ATOM    123  CA  TYR A  38      12.632 -11.883 -13.350 
ATOM    124  CB  TYR A  38      13.334 -11.414 -14.642 
ATOM    125  CG  TYR A  38      12.655 -11.872 -15.887 
ATOM    126  CD1 TYR A  38      11.465 -11.319 -16.304 
ATOM    127  CD2 TYR A  38      13.246 -12.841 -16.668 
ATOM    128  CE1 TYR A  38      10.868 -11.746 -17.467 
ATOM    129  CE2 TYR A  38      12.653 -13.271 -17.830 
ATOM    130  CZ  TYR A  38      11.459 -12.724 -18.231 
ATOM    131  OH  TYR A  38      10.848 -13.164 -19.425 
ATOM    132  C   TYR A  38      12.379 -13.364 -13.432 
ATOM    133  O   TYR A  38      13.285 -14.174 -13.250 
ATOM    134  N   ASP A  39      11.102 -13.741 -13.690 
ATOM    135  CA  ASP A  39      10.698 -15.112 -13.886 
ATOM    136  CB  ASP A  39      10.028 -15.729 -12.643 
ATOM    137  CG  ASP A  39       9.940 -17.238 -12.841 
ATOM    138  OD1 ASP A  39      10.562 -17.742 -13.815 
ATOM    139  OD2 ASP A  39       9.249 -17.904 -12.025 
ATOM    140  C   ASP A  39       9.669 -15.081 -14.984 
ATOM    141  O   ASP A  39       8.529 -14.682 -14.754 
ATOM    142  N   ALA A  40      10.037 -15.519 -16.207 
ATOM    143  CA  ALA A  40       9.168 -15.355 -17.343 
ATOM    144  CB  ALA A  40       9.809 -15.843 -18.652 
ATOM    145  C   ALA A  40       7.861 -16.082 -17.196 
ATOM    146  O   ALA A  40       6.812 -15.469 -17.390 
ATOM    147  N   LYS A  41       7.868 -17.386 -16.837 
ATOM    148  CA  LYS A  41       6.612 -18.091 -16.756 
ATOM    149  CB  LYS A  41       6.394 -19.072 -17.922 
ATOM    150  CG  LYS A  41       6.320 -18.394 -19.293 
ATOM    151  CD  LYS A  41       6.383 -19.380 -20.462 
ATOM    152  CE  LYS A  41       6.315 -18.723 -21.842 
ATOM    153  NZ  LYS A  41       6.395 -19.761 -22.893 
ATOM    154  C   LYS A  41       6.607 -18.900 -15.492 
ATOM    155  O   LYS A  41       6.979 -20.072 -15.469 
ATOM    156  N   PRO A  42       6.164 -18.261 -14.447 
ATOM    157  CA  PRO A  42       6.146 -18.766 -13.096 
ATOM    158  CD  PRO A  42       5.459 -16.998 -14.579 
ATOM    159  CB  PRO A  42       5.693 -17.583 -12.242 
ATOM    160  CG  PRO A  42       4.817 -16.760 -13.203 
ATOM    161  C   PRO A  42       5.350 -19.982 -12.740 
ATOM    162  O   PRO A  42       5.866 -20.776 -11.954 
ATOM    163  N   GLN A  43       4.106 -20.125 -13.253 
ATOM    164  CA  GLN A  43       3.233 -21.210 -12.882 
ATOM    165  CB  GLN A  43       3.921 -22.559 -12.575 
ATOM    166  CG  GLN A  43       2.969 -23.746 -12.437 
ATOM    167  CD  GLN A  43       2.653 -24.258 -13.835 
ATOM    168  OE1 GLN A  43       2.011 -23.577 -14.631 
ATOM    169  NE2 GLN A  43       3.125 -25.496 -14.144 
ATOM    170  C   GLN A  43       2.428 -20.772 -11.677 
ATOM    171  O   GLN A  43       1.781 -19.726 -11.696 
ATOM    172  N   GLY A  44       2.476 -21.564 -10.580 
ATOM    173  CA  GLY A  44       1.617 -21.423  -9.423 
ATOM    174  C   GLY A  44       1.682 -20.099  -8.711 
ATOM    175  O   GLY A  44       0.636 -19.515  -8.436 
ATOM    176  N   ARG A  45       2.881 -19.573  -8.391 
ATOM    177  CA  ARG A  45       2.966 -18.320  -7.681 
ATOM    178  CB  ARG A  45       2.277 -17.177  -8.444 
ATOM    179  CG  ARG A  45       2.951 -16.883  -9.786 
ATOM    180  CD  ARG A  45       2.084 -16.065 -10.743 
ATOM    181  NE  ARG A  45       2.134 -14.640 -10.313 
ATOM    182  CZ  ARG A  45       1.083 -13.819 -10.595 
ATOM    183  NH1 ARG A  45      -0.026 -14.325 -11.205 
ATOM    184  NH2 ARG A  45       1.132 -12.493 -10.270 
ATOM    185  C   ARG A  45       2.353 -18.422  -6.307 
ATOM    186  O   ARG A  45       1.777 -17.453  -5.809 
ATOM    187  N   ASP A  46       2.452 -19.607  -5.663 
ATOM    188  CA  ASP A  46       1.984 -19.790  -4.311 
ATOM    189  CB  ASP A  46       1.250 -21.127  -4.079 
ATOM    190  CG  ASP A  46       2.197 -22.277  -4.390 
ATOM    191  OD1 ASP A  46       3.256 -22.021  -5.022 
ATOM    192  OD2 ASP A  46       1.866 -23.431  -4.005 
ATOM    193  C   ASP A  46       3.161 -19.699  -3.376 
ATOM    194  O   ASP A  46       4.259 -19.317  -3.777 
ATOM    195  N   ASP A  47       2.954 -20.056  -2.089 
ATOM    196  CA  ASP A  47       3.986 -19.963  -1.086 
ATOM    197  CB  ASP A  47       3.505 -20.399   0.311 
ATOM    198  CG  ASP A  47       2.512 -19.366   0.829 
ATOM    199  OD1 ASP A  47       2.392 -18.285   0.192 
ATOM    200  OD2 ASP A  47       1.859 -19.643   1.870 
ATOM    201  C   ASP A  47       5.122 -20.868  -1.453 
ATOM    202  O   ASP A  47       6.290 -20.503  -1.321 
ATOM    203  N   ARG A  48       4.797 -22.077  -1.942 
ATOM    204  CA  ARG A  48       5.781 -23.061  -2.293 
ATOM    205  CB  ARG A  48       5.140 -24.351  -2.823 
ATOM    206  CG  ARG A  48       6.146 -25.430  -3.211 
ATOM    207  CD  ARG A  48       5.521 -26.560  -4.029 
ATOM    208  NE  ARG A  48       5.134 -25.982  -5.348 
ATOM    209  CZ  ARG A  48       4.541 -26.764  -6.297 
ATOM    210  NH1 ARG A  48       4.304 -28.084  -6.046 
ATOM    211  NH2 ARG A  48       4.179 -26.221  -7.497 
ATOM    212  C   ARG A  48       6.632 -22.511  -3.395 
ATOM    213  O   ARG A  48       7.843 -22.722  -3.421 
ATOM    214  N   TYR A  49       6.004 -21.778  -4.332 
ATOM    215  CA  TYR A  49       6.690 -21.207  -5.452 
ATOM    216  CB  TYR A  49       5.716 -20.385  -6.317 
ATOM    217  CG  TYR A  49       6.455 -19.484  -7.246 
ATOM    218  CD1 TYR A  49       6.995 -19.944  -8.423 
ATOM    219  CD2 TYR A  49       6.580 -18.149  -6.930 
ATOM    220  CE1 TYR A  49       7.662 -19.084  -9.266 
ATOM    221  CE2 TYR A  49       7.244 -17.287  -7.767 
ATOM    222  CZ  TYR A  49       7.787 -17.755  -8.938 
ATOM    223  OH  TYR A  49       8.468 -16.868  -9.798 
ATOM    224  C   TYR A  49       7.763 -20.299  -4.937 
ATOM    225  O   TYR A  49       8.907 -20.361  -5.387 
ATOM    226  N   CYS A  50       7.427 -19.442  -3.956 
ATOM    227  CA  CYS A  50       8.387 -18.513  -3.432 
ATOM    228  CB  CYS A  50       7.789 -17.543  -2.401 
ATOM    229  SG  CYS A  50       6.919 -16.168  -3.203 
ATOM    230  C   CYS A  50       9.521 -19.233  -2.772 
ATOM    231  O   CYS A  50      10.680 -18.874  -2.966 
ATOM    232  N   GLU A  51       9.232 -20.282  -1.984 
ATOM    233  CA  GLU A  51      10.291 -20.937  -1.274 
ATOM    234  CB  GLU A  51       9.814 -22.052  -0.328 
ATOM    235  CG  GLU A  51       9.046 -21.500   0.875 
ATOM    236  CD  GLU A  51       8.647 -22.660   1.776 
ATOM    237  OE1 GLU A  51       8.797 -23.834   1.341 
ATOM    238  OE2 GLU A  51       8.191 -22.384   2.918 
ATOM    239  C   GLU A  51      11.271 -21.539  -2.238 
ATOM    240  O   GLU A  51      12.477 -21.471  -2.014 
ATOM    241  N   SER A  52      10.782 -22.163  -3.323 
ATOM    242  CA  SER A  52      11.648 -22.819  -4.266 
ATOM    243  CB  SER A  52      10.871 -23.670  -5.287 
ATOM    244  OG  SER A  52      11.770 -24.296  -6.189 
ATOM    245  C   SER A  52      12.484 -21.840  -5.041 
ATOM    246  O   SER A  52      13.695 -22.015  -5.173 
ATOM    247  N   ILE A  53      11.853 -20.774  -5.572 
ATOM    248  CA  ILE A  53      12.510 -19.830  -6.436 
ATOM    249  CB  ILE A  53      11.569 -18.839  -7.063 
ATOM    250  CG1 ILE A  53      12.268 -18.100  -8.213 
ATOM    251  CG2 ILE A  53      11.022 -17.910  -5.967 
ATOM    252  CD1 ILE A  53      11.307 -17.285  -9.080 
ATOM    253  C   ILE A  53      13.564 -19.071  -5.697 
ATOM    254  O   ILE A  53      14.625 -18.777  -6.243 
ATOM    255  N   MET A  54      13.288 -18.724  -4.431 
ATOM    256  CA  MET A  54      14.208 -17.931  -3.681 
ATOM    257  CB  MET A  54      13.657 -17.630  -2.278 
ATOM    258  CG  MET A  54      14.129 -16.292  -1.716 
ATOM    259  SD  MET A  54      13.400 -14.851  -2.557 
ATOM    260  CE  MET A  54      13.965 -13.641  -1.327 
ATOM    261  C   MET A  54      15.482 -18.715  -3.574 
ATOM    262  O   MET A  54      16.577 -18.162  -3.661 
ATOM    263  N   ARG A  55      15.360 -20.040  -3.377 
ATOM    264  CA  ARG A  55      16.487 -20.926  -3.259 
ATOM    265  CB  ARG A  55      16.035 -22.353  -2.921 
ATOM    266  CG  ARG A  55      15.198 -22.413  -1.641 
ATOM    267  CD  ARG A  55      14.502 -23.757  -1.423 
ATOM    268  NE  ARG A  55      15.339 -24.566  -0.498 
ATOM    269  CZ  ARG A  55      15.110 -25.907  -0.399 
ATOM    270  NH1 ARG A  55      14.168 -26.490  -1.198 
ATOM    271  NH2 ARG A  55      15.823 -26.659   0.486 
ATOM    272  C   ARG A  55      17.249 -20.983  -4.555 
ATOM    273  O   ARG A  55      18.476 -20.907  -4.565 
ATOM    274  N   ARG A  56      16.538 -21.101  -5.694 
ATOM    275  CA  ARG A  56      17.186 -21.258  -6.971 
ATOM    276  CB  ARG A  56      16.203 -21.454  -8.140 
ATOM    277  CG  ARG A  56      15.409 -22.759  -8.083 
ATOM    278  CD  ARG A  56      14.767 -23.128  -9.423 
ATOM    279  NE  ARG A  56      13.877 -22.004  -9.821 
ATOM    280  CZ  ARG A  56      12.561 -22.008  -9.459 
ATOM    281  NH1 ARG A  56      12.047 -23.057  -8.752 
ATOM    282  NH2 ARG A  56      11.757 -20.960  -9.804 
ATOM    283  C   ARG A  56      17.993 -20.038  -7.297 
ATOM    284  O   ARG A  56      19.094 -20.132  -7.842 
ATOM    285  N   ARG A  57      17.434 -18.858  -6.981 
ATOM    286  CA  ARG A  57      17.989 -17.566  -7.272 
ATOM    287  CB  ARG A  57      16.981 -16.432  -7.028 
ATOM    288  CG  ARG A  57      15.720 -16.618  -7.872 
ATOM    289  CD  ARG A  57      16.007 -16.749  -9.368 
ATOM    290  NE  ARG A  57      14.774 -17.286 -10.009 
ATOM    291  CZ  ARG A  57      14.462 -16.937 -11.292 
ATOM    292  NH1 ARG A  57      15.255 -16.058 -11.970 
ATOM    293  NH2 ARG A  57      13.356 -17.462 -11.896 
ATOM    294  C   ARG A  57      19.215 -17.308  -6.446 
ATOM    295  O   ARG A  57      20.047 -16.489  -6.833 
ATOM    296  N   GLY A  58      19.345 -17.952  -5.266 
ATOM    297  CA  GLY A  58      20.518 -17.749  -4.452 
ATOM    298  C   GLY A  58      20.249 -16.676  -3.435 
ATOM    299  O   GLY A  58      21.171 -16.056  -2.910 
ATOM    300  N   LEU A  59      18.957 -16.404  -3.197 
ATOM    301  CA  LEU A  59      18.390 -15.442  -2.291 
ATOM    302  CB  LEU A  59      16.997 -14.993  -2.748 
ATOM    303  CG  LEU A  59      17.057 -14.335  -4.141 
ATOM    304  CD1 LEU A  59      15.690 -13.786  -4.573 
ATOM    305  CD2 LEU A  59      18.175 -13.282  -4.214 
ATOM    306  C   LEU A  59      18.342 -15.875  -0.842 
ATOM    307  O   LEU A  59      17.877 -15.107  -0.005 
ATOM    308  N   THR A  60      18.628 -17.158  -0.543 
ATOM    309  CA  THR A  60      18.521 -17.780   0.758 
ATOM    310  CB  THR A  60      18.422 -19.273   0.655 
ATOM    311  OG1 THR A  60      19.592 -19.810   0.057 
ATOM    312  CG2 THR A  60      17.192 -19.608  -0.204 
ATOM    313  C   THR A  60      19.582 -17.448   1.776 
ATOM    314  O   THR A  60      19.306 -17.592   2.964 
ATOM    315  N   SER A  61      20.833 -17.093   1.412 
ATOM    316  CA  SER A  61      21.758 -16.859   2.493 
ATOM    317  CB  SER A  61      22.957 -17.826   2.485 
ATOM    318  OG  SER A  61      22.517 -19.158   2.702 
ATOM    319  C   SER A  61      22.320 -15.475   2.407 
ATOM    320  O   SER A  61      23.186 -15.209   1.575 
ATOM    321  N   PRO A  62      21.889 -14.572   3.254 
ATOM    322  CA  PRO A  62      20.832 -14.844   4.197 
ATOM    323  CD  PRO A  62      22.847 -13.617   3.787 
ATOM    324  CB  PRO A  62      20.985 -13.822   5.320 
ATOM    325  CG  PRO A  62      22.467 -13.428   5.263 
ATOM    326  C   PRO A  62      19.514 -14.718   3.499 
ATOM    327  O   PRO A  62      19.488 -14.279   2.350 
ATOM    328  N   CYS A  63      18.409 -15.091   4.176 
ATOM    329  CA  CYS A  63      17.107 -15.029   3.577 
ATOM    330  CB  CYS A  63      15.980 -15.525   4.508 
ATOM    331  SG  CYS A  63      16.264 -17.191   5.180 
ATOM    332  C   CYS A  63      16.811 -13.590   3.286 
ATOM    333  O   CYS A  63      16.979 -12.728   4.148 
ATOM    334  N   LYS A  64      16.363 -13.286   2.050 
ATOM    335  CA  LYS A  64      16.024 -11.933   1.733 
ATOM    336  CB  LYS A  64      15.958 -11.675   0.217 
ATOM    337  CG  LYS A  64      15.947 -10.196  -0.175 
ATOM    338  CD  LYS A  64      16.188  -9.974  -1.671 
ATOM    339  CE  LYS A  64      16.192  -8.501  -2.084 
ATOM    340  NZ  LYS A  64      16.367  -8.389  -3.549 
ATOM    341  C   LYS A  64      14.671 -11.685   2.334 
ATOM    342  O   LYS A  64      13.782 -12.531   2.250 
ATOM    343  N   ASP A  65      14.485 -10.514   2.975 
ATOM    344  CA  ASP A  65      13.252 -10.245   3.660 
ATOM    345  CB  ASP A  65      13.310  -8.967   4.522 
ATOM    346  CG  ASP A  65      13.625  -7.757   3.647 
ATOM    347  OD1 ASP A  65      14.224  -7.939   2.553 
ATOM    348  OD2 ASP A  65      13.278  -6.626   4.077 
ATOM    349  C   ASP A  65      12.107 -10.144   2.699 
ATOM    350  O   ASP A  65      11.037 -10.700   2.946 
ATOM    351  N   ILE A  66      12.280  -9.419   1.579 
ATOM    352  CA  ILE A  66      11.198  -9.300   0.645 
ATOM    353  CB  ILE A  66      10.432  -8.019   0.848 
ATOM    354  CG1 ILE A  66       9.083  -8.013   0.109 
ATOM    355  CG2 ILE A  66      11.366  -6.859   0.468 
ATOM    356  CD1 ILE A  66       9.205  -8.016  -1.410 
ATOM    357  C   ILE A  66      11.805  -9.311  -0.725 
ATOM    358  O   ILE A  66      12.863  -8.720  -0.940 
ATOM    359  N   ASN A  67      11.179 -10.019  -1.688 
ATOM    360  CA  ASN A  67      11.720 -10.015  -3.017 
ATOM    361  CB  ASN A  67      12.741 -11.139  -3.259 
ATOM    362  CG  ASN A  67      13.477 -10.847  -4.558 
ATOM    363  OD1 ASN A  67      14.272  -9.911  -4.638 
ATOM    364  ND2 ASN A  67      13.214 -11.676  -5.603 
ATOM    365  C   ASN A  67      10.584 -10.205  -3.973 
ATOM    366  O   ASN A  67       9.740 -11.082  -3.786 
ATOM    367  N   THR A  68      10.556  -9.392  -5.048 
ATOM    368  CA  THR A  68       9.471  -9.467  -5.982 
ATOM    369  CB  THR A  68       8.762  -8.158  -6.145 
ATOM    370  OG1 THR A  68       8.269  -7.721  -4.886 
ATOM    371  CG2 THR A  68       7.598  -8.348  -7.130 
ATOM    372  C   THR A  68       9.996  -9.879  -7.324 
ATOM    373  O   THR A  68      11.059  -9.439  -7.762 
ATOM    374  N   PHE A  69       9.236 -10.761  -8.006 
ATOM    375  CA  PHE A  69       9.601 -11.241  -9.309 
ATOM    376  CB  PHE A  69       9.527 -12.774  -9.435 
ATOM    377  CG  PHE A  69      10.543 -13.384  -8.526 
ATOM    378  CD1 PHE A  69      11.831 -13.609  -8.956 
ATOM    379  CD2 PHE A  69      10.207 -13.734  -7.237 
ATOM    380  CE1 PHE A  69      12.768 -14.171  -8.120 
ATOM    381  CE2 PHE A  69      11.140 -14.295  -6.395 
ATOM    382  CZ  PHE A  69      12.423 -14.515  -6.835 
ATOM    383  C   PHE A  69       8.608 -10.690 -10.287 
ATOM    384  O   PHE A  69       7.415 -10.605 -10.001 
ATOM    385  N   ILE A  70       9.099 -10.300 -11.480 
ATOM    386  CA  ILE A  70       8.279  -9.766 -12.530 
ATOM    387  CB  ILE A  70       8.894  -8.585 -13.228 
ATOM    388  CG1 ILE A  70       9.137  -7.438 -12.235 
ATOM    389  CG2 ILE A  70       7.982  -8.201 -14.407 
ATOM    390  CD1 ILE A  70      10.026  -6.325 -12.786 
ATOM    391  C   ILE A  70       8.146 -10.852 -13.550 
ATOM    392  O   ILE A  70       9.106 -11.572 -13.824 
ATOM    393  N   HIS A  71       6.934 -11.011 -14.122 
ATOM    394  CA  HIS A  71       6.704 -12.056 -15.078 
ATOM    395  ND1 HIS A  71       6.623 -14.322 -12.875 
ATOM    396  CG  HIS A  71       5.646 -13.442 -13.288 
ATOM    397  CB  HIS A  71       5.509 -12.942 -14.696 
ATOM    398  NE2 HIS A  71       5.416 -13.823 -11.074 
ATOM    399  CD2 HIS A  71       4.918 -13.148 -12.176 
ATOM    400  CE1 HIS A  71       6.439 -14.514 -11.544 
ATOM    401  C   HIS A  71       6.415 -11.410 -16.399 
ATOM    402  O   HIS A  71       6.310 -10.188 -16.486 
ATOM    403  N   GLY A  72       6.286 -12.218 -17.476 
ATOM    404  CA  GLY A  72       6.017 -11.656 -18.772 
ATOM    405  C   GLY A  72       7.295 -11.593 -19.560 
ATOM    406  O   GLY A  72       8.294 -12.209 -19.193 
ATOM    407  N   ASN A  73       7.269 -10.867 -20.702 
ATOM    408  CA  ASN A  73       8.405 -10.782 -21.584 
ATOM    409  CB  ASN A  73       8.034 -10.508 -23.057 
ATOM    410  CG  ASN A  73       7.346  -9.151 -23.163 
ATOM    411  OD1 ASN A  73       7.968  -8.146 -23.502 
ATOM    412  ND2 ASN A  73       6.017  -9.119 -22.872 
ATOM    413  C   ASN A  73       9.371  -9.723 -21.133 
ATOM    414  O   ASN A  73       8.994  -8.716 -20.538 
ATOM    415  N   LYS A  74      10.668  -9.952 -21.434 
ATOM    416  CA  LYS A  74      11.764  -9.101 -21.052 
ATOM    417  CB  LYS A  74      13.152  -9.709 -21.329 
ATOM    418  CG  LYS A  74      13.502 -10.903 -20.438 
ATOM    419  CD  LYS A  74      14.866 -11.514 -20.762 
ATOM    420  CE  LYS A  74      14.989 -11.999 -22.206 
ATOM    421  NZ  LYS A  74      16.380 -12.427 -22.480 
ATOM    422  C   LYS A  74      11.726  -7.769 -21.741 
ATOM    423  O   LYS A  74      12.108  -6.759 -21.152 
ATOM    424  N   ARG A  75      11.268  -7.726 -23.005 
ATOM    425  CA  ARG A  75      11.336  -6.518 -23.783 
ATOM    426  CB  ARG A  75      10.706  -6.680 -25.174 
ATOM    427  CG  ARG A  75      11.275  -7.856 -25.964 
ATOM    428  CD  ARG A  75      10.777  -7.928 -27.407 
ATOM    429  NE  ARG A  75       9.288  -7.909 -27.372 
ATOM    430  CZ  ARG A  75       8.587  -9.047 -27.093 
ATOM    431  NH1 ARG A  75       9.247 -10.192 -26.754 
ATOM    432  NH2 ARG A  75       7.223  -9.036 -27.147 
ATOM    433  C   ARG A  75      10.568  -5.434 -23.096 
ATOM    434  O   ARG A  75      11.000  -4.283 -23.058 
ATOM    435  N   SER A  76       9.396  -5.775 -22.533 
ATOM    436  CA  SER A  76       8.562  -4.791 -21.905 
ATOM    437  CB  SER A  76       7.236  -5.385 -21.396 
ATOM    438  OG  SER A  76       6.471  -5.878 -22.487 
ATOM    439  C   SER A  76       9.281  -4.196 -20.730 
ATOM    440  O   SER A  76       9.132  -3.009 -20.441 
ATOM    441  N   ILE A  77      10.063  -5.017 -20.003 
ATOM    442  CA  ILE A  77      10.777  -4.552 -18.848 
ATOM    443  CB  ILE A  77      11.426  -5.664 -18.076 
ATOM    444  CG1 ILE A  77      10.357  -6.647 -17.572 
ATOM    445  CG2 ILE A  77      12.260  -5.039 -16.946 
ATOM    446  CD1 ILE A  77      10.932  -7.947 -17.010 
ATOM    447  C   ILE A  77      11.850  -3.586 -19.254 
ATOM    448  O   ILE A  77      12.029  -2.547 -18.626 
ATOM    449  N   LYS A  78      12.600  -3.902 -20.324 
ATOM    450  CA  LYS A  78      13.670  -3.048 -20.763 
ATOM    451  CB  LYS A  78      14.457  -3.613 -21.957 
ATOM    452  CG  LYS A  78      15.314  -4.836 -21.619 
ATOM    453  CD  LYS A  78      15.896  -5.526 -22.854 
ATOM    454  CE  LYS A  78      16.828  -6.696 -22.531 
ATOM    455  NZ  LYS A  78      16.037  -7.912 -22.246 
ATOM    456  C   LYS A  78      13.105  -1.727 -21.186 
ATOM    457  O   LYS A  78      13.736  -0.686 -21.012 
ATOM    458  N   ALA A  79      11.881  -1.748 -21.741 
ATOM    459  CA  ALA A  79      11.200  -0.603 -22.284 
ATOM    460  CB  ALA A  79       9.821  -0.951 -22.871 
ATOM    461  C   ALA A  79      10.987   0.445 -21.231 
ATOM    462  O   ALA A  79      10.878   1.630 -21.545 
ATOM    463  N   ILE A  80      10.868   0.044 -19.956 
ATOM    464  CA  ILE A  80      10.626   1.016 -18.927 
ATOM    465  CB  ILE A  80      10.255   0.446 -17.581 
ATOM    466  CG1 ILE A  80      11.316  -0.473 -16.984 
ATOM    467  CG2 ILE A  80       8.892  -0.240 -17.747 
ATOM    468  CD1 ILE A  80      10.900  -1.026 -15.623 
ATOM    469  C   ILE A  80      11.745   2.022 -18.874 
ATOM    470  O   ILE A  80      11.546   3.160 -18.452 
ATOM    471  N   CYS A  81      12.966   1.624 -19.275 
ATOM    472  CA  CYS A  81      14.117   2.486 -19.280 
ATOM    473  CB  CYS A  81      15.428   1.734 -19.567 
ATOM    474  SG  CYS A  81      15.754   0.459 -18.312 
ATOM    475  C   CYS A  81      13.959   3.596 -20.289 
ATOM    476  O   CYS A  81      14.689   4.586 -20.237 
ATOM    477  N   GLU A  82      13.062   3.434 -21.284 
ATOM    478  CA  GLU A  82      12.862   4.454 -22.277 
ATOM    479  CB  GLU A  82      12.970   3.920 -23.715 
ATOM    480  CG  GLU A  82      11.961   2.809 -24.013 
ATOM    481  CD  GLU A  82      12.156   2.352 -25.452 
ATOM    482  OE1 GLU A  82      12.213   3.228 -26.356 
ATOM    483  OE2 GLU A  82      12.249   1.114 -25.666 
ATOM    484  C   GLU A  82      11.484   5.028 -22.107 
ATOM    485  O   GLU A  82      10.696   4.562 -21.287 
ATOM    486  N   ASN A  83      11.173   6.085 -22.884 
ATOM    487  CA  ASN A  83       9.911   6.767 -22.808 
ATOM    488  CB  ASN A  83       9.851   8.042 -23.664 
ATOM    489  CG  ASN A  83      10.676   9.103 -22.944 
ATOM    490  OD1 ASN A  83      10.664   9.185 -21.715 
ATOM    491  ND2 ASN A  83      11.416   9.938 -23.723 
ATOM    492  C   ASN A  83       8.817   5.839 -23.229 
ATOM    493  O   ASN A  83       7.665   6.001 -22.831 
ATOM    494  N   LYS A  84       9.156   4.826 -24.043 
ATOM    495  CA  LYS A  84       8.180   3.925 -24.580 
ATOM    496  CB  LYS A  84       8.857   2.817 -25.416 
ATOM    497  CG  LYS A  84       7.921   1.834 -26.122 
ATOM    498  CD  LYS A  84       7.153   0.911 -25.178 
ATOM    499  CE  LYS A  84       6.396  -0.197 -25.909 
ATOM    500  NZ  LYS A  84       7.357  -1.190 -26.441 
ATOM    501  C   LYS A  84       7.386   3.298 -23.466 
ATOM    502  O   LYS A  84       6.161   3.232 -23.563 
ATOM    503  N   ASN A  85       8.029   2.807 -22.383 
ATOM    504  CA  ASN A  85       7.206   2.217 -21.358 
ATOM    505  CB  ASN A  85       7.343   0.680 -21.318 
ATOM    506  CG  ASN A  85       6.232   0.074 -20.468 
ATOM    507  OD1 ASN A  85       5.067   0.455 -20.576 
ATOM    508  ND2 ASN A  85       6.604  -0.897 -19.592 
ATOM    509  C   ASN A  85       7.600   2.737 -20.000 
ATOM    510  O   ASN A  85       7.516   2.004 -19.015 
ATOM    511  N   GLY A  86       7.987   4.025 -19.869 
ATOM    512  CA  GLY A  86       8.358   4.440 -18.541 
ATOM    513  C   GLY A  86       8.406   5.935 -18.432 
ATOM    514  O   GLY A  86       8.529   6.651 -19.426 
ATOM    515  N   ASN A  87       8.313   6.432 -17.176 
ATOM    516  CA  ASN A  87       8.388   7.834 -16.866 
ATOM    517  CB  ASN A  87       7.070   8.434 -16.338 
ATOM    518  CG  ASN A  87       6.033   8.383 -17.450 
ATOM    519  OD1 ASN A  87       5.564   7.312 -17.828 
ATOM    520  ND2 ASN A  87       5.650   9.574 -17.983 
ATOM    521  C   ASN A  87       9.381   7.966 -15.753 
ATOM    522  O   ASN A  87       9.660   7.005 -15.039 
ATOM    523  N   PRO A  88       9.943   9.130 -15.590 
ATOM    524  CA  PRO A  88      10.890   9.367 -14.542 
ATOM    525  CD  PRO A  88       9.915  10.189 -16.582 
ATOM    526  CB  PRO A  88      11.522  10.727 -14.851 
ATOM    527  CG  PRO A  88      10.555  11.384 -15.857 
ATOM    528  C   PRO A  88      10.168   9.304 -13.236 
ATOM    529  O   PRO A  88       9.050   9.812 -13.144 
ATOM    530  N   HIS A  89      10.804   8.706 -12.212 
ATOM    531  CA  HIS A  89      10.210   8.527 -10.923 
ATOM    532  ND1 HIS A  89       7.895   6.729  -9.424 
ATOM    533  CG  HIS A  89       9.268   6.743  -9.344 
ATOM    534  CB  HIS A  89      10.169   7.046 -10.506 
ATOM    535  NE2 HIS A  89       8.415   6.182  -7.333 
ATOM    536  CD2 HIS A  89       9.569   6.408  -8.061 
ATOM    537  CE1 HIS A  89       7.434   6.387  -8.195 
ATOM    538  C   HIS A  89      11.094   9.291 -10.006 
ATOM    539  O   HIS A  89      12.249   9.524 -10.348 
ATOM    540  N   ARG A  90      10.614   9.570  -8.777 
ATOM    541  CA  ARG A  90      11.134  10.633  -7.973 
ATOM    542  CB  ARG A  90      10.638  10.532  -6.524 
ATOM    543  CG  ARG A  90       9.118  10.621  -6.401 
ATOM    544  CD  ARG A  90       8.581  12.052  -6.436 
ATOM    545  NE  ARG A  90       7.099  11.972  -6.308 
ATOM    546  CZ  ARG A  90       6.398  13.027  -5.801 
ATOM    547  NH1 ARG A  90       7.050  14.164  -5.418 
ATOM    548  NH2 ARG A  90       5.043  12.938  -5.660 
ATOM    549  C   ARG A  90      12.627  10.723  -7.915 
ATOM    550  O   ARG A  90      13.186  11.625  -8.535 
ATOM    551  N   GLU A  91      13.353   9.801  -7.262 
ATOM    552  CA  GLU A  91      14.755  10.115  -7.224 
ATOM    553  CB  GLU A  91      15.367  10.061  -5.812 
ATOM    554  CG  GLU A  91      14.958  11.232  -4.914 
ATOM    555  CD  GLU A  91      13.537  11.000  -4.427 
ATOM    556  OE1 GLU A  91      13.280   9.918  -3.836 
ATOM    557  OE2 GLU A  91      12.688  11.907  -4.644 
ATOM    558  C   GLU A  91      15.504   9.143  -8.074 
ATOM    559  O   GLU A  91      15.859   8.056  -7.623 
ATOM    560  N   ASN A  92      15.780   9.542  -9.330 
ATOM    561  CA  ASN A  92      16.570   8.776 -10.253 
ATOM    562  CB  ASN A  92      18.015   8.583  -9.762 
ATOM    563  CG  ASN A  92      18.669   9.953  -9.678 
ATOM    564  OD1 ASN A  92      18.547  10.766 -10.593 
ATOM    565  ND2 ASN A  92      19.371  10.227  -8.547 
ATOM    566  C   ASN A  92      15.991   7.412 -10.460 
ATOM    567  O   ASN A  92      16.733   6.456 -10.678 
ATOM    568  N   LEU A  93      14.653   7.283 -10.421 
ATOM    569  CA  LEU A  93      14.046   5.998 -10.644 
ATOM    570  CB  LEU A  93      13.196   5.499  -9.462 
ATOM    571  CG  LEU A  93      14.013   5.127  -8.208 
ATOM    572  CD1 LEU A  93      13.097   4.644  -7.072 
ATOM    573  CD2 LEU A  93      15.107   4.099  -8.543 
ATOM    574  C   LEU A  93      13.141   6.137 -11.825 
ATOM    575  O   LEU A  93      12.979   7.226 -12.373 
ATOM    576  N   ARG A  94      12.563   5.007 -12.286 
ATOM    577  CA  ARG A  94      11.651   5.047 -13.395 
ATOM    578  CB  ARG A  94      12.264   4.533 -14.706 
ATOM    579  CG  ARG A  94      13.421   5.410 -15.185 
ATOM    580  CD  ARG A  94      13.981   5.008 -16.550 
ATOM    581  NE  ARG A  94      12.929   5.315 -17.557 
ATOM    582  CZ  ARG A  94      12.803   6.585 -18.040 
ATOM    583  NH1 ARG A  94      13.625   7.577 -17.590 
ATOM    584  NH2 ARG A  94      11.843   6.868 -18.966 
ATOM    585  C   ARG A  94      10.481   4.169 -13.054 
ATOM    586  O   ARG A  94      10.637   3.137 -12.403 
ATOM    587  N   ILE A  95       9.268   4.577 -13.488 
ATOM    588  CA  ILE A  95       8.059   3.839 -13.228 
ATOM    589  CB  ILE A  95       7.025   4.653 -12.501 
ATOM    590  CG1 ILE A  95       5.820   3.791 -12.084 
ATOM    591  CG2 ILE A  95       6.656   5.846 -13.397 
ATOM    592  CD1 ILE A  95       6.118   2.807 -10.956 
ATOM    593  C   ILE A  95       7.471   3.433 -14.552 
ATOM    594  O   ILE A  95       7.417   4.230 -15.487 
ATOM    595  N   SER A  96       7.017   2.167 -14.668 
ATOM    596  CA  SER A  96       6.520   1.669 -15.924 
ATOM    597  CB  SER A  96       6.521   0.132 -16.021 
ATOM    598  OG  SER A  96       5.638  -0.423 -15.057 
ATOM    599  C   SER A  96       5.122   2.137 -16.200 
ATOM    600  O   SER A  96       4.324   2.355 -15.289 
ATOM    601  N   LYS A  97       4.824   2.366 -17.497 
ATOM    602  CA  LYS A  97       3.513   2.735 -17.955 
ATOM    603  CB  LYS A  97       3.499   3.283 -19.390 
ATOM    604  CG  LYS A  97       4.096   4.687 -19.504 
ATOM    605  CD  LYS A  97       4.273   5.153 -20.949 
ATOM    606  CE  LYS A  97       4.718   6.611 -21.063 
ATOM    607  NZ  LYS A  97       6.152   6.728 -20.709 
ATOM    608  C   LYS A  97       2.610   1.543 -17.924 
ATOM    609  O   LYS A  97       1.429   1.655 -17.600 
ATOM    610  N   SER A  98       3.157   0.372 -18.304 
ATOM    611  CA  SER A  98       2.430  -0.864 -18.402 
ATOM    612  CB  SER A  98       3.113  -1.826 -19.387 
ATOM    613  OG  SER A  98       2.438  -3.069 -19.433 
ATOM    614  C   SER A  98       2.391  -1.529 -17.062 
ATOM    615  O   SER A  98       3.191  -1.233 -16.178 
ATOM    616  N   SER A  99       1.438  -2.468 -16.892 
ATOM    617  CA  SER A  99       1.316  -3.181 -15.654 
ATOM    618  CB  SER A  99      -0.138  -3.329 -15.182 
ATOM    619  OG  SER A  99      -0.171  -4.036 -13.953 
ATOM    620  C   SER A  99       1.866  -4.551 -15.901 
ATOM    621  O   SER A  99       1.756  -5.075 -17.006 
ATOM    622  N   PHE A 100       2.499  -5.160 -14.875 
ATOM    623  CA  PHE A 100       3.096  -6.452 -15.063 
ATOM    624  CB  PHE A 100       4.625  -6.462 -14.858 
ATOM    625  CG  PHE A 100       5.327  -5.637 -15.887 
ATOM    626  CD1 PHE A 100       5.439  -4.271 -15.743 
ATOM    627  CD2 PHE A 100       5.897  -6.234 -16.988 
ATOM    628  CE1 PHE A 100       6.097  -3.516 -16.687 
ATOM    629  CE2 PHE A 100       6.556  -5.484 -17.934 
ATOM    630  CZ  PHE A 100       6.657  -4.121 -17.787 
ATOM    631  C   PHE A 100       2.572  -7.384 -14.016 
ATOM    632  O   PHE A 100       2.195  -6.966 -12.922 
ATOM    633  N   GLN A 101       2.513  -8.691 -14.344 
ATOM    634  CA  GLN A 101       2.171  -9.658 -13.345 
ATOM    635  CB  GLN A 101       1.839 -11.052 -13.904 
ATOM    636  CG  GLN A 101       0.489 -11.131 -14.617 
ATOM    637  CD  GLN A 101      -0.593 -11.194 -13.547 
ATOM    638  OE1 GLN A 101      -0.366 -11.697 -12.449 
ATOM    639  NE2 GLN A 101      -1.804 -10.667 -13.873 
ATOM    640  C   GLN A 101       3.394  -9.793 -12.496 
ATOM    641  O   GLN A 101       4.508  -9.873 -13.015 
ATOM    642  N   VAL A 102       3.218  -9.802 -11.161 
ATOM    643  CA  VAL A 102       4.354  -9.886 -10.293 
ATOM    644  CB  VAL A 102       4.759  -8.562  -9.714 
ATOM    645  CG1 VAL A 102       5.195  -7.637 -10.861 
ATOM    646  CG2 VAL A 102       3.584  -8.007  -8.887 
ATOM    647  C   VAL A 102       4.011 -10.774  -9.139 
ATOM    648  O   VAL A 102       2.841 -11.025  -8.854 
ATOM    649  N   THR A 103       5.050 -11.314  -8.467 
ATOM    650  CA  THR A 103       4.829 -12.120  -7.304 
ATOM    651  CB  THR A 103       5.112 -13.577  -7.530 
ATOM    652  OG1 THR A 103       4.295 -14.080  -8.577 
ATOM    653  CG2 THR A 103       4.826 -14.343  -6.226 
ATOM    654  C   THR A 103       5.781 -11.637  -6.255 
ATOM    655  O   THR A 103       6.988 -11.574  -6.489 
ATOM    656  N   THR A 104       5.262 -11.297  -5.057 
ATOM    657  CA  THR A 104       6.109 -10.812  -4.005 
ATOM    658  CB  THR A 104       5.546  -9.614  -3.295 
ATOM    659  OG1 THR A 104       5.356  -8.546  -4.210 
ATOM    660  CG2 THR A 104       6.514  -9.193  -2.176 
ATOM    661  C   THR A 104       6.242 -11.896  -2.986 
ATOM    662  O   THR A 104       5.251 -12.502  -2.581 
ATOM    663  N   CYS A 105       7.490 -12.172  -2.555 
ATOM    664  CA  CYS A 105       7.738 -13.200  -1.586 
ATOM    665  CB  CYS A 105       8.849 -14.165  -2.029 
ATOM    666  SG  CYS A 105       8.448 -14.908  -3.639 
ATOM    667  C   CYS A 105       8.189 -12.511  -0.339 
ATOM    668  O   CYS A 105       9.178 -11.779  -0.349 
ATOM    669  N   LYS A 106       7.459 -12.730   0.774 
ATOM    670  CA  LYS A 106       7.781 -12.086   2.014 
ATOM    671  CB  LYS A 106       6.585 -11.338   2.628 
ATOM    672  CG  LYS A 106       6.127 -10.139   1.793 
ATOM    673  CD  LYS A 106       4.735  -9.634   2.178 
ATOM    674  CE  LYS A 106       4.309  -8.374   1.425 
ATOM    675  NZ  LYS A 106       5.014  -7.194   1.974 
ATOM    676  C   LYS A 106       8.204 -13.134   2.988 
ATOM    677  O   LYS A 106       7.514 -14.131   3.203 
ATOM    678  N   LEU A 107       9.370 -12.908   3.618 
ATOM    679  CA  LEU A 107       9.910 -13.866   4.533 
ATOM    680  CB  LEU A 107      11.381 -13.570   4.883 
ATOM    681  CG  LEU A 107      12.026 -14.570   5.857 
ATOM    682  CD1 LEU A 107      12.138 -15.973   5.238 
ATOM    683  CD2 LEU A 107      13.375 -14.044   6.370 
ATOM    684  C   LEU A 107       9.105 -13.824   5.787 
ATOM    685  O   LEU A 107       8.661 -12.764   6.225 
ATOM    686  N   HIS A 108       8.855 -15.005   6.380 
ATOM    687  CA  HIS A 108       8.191 -15.020   7.648 
ATOM    688  ND1 HIS A 108       6.503 -17.160   5.722 
ATOM    689  CG  HIS A 108       6.507 -16.861   7.063 
ATOM    690  CB  HIS A 108       6.725 -15.489   7.618 
ATOM    691  NE2 HIS A 108       6.076 -19.059   6.793 
ATOM    692  CD2 HIS A 108       6.247 -18.033   7.703 
ATOM    693  CE1 HIS A 108       6.239 -18.488   5.615 
ATOM    694  C   HIS A 108       8.993 -15.906   8.534 
ATOM    695  O   HIS A 108       9.644 -16.843   8.076 
ATOM    696  N   GLY A 109       8.958 -15.620   9.846 
ATOM    697  CA  GLY A 109       9.793 -16.334  10.759 
ATOM    698  C   GLY A 109      10.861 -15.362  11.144 
ATOM    699  O   GLY A 109      11.206 -14.465  10.376 
ATOM    700  N   GLY A 110      11.378 -15.513  12.376 
ATOM    701  CA  GLY A 110      12.344 -14.642  12.983 
ATOM    702  C   GLY A 110      13.717 -14.700  12.379 
ATOM    703  O   GLY A 110      14.419 -13.689  12.376 
ATOM    704  N   SER A 111      14.166 -15.876  11.892 
ATOM    705  CA  SER A 111      15.555 -15.993  11.521 
ATOM    706  CB  SER A 111      16.129 -17.404  11.740 
ATOM    707  OG  SER A 111      17.494 -17.439  11.353 
ATOM    708  C   SER A 111      15.827 -15.629  10.092 
ATOM    709  O   SER A 111      15.060 -15.888   9.167 
ATOM    710  N   PRO A 112      16.953 -14.967   9.967 
ATOM    711  CA  PRO A 112      17.492 -14.571   8.686 
ATOM    712  CD  PRO A 112      17.334 -14.031  11.015 
ATOM    713  CB  PRO A 112      18.504 -13.462   8.973 
ATOM    714  CG  PRO A 112      18.025 -12.860  10.301 
ATOM    715  C   PRO A 112      18.112 -15.709   7.930 
ATOM    716  O   PRO A 112      18.498 -15.507   6.778 
ATOM    717  N   TRP A 113      18.254 -16.900   8.543 
ATOM    718  CA  TRP A 113      18.952 -17.947   7.848 
ATOM    719  CB  TRP A 113      20.140 -18.493   8.653 
ATOM    720  CG  TRP A 113      21.239 -17.473   8.801 
ATOM    721  CD2 TRP A 113      22.171 -17.157   7.757 
ATOM    722  CD1 TRP A 113      21.549 -16.668   9.857 
ATOM    723  NE1 TRP A 113      22.625 -15.874   9.541 
ATOM    724  CE2 TRP A 113      23.017 -16.164   8.250 
ATOM    725  CE3 TRP A 113      22.310 -17.654   6.495 
ATOM    726  CZ2 TRP A 113      24.022 -15.652   7.480 
ATOM    727  CZ3 TRP A 113      23.322 -17.137   5.721 
ATOM    728  CH2 TRP A 113      24.162 -16.156   6.206 
ATOM    729  C   TRP A 113      18.019 -19.078   7.526 
ATOM    730  O   TRP A 113      16.980 -19.259   8.157 
ATOM    731  N   PRO A 114      18.387 -19.844   6.525 
ATOM    732  CA  PRO A 114      17.605 -20.941   6.018 
ATOM    733  CD  PRO A 114      19.726 -19.807   5.959 
ATOM    734  CB  PRO A 114      18.412 -21.510   4.849 
ATOM    735  CG  PRO A 114      19.865 -21.131   5.190 
ATOM    736  C   PRO A 114      17.349 -21.963   7.077 
ATOM    737  O   PRO A 114      18.132 -22.055   8.021 
ATOM    738  N   PRO A 115      16.287 -22.717   6.949 
ATOM    739  CA  PRO A 115      15.417 -22.592   5.810 
ATOM    740  CD  PRO A 115      16.308 -24.080   7.460 
ATOM    741  CB  PRO A 115      14.554 -23.850   5.796 
ATOM    742  CG  PRO A 115      15.436 -24.898   6.494 
ATOM    743  C   PRO A 115      14.624 -21.326   5.826 
ATOM    744  O   PRO A 115      14.324 -20.822   6.907 
ATOM    745  N   CYS A 116      14.262 -20.805   4.637 
ATOM    746  CA  CYS A 116      13.552 -19.559   4.576 
ATOM    747  CB  CYS A 116      14.136 -18.609   3.509 
ATOM    748  SG  CYS A 116      15.947 -18.432   3.606 
ATOM    749  C   CYS A 116      12.141 -19.851   4.153 
ATOM    750  O   CYS A 116      11.913 -20.416   3.083 
ATOM    751  N   GLN A 117      11.145 -19.461   4.980 
ATOM    752  CA  GLN A 117       9.776 -19.689   4.605 
ATOM    753  CB  GLN A 117       8.829 -20.057   5.761 
ATOM    754  CG  GLN A 117       9.262 -21.272   6.578 
ATOM    755  CD  GLN A 117       9.944 -20.724   7.818 
ATOM    756  OE1 GLN A 117      10.525 -19.641   7.791 
ATOM    757  NE2 GLN A 117       9.847 -21.480   8.943 
ATOM    758  C   GLN A 117       9.264 -18.399   4.045 
ATOM    759  O   GLN A 117       9.593 -17.322   4.542 
ATOM    760  N   TYR A 118       8.444 -18.476   2.979 
ATOM    761  CA  TYR A 118       7.961 -17.279   2.352 
ATOM    762  CB  TYR A 118       8.554 -17.047   0.952 
ATOM    763  CG  TYR A 118      10.003 -16.728   1.079 
ATOM    764  CD1 TYR A 118      10.406 -15.445   1.371 
ATOM    765  CD2 TYR A 118      10.958 -17.702   0.895 
ATOM    766  CE1 TYR A 118      11.740 -15.138   1.486 
ATOM    767  CE2 TYR A 118      12.294 -17.401   1.008 
ATOM    768  CZ  TYR A 118      12.686 -16.117   1.304 
ATOM    769  OH  TYR A 118      14.057 -15.806   1.420 
ATOM    770  C   TYR A 118       6.480 -17.356   2.150 
ATOM    771  O   TYR A 118       5.907 -18.436   2.018 
ATOM    772  N   ARG A 119       5.827 -16.174   2.139 
ATOM    773  CA  ARG A 119       4.427 -16.059   1.843 
ATOM    774  CB  ARG A 119       3.652 -15.202   2.858 
ATOM    775  CG  ARG A 119       3.673 -15.788   4.269 
ATOM    776  CD  ARG A 119       2.594 -16.840   4.518 
ATOM    777  NE  ARG A 119       2.885 -17.449   5.844 
ATOM    778  CZ  ARG A 119       1.863 -17.879   6.638 
ATOM    779  NH1 ARG A 119       0.571 -17.731   6.223 
ATOM    780  NH2 ARG A 119       2.135 -18.448   7.848 
ATOM    781  C   ARG A 119       4.365 -15.344   0.526 
ATOM    782  O   ARG A 119       5.061 -14.349   0.325 
ATOM    783  N   ALA A 120       3.524 -15.828  -0.411 
ATOM    784  CA  ALA A 120       3.516 -15.241  -1.722 
ATOM    785  CB  ALA A 120       3.540 -16.279  -2.857 
ATOM    786  C   ALA A 120       2.290 -14.411  -1.918 
ATOM    787  O   ALA A 120       1.191 -14.774  -1.498 
ATOM    788  N   THR A 121       2.473 -13.235  -2.553 
ATOM    789  CA  THR A 121       1.362 -12.387  -2.858 
ATOM    790  CB  THR A 121       1.414 -11.077  -2.132 
ATOM    791  OG1 THR A 121       1.493 -11.279  -0.729 
ATOM    792  CG2 THR A 121       0.136 -10.304  -2.467 
ATOM    793  C   THR A 121       1.454 -12.058  -4.319 
ATOM    794  O   THR A 121       2.368 -11.355  -4.746 
ATOM    795  N   ALA A 122       0.503 -12.561  -5.131 
ATOM    796  CA  ALA A 122       0.506 -12.258  -6.535 
ATOM    797  CB  ALA A 122      -0.363 -13.214  -7.372 
ATOM    798  C   ALA A 122      -0.051 -10.879  -6.695 
ATOM    799  O   ALA A 122      -0.797 -10.403  -5.841 
ATOM    800  N   GLY A 123       0.311 -10.190  -7.800 
ATOM    801  CA  GLY A 123      -0.202  -8.866  -8.009 
ATOM    802  C   GLY A 123      -0.066  -8.514  -9.455 
ATOM    803  O   GLY A 123       0.601  -9.210 -10.221 
ATOM    804  N   PHE A 124      -0.738  -7.418  -9.864 
ATOM    805  CA  PHE A 124      -0.677  -6.940 -11.215 
ATOM    806  CB  PHE A 124      -1.952  -7.333 -11.988 
ATOM    807  CG  PHE A 124      -1.880  -6.953 -13.427 
ATOM    808  CD1 PHE A 124      -1.110  -7.677 -14.309 
ATOM    809  CD2 PHE A 124      -2.620  -5.893 -13.902 
ATOM    810  CE1 PHE A 124      -1.058  -7.330 -15.640 
ATOM    811  CE2 PHE A 124      -2.573  -5.544 -15.231 
ATOM    812  CZ  PHE A 124      -1.789  -6.263 -16.103 
ATOM    813  C   PHE A 124      -0.614  -5.444 -11.112 
ATOM    814  O   PHE A 124      -1.586  -4.807 -10.707 
ATOM    815  N   ARG A 125       0.538  -4.838 -11.470 
ATOM    816  CA  ARG A 125       0.653  -3.408 -11.368 
ATOM    817  CB  ARG A 125       0.731  -2.905  -9.919 
ATOM    818  CG  ARG A 125       1.922  -3.477  -9.148 
ATOM    819  CD  ARG A 125       2.201  -2.737  -7.841 
ATOM    820  NE  ARG A 125       2.654  -1.368  -8.212 
ATOM    821  CZ  ARG A 125       2.539  -0.343  -7.320 
ATOM    822  NH1 ARG A 125       2.021  -0.575  -6.078 
ATOM    823  NH2 ARG A 125       2.940   0.912  -7.672 
ATOM    824  C   ARG A 125       1.930  -2.974 -12.029 
ATOM    825  O   ARG A 125       2.704  -3.796 -12.517 
ATOM    826  N   ASN A 126       2.164  -1.643 -12.058 
ATOM    827  CA  ASN A 126       3.348  -1.060 -12.631 
ATOM    828  CB  ASN A 126       3.319   0.475 -12.733 
ATOM    829  CG  ASN A 126       2.288   0.920 -13.750 
ATOM    830  OD1 ASN A 126       1.798   0.128 -14.551 
ATOM    831  ND2 ASN A 126       1.954   2.238 -13.724 
ATOM    832  C   ASN A 126       4.475  -1.326 -11.687 
ATOM    833  O   ASN A 126       4.252  -1.649 -10.522 
ATOM    834  N   VAL A 127       5.728  -1.187 -12.170 
ATOM    835  CA  VAL A 127       6.853  -1.442 -11.318 
ATOM    836  CB  VAL A 127       7.620  -2.670 -11.710 
ATOM    837  CG1 VAL A 127       6.692  -3.888 -11.560 
ATOM    838  CG2 VAL A 127       8.164  -2.479 -13.137 
ATOM    839  C   VAL A 127       7.801  -0.286 -11.389 
ATOM    840  O   VAL A 127       7.791   0.482 -12.349 
ATOM    841  N   VAL A 128       8.640  -0.129 -10.338 
ATOM    842  CA  VAL A 128       9.608   0.932 -10.290 
ATOM    843  CB  VAL A 128       9.558   1.739  -9.024 
ATOM    844  CG1 VAL A 128      10.684   2.788  -9.058 
ATOM    845  CG2 VAL A 128       8.156   2.343  -8.876 
ATOM    846  C   VAL A 128      10.968   0.306 -10.332 
ATOM    847  O   VAL A 128      11.242  -0.659  -9.620 
ATOM    848  N   VAL A 129      11.864   0.853 -11.180 
ATOM    849  CA  VAL A 129      13.192   0.316 -11.293 
ATOM    850  CB  VAL A 129      13.377  -0.597 -12.470 
ATOM    851  CG1 VAL A 129      12.475  -1.829 -12.285 
ATOM    852  CG2 VAL A 129      13.103   0.196 -13.761 
ATOM    853  C   VAL A 129      14.143   1.454 -11.487 
ATOM    854  O   VAL A 129      13.740   2.610 -11.599 
ATOM    855  N   ALA A 130      15.453   1.141 -11.469 
ATOM    856  CA  ALA A 130      16.471   2.102 -11.776 
ATOM    857  CB  ALA A 130      17.570   2.201 -10.704 
ATOM    858  C   ALA A 130      17.107   1.586 -13.029 
ATOM    859  O   ALA A 130      17.251   0.376 -13.195 
ATOM    860  N   CYS A 131      17.489   2.483 -13.964 
ATOM    861  CA  CYS A 131      18.044   1.992 -15.195 
ATOM    862  CB  CYS A 131      17.222   2.356 -16.450 
ATOM    863  SG  CYS A 131      15.649   1.450 -16.538 
ATOM    864  C   CYS A 131      19.424   2.528 -15.408 
ATOM    865  O   CYS A 131      19.772   3.615 -14.946 
ATOM    866  N   GLU A 132      20.255   1.724 -16.108 
ATOM    867  CA  GLU A 132      21.592   2.093 -16.475 
ATOM    868  CB  GLU A 132      22.653   1.496 -15.531 
ATOM    869  CG  GLU A 132      24.095   1.876 -15.875 
ATOM    870  CD  GLU A 132      25.017   1.153 -14.901 
ATOM    871  OE1 GLU A 132      24.867  -0.090 -14.759 
ATOM    872  OE2 GLU A 132      25.883   1.833 -14.288 
ATOM    873  C   GLU A 132      21.835   1.497 -17.828 
ATOM    874  O   GLU A 132      21.581   0.315 -18.054 
ATOM    875  N   ASN A 133      22.341   2.307 -18.771 
ATOM    876  CA  ASN A 133      22.633   1.807 -20.081 
ATOM    877  CB  ASN A 133      23.666   0.669 -20.045 
ATOM    878  CG  ASN A 133      24.142   0.395 -21.460 
ATOM    879  OD1 ASN A 133      23.716   1.047 -22.412 
ATOM    880  ND2 ASN A 133      25.042  -0.612 -21.602 
ATOM    881  C   ASN A 133      21.369   1.284 -20.700 
ATOM    882  O   ASN A 133      21.405   0.415 -21.569 
ATOM    883  N   GLY A 134      20.206   1.809 -20.274 
ATOM    884  CA  GLY A 134      18.973   1.431 -20.908 
ATOM    885  C   GLY A 134      18.488   0.100 -20.407 
ATOM    886  O   GLY A 134      17.601  -0.497 -21.016 
ATOM    887  N   LEU A 135      19.052  -0.410 -19.291 
ATOM    888  CA  LEU A 135      18.626  -1.689 -18.777 
ATOM    889  CB  LEU A 135      19.722  -2.763 -18.865 
ATOM    890  CG  LEU A 135      20.118  -3.122 -20.306 
ATOM    891  CD1 LEU A 135      21.217  -4.195 -20.327 
ATOM    892  CD2 LEU A 135      18.890  -3.538 -21.130 
ATOM    893  C   LEU A 135      18.301  -1.547 -17.317 
ATOM    894  O   LEU A 135      18.890  -0.715 -16.629 
ATOM    895  N   PRO A 136      17.352  -2.313 -16.825 
ATOM    896  CA  PRO A 136      17.021  -2.252 -15.420 
ATOM    897  CD  PRO A 136      16.196  -2.669 -17.633 
ATOM    898  CB  PRO A 136      15.657  -2.921 -15.271 
ATOM    899  CG  PRO A 136      15.011  -2.730 -16.653 
ATOM    900  C   PRO A 136      18.077  -2.865 -14.544 
ATOM    901  O   PRO A 136      18.366  -4.050 -14.698 
ATOM    902  N   VAL A 137      18.700  -2.052 -13.670 
ATOM    903  CA  VAL A 137      19.685  -2.428 -12.695 
ATOM    904  CB  VAL A 137      20.708  -1.352 -12.497 
ATOM    905  CG1 VAL A 137      21.444  -1.158 -13.835 
ATOM    906  CG2 VAL A 137      20.006  -0.082 -11.995 
ATOM    907  C   VAL A 137      19.111  -2.788 -11.354 
ATOM    908  O   VAL A 137      19.737  -3.522 -10.593 
ATOM    909  N   HIS A 138      17.948  -2.222 -10.978 
ATOM    910  CA  HIS A 138      17.482  -2.425  -9.634 
ATOM    911  ND1 HIS A 138      17.868  -2.477  -6.392 
ATOM    912  CG  HIS A 138      17.517  -1.474  -7.267 
ATOM    913  CB  HIS A 138      18.027  -1.352  -8.671 
ATOM    914  NE2 HIS A 138      16.458  -1.147  -5.302 
ATOM    915  CD2 HIS A 138      16.654  -0.671  -6.586 
ATOM    916  CE1 HIS A 138      17.208  -2.233  -5.232 
ATOM    917  C   HIS A 138      15.989  -2.347  -9.596 
ATOM    918  O   HIS A 138      15.368  -1.672 -10.416 
ATOM    919  N   LEU A 139      15.380  -3.059  -8.624 
ATOM    920  CA  LEU A 139      13.959  -3.022  -8.464 
ATOM    921  CB  LEU A 139      13.328  -4.424  -8.387 
ATOM    922  CG  LEU A 139      11.796  -4.427  -8.219 
ATOM    923  CD1 LEU A 139      11.097  -3.859  -9.466 
ATOM    924  CD2 LEU A 139      11.275  -5.821  -7.830 
ATOM    925  C   LEU A 139      13.692  -2.338  -7.155 
ATOM    926  O   LEU A 139      14.328  -2.642  -6.146 
ATOM    927  N   ASP A 140      12.744  -1.377  -7.146 
ATOM    928  CA  ASP A 140      12.392  -0.683  -5.938 
ATOM    929  CB  ASP A 140      11.787   0.709  -6.222 
ATOM    930  CG  ASP A 140      11.444   1.439  -4.927 
ATOM    931  OD1 ASP A 140      10.721   0.858  -4.076 
ATOM    932  OD2 ASP A 140      11.902   2.602  -4.774 
ATOM    933  C   ASP A 140      11.357  -1.523  -5.257 
ATOM    934  O   ASP A 140      10.230  -1.654  -5.728 
ATOM    935  N   GLN A 141      11.749  -2.130  -4.123 
ATOM    936  CA  GLN A 141      10.948  -3.011  -3.316 
ATOM    937  CB  GLN A 141      11.779  -3.783  -2.278 
ATOM    938  CG  GLN A 141      12.762  -4.776  -2.905 
ATOM    939  CD  GLN A 141      11.952  -5.908  -3.523 
ATOM    940  OE1 GLN A 141      12.497  -6.786  -4.190 
ATOM    941  NE2 GLN A 141      10.610  -5.884  -3.303 
ATOM    942  C   GLN A 141       9.851  -2.293  -2.576 
ATOM    943  O   GLN A 141       8.819  -2.893  -2.282 
ATOM    944  N   SER A 142      10.034  -0.997  -2.253 
ATOM    945  CA  SER A 142       9.150  -0.301  -1.351 
ATOM    946  CB  SER A 142       9.491   1.193  -1.188 
ATOM    947  OG  SER A 142       9.124   1.919  -2.352 
ATOM    948  C   SER A 142       7.710  -0.375  -1.771 
ATOM    949  O   SER A 142       6.824  -0.464  -0.923 
ATOM    950  N   ILE A 143       7.420  -0.350  -3.080 
ATOM    951  CA  ILE A 143       6.051  -0.356  -3.517 
ATOM    952  CB  ILE A 143       5.929  -0.210  -5.009 
ATOM    953  CG1 ILE A 143       6.581  -1.395  -5.742 
ATOM    954  CG2 ILE A 143       6.534   1.151  -5.388 
ATOM    955  CD1 ILE A 143       6.281  -1.418  -7.241 
ATOM    956  C   ILE A 143       5.389  -1.633  -3.085 
ATOM    957  O   ILE A 143       4.203  -1.660  -2.760 
ATOM    958  N   PHE A 144       6.139  -2.743  -3.129 
ATOM    959  CA  PHE A 144       5.663  -4.054  -2.785 
ATOM    960  CB  PHE A 144       6.569  -5.164  -3.332 
ATOM    961  CG  PHE A 144       6.507  -4.997  -4.812 
ATOM    962  CD1 PHE A 144       5.397  -5.403  -5.519 
ATOM    963  CD2 PHE A 144       7.560  -4.429  -5.496 
ATOM    964  CE1 PHE A 144       5.340  -5.244  -6.884 
ATOM    965  CE2 PHE A 144       7.507  -4.271  -6.860 
ATOM    966  CZ  PHE A 144       6.396  -4.677  -7.557 
ATOM    967  C   PHE A 144       5.482  -4.230  -1.309 
ATOM    968  O   PHE A 144       4.699  -5.077  -0.876 
ATOM    969  N   ARG A 145       6.264  -3.500  -0.495 
ATOM    970  CA  ARG A 145       6.177  -3.640   0.929 
ATOM    971  CB  ARG A 145       7.187  -2.736   1.646 
ATOM    972  CG  ARG A 145       8.616  -2.950   1.149 
ATOM    973  CD  ARG A 145       9.671  -2.223   1.979 
ATOM    974  NE  ARG A 145       9.994  -3.112   3.127 
ATOM    975  CZ  ARG A 145      10.901  -4.116   2.955 
ATOM    976  NH1 ARG A 145      11.537  -4.250   1.755 
ATOM    977  NH2 ARG A 145      11.162  -4.987   3.973 
ATOM    978  C   ARG A 145       4.810  -3.223   1.343 
ATOM    979  O   ARG A 145       4.160  -3.893   2.145 
ATOM    980  N   ARG A 146       4.339  -2.101   0.769 
ATOM    981  CA  ARG A 146       3.061  -1.554   1.109 
ATOM    982  CB  ARG A 146       2.944  -0.061   0.750 
ATOM    983  CG  ARG A 146       4.017   0.799   1.422 
ATOM    984  CD  ARG A 146       3.933   2.291   1.088 
ATOM    985  NE  ARG A 146       5.205   2.914   1.552 
ATOM    986  CZ  ARG A 146       6.283   2.930   0.714 
ATOM    987  NH1 ARG A 146       6.168   2.412  -0.544 
ATOM    988  NH2 ARG A 146       7.470   3.456   1.131 
ATOM    989  C   ARG A 146       2.016  -2.301   0.298 
ATOM    990  O   ARG A 146       1.257  -1.625  -0.446 
ATOM    991  OXT ARG A 146       1.959  -3.554   0.415 
TER
HEADER lig_60.pdb
ATOM      1  P    DC A   1      22.760 952.690  -7.859 
ATOM      2  OP1  DC A   1      23.914 953.470  -7.357 
ATOM      3  OP2  DC A   1      23.080 951.574  -8.775 
ATOM      4  O5'  DC A   1      21.904 952.142  -6.623 
ATOM      5  C5'  DC A   1      20.890 952.986  -6.046 
ATOM      6  C4'  DC A   1      19.633 952.181  -5.782 
ATOM      7  O4'  DC A   1      18.742 952.150  -6.933 
ATOM      8  C3'  DC A   1      19.847 950.706  -5.442 
ATOM      9  O3'  DC A   1      18.889 950.314  -4.467 
ATOM     10  C2'  DC A   1      19.548 949.961  -6.743 
ATOM     11  C1'  DC A   1      18.347 950.805  -7.157 
ATOM     12  N1   DC A   1      17.983 950.663  -8.595 
ATOM     13  C2   DC A   1      16.634 950.731  -8.933 
ATOM     14  O2   DC A   1      15.802 950.904  -8.036 
ATOM     15  N3   DC A   1      16.282 950.603 -10.238 
ATOM     16  C4   DC A   1      17.214 950.417 -11.182 
ATOM     17  N4   DC A   1      16.820 950.298 -12.440 
ATOM     18  C5   DC A   1      18.607 950.344 -10.855 
ATOM     19  C6   DC A   1      18.939 950.473  -9.546 
ATOM     20  P    DA A   2      19.337 949.327  -3.289 
ATOM     21  OP1  DA A   2      19.968 950.108  -2.202 
ATOM     22  OP2  DA A   2      20.147 948.223  -3.850 
ATOM     23  O5'  DA A   2      17.925 948.761  -2.796 
ATOM     24  C5'  DA A   2      16.757 949.594  -2.920 
ATOM     25  C4'  DA A   2      15.593 948.779  -3.450 
ATOM     26  O4'  DA A   2      15.548 948.756  -4.906 
ATOM     27  C3'  DA A   2      15.582 947.302  -3.058 
ATOM     28  O3'  DA A   2      14.237 946.895  -2.835 
ATOM     29  C2'  DA A   2      16.113 946.570  -4.290 
ATOM     30  C1'  DA A   2      15.376 947.411  -5.327 
ATOM     31  N9   DA A   2      15.928 947.284  -6.705 
ATOM     32  C8   DA A   2      17.227 947.106  -7.085 
ATOM     33  N7   DA A   2      17.393 947.029  -8.369 
ATOM     34  C5   DA A   2      16.109 947.166  -8.880 
ATOM     35  C6   DA A   2      15.607 947.172 -10.192 
ATOM     36  N6   DA A   2      16.378 947.029 -11.280 
ATOM     37  N1   DA A   2      14.279 947.329 -10.347 
ATOM     38  C2   DA A   2      13.519 947.470  -9.262 
ATOM     39  N3   DA A   2      13.873 947.481  -7.996 
ATOM     40  C4   DA A   2      15.205 947.322  -7.869 
ATOM     41  P    DT A   3      13.919 945.897  -1.624 
ATOM     42  OP1  DT A   3      13.783 946.669  -0.368 
ATOM     43  OP2  DT A   3      14.916 944.803  -1.608 
ATOM     44  O5'  DT A   3      12.493 945.318  -2.058 
ATOM     45  C5'  DT A   3      11.612 946.146  -2.841 
ATOM     46  C4'  DT A   3      10.990 945.331  -3.958 
ATOM     47  O4'  DT A   3      11.809 945.324  -5.161 
ATOM     48  C3'  DT A   3      10.767 943.850  -3.655 
ATOM     49  O3'  DT A   3       9.552 943.433  -4.267 
ATOM     50  C2'  DT A   3      11.928 943.134  -4.345 
ATOM     51  C1'  DT A   3      11.932 943.983  -5.611 
ATOM     52  N1   DT A   3      13.189 943.873  -6.402 
ATOM     53  C2   DT A   3      13.077 943.945  -7.770 
ATOM     54  O2   DT A   3      12.009 944.093  -8.341 
ATOM     55  N3   DT A   3      14.262 943.839  -8.470 
ATOM     56  C4   DT A   3      15.521 943.671  -7.928 
ATOM     57  O4   DT A   3      16.511 943.588  -8.657 
ATOM     58  C5   DT A   3      15.537 943.606  -6.485 
ATOM     59  C7   DT A   3      16.866 943.424  -5.815 
ATOM     60  C6   DT A   3      14.398 943.707  -5.780 
ATOM     61  P    DG A   4       8.593 942.421  -3.480 
ATOM     62  OP1  DG A   4       7.737 943.179  -2.541 
ATOM     63  OP2  DG A   4       9.401 941.332  -2.888 
ATOM     64  O5'  DG A   4       7.701 941.839  -4.674 
ATOM     65  C5'  DG A   4       7.438 942.671  -5.819 
ATOM     66  C4'  DG A   4       7.601 941.865  -7.092 
ATOM     67  O4'  DG A   4       8.972 941.875  -7.586 
ATOM     68  C3'  DG A   4       7.257 940.380  -6.988 
ATOM     69  O3'  DG A   4       6.639 939.964  -8.200 
ATOM     70  C2'  DG A   4       8.610 939.677  -6.867 
ATOM     71  C1'  DG A   4       9.349 940.540  -7.886 
ATOM     72  N9   DG A   4      10.832 940.446  -7.788 
ATOM     73  C8   DG A   4      11.623 940.279  -6.671 
ATOM     74  N7   DG A   4      12.907 940.234  -6.928 
ATOM     75  C5   DG A   4      12.973 940.380  -8.313 
ATOM     76  C6   DG A   4      14.099 940.409  -9.176 
ATOM     77  O6   DG A   4      15.289 940.311  -8.892 
ATOM     78  N1   DG A   4      13.714 940.576 -10.513 
ATOM     79  C2   DG A   4      12.412 940.699 -10.958 
ATOM     80  N2   DG A   4      12.255 940.851 -12.276 
ATOM     81  N3   DG A   4      11.357 940.672 -10.148 
ATOM     82  C4   DG A   4      11.712 940.510  -8.847 
ATOM     83  P    DA A   5       5.412 938.938  -8.132 
ATOM     84  OP1  DA A   5       4.158 939.681  -7.871 
ATOM     85  OP2  DA A   5       5.729 937.847  -7.185 
ATOM     86  O5'  DA A   5       5.397 938.365  -9.626 
ATOM     87  C5'  DA A   5       5.850 939.208 -10.702 
ATOM     88  C4'  DA A   5       6.738 938.417 -11.641 
ATOM     89  O4'  DA A   5       8.136 938.439 -11.234 
ATOM     90  C3'  DA A   5       6.414 936.928 -11.767 
ATOM     91  O3'  DA A   5       6.631 936.522 -13.114 
ATOM     92  C2'  DA A   5       7.445 936.232 -10.879 
ATOM     93  C1'  DA A   5       8.632 937.109 -11.264 
ATOM     94  N9   DA A   5       9.775 937.021 -10.313 
ATOM     95  C8   DA A   5       9.741 936.848  -8.958 
ATOM     96  N7   DA A   5      10.913 936.810  -8.405 
ATOM     97  C5   DA A   5      11.791 936.970  -9.468 
ATOM     98  C6   DA A   5      13.193 937.019  -9.540 
ATOM     99  N6   DA A   5      13.993 936.906  -8.471 
ATOM    100  N1   DA A   5      13.744 937.189 -10.756 
ATOM    101  C2   DA A   5      12.945 937.301 -11.814 
ATOM    102  N3   DA A   5      11.630 937.271 -11.870 
ATOM    103  C4   DA A   5      11.104 937.100 -10.640 
ATOM    104  P    DA A   6       5.608 935.489 -13.786 
ATOM    105  OP1  DA A   6       4.433 936.223 -14.307 
ATOM    106  OP2  DA A   6       5.320 934.390 -12.840 
ATOM    107  O5'  DA A   6       6.481 934.932 -15.007 
ATOM    108  C5'  DA A   6       7.470 935.789 -15.606 
ATOM    109  C4'  DA A   6       8.750 935.013 -15.849 
ATOM    110  O4'  DA A   6       9.641 935.038 -14.698 
ATOM    111  C3'  DA A   6       8.577 933.524 -16.150 
ATOM    112  O3'  DA A   6       9.547 933.134 -17.115 
ATOM    113  C2'  DA A   6       8.896 932.823 -14.829 
ATOM    114  C1'  DA A   6      10.073 933.712 -14.437 
ATOM    115  N9   DA A   6      10.441 933.619 -12.997 
ATOM    116  C8   DA A   6       9.619 933.431 -11.923 
ATOM    117  N7   DA A   6      10.241 933.393 -10.786 
ATOM    118  C5   DA A   6      11.575 933.569 -11.129 
ATOM    119  C6   DA A   6      12.751 933.626 -10.363 
ATOM    120  N6   DA A   6      12.771 933.505  -9.028 
ATOM    121  N1   DA A   6      13.911 933.812 -11.022 
ATOM    122  C2   DA A   6      13.884 933.932 -12.349 
ATOM    123  N3   DA A   6      12.854 933.895 -13.165 
ATOM    124  C4   DA A   6      11.707 933.708 -12.482 
ATOM    125  P    DG A   7       9.127 932.104 -18.264 
ATOM    126  OP1  DG A   7       8.474 932.837 -19.372 
ATOM    127  OP2  DG A   7       8.349 930.992 -17.674 
ATOM    128  O5'  DG A   7      10.555 931.564 -18.743 
ATOM    129  C5'  DG A   7      11.699 932.433 -18.641 
ATOM    130  C4'  DG A   7      12.885 931.666 -18.091 
ATOM    131  O4'  DG A   7      12.929 931.683 -16.635 
ATOM    132  C3'  DG A   7      12.938 930.180 -18.444 
ATOM    133  O3'  DG A   7      14.293 929.805 -18.656 
ATOM    134  C2'  DG A   7      12.427 929.466 -17.191 
ATOM    135  C1'  DG A   7      13.140 930.356 -16.178 
ATOM    136  N9   DG A   7      12.592 930.250 -14.797 
ATOM    137  C8   DG A   7      11.292 930.044 -14.390 
ATOM    138  N7   DG A   7      11.141 929.999 -13.088 
ATOM    139  C5   DG A   7      12.432 930.188 -12.599 
ATOM    140  C6   DG A   7      12.904 930.238 -11.261 
ATOM    141  O6   DG A   7      12.269 930.124 -10.216 
ATOM    142  N1   DG A   7      14.290 930.448 -11.215 
ATOM    143  C2   DG A   7      15.111 930.592 -12.317 
ATOM    144  N2   DG A   7      16.407 930.786 -12.061 
ATOM    145  N3   DG A   7      14.666 930.546 -13.570 
ATOM    146  C4   DG A   7      13.325 930.342 -13.633 
ATOM    147  P    DA A   8      14.640 928.785 -19.840 
ATOM    148  OP1  DA A   8      14.756 929.527 -21.116 
ATOM    149  OP2  DA A   8      13.676 927.663 -19.827 
ATOM    150  O5'  DA A   8      16.083 928.259 -19.391 
ATOM    151  C5'  DA A   8      16.940 929.132 -18.631 
ATOM    152  C4'  DA A   8      17.584 928.365 -17.493 
ATOM    153  O4'  DA A   8      16.765 928.367 -16.289 
ATOM    154  C3'  DA A   8      17.850 926.883 -17.756 
ATOM    155  O3'  DA A   8      19.075 926.518 -17.133 
ATOM    156  C2'  DA A   8      16.708 926.153 -17.047 
ATOM    157  C1'  DA A   8      16.680 927.036 -15.803 
ATOM    158  N9   DA A   8      15.426 926.912 -15.009 
ATOM    159  C8   DA A   8      14.155 926.696 -15.459 
ATOM    160  N7   DA A   8      13.267 926.635 -14.515 
ATOM    161  C5   DA A   8      14.002 926.823 -13.353 
ATOM    162  C6   DA A   8      13.637 926.865 -11.997 
ATOM    163  N6   DA A   8      12.376 926.714 -11.566 
ATOM    164  N1   DA A   8      14.617 927.070 -11.097 
ATOM    165  C2   DA A   8      15.867 927.219 -11.532 
ATOM    166  N3   DA A   8      16.326 927.198 -12.764 
ATOM    167  C4   DA A   8      15.325 926.992 -13.645 
ATOM    168  P    DA A   9      20.063 925.512 -17.893 
ATOM    169  OP1  DA A   9      20.898 926.268 -18.853 
ATOM    170  OP2  DA A   9      19.286 924.386 -18.455 
ATOM    171  O5'  DA A   9      20.971 924.988 -16.685 
ATOM    172  C5'  DA A   9      21.208 925.858 -15.562 
ATOM    173  C4'  DA A   9      21.068 925.082 -14.267 
ATOM    174  O4'  DA A   9      19.698 925.066 -13.775 
ATOM    175  C3'  DA A   9      21.454 923.604 -14.333 
ATOM    176  O3'  DA A   9      22.083 923.239 -13.110 
ATOM    177  C2'  DA A   9      20.122 922.861 -14.434 
ATOM    178  C1'  DA A   9      19.358 923.730 -13.439 
ATOM    179  N9   DA A   9      17.879 923.591 -13.534 
ATOM    180  C8   DA A   9      17.117 923.374 -14.646 
ATOM    181  N7   DA A   9      15.845 923.297 -14.405 
ATOM    182  C5   DA A   9      15.754 923.476 -13.031 
ATOM    183  C6   DA A   9      14.661 923.502 -12.149 
ATOM    184  N6   DA A   9      13.390 923.340 -12.542 
ATOM    185  N1   DA A   9      14.924 923.702 -10.844 
ATOM    186  C2   DA A   9      16.189 923.863 -10.460 
ATOM    187  N3   DA A   9      17.285 923.858 -11.187 
ATOM    188  C4   DA A   9      16.995 923.656 -12.489 
ATOM    189  P    DA A  10      23.339 922.247 -13.151 
ATOM    190  OP1  DA A  10      24.571 923.018 -13.432 
ATOM    191  OP2  DA A  10      23.054 921.122 -14.068 
ATOM    192  O5'  DA A  10      23.369 921.714 -11.642 
ATOM    193  C5'  DA A  10      22.893 922.573 -10.588 
ATOM    194  C4'  DA A  10      22.028 921.782  -9.628 
ATOM    195  O4'  DA A  10      20.629 921.754 -10.034 
ATOM    196  C3'  DA A  10      22.393 920.307  -9.462 
ATOM    197  O3'  DA A  10      22.188 919.932  -8.106 
ATOM    198  C2'  DA A  10      21.383 919.558 -10.332 
ATOM    199  C1'  DA A  10      20.171 920.412  -9.970 
ATOM    200  N9   DA A  10      19.031 920.266 -10.918 
ATOM    201  C8   DA A  10      19.071 920.058 -12.267 
ATOM    202  N7   DA A  10      17.901 919.972 -12.819 
ATOM    203  C5   DA A  10      17.018 920.135 -11.760 
ATOM    204  C6   DA A  10      15.616 920.146 -11.689 
ATOM    205  N6   DA A  10      14.819 919.982 -12.754 
ATOM    206  N1   DA A  10      15.058 920.333 -10.478 
ATOM    207  C2   DA A  10      15.855 920.496  -9.422 
ATOM    208  N3   DA A  10      17.168 920.505  -9.367 
ATOM    209  C4   DA A  10      17.701 920.316 -10.592 
ATOM    210  P    DG A  11      23.239 918.947  -7.407 
ATOM    211  OP1  DG A  11      24.392 919.727  -6.905 
ATOM    212  OP2  DG A  11      23.559 917.831  -8.323 
ATOM    213  O5'  DG A  11      22.382 918.398  -6.171 
ATOM    214  C5'  DG A  11      21.369 919.242  -5.594 
ATOM    215  C4'  DG A  11      20.112 918.437  -5.330 
ATOM    216  O4'  DG A  11      19.220 918.406  -6.481 
ATOM    217  C3'  DG A  11      20.326 916.962  -4.990 
ATOM    218  O3'  DG A  11      19.367 916.571  -4.015 
ATOM    219  C2'  DG A  11      20.027 916.218  -6.291 
ATOM    220  C1'  DG A  11      18.826 917.061  -6.705 
ATOM    221  N9   DG A  11      18.462 916.920  -8.143 
ATOM    222  C8   DG A  11      19.281 916.724  -9.234 
ATOM    223  N7   DG A  11      18.640 916.639 -10.374 
ATOM    224  C5   DG A  11      17.302 916.789 -10.013 
ATOM    225  C6   DG A  11      16.133 916.787 -10.819 
ATOM    226  O6   DG A  11      16.036 916.650 -12.036 
ATOM    227  N1   DG A  11      14.979 916.971 -10.045 
ATOM    228  C2   DG A  11      14.956 917.136  -8.674 
ATOM    229  N2   DG A  11      13.752 917.298  -8.122 
ATOM    230  N3   DG A  11      16.054 917.139  -7.920 
ATOM    231  C4   DG A  11      17.182 916.961  -8.655 
ATOM    232  P    DA A  12      19.816 915.584  -2.837 
ATOM    233  OP1  DA A  12      20.447 916.364  -1.750 
ATOM    234  OP2  DA A  12      20.626 914.479  -3.398 
ATOM    235  O5'  DA A  12      18.404 915.017  -2.344 
ATOM    236  C5'  DA A  12      17.236 915.850  -2.468 
ATOM    237  C4'  DA A  12      16.072 915.035  -2.998 
ATOM    238  O4'  DA A  12      16.027 915.012  -4.454 
ATOM    239  C3'  DA A  12      16.061 913.558  -2.606 
ATOM    240  O3'  DA A  12      14.716 913.151  -2.382 
ATOM    241  C2'  DA A  12      16.592 912.826  -3.838 
ATOM    242  C1'  DA A  12      15.855 913.668  -4.875 
ATOM    243  N9   DA A  12      16.406 913.540  -6.253 
ATOM    244  C8   DA A  12      17.705 913.362  -6.633 
ATOM    245  N7   DA A  12      17.871 913.286  -7.917 
ATOM    246  C5   DA A  12      16.587 913.423  -8.428 
ATOM    247  C6   DA A  12      16.086 913.428  -9.740 
ATOM    248  N6   DA A  12      16.857 913.285 -10.828 
ATOM    249  N1   DA A  12      14.758 913.585  -9.895 
ATOM    250  C2   DA A  12      13.997 913.727  -8.810 
ATOM    251  N3   DA A  12      14.351 913.738  -7.544 
ATOM    252  C4   DA A  12      15.684 913.578  -7.417 
ATOM    253  P    DC A  13      14.398 912.154  -1.172 
ATOM    254  OP1  DC A  13      14.261 912.926   0.084 
ATOM    255  OP2  DC A  13      15.394 911.060  -1.155 
ATOM    256  O5'  DC A  13      12.972 911.574  -1.606 
ATOM    257  C5'  DC A  13      12.090 912.403  -2.388 
ATOM    258  C4'  DC A  13      11.469 911.588  -3.506 
ATOM    259  O4'  DC A  13      12.288 911.580  -4.709 
ATOM    260  C3'  DC A  13      11.245 910.106  -3.203 
ATOM    261  O3'  DC A  13      10.030 909.690  -3.815 
ATOM    262  C2'  DC A  13      12.406 909.390  -3.893 
ATOM    263  C1'  DC A  13      12.410 910.240  -5.159 
ATOM    264  N1   DC A  13      13.668 910.130  -5.950 
ATOM    265  C2   DC A  13      13.570 910.201  -7.337 
ATOM    266  O2   DC A  13      12.455 910.351  -7.850 
ATOM    267  N3   DC A  13      14.705 910.102  -8.077 
ATOM    268  C4   DC A  13      15.894 909.940  -7.483 
ATOM    269  N4   DC A  13      16.972 909.849  -8.247 
ATOM    270  C5   DC A  13      16.016 909.864  -6.058 
ATOM    271  C6   DC A  13      14.871 909.964  -5.337 
ATOM    272  P    DG A  14       9.072 908.677  -3.028 
ATOM    273  OP1  DG A  14       8.215 909.435  -2.089 
ATOM    274  OP2  DG A  14       9.880 907.589  -2.436 
ATOM    275  O5'  DG A  14       8.179 908.096  -4.222 
ATOM    276  C5'  DG A  14       7.917 908.928  -5.367 
ATOM    277  C4'  DG A  14       8.080 908.122  -6.640 
ATOM    278  O4'  DG A  14       9.450 908.132  -7.134 
ATOM    279  C3'  DG A  14       7.736 906.636  -6.536 
ATOM    280  O3'  DG A  14       7.117 906.220  -7.748 
ATOM    281  C2'  DG A  14       9.089 905.934  -6.415 
ATOM    282  C1'  DG A  14       9.827 906.797  -7.434 
ATOM    283  N9   DG A  14      11.311 906.702  -7.335 
ATOM    284  C8   DG A  14      12.101 906.535  -6.219 
ATOM    285  N7   DG A  14      13.385 906.490  -6.476 
ATOM    286  C5   DG A  14      13.451 906.636  -7.861 
ATOM    287  C6   DG A  14      14.577 906.666  -8.724 
ATOM    288  O6   DG A  14      15.768 906.568  -8.440 
ATOM    289  N1   DG A  14      14.192 906.833 -10.061 
ATOM    290  C2   DG A  14      12.890 906.955 -10.506 
ATOM    291  N2   DG A  14      12.733 907.107 -11.824 
ATOM    292  N3   DG A  14      11.835 906.928  -9.696 
ATOM    293  C4   DG A  14      12.191 906.766  -8.395 
ATOM    294  P    DT A  15       5.891 905.194  -7.680 
ATOM    295  OP1  DT A  15       4.637 905.937  -7.419 
ATOM    296  OP2  DT A  15       6.208 904.103  -6.733 
ATOM    297  O5'  DT A  15       5.875 904.621  -9.174 
ATOM    298  C5'  DT A  15       6.329 905.464 -10.250 
ATOM    299  C4'  DT A  15       7.216 904.673 -11.189 
ATOM    300  O4'  DT A  15       8.615 904.695 -10.782 
ATOM    301  C3'  DT A  15       6.893 903.185 -11.315 
ATOM    302  O3'  DT A  15       7.109 902.779 -12.662 
ATOM    303  C2'  DT A  15       7.923 902.488 -10.427 
ATOM    304  C1'  DT A  15       9.111 903.366 -10.811 
ATOM    305  N1   DT A  15      10.253 903.278  -9.861 
ATOM    306  C2   DT A  15      11.517 903.380 -10.391 
ATOM    307  O2   DT A  15      11.727 903.538 -11.581 
ATOM    308  N3   DT A  15      12.552 903.293  -9.479 
ATOM    309  C4   DT A  15      12.428 903.117  -8.116 
ATOM    310  O4   DT A  15      13.430 903.054  -7.400 
ATOM    311  C5   DT A  15      11.064 903.020  -7.655 
ATOM    312  C7   DT A  15      10.842 902.826  -6.183 
ATOM    313  C6   DT A  15      10.039 903.101  -8.519 
ATOM    314  P    DG A  16       6.087 901.746 -13.334 
ATOM    315  OP1  DG A  16       4.912 902.479 -13.855 
ATOM    316  OP2  DG A  16       5.799 900.646 -12.388 
ATOM    317  O5'  DG A  16       6.959 901.189 -14.555 
ATOM    318  C5'  DG A  16       7.948 902.046 -15.154 
ATOM    319  C4'  DG A  16       9.228 901.270 -15.397 
ATOM    320  O4'  DG A  16      10.120 901.295 -14.246 
ATOM    321  C3'  DG A  16       9.056 899.781 -15.697 
ATOM    322  O3'  DG A  16      10.026 899.391 -16.663 
ATOM    323  C2'  DG A  16       9.374 899.080 -14.377 
ATOM    324  C1'  DG A  16      10.552 899.968 -13.985 
ATOM    325  N9   DG A  16      10.919 899.876 -12.545 
ATOM    326  C8   DG A  16      10.105 899.686 -11.450 
ATOM    327  N7   DG A  16      10.748 899.650 -10.307 
ATOM    328  C5   DG A  16      12.081 899.828 -10.672 
ATOM    329  C6   DG A  16      13.250 899.880  -9.868 
ATOM    330  O6   DG A  16      13.349 899.779  -8.648 
ATOM    331  N1   DG A  16      14.399 900.076 -10.647 
ATOM    332  C2   DG A  16      14.416 900.205 -12.022 
ATOM    333  N2   DG A  16      15.617 900.387 -12.577 
ATOM    334  N3   DG A  16      13.320 900.157 -12.775 
ATOM    335  C4   DG A  16      12.197 899.966 -12.035 
ATOM    336  P    DC A  17       9.605 898.360 -17.812 
ATOM    337  OP1  DC A  17       8.952 899.093 -18.920 
ATOM    338  OP2  DC A  17       8.827 897.249 -17.222 
ATOM    339  O5'  DC A  17      11.034 897.821 -18.291 
ATOM    340  C5'  DC A  17      12.177 898.690 -18.189 
ATOM    341  C4'  DC A  17      13.363 897.923 -17.639 
ATOM    342  O4'  DC A  17      13.408 897.940 -16.183 
ATOM    343  C3'  DC A  17      13.416 896.436 -17.992 
ATOM    344  O3'  DC A  17      14.772 896.062 -18.204 
ATOM    345  C2'  DC A  17      12.906 895.723 -16.739 
ATOM    346  C1'  DC A  17      13.619 896.613 -15.726 
ATOM    347  N1   DC A  17      13.071 896.506 -14.345 
ATOM    348  C2   DC A  17      13.961 896.624 -13.281 
ATOM    349  O2   DC A  17      15.159 896.811 -13.525 
ATOM    350  N3   DC A  17      13.481 896.529 -12.016 
ATOM    351  C4   DC A  17      12.176 896.327 -11.794 
ATOM    352  N4   DC A  17      11.757 896.242 -10.541 
ATOM    353  C5   DC A  17      11.243 896.202 -12.874 
ATOM    354  C6   DC A  17      11.743 896.299 -14.132 
ATOM    355  P    DG A  18      15.118 895.042 -19.388 
ATOM    356  OP1  DG A  18      15.235 895.783 -20.664 
ATOM    357  OP2  DG A  18      14.154 893.920 -19.375 
ATOM    358  O5'  DG A  18      16.561 894.515 -18.939 
ATOM    359  C5'  DG A  18      17.419 895.388 -18.179 
ATOM    360  C4'  DG A  18      18.062 894.622 -17.041 
ATOM    361  O4'  DG A  18      17.243 894.623 -15.837 
ATOM    362  C3'  DG A  18      18.328 893.140 -17.304 
ATOM    363  O3'  DG A  18      19.554 892.774 -16.681 
ATOM    364  C2'  DG A  18      17.187 892.410 -16.595 
ATOM    365  C1'  DG A  18      17.159 893.292 -15.351 
ATOM    366  N9   DG A  18      15.905 893.168 -14.557 
ATOM    367  C8   DG A  18      14.615 892.951 -14.993 
ATOM    368  N7   DG A  18      13.729 892.891 -14.029 
ATOM    369  C5   DG A  18      14.485 893.081 -12.872 
ATOM    370  C6   DG A  18      14.080 893.119 -11.513 
ATOM    371  O6   DG A  18      12.954 892.990 -11.041 
ATOM    372  N1   DG A  18      15.171 893.336 -10.660 
ATOM    373  C2   DG A  18      16.481 893.496 -11.067 
ATOM    374  N2   DG A  18      17.377 893.694 -10.097 
ATOM    375  N3   DG A  18      16.859 893.461 -12.344 
ATOM    376  C4   DG A  18      15.813 893.251 -13.183 
ATOM    377  P    DG A  19      20.541 891.769 -17.441 
ATOM    378  OP1  DG A  19      21.376 892.525 -18.401 
ATOM    379  OP2  DG A  19      19.764 890.642 -18.003 
ATOM    380  O5'  DG A  19      21.449 891.245 -16.233 
ATOM    381  C5'  DG A  19      21.686 892.114 -15.110 
ATOM    382  C4'  DG A  19      21.547 891.339 -13.815 
ATOM    383  O4'  DG A  19      20.177 891.323 -13.323 
ATOM    384  C3'  DG A  19      21.932 889.861 -13.881 
ATOM    385  O3'  DG A  19      22.562 889.495 -12.658 
ATOM    386  C2'  DG A  19      20.601 889.118 -13.982 
ATOM    387  C1'  DG A  19      19.837 889.986 -12.987 
ATOM    388  N9   DG A  19      18.358 889.847 -13.082 
ATOM    389  C8   DG A  19      17.573 889.628 -14.193 
ATOM    390  N7   DG A  19      16.289 889.553 -13.935 
ATOM    391  C5   DG A  19      16.219 889.735 -12.554 
ATOM    392  C6   DG A  19      15.093 889.755 -11.692 
ATOM    393  O6   DG A  19      13.906 889.616 -11.973 
ATOM    394  N1   DG A  19      15.472 889.969 -10.359 
ATOM    395  C2   DG A  19      16.769 890.140  -9.918 
ATOM    396  N2   DG A  19      16.922 890.332  -8.606 
ATOM    397  N3   DG A  19      17.826 890.121 -10.728 
ATOM    398  C4   DG A  19      17.475 889.914 -12.025 
ATOM    399  P    DA A  20      23.818 888.503 -12.699 
ATOM    400  OP1  DA A  20      25.049 889.274 -12.980 
ATOM    401  OP2  DA A  20      23.532 887.379 -13.616 
ATOM    402  O5'  DA A  20      23.848 887.971 -11.190 
ATOM    403  C5'  DA A  20      23.371 888.829 -10.136 
ATOM    404  C4'  DA A  20      22.506 888.039  -9.176 
ATOM    405  O4'  DA A  20      21.108 888.010  -9.582 
ATOM    406  C3'  DA A  20      22.872 886.564  -9.010 
ATOM    407  O3'  DA A  20      22.667 886.188  -7.654 
ATOM    408  C2'  DA A  20      21.862 885.815  -9.880 
ATOM    409  C1'  DA A  20      20.650 886.668  -9.518 
ATOM    410  N9   DA A  20      19.510 886.523 -10.466 
ATOM    411  C8   DA A  20      19.550 886.314 -11.815 
ATOM    412  N7   DA A  20      18.379 886.228 -12.367 
ATOM    413  C5   DA A  20      17.497 886.392 -11.308 
ATOM    414  C6   DA A  20      16.094 886.403 -11.237 
ATOM    415  N6   DA A  20      15.298 886.238 -12.302 
ATOM    416  N1   DA A  20      15.537 886.589 -10.026 
ATOM    417  C2   DA A  20      16.333 886.753  -8.970 
ATOM    418  N3   DA A  20      17.647 886.761  -8.915 
ATOM    419  C4   DA A  20      18.180 886.572 -10.140 
ATOM    420  P    DT A  21      23.718 885.203  -6.955 
ATOM    421  OP1  DT A  21      24.871 885.983  -6.453 
ATOM    422  OP2  DT A  21      24.037 884.087  -7.871 
ATOM    423  O5'  DT A  21      22.861 884.654  -5.719 
ATOM    424  C5'  DT A  21      21.847 885.499  -5.142 
ATOM    425  C4'  DT A  21      20.590 884.693  -4.878 
ATOM    426  O4'  DT A  21      19.699 884.662  -6.029 
ATOM    427  C3'  DT A  21      20.804 883.219  -4.538 
ATOM    428  O3'  DT A  21      19.846 882.827  -3.563 
ATOM    429  C2'  DT A  21      20.505 882.474  -5.839 
ATOM    430  C1'  DT A  21      19.304 883.318  -6.253 
ATOM    431  N1   DT A  21      18.940 883.176  -7.691 
ATOM    432  C2   DT A  21      17.606 883.245  -8.008 
ATOM    433  O2   DT A  21      16.733 883.414  -7.174 
ATOM    434  N3   DT A  21      17.306 883.109  -9.351 
ATOM    435  C4   DT A  21      18.210 882.915 -10.374 
ATOM    436  O4   DT A  21      17.822 882.807 -11.540 
ATOM    437  C5   DT A  21      19.586 882.856  -9.943 
ATOM    438  C7   DT A  21      20.636 882.647 -10.995 
ATOM    439  C6   DT A  21      19.906 882.985  -8.645 
ATOM    440  P    DC A  22      20.294 881.840  -2.385 
ATOM    441  OP1  DC A  22      20.925 882.621  -1.298 
ATOM    442  OP2  DC A  22      21.104 880.736  -2.946 
ATOM    443  O5'  DC A  22      18.882 881.274  -1.892 
ATOM    444  C5'  DC A  22      17.714 882.106  -2.016 
ATOM    445  C4'  DC A  22      16.550 881.292  -2.546 
ATOM    446  O4'  DC A  22      16.505 881.269  -4.002 
ATOM    447  C3'  DC A  22      16.539 879.815  -2.154 
ATOM    448  O3'  DC A  22      15.194 879.407  -1.930 
ATOM    449  C2'  DC A  22      17.070 879.082  -3.386 
ATOM    450  C1'  DC A  22      16.333 879.924  -4.423 
ATOM    451  N1   DC A  22      16.885 879.797  -5.801 
ATOM    452  C2   DC A  22      15.991 879.861  -6.866 
ATOM    453  O2   DC A  22      14.788 880.020  -6.627 
ATOM    454  N3   DC A  22      16.474 879.746  -8.130 
ATOM    455  C4   DC A  22      17.785 879.574  -8.347 
ATOM    456  N4   DC A  22      18.206 879.468  -9.598 
ATOM    457  C5   DC A  22      18.721 879.505  -7.264 
ATOM    458  C6   DC A  22      18.218 879.622  -6.009 
ATOM    459  P    DC A  23      14.876 878.410  -0.720 
ATOM    460  OP1  DC A  23      14.740 879.182   0.536 
ATOM    461  OP2  DC A  23      15.873 877.316  -0.703 
ATOM    462  O5'  DC A  23      13.450 877.831  -1.154 
ATOM    463  C5'  DC A  23      12.569 878.659  -1.936 
ATOM    464  C4'  DC A  23      11.947 877.844  -3.054 
ATOM    465  O4'  DC A  23      12.766 877.837  -4.257 
ATOM    466  C3'  DC A  23      11.724 876.363  -2.751 
ATOM    467  O3'  DC A  23      10.509 875.946  -3.363 
ATOM    468  C2'  DC A  23      12.885 875.647  -3.441 
ATOM    469  C1'  DC A  23      12.889 876.496  -4.707 
ATOM    470  N1   DC A  23      14.146 876.386  -5.498 
ATOM    471  C2   DC A  23      14.049 876.457  -6.885 
ATOM    472  O2   DC A  23      12.934 876.608  -7.398 
ATOM    473  N3   DC A  23      15.184 876.358  -7.625 
ATOM    474  C4   DC A  23      16.373 876.196  -7.031 
ATOM    475  N4   DC A  23      17.450 876.105  -7.795 
ATOM    476  C5   DC A  23      16.495 876.120  -5.606 
ATOM    477  C6   DC A  23      15.349 876.220  -4.885 
ATOM    478  P    DT A  24       9.550 874.934  -2.576 
ATOM    479  OP1  DT A  24       8.694 875.691  -1.637 
ATOM    480  OP2  DT A  24      10.358 873.845  -1.983 
ATOM    481  O5'  DT A  24       8.658 874.352  -3.770 
ATOM    482  C5'  DT A  24       8.395 875.184  -4.915 
ATOM    483  C4'  DT A  24       8.558 874.378  -6.188 
ATOM    484  O4'  DT A  24       9.929 874.388  -6.682 
ATOM    485  C3'  DT A  24       8.214 872.893  -6.084 
ATOM    486  O3'  DT A  24       7.596 872.477  -7.296 
ATOM    487  C2'  DT A  24       9.567 872.190  -5.963 
ATOM    488  C1'  DT A  24      10.306 873.053  -6.982 
ATOM    489  N1   DT A  24      11.789 872.959  -6.883 
ATOM    490  C2   DT A  24      12.500 873.045  -8.055 
ATOM    491  O2   DT A  24      11.971 873.193  -9.143 
ATOM    492  N3   DT A  24      13.873 872.952  -7.925 
ATOM    493  C4   DT A  24      14.574 872.785  -6.748 
ATOM    494  O4   DT A  24      15.805 872.715  -6.757 
ATOM    495  C5   DT A  24      13.741 872.705  -5.572 
ATOM    496  C7   DT A  24      14.423 872.522  -4.248 
ATOM    497  C6   DT A  24      12.403 872.792  -5.670 
ATOM    498  P    DG A  25       6.369 871.451  -7.228 
ATOM    499  OP1  DG A  25       5.115 872.194  -6.967 
ATOM    500  OP2  DG A  25       6.686 870.360  -6.281 
ATOM    501  O5'  DG A  25       6.354 870.878  -8.722 
ATOM    502  C5'  DG A  25       6.807 871.721  -9.798 
ATOM    503  C4'  DG A  25       7.695 870.930 -10.737 
ATOM    504  O4'  DG A  25       9.093 870.952 -10.330 
ATOM    505  C3'  DG A  25       7.371 869.441 -10.863 
ATOM    506  O3'  DG A  25       7.588 869.035 -12.210 
ATOM    507  C2'  DG A  25       8.402 868.744  -9.975 
ATOM    508  C1'  DG A  25       9.589 869.622 -10.359 
ATOM    509  N9   DG A  25      10.732 869.534  -9.409 
ATOM    510  C8   DG A  25      10.717 869.359  -8.042 
ATOM    511  N7   DG A  25      11.908 869.323  -7.495 
ATOM    512  C5   DG A  25      12.774 869.485  -8.575 
ATOM    513  C6   DG A  25      14.191 869.530  -8.612 
ATOM    514  O6   DG A  25      14.989 869.435  -7.683 
ATOM    515  N1   DG A  25      14.665 869.709  -9.920 
ATOM    516  C2   DG A  25      13.872 869.830 -11.044 
ATOM    517  N2   DG A  25      14.516 869.995 -12.201 
ATOM    518  N3   DG A  25      12.541 869.788 -11.008 
ATOM    519  C4   DG A  25      12.066 869.614  -9.748 
ATOM    520  P    DC A  26       6.565 868.002 -12.882 
ATOM    521  OP1  DC A  26       5.390 868.736 -13.403 
ATOM    522  OP2  DC A  26       6.277 866.903 -11.936 
ATOM    523  O5'  DC A  26       7.438 867.445 -14.103 
ATOM    524  C5'  DC A  26       8.427 868.302 -14.702 
ATOM    525  C4'  DC A  26       9.707 867.526 -14.945 
ATOM    526  O4'  DC A  26      10.598 867.551 -13.794 
ATOM    527  C3'  DC A  26       9.534 866.037 -15.245 
ATOM    528  O3'  DC A  26      10.504 865.647 -16.211 
ATOM    529  C2'  DC A  26       9.853 865.336 -13.925 
ATOM    530  C1'  DC A  26      11.030 866.224 -13.533 
ATOM    531  N1   DC A  26      11.398 866.132 -12.093 
ATOM    532  C2   DC A  26      12.744 866.247 -11.758 
ATOM    533  O2   DC A  26      13.571 866.419 -12.660 
ATOM    534  N3   DC A  26      13.099 866.164 -10.449 
ATOM    535  C4   DC A  26      12.173 865.977  -9.501 
ATOM    536  N4   DC A  26      12.570 865.903  -8.240 
ATOM    537  C5   DC A  26      10.783 865.856  -9.825 
ATOM    538  C6   DC A  26      10.448 865.940 -11.138 
ATOM    539  P    DT A  27      10.084 864.616 -17.360 
ATOM    540  OP1  DT A  27       9.431 865.349 -18.468 
ATOM    541  OP2  DT A  27       9.306 863.505 -16.770 
ATOM    542  O5'  DT A  27      11.512 864.077 -17.839 
ATOM    543  C5'  DT A  27      12.656 864.946 -17.737 
ATOM    544  C4'  DT A  27      13.842 864.179 -17.187 
ATOM    545  O4'  DT A  27      13.886 864.196 -15.731 
ATOM    546  C3'  DT A  27      13.895 862.693 -17.540 
ATOM    547  O3'  DT A  27      15.250 862.318 -17.752 
ATOM    548  C2'  DT A  27      13.384 861.979 -16.287 
ATOM    549  C1'  DT A  27      14.098 862.869 -15.274 
ATOM    550  N1   DT A  27      13.549 862.763 -13.893 
ATOM    551  C2   DT A  27      14.440 862.881 -12.855 
ATOM    552  O2   DT A  27      15.634 863.066 -13.023 
ATOM    553  N3   DT A  27      13.896 862.777 -11.590 
ATOM    554  C4   DT A  27      12.566 862.569 -11.286 
ATOM    555  O4   DT A  27      12.196 862.492 -10.113 
ATOM    556  C5   DT A  27      11.708 862.457 -12.441 
ATOM    557  C7   DT A  27      10.244 862.229 -12.200 
ATOM    558  C6   DT A  27      12.211 862.555 -13.683 
ATOM    559  P    DG A  28      15.597 861.298 -18.936 
ATOM    560  OP1  DG A  28      15.713 862.040 -20.212 
ATOM    561  OP2  DG A  28      14.633 860.176 -18.923 
ATOM    562  O5'  DG A  28      17.040 860.771 -18.487 
ATOM    563  C5'  DG A  28      17.897 861.645 -17.727 
ATOM    564  C4'  DG A  28      18.541 860.878 -16.589 
ATOM    565  O4'  DG A  28      17.722 860.880 -15.385 
ATOM    566  C3'  DG A  28      18.807 859.396 -16.852 
ATOM    567  O3'  DG A  28      20.032 859.031 -16.229 
ATOM    568  C2'  DG A  28      17.665 858.666 -16.143 
ATOM    569  C1'  DG A  28      17.637 859.549 -14.899 
ATOM    570  N9   DG A  28      16.383 859.424 -14.105 
ATOM    571  C8   DG A  28      15.093 859.207 -14.541 
ATOM    572  N7   DG A  28      14.207 859.148 -13.577 
ATOM    573  C5   DG A  28      14.963 859.338 -12.420 
ATOM    574  C6   DG A  28      14.558 859.375 -11.061 
ATOM    575  O6   DG A  28      13.432 859.247 -10.589 
ATOM    576  N1   DG A  28      15.649 859.592 -10.208 
ATOM    577  C2   DG A  28      16.959 859.752 -10.615 
ATOM    578  N2   DG A  28      17.856 859.950  -9.645 
ATOM    579  N3   DG A  28      17.337 859.718 -11.892 
ATOM    580  C4   DG A  28      16.291 859.508 -12.731 
ATOM    581  P    DG A  29      21.020 858.025 -16.989 
ATOM    582  OP1  DG A  29      21.855 858.781 -17.949 
ATOM    583  OP2  DG A  29      20.243 856.898 -17.551 
ATOM    584  O5'  DG A  29      21.928 857.501 -15.781 
ATOM    585  C5'  DG A  29      22.165 858.371 -14.658 
ATOM    586  C4'  DG A  29      22.026 857.595 -13.363 
ATOM    587  O4'  DG A  29      20.656 857.579 -12.871 
ATOM    588  C3'  DG A  29      22.411 856.117 -13.428 
ATOM    589  O3'  DG A  29      23.040 855.752 -12.206 
ATOM    590  C2'  DG A  29      21.079 855.374 -13.530 
ATOM    591  C1'  DG A  29      20.316 856.243 -12.535 
ATOM    592  N9   DG A  29      18.836 856.103 -12.630 
ATOM    593  C8   DG A  29      18.051 855.884 -13.741 
ATOM    594  N7   DG A  29      16.768 855.810 -13.483 
ATOM    595  C5   DG A  29      16.697 855.991 -12.102 
ATOM    596  C6   DG A  29      15.571 856.012 -11.240 
ATOM    597  O6   DG A  29      14.384 855.872 -11.521 
ATOM    598  N1   DG A  29      15.950 856.225  -9.907 
ATOM    599  C2   DG A  29      17.248 856.396  -9.466 
ATOM    600  N2   DG A  29      17.401 856.588  -8.153 
ATOM    601  N3   DG A  29      18.304 856.377 -10.276 
ATOM    602  C4   DG A  29      17.953 856.171 -11.573 
ATOM    603  P    DT A  30      24.296 854.760 -12.247 
ATOM    604  OP1  DT A  30      25.528 855.531 -12.528 
ATOM    605  OP2  DT A  30      24.011 853.635 -13.164 
ATOM    606  O5'  DT A  30      24.327 854.227 -10.738 
ATOM    607  C5'  DT A  30      23.850 855.086  -9.684 
ATOM    608  C4'  DT A  30      22.985 854.295  -8.724 
ATOM    609  O4'  DT A  30      21.586 854.267  -9.130 
ATOM    610  C3'  DT A  30      23.350 852.820  -8.558 
ATOM    611  O3'  DT A  30      23.145 852.444  -7.202 
ATOM    612  C2'  DT A  30      22.340 852.071  -9.428 
ATOM    613  C1'  DT A  30      21.128 852.925  -9.066 
ATOM    614  N1   DT A  30      19.988 852.779 -10.014 
ATOM    615  C2   DT A  30      18.722 852.860  -9.487 
ATOM    616  O2   DT A  30      18.508 853.043  -8.301 
ATOM    617  N3   DT A  30      17.691 852.719 -10.395 
ATOM    618  C4   DT A  30      17.819 852.510 -11.753 
ATOM    619  O4   DT A  30      16.820 852.399 -12.467 
ATOM    620  C5   DT A  30      19.186 852.439 -12.212 
ATOM    621  C7   DT A  30      19.415 852.213 -13.678 
ATOM    622  C6   DT A  30      20.208 852.572 -11.350 
ATOM    623  P    DA A  31      24.196 851.459  -6.503 
ATOM    624  OP1  DA A  31      25.349 852.240  -6.001 
ATOM    625  OP2  DA A  31      24.516 850.344  -7.419 
ATOM    626  O5'  DA A  31      23.339 850.911  -5.267 
ATOM    627  C5'  DA A  31      22.326 851.755  -4.690 
ATOM    628  C4'  DA A  31      21.069 850.950  -4.426 
ATOM    629  O4'  DA A  31      20.177 850.919  -5.577 
ATOM    630  C3'  DA A  31      21.283 849.475  -4.086 
ATOM    631  O3'  DA A  31      20.324 849.084  -3.111 
ATOM    632  C2'  DA A  31      20.984 848.730  -5.387 
ATOM    633  C1'  DA A  31      19.783 849.574  -5.801 
ATOM    634  N9   DA A  31      19.419 849.433  -7.239 
ATOM    635  C8   DA A  31      20.246 849.239  -8.308 
ATOM    636  N7   DA A  31      19.624 849.153  -9.443 
ATOM    637  C5   DA A  31      18.287 849.300  -9.105 
ATOM    638  C6   DA A  31      17.110 849.303  -9.871 
ATOM    639  N6   DA A  31      17.094 849.146 -11.203 
ATOM    640  N1   DA A  31      15.946 849.474  -9.218 
ATOM    641  C2   DA A  31      15.968 849.630  -7.895 
ATOM    642  N3   DA A  31      16.999 849.644  -7.078 
ATOM    643  C4   DA A  31      18.150 849.472  -7.757 
ATOM    644  P    DG A  32      20.773 848.097  -1.933 
ATOM    645  OP1  DG A  32      21.404 848.877  -0.845 
ATOM    646  OP2  DG A  32      21.583 846.992  -2.494 
ATOM    647  O5'  DG A  32      19.361 847.530  -1.440 
ATOM    648  C5'  DG A  32      18.193 848.363  -1.564 
ATOM    649  C4'  DG A  32      17.029 847.548  -2.094 
ATOM    650  O4'  DG A  32      16.984 847.525  -3.550 
ATOM    651  C3'  DG A  32      17.018 846.071  -1.702 
ATOM    652  O3'  DG A  32      15.673 845.664  -1.478 
ATOM    653  C2'  DG A  32      17.549 845.339  -2.934 
ATOM    654  C1'  DG A  32      16.812 846.181  -3.971 
ATOM    655  N9   DG A  32      17.363 846.053  -5.349 
ATOM    656  C8   DG A  32      18.669 845.873  -5.751 
ATOM    657  N7   DG A  32      18.821 845.798  -7.050 
ATOM    658  C5   DG A  32      17.526 845.937  -7.544 
ATOM    659  C6   DG A  32      17.053 845.937  -8.882 
ATOM    660  O6   DG A  32      17.691 845.813  -9.924 
ATOM    661  N1   DG A  32      15.662 846.107  -8.934 
ATOM    662  C2   DG A  32      14.837 846.257  -7.837 
ATOM    663  N2   DG A  32      13.536 846.407  -8.097 
ATOM    664  N3   DG A  32      15.282 846.257  -6.581 
ATOM    665  C4   DG A  32      16.628 846.093  -6.514 
ATOM    666  P    DG A  33      15.355 844.666  -0.268 
ATOM    667  OP1  DG A  33      15.218 845.438   0.988 
ATOM    668  OP2  DG A  33      16.351 843.573  -0.251 
ATOM    669  O5'  DG A  33      13.929 844.087  -0.702 
ATOM    670  C5'  DG A  33      13.047 844.915  -1.484 
ATOM    671  C4'  DG A  33      12.426 844.100  -2.602 
ATOM    672  O4'  DG A  33      13.245 844.093  -3.805 
ATOM    673  C3'  DG A  33      12.202 842.619  -2.299 
ATOM    674  O3'  DG A  33      10.987 842.203  -2.911 
ATOM    675  C2'  DG A  33      13.363 841.903  -2.989 
ATOM    676  C1'  DG A  33      13.367 842.752  -4.255 
ATOM    677  N9   DG A  33      14.625 842.643  -5.046 
ATOM    678  C8   DG A  33      15.919 842.474  -4.605 
ATOM    679  N7   DG A  33      16.808 842.414  -5.567 
ATOM    680  C5   DG A  33      16.048 842.551  -6.729 
ATOM    681  C6   DG A  33      16.452 842.564  -8.089 
ATOM    682  O6   DG A  33      17.581 842.454  -8.558 
ATOM    683  N1   DG A  33      15.355 842.727  -8.947 
ATOM    684  C2   DG A  33      14.041 842.860  -8.543 
ATOM    685  N2   DG A  33      13.140 843.007  -9.518 
ATOM    686  N3   DG A  33      13.663 842.849  -7.267 
ATOM    687  C4   DG A  33      14.715 842.692  -6.421 
ATOM    688  P    DA A  34      10.029 841.190  -2.124 
ATOM    689  OP1  DA A  34       9.172 841.948  -1.185 
ATOM    690  OP2  DA A  34      10.837 840.101  -1.531 
ATOM    691  O5'  DA A  34       9.136 840.609  -3.318 
ATOM    692  C5'  DA A  34       8.874 841.441  -4.463 
ATOM    693  C4'  DA A  34       9.037 840.635  -5.736 
ATOM    694  O4'  DA A  34      10.407 840.645  -6.229 
ATOM    695  C3'  DA A  34       8.693 839.149  -5.632 
ATOM    696  O3'  DA A  34       8.074 838.733  -6.844 
ATOM    697  C2'  DA A  34      10.046 838.447  -5.511 
ATOM    698  C1'  DA A  34      10.784 839.310  -6.530 
ATOM    699  N9   DA A  34      12.268 839.215  -6.431 
ATOM    700  C8   DA A  34      13.035 839.050  -5.313 
ATOM    701  N7   DA A  34      14.308 839.003  -5.554 
ATOM    702  C5   DA A  34      14.395 839.147  -6.932 
ATOM    703  C6   DA A  34      15.487 839.181  -7.814 
ATOM    704  N6   DA A  34      16.762 839.065  -7.418 
ATOM    705  N1   DA A  34      15.220 839.338  -9.125 
ATOM    706  C2   DA A  34      13.950 839.453  -9.511 
ATOM    707  N3   DA A  34      12.855 839.436  -8.785 
ATOM    708  C4   DA A  34      13.150 839.277  -7.478 
ATOM    709  P    DG A  35       6.848 837.707  -6.776 
ATOM    710  OP1  DG A  35       5.594 838.450  -6.515 
ATOM    711  OP2  DG A  35       7.165 836.616  -5.829 
ATOM    712  O5'  DG A  35       6.832 837.134  -8.270 
ATOM    713  C5'  DG A  35       7.286 837.977  -9.346 
ATOM    714  C4'  DG A  35       8.173 837.186 -10.285 
ATOM    715  O4'  DG A  35       9.572 837.208  -9.878 
ATOM    716  C3'  DG A  35       7.850 835.697 -10.411 
ATOM    717  O3'  DG A  35       8.066 835.291 -11.758 
ATOM    718  C2'  DG A  35       8.880 835.001  -9.523 
ATOM    719  C1'  DG A  35      10.068 835.879  -9.907 
ATOM    720  N9   DG A  35      11.210 835.791  -8.957 
ATOM    721  C8   DG A  35      11.195 835.616  -7.590 
ATOM    722  N7   DG A  35      12.386 835.580  -7.043 
ATOM    723  C5   DG A  35      13.252 835.742  -8.123 
ATOM    724  C6   DG A  35      14.669 835.786  -8.160 
ATOM    725  O6   DG A  35      15.467 835.691  -7.231 
ATOM    726  N1   DG A  35      15.143 835.965  -9.468 
ATOM    727  C2   DG A  35      14.350 836.086 -10.592 
ATOM    728  N2   DG A  35      14.995 836.252 -11.749 
ATOM    729  N3   DG A  35      13.019 836.045 -10.556 
ATOM    730  C4   DG A  35      12.545 835.871  -9.296 
ATOM    731  P    DA A  36       7.044 834.259 -12.430 
ATOM    732  OP1  DA A  36       5.869 834.992 -12.951 
ATOM    733  OP2  DA A  36       6.756 833.159 -11.484 
ATOM    734  O5'  DA A  36       7.916 833.702 -13.651 
ATOM    735  C5'  DA A  36       8.905 834.559 -14.250 
ATOM    736  C4'  DA A  36      10.185 833.782 -14.493 
ATOM    737  O4'  DA A  36      11.077 833.807 -13.342 
ATOM    738  C3'  DA A  36      10.013 832.294 -14.793 
ATOM    739  O3'  DA A  36      10.983 831.903 -15.758 
ATOM    740  C2'  DA A  36      10.331 831.593 -13.473 
ATOM    741  C1'  DA A  36      11.509 832.481 -13.081 
ATOM    742  N9   DA A  36      11.876 832.388 -11.641 
ATOM    743  C8   DA A  36      11.054 832.200 -10.567 
ATOM    744  N7   DA A  36      11.677 832.162  -9.430 
ATOM    745  C5   DA A  36      13.010 832.339  -9.773 
ATOM    746  C6   DA A  36      14.187 832.395  -9.007 
ATOM    747  N6   DA A  36      14.207 832.275  -7.672 
ATOM    748  N1   DA A  36      15.346 832.581  -9.666 
ATOM    749  C2   DA A  36      15.319 832.701 -10.993 
ATOM    750  N3   DA A  36      14.290 832.664 -11.809 
ATOM    751  C4   DA A  36      13.142 832.477 -11.126 
ATOM    752  P    DA A  37      10.562 830.873 -16.908 
ATOM    753  OP1  DA A  37       9.909 831.606 -18.016 
ATOM    754  OP2  DA A  37       9.784 829.762 -16.318 
ATOM    755  O5'  DA A  37      11.991 830.334 -17.387 
ATOM    756  C5'  DA A  37      13.134 831.202 -17.285 
ATOM    757  C4'  DA A  37      14.320 830.435 -16.735 
ATOM    758  O4'  DA A  37      14.365 830.453 -15.279 
ATOM    759  C3'  DA A  37      14.373 828.949 -17.088 
ATOM    760  O3'  DA A  37      15.729 828.574 -17.300 
ATOM    761  C2'  DA A  37      13.863 828.236 -15.835 
ATOM    762  C1'  DA A  37      14.576 829.125 -14.822 
ATOM    763  N9   DA A  37      14.028 829.019 -13.441 
ATOM    764  C8   DA A  37      12.733 828.815 -13.056 
ATOM    765  N7   DA A  37      12.570 828.768 -11.770 
ATOM    766  C5   DA A  37      13.849 828.955 -11.263 
ATOM    767  C6   DA A  37      14.349 829.009  -9.952 
ATOM    768  N6   DA A  37      13.583 828.874  -8.861 
ATOM    769  N1   DA A  37      15.672 829.208  -9.803 
ATOM    770  C2   DA A  37      16.429 829.342 -10.891 
ATOM    771  N3   DA A  37      16.076 829.309 -12.157 
ATOM    772  C4   DA A  37      14.748 829.109 -12.279 
ATOM    773  P    DC A  38      16.075 827.554 -18.484 
ATOM    774  OP1  DC A  38      16.192 828.296 -19.760 
ATOM    775  OP2  DC A  38      15.111 826.433 -18.471 
ATOM    776  O5'  DC A  38      17.518 827.028 -18.035 
ATOM    777  C5'  DC A  38      18.376 827.901 -17.275 
ATOM    778  C4'  DC A  38      19.020 827.134 -16.137 
ATOM    779  O4'  DC A  38      18.200 827.136 -14.933 
ATOM    780  C3'  DC A  38      19.285 825.652 -16.400 
ATOM    781  O3'  DC A  38      20.511 825.287 -15.777 
ATOM    782  C2'  DC A  38      18.144 824.923 -15.691 
ATOM    783  C1'  DC A  38      18.116 825.805 -14.447 
ATOM    784  N1   DC A  38      16.862 825.681 -13.653 
ATOM    785  C2   DC A  38      16.956 825.792 -12.268 
ATOM    786  O2   DC A  38      18.067 825.987 -11.760 
ATOM    787  N3   DC A  38      15.825 825.681 -11.526 
ATOM    788  C4   DC A  38      14.640 825.469 -12.115 
ATOM    789  N4   DC A  38      13.566 825.368 -11.347 
ATOM    790  C5   DC A  38      14.522 825.351 -13.538 
ATOM    791  C6   DC A  38      15.664 825.465 -14.262 
ATOM    792  P    DC A  39      21.498 824.282 -16.537 
ATOM    793  OP1  DC A  39      22.333 825.038 -17.497 
ATOM    794  OP2  DC A  39      20.721 823.155 -17.099 
ATOM    795  O5'  DC A  39      22.406 823.758 -15.329 
ATOM    796  C5'  DC A  39      22.643 824.627 -14.206 
ATOM    797  C4'  DC A  39      22.504 823.851 -12.911 
ATOM    798  O4'  DC A  39      21.134 823.836 -12.419 
ATOM    799  C3'  DC A  39      22.889 822.374 -12.976 
ATOM    800  O3'  DC A  39      23.519 822.008 -11.754 
ATOM    801  C2'  DC A  39      21.558 821.630 -13.078 
ATOM    802  C1'  DC A  39      20.794 822.499 -12.083 
ATOM    803  N1   DC A  39      19.315 822.360 -12.178 
ATOM    804  C2   DC A  39      18.576 822.456 -11.001 
ATOM    805  O2   DC A  39      19.174 822.652  -9.936 
ATOM    806  N3   DC A  39      17.225 822.331 -11.066 
ATOM    807  C4   DC A  39      16.616 822.120 -12.239 
ATOM    808  N4   DC A  39      15.297 822.005 -12.251 
ATOM    809  C5   DC A  39      17.357 822.017 -13.461 
ATOM    810  C6   DC A  39      18.706 822.144 -13.375 
ATOM    811  P    DT A  40      24.775 821.016 -11.795 
ATOM    812  OP1  DT A  40      26.006 821.787 -12.076 
ATOM    813  OP2  DT A  40      24.489 819.891 -12.712 
ATOM    814  O5'  DT A  40      24.805 820.484 -10.286 
ATOM    815  C5'  DT A  40      24.328 821.342  -9.232 
ATOM    816  C4'  DT A  40      23.463 820.552  -8.272 
ATOM    817  O4'  DT A  40      22.065 820.523  -8.678 
ATOM    818  C3'  DT A  40      23.829 819.077  -8.106 
ATOM    819  O3'  DT A  40      23.624 818.701  -6.750 
ATOM    820  C2'  DT A  40      22.819 818.328  -8.976 
ATOM    821  C1'  DT A  40      21.607 819.181  -8.614 
ATOM    822  N1   DT A  40      20.467 819.036  -9.562 
ATOM    823  C2   DT A  40      19.200 819.117  -9.035 
ATOM    824  O2   DT A  40      18.987 819.299  -7.849 
ATOM    825  N3   DT A  40      18.170 818.976  -9.943 
ATOM    826  C4   DT A  40      18.297 818.766 -11.301 
ATOM    827  O4   DT A  40      17.298 818.656 -12.015 
ATOM    828  C5   DT A  40      19.665 818.696 -11.760 
ATOM    829  C7   DT A  40      19.894 818.469 -13.226 
ATOM    830  C6   DT A  40      20.686 818.829 -10.898 
ATOM    831  P    DA A  41      24.675 817.716  -6.051 
ATOM    832  OP1  DA A  41      25.828 818.496  -5.549 
ATOM    833  OP2  DA A  41      24.994 816.600  -6.967 
ATOM    834  O5'  DA A  41      23.818 817.167  -4.815 
ATOM    835  C5'  DA A  41      22.804 818.012  -4.238 
ATOM    836  C4'  DA A  41      21.547 817.206  -3.974 
ATOM    837  O4'  DA A  41      20.656 817.175  -5.125 
ATOM    838  C3'  DA A  41      21.762 815.732  -3.634 
ATOM    839  O3'  DA A  41      20.803 815.340  -2.659 
ATOM    840  C2'  DA A  41      21.462 814.987  -4.935 
ATOM    841  C1'  DA A  41      20.261 815.830  -5.349 
ATOM    842  N9   DA A  41      19.897 815.689  -6.787 
ATOM    843  C8   DA A  41      20.725 815.495  -7.856 
ATOM    844  N7   DA A  41      20.103 815.409  -8.991 
ATOM    845  C5   DA A  41      18.765 815.557  -8.653 
ATOM    846  C6   DA A  41      17.589 815.560  -9.419 
ATOM    847  N6   DA A  41      17.572 815.403 -10.751 
ATOM    848  N1   DA A  41      16.424 815.730  -8.766 
ATOM    849  C2   DA A  41      16.446 815.886  -7.443 
ATOM    850  N3   DA A  41      17.477 815.901  -6.626 
ATOM    851  C4   DA A  41      18.629 815.728  -7.305 
ATOM    852  P    DG A  42      21.251 814.353  -1.481 
ATOM    853  OP1  DG A  42      21.882 815.134  -0.393 
ATOM    854  OP2  DG A  42      22.061 813.249  -2.042 
ATOM    855  O5'  DG A  42      19.839 813.786  -0.988 
ATOM    856  C5'  DG A  42      18.671 814.619  -1.112 
ATOM    857  C4'  DG A  42      17.507 813.805  -1.642 
ATOM    858  O4'  DG A  42      17.462 813.781  -3.098 
ATOM    859  C3'  DG A  42      17.496 812.327  -1.250 
ATOM    860  O3'  DG A  42      16.151 811.920  -1.026 
ATOM    861  C2'  DG A  42      18.027 811.595  -2.482 
ATOM    862  C1'  DG A  42      17.290 812.437  -3.519 
ATOM    863  N9   DG A  42      17.842 812.310  -4.897 
ATOM    864  C8   DG A  42      19.148 812.130  -5.299 
ATOM    865  N7   DG A  42      19.300 812.054  -6.598 
ATOM    866  C5   DG A  42      18.004 812.193  -7.092 
ATOM    867  C6   DG A  42      17.531 812.194  -8.430 
ATOM    868  O6   DG A  42      18.170 812.070  -9.472 
ATOM    869  N1   DG A  42      16.141 812.363  -8.482 
ATOM    870  C2   DG A  42      15.316 812.513  -7.385 
ATOM    871  N2   DG A  42      14.015 812.663  -7.645 
ATOM    872  N3   DG A  42      15.760 812.514  -6.129 
ATOM    873  C4   DG A  42      17.107 812.349  -6.062 
ATOM    874  P    DA A  43      15.833 810.923   0.184 
ATOM    875  OP1  DA A  43      15.697 811.695   1.440 
ATOM    876  OP2  DA A  43      16.830 809.829   0.201 
ATOM    877  O5'  DA A  43      14.407 810.344  -0.250 
ATOM    878  C5'  DA A  43      13.526 811.172  -1.032 
ATOM    879  C4'  DA A  43      12.904 810.357  -2.150 
ATOM    880  O4'  DA A  43      13.723 810.349  -3.353 
ATOM    881  C3'  DA A  43      12.681 808.875  -1.847 
ATOM    882  O3'  DA A  43      11.466 808.459  -2.459 
ATOM    883  C2'  DA A  43      13.842 808.160  -2.537 
ATOM    884  C1'  DA A  43      13.846 809.009  -3.803 
ATOM    885  N9   DA A  43      15.104 808.899  -4.594 
ATOM    886  C8   DA A  43      16.380 808.732  -4.140 
ATOM    887  N7   DA A  43      17.268 808.670  -5.081 
ATOM    888  C5   DA A  43      16.530 808.806  -6.248 
ATOM    889  C6   DA A  43      16.895 808.823  -7.605 
ATOM    890  N6   DA A  43      18.159 808.696  -8.033 
ATOM    891  N1   DA A  43      15.910 808.975  -8.509 
ATOM    892  C2   DA A  43      14.655 809.101  -8.079 
ATOM    893  N3   DA A  43      14.197 809.100  -6.846 
ATOM    894  C4   DA A  43      15.202 808.946  -5.960 
ATOM    895  P    DG A  44      10.507 807.447  -1.672 
ATOM    896  OP1  DG A  44       9.651 808.204  -0.733 
ATOM    897  OP2  DG A  44      11.315 806.358  -1.079 
ATOM    898  O5'  DG A  44       9.615 806.865  -2.866 
ATOM    899  C5'  DG A  44       9.352 807.697  -4.011 
ATOM    900  C4'  DG A  44       9.515 806.891  -5.284 
ATOM    901  O4'  DG A  44      10.886 806.901  -5.777 
ATOM    902  C3'  DG A  44       9.171 805.405  -5.180 
ATOM    903  O3'  DG A  44       8.553 804.989  -6.392 
ATOM    904  C2'  DG A  44      10.524 804.703  -5.059 
ATOM    905  C1'  DG A  44      11.263 805.566  -6.078 
ATOM    906  N9   DG A  44      12.746 805.471  -5.979 
ATOM    907  C8   DG A  44      13.537 805.305  -4.863 
ATOM    908  N7   DG A  44      14.821 805.259  -5.120 
ATOM    909  C5   DG A  44      14.887 805.406  -6.505 
ATOM    910  C6   DG A  44      16.013 805.435  -7.368 
ATOM    911  O6   DG A  44      17.203 805.337  -7.084 
ATOM    912  N1   DG A  44      15.628 805.602  -8.705 
ATOM    913  C2   DG A  44      14.326 805.724  -9.150 
ATOM    914  N2   DG A  44      14.169 805.877 -10.468 
ATOM    915  N3   DG A  44      13.271 805.697  -8.339 
ATOM    916  C4   DG A  44      13.626 805.536  -7.039 
ATOM    917  P    DT A  45       7.326 803.964  -6.324 
ATOM    918  OP1  DT A  45       6.072 804.707  -6.063 
ATOM    919  OP2  DT A  45       7.643 802.873  -5.377 
ATOM    920  O5'  DT A  45       7.311 803.390  -7.818 
ATOM    921  C5'  DT A  45       7.764 804.234  -8.894 
ATOM    922  C4'  DT A  45       8.652 803.442  -9.833 
ATOM    923  O4'  DT A  45      10.050 803.465  -9.426 
ATOM    924  C3'  DT A  45       8.328 801.954  -9.959 
ATOM    925  O3'  DT A  45       8.545 801.548 -11.306 
ATOM    926  C2'  DT A  45       9.359 801.257  -9.071 
ATOM    927  C1'  DT A  45      10.546 802.135  -9.455 
ATOM    928  N1   DT A  45      11.689 802.047  -8.505 
ATOM    929  C2   DT A  45      12.953 802.150  -9.035 
ATOM    930  O2   DT A  45      13.162 802.307 -10.225 
ATOM    931  N3   DT A  45      13.988 802.063  -8.123 
ATOM    932  C4   DT A  45      13.864 801.886  -6.760 
ATOM    933  O4   DT A  45      14.866 801.823  -6.044 
ATOM    934  C5   DT A  45      12.500 801.789  -6.299 
ATOM    935  C7   DT A  45      12.277 801.595  -4.827 
ATOM    936  C6   DT A  45      11.475 801.870  -7.163 
ATOM    937  P    DT A  46       7.522 800.515 -11.978 
ATOM    938  OP1  DT A  46       6.347 801.249 -12.499 
ATOM    939  OP2  DT A  46       7.234 799.415 -11.031 
ATOM    940  O5'  DT A  46       8.395 799.958 -13.199 
ATOM    941  C5'  DT A  46       9.384 800.815 -13.798 
ATOM    942  C4'  DT A  46      10.664 800.039 -14.041 
ATOM    943  O4'  DT A  46      11.555 800.064 -12.890 
ATOM    944  C3'  DT A  46      10.492 798.550 -14.341 
ATOM    945  O3'  DT A  46      11.461 798.160 -15.306 
ATOM    946  C2'  DT A  46      10.810 797.849 -13.021 
ATOM    947  C1'  DT A  46      11.987 798.737 -12.629 
ATOM    948  N1   DT A  46      12.355 798.645 -11.189 
ATOM    949  C2   DT A  46      13.687 798.760 -10.874 
ATOM    950  O2   DT A  46      14.554 798.931 -11.714 
ATOM    951  N3   DT A  46      13.989 798.668  -9.530 
ATOM    952  C4   DT A  46      13.091 798.476  -8.499 
ATOM    953  O4   DT A  46      13.480 798.410  -7.332 
ATOM    954  C5   DT A  46      11.716 798.367  -8.929 
ATOM    955  C7   DT A  46      10.674 798.156  -7.870 
ATOM    956  C6   DT A  46      11.395 798.452 -10.230 
ATOM    957  P    DG A  47      11.041 797.129 -16.456 
ATOM    958  OP1  DG A  47      10.388 797.862 -17.564 
ATOM    959  OP2  DG A  47      10.263 796.018 -15.866 
ATOM    960  O5'  DG A  47      12.469 796.590 -16.935 
ATOM    961  C5'  DG A  47      13.613 797.459 -16.833 
ATOM    962  C4'  DG A  47      14.799 796.692 -16.283 
ATOM    963  O4'  DG A  47      14.843 796.709 -14.827 
ATOM    964  C3'  DG A  47      14.852 795.206 -16.636 
ATOM    965  O3'  DG A  47      16.207 794.831 -16.848 
ATOM    966  C2'  DG A  47      14.342 794.492 -15.383 
ATOM    967  C1'  DG A  47      15.055 795.382 -14.370 
ATOM    968  N9   DG A  47      14.506 795.276 -12.989 
ATOM    969  C8   DG A  47      13.206 795.069 -12.582 
ATOM    970  N7   DG A  47      13.055 795.025 -11.280 
ATOM    971  C5   DG A  47      14.346 795.214 -10.791 
ATOM    972  C6   DG A  47      14.818 795.263  -9.453 
ATOM    973  O6   DG A  47      14.183 795.149  -8.408 
ATOM    974  N1   DG A  47      16.204 795.474  -9.407 
ATOM    975  C2   DG A  47      17.025 795.618 -10.508 
ATOM    976  N2   DG A  47      18.321 795.811 -10.253 
ATOM    977  N3   DG A  47      16.581 795.571 -11.762 
ATOM    978  C4   DG A  47      15.239 795.368 -11.825 
ATOM    979  P    DG A  48      16.554 793.811 -18.032 
ATOM    980  OP1  DG A  48      16.670 794.552 -19.308 
ATOM    981  OP2  DG A  48      15.590 792.689 -18.019 
ATOM    982  O5'  DG A  48      17.997 793.284 -17.583 
ATOM    983  C5'  DG A  48      18.854 794.158 -16.823 
ATOM    984  C4'  DG A  48      19.498 793.391 -15.685 
ATOM    985  O4'  DG A  48      18.679 793.392 -14.481 
ATOM    986  C3'  DG A  48      19.764 791.909 -15.948 
ATOM    987  O3'  DG A  48      20.989 791.543 -15.325 
ATOM    988  C2'  DG A  48      18.622 791.179 -15.239 
ATOM    989  C1'  DG A  48      18.594 792.061 -13.995 
ATOM    990  N9   DG A  48      17.340 791.937 -13.201 
ATOM    991  C8   DG A  48      16.050 791.720 -13.637 
ATOM    992  N7   DG A  48      15.164 791.660 -12.672 
ATOM    993  C5   DG A  48      15.920 791.851 -11.516 
ATOM    994  C6   DG A  48      15.515 791.888 -10.157 
ATOM    995  O6   DG A  48      14.389 791.759  -9.685 
ATOM    996  N1   DG A  48      16.606 792.105  -9.303 
ATOM    997  C2   DG A  48      17.916 792.265  -9.711 
ATOM    998  N2   DG A  48      18.813 792.463  -8.741 
ATOM    999  N3   DG A  48      18.294 792.230 -10.988 
ATOM   1000  C4   DG A  48      17.248 792.020 -11.827 
ATOM   1001  P    DG A  49      21.977 790.538 -16.085 
ATOM   1002  OP1  DG A  49      22.812 791.294 -17.045 
ATOM   1003  OP2  DG A  49      21.200 789.411 -16.647 
ATOM   1004  O5'  DG A  49      22.885 790.014 -14.877 
ATOM   1005  C5'  DG A  49      23.122 790.884 -13.754 
ATOM   1006  C4'  DG A  49      22.983 790.108 -12.459 
ATOM   1007  O4'  DG A  49      21.613 790.092 -11.967 
ATOM   1008  C3'  DG A  49      23.368 788.630 -12.524 
ATOM   1009  O3'  DG A  49      23.997 788.264 -11.302 
ATOM   1010  C2'  DG A  49      22.036 787.887 -12.626 
ATOM   1011  C1'  DG A  49      21.273 788.755 -11.631 
ATOM   1012  N9   DG A  49      19.793 788.616 -11.726 
ATOM   1013  C8   DG A  49      19.008 788.397 -12.837 
ATOM   1014  N7   DG A  49      17.725 788.322 -12.579 
ATOM   1015  C5   DG A  49      17.654 788.504 -11.198 
ATOM   1016  C6   DG A  49      16.528 788.524 -10.336 
ATOM   1017  O6   DG A  49      15.341 788.385 -10.617 
ATOM   1018  N1   DG A  49      16.907 788.738  -9.003 
ATOM   1019  C2   DG A  49      18.205 788.909  -8.562 
ATOM   1020  N2   DG A  49      18.358 789.101  -7.249 
ATOM   1021  N3   DG A  49      19.262 788.890  -9.372 
ATOM   1022  C4   DG A  49      18.910 788.684 -10.669 
ATOM   1023  P    DA A  50      25.254 787.272 -11.343 
ATOM   1024  OP1  DA A  50      26.485 788.043 -11.624 
ATOM   1025  OP2  DA A  50      24.968 786.148 -12.260 
ATOM   1026  O5'  DA A  50      25.284 786.740  -9.834 
ATOM   1027  C5'  DA A  50      24.807 787.599  -8.780 
ATOM   1028  C4'  DA A  50      23.942 786.808  -7.820 
ATOM   1029  O4'  DA A  50      22.543 786.780  -8.226 
ATOM   1030  C3'  DA A  50      24.307 785.333  -7.654 
ATOM   1031  O3'  DA A  50      24.102 784.957  -6.298 
ATOM   1032  C2'  DA A  50      23.297 784.584  -8.524 
ATOM   1033  C1'  DA A  50      22.085 785.438  -8.162 
ATOM   1034  N9   DA A  50      20.945 785.292  -9.110 
ATOM   1035  C8   DA A  50      20.985 785.083 -10.458 
ATOM   1036  N7   DA A  50      19.815 784.997 -11.011 
ATOM   1037  C5   DA A  50      18.932 785.161  -9.952 
ATOM   1038  C6   DA A  50      17.530 785.172  -9.881 
ATOM   1039  N6   DA A  50      16.733 785.008 -10.946 
ATOM   1040  N1   DA A  50      16.972 785.358  -8.670 
ATOM   1041  C2   DA A  50      17.769 785.522  -7.614 
ATOM   1042  N3   DA A  50      19.082 785.530  -7.559 
ATOM   1043  C4   DA A  50      19.616 785.341  -8.784 
ATOM   1044  P    DA A  51      25.153 783.972  -5.599 
ATOM   1045  OP1  DA A  51      26.306 784.753  -5.097 
ATOM   1046  OP2  DA A  51      25.473 782.856  -6.515 
ATOM   1047  O5'  DA A  51      24.296 783.424  -4.363 
ATOM   1048  C5'  DA A  51      23.283 784.268  -3.786 
ATOM   1049  C4'  DA A  51      22.026 783.463  -3.522 
ATOM   1050  O4'  DA A  51      21.134 783.432  -4.673 
ATOM   1051  C3'  DA A  51      22.240 781.988  -3.182 
ATOM   1052  O3'  DA A  51      21.282 781.596  -2.207 
ATOM   1053  C2'  DA A  51      21.941 781.243  -4.483 
ATOM   1054  C1'  DA A  51      20.740 782.087  -4.897 
ATOM   1055  N9   DA A  51      20.376 781.945  -6.335 
ATOM   1056  C8   DA A  51      21.203 781.752  -7.404 
ATOM   1057  N7   DA A  51      20.581 781.666  -8.539 
ATOM   1058  C5   DA A  51      19.244 781.813  -8.201 
ATOM   1059  C6   DA A  51      18.067 781.816  -8.967 
ATOM   1060  N6   DA A  51      18.051 781.659 -10.299 
ATOM   1061  N1   DA A  51      16.903 781.987  -8.314 
ATOM   1062  C2   DA A  51      16.925 782.143  -6.991 
ATOM   1063  N3   DA A  51      17.956 782.157  -6.174 
ATOM   1064  C4   DA A  51      19.107 781.984  -6.853 
ATOM   1065  P    DG A  52      21.730 780.609  -1.029 
ATOM   1066  OP1  DG A  52      22.361 781.390   0.059 
ATOM   1067  OP2  DG A  52      22.540 779.505  -1.590 
ATOM   1068  O5'  DG A  52      20.318 780.043  -0.536 
ATOM   1069  C5'  DG A  52      19.150 780.876  -0.660 
ATOM   1070  C4'  DG A  52      17.986 780.061  -1.190 
ATOM   1071  O4'  DG A  52      17.941 780.038  -2.646 
ATOM   1072  C3'  DG A  52      17.975 778.584  -0.798 
ATOM   1073  O3'  DG A  52      16.630 778.177  -0.574 
ATOM   1074  C2'  DG A  52      18.506 777.852  -2.030 
ATOM   1075  C1'  DG A  52      17.769 778.693  -3.067 
ATOM   1076  N9   DG A  52      18.320 778.566  -4.445 
ATOM   1077  C8   DG A  52      19.626 778.386  -4.847 
ATOM   1078  N7   DG A  52      19.779 778.311  -6.146 
ATOM   1079  C5   DG A  52      18.483 778.450  -6.640 
ATOM   1080  C6   DG A  52      18.010 778.450  -7.978 
ATOM   1081  O6   DG A  52      18.648 778.326  -9.020 
ATOM   1082  N1   DG A  52      16.619 778.620  -8.030 
ATOM   1083  C2   DG A  52      15.794 778.770  -6.933 
ATOM   1084  N2   DG A  52      14.493 778.920  -7.193 
ATOM   1085  N3   DG A  52      16.239 778.770  -5.677 
ATOM   1086  C4   DG A  52      17.585 778.606  -5.610 
ATOM   1087  P    DA A  53      16.312 777.179   0.636 
ATOM   1088  OP1  DA A  53      16.175 777.951   1.892 
ATOM   1089  OP2  DA A  53      17.308 776.085   0.653 
ATOM   1090  O5'  DA A  53      14.886 776.600   0.202 
ATOM   1091  C5'  DA A  53      14.004 777.428  -0.580 
ATOM   1092  C4'  DA A  53      13.383 776.613  -1.698 
ATOM   1093  O4'  DA A  53      14.202 776.606  -2.901 
ATOM   1094  C3'  DA A  53      13.159 775.132  -1.395 
ATOM   1095  O3'  DA A  53      11.944 774.715  -2.007 
ATOM   1096  C2'  DA A  53      14.320 774.416  -2.085 
ATOM   1097  C1'  DA A  53      14.324 775.265  -3.351 
ATOM   1098  N9   DA A  53      15.582 775.156  -4.142 
ATOM   1099  C8   DA A  53      16.859 774.989  -3.688 
ATOM   1100  N7   DA A  53      17.747 774.927  -4.629 
ATOM   1101  C5   DA A  53      17.008 775.063  -5.796 
ATOM   1102  C6   DA A  53      17.373 775.079  -7.153 
ATOM   1103  N6   DA A  53      18.638 774.953  -7.581 
ATOM   1104  N1   DA A  53      16.388 775.231  -8.057 
ATOM   1105  C2   DA A  53      15.133 775.357  -7.627 
ATOM   1106  N3   DA A  53      14.675 775.356  -6.394 
ATOM   1107  C4   DA A  53      15.681 775.203  -5.508 
ATOM   1108  P    DC A  54      10.986 773.703  -1.220 
ATOM   1109  OP1  DC A  54      10.129 774.461  -0.281 
ATOM   1110  OP2  DC A  54      11.794 772.614  -0.627 
ATOM   1111  O5'  DC A  54      10.093 773.121  -2.414 
ATOM   1112  C5'  DC A  54       9.831 773.953  -3.559 
ATOM   1113  C4'  DC A  54       9.994 773.148  -4.832 
ATOM   1114  O4'  DC A  54      11.364 773.157  -5.325 
ATOM   1115  C3'  DC A  54       9.650 771.662  -4.728 
ATOM   1116  O3'  DC A  54       9.031 771.246  -5.940 
ATOM   1117  C2'  DC A  54      11.003 770.960  -4.607 
ATOM   1118  C1'  DC A  54      11.741 771.823  -5.626 
ATOM   1119  N1   DC A  54      13.225 771.728  -5.527 
ATOM   1120  C2   DC A  54      13.960 771.813  -6.707 
ATOM   1121  O2   DC A  54      13.358 771.964  -7.775 
ATOM   1122  N3   DC A  54      15.314 771.729  -6.638 
ATOM   1123  C4   DC A  54      15.929 771.566  -5.460 
ATOM   1124  N4   DC A  54      17.251 771.489  -5.445 
ATOM   1125  C5   DC A  54      15.190 771.475  -4.235 
ATOM   1126  C6   DC A  54      13.839 771.562  -4.325 
ATOM   1127  P    DG A  55       7.805 770.220  -5.872 
ATOM   1128  OP1  DG A  55       6.551 770.963  -5.611 
ATOM   1129  OP2  DG A  55       8.122 769.129  -4.925 
ATOM   1130  O5'  DG A  55       7.789 769.647  -7.366 
ATOM   1131  C5'  DG A  55       8.243 770.490  -8.442 
ATOM   1132  C4'  DG A  55       9.130 769.699  -9.381 
ATOM   1133  O4'  DG A  55      10.529 769.721  -8.974 
ATOM   1134  C3'  DG A  55       8.807 768.210  -9.507 
ATOM   1135  O3'  DG A  55       9.023 767.804 -10.854 
ATOM   1136  C2'  DG A  55       9.837 767.514  -8.619 
ATOM   1137  C1'  DG A  55      11.025 768.391  -9.003 
ATOM   1138  N9   DG A  55      12.167 768.303  -8.053 
ATOM   1139  C8   DG A  55      12.152 768.128  -6.686 
ATOM   1140  N7   DG A  55      13.343 768.093  -6.139 
ATOM   1141  C5   DG A  55      14.209 768.254  -7.219 
ATOM   1142  C6   DG A  55      15.626 768.299  -7.256 
ATOM   1143  O6   DG A  55      16.424 768.204  -6.327 
ATOM   1144  N1   DG A  55      16.100 768.478  -8.564 
ATOM   1145  C2   DG A  55      15.307 768.599  -9.688 
ATOM   1146  N2   DG A  55      15.952 768.765 -10.845 
ATOM   1147  N3   DG A  55      13.976 768.558  -9.652 
ATOM   1148  C4   DG A  55      13.502 768.384  -8.392 
ATOM   1149  P    DT A  56       8.001 766.771 -11.526 
ATOM   1150  OP1  DT A  56       6.826 767.505 -12.047 
ATOM   1151  OP2  DT A  56       7.713 765.672 -10.579 
ATOM   1152  O5'  DT A  56       8.873 766.214 -12.747 
ATOM   1153  C5'  DT A  56       9.862 767.072 -13.346 
ATOM   1154  C4'  DT A  56      11.142 766.295 -13.589 
ATOM   1155  O4'  DT A  56      12.034 766.320 -12.438 
ATOM   1156  C3'  DT A  56      10.970 764.807 -13.889 
ATOM   1157  O3'  DT A  56      11.940 764.416 -14.854 
ATOM   1158  C2'  DT A  56      11.288 764.106 -12.569 
ATOM   1159  C1'  DT A  56      12.466 764.994 -12.177 
ATOM   1160  N1   DT A  56      12.833 764.901 -10.736 
ATOM   1161  C2   DT A  56      14.166 765.016 -10.422 
ATOM   1162  O2   DT A  56      15.032 765.187 -11.262 
ATOM   1163  N3   DT A  56      14.468 764.925  -9.078 
ATOM   1164  C4   DT A  56      13.570 764.733  -8.047 
ATOM   1165  O4   DT A  56      13.959 764.667  -6.880 
ATOM   1166  C5   DT A  56      12.195 764.623  -8.477 
ATOM   1167  C7   DT A  56      11.152 764.413  -7.418 
ATOM   1168  C6   DT A  56      11.873 764.708  -9.778 
ATOM   1169  P    DC A  57      11.519 763.386 -16.004 
ATOM   1170  OP1  DC A  57      10.866 764.119 -17.112 
ATOM   1171  OP2  DC A  57      10.741 762.274 -15.414 
ATOM   1172  O5'  DC A  57      12.948 762.846 -16.483 
ATOM   1173  C5'  DC A  57      14.091 763.715 -16.381 
ATOM   1174  C4'  DC A  57      15.277 762.948 -15.831 
ATOM   1175  O4'  DC A  57      15.322 762.965 -14.375 
ATOM   1176  C3'  DC A  57      15.330 761.462 -16.184 
ATOM   1177  O3'  DC A  57      16.686 761.087 -16.396 
ATOM   1178  C2'  DC A  57      14.820 760.748 -14.931 
ATOM   1179  C1'  DC A  57      15.533 761.638 -13.918 
ATOM   1180  N1   DC A  57      14.985 761.532 -12.537 
ATOM   1181  C2   DC A  57      15.875 761.650 -11.473 
ATOM   1182  O2   DC A  57      17.073 761.837 -11.717 
ATOM   1183  N3   DC A  57      15.395 761.555 -10.207 
ATOM   1184  C4   DC A  57      14.090 761.352  -9.986 
ATOM   1185  N4   DC A  57      13.671 761.267  -8.732 
ATOM   1186  C5   DC A  57      13.157 761.228 -11.065 
ATOM   1187  C6   DC A  57      13.657 761.325 -12.324 
ATOM   1188  P    DA A  58      17.033 760.067 -17.580 
ATOM   1189  OP1  DA A  58      17.149 760.809 -18.856 
ATOM   1190  OP2  DA A  58      16.068 758.945 -17.567 
ATOM   1191  O5'  DA A  58      18.475 759.541 -17.131 
ATOM   1192  C5'  DA A  58      19.333 760.414 -16.371 
ATOM   1193  C4'  DA A  58      19.977 759.647 -15.233 
ATOM   1194  O4'  DA A  58      19.157 759.649 -14.028 
ATOM   1195  C3'  DA A  58      20.242 758.165 -15.496 
ATOM   1196  O3'  DA A  58      21.468 757.800 -14.873 
ATOM   1197  C2'  DA A  58      19.101 757.435 -14.787 
ATOM   1198  C1'  DA A  58      19.073 758.318 -13.543 
ATOM   1199  N9   DA A  58      17.819 758.194 -12.749 
ATOM   1200  C8   DA A  58      16.547 757.979 -13.199 
ATOM   1201  N7   DA A  58      15.660 757.917 -12.255 
ATOM   1202  C5   DA A  58      16.395 758.105 -11.093 
ATOM   1203  C6   DA A  58      16.029 758.148  -9.737 
ATOM   1204  N6   DA A  58      14.769 757.997  -9.305 
ATOM   1205  N1   DA A  58      17.009 758.352  -8.837 
ATOM   1206  C2   DA A  58      18.259 758.502  -9.272 
ATOM   1207  N3   DA A  58      18.718 758.481 -10.503 
ATOM   1208  C4   DA A  58      17.718 758.275 -11.384 
ATOM   1209  P    DC A  59      22.455 756.795 -15.633 
ATOM   1210  OP1  DC A  59      23.290 757.551 -16.593 
ATOM   1211  OP2  DC A  59      21.678 755.668 -16.195 
ATOM   1212  O5'  DC A  59      23.364 756.271 -14.425 
ATOM   1213  C5'  DC A  59      23.600 757.140 -13.302 
ATOM   1214  C4'  DC A  59      23.461 756.364 -12.007 
ATOM   1215  O4'  DC A  59      22.091 756.348 -11.514 
ATOM   1216  C3'  DC A  59      23.846 754.887 -12.072 
ATOM   1217  O3'  DC A  59      24.476 754.521 -10.850 
ATOM   1218  C2'  DC A  59      22.515 754.143 -12.174 
ATOM   1219  C1'  DC A  59      21.751 755.012 -11.179 
ATOM   1220  N1   DC A  59      20.272 754.873 -11.274 
ATOM   1221  C2   DC A  59      19.533 754.969 -10.097 
ATOM   1222  O2   DC A  59      20.131 755.165  -9.032 
ATOM   1223  N3   DC A  59      18.182 754.844 -10.162 
ATOM   1224  C4   DC A  59      17.573 754.632 -11.335 
ATOM   1225  N4   DC A  59      16.254 754.518 -11.347 
ATOM   1226  C5   DC A  59      18.314 754.530 -12.557 
ATOM   1227  C6   DC A  59      19.663 754.657 -12.471 
ATOM   1228  P    DT A  60      25.732 753.529 -10.891 
ATOM   1229  OP1  DT A  60      26.963 754.300 -11.172 
ATOM   1230  OP2  DT A  60      25.446 752.404 -11.808 
ATOM   1231  O5'  DT A  60      25.762 752.996  -9.382 
ATOM   1232  C5'  DT A  60      25.285 753.855  -8.328 
ATOM   1233  C4'  DT A  60      24.420 753.064  -7.367 
ATOM   1234  O4'  DT A  60      23.022 753.036  -7.774 
ATOM   1235  C3'  DT A  60      24.786 751.589  -7.202 
ATOM   1236  O3'  DT A  60      24.581 751.214  -5.846 
ATOM   1237  C2'  DT A  60      23.776 750.840  -8.072 
ATOM   1238  C1'  DT A  60      22.564 751.694  -7.710 
ATOM   1239  N1   DT A  60      21.424 751.548  -8.658 
ATOM   1240  C2   DT A  60      20.158 751.629  -8.131 
ATOM   1241  O2   DT A  60      19.944 751.812  -6.945 
ATOM   1242  N3   DT A  60      19.127 751.489  -9.039 
ATOM   1243  C4   DT A  60      19.254 751.279 -10.397 
ATOM   1244  O4   DT A  60      18.255 751.169 -11.111 
ATOM   1245  C5   DT A  60      20.622 751.208 -10.856 
ATOM   1246  C7   DT A  60      20.851 750.982 -12.322 
ATOM   1247  C6   DT A  60      21.643 751.341  -9.994 
ATOM   1248  P    DG A  61      25.632 750.229  -5.147 
ATOM   1249  OP1  DG A  61      26.785 751.009  -4.645 
ATOM   1250  OP2  DG A  61      25.951 749.113  -6.063 
ATOM   1251  O5'  DG A  61      24.775 749.680  -3.911 
ATOM   1252  C5'  DG A  61      23.761 750.525  -3.334 
ATOM   1253  C4'  DG A  61      22.504 749.719  -3.070 
ATOM   1254  O4'  DG A  61      21.613 749.688  -4.221 
ATOM   1255  C3'  DG A  61      22.719 748.245  -2.730 
ATOM   1256  O3'  DG A  61      21.760 747.853  -1.755 
ATOM   1257  C2'  DG A  61      22.420 747.500  -4.031 
ATOM   1258  C1'  DG A  61      21.218 748.343  -4.445 
ATOM   1259  N9   DG A  61      20.854 748.202  -5.883 
ATOM   1260  C8   DG A  61      21.673 748.006  -6.974 
ATOM   1261  N7   DG A  61      21.033 747.921  -8.114 
ATOM   1262  C5   DG A  61      19.695 748.071  -7.753 
ATOM   1263  C6   DG A  61      18.525 748.069  -8.559 
ATOM   1264  O6   DG A  61      18.429 747.932  -9.776 
ATOM   1265  N1   DG A  61      17.371 748.253  -7.785 
ATOM   1266  C2   DG A  61      17.349 748.418  -6.414 
ATOM   1267  N2   DG A  61      16.144 748.580  -5.862 
ATOM   1268  N3   DG A  61      18.447 748.421  -5.660 
ATOM   1269  C4   DG A  61      19.575 748.243  -6.395 
ATOM   1270  P    DA A  62      22.209 746.866  -0.577 
ATOM   1271  OP1  DA A  62      22.839 747.646   0.511 
ATOM   1272  OP2  DA A  62      23.018 745.761  -1.138 
ATOM   1273  O5'  DA A  62      20.796 746.299  -0.084 
ATOM   1274  C5'  DA A  62      19.628 747.132  -0.208 
ATOM   1275  C4'  DA A  62      18.464 746.317  -0.738 
ATOM   1276  O4'  DA A  62      18.419 746.294  -2.194 
ATOM   1277  C3'  DA A  62      18.453 744.840  -0.346 
ATOM   1278  O3'  DA A  62      17.108 744.433  -0.122 
ATOM   1279  C2'  DA A  62      18.984 744.108  -1.578 
ATOM   1280  C1'  DA A  62      18.247 744.950  -2.615 
ATOM   1281  N9   DA A  62      18.799 744.822  -3.992 
ATOM   1282  C8   DA A  62      20.098 744.645  -4.373 
ATOM   1283  N7   DA A  62      20.264 744.568  -5.657 
ATOM   1284  C5   DA A  62      18.980 744.705  -6.168 
ATOM   1285  C6   DA A  62      18.478 744.710  -7.480 
ATOM   1286  N6   DA A  62      19.250 744.567  -8.567 
ATOM   1287  N1   DA A  62      17.150 744.867  -7.635 
ATOM   1288  C2   DA A  62      16.390 745.009  -6.550 
ATOM   1289  N3   DA A  62      16.744 745.020  -5.284 
ATOM   1290  C4   DA A  62      18.076 744.860  -5.157 
ATOM   1291  P    DT A  63      16.791 743.436   1.088 
ATOM   1292  OP1  DT A  63      16.654 744.208   2.344 
ATOM   1293  OP2  DT A  63      17.787 742.342   1.105 
ATOM   1294  O5'  DT A  63      15.364 742.857   0.654 
ATOM   1295  C5'  DT A  63      14.483 743.685  -0.128 
ATOM   1296  C4'  DT A  63      13.861 742.870  -1.246 
ATOM   1297  O4'  DT A  63      14.680 742.862  -2.449 
ATOM   1298  C3'  DT A  63      13.638 741.388  -0.943 
ATOM   1299  O3'  DT A  63      12.423 740.972  -1.555 
ATOM   1300  C2'  DT A  63      14.799 740.672  -1.632 
ATOM   1301  C1'  DT A  63      14.803 741.522  -2.899 
ATOM   1302  N1   DT A  63      16.061 741.412  -3.690 
ATOM   1303  C2   DT A  63      15.948 741.484  -5.057 
ATOM   1304  O2   DT A  63      14.880 741.631  -5.629 
ATOM   1305  N3   DT A  63      17.134 741.377  -5.758 
ATOM   1306  C4   DT A  63      18.392 741.209  -5.216 
ATOM   1307  O4   DT A  63      19.382 741.127  -5.945 
ATOM   1308  C5   DT A  63      18.408 741.145  -3.773 
ATOM   1309  C7   DT A  63      19.738 740.963  -3.102 
ATOM   1310  C6   DT A  63      17.269 741.245  -3.068 
ATOM   1311  P    DT A  64      11.464 739.960  -0.768 
ATOM   1312  OP1  DT A  64      10.608 740.717   0.171 
ATOM   1313  OP2  DT A  64      12.273 738.871  -0.175 
ATOM   1314  O5'  DT A  64      10.572 739.378  -1.962 
ATOM   1315  C5'  DT A  64      10.309 740.210  -3.107 
ATOM   1316  C4'  DT A  64      10.472 739.404  -4.380 
ATOM   1317  O4'  DT A  64      11.843 739.414  -4.873 
ATOM   1318  C3'  DT A  64      10.128 737.918  -4.276 
ATOM   1319  O3'  DT A  64       9.510 737.502  -5.488 
ATOM   1320  C2'  DT A  64      11.481 737.216  -4.155 
ATOM   1321  C1'  DT A  64      12.220 738.079  -5.174 
ATOM   1322  N1   DT A  64      13.703 737.984  -5.075 
ATOM   1323  C2   DT A  64      14.414 738.071  -6.247 
ATOM   1324  O2   DT A  64      13.885 738.219  -7.335 
ATOM   1325  N3   DT A  64      15.787 737.978  -6.117 
ATOM   1326  C4   DT A  64      16.488 737.811  -4.940 
ATOM   1327  O4   DT A  64      17.719 737.741  -4.949 
ATOM   1328  C5   DT A  64      15.655 737.730  -3.764 
ATOM   1329  C7   DT A  64      16.337 737.548  -2.440 
ATOM   1330  C6   DT A  64      14.317 737.817  -3.862 
ATOM   1331  P    DA A  65       8.283 736.477  -5.420 
ATOM   1332  OP1  DA A  65       7.029 737.219  -5.159 
ATOM   1333  OP2  DA A  65       8.601 735.385  -4.473 
ATOM   1334  O5'  DA A  65       8.268 735.903  -6.914 
ATOM   1335  C5'  DA A  65       8.721 736.746  -7.990 
ATOM   1336  C4'  DA A  65       9.609 735.955  -8.929 
ATOM   1337  O4'  DA A  65      11.007 735.977  -8.522 
ATOM   1338  C3'  DA A  65       9.285 734.467  -9.055 
ATOM   1339  O3'  DA A  65       9.502 734.061 -10.402 
ATOM   1340  C2'  DA A  65      10.316 733.770  -8.167 
ATOM   1341  C1'  DA A  65      11.503 734.648  -8.551 
ATOM   1342  N9   DA A  65      12.646 734.560  -7.601 
ATOM   1343  C8   DA A  65      12.612 734.386  -6.246 
ATOM   1344  N7   DA A  65      13.784 734.348  -5.693 
ATOM   1345  C5   DA A  65      14.662 734.509  -6.756 
ATOM   1346  C6   DA A  65      16.064 734.558  -6.828 
ATOM   1347  N6   DA A  65      16.864 734.444  -5.758 
ATOM   1348  N1   DA A  65      16.615 734.727  -8.044 
ATOM   1349  C2   DA A  65      15.816 734.840  -9.102 
ATOM   1350  N3   DA A  65      14.502 734.809  -9.158 
ATOM   1351  C4   DA A  65      13.975 734.638  -7.928 
ATOM   1352  P    DT A  66       8.480 733.028 -11.074 
ATOM   1353  OP1  DT A  66       7.304 733.761 -11.595 
ATOM   1354  OP2  DT A  66       8.191 731.928 -10.127 
ATOM   1355  O5'  DT A  66       9.352 732.471 -12.295 
ATOM   1356  C5'  DT A  66      10.341 733.328 -12.894 
ATOM   1357  C4'  DT A  66      11.621 732.552 -13.137 
ATOM   1358  O4'  DT A  66      12.512 732.577 -11.986 
ATOM   1359  C3'  DT A  66      11.449 731.063 -13.437 
ATOM   1360  O3'  DT A  66      12.418 730.673 -14.402 
ATOM   1361  C2'  DT A  66      11.767 730.362 -12.117 
ATOM   1362  C1'  DT A  66      12.944 731.250 -11.725 
ATOM   1363  N1   DT A  66      13.312 731.158 -10.284 
ATOM   1364  C2   DT A  66      14.644 731.273  -9.970 
ATOM   1365  O2   DT A  66      15.511 731.444 -10.810 
ATOM   1366  N3   DT A  66      14.946 731.181  -8.626 
ATOM   1367  C4   DT A  66      14.048 730.989  -7.595 
ATOM   1368  O4   DT A  66      14.437 730.923  -6.428 
ATOM   1369  C5   DT A  66      12.673 730.880  -8.025 
ATOM   1370  C7   DT A  66      11.631 730.669  -6.966 
ATOM   1371  C6   DT A  66      12.352 730.965  -9.326 
ATOM   1372  P    DG A  67      11.998 729.642 -15.552 
ATOM   1373  OP1  DG A  67      11.345 730.375 -16.660 
ATOM   1374  OP2  DG A  67      11.220 728.531 -14.962 
ATOM   1375  O5'  DG A  67      13.426 729.103 -16.031 
ATOM   1376  C5'  DG A  67      14.570 729.972 -15.929 
ATOM   1377  C4'  DG A  67      15.756 729.205 -15.379 
ATOM   1378  O4'  DG A  67      15.800 729.222 -13.923 
ATOM   1379  C3'  DG A  67      15.809 727.719 -15.732 
ATOM   1380  O3'  DG A  67      17.164 727.344 -15.944 
ATOM   1381  C2'  DG A  67      15.299 727.005 -14.479 
ATOM   1382  C1'  DG A  67      16.012 727.895 -13.466 
ATOM   1383  N9   DG A  67      15.463 727.788 -12.085 
ATOM   1384  C8   DG A  67      14.163 727.582 -11.678 
ATOM   1385  N7   DG A  67      14.012 727.538 -10.376 
ATOM   1386  C5   DG A  67      15.303 727.727  -9.887 
ATOM   1387  C6   DG A  67      15.775 727.776  -8.549 
ATOM   1388  O6   DG A  67      15.140 727.662  -7.504 
ATOM   1389  N1   DG A  67      17.161 727.987  -8.503 
ATOM   1390  C2   DG A  67      17.982 728.130  -9.604 
ATOM   1391  N2   DG A  67      19.278 728.324  -9.348 
ATOM   1392  N3   DG A  67      17.538 728.084 -10.858 
ATOM   1393  C4   DG A  67      16.196 727.880 -10.921 
ATOM   1394  P    DT A  68      17.511 726.324 -17.128 
ATOM   1395  OP1  DT A  68      17.627 727.065 -18.404 
ATOM   1396  OP2  DT A  68      16.547 725.202 -17.115 
ATOM   1397  O5'  DT A  68      18.954 725.797 -16.679 
ATOM   1398  C5'  DT A  68      19.811 726.670 -15.919 
ATOM   1399  C4'  DT A  68      20.455 725.904 -14.781 
ATOM   1400  O4'  DT A  68      19.636 725.905 -13.576 
ATOM   1401  C3'  DT A  68      20.721 724.422 -15.044 
ATOM   1402  O3'  DT A  68      21.946 724.056 -14.421 
ATOM   1403  C2'  DT A  68      19.579 723.692 -14.335 
ATOM   1404  C1'  DT A  68      19.551 724.574 -13.091 
ATOM   1405  N1   DT A  68      18.297 724.450 -12.297 
ATOM   1406  C2   DT A  68      18.407 724.562 -10.932 
ATOM   1407  O2   DT A  68      19.470 724.755 -10.366 
ATOM   1408  N3   DT A  68      17.225 724.441 -10.229 
ATOM   1409  C4   DT A  68      15.972 724.223 -10.766 
ATOM   1410  O4   DT A  68      14.984 724.131 -10.034 
ATOM   1411  C5   DT A  68      15.958 724.119 -12.205 
ATOM   1412  C7   DT A  68      14.634 723.881 -12.872 
ATOM   1413  C6   DT A  68      17.093 724.233 -12.914 
ATOM   1414  P    DC A  69      22.934 723.051 -15.181 
ATOM   1415  OP1  DC A  69      23.769 723.807 -16.141 
ATOM   1416  OP2  DC A  69      22.157 721.924 -15.743 
ATOM   1417  O5'  DC A  69      23.842 722.527 -13.973 
ATOM   1418  C5'  DC A  69      24.079 723.396 -12.850 
ATOM   1419  C4'  DC A  69      23.940 722.621 -11.555 
ATOM   1420  O4'  DC A  69      22.570 722.605 -11.062 
ATOM   1421  C3'  DC A  69      24.325 721.143 -11.620 
ATOM   1422  O3'  DC A  69      24.955 720.777 -10.398 
ATOM   1423  C2'  DC A  69      22.993 720.400 -11.722 
ATOM   1424  C1'  DC A  69      22.230 721.268 -10.727 
ATOM   1425  N1   DC A  69      20.750 721.129 -10.822 
ATOM   1426  C2   DC A  69      20.012 721.225  -9.645 
ATOM   1427  O2   DC A  69      20.609 721.421  -8.580 
ATOM   1428  N3   DC A  69      18.661 721.100  -9.710 
ATOM   1429  C4   DC A  69      18.052 720.889 -10.883 
ATOM   1430  N4   DC A  69      16.732 720.774 -10.895 
ATOM   1431  C5   DC A  69      18.793 720.786 -12.105 
ATOM   1432  C6   DC A  69      20.141 720.913 -12.019 
ATOM   1433  P    DT A  70      26.211 719.785 -10.438 
ATOM   1434  OP1  DT A  70      27.442 720.556 -10.720 
ATOM   1435  OP2  DT A  70      25.925 718.661 -11.356 
ATOM   1436  O5'  DT A  70      26.241 719.253  -8.930 
ATOM   1437  C5'  DT A  70      25.764 720.111  -7.876 
ATOM   1438  C4'  DT A  70      24.899 719.321  -6.915 
ATOM   1439  O4'  DT A  70      23.500 719.292  -7.322 
ATOM   1440  C3'  DT A  70      25.264 717.846  -6.750 
ATOM   1441  O3'  DT A  70      25.059 717.470  -5.394 
ATOM   1442  C2'  DT A  70      24.254 717.097  -7.620 
ATOM   1443  C1'  DT A  70      23.042 717.951  -7.258 
ATOM   1444  N1   DT A  70      21.902 717.805  -8.206 
ATOM   1445  C2   DT A  70      20.636 717.886  -7.679 
ATOM   1446  O2   DT A  70      20.422 718.069  -6.493 
ATOM   1447  N3   DT A  70      19.605 717.745  -8.587 
ATOM   1448  C4   DT A  70      19.733 717.536  -9.945 
ATOM   1449  O4   DT A  70      18.734 717.425 -10.659 
ATOM   1450  C5   DT A  70      21.100 717.465 -10.404 
ATOM   1451  C7   DT A  70      21.329 717.238 -11.870 
ATOM   1452  C6   DT A  70      22.122 717.598  -9.542 
ATOM   1453  P    DG A  71      26.110 716.485  -4.695 
ATOM   1454  OP1  DG A  71      27.263 717.265  -4.193 
ATOM   1455  OP2  DG A  71      26.430 715.369  -5.611 
ATOM   1456  O5'  DG A  71      25.253 715.937  -3.459 
ATOM   1457  C5'  DG A  71      24.240 716.781  -2.882 
ATOM   1458  C4'  DG A  71      22.983 715.976  -2.618 
ATOM   1459  O4'  DG A  71      22.092 715.944  -3.769 
ATOM   1460  C3'  DG A  71      23.197 714.501  -2.278 
ATOM   1461  O3'  DG A  71      22.239 714.109  -1.303 
ATOM   1462  C2'  DG A  71      22.898 713.756  -3.579 
ATOM   1463  C1'  DG A  71      21.697 714.600  -3.993 
ATOM   1464  N9   DG A  71      21.333 714.458  -5.431 
ATOM   1465  C8   DG A  71      22.152 714.262  -6.522 
ATOM   1466  N7   DG A  71      21.511 714.178  -7.662 
ATOM   1467  C5   DG A  71      20.173 714.328  -7.301 
ATOM   1468  C6   DG A  71      19.004 714.325  -8.107 
ATOM   1469  O6   DG A  71      18.907 714.189  -9.324 
ATOM   1470  N1   DG A  71      17.850 714.509  -7.333 
ATOM   1471  C2   DG A  71      17.827 714.674  -5.962 
ATOM   1472  N2   DG A  71      16.623 714.837  -5.410 
ATOM   1473  N3   DG A  71      18.925 714.677  -5.208 
ATOM   1474  C4   DG A  71      20.053 714.499  -5.943 
ATOM   1475  P    DG A  72      22.687 713.122  -0.125 
ATOM   1476  OP1  DG A  72      23.318 713.903   0.963 
ATOM   1477  OP2  DG A  72      23.497 712.018  -0.685 
ATOM   1478  O5'  DG A  72      21.275 712.556   0.368 
ATOM   1479  C5'  DG A  72      20.107 713.389   0.244 
ATOM   1480  C4'  DG A  72      18.943 712.574  -0.286 
ATOM   1481  O4'  DG A  72      18.898 712.551  -1.742 
ATOM   1482  C3'  DG A  72      18.932 711.097   0.106 
ATOM   1483  O3'  DG A  72      17.587 710.689   0.330 
ATOM   1484  C2'  DG A  72      19.463 710.365  -1.125 
ATOM   1485  C1'  DG A  72      18.726 711.206  -2.163 
ATOM   1486  N9   DG A  72      19.277 711.079  -3.540 
ATOM   1487  C8   DG A  72      20.583 710.899  -3.943 
ATOM   1488  N7   DG A  72      20.736 710.823  -5.242 
ATOM   1489  C5   DG A  72      19.440 710.963  -5.736 
ATOM   1490  C6   DG A  72      18.967 710.963  -7.074 
ATOM   1491  O6   DG A  72      19.605 710.839  -8.116 
ATOM   1492  N1   DG A  72      17.576 711.133  -7.126 
ATOM   1493  C2   DG A  72      16.751 711.283  -6.029 
ATOM   1494  N2   DG A  72      15.450 711.433  -6.289 
ATOM   1495  N3   DG A  72      17.196 711.283  -4.773 
ATOM   1496  C4   DG A  72      18.542 711.119  -4.706 
ATOM   1497  P    DT A  73      17.269 709.692   1.540 
ATOM   1498  OP1  DT A  73      17.132 710.464   2.796 
ATOM   1499  OP2  DT A  73      18.266 708.598   1.557 
ATOM   1500  O5'  DT A  73      15.843 709.113   1.106 
ATOM   1501  C5'  DT A  73      14.961 709.941   0.324 
ATOM   1502  C4'  DT A  73      14.340 709.126  -0.793 
ATOM   1503  O4'  DT A  73      15.159 709.119  -1.997 
ATOM   1504  C3'  DT A  73      14.116 707.645  -0.491 
ATOM   1505  O3'  DT A  73      12.901 707.228  -1.103 
ATOM   1506  C2'  DT A  73      15.277 706.929  -1.180 
ATOM   1507  C1'  DT A  73      15.281 707.778  -2.447 
ATOM   1508  N1   DT A  73      16.539 707.668  -3.238 
ATOM   1509  C2   DT A  73      16.426 707.740  -4.605 
ATOM   1510  O2   DT A  73      15.359 707.888  -5.177 
ATOM   1511  N3   DT A  73      17.612 707.634  -5.306 
ATOM   1512  C4   DT A  73      18.870 707.466  -4.764 
ATOM   1513  O4   DT A  73      19.860 707.383  -5.493 
ATOM   1514  C5   DT A  73      18.886 707.401  -3.321 
ATOM   1515  C7   DT A  73      20.216 707.219  -2.650 
ATOM   1516  C6   DT A  73      17.748 707.502  -2.616 
ATOM   1517  P    DC A  74      11.943 706.216  -0.316 
ATOM   1518  OP1  DC A  74      11.086 706.974   0.623 
ATOM   1519  OP2  DC A  74      12.751 705.127   0.277 
ATOM   1520  O5'  DC A  74      11.050 705.634  -1.510 
ATOM   1521  C5'  DC A  74      10.788 706.466  -2.655 
ATOM   1522  C4'  DC A  74      10.951 705.661  -3.928 
ATOM   1523  O4'  DC A  74      12.321 705.670  -4.421 
ATOM   1524  C3'  DC A  74      10.607 704.175  -3.824 
ATOM   1525  O3'  DC A  74       9.988 703.759  -5.036 
ATOM   1526  C2'  DC A  74      11.960 703.472  -3.703 
ATOM   1527  C1'  DC A  74      12.698 704.335  -4.722 
ATOM   1528  N1   DC A  74      14.182 704.241  -4.623 
ATOM   1529  C2   DC A  74      14.917 704.326  -5.803 
ATOM   1530  O2   DC A  74      14.315 704.477  -6.871 
ATOM   1531  N3   DC A  74      16.271 704.241  -5.734 
ATOM   1532  C4   DC A  74      16.886 704.079  -4.556 
ATOM   1533  N4   DC A  74      18.208 704.002  -4.541 
ATOM   1534  C5   DC A  74      16.147 703.988  -3.331 
ATOM   1535  C6   DC A  74      14.796 704.074  -3.421 
ATOM   1536  P    DA A  75       8.762 702.733  -4.968 
ATOM   1537  OP1  DA A  75       7.508 703.476  -4.707 
ATOM   1538  OP2  DA A  75       9.079 701.642  -4.021 
ATOM   1539  O5'  DA A  75       8.746 702.160  -6.462 
ATOM   1540  C5'  DA A  75       9.200 703.003  -7.537 
ATOM   1541  C4'  DA A  75      10.087 702.212  -8.477 
ATOM   1542  O4'  DA A  75      11.486 702.234  -8.070 
ATOM   1543  C3'  DA A  75       9.764 700.723  -8.603 
ATOM   1544  O3'  DA A  75       9.980 700.317  -9.950 
ATOM   1545  C2'  DA A  75      10.794 700.026  -7.715 
ATOM   1546  C1'  DA A  75      11.982 700.904  -8.099 
ATOM   1547  N9   DA A  75      13.124 700.816  -7.149 
ATOM   1548  C8   DA A  75      13.090 700.643  -5.794 
ATOM   1549  N7   DA A  75      14.263 700.605  -5.241 
ATOM   1550  C5   DA A  75      15.140 700.765  -6.304 
ATOM   1551  C6   DA A  75      16.542 700.814  -6.376 
ATOM   1552  N6   DA A  75      17.343 700.701  -5.306 
ATOM   1553  N1   DA A  75      17.094 700.984  -7.592 
ATOM   1554  C2   DA A  75      16.294 701.096  -8.650 
ATOM   1555  N3   DA A  75      14.980 701.066  -8.706 
ATOM   1556  C4   DA A  75      14.453 700.895  -7.476 
ATOM   1557  P    DG A  76       8.958 699.284 -10.622 
ATOM   1558  OP1  DG A  76       7.783 700.018 -11.143 
ATOM   1559  OP2  DG A  76       8.670 698.185  -9.675 
ATOM   1560  O5'  DG A  76       9.830 698.727 -11.843 
ATOM   1561  C5'  DG A  76      10.819 699.584 -12.442 
ATOM   1562  C4'  DG A  76      12.099 698.808 -12.685 
ATOM   1563  O4'  DG A  76      12.991 698.833 -11.534 
ATOM   1564  C3'  DG A  76      11.927 697.319 -12.985 
ATOM   1565  O3'  DG A  76      12.897 696.929 -13.950 
ATOM   1566  C2'  DG A  76      12.245 696.619 -11.665 
ATOM   1567  C1'  DG A  76      13.423 697.507 -11.273 
ATOM   1568  N9   DG A  76      13.790 697.414  -9.832 
ATOM   1569  C8   DG A  76      12.976 697.224  -8.737 
ATOM   1570  N7   DG A  76      13.619 697.189  -7.594 
ATOM   1571  C5   DG A  76      14.952 697.367  -7.960 
ATOM   1572  C6   DG A  76      16.121 697.419  -7.156 
ATOM   1573  O6   DG A  76      16.220 697.318  -5.936 
ATOM   1574  N1   DG A  76      17.270 697.615  -7.934 
ATOM   1575  C2   DG A  76      17.287 697.744  -9.310 
ATOM   1576  N2   DG A  76      18.488 697.925  -9.865 
ATOM   1577  N3   DG A  76      16.191 697.695 -10.063 
ATOM   1578  C4   DG A  76      15.068 697.505  -9.322 
ATOM   1579  P    DT A  77      12.476 695.899 -15.100 
ATOM   1580  OP1  DT A  77      11.823 696.632 -16.208 
ATOM   1581  OP2  DT A  77      11.698 694.787 -14.510 
ATOM   1582  O5'  DT A  77      13.905 695.359 -15.579 
ATOM   1583  C5'  DT A  77      15.048 696.228 -15.477 
ATOM   1584  C4'  DT A  77      16.234 695.461 -14.927 
ATOM   1585  O4'  DT A  77      16.279 695.478 -13.471 
ATOM   1586  C3'  DT A  77      16.287 693.975 -15.280 
ATOM   1587  O3'  DT A  77      17.643 693.600 -15.492 
ATOM   1588  C2'  DT A  77      15.777 693.261 -14.027 
ATOM   1589  C1'  DT A  77      16.490 694.151 -13.014 
ATOM   1590  N1   DT A  77      15.942 694.045 -11.633 
ATOM   1591  C2   DT A  77      16.833 694.163 -10.595 
ATOM   1592  O2   DT A  77      18.026 694.348 -10.763 
ATOM   1593  N3   DT A  77      16.289 694.059  -9.330 
ATOM   1594  C4   DT A  77      14.958 693.851  -9.026 
ATOM   1595  O4   DT A  77      14.589 693.774  -7.852 
ATOM   1596  C5   DT A  77      14.101 693.739 -10.181 
ATOM   1597  C7   DT A  77      12.637 693.512  -9.940 
ATOM   1598  C6   DT A  77      14.604 693.837 -11.423 
ATOM   1599  P    DG A  78      17.990 692.580 -16.676 
ATOM   1600  OP1  DG A  78      18.106 693.322 -17.952 
ATOM   1601  OP2  DG A  78      17.025 691.458 -16.663 
ATOM   1602  O5'  DG A  78      19.432 692.053 -16.227 
ATOM   1603  C5'  DG A  78      20.290 692.927 -15.467 
ATOM   1604  C4'  DG A  78      20.934 692.160 -14.329 
ATOM   1605  O4'  DG A  78      20.114 692.162 -13.124 
ATOM   1606  C3'  DG A  78      21.199 690.678 -14.591 
ATOM   1607  O3'  DG A  78      22.425 690.313 -13.969 
ATOM   1608  C2'  DG A  78      20.058 689.948 -13.883 
ATOM   1609  C1'  DG A  78      20.030 690.831 -12.639 
ATOM   1610  N9   DG A  78      18.776 690.707 -11.845 
ATOM   1611  C8   DG A  78      17.486 690.489 -12.280 
ATOM   1612  N7   DG A  78      16.600 690.430 -11.316 
ATOM   1613  C5   DG A  78      17.356 690.620 -10.160 
ATOM   1614  C6   DG A  78      16.951 690.657  -8.801 
ATOM   1615  O6   DG A  78      15.825 690.529  -8.329 
ATOM   1616  N1   DG A  78      18.042 690.874  -7.947 
ATOM   1617  C2   DG A  78      19.352 691.034  -8.355 
ATOM   1618  N2   DG A  78      20.248 691.232  -7.385 
ATOM   1619  N3   DG A  78      19.730 691.000  -9.631 
ATOM   1620  C4   DG A  78      18.684 690.790 -10.471 
ATOM   1621  P    DA A  79      23.412 689.307 -14.729 
ATOM   1622  OP1  DA A  79      24.248 690.063 -15.689 
ATOM   1623  OP2  DA A  79      22.635 688.181 -15.291 
ATOM   1624  O5'  DA A  79      24.321 688.783 -13.521 
ATOM   1625  C5'  DA A  79      24.558 689.653 -12.398 
ATOM   1626  C4'  DA A  79      24.418 688.877 -11.103 
ATOM   1627  O4'  DA A  79      23.048 688.861 -10.610 
ATOM   1628  C3'  DA A  79      24.803 687.399 -11.168 
ATOM   1629  O3'  DA A  79      25.433 687.034  -9.946 
ATOM   1630  C2'  DA A  79      23.472 686.656 -11.270 
ATOM   1631  C1'  DA A  79      22.708 687.525 -10.275 
ATOM   1632  N9   DA A  79      21.229 687.385 -10.370 
ATOM   1633  C8   DA A  79      20.467 687.169 -11.482 
ATOM   1634  N7   DA A  79      19.194 687.092 -11.240 
ATOM   1635  C5   DA A  79      19.104 687.271  -9.867 
ATOM   1636  C6   DA A  79      18.011 687.297  -8.985 
ATOM   1637  N6   DA A  79      16.740 687.135  -9.377 
ATOM   1638  N1   DA A  79      18.273 687.497  -7.679 
ATOM   1639  C2   DA A  79      19.538 687.658  -7.296 
ATOM   1640  N3   DA A  79      20.634 687.652  -8.023 
ATOM   1641  C4   DA A  79      20.345 687.451  -9.325 
ATOM   1642  P    DA A  80      26.689 686.042  -9.986 
ATOM   1643  OP1  DA A  80      27.920 686.813 -10.268 
ATOM   1644  OP2  DA A  80      26.403 684.917 -10.904 
ATOM   1645  O5'  DA A  80      26.719 685.509  -8.478 
ATOM   1646  C5'  DA A  80      26.242 686.368  -7.424 
ATOM   1647  C4'  DA A  80      25.377 685.577  -6.463 
ATOM   1648  O4'  DA A  80      23.979 685.549  -6.870 
ATOM   1649  C3'  DA A  80      25.743 684.102  -6.298 
ATOM   1650  O3'  DA A  80      25.538 683.727  -4.942 
ATOM   1651  C2'  DA A  80      24.733 683.353  -7.168 
ATOM   1652  C1'  DA A  80      23.521 684.207  -6.806 
ATOM   1653  N9   DA A  80      22.381 684.061  -7.754 
ATOM   1654  C8   DA A  80      22.421 683.853  -9.102 
ATOM   1655  N7   DA A  80      21.251 683.767  -9.655 
ATOM   1656  C5   DA A  80      20.368 683.930  -8.596 
ATOM   1657  C6   DA A  80      18.966 683.941  -8.525 
ATOM   1658  N6   DA A  80      18.169 683.777  -9.590 
ATOM   1659  N1   DA A  80      18.408 684.128  -7.314 
ATOM   1660  C2   DA A  80      19.204 684.291  -6.258 
ATOM   1661  N3   DA A  80      20.518 684.300  -6.203 
ATOM   1662  C4   DA A  80      21.051 684.111  -7.428 
ATOM   1663  P    DG A  81      26.589 682.742  -4.243 
ATOM   1664  OP1  DG A  81      27.742 683.522  -3.741 
ATOM   1665  OP2  DG A  81      26.908 681.626  -5.159 
ATOM   1666  O5'  DG A  81      25.732 682.193  -3.007 
ATOM   1667  C5'  DG A  81      24.718 683.037  -2.430 
ATOM   1668  C4'  DG A  81      23.461 682.232  -2.166 
ATOM   1669  O4'  DG A  81      22.570 682.201  -3.317 
ATOM   1670  C3'  DG A  81      23.676 680.757  -1.826 
ATOM   1671  O3'  DG A  81      22.717 680.366  -0.851 
ATOM   1672  C2'  DG A  81      23.377 680.012  -3.127 
ATOM   1673  C1'  DG A  81      22.175 680.856  -3.541 
ATOM   1674  N9   DG A  81      21.811 680.715  -4.979 
ATOM   1675  C8   DG A  81      22.630 680.519  -6.070 
ATOM   1676  N7   DG A  81      21.990 680.434  -7.210 
ATOM   1677  C5   DG A  81      20.652 680.584  -6.849 
ATOM   1678  C6   DG A  81      19.483 680.582  -7.655 
ATOM   1679  O6   DG A  81      19.386 680.445  -8.872 
ATOM   1680  N1   DG A  81      18.328 680.766  -6.881 
ATOM   1681  C2   DG A  81      18.306 680.931  -5.510 
ATOM   1682  N2   DG A  81      17.101 681.093  -4.958 
ATOM   1683  N3   DG A  81      19.404 680.934  -4.756 
ATOM   1684  C4   DG A  81      20.532 680.756  -5.490 
ATOM   1685  P    DA A  82      23.166 679.379   0.327 
ATOM   1686  OP1  DA A  82      23.796 680.159   1.415 
ATOM   1687  OP2  DA A  82      23.975 678.274  -0.233 
ATOM   1688  O5'  DA A  82      21.753 678.812   0.820 
ATOM   1689  C5'  DA A  82      20.585 679.645   0.696 
ATOM   1690  C4'  DA A  82      19.421 678.830   0.166 
ATOM   1691  O4'  DA A  82      19.376 678.807  -1.290 
ATOM   1692  C3'  DA A  82      19.410 677.353   0.558 
ATOM   1693  O3'  DA A  82      18.065 676.946   0.782 
ATOM   1694  C2'  DA A  82      19.941 676.621  -0.673 
ATOM   1695  C1'  DA A  82      19.204 677.463  -1.711 
ATOM   1696  N9   DA A  82      19.756 677.335  -3.088 
ATOM   1697  C8   DA A  82      21.055 677.157  -3.469 
ATOM   1698  N7   DA A  82      21.221 677.081  -4.753 
ATOM   1699  C5   DA A  82      19.937 677.218  -5.264 
ATOM   1700  C6   DA A  82      19.435 677.223  -6.576 
ATOM   1701  N6   DA A  82      20.207 677.080  -7.663 
ATOM   1702  N1   DA A  82      18.107 677.380  -6.731 
ATOM   1703  C2   DA A  82      17.347 677.522  -5.646 
ATOM   1704  N3   DA A  82      17.701 677.533  -4.379 
ATOM   1705  C4   DA A  82      19.033 677.373  -4.253 
ATOM   1706  P    DA A  83      17.748 675.948   1.992 
ATOM   1707  OP1  DA A  83      17.611 676.721   3.248 
ATOM   1708  OP2  DA A  83      18.744 674.855   2.009 
ATOM   1709  O5'  DA A  83      16.321 675.369   1.558 
ATOM   1710  C5'  DA A  83      15.440 676.198   0.776 
ATOM   1711  C4'  DA A  83      14.818 675.383  -0.341 
ATOM   1712  O4'  DA A  83      15.638 675.375  -1.545 
ATOM   1713  C3'  DA A  83      14.595 673.901  -0.039 
ATOM   1714  O3'  DA A  83      13.380 673.485  -0.651 
ATOM   1715  C2'  DA A  83      15.756 673.185  -0.728 
ATOM   1716  C1'  DA A  83      15.760 674.034  -1.995 
ATOM   1717  N9   DA A  83      17.018 673.925  -2.786 
ATOM   1718  C8   DA A  83      18.294 673.758  -2.332 
ATOM   1719  N7   DA A  83      19.183 673.696  -3.273 
ATOM   1720  C5   DA A  83      18.444 673.832  -4.440 
ATOM   1721  C6   DA A  83      18.809 673.849  -5.797 
ATOM   1722  N6   DA A  83      20.073 673.722  -6.225 
ATOM   1723  N1   DA A  83      17.824 674.001  -6.701 
ATOM   1724  C2   DA A  83      16.569 674.127  -6.271 
ATOM   1725  N3   DA A  83      16.111 674.126  -5.038 
ATOM   1726  C4   DA A  83      17.117 673.972  -4.152 
ATOM   1727  P    DT A  84      12.422 672.472   0.136 
ATOM   1728  OP1  DT A  84      11.565 673.230   1.075 
ATOM   1729  OP2  DT A  84      13.230 671.384   0.729 
ATOM   1730  O5'  DT A  84      11.529 671.891  -1.058 
ATOM   1731  C5'  DT A  84      11.266 672.723  -2.203 
ATOM   1732  C4'  DT A  84      11.429 671.917  -3.476 
ATOM   1733  O4'  DT A  84      12.800 671.927  -3.969 
ATOM   1734  C3'  DT A  84      11.085 670.431  -3.372 
ATOM   1735  O3'  DT A  84      10.467 670.015  -4.584 
ATOM   1736  C2'  DT A  84      12.438 669.729  -3.251 
ATOM   1737  C1'  DT A  84      13.177 670.592  -4.270 
ATOM   1738  N1   DT A  84      14.660 670.497  -4.171 
ATOM   1739  C2   DT A  84      15.371 670.583  -5.343 
ATOM   1740  O2   DT A  84      14.842 670.731  -6.431 
ATOM   1741  N3   DT A  84      16.744 670.491  -5.212 
ATOM   1742  C4   DT A  84      17.445 670.323  -4.036 
ATOM   1743  O4   DT A  84      18.676 670.254  -4.045 
ATOM   1744  C5   DT A  84      16.612 670.243  -2.860 
ATOM   1745  C7   DT A  84      17.294 670.061  -1.536 
ATOM   1746  C6   DT A  84      15.275 670.330  -2.958 
ATOM   1747  P    DT A  85       9.240 668.989  -4.516 
ATOM   1748  OP1  DT A  85       7.986 669.732  -4.255 
ATOM   1749  OP2  DT A  85       9.558 667.898  -3.569 
ATOM   1750  O5'  DT A  85       9.225 668.416  -6.010 
ATOM   1751  C5'  DT A  85       9.678 669.259  -7.085 
ATOM   1752  C4'  DT A  85      10.566 668.468  -8.025 
ATOM   1753  O4'  DT A  85      11.964 668.490  -7.618 
ATOM   1754  C3'  DT A  85      10.242 666.979  -8.151 
ATOM   1755  O3'  DT A  85      10.459 666.573  -9.497 
ATOM   1756  C2'  DT A  85      11.273 666.283  -7.263 
ATOM   1757  C1'  DT A  85      12.460 667.161  -7.647 
ATOM   1758  N1   DT A  85      13.603 667.073  -6.697 
ATOM   1759  C2   DT A  85      14.867 667.175  -7.227 
ATOM   1760  O2   DT A  85      15.076 667.333  -8.417 
ATOM   1761  N3   DT A  85      15.902 667.088  -6.315 
ATOM   1762  C4   DT A  85      15.778 666.912  -4.952 
ATOM   1763  O4   DT A  85      16.780 666.849  -4.236 
ATOM   1764  C5   DT A  85      14.414 666.815  -4.491 
ATOM   1765  C7   DT A  85      14.191 666.621  -3.019 
ATOM   1766  C6   DT A  85      13.389 666.896  -5.355 
ATOM   1767  P    DT A  86       9.437 665.541 -10.170 
ATOM   1768  OP1  DT A  86       8.261 666.274 -10.691 
ATOM   1769  OP2  DT A  86       9.148 664.441  -9.223 
ATOM   1770  O5'  DT A  86      10.309 664.984 -11.391 
ATOM   1771  C5'  DT A  86      11.298 665.841 -11.990 
ATOM   1772  C4'  DT A  86      12.578 665.065 -12.233 
ATOM   1773  O4'  DT A  86      13.469 665.090 -11.082 
ATOM   1774  C3'  DT A  86      12.406 663.576 -12.533 
ATOM   1775  O3'  DT A  86      13.375 663.186 -13.498 
ATOM   1776  C2'  DT A  86      12.724 662.875 -11.213 
ATOM   1777  C1'  DT A  86      13.901 663.763 -10.821 
ATOM   1778  N1   DT A  86      14.269 663.671  -9.380 
ATOM   1779  C2   DT A  86      15.601 663.786  -9.066 
ATOM   1780  O2   DT A  86      16.468 663.957  -9.906 
ATOM   1781  N3   DT A  86      15.903 663.694  -7.722 
ATOM   1782  C4   DT A  86      15.005 663.502  -6.691 
ATOM   1783  O4   DT A  86      15.394 663.436  -5.524 
ATOM   1784  C5   DT A  86      13.630 663.393  -7.121 
ATOM   1785  C7   DT A  86      12.588 663.182  -6.062 
ATOM   1786  C6   DT A  86      13.309 663.478  -8.422 
ATOM   1787  P    DC A  87      12.955 662.155 -14.648 
ATOM   1788  OP1  DC A  87      12.302 662.888 -15.756 
ATOM   1789  OP2  DC A  87      12.177 661.044 -14.058 
ATOM   1790  O5'  DC A  87      14.383 661.616 -15.127 
ATOM   1791  C5'  DC A  87      15.527 662.484 -15.025 
ATOM   1792  C4'  DC A  87      16.713 661.718 -14.475 
ATOM   1793  O4'  DC A  87      16.757 661.735 -13.019 
ATOM   1794  C3'  DC A  87      16.766 660.231 -14.828 
ATOM   1795  O3'  DC A  87      18.121 659.857 -15.040 
ATOM   1796  C2'  DC A  87      16.256 659.518 -13.575 
ATOM   1797  C1'  DC A  87      16.969 660.407 -12.562 
ATOM   1798  N1   DC A  87      16.420 660.301 -11.181 
ATOM   1799  C2   DC A  87      17.311 660.419 -10.117 
ATOM   1800  O2   DC A  87      18.509 660.606 -10.361 
ATOM   1801  N3   DC A  87      16.831 660.324  -8.851 
ATOM   1802  C4   DC A  87      15.526 660.122  -8.630 
ATOM   1803  N4   DC A  87      15.106 660.036  -7.376 
ATOM   1804  C5   DC A  87      14.593 659.997  -9.709 
ATOM   1805  C6   DC A  87      15.093 660.094 -10.968 
ATOM   1806  P    DC A  88      18.468 658.836 -16.224 
ATOM   1807  OP1  DC A  88      18.584 659.578 -17.500 
ATOM   1808  OP2  DC A  88      17.504 657.715 -16.210 
ATOM   1809  O5'  DC A  88      19.911 658.310 -15.775 
ATOM   1810  C5'  DC A  88      20.768 659.183 -15.015 
ATOM   1811  C4'  DC A  88      21.412 658.417 -13.877 
ATOM   1812  O4'  DC A  88      20.593 658.418 -12.672 
ATOM   1813  C3'  DC A  88      21.678 656.935 -14.139 
ATOM   1814  O3'  DC A  88      22.903 656.569 -13.517 
ATOM   1815  C2'  DC A  88      20.536 656.205 -13.431 
ATOM   1816  C1'  DC A  88      20.508 657.087 -12.187 
ATOM   1817  N1   DC A  88      19.254 656.963 -11.393 
ATOM   1818  C2   DC A  88      19.349 657.074 -10.008 
ATOM   1819  O2   DC A  88      20.459 657.269  -9.499 
ATOM   1820  N3   DC A  88      18.217 656.963  -9.266 
ATOM   1821  C4   DC A  88      17.033 656.751  -9.855 
ATOM   1822  N4   DC A  88      15.959 656.650  -9.087 
ATOM   1823  C5   DC A  88      16.914 656.633 -11.278 
ATOM   1824  C6   DC A  88      18.057 656.747 -12.002 
ATOM   1825  P    DA A  89      23.891 655.564 -14.277 
ATOM   1826  OP1  DA A  89      24.726 656.320 -15.237 
ATOM   1827  OP2  DA A  89      23.114 654.437 -14.839 
ATOM   1828  O5'  DA A  89      24.799 655.040 -13.069 
ATOM   1829  C5'  DA A  89      25.036 655.909 -11.946 
ATOM   1830  C4'  DA A  89      24.897 655.134 -10.651 
ATOM   1831  O4'  DA A  89      23.527 655.118 -10.158 
ATOM   1832  C3'  DA A  89      25.282 653.656 -10.716 
ATOM   1833  O3'  DA A  89      25.912 653.290  -9.494 
ATOM   1834  C2'  DA A  89      23.950 652.912 -10.818 
ATOM   1835  C1'  DA A  89      23.187 653.781  -9.823 
ATOM   1836  N9   DA A  89      21.707 653.642  -9.918 
ATOM   1837  C8   DA A  89      20.945 653.425 -11.030 
ATOM   1838  N7   DA A  89      19.673 653.348 -10.788 
ATOM   1839  C5   DA A  89      19.583 653.527  -9.415 
ATOM   1840  C6   DA A  89      18.489 653.554  -8.533 
ATOM   1841  N6   DA A  89      17.218 653.391  -8.925 
ATOM   1842  N1   DA A  89      18.752 653.753  -7.227 
ATOM   1843  C2   DA A  89      20.017 653.914  -6.844 
ATOM   1844  N3   DA A  89      21.113 653.909  -7.571 
ATOM   1845  C4   DA A  89      20.823 653.707  -8.873 
ATOM   1846  P    DG A  90      27.168 652.298  -9.534 
ATOM   1847  OP1  DG A  90      28.399 653.069  -9.816 
ATOM   1848  OP2  DG A  90      26.882 651.174 -10.452 
ATOM   1849  O5'  DG A  90      27.198 651.766  -8.025 
ATOM   1850  C5'  DG A  90      26.721 652.624  -6.972 
ATOM   1851  C4'  DG A  90      25.856 651.834  -6.011 
ATOM   1852  O4'  DG A  90      24.457 651.805  -6.418 
ATOM   1853  C3'  DG A  90      26.221 650.359  -5.846 
ATOM   1854  O3'  DG A  90      26.016 649.983  -4.490 
ATOM   1855  C2'  DG A  90      25.211 649.610  -6.716 
ATOM   1856  C1'  DG A  90      23.999 650.463  -6.354 
ATOM   1857  N9   DG A  90      22.859 650.318  -7.302 
ATOM   1858  C8   DG A  90      22.880 650.107  -8.663 
ATOM   1859  N7   DG A  90      21.690 650.022  -9.208 
ATOM   1860  C5   DG A  90      20.821 650.188  -8.132 
ATOM   1861  C6   DG A  90      19.402 650.194  -8.096 
ATOM   1862  O6   DG A  90      18.608 650.051  -9.022 
ATOM   1863  N1   DG A  90      18.924 650.395  -6.794 
ATOM   1864  C2   DG A  90      19.713 650.568  -5.674 
ATOM   1865  N2   DG A  90      19.063 650.746  -4.521 
ATOM   1866  N3   DG A  90      21.044 650.563  -5.708 
ATOM   1867  C4   DG A  90      21.524 650.369  -6.964 
ATOM   1868  P    DA A  91      27.067 648.998  -3.790 
ATOM   1869  OP1  DA A  91      28.221 649.778  -3.289 
ATOM   1870  OP2  DA A  91      27.387 647.882  -4.707 
ATOM   1871  O5'  DA A  91      26.210 648.449  -2.555 
ATOM   1872  C5'  DA A  91      25.197 649.294  -1.978 
ATOM   1873  C4'  DA A  91      23.940 648.488  -1.714 
ATOM   1874  O4'  DA A  91      23.049 648.457  -2.865 
ATOM   1875  C3'  DA A  91      24.154 647.014  -1.374 
ATOM   1876  O3'  DA A  91      23.196 646.622  -0.399 
ATOM   1877  C2'  DA A  91      23.855 646.269  -2.675 
ATOM   1878  C1'  DA A  91      22.654 647.112  -3.089 
ATOM   1879  N9   DA A  91      22.290 646.971  -4.527 
ATOM   1880  C8   DA A  91      23.117 646.777  -5.596 
ATOM   1881  N7   DA A  91      22.495 646.691  -6.731 
ATOM   1882  C5   DA A  91      21.158 646.839  -6.393 
ATOM   1883  C6   DA A  91      19.981 646.842  -7.159 
ATOM   1884  N6   DA A  91      19.965 646.685  -8.490 
ATOM   1885  N1   DA A  91      18.817 647.012  -6.506 
ATOM   1886  C2   DA A  91      18.839 647.168  -5.183 
ATOM   1887  N3   DA A  91      19.870 647.183  -4.366 
ATOM   1888  C4   DA A  91      21.022 647.010  -5.045 
ATOM   1889  P    DA A  92      23.644 645.635   0.779 
ATOM   1890  OP1  DA A  92      24.275 646.416   1.867 
ATOM   1891  OP2  DA A  92      24.454 644.531   0.219 
ATOM   1892  O5'  DA A  92      22.232 645.069   1.272 
ATOM   1893  C5'  DA A  92      21.064 645.901   1.148 
ATOM   1894  C4'  DA A  92      19.900 645.087   0.618 
ATOM   1895  O4'  DA A  92      19.855 645.064  -0.838 
ATOM   1896  C3'  DA A  92      19.889 643.610   1.010 
ATOM   1897  O3'  DA A  92      18.544 643.202   1.234 
ATOM   1898  C2'  DA A  92      20.420 642.877  -0.221 
ATOM   1899  C1'  DA A  92      19.683 643.719  -1.259 
ATOM   1900  N9   DA A  92      20.234 643.592  -2.636 
ATOM   1901  C8   DA A  92      21.533 643.414  -3.017 
ATOM   1902  N7   DA A  92      21.699 643.337  -4.301 
ATOM   1903  C5   DA A  92      20.416 643.474  -4.812 
ATOM   1904  C6   DA A  92      19.914 643.479  -6.124 
ATOM   1905  N6   DA A  92      20.685 643.337  -7.211 
ATOM   1906  N1   DA A  92      18.586 643.636  -6.279 
ATOM   1907  C2   DA A  92      17.825 643.778  -5.194 
ATOM   1908  N3   DA A  92      18.179 643.789  -3.927 
ATOM   1909  C4   DA A  92      19.512 643.630  -3.801 
ATOM   1910  P    DG A  93      18.226 642.205   2.444 
ATOM   1911  OP1  DG A  93      18.089 642.977   3.700 
ATOM   1912  OP2  DG A  93      19.223 641.111   2.461 
ATOM   1913  O5'  DG A  93      16.800 641.626   2.010 
ATOM   1914  C5'  DG A  93      15.918 642.454   1.228 
ATOM   1915  C4'  DG A  93      15.297 641.639   0.111 
ATOM   1916  O4'  DG A  93      16.116 641.631  -1.093 
ATOM   1917  C3'  DG A  93      15.073 640.158   0.413 
ATOM   1918  O3'  DG A  93      13.859 639.741  -0.199 
ATOM   1919  C2'  DG A  93      16.234 639.442  -0.276 
ATOM   1920  C1'  DG A  93      16.238 640.291  -1.543 
ATOM   1921  N9   DG A  93      17.496 640.181  -2.334 
ATOM   1922  C8   DG A  93      18.790 640.012  -1.893 
ATOM   1923  N7   DG A  93      19.679 639.952  -2.855 
ATOM   1924  C5   DG A  93      18.919 640.090  -4.017 
ATOM   1925  C6   DG A  93      19.323 640.102  -5.377 
ATOM   1926  O6   DG A  93      20.452 639.993  -5.846 
ATOM   1927  N1   DG A  93      18.226 640.265  -6.235 
ATOM   1928  C2   DG A  93      16.912 640.399  -5.831 
ATOM   1929  N2   DG A  93      16.011 640.545  -6.806 
ATOM   1930  N3   DG A  93      16.534 640.388  -4.555 
ATOM   1931  C4   DG A  93      17.586 640.230  -3.709 
ATOM   1932  P    DA A  94      12.900 638.729   0.588 
ATOM   1933  OP1  DA A  94      12.043 639.486   1.527 
ATOM   1934  OP2  DA A  94      13.708 637.640   1.181 
ATOM   1935  O5'  DA A  94      12.007 638.147  -0.606 
ATOM   1936  C5'  DA A  94      11.745 638.979  -1.751 
ATOM   1937  C4'  DA A  94      11.908 638.173  -3.024 
ATOM   1938  O4'  DA A  94      13.278 638.183  -3.517 
ATOM   1939  C3'  DA A  94      11.564 636.688  -2.920 
ATOM   1940  O3'  DA A  94      10.945 636.271  -4.132 
ATOM   1941  C2'  DA A  94      12.917 635.985  -2.799 
ATOM   1942  C1'  DA A  94      13.655 636.848  -3.818 
ATOM   1943  N9   DA A  94      15.139 636.754  -3.719 
ATOM   1944  C8   DA A  94      15.906 636.588  -2.601 
ATOM   1945  N7   DA A  94      17.179 636.541  -2.842 
ATOM   1946  C5   DA A  94      17.266 636.686  -4.220 
ATOM   1947  C6   DA A  94      18.358 636.720  -5.102 
ATOM   1948  N6   DA A  94      19.633 636.604  -4.706 
ATOM   1949  N1   DA A  94      18.091 636.876  -6.413 
ATOM   1950  C2   DA A  94      16.821 636.991  -6.799 
ATOM   1951  N3   DA A  94      15.726 636.974  -6.073 
ATOM   1952  C4   DA A  94      16.021 636.816  -4.766 
ATOM   1953  P    DG A  95       9.719 635.246  -4.064 
ATOM   1954  OP1  DG A  95       8.465 635.989  -3.803 
ATOM   1955  OP2  DG A  95      10.036 634.155  -3.117 
ATOM   1956  O5'  DG A  95       9.703 634.672  -5.558 
ATOM   1957  C5'  DG A  95      10.157 635.516  -6.633 
ATOM   1958  C4'  DG A  95      11.044 634.724  -7.573 
ATOM   1959  O4'  DG A  95      12.443 634.747  -7.166 
ATOM   1960  C3'  DG A  95      10.721 633.236  -7.699 
ATOM   1961  O3'  DG A  95      10.937 632.830  -9.045 
ATOM   1962  C2'  DG A  95      11.752 632.539  -6.811 
ATOM   1963  C1'  DG A  95      12.939 633.417  -7.195 
ATOM   1964  N9   DG A  95      14.081 633.329  -6.245 
ATOM   1965  C8   DG A  95      14.066 633.154  -4.878 
ATOM   1966  N7   DG A  95      15.257 633.118  -4.331 
ATOM   1967  C5   DG A  95      16.123 633.280  -5.411 
ATOM   1968  C6   DG A  95      17.541 633.325  -5.448 
ATOM   1969  O6   DG A  95      18.338 633.229  -4.518 
ATOM   1970  N1   DG A  95      18.014 633.504  -6.756 
ATOM   1971  C2   DG A  95      17.221 633.625  -7.880 
ATOM   1972  N2   DG A  95      17.866 633.790  -9.037 
ATOM   1973  N3   DG A  95      15.890 633.583  -7.844 
ATOM   1974  C4   DG A  95      15.416 633.409  -6.584 
ATOM   1975  P    DG A  96       9.915 631.797  -9.718 
ATOM   1976  OP1  DG A  96       8.740 632.531 -10.239 
ATOM   1977  OP2  DG A  96       9.627 630.698  -8.771 
ATOM   1978  O5'  DG A  96      10.787 631.240 -10.939 
ATOM   1979  C5'  DG A  96      11.776 632.097 -11.538 
ATOM   1980  C4'  DG A  96      13.056 631.321 -11.781 
ATOM   1981  O4'  DG A  96      13.948 631.346 -10.630 
ATOM   1982  C3'  DG A  96      12.884 629.832 -12.081 
ATOM   1983  O3'  DG A  96      13.854 629.442 -13.046 
ATOM   1984  C2'  DG A  96      13.202 629.131 -10.761 
ATOM   1985  C1'  DG A  96      14.380 630.019 -10.369 
ATOM   1986  N9   DG A  96      14.747 629.927  -8.928 
ATOM   1987  C8   DG A  96      13.933 629.737  -7.833 
ATOM   1988  N7   DG A  96      14.576 629.701  -6.690 
ATOM   1989  C5   DG A  96      15.909 629.879  -7.055 
ATOM   1990  C6   DG A  96      17.078 629.932  -6.252 
ATOM   1991  O6   DG A  96      17.177 629.831  -5.032 
ATOM   1992  N1   DG A  96      18.227 630.128  -7.030 
ATOM   1993  C2   DG A  96      18.244 630.257  -8.405 
ATOM   1994  N2   DG A  96      19.445 630.438  -8.961 
ATOM   1995  N3   DG A  96      17.148 630.208  -9.159 
ATOM   1996  C4   DG A  96      16.025 630.018  -8.418 
ATOM   1997  P    DT A  97      13.433 628.411 -14.196 
ATOM   1998  OP1  DT A  97      12.780 629.145 -15.304 
ATOM   1999  OP2  DT A  97      12.655 627.300 -13.606 
ATOM   2000  O5'  DT A  97      14.862 627.872 -14.675 
ATOM   2001  C5'  DT A  97      16.005 628.741 -14.573 
ATOM   2002  C4'  DT A  97      17.191 627.974 -14.023 
ATOM   2003  O4'  DT A  97      17.236 627.991 -12.567 
ATOM   2004  C3'  DT A  97      17.244 626.488 -14.376 
ATOM   2005  O3'  DT A  97      18.600 626.113 -14.588 
ATOM   2006  C2'  DT A  97      16.734 625.774 -13.123 
ATOM   2007  C1'  DT A  97      17.447 626.664 -12.110 
ATOM   2008  N1   DT A  97      16.899 626.558 -10.729 
ATOM   2009  C2   DT A  97      17.790 626.676  -9.691 
ATOM   2010  O2   DT A  97      18.983 626.861  -9.859 
ATOM   2011  N3   DT A  97      17.246 626.571  -8.426 
ATOM   2012  C4   DT A  97      15.916 626.364  -8.121 
ATOM   2013  O4   DT A  97      15.546 626.287  -6.948 
ATOM   2014  C5   DT A  97      15.058 626.252  -9.277 
ATOM   2015  C7   DT A  97      13.594 626.024  -9.035 
ATOM   2016  C6   DT A  97      15.561 626.349 -10.519 
ATOM   2017  P    DT A  98      18.947 625.093 -15.772 
ATOM   2018  OP1  DT A  98      19.063 625.835 -17.048 
ATOM   2019  OP2  DT A  98      17.982 623.971 -15.758 
ATOM   2020  O5'  DT A  98      20.390 624.566 -15.323 
ATOM   2021  C5'  DT A  98      21.247 625.440 -14.563 
ATOM   2022  C4'  DT A  98      21.891 624.673 -13.425 
ATOM   2023  O4'  DT A  98      21.071 624.674 -12.220 
ATOM   2024  C3'  DT A  98      22.156 623.191 -13.687 
ATOM   2025  O3'  DT A  98      23.382 622.826 -13.065 
ATOM   2026  C2'  DT A  98      21.015 622.461 -12.979 
ATOM   2027  C1'  DT A  98      20.987 623.344 -11.735 
ATOM   2028  N1   DT A  98      19.733 623.219 -10.941 
ATOM   2029  C2   DT A  98      19.843 623.331  -9.575 
ATOM   2030  O2   DT A  98      20.906 623.524  -9.010 
ATOM   2031  N3   DT A  98      18.660 623.210  -8.873 
ATOM   2032  C4   DT A  98      17.408 622.992  -9.410 
ATOM   2033  O4   DT A  98      16.420 622.901  -8.678 
ATOM   2034  C5   DT A  98      17.394 622.888 -10.849 
ATOM   2035  C7   DT A  98      16.069 622.651 -11.516 
ATOM   2036  C6   DT A  98      18.528 623.002 -11.558 
ATOM   2037  P    DC A  99      24.369 621.820 -13.825 
ATOM   2038  OP1  DC A  99      25.205 622.576 -14.785 
ATOM   2039  OP2  DC A  99      23.592 620.693 -14.387 
ATOM   2040  O5'  DC A  99      25.278 621.296 -12.617 
ATOM   2041  C5'  DC A  99      25.515 622.166 -11.494 
ATOM   2042  C4'  DC A  99      25.375 621.390 -10.199 
ATOM   2043  O4'  DC A  99      24.005 621.374  -9.706 
ATOM   2044  C3'  DC A  99      25.760 619.912 -10.264 
ATOM   2045  O3'  DC A  99      26.390 619.546  -9.042 
ATOM   2046  C2'  DC A  99      24.429 619.169 -10.366 
ATOM   2047  C1'  DC A  99      23.665 620.037  -9.371 
ATOM   2048  N1   DC A  99      22.186 619.898  -9.466 
ATOM   2049  C2   DC A  99      21.448 619.995  -8.289 
ATOM   2050  O2   DC A  99      22.045 620.190  -7.224 
ATOM   2051  N3   DC A  99      20.096 619.870  -8.354 
ATOM   2052  C4   DC A  99      19.487 619.658  -9.527 
ATOM   2053  N4   DC A  99      18.168 619.543  -9.539 
ATOM   2054  C5   DC A  99      20.228 619.555 -10.749 
ATOM   2055  C6   DC A  99      21.577 619.682 -10.663 
ATOM   2056  P    DC A 100      27.646 618.555  -9.082 
ATOM   2057  OP1  DC A 100      28.877 619.325  -9.364 
ATOM   2058  OP2  DC A 100      27.360 617.430 -10.000 
ATOM   2059  O5'  DC A 100      27.676 618.022  -7.573 
ATOM   2060  C5'  DC A 100      27.199 618.881  -6.520 
ATOM   2061  C4'  DC A 100      26.334 618.090  -5.559 
ATOM   2062  O4'  DC A 100      24.936 618.062  -5.966 
ATOM   2063  C3'  DC A 100      26.700 616.615  -5.394 
ATOM   2064  O3'  DC A 100      26.495 616.239  -4.038 
ATOM   2065  C2'  DC A 100      25.690 615.866  -6.264 
ATOM   2066  C1'  DC A 100      24.478 616.720  -5.902 
ATOM   2067  N1   DC A 100      23.338 616.574  -6.850 
ATOM   2068  C2   DC A 100      22.048 616.654  -6.331 
ATOM   2069  O2   DC A 100      21.904 616.841  -5.117 
ATOM   2070  N3   DC A 100      20.995 616.522  -7.178 
ATOM   2071  C4   DC A 100      21.193 616.321  -8.487 
ATOM   2072  N4   DC A 100      20.135 616.199  -9.273 
ATOM   2073  C5   DC A 100      22.512 616.235  -9.041 
ATOM   2074  C6   DC A 100      23.552 616.368  -8.178 
ATOM   2075  P    DT A 101      27.546 615.254  -3.338 
ATOM   2076  OP1  DT A 101      28.699 616.035  -2.837 
ATOM   2077  OP2  DT A 101      27.865 614.138  -4.255 
ATOM   2078  O5'  DT A 101      26.689 614.706  -2.103 
ATOM   2079  C5'  DT A 101      25.675 615.550  -1.526 
ATOM   2080  C4'  DT A 101      24.418 614.745  -1.262 
ATOM   2081  O4'  DT A 101      23.527 614.714  -2.413 
ATOM   2082  C3'  DT A 101      24.633 613.270  -0.922 
ATOM   2083  O3'  DT A 101      23.674 612.879   0.053 
ATOM   2084  C2'  DT A 101      24.334 612.525  -2.222 
ATOM   2085  C1'  DT A 101      23.132 613.369  -2.637 
ATOM   2086  N1   DT A 101      22.768 613.228  -4.075 
ATOM   2087  C2   DT A 101      21.434 613.296  -4.392 
ATOM   2088  O2   DT A 101      20.561 613.465  -3.558 
ATOM   2089  N3   DT A 101      21.134 613.160  -5.734 
ATOM   2090  C4   DT A 101      22.038 612.966  -6.758 
ATOM   2091  O4   DT A 101      21.650 612.858  -7.923 
ATOM   2092  C5   DT A 101      23.415 612.907  -6.327 
ATOM   2093  C7   DT A 101      24.464 612.698  -7.379 
ATOM   2094  C6   DT A 101      23.734 613.036  -5.029 
ATOM   2095  P    DC A 102      24.123 611.891   1.231 
ATOM   2096  OP1  DC A 102      24.753 612.672   2.319 
ATOM   2097  OP2  DC A 102      24.932 610.787   0.671 
ATOM   2098  O5'  DC A 102      22.710 611.325   1.724 
ATOM   2099  C5'  DC A 102      21.542 612.158   1.600 
ATOM   2100  C4'  DC A 102      20.378 611.343   1.070 
ATOM   2101  O4'  DC A 102      20.334 611.320  -0.386 
ATOM   2102  C3'  DC A 102      20.367 609.866   1.462 
ATOM   2103  O3'  DC A 102      19.023 609.459   1.686 
ATOM   2104  C2'  DC A 102      20.898 609.134   0.231 
ATOM   2105  C1'  DC A 102      20.161 609.976  -0.807 
ATOM   2106  N1   DC A 102      20.713 609.848  -2.184 
ATOM   2107  C2   DC A 102      19.819 609.912  -3.250 
ATOM   2108  O2   DC A 102      18.617 610.071  -3.011 
ATOM   2109  N3   DC A 102      20.302 609.797  -4.514 
ATOM   2110  C4   DC A 102      21.613 609.626  -4.731 
ATOM   2111  N4   DC A 102      22.034 609.519  -5.982 
ATOM   2112  C5   DC A 102      22.549 609.556  -3.648 
ATOM   2113  C6   DC A 102      22.046 609.673  -2.393 
ATOM   2114  P    DC A 103      18.705 608.461   2.896 
ATOM   2115  OP1  DC A 103      18.568 609.233   4.152 
ATOM   2116  OP2  DC A 103      19.701 607.367   2.913 
ATOM   2117  O5'  DC A 103      17.278 607.882   2.462 
ATOM   2118  C5'  DC A 103      16.397 608.710   1.680 
ATOM   2119  C4'  DC A 103      15.775 607.895   0.563 
ATOM   2120  O4'  DC A 103      16.595 607.888  -0.641 
ATOM   2121  C3'  DC A 103      15.552 606.414   0.865 
ATOM   2122  O3'  DC A 103      14.337 605.997   0.253 
ATOM   2123  C2'  DC A 103      16.713 605.698   0.176 
ATOM   2124  C1'  DC A 103      16.717 606.547  -1.091 
ATOM   2125  N1   DC A 103      17.975 606.438  -1.882 
ATOM   2126  C2   DC A 103      17.877 606.509  -3.269 
ATOM   2127  O2   DC A 103      16.762 606.659  -3.782 
ATOM   2128  N3   DC A 103      19.012 606.410  -4.009 
ATOM   2129  C4   DC A 103      20.201 606.248  -3.415 
ATOM   2130  N4   DC A 103      21.278 606.157  -4.179 
ATOM   2131  C5   DC A 103      20.323 606.171  -1.989 
ATOM   2132  C6   DC A 103      19.177 606.272  -1.269 
ATOM   2133  P    DC A 104      13.379 604.985   1.040 
ATOM   2134  OP1  DC A 104      12.522 605.743   1.979 
ATOM   2135  OP2  DC A 104      14.187 603.896   1.633 
ATOM   2136  O5'  DC A 104      12.486 604.404  -0.154 
ATOM   2137  C5'  DC A 104      12.224 605.236  -1.299 
ATOM   2138  C4'  DC A 104      12.386 604.430  -2.572 
ATOM   2139  O4'  DC A 104      13.757 604.440  -3.065 
ATOM   2140  C3'  DC A 104      12.042 602.944  -2.468 
ATOM   2141  O3'  DC A 104      11.424 602.528  -3.680 
ATOM   2142  C2'  DC A 104      13.395 602.242  -2.347 
ATOM   2143  C1'  DC A 104      14.134 603.105  -3.366 
ATOM   2144  N1   DC A 104      15.617 603.010  -3.267 
ATOM   2145  C2   DC A 104      16.353 603.096  -4.447 
ATOM   2146  O2   DC A 104      15.750 603.246  -5.515 
ATOM   2147  N3   DC A 104      17.706 603.011  -4.378 
ATOM   2148  C4   DC A 104      18.321 602.848  -3.199 
ATOM   2149  N4   DC A 104      19.643 602.771  -3.185 
ATOM   2150  C5   DC A 104      17.583 602.757  -1.975 
ATOM   2151  C6   DC A 104      16.232 602.844  -2.065 
ATOM   2152  P    DC A 105      10.197 601.502  -3.612 
ATOM   2153  OP1  DC A 105       8.943 602.245  -3.351 
ATOM   2154  OP2  DC A 105      10.515 600.411  -2.665 
ATOM   2155  O5'  DC A 105      10.182 600.929  -5.106 
ATOM   2156  C5'  DC A 105      10.635 601.772  -6.181 
ATOM   2157  C4'  DC A 105      11.523 600.981  -7.121 
ATOM   2158  O4'  DC A 105      12.921 601.003  -6.714 
ATOM   2159  C3'  DC A 105      11.199 599.492  -7.247 
ATOM   2160  O3'  DC A 105      11.416 599.086  -8.593 
ATOM   2161  C2'  DC A 105      12.230 598.796  -6.359 
ATOM   2162  C1'  DC A 105      13.418 599.674  -6.743 
ATOM   2163  N1   DC A 105      14.560 599.585  -5.793 
ATOM   2164  C2   DC A 105      15.848 599.688  -6.313 
ATOM   2165  O2   DC A 105      15.987 599.846  -7.532 
ATOM   2166  N3   DC A 105      16.903 599.609  -5.463 
ATOM   2167  C4   DC A 105      16.710 599.437  -4.150 
ATOM   2168  N4   DC A 105      17.772 599.367  -3.362 
ATOM   2169  C5   DC A 105      15.394 599.329  -3.594 
ATOM   2170  C6   DC A 105      14.353 599.409  -4.460 
ATOM   2171  P    DG A 106      10.394 598.054  -9.266 
ATOM   2172  OP1  DG A 106       9.218 598.787  -9.787 
ATOM   2173  OP2  DG A 106      10.105 596.954  -8.319 
ATOM   2174  O5'  DG A 106      11.266 597.497 -10.487 
ATOM   2175  C5'  DG A 106      12.255 598.354 -11.086 
ATOM   2176  C4'  DG A 106      13.535 597.577 -11.329 
ATOM   2177  O4'  DG A 106      14.426 597.602 -10.178 
ATOM   2178  C3'  DG A 106      13.363 596.089 -11.629 
ATOM   2179  O3'  DG A 106      14.332 595.698 -12.594 
ATOM   2180  C2'  DG A 106      13.681 595.388 -10.309 
ATOM   2181  C1'  DG A 106      14.859 596.276  -9.917 
ATOM   2182  N9   DG A 106      15.226 596.183  -8.476 
ATOM   2183  C8   DG A 106      14.412 595.993  -7.381 
ATOM   2184  N7   DG A 106      15.054 595.958  -6.238 
ATOM   2185  C5   DG A 106      16.388 596.136  -6.603 
ATOM   2186  C6   DG A 106      17.557 596.188  -5.800 
ATOM   2187  O6   DG A 106      17.656 596.087  -4.580 
ATOM   2188  N1   DG A 106      18.706 596.384  -6.578 
ATOM   2189  C2   DG A 106      18.723 596.513  -7.953 
ATOM   2190  N2   DG A 106      19.923 596.695  -8.509 
ATOM   2191  N3   DG A 106      17.626 596.464  -8.707 
ATOM   2192  C4   DG A 106      16.503 596.274  -7.966 
ATOM   2193  P    DG A 107      13.912 594.668 -13.744 
ATOM   2194  OP1  DG A 107      13.259 595.401 -14.852 
ATOM   2195  OP2  DG A 107      13.134 593.557 -13.154 
ATOM   2196  O5'  DG A 107      15.340 594.129 -14.223 
ATOM   2197  C5'  DG A 107      16.484 594.997 -14.121 
ATOM   2198  C4'  DG A 107      17.670 594.230 -13.571 
ATOM   2199  O4'  DG A 107      17.715 594.247 -12.115 
ATOM   2200  C3'  DG A 107      17.723 592.744 -13.923 
ATOM   2201  O3'  DG A 107      19.078 592.369 -14.136 
ATOM   2202  C2'  DG A 107      17.213 592.031 -12.671 
ATOM   2203  C1'  DG A 107      17.926 592.920 -11.658 
ATOM   2204  N9   DG A 107      17.377 592.814 -10.277 
ATOM   2205  C8   DG A 107      16.077 592.608  -9.870 
ATOM   2206  N7   DG A 107      15.926 592.563  -8.568 
ATOM   2207  C5   DG A 107      17.217 592.752  -8.079 
ATOM   2208  C6   DG A 107      17.689 592.802  -6.741 
ATOM   2209  O6   DG A 107      17.054 592.688  -5.696 
ATOM   2210  N1   DG A 107      19.075 593.012  -6.695 
ATOM   2211  C2   DG A 107      19.896 593.156  -7.796 
ATOM   2212  N2   DG A 107      21.192 593.350  -7.540 
ATOM   2213  N3   DG A 107      19.452 593.110  -9.050 
ATOM   2214  C4   DG A 107      18.110 592.906  -9.113 
ATOM   2215  P    DG A 108      19.425 591.349 -15.320 
ATOM   2216  OP1  DG A 108      19.541 592.091 -16.596 
ATOM   2217  OP2  DG A 108      18.461 590.228 -15.306 
ATOM   2218  O5'  DG A 108      20.868 590.823 -14.871 
ATOM   2219  C5'  DG A 108      21.725 591.696 -14.111 
ATOM   2220  C4'  DG A 108      22.369 590.929 -12.973 
ATOM   2221  O4'  DG A 108      21.550 590.931 -11.768 
ATOM   2222  C3'  DG A 108      22.635 589.447 -13.235 
ATOM   2223  O3'  DG A 108      23.860 589.082 -12.612 
ATOM   2224  C2'  DG A 108      21.493 588.718 -12.527 
ATOM   2225  C1'  DG A 108      21.465 589.600 -11.283 
ATOM   2226  N9   DG A 108      20.211 589.476 -10.489 
ATOM   2227  C8   DG A 108      18.922 589.259 -10.924 
ATOM   2228  N7   DG A 108      18.035 589.199  -9.960 
ATOM   2229  C5   DG A 108      18.791 589.389  -8.804 
ATOM   2230  C6   DG A 108      18.386 589.427  -7.445 
ATOM   2231  O6   DG A 108      17.260 589.298  -6.973 
ATOM   2232  N1   DG A 108      19.477 589.644  -6.591 
ATOM   2233  C2   DG A 108      20.787 589.804  -6.999 
ATOM   2234  N2   DG A 108      21.684 590.001  -6.029 
ATOM   2235  N3   DG A 108      21.165 589.769  -8.275 
ATOM   2236  C4   DG A 108      20.119 589.559  -9.115 
ATOM   2237  P    DC A 109      24.848 588.077 -13.373 
ATOM   2238  OP1  DC A 109      25.683 588.833 -14.333 
ATOM   2239  OP2  DC A 109      24.071 586.950 -13.935 
ATOM   2240  O5'  DC A 109      25.756 587.553 -12.165 
ATOM   2241  C5'  DC A 109      25.993 588.422 -11.042 
ATOM   2242  C4'  DC A 109      25.854 587.646  -9.747 
ATOM   2243  O4'  DC A 109      24.484 587.630  -9.254 
ATOM   2244  C3'  DC A 109      26.239 586.169  -9.812 
ATOM   2245  O3'  DC A 109      26.869 585.803  -8.590 
ATOM   2246  C2'  DC A 109      24.907 585.425  -9.914 
ATOM   2247  C1'  DC A 109      24.144 586.294  -8.919 
ATOM   2248  N1   DC A 109      22.664 586.155  -9.014 
ATOM   2249  C2   DC A 109      21.926 586.251  -7.837 
ATOM   2250  O2   DC A 109      22.523 586.447  -6.772 
ATOM   2251  N3   DC A 109      20.575 586.126  -7.902 
ATOM   2252  C4   DC A 109      19.966 585.915  -9.075 
ATOM   2253  N4   DC A 109      18.646 585.800  -9.087 
ATOM   2254  C5   DC A 109      20.707 585.812 -10.297 
ATOM   2255  C6   DC A 109      22.055 585.939 -10.211 
ATOM   2256  P    DA A 110      28.125 584.811  -8.630 
ATOM   2257  OP1  DA A 110      29.356 585.582  -8.912 
ATOM   2258  OP2  DA A 110      27.839 583.686  -9.548 
ATOM   2259  O5'  DA A 110      28.155 584.279  -7.121 
ATOM   2260  C5'  DA A 110      27.678 585.137  -6.068 
ATOM   2261  C4'  DA A 110      26.813 584.346  -5.107 
ATOM   2262  O4'  DA A 110      25.414 584.318  -5.514 
ATOM   2263  C3'  DA A 110      27.178 582.872  -4.942 
ATOM   2264  O3'  DA A 110      26.973 582.496  -3.586 
ATOM   2265  C2'  DA A 110      26.169 582.122  -5.811 
ATOM   2266  C1'  DA A 110      24.956 582.976  -5.450 
ATOM   2267  N9   DA A 110      23.816 582.831  -6.398 
ATOM   2268  C8   DA A 110      23.856 582.622  -7.746 
ATOM   2269  N7   DA A 110      22.686 582.536  -8.299 
ATOM   2270  C5   DA A 110      21.803 582.700  -7.240 
ATOM   2271  C6   DA A 110      20.401 582.711  -7.169 
ATOM   2272  N6   DA A 110      19.604 582.546  -8.234 
ATOM   2273  N1   DA A 110      19.843 582.897  -5.957 
ATOM   2274  C2   DA A 110      20.640 583.060  -4.902 
ATOM   2275  N3   DA A 110      21.953 583.069  -4.847 
ATOM   2276  C4   DA A 110      22.487 582.880  -6.072 
ATOM   2277  P    DG A 111      28.024 581.511  -2.886 
ATOM   2278  OP1  DG A 111      29.178 582.291  -2.385 
ATOM   2279  OP2  DG A 111      28.344 580.395  -3.803 
ATOM   2280  O5'  DG A 111      27.167 580.962  -1.651 
ATOM   2281  C5'  DG A 111      26.154 581.807  -1.074 
ATOM   2282  C4'  DG A 111      24.897 581.001  -0.810 
ATOM   2283  O4'  DG A 111      24.006 580.970  -1.961 
ATOM   2284  C3'  DG A 111      25.111 579.527  -0.470 
ATOM   2285  O3'  DG A 111      24.153 579.135   0.506 
ATOM   2286  C2'  DG A 111      24.812 578.782  -1.770 
ATOM   2287  C1'  DG A 111      23.611 579.625  -2.185 
ATOM   2288  N9   DG A 111      23.247 579.484  -3.623 
ATOM   2289  C8   DG A 111      24.066 579.288  -4.714 
ATOM   2290  N7   DG A 111      23.425 579.203  -5.854 
ATOM   2291  C5   DG A 111      22.087 579.353  -5.493 
ATOM   2292  C6   DG A 111      20.918 579.351  -6.299 
ATOM   2293  O6   DG A 111      20.822 579.214  -7.516 
ATOM   2294  N1   DG A 111      19.764 579.535  -5.525 
ATOM   2295  C2   DG A 111      19.742 579.700  -4.154 
ATOM   2296  N2   DG A 111      18.537 579.862  -3.602 
ATOM   2297  N3   DG A 111      20.840 579.703  -3.400 
ATOM   2298  C4   DG A 111      21.967 579.525  -4.134 
ATOM   2299  P    DA A 112      24.601 578.148   1.683 
ATOM   2300  OP1  DA A 112      25.232 578.929   2.771 
ATOM   2301  OP2  DA A 112      25.411 577.044   1.123 
ATOM   2302  O5'  DA A 112      23.189 577.581   2.176 
ATOM   2303  C5'  DA A 112      22.021 578.414   2.052 
ATOM   2304  C4'  DA A 112      20.857 577.600   1.522 
ATOM   2305  O4'  DA A 112      20.812 577.576   0.066 
ATOM   2306  C3'  DA A 112      20.846 576.122   1.914 
ATOM   2307  O3'  DA A 112      19.501 575.715   2.138 
ATOM   2308  C2'  DA A 112      21.377 575.390   0.683 
ATOM   2309  C1'  DA A 112      20.640 576.232  -0.355 
ATOM   2310  N9   DA A 112      21.191 576.104  -1.732 
ATOM   2311  C8   DA A 112      22.491 575.927  -2.113 
ATOM   2312  N7   DA A 112      22.656 575.850  -3.397 
ATOM   2313  C5   DA A 112      21.373 575.987  -3.908 
ATOM   2314  C6   DA A 112      20.871 575.992  -5.219 
ATOM   2315  N6   DA A 112      21.642 575.849  -6.307 
ATOM   2316  N1   DA A 112      19.543 576.149  -5.375 
ATOM   2317  C2   DA A 112      18.782 576.291  -4.290 
ATOM   2318  N3   DA A 112      19.136 576.302  -3.023 
ATOM   2319  C4   DA A 112      20.469 576.143  -2.896 
ATOM   2320  P    DA A 113      19.183 574.718   3.348 
ATOM   2321  OP1  DA A 113      19.046 575.490   4.604 
ATOM   2322  OP2  DA A 113      20.180 573.624   3.365 
ATOM   2323  O5'  DA A 113      17.757 574.139   2.914 
ATOM   2324  C5'  DA A 113      16.875 574.967   2.132 
ATOM   2325  C4'  DA A 113      16.254 574.152   1.015 
ATOM   2326  O4'  DA A 113      17.073 574.144  -0.189 
ATOM   2327  C3'  DA A 113      16.030 572.670   1.317 
ATOM   2328  O3'  DA A 113      14.816 572.254   0.705 
ATOM   2329  C2'  DA A 113      17.191 571.955   0.628 
ATOM   2330  C1'  DA A 113      17.195 572.804  -0.639 
ATOM   2331  N9   DA A 113      18.453 572.694  -1.430 
ATOM   2332  C8   DA A 113      19.730 572.527  -0.975 
ATOM   2333  N7   DA A 113      20.618 572.465  -1.917 
ATOM   2334  C5   DA A 113      19.880 572.601  -3.084 
ATOM   2335  C6   DA A 113      20.244 572.618  -4.441 
ATOM   2336  N6   DA A 113      21.509 572.491  -4.868 
ATOM   2337  N1   DA A 113      19.259 572.770  -5.345 
ATOM   2338  C2   DA A 113      18.005 572.896  -4.914 
ATOM   2339  N3   DA A 113      17.546 572.895  -3.681 
ATOM   2340  C4   DA A 113      18.552 572.741  -2.796 
ATOM   2341  P    DG A 114      13.857 571.242   1.492 
ATOM   2342  OP1  DG A 114      13.000 571.999   2.431 
ATOM   2343  OP2  DG A 114      14.665 570.153   2.085 
ATOM   2344  O5'  DG A 114      12.964 570.660   0.298 
ATOM   2345  C5'  DG A 114      12.702 571.492  -0.847 
ATOM   2346  C4'  DG A 114      12.865 570.686  -2.120 
ATOM   2347  O4'  DG A 114      14.235 570.696  -2.613 
ATOM   2348  C3'  DG A 114      12.521 569.200  -2.016 
ATOM   2349  O3'  DG A 114      11.902 568.784  -3.228 
ATOM   2350  C2'  DG A 114      13.874 568.498  -1.895 
ATOM   2351  C1'  DG A 114      14.612 569.361  -2.914 
ATOM   2352  N9   DG A 114      16.096 569.266  -2.815 
ATOM   2353  C8   DG A 114      16.886 569.099  -1.699 
ATOM   2354  N7   DG A 114      18.170 569.054  -1.956 
ATOM   2355  C5   DG A 114      18.236 569.201  -3.341 
ATOM   2356  C6   DG A 114      19.363 569.230  -4.203 
ATOM   2357  O6   DG A 114      20.553 569.132  -3.919 
ATOM   2358  N1   DG A 114      18.978 569.397  -5.541 
ATOM   2359  C2   DG A 114      17.675 569.519  -5.986 
ATOM   2360  N2   DG A 114      17.519 569.671  -7.303 
ATOM   2361  N3   DG A 114      16.620 569.492  -5.175 
ATOM   2362  C4   DG A 114      16.976 569.331  -3.874 
ATOM   2363  P    DA A 115      10.676 567.759  -3.160 
ATOM   2364  OP1  DA A 115       9.422 568.502  -2.899 
ATOM   2365  OP2  DA A 115      10.993 566.668  -2.213 
ATOM   2366  O5'  DA A 115      10.660 567.185  -4.654 
ATOM   2367  C5'  DA A 115      11.114 568.028  -5.729 
ATOM   2368  C4'  DA A 115      12.001 567.237  -6.669 
ATOM   2369  O4'  DA A 115      13.400 567.260  -6.262 
ATOM   2370  C3'  DA A 115      11.678 565.749  -6.795 
ATOM   2371  O3'  DA A 115      11.894 565.343  -8.141 
ATOM   2372  C2'  DA A 115      12.709 565.052  -5.907 
ATOM   2373  C1'  DA A 115      13.896 565.930  -6.291 
ATOM   2374  N9   DA A 115      15.038 565.842  -5.341 
ATOM   2375  C8   DA A 115      15.004 565.669  -3.986 
ATOM   2376  N7   DA A 115      16.177 565.630  -3.433 
ATOM   2377  C5   DA A 115      17.054 565.791  -4.496 
ATOM   2378  C6   DA A 115      18.456 565.840  -4.568 
ATOM   2379  N6   DA A 115      19.257 565.726  -3.498 
ATOM   2380  N1   DA A 115      19.008 566.009  -5.783 
ATOM   2381  C2   DA A 115      18.208 566.122  -6.842 
ATOM   2382  N3   DA A 115      16.894 566.091  -6.898 
ATOM   2383  C4   DA A 115      16.367 565.920  -5.668 
ATOM   2384  P    DA A 116      10.872 564.310  -8.814 
ATOM   2385  OP1  DA A 116       9.697 565.044  -9.335 
ATOM   2386  OP2  DA A 116      10.584 563.210  -7.867 
ATOM   2387  O5'  DA A 116      11.744 563.753 -10.035 
ATOM   2388  C5'  DA A 116      12.733 564.610 -10.634 
ATOM   2389  C4'  DA A 116      14.013 563.834 -10.877 
ATOM   2390  O4'  DA A 116      14.905 563.859  -9.726 
ATOM   2391  C3'  DA A 116      13.841 562.345 -11.177 
ATOM   2392  O3'  DA A 116      14.811 561.955 -12.142 
ATOM   2393  C2'  DA A 116      14.159 561.644  -9.857 
ATOM   2394  C1'  DA A 116      15.337 562.532  -9.465 
ATOM   2395  N9   DA A 116      15.704 562.440  -8.024 
ATOM   2396  C8   DA A 116      14.883 562.251  -6.951 
ATOM   2397  N7   DA A 116      15.505 562.214  -5.814 
ATOM   2398  C5   DA A 116      16.839 562.390  -6.157 
ATOM   2399  C6   DA A 116      18.015 562.447  -5.391 
ATOM   2400  N6   DA A 116      18.035 562.326  -4.056 
ATOM   2401  N1   DA A 116      19.174 562.632  -6.050 
ATOM   2402  C2   DA A 116      19.148 562.752  -7.376 
ATOM   2403  N3   DA A 116      18.118 562.716  -8.193 
ATOM   2404  C4   DA A 116      16.970 562.529  -7.509 
ATOM   2405  P    DA A 117      14.390 560.924 -13.292 
ATOM   2406  OP1  DA A 117      13.738 561.657 -14.400 
ATOM   2407  OP2  DA A 117      13.612 559.813 -12.702 
ATOM   2408  O5'  DA A 117      15.819 560.385 -13.771 
ATOM   2409  C5'  DA A 117      16.962 561.254 -13.669 
ATOM   2410  C4'  DA A 117      18.148 560.487 -13.119 
ATOM   2411  O4'  DA A 117      18.193 560.504 -11.663 
ATOM   2412  C3'  DA A 117      18.201 559.001 -13.471 
ATOM   2413  O3'  DA A 117      19.557 558.626 -13.684 
ATOM   2414  C2'  DA A 117      17.691 558.287 -12.219 
ATOM   2415  C1'  DA A 117      18.404 559.177 -11.206 
ATOM   2416  N9   DA A 117      17.856 559.070  -9.825 
ATOM   2417  C8   DA A 117      16.561 558.866  -9.440 
ATOM   2418  N7   DA A 117      16.398 558.819  -8.154 
ATOM   2419  C5   DA A 117      17.677 559.006  -7.647 
ATOM   2420  C6   DA A 117      18.177 559.061  -6.336 
ATOM   2421  N6   DA A 117      17.411 558.926  -5.245 
ATOM   2422  N1   DA A 117      19.500 559.260  -6.186 
ATOM   2423  C2   DA A 117      20.258 559.394  -7.274 
ATOM   2424  N3   DA A 117      19.904 559.361  -8.541 
ATOM   2425  C4   DA A 117      18.576 559.160  -8.663 
ATOM   2426  P    DT A 118      19.904 557.606 -14.868 
ATOM   2427  OP1  DT A 118      20.020 558.347 -16.144 
ATOM   2428  OP2  DT A 118      18.940 556.484 -14.854 
ATOM   2429  O5'  DT A 118      21.347 557.079 -14.419 
ATOM   2430  C5'  DT A 118      22.204 557.953 -13.659 
ATOM   2431  C4'  DT A 118      22.848 557.186 -12.521 
ATOM   2432  O4'  DT A 118      22.028 557.187 -11.316 
ATOM   2433  C3'  DT A 118      23.113 555.704 -12.783 
ATOM   2434  O3'  DT A 118      24.339 555.338 -12.160 
ATOM   2435  C2'  DT A 118      21.972 554.974 -12.075 
ATOM   2436  C1'  DT A 118      21.944 555.856 -10.831 
ATOM   2437  N1   DT A 118      20.690 555.732 -10.037 
ATOM   2438  C2   DT A 118      20.800 555.844  -8.671 
ATOM   2439  O2   DT A 118      21.863 556.037  -8.106 
ATOM   2440  N3   DT A 118      19.617 555.723  -7.969 
ATOM   2441  C4   DT A 118      18.365 555.505  -8.506 
ATOM   2442  O4   DT A 118      17.377 555.414  -7.774 
ATOM   2443  C5   DT A 118      18.351 555.401  -9.945 
ATOM   2444  C7   DT A 118      17.026 555.163 -10.612 
ATOM   2445  C6   DT A 118      19.485 555.515 -10.654 
ATOM   2446  P    DC A 119      25.326 554.333 -12.921 
ATOM   2447  OP1  DC A 119      26.162 555.089 -13.881 
ATOM   2448  OP2  DC A 119      24.549 553.206 -13.483 
ATOM   2449  O5'  DC A 119      26.235 553.809 -11.713 
ATOM   2450  C5'  DC A 119      26.472 554.679 -10.590 
ATOM   2451  C4'  DC A 119      26.332 553.903  -9.295 
ATOM   2452  O4'  DC A 119      24.962 553.887  -8.802 
ATOM   2453  C3'  DC A 119      26.717 552.425  -9.360 
ATOM   2454  O3'  DC A 119      27.347 552.059  -8.138 
ATOM   2455  C2'  DC A 119      25.386 551.682  -9.462 
ATOM   2456  C1'  DC A 119      24.622 552.550  -8.467 
ATOM   2457  N1   DC A 119      23.143 552.411  -8.561 
ATOM   2458  C2   DC A 119      22.405 552.507  -7.385 
ATOM   2459  O2   DC A 119      23.002 552.703  -6.320 
ATOM   2460  N3   DC A 119      21.053 552.382  -7.450 
ATOM   2461  C4   DC A 119      20.444 552.171  -8.623 
ATOM   2462  N4   DC A 119      19.125 552.056  -8.635 
ATOM   2463  C5   DC A 119      21.185 552.068  -9.845 
ATOM   2464  C6   DC A 119      22.534 552.195  -9.759 
ATOM   2465  P    DA A 120      28.603 551.067  -8.178 
ATOM   2466  OP1  DA A 120      29.834 551.838  -8.460 
ATOM   2467  OP2  DA A 120      28.317 549.943  -9.096 
ATOM   2468  O5'  DA A 120      28.633 550.535  -6.669 
ATOM   2469  C5'  DA A 120      28.156 551.393  -5.616 
ATOM   2470  C4'  DA A 120      27.291 550.603  -4.655 
ATOM   2471  O4'  DA A 120      25.893 550.575  -5.062 
ATOM   2472  C3'  DA A 120      27.657 549.128  -4.490 
ATOM   2473  O3'  DA A 120      27.452 548.752  -3.134 
ATOM   2474  C2'  DA A 120      26.647 548.379  -5.359 
ATOM   2475  C1'  DA A 120      25.435 549.233  -4.998 
ATOM   2476  N9   DA A 120      24.295 549.087  -5.946 
ATOM   2477  C8   DA A 120      24.335 548.878  -7.294 
ATOM   2478  N7   DA A 120      23.165 548.792  -7.847 
ATOM   2479  C5   DA A 120      22.282 548.956  -6.788 
ATOM   2480  C6   DA A 120      20.880 548.967  -6.717 
ATOM   2481  N6   DA A 120      20.083 548.802  -7.782 
ATOM   2482  N1   DA A 120      20.322 549.153  -5.505 
ATOM   2483  C2   DA A 120      21.118 549.317  -4.450 
ATOM   2484  N3   DA A 120      22.432 549.325  -4.395 
ATOM   2485  C4   DA A 120      22.965 549.136  -5.620 
ATOM   2486  P    DC A 121      28.503 547.767  -2.434 
ATOM   2487  OP1  DC A 121      29.656 548.548  -1.933 
ATOM   2488  OP2  DC A 121      28.822 546.651  -3.351 
ATOM   2489  O5'  DC A 121      27.646 547.219  -1.199 
ATOM   2490  C5'  DC A 121      26.632 548.063  -0.622 
ATOM   2491  C4'  DC A 121      25.375 547.258  -0.358 
ATOM   2492  O4'  DC A 121      24.484 547.227  -1.509 
ATOM   2493  C3'  DC A 121      25.590 545.783  -0.018 
ATOM   2494  O3'  DC A 121      24.631 545.391   0.958 
ATOM   2495  C2'  DC A 121      25.291 545.038  -1.318 
ATOM   2496  C1'  DC A 121      24.089 545.882  -1.733 
ATOM   2497  N1   DC A 121      23.725 545.740  -3.171 
ATOM   2498  C2   DC A 121      22.376 545.808  -3.509 
ATOM   2499  O2   DC A 121      21.544 545.981  -2.611 
ATOM   2500  N3   DC A 121      22.024 545.680  -4.814 
ATOM   2501  C4   DC A 121      22.957 545.494  -5.758 
ATOM   2502  N4   DC A 121      22.562 545.375  -7.016 
ATOM   2503  C5   DC A 121      24.349 545.421  -5.431 
ATOM   2504  C6   DC A 121      24.681 545.550  -4.121 
ATOM   2505  P    DC A 122      25.080 544.404   2.135 
ATOM   2506  OP1  DC A 122      25.710 545.185   3.223 
ATOM   2507  OP2  DC A 122      25.889 543.300   1.575 
ATOM   2508  O5'  DC A 122      23.667 543.838   2.628 
ATOM   2509  C5'  DC A 122      22.499 544.671   2.504 
ATOM   2510  C4'  DC A 122      21.335 543.856   1.974 
ATOM   2511  O4'  DC A 122      21.291 543.833   0.518 
ATOM   2512  C3'  DC A 122      21.324 542.379   2.366 
ATOM   2513  O3'  DC A 122      19.980 541.972   2.590 
ATOM   2514  C2'  DC A 122      21.855 541.647   1.135 
ATOM   2515  C1'  DC A 122      21.118 542.488   0.097 
ATOM   2516  N1   DC A 122      21.670 542.361  -1.280 
ATOM   2517  C2   DC A 122      20.776 542.425  -2.346 
ATOM   2518  O2   DC A 122      19.574 542.584  -2.107 
ATOM   2519  N3   DC A 122      21.259 542.310  -3.610 
ATOM   2520  C4   DC A 122      22.570 542.138  -3.826 
ATOM   2521  N4   DC A 122      22.991 542.032  -5.078 
ATOM   2522  C5   DC A 122      23.506 542.069  -2.744 
ATOM   2523  C6   DC A 122      23.003 542.186  -1.489 
ATOM   2524  P    DA A 123      19.662 540.974   3.800 
ATOM   2525  OP1  DA A 123      19.525 541.746   5.056 
ATOM   2526  OP2  DA A 123      20.658 539.880   3.817 
ATOM   2527  O5'  DA A 123      18.235 540.395   3.366 
ATOM   2528  C5'  DA A 123      17.354 541.223   2.584 
ATOM   2529  C4'  DA A 123      16.732 540.408   1.467 
ATOM   2530  O4'  DA A 123      17.552 540.401   0.263 
ATOM   2531  C3'  DA A 123      16.509 538.927   1.769 
ATOM   2532  O3'  DA A 123      15.294 538.510   1.157 
ATOM   2533  C2'  DA A 123      17.670 538.211   1.080 
ATOM   2534  C1'  DA A 123      17.674 539.060  -0.187 
ATOM   2535  N9   DA A 123      18.932 538.950  -0.978 
ATOM   2536  C8   DA A 123      20.208 538.784  -0.523 
ATOM   2537  N7   DA A 123      21.097 538.721  -1.465 
ATOM   2538  C5   DA A 123      20.358 538.857  -2.632 
ATOM   2539  C6   DA A 123      20.723 538.874  -3.989 
ATOM   2540  N6   DA A 123      21.987 538.748  -4.416 
ATOM   2541  N1   DA A 123      19.738 539.026  -4.893 
ATOM   2542  C2   DA A 123      18.483 539.152  -4.462 
ATOM   2543  N3   DA A 123      18.025 539.151  -3.229 
ATOM   2544  C4   DA A 123      19.031 538.998  -2.344 
ATOM   2545  P    DT A 124      14.336 537.498   1.944 
ATOM   2546  OP1  DT A 124      13.479 538.256   2.883 
ATOM   2547  OP2  DT A 124      15.144 536.409   2.537 
ATOM   2548  O5'  DT A 124      13.443 536.916   0.751 
ATOM   2549  C5'  DT A 124      13.181 537.748  -0.395 
ATOM   2550  C4'  DT A 124      13.343 536.943  -1.668 
ATOM   2551  O4'  DT A 124      14.714 536.952  -2.161 
ATOM   2552  C3'  DT A 124      12.999 535.457  -1.564 
ATOM   2553  O3'  DT A 124      12.381 535.041  -2.776 
ATOM   2554  C2'  DT A 124      14.353 534.754  -1.443 
ATOM   2555  C1'  DT A 124      15.091 535.617  -2.462 
ATOM   2556  N1   DT A 124      16.574 535.523  -2.363 
ATOM   2557  C2   DT A 124      17.285 535.609  -3.535 
ATOM   2558  O2   DT A 124      16.756 535.757  -4.623 
ATOM   2559  N3   DT A 124      18.658 535.516  -3.404 
ATOM   2560  C4   DT A 124      19.359 535.349  -2.228 
ATOM   2561  O4   DT A 124      20.590 535.279  -2.237 
ATOM   2562  C5   DT A 124      18.526 535.269  -1.052 
ATOM   2563  C7   DT A 124      19.208 535.086   0.272 
ATOM   2564  C6   DT A 124      17.189 535.356  -1.150 
ATOM   2565  P    DT A 125      11.154 534.015  -2.708 
ATOM   2566  OP1  DT A 125       9.900 534.758  -2.447 
ATOM   2567  OP2  DT A 125      11.472 532.924  -1.761 
ATOM   2568  O5'  DT A 125      11.139 533.442  -4.202 
ATOM   2569  C5'  DT A 125      11.592 534.285  -5.277 
ATOM   2570  C4'  DT A 125      12.480 533.494  -6.217 
ATOM   2571  O4'  DT A 125      13.879 533.516  -5.810 
ATOM   2572  C3'  DT A 125      12.157 532.005  -6.343 
ATOM   2573  O3'  DT A 125      12.373 531.599  -7.689 
ATOM   2574  C2'  DT A 125      13.187 531.309  -5.455 
ATOM   2575  C1'  DT A 125      14.375 532.186  -5.839 
ATOM   2576  N1   DT A 125      15.517 532.098  -4.889 
ATOM   2577  C2   DT A 125      16.781 532.201  -5.419 
ATOM   2578  O2   DT A 125      16.991 532.358  -6.609 
ATOM   2579  N3   DT A 125      17.816 532.114  -4.507 
ATOM   2580  C4   DT A 125      17.692 531.938  -3.143 
ATOM   2581  O4   DT A 125      18.694 531.874  -2.428 
ATOM   2582  C5   DT A 125      16.328 531.840  -2.683 
ATOM   2583  C7   DT A 125      16.106 531.647  -1.211 
ATOM   2584  C6   DT A 125      15.303 531.921  -3.546 
ATOM   2585  P    DC A 126      11.351 530.566  -8.362 
ATOM   2586  OP1  DC A 126      10.175 531.300  -8.883 
ATOM   2587  OP2  DC A 126      11.062 529.467  -7.415 
ATOM   2588  O5'  DC A 126      12.223 530.009  -9.583 
ATOM   2589  C5'  DC A 126      13.212 530.866 -10.182 
ATOM   2590  C4'  DC A 126      14.492 530.090 -10.425 
ATOM   2591  O4'  DC A 126      15.383 530.115  -9.274 
ATOM   2592  C3'  DC A 126      14.320 528.602 -10.725 
ATOM   2593  O3'  DC A 126      15.289 528.211 -11.690 
ATOM   2594  C2'  DC A 126      14.638 527.901  -9.405 
ATOM   2595  C1'  DC A 126      15.816 528.789  -9.013 
ATOM   2596  N1   DC A 126      16.183 528.696  -7.572 
ATOM   2597  C2   DC A 126      17.530 528.811  -7.237 
ATOM   2598  O2   DC A 126      18.356 528.983  -8.140 
ATOM   2599  N3   DC A 126      17.884 528.728  -5.929 
ATOM   2600  C4   DC A 126      16.958 528.541  -4.981 
ATOM   2601  N4   DC A 126      17.355 528.467  -3.720 
ATOM   2602  C5   DC A 126      15.568 528.420  -5.305 
ATOM   2603  C6   DC A 126      15.233 528.504  -6.617 
ATOM   2604  P    DC A 127      14.869 527.181 -12.840 
ATOM   2605  OP1  DC A 127      14.216 527.914 -13.948 
ATOM   2606  OP2  DC A 127      14.091 526.069 -12.250 
ATOM   2607  O5'  DC A 127      16.297 526.641 -13.319 
ATOM   2608  C5'  DC A 127      17.441 527.510 -13.217 
ATOM   2609  C4'  DC A 127      18.627 526.743 -12.667 
ATOM   2610  O4'  DC A 127      18.672 526.760 -11.211 
ATOM   2611  C3'  DC A 127      18.680 525.257 -13.019 
ATOM   2612  O3'  DC A 127      20.035 524.882 -13.232 
ATOM   2613  C2'  DC A 127      18.170 524.543 -11.767 
ATOM   2614  C1'  DC A 127      18.883 525.433 -10.754 
ATOM   2615  N1   DC A 127      18.334 525.327  -9.373 
ATOM   2616  C2   DC A 127      19.225 525.445  -8.309 
ATOM   2617  O2   DC A 127      20.423 525.632  -8.553 
ATOM   2618  N3   DC A 127      18.745 525.350  -7.043 
ATOM   2619  C4   DC A 127      17.440 525.147  -6.822 
ATOM   2620  N4   DC A 127      17.020 525.062  -5.568 
ATOM   2621  C5   DC A 127      16.507 525.023  -7.901 
ATOM   2622  C6   DC A 127      17.007 525.120  -9.159 
ATOM   2623  P    DA A 128      20.382 523.862 -14.416 
ATOM   2624  OP1  DA A 128      20.499 524.604 -15.692 
ATOM   2625  OP2  DA A 128      19.418 522.740 -14.402 
ATOM   2626  O5'  DA A 128      21.825 523.336 -13.967 
ATOM   2627  C5'  DA A 128      22.682 524.209 -13.207 
ATOM   2628  C4'  DA A 128      23.326 523.442 -12.069 
ATOM   2629  O4'  DA A 128      22.507 523.444 -10.864 
ATOM   2630  C3'  DA A 128      23.592 521.960 -12.331 
ATOM   2631  O3'  DA A 128      24.817 521.595 -11.708 
ATOM   2632  C2'  DA A 128      22.450 521.230 -11.623 
ATOM   2633  C1'  DA A 128      22.422 522.113 -10.379 
ATOM   2634  N9   DA A 128      21.168 521.989  -9.585 
ATOM   2635  C8   DA A 128      19.897 521.773 -10.035 
ATOM   2636  N7   DA A 128      19.009 521.712  -9.090 
ATOM   2637  C5   DA A 128      19.745 521.900  -7.929 
ATOM   2638  C6   DA A 128      19.379 521.943  -6.573 
ATOM   2639  N6   DA A 128      18.118 521.792  -6.141 
ATOM   2640  N1   DA A 128      20.359 522.147  -5.673 
ATOM   2641  C2   DA A 128      21.609 522.296  -6.108 
ATOM   2642  N3   DA A 128      22.068 522.276  -7.339 
ATOM   2643  C4   DA A 128      21.067 522.069  -8.220 
ATOM   2644  P    DG A 129      25.805 520.589 -12.469 
ATOM   2645  OP1  DG A 129      26.640 521.346 -13.429 
ATOM   2646  OP2  DG A 129      25.028 519.463 -13.031 
ATOM   2647  O5'  DG A 129      26.713 520.065 -11.261 
ATOM   2648  C5'  DG A 129      26.950 520.935 -10.138 
ATOM   2649  C4'  DG A 129      26.811 520.159  -8.843 
ATOM   2650  O4'  DG A 129      25.441 520.143  -8.350 
ATOM   2651  C3'  DG A 129      27.196 518.682  -8.908 
ATOM   2652  O3'  DG A 129      27.826 518.316  -7.686 
ATOM   2653  C2'  DG A 129      25.864 517.938  -9.010 
ATOM   2654  C1'  DG A 129      25.101 518.807  -8.015 
ATOM   2655  N9   DG A 129      23.621 518.668  -8.109 
ATOM   2656  C8   DG A 129      22.836 518.448  -9.221 
ATOM   2657  N7   DG A 129      21.553 518.374  -8.963 
ATOM   2658  C5   DG A 129      21.483 518.555  -7.582 
ATOM   2659  C6   DG A 129      20.356 518.576  -6.720 
ATOM   2660  O6   DG A 129      19.169 518.436  -7.000 
ATOM   2661  N1   DG A 129      20.736 518.789  -5.386 
ATOM   2662  C2   DG A 129      22.033 518.960  -4.946 
ATOM   2663  N2   DG A 129      22.186 519.152  -3.633 
ATOM   2664  N3   DG A 129      23.090 518.942  -5.756 
ATOM   2665  C4   DG A 129      22.739 518.735  -7.052 
ATOM   2666  P    DC A 130      29.082 517.324  -7.726 
ATOM   2667  OP1  DC A 130      30.313 518.095  -8.007 
ATOM   2668  OP2  DC A 130      28.796 516.199  -8.644 
ATOM   2669  O5'  DC A 130      29.112 516.791  -6.217 
ATOM   2670  C5'  DC A 130      28.635 517.650  -5.164 
ATOM   2671  C4'  DC A 130      27.770 516.859  -4.203 
ATOM   2672  O4'  DC A 130      26.371 516.831  -4.610 
ATOM   2673  C3'  DC A 130      28.135 515.384  -4.038 
ATOM   2674  O3'  DC A 130      27.930 515.009  -2.682 
ATOM   2675  C2'  DC A 130      27.126 514.635  -4.907 
ATOM   2676  C1'  DC A 130      25.913 515.489  -4.546 
ATOM   2677  N1   DC A 130      24.774 515.343  -5.494 
ATOM   2678  C2   DC A 130      23.484 515.423  -4.975 
ATOM   2679  O2   DC A 130      23.339 515.610  -3.761 
ATOM   2680  N3   DC A 130      22.430 515.292  -5.822 
ATOM   2681  C4   DC A 130      22.629 515.090  -7.131 
ATOM   2682  N4   DC A 130      21.570 514.968  -7.917 
ATOM   2683  C5   DC A 130      23.948 515.004  -7.685 
ATOM   2684  C6   DC A 130      24.987 515.137  -6.822 
ATOM   2685  P    DT A 131      28.981 514.024  -1.982 
ATOM   2686  OP1  DT A 131      30.135 514.804  -1.481 
ATOM   2687  OP2  DT A 131      29.301 512.908  -2.899 
ATOM   2688  O5'  DT A 131      28.125 513.475  -0.747 
ATOM   2689  C5'  DT A 131      27.111 514.320  -0.170 
ATOM   2690  C4'  DT A 131      25.854 513.514   0.094 
ATOM   2691  O4'  DT A 131      24.963 513.483  -1.057 
ATOM   2692  C3'  DT A 131      26.068 512.039   0.434 
ATOM   2693  O3'  DT A 131      25.110 511.648   1.410 
ATOM   2694  C2'  DT A 131      25.769 511.295  -0.866 
ATOM   2695  C1'  DT A 131      24.568 512.138  -1.281 
ATOM   2696  N1   DT A 131      24.204 511.997  -2.719 
ATOM   2697  C2   DT A 131      22.869 512.066  -3.036 
ATOM   2698  O2   DT A 131      21.997 512.234  -2.202 
ATOM   2699  N3   DT A 131      22.570 511.929  -4.378 
ATOM   2700  C4   DT A 131      23.474 511.735  -5.402 
ATOM   2701  O4   DT A 131      23.086 511.627  -6.567 
ATOM   2702  C5   DT A 131      24.850 511.677  -4.971 
ATOM   2703  C7   DT A 131      25.899 511.467  -6.023 
ATOM   2704  C6   DT A 131      25.170 511.806  -3.673 
ATOM   2705  P    DG A 132      25.558 510.661   2.587 
ATOM   2706  OP1  DG A 132      26.189 511.441   3.675 
ATOM   2707  OP2  DG A 132      26.368 509.556   2.027 
ATOM   2708  O5'  DG A 132      24.146 510.094   3.080 
ATOM   2709  C5'  DG A 132      22.978 510.927   2.956 
ATOM   2710  C4'  DG A 132      21.814 510.112   2.426 
ATOM   2711  O4'  DG A 132      21.769 510.089   0.970 
ATOM   2712  C3'  DG A 132      21.803 508.635   2.818 
ATOM   2713  O3'  DG A 132      20.458 508.228   3.042 
ATOM   2714  C2'  DG A 132      22.334 507.903   1.587 
ATOM   2715  C1'  DG A 132      21.597 508.745   0.549 
ATOM   2716  N9   DG A 132      22.149 508.617  -0.828 
ATOM   2717  C8   DG A 132      23.454 508.437  -1.231 
ATOM   2718  N7   DG A 132      23.607 508.362  -2.530 
ATOM   2719  C5   DG A 132      22.311 508.501  -3.024 
ATOM   2720  C6   DG A 132      21.838 508.501  -4.362 
ATOM   2721  O6   DG A 132      22.476 508.378  -5.404 
ATOM   2722  N1   DG A 132      20.447 508.671  -4.414 
ATOM   2723  C2   DG A 132      19.622 508.821  -3.317 
ATOM   2724  N2   DG A 132      18.321 508.971  -3.577 
ATOM   2725  N3   DG A 132      20.067 508.821  -2.061 
ATOM   2726  C4   DG A 132      21.414 508.657  -1.994 
ATOM   2727  P    DA A 133      20.140 507.231   4.252 
ATOM   2728  OP1  DA A 133      20.003 508.003   5.508 
ATOM   2729  OP2  DA A 133      21.137 506.137   4.269 
ATOM   2730  O5'  DA A 133      18.714 506.651   3.818 
ATOM   2731  C5'  DA A 133      17.832 507.480   3.036 
ATOM   2732  C4'  DA A 133      17.211 506.665   1.919 
ATOM   2733  O4'  DA A 133      18.030 506.657   0.715 
ATOM   2734  C3'  DA A 133      16.987 505.183   2.221 
ATOM   2735  O3'  DA A 133      15.773 504.767   1.609 
ATOM   2736  C2'  DA A 133      18.148 504.467   1.532 
ATOM   2737  C1'  DA A 133      18.152 505.317   0.265 
ATOM   2738  N9   DA A 133      19.410 505.207  -0.526 
ATOM   2739  C8   DA A 133      20.687 505.040  -0.071 
ATOM   2740  N7   DA A 133      21.575 504.978  -1.013 
ATOM   2741  C5   DA A 133      20.837 505.114  -2.180 
ATOM   2742  C6   DA A 133      21.201 505.131  -3.536 
ATOM   2743  N6   DA A 133      22.466 505.004  -3.964 
ATOM   2744  N1   DA A 133      20.216 505.283  -4.441 
ATOM   2745  C2   DA A 133      18.962 505.409  -4.010 
ATOM   2746  N3   DA A 133      18.503 505.408  -2.777 
ATOM   2747  C4   DA A 133      19.509 505.254  -1.892 
ATOM   2748  P    DT A 134      14.814 503.755   2.396 
ATOM   2749  OP1  DT A 134      13.957 504.512   3.335 
ATOM   2750  OP2  DT A 134      15.622 502.666   2.989 
ATOM   2751  O5'  DT A 134      13.921 503.173   1.203 
ATOM   2752  C5'  DT A 134      13.659 504.005   0.057 
ATOM   2753  C4'  DT A 134      13.822 503.199  -1.216 
ATOM   2754  O4'  DT A 134      15.192 503.209  -1.709 
ATOM   2755  C3'  DT A 134      13.478 501.713  -1.112 
ATOM   2756  O3'  DT A 134      12.859 501.297  -2.324 
ATOM   2757  C2'  DT A 134      14.831 501.011  -0.991 
ATOM   2758  C1'  DT A 134      15.569 501.874  -2.010 
ATOM   2759  N1   DT A 134      17.053 501.779  -1.911 
ATOM   2760  C2   DT A 134      17.764 501.866  -3.083 
ATOM   2761  O2   DT A 134      17.235 502.014  -4.171 
ATOM   2762  N3   DT A 134      19.137 501.773  -2.952 
ATOM   2763  C4   DT A 134      19.838 501.605  -1.776 
ATOM   2764  O4   DT A 134      21.069 501.536  -1.784 
ATOM   2765  C5   DT A 134      19.004 501.525  -0.600 
ATOM   2766  C7   DT A 134      19.687 501.343   0.724 
ATOM   2767  C6   DT A 134      17.667 501.612  -0.698 
ATOM   2768  P    DG A 135      11.633 500.271  -2.256 
ATOM   2769  OP1  DG A 135      10.379 501.014  -1.995 
ATOM   2770  OP2  DG A 135      11.950 499.180  -1.309 
ATOM   2771  O5'  DG A 135      11.617 499.698  -3.750 
ATOM   2772  C5'  DG A 135      12.071 500.541  -4.825 
ATOM   2773  C4'  DG A 135      12.959 499.750  -5.765 
ATOM   2774  O4'  DG A 135      14.357 499.772  -5.358 
ATOM   2775  C3'  DG A 135      12.635 498.262  -5.891 
ATOM   2776  O3'  DG A 135      12.851 497.856  -7.237 
ATOM   2777  C2'  DG A 135      13.666 497.565  -5.003 
ATOM   2778  C1'  DG A 135      14.853 498.443  -5.387 
ATOM   2779  N9   DG A 135      15.995 498.355  -4.437 
ATOM   2780  C8   DG A 135      15.980 498.180  -3.070 
ATOM   2781  N7   DG A 135      17.171 498.144  -2.523 
ATOM   2782  C5   DG A 135      18.037 498.306  -3.603 
ATOM   2783  C6   DG A 135      19.455 498.350  -3.640 
ATOM   2784  O6   DG A 135      20.252 498.255  -2.710 
ATOM   2785  N1   DG A 135      19.928 498.530  -4.948 
ATOM   2786  C2   DG A 135      19.135 498.650  -6.072 
ATOM   2787  N2   DG A 135      19.780 498.816  -7.229 
ATOM   2788  N3   DG A 135      17.804 498.609  -6.036 
ATOM   2789  C4   DG A 135      17.330 498.435  -4.776 
ATOM   2790  P    DT A 136      11.829 496.823  -7.910 
ATOM   2791  OP1  DT A 136      10.654 497.556  -8.431 
ATOM   2792  OP2  DT A 136      11.541 495.723  -6.963 
ATOM   2793  O5'  DT A 136      12.701 496.266  -9.131 
ATOM   2794  C5'  DT A 136      13.691 497.123  -9.730 
ATOM   2795  C4'  DT A 136      14.970 496.347  -9.973 
ATOM   2796  O4'  DT A 136      15.862 496.372  -8.822 
ATOM   2797  C3'  DT A 136      14.798 494.858 -10.273 
ATOM   2798  O3'  DT A 136      15.768 494.468 -11.238 
ATOM   2799  C2'  DT A 136      15.116 494.157  -8.953 
ATOM   2800  C1'  DT A 136      16.294 495.045  -8.561 
ATOM   2801  N1   DT A 136      16.661 494.953  -7.120 
ATOM   2802  C2   DT A 136      17.994 495.068  -6.806 
ATOM   2803  O2   DT A 136      18.860 495.239  -7.645 
ATOM   2804  N3   DT A 136      18.296 494.976  -5.461 
ATOM   2805  C4   DT A 136      17.398 494.784  -4.431 
ATOM   2806  O4   DT A 136      17.787 494.718  -3.264 
ATOM   2807  C5   DT A 136      16.023 494.675  -4.861 
ATOM   2808  C7   DT A 136      14.980 494.464  -3.802 
ATOM   2809  C6   DT A 136      15.701 494.760  -6.162 
ATOM   2810  P    DC A 137      15.348 493.437 -12.388 
ATOM   2811  OP1  DC A 137      14.695 494.170 -13.496 
ATOM   2812  OP2  DC A 137      14.569 492.326 -11.798 
ATOM   2813  O5'  DC A 137      16.776 492.898 -12.867 
ATOM   2814  C5'  DC A 137      17.919 493.767 -12.765 
ATOM   2815  C4'  DC A 137      19.105 493.000 -12.215 
ATOM   2816  O4'  DC A 137      19.150 493.017 -10.759 
ATOM   2817  C3'  DC A 137      19.158 491.513 -12.567 
ATOM   2818  O3'  DC A 137      20.514 491.139 -12.780 
ATOM   2819  C2'  DC A 137      18.648 490.800 -11.315 
ATOM   2820  C1'  DC A 137      19.361 491.690 -10.302 
ATOM   2821  N1   DC A 137      18.813 491.583  -8.921 
ATOM   2822  C2   DC A 137      19.704 491.701  -7.857 
ATOM   2823  O2   DC A 137      20.901 491.888  -8.101 
ATOM   2824  N3   DC A 137      19.223 491.606  -6.591 
ATOM   2825  C4   DC A 137      17.918 491.404  -6.370 
ATOM   2826  N4   DC A 137      17.499 491.319  -5.116 
ATOM   2827  C5   DC A 137      16.986 491.279  -7.449 
ATOM   2828  C6   DC A 137      17.485 491.376  -8.707 
ATOM   2829  P    DA A 138      20.861 490.119 -13.964 
ATOM   2830  OP1  DA A 138      20.977 490.860 -15.240 
ATOM   2831  OP2  DA A 138      19.897 488.997 -13.950 
ATOM   2832  O5'  DA A 138      22.304 489.592 -13.515 
ATOM   2833  C5'  DA A 138      23.161 490.465 -12.755 
ATOM   2834  C4'  DA A 138      23.805 489.699 -11.617 
ATOM   2835  O4'  DA A 138      22.985 489.700 -10.412 
ATOM   2836  C3'  DA A 138      24.071 488.217 -11.879 
ATOM   2837  O3'  DA A 138      25.296 487.851 -11.256 
ATOM   2838  C2'  DA A 138      22.929 487.487 -11.171 
ATOM   2839  C1'  DA A 138      22.901 488.369  -9.926 
ATOM   2840  N9   DA A 138      21.647 488.245  -9.133 
ATOM   2841  C8   DA A 138      20.376 488.030  -9.583 
ATOM   2842  N7   DA A 138      19.488 487.968  -8.638 
ATOM   2843  C5   DA A 138      20.223 488.156  -7.476 
ATOM   2844  C6   DA A 138      19.857 488.199  -6.121 
ATOM   2845  N6   DA A 138      18.597 488.048  -5.689 
ATOM   2846  N1   DA A 138      20.838 488.403  -5.221 
ATOM   2847  C2   DA A 138      22.087 488.553  -5.656 
ATOM   2848  N3   DA A 138      22.546 488.532  -6.887 
ATOM   2849  C4   DA A 138      21.546 488.326  -7.768 
ATOM   2850  P    DC A 139      26.283 486.846 -12.017 
ATOM   2851  OP1  DC A 139      27.119 487.602 -12.977 
ATOM   2852  OP2  DC A 139      25.506 485.719 -12.579 
ATOM   2853  O5'  DC A 139      27.192 486.322 -10.809 
ATOM   2854  C5'  DC A 139      27.429 487.191  -9.686 
ATOM   2855  C4'  DC A 139      27.289 486.416  -8.391 
ATOM   2856  O4'  DC A 139      25.919 486.400  -7.898 
ATOM   2857  C3'  DC A 139      27.675 484.938  -8.456 
ATOM   2858  O3'  DC A 139      28.304 484.572  -7.234 
ATOM   2859  C2'  DC A 139      26.343 484.195  -8.557 
ATOM   2860  C1'  DC A 139      25.579 485.063  -7.563 
ATOM   2861  N1   DC A 139      24.100 484.924  -7.657 
ATOM   2862  C2   DC A 139      23.362 485.020  -6.481 
ATOM   2863  O2   DC A 139      23.959 485.216  -5.416 
ATOM   2864  N3   DC A 139      22.010 484.895  -6.546 
ATOM   2865  C4   DC A 139      21.401 484.684  -7.719 
ATOM   2866  N4   DC A 139      20.082 484.569  -7.731 
ATOM   2867  C5   DC A 139      22.142 484.581  -8.941 
ATOM   2868  C6   DC A 139      23.491 484.708  -8.855 
ATOM   2869  P    DC A 140      29.560 483.580  -7.274 
ATOM   2870  OP1  DC A 140      30.792 484.351  -7.555 
ATOM   2871  OP2  DC A 140      29.274 482.456  -8.192 
ATOM   2872  O5'  DC A 140      29.590 483.048  -5.765 
ATOM   2873  C5'  DC A 140      29.113 483.906  -4.712 
ATOM   2874  C4'  DC A 140      28.248 483.116  -3.751 
ATOM   2875  O4'  DC A 140      26.850 483.087  -4.158 
ATOM   2876  C3'  DC A 140      28.614 481.641  -3.586 
ATOM   2877  O3'  DC A 140      28.409 481.265  -2.230 
ATOM   2878  C2'  DC A 140      27.604 480.892  -4.455 
ATOM   2879  C1'  DC A 140      26.392 481.746  -4.094 
ATOM   2880  N1   DC A 140      25.252 481.600  -5.042 
ATOM   2881  C2   DC A 140      23.962 481.679  -4.523 
ATOM   2882  O2   DC A 140      23.818 481.867  -3.309 
ATOM   2883  N3   DC A 140      22.909 481.548  -5.370 
ATOM   2884  C4   DC A 140      23.108 481.346  -6.679 
ATOM   2885  N4   DC A 140      22.049 481.225  -7.465 
ATOM   2886  C5   DC A 140      24.426 481.261  -7.233 
ATOM   2887  C6   DC A 140      25.466 481.394  -6.370 
ATOM   2888  P    DC A 141      29.460 480.280  -1.530 
ATOM   2889  OP1  DC A 141      30.613 481.060  -1.029 
ATOM   2890  OP2  DC A 141      29.779 479.164  -2.447 
ATOM   2891  O5'  DC A 141      28.603 479.731  -0.295 
ATOM   2892  C5'  DC A 141      27.589 480.576   0.282 
ATOM   2893  C4'  DC A 141      26.332 479.771   0.546 
ATOM   2894  O4'  DC A 141      25.441 479.739  -0.605 
ATOM   2895  C3'  DC A 141      26.547 478.296   0.886 
ATOM   2896  O3'  DC A 141      25.588 477.904   1.862 
ATOM   2897  C2'  DC A 141      26.248 477.551  -0.414 
ATOM   2898  C1'  DC A 141      25.046 478.395  -0.829 
ATOM   2899  N1   DC A 141      24.682 478.253  -2.267 
ATOM   2900  C2   DC A 141      23.333 478.320  -2.605 
ATOM   2901  O2   DC A 141      22.501 478.494  -1.707 
ATOM   2902  N3   DC A 141      22.981 478.193  -3.910 
ATOM   2903  C4   DC A 141      23.914 478.007  -4.854 
ATOM   2904  N4   DC A 141      23.519 477.888  -6.112 
ATOM   2905  C5   DC A 141      25.306 477.934  -4.527 
ATOM   2906  C6   DC A 141      25.638 478.063  -3.217 
ATOM   2907  P    DC A 142      26.037 476.917   3.039 
ATOM   2908  OP1  DC A 142      26.667 477.698   4.127 
ATOM   2909  OP2  DC A 142      26.846 475.813   2.479 
ATOM   2910  O5'  DC A 142      24.625 476.351   3.532 
ATOM   2911  C5'  DC A 142      23.456 477.184   3.408 
ATOM   2912  C4'  DC A 142      22.292 476.369   2.878 
ATOM   2913  O4'  DC A 142      22.248 476.346   1.422 
ATOM   2914  C3'  DC A 142      22.281 474.892   3.270 
ATOM   2915  O3'  DC A 142      20.937 474.484   3.494 
ATOM   2916  C2'  DC A 142      22.812 474.160   2.039 
ATOM   2917  C1'  DC A 142      22.075 475.001   1.001 
ATOM   2918  N1   DC A 142      22.627 474.874  -0.376 
ATOM   2919  C2   DC A 142      21.733 474.938  -1.442 
ATOM   2920  O2   DC A 142      20.531 475.097  -1.203 
ATOM   2921  N3   DC A 142      22.216 474.823  -2.706 
ATOM   2922  C4   DC A 142      23.527 474.651  -2.922 
ATOM   2923  N4   DC A 142      23.948 474.544  -4.174 
ATOM   2924  C5   DC A 142      24.463 474.582  -1.840 
ATOM   2925  C6   DC A 142      23.960 474.699  -0.585 
ATOM   2926  P    DA A 143      20.619 473.487   4.704 
ATOM   2927  OP1  DA A 143      20.482 474.259   5.960 
ATOM   2928  OP2  DA A 143      21.615 472.393   4.721 
ATOM   2929  O5'  DA A 143      19.192 472.908   4.270 
ATOM   2930  C5'  DA A 143      18.311 473.736   3.488 
ATOM   2931  C4'  DA A 143      17.690 472.921   2.371 
ATOM   2932  O4'  DA A 143      18.509 472.914   1.167 
ATOM   2933  C3'  DA A 143      17.466 471.440   2.673 
ATOM   2934  O3'  DA A 143      16.251 471.023   2.061 
ATOM   2935  C2'  DA A 143      18.627 470.724   1.984 
ATOM   2936  C1'  DA A 143      18.631 471.573   0.717 
ATOM   2937  N9   DA A 143      19.889 471.463  -0.074 
ATOM   2938  C8   DA A 143      21.165 471.296   0.381 
ATOM   2939  N7   DA A 143      22.054 471.234  -0.561 
ATOM   2940  C5   DA A 143      21.315 471.370  -1.728 
ATOM   2941  C6   DA A 143      21.680 471.387  -3.084 
ATOM   2942  N6   DA A 143      22.944 471.261  -3.512 
ATOM   2943  N1   DA A 143      20.695 471.539  -3.989 
ATOM   2944  C2   DA A 143      19.440 471.665  -3.558 
ATOM   2945  N3   DA A 143      18.982 471.664  -2.325 
ATOM   2946  C4   DA A 143      19.988 471.510  -1.440 
ATOM   2947  P    DG A 144      15.293 470.011   2.848 
ATOM   2948  OP1  DG A 144      14.436 470.769   3.787 
ATOM   2949  OP2  DG A 144      16.101 468.922   3.441 
ATOM   2950  O5'  DG A 144      14.400 469.429   1.655 
ATOM   2951  C5'  DG A 144      14.138 470.261   0.509 
ATOM   2952  C4'  DG A 144      14.300 469.455  -0.764 
ATOM   2953  O4'  DG A 144      15.671 469.465  -1.257 
ATOM   2954  C3'  DG A 144      13.956 467.970  -0.660 
ATOM   2955  O3'  DG A 144      13.338 467.553  -1.872 
ATOM   2956  C2'  DG A 144      15.310 467.267  -0.539 
ATOM   2957  C1'  DG A 144      16.048 468.130  -1.558 
ATOM   2958  N9   DG A 144      17.531 468.036  -1.459 
ATOM   2959  C8   DG A 144      18.322 467.869  -0.343 
ATOM   2960  N7   DG A 144      19.606 467.823  -0.600 
ATOM   2961  C5   DG A 144      19.672 467.970  -1.984 
ATOM   2962  C6   DG A 144      20.798 467.999  -2.847 
ATOM   2963  O6   DG A 144      21.988 467.901  -2.563 
ATOM   2964  N1   DG A 144      20.413 468.166  -4.185 
ATOM   2965  C2   DG A 144      19.111 468.289  -4.630 
ATOM   2966  N2   DG A 144      18.954 468.441  -5.947 
ATOM   2967  N3   DG A 144      18.056 468.262  -3.819 
ATOM   2968  C4   DG A 144      18.411 468.100  -2.518 
ATOM   2969  P    DA A 145      12.111 466.528  -1.804 
ATOM   2970  OP1  DA A 145      10.857 467.271  -1.543 
ATOM   2971  OP2  DA A 145      12.429 465.437  -0.857 
ATOM   2972  O5'  DA A 145      12.096 465.955  -3.298 
ATOM   2973  C5'  DA A 145      12.549 466.798  -4.373 
ATOM   2974  C4'  DA A 145      13.437 466.007  -5.313 
ATOM   2975  O4'  DA A 145      14.836 466.029  -4.906 
ATOM   2976  C3'  DA A 145      13.114 464.518  -5.439 
ATOM   2977  O3'  DA A 145      13.330 464.112  -6.785 
ATOM   2978  C2'  DA A 145      14.144 463.821  -4.551 
ATOM   2979  C1'  DA A 145      15.332 464.699  -4.935 
ATOM   2980  N9   DA A 145      16.474 464.611  -3.985 
ATOM   2981  C8   DA A 145      16.440 464.438  -2.630 
ATOM   2982  N7   DA A 145      17.612 464.400  -2.077 
ATOM   2983  C5   DA A 145      18.490 464.560  -3.140 
ATOM   2984  C6   DA A 145      19.892 464.609  -3.212 
ATOM   2985  N6   DA A 145      20.693 464.496  -2.142 
ATOM   2986  N1   DA A 145      20.443 464.779  -4.427 
ATOM   2987  C2   DA A 145      19.644 464.891  -5.486 
ATOM   2988  N3   DA A 145      18.330 464.861  -5.542 
ATOM   2989  C4   DA A 145      17.803 464.690  -4.312 
ATOM   2990  P    DG A 146      12.308 463.079  -7.458 
ATOM   2991  OP1  DG A 146      11.132 463.813  -7.978 
ATOM   2992  OP2  DG A 146      12.019 461.980  -6.511 
ATOM   2993  O5'  DG A 146      13.180 462.522  -8.679 
ATOM   2994  C5'  DG A 146      14.169 463.379  -9.278 
ATOM   2995  C4'  DG A 146      15.449 462.603  -9.521 
ATOM   2996  O4'  DG A 146      16.340 462.628  -8.370 
ATOM   2997  C3'  DG A 146      15.277 461.114  -9.821 
ATOM   2998  O3'  DG A 146      16.246 460.724 -10.786 
ATOM   2999  C2'  DG A 146      15.595 460.413  -8.501 
ATOM   3000  C1'  DG A 146      16.773 461.302  -8.109 
ATOM   3001  N9   DG A 146      17.140 461.209  -6.668 
ATOM   3002  C8   DG A 146      16.326 461.019  -5.573 
ATOM   3003  N7   DG A 146      16.969 460.983  -4.430 
ATOM   3004  C5   DG A 146      18.302 461.162  -4.795 
ATOM   3005  C6   DG A 146      19.471 461.214  -3.991 
ATOM   3006  O6   DG A 146      19.570 461.113  -2.772 
ATOM   3007  N1   DG A 146      20.620 461.410  -4.770 
ATOM   3008  C2   DG A 146      20.637 461.539  -6.145 
ATOM   3009  N2   DG A 146      21.837 461.720  -6.701 
ATOM   3010  N3   DG A 146      19.540 461.490  -6.899 
ATOM   3011  C4   DG A 146      18.417 461.300  -6.158 
ATOM   3012  P    DA A 147      15.826 459.694 -11.936 
ATOM   3013  OP1  DA A 147      15.173 460.427 -13.044 
ATOM   3014  OP2  DA A 147      15.048 458.582 -11.346 
ATOM   3015  O5'  DA A 147      17.254 459.154 -12.415 
ATOM   3016  C5'  DA A 147      18.398 460.023 -12.313 
ATOM   3017  C4'  DA A 147      19.584 459.256 -11.763 
ATOM   3018  O4'  DA A 147      19.629 459.273 -10.307 
ATOM   3019  C3'  DA A 147      19.637 457.770 -12.115 
ATOM   3020  O3'  DA A 147      20.992 457.395 -12.328 
ATOM   3021  C2'  DA A 147      19.127 457.056 -10.863 
ATOM   3022  C1'  DA A 147      19.840 457.946  -9.850 
ATOM   3023  N9   DA A 147      19.291 457.840  -8.469 
ATOM   3024  C8   DA A 147      17.997 457.635  -8.084 
ATOM   3025  N7   DA A 147      17.834 457.588  -6.798 
ATOM   3026  C5   DA A 147      19.113 457.775  -6.291 
ATOM   3027  C6   DA A 147      19.613 457.830  -4.980 
ATOM   3028  N6   DA A 147      18.846 457.695  -3.889 
ATOM   3029  N1   DA A 147      20.936 458.029  -4.830 
ATOM   3030  C2   DA A 147      21.693 458.163  -5.918 
ATOM   3031  N3   DA A 147      21.340 458.130  -7.185 
ATOM   3032  C4   DA A 147      20.011 457.930  -7.307 
ATOM   3033  P    DG A 148      21.339 456.375 -13.512 
ATOM   3034  OP1  DG A 148      21.456 457.117 -14.788 
ATOM   3035  OP2  DG A 148      20.375 455.253 -13.498 
ATOM   3036  O5'  DG A 148      22.782 455.848 -13.063 
ATOM   3037  C5'  DG A 148      23.639 456.722 -12.303 
ATOM   3038  C4'  DG A 148      24.283 455.955 -11.165 
ATOM   3039  O4'  DG A 148      23.464 455.957  -9.960 
ATOM   3040  C3'  DG A 148      24.549 454.473 -11.427 
ATOM   3041  O3'  DG A 148      25.774 454.108 -10.804 
ATOM   3042  C2'  DG A 148      23.407 453.743 -10.719 
ATOM   3043  C1'  DG A 148      23.379 454.626  -9.474 
ATOM   3044  N9   DG A 148      22.125 454.501  -8.681 
ATOM   3045  C8   DG A 148      20.836 454.284  -9.116 
ATOM   3046  N7   DG A 148      19.949 454.225  -8.152 
ATOM   3047  C5   DG A 148      20.705 454.415  -6.996 
ATOM   3048  C6   DG A 148      20.300 454.452  -5.637 
ATOM   3049  O6   DG A 148      19.174 454.324  -5.165 
ATOM   3050  N1   DG A 148      21.391 454.669  -4.783 
ATOM   3051  C2   DG A 148      22.701 454.829  -5.191 
ATOM   3052  N2   DG A 148      23.598 455.027  -4.221 
ATOM   3053  N3   DG A 148      23.080 454.795  -6.467 
ATOM   3054  C4   DG A 148      22.033 454.585  -7.307 
ATOM   3055  P    DA A 149      26.762 453.102 -11.565 
ATOM   3056  OP1  DA A 149      27.597 453.858 -12.525 
ATOM   3057  OP2  DA A 149      25.985 451.976 -12.127 
ATOM   3058  O5'  DA A 149      27.670 452.578 -10.357 
ATOM   3059  C5'  DA A 149      27.907 453.448  -9.234 
ATOM   3060  C4'  DA A 149      27.768 452.672  -7.939 
ATOM   3061  O4'  DA A 149      26.398 452.656  -7.446 
ATOM   3062  C3'  DA A 149      28.153 451.194  -8.004 
ATOM   3063  O3'  DA A 149      28.783 450.829  -6.782 
ATOM   3064  C2'  DA A 149      26.821 450.451  -8.105 
ATOM   3065  C1'  DA A 149      26.058 451.320  -7.111 
ATOM   3066  N9   DA A 149      24.578 451.180  -7.205 
ATOM   3067  C8   DA A 149      23.816 450.964  -8.318 
ATOM   3068  N7   DA A 149      22.544 450.887  -8.076 
ATOM   3069  C5   DA A 149      22.454 451.066  -6.703 
ATOM   3070  C6   DA A 149      21.360 451.092  -5.820 
ATOM   3071  N6   DA A 149      20.089 450.930  -6.213 
ATOM   3072  N1   DA A 149      21.623 451.292  -4.515 
ATOM   3073  C2   DA A 149      22.888 451.453  -4.131 
ATOM   3074  N3   DA A 149      23.984 451.447  -4.859 
ATOM   3075  C4   DA A 149      23.694 451.246  -6.161 
ATOM   3076  P    DG A 150      30.039 449.837  -6.822 
ATOM   3077  OP1  DG A 150      31.270 450.608  -7.103 
ATOM   3078  OP2  DG A 150      29.753 448.712  -7.740 
ATOM   3079  O5'  DG A 150      30.069 449.304  -5.313 
ATOM   3080  C5'  DG A 150      29.592 450.163  -4.260 
ATOM   3081  C4'  DG A 150      28.727 449.372  -3.299 
ATOM   3082  O4'  DG A 150      27.328 449.344  -3.706 
ATOM   3083  C3'  DG A 150      29.092 447.897  -3.134 
ATOM   3084  O3'  DG A 150      28.887 447.521  -1.778 
ATOM   3085  C2'  DG A 150      28.083 447.148  -4.003 
ATOM   3086  C1'  DG A 150      26.871 448.002  -3.642 
ATOM   3087  N9   DG A 150      25.731 447.856  -4.590 
ATOM   3088  C8   DG A 150      25.751 447.645  -5.951 
ATOM   3089  N7   DG A 150      24.562 447.561  -6.496 
ATOM   3090  C5   DG A 150      23.692 447.727  -5.420 
ATOM   3091  C6   DG A 150      22.273 447.732  -5.384 
ATOM   3092  O6   DG A 150      21.479 447.590  -6.310 
ATOM   3093  N1   DG A 150      21.795 447.933  -4.082 
ATOM   3094  C2   DG A 150      22.584 448.106  -2.962 
ATOM   3095  N2   DG A 150      21.934 448.285  -1.809 
ATOM   3096  N3   DG A 150      23.915 448.102  -2.996 
ATOM   3097  C4   DG A 150      24.395 447.908  -4.252 
ATOM   3098  P    DT A 151      29.938 446.537  -1.078 
ATOM   3099  OP1  DT A 151      31.092 447.317  -0.577 
ATOM   3100  OP2  DT A 151      30.258 445.421  -1.995 
ATOM   3101  O5'  DT A 151      29.082 445.988   0.157 
ATOM   3102  C5'  DT A 151      28.068 446.832   0.734 
ATOM   3103  C4'  DT A 151      26.811 446.027   0.998 
ATOM   3104  O4'  DT A 151      25.920 445.996  -0.153 
ATOM   3105  C3'  DT A 151      27.025 444.552   1.338 
ATOM   3106  O3'  DT A 151      26.067 444.161   2.314 
ATOM   3107  C2'  DT A 151      26.726 443.807   0.038 
ATOM   3108  C1'  DT A 151      25.525 444.651  -0.377 
ATOM   3109  N1   DT A 151      25.161 444.510  -1.815 
ATOM   3110  C2   DT A 151      23.826 444.578  -2.132 
ATOM   3111  O2   DT A 151      22.954 444.747  -1.298 
ATOM   3112  N3   DT A 151      23.527 444.442  -3.474 
ATOM   3113  C4   DT A 151      24.431 444.248  -4.498 
ATOM   3114  O4   DT A 151      24.043 444.140  -5.663 
ATOM   3115  C5   DT A 151      25.807 444.190  -4.067 
ATOM   3116  C7   DT A 151      26.856 443.980  -5.119 
ATOM   3117  C6   DT A 151      26.127 444.318  -2.769 
ATOM   3118  P    DT A 152      26.515 443.174   3.491 
ATOM   3119  OP1  DT A 152      27.146 443.954   4.579 
ATOM   3120  OP2  DT A 152      27.325 442.069   2.931 
ATOM   3121  O5'  DT A 152      25.103 442.607   3.984 
ATOM   3122  C5'  DT A 152      23.935 443.440   3.860 
ATOM   3123  C4'  DT A 152      22.771 442.625   3.330 
ATOM   3124  O4'  DT A 152      22.726 442.602   1.874 
ATOM   3125  C3'  DT A 152      22.760 441.148   3.722 
ATOM   3126  O3'  DT A 152      21.415 440.741   3.946 
ATOM   3127  C2'  DT A 152      23.291 440.416   2.491 
ATOM   3128  C1'  DT A 152      22.554 441.258   1.453 
ATOM   3129  N1   DT A 152      23.106 441.130   0.076 
ATOM   3130  C2   DT A 152      22.210 441.195  -0.965 
ATOM   3131  O2   DT A 152      21.013 441.351  -0.801 
ATOM   3132  N3   DT A 152      22.759 441.072  -2.227 
ATOM   3133  C4   DT A 152      24.094 440.894  -2.525 
ATOM   3134  O4   DT A 152      24.467 440.797  -3.697 
ATOM   3135  C5   DT A 152      24.955 440.838  -1.368 
ATOM   3136  C7   DT A 152      26.424 440.646  -1.605 
ATOM   3137  C6   DT A 152      24.449 440.954  -0.130 
ATOM   3138  P    DC A 153      21.097 439.743   5.156 
ATOM   3139  OP1  DC A 153      20.960 440.515   6.412 
ATOM   3140  OP2  DC A 153      22.094 438.650   5.173 
ATOM   3141  O5'  DC A 153      19.671 439.164   4.722 
ATOM   3142  C5'  DC A 153      18.789 439.992   3.940 
ATOM   3143  C4'  DC A 153      18.168 439.178   2.823 
ATOM   3144  O4'  DC A 153      18.987 439.170   1.619 
ATOM   3145  C3'  DC A 153      17.944 437.696   3.125 
ATOM   3146  O3'  DC A 153      16.730 437.280   2.513 
ATOM   3147  C2'  DC A 153      19.105 436.980   2.436 
ATOM   3148  C1'  DC A 153      19.109 437.829   1.169 
ATOM   3149  N1   DC A 153      20.367 437.720   0.378 
ATOM   3150  C2   DC A 153      20.270 437.791  -1.009 
ATOM   3151  O2   DC A 153      19.154 437.941  -1.522 
ATOM   3152  N3   DC A 153      21.405 437.692  -1.749 
ATOM   3153  C4   DC A 153      22.593 437.530  -1.155 
ATOM   3154  N4   DC A 153      23.671 437.439  -1.919 
ATOM   3155  C5   DC A 153      22.715 437.453   0.271 
ATOM   3156  C6   DC A 153      21.570 437.554   0.992 
ATOM   3157  P    DC A 154      15.771 436.267   3.300 
ATOM   3158  OP1  DC A 154      14.914 437.025   4.239 
ATOM   3159  OP2  DC A 154      16.579 435.179   3.893 
ATOM   3160  O5'  DC A 154      14.878 435.686   2.107 
ATOM   3161  C5'  DC A 154      14.616 436.518   0.961 
ATOM   3162  C4'  DC A 154      14.779 435.712  -0.312 
ATOM   3163  O4'  DC A 154      16.149 435.722  -0.805 
ATOM   3164  C3'  DC A 154      14.435 434.226  -0.208 
ATOM   3165  O3'  DC A 154      13.816 433.810  -1.420 
ATOM   3166  C2'  DC A 154      15.788 433.524  -0.087 
ATOM   3167  C1'  DC A 154      16.526 434.387  -1.106 
ATOM   3168  N1   DC A 154      18.010 434.292  -1.007 
ATOM   3169  C2   DC A 154      18.746 434.378  -2.186 
ATOM   3170  O2   DC A 154      18.143 434.528  -3.255 
ATOM   3171  N3   DC A 154      20.099 434.293  -2.118 
ATOM   3172  C4   DC A 154      20.714 434.130  -0.939 
ATOM   3173  N4   DC A 154      22.036 434.053  -0.925 
ATOM   3174  C5   DC A 154      19.975 434.039   0.285 
ATOM   3175  C6   DC A 154      18.624 434.126   0.195 
ATOM   3176  P    DA A 155      12.590 432.784  -1.352 
ATOM   3177  OP1  DA A 155      11.336 433.527  -1.091 
ATOM   3178  OP2  DA A 155      12.907 431.693  -0.405 
ATOM   3179  O5'  DA A 155      12.574 432.211  -2.846 
ATOM   3180  C5'  DA A 155      13.028 433.054  -3.921 
ATOM   3181  C4'  DA A 155      13.916 432.263  -4.861 
ATOM   3182  O4'  DA A 155      15.314 432.285  -4.454 
ATOM   3183  C3'  DA A 155      13.592 430.774  -4.987 
ATOM   3184  O3'  DA A 155      13.809 430.368  -6.333 
ATOM   3185  C2'  DA A 155      14.623 430.078  -4.099 
ATOM   3186  C1'  DA A 155      15.810 430.956  -4.483 
ATOM   3187  N9   DA A 155      16.952 430.868  -3.533 
ATOM   3188  C8   DA A 155      16.918 430.694  -2.178 
ATOM   3189  N7   DA A 155      18.091 430.656  -1.625 
ATOM   3190  C5   DA A 155      18.968 430.816  -2.688 
ATOM   3191  C6   DA A 155      20.371 430.865  -2.760 
ATOM   3192  N6   DA A 155      21.171 430.752  -1.690 
ATOM   3193  N1   DA A 155      20.922 431.035  -3.975 
ATOM   3194  C2   DA A 155      20.122 431.147  -5.034 
ATOM   3195  N3   DA A 155      18.808 431.117  -5.090 
ATOM   3196  C4   DA A 155      18.281 430.946  -3.860 
ATOM   3197  P    DA A 156      12.786 429.336  -7.006 
ATOM   3198  OP1  DA A 156      11.611 430.069  -7.526 
ATOM   3199  OP2  DA A 156      12.498 428.236  -6.059 
ATOM   3200  O5'  DA A 156      13.658 428.779  -8.227 
ATOM   3201  C5'  DA A 156      14.648 429.636  -8.826 
ATOM   3202  C4'  DA A 156      15.927 428.860  -9.069 
ATOM   3203  O4'  DA A 156      16.819 428.885  -7.918 
ATOM   3204  C3'  DA A 156      15.755 427.371  -9.369 
ATOM   3205  O3'  DA A 156      16.725 426.980 -10.334 
ATOM   3206  C2'  DA A 156      16.073 426.670  -8.049 
ATOM   3207  C1'  DA A 156      17.251 427.558  -7.657 
ATOM   3208  N9   DA A 156      17.618 427.465  -6.216 
ATOM   3209  C8   DA A 156      16.797 427.277  -5.143 
ATOM   3210  N7   DA A 156      17.419 427.239  -4.006 
ATOM   3211  C5   DA A 156      18.753 427.416  -4.349 
ATOM   3212  C6   DA A 156      19.929 427.472  -3.583 
ATOM   3213  N6   DA A 156      19.949 427.352  -2.248 
ATOM   3214  N1   DA A 156      21.088 427.658  -4.241 
ATOM   3215  C2   DA A 156      21.062 427.778  -5.568 
ATOM   3216  N3   DA A 156      20.032 427.741  -6.385 
ATOM   3217  C4   DA A 156      18.884 427.554  -5.701 
ATOM   3218  P    DC A 157      16.305 425.950 -11.484 
ATOM   3219  OP1  DC A 157      15.652 426.683 -12.592 
ATOM   3220  OP2  DC A 157      15.526 424.839 -10.894 
ATOM   3221  O5'  DC A 157      17.733 425.411 -11.963 
ATOM   3222  C5'  DC A 157      18.877 426.279 -11.861 
ATOM   3223  C4'  DC A 157      20.062 425.513 -11.311 
ATOM   3224  O4'  DC A 157      20.107 425.530  -9.855 
ATOM   3225  C3'  DC A 157      20.115 424.026 -11.663 
ATOM   3226  O3'  DC A 157      21.471 423.652 -11.875 
ATOM   3227  C2'  DC A 157      19.605 423.313 -10.411 
ATOM   3228  C1'  DC A 157      20.318 424.202  -9.398 
ATOM   3229  N1   DC A 157      19.770 424.096  -8.017 
ATOM   3230  C2   DC A 157      20.661 424.214  -6.953 
ATOM   3231  O2   DC A 157      21.858 424.401  -7.197 
ATOM   3232  N3   DC A 157      20.180 424.119  -5.687 
ATOM   3233  C4   DC A 157      18.875 423.917  -5.466 
ATOM   3234  N4   DC A 157      18.456 423.831  -4.212 
ATOM   3235  C5   DC A 157      17.943 423.792  -6.545 
ATOM   3236  C6   DC A 157      18.442 423.889  -7.803 
ATOM   3237  P    DA A 158      21.818 422.631 -13.060 
ATOM   3238  OP1  DA A 158      21.934 423.373 -14.336 
ATOM   3239  OP2  DA A 158      20.854 421.510 -13.046 
ATOM   3240  O5'  DA A 158      23.261 422.105 -12.611 
ATOM   3241  C5'  DA A 158      24.118 422.978 -11.851 
ATOM   3242  C4'  DA A 158      24.762 422.212 -10.713 
ATOM   3243  O4'  DA A 158      23.942 422.213  -9.508 
ATOM   3244  C3'  DA A 158      25.028 420.729 -10.975 
ATOM   3245  O3'  DA A 158      26.253 420.364 -10.352 
ATOM   3246  C2'  DA A 158      23.886 420.000 -10.267 
ATOM   3247  C1'  DA A 158      23.858 420.882  -9.022 
ATOM   3248  N9   DA A 158      22.604 420.758  -8.229 
ATOM   3249  C8   DA A 158      21.333 420.543  -8.678 
ATOM   3250  N7   DA A 158      20.445 420.481  -7.734 
ATOM   3251  C5   DA A 158      21.180 420.669  -6.572 
ATOM   3252  C6   DA A 158      20.814 420.712  -5.217 
ATOM   3253  N6   DA A 158      19.554 420.561  -4.785 
ATOM   3254  N1   DA A 158      21.795 420.916  -4.317 
ATOM   3255  C2   DA A 158      23.044 421.066  -4.752 
ATOM   3256  N3   DA A 158      23.503 421.045  -5.983 
ATOM   3257  C4   DA A 158      22.503 420.839  -6.864 
ATOM   3258  P    DC A 159      27.240 419.359 -11.113 
ATOM   3259  OP1  DC A 159      28.076 420.115 -12.073 
ATOM   3260  OP2  DC A 159      26.463 418.232 -11.675 
ATOM   3261  O5'  DC A 159      28.149 418.835  -9.905 
ATOM   3262  C5'  DC A 159      28.386 419.704  -8.782 
ATOM   3263  C4'  DC A 159      28.246 418.928  -7.487 
ATOM   3264  O4'  DC A 159      26.876 418.913  -6.994 
ATOM   3265  C3'  DC A 159      28.632 417.451  -7.552 
ATOM   3266  O3'  DC A 159      29.261 417.085  -6.330 
ATOM   3267  C2'  DC A 159      27.300 416.707  -7.653 
ATOM   3268  C1'  DC A 159      26.536 417.576  -6.659 
ATOM   3269  N1   DC A 159      25.057 417.437  -6.753 
ATOM   3270  C2   DC A 159      24.319 417.533  -5.577 
ATOM   3271  O2   DC A 159      24.916 417.729  -4.512 
ATOM   3272  N3   DC A 159      22.967 417.408  -5.642 
ATOM   3273  C4   DC A 159      22.358 417.197  -6.815 
ATOM   3274  N4   DC A 159      21.039 417.082  -6.827 
ATOM   3275  C5   DC A 159      23.099 417.094  -8.037 
ATOM   3276  C6   DC A 159      24.448 417.221  -7.951 
ATOM   3277  P    DA A 160      30.517 416.093  -6.370 
ATOM   3278  OP1  DA A 160      31.749 416.864  -6.651 
ATOM   3279  OP2  DA A 160      30.231 414.969  -7.288 
ATOM   3280  O5'  DA A 160      30.547 415.561  -4.861 
ATOM   3281  C5'  DA A 160      30.071 416.419  -3.808 
ATOM   3282  C4'  DA A 160      29.205 415.629  -2.847 
ATOM   3283  O4'  DA A 160      27.807 415.600  -3.254 
ATOM   3284  C3'  DA A 160      29.571 414.154  -2.682 
ATOM   3285  O3'  DA A 160      29.366 413.778  -1.326 
ATOM   3286  C2'  DA A 160      28.561 413.405  -3.551 
ATOM   3287  C1'  DA A 160      27.349 414.258  -3.190 
ATOM   3288  N9   DA A 160      26.209 414.113  -4.138 
ATOM   3289  C8   DA A 160      26.249 413.904  -5.486 
ATOM   3290  N7   DA A 160      25.079 413.818  -6.039 
ATOM   3291  C5   DA A 160      24.196 413.982  -4.980 
ATOM   3292  C6   DA A 160      22.794 413.993  -4.909 
ATOM   3293  N6   DA A 160      21.997 413.828  -5.974 
ATOM   3294  N1   DA A 160      22.236 414.179  -3.697 
ATOM   3295  C2   DA A 160      23.032 414.343  -2.642 
ATOM   3296  N3   DA A 160      24.346 414.351  -2.586 
ATOM   3297  C4   DA A 160      24.879 414.162  -3.812 
ATOM   3298  P    DC A 161      30.417 412.793  -0.626 
ATOM   3299  OP1  DC A 161      31.570 413.573  -0.125 
ATOM   3300  OP2  DC A 161      30.737 411.677  -1.543 
ATOM   3301  O5'  DC A 161      29.560 412.244   0.609 
ATOM   3302  C5'  DC A 161      28.547 413.089   1.187 
ATOM   3303  C4'  DC A 161      27.289 412.283   1.450 
ATOM   3304  O4'  DC A 161      26.398 412.252   0.299 
ATOM   3305  C3'  DC A 161      27.504 410.809   1.790 
ATOM   3306  O3'  DC A 161      26.545 410.417   2.766 
ATOM   3307  C2'  DC A 161      27.205 410.064   0.490 
ATOM   3308  C1'  DC A 161      26.003 410.907   0.075 
ATOM   3309  N1   DC A 161      25.639 410.766  -1.363 
ATOM   3310  C2   DC A 161      24.291 410.833  -1.701 
ATOM   3311  O2   DC A 161      23.458 411.007  -0.803 
ATOM   3312  N3   DC A 161      23.938 410.706  -3.006 
ATOM   3313  C4   DC A 161      24.871 410.519  -3.950 
ATOM   3314  N4   DC A 161      24.476 410.401  -5.208 
ATOM   3315  C5   DC A 161      26.263 410.446  -3.623 
ATOM   3316  C6   DC A 161      26.595 410.576  -2.313 
ATOM   3317  P    DA A 162      26.994 409.430   3.943 
ATOM   3318  OP1  DA A 162      27.624 410.211   5.031 
ATOM   3319  OP2  DA A 162      27.803 408.326   3.383 
ATOM   3320  O5'  DA A 162      25.582 408.863   4.436 
ATOM   3321  C5'  DA A 162      24.413 409.696   4.312 
ATOM   3322  C4'  DA A 162      23.249 408.882   3.782 
ATOM   3323  O4'  DA A 162      23.205 408.858   2.326 
ATOM   3324  C3'  DA A 162      23.238 407.405   4.174 
ATOM   3325  O3'  DA A 162      21.894 406.997   4.398 
ATOM   3326  C2'  DA A 162      23.770 406.672   2.943 
ATOM   3327  C1'  DA A 162      23.032 407.514   1.905 
ATOM   3328  N9   DA A 162      23.584 407.387   0.528 
ATOM   3329  C8   DA A 162      24.883 407.209   0.147 
ATOM   3330  N7   DA A 162      25.049 407.132  -1.137 
ATOM   3331  C5   DA A 162      23.765 407.269  -1.648 
ATOM   3332  C6   DA A 162      23.263 407.274  -2.959 
ATOM   3333  N6   DA A 162      24.035 407.132  -4.047 
ATOM   3334  N1   DA A 162      21.935 407.431  -3.115 
ATOM   3335  C2   DA A 162      21.175 407.573  -2.030 
ATOM   3336  N3   DA A 162      21.529 407.584  -0.763 
ATOM   3337  C4   DA A 162      22.861 407.425  -0.636 
ATOM   3338  P    DT A 163      21.576 406.000   5.608 
ATOM   3339  OP1  DT A 163      21.439 406.772   6.864 
ATOM   3340  OP2  DT A 163      22.572 404.906   5.625 
ATOM   3341  O5'  DT A 163      20.149 405.421   5.174 
ATOM   3342  C5'  DT A 163      19.268 406.249   4.392 
ATOM   3343  C4'  DT A 163      18.647 405.434   3.275 
ATOM   3344  O4'  DT A 163      19.466 405.426   2.071 
ATOM   3345  C3'  DT A 163      18.423 403.953   3.577 
ATOM   3346  O3'  DT A 163      17.208 403.536   2.966 
ATOM   3347  C2'  DT A 163      19.584 403.237   2.888 
ATOM   3348  C1'  DT A 163      19.588 404.086   1.621 
ATOM   3349  N1   DT A 163      20.846 403.976   0.830 
ATOM   3350  C2   DT A 163      20.733 404.048  -0.537 
ATOM   3351  O2   DT A 163      19.665 404.195  -1.108 
ATOM   3352  N3   DT A 163      21.919 403.942  -1.237 
ATOM   3353  C4   DT A 163      23.177 403.774  -0.696 
ATOM   3354  O4   DT A 163      24.167 403.691  -1.425 
ATOM   3355  C5   DT A 163      23.193 403.709   0.747 
ATOM   3356  C7   DT A 163      24.523 403.527   1.418 
ATOM   3357  C6   DT A 163      22.055 403.810   1.452 
ATOM   3358  P    DT A 164      16.250 402.524   3.752 
ATOM   3359  OP1  DT A 164      15.393 403.281   4.691 
ATOM   3360  OP2  DT A 164      17.058 401.435   4.345 
ATOM   3361  O5'  DT A 164      15.357 401.942   2.559 
ATOM   3362  C5'  DT A 164      15.095 402.774   1.413 
ATOM   3363  C4'  DT A 164      15.257 401.968   0.140 
ATOM   3364  O4'  DT A 164      16.628 401.978  -0.353 
ATOM   3365  C3'  DT A 164      14.914 400.483   0.244 
ATOM   3366  O3'  DT A 164      14.295 400.066  -0.968 
ATOM   3367  C2'  DT A 164      16.267 399.780   0.365 
ATOM   3368  C1'  DT A 164      17.005 400.643  -0.653 
ATOM   3369  N1   DT A 164      18.489 400.549  -0.555 
ATOM   3370  C2   DT A 164      19.200 400.635  -1.727 
ATOM   3371  O2   DT A 164      18.670 400.783  -2.815 
ATOM   3372  N3   DT A 164      20.572 400.542  -1.596 
ATOM   3373  C4   DT A 164      21.273 400.375  -0.419 
ATOM   3374  O4   DT A 164      22.504 400.305  -0.428 
ATOM   3375  C5   DT A 164      20.440 400.295   0.756 
ATOM   3376  C7   DT A 164      21.122 400.112   2.080 
ATOM   3377  C6   DT A 164      19.103 400.381   0.658 
ATOM   3378  P    DA A 165      13.069 399.041  -0.900 
ATOM   3379  OP1  DA A 165      11.814 399.784  -0.639 
ATOM   3380  OP2  DA A 165      13.386 397.950   0.047 
ATOM   3381  O5'  DA A 165      13.053 398.467  -2.394 
ATOM   3382  C5'  DA A 165      13.506 399.311  -3.469 
ATOM   3383  C4'  DA A 165      14.394 398.519  -4.409 
ATOM   3384  O4'  DA A 165      15.793 398.542  -4.002 
ATOM   3385  C3'  DA A 165      14.071 397.031  -4.535 
ATOM   3386  O3'  DA A 165      14.287 396.625  -5.881 
ATOM   3387  C2'  DA A 165      15.101 396.334  -3.647 
ATOM   3388  C1'  DA A 165      16.289 397.212  -4.031 
ATOM   3389  N9   DA A 165      17.431 397.124  -3.081 
ATOM   3390  C8   DA A 165      17.397 396.951  -1.726 
ATOM   3391  N7   DA A 165      18.569 396.913  -1.173 
ATOM   3392  C5   DA A 165      19.447 397.073  -2.236 
ATOM   3393  C6   DA A 165      20.849 397.122  -2.308 
ATOM   3394  N6   DA A 165      21.650 397.008  -1.238 
ATOM   3395  N1   DA A 165      21.400 397.291  -3.523 
ATOM   3396  C2   DA A 165      20.601 397.404  -4.582 
ATOM   3397  N3   DA A 165      19.287 397.374  -4.638 
ATOM   3398  C4   DA A 165      18.760 397.202  -3.408 
ATOM   3399  P    DT A 166      13.265 395.592  -6.554 
ATOM   3400  OP1  DT A 166      12.089 396.326  -7.074 
ATOM   3401  OP2  DT A 166      12.976 394.492  -5.607 
ATOM   3402  O5'  DT A 166      14.137 395.035  -7.775 
ATOM   3403  C5'  DT A 166      15.126 395.892  -8.373 
ATOM   3404  C4'  DT A 166      16.406 395.116  -8.617 
ATOM   3405  O4'  DT A 166      17.297 395.141  -7.466 
ATOM   3406  C3'  DT A 166      16.234 393.627  -8.917 
ATOM   3407  O3'  DT A 166      17.203 393.237  -9.882 
ATOM   3408  C2'  DT A 166      16.552 392.926  -7.597 
ATOM   3409  C1'  DT A 166      17.730 393.814  -7.205 
ATOM   3410  N1   DT A 166      18.097 393.722  -5.764 
ATOM   3411  C2   DT A 166      19.429 393.837  -5.450 
ATOM   3412  O2   DT A 166      20.296 394.008  -6.289 
ATOM   3413  N3   DT A 166      19.731 393.745  -4.105 
ATOM   3414  C4   DT A 166      18.833 393.553  -3.075 
ATOM   3415  O4   DT A 166      19.223 393.487  -1.908 
ATOM   3416  C5   DT A 166      17.459 393.444  -3.505 
ATOM   3417  C7   DT A 166      16.416 393.233  -2.446 
ATOM   3418  C6   DT A 166      17.137 393.529  -4.806 
ATOM   3419  P    DA A 167      16.783 392.206 -11.032 
ATOM   3420  OP1  DA A 167      16.130 392.939 -12.140 
ATOM   3421  OP2  DA A 167      16.005 391.095 -10.442 
ATOM   3422  O5'  DA A 167      18.211 391.667 -11.511 
ATOM   3423  C5'  DA A 167      19.355 392.536 -11.409 
ATOM   3424  C4'  DA A 167      20.541 391.769 -10.859 
ATOM   3425  O4'  DA A 167      20.586 391.786  -9.403 
ATOM   3426  C3'  DA A 167      20.594 390.283 -11.211 
ATOM   3427  O3'  DA A 167      21.949 389.908 -11.423 
ATOM   3428  C2'  DA A 167      20.084 389.569  -9.959 
ATOM   3429  C1'  DA A 167      20.797 390.459  -8.946 
ATOM   3430  N9   DA A 167      20.248 390.353  -7.565 
ATOM   3431  C8   DA A 167      18.954 390.148  -7.180 
ATOM   3432  N7   DA A 167      18.791 390.101  -5.894 
ATOM   3433  C5   DA A 167      20.070 390.288  -5.387 
ATOM   3434  C6   DA A 167      20.570 390.343  -4.076 
ATOM   3435  N6   DA A 167      19.803 390.208  -2.985 
ATOM   3436  N1   DA A 167      21.893 390.542  -3.926 
ATOM   3437  C2   DA A 167      22.650 390.676  -5.014 
ATOM   3438  N3   DA A 167      22.297 390.643  -6.281 
ATOM   3439  C4   DA A 167      20.968 390.442  -6.403 
ATOM   3440  P    DG A 168      22.296 388.888 -12.608 
ATOM   3441  OP1  DG A 168      22.413 389.630 -13.884 
ATOM   3442  OP2  DG A 168      21.332 387.766 -12.594 
ATOM   3443  O5'  DG A 168      23.739 388.361 -12.159 
ATOM   3444  C5'  DG A 168      24.596 389.235 -11.399 
ATOM   3445  C4'  DG A 168      25.240 388.468 -10.261 
ATOM   3446  O4'  DG A 168      24.421 388.469  -9.056 
ATOM   3447  C3'  DG A 168      25.506 386.986 -10.523 
ATOM   3448  O3'  DG A 168      26.731 386.621  -9.900 
ATOM   3449  C2'  DG A 168      24.364 386.256  -9.815 
ATOM   3450  C1'  DG A 168      24.336 387.138  -8.570 
ATOM   3451  N9   DG A 168      23.082 387.014  -7.777 
ATOM   3452  C8   DG A 168      21.793 386.797  -8.212 
ATOM   3453  N7   DG A 168      20.906 386.737  -7.248 
ATOM   3454  C5   DG A 168      21.662 386.928  -6.092 
ATOM   3455  C6   DG A 168      21.257 386.965  -4.733 
ATOM   3456  O6   DG A 168      20.131 386.837  -4.261 
ATOM   3457  N1   DG A 168      22.348 387.182  -3.879 
ATOM   3458  C2   DG A 168      23.658 387.342  -4.287 
ATOM   3459  N2   DG A 168      24.555 387.540  -3.317 
ATOM   3460  N3   DG A 168      24.037 387.308  -5.563 
ATOM   3461  C4   DG A 168      22.991 387.097  -6.403 
ATOM   3462  P    DA A 169      27.719 385.615 -10.661 
ATOM   3463  OP1  DA A 169      28.554 386.371 -11.620 
ATOM   3464  OP2  DA A 169      26.942 384.488 -11.223 
ATOM   3465  O5'  DA A 169      28.627 385.091  -9.453 
ATOM   3466  C5'  DA A 169      28.864 385.961  -8.329 
ATOM   3467  C4'  DA A 169      28.725 385.185  -7.035 
ATOM   3468  O4'  DA A 169      27.355 385.169  -6.542 
ATOM   3469  C3'  DA A 169      29.110 383.707  -7.100 
ATOM   3470  O3'  DA A 169      29.740 383.341  -5.878 
ATOM   3471  C2'  DA A 169      27.778 382.964  -7.201 
ATOM   3472  C1'  DA A 169      27.015 383.832  -6.207 
ATOM   3473  N9   DA A 169      25.535 383.693  -6.301 
ATOM   3474  C8   DA A 169      24.773 383.476  -7.414 
ATOM   3475  N7   DA A 169      23.501 383.400  -7.172 
ATOM   3476  C5   DA A 169      23.411 383.579  -5.799 
ATOM   3477  C6   DA A 169      22.318 383.605  -4.916 
ATOM   3478  N6   DA A 169      21.046 383.443  -5.309 
ATOM   3479  N1   DA A 169      22.580 383.804  -3.611 
ATOM   3480  C2   DA A 169      23.845 383.965  -3.227 
ATOM   3481  N3   DA A 169      24.941 383.960  -3.955 
ATOM   3482  C4   DA A 169      24.651 383.759  -5.257 
ATOM   3483  P    DT A 170      30.996 382.350  -5.918 
ATOM   3484  OP1  DT A 170      32.227 383.120  -6.199 
ATOM   3485  OP2  DT A 170      30.710 381.225  -6.836 
ATOM   3486  O5'  DT A 170      31.026 381.817  -4.409 
ATOM   3487  C5'  DT A 170      30.549 382.676  -3.356 
ATOM   3488  C4'  DT A 170      29.684 381.885  -2.395 
ATOM   3489  O4'  DT A 170      28.285 381.857  -2.802 
ATOM   3490  C3'  DT A 170      30.049 380.410  -2.230 
ATOM   3491  O3'  DT A 170      29.844 380.034  -0.874 
ATOM   3492  C2'  DT A 170      29.040 379.661  -3.099 
ATOM   3493  C1'  DT A 170      27.828 380.515  -2.738 
ATOM   3494  N1   DT A 170      26.688 380.369  -3.686 
ATOM   3495  C2   DT A 170      25.421 380.450  -3.158 
ATOM   3496  O2   DT A 170      25.207 380.633  -1.973 
ATOM   3497  N3   DT A 170      24.390 380.309  -4.067 
ATOM   3498  C4   DT A 170      24.518 380.100  -5.424 
ATOM   3499  O4   DT A 170      23.519 379.989  -6.139 
ATOM   3500  C5   DT A 170      25.885 380.029  -5.884 
ATOM   3501  C7   DT A 170      26.114 379.803  -7.350 
ATOM   3502  C6   DT A 170      26.907 380.162  -5.022 
ATOM   3503  P    DT A 171      30.895 379.049  -0.174 
ATOM   3504  OP1  DT A 171      32.049 379.830   0.327 
ATOM   3505  OP2  DT A 171      31.215 377.933  -1.091 
ATOM   3506  O5'  DT A 171      30.039 378.501   1.062 
ATOM   3507  C5'  DT A 171      29.025 379.345   1.639 
ATOM   3508  C4'  DT A 171      27.768 378.540   1.902 
ATOM   3509  O4'  DT A 171      26.877 378.509   0.751 
ATOM   3510  C3'  DT A 171      27.982 377.065   2.242 
ATOM   3511  O3'  DT A 171      27.024 376.673   3.218 
ATOM   3512  C2'  DT A 171      27.683 376.320   0.942 
ATOM   3513  C1'  DT A 171      26.482 377.164   0.527 
ATOM   3514  N1   DT A 171      26.118 377.022  -0.911 
ATOM   3515  C2   DT A 171      24.783 377.091  -1.228 
ATOM   3516  O2   DT A 171      23.911 377.260  -0.394 
ATOM   3517  N3   DT A 171      24.484 376.955  -2.570 
ATOM   3518  C4   DT A 171      25.388 376.761  -3.594 
ATOM   3519  O4   DT A 171      25.000 376.653  -4.759 
ATOM   3520  C5   DT A 171      26.764 376.702  -3.163 
ATOM   3521  C7   DT A 171      27.813 376.493  -4.215 
ATOM   3522  C6   DT A 171      27.084 376.831  -1.865 
ATOM   3523  P    DA A 172      27.472 375.686   4.395 
ATOM   3524  OP1  DA A 172      28.103 376.467   5.483 
ATOM   3525  OP2  DA A 172      28.282 374.582   3.835 
ATOM   3526  O5'  DA A 172      26.060 375.120   4.888 
ATOM   3527  C5'  DA A 172      24.892 375.953   4.764 
ATOM   3528  C4'  DA A 172      23.728 375.138   4.234 
ATOM   3529  O4'  DA A 172      23.683 375.115   2.778 
ATOM   3530  C3'  DA A 172      23.717 373.661   4.626 
ATOM   3531  O3'  DA A 172      22.372 373.254   4.850 
ATOM   3532  C2'  DA A 172      24.248 372.929   3.395 
ATOM   3533  C1'  DA A 172      23.511 373.771   2.358 
ATOM   3534  N9   DA A 172      24.063 373.643   0.980 
ATOM   3535  C8   DA A 172      25.362 373.465   0.599 
ATOM   3536  N7   DA A 172      25.527 373.388  -0.685 
ATOM   3537  C5   DA A 172      24.244 373.525  -1.196 
ATOM   3538  C6   DA A 172      23.742 373.531  -2.507 
ATOM   3539  N6   DA A 172      24.513 373.388  -3.595 
ATOM   3540  N1   DA A 172      22.414 373.688  -2.663 
ATOM   3541  C2   DA A 172      21.654 373.830  -1.578 
ATOM   3542  N3   DA A 172      22.007 373.841  -0.311 
ATOM   3543  C4   DA A 172      23.340 373.681  -0.184 
ATOM   3544  P    DC A 173      22.054 372.256   6.060 
ATOM   3545  OP1  DC A 173      21.917 373.028   7.316 
ATOM   3546  OP2  DC A 173      23.051 371.162   6.077 
ATOM   3547  O5'  DC A 173      20.628 371.677   5.626 
ATOM   3548  C5'  DC A 173      19.746 372.505   4.844 
ATOM   3549  C4'  DC A 173      19.125 371.690   3.727 
ATOM   3550  O4'  DC A 173      19.944 371.683   2.523 
ATOM   3551  C3'  DC A 173      18.901 370.209   4.029 
ATOM   3552  O3'  DC A 173      17.687 369.792   3.418 
ATOM   3553  C2'  DC A 173      20.062 369.493   3.340 
ATOM   3554  C1'  DC A 173      20.066 370.342   2.073 
ATOM   3555  N1   DC A 173      21.324 370.233   1.282 
ATOM   3556  C2   DC A 173      21.227 370.304  -0.105 
ATOM   3557  O2   DC A 173      20.111 370.454  -0.618 
ATOM   3558  N3   DC A 173      22.362 370.205  -0.845 
ATOM   3559  C4   DC A 173      23.550 370.042  -0.251 
ATOM   3560  N4   DC A 173      24.628 369.952  -1.015 
ATOM   3561  C5   DC A 173      23.672 369.966   1.175 
ATOM   3562  C6   DC A 173      22.527 370.067   1.896 
ATOM   3563  P    DT A 174      16.728 368.780   4.204 
ATOM   3564  OP1  DT A 174      15.871 369.538   5.144 
ATOM   3565  OP2  DT A 174      17.536 367.691   4.797 
ATOM   3566  O5'  DT A 174      15.836 368.198   3.011 
ATOM   3567  C5'  DT A 174      15.573 369.031   1.865 
ATOM   3568  C4'  DT A 174      15.736 368.225   0.592 
ATOM   3569  O4'  DT A 174      17.106 368.234   0.099 
ATOM   3570  C3'  DT A 174      15.392 366.739   0.696 
ATOM   3571  O3'  DT A 174      14.774 366.323  -0.516 
ATOM   3572  C2'  DT A 174      16.745 366.037   0.817 
ATOM   3573  C1'  DT A 174      17.483 366.900  -0.201 
ATOM   3574  N1   DT A 174      18.967 366.805  -0.103 
ATOM   3575  C2   DT A 174      19.678 366.891  -1.275 
ATOM   3576  O2   DT A 174      19.149 367.039  -2.363 
ATOM   3577  N3   DT A 174      21.051 366.798  -1.144 
ATOM   3578  C4   DT A 174      21.752 366.631   0.033 
ATOM   3579  O4   DT A 174      22.983 366.562   0.024 
ATOM   3580  C5   DT A 174      20.918 366.551   1.208 
ATOM   3581  C7   DT A 174      21.601 366.368   2.532 
ATOM   3582  C6   DT A 174      19.581 366.638   1.110 
ATOM   3583  P    DC A 175      13.547 365.297  -0.448 
ATOM   3584  OP1  DC A 175      12.293 366.040  -0.187 
ATOM   3585  OP2  DC A 175      13.864 364.206   0.499 
ATOM   3586  O5'  DC A 175      13.531 364.724  -1.942 
ATOM   3587  C5'  DC A 175      13.985 365.567  -3.017 
ATOM   3588  C4'  DC A 175      14.873 364.776  -3.957 
ATOM   3589  O4'  DC A 175      16.271 364.798  -3.550 
ATOM   3590  C3'  DC A 175      14.549 363.287  -4.083 
ATOM   3591  O3'  DC A 175      14.766 362.881  -5.429 
ATOM   3592  C2'  DC A 175      15.580 362.591  -3.195 
ATOM   3593  C1'  DC A 175      16.767 363.468  -3.579 
ATOM   3594  N1   DC A 175      17.910 363.380  -2.629 
ATOM   3595  C2   DC A 175      19.197 363.483  -3.149 
ATOM   3596  O2   DC A 175      19.337 363.641  -4.368 
ATOM   3597  N3   DC A 175      20.253 363.404  -2.299 
ATOM   3598  C4   DC A 175      20.060 363.232  -0.986 
ATOM   3599  N4   DC A 175      21.122 363.161  -0.198 
ATOM   3600  C5   DC A 175      18.743 363.124  -0.429 
ATOM   3601  C6   DC A 175      17.702 363.204  -1.295 
ATOM   3602  P    DA A 176      13.743 361.849  -6.102 
ATOM   3603  OP1  DA A 176      12.568 362.582  -6.622 
ATOM   3604  OP2  DA A 176      13.455 360.749  -5.155 
ATOM   3605  O5'  DA A 176      14.616 361.291  -7.323 
ATOM   3606  C5'  DA A 176      15.605 362.149  -7.921 
ATOM   3607  C4'  DA A 176      16.884 361.372  -8.165 
ATOM   3608  O4'  DA A 176      17.776 361.397  -7.014 
ATOM   3609  C3'  DA A 176      16.712 359.884  -8.465 
ATOM   3610  O3'  DA A 176      17.682 359.493  -9.430 
ATOM   3611  C2'  DA A 176      17.030 359.183  -7.145 
ATOM   3612  C1'  DA A 176      18.208 360.071  -6.753 
ATOM   3613  N9   DA A 176      18.575 359.978  -5.312 
ATOM   3614  C8   DA A 176      17.754 359.790  -4.239 
ATOM   3615  N7   DA A 176      18.376 359.752  -3.101 
ATOM   3616  C5   DA A 176      19.710 359.928  -3.445 
ATOM   3617  C6   DA A 176      20.886 359.985  -2.679 
ATOM   3618  N6   DA A 176      20.906 359.864  -1.344 
ATOM   3619  N1   DA A 176      22.045 360.171  -3.337 
ATOM   3620  C2   DA A 176      22.019 360.291  -4.664 
ATOM   3621  N3   DA A 176      20.989 360.254  -5.481 
ATOM   3622  C4   DA A 176      19.841 360.067  -4.797 
ATOM   3623  P    DG A 177      17.262 358.463 -10.580 
ATOM   3624  OP1  DG A 177      16.609 359.196 -11.688 
ATOM   3625  OP2  DG A 177      16.483 357.351  -9.990 
ATOM   3626  O5'  DG A 177      18.690 357.924 -11.059 
ATOM   3627  C5'  DG A 177      19.834 358.792 -10.957 
ATOM   3628  C4'  DG A 177      21.019 358.025 -10.407 
ATOM   3629  O4'  DG A 177      21.064 358.042  -8.951 
ATOM   3630  C3'  DG A 177      21.072 356.539 -10.759 
ATOM   3631  O3'  DG A 177      22.428 356.164 -10.971 
ATOM   3632  C2'  DG A 177      20.562 355.826  -9.507 
ATOM   3633  C1'  DG A 177      21.275 356.715  -8.494 
ATOM   3634  N9   DG A 177      20.727 356.609  -7.113 
ATOM   3635  C8   DG A 177      19.427 356.403  -6.705 
ATOM   3636  N7   DG A 177      19.276 356.358  -5.404 
ATOM   3637  C5   DG A 177      20.567 356.547  -4.915 
ATOM   3638  C6   DG A 177      21.039 356.597  -3.577 
ATOM   3639  O6   DG A 177      20.404 356.483  -2.532 
ATOM   3640  N1   DG A 177      22.425 356.807  -3.531 
ATOM   3641  C2   DG A 177      23.245 356.951  -4.632 
ATOM   3642  N2   DG A 177      24.541 357.145  -4.376 
ATOM   3643  N3   DG A 177      22.801 356.905  -5.886 
ATOM   3644  C4   DG A 177      21.460 356.701  -5.949 
ATOM   3645  P    DA A 178      22.775 355.144 -12.156 
ATOM   3646  OP1  DA A 178      22.891 355.886 -13.432 
ATOM   3647  OP2  DA A 178      21.811 354.022 -12.142 
ATOM   3648  O5'  DA A 178      24.218 354.618 -11.707 
ATOM   3649  C5'  DA A 178      25.075 355.491 -10.947 
ATOM   3650  C4'  DA A 178      25.719 354.724  -9.809 
ATOM   3651  O4'  DA A 178      24.899 354.726  -8.604 
ATOM   3652  C3'  DA A 178      25.985 353.242 -10.071 
ATOM   3653  O3'  DA A 178      27.210 352.877  -9.448 
ATOM   3654  C2'  DA A 178      24.843 352.512  -9.363 
ATOM   3655  C1'  DA A 178      24.815 353.395  -8.118 
ATOM   3656  N9   DA A 178      23.561 353.271  -7.325 
ATOM   3657  C8   DA A 178      22.290 353.056  -7.774 
ATOM   3658  N7   DA A 178      21.402 352.994  -6.830 
ATOM   3659  C5   DA A 178      22.137 353.182  -5.668 
ATOM   3660  C6   DA A 178      21.771 353.225  -4.313 
ATOM   3661  N6   DA A 178      20.511 353.074  -3.881 
ATOM   3662  N1   DA A 178      22.752 353.429  -3.413 
ATOM   3663  C2   DA A 178      24.001 353.579  -3.848 
ATOM   3664  N3   DA A 178      24.460 353.558  -5.079 
ATOM   3665  C4   DA A 178      23.460 353.352  -5.960 
ATOM   3666  P    DA A 179      28.197 351.872 -10.209 
ATOM   3667  OP1  DA A 179      29.033 352.628 -11.168 
ATOM   3668  OP2  DA A 179      27.420 350.745 -10.771 
ATOM   3669  O5'  DA A 179      29.106 351.348  -9.000 
ATOM   3670  C5'  DA A 179      29.343 352.217  -7.877 
ATOM   3671  C4'  DA A 179      29.203 351.441  -6.583 
ATOM   3672  O4'  DA A 179      27.833 351.425  -6.090 
ATOM   3673  C3'  DA A 179      29.589 349.964  -6.648 
ATOM   3674  O3'  DA A 179      30.218 349.598  -5.426 
ATOM   3675  C2'  DA A 179      28.257 349.220  -6.749 
ATOM   3676  C1'  DA A 179      27.493 350.089  -5.755 
ATOM   3677  N9   DA A 179      26.014 349.950  -5.849 
ATOM   3678  C8   DA A 179      25.252 349.733  -6.961 
ATOM   3679  N7   DA A 179      23.980 349.656  -6.720 
ATOM   3680  C5   DA A 179      23.889 349.835  -5.347 
ATOM   3681  C6   DA A 179      22.796 349.862  -4.464 
ATOM   3682  N6   DA A 179      21.525 349.699  -4.857 
ATOM   3683  N1   DA A 179      23.059 350.061  -3.159 
ATOM   3684  C2   DA A 179      24.324 350.222  -2.775 
ATOM   3685  N3   DA A 179      25.419 350.217  -3.503 
ATOM   3686  C4   DA A 179      25.130 350.015  -4.805 
ATOM   3687  P    DG A 180      31.474 348.606  -5.466 
ATOM   3688  OP1  DG A 180      32.706 349.377  -5.747 
ATOM   3689  OP2  DG A 180      31.188 347.481  -6.384 
ATOM   3690  O5'  DG A 180      31.504 348.073  -3.957 
ATOM   3691  C5'  DG A 180      31.028 348.932  -2.904 
ATOM   3692  C4'  DG A 180      30.162 348.141  -1.943 
ATOM   3693  O4'  DG A 180      28.764 348.113  -2.350 
ATOM   3694  C3'  DG A 180      30.528 346.667  -1.778 
ATOM   3695  O3'  DG A 180      30.323 346.291  -0.422 
ATOM   3696  C2'  DG A 180      29.518 345.917  -2.647 
ATOM   3697  C1'  DG A 180      28.306 346.771  -2.286 
ATOM   3698  N9   DG A 180      27.166 346.625  -3.234 
ATOM   3699  C8   DG A 180      27.187 346.414  -4.595 
ATOM   3700  N7   DG A 180      25.997 346.330  -5.140 
ATOM   3701  C5   DG A 180      25.127 346.496  -4.064 
ATOM   3702  C6   DG A 180      23.708 346.502  -4.028 
ATOM   3703  O6   DG A 180      22.915 346.359  -4.954 
ATOM   3704  N1   DG A 180      23.230 346.702  -2.726 
ATOM   3705  C2   DG A 180      24.019 346.876  -1.606 
ATOM   3706  N2   DG A 180      23.370 347.054  -0.453 
ATOM   3707  N3   DG A 180      25.351 346.871  -1.640 
ATOM   3708  C4   DG A 180      25.831 346.677  -2.896 
ATOM   3709  P    DC A 181      31.374 345.306   0.278 
ATOM   3710  OP1  DC A 181      32.527 346.086   0.779 
ATOM   3711  OP2  DC A 181      31.694 344.190  -0.639 
ATOM   3712  O5'  DC A 181      30.517 344.757   1.514 
ATOM   3713  C5'  DC A 181      29.504 345.602   2.091 
ATOM   3714  C4'  DC A 181      28.246 344.796   2.354 
ATOM   3715  O4'  DC A 181      27.355 344.765   1.203 
ATOM   3716  C3'  DC A 181      28.461 343.322   2.694 
ATOM   3717  O3'  DC A 181      27.502 342.930   3.670 
ATOM   3718  C2'  DC A 181      28.162 342.577   1.394 
ATOM   3719  C1'  DC A 181      26.960 343.420   0.979 
ATOM   3720  N1   DC A 181      26.596 343.279  -0.459 
ATOM   3721  C2   DC A 181      25.248 343.346  -0.797 
ATOM   3722  O2   DC A 181      24.416 343.519   0.101 
ATOM   3723  N3   DC A 181      24.895 343.219  -2.102 
ATOM   3724  C4   DC A 181      25.828 343.032  -3.046 
ATOM   3725  N4   DC A 181      25.433 342.914  -4.304 
ATOM   3726  C5   DC A 181      27.220 342.959  -2.719 
ATOM   3727  C6   DC A 181      27.552 343.089  -1.409 
ATOM   3728  P    DA A 182      27.951 341.943   4.847 
ATOM   3729  OP1  DA A 182      28.581 342.723   5.935 
ATOM   3730  OP2  DA A 182      28.760 340.839   4.287 
ATOM   3731  O5'  DA A 182      26.539 341.376   5.340 
ATOM   3732  C5'  DA A 182      25.370 342.209   5.216 
ATOM   3733  C4'  DA A 182      24.206 341.394   4.686 
ATOM   3734  O4'  DA A 182      24.162 341.371   3.230 
ATOM   3735  C3'  DA A 182      24.195 339.917   5.078 
ATOM   3736  O3'  DA A 182      22.851 339.510   5.302 
ATOM   3737  C2'  DA A 182      24.727 339.185   3.847 
ATOM   3738  C1'  DA A 182      23.989 340.027   2.810 
ATOM   3739  N9   DA A 182      24.541 339.899   1.432 
ATOM   3740  C8   DA A 182      25.840 339.722   1.051 
ATOM   3741  N7   DA A 182      26.006 339.645  -0.233 
ATOM   3742  C5   DA A 182      24.722 339.782  -0.744 
ATOM   3743  C6   DA A 182      24.220 339.787  -2.055 
ATOM   3744  N6   DA A 182      24.992 339.644  -3.143 
ATOM   3745  N1   DA A 182      22.893 339.944  -2.210 
ATOM   3746  C2   DA A 182      22.132 340.086  -1.126 
ATOM   3747  N3   DA A 182      22.486 340.097   0.141 
ATOM   3748  C4   DA A 182      23.818 339.938   0.268 
ATOM   3749  P    DG A 183      22.533 338.513   6.512 
ATOM   3750  OP1  DG A 183      22.396 339.285   7.768 
ATOM   3751  OP2  DG A 183      23.529 337.419   6.529 
ATOM   3752  O5'  DG A 183      21.106 337.934   6.078 
ATOM   3753  C5'  DG A 183      20.225 338.762   5.296 
ATOM   3754  C4'  DG A 183      19.604 337.947   4.179 
ATOM   3755  O4'  DG A 183      20.423 337.939   2.975 
ATOM   3756  C3'  DG A 183      19.380 336.465   4.481 
ATOM   3757  O3'  DG A 183      18.165 336.049   3.870 
ATOM   3758  C2'  DG A 183      20.541 335.749   3.792 
ATOM   3759  C1'  DG A 183      20.545 336.599   2.525 
ATOM   3760  N9   DG A 183      21.803 336.489   1.734 
ATOM   3761  C8   DG A 183      23.097 336.320   2.175 
ATOM   3762  N7   DG A 183      23.985 336.260   1.213 
ATOM   3763  C5   DG A 183      23.225 336.398   0.052 
ATOM   3764  C6   DG A 183      23.630 336.410  -1.309 
ATOM   3765  O6   DG A 183      24.759 336.301  -1.777 
ATOM   3766  N1   DG A 183      22.533 336.573  -2.167 
ATOM   3767  C2   DG A 183      21.219 336.707  -1.762 
ATOM   3768  N2   DG A 183      20.318 336.853  -2.738 
ATOM   3769  N3   DG A 183      20.841 336.696  -0.487 
ATOM   3770  C4   DG A 183      21.892 336.538   0.359 
ATOM   3771  P    DA A 184      17.207 335.037   4.656 
ATOM   3772  OP1  DA A 184      16.350 335.794   5.596 
ATOM   3773  OP2  DA A 184      18.015 333.948   5.249 
ATOM   3774  O5'  DA A 184      16.314 334.455   3.463 
ATOM   3775  C5'  DA A 184      16.052 335.287   2.317 
ATOM   3776  C4'  DA A 184      16.214 334.481   1.044 
ATOM   3777  O4'  DA A 184      17.585 334.491   0.551 
ATOM   3778  C3'  DA A 184      15.871 332.995   1.148 
ATOM   3779  O3'  DA A 184      15.252 332.579  -0.064 
ATOM   3780  C2'  DA A 184      17.224 332.293   1.269 
ATOM   3781  C1'  DA A 184      17.962 333.156   0.251 
ATOM   3782  N9   DA A 184      19.446 333.061   0.349 
ATOM   3783  C8   DA A 184      20.213 332.896   1.467 
ATOM   3784  N7   DA A 184      21.486 332.849   1.226 
ATOM   3785  C5   DA A 184      21.573 332.994  -0.151 
ATOM   3786  C6   DA A 184      22.665 333.027  -1.033 
ATOM   3787  N6   DA A 184      23.940 332.912  -0.638 
ATOM   3788  N1   DA A 184      22.397 333.184  -2.344 
ATOM   3789  C2   DA A 184      21.128 333.299  -2.731 
ATOM   3790  N3   DA A 184      20.033 333.282  -2.004 
ATOM   3791  C4   DA A 184      20.328 333.124  -0.697 
ATOM   3792  P    DA A 185      14.026 331.554   0.004 
ATOM   3793  OP1  DA A 185      12.771 332.296   0.265 
ATOM   3794  OP2  DA A 185      14.343 330.463   0.951 
ATOM   3795  O5'  DA A 185      14.010 330.980  -1.490 
ATOM   3796  C5'  DA A 185      14.463 331.823  -2.565 
ATOM   3797  C4'  DA A 185      15.351 331.032  -3.505 
ATOM   3798  O4'  DA A 185      16.750 331.055  -3.098 
ATOM   3799  C3'  DA A 185      15.028 329.544  -3.631 
ATOM   3800  O3'  DA A 185      15.244 329.138  -4.977 
ATOM   3801  C2'  DA A 185      16.058 328.847  -2.743 
ATOM   3802  C1'  DA A 185      17.246 329.725  -3.127 
ATOM   3803  N9   DA A 185      18.388 329.637  -2.177 
ATOM   3804  C8   DA A 185      18.354 329.463  -0.822 
ATOM   3805  N7   DA A 185      19.527 329.426  -0.269 
ATOM   3806  C5   DA A 185      20.404 329.586  -1.332 
ATOM   3807  C6   DA A 185      21.806 329.635  -1.404 
ATOM   3808  N6   DA A 185      22.607 329.521  -0.334 
ATOM   3809  N1   DA A 185      22.357 329.804  -2.619 
ATOM   3810  C2   DA A 185      21.558 329.917  -3.678 
ATOM   3811  N3   DA A 185      20.244 329.886  -3.734 
ATOM   3812  C4   DA A 185      19.717 329.715  -2.504 
ATOM   3813  P    DC A 186      14.222 328.105  -5.650 
ATOM   3814  OP1  DC A 186      13.046 328.839  -6.170 
ATOM   3815  OP2  DC A 186      13.933 327.005  -4.703 
ATOM   3816  O5'  DC A 186      15.094 327.548  -6.871 
ATOM   3817  C5'  DC A 186      16.083 328.405  -7.469 
ATOM   3818  C4'  DC A 186      17.363 327.629  -7.713 
ATOM   3819  O4'  DC A 186      18.254 327.654  -6.562 
ATOM   3820  C3'  DC A 186      17.191 326.140  -8.013 
ATOM   3821  O3'  DC A 186      18.160 325.750  -8.978 
ATOM   3822  C2'  DC A 186      17.509 325.439  -6.693 
ATOM   3823  C1'  DC A 186      18.687 326.327  -6.301 
ATOM   3824  N1   DC A 186      19.054 326.235  -4.860 
ATOM   3825  C2   DC A 186      20.401 326.349  -4.525 
ATOM   3826  O2   DC A 186      21.227 326.522  -5.428 
ATOM   3827  N3   DC A 186      20.756 326.267  -3.217 
ATOM   3828  C4   DC A 186      19.829 326.079  -2.269 
ATOM   3829  N4   DC A 186      20.226 326.006  -1.008 
ATOM   3830  C5   DC A 186      18.439 325.958  -2.593 
ATOM   3831  C6   DC A 186      18.104 326.043  -3.905 
ATOM   3832  P    DA A 187      17.740 324.719 -10.128 
ATOM   3833  OP1  DA A 187      17.087 325.452 -11.236 
ATOM   3834  OP2  DA A 187      16.962 323.608  -9.538 
ATOM   3835  O5'  DA A 187      19.168 324.180 -10.607 
ATOM   3836  C5'  DA A 187      20.312 325.049 -10.505 
ATOM   3837  C4'  DA A 187      21.498 324.282  -9.955 
ATOM   3838  O4'  DA A 187      21.543 324.299  -8.499 
ATOM   3839  C3'  DA A 187      21.551 322.796 -10.307 
ATOM   3840  O3'  DA A 187      22.906 322.421 -10.519 
ATOM   3841  C2'  DA A 187      21.041 322.082  -9.055 
ATOM   3842  C1'  DA A 187      21.754 322.972  -8.042 
ATOM   3843  N9   DA A 187      21.205 322.865  -6.661 
ATOM   3844  C8   DA A 187      19.911 322.661  -6.276 
ATOM   3845  N7   DA A 187      19.748 322.614  -4.990 
ATOM   3846  C5   DA A 187      21.027 322.801  -4.483 
ATOM   3847  C6   DA A 187      21.527 322.856  -3.172 
ATOM   3848  N6   DA A 187      20.760 322.720  -2.081 
ATOM   3849  N1   DA A 187      22.850 323.055  -3.022 
ATOM   3850  C2   DA A 187      23.607 323.189  -4.110 
ATOM   3851  N3   DA A 187      23.254 323.156  -5.377 
ATOM   3852  C4   DA A 187      21.925 322.955  -5.499 
ATOM   3853  P    DG A 188      23.253 321.401 -11.704 
ATOM   3854  OP1  DG A 188      23.370 322.142 -12.980 
ATOM   3855  OP2  DG A 188      22.289 320.279 -11.690 
ATOM   3856  O5'  DG A 188      24.696 320.874 -11.255 
ATOM   3857  C5'  DG A 188      25.553 321.748 -10.495 
ATOM   3858  C4'  DG A 188      26.197 320.981  -9.357 
ATOM   3859  O4'  DG A 188      25.378 320.982  -8.152 
ATOM   3860  C3'  DG A 188      26.463 319.499  -9.619 
ATOM   3861  O3'  DG A 188      27.688 319.133  -8.996 
ATOM   3862  C2'  DG A 188      25.321 318.769  -8.911 
ATOM   3863  C1'  DG A 188      25.293 319.651  -7.666 
ATOM   3864  N9   DG A 188      24.039 319.527  -6.873 
ATOM   3865  C8   DG A 188      22.750 319.310  -7.308 
ATOM   3866  N7   DG A 188      21.863 319.250  -6.344 
ATOM   3867  C5   DG A 188      22.619 319.441  -5.188 
ATOM   3868  C6   DG A 188      22.214 319.478  -3.829 
ATOM   3869  O6   DG A 188      21.088 319.349  -3.357 
ATOM   3870  N1   DG A 188      23.306 319.695  -2.975 
ATOM   3871  C2   DG A 188      24.615 319.855  -3.383 
ATOM   3872  N2   DG A 188      25.512 320.053  -2.413 
ATOM   3873  N3   DG A 188      24.994 319.820  -4.659 
ATOM   3874  C4   DG A 188      23.948 319.610  -5.499 
ATOM   3875  P    DA A 189      28.676 318.128  -9.757 
ATOM   3876  OP1  DA A 189      29.511 318.884 -10.716 
ATOM   3877  OP2  DA A 189      27.899 317.001 -10.319 
ATOM   3878  O5'  DA A 189      29.584 317.604  -8.548 
ATOM   3879  C5'  DA A 189      29.821 318.474  -7.425 
ATOM   3880  C4'  DA A 189      29.682 317.698  -6.131 
ATOM   3881  O4'  DA A 189      28.312 317.682  -5.638 
ATOM   3882  C3'  DA A 189      30.067 316.220  -6.196 
ATOM   3883  O3'  DA A 189      30.697 315.854  -4.974 
ATOM   3884  C2'  DA A 189      28.735 315.477  -6.297 
ATOM   3885  C1'  DA A 189      27.972 316.345  -5.302 
ATOM   3886  N9   DA A 189      26.492 316.206  -5.397 
ATOM   3887  C8   DA A 189      25.730 315.989  -6.509 
ATOM   3888  N7   DA A 189      24.458 315.913  -6.268 
ATOM   3889  C5   DA A 189      24.368 316.092  -4.895 
ATOM   3890  C6   DA A 189      23.275 316.118  -4.012 
ATOM   3891  N6   DA A 189      22.003 315.956  -4.405 
ATOM   3892  N1   DA A 189      23.537 316.317  -2.707 
ATOM   3893  C2   DA A 189      24.802 316.478  -2.323 
ATOM   3894  N3   DA A 189      25.898 316.473  -3.051 
ATOM   3895  C4   DA A 189      25.608 316.272  -4.353 
ATOM   3896  P    DG A 190      31.953 314.862  -5.014 
ATOM   3897  OP1  DG A 190      33.184 315.633  -5.295 
ATOM   3898  OP2  DG A 190      31.667 313.738  -5.932 
ATOM   3899  O5'  DG A 190      31.983 314.330  -3.505 
ATOM   3900  C5'  DG A 190      31.506 315.188  -2.452 
ATOM   3901  C4'  DG A 190      30.641 314.398  -1.491 
ATOM   3902  O4'  DG A 190      29.242 314.370  -1.898 
ATOM   3903  C3'  DG A 190      31.006 312.923  -1.326 
ATOM   3904  O3'  DG A 190      30.801 312.547   0.030 
ATOM   3905  C2'  DG A 190      29.997 312.174  -2.195 
ATOM   3906  C1'  DG A 190      28.785 313.028  -1.834 
ATOM   3907  N9   DG A 190      27.645 312.882  -2.782 
ATOM   3908  C8   DG A 190      27.665 312.671  -4.143 
ATOM   3909  N7   DG A 190      26.476 312.587  -4.688 
ATOM   3910  C5   DG A 190      25.606 312.753  -3.612 
ATOM   3911  C6   DG A 190      24.187 312.758  -3.576 
ATOM   3912  O6   DG A 190      23.393 312.615  -4.502 
ATOM   3913  N1   DG A 190      23.709 312.959  -2.274 
ATOM   3914  C2   DG A 190      24.498 313.132  -1.154 
ATOM   3915  N2   DG A 190      23.848 313.310  -0.001 
ATOM   3916  N3   DG A 190      25.829 313.127  -1.188 
ATOM   3917  C4   DG A 190      26.309 312.933  -2.444 
ATOM   3918  P    DT A 191      31.852 311.562   0.730 
ATOM   3919  OP1  DT A 191      33.006 312.342   1.231 
ATOM   3920  OP2  DT A 191      32.172 310.446  -0.187 
ATOM   3921  O5'  DT A 191      30.996 311.014   1.966 
ATOM   3922  C5'  DT A 191      29.982 311.858   2.543 
ATOM   3923  C4'  DT A 191      28.725 311.053   2.806 
ATOM   3924  O4'  DT A 191      27.834 311.022   1.655 
ATOM   3925  C3'  DT A 191      28.939 309.578   3.146 
ATOM   3926  O3'  DT A 191      27.981 309.186   4.122 
ATOM   3927  C2'  DT A 191      28.640 308.833   1.846 
ATOM   3928  C1'  DT A 191      27.439 309.677   1.431 
ATOM   3929  N1   DT A 191      27.075 309.535  -0.007 
ATOM   3930  C2   DT A 191      25.740 309.604  -0.324 
ATOM   3931  O2   DT A 191      24.868 309.773   0.510 
ATOM   3932  N3   DT A 191      25.441 309.468  -1.666 
ATOM   3933  C4   DT A 191      26.345 309.274  -2.690 
ATOM   3934  O4   DT A 191      25.957 309.166  -3.855 
ATOM   3935  C5   DT A 191      27.721 309.215  -2.259 
ATOM   3936  C7   DT A 191      28.770 309.006  -3.311 
ATOM   3937  C6   DT A 191      28.041 309.344  -0.961 
ATOM   3938  P    DG A 192      28.429 308.199   5.299 
ATOM   3939  OP1  DG A 192      29.060 308.980   6.387 
ATOM   3940  OP2  DG A 192      29.239 307.095   4.739 
ATOM   3941  O5'  DG A 192      27.017 307.633   5.792 
ATOM   3942  C5'  DG A 192      25.849 308.466   5.668 
ATOM   3943  C4'  DG A 192      24.685 307.651   5.138 
ATOM   3944  O4'  DG A 192      24.640 307.628   3.682 
ATOM   3945  C3'  DG A 192      24.674 306.174   5.530 
ATOM   3946  O3'  DG A 192      23.329 305.767   5.754 
ATOM   3947  C2'  DG A 192      25.205 305.442   4.299 
ATOM   3948  C1'  DG A 192      24.468 306.283   3.262 
ATOM   3949  N9   DG A 192      25.020 306.156   1.884 
ATOM   3950  C8   DG A 192      26.325 305.976   1.481 
ATOM   3951  N7   DG A 192      26.478 305.901   0.182 
ATOM   3952  C5   DG A 192      25.182 306.040  -0.312 
ATOM   3953  C6   DG A 192      24.709 306.040  -1.650 
ATOM   3954  O6   DG A 192      25.347 305.916  -2.692 
ATOM   3955  N1   DG A 192      23.318 306.210  -1.702 
ATOM   3956  C2   DG A 192      22.493 306.360  -0.604 
ATOM   3957  N2   DG A 192      21.192 306.510  -0.865 
ATOM   3958  N3   DG A 192      22.938 306.360   0.651 
ATOM   3959  C4   DG A 192      24.285 306.196   0.718 
ATOM   3960  P    DA A 193      23.011 304.769   6.964 
ATOM   3961  OP1  DA A 193      22.874 305.541   8.220 
ATOM   3962  OP2  DA A 193      24.008 303.675   6.981 
ATOM   3963  O5'  DA A 193      21.585 304.190   6.530 
ATOM   3964  C5'  DA A 193      20.704 305.018   5.748 
ATOM   3965  C4'  DA A 193      20.082 304.203   4.631 
ATOM   3966  O4'  DA A 193      20.901 304.196   3.427 
ATOM   3967  C3'  DA A 193      19.858 302.722   4.933 
ATOM   3968  O3'  DA A 193      18.644 302.305   4.322 
ATOM   3969  C2'  DA A 193      21.020 302.006   4.244 
ATOM   3970  C1'  DA A 193      21.024 302.855   2.977 
ATOM   3971  N9   DA A 193      22.281 302.745   2.186 
ATOM   3972  C8   DA A 193      23.558 302.579   2.641 
ATOM   3973  N7   DA A 193      24.446 302.516   1.699 
ATOM   3974  C5   DA A 193      23.708 302.652   0.532 
ATOM   3975  C6   DA A 193      24.073 302.669  -0.824 
ATOM   3976  N6   DA A 193      25.337 302.543  -1.252 
ATOM   3977  N1   DA A 193      23.087 302.821  -1.729 
ATOM   3978  C2   DA A 193      21.833 302.947  -1.298 
ATOM   3979  N3   DA A 193      21.374 302.946  -0.065 
ATOM   3980  C4   DA A 193      22.380 302.792   0.821 
ATOM   3981  P    DT A 194      17.685 301.293   5.108 
ATOM   3982  OP1  DT A 194      16.828 302.051   6.048 
ATOM   3983  OP2  DT A 194      18.493 300.204   5.701 
ATOM   3984  O5'  DT A 194      16.793 300.711   3.915 
ATOM   3985  C5'  DT A 194      16.530 301.543   2.769 
ATOM   3986  C4'  DT A 194      16.693 300.738   1.496 
ATOM   3987  O4'  DT A 194      18.063 300.747   1.003 
ATOM   3988  C3'  DT A 194      16.349 299.252   1.600 
ATOM   3989  O3'  DT A 194      15.731 298.836   0.388 
ATOM   3990  C2'  DT A 194      17.702 298.549   1.721 
ATOM   3991  C1'  DT A 194      18.440 299.412   0.703 
ATOM   3992  N1   DT A 194      19.924 299.318   0.801 
ATOM   3993  C2   DT A 194      20.635 299.404  -0.371 
ATOM   3994  O2   DT A 194      20.106 299.552  -1.459 
ATOM   3995  N3   DT A 194      22.008 299.311  -0.240 
ATOM   3996  C4   DT A 194      22.709 299.144   0.937 
ATOM   3997  O4   DT A 194      23.940 299.074   0.928 
ATOM   3998  C5   DT A 194      21.875 299.064   2.112 
ATOM   3999  C7   DT A 194      22.558 298.881   3.436 
ATOM   4000  C6   DT A 194      20.538 299.151   2.014 
ATOM   4001  P    DG A 195      14.504 297.810   0.456 
ATOM   4002  OP1  DG A 195      13.250 298.553   0.717 
ATOM   4003  OP2  DG A 195      14.821 296.719   1.403 
ATOM   4004  O5'  DG A 195      14.488 297.237  -1.038 
ATOM   4005  C5'  DG A 195      14.942 298.080  -2.113 
ATOM   4006  C4'  DG A 195      15.830 297.289  -3.053 
ATOM   4007  O4'  DG A 195      17.228 297.311  -2.646 
ATOM   4008  C3'  DG A 195      15.506 295.800  -3.179 
ATOM   4009  O3'  DG A 195      15.723 295.394  -4.525 
ATOM   4010  C2'  DG A 195      16.537 295.104  -2.291 
ATOM   4011  C1'  DG A 195      17.724 295.981  -2.675 
ATOM   4012  N9   DG A 195      18.867 295.893  -1.725 
ATOM   4013  C8   DG A 195      18.852 295.718  -0.358 
ATOM   4014  N7   DG A 195      20.042 295.683   0.189 
ATOM   4015  C5   DG A 195      20.908 295.844  -0.891 
ATOM   4016  C6   DG A 195      22.326 295.889  -0.928 
ATOM   4017  O6   DG A 195      23.123 295.794   0.002 
ATOM   4018  N1   DG A 195      22.800 296.068  -2.236 
ATOM   4019  C2   DG A 195      22.006 296.189  -3.360 
ATOM   4020  N2   DG A 195      22.651 296.355  -4.516 
ATOM   4021  N3   DG A 195      20.676 296.148  -3.324 
ATOM   4022  C4   DG A 195      20.201 295.974  -2.064 
ATOM   4023  P    DA A 196      14.700 294.361  -5.198 
ATOM   4024  OP1  DA A 196      13.525 295.095  -5.718 
ATOM   4025  OP2  DA A 196      14.412 293.262  -4.251 
ATOM   4026  O5'  DA A 196      15.573 293.804  -6.419 
ATOM   4027  C5'  DA A 196      16.562 294.661  -7.017 
ATOM   4028  C4'  DA A 196      17.841 293.885  -7.261 
ATOM   4029  O4'  DA A 196      18.733 293.910  -6.110 
ATOM   4030  C3'  DA A 196      17.669 292.396  -7.561 
ATOM   4031  O3'  DA A 196      18.639 292.006  -8.526 
ATOM   4032  C2'  DA A 196      17.987 291.696  -6.241 
ATOM   4033  C1'  DA A 196      19.165 292.584  -5.849 
ATOM   4034  N9   DA A 196      19.532 292.491  -4.408 
ATOM   4035  C8   DA A 196      18.711 292.303  -3.335 
ATOM   4036  N7   DA A 196      19.333 292.265  -2.197 
ATOM   4037  C5   DA A 196      20.667 292.441  -2.541 
ATOM   4038  C6   DA A 196      21.843 292.498  -1.775 
ATOM   4039  N6   DA A 196      21.863 292.377  -0.440 
ATOM   4040  N1   DA A 196      23.002 292.684  -2.433 
ATOM   4041  C2   DA A 196      22.976 292.804  -3.760 
ATOM   4042  N3   DA A 196      21.946 292.767  -4.577 
ATOM   4043  C4   DA A 196      20.798 292.580  -3.893 
ATOM   4044  P    DA A 197      18.219 290.976  -9.676 
ATOM   4045  OP1  DA A 197      17.566 291.709 -10.784 
ATOM   4046  OP2  DA A 197      17.440 289.864  -9.086 
ATOM   4047  O5'  DA A 197      19.647 290.436 -10.155 
ATOM   4048  C5'  DA A 197      20.791 291.305 -10.053 
ATOM   4049  C4'  DA A 197      21.976 290.538  -9.503 
ATOM   4050  O4'  DA A 197      22.021 290.555  -8.047 
ATOM   4051  C3'  DA A 197      22.029 289.052  -9.855 
ATOM   4052  O3'  DA A 197      23.385 288.677 -10.067 
ATOM   4053  C2'  DA A 197      21.519 288.338  -8.603 
ATOM   4054  C1'  DA A 197      22.232 289.228  -7.590 
ATOM   4055  N9   DA A 197      21.684 289.122  -6.209 
ATOM   4056  C8   DA A 197      20.389 288.918  -5.824 
ATOM   4057  N7   DA A 197      20.226 288.871  -4.538 
ATOM   4058  C5   DA A 197      21.505 289.057  -4.031 
ATOM   4059  C6   DA A 197      22.005 289.112  -2.720 
ATOM   4060  N6   DA A 197      21.239 288.977  -1.629 
ATOM   4061  N1   DA A 197      23.328 289.311  -2.570 
ATOM   4062  C2   DA A 197      24.086 289.445  -3.658 
ATOM   4063  N3   DA A 197      23.732 289.412  -4.924 
ATOM   4064  C4   DA A 197      22.404 289.212  -5.047 
ATOM   4065  P    DC A 198      23.732 287.657 -11.252 
ATOM   4066  OP1  DC A 198      23.848 288.399 -12.528 
ATOM   4067  OP2  DC A 198      22.768 286.535 -11.238 
ATOM   4068  O5'  DC A 198      25.175 287.130 -10.803 
ATOM   4069  C5'  DC A 198      26.032 288.004 -10.043 
ATOM   4070  C4'  DC A 198      26.676 287.237  -8.905 
ATOM   4071  O4'  DC A 198      25.856 287.239  -7.700 
ATOM   4072  C3'  DC A 198      26.942 285.755  -9.167 
ATOM   4073  O3'  DC A 198      28.167 285.390  -8.544 
ATOM   4074  C2'  DC A 198      25.800 285.025  -8.459 
ATOM   4075  C1'  DC A 198      25.772 285.908  -7.214 
ATOM   4076  N1   DC A 198      24.518 285.784  -6.421 
ATOM   4077  C2   DC A 198      24.613 285.894  -5.036 
ATOM   4078  O2   DC A 198      25.723 286.090  -4.527 
ATOM   4079  N3   DC A 198      23.481 285.783  -4.294 
ATOM   4080  C4   DC A 198      22.297 285.572  -4.883 
ATOM   4081  N4   DC A 198      21.222 285.471  -4.115 
ATOM   4082  C5   DC A 198      22.178 285.454  -6.306 
ATOM   4083  C6   DC A 198      23.321 285.567  -7.029 
ATOM   4084  P    DA A 199      29.154 284.384  -9.305 
ATOM   4085  OP1  DA A 199      29.990 285.141 -10.264 
ATOM   4086  OP2  DA A 199      28.377 283.258  -9.867 
ATOM   4087  O5'  DA A 199      30.063 283.860  -8.096 
ATOM   4088  C5'  DA A 199      30.300 284.730  -6.973 
ATOM   4089  C4'  DA A 199      30.160 283.954  -5.679 
ATOM   4090  O4'  DA A 199      28.790 283.938  -5.186 
ATOM   4091  C3'  DA A 199      30.546 282.476  -5.744 
ATOM   4092  O3'  DA A 199      31.175 282.111  -4.522 
ATOM   4093  C2'  DA A 199      29.214 281.733  -5.845 
ATOM   4094  C1'  DA A 199      28.450 282.602  -4.850 
ATOM   4095  N9   DA A 199      26.971 282.462  -4.945 
ATOM   4096  C8   DA A 199      26.209 282.246  -6.057 
ATOM   4097  N7   DA A 199      24.937 282.169  -5.816 
ATOM   4098  C5   DA A 199      24.846 282.348  -4.442 
ATOM   4099  C6   DA A 199      23.753 282.374  -3.560 
ATOM   4100  N6   DA A 199      22.482 282.212  -3.953 
ATOM   4101  N1   DA A 199      24.016 282.574  -2.255 
ATOM   4102  C2   DA A 199      25.281 282.735  -1.871 
ATOM   4103  N3   DA A 199      26.376 282.729  -2.599 
ATOM   4104  C4   DA A 199      26.087 282.528  -3.901 
ATOM   4105  P    DA A 200      32.431 281.119  -4.562 
ATOM   4106  OP1  DA A 200      33.663 281.890  -4.843 
ATOM   4107  OP2  DA A 200      32.146 279.994  -5.480 
ATOM   4108  O5'  DA A 200      32.461 280.586  -3.053 
ATOM   4109  C5'  DA A 200      31.985 281.445  -2.000 
ATOM   4110  C4'  DA A 200      31.119 280.654  -1.039 
ATOM   4111  O4'  DA A 200      29.721 280.626  -1.446 
ATOM   4112  C3'  DA A 200      31.485 279.179  -0.874 
ATOM   4113  O3'  DA A 200      31.280 278.804   0.482 
ATOM   4114  C2'  DA A 200      30.475 278.430  -1.743 
ATOM   4115  C1'  DA A 200      29.263 279.284  -1.382 
ATOM   4116  N9   DA A 200      28.123 279.138  -2.330 
ATOM   4117  C8   DA A 200      28.163 278.930  -3.678 
ATOM   4118  N7   DA A 200      26.993 278.844  -4.230 
ATOM   4119  C5   DA A 200      26.110 279.007  -3.172 
ATOM   4120  C6   DA A 200      24.708 279.018  -3.101 
ATOM   4121  N6   DA A 200      23.911 278.854  -4.166 
ATOM   4122  N1   DA A 200      24.150 279.205  -1.889 
ATOM   4123  C2   DA A 200      24.947 279.368  -0.834 
ATOM   4124  N3   DA A 200      26.260 279.377  -0.778 
ATOM   4125  C4   DA A 200      26.793 279.188  -2.004 
ATOM   4126  P    DC A 201      32.331 277.819   1.182 
ATOM   4127  OP1  DC A 201      33.484 278.599   1.683 
ATOM   4128  OP2  DC A 201      32.651 276.703   0.265 
ATOM   4129  O5'  DC A 201      31.474 277.270   2.418 
ATOM   4130  C5'  DC A 201      30.461 278.114   2.995 
ATOM   4131  C4'  DC A 201      29.204 277.309   3.258 
ATOM   4132  O4'  DC A 201      28.312 277.278   2.107 
ATOM   4133  C3'  DC A 201      29.418 275.834   3.598 
ATOM   4134  O3'  DC A 201      28.459 275.443   4.574 
ATOM   4135  C2'  DC A 201      29.119 275.090   2.298 
ATOM   4136  C1'  DC A 201      27.917 275.933   1.883 
ATOM   4137  N1   DC A 201      27.554 275.792   0.446 
ATOM   4138  C2   DC A 201      26.205 275.859   0.107 
ATOM   4139  O2   DC A 201      25.373 276.032   1.005 
ATOM   4140  N3   DC A 201      25.852 275.732  -1.198 
ATOM   4141  C4   DC A 201      26.785 275.545  -2.142 
ATOM   4142  N4   DC A 201      26.390 275.427  -3.400 
ATOM   4143  C5   DC A 201      28.177 275.472  -1.815 
ATOM   4144  C6   DC A 201      28.509 275.601  -0.505 
ATOM   4145  P    DT A 202      28.908 274.456   5.751 
ATOM   4146  OP1  DT A 202      29.538 275.236   6.839 
ATOM   4147  OP2  DT A 202      29.717 273.351   5.191 
ATOM   4148  O5'  DT A 202      27.496 273.889   6.244 
ATOM   4149  C5'  DT A 202      26.327 274.722   6.120 
ATOM   4150  C4'  DT A 202      25.163 273.907   5.590 
ATOM   4151  O4'  DT A 202      25.119 273.884   4.134 
ATOM   4152  C3'  DT A 202      25.152 272.430   5.982 
ATOM   4153  O3'  DT A 202      23.808 272.023   6.206 
ATOM   4154  C2'  DT A 202      25.684 271.698   4.751 
ATOM   4155  C1'  DT A 202      24.946 272.540   3.714 
ATOM   4156  N1   DT A 202      25.498 272.412   2.336 
ATOM   4157  C2   DT A 202      24.603 272.478   1.296 
ATOM   4158  O2   DT A 202      23.406 272.633   1.459 
ATOM   4159  N3   DT A 202      25.152 272.354   0.033 
ATOM   4160  C4   DT A 202      26.487 272.176  -0.265 
ATOM   4161  O4   DT A 202      26.859 272.079  -1.437 
ATOM   4162  C5   DT A 202      27.347 272.120   0.892 
ATOM   4163  C7   DT A 202      28.817 271.928   0.655 
ATOM   4164  C6   DT A 202      26.842 272.236   2.130 
ATOM   4165  P    DT A 203      23.490 271.026   7.416 
ATOM   4166  OP1  DT A 203      23.353 271.798   8.672 
ATOM   4167  OP2  DT A 203      24.486 269.932   7.433 
ATOM   4168  O5'  DT A 203      22.063 270.446   6.982 
ATOM   4169  C5'  DT A 203      21.182 271.275   6.200 
ATOM   4170  C4'  DT A 203      20.561 270.460   5.083 
ATOM   4171  O4'  DT A 203      21.380 270.452   3.879 
ATOM   4172  C3'  DT A 203      20.337 268.978   5.385 
ATOM   4173  O3'  DT A 203      19.122 268.562   4.774 
ATOM   4174  C2'  DT A 203      21.498 268.262   4.696 
ATOM   4175  C1'  DT A 203      21.502 269.112   3.429 
ATOM   4176  N1   DT A 203      22.760 269.002   2.638 
ATOM   4177  C2   DT A 203      22.647 269.074   1.271 
ATOM   4178  O2   DT A 203      21.580 269.221   0.700 
ATOM   4179  N3   DT A 203      23.833 268.967   0.571 
ATOM   4180  C4   DT A 203      25.091 268.799   1.112 
ATOM   4181  O4   DT A 203      26.081 268.717   0.384 
ATOM   4182  C5   DT A 203      25.107 268.735   2.555 
ATOM   4183  C7   DT A 203      26.437 268.553   3.226 
ATOM   4184  C6   DT A 203      23.969 268.835   3.261 
ATOM   4185  P    DC A 204      18.164 267.549   5.560 
ATOM   4186  OP1  DC A 204      17.307 268.307   6.500 
ATOM   4187  OP2  DC A 204      18.972 266.461   6.153 
ATOM   4188  O5'  DC A 204      17.271 266.968   4.367 
ATOM   4189  C5'  DC A 204      17.009 267.800   3.221 
ATOM   4190  C4'  DC A 204      17.171 266.994   1.948 
ATOM   4191  O4'  DC A 204      18.542 267.004   1.455 
ATOM   4192  C3'  DC A 204      16.828 265.508   2.052 
ATOM   4193  O3'  DC A 204      16.209 265.092   0.840 
ATOM   4194  C2'  DC A 204      18.181 264.806   2.173 
ATOM   4195  C1'  DC A 204      18.919 265.669   1.155 
ATOM   4196  N1   DC A 204      20.403 265.574   1.253 
ATOM   4197  C2   DC A 204      21.138 265.660   0.074 
ATOM   4198  O2   DC A 204      20.536 265.810  -0.995 
ATOM   4199  N3   DC A 204      22.491 265.575   0.143 
ATOM   4200  C4   DC A 204      23.106 265.412   1.321 
ATOM   4201  N4   DC A 204      24.428 265.335   1.335 
ATOM   4202  C5   DC A 204      22.368 265.321   2.545 
ATOM   4203  C6   DC A 204      21.017 265.408   2.456 
ATOM   4204  P    DA A 205      14.983 264.066   0.908 
ATOM   4205  OP1  DA A 205      13.728 264.809   1.169 
ATOM   4206  OP2  DA A 205      15.300 262.975   1.855 
ATOM   4207  O5'  DA A 205      14.967 263.493  -0.586 
ATOM   4208  C5'  DA A 205      15.420 264.336  -1.661 
ATOM   4209  C4'  DA A 205      16.308 263.545  -2.601 
ATOM   4210  O4'  DA A 205      17.707 263.567  -2.194 
ATOM   4211  C3'  DA A 205      15.985 262.057  -2.727 
ATOM   4212  O3'  DA A 205      16.201 261.651  -4.073 
ATOM   4213  C2'  DA A 205      17.015 261.360  -1.839 
ATOM   4214  C1'  DA A 205      18.203 262.238  -2.223 
ATOM   4215  N9   DA A 205      19.345 262.150  -1.273 
ATOM   4216  C8   DA A 205      19.311 261.976   0.082 
ATOM   4217  N7   DA A 205      20.484 261.938   0.635 
ATOM   4218  C5   DA A 205      21.361 262.099  -0.428 
ATOM   4219  C6   DA A 205      22.763 262.148  -0.500 
ATOM   4220  N6   DA A 205      23.564 262.034   0.570 
ATOM   4221  N1   DA A 205      23.314 262.317  -1.715 
ATOM   4222  C2   DA A 205      22.515 262.430  -2.774 
ATOM   4223  N3   DA A 205      21.201 262.399  -2.830 
ATOM   4224  C4   DA A 205      20.674 262.228  -1.600 
ATOM   4225  P    DT A 206      15.179 260.618  -4.746 
ATOM   4226  OP1  DT A 206      14.004 261.351  -5.266 
ATOM   4227  OP2  DT A 206      14.890 259.518  -3.799 
ATOM   4228  O5'  DT A 206      16.051 260.061  -5.967 
ATOM   4229  C5'  DT A 206      17.040 260.918  -6.565 
ATOM   4230  C4'  DT A 206      18.320 260.142  -6.809 
ATOM   4231  O4'  DT A 206      19.211 260.167  -5.658 
ATOM   4232  C3'  DT A 206      18.148 258.653  -7.109 
ATOM   4233  O3'  DT A 206      19.117 258.263  -8.074 
ATOM   4234  C2'  DT A 206      18.466 257.952  -5.789 
ATOM   4235  C1'  DT A 206      19.644 258.840  -5.397 
ATOM   4236  N1   DT A 206      20.011 258.748  -3.956 
ATOM   4237  C2   DT A 206      21.343 258.863  -3.642 
ATOM   4238  O2   DT A 206      22.210 259.034  -4.481 
ATOM   4239  N3   DT A 206      21.645 258.771  -2.297 
ATOM   4240  C4   DT A 206      20.747 258.579  -1.267 
ATOM   4241  O4   DT A 206      21.137 258.513  -0.100 
ATOM   4242  C5   DT A 206      19.373 258.470  -1.697 
ATOM   4243  C7   DT A 206      18.330 258.259  -0.638 
ATOM   4244  C6   DT A 206      19.051 258.555  -2.998 
ATOM   4245  P    DC A 207      18.697 257.232  -9.224 
ATOM   4246  OP1  DC A 207      18.044 257.965 -10.332 
ATOM   4247  OP2  DC A 207      17.919 256.121  -8.634 
ATOM   4248  O5'  DC A 207      20.125 256.693  -9.703 
ATOM   4249  C5'  DC A 207      21.269 257.562  -9.601 
ATOM   4250  C4'  DC A 207      22.455 256.795  -9.051 
ATOM   4251  O4'  DC A 207      22.500 256.812  -7.595 
ATOM   4252  C3'  DC A 207      22.508 255.308  -9.403 
ATOM   4253  O3'  DC A 207      23.863 254.934  -9.615 
ATOM   4254  C2'  DC A 207      21.998 254.595  -8.151 
ATOM   4255  C1'  DC A 207      22.711 255.485  -7.138 
ATOM   4256  N1   DC A 207      22.162 255.378  -5.757 
ATOM   4257  C2   DC A 207      23.053 255.496  -4.693 
ATOM   4258  O2   DC A 207      24.251 255.683  -4.937 
ATOM   4259  N3   DC A 207      22.573 255.401  -3.427 
ATOM   4260  C4   DC A 207      21.268 255.199  -3.205 
ATOM   4261  N4   DC A 207      20.849 255.114  -1.952 
ATOM   4262  C5   DC A 207      20.335 255.074  -4.285 
ATOM   4263  C6   DC A 207      20.835 255.171  -5.543 
ATOM   4264  P    DA A 208      24.210 253.914 -10.800 
ATOM   4265  OP1  DA A 208      24.327 254.655 -12.076 
ATOM   4266  OP2  DA A 208      23.246 252.792 -10.786 
ATOM   4267  O5'  DA A 208      25.653 253.387 -10.350 
ATOM   4268  C5'  DA A 208      26.510 254.260  -9.591 
ATOM   4269  C4'  DA A 208      27.154 253.494  -8.453 
ATOM   4270  O4'  DA A 208      26.335 253.495  -7.248 
ATOM   4271  C3'  DA A 208      27.420 252.012  -8.715 
ATOM   4272  O3'  DA A 208      28.645 251.646  -8.092 
ATOM   4273  C2'  DA A 208      26.278 251.282  -8.007 
ATOM   4274  C1'  DA A 208      26.250 252.164  -6.762 
ATOM   4275  N9   DA A 208      24.996 252.040  -5.969 
ATOM   4276  C8   DA A 208      23.725 251.825  -6.418 
ATOM   4277  N7   DA A 208      22.837 251.763  -5.474 
ATOM   4278  C5   DA A 208      23.573 251.951  -4.312 
ATOM   4279  C6   DA A 208      23.207 251.994  -2.957 
ATOM   4280  N6   DA A 208      21.947 251.843  -2.525 
ATOM   4281  N1   DA A 208      24.187 252.198  -2.057 
ATOM   4282  C2   DA A 208      25.437 252.348  -2.492 
ATOM   4283  N3   DA A 208      25.896 252.327  -3.723 
ATOM   4284  C4   DA A 208      24.895 252.121  -4.604 
ATOM   4285  P    DA A 209      29.633 250.641  -8.853 
ATOM   4286  OP1  DA A 209      30.468 251.397  -9.812 
ATOM   4287  OP2  DA A 209      28.856 249.514  -9.415 
ATOM   4288  O5'  DA A 209      30.541 250.117  -7.644 
ATOM   4289  C5'  DA A 209      30.778 250.986  -6.521 
ATOM   4290  C4'  DA A 209      30.639 250.211  -5.227 
ATOM   4291  O4'  DA A 209      29.269 250.195  -4.734 
ATOM   4292  C3'  DA A 209      31.024 248.733  -5.292 
ATOM   4293  O3'  DA A 209      31.654 248.367  -4.070 
ATOM   4294  C2'  DA A 209      29.693 247.990  -5.393 
ATOM   4295  C1'  DA A 209      28.929 248.858  -4.398 
ATOM   4296  N9   DA A 209      27.449 248.719  -4.493 
ATOM   4297  C8   DA A 209      26.687 248.502  -5.605 
ATOM   4298  N7   DA A 209      25.415 248.425  -5.364 
ATOM   4299  C5   DA A 209      25.325 248.604  -3.990 
ATOM   4300  C6   DA A 209      24.232 248.631  -3.108 
ATOM   4301  N6   DA A 209      22.960 248.468  -3.501 
ATOM   4302  N1   DA A 209      24.494 248.830  -1.803 
ATOM   4303  C2   DA A 209      25.759 248.991  -1.419 
ATOM   4304  N3   DA A 209      26.855 248.986  -2.147 
ATOM   4305  C4   DA A 209      26.565 248.784  -3.449 
ATOM   4306  P    DG A 210      32.910 247.375  -4.110 
ATOM   4307  OP1  DG A 210      34.141 248.146  -4.391 
ATOM   4308  OP2  DG A 210      32.624 246.251  -5.028 
ATOM   4309  O5'  DG A 210      32.940 246.843  -2.601 
ATOM   4310  C5'  DG A 210      32.463 247.701  -1.548 
ATOM   4311  C4'  DG A 210      31.598 246.911  -0.587 
ATOM   4312  O4'  DG A 210      30.199 246.882  -0.994 
ATOM   4313  C3'  DG A 210      31.963 245.436  -0.422 
ATOM   4314  O3'  DG A 210      31.758 245.060   0.934 
ATOM   4315  C2'  DG A 210      30.954 244.687  -1.291 
ATOM   4316  C1'  DG A 210      29.742 245.541  -0.930 
ATOM   4317  N9   DG A 210      28.602 245.395  -1.878 
ATOM   4318  C8   DG A 210      28.622 245.184  -3.239 
ATOM   4319  N7   DG A 210      27.433 245.099  -3.784 
ATOM   4320  C5   DG A 210      26.563 245.266  -2.708 
ATOM   4321  C6   DG A 210      25.144 245.271  -2.672 
ATOM   4322  O6   DG A 210      24.350 245.128  -3.598 
ATOM   4323  N1   DG A 210      24.666 245.472  -1.370 
ATOM   4324  C2   DG A 210      25.455 245.645  -0.250 
ATOM   4325  N2   DG A 210      24.805 245.823   0.904 
ATOM   4326  N3   DG A 210      26.786 245.640  -0.284 
ATOM   4327  C4   DG A 210      27.266 245.446  -1.540 
ATOM   4328  P    DA A 211      32.809 244.075   1.634 
ATOM   4329  OP1  DA A 211      33.963 244.855   2.135 
ATOM   4330  OP2  DA A 211      33.129 242.959   0.717 
ATOM   4331  O5'  DA A 211      31.953 243.526   2.870 
ATOM   4332  C5'  DA A 211      30.939 244.371   3.447 
ATOM   4333  C4'  DA A 211      29.682 243.565   3.710 
ATOM   4334  O4'  DA A 211      28.791 243.534   2.559 
ATOM   4335  C3'  DA A 211      29.896 242.091   4.050 
ATOM   4336  O3'  DA A 211      28.938 241.699   5.026 
ATOM   4337  C2'  DA A 211      29.597 241.346   2.750 
ATOM   4338  C1'  DA A 211      28.396 242.190   2.335 
ATOM   4339  N9   DA A 211      28.032 242.048   0.898 
ATOM   4340  C8   DA A 211      28.860 241.854  -0.172 
ATOM   4341  N7   DA A 211      28.237 241.768  -1.307 
ATOM   4342  C5   DA A 211      26.900 241.916  -0.969 
ATOM   4343  C6   DA A 211      25.723 241.919  -1.735 
ATOM   4344  N6   DA A 211      25.707 241.762  -3.066 
ATOM   4345  N1   DA A 211      24.559 242.089  -1.081 
ATOM   4346  C2   DA A 211      24.581 242.245   0.241 
ATOM   4347  N3   DA A 211      25.612 242.260   1.058 
ATOM   4348  C4   DA A 211      26.764 242.087   0.380 
ATOM   4349  P    DA A 212      29.386 240.712   6.203 
ATOM   4350  OP1  DA A 212      30.017 241.493   7.291 
ATOM   4351  OP2  DA A 212      30.196 239.608   5.643 
ATOM   4352  O5'  DA A 212      27.974 240.146   6.696 
ATOM   4353  C5'  DA A 212      26.806 240.979   6.572 
ATOM   4354  C4'  DA A 212      25.642 240.164   6.042 
ATOM   4355  O4'  DA A 212      25.597 240.141   4.586 
ATOM   4356  C3'  DA A 212      25.631 238.687   6.434 
ATOM   4357  O3'  DA A 212      24.286 238.279   6.658 
ATOM   4358  C2'  DA A 212      26.162 237.954   5.203 
ATOM   4359  C1'  DA A 212      25.425 238.796   4.166 
ATOM   4360  N9   DA A 212      25.977 238.669   2.788 
ATOM   4361  C8   DA A 212      27.276 238.491   2.408 
ATOM   4362  N7   DA A 212      27.442 238.414   1.123 
ATOM   4363  C5   DA A 212      26.158 238.551   0.612 
ATOM   4364  C6   DA A 212      25.656 238.556  -0.699 
ATOM   4365  N6   DA A 212      26.427 238.414  -1.787 
ATOM   4366  N1   DA A 212      24.328 238.713  -0.854 
ATOM   4367  C2   DA A 212      23.568 238.855   0.230 
ATOM   4368  N3   DA A 212      23.921 238.866   1.497 
ATOM   4369  C4   DA A 212      25.254 238.707   1.624 
ATOM   4370  P    DA A 213      23.968 237.282   7.868 
ATOM   4371  OP1  DA A 213      23.831 238.054   9.124 
ATOM   4372  OP2  DA A 213      24.965 236.188   7.885 
ATOM   4373  O5'  DA A 213      22.542 236.703   7.434 
ATOM   4374  C5'  DA A 213      21.661 237.531   6.652 
ATOM   4375  C4'  DA A 213      21.039 236.716   5.535 
ATOM   4376  O4'  DA A 213      21.858 236.709   4.331 
ATOM   4377  C3'  DA A 213      20.815 235.235   5.837 
ATOM   4378  O3'  DA A 213      19.601 234.818   5.226 
ATOM   4379  C2'  DA A 213      21.977 234.519   5.148 
ATOM   4380  C1'  DA A 213      21.981 235.368   3.881 
ATOM   4381  N9   DA A 213      23.238 235.258   3.090 
ATOM   4382  C8   DA A 213      24.515 235.091   3.545 
ATOM   4383  N7   DA A 213      25.403 235.029   2.603 
ATOM   4384  C5   DA A 213      24.665 235.165   1.436 
ATOM   4385  C6   DA A 213      25.030 235.182   0.080 
ATOM   4386  N6   DA A 213      26.294 235.055  -0.348 
ATOM   4387  N1   DA A 213      24.044 235.334  -0.825 
ATOM   4388  C2   DA A 213      22.790 235.460  -0.394 
ATOM   4389  N3   DA A 213      22.331 235.459   0.839 
ATOM   4390  C4   DA A 213      23.337 235.305   1.725 
ATOM   4391  P    DT A 214      18.642 233.806   6.012 
ATOM   4392  OP1  DT A 214      17.785 234.563   6.952 
ATOM   4393  OP2  DT A 214      19.450 232.717   6.605 
ATOM   4394  O5'  DT A 214      17.750 233.224   4.819 
ATOM   4395  C5'  DT A 214      17.487 234.056   3.673 
ATOM   4396  C4'  DT A 214      17.650 233.250   2.400 
ATOM   4397  O4'  DT A 214      19.020 233.260   1.907 
ATOM   4398  C3'  DT A 214      17.306 231.765   2.504 
ATOM   4399  O3'  DT A 214      16.688 231.348   1.292 
ATOM   4400  C2'  DT A 214      18.659 231.062   2.625 
ATOM   4401  C1'  DT A 214      19.397 231.925   1.607 
ATOM   4402  N1   DT A 214      20.881 231.831   1.705 
ATOM   4403  C2   DT A 214      21.592 231.917   0.533 
ATOM   4404  O2   DT A 214      21.063 232.065  -0.555 
ATOM   4405  N3   DT A 214      22.965 231.824   0.664 
ATOM   4406  C4   DT A 214      23.666 231.657   1.841 
ATOM   4407  O4   DT A 214      24.897 231.587   1.832 
ATOM   4408  C5   DT A 214      22.832 231.577   3.016 
ATOM   4409  C7   DT A 214      23.515 231.394   4.340 
ATOM   4410  C6   DT A 214      21.495 231.664   2.918 
ATOM   4411  P    DA A 215      15.461 230.323   1.360 
ATOM   4412  OP1  DA A 215      14.207 231.066   1.621 
ATOM   4413  OP2  DA A 215      15.778 229.232   2.307 
ATOM   4414  O5'  DA A 215      15.445 229.749  -0.134 
ATOM   4415  C5'  DA A 215      15.899 230.593  -1.209 
ATOM   4416  C4'  DA A 215      16.787 229.802  -2.149 
ATOM   4417  O4'  DA A 215      18.185 229.824  -1.742 
ATOM   4418  C3'  DA A 215      16.463 228.313  -2.275 
ATOM   4419  O3'  DA A 215      16.680 227.907  -3.621 
ATOM   4420  C2'  DA A 215      17.494 227.616  -1.387 
ATOM   4421  C1'  DA A 215      18.681 228.494  -1.771 
ATOM   4422  N9   DA A 215      19.824 228.406  -0.821 
ATOM   4423  C8   DA A 215      19.790 228.233   0.534 
ATOM   4424  N7   DA A 215      20.962 228.195   1.087 
ATOM   4425  C5   DA A 215      21.839 228.355   0.024 
ATOM   4426  C6   DA A 215      23.242 228.404  -0.048 
ATOM   4427  N6   DA A 215      24.042 228.291   1.022 
ATOM   4428  N1   DA A 215      23.793 228.573  -1.263 
ATOM   4429  C2   DA A 215      22.993 228.686  -2.322 
ATOM   4430  N3   DA A 215      21.679 228.656  -2.378 
ATOM   4431  C4   DA A 215      21.152 228.485  -1.148 
ATOM   4432  P    DT A 216      15.657 226.874  -4.294 
ATOM   4433  OP1  DT A 216      14.482 227.608  -4.814 
ATOM   4434  OP2  DT A 216      15.369 225.775  -3.347 
ATOM   4435  O5'  DT A 216      16.530 226.317  -5.514 
ATOM   4436  C5'  DT A 216      17.519 227.174  -6.113 
ATOM   4437  C4'  DT A 216      18.799 226.398  -6.357 
ATOM   4438  O4'  DT A 216      19.690 226.423  -5.206 
ATOM   4439  C3'  DT A 216      18.626 224.909  -6.657 
ATOM   4440  O3'  DT A 216      19.596 224.519  -7.622 
ATOM   4441  C2'  DT A 216      18.945 224.208  -5.337 
ATOM   4442  C1'  DT A 216      20.122 225.096  -4.945 
ATOM   4443  N1   DT A 216      20.489 225.004  -3.504 
ATOM   4444  C2   DT A 216      21.822 225.119  -3.190 
ATOM   4445  O2   DT A 216      22.688 225.290  -4.029 
ATOM   4446  N3   DT A 216      22.124 225.027  -1.845 
ATOM   4447  C4   DT A 216      21.226 224.835  -0.815 
ATOM   4448  O4   DT A 216      21.615 224.770   0.352 
ATOM   4449  C5   DT A 216      19.851 224.726  -1.245 
ATOM   4450  C7   DT A 216      18.808 224.516  -0.186 
ATOM   4451  C6   DT A 216      19.530 224.811  -2.546 
ATOM   4452  P    DC A 217      19.176 223.488  -8.772 
ATOM   4453  OP1  DC A 217      18.523 224.222  -9.880 
ATOM   4454  OP2  DC A 217      18.397 222.377  -8.182 
ATOM   4455  O5'  DC A 217      20.604 222.949  -9.251 
ATOM   4456  C5'  DC A 217      21.748 223.818  -9.149 
ATOM   4457  C4'  DC A 217      22.933 223.051  -8.599 
ATOM   4458  O4'  DC A 217      22.978 223.068  -7.143 
ATOM   4459  C3'  DC A 217      22.986 221.565  -8.951 
ATOM   4460  O3'  DC A 217      24.342 221.190  -9.163 
ATOM   4461  C2'  DC A 217      22.476 220.851  -7.699 
ATOM   4462  C1'  DC A 217      23.189 221.741  -6.686 
ATOM   4463  N1   DC A 217      22.641 221.635  -5.305 
ATOM   4464  C2   DC A 217      23.532 221.753  -4.241 
ATOM   4465  O2   DC A 217      24.729 221.939  -4.485 
ATOM   4466  N3   DC A 217      23.051 221.658  -2.975 
ATOM   4467  C4   DC A 217      21.747 221.455  -2.753 
ATOM   4468  N4   DC A 217      21.327 221.370  -1.500 
ATOM   4469  C5   DC A 217      20.814 221.330  -3.833 
ATOM   4470  C6   DC A 217      21.313 221.428  -5.091 
ATOM   4471  P    DT A 218      24.689 220.170 -10.348 
ATOM   4472  OP1  DT A 218      24.805 220.912 -11.623 
ATOM   4473  OP2  DT A 218      23.725 219.048 -10.334 
ATOM   4474  O5'  DT A 218      26.132 219.643  -9.898 
ATOM   4475  C5'  DT A 218      26.989 220.517  -9.139 
ATOM   4476  C4'  DT A 218      27.633 219.750  -8.001 
ATOM   4477  O4'  DT A 218      26.813 219.752  -6.796 
ATOM   4478  C3'  DT A 218      27.899 218.268  -8.263 
ATOM   4479  O3'  DT A 218      29.124 217.903  -7.640 
ATOM   4480  C2'  DT A 218      26.757 217.538  -7.555 
ATOM   4481  C1'  DT A 218      26.729 218.421  -6.310 
ATOM   4482  N1   DT A 218      25.475 218.296  -5.517 
ATOM   4483  C2   DT A 218      25.585 218.408  -4.151 
ATOM   4484  O2   DT A 218      26.648 218.601  -3.585 
ATOM   4485  N3   DT A 218      24.403 218.287  -3.449 
ATOM   4486  C4   DT A 218      23.150 218.069  -3.985 
ATOM   4487  O4   DT A 218      22.162 217.978  -3.253 
ATOM   4488  C5   DT A 218      23.136 217.965  -5.425 
ATOM   4489  C7   DT A 218      21.811 217.728  -6.091 
ATOM   4490  C6   DT A 218      24.270 218.079  -6.134 
ATOM   4491  P    DC A 219      30.111 216.897  -8.401 
ATOM   4492  OP1  DC A 219      30.947 217.653  -9.360 
ATOM   4493  OP2  DC A 219      29.334 215.771  -8.963 
ATOM   4494  O5'  DC A 219      31.020 216.373  -7.192 
ATOM   4495  C5'  DC A 219      31.257 217.243  -6.069 
ATOM   4496  C4'  DC A 219      31.117 216.467  -4.775 
ATOM   4497  O4'  DC A 219      29.747 216.451  -4.282 
ATOM   4498  C3'  DC A 219      31.503 214.989  -4.840 
ATOM   4499  O3'  DC A 219      32.132 214.624  -3.618 
ATOM   4500  C2'  DC A 219      30.171 214.246  -4.941 
ATOM   4501  C1'  DC A 219      29.407 215.115  -3.946 
ATOM   4502  N1   DC A 219      27.928 214.975  -4.041 
ATOM   4503  C2   DC A 219      27.190 215.072  -2.864 
ATOM   4504  O2   DC A 219      27.787 215.267  -1.799 
ATOM   4505  N3   DC A 219      25.838 214.947  -2.930 
ATOM   4506  C4   DC A 219      25.229 214.735  -4.103 
ATOM   4507  N4   DC A 219      23.910 214.620  -4.115 
ATOM   4508  C5   DC A 219      25.970 214.632  -5.325 
ATOM   4509  C6   DC A 219      27.319 214.760  -5.239 
ATOM   4510  P    DA A 220      33.388 213.632  -3.658 
ATOM   4511  OP1  DA A 220      34.620 214.402  -3.939 
ATOM   4512  OP2  DA A 220      33.103 212.507  -4.576 
ATOM   4513  O5'  DA A 220      33.418 213.099  -2.149 
ATOM   4514  C5'  DA A 220      32.942 213.958  -1.096 
ATOM   4515  C4'  DA A 220      32.076 213.167  -0.135 
ATOM   4516  O4'  DA A 220      30.678 213.139  -0.542 
ATOM   4517  C3'  DA A 220      32.442 211.692   0.030 
ATOM   4518  O3'  DA A 220      32.237 211.316   1.386 
ATOM   4519  C2'  DA A 220      31.432 210.943  -0.839 
ATOM   4520  C1'  DA A 220      30.220 211.797  -0.478 
ATOM   4521  N9   DA A 220      29.080 211.651  -1.426 
ATOM   4522  C8   DA A 220      29.120 211.443  -2.774 
ATOM   4523  N7   DA A 220      27.950 211.357  -3.326 
ATOM   4524  C5   DA A 220      27.067 211.520  -2.268 
ATOM   4525  C6   DA A 220      25.665 211.531  -2.197 
ATOM   4526  N6   DA A 220      24.868 211.367  -3.262 
ATOM   4527  N1   DA A 220      25.107 211.718  -0.985 
ATOM   4528  C2   DA A 220      25.904 211.881   0.070 
ATOM   4529  N3   DA A 220      27.217 211.889   0.126 
ATOM   4530  C4   DA A 220      27.750 211.701  -1.100 
ATOM   4531  P    DG A 221      33.288 210.331   2.086 
ATOM   4532  OP1  DG A 221      34.441 211.112   2.587 
ATOM   4533  OP2  DG A 221      33.608 209.216   1.169 
ATOM   4534  O5'  DG A 221      32.431 209.783   3.322 
ATOM   4535  C5'  DG A 221      31.418 210.627   3.899 
ATOM   4536  C4'  DG A 221      30.161 209.822   4.162 
ATOM   4537  O4'  DG A 221      29.269 209.791   3.011 
ATOM   4538  C3'  DG A 221      30.375 208.347   4.502 
ATOM   4539  O3'  DG A 221      29.416 207.956   5.478 
ATOM   4540  C2'  DG A 221      30.076 207.602   3.202 
ATOM   4541  C1'  DG A 221      28.874 208.446   2.787 
ATOM   4542  N9   DG A 221      28.511 208.305   1.350 
ATOM   4543  C8   DG A 221      29.330 208.108   0.258 
ATOM   4544  N7   DG A 221      28.689 208.024  -0.882 
ATOM   4545  C5   DG A 221      27.351 208.174  -0.521 
ATOM   4546  C6   DG A 221      26.182 208.172  -1.326 
ATOM   4547  O6   DG A 221      26.085 208.035  -2.543 
ATOM   4548  N1   DG A 221      25.027 208.356  -0.553 
ATOM   4549  C2   DG A 221      25.005 208.521   0.818 
ATOM   4550  N2   DG A 221      23.801 208.683   1.371 
ATOM   4551  N3   DG A 221      26.103 208.523   1.573 
ATOM   4552  C4   DG A 221      27.231 208.346   0.838 
ATOM   4553  P    DG A 222      29.865 206.969   6.655 
ATOM   4554  OP1  DG A 222      30.495 207.749   7.743 
ATOM   4555  OP2  DG A 222      30.674 205.864   6.095 
ATOM   4556  O5'  DG A 222      28.453 206.402   7.148 
ATOM   4557  C5'  DG A 222      27.284 207.235   7.024 
ATOM   4558  C4'  DG A 222      26.120 206.420   6.494 
ATOM   4559  O4'  DG A 222      26.076 206.397   5.039 
ATOM   4560  C3'  DG A 222      26.109 204.943   6.886 
ATOM   4561  O3'  DG A 222      24.765 204.536   7.110 
ATOM   4562  C2'  DG A 222      26.641 204.211   5.655 
ATOM   4563  C1'  DG A 222      25.903 205.053   4.618 
ATOM   4564  N9   DG A 222      26.455 204.925   3.240 
ATOM   4565  C8   DG A 222      27.761 204.745   2.837 
ATOM   4566  N7   DG A 222      27.913 204.670   1.538 
ATOM   4567  C5   DG A 222      26.617 204.809   1.044 
ATOM   4568  C6   DG A 222      26.144 204.809  -0.294 
ATOM   4569  O6   DG A 222      26.783 204.685  -1.336 
ATOM   4570  N1   DG A 222      24.754 204.979  -0.346 
ATOM   4571  C2   DG A 222      23.929 205.129   0.752 
ATOM   4572  N2   DG A 222      22.628 205.279   0.491 
ATOM   4573  N3   DG A 222      24.373 205.129   2.007 
ATOM   4574  C4   DG A 222      25.720 204.965   2.074 
ATOM   4575  P    DC A 223      24.447 203.538   8.320 
ATOM   4576  OP1  DC A 223      24.310 204.310   9.576 
ATOM   4577  OP2  DC A 223      25.443 202.445   8.337 
ATOM   4578  O5'  DC A 223      23.020 202.959   7.886 
ATOM   4579  C5'  DC A 223      22.139 203.787   7.104 
ATOM   4580  C4'  DC A 223      21.518 202.972   5.987 
ATOM   4581  O4'  DC A 223      22.337 202.965   4.783 
ATOM   4582  C3'  DC A 223      21.294 201.491   6.289 
ATOM   4583  O3'  DC A 223      20.079 201.075   5.678 
ATOM   4584  C2'  DC A 223      22.455 200.775   5.600 
ATOM   4585  C1'  DC A 223      22.459 201.624   4.333 
ATOM   4586  N1   DC A 223      23.717 201.515   3.542 
ATOM   4587  C2   DC A 223      23.619 201.586   2.155 
ATOM   4588  O2   DC A 223      22.504 201.736   1.642 
ATOM   4589  N3   DC A 223      24.754 201.487   1.415 
ATOM   4590  C4   DC A 223      25.943 201.325   2.009 
ATOM   4591  N4   DC A 223      27.021 201.234   1.245 
ATOM   4592  C5   DC A 223      26.065 201.248   3.435 
ATOM   4593  C6   DC A 223      24.919 201.349   4.156 
ATOM   4594  P    DT A 224      19.121 200.062   6.464 
ATOM   4595  OP1  DT A 224      18.264 200.820   7.404 
ATOM   4596  OP2  DT A 224      19.929 198.974   7.057 
ATOM   4597  O5'  DT A 224      18.228 199.481   5.271 
ATOM   4598  C5'  DT A 224      17.966 200.313   4.125 
ATOM   4599  C4'  DT A 224      18.128 199.507   2.852 
ATOM   4600  O4'  DT A 224      19.499 199.517   2.359 
ATOM   4601  C3'  DT A 224      17.785 198.021   2.956 
ATOM   4602  O3'  DT A 224      17.166 197.605   1.744 
ATOM   4603  C2'  DT A 224      19.138 197.319   3.077 
ATOM   4604  C1'  DT A 224      19.876 198.182   2.059 
ATOM   4605  N1   DT A 224      21.360 198.087   2.157 
ATOM   4606  C2   DT A 224      22.071 198.173   0.985 
ATOM   4607  O2   DT A 224      21.542 198.321  -0.103 
ATOM   4608  N3   DT A 224      23.444 198.081   1.116 
ATOM   4609  C4   DT A 224      24.144 197.913   2.293 
ATOM   4610  O4   DT A 224      25.375 197.844   2.284 
ATOM   4611  C5   DT A 224      23.311 197.833   3.468 
ATOM   4612  C7   DT A 224      23.994 197.651   4.792 
ATOM   4613  C6   DT A 224      21.974 197.920   3.370 
ATOM   4614  P    DA A 225      15.940 196.579   1.812 
ATOM   4615  OP1  DA A 225      14.685 197.322   2.073 
ATOM   4616  OP2  DA A 225      16.257 195.488   2.759 
ATOM   4617  O5'  DA A 225      15.924 196.006   0.319 
ATOM   4618  C5'  DA A 225      16.377 196.849  -0.757 
ATOM   4619  C4'  DA A 225      17.265 196.058  -1.697 
ATOM   4620  O4'  DA A 225      18.664 196.080  -1.290 
ATOM   4621  C3'  DA A 225      16.942 194.569  -1.823 
ATOM   4622  O3'  DA A 225      17.158 194.163  -3.169 
ATOM   4623  C2'  DA A 225      17.972 193.873  -0.935 
ATOM   4624  C1'  DA A 225      19.160 194.751  -1.319 
ATOM   4625  N9   DA A 225      20.302 194.663  -0.369 
ATOM   4626  C8   DA A 225      20.268 194.489   0.986 
ATOM   4627  N7   DA A 225      21.441 194.451   1.539 
ATOM   4628  C5   DA A 225      22.318 194.611   0.476 
ATOM   4629  C6   DA A 225      23.720 194.660   0.404 
ATOM   4630  N6   DA A 225      24.521 194.547   1.474 
ATOM   4631  N1   DA A 225      24.272 194.830  -0.811 
ATOM   4632  C2   DA A 225      23.472 194.942  -1.870 
ATOM   4633  N3   DA A 225      22.158 194.912  -1.925 
ATOM   4634  C4   DA A 225      21.631 194.741  -0.696 
ATOM   4635  P    DA A 226      16.136 193.131  -3.841 
ATOM   4636  OP1  DA A 226      14.961 193.864  -4.362 
ATOM   4637  OP2  DA A 226      15.847 192.031  -2.895 
ATOM   4638  O5'  DA A 226      17.008 192.574  -5.062 
ATOM   4639  C5'  DA A 226      17.997 193.431  -5.661 
ATOM   4640  C4'  DA A 226      19.277 192.654  -5.905 
ATOM   4641  O4'  DA A 226      20.168 192.680  -4.754 
ATOM   4642  C3'  DA A 226      19.105 191.166  -6.205 
ATOM   4643  O3'  DA A 226      20.074 190.775  -7.170 
ATOM   4644  C2'  DA A 226      19.423 190.465  -4.885 
ATOM   4645  C1'  DA A 226      20.601 191.353  -4.493 
ATOM   4646  N9   DA A 226      20.968 191.260  -3.052 
ATOM   4647  C8   DA A 226      20.146 191.072  -1.978 
ATOM   4648  N7   DA A 226      20.769 191.034  -0.841 
ATOM   4649  C5   DA A 226      22.102 191.210  -1.185 
ATOM   4650  C6   DA A 226      23.279 191.267  -0.419 
ATOM   4651  N6   DA A 226      23.299 191.147   0.916 
ATOM   4652  N1   DA A 226      24.438 191.453  -1.077 
ATOM   4653  C2   DA A 226      24.411 191.573  -2.404 
ATOM   4654  N3   DA A 226      23.382 191.536  -3.220 
ATOM   4655  C4   DA A 226      22.234 191.349  -2.537 
ATOM   4656  P    DT A 227      19.654 189.745  -8.320 
ATOM   4657  OP1  DT A 227      19.001 190.478  -9.428 
ATOM   4658  OP2  DT A 227      18.876 188.634  -7.729 
ATOM   4659  O5'  DT A 227      21.082 189.206  -8.798 
ATOM   4660  C5'  DT A 227      22.226 190.074  -8.697 
ATOM   4661  C4'  DT A 227      23.412 189.307  -8.147 
ATOM   4662  O4'  DT A 227      23.457 189.325  -6.691 
ATOM   4663  C3'  DT A 227      23.465 187.821  -8.499 
ATOM   4664  O3'  DT A 227      24.820 187.446  -8.711 
ATOM   4665  C2'  DT A 227      22.955 187.108  -7.247 
ATOM   4666  C1'  DT A 227      23.668 187.997  -6.234 
ATOM   4667  N1   DT A 227      23.119 187.891  -4.853 
ATOM   4668  C2   DT A 227      24.011 188.010  -3.815 
ATOM   4669  O2   DT A 227      25.204 188.194  -3.982 
ATOM   4670  N3   DT A 227      23.466 187.905  -2.549 
ATOM   4671  C4   DT A 227      22.136 187.697  -2.245 
ATOM   4672  O4   DT A 227      21.767 187.621  -1.072 
ATOM   4673  C5   DT A 227      21.278 187.585  -3.401 
ATOM   4674  C7   DT A 227      19.814 187.358  -3.159 
ATOM   4675  C6   DT A 227      21.781 187.683  -4.642 
ATOM   4676  P    DG A 228      25.167 186.426  -9.896 
ATOM   4677  OP1  DG A 228      25.284 187.168 -11.171 
ATOM   4678  OP2  DG A 228      24.203 185.305  -9.882 
ATOM   4679  O5'  DG A 228      26.610 185.900  -9.446 
ATOM   4680  C5'  DG A 228      27.467 186.773  -8.687 
ATOM   4681  C4'  DG A 228      28.111 186.006  -7.548 
ATOM   4682  O4'  DG A 228      27.292 186.008  -6.344 
ATOM   4683  C3'  DG A 228      28.377 184.524  -7.811 
ATOM   4684  O3'  DG A 228      29.603 184.159  -7.188 
ATOM   4685  C2'  DG A 228      27.236 183.795  -7.103 
ATOM   4686  C1'  DG A 228      27.208 184.677  -5.858 
ATOM   4687  N9   DG A 228      25.953 184.553  -5.065 
ATOM   4688  C8   DG A 228      24.664 184.336  -5.500 
ATOM   4689  N7   DG A 228      23.778 184.276  -4.536 
ATOM   4690  C5   DG A 228      24.533 184.466  -3.380 
ATOM   4691  C6   DG A 228      24.129 184.504  -2.020 
ATOM   4692  O6   DG A 228      23.002 184.375  -1.549 
ATOM   4693  N1   DG A 228      25.220 184.721  -1.167 
ATOM   4694  C2   DG A 228      26.529 184.881  -1.575 
ATOM   4695  N2   DG A 228      27.426 185.079  -0.605 
ATOM   4696  N3   DG A 228      26.908 184.846  -2.851 
ATOM   4697  C4   DG A 228      25.862 184.636  -3.691 
ATOM   4698  P    DT A 229      30.590 183.154  -7.949 
ATOM   4699  OP1  DT A 229      31.425 183.910  -8.908 
ATOM   4700  OP2  DT A 229      29.813 182.027  -8.511 
ATOM   4701  O5'  DT A 229      31.498 182.630  -6.740 
ATOM   4702  C5'  DT A 229      31.735 183.499  -5.617 
ATOM   4703  C4'  DT A 229      31.596 182.723  -4.323 
ATOM   4704  O4'  DT A 229      30.226 182.708  -3.830 
ATOM   4705  C3'  DT A 229      31.981 181.246  -4.388 
ATOM   4706  O3'  DT A 229      32.611 180.880  -3.166 
ATOM   4707  C2'  DT A 229      30.650 180.502  -4.489 
ATOM   4708  C1'  DT A 229      29.886 181.371  -3.494 
ATOM   4709  N1   DT A 229      28.406 181.232  -3.589 
ATOM   4710  C2   DT A 229      27.692 181.329  -2.419 
ATOM   4711  O2   DT A 229      28.217 181.521  -1.337 
ATOM   4712  N3   DT A 229      26.323 181.194  -2.547 
ATOM   4713  C4   DT A 229      25.627 180.976  -3.718 
ATOM   4714  O4   DT A 229      24.399 180.871  -3.708 
ATOM   4715  C5   DT A 229      26.463 180.888  -4.893 
ATOM   4716  C7   DT A 229      25.786 180.650  -6.210 
ATOM   4717  C6   DT A 229      27.797 181.015  -4.798 
ATOM   4718  P    DC A 230      33.867 179.888  -3.206 
ATOM   4719  OP1  DC A 230      35.098 180.659  -3.487 
ATOM   4720  OP2  DC A 230      33.581 178.763  -4.124 
ATOM   4721  O5'  DC A 230      33.897 179.356  -1.697 
ATOM   4722  C5'  DC A 230      33.420 180.214  -0.644 
ATOM   4723  C4'  DC A 230      32.555 179.424   0.317 
ATOM   4724  O4'  DC A 230      31.156 179.395  -0.090 
ATOM   4725  C3'  DC A 230      32.920 177.949   0.482 
ATOM   4726  O3'  DC A 230      32.715 177.573   1.839 
ATOM   4727  C2'  DC A 230      31.911 177.200  -0.387 
ATOM   4728  C1'  DC A 230      30.699 178.053  -0.026 
ATOM   4729  N1   DC A 230      29.559 177.908  -0.974 
ATOM   4730  C2   DC A 230      28.269 177.987  -0.454 
ATOM   4731  O2   DC A 230      28.125 178.174   0.759 
ATOM   4732  N3   DC A 230      27.216 177.856  -1.302 
ATOM   4733  C4   DC A 230      27.414 177.654  -2.611 
ATOM   4734  N4   DC A 230      26.356 177.533  -3.396 
ATOM   4735  C5   DC A 230      28.733 177.568  -3.165 
ATOM   4736  C6   DC A 230      29.772 177.702  -2.301 
ATOM   4737  P    DG A 231      33.766 176.588   2.538 
ATOM   4738  OP1  DG A 231      34.920 177.368   3.039 
ATOM   4739  OP2  DG A 231      34.086 175.472   1.621 
ATOM   4740  O5'  DG A 231      32.910 176.039   3.774 
ATOM   4741  C5'  DG A 231      31.896 176.884   4.351 
ATOM   4742  C4'  DG A 231      30.639 176.078   4.614 
ATOM   4743  O4'  DG A 231      29.748 176.047   3.463 
ATOM   4744  C3'  DG A 231      30.853 174.604   4.954 
ATOM   4745  O3'  DG A 231      29.895 174.212   5.930 
ATOM   4746  C2'  DG A 231      30.554 173.859   3.654 
ATOM   4747  C1'  DG A 231      29.353 174.702   3.239 
ATOM   4748  N9   DG A 231      28.989 174.561   1.802 
ATOM   4749  C8   DG A 231      29.808 174.365   0.710 
ATOM   4750  N7   DG A 231      29.168 174.281  -0.430 
ATOM   4751  C5   DG A 231      27.829 174.430  -0.069 
ATOM   4752  C6   DG A 231      26.660 174.428  -0.874 
ATOM   4753  O6   DG A 231      26.564 174.291  -2.091 
ATOM   4754  N1   DG A 231      25.506 174.612  -0.101 
ATOM   4755  C2   DG A 231      25.484 174.777   1.270 
ATOM   4756  N2   DG A 231      24.279 174.939   1.823 
ATOM   4757  N3   DG A 231      26.582 174.780   2.025 
ATOM   4758  C4   DG A 231      27.710 174.602   1.290 
ATOM   4759  P    DT A 232      30.343 173.225   7.107 
ATOM   4760  OP1  DT A 232      30.974 174.006   8.195 
ATOM   4761  OP2  DT A 232      31.153 172.121   6.547 
ATOM   4762  O5'  DT A 232      28.931 172.658   7.600 
ATOM   4763  C5'  DT A 232      27.763 173.491   7.476 
ATOM   4764  C4'  DT A 232      26.599 172.677   6.946 
ATOM   4765  O4'  DT A 232      26.554 172.653   5.491 
ATOM   4766  C3'  DT A 232      26.588 171.199   7.339 
ATOM   4767  O3'  DT A 232      25.243 170.792   7.562 
ATOM   4768  C2'  DT A 232      27.119 170.467   6.107 
ATOM   4769  C1'  DT A 232      26.382 171.309   5.070 
ATOM   4770  N1   DT A 232      26.934 171.181   3.692 
ATOM   4771  C2   DT A 232      26.038 171.247   2.652 
ATOM   4772  O2   DT A 232      24.841 171.402   2.815 
ATOM   4773  N3   DT A 232      26.587 171.124   1.389 
ATOM   4774  C4   DT A 232      27.923 170.946   1.091 
ATOM   4775  O4   DT A 232      28.295 170.848  -0.081 
ATOM   4776  C5   DT A 232      28.783 170.889   2.248 
ATOM   4777  C7   DT A 232      30.252 170.697   2.011 
ATOM   4778  C6   DT A 232      28.277 171.006   3.486 
ATOM   4779  P    DC A 233      24.925 169.795   8.772 
ATOM   4780  OP1  DC A 233      24.788 170.567  10.028 
ATOM   4781  OP2  DC A 233      25.922 168.701   8.789 
ATOM   4782  O5'  DC A 233      23.499 169.216   8.338 
ATOM   4783  C5'  DC A 233      22.618 170.044   7.556 
ATOM   4784  C4'  DC A 233      21.996 169.229   6.439 
ATOM   4785  O4'  DC A 233      22.815 169.221   5.235 
ATOM   4786  C3'  DC A 233      21.772 167.747   6.741 
ATOM   4787  O3'  DC A 233      20.558 167.331   6.130 
ATOM   4788  C2'  DC A 233      22.934 167.032   6.052 
ATOM   4789  C1'  DC A 233      22.938 167.881   4.785 
ATOM   4790  N1   DC A 233      24.195 167.771   3.994 
ATOM   4791  C2   DC A 233      24.098 167.842   2.607 
ATOM   4792  O2   DC A 233      22.982 167.992   2.094 
ATOM   4793  N3   DC A 233      25.233 167.743   1.867 
ATOM   4794  C4   DC A 233      26.421 167.581   2.461 
ATOM   4795  N4   DC A 233      27.499 167.490   1.697 
ATOM   4796  C5   DC A 233      26.544 167.505   3.887 
ATOM   4797  C6   DC A 233      25.398 167.605   4.608 
ATOM   4798  P    DT A 234      19.599 166.319   6.916 
ATOM   4799  OP1  DT A 234      18.743 167.076   7.856 
ATOM   4800  OP2  DT A 234      20.407 165.230   7.509 
ATOM   4801  O5'  DT A 234      18.707 165.737   5.723 
ATOM   4802  C5'  DT A 234      18.444 166.569   4.578 
ATOM   4803  C4'  DT A 234      18.607 165.763   3.304 
ATOM   4804  O4'  DT A 234      19.977 165.773   2.811 
ATOM   4805  C3'  DT A 234      18.263 164.277   3.408 
ATOM   4806  O3'  DT A 234      17.645 163.861   2.196 
ATOM   4807  C2'  DT A 234      19.616 163.575   3.529 
ATOM   4808  C1'  DT A 234      20.354 164.438   2.511 
ATOM   4809  N1   DT A 234      21.838 164.343   2.609 
ATOM   4810  C2   DT A 234      22.549 164.430   1.437 
ATOM   4811  O2   DT A 234      22.020 164.578   0.349 
ATOM   4812  N3   DT A 234      23.922 164.337   1.568 
ATOM   4813  C4   DT A 234      24.623 164.170   2.745 
ATOM   4814  O4   DT A 234      25.854 164.100   2.736 
ATOM   4815  C5   DT A 234      23.790 164.090   3.920 
ATOM   4816  C7   DT A 234      24.472 163.907   5.244 
ATOM   4817  C6   DT A 234      22.452 164.176   3.822 
ATOM   4818  P    DG A 235      16.418 162.836   2.264 
ATOM   4819  OP1  DG A 235      15.164 163.579   2.526 
ATOM   4820  OP2  DG A 235      16.735 161.745   3.211 
ATOM   4821  O5'  DG A 235      16.402 162.262   0.771 
ATOM   4822  C5'  DG A 235      16.856 163.106  -0.305 
ATOM   4823  C4'  DG A 235      17.744 162.314  -1.245 
ATOM   4824  O4'  DG A 235      19.142 162.337  -0.838 
ATOM   4825  C3'  DG A 235      17.420 160.826  -1.371 
ATOM   4826  O3'  DG A 235      17.637 160.420  -2.717 
ATOM   4827  C2'  DG A 235      18.451 160.129  -0.483 
ATOM   4828  C1'  DG A 235      19.638 161.007  -0.867 
ATOM   4829  N9   DG A 235      20.781 160.919   0.084 
ATOM   4830  C8   DG A 235      20.766 160.744   1.450 
ATOM   4831  N7   DG A 235      21.956 160.708   1.998 
ATOM   4832  C5   DG A 235      22.822 160.870   0.917 
ATOM   4833  C6   DG A 235      24.240 160.915   0.880 
ATOM   4834  O6   DG A 235      25.038 160.819   1.810 
ATOM   4835  N1   DG A 235      24.714 161.094  -0.428 
ATOM   4836  C2   DG A 235      23.920 161.215  -1.551 
ATOM   4837  N2   DG A 235      24.565 161.380  -2.708 
ATOM   4838  N3   DG A 235      22.590 161.173  -1.516 
ATOM   4839  C4   DG A 235      22.115 160.999  -0.256 
ATOM   4840  P    DT A 236      16.614 159.387  -3.389 
ATOM   4841  OP1  DT A 236      15.439 160.121  -3.910 
ATOM   4842  OP2  DT A 236      16.326 158.287  -2.443 
ATOM   4843  O5'  DT A 236      17.487 158.830  -4.610 
ATOM   4844  C5'  DT A 236      18.476 159.687  -5.209 
ATOM   4845  C4'  DT A 236      19.756 158.911  -5.453 
ATOM   4846  O4'  DT A 236      20.647 158.936  -4.302 
ATOM   4847  C3'  DT A 236      19.583 157.422  -5.753 
ATOM   4848  O3'  DT A 236      20.553 157.032  -6.718 
ATOM   4849  C2'  DT A 236      19.902 156.721  -4.433 
ATOM   4850  C1'  DT A 236      21.079 157.609  -4.041 
ATOM   4851  N1   DT A 236      21.446 157.517  -2.600 
ATOM   4852  C2   DT A 236      22.779 157.632  -2.286 
ATOM   4853  O2   DT A 236      23.645 157.803  -3.125 
ATOM   4854  N3   DT A 236      23.081 157.540  -0.941 
ATOM   4855  C4   DT A 236      22.183 157.348   0.089 
ATOM   4856  O4   DT A 236      22.572 157.282   1.256 
ATOM   4857  C5   DT A 236      20.808 157.239  -0.341 
ATOM   4858  C7   DT A 236      19.765 157.028   0.718 
ATOM   4859  C6   DT A 236      20.487 157.324  -1.642 
ATOM   4860  P    DA A 237      20.133 156.001  -7.868 
ATOM   4861  OP1  DA A 237      19.480 156.734  -8.976 
ATOM   4862  OP2  DA A 237      19.354 154.890  -7.277 
ATOM   4863  O5'  DA A 237      21.561 155.462  -8.346 
ATOM   4864  C5'  DA A 237      22.705 156.331  -8.245 
ATOM   4865  C4'  DA A 237      23.890 155.564  -7.695 
ATOM   4866  O4'  DA A 237      23.935 155.581  -6.239 
ATOM   4867  C3'  DA A 237      23.943 154.078  -8.047 
ATOM   4868  O3'  DA A 237      25.299 153.703  -8.259 
ATOM   4869  C2'  DA A 237      23.433 153.364  -6.795 
ATOM   4870  C1'  DA A 237      24.146 154.254  -5.782 
ATOM   4871  N9   DA A 237      23.598 154.148  -4.401 
ATOM   4872  C8   DA A 237      22.303 153.943  -4.016 
ATOM   4873  N7   DA A 237      22.140 153.896  -2.730 
ATOM   4874  C5   DA A 237      23.419 154.083  -2.223 
ATOM   4875  C6   DA A 237      23.919 154.138  -0.912 
ATOM   4876  N6   DA A 237      23.153 154.003   0.179 
ATOM   4877  N1   DA A 237      25.242 154.337  -0.762 
ATOM   4878  C2   DA A 237      26.000 154.471  -1.850 
ATOM   4879  N3   DA A 237      25.646 154.438  -3.116 
ATOM   4880  C4   DA A 237      24.318 154.237  -3.239 
ATOM   4881  P    DT A 238      25.646 152.683  -9.444 
ATOM   4882  OP1  DT A 238      25.762 153.424 -10.719 
ATOM   4883  OP2  DT A 238      24.682 151.561  -9.430 
ATOM   4884  O5'  DT A 238      27.089 152.156  -8.994 
ATOM   4885  C5'  DT A 238      27.946 153.030  -8.235 
ATOM   4886  C4'  DT A 238      28.590 152.263  -7.096 
ATOM   4887  O4'  DT A 238      27.770 152.264  -5.892 
ATOM   4888  C3'  DT A 238      28.856 150.781  -7.359 
ATOM   4889  O3'  DT A 238      30.081 150.415  -6.736 
ATOM   4890  C2'  DT A 238      27.714 150.051  -6.651 
ATOM   4891  C1'  DT A 238      27.686 150.933  -5.406 
ATOM   4892  N1   DT A 238      26.432 150.809  -4.613 
ATOM   4893  C2   DT A 238      26.542 150.921  -3.247 
ATOM   4894  O2   DT A 238      27.605 151.114  -2.681 
ATOM   4895  N3   DT A 238      25.360 150.800  -2.545 
ATOM   4896  C4   DT A 238      24.107 150.582  -3.081 
ATOM   4897  O4   DT A 238      23.119 150.491  -2.349 
ATOM   4898  C5   DT A 238      24.093 150.478  -4.521 
ATOM   4899  C7   DT A 238      22.769 150.241  -5.187 
ATOM   4900  C6   DT A 238      25.227 150.592  -5.230 
ATOM   4901  P    DA A 239      31.068 149.410  -7.497 
ATOM   4902  OP1  DA A 239      31.904 150.166  -8.456 
ATOM   4903  OP2  DA A 239      30.291 148.283  -8.059 
ATOM   4904  O5'  DA A 239      31.977 148.886  -6.288 
ATOM   4905  C5'  DA A 239      32.214 149.756  -5.165 
ATOM   4906  C4'  DA A 239      32.074 148.980  -3.870 
ATOM   4907  O4'  DA A 239      30.704 148.964  -3.378 
ATOM   4908  C3'  DA A 239      32.460 147.502  -3.936 
ATOM   4909  O3'  DA A 239      33.089 147.136  -2.714 
ATOM   4910  C2'  DA A 239      31.128 146.759  -4.037 
ATOM   4911  C1'  DA A 239      30.364 147.627  -3.042 
ATOM   4912  N9   DA A 239      28.885 147.488  -3.137 
ATOM   4913  C8   DA A 239      28.123 147.271  -4.249 
ATOM   4914  N7   DA A 239      26.851 147.195  -4.008 
ATOM   4915  C5   DA A 239      26.760 147.374  -2.634 
ATOM   4916  C6   DA A 239      25.667 147.400  -1.752 
ATOM   4917  N6   DA A 239      24.396 147.238  -2.145 
ATOM   4918  N1   DA A 239      25.930 147.599  -0.447 
ATOM   4919  C2   DA A 239      27.195 147.760  -0.063 
ATOM   4920  N3   DA A 239      28.290 147.755  -0.791 
ATOM   4921  C4   DA A 239      28.001 147.554  -2.093 
ATOM   4922  P    DG A 240      34.345 146.144  -2.754 
ATOM   4923  OP1  DG A 240      35.577 146.915  -3.035 
ATOM   4924  OP2  DG A 240      34.060 145.020  -3.672 
ATOM   4925  O5'  DG A 240      34.375 145.612  -1.245 
ATOM   4926  C5'  DG A 240      33.899 146.471  -0.192 
ATOM   4927  C4'  DG A 240      33.033 145.680   0.769 
ATOM   4928  O4'  DG A 240      31.635 145.652   0.362 
ATOM   4929  C3'  DG A 240      33.399 144.205   0.934 
ATOM   4930  O3'  DG A 240      33.194 143.829   2.291 
ATOM   4931  C2'  DG A 240      32.389 143.456   0.065 
ATOM   4932  C1'  DG A 240      31.177 144.310   0.426 
ATOM   4933  N9   DG A 240      30.037 144.164  -0.522 
ATOM   4934  C8   DG A 240      30.058 143.953  -1.883 
ATOM   4935  N7   DG A 240      28.868 143.869  -2.428 
ATOM   4936  C5   DG A 240      27.999 144.035  -1.351 
ATOM   4937  C6   DG A 240      26.579 144.040  -1.316 
ATOM   4938  O6   DG A 240      25.786 143.898  -2.242 
ATOM   4939  N1   DG A 240      26.102 144.241  -0.014 
ATOM   4940  C2   DG A 240      26.890 144.414   1.106 
ATOM   4941  N2   DG A 240      26.241 144.592   2.260 
ATOM   4942  N3   DG A 240      28.222 144.410   1.072 
ATOM   4943  C4   DG A 240      28.702 144.215  -0.184 
ATOM   4944  P    DT A 241      34.245 142.844   2.990 
ATOM   4945  OP1  DT A 241      35.398 143.625   3.491 
ATOM   4946  OP2  DT A 241      34.565 141.728   2.073 
ATOM   4947  O5'  DT A 241      33.388 142.296   4.226 
ATOM   4948  C5'  DT A 241      32.375 143.140   4.803 
ATOM   4949  C4'  DT A 241      31.118 142.335   5.066 
ATOM   4950  O4'  DT A 241      30.226 142.304   3.915 
ATOM   4951  C3'  DT A 241      31.332 140.860   5.406 
ATOM   4952  O3'  DT A 241      30.373 140.468   6.382 
ATOM   4953  C2'  DT A 241      31.033 140.115   4.106 
ATOM   4954  C1'  DT A 241      29.832 140.959   3.691 
ATOM   4955  N1   DT A 241      29.468 140.817   2.254 
ATOM   4956  C2   DT A 241      28.133 140.886   1.936 
ATOM   4957  O2   DT A 241      27.261 141.055   2.770 
ATOM   4958  N3   DT A 241      27.833 140.750   0.594 
ATOM   4959  C4   DT A 241      28.737 140.556  -0.430 
ATOM   4960  O4   DT A 241      28.349 140.448  -1.595 
ATOM   4961  C5   DT A 241      30.114 140.497   0.001 
ATOM   4962  C7   DT A 241      31.163 140.288  -1.051 
ATOM   4963  C6   DT A 241      30.433 140.626   1.299 
ATOM   4964  P    DG A 242      30.822 139.481   7.559 
ATOM   4965  OP1  DG A 242      31.452 140.262   8.647 
ATOM   4966  OP2  DG A 242      31.631 138.377   6.999 
ATOM   4967  O5'  DG A 242      29.410 138.915   8.052 
ATOM   4968  C5'  DG A 242      28.241 139.748   7.928 
ATOM   4969  C4'  DG A 242      27.077 138.933   7.398 
ATOM   4970  O4'  DG A 242      27.033 138.910   5.943 
ATOM   4971  C3'  DG A 242      27.066 137.456   7.791 
ATOM   4972  O3'  DG A 242      25.722 137.049   8.014 
ATOM   4973  C2'  DG A 242      27.598 136.724   6.559 
ATOM   4974  C1'  DG A 242      26.860 137.566   5.522 
ATOM   4975  N9   DG A 242      27.412 137.438   4.144 
ATOM   4976  C8   DG A 242      28.718 137.258   3.742 
ATOM   4977  N7   DG A 242      28.870 137.183   2.442 
ATOM   4978  C5   DG A 242      27.574 137.322   1.948 
ATOM   4979  C6   DG A 242      27.101 137.322   0.610 
ATOM   4980  O6   DG A 242      27.740 137.198  -0.432 
ATOM   4981  N1   DG A 242      25.711 137.492   0.558 
ATOM   4982  C2   DG A 242      24.886 137.642   1.656 
ATOM   4983  N2   DG A 242      23.585 137.792   1.395 
ATOM   4984  N3   DG A 242      25.330 137.642   2.911 
ATOM   4985  C4   DG A 242      26.677 137.478   2.978 
ATOM   4986  P    DT A 243      25.404 136.051   9.225 
ATOM   4987  OP1  DT A 243      25.267 136.823  10.480 
ATOM   4988  OP2  DT A 243      26.400 134.957   9.241 
ATOM   4989  O5'  DT A 243      23.977 135.472   8.790 
ATOM   4990  C5'  DT A 243      23.096 136.300   8.008 
ATOM   4991  C4'  DT A 243      22.475 135.485   6.891 
ATOM   4992  O4'  DT A 243      23.294 135.478   5.688 
ATOM   4993  C3'  DT A 243      22.251 134.004   7.193 
ATOM   4994  O3'  DT A 243      21.036 133.587   6.582 
ATOM   4995  C2'  DT A 243      23.412 133.288   6.504 
ATOM   4996  C1'  DT A 243      23.416 134.137   5.237 
ATOM   4997  N1   DT A 243      24.674 134.027   4.446 
ATOM   4998  C2   DT A 243      24.561 134.100   3.079 
ATOM   4999  O2   DT A 243      23.494 134.247   2.508 
ATOM   5000  N3   DT A 243      25.747 133.993   2.379 
ATOM   5001  C4   DT A 243      27.005 133.825   2.921 
ATOM   5002  O4   DT A 243      27.995 133.742   2.192 
ATOM   5003  C5   DT A 243      27.021 133.761   4.363 
ATOM   5004  C7   DT A 243      28.351 133.578   5.034 
ATOM   5005  C6   DT A 243      25.883 133.861   5.069 
ATOM   5006  P    DA A 244      20.078 132.575   7.368 
ATOM   5007  OP1  DA A 244      19.221 133.333   8.308 
ATOM   5008  OP2  DA A 244      20.886 131.486   7.961 
ATOM   5009  O5'  DA A 244      19.185 131.993   6.175 
ATOM   5010  C5'  DA A 244      18.923 132.826   5.030 
ATOM   5011  C4'  DA A 244      19.086 132.020   3.756 
ATOM   5012  O4'  DA A 244      20.456 132.029   3.263 
ATOM   5013  C3'  DA A 244      18.742 130.534   3.860 
ATOM   5014  O3'  DA A 244      18.123 130.118   2.648 
ATOM   5015  C2'  DA A 244      20.095 129.832   3.981 
ATOM   5016  C1'  DA A 244      20.833 130.695   2.963 
ATOM   5017  N9   DA A 244      22.317 130.600   3.061 
ATOM   5018  C8   DA A 244      23.084 130.435   4.179 
ATOM   5019  N7   DA A 244      24.357 130.387   3.938 
ATOM   5020  C5   DA A 244      24.444 130.532   2.561 
ATOM   5021  C6   DA A 244      25.536 130.566   1.679 
ATOM   5022  N6   DA A 244      26.811 130.450   2.074 
ATOM   5023  N1   DA A 244      25.268 130.723   0.368 
ATOM   5024  C2   DA A 244      23.999 130.837  -0.019 
ATOM   5025  N3   DA A 244      22.904 130.821   0.708 
ATOM   5026  C4   DA A 244      23.199 130.662   2.015 
ATOM   5027  P    DT A 245      16.897 129.092   2.716 
ATOM   5028  OP1  DT A 245      15.643 129.835   2.978 
ATOM   5029  OP2  DT A 245      17.214 128.001   3.663 
ATOM   5030  O5'  DT A 245      16.881 128.519   1.223 
ATOM   5031  C5'  DT A 245      17.335 129.362   0.147 
ATOM   5032  C4'  DT A 245      18.222 128.571  -0.793 
ATOM   5033  O4'  DT A 245      19.621 128.593  -0.386 
ATOM   5034  C3'  DT A 245      17.899 127.082  -0.919 
ATOM   5035  O3'  DT A 245      18.115 126.676  -2.265 
ATOM   5036  C2'  DT A 245      18.929 126.386  -0.031 
ATOM   5037  C1'  DT A 245      20.117 127.263  -0.415 
ATOM   5038  N1   DT A 245      21.259 127.175   0.536 
ATOM   5039  C2   DT A 245      22.523 127.278   0.006 
ATOM   5040  O2   DT A 245      22.733 127.435  -1.184 
ATOM   5041  N3   DT A 245      23.558 127.191   0.918 
ATOM   5042  C4   DT A 245      23.434 127.015   2.281 
ATOM   5043  O4   DT A 245      24.436 126.951   2.997 
ATOM   5044  C5   DT A 245      22.070 126.917   2.742 
ATOM   5045  C7   DT A 245      21.848 126.724   4.213 
ATOM   5046  C6   DT A 245      21.045 126.998   1.878 
ATOM   5047  P    DG A 246      17.093 125.643  -2.937 
ATOM   5048  OP1  DG A 246      15.918 126.377  -3.458 
ATOM   5049  OP2  DG A 246      16.804 124.544  -1.991 
ATOM   5050  O5'  DG A 246      17.965 125.086  -4.158 
ATOM   5051  C5'  DG A 246      18.954 125.944  -4.757 
ATOM   5052  C4'  DG A 246      20.234 125.167  -5.001 
ATOM   5053  O4'  DG A 246      21.125 125.192  -3.850 
ATOM   5054  C3'  DG A 246      20.062 123.679  -5.301 
ATOM   5055  O3'  DG A 246      21.031 123.288  -6.266 
ATOM   5056  C2'  DG A 246      20.380 122.978  -3.981 
ATOM   5057  C1'  DG A 246      21.558 123.866  -3.589 
ATOM   5058  N9   DG A 246      21.925 123.773  -2.148 
ATOM   5059  C8   DG A 246      21.111 123.583  -1.053 
ATOM   5060  N7   DG A 246      21.754 123.548   0.090 
ATOM   5061  C5   DG A 246      23.087 123.726  -0.275 
ATOM   5062  C6   DG A 246      24.256 123.778   0.529 
ATOM   5063  O6   DG A 246      24.355 123.677   1.749 
ATOM   5064  N1   DG A 246      25.405 123.974  -0.250 
ATOM   5065  C2   DG A 246      25.422 124.103  -1.625 
ATOM   5066  N2   DG A 246      26.622 124.284  -2.181 
ATOM   5067  N3   DG A 246      24.326 124.054  -2.379 
ATOM   5068  C4   DG A 246      23.203 123.864  -1.638 
ATOM   5069  P    DC A 247      20.611 122.258  -7.416 
ATOM   5070  OP1  DC A 247      19.958 122.991  -8.524 
ATOM   5071  OP2  DC A 247      19.833 121.146  -6.825 
ATOM   5072  O5'  DC A 247      22.039 121.718  -7.894 
ATOM   5073  C5'  DC A 247      23.183 122.587  -7.793 
ATOM   5074  C4'  DC A 247      24.369 121.820  -7.242 
ATOM   5075  O4'  DC A 247      24.414 121.837  -5.787 
ATOM   5076  C3'  DC A 247      24.422 120.334  -7.595 
ATOM   5077  O3'  DC A 247      25.777 119.959  -7.807 
ATOM   5078  C2'  DC A 247      23.912 119.620  -6.343 
ATOM   5079  C1'  DC A 247      24.625 120.510  -5.330 
ATOM   5080  N1   DC A 247      24.076 120.404  -3.949 
ATOM   5081  C2   DC A 247      24.967 120.522  -2.885 
ATOM   5082  O2   DC A 247      26.165 120.709  -3.129 
ATOM   5083  N3   DC A 247      24.487 120.427  -1.619 
ATOM   5084  C4   DC A 247      23.182 120.224  -1.397 
ATOM   5085  N4   DC A 247      22.763 120.139  -0.144 
ATOM   5086  C5   DC A 247      22.249 120.100  -2.477 
ATOM   5087  C6   DC A 247      22.749 120.197  -3.735 
ATOM   5088  P    DC A 248      26.124 118.939  -8.992 
ATOM   5089  OP1  DC A 248      26.241 119.681 -10.267 
ATOM   5090  OP2  DC A 248      25.160 117.817  -8.978 
ATOM   5091  O5'  DC A 248      27.567 118.413  -8.542 
ATOM   5092  C5'  DC A 248      28.425 119.286  -7.783 
ATOM   5093  C4'  DC A 248      29.068 118.519  -6.644 
ATOM   5094  O4'  DC A 248      28.249 118.521  -5.440 
ATOM   5095  C3'  DC A 248      29.334 117.037  -6.907 
ATOM   5096  O3'  DC A 248      30.560 116.672  -6.284 
ATOM   5097  C2'  DC A 248      28.193 116.307  -6.199 
ATOM   5098  C1'  DC A 248      28.165 117.190  -4.954 
ATOM   5099  N1   DC A 248      26.910 117.066  -4.161 
ATOM   5100  C2   DC A 248      27.005 117.177  -2.775 
ATOM   5101  O2   DC A 248      28.116 117.372  -2.267 
ATOM   5102  N3   DC A 248      25.874 117.065  -2.033 
ATOM   5103  C4   DC A 248      24.689 116.854  -2.623 
ATOM   5104  N4   DC A 248      23.615 116.753  -1.855 
ATOM   5105  C5   DC A 248      24.571 116.736  -4.046 
ATOM   5106  C6   DC A 248      25.713 116.849  -4.769 
ATOM   5107  P    DG A 249      31.547 115.667  -7.045 
ATOM   5108  OP1  DG A 249      32.382 116.423  -8.004 
ATOM   5109  OP2  DG A 249      30.770 114.540  -7.607 
ATOM   5110  O5'  DG A 249      32.455 115.142  -5.836 
ATOM   5111  C5'  DG A 249      32.692 116.012  -4.713 
ATOM   5112  C4'  DG A 249      32.553 115.236  -3.418 
ATOM   5113  O4'  DG A 249      31.183 115.220  -2.926 
ATOM   5114  C3'  DG A 249      32.938 113.759  -3.484 
ATOM   5115  O3'  DG A 249      33.568 113.393  -2.262 
ATOM   5116  C2'  DG A 249      31.607 113.015  -3.585 
ATOM   5117  C1'  DG A 249      30.843 113.884  -2.590 
ATOM   5118  N9   DG A 249      29.363 113.745  -2.685 
ATOM   5119  C8   DG A 249      28.578 113.526  -3.797 
ATOM   5120  N7   DG A 249      27.295 113.451  -3.538 
ATOM   5121  C5   DG A 249      27.225 113.632  -2.158 
ATOM   5122  C6   DG A 249      26.099 113.653  -1.295 
ATOM   5123  O6   DG A 249      24.912 113.513  -1.576 
ATOM   5124  N1   DG A 249      26.478 113.866   0.038 
ATOM   5125  C2   DG A 249      27.775 114.038   0.479 
ATOM   5126  N2   DG A 249      27.928 114.229   1.791 
ATOM   5127  N3   DG A 249      28.832 114.019  -0.332 
ATOM   5128  C4   DG A 249      28.481 113.812  -1.628 
ATOM   5129  P    DT A 250      34.824 112.401  -2.302 
ATOM   5130  OP1  DT A 250      36.055 113.172  -2.583 
ATOM   5131  OP2  DT A 250      34.538 111.276  -3.220 
ATOM   5132  O5'  DT A 250      34.854 111.868  -0.793 
ATOM   5133  C5'  DT A 250      34.377 112.727   0.260 
ATOM   5134  C4'  DT A 250      33.512 111.936   1.221 
ATOM   5135  O4'  DT A 250      32.113 111.908   0.814 
ATOM   5136  C3'  DT A 250      33.877 110.461   1.386 
ATOM   5137  O3'  DT A 250      33.672 110.086   2.743 
ATOM   5138  C2'  DT A 250      32.868 109.712   0.517 
ATOM   5139  C1'  DT A 250      31.656 110.566   0.878 
ATOM   5140  N1   DT A 250      30.516 110.420  -0.070 
ATOM   5141  C2   DT A 250      29.249 110.501   0.458 
ATOM   5142  O2   DT A 250      29.036 110.684   1.644 
ATOM   5143  N3   DT A 250      28.219 110.361  -0.451 
ATOM   5144  C4   DT A 250      28.346 110.151  -1.808 
ATOM   5145  O4   DT A 250      27.347 110.040  -2.523 
ATOM   5146  C5   DT A 250      29.713 110.080  -2.268 
ATOM   5147  C7   DT A 250      29.942 109.854  -3.733 
ATOM   5148  C6   DT A 250      30.735 110.214  -1.406 
ATOM   5149  P    DT A 251      34.723 109.101   3.442 
ATOM   5150  OP1  DT A 251      35.877 109.881   3.943 
ATOM   5151  OP2  DT A 251      35.043 107.985   2.525 
ATOM   5152  O5'  DT A 251      33.867 108.552   4.678 
ATOM   5153  C5'  DT A 251      32.853 109.397   5.255 
ATOM   5154  C4'  DT A 251      31.596 108.591   5.518 
ATOM   5155  O4'  DT A 251      30.705 108.560   4.367 
ATOM   5156  C3'  DT A 251      31.810 107.116   5.858 
ATOM   5157  O3'  DT A 251      30.852 106.725   6.834 
ATOM   5158  C2'  DT A 251      31.511 106.372   4.558 
ATOM   5159  C1'  DT A 251      30.310 107.215   4.143 
ATOM   5160  N1   DT A 251      29.946 107.074   2.706 
ATOM   5161  C2   DT A 251      28.611 107.143   2.388 
ATOM   5162  O2   DT A 251      27.739 107.311   3.222 
ATOM   5163  N3   DT A 251      28.312 107.006   1.046 
ATOM   5164  C4   DT A 251      29.216 106.812   0.022 
ATOM   5165  O4   DT A 251      28.828 106.704  -1.143 
ATOM   5166  C5   DT A 251      30.592 106.754   0.453 
ATOM   5167  C7   DT A 251      31.642 106.544  -0.599 
ATOM   5168  C6   DT A 251      30.912 106.883   1.751 
ATOM   5169  P    DA A 252      31.300 105.738   8.011 
ATOM   5170  OP1  DA A 252      31.931 106.518   9.099 
ATOM   5171  OP2  DA A 252      32.110 104.634   7.451 
ATOM   5172  O5'  DA A 252      29.888 105.171   8.504 
ATOM   5173  C5'  DA A 252      28.720 106.004   8.380 
ATOM   5174  C4'  DA A 252      27.556 105.189   7.850 
ATOM   5175  O4'  DA A 252      27.511 105.166   6.395 
ATOM   5176  C3'  DA A 252      27.545 103.712   8.243 
ATOM   5177  O3'  DA A 252      26.200 103.305   8.466 
ATOM   5178  C2'  DA A 252      28.076 102.980   7.011 
ATOM   5179  C1'  DA A 252      27.339 103.822   5.974 
ATOM   5180  N9   DA A 252      27.891 103.694   4.596 
ATOM   5181  C8   DA A 252      29.190 103.517   4.216 
ATOM   5182  N7   DA A 252      29.356 103.440   2.931 
ATOM   5183  C5   DA A 252      28.072 103.577   2.420 
ATOM   5184  C6   DA A 252      27.570 103.582   1.109 
ATOM   5185  N6   DA A 252      28.341 103.439   0.021 
ATOM   5186  N1   DA A 252      26.242 103.739   0.954 
ATOM   5187  C2   DA A 252      25.482 103.881   2.038 
ATOM   5188  N3   DA A 252      25.835 103.892   3.305 
ATOM   5189  C4   DA A 252      27.168 103.732   3.432 
ATOM   5190  P    DA A 253      25.882 102.308   9.677 
ATOM   5191  OP1  DA A 253      25.745 103.080  10.932 
ATOM   5192  OP2  DA A 253      26.879 101.214   9.693 
ATOM   5193  O5'  DA A 253      24.456 101.728   9.242 
ATOM   5194  C5'  DA A 253      23.575 102.557   8.460 
ATOM   5195  C4'  DA A 253      22.953 101.742   7.343 
ATOM   5196  O4'  DA A 253      23.772 101.734   6.140 
ATOM   5197  C3'  DA A 253      22.729 100.260   7.645 
ATOM   5198  O3'  DA A 253      21.515  99.844   7.034 
ATOM   5199  C2'  DA A 253      23.891  99.544   6.956 
ATOM   5200  C1'  DA A 253      23.895 100.394   5.690 
ATOM   5201  N9   DA A 253      25.152 100.284   4.898 
ATOM   5202  C8   DA A 253      26.429 100.117   5.353 
ATOM   5203  N7   DA A 253      27.317 100.055   4.411 
ATOM   5204  C5   DA A 253      26.579 100.191   3.244 
ATOM   5205  C6   DA A 253      26.944 100.208   1.888 
ATOM   5206  N6   DA A 253      28.208 100.081   1.460 
ATOM   5207  N1   DA A 253      25.958 100.360   0.983 
ATOM   5208  C2   DA A 253      24.704 100.486   1.414 
ATOM   5209  N3   DA A 253      24.246 100.485   2.647 
ATOM   5210  C4   DA A 253      25.251 100.331   3.533 
ATOM   5211  P    DC A 254      20.556  98.832   7.820 
ATOM   5212  OP1  DC A 254      19.700  99.589   8.760 
ATOM   5213  OP2  DC A 254      21.364  97.743   8.413 
ATOM   5214  O5'  DC A 254      19.664  98.250   6.627 
ATOM   5215  C5'  DC A 254      19.401  99.082   5.482 
ATOM   5216  C4'  DC A 254      19.564  98.276   4.208 
ATOM   5217  O4'  DC A 254      20.934  98.286   3.715 
ATOM   5218  C3'  DC A 254      19.220  96.790   4.312 
ATOM   5219  O3'  DC A 254      18.602  96.374   3.101 
ATOM   5220  C2'  DC A 254      20.573  96.088   4.433 
ATOM   5221  C1'  DC A 254      21.311  96.951   3.415 
ATOM   5222  N1   DC A 254      22.795  96.856   3.513 
ATOM   5223  C2   DC A 254      23.531  96.942   2.334 
ATOM   5224  O2   DC A 254      22.928  97.092   1.265 
ATOM   5225  N3   DC A 254      24.884  96.857   2.403 
ATOM   5226  C4   DC A 254      25.499  96.694   3.581 
ATOM   5227  N4   DC A 254      26.821  96.617   3.595 
ATOM   5228  C5   DC A 254      24.761  96.603   4.805 
ATOM   5229  C6   DC A 254      23.409  96.690   4.716 
ATOM   5230  P    DA A 255      17.375  95.349   3.168 
ATOM   5231  OP1  DA A 255      16.121  96.091   3.430 
ATOM   5232  OP2  DA A 255      17.692  94.258   4.115 
ATOM   5233  O5'  DA A 255      17.360  94.775   1.675 
ATOM   5234  C5'  DA A 255      17.813  95.618   0.599 
ATOM   5235  C4'  DA A 255      18.701  94.827  -0.341 
ATOM   5236  O4'  DA A 255      20.099  94.849   0.066 
ATOM   5237  C3'  DA A 255      18.377  93.339  -0.467 
ATOM   5238  O3'  DA A 255      18.594  92.933  -1.813 
ATOM   5239  C2'  DA A 255      19.408  92.642   0.422 
ATOM   5240  C1'  DA A 255      20.595  93.520   0.037 
ATOM   5241  N9   DA A 255      21.738  93.432   0.988 
ATOM   5242  C8   DA A 255      21.704  93.258   2.342 
ATOM   5243  N7   DA A 255      22.876  93.220   2.895 
ATOM   5244  C5   DA A 255      23.753  93.381   1.832 
ATOM   5245  C6   DA A 255      25.156  93.430   1.760 
ATOM   5246  N6   DA A 255      25.956  93.316   2.830 
ATOM   5247  N1   DA A 255      25.707  93.599   0.545 
ATOM   5248  C2   DA A 255      24.908  93.712  -0.514 
ATOM   5249  N3   DA A 255      23.593  93.681  -0.569 
ATOM   5250  C4   DA A 255      23.067  93.510   0.660 
ATOM   5251  P    DA A 256      17.571  91.900  -2.485 
ATOM   5252  OP1  DA A 256      16.396  92.633  -3.006 
ATOM   5253  OP2  DA A 256      17.283  90.800  -1.539 
ATOM   5254  O5'  DA A 256      18.444  91.343  -3.706 
ATOM   5255  C5'  DA A 256      19.433  92.200  -4.305 
ATOM   5256  C4'  DA A 256      20.713  91.424  -4.549 
ATOM   5257  O4'  DA A 256      21.604  91.449  -3.398 
ATOM   5258  C3'  DA A 256      20.540  89.935  -4.849 
ATOM   5259  O3'  DA A 256      21.510  89.545  -5.814 
ATOM   5260  C2'  DA A 256      20.859  89.234  -3.529 
ATOM   5261  C1'  DA A 256      22.036  90.122  -3.137 
ATOM   5262  N9   DA A 256      22.403  90.030  -1.696 
ATOM   5263  C8   DA A 256      21.582  89.841  -0.622 
ATOM   5264  N7   DA A 256      22.204  89.803   0.515 
ATOM   5265  C5   DA A 256      23.538  89.980   0.171 
ATOM   5266  C6   DA A 256      24.714  90.037   0.937 
ATOM   5267  N6   DA A 256      24.734  89.916   2.272 
ATOM   5268  N1   DA A 256      25.873  90.222   0.279 
ATOM   5269  C2   DA A 256      25.847  90.342  -1.048 
ATOM   5270  N3   DA A 256      24.817  90.306  -1.864 
ATOM   5271  C4   DA A 256      23.669  90.118  -1.181 
ATOM   5272  P    DC A 257      21.090  88.514  -6.963 
ATOM   5273  OP1  DC A 257      20.437  89.247  -8.072 
ATOM   5274  OP2  DC A 257      20.311  87.403  -6.373 
ATOM   5275  O5'  DC A 257      22.518  87.975  -7.442 
ATOM   5276  C5'  DC A 257      23.662  88.844  -7.340 
ATOM   5277  C4'  DC A 257      24.847  88.077  -6.790 
ATOM   5278  O4'  DC A 257      24.892  88.094  -5.335 
ATOM   5279  C3'  DC A 257      24.901  86.590  -7.143 
ATOM   5280  O3'  DC A 257      26.256  86.216  -7.355 
ATOM   5281  C2'  DC A 257      24.390  85.877  -5.891 
ATOM   5282  C1'  DC A 257      25.103  86.767  -4.878 
ATOM   5283  N1   DC A 257      24.555  86.660  -3.497 
ATOM   5284  C2   DC A 257      25.446  86.778  -2.433 
ATOM   5285  O2   DC A 257      26.643  86.965  -2.677 
ATOM   5286  N3   DC A 257      24.965  86.683  -1.167 
ATOM   5287  C4   DC A 257      23.661  86.481  -0.945 
ATOM   5288  N4   DC A 257      23.241  86.396   0.308 
ATOM   5289  C5   DC A 257      22.728  86.356  -2.025 
ATOM   5290  C6   DC A 257      23.227  86.453  -3.283 
ATOM   5291  P    DA A 258      26.603  85.196  -8.540 
ATOM   5292  OP1  DA A 258      26.719  85.937  -9.815 
ATOM   5293  OP2  DA A 258      25.639  84.074  -8.526 
ATOM   5294  O5'  DA A 258      28.046  84.669  -8.090 
ATOM   5295  C5'  DA A 258      28.903  85.542  -7.331 
ATOM   5296  C4'  DA A 258      29.547  84.776  -6.192 
ATOM   5297  O4'  DA A 258      28.728  84.777  -4.988 
ATOM   5298  C3'  DA A 258      29.813  83.294  -6.455 
ATOM   5299  O3'  DA A 258      31.038  82.928  -5.832 
ATOM   5300  C2'  DA A 258      28.671  82.564  -5.747 
ATOM   5301  C1'  DA A 258      28.643  83.446  -4.502 
ATOM   5302  N9   DA A 258      27.389  83.322  -3.709 
ATOM   5303  C8   DA A 258      26.118  83.107  -4.158 
ATOM   5304  N7   DA A 258      25.230  83.045  -3.214 
ATOM   5305  C5   DA A 258      25.965  83.233  -2.052 
ATOM   5306  C6   DA A 258      25.599  83.276  -0.697 
ATOM   5307  N6   DA A 258      24.339  83.125  -0.265 
ATOM   5308  N1   DA A 258      26.580  83.480   0.203 
ATOM   5309  C2   DA A 258      27.829  83.630  -0.232 
ATOM   5310  N3   DA A 258      28.289  83.609  -1.463 
ATOM   5311  C4   DA A 258      27.288  83.403  -2.344 
ATOM   5312  P    DA A 259      32.026  81.923  -6.593 
ATOM   5313  OP1  DA A 259      32.861  82.679  -7.552 
ATOM   5314  OP2  DA A 259      31.249  80.796  -7.155 
ATOM   5315  O5'  DA A 259      32.934  81.399  -5.384 
ATOM   5316  C5'  DA A 259      33.171  82.268  -4.261 
ATOM   5317  C4'  DA A 259      33.031  81.493  -2.966 
ATOM   5318  O4'  DA A 259      31.661  81.477  -2.474 
ATOM   5319  C3'  DA A 259      33.417  80.015  -3.032 
ATOM   5320  O3'  DA A 259      34.046  79.649  -1.810 
ATOM   5321  C2'  DA A 259      32.085  79.272  -3.133 
ATOM   5322  C1'  DA A 259      31.321  80.140  -2.138 
ATOM   5323  N9   DA A 259      29.842  80.001  -2.233 
ATOM   5324  C8   DA A 259      29.080  79.784  -3.345 
ATOM   5325  N7   DA A 259      27.808  79.707  -3.104 
ATOM   5326  C5   DA A 259      27.717  79.887  -1.730 
ATOM   5327  C6   DA A 259      26.624  79.913  -0.848 
ATOM   5328  N6   DA A 259      25.353  79.751  -1.241 
ATOM   5329  N1   DA A 259      26.887  80.112   0.457 
ATOM   5330  C2   DA A 259      28.152  80.273   0.841 
ATOM   5331  N3   DA A 259      29.247  80.268   0.114 
ATOM   5332  C4   DA A 259      28.958  80.066  -1.188 
ATOM   5333  P    DG A 260      35.302  78.657  -1.850 
ATOM   5334  OP1  DG A 260      36.534  79.428  -2.131 
ATOM   5335  OP2  DG A 260      35.017  77.533  -2.768 
ATOM   5336  O5'  DG A 260      35.332  78.125  -0.341 
ATOM   5337  C5'  DG A 260      34.856  78.983   0.712 
ATOM   5338  C4'  DG A 260      33.990  78.193   1.673 
ATOM   5339  O4'  DG A 260      32.592  78.164   1.266 
ATOM   5340  C3'  DG A 260      34.356  76.718   1.839 
ATOM   5341  O3'  DG A 260      34.151  76.342   3.195 
ATOM   5342  C2'  DG A 260      33.346  75.969   0.969 
ATOM   5343  C1'  DG A 260      32.134  76.823   1.330 
ATOM   5344  N9   DG A 260      30.994  76.677   0.382 
ATOM   5345  C8   DG A 260      31.015  76.466  -0.979 
ATOM   5346  N7   DG A 260      29.825  76.382  -1.524 
ATOM   5347  C5   DG A 260      28.956  76.548  -0.447 
ATOM   5348  C6   DG A 260      27.536  76.553  -0.412 
ATOM   5349  O6   DG A 260      26.743  76.410  -1.338 
ATOM   5350  N1   DG A 260      27.059  76.754   0.890 
ATOM   5351  C2   DG A 260      27.848  76.927   2.010 
ATOM   5352  N2   DG A 260      27.198  77.105   3.164 
ATOM   5353  N3   DG A 260      29.179  76.922   1.976 
ATOM   5354  C4   DG A 260      29.659  76.728   0.720 
ATOM   5355  P    DC A 261      35.202  75.357   3.894 
ATOM   5356  OP1  DC A 261      36.355  76.137   4.395 
ATOM   5357  OP2  DC A 261      35.522  74.241   2.977 
ATOM   5358  O5'  DC A 261      34.345  74.809   5.130 
ATOM   5359  C5'  DC A 261      33.332  75.653   5.707 
ATOM   5360  C4'  DC A 261      32.075  74.848   5.970 
ATOM   5361  O4'  DC A 261      31.183  74.816   4.819 
ATOM   5362  C3'  DC A 261      32.289  73.373   6.310 
ATOM   5363  O3'  DC A 261      31.330  72.981   7.286 
ATOM   5364  C2'  DC A 261      31.990  72.628   5.010 
ATOM   5365  C1'  DC A 261      30.789  73.472   4.595 
ATOM   5366  N1   DC A 261      30.425  73.330   3.158 
ATOM   5367  C2   DC A 261      29.076  73.398   2.819 
ATOM   5368  O2   DC A 261      28.244  73.571   3.717 
ATOM   5369  N3   DC A 261      28.723  73.270   1.514 
ATOM   5370  C4   DC A 261      29.656  73.084   0.571 
ATOM   5371  N4   DC A 261      29.261  72.965  -0.688 
ATOM   5372  C5   DC A 261      31.048  73.011   0.897 
ATOM   5373  C6   DC A 261      31.380  73.140   2.207 
ATOM   5374  P    DA A 262      31.779  71.994   8.463 
ATOM   5375  OP1  DA A 262      32.409  72.775   9.551 
ATOM   5376  OP2  DA A 262      32.588  70.890   7.903 
ATOM   5377  O5'  DA A 262      30.367  71.428   8.956 
ATOM   5378  C5'  DA A 262      29.198  72.261   8.832 
ATOM   5379  C4'  DA A 262      28.035  71.446   8.302 
ATOM   5380  O4'  DA A 262      27.990  71.423   6.847 
ATOM   5381  C3'  DA A 262      28.023  69.969   8.695 
ATOM   5382  O3'  DA A 262      26.679  69.562   8.918 
ATOM   5383  C2'  DA A 262      28.555  69.237   7.463 
ATOM   5384  C1'  DA A 262      27.817  70.078   6.426 
ATOM   5385  N9   DA A 262      28.369  69.951   5.048 
ATOM   5386  C8   DA A 262      29.668  69.773   4.668 
ATOM   5387  N7   DA A 262      29.834  69.696   3.383 
ATOM   5388  C5   DA A 262      28.550  69.833   2.873 
ATOM   5389  C6   DA A 262      28.048  69.838   1.561 
ATOM   5390  N6   DA A 262      28.820  69.696   0.473 
ATOM   5391  N1   DA A 262      26.721  69.996   1.406 
ATOM   5392  C2   DA A 262      25.960  70.137   2.490 
ATOM   5393  N3   DA A 262      26.314  70.148   3.757 
ATOM   5394  C4   DA A 262      27.647  69.989   3.884 
ATOM   5395  P    DT A 263      26.361  68.564  10.129 
ATOM   5396  OP1  DT A 263      26.224  69.336  11.384 
ATOM   5397  OP2  DT A 263      27.357  67.470  10.145 
ATOM   5398  O5'  DT A 263      24.935  67.985   9.694 
ATOM   5399  C5'  DT A 263      24.053  68.813   8.912 
ATOM   5400  C4'  DT A 263      23.432  67.998   7.795 
ATOM   5401  O4'  DT A 263      24.251  67.991   6.592 
ATOM   5402  C3'  DT A 263      23.208  66.517   8.097 
ATOM   5403  O3'  DT A 263      21.993  66.100   7.486 
ATOM   5404  C2'  DT A 263      24.369  65.801   7.408 
ATOM   5405  C1'  DT A 263      24.373  66.650   6.142 
ATOM   5406  N1   DT A 263      25.631  66.540   5.350 
ATOM   5407  C2   DT A 263      25.518  66.612   3.983 
ATOM   5408  O2   DT A 263      24.451  66.760   3.412 
ATOM   5409  N3   DT A 263      26.704  66.506   3.283 
ATOM   5410  C4   DT A 263      27.962  66.338   3.825 
ATOM   5411  O4   DT A 263      28.952  66.255   3.096 
ATOM   5412  C5   DT A 263      27.978  66.273   5.267 
ATOM   5413  C7   DT A 263      29.308  66.091   5.938 
ATOM   5414  C6   DT A 263      26.840  66.374   5.973 
ATOM   5415  P    DT A 264      21.035  65.088   8.272 
ATOM   5416  OP1  DT A 264      20.178  65.846   9.212 
ATOM   5417  OP2  DT A 264      21.843  63.999   8.865 
ATOM   5418  O5'  DT A 264      20.142  64.506   7.079 
ATOM   5419  C5'  DT A 264      19.880  65.338   5.934 
ATOM   5420  C4'  DT A 264      20.043  64.533   4.660 
ATOM   5421  O4'  DT A 264      21.413  64.542   4.167 
ATOM   5422  C3'  DT A 264      19.699  63.047   4.764 
ATOM   5423  O3'  DT A 264      19.080  62.631   3.553 
ATOM   5424  C2'  DT A 264      21.052  62.344   4.885 
ATOM   5425  C1'  DT A 264      21.790  63.207   3.867 
ATOM   5426  N1   DT A 264      23.274  63.113   3.965 
ATOM   5427  C2   DT A 264      23.985  63.199   2.793 
ATOM   5428  O2   DT A 264      23.456  63.347   1.705 
ATOM   5429  N3   DT A 264      25.358  63.106   2.924 
ATOM   5430  C4   DT A 264      26.058  62.939   4.101 
ATOM   5431  O4   DT A 264      27.289  62.869   4.092 
ATOM   5432  C5   DT A 264      25.225  62.859   5.277 
ATOM   5433  C7   DT A 264      25.908  62.676   6.600 
ATOM   5434  C6   DT A 264      23.888  62.946   5.178 
ATOM   5435  P    DC A 265      17.854  61.605   3.620 
ATOM   5436  OP1  DC A 265      16.600  62.348   3.882 
ATOM   5437  OP2  DC A 265      18.171  60.514   4.567 
ATOM   5438  O5'  DC A 265      17.838  61.032   2.127 
ATOM   5439  C5'  DC A 265      18.292  61.875   1.051 
ATOM   5440  C4'  DC A 265      19.179  61.084   0.111 
ATOM   5441  O4'  DC A 265      20.578  61.106   0.518 
ATOM   5442  C3'  DC A 265      18.856  59.595  -0.015 
ATOM   5443  O3'  DC A 265      19.072  59.189  -1.361 
ATOM   5444  C2'  DC A 265      19.886  58.898   0.874 
ATOM   5445  C1'  DC A 265      21.074  59.776   0.489 
ATOM   5446  N1   DC A 265      22.216  59.688   1.440 
ATOM   5447  C2   DC A 265      23.504  59.791   0.919 
ATOM   5448  O2   DC A 265      23.644  59.949  -0.300 
ATOM   5449  N3   DC A 265      24.559  59.712   1.769 
ATOM   5450  C4   DC A 265      24.366  59.540   3.082 
ATOM   5451  N4   DC A 265      25.429  59.469   3.871 
ATOM   5452  C5   DC A 265      23.050  59.431   3.639 
ATOM   5453  C6   DC A 265      22.009  59.512   2.773 
ATOM   5454  P    DT A 266      18.050  58.156  -2.033 
ATOM   5455  OP1  DT A 266      16.875  58.890  -2.554 
ATOM   5456  OP2  DT A 266      17.761  57.057  -1.087 
ATOM   5457  O5'  DT A 266      18.922  57.599  -3.254 
ATOM   5458  C5'  DT A 266      19.911  58.456  -3.853 
ATOM   5459  C4'  DT A 266      21.191  57.680  -4.097 
ATOM   5460  O4'  DT A 266      22.082  57.705  -2.946 
ATOM   5461  C3'  DT A 266      21.019  56.191  -4.397 
ATOM   5462  O3'  DT A 266      21.988  55.801  -5.362 
ATOM   5463  C2'  DT A 266      21.337  55.490  -3.077 
ATOM   5464  C1'  DT A 266      22.515  56.379  -2.685 
ATOM   5465  N1   DT A 266      22.882  56.286  -1.244 
ATOM   5466  C2   DT A 266      24.214  56.401  -0.930 
ATOM   5467  O2   DT A 266      25.081  56.572  -1.769 
ATOM   5468  N3   DT A 266      24.516  56.309   0.415 
ATOM   5469  C4   DT A 266      23.618  56.117   1.445 
ATOM   5470  O4   DT A 266      24.008  56.052   2.612 
ATOM   5471  C5   DT A 266      22.244  56.008   1.015 
ATOM   5472  C7   DT A 266      21.201  55.798   2.074 
ATOM   5473  C6   DT A 266      21.922  56.093  -0.286 
ATOM   5474  P    DA A 267      21.568  54.771  -6.511 
ATOM   5475  OP1  DA A 267      20.915  55.504  -7.620 
ATOM   5476  OP2  DA A 267      20.790  53.659  -5.921 
ATOM   5477  O5'  DA A 267      22.996  54.231  -6.990 
ATOM   5478  C5'  DA A 267      24.140  55.100  -6.888 
ATOM   5479  C4'  DA A 267      25.326  54.333  -6.338 
ATOM   5480  O4'  DA A 267      25.371  54.350  -4.883 
ATOM   5481  C3'  DA A 267      25.379  52.847  -6.691 
ATOM   5482  O3'  DA A 267      26.734  52.472  -6.903 
ATOM   5483  C2'  DA A 267      24.869  52.133  -5.439 
ATOM   5484  C1'  DA A 267      25.582  53.023  -4.426 
ATOM   5485  N9   DA A 267      25.033  52.917  -3.045 
ATOM   5486  C8   DA A 267      23.739  52.713  -2.660 
ATOM   5487  N7   DA A 267      23.576  52.665  -1.374 
ATOM   5488  C5   DA A 267      24.855  52.852  -0.867 
ATOM   5489  C6   DA A 267      25.355  52.907   0.444 
ATOM   5490  N6   DA A 267      24.588  52.772   1.535 
ATOM   5491  N1   DA A 267      26.678  53.106   0.594 
ATOM   5492  C2   DA A 267      27.435  53.240  -0.494 
ATOM   5493  N3   DA A 267      27.082  53.207  -1.760 
ATOM   5494  C4   DA A 267      25.753  53.007  -1.883 
ATOM   5495  P    DT A 268      27.081  51.452  -8.088 
ATOM   5496  OP1  DT A 268      27.198  52.194  -9.363 
ATOM   5497  OP2  DT A 268      26.117  50.330  -8.074 
ATOM   5498  O5'  DT A 268      28.524  50.925  -7.638 
ATOM   5499  C5'  DT A 268      29.382  51.799  -6.879 
ATOM   5500  C4'  DT A 268      30.025  51.032  -5.740 
ATOM   5501  O4'  DT A 268      29.206  51.034  -4.536 
ATOM   5502  C3'  DT A 268      30.291  49.550  -6.003 
ATOM   5503  O3'  DT A 268      31.517  49.185  -5.380 
ATOM   5504  C2'  DT A 268      29.150  48.820  -5.295 
ATOM   5505  C1'  DT A 268      29.122  49.703  -4.050 
ATOM   5506  N1   DT A 268      27.868  49.579  -3.257 
ATOM   5507  C2   DT A 268      27.978  49.690  -1.891 
ATOM   5508  O2   DT A 268      29.040  49.883  -1.325 
ATOM   5509  N3   DT A 268      26.795  49.569  -1.189 
ATOM   5510  C4   DT A 268      25.543  49.351  -1.725 
ATOM   5511  O4   DT A 268      24.554  49.260  -0.993 
ATOM   5512  C5   DT A 268      25.528  49.248  -3.165 
ATOM   5513  C7   DT A 268      24.204  49.010  -3.831 
ATOM   5514  C6   DT A 268      26.663  49.361  -3.873 
ATOM   5515  P    DT A 269      32.504  48.179  -6.141 
ATOM   5516  OP1  DT A 269      33.339  48.936  -7.100 
ATOM   5517  OP2  DT A 269      31.727  47.053  -6.703 
ATOM   5518  O5'  DT A 269      33.412  47.655  -4.932 
ATOM   5519  C5'  DT A 269      33.649  48.525  -3.809 
ATOM   5520  C4'  DT A 269      33.510  47.749  -2.514 
ATOM   5521  O4'  DT A 269      32.140  47.733  -2.022 
ATOM   5522  C3'  DT A 269      33.895  46.271  -2.580 
ATOM   5523  O3'  DT A 269      34.525  45.906  -1.358 
ATOM   5524  C2'  DT A 269      32.564  45.528  -2.681 
ATOM   5525  C1'  DT A 269      31.800  46.397  -1.686 
ATOM   5526  N1   DT A 269      30.320  46.257  -1.781 
ATOM   5527  C2   DT A 269      29.606  46.355  -0.611 
ATOM   5528  O2   DT A 269      30.131  46.547   0.472 
ATOM   5529  N3   DT A 269      28.237  46.220  -0.738 
ATOM   5530  C4   DT A 269      27.541  46.001  -1.910 
ATOM   5531  O4   DT A 269      26.313  45.897  -1.900 
ATOM   5532  C5   DT A 269      28.378  45.913  -3.085 
ATOM   5533  C7   DT A 269      27.700  45.676  -4.402 
ATOM   5534  C6   DT A 269      29.711  46.041  -2.990 
ATOM   5535  P    DG A 270      35.781  44.914  -1.398 
ATOM   5536  OP1  DG A 270      37.012  45.685  -1.679 
ATOM   5537  OP2  DG A 270      35.495  43.789  -2.316 
ATOM   5538  O5'  DG A 270      35.811  44.381   0.111 
ATOM   5539  C5'  DG A 270      35.334  45.240   1.164 
ATOM   5540  C4'  DG A 270      34.469  44.449   2.125 
ATOM   5541  O4'  DG A 270      33.071  44.421   1.718 
ATOM   5542  C3'  DG A 270      34.834  42.974   2.291 
ATOM   5543  O3'  DG A 270      34.629  42.599   3.647 
ATOM   5544  C2'  DG A 270      33.825  42.225   1.421 
ATOM   5545  C1'  DG A 270      32.613  43.079   1.782 
ATOM   5546  N9   DG A 270      31.473  42.933   0.834 
ATOM   5547  C8   DG A 270      31.493  42.722  -0.527 
ATOM   5548  N7   DG A 270      30.304  42.638  -1.072 
ATOM   5549  C5   DG A 270      29.434  42.804   0.005 
ATOM   5550  C6   DG A 270      28.015  42.809   0.040 
ATOM   5551  O6   DG A 270      27.222  42.667  -0.886 
ATOM   5552  N1   DG A 270      27.537  43.010   1.342 
ATOM   5553  C2   DG A 270      28.326  43.183   2.462 
ATOM   5554  N2   DG A 270      27.676  43.362   3.616 
ATOM   5555  N3   DG A 270      29.657  43.179   2.428 
ATOM   5556  C4   DG A 270      30.137  42.985   1.172 
ATOM   5557  P    DA A 271      35.680  41.614   4.346 
ATOM   5558  OP1  DA A 271      36.834  42.394   4.847 
ATOM   5559  OP2  DA A 271      36.000  40.498   3.429 
ATOM   5560  O5'  DA A 271      34.824  41.065   5.582 
ATOM   5561  C5'  DA A 271      33.810  41.909   6.159 
ATOM   5562  C4'  DA A 271      32.553  41.104   6.422 
ATOM   5563  O4'  DA A 271      31.662  41.073   5.271 
ATOM   5564  C3'  DA A 271      32.767  39.629   6.762 
ATOM   5565  O3'  DA A 271      31.809  39.238   7.738 
ATOM   5566  C2'  DA A 271      32.468  38.884   5.462 
ATOM   5567  C1'  DA A 271      31.267  39.728   5.047 
ATOM   5568  N9   DA A 271      30.903  39.587   3.610 
ATOM   5569  C8   DA A 271      31.731  39.393   2.540 
ATOM   5570  N7   DA A 271      31.109  39.307   1.405 
ATOM   5571  C5   DA A 271      29.771  39.455   1.744 
ATOM   5572  C6   DA A 271      28.595  39.458   0.977 
ATOM   5573  N6   DA A 271      28.578  39.301  -0.354 
ATOM   5574  N1   DA A 271      27.430  39.628   1.631 
ATOM   5575  C2   DA A 271      27.452  39.784   2.954 
ATOM   5576  N3   DA A 271      28.483  39.798   3.771 
ATOM   5577  C4   DA A 271      29.635  39.626   3.092 
ATOM   5578  P    DT A 272      32.257  38.251   8.915 
ATOM   5579  OP1  DT A 272      32.888  39.031  10.003 
ATOM   5580  OP2  DT A 272      33.067  37.146   8.355 
ATOM   5581  O5'  DT A 272      30.845  37.684   9.408 
ATOM   5582  C5'  DT A 272      29.677  38.517   9.284 
ATOM   5583  C4'  DT A 272      28.513  37.702   8.754 
ATOM   5584  O4'  DT A 272      28.468  37.679   7.299 
ATOM   5585  C3'  DT A 272      28.502  36.225   9.147 
ATOM   5586  O3'  DT A 272      27.157  35.818   9.370 
ATOM   5587  C2'  DT A 272      29.033  35.493   7.915 
ATOM   5588  C1'  DT A 272      28.296  36.335   6.878 
ATOM   5589  N1   DT A 272      28.848  36.207   5.500 
ATOM   5590  C2   DT A 272      27.953  36.273   4.460 
ATOM   5591  O2   DT A 272      26.755  36.428   4.623 
ATOM   5592  N3   DT A 272      28.501  36.149   3.197 
ATOM   5593  C4   DT A 272      29.837  35.971   2.899 
ATOM   5594  O4   DT A 272      30.209  35.874   1.727 
ATOM   5595  C5   DT A 272      30.697  35.915   4.057 
ATOM   5596  C7   DT A 272      32.166  35.723   3.820 
ATOM   5597  C6   DT A 272      30.191  36.031   5.295 
ATOM   5598  P    DA A 273      26.839  34.820  10.581 
ATOM   5599  OP1  DA A 273      26.702  35.593  11.836 
ATOM   5600  OP2  DA A 273      27.836  33.727  10.597 
ATOM   5601  O5'  DA A 273      25.413  34.241  10.147 
ATOM   5602  C5'  DA A 273      24.532  35.070   9.364 
ATOM   5603  C4'  DA A 273      23.910  34.255   8.247 
ATOM   5604  O4'  DA A 273      24.729  34.247   7.044 
ATOM   5605  C3'  DA A 273      23.686  32.773   8.549 
ATOM   5606  O3'  DA A 273      22.472  32.357   7.938 
ATOM   5607  C2'  DA A 273      24.848  32.057   7.860 
ATOM   5608  C1'  DA A 273      24.852  32.907   6.594 
ATOM   5609  N9   DA A 273      26.109  32.797   5.802 
ATOM   5610  C8   DA A 273      27.386  32.630   6.257 
ATOM   5611  N7   DA A 273      28.274  32.568   5.315 
ATOM   5612  C5   DA A 273      27.536  32.704   4.148 
ATOM   5613  C6   DA A 273      27.901  32.721   2.792 
ATOM   5614  N6   DA A 273      29.165  32.594   2.364 
ATOM   5615  N1   DA A 273      26.915  32.873   1.887 
ATOM   5616  C2   DA A 273      25.661  32.999   2.318 
ATOM   5617  N3   DA A 273      25.203  32.998   3.551 
ATOM   5618  C4   DA A 273      26.208  32.844   4.437 
ATOM   5619  P    DA A 274      21.513  31.344   8.724 
ATOM   5620  OP1  DA A 274      20.657  32.102   9.664 
ATOM   5621  OP2  DA A 274      22.321  30.256   9.317 
ATOM   5622  O5'  DA A 274      20.621  30.763   7.531 
ATOM   5623  C5'  DA A 274      20.358  31.595   6.386 
ATOM   5624  C4'  DA A 274      20.521  30.789   5.112 
ATOM   5625  O4'  DA A 274      21.892  30.799   4.619 
ATOM   5626  C3'  DA A 274      20.177  29.303   5.216 
ATOM   5627  O3'  DA A 274      19.559  28.887   4.005 
ATOM   5628  C2'  DA A 274      21.530  28.601   5.337 
ATOM   5629  C1'  DA A 274      22.268  29.464   4.319 
ATOM   5630  N9   DA A 274      23.752  29.369   4.417 
ATOM   5631  C8   DA A 274      24.519  29.204   5.535 
ATOM   5632  N7   DA A 274      25.793  29.157   5.294 
ATOM   5633  C5   DA A 274      25.879  29.302   3.917 
ATOM   5634  C6   DA A 274      26.971  29.335   3.035 
ATOM   5635  N6   DA A 274      28.247  29.220   3.430 
ATOM   5636  N1   DA A 274      26.704  29.492   1.724 
ATOM   5637  C2   DA A 274      25.435  29.607   1.337 
ATOM   5638  N3   DA A 274      24.340  29.590   2.064 
ATOM   5639  C4   DA A 274      24.634  29.432   3.371 
ATOM   5640  P    DG A 275      18.332  27.861   4.072 
ATOM   5641  OP1  DG A 275      17.078  28.604   4.334 
ATOM   5642  OP2  DG A 275      18.649  26.770   5.020 
ATOM   5643  O5'  DG A 275      18.317  27.288   2.579 
ATOM   5644  C5'  DG A 275      18.770  28.131   1.503 
ATOM   5645  C4'  DG A 275      19.658  27.340   0.563 
ATOM   5646  O4'  DG A 275      21.056  27.362   0.970 
ATOM   5647  C3'  DG A 275      19.334  25.852   0.437 
ATOM   5648  O3'  DG A 275      19.551  25.445  -0.909 
ATOM   5649  C2'  DG A 275      20.365  25.155   1.326 
ATOM   5650  C1'  DG A 275      21.552  26.033   0.941 
ATOM   5651  N9   DG A 275      22.695  25.945   1.892 
ATOM   5652  C8   DG A 275      22.680  25.770   3.258 
ATOM   5653  N7   DG A 275      23.870  25.734   3.806 
ATOM   5654  C5   DG A 275      24.736  25.896   2.725 
ATOM   5655  C6   DG A 275      26.154  25.940   2.688 
ATOM   5656  O6   DG A 275      26.952  25.845   3.618 
ATOM   5657  N1   DG A 275      26.628  26.120   1.381 
ATOM   5658  C2   DG A 275      25.835  26.240   0.257 
ATOM   5659  N2   DG A 275      26.479  26.406  -0.900 
ATOM   5660  N3   DG A 275      24.504  26.199   0.292 
ATOM   5661  C4   DG A 275      24.029  26.025   1.553 
ATOM   5662  P    DG A 276      18.528  24.413  -1.581 
ATOM   5663  OP1  DG A 276      17.353  25.146  -2.102 
ATOM   5664  OP2  DG A 276      18.240  23.313  -0.635 
ATOM   5665  O5'  DG A 276      19.401  23.856  -2.802 
ATOM   5666  C5'  DG A 276      20.390  24.713  -3.401 
ATOM   5667  C4'  DG A 276      21.670  23.937  -3.645 
ATOM   5668  O4'  DG A 276      22.561  23.962  -2.494 
ATOM   5669  C3'  DG A 276      21.497  22.448  -3.945 
ATOM   5670  O3'  DG A 276      22.467  22.058  -4.910 
ATOM   5671  C2'  DG A 276      21.816  21.747  -2.625 
ATOM   5672  C1'  DG A 276      22.993  22.635  -2.233 
ATOM   5673  N9   DG A 276      23.361  22.542  -0.792 
ATOM   5674  C8   DG A 276      22.546  22.353   0.303 
ATOM   5675  N7   DG A 276      23.189  22.317   1.446 
ATOM   5676  C5   DG A 276      24.523  22.495   1.081 
ATOM   5677  C6   DG A 276      25.692  22.547   1.885 
ATOM   5678  O6   DG A 276      25.790  22.446   3.105 
ATOM   5679  N1   DG A 276      26.840  22.743   1.106 
ATOM   5680  C2   DG A 276      26.858  22.872  -0.269 
ATOM   5681  N2   DG A 276      28.058  23.054  -0.825 
ATOM   5682  N3   DG A 276      25.761  22.824  -1.023 
ATOM   5683  C4   DG A 276      24.638  22.633  -0.282 
ATOM   5684  P    DT A 277      22.047  21.027  -6.059 
ATOM   5685  OP1  DT A 277      21.394  21.760  -7.168 
ATOM   5686  OP2  DT A 277      21.269  19.916  -5.469 
ATOM   5687  O5'  DT A 277      23.475  20.488  -6.538 
ATOM   5688  C5'  DT A 277      24.619  21.357  -6.436 
ATOM   5689  C4'  DT A 277      25.804  20.590  -5.886 
ATOM   5690  O4'  DT A 277      25.849  20.607  -4.431 
ATOM   5691  C3'  DT A 277      25.858  19.103  -6.239 
ATOM   5692  O3'  DT A 277      27.213  18.729  -6.451 
ATOM   5693  C2'  DT A 277      25.347  18.390  -4.987 
ATOM   5694  C1'  DT A 277      26.060  19.280  -3.974 
ATOM   5695  N1   DT A 277      25.512  19.173  -2.593 
ATOM   5696  C2   DT A 277      26.403  19.292  -1.554 
ATOM   5697  O2   DT A 277      27.597  19.477  -1.722 
ATOM   5698  N3   DT A 277      25.859  19.187  -0.289 
ATOM   5699  C4   DT A 277      24.529  18.979   0.015 
ATOM   5700  O4   DT A 277      24.159  18.903   1.188 
ATOM   5701  C5   DT A 277      23.671  18.868  -1.140 
ATOM   5702  C7   DT A 277      22.207  18.640  -0.899 
ATOM   5703  C6   DT A 277      24.174  18.965  -2.382 
ATOM   5704  P    DA A 278      27.560  17.708  -7.636 
ATOM   5705  OP1  DA A 278      27.676  18.450  -8.911 
ATOM   5706  OP2  DA A 278      26.596  16.587  -7.622 
ATOM   5707  O5'  DA A 278      29.003  17.182  -7.186 
ATOM   5708  C5'  DA A 278      29.860  18.055  -6.427 
ATOM   5709  C4'  DA A 278      30.504  17.289  -5.288 
ATOM   5710  O4'  DA A 278      29.685  17.290  -4.084 
ATOM   5711  C3'  DA A 278      30.770  15.807  -5.551 
ATOM   5712  O3'  DA A 278      31.995  15.441  -4.928 
ATOM   5713  C2'  DA A 278      29.628  15.077  -4.843 
ATOM   5714  C1'  DA A 278      29.600  15.959  -3.598 
ATOM   5715  N9   DA A 278      28.346  15.835  -2.805 
ATOM   5716  C8   DA A 278      27.075  15.620  -3.254 
ATOM   5717  N7   DA A 278      26.187  15.558  -2.310 
ATOM   5718  C5   DA A 278      26.922  15.746  -1.148 
ATOM   5719  C6   DA A 278      26.556  15.789   0.207 
ATOM   5720  N6   DA A 278      25.296  15.638   0.639 
ATOM   5721  N1   DA A 278      27.537  15.993   1.107 
ATOM   5722  C2   DA A 278      28.786  16.143   0.672 
ATOM   5723  N3   DA A 278      29.246  16.122  -0.559 
ATOM   5724  C4   DA A 278      28.245  15.916  -1.440 
ATOM   5725  P    DA A 279      32.983  14.436  -5.689 
ATOM   5726  OP1  DA A 279      33.818  15.192  -6.648 
ATOM   5727  OP2  DA A 279      32.206  13.309  -6.251 
ATOM   5728  O5'  DA A 279      33.891  13.912  -4.480 
ATOM   5729  C5'  DA A 279      34.128  14.781  -3.357 
ATOM   5730  C4'  DA A 279      33.988  14.006  -2.062 
ATOM   5731  O4'  DA A 279      32.618  13.990  -1.570 
ATOM   5732  C3'  DA A 279      34.374  12.528  -2.128 
ATOM   5733  O3'  DA A 279      35.003  12.162  -0.906 
ATOM   5734  C2'  DA A 279      33.042  11.784  -2.229 
ATOM   5735  C1'  DA A 279      32.278  12.653  -1.234 
ATOM   5736  N9   DA A 279      30.799  12.514  -1.329 
ATOM   5737  C8   DA A 279      30.037  12.297  -2.441 
ATOM   5738  N7   DA A 279      28.765  12.220  -2.200 
ATOM   5739  C5   DA A 279      28.674  12.399  -0.826 
ATOM   5740  C6   DA A 279      27.581  12.426   0.056 
ATOM   5741  N6   DA A 279      26.310  12.263  -0.337 
ATOM   5742  N1   DA A 279      27.844  12.625   1.361 
ATOM   5743  C2   DA A 279      29.109  12.786   1.745 
ATOM   5744  N3   DA A 279      30.205  12.781   1.018 
ATOM   5745  C4   DA A 279      29.915  12.579  -0.284 
ATOM   5746  P    DC A 280      36.259  11.170  -0.946 
ATOM   5747  OP1  DC A 280      37.491  11.941  -1.227 
ATOM   5748  OP2  DC A 280      35.974  10.046  -1.864 
ATOM   5749  O5'  DC A 280      36.289  10.638   0.563 
ATOM   5750  C5'  DC A 280      35.813  11.496   1.616 
ATOM   5751  C4'  DC A 280      34.947  10.706   2.577 
ATOM   5752  O4'  DC A 280      33.549  10.677   2.170 
ATOM   5753  C3'  DC A 280      35.313   9.231   2.743 
ATOM   5754  O3'  DC A 280      35.108   8.855   4.099 
ATOM   5755  C2'  DC A 280      34.303   8.482   1.873 
ATOM   5756  C1'  DC A 280      33.091   9.335   2.234 
ATOM   5757  N1   DC A 280      31.951   9.190   1.286 
ATOM   5758  C2   DC A 280      30.661   9.269   1.806 
ATOM   5759  O2   DC A 280      30.517   9.457   3.019 
ATOM   5760  N3   DC A 280      29.608   9.138   0.958 
ATOM   5761  C4   DC A 280      29.807   8.936  -0.351 
ATOM   5762  N4   DC A 280      28.748   8.815  -1.136 
ATOM   5763  C5   DC A 280      31.126   8.850  -0.905 
ATOM   5764  C6   DC A 280      32.165   8.984  -0.041 
ATOM   5765  P    DA A 281      36.159   7.870   4.798 
ATOM   5766  OP1  DA A 281      37.312   8.650   5.299 
ATOM   5767  OP2  DA A 281      36.479   6.754   3.881 
ATOM   5768  O5'  DA A 281      35.302   7.321   6.034 
ATOM   5769  C5'  DA A 281      34.289   8.166   6.611 
ATOM   5770  C4'  DA A 281      33.032   7.360   6.874 
ATOM   5771  O4'  DA A 281      32.140   7.329   5.723 
ATOM   5772  C3'  DA A 281      33.246   5.886   7.214 
ATOM   5773  O3'  DA A 281      32.287   5.494   8.190 
ATOM   5774  C2'  DA A 281      32.947   5.141   5.914 
ATOM   5775  C1'  DA A 281      31.746   5.984   5.499 
ATOM   5776  N9   DA A 281      31.382   5.843   4.062 
ATOM   5777  C8   DA A 281      32.209   5.649   2.992 
ATOM   5778  N7   DA A 281      31.587   5.563   1.857 
ATOM   5779  C5   DA A 281      30.249   5.711   2.196 
ATOM   5780  C6   DA A 281      29.073   5.714   1.429 
ATOM   5781  N6   DA A 281      29.057   5.557   0.098 
ATOM   5782  N1   DA A 281      27.909   5.884   2.083 
ATOM   5783  C2   DA A 281      27.931   6.040   3.406 
ATOM   5784  N3   DA A 281      28.961   6.055   4.223 
ATOM   5785  C4   DA A 281      30.113   5.882   3.544 
ATOM   5786  P    DA A 282      32.736   4.507   9.367 
ATOM   5787  OP1  DA A 282      33.366   5.288  10.455 
ATOM   5788  OP2  DA A 282      33.546   3.403   8.807 
ATOM   5789  O5'  DA A 282      31.324   3.941   9.860 
ATOM   5790  C5'  DA A 282      30.155   4.773   9.736 
ATOM   5791  C4'  DA A 282      28.992   3.959   9.206 
ATOM   5792  O4'  DA A 282      28.947   3.936   7.751 
ATOM   5793  C3'  DA A 282      28.980   2.482   9.599 
ATOM   5794  O3'  DA A 282      27.636   2.074   9.822 
ATOM   5795  C2'  DA A 282      29.512   1.749   8.367 
ATOM   5796  C1'  DA A 282      28.775   2.591   7.330 
ATOM   5797  N9   DA A 282      29.326   2.464   5.952 
ATOM   5798  C8   DA A 282      30.625   2.286   5.572 
ATOM   5799  N7   DA A 282      30.791   2.209   4.288 
ATOM   5800  C5   DA A 282      29.507   2.346   3.777 
ATOM   5801  C6   DA A 282      29.005   2.351   2.465 
ATOM   5802  N6   DA A 282      29.777   2.209   1.377 
ATOM   5803  N1   DA A 282      27.678   2.508   2.310 
ATOM   5804  C2   DA A 282      26.917   2.650   3.394 
ATOM   5805  N3   DA A 282      27.271   2.661   4.661 
ATOM   5806  C4   DA A 282      28.604   2.502   4.788 
ATOM   5807  P    DG A 283      27.318   1.077  11.033 
ATOM   5808  OP1  DG A 283      27.181   1.849  12.288 
ATOM   5809  OP2  DG A 283      28.314  -0.017  11.049 
ATOM   5810  O5'  DG A 283      25.892   0.498  10.599 
ATOM   5811  C5'  DG A 283      25.010   1.326   9.816 
ATOM   5812  C4'  DG A 283      24.389   0.511   8.699 
ATOM   5813  O4'  DG A 283      25.208   0.503   7.496 
ATOM   5814  C3'  DG A 283      24.165  -0.970   9.001 
ATOM   5815  O3'  DG A 283      22.950  -1.387   8.390 
ATOM   5816  C2'  DG A 283      25.326  -1.686   8.312 
ATOM   5817  C1'  DG A 283      25.330  -0.837   7.046 
ATOM   5818  N9   DG A 283      26.588  -0.947   6.254 
ATOM   5819  C8   DG A 283      27.882  -1.116   6.695 
ATOM   5820  N7   DG A 283      28.771  -1.176   5.733 
ATOM   5821  C5   DG A 283      28.010  -1.038   4.572 
ATOM   5822  C6   DG A 283      28.415  -1.026   3.212 
ATOM   5823  O6   DG A 283      29.544  -1.135   2.743 
ATOM   5824  N1   DG A 283      27.318  -0.863   2.353 
ATOM   5825  C2   DG A 283      26.004  -0.729   2.758 
ATOM   5826  N2   DG A 283      25.103  -0.583   1.782 
ATOM   5827  N3   DG A 283      25.626  -0.740   4.034 
ATOM   5828  C4   DG A 283      26.678  -0.898   4.880 
ATOM   5829  P    DT A 284      21.992  -2.399   9.176 
ATOM   5830  OP1  DT A 284      21.135  -1.642  10.116 
ATOM   5831  OP2  DT A 284      22.800  -3.488   9.769 
ATOM   5832  O5'  DT A 284      21.099  -2.981   7.983 
ATOM   5833  C5'  DT A 284      20.837  -2.149   6.838 
ATOM   5834  C4'  DT A 284      21.000  -2.955   5.564 
ATOM   5835  O4'  DT A 284      22.370  -2.945   5.071 
ATOM   5836  C3'  DT A 284      20.656  -4.440   5.668 
ATOM   5837  O3'  DT A 284      20.037  -4.857   4.457 
ATOM   5838  C2'  DT A 284      22.009  -5.143   5.789 
ATOM   5839  C1'  DT A 284      22.747  -4.280   4.771 
ATOM   5840  N1   DT A 284      24.231  -4.374   4.869 
ATOM   5841  C2   DT A 284      24.942  -4.288   3.697 
ATOM   5842  O2   DT A 284      24.413  -4.140   2.609 
ATOM   5843  N3   DT A 284      26.315  -4.381   3.828 
ATOM   5844  C4   DT A 284      27.015  -4.548   5.005 
ATOM   5845  O4   DT A 284      28.246  -4.618   4.996 
ATOM   5846  C5   DT A 284      26.182  -4.628   6.181 
ATOM   5847  C7   DT A 284      26.865  -4.811   7.504 
ATOM   5848  C6   DT A 284      24.845  -4.542   6.082 
ATOM   5849  P    DC A 285      18.811  -5.882   4.524 
ATOM   5850  OP1  DC A 285      17.557  -5.139   4.786 
ATOM   5851  OP2  DC A 285      19.128  -6.973   5.472 
ATOM   5852  O5'  DC A 285      18.795  -6.456   3.031 
ATOM   5853  C5'  DC A 285      19.249  -5.612   1.955 
ATOM   5854  C4'  DC A 285      20.136  -6.404   1.015 
ATOM   5855  O4'  DC A 285      21.535  -6.381   1.422 
ATOM   5856  C3'  DC A 285      19.813  -7.892   0.889 
ATOM   5857  O3'  DC A 285      20.029  -8.298  -0.457 
ATOM   5858  C2'  DC A 285      20.843  -8.589   1.778 
ATOM   5859  C1'  DC A 285      22.031  -7.711   1.393 
ATOM   5860  N1   DC A 285      23.173  -7.799   2.344 
ATOM   5861  C2   DC A 285      24.461  -7.697   1.823 
ATOM   5862  O2   DC A 285      24.601  -7.538   0.604 
ATOM   5863  N3   DC A 285      25.516  -7.775   2.673 
ATOM   5864  C4   DC A 285      25.323  -7.947   3.986 
ATOM   5865  N4   DC A 285      26.386  -8.018   4.775 
ATOM   5866  C5   DC A 285      24.007  -8.056   4.543 
ATOM   5867  C6   DC A 285      22.966  -7.975   3.677 
ATOM   5868  P    DG A 286      19.007  -9.331  -1.129 
ATOM   5869  OP1  DG A 286      17.832  -8.597  -1.650 
ATOM   5870  OP2  DG A 286      18.719 -10.430  -0.183 
ATOM   5871  O5'  DG A 286      19.879  -9.888  -2.350 
ATOM   5872  C5'  DG A 286      20.868  -9.031  -2.949 
ATOM   5873  C4'  DG A 286      22.148  -9.807  -3.193 
ATOM   5874  O4'  DG A 286      23.040  -9.782  -2.042 
ATOM   5875  C3'  DG A 286      21.976 -11.296  -3.493 
ATOM   5876  O3'  DG A 286      22.946 -11.686  -4.458 
ATOM   5877  C2'  DG A 286      22.294 -11.997  -2.172 
ATOM   5878  C1'  DG A 286      23.472 -11.109  -1.781 
ATOM   5879  N9   DG A 286      23.839 -11.201  -0.340 
ATOM   5880  C8   DG A 286      23.025 -11.391   0.755 
ATOM   5881  N7   DG A 286      23.668 -11.427   1.898 
ATOM   5882  C5   DG A 286      25.001 -11.249   1.533 
ATOM   5883  C6   DG A 286      26.170 -11.196   2.337 
ATOM   5884  O6   DG A 286      26.269 -11.297   3.557 
ATOM   5885  N1   DG A 286      27.319 -11.000   1.558 
ATOM   5886  C2   DG A 286      27.336 -10.871   0.183 
ATOM   5887  N2   DG A 286      28.536 -10.690  -0.373 
ATOM   5888  N3   DG A 286      26.240 -10.920  -0.571 
ATOM   5889  C4   DG A 286      25.117 -11.110   0.170 
ATOM   5890  P    DA A 287      22.525 -12.717  -5.607 
ATOM   5891  OP1  DA A 287      21.872 -11.983  -6.716 
ATOM   5892  OP2  DA A 287      21.747 -13.828  -5.017 
ATOM   5893  O5'  DA A 287      23.953 -13.256  -6.086 
ATOM   5894  C5'  DA A 287      25.097 -12.387  -5.984 
ATOM   5895  C4'  DA A 287      26.283 -13.154  -5.434 
ATOM   5896  O4'  DA A 287      26.328 -13.137  -3.979 
ATOM   5897  C3'  DA A 287      26.336 -14.640  -5.787 
ATOM   5898  O3'  DA A 287      27.691 -15.015  -5.999 
ATOM   5899  C2'  DA A 287      25.826 -15.354  -4.535 
ATOM   5900  C1'  DA A 287      26.539 -14.464  -3.522 
ATOM   5901  N9   DA A 287      25.991 -14.570  -2.141 
ATOM   5902  C8   DA A 287      24.696 -14.775  -1.756 
ATOM   5903  N7   DA A 287      24.533 -14.822  -0.470 
ATOM   5904  C5   DA A 287      25.812 -14.635   0.037 
ATOM   5905  C6   DA A 287      26.312 -14.580   1.349 
ATOM   5906  N6   DA A 287      25.546 -14.715   2.440 
ATOM   5907  N1   DA A 287      27.635 -14.381   1.498 
ATOM   5908  C2   DA A 287      28.392 -14.247   0.410 
ATOM   5909  N3   DA A 287      28.039 -14.280  -0.856 
ATOM   5910  C4   DA A 287      26.710 -14.481  -0.979 
ATOM   5911  P    DT A 288      28.038 -16.035  -7.184 
ATOM   5912  OP1  DT A 288      28.155 -15.293  -8.459 
ATOM   5913  OP2  DT A 288      27.074 -17.157  -7.170 
ATOM   5914  O5'  DT A 288      29.481 -16.562  -6.734 
ATOM   5915  C5'  DT A 288      30.339 -15.688  -5.975 
ATOM   5916  C4'  DT A 288      30.982 -16.455  -4.836 
ATOM   5917  O4'  DT A 288      30.163 -16.453  -3.632 
ATOM   5918  C3'  DT A 288      31.248 -17.937  -5.099 
ATOM   5919  O3'  DT A 288      32.474 -18.302  -4.476 
ATOM   5920  C2'  DT A 288      30.107 -18.667  -4.391 
ATOM   5921  C1'  DT A 288      30.079 -17.784  -3.146 
ATOM   5922  N1   DT A 288      28.825 -17.909  -2.353 
ATOM   5923  C2   DT A 288      28.935 -17.797  -0.987 
ATOM   5924  O2   DT A 288      29.997 -17.604  -0.421 
ATOM   5925  N3   DT A 288      27.752 -17.918  -0.285 
ATOM   5926  C4   DT A 288      26.500 -18.136  -0.821 
ATOM   5927  O4   DT A 288      25.511 -18.227  -0.089 
ATOM   5928  C5   DT A 288      26.486 -18.240  -2.261 
ATOM   5929  C7   DT A 288      25.161 -18.477  -2.927 
ATOM   5930  C6   DT A 288      27.620 -18.126  -2.969 
ATOM   5931  P    DG A 289      33.461 -19.308  -5.237 
ATOM   5932  OP1  DG A 289      34.296 -18.552  -6.196 
ATOM   5933  OP2  DG A 289      32.684 -20.435  -5.799 
ATOM   5934  O5'  DG A 289      34.369 -19.832  -4.028 
ATOM   5935  C5'  DG A 289      34.606 -18.962  -2.905 
ATOM   5936  C4'  DG A 289      34.467 -19.738  -1.610 
ATOM   5937  O4'  DG A 289      33.097 -19.754  -1.118 
ATOM   5938  C3'  DG A 289      34.852 -21.216  -1.676 
ATOM   5939  O3'  DG A 289      35.482 -21.582  -0.454 
ATOM   5940  C2'  DG A 289      33.521 -21.959  -1.777 
ATOM   5941  C1'  DG A 289      32.757 -21.090  -0.782 
ATOM   5942  N9   DG A 289      31.277 -21.230  -0.877 
ATOM   5943  C8   DG A 289      30.493 -21.449  -1.989 
ATOM   5944  N7   DG A 289      29.209 -21.524  -1.730 
ATOM   5945  C5   DG A 289      29.139 -21.342  -0.350 
ATOM   5946  C6   DG A 289      28.013 -21.321   0.513 
ATOM   5947  O6   DG A 289      26.826 -21.461   0.232 
ATOM   5948  N1   DG A 289      28.392 -21.108   1.846 
ATOM   5949  C2   DG A 289      29.689 -20.937   2.287 
ATOM   5950  N2   DG A 289      29.842 -20.745   3.599 
ATOM   5951  N3   DG A 289      30.746 -20.956   1.476 
ATOM   5952  C4   DG A 289      30.395 -21.162   0.180 
ATOM   5953  P    DG A 290      36.738 -22.573  -0.494 
ATOM   5954  OP1  DG A 290      37.969 -21.803  -0.775 
ATOM   5955  OP2  DG A 290      36.452 -23.698  -1.412 
ATOM   5956  O5'  DG A 290      36.768 -23.106   1.015 
ATOM   5957  C5'  DG A 290      36.291 -22.247   2.068 
ATOM   5958  C4'  DG A 290      35.426 -23.038   3.029 
ATOM   5959  O4'  DG A 290      34.028 -23.066   2.622 
ATOM   5960  C3'  DG A 290      35.791 -24.513   3.195 
ATOM   5961  O3'  DG A 290      35.586 -24.889   4.551 
ATOM   5962  C2'  DG A 290      34.782 -25.262   2.325 
ATOM   5963  C1'  DG A 290      33.570 -24.408   2.686 
ATOM   5964  N9   DG A 290      32.430 -24.554   1.738 
ATOM   5965  C8   DG A 290      32.450 -24.765   0.377 
ATOM   5966  N7   DG A 290      31.261 -24.849  -0.168 
ATOM   5967  C5   DG A 290      30.391 -24.683   0.909 
ATOM   5968  C6   DG A 290      28.972 -24.678   0.944 
ATOM   5969  O6   DG A 290      28.179 -24.820   0.018 
ATOM   5970  N1   DG A 290      28.494 -24.477   2.247 
ATOM   5971  C2   DG A 290      29.283 -24.304   3.366 
ATOM   5972  N2   DG A 290      28.633 -24.125   4.520 
ATOM   5973  N3   DG A 290      30.614 -24.308   3.332 
ATOM   5974  C4   DG A 290      31.094 -24.502   2.076 
ATOM   5975  P    DA A 291      36.637 -25.874   5.250 
ATOM   5976  OP1  DA A 291      37.791 -25.093   5.751 
ATOM   5977  OP2  DA A 291      36.957 -26.990   4.333 
ATOM   5978  O5'  DA A 291      35.781 -26.422   6.486 
ATOM   5979  C5'  DA A 291      34.767 -25.578   7.063 
ATOM   5980  C4'  DA A 291      33.510 -26.383   7.326 
ATOM   5981  O4'  DA A 291      32.619 -26.414   6.175 
ATOM   5982  C3'  DA A 291      33.724 -27.858   7.666 
ATOM   5983  O3'  DA A 291      32.766 -28.249   8.642 
ATOM   5984  C2'  DA A 291      33.425 -28.603   6.366 
ATOM   5985  C1'  DA A 291      32.224 -27.759   5.951 
ATOM   5986  N9   DA A 291      31.860 -27.901   4.514 
ATOM   5987  C8   DA A 291      32.688 -28.094   3.444 
ATOM   5988  N7   DA A 291      32.066 -28.180   2.309 
ATOM   5989  C5   DA A 291      30.728 -28.033   2.648 
ATOM   5990  C6   DA A 291      29.552 -28.030   1.881 
ATOM   5991  N6   DA A 291      29.535 -28.187   0.550 
ATOM   5992  N1   DA A 291      28.387 -27.859   2.535 
ATOM   5993  C2   DA A 291      28.409 -27.703   3.858 
ATOM   5994  N3   DA A 291      29.440 -27.689   4.675 
ATOM   5995  C4   DA A 291      30.592 -27.861   3.996 
ATOM   5996  P    DT A 292      33.214 -29.237   9.819 
ATOM   5997  OP1  DT A 292      33.845 -28.456  10.907 
ATOM   5998  OP2  DT A 292      34.024 -30.341   9.259 
ATOM   5999  O5'  DT A 292      31.802 -29.803  10.312 
ATOM   6000  C5'  DT A 292      30.634 -28.970  10.188 
ATOM   6001  C4'  DT A 292      29.470 -29.785   9.658 
ATOM   6002  O4'  DT A 292      29.425 -29.808   8.203 
ATOM   6003  C3'  DT A 292      29.459 -31.262  10.051 
ATOM   6004  O3'  DT A 292      28.114 -31.669  10.274 
ATOM   6005  C2'  DT A 292      29.990 -31.994   8.819 
ATOM   6006  C1'  DT A 292      29.253 -31.152   7.782 
ATOM   6007  N1   DT A 292      29.805 -31.280   6.404 
ATOM   6008  C2   DT A 292      28.910 -31.215   5.364 
ATOM   6009  O2   DT A 292      27.712 -31.059   5.527 
ATOM   6010  N3   DT A 292      29.458 -31.338   4.101 
ATOM   6011  C4   DT A 292      30.794 -31.516   3.803 
ATOM   6012  O4   DT A 292      31.166 -31.613   2.631 
ATOM   6013  C5   DT A 292      31.654 -31.572   4.961 
ATOM   6014  C7   DT A 292      33.123 -31.765   4.724 
ATOM   6015  C6   DT A 292      31.148 -31.456   6.199 
ATOM   6016  P    DT A 293      27.796 -32.667  11.485 
ATOM   6017  OP1  DT A 293      27.659 -31.895  12.740 
ATOM   6018  OP2  DT A 293      28.793 -33.761  11.501 
ATOM   6019  O5'  DT A 293      26.370 -33.246  11.051 
ATOM   6020  C5'  DT A 293      25.489 -32.418  10.268 
ATOM   6021  C4'  DT A 293      24.867 -33.233   9.151 
ATOM   6022  O4'  DT A 293      25.686 -33.240   7.948 
ATOM   6023  C3'  DT A 293      24.643 -34.714   9.453 
ATOM   6024  O3'  DT A 293      23.429 -35.130   8.842 
ATOM   6025  C2'  DT A 293      25.805 -35.430   8.764 
ATOM   6026  C1'  DT A 293      25.809 -34.581   7.498 
ATOM   6027  N1   DT A 293      27.066 -34.690   6.706 
ATOM   6028  C2   DT A 293      26.953 -34.618   5.339 
ATOM   6029  O2   DT A 293      25.886 -34.471   4.768 
ATOM   6030  N3   DT A 293      28.139 -34.725   4.639 
ATOM   6031  C4   DT A 293      29.398 -34.893   5.181 
ATOM   6032  O4   DT A 293      30.388 -34.976   4.452 
ATOM   6033  C5   DT A 293      29.414 -34.957   6.623 
ATOM   6034  C7   DT A 293      30.743 -35.139   7.294 
ATOM   6035  C6   DT A 293      28.275 -34.857   7.329 
ATOM   6036  P    DC A 294      22.470 -36.143   9.628 
ATOM   6037  OP1  DC A 294      21.614 -35.385  10.568 
ATOM   6038  OP2  DC A 294      23.278 -37.232  10.221 
ATOM   6039  O5'  DC A 294      21.578 -36.724   8.435 
ATOM   6040  C5'  DC A 294      21.315 -35.892   7.290 
ATOM   6041  C4'  DC A 294      21.478 -36.698   6.016 
ATOM   6042  O4'  DC A 294      22.849 -36.688   5.523 
ATOM   6043  C3'  DC A 294      21.134 -38.184   6.120 
ATOM   6044  O3'  DC A 294      20.516 -38.600   4.909 
ATOM   6045  C2'  DC A 294      22.487 -38.886   6.241 
ATOM   6046  C1'  DC A 294      23.226 -38.023   5.223 
ATOM   6047  N1   DC A 294      24.709 -38.118   5.321 
ATOM   6048  C2   DC A 294      25.445 -38.032   4.142 
ATOM   6049  O2   DC A 294      24.842 -37.882   3.073 
ATOM   6050  N3   DC A 294      26.798 -38.117   4.211 
ATOM   6051  C4   DC A 294      27.413 -38.280   5.389 
ATOM   6052  N4   DC A 294      28.735 -38.357   5.403 
ATOM   6053  C5   DC A 294      26.675 -38.371   6.613 
ATOM   6054  C6   DC A 294      25.323 -38.284   6.524 
ATOM   6055  P    DC A 295      19.289 -39.626   4.976 
ATOM   6056  OP1  DC A 295      18.035 -38.883   5.238 
ATOM   6057  OP2  DC A 295      19.606 -40.717   5.924 
ATOM   6058  O5'  DC A 295      19.274 -40.199   3.483 
ATOM   6059  C5'  DC A 295      19.727 -39.356   2.407 
ATOM   6060  C4'  DC A 295      20.615 -40.147   1.467 
ATOM   6061  O4'  DC A 295      22.013 -40.125   1.874 
ATOM   6062  C3'  DC A 295      20.291 -41.636   1.342 
ATOM   6063  O3'  DC A 295      20.508 -42.042  -0.005 
ATOM   6064  C2'  DC A 295      21.322 -42.332   2.230 
ATOM   6065  C1'  DC A 295      22.509 -41.454   1.845 
ATOM   6066  N1   DC A 295      23.652 -41.543   2.796 
ATOM   6067  C2   DC A 295      24.940 -41.440   2.275 
ATOM   6068  O2   DC A 295      25.079 -41.282   1.056 
ATOM   6069  N3   DC A 295      25.995 -41.519   3.125 
ATOM   6070  C4   DC A 295      25.802 -41.691   4.438 
ATOM   6071  N4   DC A 295      26.864 -41.761   5.227 
ATOM   6072  C5   DC A 295      24.486 -41.799   4.995 
ATOM   6073  C6   DC A 295      23.444 -41.719   4.129 
ATOM   6074  P    DT A 296      19.485 -43.074  -0.677 
ATOM   6075  OP1  DT A 296      18.310 -42.341  -1.198 
ATOM   6076  OP2  DT A 296      19.197 -44.174   0.269 
ATOM   6077  O5'  DT A 296      20.358 -43.632  -1.898 
ATOM   6078  C5'  DT A 296      21.347 -42.774  -2.497 
ATOM   6079  C4'  DT A 296      22.627 -43.551  -2.741 
ATOM   6080  O4'  DT A 296      23.518 -43.526  -1.589 
ATOM   6081  C3'  DT A 296      22.454 -45.039  -3.041 
ATOM   6082  O3'  DT A 296      23.424 -45.430  -4.006 
ATOM   6083  C2'  DT A 296      22.773 -45.740  -1.720 
ATOM   6084  C1'  DT A 296      23.950 -44.852  -1.329 
ATOM   6085  N1   DT A 296      24.318 -44.945   0.112 
ATOM   6086  C2   DT A 296      25.650 -44.830   0.426 
ATOM   6087  O2   DT A 296      26.517 -44.658  -0.413 
ATOM   6088  N3   DT A 296      25.952 -44.921   1.771 
ATOM   6089  C4   DT A 296      25.054 -45.113   2.801 
ATOM   6090  O4   DT A 296      25.443 -45.179   3.969 
ATOM   6091  C5   DT A 296      23.679 -45.222   2.371 
ATOM   6092  C7   DT A 296      22.637 -45.433   3.430 
ATOM   6093  C6   DT A 296      23.358 -45.137   1.070 
ATOM   6094  P    DC A 297      23.004 -46.460  -5.155 
ATOM   6095  OP1  DC A 297      22.351 -45.727  -6.264 
ATOM   6096  OP2  DC A 297      22.226 -47.571  -4.565 
ATOM   6097  O5'  DC A 297      24.432 -46.999  -5.634 
ATOM   6098  C5'  DC A 297      25.576 -46.131  -5.532 
ATOM   6099  C4'  DC A 297      26.762 -46.898  -4.982 
ATOM   6100  O4'  DC A 297      26.806 -46.880  -3.527 
ATOM   6101  C3'  DC A 297      26.815 -48.384  -5.335 
ATOM   6102  O3'  DC A 297      28.170 -48.759  -5.547 
ATOM   6103  C2'  DC A 297      26.304 -49.097  -4.083 
ATOM   6104  C1'  DC A 297      27.017 -48.208  -3.070 
ATOM   6105  N1   DC A 297      26.469 -48.314  -1.689 
ATOM   6106  C2   DC A 297      27.360 -48.196  -0.625 
ATOM   6107  O2   DC A 297      28.558 -48.009  -0.868 
ATOM   6108  N3   DC A 297      26.880 -48.291   0.641 
ATOM   6109  C4   DC A 297      25.575 -48.493   0.863 
ATOM   6110  N4   DC A 297      25.155 -48.579   2.116 
ATOM   6111  C5   DC A 297      24.642 -48.618  -0.217 
ATOM   6112  C6   DC A 297      25.142 -48.521  -1.475 
ATOM   6113  P    DT A 298      28.517 -49.779  -6.732 
ATOM   6114  OP1  DT A 298      28.633 -49.037  -8.007 
ATOM   6115  OP2  DT A 298      27.553 -50.900  -6.718 
ATOM   6116  O5'  DT A 298      29.960 -50.305  -6.282 
ATOM   6117  C5'  DT A 298      30.817 -49.432  -5.523 
ATOM   6118  C4'  DT A 298      31.461 -50.199  -4.384 
ATOM   6119  O4'  DT A 298      30.642 -50.197  -3.180 
ATOM   6120  C3'  DT A 298      31.727 -51.681  -4.647 
ATOM   6121  O3'  DT A 298      32.952 -52.046  -4.024 
ATOM   6122  C2'  DT A 298      30.585 -52.410  -3.939 
ATOM   6123  C1'  DT A 298      30.557 -51.528  -2.694 
ATOM   6124  N1   DT A 298      29.303 -51.652  -1.901 
ATOM   6125  C2   DT A 298      29.413 -51.540  -0.535 
ATOM   6126  O2   DT A 298      30.476 -51.348   0.031 
ATOM   6127  N3   DT A 298      28.231 -51.662   0.167 
ATOM   6128  C4   DT A 298      26.978 -51.880  -0.369 
ATOM   6129  O4   DT A 298      25.990 -51.971   0.363 
ATOM   6130  C5   DT A 298      26.964 -51.983  -1.809 
ATOM   6131  C7   DT A 298      25.640 -52.221  -2.475 
ATOM   6132  C6   DT A 298      28.098 -51.870  -2.517 
ATOM   6133  P    DC A 299      33.940 -53.051  -4.785 
ATOM   6134  OP1  DC A 299      34.775 -52.295  -5.744 
ATOM   6135  OP2  DC A 299      33.163 -54.178  -5.347 
ATOM   6136  O5'  DC A 299      34.848 -53.575  -3.576 
ATOM   6137  C5'  DC A 299      35.085 -52.706  -2.453 
ATOM   6138  C4'  DC A 299      34.945 -53.482  -1.158 
ATOM   6139  O4'  DC A 299      33.575 -53.497  -0.666 
ATOM   6140  C3'  DC A 299      35.331 -54.959  -1.224 
ATOM   6141  O3'  DC A 299      35.960 -55.325  -0.002 
ATOM   6142  C2'  DC A 299      33.999 -55.703  -1.325 
ATOM   6143  C1'  DC A 299      33.235 -54.834  -0.330 
ATOM   6144  N1   DC A 299      31.756 -54.973  -0.425 
ATOM   6145  C2   DC A 299      31.018 -54.877   0.752 
ATOM   6146  O2   DC A 299      31.615 -54.681   1.817 
ATOM   6147  N3   DC A 299      29.666 -55.002   0.686 
ATOM   6148  C4   DC A 299      29.057 -55.213  -0.487
[truncated: 415,700 more chars]
