# Supplementary material for: Characterization of lncRNA-protein interactions associated with Prostate cancer and Androgen receptors by molecular docking simulations
Source: Biochem Biophys Rep. 2025 Mar 9;42:101959. doi: 10.1016/j.bbrep.2025.101959 (PMC11929892; doi:10.1016/j.bbrep.2025.101959)
Supplement: Multimedia component 72 [file mmc72.zip › bbrep_00101959_model_61.pdb]

REMARK Number:    61
REMARK Ligand:     lig_628dcb8434e2f.pdb
REMARK Contact:     0     0     0
REMARK Score:  -147.27
REMARK RMSD:    630.99
MODEL       61
ATOM      1  N   ALA A  24      30.357  -5.473 -24.875 
ATOM      2  CA  ALA A  24      30.515  -4.000 -24.871 
ATOM      3  CB  ALA A  24      29.364  -3.347 -25.653 
ATOM      4  C   ALA A  24      30.496  -3.471 -23.474 
ATOM      5  O   ALA A  24      31.409  -3.720 -22.690 
ATOM      6  N   GLN A  25      29.435  -2.716 -23.129 
ATOM      7  CA  GLN A  25      29.334  -2.167 -21.810 
ATOM      8  CB  GLN A  25      28.209  -1.135 -21.640 
ATOM      9  CG  GLN A  25      28.449   0.131 -22.464 
ATOM     10  CD  GLN A  25      27.291   1.085 -22.227 
ATOM     11  OE1 GLN A  25      26.895   1.324 -21.089 
ATOM     12  NE2 GLN A  25      26.734   1.652 -23.331 
ATOM     13  C   GLN A  25      29.084  -3.296 -20.876 
ATOM     14  O   GLN A  25      28.668  -4.376 -21.290 
ATOM     15  N   ASP A  26      29.382  -3.075 -19.584 
ATOM     16  CA  ASP A  26      29.211  -4.105 -18.606 
ATOM     17  CB  ASP A  26      30.274  -4.043 -17.495 
ATOM     18  CG  ASP A  26      30.054  -5.171 -16.494 
ATOM     19  OD1 ASP A  26      28.986  -5.191 -15.826 
ATOM     20  OD2 ASP A  26      30.966  -6.032 -16.381 
ATOM     21  C   ASP A  26      27.866  -3.939 -17.988 
ATOM     22  O   ASP A  26      27.612  -2.985 -17.253 
ATOM     23  N   ASN A  27      26.945  -4.872 -18.288 
ATOM     24  CA  ASN A  27      25.662  -4.773 -17.669 
ATOM     25  CB  ASN A  27      24.503  -4.752 -18.683 
ATOM     26  CG  ASN A  27      24.583  -3.452 -19.471 
ATOM     27  OD1 ASN A  27      24.658  -2.366 -18.897 
ATOM     28  ND2 ASN A  27      24.568  -3.560 -20.827 
ATOM     29  C   ASN A  27      25.467  -5.984 -16.812 
ATOM     30  O   ASN A  27      24.473  -6.696 -16.949 
ATOM     31  N   SER A  28      26.402  -6.226 -15.873 
ATOM     32  CA  SER A  28      26.317  -7.361 -15.002 
ATOM     33  CB  SER A  28      27.559  -7.517 -14.112 
ATOM     34  OG  SER A  28      28.707  -7.731 -14.919 
ATOM     35  C   SER A  28      25.149  -7.145 -14.100 
ATOM     36  O   SER A  28      24.492  -8.089 -13.668 
ATOM     37  N   ARG A  29      24.868  -5.864 -13.806 
ATOM     38  CA  ARG A  29      23.821  -5.471 -12.913 
ATOM     39  CB  ARG A  29      23.787  -3.948 -12.704 
ATOM     40  CG  ARG A  29      25.152  -3.369 -12.324 
ATOM     41  CD  ARG A  29      25.113  -1.897 -11.913 
ATOM     42  NE  ARG A  29      26.512  -1.383 -11.942 
ATOM     43  CZ  ARG A  29      27.390  -1.720 -10.952 
ATOM     44  NH1 ARG A  29      27.024  -2.618  -9.991 
ATOM     45  NH2 ARG A  29      28.642  -1.178 -10.929 
ATOM     46  C   ARG A  29      22.506  -5.884 -13.504 
ATOM     47  O   ARG A  29      21.579  -6.255 -12.784 
ATOM     48  N   TYR A  30      22.378  -5.784 -14.840 
ATOM     49  CA  TYR A  30      21.164  -6.163 -15.505 
ATOM     50  CB  TYR A  30      21.186  -5.817 -17.003 
ATOM     51  CG  TYR A  30      19.900  -6.271 -17.606 
ATOM     52  CD1 TYR A  30      18.727  -5.600 -17.348 
ATOM     53  CD2 TYR A  30      19.876  -7.357 -18.449 
ATOM     54  CE1 TYR A  30      17.543  -6.018 -17.911 
ATOM     55  CE2 TYR A  30      18.698  -7.778 -19.016 
ATOM     56  CZ  TYR A  30      17.529  -7.109 -18.746 
ATOM     57  OH  TYR A  30      16.316  -7.539 -19.327 
ATOM     58  C   TYR A  30      20.959  -7.638 -15.363 
ATOM     59  O   TYR A  30      19.855  -8.092 -15.068 
ATOM     60  N   THR A  31      22.033  -8.431 -15.551 
ATOM     61  CA  THR A  31      21.926  -9.861 -15.473 
ATOM     62  CB  THR A  31      23.230 -10.559 -15.736 
ATOM     63  OG1 THR A  31      23.715 -10.225 -17.028 
ATOM     64  CG2 THR A  31      23.003 -12.080 -15.628 
ATOM     65  C   THR A  31      21.490 -10.229 -14.091 
ATOM     66  O   THR A  31      20.646 -11.105 -13.907 
ATOM     67  N   HIS A  32      22.064  -9.557 -13.079 
ATOM     68  CA  HIS A  32      21.744  -9.842 -11.711 
ATOM     69  ND1 HIS A  32      22.771 -10.826  -8.882 
ATOM     70  CG  HIS A  32      22.450  -9.554  -9.301 
ATOM     71  CB  HIS A  32      22.623  -9.069 -10.710 
ATOM     72  NE2 HIS A  32      22.010  -9.743  -7.096 
ATOM     73  CD2 HIS A  32      21.986  -8.905  -8.198 
ATOM     74  CE1 HIS A  32      22.488 -10.885  -7.556 
ATOM     75  C   HIS A  32      20.311  -9.481 -11.477 
ATOM     76  O   HIS A  32      19.604 -10.145 -10.722 
ATOM     77  N   PHE A  33      19.841  -8.406 -12.133 
ATOM     78  CA  PHE A  33      18.494  -7.942 -11.975 
ATOM     79  CB  PHE A  33      18.233  -6.698 -12.850 
ATOM     80  CG  PHE A  33      16.831  -6.221 -12.683 
ATOM     81  CD1 PHE A  33      15.822  -6.729 -13.471 
ATOM     82  CD2 PHE A  33      16.525  -5.261 -11.749 
ATOM     83  CE1 PHE A  33      14.528  -6.288 -13.327 
ATOM     84  CE2 PHE A  33      15.232  -4.815 -11.599 
ATOM     85  CZ  PHE A  33      14.232  -5.330 -12.388 
ATOM     86  C   PHE A  33      17.577  -9.044 -12.410 
ATOM     87  O   PHE A  33      16.584  -9.337 -11.745 
ATOM     88  N   LEU A  34      17.891  -9.694 -13.546 
ATOM     89  CA  LEU A  34      17.052 -10.740 -14.056 
ATOM     90  CB  LEU A  34      17.509 -11.262 -15.429 
ATOM     91  CG  LEU A  34      17.352 -10.227 -16.561 
ATOM     92  CD1 LEU A  34      17.815 -10.799 -17.911 
ATOM     93  CD2 LEU A  34      15.914  -9.684 -16.622 
ATOM     94  C   LEU A  34      17.034 -11.895 -13.105 
ATOM     95  O   LEU A  34      15.977 -12.463 -12.835 
ATOM     96  N   THR A  35      18.201 -12.276 -12.555 
ATOM     97  CA  THR A  35      18.222 -13.429 -11.706 
ATOM     98  CB  THR A  35      19.611 -13.827 -11.277 
ATOM     99  OG1 THR A  35      19.582 -15.110 -10.672 
ATOM    100  CG2 THR A  35      20.183 -12.793 -10.291 
ATOM    101  C   THR A  35      17.370 -13.183 -10.496 
ATOM    102  O   THR A  35      16.600 -14.054 -10.093 
ATOM    103  N   GLN A  36      17.510 -12.004  -9.861 
ATOM    104  CA  GLN A  36      16.760 -11.714  -8.673 
ATOM    105  CB  GLN A  36      17.330 -10.515  -7.900 
ATOM    106  CG  GLN A  36      18.719 -10.776  -7.318 
ATOM    107  CD  GLN A  36      19.161  -9.521  -6.583 
ATOM    108  OE1 GLN A  36      18.999  -8.403  -7.076 
ATOM    109  NE2 GLN A  36      19.727  -9.702  -5.360 
ATOM    110  C   GLN A  36      15.306 -11.414  -8.928 
ATOM    111  O   GLN A  36      14.428 -11.820  -8.172 
ATOM    112  N   HIS A  37      15.041 -10.560  -9.926 
ATOM    113  CA  HIS A  37      13.739 -10.030 -10.232 
ATOM    114  ND1 HIS A  37      13.488  -7.875  -7.943 
ATOM    115  CG  HIS A  37      14.262  -7.931  -9.081 
ATOM    116  CB  HIS A  37      13.787  -8.508 -10.384 
ATOM    117  NE2 HIS A  37      15.483  -7.062  -7.395 
ATOM    118  CD2 HIS A  37      15.476  -7.429  -8.730 
ATOM    119  CE1 HIS A  37      14.268  -7.348  -6.966 
ATOM    120  C   HIS A  37      12.906 -10.649 -11.327 
ATOM    121  O   HIS A  37      11.752 -10.256 -11.466 
ATOM    122  N   TYR A  38      13.434 -11.530 -12.202 
ATOM    123  CA  TYR A  38      12.632 -11.883 -13.350 
ATOM    124  CB  TYR A  38      13.334 -11.414 -14.642 
ATOM    125  CG  TYR A  38      12.655 -11.872 -15.887 
ATOM    126  CD1 TYR A  38      11.465 -11.319 -16.304 
ATOM    127  CD2 TYR A  38      13.246 -12.841 -16.668 
ATOM    128  CE1 TYR A  38      10.868 -11.746 -17.467 
ATOM    129  CE2 TYR A  38      12.653 -13.271 -17.830 
ATOM    130  CZ  TYR A  38      11.459 -12.724 -18.231 
ATOM    131  OH  TYR A  38      10.848 -13.164 -19.425 
ATOM    132  C   TYR A  38      12.379 -13.364 -13.432 
ATOM    133  O   TYR A  38      13.285 -14.174 -13.250 
ATOM    134  N   ASP A  39      11.102 -13.741 -13.690 
ATOM    135  CA  ASP A  39      10.698 -15.112 -13.886 
ATOM    136  CB  ASP A  39      10.028 -15.729 -12.643 
ATOM    137  CG  ASP A  39       9.940 -17.238 -12.841 
ATOM    138  OD1 ASP A  39      10.562 -17.742 -13.815 
ATOM    139  OD2 ASP A  39       9.249 -17.904 -12.025 
ATOM    140  C   ASP A  39       9.669 -15.081 -14.984 
ATOM    141  O   ASP A  39       8.529 -14.682 -14.754 
ATOM    142  N   ALA A  40      10.037 -15.519 -16.207 
ATOM    143  CA  ALA A  40       9.168 -15.355 -17.343 
ATOM    144  CB  ALA A  40       9.809 -15.843 -18.652 
ATOM    145  C   ALA A  40       7.861 -16.082 -17.196 
ATOM    146  O   ALA A  40       6.812 -15.469 -17.390 
ATOM    147  N   LYS A  41       7.868 -17.386 -16.837 
ATOM    148  CA  LYS A  41       6.612 -18.091 -16.756 
ATOM    149  CB  LYS A  41       6.394 -19.072 -17.922 
ATOM    150  CG  LYS A  41       6.320 -18.394 -19.293 
ATOM    151  CD  LYS A  41       6.383 -19.380 -20.462 
ATOM    152  CE  LYS A  41       6.315 -18.723 -21.842 
ATOM    153  NZ  LYS A  41       6.395 -19.761 -22.893 
ATOM    154  C   LYS A  41       6.607 -18.900 -15.492 
ATOM    155  O   LYS A  41       6.979 -20.072 -15.469 
ATOM    156  N   PRO A  42       6.164 -18.261 -14.447 
ATOM    157  CA  PRO A  42       6.146 -18.766 -13.096 
ATOM    158  CD  PRO A  42       5.459 -16.998 -14.579 
ATOM    159  CB  PRO A  42       5.693 -17.583 -12.242 
ATOM    160  CG  PRO A  42       4.817 -16.760 -13.203 
ATOM    161  C   PRO A  42       5.350 -19.982 -12.740 
ATOM    162  O   PRO A  42       5.866 -20.776 -11.954 
ATOM    163  N   GLN A  43       4.106 -20.125 -13.253 
ATOM    164  CA  GLN A  43       3.233 -21.210 -12.882 
ATOM    165  CB  GLN A  43       3.921 -22.559 -12.575 
ATOM    166  CG  GLN A  43       2.969 -23.746 -12.437 
ATOM    167  CD  GLN A  43       2.653 -24.258 -13.835 
ATOM    168  OE1 GLN A  43       2.011 -23.577 -14.631 
ATOM    169  NE2 GLN A  43       3.125 -25.496 -14.144 
ATOM    170  C   GLN A  43       2.428 -20.772 -11.677 
ATOM    171  O   GLN A  43       1.781 -19.726 -11.696 
ATOM    172  N   GLY A  44       2.476 -21.564 -10.580 
ATOM    173  CA  GLY A  44       1.617 -21.423  -9.423 
ATOM    174  C   GLY A  44       1.682 -20.099  -8.711 
ATOM    175  O   GLY A  44       0.636 -19.515  -8.436 
ATOM    176  N   ARG A  45       2.881 -19.573  -8.391 
ATOM    177  CA  ARG A  45       2.966 -18.320  -7.681 
ATOM    178  CB  ARG A  45       2.277 -17.177  -8.444 
ATOM    179  CG  ARG A  45       2.951 -16.883  -9.786 
ATOM    180  CD  ARG A  45       2.084 -16.065 -10.743 
ATOM    181  NE  ARG A  45       2.134 -14.640 -10.313 
ATOM    182  CZ  ARG A  45       1.083 -13.819 -10.595 
ATOM    183  NH1 ARG A  45      -0.026 -14.325 -11.205 
ATOM    184  NH2 ARG A  45       1.132 -12.493 -10.270 
ATOM    185  C   ARG A  45       2.353 -18.422  -6.307 
ATOM    186  O   ARG A  45       1.777 -17.453  -5.809 
ATOM    187  N   ASP A  46       2.452 -19.607  -5.663 
ATOM    188  CA  ASP A  46       1.984 -19.790  -4.311 
ATOM    189  CB  ASP A  46       1.250 -21.127  -4.079 
ATOM    190  CG  ASP A  46       2.197 -22.277  -4.390 
ATOM    191  OD1 ASP A  46       3.256 -22.021  -5.022 
ATOM    192  OD2 ASP A  46       1.866 -23.431  -4.005 
ATOM    193  C   ASP A  46       3.161 -19.699  -3.376 
ATOM    194  O   ASP A  46       4.259 -19.317  -3.777 
ATOM    195  N   ASP A  47       2.954 -20.056  -2.089 
ATOM    196  CA  ASP A  47       3.986 -19.963  -1.086 
ATOM    197  CB  ASP A  47       3.505 -20.399   0.311 
ATOM    198  CG  ASP A  47       2.512 -19.366   0.829 
ATOM    199  OD1 ASP A  47       2.392 -18.285   0.192 
ATOM    200  OD2 ASP A  47       1.859 -19.643   1.870 
ATOM    201  C   ASP A  47       5.122 -20.868  -1.453 
ATOM    202  O   ASP A  47       6.290 -20.503  -1.321 
ATOM    203  N   ARG A  48       4.797 -22.077  -1.942 
ATOM    204  CA  ARG A  48       5.781 -23.061  -2.293 
ATOM    205  CB  ARG A  48       5.140 -24.351  -2.823 
ATOM    206  CG  ARG A  48       6.146 -25.430  -3.211 
ATOM    207  CD  ARG A  48       5.521 -26.560  -4.029 
ATOM    208  NE  ARG A  48       5.134 -25.982  -5.348 
ATOM    209  CZ  ARG A  48       4.541 -26.764  -6.297 
ATOM    210  NH1 ARG A  48       4.304 -28.084  -6.046 
ATOM    211  NH2 ARG A  48       4.179 -26.221  -7.497 
ATOM    212  C   ARG A  48       6.632 -22.511  -3.395 
ATOM    213  O   ARG A  48       7.843 -22.722  -3.421 
ATOM    214  N   TYR A  49       6.004 -21.778  -4.332 
ATOM    215  CA  TYR A  49       6.690 -21.207  -5.452 
ATOM    216  CB  TYR A  49       5.716 -20.385  -6.317 
ATOM    217  CG  TYR A  49       6.455 -19.484  -7.246 
ATOM    218  CD1 TYR A  49       6.995 -19.944  -8.423 
ATOM    219  CD2 TYR A  49       6.580 -18.149  -6.930 
ATOM    220  CE1 TYR A  49       7.662 -19.084  -9.266 
ATOM    221  CE2 TYR A  49       7.244 -17.287  -7.767 
ATOM    222  CZ  TYR A  49       7.787 -17.755  -8.938 
ATOM    223  OH  TYR A  49       8.468 -16.868  -9.798 
ATOM    224  C   TYR A  49       7.763 -20.299  -4.937 
ATOM    225  O   TYR A  49       8.907 -20.361  -5.387 
ATOM    226  N   CYS A  50       7.427 -19.442  -3.956 
ATOM    227  CA  CYS A  50       8.387 -18.513  -3.432 
ATOM    228  CB  CYS A  50       7.789 -17.543  -2.401 
ATOM    229  SG  CYS A  50       6.919 -16.168  -3.203 
ATOM    230  C   CYS A  50       9.521 -19.233  -2.772 
ATOM    231  O   CYS A  50      10.680 -18.874  -2.966 
ATOM    232  N   GLU A  51       9.232 -20.282  -1.984 
ATOM    233  CA  GLU A  51      10.291 -20.937  -1.274 
ATOM    234  CB  GLU A  51       9.814 -22.052  -0.328 
ATOM    235  CG  GLU A  51       9.046 -21.500   0.875 
ATOM    236  CD  GLU A  51       8.647 -22.660   1.776 
ATOM    237  OE1 GLU A  51       8.797 -23.834   1.341 
ATOM    238  OE2 GLU A  51       8.191 -22.384   2.918 
ATOM    239  C   GLU A  51      11.271 -21.539  -2.238 
ATOM    240  O   GLU A  51      12.477 -21.471  -2.014 
ATOM    241  N   SER A  52      10.782 -22.163  -3.323 
ATOM    242  CA  SER A  52      11.648 -22.819  -4.266 
ATOM    243  CB  SER A  52      10.871 -23.670  -5.287 
ATOM    244  OG  SER A  52      11.770 -24.296  -6.189 
ATOM    245  C   SER A  52      12.484 -21.840  -5.041 
ATOM    246  O   SER A  52      13.695 -22.015  -5.173 
ATOM    247  N   ILE A  53      11.853 -20.774  -5.572 
ATOM    248  CA  ILE A  53      12.510 -19.830  -6.436 
ATOM    249  CB  ILE A  53      11.569 -18.839  -7.063 
ATOM    250  CG1 ILE A  53      12.268 -18.100  -8.213 
ATOM    251  CG2 ILE A  53      11.022 -17.910  -5.967 
ATOM    252  CD1 ILE A  53      11.307 -17.285  -9.080 
ATOM    253  C   ILE A  53      13.564 -19.071  -5.697 
ATOM    254  O   ILE A  53      14.625 -18.777  -6.243 
ATOM    255  N   MET A  54      13.288 -18.724  -4.431 
ATOM    256  CA  MET A  54      14.208 -17.931  -3.681 
ATOM    257  CB  MET A  54      13.657 -17.630  -2.278 
ATOM    258  CG  MET A  54      14.129 -16.292  -1.716 
ATOM    259  SD  MET A  54      13.400 -14.851  -2.557 
ATOM    260  CE  MET A  54      13.965 -13.641  -1.327 
ATOM    261  C   MET A  54      15.482 -18.715  -3.574 
ATOM    262  O   MET A  54      16.577 -18.162  -3.661 
ATOM    263  N   ARG A  55      15.360 -20.040  -3.377 
ATOM    264  CA  ARG A  55      16.487 -20.926  -3.259 
ATOM    265  CB  ARG A  55      16.035 -22.353  -2.921 
ATOM    266  CG  ARG A  55      15.198 -22.413  -1.641 
ATOM    267  CD  ARG A  55      14.502 -23.757  -1.423 
ATOM    268  NE  ARG A  55      15.339 -24.566  -0.498 
ATOM    269  CZ  ARG A  55      15.110 -25.907  -0.399 
ATOM    270  NH1 ARG A  55      14.168 -26.490  -1.198 
ATOM    271  NH2 ARG A  55      15.823 -26.659   0.486 
ATOM    272  C   ARG A  55      17.249 -20.983  -4.555 
ATOM    273  O   ARG A  55      18.476 -20.907  -4.565 
ATOM    274  N   ARG A  56      16.538 -21.101  -5.694 
ATOM    275  CA  ARG A  56      17.186 -21.258  -6.971 
ATOM    276  CB  ARG A  56      16.203 -21.454  -8.140 
ATOM    277  CG  ARG A  56      15.409 -22.759  -8.083 
ATOM    278  CD  ARG A  56      14.767 -23.128  -9.423 
ATOM    279  NE  ARG A  56      13.877 -22.004  -9.821 
ATOM    280  CZ  ARG A  56      12.561 -22.008  -9.459 
ATOM    281  NH1 ARG A  56      12.047 -23.057  -8.752 
ATOM    282  NH2 ARG A  56      11.757 -20.960  -9.804 
ATOM    283  C   ARG A  56      17.993 -20.038  -7.297 
ATOM    284  O   ARG A  56      19.094 -20.132  -7.842 
ATOM    285  N   ARG A  57      17.434 -18.858  -6.981 
ATOM    286  CA  ARG A  57      17.989 -17.566  -7.272 
ATOM    287  CB  ARG A  57      16.981 -16.432  -7.028 
ATOM    288  CG  ARG A  57      15.720 -16.618  -7.872 
ATOM    289  CD  ARG A  57      16.007 -16.749  -9.368 
ATOM    290  NE  ARG A  57      14.774 -17.286 -10.009 
ATOM    291  CZ  ARG A  57      14.462 -16.937 -11.292 
ATOM    292  NH1 ARG A  57      15.255 -16.058 -11.970 
ATOM    293  NH2 ARG A  57      13.356 -17.462 -11.896 
ATOM    294  C   ARG A  57      19.215 -17.308  -6.446 
ATOM    295  O   ARG A  57      20.047 -16.489  -6.833 
ATOM    296  N   GLY A  58      19.345 -17.952  -5.266 
ATOM    297  CA  GLY A  58      20.518 -17.749  -4.452 
ATOM    298  C   GLY A  58      20.249 -16.676  -3.435 
ATOM    299  O   GLY A  58      21.171 -16.056  -2.910 
ATOM    300  N   LEU A  59      18.957 -16.404  -3.197 
ATOM    301  CA  LEU A  59      18.390 -15.442  -2.291 
ATOM    302  CB  LEU A  59      16.997 -14.993  -2.748 
ATOM    303  CG  LEU A  59      17.057 -14.335  -4.141 
ATOM    304  CD1 LEU A  59      15.690 -13.786  -4.573 
ATOM    305  CD2 LEU A  59      18.175 -13.282  -4.214 
ATOM    306  C   LEU A  59      18.342 -15.875  -0.842 
ATOM    307  O   LEU A  59      17.877 -15.107  -0.005 
ATOM    308  N   THR A  60      18.628 -17.158  -0.543 
ATOM    309  CA  THR A  60      18.521 -17.780   0.758 
ATOM    310  CB  THR A  60      18.422 -19.273   0.655 
ATOM    311  OG1 THR A  60      19.592 -19.810   0.057 
ATOM    312  CG2 THR A  60      17.192 -19.608  -0.204 
ATOM    313  C   THR A  60      19.582 -17.448   1.776 
ATOM    314  O   THR A  60      19.306 -17.592   2.964 
ATOM    315  N   SER A  61      20.833 -17.093   1.412 
ATOM    316  CA  SER A  61      21.758 -16.859   2.493 
ATOM    317  CB  SER A  61      22.957 -17.826   2.485 
ATOM    318  OG  SER A  61      22.517 -19.158   2.702 
ATOM    319  C   SER A  61      22.320 -15.475   2.407 
ATOM    320  O   SER A  61      23.186 -15.209   1.575 
ATOM    321  N   PRO A  62      21.889 -14.572   3.254 
ATOM    322  CA  PRO A  62      20.832 -14.844   4.197 
ATOM    323  CD  PRO A  62      22.847 -13.617   3.787 
ATOM    324  CB  PRO A  62      20.985 -13.822   5.320 
ATOM    325  CG  PRO A  62      22.467 -13.428   5.263 
ATOM    326  C   PRO A  62      19.514 -14.718   3.499 
ATOM    327  O   PRO A  62      19.488 -14.279   2.350 
ATOM    328  N   CYS A  63      18.409 -15.091   4.176 
ATOM    329  CA  CYS A  63      17.107 -15.029   3.577 
ATOM    330  CB  CYS A  63      15.980 -15.525   4.508 
ATOM    331  SG  CYS A  63      16.264 -17.191   5.180 
ATOM    332  C   CYS A  63      16.811 -13.590   3.286 
ATOM    333  O   CYS A  63      16.979 -12.728   4.148 
ATOM    334  N   LYS A  64      16.363 -13.286   2.050 
ATOM    335  CA  LYS A  64      16.024 -11.933   1.733 
ATOM    336  CB  LYS A  64      15.958 -11.675   0.217 
ATOM    337  CG  LYS A  64      15.947 -10.196  -0.175 
ATOM    338  CD  LYS A  64      16.188  -9.974  -1.671 
ATOM    339  CE  LYS A  64      16.192  -8.501  -2.084 
ATOM    340  NZ  LYS A  64      16.367  -8.389  -3.549 
ATOM    341  C   LYS A  64      14.671 -11.685   2.334 
ATOM    342  O   LYS A  64      13.782 -12.531   2.250 
ATOM    343  N   ASP A  65      14.485 -10.514   2.975 
ATOM    344  CA  ASP A  65      13.252 -10.245   3.660 
ATOM    345  CB  ASP A  65      13.310  -8.967   4.522 
ATOM    346  CG  ASP A  65      13.625  -7.757   3.647 
ATOM    347  OD1 ASP A  65      14.224  -7.939   2.553 
ATOM    348  OD2 ASP A  65      13.278  -6.626   4.077 
ATOM    349  C   ASP A  65      12.107 -10.144   2.699 
ATOM    350  O   ASP A  65      11.037 -10.700   2.946 
ATOM    351  N   ILE A  66      12.280  -9.419   1.579 
ATOM    352  CA  ILE A  66      11.198  -9.300   0.645 
ATOM    353  CB  ILE A  66      10.432  -8.019   0.848 
ATOM    354  CG1 ILE A  66       9.083  -8.013   0.109 
ATOM    355  CG2 ILE A  66      11.366  -6.859   0.468 
ATOM    356  CD1 ILE A  66       9.205  -8.016  -1.410 
ATOM    357  C   ILE A  66      11.805  -9.311  -0.725 
ATOM    358  O   ILE A  66      12.863  -8.720  -0.940 
ATOM    359  N   ASN A  67      11.179 -10.019  -1.688 
ATOM    360  CA  ASN A  67      11.720 -10.015  -3.017 
ATOM    361  CB  ASN A  67      12.741 -11.139  -3.259 
ATOM    362  CG  ASN A  67      13.477 -10.847  -4.558 
ATOM    363  OD1 ASN A  67      14.272  -9.911  -4.638 
ATOM    364  ND2 ASN A  67      13.214 -11.676  -5.603 
ATOM    365  C   ASN A  67      10.584 -10.205  -3.973 
ATOM    366  O   ASN A  67       9.740 -11.082  -3.786 
ATOM    367  N   THR A  68      10.556  -9.392  -5.048 
ATOM    368  CA  THR A  68       9.471  -9.467  -5.982 
ATOM    369  CB  THR A  68       8.762  -8.158  -6.145 
ATOM    370  OG1 THR A  68       8.269  -7.721  -4.886 
ATOM    371  CG2 THR A  68       7.598  -8.348  -7.130 
ATOM    372  C   THR A  68       9.996  -9.879  -7.324 
ATOM    373  O   THR A  68      11.059  -9.439  -7.762 
ATOM    374  N   PHE A  69       9.236 -10.761  -8.006 
ATOM    375  CA  PHE A  69       9.601 -11.241  -9.309 
ATOM    376  CB  PHE A  69       9.527 -12.774  -9.435 
ATOM    377  CG  PHE A  69      10.543 -13.384  -8.526 
ATOM    378  CD1 PHE A  69      11.831 -13.609  -8.956 
ATOM    379  CD2 PHE A  69      10.207 -13.734  -7.237 
ATOM    380  CE1 PHE A  69      12.768 -14.171  -8.120 
ATOM    381  CE2 PHE A  69      11.140 -14.295  -6.395 
ATOM    382  CZ  PHE A  69      12.423 -14.515  -6.835 
ATOM    383  C   PHE A  69       8.608 -10.690 -10.287 
ATOM    384  O   PHE A  69       7.415 -10.605 -10.001 
ATOM    385  N   ILE A  70       9.099 -10.300 -11.480 
ATOM    386  CA  ILE A  70       8.279  -9.766 -12.530 
ATOM    387  CB  ILE A  70       8.894  -8.585 -13.228 
ATOM    388  CG1 ILE A  70       9.137  -7.438 -12.235 
ATOM    389  CG2 ILE A  70       7.982  -8.201 -14.407 
ATOM    390  CD1 ILE A  70      10.026  -6.325 -12.786 
ATOM    391  C   ILE A  70       8.146 -10.852 -13.550 
ATOM    392  O   ILE A  70       9.106 -11.572 -13.824 
ATOM    393  N   HIS A  71       6.934 -11.011 -14.122 
ATOM    394  CA  HIS A  71       6.704 -12.056 -15.078 
ATOM    395  ND1 HIS A  71       6.623 -14.322 -12.875 
ATOM    396  CG  HIS A  71       5.646 -13.442 -13.288 
ATOM    397  CB  HIS A  71       5.509 -12.942 -14.696 
ATOM    398  NE2 HIS A  71       5.416 -13.823 -11.074 
ATOM    399  CD2 HIS A  71       4.918 -13.148 -12.176 
ATOM    400  CE1 HIS A  71       6.439 -14.514 -11.544 
ATOM    401  C   HIS A  71       6.415 -11.410 -16.399 
ATOM    402  O   HIS A  71       6.310 -10.188 -16.486 
ATOM    403  N   GLY A  72       6.286 -12.218 -17.476 
ATOM    404  CA  GLY A  72       6.017 -11.656 -18.772 
ATOM    405  C   GLY A  72       7.295 -11.593 -19.560 
ATOM    406  O   GLY A  72       8.294 -12.209 -19.193 
ATOM    407  N   ASN A  73       7.269 -10.867 -20.702 
ATOM    408  CA  ASN A  73       8.405 -10.782 -21.584 
ATOM    409  CB  ASN A  73       8.034 -10.508 -23.057 
ATOM    410  CG  ASN A  73       7.346  -9.151 -23.163 
ATOM    411  OD1 ASN A  73       7.968  -8.146 -23.502 
ATOM    412  ND2 ASN A  73       6.017  -9.119 -22.872 
ATOM    413  C   ASN A  73       9.371  -9.723 -21.133 
ATOM    414  O   ASN A  73       8.994  -8.716 -20.538 
ATOM    415  N   LYS A  74      10.668  -9.952 -21.434 
ATOM    416  CA  LYS A  74      11.764  -9.101 -21.052 
ATOM    417  CB  LYS A  74      13.152  -9.709 -21.329 
ATOM    418  CG  LYS A  74      13.502 -10.903 -20.438 
ATOM    419  CD  LYS A  74      14.866 -11.514 -20.762 
ATOM    420  CE  LYS A  74      14.989 -11.999 -22.206 
ATOM    421  NZ  LYS A  74      16.380 -12.427 -22.480 
ATOM    422  C   LYS A  74      11.726  -7.769 -21.741 
ATOM    423  O   LYS A  74      12.108  -6.759 -21.152 
ATOM    424  N   ARG A  75      11.268  -7.726 -23.005 
ATOM    425  CA  ARG A  75      11.336  -6.518 -23.783 
ATOM    426  CB  ARG A  75      10.706  -6.680 -25.174 
ATOM    427  CG  ARG A  75      11.275  -7.856 -25.964 
ATOM    428  CD  ARG A  75      10.777  -7.928 -27.407 
ATOM    429  NE  ARG A  75       9.288  -7.909 -27.372 
ATOM    430  CZ  ARG A  75       8.587  -9.047 -27.093 
ATOM    431  NH1 ARG A  75       9.247 -10.192 -26.754 
ATOM    432  NH2 ARG A  75       7.223  -9.036 -27.147 
ATOM    433  C   ARG A  75      10.568  -5.434 -23.096 
ATOM    434  O   ARG A  75      11.000  -4.283 -23.058 
ATOM    435  N   SER A  76       9.396  -5.775 -22.533 
ATOM    436  CA  SER A  76       8.562  -4.791 -21.905 
ATOM    437  CB  SER A  76       7.236  -5.385 -21.396 
ATOM    438  OG  SER A  76       6.471  -5.878 -22.487 
ATOM    439  C   SER A  76       9.281  -4.196 -20.730 
ATOM    440  O   SER A  76       9.132  -3.009 -20.441 
ATOM    441  N   ILE A  77      10.063  -5.017 -20.003 
ATOM    442  CA  ILE A  77      10.777  -4.552 -18.848 
ATOM    443  CB  ILE A  77      11.426  -5.664 -18.076 
ATOM    444  CG1 ILE A  77      10.357  -6.647 -17.572 
ATOM    445  CG2 ILE A  77      12.260  -5.039 -16.946 
ATOM    446  CD1 ILE A  77      10.932  -7.947 -17.010 
ATOM    447  C   ILE A  77      11.850  -3.586 -19.254 
ATOM    448  O   ILE A  77      12.029  -2.547 -18.626 
ATOM    449  N   LYS A  78      12.600  -3.902 -20.324 
ATOM    450  CA  LYS A  78      13.670  -3.048 -20.763 
ATOM    451  CB  LYS A  78      14.457  -3.613 -21.957 
ATOM    452  CG  LYS A  78      15.314  -4.836 -21.619 
ATOM    453  CD  LYS A  78      15.896  -5.526 -22.854 
ATOM    454  CE  LYS A  78      16.828  -6.696 -22.531 
ATOM    455  NZ  LYS A  78      16.037  -7.912 -22.246 
ATOM    456  C   LYS A  78      13.105  -1.727 -21.186 
ATOM    457  O   LYS A  78      13.736  -0.686 -21.012 
ATOM    458  N   ALA A  79      11.881  -1.748 -21.741 
ATOM    459  CA  ALA A  79      11.200  -0.603 -22.284 
ATOM    460  CB  ALA A  79       9.821  -0.951 -22.871 
ATOM    461  C   ALA A  79      10.987   0.445 -21.231 
ATOM    462  O   ALA A  79      10.878   1.630 -21.545 
ATOM    463  N   ILE A  80      10.868   0.044 -19.956 
ATOM    464  CA  ILE A  80      10.626   1.016 -18.927 
ATOM    465  CB  ILE A  80      10.255   0.446 -17.581 
ATOM    466  CG1 ILE A  80      11.316  -0.473 -16.984 
ATOM    467  CG2 ILE A  80       8.892  -0.240 -17.747 
ATOM    468  CD1 ILE A  80      10.900  -1.026 -15.623 
ATOM    469  C   ILE A  80      11.745   2.022 -18.874 
ATOM    470  O   ILE A  80      11.546   3.160 -18.452 
ATOM    471  N   CYS A  81      12.966   1.624 -19.275 
ATOM    472  CA  CYS A  81      14.117   2.486 -19.280 
ATOM    473  CB  CYS A  81      15.428   1.734 -19.567 
ATOM    474  SG  CYS A  81      15.754   0.459 -18.312 
ATOM    475  C   CYS A  81      13.959   3.596 -20.289 
ATOM    476  O   CYS A  81      14.689   4.586 -20.237 
ATOM    477  N   GLU A  82      13.062   3.434 -21.284 
ATOM    478  CA  GLU A  82      12.862   4.454 -22.277 
ATOM    479  CB  GLU A  82      12.970   3.920 -23.715 
ATOM    480  CG  GLU A  82      11.961   2.809 -24.013 
ATOM    481  CD  GLU A  82      12.156   2.352 -25.452 
ATOM    482  OE1 GLU A  82      12.213   3.228 -26.356 
ATOM    483  OE2 GLU A  82      12.249   1.114 -25.666 
ATOM    484  C   GLU A  82      11.484   5.028 -22.107 
ATOM    485  O   GLU A  82      10.696   4.562 -21.287 
ATOM    486  N   ASN A  83      11.173   6.085 -22.884 
ATOM    487  CA  ASN A  83       9.911   6.767 -22.808 
ATOM    488  CB  ASN A  83       9.851   8.042 -23.664 
ATOM    489  CG  ASN A  83      10.676   9.103 -22.944 
ATOM    490  OD1 ASN A  83      10.664   9.185 -21.715 
ATOM    491  ND2 ASN A  83      11.416   9.938 -23.723 
ATOM    492  C   ASN A  83       8.817   5.839 -23.229 
ATOM    493  O   ASN A  83       7.665   6.001 -22.831 
ATOM    494  N   LYS A  84       9.156   4.826 -24.043 
ATOM    495  CA  LYS A  84       8.180   3.925 -24.580 
ATOM    496  CB  LYS A  84       8.857   2.817 -25.416 
ATOM    497  CG  LYS A  84       7.921   1.834 -26.122 
ATOM    498  CD  LYS A  84       7.153   0.911 -25.178 
ATOM    499  CE  LYS A  84       6.396  -0.197 -25.909 
ATOM    500  NZ  LYS A  84       7.357  -1.190 -26.441 
ATOM    501  C   LYS A  84       7.386   3.298 -23.466 
ATOM    502  O   LYS A  84       6.161   3.232 -23.563 
ATOM    503  N   ASN A  85       8.029   2.807 -22.383 
ATOM    504  CA  ASN A  85       7.206   2.217 -21.358 
ATOM    505  CB  ASN A  85       7.343   0.680 -21.318 
ATOM    506  CG  ASN A  85       6.232   0.074 -20.468 
ATOM    507  OD1 ASN A  85       5.067   0.455 -20.576 
ATOM    508  ND2 ASN A  85       6.604  -0.897 -19.592 
ATOM    509  C   ASN A  85       7.600   2.737 -20.000 
ATOM    510  O   ASN A  85       7.516   2.004 -19.015 
ATOM    511  N   GLY A  86       7.987   4.025 -19.869 
ATOM    512  CA  GLY A  86       8.358   4.440 -18.541 
ATOM    513  C   GLY A  86       8.406   5.935 -18.432 
ATOM    514  O   GLY A  86       8.529   6.651 -19.426 
ATOM    515  N   ASN A  87       8.313   6.432 -17.176 
ATOM    516  CA  ASN A  87       8.388   7.834 -16.866 
ATOM    517  CB  ASN A  87       7.070   8.434 -16.338 
ATOM    518  CG  ASN A  87       6.033   8.383 -17.450 
ATOM    519  OD1 ASN A  87       5.564   7.312 -17.828 
ATOM    520  ND2 ASN A  87       5.650   9.574 -17.983 
ATOM    521  C   ASN A  87       9.381   7.966 -15.753 
ATOM    522  O   ASN A  87       9.660   7.005 -15.039 
ATOM    523  N   PRO A  88       9.943   9.130 -15.590 
ATOM    524  CA  PRO A  88      10.890   9.367 -14.542 
ATOM    525  CD  PRO A  88       9.915  10.189 -16.582 
ATOM    526  CB  PRO A  88      11.522  10.727 -14.851 
ATOM    527  CG  PRO A  88      10.555  11.384 -15.857 
ATOM    528  C   PRO A  88      10.168   9.304 -13.236 
ATOM    529  O   PRO A  88       9.050   9.812 -13.144 
ATOM    530  N   HIS A  89      10.804   8.706 -12.212 
ATOM    531  CA  HIS A  89      10.210   8.527 -10.923 
ATOM    532  ND1 HIS A  89       7.895   6.729  -9.424 
ATOM    533  CG  HIS A  89       9.268   6.743  -9.344 
ATOM    534  CB  HIS A  89      10.169   7.046 -10.506 
ATOM    535  NE2 HIS A  89       8.415   6.182  -7.333 
ATOM    536  CD2 HIS A  89       9.569   6.408  -8.061 
ATOM    537  CE1 HIS A  89       7.434   6.387  -8.195 
ATOM    538  C   HIS A  89      11.094   9.291 -10.006 
ATOM    539  O   HIS A  89      12.249   9.524 -10.348 
ATOM    540  N   ARG A  90      10.614   9.570  -8.777 
ATOM    541  CA  ARG A  90      11.134  10.633  -7.973 
ATOM    542  CB  ARG A  90      10.638  10.532  -6.524 
ATOM    543  CG  ARG A  90       9.118  10.621  -6.401 
ATOM    544  CD  ARG A  90       8.581  12.052  -6.436 
ATOM    545  NE  ARG A  90       7.099  11.972  -6.308 
ATOM    546  CZ  ARG A  90       6.398  13.027  -5.801 
ATOM    547  NH1 ARG A  90       7.050  14.164  -5.418 
ATOM    548  NH2 ARG A  90       5.043  12.938  -5.660 
ATOM    549  C   ARG A  90      12.627  10.723  -7.915 
ATOM    550  O   ARG A  90      13.186  11.625  -8.535 
ATOM    551  N   GLU A  91      13.353   9.801  -7.262 
ATOM    552  CA  GLU A  91      14.755  10.115  -7.224 
ATOM    553  CB  GLU A  91      15.367  10.061  -5.812 
ATOM    554  CG  GLU A  91      14.958  11.232  -4.914 
ATOM    555  CD  GLU A  91      13.537  11.000  -4.427 
ATOM    556  OE1 GLU A  91      13.280   9.918  -3.836 
ATOM    557  OE2 GLU A  91      12.688  11.907  -4.644 
ATOM    558  C   GLU A  91      15.504   9.143  -8.074 
ATOM    559  O   GLU A  91      15.859   8.056  -7.623 
ATOM    560  N   ASN A  92      15.780   9.542  -9.330 
ATOM    561  CA  ASN A  92      16.570   8.776 -10.253 
ATOM    562  CB  ASN A  92      18.015   8.583  -9.762 
ATOM    563  CG  ASN A  92      18.669   9.953  -9.678 
ATOM    564  OD1 ASN A  92      18.547  10.766 -10.593 
ATOM    565  ND2 ASN A  92      19.371  10.227  -8.547 
ATOM    566  C   ASN A  92      15.991   7.412 -10.460 
ATOM    567  O   ASN A  92      16.733   6.456 -10.678 
ATOM    568  N   LEU A  93      14.653   7.283 -10.421 
ATOM    569  CA  LEU A  93      14.046   5.998 -10.644 
ATOM    570  CB  LEU A  93      13.196   5.499  -9.462 
ATOM    571  CG  LEU A  93      14.013   5.127  -8.208 
ATOM    572  CD1 LEU A  93      13.097   4.644  -7.072 
ATOM    573  CD2 LEU A  93      15.107   4.099  -8.543 
ATOM    574  C   LEU A  93      13.141   6.137 -11.825 
ATOM    575  O   LEU A  93      12.979   7.226 -12.373 
ATOM    576  N   ARG A  94      12.563   5.007 -12.286 
ATOM    577  CA  ARG A  94      11.651   5.047 -13.395 
ATOM    578  CB  ARG A  94      12.264   4.533 -14.706 
ATOM    579  CG  ARG A  94      13.421   5.410 -15.185 
ATOM    580  CD  ARG A  94      13.981   5.008 -16.550 
ATOM    581  NE  ARG A  94      12.929   5.315 -17.557 
ATOM    582  CZ  ARG A  94      12.803   6.585 -18.040 
ATOM    583  NH1 ARG A  94      13.625   7.577 -17.590 
ATOM    584  NH2 ARG A  94      11.843   6.868 -18.966 
ATOM    585  C   ARG A  94      10.481   4.169 -13.054 
ATOM    586  O   ARG A  94      10.637   3.137 -12.403 
ATOM    587  N   ILE A  95       9.268   4.577 -13.488 
ATOM    588  CA  ILE A  95       8.059   3.839 -13.228 
ATOM    589  CB  ILE A  95       7.025   4.653 -12.501 
ATOM    590  CG1 ILE A  95       5.820   3.791 -12.084 
ATOM    591  CG2 ILE A  95       6.656   5.846 -13.397 
ATOM    592  CD1 ILE A  95       6.118   2.807 -10.956 
ATOM    593  C   ILE A  95       7.471   3.433 -14.552 
ATOM    594  O   ILE A  95       7.417   4.230 -15.487 
ATOM    595  N   SER A  96       7.017   2.167 -14.668 
ATOM    596  CA  SER A  96       6.520   1.669 -15.924 
ATOM    597  CB  SER A  96       6.521   0.132 -16.021 
ATOM    598  OG  SER A  96       5.638  -0.423 -15.057 
ATOM    599  C   SER A  96       5.122   2.137 -16.200 
ATOM    600  O   SER A  96       4.324   2.355 -15.289 
ATOM    601  N   LYS A  97       4.824   2.366 -17.497 
ATOM    602  CA  LYS A  97       3.513   2.735 -17.955 
ATOM    603  CB  LYS A  97       3.499   3.283 -19.390 
ATOM    604  CG  LYS A  97       4.096   4.687 -19.504 
ATOM    605  CD  LYS A  97       4.273   5.153 -20.949 
ATOM    606  CE  LYS A  97       4.718   6.611 -21.063 
ATOM    607  NZ  LYS A  97       6.152   6.728 -20.709 
ATOM    608  C   LYS A  97       2.610   1.543 -17.924 
ATOM    609  O   LYS A  97       1.429   1.655 -17.600 
ATOM    610  N   SER A  98       3.157   0.372 -18.304 
ATOM    611  CA  SER A  98       2.430  -0.864 -18.402 
ATOM    612  CB  SER A  98       3.113  -1.826 -19.387 
ATOM    613  OG  SER A  98       2.438  -3.069 -19.433 
ATOM    614  C   SER A  98       2.391  -1.529 -17.062 
ATOM    615  O   SER A  98       3.191  -1.233 -16.178 
ATOM    616  N   SER A  99       1.438  -2.468 -16.892 
ATOM    617  CA  SER A  99       1.316  -3.181 -15.654 
ATOM    618  CB  SER A  99      -0.138  -3.329 -15.182 
ATOM    619  OG  SER A  99      -0.171  -4.036 -13.953 
ATOM    620  C   SER A  99       1.866  -4.551 -15.901 
ATOM    621  O   SER A  99       1.756  -5.075 -17.006 
ATOM    622  N   PHE A 100       2.499  -5.160 -14.875 
ATOM    623  CA  PHE A 100       3.096  -6.452 -15.063 
ATOM    624  CB  PHE A 100       4.625  -6.462 -14.858 
ATOM    625  CG  PHE A 100       5.327  -5.637 -15.887 
ATOM    626  CD1 PHE A 100       5.439  -4.271 -15.743 
ATOM    627  CD2 PHE A 100       5.897  -6.234 -16.988 
ATOM    628  CE1 PHE A 100       6.097  -3.516 -16.687 
ATOM    629  CE2 PHE A 100       6.556  -5.484 -17.934 
ATOM    630  CZ  PHE A 100       6.657  -4.121 -17.787 
ATOM    631  C   PHE A 100       2.572  -7.384 -14.016 
ATOM    632  O   PHE A 100       2.195  -6.966 -12.922 
ATOM    633  N   GLN A 101       2.513  -8.691 -14.344 
ATOM    634  CA  GLN A 101       2.171  -9.658 -13.345 
ATOM    635  CB  GLN A 101       1.839 -11.052 -13.904 
ATOM    636  CG  GLN A 101       0.489 -11.131 -14.617 
ATOM    637  CD  GLN A 101      -0.593 -11.194 -13.547 
ATOM    638  OE1 GLN A 101      -0.366 -11.697 -12.449 
ATOM    639  NE2 GLN A 101      -1.804 -10.667 -13.873 
ATOM    640  C   GLN A 101       3.394  -9.793 -12.496 
ATOM    641  O   GLN A 101       4.508  -9.873 -13.015 
ATOM    642  N   VAL A 102       3.218  -9.802 -11.161 
ATOM    643  CA  VAL A 102       4.354  -9.886 -10.293 
ATOM    644  CB  VAL A 102       4.759  -8.562  -9.714 
ATOM    645  CG1 VAL A 102       5.195  -7.637 -10.861 
ATOM    646  CG2 VAL A 102       3.584  -8.007  -8.887 
ATOM    647  C   VAL A 102       4.011 -10.774  -9.139 
ATOM    648  O   VAL A 102       2.841 -11.025  -8.854 
ATOM    649  N   THR A 103       5.050 -11.314  -8.467 
ATOM    650  CA  THR A 103       4.829 -12.120  -7.304 
ATOM    651  CB  THR A 103       5.112 -13.577  -7.530 
ATOM    652  OG1 THR A 103       4.295 -14.080  -8.577 
ATOM    653  CG2 THR A 103       4.826 -14.343  -6.226 
ATOM    654  C   THR A 103       5.781 -11.637  -6.255 
ATOM    655  O   THR A 103       6.988 -11.574  -6.489 
ATOM    656  N   THR A 104       5.262 -11.297  -5.057 
ATOM    657  CA  THR A 104       6.109 -10.812  -4.005 
ATOM    658  CB  THR A 104       5.546  -9.614  -3.295 
ATOM    659  OG1 THR A 104       5.356  -8.546  -4.210 
ATOM    660  CG2 THR A 104       6.514  -9.193  -2.176 
ATOM    661  C   THR A 104       6.242 -11.896  -2.986 
ATOM    662  O   THR A 104       5.251 -12.502  -2.581 
ATOM    663  N   CYS A 105       7.490 -12.172  -2.555 
ATOM    664  CA  CYS A 105       7.738 -13.200  -1.586 
ATOM    665  CB  CYS A 105       8.849 -14.165  -2.029 
ATOM    666  SG  CYS A 105       8.448 -14.908  -3.639 
ATOM    667  C   CYS A 105       8.189 -12.511  -0.339 
ATOM    668  O   CYS A 105       9.178 -11.779  -0.349 
ATOM    669  N   LYS A 106       7.459 -12.730   0.774 
ATOM    670  CA  LYS A 106       7.781 -12.086   2.014 
ATOM    671  CB  LYS A 106       6.585 -11.338   2.628 
ATOM    672  CG  LYS A 106       6.127 -10.139   1.793 
ATOM    673  CD  LYS A 106       4.735  -9.634   2.178 
ATOM    674  CE  LYS A 106       4.309  -8.374   1.425 
ATOM    675  NZ  LYS A 106       5.014  -7.194   1.974 
ATOM    676  C   LYS A 106       8.204 -13.134   2.988 
ATOM    677  O   LYS A 106       7.514 -14.131   3.203 
ATOM    678  N   LEU A 107       9.370 -12.908   3.618 
ATOM    679  CA  LEU A 107       9.910 -13.866   4.533 
ATOM    680  CB  LEU A 107      11.381 -13.570   4.883 
ATOM    681  CG  LEU A 107      12.026 -14.570   5.857 
ATOM    682  CD1 LEU A 107      12.138 -15.973   5.238 
ATOM    683  CD2 LEU A 107      13.375 -14.044   6.370 
ATOM    684  C   LEU A 107       9.105 -13.824   5.787 
ATOM    685  O   LEU A 107       8.661 -12.764   6.225 
ATOM    686  N   HIS A 108       8.855 -15.005   6.380 
ATOM    687  CA  HIS A 108       8.191 -15.020   7.648 
ATOM    688  ND1 HIS A 108       6.503 -17.160   5.722 
ATOM    689  CG  HIS A 108       6.507 -16.861   7.063 
ATOM    690  CB  HIS A 108       6.725 -15.489   7.618 
ATOM    691  NE2 HIS A 108       6.076 -19.059   6.793 
ATOM    692  CD2 HIS A 108       6.247 -18.033   7.703 
ATOM    693  CE1 HIS A 108       6.239 -18.488   5.615 
ATOM    694  C   HIS A 108       8.993 -15.906   8.534 
ATOM    695  O   HIS A 108       9.644 -16.843   8.076 
ATOM    696  N   GLY A 109       8.958 -15.620   9.846 
ATOM    697  CA  GLY A 109       9.793 -16.334  10.759 
ATOM    698  C   GLY A 109      10.861 -15.362  11.144 
ATOM    699  O   GLY A 109      11.206 -14.465  10.376 
ATOM    700  N   GLY A 110      11.378 -15.513  12.376 
ATOM    701  CA  GLY A 110      12.344 -14.642  12.983 
ATOM    702  C   GLY A 110      13.717 -14.700  12.379 
ATOM    703  O   GLY A 110      14.419 -13.689  12.376 
ATOM    704  N   SER A 111      14.166 -15.876  11.892 
ATOM    705  CA  SER A 111      15.555 -15.993  11.521 
ATOM    706  CB  SER A 111      16.129 -17.404  11.740 
ATOM    707  OG  SER A 111      17.494 -17.439  11.353 
ATOM    708  C   SER A 111      15.827 -15.629  10.092 
ATOM    709  O   SER A 111      15.060 -15.888   9.167 
ATOM    710  N   PRO A 112      16.953 -14.967   9.967 
ATOM    711  CA  PRO A 112      17.492 -14.571   8.686 
ATOM    712  CD  PRO A 112      17.334 -14.031  11.015 
ATOM    713  CB  PRO A 112      18.504 -13.462   8.973 
ATOM    714  CG  PRO A 112      18.025 -12.860  10.301 
ATOM    715  C   PRO A 112      18.112 -15.709   7.930 
ATOM    716  O   PRO A 112      18.498 -15.507   6.778 
ATOM    717  N   TRP A 113      18.254 -16.900   8.543 
ATOM    718  CA  TRP A 113      18.952 -17.947   7.848 
ATOM    719  CB  TRP A 113      20.140 -18.493   8.653 
ATOM    720  CG  TRP A 113      21.239 -17.473   8.801 
ATOM    721  CD2 TRP A 113      22.171 -17.157   7.757 
ATOM    722  CD1 TRP A 113      21.549 -16.668   9.857 
ATOM    723  NE1 TRP A 113      22.625 -15.874   9.541 
ATOM    724  CE2 TRP A 113      23.017 -16.164   8.250 
ATOM    725  CE3 TRP A 113      22.310 -17.654   6.495 
ATOM    726  CZ2 TRP A 113      24.022 -15.652   7.480 
ATOM    727  CZ3 TRP A 113      23.322 -17.137   5.721 
ATOM    728  CH2 TRP A 113      24.162 -16.156   6.206 
ATOM    729  C   TRP A 113      18.019 -19.078   7.526 
ATOM    730  O   TRP A 113      16.980 -19.259   8.157 
ATOM    731  N   PRO A 114      18.387 -19.844   6.525 
ATOM    732  CA  PRO A 114      17.605 -20.941   6.018 
ATOM    733  CD  PRO A 114      19.726 -19.807   5.959 
ATOM    734  CB  PRO A 114      18.412 -21.510   4.849 
ATOM    735  CG  PRO A 114      19.865 -21.131   5.190 
ATOM    736  C   PRO A 114      17.349 -21.963   7.077 
ATOM    737  O   PRO A 114      18.132 -22.055   8.021 
ATOM    738  N   PRO A 115      16.287 -22.717   6.949 
ATOM    739  CA  PRO A 115      15.417 -22.592   5.810 
ATOM    740  CD  PRO A 115      16.308 -24.080   7.460 
ATOM    741  CB  PRO A 115      14.554 -23.850   5.796 
ATOM    742  CG  PRO A 115      15.436 -24.898   6.494 
ATOM    743  C   PRO A 115      14.624 -21.326   5.826 
ATOM    744  O   PRO A 115      14.324 -20.822   6.907 
ATOM    745  N   CYS A 116      14.262 -20.805   4.637 
ATOM    746  CA  CYS A 116      13.552 -19.559   4.576 
ATOM    747  CB  CYS A 116      14.136 -18.609   3.509 
ATOM    748  SG  CYS A 116      15.947 -18.432   3.606 
ATOM    749  C   CYS A 116      12.141 -19.851   4.153 
ATOM    750  O   CYS A 116      11.913 -20.416   3.083 
ATOM    751  N   GLN A 117      11.145 -19.461   4.980 
ATOM    752  CA  GLN A 117       9.776 -19.689   4.605 
ATOM    753  CB  GLN A 117       8.829 -20.057   5.761 
ATOM    754  CG  GLN A 117       9.262 -21.272   6.578 
ATOM    755  CD  GLN A 117       9.944 -20.724   7.818 
ATOM    756  OE1 GLN A 117      10.525 -19.641   7.791 
ATOM    757  NE2 GLN A 117       9.847 -21.480   8.943 
ATOM    758  C   GLN A 117       9.264 -18.399   4.045 
ATOM    759  O   GLN A 117       9.593 -17.322   4.542 
ATOM    760  N   TYR A 118       8.444 -18.476   2.979 
ATOM    761  CA  TYR A 118       7.961 -17.279   2.352 
ATOM    762  CB  TYR A 118       8.554 -17.047   0.952 
ATOM    763  CG  TYR A 118      10.003 -16.728   1.079 
ATOM    764  CD1 TYR A 118      10.406 -15.445   1.371 
ATOM    765  CD2 TYR A 118      10.958 -17.702   0.895 
ATOM    766  CE1 TYR A 118      11.740 -15.138   1.486 
ATOM    767  CE2 TYR A 118      12.294 -17.401   1.008 
ATOM    768  CZ  TYR A 118      12.686 -16.117   1.304 
ATOM    769  OH  TYR A 118      14.057 -15.806   1.420 
ATOM    770  C   TYR A 118       6.480 -17.356   2.150 
ATOM    771  O   TYR A 118       5.907 -18.436   2.018 
ATOM    772  N   ARG A 119       5.827 -16.174   2.139 
ATOM    773  CA  ARG A 119       4.427 -16.059   1.843 
ATOM    774  CB  ARG A 119       3.652 -15.202   2.858 
ATOM    775  CG  ARG A 119       3.673 -15.788   4.269 
ATOM    776  CD  ARG A 119       2.594 -16.840   4.518 
ATOM    777  NE  ARG A 119       2.885 -17.449   5.844 
ATOM    778  CZ  ARG A 119       1.863 -17.879   6.638 
ATOM    779  NH1 ARG A 119       0.571 -17.731   6.223 
ATOM    780  NH2 ARG A 119       2.135 -18.448   7.848 
ATOM    781  C   ARG A 119       4.365 -15.344   0.526 
ATOM    782  O   ARG A 119       5.061 -14.349   0.325 
ATOM    783  N   ALA A 120       3.524 -15.828  -0.411 
ATOM    784  CA  ALA A 120       3.516 -15.241  -1.722 
ATOM    785  CB  ALA A 120       3.540 -16.279  -2.857 
ATOM    786  C   ALA A 120       2.290 -14.411  -1.918 
ATOM    787  O   ALA A 120       1.191 -14.774  -1.498 
ATOM    788  N   THR A 121       2.473 -13.235  -2.553 
ATOM    789  CA  THR A 121       1.362 -12.387  -2.858 
ATOM    790  CB  THR A 121       1.414 -11.077  -2.132 
ATOM    791  OG1 THR A 121       1.493 -11.279  -0.729 
ATOM    792  CG2 THR A 121       0.136 -10.304  -2.467 
ATOM    793  C   THR A 121       1.454 -12.058  -4.319 
ATOM    794  O   THR A 121       2.368 -11.355  -4.746 
ATOM    795  N   ALA A 122       0.503 -12.561  -5.131 
ATOM    796  CA  ALA A 122       0.506 -12.258  -6.535 
ATOM    797  CB  ALA A 122      -0.363 -13.214  -7.372 
ATOM    798  C   ALA A 122      -0.051 -10.879  -6.695 
ATOM    799  O   ALA A 122      -0.797 -10.403  -5.841 
ATOM    800  N   GLY A 123       0.311 -10.190  -7.800 
ATOM    801  CA  GLY A 123      -0.202  -8.866  -8.009 
ATOM    802  C   GLY A 123      -0.066  -8.514  -9.455 
ATOM    803  O   GLY A 123       0.601  -9.210 -10.221 
ATOM    804  N   PHE A 124      -0.738  -7.418  -9.864 
ATOM    805  CA  PHE A 124      -0.677  -6.940 -11.215 
ATOM    806  CB  PHE A 124      -1.952  -7.333 -11.988 
ATOM    807  CG  PHE A 124      -1.880  -6.953 -13.427 
ATOM    808  CD1 PHE A 124      -1.110  -7.677 -14.309 
ATOM    809  CD2 PHE A 124      -2.620  -5.893 -13.902 
ATOM    810  CE1 PHE A 124      -1.058  -7.330 -15.640 
ATOM    811  CE2 PHE A 124      -2.573  -5.544 -15.231 
ATOM    812  CZ  PHE A 124      -1.789  -6.263 -16.103 
ATOM    813  C   PHE A 124      -0.614  -5.444 -11.112 
ATOM    814  O   PHE A 124      -1.586  -4.807 -10.707 
ATOM    815  N   ARG A 125       0.538  -4.838 -11.470 
ATOM    816  CA  ARG A 125       0.653  -3.408 -11.368 
ATOM    817  CB  ARG A 125       0.731  -2.905  -9.919 
ATOM    818  CG  ARG A 125       1.922  -3.477  -9.148 
ATOM    819  CD  ARG A 125       2.201  -2.737  -7.841 
ATOM    820  NE  ARG A 125       2.654  -1.368  -8.212 
ATOM    821  CZ  ARG A 125       2.539  -0.343  -7.320 
ATOM    822  NH1 ARG A 125       2.021  -0.575  -6.078 
ATOM    823  NH2 ARG A 125       2.940   0.912  -7.672 
ATOM    824  C   ARG A 125       1.930  -2.974 -12.029 
ATOM    825  O   ARG A 125       2.704  -3.796 -12.517 
ATOM    826  N   ASN A 126       2.164  -1.643 -12.058 
ATOM    827  CA  ASN A 126       3.348  -1.060 -12.631 
ATOM    828  CB  ASN A 126       3.319   0.475 -12.733 
ATOM    829  CG  ASN A 126       2.288   0.920 -13.750 
ATOM    830  OD1 ASN A 126       1.798   0.128 -14.551 
ATOM    831  ND2 ASN A 126       1.954   2.238 -13.724 
ATOM    832  C   ASN A 126       4.475  -1.326 -11.687 
ATOM    833  O   ASN A 126       4.252  -1.649 -10.522 
ATOM    834  N   VAL A 127       5.728  -1.187 -12.170 
ATOM    835  CA  VAL A 127       6.853  -1.442 -11.318 
ATOM    836  CB  VAL A 127       7.620  -2.670 -11.710 
ATOM    837  CG1 VAL A 127       6.692  -3.888 -11.560 
ATOM    838  CG2 VAL A 127       8.164  -2.479 -13.137 
ATOM    839  C   VAL A 127       7.801  -0.286 -11.389 
ATOM    840  O   VAL A 127       7.791   0.482 -12.349 
ATOM    841  N   VAL A 128       8.640  -0.129 -10.338 
ATOM    842  CA  VAL A 128       9.608   0.932 -10.290 
ATOM    843  CB  VAL A 128       9.558   1.739  -9.024 
ATOM    844  CG1 VAL A 128      10.684   2.788  -9.058 
ATOM    845  CG2 VAL A 128       8.156   2.343  -8.876 
ATOM    846  C   VAL A 128      10.968   0.306 -10.332 
ATOM    847  O   VAL A 128      11.242  -0.659  -9.620 
ATOM    848  N   VAL A 129      11.864   0.853 -11.180 
ATOM    849  CA  VAL A 129      13.192   0.316 -11.293 
ATOM    850  CB  VAL A 129      13.377  -0.597 -12.470 
ATOM    851  CG1 VAL A 129      12.475  -1.829 -12.285 
ATOM    852  CG2 VAL A 129      13.103   0.196 -13.761 
ATOM    853  C   VAL A 129      14.143   1.454 -11.487 
ATOM    854  O   VAL A 129      13.740   2.610 -11.599 
ATOM    855  N   ALA A 130      15.453   1.141 -11.469 
ATOM    856  CA  ALA A 130      16.471   2.102 -11.776 
ATOM    857  CB  ALA A 130      17.570   2.201 -10.704 
ATOM    858  C   ALA A 130      17.107   1.586 -13.029 
ATOM    859  O   ALA A 130      17.251   0.376 -13.195 
ATOM    860  N   CYS A 131      17.489   2.483 -13.964 
ATOM    861  CA  CYS A 131      18.044   1.992 -15.195 
ATOM    862  CB  CYS A 131      17.222   2.356 -16.450 
ATOM    863  SG  CYS A 131      15.649   1.450 -16.538 
ATOM    864  C   CYS A 131      19.424   2.528 -15.408 
ATOM    865  O   CYS A 131      19.772   3.615 -14.946 
ATOM    866  N   GLU A 132      20.255   1.724 -16.108 
ATOM    867  CA  GLU A 132      21.592   2.093 -16.475 
ATOM    868  CB  GLU A 132      22.653   1.496 -15.531 
ATOM    869  CG  GLU A 132      24.095   1.876 -15.875 
ATOM    870  CD  GLU A 132      25.017   1.153 -14.901 
ATOM    871  OE1 GLU A 132      24.867  -0.090 -14.759 
ATOM    872  OE2 GLU A 132      25.883   1.833 -14.288 
ATOM    873  C   GLU A 132      21.835   1.497 -17.828 
ATOM    874  O   GLU A 132      21.581   0.315 -18.054 
ATOM    875  N   ASN A 133      22.341   2.307 -18.771 
ATOM    876  CA  ASN A 133      22.633   1.807 -20.081 
ATOM    877  CB  ASN A 133      23.666   0.669 -20.045 
ATOM    878  CG  ASN A 133      24.142   0.395 -21.460 
ATOM    879  OD1 ASN A 133      23.716   1.047 -22.412 
ATOM    880  ND2 ASN A 133      25.042  -0.612 -21.602 
ATOM    881  C   ASN A 133      21.369   1.284 -20.700 
ATOM    882  O   ASN A 133      21.405   0.415 -21.569 
ATOM    883  N   GLY A 134      20.206   1.809 -20.274 
ATOM    884  CA  GLY A 134      18.973   1.431 -20.908 
ATOM    885  C   GLY A 134      18.488   0.100 -20.407 
ATOM    886  O   GLY A 134      17.601  -0.497 -21.016 
ATOM    887  N   LEU A 135      19.052  -0.410 -19.291 
ATOM    888  CA  LEU A 135      18.626  -1.689 -18.777 
ATOM    889  CB  LEU A 135      19.722  -2.763 -18.865 
ATOM    890  CG  LEU A 135      20.118  -3.122 -20.306 
ATOM    891  CD1 LEU A 135      21.217  -4.195 -20.327 
ATOM    892  CD2 LEU A 135      18.890  -3.538 -21.130 
ATOM    893  C   LEU A 135      18.301  -1.547 -17.317 
ATOM    894  O   LEU A 135      18.890  -0.715 -16.629 
ATOM    895  N   PRO A 136      17.352  -2.313 -16.825 
ATOM    896  CA  PRO A 136      17.021  -2.252 -15.420 
ATOM    897  CD  PRO A 136      16.196  -2.669 -17.633 
ATOM    898  CB  PRO A 136      15.657  -2.921 -15.271 
ATOM    899  CG  PRO A 136      15.011  -2.730 -16.653 
ATOM    900  C   PRO A 136      18.077  -2.865 -14.544 
ATOM    901  O   PRO A 136      18.366  -4.050 -14.698 
ATOM    902  N   VAL A 137      18.700  -2.052 -13.670 
ATOM    903  CA  VAL A 137      19.685  -2.428 -12.695 
ATOM    904  CB  VAL A 137      20.708  -1.352 -12.497 
ATOM    905  CG1 VAL A 137      21.444  -1.158 -13.835 
ATOM    906  CG2 VAL A 137      20.006  -0.082 -11.995 
ATOM    907  C   VAL A 137      19.111  -2.788 -11.354 
ATOM    908  O   VAL A 137      19.737  -3.522 -10.593 
ATOM    909  N   HIS A 138      17.948  -2.222 -10.978 
ATOM    910  CA  HIS A 138      17.482  -2.425  -9.634 
ATOM    911  ND1 HIS A 138      17.868  -2.477  -6.392 
ATOM    912  CG  HIS A 138      17.517  -1.474  -7.267 
ATOM    913  CB  HIS A 138      18.027  -1.352  -8.671 
ATOM    914  NE2 HIS A 138      16.458  -1.147  -5.302 
ATOM    915  CD2 HIS A 138      16.654  -0.671  -6.586 
ATOM    916  CE1 HIS A 138      17.208  -2.233  -5.232 
ATOM    917  C   HIS A 138      15.989  -2.347  -9.596 
ATOM    918  O   HIS A 138      15.368  -1.672 -10.416 
ATOM    919  N   LEU A 139      15.380  -3.059  -8.624 
ATOM    920  CA  LEU A 139      13.959  -3.022  -8.464 
ATOM    921  CB  LEU A 139      13.328  -4.424  -8.387 
ATOM    922  CG  LEU A 139      11.796  -4.427  -8.219 
ATOM    923  CD1 LEU A 139      11.097  -3.859  -9.466 
ATOM    924  CD2 LEU A 139      11.275  -5.821  -7.830 
ATOM    925  C   LEU A 139      13.692  -2.338  -7.155 
ATOM    926  O   LEU A 139      14.328  -2.642  -6.146 
ATOM    927  N   ASP A 140      12.744  -1.377  -7.146 
ATOM    928  CA  ASP A 140      12.392  -0.683  -5.938 
ATOM    929  CB  ASP A 140      11.787   0.709  -6.222 
ATOM    930  CG  ASP A 140      11.444   1.439  -4.927 
ATOM    931  OD1 ASP A 140      10.721   0.858  -4.076 
ATOM    932  OD2 ASP A 140      11.902   2.602  -4.774 
ATOM    933  C   ASP A 140      11.357  -1.523  -5.257 
ATOM    934  O   ASP A 140      10.230  -1.654  -5.728 
ATOM    935  N   GLN A 141      11.749  -2.130  -4.123 
ATOM    936  CA  GLN A 141      10.948  -3.011  -3.316 
ATOM    937  CB  GLN A 141      11.779  -3.783  -2.278 
ATOM    938  CG  GLN A 141      12.762  -4.776  -2.905 
ATOM    939  CD  GLN A 141      11.952  -5.908  -3.523 
ATOM    940  OE1 GLN A 141      12.497  -6.786  -4.190 
ATOM    941  NE2 GLN A 141      10.610  -5.884  -3.303 
ATOM    942  C   GLN A 141       9.851  -2.293  -2.576 
ATOM    943  O   GLN A 141       8.819  -2.893  -2.282 
ATOM    944  N   SER A 142      10.034  -0.997  -2.253 
ATOM    945  CA  SER A 142       9.150  -0.301  -1.351 
ATOM    946  CB  SER A 142       9.491   1.193  -1.188 
ATOM    947  OG  SER A 142       9.124   1.919  -2.352 
ATOM    948  C   SER A 142       7.710  -0.375  -1.771 
ATOM    949  O   SER A 142       6.824  -0.464  -0.923 
ATOM    950  N   ILE A 143       7.420  -0.350  -3.080 
ATOM    951  CA  ILE A 143       6.051  -0.356  -3.517 
ATOM    952  CB  ILE A 143       5.929  -0.210  -5.009 
ATOM    953  CG1 ILE A 143       6.581  -1.395  -5.742 
ATOM    954  CG2 ILE A 143       6.534   1.151  -5.388 
ATOM    955  CD1 ILE A 143       6.281  -1.418  -7.241 
ATOM    956  C   ILE A 143       5.389  -1.633  -3.085 
ATOM    957  O   ILE A 143       4.203  -1.660  -2.760 
ATOM    958  N   PHE A 144       6.139  -2.743  -3.129 
ATOM    959  CA  PHE A 144       5.663  -4.054  -2.785 
ATOM    960  CB  PHE A 144       6.569  -5.164  -3.332 
ATOM    961  CG  PHE A 144       6.507  -4.997  -4.812 
ATOM    962  CD1 PHE A 144       5.397  -5.403  -5.519 
ATOM    963  CD2 PHE A 144       7.560  -4.429  -5.496 
ATOM    964  CE1 PHE A 144       5.340  -5.244  -6.884 
ATOM    965  CE2 PHE A 144       7.507  -4.271  -6.860 
ATOM    966  CZ  PHE A 144       6.396  -4.677  -7.557 
ATOM    967  C   PHE A 144       5.482  -4.230  -1.309 
ATOM    968  O   PHE A 144       4.699  -5.077  -0.876 
ATOM    969  N   ARG A 145       6.264  -3.500  -0.495 
ATOM    970  CA  ARG A 145       6.177  -3.640   0.929 
ATOM    971  CB  ARG A 145       7.187  -2.736   1.646 
ATOM    972  CG  ARG A 145       8.616  -2.950   1.149 
ATOM    973  CD  ARG A 145       9.671  -2.223   1.979 
ATOM    974  NE  ARG A 145       9.994  -3.112   3.127 
ATOM    975  CZ  ARG A 145      10.901  -4.116   2.955 
ATOM    976  NH1 ARG A 145      11.537  -4.250   1.755 
ATOM    977  NH2 ARG A 145      11.162  -4.987   3.973 
ATOM    978  C   ARG A 145       4.810  -3.223   1.343 
ATOM    979  O   ARG A 145       4.160  -3.893   2.145 
ATOM    980  N   ARG A 146       4.339  -2.101   0.769 
ATOM    981  CA  ARG A 146       3.061  -1.554   1.109 
ATOM    982  CB  ARG A 146       2.944  -0.061   0.750 
ATOM    983  CG  ARG A 146       4.017   0.799   1.422 
ATOM    984  CD  ARG A 146       3.933   2.291   1.088 
ATOM    985  NE  ARG A 146       5.205   2.914   1.552 
ATOM    986  CZ  ARG A 146       6.283   2.930   0.714 
ATOM    987  NH1 ARG A 146       6.168   2.412  -0.544 
ATOM    988  NH2 ARG A 146       7.470   3.456   1.131 
ATOM    989  C   ARG A 146       2.016  -2.301   0.298 
ATOM    990  O   ARG A 146       1.257  -1.625  -0.446 
ATOM    991  OXT ARG A 146       1.959  -3.554   0.415 
TER
HEADER lig_61.pdb
ATOM      1  P    DC A   1    -391.781 -83.568 346.136 
ATOM      2  OP1  DC A   1    -392.365 -82.464 346.931 
ATOM      3  OP2  DC A   1    -391.571 -83.292 344.698 
ATOM      4  O5'  DC A   1    -390.402 -84.036 346.800 
ATOM      5  C5'  DC A   1    -390.432 -85.014 347.857 
ATOM      6  C4'  DC A   1    -389.341 -86.044 347.642 
ATOM      7  O4'  DC A   1    -389.781 -87.152 346.806 
ATOM      8  C3'  DC A   1    -388.077 -85.539 346.947 
ATOM      9  O3'  DC A   1    -386.947 -86.187 347.519 
ATOM     10  C2'  DC A   1    -388.219 -86.001 345.498 
ATOM     11  C1'  DC A   1    -388.798 -87.378 345.807 
ATOM     12  N1   DC A   1    -389.463 -88.025 344.642 
ATOM     13  C2   DC A   1    -389.370 -89.409 344.527 
ATOM     14  O2   DC A   1    -388.747 -90.039 345.389 
ATOM     15  N3   DC A   1    -389.969 -90.017 343.471 
ATOM     16  C4   DC A   1    -390.636 -89.299 342.557 
ATOM     17  N4   DC A   1    -391.202 -89.940 341.546 
ATOM     18  C5   DC A   1    -390.742 -87.875 342.657 
ATOM     19  C6   DC A   1    -390.137 -87.285 343.719 
ATOM     20  P    DA A   2    -385.607 -85.345 347.760 
ATOM     21  OP1  DA A   2    -385.705 -84.616 349.044 
ATOM     22  OP2  DA A   2    -385.318 -84.521 346.566 
ATOM     23  O5'  DA A   2    -384.519 -86.510 347.884 
ATOM     24  C5'  DA A   2    -384.923 -87.790 348.408 
ATOM     25  C4'  DA A   2    -384.326 -88.904 347.570 
ATOM     26  O4'  DA A   2    -385.174 -89.266 346.442 
ATOM     27  C3'  DA A   2    -382.971 -88.604 346.932 
ATOM     28  O3'  DA A   2    -382.182 -89.788 346.945 
ATOM     29  C2'  DA A   2    -383.295 -88.253 345.480 
ATOM     30  C1'  DA A   2    -384.366 -89.320 345.276 
ATOM     31  N9   DA A   2    -385.241 -89.074 344.096 
ATOM     32  C8   DA A   2    -385.670 -87.879 343.593 
ATOM     33  N7   DA A   2    -386.427 -87.991 342.546 
ATOM     34  C5   DA A   2    -386.508 -89.362 342.338 
ATOM     35  C6   DA A   2    -387.173 -90.136 341.372 
ATOM     36  N6   DA A   2    -387.918 -89.611 340.389 
ATOM     37  N1   DA A   2    -387.043 -91.473 341.454 
ATOM     38  C2   DA A   2    -386.302 -91.988 342.434 
ATOM     39  N3   DA A   2    -385.639 -91.369 343.386 
ATOM     40  C4   DA A   2    -385.785 -90.033 343.281 
ATOM     41  P    DT A   3    -380.618 -89.676 347.263 
ATOM     42  OP1  DT A   3    -380.410 -89.647 348.729 
ATOM     43  OP2  DT A   3    -380.037 -88.546 346.504 
ATOM     44  O5'  DT A   3    -380.075 -91.058 346.669 
ATOM     45  C5'  DT A   3    -380.945 -92.205 346.663 
ATOM     46  C4'  DT A   3    -380.841 -92.927 345.333 
ATOM     47  O4'  DT A   3    -381.771 -92.403 344.343 
ATOM     48  C3'  DT A   3    -379.482 -92.851 344.639 
ATOM     49  O3'  DT A   3    -379.223 -94.093 343.996 
ATOM     50  C2'  DT A   3    -379.654 -91.775 343.566 
ATOM     51  C1'  DT A   3    -381.060 -92.180 343.135 
ATOM     52  N1   DT A   3    -381.777 -91.127 342.363 
ATOM     53  C2   DT A   3    -382.625 -91.549 341.368 
ATOM     54  O2   DT A   3    -382.806 -92.725 341.104 
ATOM     55  N3   DT A   3    -383.271 -90.545 340.673 
ATOM     56  C4   DT A   3    -383.142 -89.187 340.887 
ATOM     57  O4   DT A   3    -383.773 -88.382 340.200 
ATOM     58  C5   DT A   3    -382.229 -88.843 341.952 
ATOM     59  C7   DT A   3    -382.029 -87.386 342.250 
ATOM     60  C6   DT A   3    -381.587 -89.799 342.643 
ATOM     61  P    DG A   4    -377.737 -94.688 344.028 
ATOM     62  OP1  DG A   4    -377.524 -95.421 345.296 
ATOM     63  OP2  DG A   4    -376.765 -93.614 343.728 
ATOM     64  O5'  DG A   4    -377.786 -95.724 342.809 
ATOM     65  C5'  DG A   4    -379.037 -96.356 342.480 
ATOM     66  C4'  DG A   4    -379.236 -96.358 340.977 
ATOM     67  O4'  DG A   4    -379.893 -95.148 340.501 
ATOM     68  C3'  DG A   4    -377.962 -96.440 340.137 
ATOM     69  O3'  DG A   4    -378.218 -97.241 338.989 
ATOM     70  C2'  DG A   4    -377.707 -95.004 339.680 
ATOM     71  C1'  DG A   4    -379.162 -94.648 339.392 
ATOM     72  N9   DG A   4    -379.413 -93.183 339.296 
ATOM     73  C8   DG A   4    -378.818 -92.149 339.987 
ATOM     74  N7   DG A   4    -379.269 -90.962 339.663 
ATOM     75  C5   DG A   4    -380.230 -91.227 338.689 
ATOM     76  C6   DG A   4    -381.061 -90.337 337.960 
ATOM     77  O6   DG A   4    -381.122 -89.113 338.026 
ATOM     78  N1   DG A   4    -381.893 -91.029 337.069 
ATOM     79  C2   DG A   4    -381.919 -92.400 336.904 
ATOM     80  N2   DG A   4    -382.787 -92.865 336.002 
ATOM     81  N3   DG A   4    -381.139 -93.233 337.589 
ATOM     82  C4   DG A   4    -380.325 -92.579 338.457 
ATOM     83  P    DA A   5    -377.086 -98.252 338.480 
ATOM     84  OP1  DA A   5    -377.168 -99.515 339.249 
ATOM     85  OP2  DA A   5    -375.773 -97.571 338.489 
ATOM     86  O5'  DA A   5    -377.548 -98.509 336.970 
ATOM     87  C5'  DA A   5    -378.950 -98.438 336.647 
ATOM     88  C4'  DA A   5    -379.145 -97.670 335.355 
ATOM     89  O4'  DA A   5    -379.277 -96.237 335.576 
ATOM     90  C3'  DA A   5    -378.013 -97.784 334.336 
ATOM     91  O3'  DA A   5    -378.572 -97.811 333.027 
ATOM     92  C2'  DA A   5    -377.217 -96.489 334.496 
ATOM     93  C1'  DA A   5    -378.417 -95.563 334.670 
ATOM     94  N9   DA A   5    -378.072 -94.239 335.257 
ATOM     95  C8   DA A   5    -377.117 -93.946 336.189 
ATOM     96  N7   DA A   5    -377.057 -92.689 336.500 
ATOM     97  C5   DA A   5    -378.044 -92.103 335.720 
ATOM     98  C6   DA A   5    -378.485 -90.775 335.590 
ATOM     99  N6   DA A   5    -377.961 -89.751 336.279 
ATOM    100  N1   DA A   5    -379.486 -90.538 334.724 
ATOM    101  C2   DA A   5    -380.003 -91.560 334.044 
ATOM    102  N3   DA A   5    -379.675 -92.833 334.081 
ATOM    103  C4   DA A   5    -378.670 -93.043 334.955 
ATOM    104  P    DA A   6    -377.933 -98.788 331.931 
ATOM    105  OP1  DA A   6    -378.499-100.146 332.087 
ATOM    106  OP2  DA A   6    -376.458 -98.689 331.979 
ATOM    107  O5'  DA A   6    -378.471 -98.132 330.574 
ATOM    108  C5'  DA A   6    -379.734 -97.442 330.585 
ATOM    109  C4'  DA A   6    -379.623 -96.145 329.807 
ATOM    110  O4'  DA A   6    -379.178 -95.035 330.639 
ATOM    111  C3'  DA A   6    -378.634 -96.151 328.642 
ATOM    112  O3'  DA A   6    -379.169 -95.370 327.580 
ATOM    113  C2'  DA A   6    -377.391 -95.446 329.185 
ATOM    114  C1'  DA A   6    -378.130 -94.360 329.962 
ATOM    115  N9   DA A   6    -377.287 -93.674 330.981 
ATOM    116  C8   DA A   6    -376.287 -94.200 331.747 
ATOM    117  N7   DA A   6    -375.734 -93.343 332.549 
ATOM    118  C5   DA A   6    -376.417 -92.161 332.296 
ATOM    119  C6   DA A   6    -376.302 -90.867 332.832 
ATOM    120  N6   DA A   6    -375.412 -90.534 333.778 
ATOM    121  N1   DA A   6    -377.137 -89.924 332.357 
ATOM    122  C2   DA A   6    -378.019 -90.261 331.417 
ATOM    123  N3   DA A   6    -378.218 -91.428 330.845 
ATOM    124  C4   DA A   6    -377.370 -92.354 331.337 
ATOM    125  P    DG A   7    -378.974 -95.873 326.073 
ATOM    126  OP1  DG A   7    -380.027 -96.858 325.739 
ATOM    127  OP2  DG A   7    -377.579 -96.323 325.877 
ATOM    128  O5'  DG A   7    -379.222 -94.521 325.254 
ATOM    129  C5'  DG A   7    -380.112 -93.528 325.799 
ATOM    130  C4'  DG A   7    -379.506 -92.148 325.644 
ATOM    131  O4'  DG A   7    -378.654 -91.786 326.768 
ATOM    132  C3'  DG A   7    -378.608 -91.949 324.423 
ATOM    133  O3'  DG A   7    -378.801 -90.633 323.919 
ATOM    134  C2'  DG A   7    -377.184 -92.055 324.968 
ATOM    135  C1'  DG A   7    -377.430 -91.280 326.258 
ATOM    136  N9   DG A   7    -376.377 -91.487 327.291 
ATOM    137  C8   DG A   7    -375.642 -92.618 327.571 
ATOM    138  N7   DG A   7    -374.786 -92.469 328.553 
ATOM    139  C5   DG A   7    -374.966 -91.146 328.951 
ATOM    140  C6   DG A   7    -374.320 -90.403 329.974 
ATOM    141  O6   DG A   7    -373.441 -90.767 330.751 
ATOM    142  N1   DG A   7    -374.807 -89.090 330.038 
ATOM    143  C2   DG A   7    -375.791 -88.564 329.223 
ATOM    144  N2   DG A   7    -376.116 -87.289 329.445 
ATOM    145  N3   DG A   7    -376.396 -89.262 328.265 
ATOM    146  C4   DG A   7    -375.935 -90.537 328.188 
ATOM    147  P    DA A   8    -378.832 -90.405 322.334 
ATOM    148  OP1  DA A   8    -380.191 -90.688 321.819 
ATOM    149  OP2  DA A   8    -377.728 -91.161 321.703 
ATOM    150  O5'  DA A   8    -378.535 -88.836 322.235 
ATOM    151  C5'  DA A   8    -378.959 -87.975 323.309 
ATOM    152  C4'  DA A   8    -377.859 -86.987 323.646 
ATOM    153  O4'  DA A   8    -376.925 -87.510 324.633 
ATOM    154  C3'  DA A   8    -376.966 -86.564 322.480 
ATOM    155  O3'  DA A   8    -376.630 -85.190 322.633 
ATOM    156  C2'  DA A   8    -375.694 -87.396 322.646 
ATOM    157  C1'  DA A   8    -375.604 -87.282 324.164 
ATOM    158  N9   DA A   8    -374.710 -88.296 324.789 
ATOM    159  C8   DA A   8    -374.491 -89.587 324.403 
ATOM    160  N7   DA A   8    -373.648 -90.225 325.155 
ATOM    161  C5   DA A   8    -373.280 -89.288 326.111 
ATOM    162  C6   DA A   8    -372.402 -89.348 327.206 
ATOM    163  N6   DA A   8    -371.704 -90.444 327.537 
ATOM    164  N1   DA A   8    -372.267 -88.236 327.953 
ATOM    165  C2   DA A   8    -372.963 -87.151 327.620 
ATOM    166  N3   DA A   8    -373.807 -86.977 326.627 
ATOM    167  C4   DA A   8    -373.924 -88.104 325.895 
ATOM    168  P    DA A   9    -376.581 -84.254 321.335 
ATOM    169  OP1  DA A   9    -377.945 -83.776 321.017 
ATOM    170  OP2  DA A   9    -375.868 -84.955 320.245 
ATOM    171  O5'  DA A   9    -375.692 -83.032 321.860 
ATOM    172  C5'  DA A   9    -375.734 -82.688 323.257 
ATOM    173  C4'  DA A   9    -374.332 -82.418 323.768 
ATOM    174  O4'  DA A   9    -373.671 -83.627 324.239 
ATOM    175  C3'  DA A   9    -373.354 -81.837 322.747 
ATOM    176  O3'  DA A   9    -372.503 -80.905 323.405 
ATOM    177  C2'  DA A   9    -372.510 -83.029 322.297 
ATOM    178  C1'  DA A   9    -372.371 -83.677 323.671 
ATOM    179  N9   DA A   9    -371.943 -85.103 323.621 
ATOM    180  C8   DA A   9    -372.252 -86.049 322.688 
ATOM    181  N7   DA A   9    -371.722 -87.210 322.920 
ATOM    182  C5   DA A   9    -371.007 -87.021 324.095 
ATOM    183  C6   DA A   9    -370.215 -87.883 324.871 
ATOM    184  N6   DA A   9    -370.001 -89.170 324.562 
ATOM    185  N1   DA A   9    -369.647 -87.372 325.980 
ATOM    186  C2   DA A   9    -369.863 -86.093 326.281 
ATOM    187  N3   DA A   9    -370.579 -85.197 325.637 
ATOM    188  C4   DA A   9    -371.136 -85.733 324.532 
ATOM    189  P    DA A  10    -372.101 -79.553 322.647 
ATOM    190  OP1  DA A  10    -373.169 -78.546 322.829 
ATOM    191  OP2  DA A  10    -371.730 -79.860 321.249 
ATOM    192  O5'  DA A  10    -370.798 -79.110 323.464 
ATOM    193  C5'  DA A  10    -370.690 -79.467 324.855 
ATOM    194  C4'  DA A  10    -369.291 -79.968 325.154 
ATOM    195  O4'  DA A  10    -369.155 -81.401 324.930 
ATOM    196  C3'  DA A  10    -368.171 -79.356 324.315 
ATOM    197  O3'  DA A  10    -367.018 -79.196 325.131 
ATOM    198  C2'  DA A  10    -367.868 -80.407 323.247 
ATOM    199  C1'  DA A  10    -367.985 -81.624 324.159 
ATOM    200  N9   DA A  10    -368.152 -82.910 323.425 
ATOM    201  C8   DA A  10    -368.816 -83.137 322.254 
ATOM    202  N7   DA A  10    -368.782 -84.374 321.864 
ATOM    203  C5   DA A  10    -368.042 -85.015 322.847 
ATOM    204  C6   DA A  10    -367.646 -86.352 323.015 
ATOM    205  N6   DA A  10    -367.958 -87.330 322.153 
ATOM    206  N1   DA A  10    -366.915 -86.650 324.105 
ATOM    207  C2   DA A  10    -366.608 -85.674 324.959 
ATOM    208  N3   DA A  10    -366.919 -84.398 324.908 
ATOM    209  C4   DA A  10    -367.651 -84.126 323.807 
ATOM    210  P    DG A  11    -366.123 -77.880 324.962 
ATOM    211  OP1  DG A  11    -366.707 -76.776 325.756 
ATOM    212  OP2  DG A  11    -365.913 -77.605 323.523 
ATOM    213  O5'  DG A  11    -364.744 -78.349 325.625 
ATOM    214  C5'  DG A  11    -364.774 -79.326 326.682 
ATOM    215  C4'  DG A  11    -363.683 -80.356 326.467 
ATOM    216  O4'  DG A  11    -364.123 -81.465 325.631 
ATOM    217  C3'  DG A  11    -362.419 -79.851 325.772 
ATOM    218  O3'  DG A  11    -361.289 -80.499 326.344 
ATOM    219  C2'  DG A  11    -362.561 -80.313 324.323 
ATOM    220  C1'  DG A  11    -363.140 -81.690 324.632 
ATOM    221  N9   DG A  11    -363.805 -82.337 323.467 
ATOM    222  C8   DG A  11    -364.524 -81.759 322.443 
ATOM    223  N7   DG A  11    -364.982 -82.615 321.563 
ATOM    224  C5   DG A  11    -364.534 -83.847 322.036 
ATOM    225  C6   DG A  11    -364.716 -85.151 321.504 
ATOM    226  O6   DG A  11    -365.320 -85.492 320.491 
ATOM    227  N1   DG A  11    -364.092 -86.120 322.303 
ATOM    228  C2   DG A  11    -363.386 -85.864 323.461 
ATOM    229  N2   DG A  11    -362.866 -86.927 324.080 
ATOM    230  N3   DG A  11    -363.217 -84.640 323.959 
ATOM    231  C4   DG A  11    -363.814 -83.689 323.197 
ATOM    232  P    DA A  12    -359.949 -79.657 326.585 
ATOM    233  OP1  DA A  12    -360.047 -78.928 327.869 
ATOM    234  OP2  DA A  12    -359.660 -78.833 325.391 
ATOM    235  O5'  DA A  12    -358.861 -80.823 326.709 
ATOM    236  C5'  DA A  12    -359.265 -82.102 327.233 
ATOM    237  C4'  DA A  12    -358.668 -83.217 326.395 
ATOM    238  O4'  DA A  12    -359.516 -83.578 325.267 
ATOM    239  C3'  DA A  12    -357.313 -82.916 325.757 
ATOM    240  O3'  DA A  12    -356.524 -84.100 325.770 
ATOM    241  C2'  DA A  12    -357.637 -82.565 324.305 
ATOM    242  C1'  DA A  12    -358.708 -83.632 324.101 
ATOM    243  N9   DA A  12    -359.583 -83.386 322.921 
ATOM    244  C8   DA A  12    -360.012 -82.191 322.418 
ATOM    245  N7   DA A  12    -360.769 -82.304 321.371 
ATOM    246  C5   DA A  12    -360.850 -83.674 321.163 
ATOM    247  C6   DA A  12    -361.515 -84.448 320.198 
ATOM    248  N6   DA A  12    -362.260 -83.924 319.214 
ATOM    249  N1   DA A  12    -361.385 -85.785 320.279 
ATOM    250  C2   DA A  12    -360.644 -86.300 321.259 
ATOM    251  N3   DA A  12    -359.981 -85.681 322.211 
ATOM    252  C4   DA A  12    -360.127 -84.345 322.106 
ATOM    253  P    DC A  13    -354.960 -83.988 326.088 
ATOM    254  OP1  DC A  13    -354.752 -83.960 327.554 
ATOM    255  OP2  DC A  13    -354.379 -82.858 325.329 
ATOM    256  O5'  DC A  13    -354.417 -85.370 325.494 
ATOM    257  C5'  DC A  13    -355.287 -86.518 325.488 
ATOM    258  C4'  DC A  13    -355.183 -87.239 324.158 
ATOM    259  O4'  DC A  13    -356.113 -86.715 323.168 
ATOM    260  C3'  DC A  13    -353.824 -87.163 323.464 
ATOM    261  O3'  DC A  13    -353.565 -88.405 322.821 
ATOM    262  C2'  DC A  13    -353.996 -86.088 322.392 
ATOM    263  C1'  DC A  13    -355.402 -86.493 321.960 
ATOM    264  N1   DC A  13    -356.119 -85.439 321.188 
ATOM    265  C2   DC A  13    -356.982 -85.850 320.176 
ATOM    266  O2   DC A  13    -357.117 -87.061 319.963 
ATOM    267  N3   DC A  13    -357.645 -84.905 319.460 
ATOM    268  C4   DC A  13    -357.470 -83.604 319.722 
ATOM    269  N4   DC A  13    -358.139 -82.721 318.997 
ATOM    270  C5   DC A  13    -356.586 -83.160 320.759 
ATOM    271  C6   DC A  13    -355.933 -84.120 321.462 
ATOM    272  P    DG A  14    -352.079 -89.001 322.853 
ATOM    273  OP1  DG A  14    -351.866 -89.734 324.121 
ATOM    274  OP2  DG A  14    -351.107 -87.926 322.553 
ATOM    275  O5'  DG A  14    -352.128 -90.036 321.634 
ATOM    276  C5'  DG A  14    -353.379 -90.668 321.305 
ATOM    277  C4'  DG A  14    -353.578 -90.670 319.802 
ATOM    278  O4'  DG A  14    -354.235 -89.460 319.326 
ATOM    279  C3'  DG A  14    -352.304 -90.753 318.962 
ATOM    280  O3'  DG A  14    -352.560 -91.553 317.814 
ATOM    281  C2'  DG A  14    -352.049 -89.316 318.505 
ATOM    282  C1'  DG A  14    -353.504 -88.961 318.218 
ATOM    283  N9   DG A  14    -353.755 -87.495 318.121 
ATOM    284  C8   DG A  14    -353.160 -86.462 318.812 
ATOM    285  N7   DG A  14    -353.611 -85.275 318.489 
ATOM    286  C5   DG A  14    -354.572 -85.539 317.514 
ATOM    287  C6   DG A  14    -355.403 -84.649 316.786 
ATOM    288  O6   DG A  14    -355.464 -83.425 316.851 
ATOM    289  N1   DG A  14    -356.235 -85.341 315.894 
ATOM    290  C2   DG A  14    -356.261 -86.712 315.729 
ATOM    291  N2   DG A  14    -357.129 -87.178 314.827 
ATOM    292  N3   DG A  14    -355.481 -87.546 316.414 
ATOM    293  C4   DG A  14    -354.667 -86.891 317.282 
ATOM    294  P    DT A  15    -351.428 -92.564 317.305 
ATOM    295  OP1  DT A  15    -351.510 -93.827 318.074 
ATOM    296  OP2  DT A  15    -350.115 -91.883 317.314 
ATOM    297  O5'  DT A  15    -351.890 -92.822 315.795 
ATOM    298  C5'  DT A  15    -353.292 -92.751 315.473 
ATOM    299  C4'  DT A  15    -353.487 -91.983 314.181 
ATOM    300  O4'  DT A  15    -353.619 -90.549 314.401 
ATOM    301  C3'  DT A  15    -352.355 -92.096 313.161 
ATOM    302  O3'  DT A  15    -352.914 -92.123 311.853 
ATOM    303  C2'  DT A  15    -351.559 -90.801 313.321 
ATOM    304  C1'  DT A  15    -352.759 -89.875 313.495 
ATOM    305  N1   DT A  15    -352.414 -88.552 314.082 
ATOM    306  C2   DT A  15    -353.136 -87.467 313.645 
ATOM    307  O2   DT A  15    -354.025 -87.551 312.816 
ATOM    308  N3   DT A  15    -352.788 -86.255 314.212 
ATOM    309  C4   DT A  15    -351.802 -86.046 315.155 
ATOM    310  O4   DT A  15    -351.581 -84.913 315.588 
ATOM    311  C5   DT A  15    -351.100 -87.244 315.549 
ATOM    312  C7   DT A  15    -350.011 -87.103 316.572 
ATOM    313  C6   DT A  15    -351.417 -88.434 315.016 
ATOM    314  P    DG A  16    -352.275 -93.100 310.756 
ATOM    315  OP1  DG A  16    -352.841 -94.458 310.912 
ATOM    316  OP2  DG A  16    -350.800 -93.001 310.804 
ATOM    317  O5'  DG A  16    -352.813 -92.444 309.399 
ATOM    318  C5'  DG A  16    -354.076 -91.754 309.410 
ATOM    319  C4'  DG A  16    -353.965 -90.457 308.633 
ATOM    320  O4'  DG A  16    -353.520 -89.348 309.464 
ATOM    321  C3'  DG A  16    -352.976 -90.463 307.467 
ATOM    322  O3'  DG A  16    -353.511 -89.683 306.405 
ATOM    323  C2'  DG A  16    -351.733 -89.758 308.010 
ATOM    324  C1'  DG A  16    -352.472 -88.672 308.787 
ATOM    325  N9   DG A  16    -351.629 -87.986 309.806 
ATOM    326  C8   DG A  16    -350.617 -88.499 310.587 
ATOM    327  N7   DG A  16    -350.067 -87.622 311.393 
ATOM    328  C5   DG A  16    -350.765 -86.445 311.125 
ATOM    329  C6   DG A  16    -350.621 -85.150 311.687 
ATOM    330  O6   DG A  16    -349.836 -84.770 312.551 
ATOM    331  N1   DG A  16    -351.533 -84.245 311.128 
ATOM    332  C2   DG A  16    -352.463 -84.551 310.153 
ATOM    333  N2   DG A  16    -353.244 -83.545 309.752 
ATOM    334  N3   DG A  16    -352.598 -85.767 309.627 
ATOM    335  C4   DG A  16    -351.719 -86.656 310.159 
ATOM    336  P    DC A  17    -353.316 -90.185 304.898 
ATOM    337  OP1  DC A  17    -354.369 -91.170 304.564 
ATOM    338  OP2  DC A  17    -351.921 -90.635 304.702 
ATOM    339  O5'  DC A  17    -353.564 -88.833 304.080 
ATOM    340  C5'  DC A  17    -354.454 -87.840 304.625 
ATOM    341  C4'  DC A  17    -353.848 -86.460 304.469 
ATOM    342  O4'  DC A  17    -352.996 -86.098 305.593 
ATOM    343  C3'  DC A  17    -352.950 -86.261 303.248 
ATOM    344  O3'  DC A  17    -353.143 -84.945 302.744 
ATOM    345  C2'  DC A  17    -351.526 -86.367 303.793 
ATOM    346  C1'  DC A  17    -351.772 -85.592 305.083 
ATOM    347  N1   DC A  17    -350.719 -85.799 306.116 
ATOM    348  C2   DC A  17    -350.397 -84.724 306.941 
ATOM    349  O2   DC A  17    -350.993 -83.652 306.782 
ATOM    350  N3   DC A  17    -349.440 -84.892 307.888 
ATOM    351  C4   DC A  17    -348.818 -86.070 308.028 
ATOM    352  N4   DC A  17    -347.891 -86.184 308.967 
ATOM    353  C5   DC A  17    -349.133 -87.188 307.190 
ATOM    354  C6   DC A  17    -350.093 -86.999 306.249 
ATOM    355  P    DG A  18    -353.174 -84.718 301.159 
ATOM    356  OP1  DG A  18    -354.533 -85.000 300.644 
ATOM    357  OP2  DG A  18    -352.070 -85.473 300.528 
ATOM    358  O5'  DG A  18    -352.877 -83.148 301.060 
ATOM    359  C5'  DG A  18    -353.301 -82.287 302.134 
ATOM    360  C4'  DG A  18    -352.201 -81.299 302.471 
ATOM    361  O4'  DG A  18    -351.267 -81.823 303.458 
ATOM    362  C3'  DG A  18    -351.308 -80.876 301.306 
ATOM    363  O3'  DG A  18    -350.972 -79.502 301.458 
ATOM    364  C2'  DG A  18    -350.036 -81.708 301.471 
ATOM    365  C1'  DG A  18    -349.946 -81.594 302.990 
ATOM    366  N9   DG A  18    -349.052 -82.608 303.614 
ATOM    367  C8   DG A  18    -348.818 -83.914 303.239 
ATOM    368  N7   DG A  18    -347.965 -84.546 304.008 
ATOM    369  C5   DG A  18    -347.607 -83.591 304.959 
ATOM    370  C6   DG A  18    -346.713 -83.687 306.057 
ATOM    371  O6   DG A  18    -346.042 -84.648 306.422 
ATOM    372  N1   DG A  18    -346.644 -82.480 306.767 
ATOM    373  C2   DG A  18    -347.348 -81.332 306.458 
ATOM    374  N2   DG A  18    -347.144 -80.285 307.260 
ATOM    375  N3   DG A  18    -348.187 -81.245 305.428 
ATOM    376  C4   DG A  18    -348.265 -82.406 304.728 
ATOM    377  P    DG A  19    -350.923 -78.566 300.160 
ATOM    378  OP1  DG A  19    -352.287 -78.088 299.842 
ATOM    379  OP2  DG A  19    -350.210 -79.268 299.070 
ATOM    380  O5'  DG A  19    -350.034 -77.344 300.685 
ATOM    381  C5'  DG A  19    -350.076 -77.000 302.083 
ATOM    382  C4'  DG A  19    -348.674 -76.731 302.593 
ATOM    383  O4'  DG A  19    -348.013 -77.939 303.064 
ATOM    384  C3'  DG A  19    -347.696 -76.149 301.573 
ATOM    385  O3'  DG A  19    -346.845 -75.217 302.230 
ATOM    386  C2'  DG A  19    -346.852 -77.342 301.122 
ATOM    387  C1'  DG A  19    -346.713 -77.990 302.496 
ATOM    388  N9   DG A  19    -346.285 -79.415 302.447 
ATOM    389  C8   DG A  19    -346.586 -80.383 301.513 
ATOM    390  N7   DG A  19    -346.044 -81.551 301.761 
ATOM    391  C5   DG A  19    -345.332 -81.342 302.941 
ATOM    392  C6   DG A  19    -344.539 -82.239 303.701 
ATOM    393  O6   DG A  19    -344.297 -83.423 303.487 
ATOM    394  N1   DG A  19    -343.995 -81.612 304.832 
ATOM    395  C2   DG A  19    -344.193 -80.291 305.181 
ATOM    396  N2   DG A  19    -343.587 -79.882 306.299 
ATOM    397  N3   DG A  19    -344.938 -79.449 304.467 
ATOM    398  C4   DG A  19    -345.472 -80.042 303.367 
ATOM    399  P    DA A  20    -346.443 -73.865 301.473 
ATOM    400  OP1  DA A  20    -347.511 -72.858 301.655 
ATOM    401  OP2  DA A  20    -346.071 -74.173 300.074 
ATOM    402  O5'  DA A  20    -345.140 -73.422 302.289 
ATOM    403  C5'  DA A  20    -345.032 -73.779 303.680 
ATOM    404  C4'  DA A  20    -343.633 -74.281 303.979 
ATOM    405  O4'  DA A  20    -343.497 -75.713 303.755 
ATOM    406  C3'  DA A  20    -342.513 -73.668 303.140 
ATOM    407  O3'  DA A  20    -341.360 -73.509 303.956 
ATOM    408  C2'  DA A  20    -342.210 -74.719 302.072 
ATOM    409  C1'  DA A  20    -342.327 -75.936 302.984 
ATOM    410  N9   DA A  20    -342.493 -77.222 302.250 
ATOM    411  C8   DA A  20    -343.158 -77.449 301.079 
ATOM    412  N7   DA A  20    -343.124 -78.686 300.689 
ATOM    413  C5   DA A  20    -342.384 -79.327 301.672 
ATOM    414  C6   DA A  20    -341.988 -80.664 301.840 
ATOM    415  N6   DA A  20    -342.300 -81.642 300.978 
ATOM    416  N1   DA A  20    -341.257 -80.962 302.930 
ATOM    417  C2   DA A  20    -340.950 -79.987 303.784 
ATOM    418  N3   DA A  20    -341.261 -78.710 303.733 
ATOM    419  C4   DA A  20    -341.993 -78.438 302.632 
ATOM    420  P    DT A  21    -340.465 -72.192 303.787 
ATOM    421  OP1  DT A  21    -341.049 -71.089 304.581 
ATOM    422  OP2  DT A  21    -340.255 -71.917 302.348 
ATOM    423  O5'  DT A  21    -339.086 -72.661 304.450 
ATOM    424  C5'  DT A  21    -339.116 -73.638 305.507 
ATOM    425  C4'  DT A  21    -338.025 -74.669 305.292 
ATOM    426  O4'  DT A  21    -338.465 -75.777 304.456 
ATOM    427  C3'  DT A  21    -336.761 -74.163 304.597 
ATOM    428  O3'  DT A  21    -335.631 -74.812 305.169 
ATOM    429  C2'  DT A  21    -336.903 -74.625 303.148 
ATOM    430  C1'  DT A  21    -337.482 -76.002 303.457 
ATOM    431  N1   DT A  21    -338.147 -76.649 302.292 
ATOM    432  C2   DT A  21    -338.046 -78.015 302.193 
ATOM    433  O2   DT A  21    -337.447 -78.697 303.006 
ATOM    434  N3   DT A  21    -338.674 -78.580 301.099 
ATOM    435  C4   DT A  21    -339.376 -77.906 300.121 
ATOM    436  O4   DT A  21    -339.896 -78.520 299.188 
ATOM    437  C5   DT A  21    -339.427 -76.475 300.311 
ATOM    438  C7   DT A  21    -340.172 -75.665 299.291 
ATOM    439  C6   DT A  21    -338.825 -75.900 301.365 
ATOM    440  P    DC A  22    -334.291 -73.969 305.410 
ATOM    441  OP1  DC A  22    -334.389 -73.240 306.694 
ATOM    442  OP2  DC A  22    -334.002 -73.145 304.216 
ATOM    443  O5'  DC A  22    -333.203 -75.135 305.534 
ATOM    444  C5'  DC A  22    -333.607 -76.414 306.058 
ATOM    445  C4'  DC A  22    -333.010 -77.529 305.220 
ATOM    446  O4'  DC A  22    -333.858 -77.890 304.092 
ATOM    447  C3'  DC A  22    -331.655 -77.228 304.582 
ATOM    448  O3'  DC A  22    -330.866 -78.413 304.596 
ATOM    449  C2'  DC A  22    -331.979 -76.877 303.130 
ATOM    450  C1'  DC A  22    -333.050 -77.945 302.926 
ATOM    451  N1   DC A  22    -333.925 -77.698 301.746 
ATOM    452  C2   DC A  22    -334.385 -78.804 301.036 
ATOM    453  O2   DC A  22    -334.052 -79.934 301.412 
ATOM    454  N3   DC A  22    -335.183 -78.601 299.956 
ATOM    455  C4   DC A  22    -335.521 -77.360 299.582 
ATOM    456  N4   DC A  22    -336.302 -77.214 298.523 
ATOM    457  C5   DC A  22    -335.058 -76.209 300.298 
ATOM    458  C6   DC A  22    -334.261 -76.433 301.374 
ATOM    459  P    DC A  23    -329.302 -78.300 304.913 
ATOM    460  OP1  DC A  23    -329.094 -78.272 306.379 
ATOM    461  OP2  DC A  23    -328.721 -77.170 304.154 
ATOM    462  O5'  DC A  23    -328.759 -79.682 304.319 
ATOM    463  C5'  DC A  23    -329.629 -80.830 304.313 
ATOM    464  C4'  DC A  23    -329.525 -81.551 302.983 
ATOM    465  O4'  DC A  23    -330.455 -81.027 301.993 
ATOM    466  C3'  DC A  23    -328.166 -81.475 302.289 
ATOM    467  O3'  DC A  23    -327.907 -82.717 301.646 
ATOM    468  C2'  DC A  23    -328.338 -80.400 301.217 
ATOM    469  C1'  DC A  23    -329.744 -80.805 300.785 
ATOM    470  N1   DC A  23    -330.461 -79.751 300.013 
ATOM    471  C2   DC A  23    -331.324 -80.162 299.001 
ATOM    472  O2   DC A  23    -331.459 -81.373 298.788 
ATOM    473  N3   DC A  23    -331.987 -79.217 298.285 
ATOM    474  C4   DC A  23    -331.812 -77.916 298.548 
ATOM    475  N4   DC A  23    -332.481 -77.033 297.822 
ATOM    476  C5   DC A  23    -330.928 -77.472 299.584 
ATOM    477  C6   DC A  23    -330.275 -78.432 300.288 
ATOM    478  P    DT A  24    -326.421 -83.313 301.678 
ATOM    479  OP1  DT A  24    -326.208 -84.046 302.946 
ATOM    480  OP2  DT A  24    -325.449 -82.238 301.378 
ATOM    481  O5'  DT A  24    -326.470 -84.348 300.459 
ATOM    482  C5'  DT A  24    -327.721 -84.980 300.130 
ATOM    483  C4'  DT A  24    -327.920 -84.982 298.627 
ATOM    484  O4'  DT A  24    -328.577 -83.772 298.152 
ATOM    485  C3'  DT A  24    -326.646 -85.065 297.787 
ATOM    486  O3'  DT A  24    -326.902 -85.865 296.639 
ATOM    487  C2'  DT A  24    -326.391 -83.628 297.330 
ATOM    488  C1'  DT A  24    -327.846 -83.273 297.043 
ATOM    489  N1   DT A  24    -328.097 -81.807 296.946 
ATOM    490  C2   DT A  24    -329.050 -81.394 296.048 
ATOM    491  O2   DT A  24    -329.681 -82.167 295.347 
ATOM    492  N3   DT A  24    -329.255 -80.029 295.985 
ATOM    493  C4   DT A  24    -328.600 -79.068 296.729 
ATOM    494  O4   DT A  24    -328.870 -77.874 296.585 
ATOM    495  C5   DT A  24    -327.617 -79.599 297.643 
ATOM    496  C7   DT A  24    -326.858 -78.621 298.491 
ATOM    497  C6   DT A  24    -327.398 -80.922 297.724 
ATOM    498  P    DG A  25    -325.770 -86.876 296.130 
ATOM    499  OP1  DG A  25    -325.852 -88.139 296.899 
ATOM    500  OP2  DG A  25    -324.457 -86.195 296.139 
ATOM    501  O5'  DG A  25    -326.232 -87.134 294.620 
ATOM    502  C5'  DG A  25    -327.634 -87.063 294.298 
ATOM    503  C4'  DG A  25    -327.829 -86.295 293.006 
ATOM    504  O4'  DG A  25    -327.961 -84.861 293.227 
ATOM    505  C3'  DG A  25    -326.697 -86.408 291.986 
ATOM    506  O3'  DG A  25    -327.256 -86.435 290.678 
ATOM    507  C2'  DG A  25    -325.901 -85.113 292.146 
ATOM    508  C1'  DG A  25    -327.101 -84.188 292.320 
ATOM    509  N9   DG A  25    -326.756 -82.864 292.907 
ATOM    510  C8   DG A  25    -325.798 -82.550 293.846 
ATOM    511  N7   DG A  25    -325.747 -81.276 294.153 
ATOM    512  C5   DG A  25    -326.743 -80.705 293.361 
ATOM    513  C6   DG A  25    -327.163 -79.355 293.254 
ATOM    514  O6   DG A  25    -326.737 -78.366 293.847 
ATOM    515  N1   DG A  25    -328.208 -79.214 292.329 
ATOM    516  C2   DG A  25    -328.772 -80.245 291.604 
ATOM    517  N2   DG A  25    -329.759 -79.905 290.773 
ATOM    518  N3   DG A  25    -328.376 -81.513 291.705 
ATOM    519  C4   DG A  25    -327.364 -81.665 292.597 
ATOM    520  P    DC A  26    -326.617 -87.412 289.581 
ATOM    521  OP1  DC A  26    -327.183 -88.771 289.737 
ATOM    522  OP2  DC A  26    -325.142 -87.314 289.629 
ATOM    523  O5'  DC A  26    -327.155 -86.757 288.224 
ATOM    524  C5'  DC A  26    -328.418 -86.066 288.235 
ATOM    525  C4'  DC A  26    -328.307 -84.769 287.458 
ATOM    526  O4'  DC A  26    -327.862 -83.660 288.290 
ATOM    527  C3'  DC A  26    -327.318 -84.775 286.292 
ATOM    528  O3'  DC A  26    -327.853 -83.995 285.230 
ATOM    529  C2'  DC A  26    -326.075 -84.070 286.835 
ATOM    530  C1'  DC A  26    -326.814 -82.984 287.612 
ATOM    531  N1   DC A  26    -325.971 -82.298 288.631 
ATOM    532  C2   DC A  26    -326.202 -80.944 288.859 
ATOM    533  O2   DC A  26    -327.089 -80.374 288.214 
ATOM    534  N3   DC A  26    -325.444 -80.301 289.784 
ATOM    535  C4   DC A  26    -324.493 -80.955 290.462 
ATOM    536  N4   DC A  26    -323.781 -80.283 291.353 
ATOM    537  C5   DC A  26    -324.239 -82.347 290.242 
ATOM    538  C6   DC A  26    -325.007 -82.973 289.314 
ATOM    539  P    DT A  27    -327.658 -84.497 283.723 
ATOM    540  OP1  DT A  27    -328.711 -85.482 283.389 
ATOM    541  OP2  DT A  27    -326.263 -84.948 283.527 
ATOM    542  O5'  DT A  27    -327.906 -83.145 282.905 
ATOM    543  C5'  DT A  27    -328.796 -82.153 283.450 
ATOM    544  C4'  DT A  27    -328.190 -80.772 283.294 
ATOM    545  O4'  DT A  27    -327.338 -80.410 284.418 
ATOM    546  C3'  DT A  27    -327.292 -80.573 282.073 
ATOM    547  O3'  DT A  27    -327.485 -79.257 281.569 
ATOM    548  C2'  DT A  27    -325.868 -80.680 282.618 
ATOM    549  C1'  DT A  27    -326.114 -79.904 283.908 
ATOM    550  N1   DT A  27    -325.061 -80.111 284.942 
ATOM    551  C2   DT A  27    -324.755 -79.041 285.746 
ATOM    552  O2   DT A  27    -325.303 -77.957 285.645 
ATOM    553  N3   DT A  27    -323.774 -79.270 286.692 
ATOM    554  C4   DT A  27    -323.092 -80.453 286.893 
ATOM    555  O4   DT A  27    -322.233 -80.538 287.773 
ATOM    556  C5   DT A  27    -323.482 -81.518 286.000 
ATOM    557  C7   DT A  27    -322.788 -82.840 286.151 
ATOM    558  C6   DT A  27    -324.433 -81.322 285.072 
ATOM    559  P    DG A  28    -327.516 -79.030 279.984 
ATOM    560  OP1  DG A  28    -328.875 -79.312 279.469 
ATOM    561  OP2  DG A  28    -326.412 -79.785 279.353 
ATOM    562  O5'  DG A  28    -327.219 -77.460 279.885 
ATOM    563  C5'  DG A  28    -327.643 -76.599 280.959 
ATOM    564  C4'  DG A  28    -326.543 -75.611 281.296 
ATOM    565  O4'  DG A  28    -325.609 -76.135 282.283 
ATOM    566  C3'  DG A  28    -325.650 -75.188 280.131 
ATOM    567  O3'  DG A  28    -325.314 -73.814 280.283 
ATOM    568  C2'  DG A  28    -324.378 -76.020 280.296 
ATOM    569  C1'  DG A  28    -324.288 -75.907 281.815 
ATOM    570  N9   DG A  28    -323.394 -76.921 282.439 
ATOM    571  C8   DG A  28    -323.160 -78.226 282.064 
ATOM    572  N7   DG A  28    -322.307 -78.858 282.833 
ATOM    573  C5   DG A  28    -321.949 -77.903 283.784 
ATOM    574  C6   DG A  28    -321.055 -77.999 284.882 
ATOM    575  O6   DG A  28    -320.384 -78.960 285.247 
ATOM    576  N1   DG A  28    -320.986 -76.792 285.593 
ATOM    577  C2   DG A  28    -321.690 -75.645 285.283 
ATOM    578  N2   DG A  28    -321.486 -74.597 286.085 
ATOM    579  N3   DG A  28    -322.529 -75.557 284.253 
ATOM    580  C4   DG A  28    -322.607 -76.718 283.553 
ATOM    581  P    DG A  29    -325.265 -72.878 278.985 
ATOM    582  OP1  DG A  29    -326.629 -72.400 278.667 
ATOM    583  OP2  DG A  29    -324.552 -73.580 277.895 
ATOM    584  O5'  DG A  29    -324.375 -71.657 279.510 
ATOM    585  C5'  DG A  29    -324.418 -71.312 280.908 
ATOM    586  C4'  DG A  29    -323.016 -71.043 281.418 
ATOM    587  O4'  DG A  29    -322.355 -72.252 281.889 
ATOM    588  C3'  DG A  29    -322.038 -70.462 280.398 
ATOM    589  O3'  DG A  29    -321.187 -69.529 281.055 
ATOM    590  C2'  DG A  29    -321.194 -71.654 279.947 
ATOM    591  C1'  DG A  29    -321.055 -72.302 281.321 
ATOM    592  N9   DG A  29    -320.626 -73.727 281.272 
ATOM    593  C8   DG A  29    -320.928 -74.695 280.339 
ATOM    594  N7   DG A  29    -320.386 -75.863 280.586 
ATOM    595  C5   DG A  29    -319.674 -75.654 281.766 
ATOM    596  C6   DG A  29    -318.881 -76.551 282.526 
ATOM    597  O6   DG A  29    -318.639 -77.736 282.312 
ATOM    598  N1   DG A  29    -318.337 -75.924 283.657 
ATOM    599  C2   DG A  29    -318.535 -74.603 284.006 
ATOM    600  N2   DG A  29    -317.929 -74.194 285.124 
ATOM    601  N3   DG A  29    -319.280 -73.761 283.292 
ATOM    602  C4   DG A  29    -319.814 -74.354 282.193 
ATOM    603  P    DT A  30    -320.785 -68.178 280.298 
ATOM    604  OP1  DT A  30    -321.853 -67.171 280.480 
ATOM    605  OP2  DT A  30    -320.413 -68.485 278.899 
ATOM    606  O5'  DT A  30    -319.482 -67.734 281.114 
ATOM    607  C5'  DT A  30    -319.374 -68.092 282.505 
ATOM    608  C4'  DT A  30    -317.975 -68.593 282.804 
ATOM    609  O4'  DT A  30    -317.839 -70.026 282.580 
ATOM    610  C3'  DT A  30    -316.855 -67.980 281.965 
ATOM    611  O3'  DT A  30    -315.702 -67.821 282.781 
ATOM    612  C2'  DT A  30    -316.552 -69.031 280.897 
ATOM    613  C1'  DT A  30    -316.668 -70.249 281.809 
ATOM    614  N1   DT A  30    -316.835 -71.534 281.075 
ATOM    615  C2   DT A  30    -316.253 -72.650 281.627 
ATOM    616  O2   DT A  30    -315.623 -72.622 282.670 
ATOM    617  N3   DT A  30    -316.429 -73.822 280.918 
ATOM    618  C4   DT A  30    -317.121 -73.967 279.733 
ATOM    619  O4   DT A  30    -317.210 -75.071 279.190 
ATOM    620  C5   DT A  30    -317.695 -72.741 279.232 
ATOM    621  C7   DT A  30    -318.465 -72.809 277.946 
ATOM    622  C6   DT A  30    -317.540 -71.587 279.901 
ATOM    623  P    DA A  31    -314.807 -66.504 282.612 
ATOM    624  OP1  DA A  31    -315.391 -65.401 283.406 
ATOM    625  OP2  DA A  31    -314.597 -66.229 281.173 
ATOM    626  O5'  DA A  31    -313.428 -66.973 283.275 
ATOM    627  C5'  DA A  31    -313.458 -67.950 284.332 
ATOM    628  C4'  DA A  31    -312.367 -68.981 284.117 
ATOM    629  O4'  DA A  31    -312.807 -70.089 283.281 
ATOM    630  C3'  DA A  31    -311.103 -68.475 283.423 
ATOM    631  O3'  DA A  31    -309.973 -69.124 283.994 
ATOM    632  C2'  DA A  31    -311.245 -68.937 281.973 
ATOM    633  C1'  DA A  31    -311.824 -70.315 282.283 
ATOM    634  N9   DA A  31    -312.489 -70.961 281.117 
ATOM    635  C8   DA A  31    -313.199 -70.371 280.110 
ATOM    636  N7   DA A  31    -313.657 -71.208 279.232 
ATOM    637  C5   DA A  31    -313.221 -72.444 279.686 
ATOM    638  C6   DA A  31    -313.382 -73.747 279.189 
ATOM    639  N6   DA A  31    -314.060 -74.033 278.069 
ATOM    640  N1   DA A  31    -312.817 -74.750 279.887 
ATOM    641  C2   DA A  31    -312.145 -74.461 281.000 
ATOM    642  N3   DA A  31    -311.929 -73.289 281.558 
ATOM    643  C4   DA A  31    -312.504 -72.303 280.840 
ATOM    644  P    DG A  32    -308.633 -68.282 284.235 
ATOM    645  OP1  DG A  32    -308.731 -67.552 285.520 
ATOM    646  OP2  DG A  32    -308.344 -67.458 283.041 
ATOM    647  O5'  DG A  32    -307.545 -69.447 284.360 
ATOM    648  C5'  DG A  32    -307.949 -70.726 284.883 
ATOM    649  C4'  DG A  32    -307.352 -71.841 284.045 
ATOM    650  O4'  DG A  32    -308.200 -72.202 282.917 
ATOM    651  C3'  DG A  32    -305.997 -71.541 283.407 
ATOM    652  O3'  DG A  32    -305.208 -72.725 283.421 
ATOM    653  C2'  DG A  32    -306.321 -71.190 281.955 
ATOM    654  C1'  DG A  32    -307.392 -72.257 281.751 
ATOM    655  N9   DG A  32    -308.267 -72.010 280.571 
ATOM    656  C8   DG A  32    -308.709 -70.814 280.049 
ATOM    657  N7   DG A  32    -309.474 -70.943 278.992 
ATOM    658  C5   DG A  32    -309.543 -72.321 278.800 
ATOM    659  C6   DG A  32    -310.227 -73.073 277.809 
ATOM    660  O6   DG A  32    -310.924 -72.669 276.882 
ATOM    661  N1   DG A  32    -310.029 -74.450 277.982 
ATOM    662  C2   DG A  32    -309.269 -75.025 278.982 
ATOM    663  N2   DG A  32    -309.205 -76.358 278.976 
ATOM    664  N3   DG A  32    -308.628 -74.319 279.912 
ATOM    665  C4   DG A  32    -308.810 -72.982 279.757 
ATOM    666  P    DG A  33    -303.644 -72.612 283.738 
ATOM    667  OP1  DG A  33    -303.436 -72.584 285.204 
ATOM    668  OP2  DG A  33    -303.063 -71.482 282.979 
ATOM    669  O5'  DG A  33    -303.101 -73.994 283.144 
ATOM    670  C5'  DG A  33    -303.971 -75.142 283.138 
ATOM    671  C4'  DG A  33    -303.867 -75.864 281.809 
ATOM    672  O4'  DG A  33    -304.797 -75.339 280.818 
ATOM    673  C3'  DG A  33    -302.508 -75.787 281.114 
ATOM    674  O3'  DG A  33    -302.249 -77.029 280.471 
ATOM    675  C2'  DG A  33    -302.680 -74.712 280.042 
ATOM    676  C1'  DG A  33    -304.086 -75.117 279.610 
ATOM    677  N9   DG A  33    -304.803 -74.063 278.838 
ATOM    678  C8   DG A  33    -304.742 -72.694 278.971 
ATOM    679  N7   DG A  33    -305.505 -72.041 278.128 
ATOM    680  C5   DG A  33    -306.112 -73.051 277.381 
ATOM    681  C6   DG A  33    -307.044 -72.964 276.315 
ATOM    682  O6   DG A  33    -307.534 -71.963 275.801 
ATOM    683  N1   DG A  33    -307.402 -74.234 275.843 
ATOM    684  C2   DG A  33    -306.922 -75.432 276.338 
ATOM    685  N2   DG A  33    -307.388 -76.537 275.751 
ATOM    686  N3   DG A  33    -306.048 -75.512 277.338 
ATOM    687  C4   DG A  33    -305.690 -74.288 277.808 
ATOM    688  P    DA A  34    -300.763 -77.625 280.503 
ATOM    689  OP1  DA A  34    -300.550 -78.358 281.771 
ATOM    690  OP2  DA A  34    -299.791 -76.550 280.203 
ATOM    691  O5'  DA A  34    -300.812 -78.660 279.284 
ATOM    692  C5'  DA A  34    -302.063 -79.293 278.955 
ATOM    693  C4'  DA A  34    -302.262 -79.295 277.452 
ATOM    694  O4'  DA A  34    -302.919 -78.085 276.977 
ATOM    695  C3'  DA A  34    -300.988 -79.377 276.612 
ATOM    696  O3'  DA A  34    -301.244 -80.177 275.464 
ATOM    697  C2'  DA A  34    -300.733 -77.940 276.155 
ATOM    698  C1'  DA A  34    -302.188 -77.585 275.868 
ATOM    699  N9   DA A  34    -302.439 -76.120 275.771 
ATOM    700  C8   DA A  34    -301.838 -75.108 276.466 
ATOM    701  N7   DA A  34    -302.275 -73.928 276.155 
ATOM    702  C5   DA A  34    -303.236 -74.171 275.183 
ATOM    703  C6   DA A  34    -304.073 -73.319 274.445 
ATOM    704  N6   DA A  34    -304.076 -71.985 274.579 
ATOM    705  N1   DA A  34    -304.912 -73.889 273.559 
ATOM    706  C2   DA A  34    -304.905 -75.215 273.432 
ATOM    707  N3   DA A  34    -304.173 -76.107 274.061 
ATOM    708  C4   DA A  34    -303.343 -75.510 274.941 
ATOM    709  P    DG A  35    -300.112 -81.188 274.955 
ATOM    710  OP1  DG A  35    -300.194 -82.452 275.724 
ATOM    711  OP2  DG A  35    -298.799 -80.508 274.964 
ATOM    712  O5'  DG A  35    -300.574 -81.446 273.445 
ATOM    713  C5'  DG A  35    -301.975 -81.375 273.123 
ATOM    714  C4'  DG A  35    -302.171 -80.607 271.831 
ATOM    715  O4'  DG A  35    -302.303 -79.173 272.052 
ATOM    716  C3'  DG A  35    -301.039 -80.720 270.811 
ATOM    717  O3'  DG A  35    -301.598 -80.748 269.503 
ATOM    718  C2'  DG A  35    -300.243 -79.426 270.971 
ATOM    719  C1'  DG A  35    -301.443 -78.500 271.145 
ATOM    720  N9   DG A  35    -301.098 -77.176 271.732 
ATOM    721  C8   DG A  35    -300.139 -76.862 272.671 
ATOM    722  N7   DG A  35    -300.089 -75.588 272.978 
ATOM    723  C5   DG A  35    -301.085 -75.017 272.186 
ATOM    724  C6   DG A  35    -301.505 -73.667 272.080 
ATOM    725  O6   DG A  35    -301.079 -72.678 272.672 
ATOM    726  N1   DG A  35    -302.550 -73.526 271.154 
ATOM    727  C2   DG A  35    -303.114 -74.557 270.429 
ATOM    728  N2   DG A  35    -304.101 -74.217 269.598 
ATOM    729  N3   DG A  35    -302.718 -75.825 270.530 
ATOM    730  C4   DG A  35    -301.706 -75.977 271.422 
ATOM    731  P    DA A  36    -300.959 -81.724 268.406 
ATOM    732  OP1  DA A  36    -301.525 -83.083 268.563 
ATOM    733  OP2  DA A  36    -299.484 -81.626 268.454 
ATOM    734  O5'  DA A  36    -301.497 -81.069 267.049 
ATOM    735  C5'  DA A  36    -302.760 -80.378 267.060 
ATOM    736  C4'  DA A  36    -302.649 -79.081 266.283 
ATOM    737  O4'  DA A  36    -302.204 -77.972 267.115 
ATOM    738  C3'  DA A  36    -301.660 -79.087 265.117 
ATOM    739  O3'  DA A  36    -302.195 -78.307 264.055 
ATOM    740  C2'  DA A  36    -300.417 -78.383 265.660 
ATOM    741  C1'  DA A  36    -301.156 -77.296 266.437 
ATOM    742  N9   DA A  36    -300.313 -76.610 267.456 
ATOM    743  C8   DA A  36    -299.313 -77.136 268.222 
ATOM    744  N7   DA A  36    -298.760 -76.279 269.024 
ATOM    745  C5   DA A  36    -299.443 -75.098 268.772 
ATOM    746  C6   DA A  36    -299.328 -73.804 269.307 
ATOM    747  N6   DA A  36    -298.438 -73.471 270.253 
ATOM    748  N1   DA A  36    -300.162 -72.860 268.832 
ATOM    749  C2   DA A  36    -301.045 -73.197 267.893 
ATOM    750  N3   DA A  36    -301.244 -74.364 267.321 
ATOM    751  C4   DA A  36    -300.396 -75.290 267.812 
ATOM    752  P    DA A  37    -302.000 -78.809 262.548 
ATOM    753  OP1  DA A  37    -303.053 -79.795 262.214 
ATOM    754  OP2  DA A  37    -300.605 -79.260 262.352 
ATOM    755  O5'  DA A  37    -302.248 -77.457 261.730 
ATOM    756  C5'  DA A  37    -303.138 -76.465 262.275 
ATOM    757  C4'  DA A  37    -302.532 -75.084 262.119 
ATOM    758  O4'  DA A  37    -301.680 -74.722 263.243 
ATOM    759  C3'  DA A  37    -301.634 -74.885 260.898 
ATOM    760  O3'  DA A  37    -301.827 -73.570 260.394 
ATOM    761  C2'  DA A  37    -300.210 -74.992 261.443 
ATOM    762  C1'  DA A  37    -300.456 -74.216 262.733 
ATOM    763  N9   DA A  37    -299.403 -74.424 263.767 
ATOM    764  C8   DA A  37    -298.684 -75.555 264.030 
ATOM    765  N7   DA A  37    -297.832 -75.420 264.999 
ATOM    766  C5   DA A  37    -297.998 -74.105 265.410 
ATOM    767  C6   DA A  37    -297.378 -73.342 266.414 
ATOM    768  N6   DA A  37    -296.422 -73.818 267.223 
ATOM    769  N1   DA A  37    -297.779 -72.064 266.555 
ATOM    770  C2   DA A  37    -298.730 -71.595 265.748 
ATOM    771  N3   DA A  37    -299.377 -72.210 264.782 
ATOM    772  C4   DA A  37    -298.957 -73.487 264.661 
ATOM    773  P    DC A  38    -301.858 -73.342 258.810 
ATOM    774  OP1  DC A  38    -303.217 -73.624 258.294 
ATOM    775  OP2  DC A  38    -300.754 -74.097 258.178 
ATOM    776  O5'  DC A  38    -301.561 -71.773 258.710 
ATOM    777  C5'  DC A  38    -301.985 -70.912 259.784 
ATOM    778  C4'  DC A  38    -300.885 -69.923 260.121 
ATOM    779  O4'  DC A  38    -299.951 -70.447 261.108 
ATOM    780  C3'  DC A  38    -299.991 -69.500 258.956 
ATOM    781  O3'  DC A  38    -299.655 -68.127 259.109 
ATOM    782  C2'  DC A  38    -298.720 -70.333 259.121 
ATOM    783  C1'  DC A  38    -298.630 -70.219 260.640 
ATOM    784  N1   DC A  38    -297.736 -71.233 261.264 
ATOM    785  C2   DC A  38    -297.011 -70.852 262.391 
ATOM    786  O2   DC A  38    -297.138 -69.700 262.822 
ATOM    787  N3   DC A  38    -296.189 -71.762 262.975 
ATOM    788  C4   DC A  38    -296.079 -73.001 262.477 
ATOM    789  N4   DC A  38    -295.264 -73.851 263.084 
ATOM    790  C5   DC A  38    -296.816 -73.411 261.320 
ATOM    791  C6   DC A  38    -297.631 -72.488 260.750 
ATOM    792  P    DC A  39    -299.607 -67.191 257.810 
ATOM    793  OP1  DC A  39    -300.971 -66.713 257.492 
ATOM    794  OP2  DC A  39    -298.894 -67.892 256.720 
ATOM    795  O5'  DC A  39    -298.717 -65.969 258.335 
ATOM    796  C5'  DC A  39    -298.760 -65.625 259.733 
ATOM    797  C4'  DC A  39    -297.358 -65.355 260.243 
ATOM    798  O4'  DC A  39    -296.697 -66.564 260.714 
ATOM    799  C3'  DC A  39    -296.379 -64.774 259.223 
ATOM    800  O3'  DC A  39    -295.529 -63.842 259.880 
ATOM    801  C2'  DC A  39    -295.536 -65.966 258.772 
ATOM    802  C1'  DC A  39    -295.397 -66.614 260.146 
ATOM    803  N1   DC A  39    -294.968 -68.039 260.097 
ATOM    804  C2   DC A  39    -294.143 -68.505 261.117 
ATOM    805  O2   DC A  39    -293.804 -67.724 262.014 
ATOM    806  N3   DC A  39    -293.740 -69.802 261.089 
ATOM    807  C4   DC A  39    -294.130 -70.616 260.100 
ATOM    808  N4   DC A  39    -293.711 -71.872 260.118 
ATOM    809  C5   DC A  39    -294.978 -70.156 259.041 
ATOM    810  C6   DC A  39    -295.370 -68.857 259.086 
ATOM    811  P    DT A  40    -295.127 -62.490 259.123 
ATOM    812  OP1  DT A  40    -296.195 -61.483 259.305 
ATOM    813  OP2  DT A  40    -294.755 -62.797 257.724 
ATOM    814  O5'  DT A  40    -293.824 -62.047 259.939 
ATOM    815  C5'  DT A  40    -293.716 -62.404 261.330 
ATOM    816  C4'  DT A  40    -292.317 -62.905 261.630 
ATOM    817  O4'  DT A  40    -292.181 -64.338 261.405 
ATOM    818  C3'  DT A  40    -291.197 -62.292 260.790 
ATOM    819  O3'  DT A  40    -290.044 -62.133 261.607 
ATOM    820  C2'  DT A  40    -290.894 -63.343 259.722 
ATOM    821  C1'  DT A  40    -291.010 -64.561 260.634 
ATOM    822  N1   DT A  40    -291.177 -65.846 259.900 
ATOM    823  C2   DT A  40    -290.595 -66.962 260.452 
ATOM    824  O2   DT A  40    -289.965 -66.934 261.495 
ATOM    825  N3   DT A  40    -290.771 -68.134 259.743 
ATOM    826  C4   DT A  40    -291.462 -68.279 258.558 
ATOM    827  O4   DT A  40    -291.552 -69.383 258.015 
ATOM    828  C5   DT A  40    -292.037 -67.053 258.058 
ATOM    829  C7   DT A  40    -292.807 -67.122 256.771 
ATOM    830  C6   DT A  40    -291.882 -65.899 258.727 
ATOM    831  P    DA A  41    -289.149 -60.816 261.437 
ATOM    832  OP1  DA A  41    -289.733 -59.713 262.231 
ATOM    833  OP2  DA A  41    -288.939 -60.541 259.999 
ATOM    834  O5'  DA A  41    -287.770 -61.285 262.100 
ATOM    835  C5'  DA A  41    -287.800 -62.263 263.157 
ATOM    836  C4'  DA A  41    -286.709 -63.293 262.942 
ATOM    837  O4'  DA A  41    -287.149 -64.401 262.106 
ATOM    838  C3'  DA A  41    -285.445 -62.787 262.248 
ATOM    839  O3'  DA A  41    -284.315 -63.436 262.819 
ATOM    840  C2'  DA A  41    -285.587 -63.250 260.798 
ATOM    841  C1'  DA A  41    -286.166 -64.627 261.108 
ATOM    842  N9   DA A  41    -286.831 -65.273 259.942 
ATOM    843  C8   DA A  41    -287.541 -64.683 258.936 
ATOM    844  N7   DA A  41    -287.999 -65.520 258.057 
ATOM    845  C5   DA A  41    -287.563 -66.756 258.511 
ATOM    846  C6   DA A  41    -287.724 -68.059 258.014 
ATOM    847  N6   DA A  41    -288.402 -68.345 256.894 
ATOM    848  N1   DA A  41    -287.159 -69.063 258.712 
ATOM    849  C2   DA A  41    -286.487 -68.773 259.825 
ATOM    850  N3   DA A  41    -286.271 -67.602 260.383 
ATOM    851  C4   DA A  41    -286.846 -66.616 259.665 
ATOM    852  P    DG A  42    -282.975 -62.594 263.060 
ATOM    853  OP1  DG A  42    -283.073 -61.865 264.345 
ATOM    854  OP2  DG A  42    -282.686 -61.770 261.866 
ATOM    855  O5'  DG A  42    -281.887 -63.759 263.185 
ATOM    856  C5'  DG A  42    -282.291 -65.039 263.708 
ATOM    857  C4'  DG A  42    -281.694 -66.153 262.870 
ATOM    858  O4'  DG A  42    -282.542 -66.514 261.742 
ATOM    859  C3'  DG A  42    -280.339 -65.853 262.232 
ATOM    860  O3'  DG A  42    -279.550 -67.037 262.246 
ATOM    861  C2'  DG A  42    -280.663 -65.502 260.780 
ATOM    862  C1'  DG A  42    -281.734 -66.569 260.576 
ATOM    863  N9   DG A  42    -282.609 -66.323 259.396 
ATOM    864  C8   DG A  42    -283.051 -65.126 258.874 
ATOM    865  N7   DG A  42    -283.816 -65.255 257.818 
ATOM    866  C5   DG A  42    -283.885 -66.634 257.625 
ATOM    867  C6   DG A  42    -284.569 -67.385 256.634 
ATOM    868  O6   DG A  42    -285.266 -66.981 255.707 
ATOM    869  N1   DG A  42    -284.371 -68.762 256.807 
ATOM    870  C2   DG A  42    -283.611 -69.337 257.807 
ATOM    871  N2   DG A  42    -283.547 -70.670 257.801 
ATOM    872  N3   DG A  42    -282.970 -68.631 258.737 
ATOM    873  C4   DG A  42    -283.152 -67.294 258.582 
ATOM    874  P    DA A  43    -277.986 -66.924 262.563 
ATOM    875  OP1  DA A  43    -277.778 -66.896 264.029 
ATOM    876  OP2  DA A  43    -277.405 -65.795 261.804 
ATOM    877  O5'  DA A  43    -277.443 -68.306 261.969 
ATOM    878  C5'  DA A  43    -278.313 -69.454 261.963 
ATOM    879  C4'  DA A  43    -278.209 -70.176 260.634 
ATOM    880  O4'  DA A  43    -279.139 -69.651 259.644 
ATOM    881  C3'  DA A  43    -276.850 -70.100 259.939 
ATOM    882  O3'  DA A  43    -276.591 -71.341 259.297 
ATOM    883  C2'  DA A  43    -277.022 -69.024 258.867 
ATOM    884  C1'  DA A  43    -278.428 -69.429 258.435 
ATOM    885  N9   DA A  43    -279.145 -68.376 257.663 
ATOM    886  C8   DA A  43    -279.073 -67.020 257.809 
ATOM    887  N7   DA A  43    -279.822 -66.363 256.980 
ATOM    888  C5   DA A  43    -280.437 -67.353 256.227 
ATOM    889  C6   DA A  43    -281.360 -67.303 255.169 
ATOM    890  N6   DA A  43    -281.847 -66.161 254.665 
ATOM    891  N1   DA A  43    -281.766 -68.476 254.646 
ATOM    892  C2   DA A  43    -281.279 -69.608 255.152 
ATOM    893  N3   DA A  43    -280.418 -69.777 256.132 
ATOM    894  C4   DA A  43    -280.028 -68.589 256.638 
ATOM    895  P    DG A  44    -275.105 -71.937 259.328 
ATOM    896  OP1  DG A  44    -274.892 -72.670 260.596 
ATOM    897  OP2  DG A  44    -274.133 -70.862 259.029 
ATOM    898  O5'  DG A  44    -275.154 -72.973 258.109 
ATOM    899  C5'  DG A  44    -276.405 -73.605 257.780 
ATOM    900  C4'  DG A  44    -276.604 -73.607 256.277 
ATOM    901  O4'  DG A  44    -277.261 -72.397 255.802 
ATOM    902  C3'  DG A  44    -275.330 -73.689 255.437 
ATOM    903  O3'  DG A  44    -275.586 -74.490 254.289 
ATOM    904  C2'  DG A  44    -275.075 -72.252 254.981 
ATOM    905  C1'  DG A  44    -276.530 -71.897 254.693 
ATOM    906  N9   DG A  44    -276.781 -70.432 254.596 
ATOM    907  C8   DG A  44    -276.186 -69.398 255.287 
ATOM    908  N7   DG A  44    -276.637 -68.211 254.964 
ATOM    909  C5   DG A  44    -277.598 -68.476 253.989 
ATOM    910  C6   DG A  44    -278.429 -67.586 253.261 
ATOM    911  O6   DG A  44    -278.490 -66.361 253.326 
ATOM    912  N1   DG A  44    -279.261 -68.277 252.370 
ATOM    913  C2   DG A  44    -279.287 -69.649 252.205 
ATOM    914  N2   DG A  44    -280.155 -70.114 251.302 
ATOM    915  N3   DG A  44    -278.507 -70.482 252.889 
ATOM    916  C4   DG A  44    -277.693 -69.828 253.758 
ATOM    917  P    DT A  45    -274.454 -75.500 253.781 
ATOM    918  OP1  DT A  45    -274.536 -76.764 254.549 
ATOM    919  OP2  DT A  45    -273.141 -74.820 253.789 
ATOM    920  O5'  DT A  45    -274.916 -75.758 252.271 
ATOM    921  C5'  DT A  45    -276.317 -75.687 251.948 
ATOM    922  C4'  DT A  45    -276.513 -74.919 250.656 
ATOM    923  O4'  DT A  45    -276.645 -73.486 250.877 
ATOM    924  C3'  DT A  45    -275.381 -75.033 249.636 
ATOM    925  O3'  DT A  45    -275.940 -75.060 248.328 
ATOM    926  C2'  DT A  45    -274.585 -73.738 249.796 
ATOM    927  C1'  DT A  45    -275.785 -72.812 249.970 
ATOM    928  N1   DT A  45    -275.440 -71.488 250.557 
ATOM    929  C2   DT A  45    -276.162 -70.403 250.121 
ATOM    930  O2   DT A  45    -277.051 -70.488 249.292 
ATOM    931  N3   DT A  45    -275.813 -69.192 250.687 
ATOM    932  C4   DT A  45    -274.828 -68.983 251.630 
ATOM    933  O4   DT A  45    -274.607 -67.850 252.063 
ATOM    934  C5   DT A  45    -274.126 -70.180 252.025 
ATOM    935  C7   DT A  45    -273.036 -70.040 253.048 
ATOM    936  C6   DT A  45    -274.443 -71.371 251.491 
ATOM    937  P    DT A  46    -275.301 -76.036 247.232 
ATOM    938  OP1  DT A  46    -275.867 -77.395 247.388 
ATOM    939  OP2  DT A  46    -273.826 -75.938 247.279 
ATOM    940  O5'  DT A  46    -275.839 -75.381 245.874 
ATOM    941  C5'  DT A  46    -277.102 -74.691 245.885 
ATOM    942  C4'  DT A  46    -276.991 -73.393 245.108 
ATOM    943  O4'  DT A  46    -276.546 -72.284 245.940 
ATOM    944  C3'  DT A  46    -276.002 -73.400 243.942 
ATOM    945  O3'  DT A  46    -276.537 -72.619 242.880 
ATOM    946  C2'  DT A  46    -274.759 -72.695 244.485 
ATOM    947  C1'  DT A  46    -275.498 -71.609 245.263 
ATOM    948  N1   DT A  46    -274.655 -70.923 246.281 
ATOM    949  C2   DT A  46    -274.896 -69.587 246.495 
ATOM    950  O2   DT A  46    -275.753 -68.963 245.895 
ATOM    951  N3   DT A  46    -274.094 -68.985 247.446 
ATOM    952  C4   DT A  46    -273.098 -69.594 248.182 
ATOM    953  O4   DT A  46    -272.446 -68.951 249.006 
ATOM    954  C5   DT A  46    -272.921 -70.996 247.886 
ATOM    955  C7   DT A  46    -271.856 -71.735 248.644 
ATOM    956  C6   DT A  46    -273.685 -71.606 246.967 
ATOM    957  P    DG A  47    -276.342 -73.122 241.374 
ATOM    958  OP1  DG A  47    -277.395 -74.107 241.039 
ATOM    959  OP2  DG A  47    -274.947 -73.572 241.177 
ATOM    960  O5'  DG A  47    -276.590 -71.770 240.555 
ATOM    961  C5'  DG A  47    -277.480 -70.777 241.100 
ATOM    962  C4'  DG A  47    -276.874 -69.397 240.944 
ATOM    963  O4'  DG A  47    -276.022 -69.035 242.068 
ATOM    964  C3'  DG A  47    -275.976 -69.198 239.723 
ATOM    965  O3'  DG A  47    -276.169 -67.882 239.219 
ATOM    966  C2'  DG A  47    -274.552 -69.304 240.268 
ATOM    967  C1'  DG A  47    -274.798 -68.529 241.558 
ATOM    968  N9   DG A  47    -273.745 -68.736 242.592 
ATOM    969  C8   DG A  47    -273.010 -69.867 242.871 
ATOM    970  N7   DG A  47    -272.154 -69.718 243.853 
ATOM    971  C5   DG A  47    -272.334 -68.395 244.251 
ATOM    972  C6   DG A  47    -271.688 -67.652 245.274 
ATOM    973  O6   DG A  47    -270.809 -68.016 246.051 
ATOM    974  N1   DG A  47    -272.175 -66.339 245.339 
ATOM    975  C2   DG A  47    -273.158 -65.813 244.523 
ATOM    976  N2   DG A  47    -273.484 -64.538 244.745 
ATOM    977  N3   DG A  47    -273.764 -66.511 243.565 
ATOM    978  C4   DG A  47    -273.303 -67.786 243.488 
ATOM    979  P    DG A  48    -276.200 -67.654 237.635 
ATOM    980  OP1  DG A  48    -277.559 -67.937 237.119 
ATOM    981  OP2  DG A  48    -275.096 -68.410 237.004 
ATOM    982  O5'  DG A  48    -275.903 -66.085 237.535 
ATOM    983  C5'  DG A  48    -276.327 -65.224 238.609 
ATOM    984  C4'  DG A  48    -275.227 -64.236 238.946 
ATOM    985  O4'  DG A  48    -274.293 -64.759 239.933 
ATOM    986  C3'  DG A  48    -274.333 -63.812 237.781 
ATOM    987  O3'  DG A  48    -273.997 -62.439 237.934 
ATOM    988  C2'  DG A  48    -273.062 -64.645 237.946 
ATOM    989  C1'  DG A  48    -272.972 -64.531 239.465 
ATOM    990  N9   DG A  48    -272.078 -65.545 240.089 
ATOM    991  C8   DG A  48    -271.844 -66.851 239.714 
ATOM    992  N7   DG A  48    -270.991 -67.482 240.483 
ATOM    993  C5   DG A  48    -270.633 -66.528 241.434 
ATOM    994  C6   DG A  48    -269.739 -66.623 242.532 
ATOM    995  O6   DG A  48    -269.068 -67.584 242.897 
ATOM    996  N1   DG A  48    -269.670 -65.417 243.243 
ATOM    997  C2   DG A  48    -270.374 -64.269 242.933 
ATOM    998  N2   DG A  48    -270.170 -63.221 243.735 
ATOM    999  N3   DG A  48    -271.213 -64.181 241.903 
ATOM   1000  C4   DG A  48    -271.291 -65.343 241.203 
ATOM   1001  P    DG A  49    -273.949 -61.503 236.635 
ATOM   1002  OP1  DG A  49    -275.313 -61.025 236.317 
ATOM   1003  OP2  DG A  49    -273.236 -62.204 235.545 
ATOM   1004  O5'  DG A  49    -273.059 -60.281 237.160 
ATOM   1005  C5'  DG A  49    -273.102 -59.937 238.558 
ATOM   1006  C4'  DG A  49    -271.700 -59.667 239.068 
ATOM   1007  O4'  DG A  49    -271.039 -60.876 239.539 
ATOM   1008  C3'  DG A  49    -270.721 -59.086 238.048 
ATOM   1009  O3'  DG A  49    -269.871 -58.154 238.705 
ATOM   1010  C2'  DG A  49    -269.878 -60.278 237.597 
ATOM   1011  C1'  DG A  49    -269.739 -60.926 238.971 
ATOM   1012  N9   DG A  49    -269.310 -62.351 238.922 
ATOM   1013  C8   DG A  49    -269.612 -63.320 237.989 
ATOM   1014  N7   DG A  49    -269.070 -64.488 238.236 
ATOM   1015  C5   DG A  49    -268.358 -64.278 239.416 
ATOM   1016  C6   DG A  49    -267.565 -65.176 240.177 
ATOM   1017  O6   DG A  49    -267.323 -66.360 239.962 
ATOM   1018  N1   DG A  49    -267.021 -64.548 241.307 
ATOM   1019  C2   DG A  49    -267.219 -63.227 241.656 
ATOM   1020  N2   DG A  49    -266.613 -62.819 242.774 
ATOM   1021  N3   DG A  49    -267.964 -62.385 240.942 
ATOM   1022  C4   DG A  49    -268.498 -62.978 239.843 
ATOM   1023  P    DA A  50    -269.469 -56.802 237.948 
ATOM   1024  OP1  DA A  50    -270.537 -55.795 238.130 
ATOM   1025  OP2  DA A  50    -269.097 -57.109 236.549 
ATOM   1026  O5'  DA A  50    -268.166 -56.359 238.764 
ATOM   1027  C5'  DA A  50    -268.058 -56.716 240.155 
ATOM   1028  C4'  DA A  50    -266.659 -57.217 240.455 
ATOM   1029  O4'  DA A  50    -266.523 -58.650 240.230 
ATOM   1030  C3'  DA A  50    -265.539 -56.604 239.615 
ATOM   1031  O3'  DA A  50    -264.386 -56.445 240.432 
ATOM   1032  C2'  DA A  50    -265.236 -57.655 238.547 
ATOM   1033  C1'  DA A  50    -265.352 -58.873 239.459 
ATOM   1034  N9   DA A  50    -265.519 -60.158 238.725 
ATOM   1035  C8   DA A  50    -266.184 -60.386 237.555 
ATOM   1036  N7   DA A  50    -266.150 -61.622 237.164 
ATOM   1037  C5   DA A  50    -265.410 -62.264 238.148 
ATOM   1038  C6   DA A  50    -265.014 -63.601 238.315 
ATOM   1039  N6   DA A  50    -265.326 -64.579 237.454 
ATOM   1040  N1   DA A  50    -264.282 -63.899 239.406 
ATOM   1041  C2   DA A  50    -263.976 -62.923 240.259 
ATOM   1042  N3   DA A  50    -264.287 -61.647 240.208 
ATOM   1043  C4   DA A  50    -265.018 -61.375 239.107 
ATOM   1044  P    DA A  51    -263.491 -55.129 240.262 
ATOM   1045  OP1  DA A  51    -264.075 -54.025 241.056 
ATOM   1046  OP2  DA A  51    -263.281 -54.853 238.824 
ATOM   1047  O5'  DA A  51    -262.111 -55.598 240.926 
ATOM   1048  C5'  DA A  51    -262.142 -56.575 241.983 
ATOM   1049  C4'  DA A  51    -261.051 -57.605 241.767 
ATOM   1050  O4'  DA A  51    -261.491 -58.713 240.931 
ATOM   1051  C3'  DA A  51    -259.787 -57.100 241.073 
ATOM   1052  O3'  DA A  51    -258.657 -57.748 241.644 
ATOM   1053  C2'  DA A  51    -259.929 -57.562 239.623 
ATOM   1054  C1'  DA A  51    -260.508 -58.939 239.933 
ATOM   1055  N9   DA A  51    -261.172 -59.586 238.767 
ATOM   1056  C8   DA A  51    -261.883 -58.995 237.761 
ATOM   1057  N7   DA A  51    -262.341 -59.832 236.882 
ATOM   1058  C5   DA A  51    -261.905 -61.069 237.337 
ATOM   1059  C6   DA A  51    -262.066 -62.372 236.839 
ATOM   1060  N6   DA A  51    -262.744 -62.657 235.719 
ATOM   1061  N1   DA A  51    -261.501 -63.375 237.537 
ATOM   1062  C2   DA A  51    -260.829 -63.085 238.650 
ATOM   1063  N3   DA A  51    -260.613 -61.914 239.208 
ATOM   1064  C4   DA A  51    -261.188 -60.928 238.490 
ATOM   1065  P    DG A  52    -257.317 -56.906 241.886 
ATOM   1066  OP1  DG A  52    -257.415 -56.177 243.170 
ATOM   1067  OP2  DG A  52    -257.028 -56.082 240.691 
ATOM   1068  O5'  DG A  52    -256.229 -58.071 242.010 
ATOM   1069  C5'  DG A  52    -256.633 -59.351 242.533 
ATOM   1070  C4'  DG A  52    -256.036 -60.465 241.696 
ATOM   1071  O4'  DG A  52    -256.884 -60.827 240.567 
ATOM   1072  C3'  DG A  52    -254.681 -60.165 241.057 
ATOM   1073  O3'  DG A  52    -253.892 -61.349 241.071 
ATOM   1074  C2'  DG A  52    -255.005 -59.814 239.606 
ATOM   1075  C1'  DG A  52    -256.076 -60.881 239.401 
ATOM   1076  N9   DG A  52    -256.951 -60.635 238.221 
ATOM   1077  C8   DG A  52    -257.393 -59.438 237.699 
ATOM   1078  N7   DG A  52    -258.158 -59.567 236.643 
ATOM   1079  C5   DG A  52    -258.227 -60.946 236.450 
ATOM   1080  C6   DG A  52    -258.911 -61.697 235.459 
ATOM   1081  O6   DG A  52    -259.608 -61.293 234.533 
ATOM   1082  N1   DG A  52    -258.713 -63.074 235.632 
ATOM   1083  C2   DG A  52    -257.953 -63.649 236.632 
ATOM   1084  N2   DG A  52    -257.889 -64.983 236.626 
ATOM   1085  N3   DG A  52    -257.312 -62.944 237.562 
ATOM   1086  C4   DG A  52    -257.494 -61.606 237.407 
ATOM   1087  P    DA A  53    -252.328 -61.237 241.389 
ATOM   1088  OP1  DA A  53    -252.120 -61.208 242.854 
ATOM   1089  OP2  DA A  53    -251.747 -60.107 240.629 
ATOM   1090  O5'  DA A  53    -251.784 -62.619 240.794 
ATOM   1091  C5'  DA A  53    -252.655 -63.766 240.788 
ATOM   1092  C4'  DA A  53    -252.551 -64.488 239.459 
ATOM   1093  O4'  DA A  53    -253.481 -63.964 238.469 
ATOM   1094  C3'  DA A  53    -251.192 -64.412 238.764 
ATOM   1095  O3'  DA A  53    -250.933 -65.654 238.122 
ATOM   1096  C2'  DA A  53    -251.364 -63.337 237.692 
ATOM   1097  C1'  DA A  53    -252.770 -63.741 237.260 
ATOM   1098  N9   DA A  53    -253.486 -62.688 236.488 
ATOM   1099  C8   DA A  53    -253.415 -61.332 236.635 
ATOM   1100  N7   DA A  53    -254.164 -60.675 235.805 
ATOM   1101  C5   DA A  53    -254.779 -61.665 235.052 
ATOM   1102  C6   DA A  53    -255.702 -61.616 233.995 
ATOM   1103  N6   DA A  53    -256.189 -60.473 233.490 
ATOM   1104  N1   DA A  53    -256.108 -62.788 233.471 
ATOM   1105  C2   DA A  53    -255.621 -63.920 233.977 
ATOM   1106  N3   DA A  53    -254.760 -64.089 234.957 
ATOM   1107  C4   DA A  53    -254.370 -62.901 235.463 
ATOM   1108  P    DC A  54    -249.447 -66.250 238.153 
ATOM   1109  OP1  DC A  54    -249.234 -66.983 239.421 
ATOM   1110  OP2  DC A  54    -248.475 -65.175 237.854 
ATOM   1111  O5'  DC A  54    -249.496 -67.285 236.934 
ATOM   1112  C5'  DC A  54    -250.747 -67.917 236.605 
ATOM   1113  C4'  DC A  54    -250.946 -67.919 235.103 
ATOM   1114  O4'  DC A  54    -251.603 -66.709 234.627 
ATOM   1115  C3'  DC A  54    -249.672 -68.002 234.262 
ATOM   1116  O3'  DC A  54    -249.928 -68.802 233.114 
ATOM   1117  C2'  DC A  54    -249.416 -66.565 233.806 
ATOM   1118  C1'  DC A  54    -250.872 -66.209 233.518 
ATOM   1119  N1   DC A  54    -251.123 -64.744 233.421 
ATOM   1120  C2   DC A  54    -252.087 -64.309 232.515 
ATOM   1121  O2   DC A  54    -252.688 -65.148 231.836 
ATOM   1122  N3   DC A  54    -252.329 -62.977 232.412 
ATOM   1123  C4   DC A  54    -251.655 -62.100 233.166 
ATOM   1124  N4   DC A  54    -251.928 -60.811 233.028 
ATOM   1125  C5   DC A  54    -250.659 -62.527 234.103 
ATOM   1126  C6   DC A  54    -250.431 -63.861 234.192 
ATOM   1127  P    DG A  55    -248.796 -69.813 232.606 
ATOM   1128  OP1  DG A  55    -248.878 -71.076 233.374 
ATOM   1129  OP2  DG A  55    -247.483 -69.132 232.614 
ATOM   1130  O5'  DG A  55    -249.258 -70.071 231.096 
ATOM   1131  C5'  DG A  55    -250.659 -69.999 230.773 
ATOM   1132  C4'  DG A  55    -250.855 -69.232 229.481 
ATOM   1133  O4'  DG A  55    -250.987 -67.798 229.702 
ATOM   1134  C3'  DG A  55    -249.723 -69.345 228.461 
ATOM   1135  O3'  DG A  55    -250.282 -69.372 227.153 
ATOM   1136  C2'  DG A  55    -248.926 -68.050 228.621 
ATOM   1137  C1'  DG A  55    -250.127 -67.124 228.795 
ATOM   1138  N9   DG A  55    -249.782 -65.800 229.382 
ATOM   1139  C8   DG A  55    -248.823 -65.486 230.321 
ATOM   1140  N7   DG A  55    -248.773 -64.213 230.628 
ATOM   1141  C5   DG A  55    -249.769 -63.642 229.837 
ATOM   1142  C6   DG A  55    -250.189 -62.291 229.730 
ATOM   1143  O6   DG A  55    -249.763 -61.303 230.322 
ATOM   1144  N1   DG A  55    -251.234 -62.151 228.804 
ATOM   1145  C2   DG A  55    -251.798 -63.181 228.079 
ATOM   1146  N2   DG A  55    -252.785 -62.841 227.248 
ATOM   1147  N3   DG A  55    -251.402 -64.450 228.180 
ATOM   1148  C4   DG A  55    -250.390 -64.602 229.073 
ATOM   1149  P    DT A  56    -249.643 -70.349 226.057 
ATOM   1150  OP1  DT A  56    -250.209 -71.707 226.213 
ATOM   1151  OP2  DT A  56    -248.168 -70.250 226.104 
ATOM   1152  O5'  DT A  56    -250.181 -69.693 224.699 
ATOM   1153  C5'  DT A  56    -251.444 -69.003 224.710 
ATOM   1154  C4'  DT A  56    -251.333 -67.706 223.933 
ATOM   1155  O4'  DT A  56    -250.888 -66.597 224.765 
ATOM   1156  C3'  DT A  56    -250.344 -67.712 222.767 
ATOM   1157  O3'  DT A  56    -250.879 -66.932 221.705 
ATOM   1158  C2'  DT A  56    -249.101 -67.007 223.310 
ATOM   1159  C1'  DT A  56    -249.840 -65.921 224.088 
ATOM   1160  N1   DT A  56    -248.997 -65.235 225.107 
ATOM   1161  C2   DT A  56    -249.238 -63.899 225.320 
ATOM   1162  O2   DT A  56    -250.095 -63.276 224.720 
ATOM   1163  N3   DT A  56    -248.436 -63.297 226.271 
ATOM   1164  C4   DT A  56    -247.440 -63.906 227.007 
ATOM   1165  O4   DT A  56    -246.788 -63.263 227.832 
ATOM   1166  C5   DT A  56    -247.263 -65.308 226.711 
ATOM   1167  C7   DT A  56    -246.198 -66.047 227.469 
ATOM   1168  C6   DT A  56    -248.027 -65.918 225.792 
ATOM   1169  P    DC A  57    -250.684 -67.434 220.199 
ATOM   1170  OP1  DC A  57    -251.737 -68.419 219.864 
ATOM   1171  OP2  DC A  57    -249.288 -67.884 220.003 
ATOM   1172  O5'  DC A  57    -250.932 -66.082 219.380 
ATOM   1173  C5'  DC A  57    -251.822 -65.089 219.925 
ATOM   1174  C4'  DC A  57    -251.216 -63.709 219.769 
ATOM   1175  O4'  DC A  57    -250.364 -63.347 220.894 
ATOM   1176  C3'  DC A  57    -250.318 -63.510 218.548 
ATOM   1177  O3'  DC A  57    -250.511 -62.194 218.044 
ATOM   1178  C2'  DC A  57    -248.894 -63.616 219.093 
ATOM   1179  C1'  DC A  57    -249.140 -62.841 220.383 
ATOM   1180  N1   DC A  57    -248.087 -63.048 221.417 
ATOM   1181  C2   DC A  57    -247.765 -61.973 222.241 
ATOM   1182  O2   DC A  57    -248.361 -60.901 222.082 
ATOM   1183  N3   DC A  57    -246.808 -62.141 223.188 
ATOM   1184  C4   DC A  57    -246.186 -63.319 223.328 
ATOM   1185  N4   DC A  57    -245.259 -63.433 224.267 
ATOM   1186  C5   DC A  57    -246.501 -64.437 222.490 
ATOM   1187  C6   DC A  57    -247.461 -64.248 221.549 
ATOM   1188  P    DA A  58    -250.542 -61.966 216.460 
ATOM   1189  OP1  DA A  58    -251.901 -62.249 215.944 
ATOM   1190  OP2  DA A  58    -249.438 -62.722 215.829 
ATOM   1191  O5'  DA A  58    -250.245 -60.397 216.360 
ATOM   1192  C5'  DA A  58    -250.669 -59.536 217.434 
ATOM   1193  C4'  DA A  58    -249.569 -58.548 217.771 
ATOM   1194  O4'  DA A  58    -248.635 -59.071 218.758 
ATOM   1195  C3'  DA A  58    -248.675 -58.125 216.606 
ATOM   1196  O3'  DA A  58    -248.339 -56.751 216.759 
ATOM   1197  C2'  DA A  58    -247.404 -58.957 216.771 
ATOM   1198  C1'  DA A  58    -247.314 -58.843 218.290 
ATOM   1199  N9   DA A  58    -246.420 -59.857 218.914 
ATOM   1200  C8   DA A  58    -246.201 -61.149 218.529 
ATOM   1201  N7   DA A  58    -245.358 -61.786 219.281 
ATOM   1202  C5   DA A  58    -244.990 -60.849 220.237 
ATOM   1203  C6   DA A  58    -244.112 -60.909 221.332 
ATOM   1204  N6   DA A  58    -243.414 -62.005 221.662 
ATOM   1205  N1   DA A  58    -243.977 -59.797 222.078 
ATOM   1206  C2   DA A  58    -244.673 -58.712 221.746 
ATOM   1207  N3   DA A  58    -245.517 -58.538 220.753 
ATOM   1208  C4   DA A  58    -245.634 -59.665 220.021 
ATOM   1209  P    DC A  59    -248.291 -55.815 215.460 
ATOM   1210  OP1  DC A  59    -249.655 -55.337 215.142 
ATOM   1211  OP2  DC A  59    -247.578 -56.516 214.370 
ATOM   1212  O5'  DC A  59    -247.401 -54.593 215.985 
ATOM   1213  C5'  DC A  59    -247.444 -54.249 217.383 
ATOM   1214  C4'  DC A  59    -246.042 -53.980 217.893 
ATOM   1215  O4'  DC A  59    -245.381 -55.188 218.364 
ATOM   1216  C3'  DC A  59    -245.063 -53.398 216.873 
ATOM   1217  O3'  DC A  59    -244.213 -52.466 217.530 
ATOM   1218  C2'  DC A  59    -244.220 -54.591 216.422 
ATOM   1219  C1'  DC A  59    -244.081 -55.238 217.797 
ATOM   1220  N1   DC A  59    -243.652 -56.664 217.747 
ATOM   1221  C2   DC A  59    -242.827 -57.129 218.767 
ATOM   1222  O2   DC A  59    -242.488 -56.348 219.664 
ATOM   1223  N3   DC A  59    -242.424 -58.427 218.739 
ATOM   1224  C4   DC A  59    -242.814 -59.240 217.751 
ATOM   1225  N4   DC A  59    -242.395 -60.496 217.768 
ATOM   1226  C5   DC A  59    -243.662 -58.781 216.691 
ATOM   1227  C6   DC A  59    -244.054 -57.482 216.737 
ATOM   1228  P    DT A  60    -243.811 -51.114 216.773 
ATOM   1229  OP1  DT A  60    -244.879 -50.107 216.955 
ATOM   1230  OP2  DT A  60    -243.439 -51.421 215.374 
ATOM   1231  O5'  DT A  60    -242.508 -50.671 217.589 
ATOM   1232  C5'  DT A  60    -242.400 -51.028 218.980 
ATOM   1233  C4'  DT A  60    -241.001 -51.529 219.280 
ATOM   1234  O4'  DT A  60    -240.865 -52.962 219.055 
ATOM   1235  C3'  DT A  60    -239.881 -50.917 218.440 
ATOM   1236  O3'  DT A  60    -238.728 -50.757 219.257 
ATOM   1237  C2'  DT A  60    -239.578 -51.968 217.372 
ATOM   1238  C1'  DT A  60    -239.694 -53.185 218.284 
ATOM   1239  N1   DT A  60    -239.861 -54.471 217.550 
ATOM   1240  C2   DT A  60    -239.279 -55.586 218.102 
ATOM   1241  O2   DT A  60    -238.649 -55.558 219.145 
ATOM   1242  N3   DT A  60    -239.455 -56.759 217.393 
ATOM   1243  C4   DT A  60    -240.146 -56.904 216.209 
ATOM   1244  O4   DT A  60    -240.236 -58.007 215.665 
ATOM   1245  C5   DT A  60    -240.721 -55.677 215.708 
ATOM   1246  C7   DT A  60    -241.491 -55.746 214.422 
ATOM   1247  C6   DT A  60    -240.566 -54.523 216.377 
ATOM   1248  P    DG A  61    -237.832 -49.441 219.087 
ATOM   1249  OP1  DG A  61    -238.417 -48.337 219.881 
ATOM   1250  OP2  DG A  61    -237.623 -49.166 217.649 
ATOM   1251  O5'  DG A  61    -236.453 -49.910 219.751 
ATOM   1252  C5'  DG A  61    -236.484 -50.887 220.808 
ATOM   1253  C4'  DG A  61    -235.393 -51.917 220.592 
ATOM   1254  O4'  DG A  61    -235.833 -53.026 219.756 
ATOM   1255  C3'  DG A  61    -234.129 -51.412 219.898 
ATOM   1256  O3'  DG A  61    -232.999 -52.060 220.469 
ATOM   1257  C2'  DG A  61    -234.271 -51.874 218.448 
ATOM   1258  C1'  DG A  61    -234.850 -53.251 218.758 
ATOM   1259  N9   DG A  61    -235.514 -53.898 217.592 
ATOM   1260  C8   DG A  61    -236.234 -53.320 216.568 
ATOM   1261  N7   DG A  61    -236.691 -54.176 215.688 
ATOM   1262  C5   DG A  61    -236.243 -55.408 216.161 
ATOM   1263  C6   DG A  61    -236.426 -56.712 215.630 
ATOM   1264  O6   DG A  61    -237.030 -57.053 214.616 
ATOM   1265  N1   DG A  61    -235.802 -57.681 216.428 
ATOM   1266  C2   DG A  61    -235.096 -57.425 217.587 
ATOM   1267  N2   DG A  61    -234.576 -58.488 218.205 
ATOM   1268  N3   DG A  61    -234.926 -56.201 218.084 
ATOM   1269  C4   DG A  61    -235.524 -55.250 217.322 
ATOM   1270  P    DA A  62    -231.659 -51.218 220.711 
ATOM   1271  OP1  DA A  62    -231.757 -50.489 221.995 
ATOM   1272  OP2  DA A  62    -231.370 -50.394 219.516 
ATOM   1273  O5'  DA A  62    -230.571 -52.384 220.835 
ATOM   1274  C5'  DA A  62    -230.975 -53.663 221.358 
ATOM   1275  C4'  DA A  62    -230.378 -54.778 220.521 
ATOM   1276  O4'  DA A  62    -231.225 -55.139 219.392 
ATOM   1277  C3'  DA A  62    -229.023 -54.477 219.882 
ATOM   1278  O3'  DA A  62    -228.234 -55.661 219.896 
ATOM   1279  C2'  DA A  62    -229.347 -54.126 218.431 
ATOM   1280  C1'  DA A  62    -230.418 -55.194 218.226 
ATOM   1281  N9   DA A  62    -231.293 -54.947 217.046 
ATOM   1282  C8   DA A  62    -231.722 -53.752 216.543 
ATOM   1283  N7   DA A  62    -232.479 -53.865 215.496 
ATOM   1284  C5   DA A  62    -232.560 -55.235 215.288 
ATOM   1285  C6   DA A  62    -233.225 -56.009 214.323 
ATOM   1286  N6   DA A  62    -233.970 -55.485 213.339 
ATOM   1287  N1   DA A  62    -233.095 -57.347 214.404 
ATOM   1288  C2   DA A  62    -232.354 -57.861 215.384 
ATOM   1289  N3   DA A  62    -231.691 -57.242 216.336 
ATOM   1290  C4   DA A  62    -231.837 -55.906 216.232 
ATOM   1291  P    DT A  63    -226.670 -55.549 220.214 
ATOM   1292  OP1  DT A  63    -226.462 -55.521 221.679 
ATOM   1293  OP2  DT A  63    -226.089 -54.419 219.455 
ATOM   1294  O5'  DT A  63    -226.126 -56.931 219.619 
ATOM   1295  C5'  DT A  63    -226.997 -58.079 219.613 
ATOM   1296  C4'  DT A  63    -226.893 -58.800 218.284 
ATOM   1297  O4'  DT A  63    -227.823 -58.276 217.294 
ATOM   1298  C3'  DT A  63    -225.534 -58.724 217.589 
ATOM   1299  O3'  DT A  63    -225.275 -59.966 216.947 
ATOM   1300  C2'  DT A  63    -225.706 -57.649 216.517 
ATOM   1301  C1'  DT A  63    -227.112 -58.054 216.086 
ATOM   1302  N1   DT A  63    -227.828 -57.000 215.313 
ATOM   1303  C2   DT A  63    -228.677 -57.422 214.319 
ATOM   1304  O2   DT A  63    -228.858 -58.599 214.055 
ATOM   1305  N3   DT A  63    -229.323 -56.418 213.624 
ATOM   1306  C4   DT A  63    -229.193 -55.061 213.838 
ATOM   1307  O4   DT A  63    -229.824 -54.255 213.151 
ATOM   1308  C5   DT A  63    -228.280 -54.717 214.903 
ATOM   1309  C7   DT A  63    -228.081 -53.260 215.201 
ATOM   1310  C6   DT A  63    -227.639 -55.673 215.594 
ATOM   1311  P    DT A  64    -223.789 -60.562 216.978 
ATOM   1312  OP1  DT A  64    -223.576 -61.295 218.246 
ATOM   1313  OP2  DT A  64    -222.817 -59.487 216.679 
ATOM   1314  O5'  DT A  64    -223.838 -61.597 215.759 
ATOM   1315  C5'  DT A  64    -225.089 -62.229 215.430 
ATOM   1316  C4'  DT A  64    -225.288 -62.231 213.928 
ATOM   1317  O4'  DT A  64    -225.945 -61.021 213.452 
ATOM   1318  C3'  DT A  64    -224.014 -62.314 213.087 
ATOM   1319  O3'  DT A  64    -224.270 -63.114 211.939 
ATOM   1320  C2'  DT A  64    -223.758 -60.877 212.631 
ATOM   1321  C1'  DT A  64    -225.214 -60.522 212.343 
ATOM   1322  N1   DT A  64    -225.465 -59.056 212.246 
ATOM   1323  C2   DT A  64    -226.418 -58.643 211.348 
ATOM   1324  O2   DT A  64    -227.049 -59.416 210.647 
ATOM   1325  N3   DT A  64    -226.623 -57.278 211.286 
ATOM   1326  C4   DT A  64    -225.968 -56.317 212.029 
ATOM   1327  O4   DT A  64    -226.237 -55.123 211.885 
ATOM   1328  C5   DT A  64    -224.985 -56.848 212.943 
ATOM   1329  C7   DT A  64    -224.226 -55.870 213.791 
ATOM   1330  C6   DT A  64    -224.766 -58.171 213.024 
ATOM   1331  P    DA A  65    -223.138 -64.125 211.431 
ATOM   1332  OP1  DA A  65    -223.220 -65.388 212.199 
ATOM   1333  OP2  DA A  65    -221.825 -63.444 211.439 
ATOM   1334  O5'  DA A  65    -223.600 -64.383 209.921 
ATOM   1335  C5'  DA A  65    -225.001 -64.312 209.598 
ATOM   1336  C4'  DA A  65    -225.197 -63.544 208.306 
ATOM   1337  O4'  DA A  65    -225.329 -62.110 208.527 
ATOM   1338  C3'  DA A  65    -224.065 -63.657 207.286 
ATOM   1339  O3'  DA A  65    -224.624 -63.684 205.978 
ATOM   1340  C2'  DA A  65    -223.268 -62.362 207.446 
ATOM   1341  C1'  DA A  65    -224.469 -61.436 207.620 
ATOM   1342  N9   DA A  65    -224.124 -60.113 208.207 
ATOM   1343  C8   DA A  65    -223.169 -59.820 209.139 
ATOM   1344  N7   DA A  65    -223.109 -58.562 209.451 
ATOM   1345  C5   DA A  65    -224.096 -57.976 208.671 
ATOM   1346  C6   DA A  65    -224.537 -56.649 208.541 
ATOM   1347  N6   DA A  65    -224.013 -55.624 209.229 
ATOM   1348  N1   DA A  65    -225.538 -56.412 207.674 
ATOM   1349  C2   DA A  65    -226.055 -57.433 206.994 
ATOM   1350  N3   DA A  65    -225.727 -58.707 207.031 
ATOM   1351  C4   DA A  65    -224.722 -58.917 207.906 
ATOM   1352  P    DT A  66    -223.985 -64.661 204.882 
ATOM   1353  OP1  DT A  66    -224.551 -66.019 205.038 
ATOM   1354  OP2  DT A  66    -222.510 -64.562 204.930 
ATOM   1355  O5'  DT A  66    -224.523 -64.005 203.524 
ATOM   1356  C5'  DT A  66    -225.786 -63.315 203.536 
ATOM   1357  C4'  DT A  66    -225.675 -62.018 202.758 
ATOM   1358  O4'  DT A  66    -225.230 -60.909 203.590 
ATOM   1359  C3'  DT A  66    -224.686 -62.024 201.593 
ATOM   1360  O3'  DT A  66    -225.221 -61.244 200.530 
ATOM   1361  C2'  DT A  66    -223.443 -61.319 202.135 
ATOM   1362  C1'  DT A  66    -224.182 -60.233 202.913 
ATOM   1363  N1   DT A  66    -223.339 -59.547 203.932 
ATOM   1364  C2   DT A  66    -223.580 -58.211 204.145 
ATOM   1365  O2   DT A  66    -224.437 -57.588 203.545 
ATOM   1366  N3   DT A  66    -222.778 -57.609 205.096 
ATOM   1367  C4   DT A  66    -221.782 -58.218 205.832 
ATOM   1368  O4   DT A  66    -221.130 -57.575 206.657 
ATOM   1369  C5   DT A  66    -221.605 -59.621 205.536 
ATOM   1370  C7   DT A  66    -220.540 -60.359 206.294 
ATOM   1371  C6   DT A  66    -222.369 -60.231 204.617 
ATOM   1372  P    DG A  67    -225.026 -61.746 199.024 
ATOM   1373  OP1  DG A  67    -226.079 -62.731 198.689 
ATOM   1374  OP2  DG A  67    -223.630 -62.196 198.828 
ATOM   1375  O5'  DG A  67    -225.274 -60.394 198.205 
ATOM   1376  C5'  DG A  67    -226.164 -59.401 198.750 
ATOM   1377  C4'  DG A  67    -225.558 -58.021 198.594 
ATOM   1378  O4'  DG A  67    -224.706 -57.659 199.719 
ATOM   1379  C3'  DG A  67    -224.660 -57.822 197.373 
ATOM   1380  O3'  DG A  67    -224.853 -56.506 196.869 
ATOM   1381  C2'  DG A  67    -223.236 -57.928 197.918 
ATOM   1382  C1'  DG A  67    -223.482 -57.153 199.208 
ATOM   1383  N9   DG A  67    -222.429 -57.360 200.242 
ATOM   1384  C8   DG A  67    -221.694 -58.491 200.522 
ATOM   1385  N7   DG A  67    -220.837 -58.343 201.503 
ATOM   1386  C5   DG A  67    -221.018 -57.019 201.901 
ATOM   1387  C6   DG A  67    -220.372 -56.276 202.924 
ATOM   1388  O6   DG A  67    -219.493 -56.640 203.701 
ATOM   1389  N1   DG A  67    -220.859 -54.963 202.989 
ATOM   1390  C2   DG A  67    -221.842 -54.438 202.173 
ATOM   1391  N2   DG A  67    -222.168 -53.162 202.395 
ATOM   1392  N3   DG A  67    -222.448 -55.136 201.215 
ATOM   1393  C4   DG A  67    -221.987 -56.411 201.138 
ATOM   1394  P    DT A  68    -224.884 -56.279 195.285 
ATOM   1395  OP1  DT A  68    -226.243 -56.561 194.769 
ATOM   1396  OP2  DT A  68    -223.780 -57.034 194.654 
ATOM   1397  O5'  DT A  68    -224.587 -54.709 195.185 
ATOM   1398  C5'  DT A  68    -225.010 -53.848 196.260 
ATOM   1399  C4'  DT A  68    -223.911 -52.860 196.596 
ATOM   1400  O4'  DT A  68    -222.977 -53.384 197.583 
ATOM   1401  C3'  DT A  68    -223.017 -52.437 195.431 
ATOM   1402  O3'  DT A  68    -222.681 -51.063 195.584 
ATOM   1403  C2'  DT A  68    -221.746 -53.269 195.596 
ATOM   1404  C1'  DT A  68    -221.656 -53.155 197.115 
ATOM   1405  N1   DT A  68    -220.762 -54.169 197.740 
ATOM   1406  C2   DT A  68    -220.053 -53.779 198.850 
ATOM   1407  O2   DT A  68    -220.132 -52.659 199.327 
ATOM   1408  N3   DT A  68    -219.234 -54.744 199.401 
ATOM   1409  C4   DT A  68    -219.070 -56.036 198.945 
ATOM   1410  O4   DT A  68    -218.306 -56.813 199.524 
ATOM   1411  C5   DT A  68    -219.855 -56.352 197.776 
ATOM   1412  C7   DT A  68    -219.736 -57.739 197.213 
ATOM   1413  C6   DT A  68    -220.659 -55.433 197.219 
ATOM   1414  P    DC A  69    -222.633 -50.127 194.285 
ATOM   1415  OP1  DC A  69    -223.997 -49.649 193.967 
ATOM   1416  OP2  DC A  69    -221.920 -50.829 193.195 
ATOM   1417  O5'  DC A  69    -221.743 -48.906 194.810 
ATOM   1418  C5'  DC A  69    -221.786 -48.561 196.208 
ATOM   1419  C4'  DC A  69    -220.384 -48.292 196.718 
ATOM   1420  O4'  DC A  69    -219.723 -49.500 197.189 
ATOM   1421  C3'  DC A  69    -219.405 -47.710 195.698 
ATOM   1422  O3'  DC A  69    -218.555 -46.778 196.355 
ATOM   1423  C2'  DC A  69    -218.562 -48.903 195.247 
ATOM   1424  C1'  DC A  69    -218.423 -49.551 196.622 
ATOM   1425  N1   DC A  69    -217.994 -50.976 196.572 
ATOM   1426  C2   DC A  69    -217.169 -51.442 197.592 
ATOM   1427  O2   DC A  69    -216.830 -50.661 198.489 
ATOM   1428  N3   DC A  69    -216.766 -52.739 197.564 
ATOM   1429  C4   DC A  69    -217.156 -53.553 196.576 
ATOM   1430  N4   DC A  69    -216.737 -54.809 196.593 
ATOM   1431  C5   DC A  69    -218.004 -53.093 195.517 
ATOM   1432  C6   DC A  69    -218.396 -51.794 195.562 
ATOM   1433  P    DT A  70    -218.153 -45.426 195.598 
ATOM   1434  OP1  DT A  70    -219.221 -44.419 195.780 
ATOM   1435  OP2  DT A  70    -217.781 -45.734 194.199 
ATOM   1436  O5'  DT A  70    -216.850 -44.983 196.415 
ATOM   1437  C5'  DT A  70    -216.742 -45.340 197.805 
ATOM   1438  C4'  DT A  70    -215.343 -45.842 198.105 
ATOM   1439  O4'  DT A  70    -215.207 -47.274 197.880 
ATOM   1440  C3'  DT A  70    -214.223 -45.229 197.265 
ATOM   1441  O3'  DT A  70    -213.070 -45.070 198.082 
ATOM   1442  C2'  DT A  70    -213.920 -46.280 196.197 
ATOM   1443  C1'  DT A  70    -214.036 -47.497 197.109 
ATOM   1444  N1   DT A  70    -214.203 -48.783 196.375 
ATOM   1445  C2   DT A  70    -213.621 -49.899 196.927 
ATOM   1446  O2   DT A  70    -212.991 -49.870 197.970 
ATOM   1447  N3   DT A  70    -213.797 -51.071 196.218 
ATOM   1448  C4   DT A  70    -214.488 -51.216 195.034 
ATOM   1449  O4   DT A  70    -214.578 -52.319 194.491 
ATOM   1450  C5   DT A  70    -215.063 -49.990 194.533 
ATOM   1451  C7   DT A  70    -215.833 -50.058 193.247 
ATOM   1452  C6   DT A  70    -214.908 -48.835 195.202 
ATOM   1453  P    DG A  71    -212.174 -43.753 197.912 
ATOM   1454  OP1  DG A  71    -212.759 -42.650 198.706 
ATOM   1455  OP2  DG A  71    -211.965 -43.478 196.474 
ATOM   1456  O5'  DG A  71    -210.795 -44.222 198.576 
ATOM   1457  C5'  DG A  71    -210.826 -45.199 199.633 
ATOM   1458  C4'  DG A  71    -209.735 -46.230 199.417 
ATOM   1459  O4'  DG A  71    -210.175 -47.338 198.581 
ATOM   1460  C3'  DG A  71    -208.471 -45.724 198.723 
ATOM   1461  O3'  DG A  71    -207.341 -46.373 199.294 
ATOM   1462  C2'  DG A  71    -208.613 -46.186 197.273 
ATOM   1463  C1'  DG A  71    -209.192 -47.563 197.583 
ATOM   1464  N9   DG A  71    -209.856 -48.210 196.417 
ATOM   1465  C8   DG A  71    -210.576 -47.632 195.393 
ATOM   1466  N7   DG A  71    -211.033 -48.488 194.513 
ATOM   1467  C5   DG A  71    -210.585 -49.721 194.986 
ATOM   1468  C6   DG A  71    -210.768 -51.025 194.455 
ATOM   1469  O6   DG A  71    -211.372 -51.366 193.441 
ATOM   1470  N1   DG A  71    -210.144 -51.994 195.253 
ATOM   1471  C2   DG A  71    -209.438 -51.737 196.412 
ATOM   1472  N2   DG A  71    -208.918 -52.801 197.030 
ATOM   1473  N3   DG A  71    -209.268 -50.513 196.910 
ATOM   1474  C4   DG A  71    -209.866 -49.562 196.147 
ATOM   1475  P    DG A  72    -206.001 -45.530 199.536 
ATOM   1476  OP1  DG A  72    -206.099 -44.801 200.820 
ATOM   1477  OP2  DG A  72    -205.712 -44.706 198.341 
ATOM   1478  O5'  DG A  72    -204.913 -46.696 199.660 
ATOM   1479  C5'  DG A  72    -205.317 -47.975 200.183 
ATOM   1480  C4'  DG A  72    -204.720 -49.090 199.346 
ATOM   1481  O4'  DG A  72    -205.567 -49.451 198.217 
ATOM   1482  C3'  DG A  72    -203.365 -48.789 198.707 
ATOM   1483  O3'  DG A  72    -202.576 -49.974 198.721 
ATOM   1484  C2'  DG A  72    -203.689 -48.438 197.256 
ATOM   1485  C1'  DG A  72    -204.760 -49.506 197.051 
ATOM   1486  N9   DG A  72    -205.635 -49.259 195.871 
ATOM   1487  C8   DG A  72    -206.077 -48.063 195.349 
ATOM   1488  N7   DG A  72    -206.841 -48.192 194.293 
ATOM   1489  C5   DG A  72    -206.911 -49.570 194.100 
ATOM   1490  C6   DG A  72    -207.595 -50.322 193.109 
ATOM   1491  O6   DG A  72    -208.292 -49.918 192.183 
ATOM   1492  N1   DG A  72    -207.397 -51.698 193.282 
ATOM   1493  C2   DG A  72    -206.637 -52.274 194.282 
ATOM   1494  N2   DG A  72    -206.573 -53.607 194.276 
ATOM   1495  N3   DG A  72    -205.996 -51.568 195.212 
ATOM   1496  C4   DG A  72    -206.178 -50.231 195.058 
ATOM   1497  P    DT A  73    -201.012 -49.861 199.039 
ATOM   1498  OP1  DT A  73    -200.804 -49.833 200.504 
ATOM   1499  OP2  DT A  73    -200.431 -48.731 198.280 
ATOM   1500  O5'  DT A  73    -200.468 -51.243 198.445 
ATOM   1501  C5'  DT A  73    -201.339 -52.391 198.438 
ATOM   1502  C4'  DT A  73    -201.235 -53.112 197.109 
ATOM   1503  O4'  DT A  73    -202.165 -52.588 196.119 
ATOM   1504  C3'  DT A  73    -199.876 -53.036 196.415 
ATOM   1505  O3'  DT A  73    -199.617 -54.278 195.772 
ATOM   1506  C2'  DT A  73    -200.048 -51.961 195.342 
ATOM   1507  C1'  DT A  73    -201.454 -52.366 194.911 
ATOM   1508  N1   DT A  73    -202.170 -51.312 194.139 
ATOM   1509  C2   DT A  73    -203.019 -51.734 193.144 
ATOM   1510  O2   DT A  73    -203.199 -52.911 192.880 
ATOM   1511  N3   DT A  73    -203.665 -50.730 192.449 
ATOM   1512  C4   DT A  73    -203.535 -49.373 192.663 
ATOM   1513  O4   DT A  73    -204.166 -48.567 191.976 
ATOM   1514  C5   DT A  73    -202.622 -49.029 193.728 
ATOM   1515  C7   DT A  73    -202.423 -47.572 194.026 
ATOM   1516  C6   DT A  73    -201.981 -49.985 194.419 
ATOM   1517  P    DC A  74    -198.131 -54.874 195.803 
ATOM   1518  OP1  DC A  74    -197.918 -55.607 197.071 
ATOM   1519  OP2  DC A  74    -197.159 -53.799 195.504 
ATOM   1520  O5'  DC A  74    -198.180 -55.909 194.584 
ATOM   1521  C5'  DC A  74    -199.431 -56.541 194.255 
ATOM   1522  C4'  DC A  74    -199.630 -56.543 192.753 
ATOM   1523  O4'  DC A  74    -200.287 -55.334 192.277 
ATOM   1524  C3'  DC A  74    -198.356 -56.626 191.912 
ATOM   1525  O3'  DC A  74    -198.612 -57.426 190.764 
ATOM   1526  C2'  DC A  74    -198.100 -55.189 191.456 
ATOM   1527  C1'  DC A  74    -199.556 -54.834 191.168 
ATOM   1528  N1   DC A  74    -199.807 -53.368 191.071 
ATOM   1529  C2   DC A  74    -200.770 -52.933 190.165 
ATOM   1530  O2   DC A  74    -201.372 -53.773 189.486 
ATOM   1531  N3   DC A  74    -201.013 -51.602 190.062 
ATOM   1532  C4   DC A  74    -200.339 -50.724 190.816 
ATOM   1533  N4   DC A  74    -200.612 -49.436 190.678 
ATOM   1534  C5   DC A  74    -199.343 -51.151 191.753 
ATOM   1535  C6   DC A  74    -199.115 -52.486 191.842 
ATOM   1536  P    DA A  75    -197.480 -58.437 190.256 
ATOM   1537  OP1  DA A  75    -197.562 -59.700 191.024 
ATOM   1538  OP2  DA A  75    -196.167 -57.756 190.264 
ATOM   1539  O5'  DA A  75    -197.942 -58.695 188.746 
ATOM   1540  C5'  DA A  75    -199.343 -58.624 188.423 
ATOM   1541  C4'  DA A  75    -199.539 -57.856 187.131 
ATOM   1542  O4'  DA A  75    -199.671 -56.422 187.352 
ATOM   1543  C3'  DA A  75    -198.407 -57.969 186.111 
ATOM   1544  O3'  DA A  75    -198.966 -57.996 184.803 
ATOM   1545  C2'  DA A  75    -197.610 -56.674 186.271 
ATOM   1546  C1'  DA A  75    -198.811 -55.749 186.445 
ATOM   1547  N9   DA A  75    -198.466 -54.425 187.033 
ATOM   1548  C8   DA A  75    -197.511 -54.132 187.964 
ATOM   1549  N7   DA A  75    -197.451 -52.874 188.276 
ATOM   1550  C5   DA A  75    -198.438 -52.288 187.496 
ATOM   1551  C6   DA A  75    -198.879 -50.961 187.366 
ATOM   1552  N6   DA A  75    -198.355 -49.936 188.054 
ATOM   1553  N1   DA A  75    -199.880 -50.724 186.500 
ATOM   1554  C2   DA A  75    -200.397 -51.745 185.819 
ATOM   1555  N3   DA A  75    -200.069 -53.019 185.856 
ATOM   1556  C4   DA A  75    -199.064 -53.229 186.731 
ATOM   1557  P    DG A  76    -198.327 -58.973 183.707 
ATOM   1558  OP1  DG A  76    -198.893 -60.332 183.863 
ATOM   1559  OP2  DG A  76    -196.852 -58.875 183.755 
ATOM   1560  O5'  DG A  76    -198.865 -58.318 182.349 
ATOM   1561  C5'  DG A  76    -200.128 -57.627 182.361 
ATOM   1562  C4'  DG A  76    -200.017 -56.330 181.583 
ATOM   1563  O4'  DG A  76    -199.572 -55.221 182.415 
ATOM   1564  C3'  DG A  76    -199.028 -56.336 180.418 
ATOM   1565  O3'  DG A  76    -199.563 -55.556 179.355 
ATOM   1566  C2'  DG A  76    -197.785 -55.631 180.960 
ATOM   1567  C1'  DG A  76    -198.523 -54.545 181.738 
ATOM   1568  N9   DG A  76    -197.681 -53.859 182.757 
ATOM   1569  C8   DG A  76    -196.669 -54.373 183.537 
ATOM   1570  N7   DG A  76    -196.119 -53.496 184.343 
ATOM   1571  C5   DG A  76    -196.817 -52.319 184.076 
ATOM   1572  C6   DG A  76    -196.673 -51.023 184.638 
ATOM   1573  O6   DG A  76    -195.888 -50.643 185.502 
ATOM   1574  N1   DG A  76    -197.585 -50.118 184.078 
ATOM   1575  C2   DG A  76    -198.515 -50.425 183.104 
ATOM   1576  N2   DG A  76    -199.296 -49.419 182.702 
ATOM   1577  N3   DG A  76    -198.650 -51.640 182.577 
ATOM   1578  C4   DG A  76    -197.771 -52.530 183.109 
ATOM   1579  P    DT A  77    -199.368 -56.058 177.849 
ATOM   1580  OP1  DT A  77    -200.421 -57.043 177.514 
ATOM   1581  OP2  DT A  77    -197.972 -56.509 177.653 
ATOM   1582  O5'  DT A  77    -199.616 -54.706 177.030 
ATOM   1583  C5'  DT A  77    -200.506 -53.714 177.575 
ATOM   1584  C4'  DT A  77    -199.900 -52.333 177.419 
ATOM   1585  O4'  DT A  77    -199.048 -51.971 178.544 
ATOM   1586  C3'  DT A  77    -199.002 -52.134 176.198 
ATOM   1587  O3'  DT A  77    -199.195 -50.818 175.694 
ATOM   1588  C2'  DT A  77    -197.578 -52.241 176.743 
ATOM   1589  C1'  DT A  77    -197.824 -51.465 178.033 
ATOM   1590  N1   DT A  77    -196.771 -51.672 179.067 
ATOM   1591  C2   DT A  77    -196.465 -50.602 179.872 
ATOM   1592  O2   DT A  77    -197.013 -49.518 179.771 
ATOM   1593  N3   DT A  77    -195.484 -50.831 180.817 
ATOM   1594  C4   DT A  77    -194.802 -52.014 181.019 
ATOM   1595  O4   DT A  77    -193.943 -52.099 181.898 
ATOM   1596  C5   DT A  77    -195.192 -53.079 180.126 
ATOM   1597  C7   DT A  77    -194.498 -54.401 180.277 
ATOM   1598  C6   DT A  77    -196.143 -52.883 179.197 
ATOM   1599  P    DG A  78    -199.226 -50.591 174.110 
ATOM   1600  OP1  DG A  78    -200.585 -50.873 173.594 
ATOM   1601  OP2  DG A  78    -198.122 -51.346 173.479 
ATOM   1602  O5'  DG A  78    -198.929 -49.021 174.010 
ATOM   1603  C5'  DG A  78    -199.352 -48.161 175.085 
ATOM   1604  C4'  DG A  78    -198.253 -47.172 175.421 
ATOM   1605  O4'  DG A  78    -197.319 -47.696 176.408 
ATOM   1606  C3'  DG A  78    -197.359 -46.749 174.256 
ATOM   1607  O3'  DG A  78    -197.023 -45.375 174.409 
ATOM   1608  C2'  DG A  78    -196.088 -47.582 174.421 
ATOM   1609  C1'  DG A  78    -195.998 -47.468 175.940 
ATOM   1610  N9   DG A  78    -195.104 -48.482 176.565 
ATOM   1611  C8   DG A  78    -194.870 -49.787 176.190 
ATOM   1612  N7   DG A  78    -194.017 -50.419 176.958 
ATOM   1613  C5   DG A  78    -193.659 -49.464 177.910 
ATOM   1614  C6   DG A  78    -192.765 -49.560 179.007 
ATOM   1615  O6   DG A  78    -192.094 -50.521 179.373 
ATOM   1616  N1   DG A  78    -192.696 -48.353 179.718 
ATOM   1617  C2   DG A  78    -193.399 -47.206 179.408 
ATOM   1618  N2   DG A  78    -193.196 -46.158 180.211 
ATOM   1619  N3   DG A  78    -194.239 -47.118 178.378 
ATOM   1620  C4   DG A  78    -194.316 -48.279 177.679 
ATOM   1621  P    DA A  79    -196.975 -44.439 173.110 
ATOM   1622  OP1  DA A  79    -198.339 -43.962 172.792 
ATOM   1623  OP2  DA A  79    -196.262 -45.141 172.020 
ATOM   1624  O5'  DA A  79    -196.085 -43.218 173.635 
ATOM   1625  C5'  DA A  79    -196.128 -42.873 175.033 
ATOM   1626  C4'  DA A  79    -194.726 -42.604 175.543 
ATOM   1627  O4'  DA A  79    -194.065 -43.813 176.014 
ATOM   1628  C3'  DA A  79    -193.747 -42.023 174.523 
ATOM   1629  O3'  DA A  79    -192.897 -41.091 175.180 
ATOM   1630  C2'  DA A  79    -192.904 -43.215 174.073 
ATOM   1631  C1'  DA A  79    -192.765 -43.863 175.447 
ATOM   1632  N9   DA A  79    -192.336 -45.288 175.397 
ATOM   1633  C8   DA A  79    -192.646 -46.235 174.463 
ATOM   1634  N7   DA A  79    -192.115 -47.395 174.695 
ATOM   1635  C5   DA A  79    -191.401 -47.206 175.871 
ATOM   1636  C6   DA A  79    -190.608 -48.069 176.647 
ATOM   1637  N6   DA A  79    -190.395 -49.355 176.338 
ATOM   1638  N1   DA A  79    -190.041 -47.558 177.755 
ATOM   1639  C2   DA A  79    -190.257 -46.279 178.057 
ATOM   1640  N3   DA A  79    -190.973 -45.383 177.413 
ATOM   1641  C4   DA A  79    -191.530 -45.919 176.307 
ATOM   1642  P    DA A  80    -192.495 -39.739 174.423 
ATOM   1643  OP1  DA A  80    -193.563 -38.732 174.605 
ATOM   1644  OP2  DA A  80    -192.123 -40.046 173.024 
ATOM   1645  O5'  DA A  80    -191.192 -39.296 175.240 
ATOM   1646  C5'  DA A  80    -191.084 -39.653 176.630 
ATOM   1647  C4'  DA A  80    -189.685 -40.154 176.930 
ATOM   1648  O4'  DA A  80    -189.549 -41.587 176.705 
ATOM   1649  C3'  DA A  80    -188.565 -39.541 176.090 
ATOM   1650  O3'  DA A  80    -187.412 -39.382 176.907 
ATOM   1651  C2'  DA A  80    -188.262 -40.592 175.022 
ATOM   1652  C1'  DA A  80    -188.378 -41.810 175.934 
ATOM   1653  N9   DA A  80    -188.545 -43.095 175.200 
ATOM   1654  C8   DA A  80    -189.210 -43.323 174.030 
ATOM   1655  N7   DA A  80    -189.176 -44.559 173.640 
ATOM   1656  C5   DA A  80    -188.436 -45.201 174.623 
ATOM   1657  C6   DA A  80    -188.040 -46.537 174.791 
ATOM   1658  N6   DA A  80    -188.352 -47.515 173.929 
ATOM   1659  N1   DA A  80    -187.308 -46.835 175.881 
ATOM   1660  C2   DA A  80    -187.002 -45.860 176.735 
ATOM   1661  N3   DA A  80    -187.312 -44.583 176.683 
ATOM   1662  C4   DA A  80    -188.044 -44.312 175.583 
ATOM   1663  P    DG A  81    -186.516 -38.065 176.737 
ATOM   1664  OP1  DG A  81    -187.101 -36.962 177.532 
ATOM   1665  OP2  DG A  81    -186.307 -37.790 175.299 
ATOM   1666  O5'  DG A  81    -185.137 -38.534 177.401 
ATOM   1667  C5'  DG A  81    -185.168 -39.511 178.458 
ATOM   1668  C4'  DG A  81    -184.077 -40.542 178.242 
ATOM   1669  O4'  DG A  81    -184.517 -41.650 177.406 
ATOM   1670  C3'  DG A  81    -182.812 -40.036 177.548 
ATOM   1671  O3'  DG A  81    -181.683 -40.685 178.120 
ATOM   1672  C2'  DG A  81    -182.955 -40.499 176.098 
ATOM   1673  C1'  DG A  81    -183.534 -41.876 176.408 
ATOM   1674  N9   DG A  81    -184.198 -42.522 175.242 
ATOM   1675  C8   DG A  81    -184.918 -41.944 174.218 
ATOM   1676  N7   DG A  81    -185.375 -42.801 173.338 
ATOM   1677  C5   DG A  81    -184.927 -44.033 173.811 
ATOM   1678  C6   DG A  81    -185.110 -45.337 173.280 
ATOM   1679  O6   DG A  81    -185.714 -45.678 172.266 
ATOM   1680  N1   DG A  81    -184.486 -46.306 174.078 
ATOM   1681  C2   DG A  81    -183.780 -46.050 175.237 
ATOM   1682  N2   DG A  81    -183.260 -47.113 175.855 
ATOM   1683  N3   DG A  81    -183.610 -44.825 175.735 
ATOM   1684  C4   DG A  81    -184.208 -43.874 174.972 
ATOM   1685  P    DA A  82    -180.343 -39.843 178.361 
ATOM   1686  OP1  DA A  82    -180.441 -39.113 179.645 
ATOM   1687  OP2  DA A  82    -180.054 -39.019 177.166 
ATOM   1688  O5'  DA A  82    -179.255 -41.008 178.485 
ATOM   1689  C5'  DA A  82    -179.659 -42.288 179.008 
ATOM   1690  C4'  DA A  82    -179.062 -43.402 178.171 
ATOM   1691  O4'  DA A  82    -179.909 -43.763 177.042 
ATOM   1692  C3'  DA A  82    -177.707 -43.102 177.532 
ATOM   1693  O3'  DA A  82    -176.918 -44.286 177.546 
ATOM   1694  C2'  DA A  82    -178.031 -42.751 176.081 
ATOM   1695  C1'  DA A  82    -179.102 -43.818 175.876 
ATOM   1696  N9   DA A  82    -179.977 -43.571 174.696 
ATOM   1697  C8   DA A  82    -180.406 -42.377 174.193 
ATOM   1698  N7   DA A  82    -181.163 -42.489 173.146 
ATOM   1699  C5   DA A  82    -181.244 -43.860 172.938 
ATOM   1700  C6   DA A  82    -181.909 -44.634 171.973 
ATOM   1701  N6   DA A  82    -182.654 -44.109 170.989 
ATOM   1702  N1   DA A  82    -181.779 -45.971 172.054 
ATOM   1703  C2   DA A  82    -181.038 -46.486 173.034 
ATOM   1704  N3   DA A  82    -180.375 -45.867 173.987 
ATOM   1705  C4   DA A  82    -180.521 -44.531 173.882 
ATOM   1706  P    DA A  83    -175.354 -44.173 177.864 
ATOM   1707  OP1  DA A  83    -175.146 -44.145 179.329 
ATOM   1708  OP2  DA A  83    -174.773 -43.043 177.105 
ATOM   1709  O5'  DA A  83    -174.810 -45.555 177.270 
ATOM   1710  C5'  DA A  83    -175.681 -46.703 177.263 
ATOM   1711  C4'  DA A  83    -175.577 -47.425 175.934 
ATOM   1712  O4'  DA A  83    -176.507 -46.900 174.944 
ATOM   1713  C3'  DA A  83    -174.218 -47.348 175.240 
ATOM   1714  O3'  DA A  83    -173.959 -48.590 174.597 
ATOM   1715  C2'  DA A  83    -174.390 -46.273 174.167 
ATOM   1716  C1'  DA A  83    -175.796 -46.678 173.736 
ATOM   1717  N9   DA A  83    -176.512 -45.624 172.964 
ATOM   1718  C8   DA A  83    -176.441 -44.269 173.110 
ATOM   1719  N7   DA A  83    -177.190 -43.612 172.280 
ATOM   1720  C5   DA A  83    -177.805 -44.602 171.527 
ATOM   1721  C6   DA A  83    -178.728 -44.552 170.470 
ATOM   1722  N6   DA A  83    -179.215 -43.410 169.965 
ATOM   1723  N1   DA A  83    -179.134 -45.724 169.947 
ATOM   1724  C2   DA A  83    -178.647 -46.857 170.452 
ATOM   1725  N3   DA A  83    -177.786 -47.026 171.432 
ATOM   1726  C4   DA A  83    -177.395 -45.838 171.938 
ATOM   1727  P    DT A  84    -172.473 -49.186 174.628 
ATOM   1728  OP1  DT A  84    -172.260 -49.919 175.896 
ATOM   1729  OP2  DT A  84    -171.501 -48.111 174.329 
ATOM   1730  O5'  DT A  84    -172.522 -50.221 173.409 
ATOM   1731  C5'  DT A  84    -173.773 -50.854 173.080 
ATOM   1732  C4'  DT A  84    -173.972 -50.856 171.578 
ATOM   1733  O4'  DT A  84    -174.629 -49.646 171.102 
ATOM   1734  C3'  DT A  84    -172.698 -50.938 170.737 
ATOM   1735  O3'  DT A  84    -172.954 -51.738 169.589 
ATOM   1736  C2'  DT A  84    -172.442 -49.501 170.281 
ATOM   1737  C1'  DT A  84    -173.898 -49.146 169.993 
ATOM   1738  N1   DT A  84    -174.149 -47.681 169.896 
ATOM   1739  C2   DT A  84    -175.102 -47.268 168.998 
ATOM   1740  O2   DT A  84    -175.733 -48.040 168.298 
ATOM   1741  N3   DT A  84    -175.307 -45.902 168.936 
ATOM   1742  C4   DT A  84    -174.652 -44.941 169.679 
ATOM   1743  O4   DT A  84    -174.921 -43.747 169.535 
ATOM   1744  C5   DT A  84    -173.669 -45.472 170.594 
ATOM   1745  C7   DT A  84    -172.910 -44.495 171.441 
ATOM   1746  C6   DT A  84    -173.450 -46.796 170.675 
ATOM   1747  P    DT A  85    -171.822 -52.749 169.081 
ATOM   1748  OP1  DT A  85    -171.904 -54.013 169.849 
ATOM   1749  OP2  DT A  85    -170.509 -52.069 169.089 
ATOM   1750  O5'  DT A  85    -172.284 -53.007 167.571 
ATOM   1751  C5'  DT A  85    -173.685 -52.936 167.248 
ATOM   1752  C4'  DT A  85    -173.881 -52.168 165.956 
ATOM   1753  O4'  DT A  85    -174.013 -50.734 166.177 
ATOM   1754  C3'  DT A  85    -172.749 -52.281 164.936 
ATOM   1755  O3'  DT A  85    -173.308 -52.309 163.628 
ATOM   1756  C2'  DT A  85    -171.952 -50.987 165.096 
ATOM   1757  C1'  DT A  85    -173.153 -50.061 165.271 
ATOM   1758  N1   DT A  85    -172.808 -48.737 165.858 
ATOM   1759  C2   DT A  85    -173.530 -47.652 165.421 
ATOM   1760  O2   DT A  85    -174.419 -47.737 164.592 
ATOM   1761  N3   DT A  85    -173.181 -46.440 165.987 
ATOM   1762  C4   DT A  85    -172.195 -46.231 166.930 
ATOM   1763  O4   DT A  85    -171.975 -45.099 167.363 
ATOM   1764  C5   DT A  85    -171.494 -47.429 167.325 
ATOM   1765  C7   DT A  85    -170.404 -47.289 168.348 
ATOM   1766  C6   DT A  85    -171.811 -48.620 166.791 
ATOM   1767  P    DT A  86    -172.669 -53.285 162.532 
ATOM   1768  OP1  DT A  86    -173.234 -54.644 162.688 
ATOM   1769  OP2  DT A  86    -171.194 -53.187 162.580 
ATOM   1770  O5'  DT A  86    -173.207 -52.630 161.174 
ATOM   1771  C5'  DT A  86    -174.470 -51.940 161.186 
ATOM   1772  C4'  DT A  86    -174.359 -50.642 160.408 
ATOM   1773  O4'  DT A  86    -173.914 -49.533 161.240 
ATOM   1774  C3'  DT A  86    -173.370 -50.648 159.243 
ATOM   1775  O3'  DT A  86    -173.905 -49.868 158.180 
ATOM   1776  C2'  DT A  86    -172.127 -49.944 159.786 
ATOM   1777  C1'  DT A  86    -172.865 -48.857 160.563 
ATOM   1778  N1   DT A  86    -172.023 -48.171 161.582 
ATOM   1779  C2   DT A  86    -172.263 -46.836 161.795 
ATOM   1780  O2   DT A  86    -173.121 -46.212 161.195 
ATOM   1781  N3   DT A  86    -171.462 -46.234 162.746 
ATOM   1782  C4   DT A  86    -170.466 -46.842 163.482 
ATOM   1783  O4   DT A  86    -169.814 -46.199 164.307 
ATOM   1784  C5   DT A  86    -170.289 -48.245 163.187 
ATOM   1785  C7   DT A  86    -169.224 -48.984 163.944 
ATOM   1786  C6   DT A  86    -171.053 -48.855 162.267 
ATOM   1787  P    DC A  87    -173.710 -50.370 156.674 
ATOM   1788  OP1  DC A  87    -174.763 -51.356 156.339 
ATOM   1789  OP2  DC A  87    -172.314 -50.821 156.478 
ATOM   1790  O5'  DC A  87    -173.958 -49.018 155.855 
ATOM   1791  C5'  DC A  87    -174.848 -48.026 156.400 
ATOM   1792  C4'  DC A  87    -174.242 -46.646 156.244 
ATOM   1793  O4'  DC A  87    -173.390 -46.283 157.369 
ATOM   1794  C3'  DC A  87    -173.344 -46.446 155.023 
ATOM   1795  O3'  DC A  87    -173.537 -45.131 154.520 
ATOM   1796  C2'  DC A  87    -171.920 -46.553 155.568 
ATOM   1797  C1'  DC A  87    -172.166 -45.777 156.859 
ATOM   1798  N1   DC A  87    -171.113 -45.985 157.892 
ATOM   1799  C2   DC A  87    -170.791 -44.909 158.716 
ATOM   1800  O2   DC A  87    -171.387 -43.838 158.558 
ATOM   1801  N3   DC A  87    -169.834 -45.078 159.664 
ATOM   1802  C4   DC A  87    -169.212 -46.255 159.803 
ATOM   1803  N4   DC A  87    -168.285 -46.370 160.742 
ATOM   1804  C5   DC A  87    -169.527 -47.374 158.966 
ATOM   1805  C6   DC A  87    -170.487 -47.185 158.024 
ATOM   1806  P    DC A  88    -173.568 -44.903 152.935 
ATOM   1807  OP1  DC A  88    -174.927 -45.185 152.419 
ATOM   1808  OP2  DC A  88    -172.464 -45.658 152.304 
ATOM   1809  O5'  DC A  88    -173.271 -43.334 152.835 
ATOM   1810  C5'  DC A  88    -173.694 -42.473 153.910 
ATOM   1811  C4'  DC A  88    -172.595 -41.484 154.246 
ATOM   1812  O4'  DC A  88    -171.661 -42.008 155.233 
ATOM   1813  C3'  DC A  88    -171.701 -41.061 153.081 
ATOM   1814  O3'  DC A  88    -171.365 -39.688 153.234 
ATOM   1815  C2'  DC A  88    -170.430 -41.894 153.246 
ATOM   1816  C1'  DC A  88    -170.340 -41.780 154.765 
ATOM   1817  N1   DC A  88    -169.446 -42.794 155.390 
ATOM   1818  C2   DC A  88    -168.720 -42.414 156.516 
ATOM   1819  O2   DC A  88    -168.848 -41.261 156.947 
ATOM   1820  N3   DC A  88    -167.899 -43.323 157.100 
ATOM   1821  C4   DC A  88    -167.789 -44.562 156.603 
ATOM   1822  N4   DC A  88    -166.974 -45.412 157.209 
ATOM   1823  C5   DC A  88    -168.526 -44.972 155.445 
ATOM   1824  C6   DC A  88    -169.341 -44.049 154.876 
ATOM   1825  P    DA A  89    -171.317 -38.752 151.936 
ATOM   1826  OP1  DA A  89    -172.681 -38.274 151.618 
ATOM   1827  OP2  DA A  89    -170.604 -39.453 150.845 
ATOM   1828  O5'  DA A  89    -170.427 -37.530 152.461 
ATOM   1829  C5'  DA A  89    -170.470 -37.186 153.858 
ATOM   1830  C4'  DA A  89    -169.068 -36.916 154.368 
ATOM   1831  O4'  DA A  89    -168.407 -38.125 154.840 
ATOM   1832  C3'  DA A  89    -168.089 -36.335 153.348 
ATOM   1833  O3'  DA A  89    -167.239 -35.403 154.005 
ATOM   1834  C2'  DA A  89    -167.246 -37.527 152.898 
ATOM   1835  C1'  DA A  89    -167.107 -38.175 154.272 
ATOM   1836  N9   DA A  89    -166.678 -39.600 154.222 
ATOM   1837  C8   DA A  89    -166.988 -40.547 153.288 
ATOM   1838  N7   DA A  89    -166.457 -41.708 153.521 
ATOM   1839  C5   DA A  89    -165.743 -41.519 154.696 
ATOM   1840  C6   DA A  89    -164.950 -42.381 155.472 
ATOM   1841  N6   DA A  89    -164.737 -43.668 155.163 
ATOM   1842  N1   DA A  89    -164.383 -41.870 156.580 
ATOM   1843  C2   DA A  89    -164.599 -40.591 156.882 
ATOM   1844  N3   DA A  89    -165.315 -39.695 156.238 
ATOM   1845  C4   DA A  89    -165.872 -40.231 155.132 
ATOM   1846  P    DG A  90    -166.837 -34.051 153.248 
ATOM   1847  OP1  DG A  90    -167.905 -33.044 153.430 
ATOM   1848  OP2  DG A  90    -166.465 -34.358 151.849 
ATOM   1849  O5'  DG A  90    -165.534 -33.608 154.065 
ATOM   1850  C5'  DG A  90    -165.426 -33.965 155.456 
ATOM   1851  C4'  DG A  90    -164.027 -34.466 155.755 
ATOM   1852  O4'  DG A  90    -163.891 -35.899 155.530 
ATOM   1853  C3'  DG A  90    -162.907 -33.853 154.915 
ATOM   1854  O3'  DG A  90    -161.754 -33.694 155.732 
ATOM   1855  C2'  DG A  90    -162.604 -34.904 153.847 
ATOM   1856  C1'  DG A  90    -162.720 -36.122 154.760 
ATOM   1857  N9   DG A  90    -162.887 -37.407 154.026 
ATOM   1858  C8   DG A  90    -163.553 -37.656 152.845 
ATOM   1859  N7   DG A  90    -163.511 -38.910 152.463 
ATOM   1860  C5   DG A  90    -162.765 -39.535 153.461 
ATOM   1861  C6   DG A  90    -162.382 -40.895 153.599 
ATOM   1862  O6   DG A  90    -162.628 -41.842 152.857 
ATOM   1863  N1   DG A  90    -161.627 -41.098 154.762 
ATOM   1864  C2   DG A  90    -161.287 -40.117 155.672 
ATOM   1865  N2   DG A  90    -160.560 -40.515 156.719 
ATOM   1866  N3   DG A  90    -161.647 -38.842 155.542 
ATOM   1867  C4   DG A  90    -162.379 -38.627 154.418 
ATOM   1868  P    DA A  91    -160.858 -32.377 155.562 
ATOM   1869  OP1  DA A  91    -161.443 -31.274 156.357 
ATOM   1870  OP2  DA A  91    -160.649 -32.102 154.124 
ATOM   1871  O5'  DA A  91    -159.479 -32.846 156.226 
ATOM   1872  C5'  DA A  91    -159.510 -33.824 157.283 
ATOM   1873  C4'  DA A  91    -158.419 -34.854 157.067 
ATOM   1874  O4'  DA A  91    -158.859 -35.962 156.232 
ATOM   1875  C3'  DA A  91    -157.154 -34.349 156.373 
ATOM   1876  O3'  DA A  91    -156.025 -34.997 156.945 
ATOM   1877  C2'  DA A  91    -157.297 -34.811 154.923 
ATOM   1878  C1'  DA A  91    -157.876 -36.188 155.233 
ATOM   1879  N9   DA A  91    -158.540 -36.834 154.067 
ATOM   1880  C8   DA A  91    -159.251 -36.244 153.061 
ATOM   1881  N7   DA A  91    -159.709 -37.081 152.182 
ATOM   1882  C5   DA A  91    -159.273 -38.317 152.637 
ATOM   1883  C6   DA A  91    -159.434 -39.620 152.139 
ATOM   1884  N6   DA A  91    -160.112 -39.906 151.019 
ATOM   1885  N1   DA A  91    -158.869 -40.624 152.837 
ATOM   1886  C2   DA A  91    -158.197 -40.334 153.950 
ATOM   1887  N3   DA A  91    -157.981 -39.163 154.509 
ATOM   1888  C4   DA A  91    -158.555 -38.177 153.791 
ATOM   1889  P    DA A  92    -154.685 -34.155 157.186 
ATOM   1890  OP1  DA A  92    -154.783 -33.426 158.470 
ATOM   1891  OP2  DA A  92    -154.396 -33.331 155.992 
ATOM   1892  O5'  DA A  92    -153.597 -35.320 157.310 
ATOM   1893  C5'  DA A  92    -154.000 -36.600 157.834 
ATOM   1894  C4'  DA A  92    -153.404 -37.714 156.996 
ATOM   1895  O4'  DA A  92    -154.251 -38.075 155.867 
ATOM   1896  C3'  DA A  92    -152.049 -37.414 156.357 
ATOM   1897  O3'  DA A  92    -151.260 -38.598 156.371 
ATOM   1898  C2'  DA A  92    -152.373 -37.063 154.906 
ATOM   1899  C1'  DA A  92    -153.444 -38.130 154.702 
ATOM   1900  N9   DA A  92    -154.319 -37.884 153.521 
ATOM   1901  C8   DA A  92    -154.748 -36.689 153.018 
ATOM   1902  N7   DA A  92    -155.505 -36.801 151.971 
ATOM   1903  C5   DA A  92    -155.586 -38.172 151.763 
ATOM   1904  C6   DA A  92    -156.251 -38.946 150.798 
ATOM   1905  N6   DA A  92    -156.996 -38.421 149.814 
ATOM   1906  N1   DA A  92    -156.121 -40.283 150.879 
ATOM   1907  C2   DA A  92    -155.380 -40.798 151.860 
ATOM   1908  N3   DA A  92    -154.717 -40.179 152.812 
ATOM   1909  C4   DA A  92    -154.863 -38.843 152.707 
ATOM   1910  P    DG A  93    -149.696 -38.485 156.689 
ATOM   1911  OP1  DG A  93    -149.488 -38.457 158.154 
ATOM   1912  OP2  DG A  93    -149.115 -37.356 155.930 
ATOM   1913  O5'  DG A  93    -149.152 -39.867 156.095 
ATOM   1914  C5'  DG A  93    -150.023 -41.015 156.088 
ATOM   1915  C4'  DG A  93    -149.919 -41.737 154.759 
ATOM   1916  O4'  DG A  93    -150.849 -41.212 153.769 
ATOM   1917  C3'  DG A  93    -148.560 -41.661 154.065 
ATOM   1918  O3'  DG A  93    -148.301 -42.903 153.422 
ATOM   1919  C2'  DG A  93    -148.732 -40.585 152.992 
ATOM   1920  C1'  DG A  93    -150.138 -40.990 152.561 
ATOM   1921  N9   DG A  93    -150.854 -39.937 151.789 
ATOM   1922  C8   DG A  93    -150.794 -38.567 151.922 
ATOM   1923  N7   DG A  93    -151.556 -37.914 151.078 
ATOM   1924  C5   DG A  93    -152.164 -38.924 150.332 
ATOM   1925  C6   DG A  93    -153.096 -38.837 149.266 
ATOM   1926  O6   DG A  93    -153.586 -37.836 148.751 
ATOM   1927  N1   DG A  93    -153.454 -40.108 148.793 
ATOM   1928  C2   DG A  93    -152.974 -41.305 149.288 
ATOM   1929  N2   DG A  93    -153.439 -42.411 148.701 
ATOM   1930  N3   DG A  93    -152.100 -41.386 150.289 
ATOM   1931  C4   DG A  93    -151.742 -40.161 150.758 
ATOM   1932  P    DA A  94    -146.815 -43.498 153.453 
ATOM   1933  OP1  DA A  94    -146.602 -44.231 154.721 
ATOM   1934  OP2  DA A  94    -145.843 -42.424 153.154 
ATOM   1935  O5'  DA A  94    -146.864 -44.534 152.235 
ATOM   1936  C5'  DA A  94    -148.115 -45.166 151.905 
ATOM   1937  C4'  DA A  94    -148.314 -45.168 150.403 
ATOM   1938  O4'  DA A  94    -148.971 -43.958 149.927 
ATOM   1939  C3'  DA A  94    -147.040 -45.250 149.563 
ATOM   1940  O3'  DA A  94    -147.296 -46.051 148.414 
ATOM   1941  C2'  DA A  94    -146.784 -43.813 149.106 
ATOM   1942  C1'  DA A  94    -148.240 -43.458 148.818 
ATOM   1943  N9   DA A  94    -148.491 -41.993 148.721 
ATOM   1944  C8   DA A  94    -147.890 -40.982 149.416 
ATOM   1945  N7   DA A  94    -148.327 -39.801 149.105 
ATOM   1946  C5   DA A  94    -149.288 -40.044 148.134 
ATOM   1947  C6   DA A  94    -150.125 -39.192 147.396 
ATOM   1948  N6   DA A  94    -150.128 -37.858 147.529 
ATOM   1949  N1   DA A  94    -150.964 -39.763 146.510 
ATOM   1950  C2   DA A  94    -150.957 -41.088 146.382 
ATOM   1951  N3   DA A  94    -150.225 -41.980 147.012 
ATOM   1952  C4   DA A  94    -149.395 -41.383 147.891 
ATOM   1953  P    DG A  95    -146.164 -47.061 147.906 
ATOM   1954  OP1  DG A  95    -146.246 -48.325 148.674 
ATOM   1955  OP2  DG A  95    -144.851 -46.381 147.914 
ATOM   1956  O5'  DG A  95    -146.626 -47.319 146.396 
ATOM   1957  C5'  DG A  95    -148.027 -47.248 146.073 
ATOM   1958  C4'  DG A  95    -148.223 -46.480 144.781 
ATOM   1959  O4'  DG A  95    -148.355 -45.047 145.002 
ATOM   1960  C3'  DG A  95    -147.090 -46.594 143.761 
ATOM   1961  O3'  DG A  95    -147.650 -46.621 142.453 
ATOM   1962  C2'  DG A  95    -146.294 -45.299 143.921 
ATOM   1963  C1'  DG A  95    -147.495 -44.373 144.096 
ATOM   1964  N9   DG A  95    -147.150 -43.049 144.683 
ATOM   1965  C8   DG A  95    -146.191 -42.735 145.621 
ATOM   1966  N7   DG A  95    -146.141 -41.462 145.928 
ATOM   1967  C5   DG A  95    -147.137 -40.891 145.137 
ATOM   1968  C6   DG A  95    -147.557 -39.540 145.030 
ATOM   1969  O6   DG A  95    -147.131 -38.552 145.622 
ATOM   1970  N1   DG A  95    -148.602 -39.400 144.105 
ATOM   1971  C2   DG A  95    -149.165 -40.430 143.379 
ATOM   1972  N2   DG A  95    -150.153 -40.090 142.548 
ATOM   1973  N3   DG A  95    -148.770 -41.698 143.481 
ATOM   1974  C4   DG A  95    -147.758 -41.851 144.373 
ATOM   1975  P    DG A  96    -147.011 -47.597 141.357 
ATOM   1976  OP1  DG A  96    -147.576 -48.956 141.513 
ATOM   1977  OP2  DG A  96    -145.536 -47.499 141.405 
ATOM   1978  O5'  DG A  96    -147.549 -46.942 139.999 
ATOM   1979  C5'  DG A  96    -148.812 -46.252 140.011 
ATOM   1980  C4'  DG A  96    -148.701 -44.955 139.233 
ATOM   1981  O4'  DG A  96    -148.256 -43.845 140.065 
ATOM   1982  C3'  DG A  96    -147.712 -44.961 138.068 
ATOM   1983  O3'  DG A  96    -148.247 -44.180 137.005 
ATOM   1984  C2'  DG A  96    -146.469 -44.256 138.611 
ATOM   1985  C1'  DG A  96    -147.207 -43.170 139.388 
ATOM   1986  N9   DG A  96    -146.365 -42.484 140.407 
ATOM   1987  C8   DG A  96    -145.353 -42.997 141.188 
ATOM   1988  N7   DG A  96    -144.803 -42.120 141.994 
ATOM   1989  C5   DG A  96    -145.500 -40.943 141.726 
ATOM   1990  C6   DG A  96    -145.357 -39.647 142.288 
ATOM   1991  O6   DG A  96    -144.571 -39.267 143.152 
ATOM   1992  N1   DG A  96    -146.269 -38.742 141.728 
ATOM   1993  C2   DG A  96    -147.199 -39.049 140.754 
ATOM   1994  N2   DG A  96    -147.979 -38.043 140.352 
ATOM   1995  N3   DG A  96    -147.334 -40.265 140.227 
ATOM   1996  C4   DG A  96    -146.455 -41.154 140.760 
ATOM   1997  P    DT A  97    -148.052 -44.683 135.499 
ATOM   1998  OP1  DT A  97    -149.105 -45.668 135.165 
ATOM   1999  OP2  DT A  97    -146.656 -45.133 135.303 
ATOM   2000  O5'  DT A  97    -148.300 -43.331 134.680 
ATOM   2001  C5'  DT A  97    -149.190 -42.338 135.225 
ATOM   2002  C4'  DT A  97    -148.584 -40.958 135.069 
ATOM   2003  O4'  DT A  97    -147.732 -40.596 136.194 
ATOM   2004  C3'  DT A  97    -147.686 -40.759 133.848 
ATOM   2005  O3'  DT A  97    -147.879 -39.443 133.345 
ATOM   2006  C2'  DT A  97    -146.262 -40.865 134.393 
ATOM   2007  C1'  DT A  97    -146.508 -40.090 135.684 
ATOM   2008  N1   DT A  97    -145.455 -40.297 136.717 
ATOM   2009  C2   DT A  97    -145.149 -39.227 137.522 
ATOM   2010  O2   DT A  97    -145.697 -38.142 137.421 
ATOM   2011  N3   DT A  97    -144.168 -39.456 138.467 
ATOM   2012  C4   DT A  97    -143.486 -40.638 138.669 
ATOM   2013  O4   DT A  97    -142.627 -40.724 139.548 
ATOM   2014  C5   DT A  97    -143.876 -41.703 137.776 
ATOM   2015  C7   DT A  97    -143.182 -43.026 137.927 
ATOM   2016  C6   DT A  97    -144.827 -41.508 136.847 
ATOM   2017  P    DT A  98    -147.910 -39.215 131.760 
ATOM   2018  OP1  DT A  98    -149.269 -39.498 131.244 
ATOM   2019  OP2  DT A  98    -146.806 -39.971 131.129 
ATOM   2020  O5'  DT A  98    -147.613 -37.646 131.660 
ATOM   2021  C5'  DT A  98    -148.036 -36.785 132.735 
ATOM   2022  C4'  DT A  98    -146.937 -35.797 133.071 
ATOM   2023  O4'  DT A  98    -146.003 -36.320 134.059 
ATOM   2024  C3'  DT A  98    -146.043 -35.373 131.906 
ATOM   2025  O3'  DT A  98    -145.707 -34.000 132.059 
ATOM   2026  C2'  DT A  98    -144.772 -36.206 132.071 
ATOM   2027  C1'  DT A  98    -144.682 -36.092 133.590 
ATOM   2028  N1   DT A  98    -143.788 -37.106 134.215 
ATOM   2029  C2   DT A  98    -143.079 -36.715 135.326 
ATOM   2030  O2   DT A  98    -143.157 -35.596 135.802 
ATOM   2031  N3   DT A  98    -142.260 -37.681 135.877 
ATOM   2032  C4   DT A  98    -142.096 -38.973 135.421 
ATOM   2033  O4   DT A  98    -141.332 -39.749 135.999 
ATOM   2034  C5   DT A  98    -142.881 -39.289 134.251 
ATOM   2035  C7   DT A  98    -142.762 -40.676 133.689 
ATOM   2036  C6   DT A  98    -143.685 -38.370 133.694 
ATOM   2037  P    DC A  99    -145.659 -33.064 130.761 
ATOM   2038  OP1  DC A  99    -147.023 -32.586 130.443 
ATOM   2039  OP2  DC A  99    -144.946 -33.765 129.671 
ATOM   2040  O5'  DC A  99    -144.769 -31.842 131.286 
ATOM   2041  C5'  DC A  99    -144.812 -31.498 132.683 
ATOM   2042  C4'  DC A  99    -143.410 -31.228 133.193 
ATOM   2043  O4'  DC A  99    -142.749 -32.437 133.665 
ATOM   2044  C3'  DC A  99    -142.431 -30.647 132.173 
ATOM   2045  O3'  DC A  99    -141.581 -29.715 132.830 
ATOM   2046  C2'  DC A  99    -141.588 -31.839 131.723 
ATOM   2047  C1'  DC A  99    -141.449 -32.487 133.097 
ATOM   2048  N1   DC A  99    -141.020 -33.912 133.047 
ATOM   2049  C2   DC A  99    -140.195 -34.378 134.067 
ATOM   2050  O2   DC A  99    -139.855 -33.597 134.964 
ATOM   2051  N3   DC A  99    -139.792 -35.676 134.039 
ATOM   2052  C4   DC A  99    -140.182 -36.489 133.051 
ATOM   2053  N4   DC A  99    -139.763 -37.745 133.068 
ATOM   2054  C5   DC A  99    -141.030 -36.030 131.992 
ATOM   2055  C6   DC A  99    -141.421 -34.731 132.037 
ATOM   2056  P    DC A 100    -141.179 -28.363 132.073 
ATOM   2057  OP1  DC A 100    -142.247 -27.356 132.255 
ATOM   2058  OP2  DC A 100    -140.807 -28.670 130.674 
ATOM   2059  O5'  DC A 100    -139.875 -27.920 132.890 
ATOM   2060  C5'  DC A 100    -139.768 -28.277 134.281 
ATOM   2061  C4'  DC A 100    -138.369 -28.778 134.580 
ATOM   2062  O4'  DC A 100    -138.233 -30.211 134.355 
ATOM   2063  C3'  DC A 100    -137.249 -28.165 133.740 
ATOM   2064  O3'  DC A 100    -136.096 -28.006 134.557 
ATOM   2065  C2'  DC A 100    -136.946 -29.216 132.672 
ATOM   2066  C1'  DC A 100    -137.062 -30.434 133.585 
ATOM   2067  N1   DC A 100    -137.229 -31.719 132.851 
ATOM   2068  C2   DC A 100    -136.645 -32.860 133.397 
ATOM   2069  O2   DC A 100    -136.019 -32.759 134.458 
ATOM   2070  N3   DC A 100    -136.785 -34.041 132.743 
ATOM   2071  C4   DC A 100    -137.472 -34.109 131.595 
ATOM   2072  N4   DC A 100    -137.580 -35.284 130.995 
ATOM   2073  C5   DC A 100    -138.080 -32.947 131.016 
ATOM   2074  C6   DC A 100    -137.928 -31.776 131.685 
ATOM   2075  P    DT A 101    -135.200 -26.690 134.387 
ATOM   2076  OP1  DT A 101    -135.785 -25.586 135.182 
ATOM   2077  OP2  DT A 101    -134.991 -26.414 132.949 
ATOM   2078  O5'  DT A 101    -133.821 -27.159 135.051 
ATOM   2079  C5'  DT A 101    -133.852 -28.136 136.108 
ATOM   2080  C4'  DT A 101    -132.761 -29.166 135.892 
ATOM   2081  O4'  DT A 101    -133.201 -30.274 135.057 
ATOM   2082  C3'  DT A 101    -131.496 -28.661 135.198 
ATOM   2083  O3'  DT A 101    -130.367 -29.309 135.770 
ATOM   2084  C2'  DT A 101    -131.639 -29.123 133.748 
ATOM   2085  C1'  DT A 101    -132.218 -30.500 134.058 
ATOM   2086  N1   DT A 101    -132.882 -31.147 132.892 
ATOM   2087  C2   DT A 101    -132.782 -32.513 132.793 
ATOM   2088  O2   DT A 101    -132.183 -33.195 133.607 
ATOM   2089  N3   DT A 101    -133.410 -33.078 131.699 
ATOM   2090  C4   DT A 101    -134.112 -32.403 130.722 
ATOM   2091  O4   DT A 101    -134.632 -33.018 129.788 
ATOM   2092  C5   DT A 101    -134.162 -30.973 130.911 
ATOM   2093  C7   DT A 101    -134.907 -30.163 129.891 
ATOM   2094  C6   DT A 101    -133.561 -30.398 131.966 
ATOM   2095  P    DC A 102    -129.027 -28.467 136.011 
ATOM   2096  OP1  DC A 102    -129.125 -27.738 137.295 
ATOM   2097  OP2  DC A 102    -128.738 -27.643 134.817 
ATOM   2098  O5'  DC A 102    -127.939 -29.633 136.135 
ATOM   2099  C5'  DC A 102    -128.342 -30.912 136.659 
ATOM   2100  C4'  DC A 102    -127.746 -32.027 135.821 
ATOM   2101  O4'  DC A 102    -128.593 -32.388 134.693 
ATOM   2102  C3'  DC A 102    -126.391 -31.726 135.182 
ATOM   2103  O3'  DC A 102    -125.602 -32.910 135.196 
ATOM   2104  C2'  DC A 102    -126.715 -31.375 133.731 
ATOM   2105  C1'  DC A 102    -127.786 -32.442 133.527 
ATOM   2106  N1   DC A 102    -128.661 -32.196 132.346 
ATOM   2107  C2   DC A 102    -129.121 -33.302 131.637 
ATOM   2108  O2   DC A 102    -128.788 -34.432 132.013 
ATOM   2109  N3   DC A 102    -129.919 -33.099 130.557 
ATOM   2110  C4   DC A 102    -130.257 -31.857 130.183 
ATOM   2111  N4   DC A 102    -131.038 -31.712 129.123 
ATOM   2112  C5   DC A 102    -129.794 -30.706 130.899 
ATOM   2113  C6   DC A 102    -128.997 -30.931 131.974 
ATOM   2114  P    DC A 103    -124.038 -32.798 135.514 
ATOM   2115  OP1  DC A 103    -123.830 -32.769 136.980 
ATOM   2116  OP2  DC A 103    -123.457 -31.668 134.755 
ATOM   2117  O5'  DC A 103    -123.494 -34.180 134.920 
ATOM   2118  C5'  DC A 103    -124.365 -35.327 134.913 
ATOM   2119  C4'  DC A 103    -124.261 -36.049 133.584 
ATOM   2120  O4'  DC A 103    -125.191 -35.525 132.594 
ATOM   2121  C3'  DC A 103    -122.902 -35.973 132.890 
ATOM   2122  O3'  DC A 103    -122.642 -37.215 132.247 
ATOM   2123  C2'  DC A 103    -123.074 -34.898 131.817 
ATOM   2124  C1'  DC A 103    -124.480 -35.303 131.386 
ATOM   2125  N1   DC A 103    -125.196 -34.249 130.614 
ATOM   2126  C2   DC A 103    -126.060 -34.660 129.602 
ATOM   2127  O2   DC A 103    -126.195 -35.871 129.388 
ATOM   2128  N3   DC A 103    -126.723 -33.715 128.885 
ATOM   2129  C4   DC A 103    -126.548 -32.414 129.148 
ATOM   2130  N4   DC A 103    -127.217 -31.531 128.423 
ATOM   2131  C5   DC A 103    -125.664 -31.970 130.185 
ATOM   2132  C6   DC A 103    -125.011 -32.930 130.888 
ATOM   2133  P    DC A 104    -121.157 -37.811 132.279 
ATOM   2134  OP1  DC A 104    -120.944 -38.544 133.546 
ATOM   2135  OP2  DC A 104    -120.185 -36.736 131.979 
ATOM   2136  O5'  DC A 104    -121.206 -38.846 131.060 
ATOM   2137  C5'  DC A 104    -122.457 -39.478 130.730 
ATOM   2138  C4'  DC A 104    -122.656 -39.480 129.228 
ATOM   2139  O4'  DC A 104    -123.313 -38.270 128.752 
ATOM   2140  C3'  DC A 104    -121.382 -39.563 128.388 
ATOM   2141  O3'  DC A 104    -121.638 -40.363 127.240 
ATOM   2142  C2'  DC A 104    -121.126 -38.126 127.931 
ATOM   2143  C1'  DC A 104    -122.582 -37.771 127.643 
ATOM   2144  N1   DC A 104    -122.833 -36.305 127.546 
ATOM   2145  C2   DC A 104    -123.796 -35.870 126.640 
ATOM   2146  O2   DC A 104    -124.398 -36.709 125.961 
ATOM   2147  N3   DC A 104    -124.039 -34.538 126.537 
ATOM   2148  C4   DC A 104    -123.365 -33.661 127.291 
ATOM   2149  N4   DC A 104    -123.638 -32.372 127.153 
ATOM   2150  C5   DC A 104    -122.369 -34.088 128.229 
ATOM   2151  C6   DC A 104    -122.141 -35.422 128.317 
ATOM   2152  P    DC A 105    -120.506 -41.374 126.731 
ATOM   2153  OP1  DC A 105    -120.588 -42.637 127.499 
ATOM   2154  OP2  DC A 105    -119.193 -40.693 126.739 
ATOM   2155  O5'  DC A 105    -120.968 -41.632 125.221 
ATOM   2156  C5'  DC A 105    -122.369 -41.560 124.898 
ATOM   2157  C4'  DC A 105    -122.565 -40.793 123.606 
ATOM   2158  O4'  DC A 105    -122.697 -39.359 123.827 
ATOM   2159  C3'  DC A 105    -121.432 -40.906 122.586 
ATOM   2160  O3'  DC A 105    -121.992 -40.933 121.278 
ATOM   2161  C2'  DC A 105    -120.636 -39.611 122.746 
ATOM   2162  C1'  DC A 105    -121.837 -38.685 122.921 
ATOM   2163  N1   DC A 105    -121.492 -37.361 123.508 
ATOM   2164  C2   DC A 105    -122.214 -36.251 123.076 
ATOM   2165  O2   DC A 105    -123.104 -36.410 122.231 
ATOM   2166  N3   DC A 105    -121.914 -35.035 123.599 
ATOM   2167  C4   DC A 105    -120.944 -34.905 124.511 
ATOM   2168  N4   DC A 105    -120.690 -33.696 124.991 
ATOM   2169  C5   DC A 105    -120.189 -36.033 124.969 
ATOM   2170  C6   DC A 105    -120.503 -37.240 124.434 
ATOM   2171  P    DG A 106    -121.353 -41.910 120.182 
ATOM   2172  OP1  DG A 106    -121.918 -43.268 120.338 
ATOM   2173  OP2  DG A 106    -119.878 -41.811 120.230 
ATOM   2174  O5'  DG A 106    -121.891 -41.254 118.824 
ATOM   2175  C5'  DG A 106    -123.154 -40.564 118.836 
ATOM   2176  C4'  DG A 106    -123.043 -39.267 118.058 
ATOM   2177  O4'  DG A 106    -122.598 -38.158 118.890 
ATOM   2178  C3'  DG A 106    -122.054 -39.273 116.893 
ATOM   2179  O3'  DG A 106    -122.589 -38.493 115.831 
ATOM   2180  C2'  DG A 106    -120.811 -38.568 117.436 
ATOM   2181  C1'  DG A 106    -121.549 -37.482 118.213 
ATOM   2182  N9   DG A 106    -120.707 -36.796 119.232 
ATOM   2183  C8   DG A 106    -119.695 -37.309 120.013 
ATOM   2184  N7   DG A 106    -119.145 -36.432 120.819 
ATOM   2185  C5   DG A 106    -119.842 -35.255 120.551 
ATOM   2186  C6   DG A 106    -119.699 -33.960 121.113 
ATOM   2187  O6   DG A 106    -118.913 -33.579 121.977 
ATOM   2188  N1   DG A 106    -120.611 -33.055 120.553 
ATOM   2189  C2   DG A 106    -121.541 -33.361 119.579 
ATOM   2190  N2   DG A 106    -122.321 -32.355 119.177 
ATOM   2191  N3   DG A 106    -121.676 -34.577 119.052 
ATOM   2192  C4   DG A 106    -120.797 -35.466 119.585 
ATOM   2193  P    DG A 107    -122.394 -38.995 114.324 
ATOM   2194  OP1  DG A 107    -123.447 -39.980 113.990 
ATOM   2195  OP2  DG A 107    -120.998 -39.445 114.128 
ATOM   2196  O5'  DG A 107    -122.642 -37.643 113.505 
ATOM   2197  C5'  DG A 107    -123.532 -36.650 114.050 
ATOM   2198  C4'  DG A 107    -122.926 -35.270 113.894 
ATOM   2199  O4'  DG A 107    -122.074 -34.908 115.019 
ATOM   2200  C3'  DG A 107    -122.028 -35.071 112.673 
ATOM   2201  O3'  DG A 107    -122.221 -33.755 112.170 
ATOM   2202  C2'  DG A 107    -120.604 -35.177 113.219 
ATOM   2203  C1'  DG A 107    -120.850 -34.402 114.509 
ATOM   2204  N9   DG A 107    -119.797 -34.609 115.542 
ATOM   2205  C8   DG A 107    -119.062 -35.740 115.822 
ATOM   2206  N7   DG A 107    -118.205 -35.591 116.804 
ATOM   2207  C5   DG A 107    -118.386 -34.268 117.202 
ATOM   2208  C6   DG A 107    -117.740 -33.525 118.224 
ATOM   2209  O6   DG A 107    -116.861 -33.889 119.002 
ATOM   2210  N1   DG A 107    -118.227 -32.212 118.289 
ATOM   2211  C2   DG A 107    -119.210 -31.687 117.473 
ATOM   2212  N2   DG A 107    -119.536 -30.411 117.695 
ATOM   2213  N3   DG A 107    -119.816 -32.384 116.515 
ATOM   2214  C4   DG A 107    -119.355 -33.660 116.439 
ATOM   2215  P    DG A 108    -122.252 -33.527 110.585 
ATOM   2216  OP1  DG A 108    -123.611 -33.810 110.070 
ATOM   2217  OP2  DG A 108    -121.148 -34.283 109.954 
ATOM   2218  O5'  DG A 108    -121.955 -31.958 110.486 
ATOM   2219  C5'  DG A 108    -122.378 -31.097 111.560 
ATOM   2220  C4'  DG A 108    -121.279 -30.109 111.897 
ATOM   2221  O4'  DG A 108    -120.345 -30.632 112.884 
ATOM   2222  C3'  DG A 108    -120.385 -29.686 110.731 
ATOM   2223  O3'  DG A 108    -120.049 -28.312 110.884 
ATOM   2224  C2'  DG A 108    -119.113 -30.518 110.896 
ATOM   2225  C1'  DG A 108    -119.024 -30.404 112.415 
ATOM   2226  N9   DG A 108    -118.130 -31.418 113.040 
ATOM   2227  C8   DG A 108    -117.896 -32.724 112.665 
ATOM   2228  N7   DG A 108    -117.043 -33.356 113.434 
ATOM   2229  C5   DG A 108    -116.685 -32.401 114.385 
ATOM   2230  C6   DG A 108    -115.791 -32.496 115.483 
ATOM   2231  O6   DG A 108    -115.120 -33.458 115.848 
ATOM   2232  N1   DG A 108    -115.722 -31.290 116.193 
ATOM   2233  C2   DG A 108    -116.425 -30.142 115.883 
ATOM   2234  N2   DG A 108    -116.222 -29.094 116.686 
ATOM   2235  N3   DG A 108    -117.265 -30.055 114.853 
ATOM   2236  C4   DG A 108    -117.342 -31.216 114.154 
ATOM   2237  P    DC A 109    -120.001 -27.376 109.586 
ATOM   2238  OP1  DC A 109    -121.365 -26.898 109.268 
ATOM   2239  OP2  DC A 109    -119.288 -28.077 108.496 
ATOM   2240  O5'  DC A 109    -119.111 -26.154 110.111 
ATOM   2241  C5'  DC A 109    -119.154 -25.810 111.508 
ATOM   2242  C4'  DC A 109    -117.752 -25.541 112.018 
ATOM   2243  O4'  DC A 109    -117.091 -26.749 112.490 
ATOM   2244  C3'  DC A 109    -116.773 -24.959 110.998 
ATOM   2245  O3'  DC A 109    -115.923 -24.027 111.656 
ATOM   2246  C2'  DC A 109    -115.930 -26.152 110.548 
ATOM   2247  C1'  DC A 109    -115.791 -26.800 111.922 
ATOM   2248  N1   DC A 109    -115.362 -28.225 111.872 
ATOM   2249  C2   DC A 109    -114.537 -28.690 112.892 
ATOM   2250  O2   DC A 109    -114.197 -27.910 113.789 
ATOM   2251  N3   DC A 109    -114.134 -29.988 112.865 
ATOM   2252  C4   DC A 109    -114.524 -30.801 111.876 
ATOM   2253  N4   DC A 109    -114.105 -32.057 111.893 
ATOM   2254  C5   DC A 109    -115.372 -30.342 110.817 
ATOM   2255  C6   DC A 109    -115.763 -29.043 110.862 
ATOM   2256  P    DA A 110    -115.521 -22.675 110.898 
ATOM   2257  OP1  DA A 110    -116.589 -21.668 111.080 
ATOM   2258  OP2  DA A 110    -115.149 -22.982 109.500 
ATOM   2259  O5'  DA A 110    -114.217 -22.232 111.715 
ATOM   2260  C5'  DA A 110    -114.110 -22.589 113.106 
ATOM   2261  C4'  DA A 110    -112.711 -23.090 113.405 
ATOM   2262  O4'  DA A 110    -112.575 -24.523 113.180 
ATOM   2263  C3'  DA A 110    -111.591 -22.478 112.565 
ATOM   2264  O3'  DA A 110    -110.438 -22.318 113.382 
ATOM   2265  C2'  DA A 110    -111.288 -23.529 111.497 
ATOM   2266  C1'  DA A 110    -111.404 -24.746 112.410 
ATOM   2267  N9   DA A 110    -111.571 -26.032 111.676 
ATOM   2268  C8   DA A 110    -112.236 -26.259 110.505 
ATOM   2269  N7   DA A 110    -112.202 -27.496 110.115 
ATOM   2270  C5   DA A 110    -111.461 -28.137 111.098 
ATOM   2271  C6   DA A 110    -111.066 -29.474 111.266 
ATOM   2272  N6   DA A 110    -111.378 -30.452 110.404 
ATOM   2273  N1   DA A 110    -110.334 -29.772 112.356 
ATOM   2274  C2   DA A 110    -110.028 -28.796 113.210 
ATOM   2275  N3   DA A 110    -110.338 -27.520 113.159 
ATOM   2276  C4   DA A 110    -111.070 -27.248 112.058 
ATOM   2277  P    DG A 111    -109.542 -21.002 113.212 
ATOM   2278  OP1  DG A 111    -110.127 -19.898 114.007 
ATOM   2279  OP2  DG A 111    -109.333 -20.727 111.774 
ATOM   2280  O5'  DG A 111    -108.163 -21.471 113.876 
ATOM   2281  C5'  DG A 111    -108.194 -22.448 114.933 
ATOM   2282  C4'  DG A 111    -107.103 -23.479 114.717 
ATOM   2283  O4'  DG A 111    -107.543 -24.587 113.882 
ATOM   2284  C3'  DG A 111    -105.838 -22.973 114.023 
ATOM   2285  O3'  DG A 111    -104.709 -23.621 114.595 
ATOM   2286  C2'  DG A 111    -105.981 -23.435 112.574 
ATOM   2287  C1'  DG A 111    -106.560 -24.812 112.883 
ATOM   2288  N9   DG A 111    -107.224 -25.459 111.718 
ATOM   2289  C8   DG A 111    -107.944 -24.881 110.694 
ATOM   2290  N7   DG A 111    -108.401 -25.737 109.813 
ATOM   2291  C5   DG A 111    -107.953 -26.969 110.287 
ATOM   2292  C6   DG A 111    -108.136 -28.273 109.755 
ATOM   2293  O6   DG A 111    -108.740 -28.614 108.742 
ATOM   2294  N1   DG A 111    -107.512 -29.242 110.553 
ATOM   2295  C2   DG A 111    -106.806 -28.986 111.712 
ATOM   2296  N2   DG A 111    -106.286 -30.049 112.330 
ATOM   2297  N3   DG A 111    -106.636 -27.762 112.210 
ATOM   2298  C4   DG A 111    -107.234 -26.811 111.448 
ATOM   2299  P    DA A 112    -103.369 -22.779 114.836 
ATOM   2300  OP1  DA A 112    -103.467 -22.050 116.120 
ATOM   2301  OP2  DA A 112    -103.080 -21.955 113.642 
ATOM   2302  O5'  DA A 112    -102.281 -23.945 114.960 
ATOM   2303  C5'  DA A 112    -102.684 -25.224 115.484 
ATOM   2304  C4'  DA A 112    -102.088 -26.339 114.646 
ATOM   2305  O4'  DA A 112    -102.935 -26.700 113.518 
ATOM   2306  C3'  DA A 112    -100.732 -26.038 114.007 
ATOM   2307  O3'  DA A 112     -99.944 -27.223 114.021 
ATOM   2308  C2'  DA A 112    -101.057 -25.687 112.556 
ATOM   2309  C1'  DA A 112    -102.128 -26.755 112.352 
ATOM   2310  N9   DA A 112    -103.003 -26.508 111.172 
ATOM   2311  C8   DA A 112    -103.432 -25.314 110.668 
ATOM   2312  N7   DA A 112    -104.189 -25.426 109.621 
ATOM   2313  C5   DA A 112    -104.270 -26.796 109.414 
ATOM   2314  C6   DA A 112    -104.935 -27.570 108.448 
ATOM   2315  N6   DA A 112    -105.680 -27.046 107.464 
ATOM   2316  N1   DA A 112    -104.805 -28.908 108.530 
ATOM   2317  C2   DA A 112    -104.064 -29.422 109.510 
ATOM   2318  N3   DA A 112    -103.401 -28.803 110.462 
ATOM   2319  C4   DA A 112    -103.547 -27.467 110.357 
ATOM   2320  P    DA A 113     -98.380 -27.110 114.339 
ATOM   2321  OP1  DA A 113     -98.172 -27.082 115.805 
ATOM   2322  OP2  DA A 113     -97.799 -25.980 113.580 
ATOM   2323  O5'  DA A 113     -97.836 -28.492 113.745 
ATOM   2324  C5'  DA A 113     -98.707 -29.640 113.738 
ATOM   2325  C4'  DA A 113     -98.603 -30.361 112.409 
ATOM   2326  O4'  DA A 113     -99.533 -29.837 111.419 
ATOM   2327  C3'  DA A 113     -97.244 -30.285 111.715 
ATOM   2328  O3'  DA A 113     -96.984 -31.527 111.072 
ATOM   2329  C2'  DA A 113     -97.416 -29.210 110.642 
ATOM   2330  C1'  DA A 113     -98.821 -29.615 110.211 
ATOM   2331  N9   DA A 113     -99.538 -28.561 109.439 
ATOM   2332  C8   DA A 113     -99.467 -27.205 109.585 
ATOM   2333  N7   DA A 113    -100.216 -26.548 108.756 
ATOM   2334  C5   DA A 113    -100.831 -27.538 108.003 
ATOM   2335  C6   DA A 113    -101.754 -27.489 106.945 
ATOM   2336  N6   DA A 113    -102.241 -26.346 106.440 
ATOM   2337  N1   DA A 113    -102.160 -28.661 106.422 
ATOM   2338  C2   DA A 113    -101.673 -29.794 106.927 
ATOM   2339  N3   DA A 113    -100.812 -29.963 107.908 
ATOM   2340  C4   DA A 113    -100.421 -28.775 108.413 
ATOM   2341  P    DG A 114     -95.499 -32.123 111.104 
ATOM   2342  OP1  DG A 114     -95.286 -32.856 112.372 
ATOM   2343  OP2  DG A 114     -94.527 -31.048 110.804 
ATOM   2344  O5'  DG A 114     -95.548 -33.158 109.885 
ATOM   2345  C5'  DG A 114     -96.799 -33.790 109.555 
ATOM   2346  C4'  DG A 114     -96.998 -33.792 108.053 
ATOM   2347  O4'  DG A 114     -97.655 -32.582 107.577 
ATOM   2348  C3'  DG A 114     -95.724 -33.875 107.213 
ATOM   2349  O3'  DG A 114     -95.980 -34.675 106.065 
ATOM   2350  C2'  DG A 114     -95.468 -32.438 106.756 
ATOM   2351  C1'  DG A 114     -96.924 -32.083 106.468 
ATOM   2352  N9   DG A 114     -97.175 -30.617 106.371 
ATOM   2353  C8   DG A 114     -96.580 -29.584 107.062 
ATOM   2354  N7   DG A 114     -97.030 -28.397 106.739 
ATOM   2355  C5   DG A 114     -97.992 -28.661 105.765 
ATOM   2356  C6   DG A 114     -98.823 -27.771 105.036 
ATOM   2357  O6   DG A 114     -98.884 -26.547 105.102 
ATOM   2358  N1   DG A 114     -99.655 -28.463 104.145 
ATOM   2359  C2   DG A 114     -99.681 -29.834 103.980 
ATOM   2360  N2   DG A 114    -100.548 -30.300 103.078 
ATOM   2361  N3   DG A 114     -98.901 -30.668 104.665 
ATOM   2362  C4   DG A 114     -98.087 -30.013 105.533 
ATOM   2363  P    DA A 115     -94.848 -35.686 105.556 
ATOM   2364  OP1  DA A 115     -94.930 -36.949 106.324 
ATOM   2365  OP2  DA A 115     -93.535 -35.005 105.564 
ATOM   2366  O5'  DA A 115     -95.310 -35.944 104.046 
ATOM   2367  C5'  DA A 115     -96.711 -35.873 103.723 
ATOM   2368  C4'  DA A 115     -96.907 -35.105 102.431 
ATOM   2369  O4'  DA A 115     -97.039 -33.671 102.652 
ATOM   2370  C3'  DA A 115     -95.774 -35.218 101.411 
ATOM   2371  O3'  DA A 115     -96.334 -35.245 100.103 
ATOM   2372  C2'  DA A 115     -94.978 -33.923 101.572 
ATOM   2373  C1'  DA A 115     -96.179 -32.997 101.746 
ATOM   2374  N9   DA A 115     -95.834 -31.674 102.333 
ATOM   2375  C8   DA A 115     -94.879 -31.381 103.265 
ATOM   2376  N7   DA A 115     -94.819 -30.123 103.576 
ATOM   2377  C5   DA A 115     -95.805 -29.537 102.796 
ATOM   2378  C6   DA A 115     -96.246 -28.210 102.666 
ATOM   2379  N6   DA A 115     -95.723 -27.185 103.355 
ATOM   2380  N1   DA A 115     -97.248 -27.973 101.800 
ATOM   2381  C2   DA A 115     -97.765 -28.994 101.120 
ATOM   2382  N3   DA A 115     -97.437 -30.268 101.157 
ATOM   2383  C4   DA A 115     -96.432 -30.478 102.031 
ATOM   2384  P    DA A 116     -95.695 -36.222  99.007 
ATOM   2385  OP1  DA A 116     -96.260 -37.581  99.163 
ATOM   2386  OP2  DA A 116     -94.220 -36.123  99.055 
ATOM   2387  O5'  DA A 116     -96.233 -35.566  97.649 
ATOM   2388  C5'  DA A 116     -97.496 -34.876  97.661 
ATOM   2389  C4'  DA A 116     -97.385 -33.579  96.883 
ATOM   2390  O4'  DA A 116     -96.940 -32.470  97.715 
ATOM   2391  C3'  DA A 116     -96.396 -33.585  95.718 
ATOM   2392  O3'  DA A 116     -96.931 -32.805  94.656 
ATOM   2393  C2'  DA A 116     -95.153 -32.880  96.261 
ATOM   2394  C1'  DA A 116     -95.891 -31.794  97.038 
ATOM   2395  N9   DA A 116     -95.049 -31.108  98.057 
ATOM   2396  C8   DA A 116     -94.049 -31.634  98.823 
ATOM   2397  N7   DA A 116     -93.496 -30.777  99.624 
ATOM   2398  C5   DA A 116     -94.179 -29.595  99.372 
ATOM   2399  C6   DA A 116     -94.063 -28.301  99.908 
ATOM   2400  N6   DA A 116     -93.174 -27.969 100.853 
ATOM   2401  N1   DA A 116     -94.898 -27.358  99.433 
ATOM   2402  C2   DA A 116     -95.781 -27.695  98.493 
ATOM   2403  N3   DA A 116     -95.980 -28.862  97.921 
ATOM   2404  C4   DA A 116     -95.132 -29.788  98.413 
ATOM   2405  P    DA A 117     -96.736 -33.307  93.149 
ATOM   2406  OP1  DA A 117     -97.789 -34.292  92.815 
ATOM   2407  OP2  DA A 117     -95.340 -33.758  92.953 
ATOM   2408  O5'  DA A 117     -96.984 -31.955  92.330 
ATOM   2409  C5'  DA A 117     -97.873 -30.963  92.875 
ATOM   2410  C4'  DA A 117     -97.268 -29.582  92.719 
ATOM   2411  O4'  DA A 117     -96.416 -29.220  93.844 
ATOM   2412  C3'  DA A 117     -96.370 -29.383  91.499 
ATOM   2413  O3'  DA A 117     -96.563 -28.067  90.995 
ATOM   2414  C2'  DA A 117     -94.946 -29.490  92.044 
ATOM   2415  C1'  DA A 117     -95.192 -28.714  93.334 
ATOM   2416  N9   DA A 117     -94.139 -28.921  94.367 
ATOM   2417  C8   DA A 117     -93.420 -30.052  94.630 
ATOM   2418  N7   DA A 117     -92.568 -29.918  95.600 
ATOM   2419  C5   DA A 117     -92.734 -28.602  96.011 
ATOM   2420  C6   DA A 117     -92.114 -27.839  97.014 
ATOM   2421  N6   DA A 117     -91.158 -28.316  97.823 
ATOM   2422  N1   DA A 117     -92.515 -26.562  97.156 
ATOM   2423  C2   DA A 117     -93.466 -26.093  96.349 
ATOM   2424  N3   DA A 117     -94.112 -26.708  95.383 
ATOM   2425  C4   DA A 117     -93.693 -27.985  95.262 
ATOM   2426  P    DT A 118     -96.594 -27.840  89.410 
ATOM   2427  OP1  DT A 118     -97.953 -28.122  88.895 
ATOM   2428  OP2  DT A 118     -95.490 -28.595  88.779 
ATOM   2429  O5'  DT A 118     -96.297 -26.270  89.311 
ATOM   2430  C5'  DT A 118     -96.720 -25.409  90.385 
ATOM   2431  C4'  DT A 118     -95.621 -24.421  90.722 
ATOM   2432  O4'  DT A 118     -94.686 -24.945  91.709 
ATOM   2433  C3'  DT A 118     -94.727 -23.998  89.556 
ATOM   2434  O3'  DT A 118     -94.391 -22.624  89.709 
ATOM   2435  C2'  DT A 118     -93.455 -24.830  89.721 
ATOM   2436  C1'  DT A 118     -93.366 -24.716  91.240 
ATOM   2437  N1   DT A 118     -92.472 -25.730  91.865 
ATOM   2438  C2   DT A 118     -91.763 -25.340  92.976 
ATOM   2439  O2   DT A 118     -91.841 -24.220  93.452 
ATOM   2440  N3   DT A 118     -90.944 -26.305  93.527 
ATOM   2441  C4   DT A 118     -90.780 -27.598  93.071 
ATOM   2442  O4   DT A 118     -90.016 -28.374  93.649 
ATOM   2443  C5   DT A 118     -91.565 -27.913  91.901 
ATOM   2444  C7   DT A 118     -91.446 -29.300  91.339 
ATOM   2445  C6   DT A 118     -92.369 -26.994  91.344 
ATOM   2446  P    DC A 119     -94.343 -21.688  88.411 
ATOM   2447  OP1  DC A 119     -95.707 -21.210  88.093 
ATOM   2448  OP2  DC A 119     -93.630 -22.390  87.321 
ATOM   2449  O5'  DC A 119     -93.453 -20.467  88.936 
ATOM   2450  C5'  DC A 119     -93.496 -20.122  90.333 
ATOM   2451  C4'  DC A 119     -92.094 -19.853  90.844 
ATOM   2452  O4'  DC A 119     -91.433 -21.061  91.315 
ATOM   2453  C3'  DC A 119     -91.115 -19.271  89.823 
ATOM   2454  O3'  DC A 119     -90.265 -18.339  90.481 
ATOM   2455  C2'  DC A 119     -90.272 -20.464  89.373 
ATOM   2456  C1'  DC A 119     -90.133 -21.112  90.747 
ATOM   2457  N1   DC A 119     -89.704 -22.537  90.697 
ATOM   2458  C2   DC A 119     -88.879 -23.003  91.717 
ATOM   2459  O2   DC A 119     -88.539 -22.222  92.614 
ATOM   2460  N3   DC A 119     -88.476 -24.300  91.690 
ATOM   2461  C4   DC A 119     -88.866 -25.114  90.701 
ATOM   2462  N4   DC A 119     -88.446 -26.370  90.718 
ATOM   2463  C5   DC A 119     -89.714 -24.654  89.642 
ATOM   2464  C6   DC A 119     -90.105 -23.355  89.687 
ATOM   2465  P    DA A 120     -89.863 -16.988  89.723 
ATOM   2466  OP1  DA A 120     -90.931 -15.980  89.905 
ATOM   2467  OP2  DA A 120     -89.491 -17.295  88.325 
ATOM   2468  O5'  DA A 120     -88.559 -16.544  90.540 
ATOM   2469  C5'  DA A 120     -88.452 -16.901  91.931 
ATOM   2470  C4'  DA A 120     -87.053 -17.403  92.230 
ATOM   2471  O4'  DA A 120     -86.917 -18.835  92.006 
ATOM   2472  C3'  DA A 120     -85.933 -16.790  91.390 
ATOM   2473  O3'  DA A 120     -84.780 -16.631  92.207 
ATOM   2474  C2'  DA A 120     -85.630 -17.841  90.322 
ATOM   2475  C1'  DA A 120     -85.746 -19.058  91.235 
ATOM   2476  N9   DA A 120     -85.913 -20.344  90.501 
ATOM   2477  C8   DA A 120     -86.577 -20.571  89.330 
ATOM   2478  N7   DA A 120     -86.544 -21.808  88.940 
ATOM   2479  C5   DA A 120     -85.803 -22.450  89.923 
ATOM   2480  C6   DA A 120     -85.408 -23.786  90.091 
ATOM   2481  N6   DA A 120     -85.720 -24.764  89.229 
ATOM   2482  N1   DA A 120     -84.676 -24.084  91.181 
ATOM   2483  C2   DA A 120     -84.370 -23.109  92.035 
ATOM   2484  N3   DA A 120     -84.680 -21.832  91.984 
ATOM   2485  C4   DA A 120     -85.412 -21.561  90.883 
ATOM   2486  P    DC A 121     -83.884 -15.314  92.037 
ATOM   2487  OP1  DC A 121     -84.469 -14.211  92.832 
ATOM   2488  OP2  DC A 121     -83.675 -15.039  90.599 
ATOM   2489  O5'  DC A 121     -82.505 -15.783  92.701 
ATOM   2490  C5'  DC A 121     -82.536 -16.760  93.758 
ATOM   2491  C4'  DC A 121     -81.445 -17.791  93.543 
ATOM   2492  O4'  DC A 121     -81.885 -18.899  92.707 
ATOM   2493  C3'  DC A 121     -80.180 -17.285  92.848 
ATOM   2494  O3'  DC A 121     -79.051 -17.934  93.420 
ATOM   2495  C2'  DC A 121     -80.323 -17.747  91.399 
ATOM   2496  C1'  DC A 121     -80.901 -19.124  91.708 
ATOM   2497  N1   DC A 121     -81.566 -19.771  90.543 
ATOM   2498  C2   DC A 121     -81.474 -21.156  90.428 
ATOM   2499  O2   DC A 121     -80.850 -21.785  91.290 
ATOM   2500  N3   DC A 121     -82.072 -21.764  89.372 
ATOM   2501  C4   DC A 121     -82.739 -21.046  88.458 
ATOM   2502  N4   DC A 121     -83.306 -21.686  87.447 
ATOM   2503  C5   DC A 121     -82.846 -19.621  88.557 
ATOM   2504  C6   DC A 121     -82.241 -19.031  89.620 
ATOM   2505  P    DC A 122     -77.711 -17.091  93.661 
ATOM   2506  OP1  DC A 122     -77.809 -16.362  94.945 
ATOM   2507  OP2  DC A 122     -77.422 -16.267  92.467 
ATOM   2508  O5'  DC A 122     -76.623 -18.257  93.785 
ATOM   2509  C5'  DC A 122     -77.026 -19.536  94.309 
ATOM   2510  C4'  DC A 122     -76.430 -20.651  93.471 
ATOM   2511  O4'  DC A 122     -77.277 -21.012  92.343 
ATOM   2512  C3'  DC A 122     -75.074 -20.350  92.832 
ATOM   2513  O3'  DC A 122     -74.286 -21.535  92.846 
ATOM   2514  C2'  DC A 122     -75.399 -20.000  91.381 
ATOM   2515  C1'  DC A 122     -76.470 -21.067  91.177 
ATOM   2516  N1   DC A 122     -77.345 -20.820  89.997 
ATOM   2517  C2   DC A 122     -77.805 -21.926  89.287 
ATOM   2518  O2   DC A 122     -77.472 -23.056  89.663 
ATOM   2519  N3   DC A 122     -78.603 -21.723  88.207 
ATOM   2520  C4   DC A 122     -78.941 -20.482  87.833 
ATOM   2521  N4   DC A 122     -79.722 -20.336  86.773 
ATOM   2522  C5   DC A 122     -78.478 -19.331  88.549 
ATOM   2523  C6   DC A 122     -77.681 -19.556  89.624 
ATOM   2524  P    DA A 123     -72.722 -21.422  93.164 
ATOM   2525  OP1  DA A 123     -72.514 -21.394  94.630 
ATOM   2526  OP2  DA A 123     -72.141 -20.292  92.405 
ATOM   2527  O5'  DA A 123     -72.178 -22.804  92.570 
ATOM   2528  C5'  DA A 123     -73.049 -23.952  92.563 
ATOM   2529  C4'  DA A 123     -72.945 -24.673  91.234 
ATOM   2530  O4'  DA A 123     -73.875 -24.149  90.244 
ATOM   2531  C3'  DA A 123     -71.586 -24.597  90.540 
ATOM   2532  O3'  DA A 123     -71.326 -25.839  89.897 
ATOM   2533  C2'  DA A 123     -71.758 -23.522  89.467 
ATOM   2534  C1'  DA A 123     -73.163 -23.927  89.036 
ATOM   2535  N9   DA A 123     -73.880 -22.873  88.264 
ATOM   2536  C8   DA A 123     -73.809 -21.518  88.410 
ATOM   2537  N7   DA A 123     -74.558 -20.860  87.581 
ATOM   2538  C5   DA A 123     -75.173 -21.850  86.828 
ATOM   2539  C6   DA A 123     -76.096 -21.801  85.770 
ATOM   2540  N6   DA A 123     -76.583 -20.658  85.265 
ATOM   2541  N1   DA A 123     -76.502 -22.973  85.247 
ATOM   2542  C2   DA A 123     -76.015 -24.106  85.753 
ATOM   2543  N3   DA A 123     -75.154 -24.275  86.733 
ATOM   2544  C4   DA A 123     -74.763 -23.087  87.239 
ATOM   2545  P    DT A 124     -69.841 -26.435  89.929 
ATOM   2546  OP1  DT A 124     -69.628 -27.168  91.197 
ATOM   2547  OP2  DT A 124     -68.869 -25.360  89.629 
ATOM   2548  O5'  DT A 124     -69.890 -27.470  88.710 
ATOM   2549  C5'  DT A 124     -71.141 -28.102  88.381 
ATOM   2550  C4'  DT A 124     -71.340 -28.104  86.878 
ATOM   2551  O4'  DT A 124     -71.997 -26.895  86.402 
ATOM   2552  C3'  DT A 124     -70.066 -28.187  86.038 
ATOM   2553  O3'  DT A 124     -70.322 -28.987  84.890 
ATOM   2554  C2'  DT A 124     -69.810 -26.750  85.581 
ATOM   2555  C1'  DT A 124     -71.266 -26.395  85.293 
ATOM   2556  N1   DT A 124     -71.517 -24.929  85.197 
ATOM   2557  C2   DT A 124     -72.470 -24.516  84.299 
ATOM   2558  O2   DT A 124     -73.101 -25.289  83.598 
ATOM   2559  N3   DT A 124     -72.675 -23.151  84.236 
ATOM   2560  C4   DT A 124     -72.020 -22.190  84.980 
ATOM   2561  O4   DT A 124     -72.289 -20.996  84.835 
ATOM   2562  C5   DT A 124     -71.037 -22.721  85.894 
ATOM   2563  C7   DT A 124     -70.278 -21.744  86.742 
ATOM   2564  C6   DT A 124     -70.818 -24.044  85.975 
ATOM   2565  P    DT A 125     -69.190 -29.998  84.381 
ATOM   2566  OP1  DT A 125     -69.272 -31.261  85.150 
ATOM   2567  OP2  DT A 125     -67.877 -29.318  84.389 
ATOM   2568  O5'  DT A 125     -69.652 -30.256  82.871 
ATOM   2569  C5'  DT A 125     -71.053 -30.185  82.548 
ATOM   2570  C4'  DT A 125     -71.249 -29.417  81.256 
ATOM   2571  O4'  DT A 125     -71.381 -27.983  81.477 
ATOM   2572  C3'  DT A 125     -70.116 -29.530  80.237 
ATOM   2573  O3'  DT A 125     -70.676 -29.557  78.928 
ATOM   2574  C2'  DT A 125     -69.320 -28.235  80.397 
ATOM   2575  C1'  DT A 125     -70.521 -27.310  80.571 
ATOM   2576  N1   DT A 125     -70.176 -25.986  81.158 
ATOM   2577  C2   DT A 125     -70.898 -24.901  80.721 
ATOM   2578  O2   DT A 125     -71.787 -24.986  79.892 
ATOM   2579  N3   DT A 125     -70.549 -23.689  81.287 
ATOM   2580  C4   DT A 125     -69.563 -23.480  82.231 
ATOM   2581  O4   DT A 125     -69.343 -22.347  82.664 
ATOM   2582  C5   DT A 125     -68.862 -24.678  82.625 
ATOM   2583  C7   DT A 125     -67.772 -24.538  83.648 
ATOM   2584  C6   DT A 125     -69.179 -25.869  82.091 
ATOM   2585  P    DC A 126     -70.037 -30.534  77.832 
ATOM   2586  OP1  DC A 126     -70.602 -31.893  77.988 
ATOM   2587  OP2  DC A 126     -68.562 -30.436  77.880 
ATOM   2588  O5'  DC A 126     -70.575 -29.879  76.475 
ATOM   2589  C5'  DC A 126     -71.838 -29.188  76.486 
ATOM   2590  C4'  DC A 126     -71.727 -27.891  75.708 
ATOM   2591  O4'  DC A 126     -71.282 -26.782  76.540 
ATOM   2592  C3'  DC A 126     -70.738 -27.897  74.543 
ATOM   2593  O3'  DC A 126     -71.273 -27.117  73.481 
ATOM   2594  C2'  DC A 126     -69.495 -27.192  75.086 
ATOM   2595  C1'  DC A 126     -70.233 -26.106  75.863 
ATOM   2596  N1   DC A 126     -69.391 -25.420  76.882 
ATOM   2597  C2   DC A 126     -69.622 -24.066  77.110 
ATOM   2598  O2   DC A 126     -70.509 -23.496  76.465 
ATOM   2599  N3   DC A 126     -68.863 -23.423  78.035 
ATOM   2600  C4   DC A 126     -67.913 -24.078  78.713 
ATOM   2601  N4   DC A 126     -67.200 -23.405  79.604 
ATOM   2602  C5   DC A 126     -67.659 -25.470  78.492 
ATOM   2603  C6   DC A 126     -68.427 -26.095  77.564 
ATOM   2604  P    DC A 127     -71.078 -27.619  71.974 
ATOM   2605  OP1  DC A 127     -72.131 -28.605  71.640 
ATOM   2606  OP2  DC A 127     -69.682 -28.070  71.778 
ATOM   2607  O5'  DC A 127     -71.326 -26.267  71.155 
ATOM   2608  C5'  DC A 127     -72.215 -25.275  71.700 
ATOM   2609  C4'  DC A 127     -71.610 -23.894  71.545 
ATOM   2610  O4'  DC A 127     -70.758 -23.532  72.669 
ATOM   2611  C3'  DC A 127     -70.712 -23.695  70.324 
ATOM   2612  O3'  DC A 127     -70.905 -22.379  69.820 
ATOM   2613  C2'  DC A 127     -69.288 -23.802  70.869 
ATOM   2614  C1'  DC A 127     -69.534 -23.026  72.159 
ATOM   2615  N1   DC A 127     -68.481 -23.233  73.192 
ATOM   2616  C2   DC A 127     -68.159 -22.158  74.017 
ATOM   2617  O2   DC A 127     -68.755 -21.086  73.858 
ATOM   2618  N3   DC A 127     -67.202 -22.327  74.964 
ATOM   2619  C4   DC A 127     -66.579 -23.504  75.103 
ATOM   2620  N4   DC A 127     -65.653 -23.618  76.043 
ATOM   2621  C5   DC A 127     -66.895 -24.622  74.266 
ATOM   2622  C6   DC A 127     -67.854 -24.434  73.325 
ATOM   2623  P    DA A 128     -70.936 -22.152  68.235 
ATOM   2624  OP1  DA A 128     -72.295 -22.434  67.720 
ATOM   2625  OP2  DA A 128     -69.832 -22.907  67.604 
ATOM   2626  O5'  DA A 128     -70.639 -20.583  68.136 
ATOM   2627  C5'  DA A 128     -71.062 -19.722  69.210 
ATOM   2628  C4'  DA A 128     -69.963 -18.733  69.547 
ATOM   2629  O4'  DA A 128     -69.028 -19.257  70.534 
ATOM   2630  C3'  DA A 128     -69.069 -18.310  68.381 
ATOM   2631  O3'  DA A 128     -68.733 -16.936  68.534 
ATOM   2632  C2'  DA A 128     -67.797 -19.143  68.546 
ATOM   2633  C1'  DA A 128     -67.708 -19.029  70.065 
ATOM   2634  N9   DA A 128     -66.814 -20.043  70.690 
ATOM   2635  C8   DA A 128     -66.595 -21.334  70.304 
ATOM   2636  N7   DA A 128     -65.752 -21.971  71.056 
ATOM   2637  C5   DA A 128     -65.383 -21.035  72.012 
ATOM   2638  C6   DA A 128     -64.506 -21.094  73.107 
ATOM   2639  N6   DA A 128     -63.808 -22.190  73.438 
ATOM   2640  N1   DA A 128     -64.371 -19.982  73.854 
ATOM   2641  C2   DA A 128     -65.067 -18.897  73.521 
ATOM   2642  N3   DA A 128     -65.911 -18.724  72.528 
ATOM   2643  C4   DA A 128     -66.028 -19.851  71.796 
ATOM   2644  P    DG A 129     -68.685 -16.000  67.236 
ATOM   2645  OP1  DG A 129     -70.049 -15.523  66.918 
ATOM   2646  OP2  DG A 129     -67.972 -16.702  66.146 
ATOM   2647  O5'  DG A 129     -67.795 -14.779  67.761 
ATOM   2648  C5'  DG A 129     -67.838 -14.435  69.158 
ATOM   2649  C4'  DG A 129     -66.436 -14.165  69.669 
ATOM   2650  O4'  DG A 129     -65.775 -15.374  70.140 
ATOM   2651  C3'  DG A 129     -65.457 -13.584  68.648 
ATOM   2652  O3'  DG A 129     -64.607 -12.652  69.306 
ATOM   2653  C2'  DG A 129     -64.614 -14.776  68.198 
ATOM   2654  C1'  DG A 129     -64.475 -15.424  69.572 
ATOM   2655  N9   DG A 129     -64.046 -16.849  69.522 
ATOM   2656  C8   DG A 129     -64.348 -17.817  68.589 
ATOM   2657  N7   DG A 129     -63.806 -18.985  68.837 
ATOM   2658  C5   DG A 129     -63.094 -18.776  70.017 
ATOM   2659  C6   DG A 129     -62.300 -19.673  70.777 
ATOM   2660  O6   DG A 129     -62.059 -20.858  70.562 
ATOM   2661  N1   DG A 129     -61.757 -19.046  71.907 
ATOM   2662  C2   DG A 129     -61.955 -17.725  72.257 
ATOM   2663  N2   DG A 129     -61.349 -17.317  73.374 
ATOM   2664  N3   DG A 129     -62.700 -16.883  71.543 
ATOM   2665  C4   DG A 129     -63.234 -17.476  70.443 
ATOM   2666  P    DC A 130     -64.205 -11.300  68.548 
ATOM   2667  OP1  DC A 130     -65.273 -10.293  68.730 
ATOM   2668  OP2  DC A 130     -63.833 -11.607  67.150 
ATOM   2669  O5'  DC A 130     -62.901 -10.857  69.365 
ATOM   2670  C5'  DC A 130     -62.794 -11.214  70.756 
ATOM   2671  C4'  DC A 130     -61.395 -11.715  71.055 
ATOM   2672  O4'  DC A 130     -61.259 -13.148  70.831 
ATOM   2673  C3'  DC A 130     -60.275 -11.102  70.216 
ATOM   2674  O3'  DC A 130     -59.121 -10.943  71.032 
ATOM   2675  C2'  DC A 130     -59.972 -12.153  69.147 
ATOM   2676  C1'  DC A 130     -60.088 -13.371  70.060 
ATOM   2677  N1   DC A 130     -60.255 -14.656  69.326 
ATOM   2678  C2   DC A 130     -59.671 -15.796  69.872 
ATOM   2679  O2   DC A 130     -59.045 -15.695  70.934 
ATOM   2680  N3   DC A 130     -59.811 -16.978  69.218 
ATOM   2681  C4   DC A 130     -60.498 -17.045  68.070 
ATOM   2682  N4   DC A 130     -60.606 -18.220  67.470 
ATOM   2683  C5   DC A 130     -61.105 -15.884  67.491 
ATOM   2684  C6   DC A 130     -60.954 -14.712  68.160 
ATOM   2685  P    DT A 131     -58.226  -9.626  70.862 
ATOM   2686  OP1  DT A 131     -58.811  -8.523  71.657 
ATOM   2687  OP2  DT A 131     -58.017  -9.351  69.424 
ATOM   2688  O5'  DT A 131     -56.847 -10.095  71.526 
ATOM   2689  C5'  DT A 131     -56.878 -11.072  72.583 
ATOM   2690  C4'  DT A 131     -55.787 -12.103  72.368 
ATOM   2691  O4'  DT A 131     -56.227 -13.211  71.532 
ATOM   2692  C3'  DT A 131     -54.522 -11.597  71.673 
ATOM   2693  O3'  DT A 131     -53.392 -12.246  72.245 
ATOM   2694  C2'  DT A 131     -54.665 -12.060  70.224 
ATOM   2695  C1'  DT A 131     -55.243 -13.437  70.533 
ATOM   2696  N1   DT A 131     -55.908 -14.083  69.368 
ATOM   2697  C2   DT A 131     -55.808 -15.450  69.269 
ATOM   2698  O2   DT A 131     -55.209 -16.131  70.082 
ATOM   2699  N3   DT A 131     -56.436 -16.014  68.175 
ATOM   2700  C4   DT A 131     -57.138 -15.340  67.197 
ATOM   2701  O4   DT A 131     -57.658 -15.955  66.263 
ATOM   2702  C5   DT A 131     -57.188 -13.910  67.387 
ATOM   2703  C7   DT A 131     -57.933 -13.100  66.367 
ATOM   2704  C6   DT A 131     -56.587 -13.335  68.441 
ATOM   2705  P    DG A 132     -52.053 -11.404  72.486 
ATOM   2706  OP1  DG A 132     -52.151 -10.674  73.770 
ATOM   2707  OP2  DG A 132     -51.764 -10.580  71.292 
ATOM   2708  O5'  DG A 132     -50.965 -12.569  72.610 
ATOM   2709  C5'  DG A 132     -51.368 -13.849  73.134 
ATOM   2710  C4'  DG A 132     -50.772 -14.963  72.296 
ATOM   2711  O4'  DG A 132     -51.619 -15.324  71.168 
ATOM   2712  C3'  DG A 132     -49.416 -14.663  71.658 
ATOM   2713  O3'  DG A 132     -48.628 -15.847  71.671 
ATOM   2714  C2'  DG A 132     -49.741 -14.312  70.206 
ATOM   2715  C1'  DG A 132     -50.812 -15.379  70.002 
ATOM   2716  N9   DG A 132     -51.687 -15.132  68.822 
ATOM   2717  C8   DG A 132     -52.129 -13.936  68.300 
ATOM   2718  N7   DG A 132     -52.893 -14.065  67.243 
ATOM   2719  C5   DG A 132     -52.963 -15.443  67.050 
ATOM   2720  C6   DG A 132     -53.647 -16.195  66.060 
ATOM   2721  O6   DG A 132     -54.344 -15.791  65.133 
ATOM   2722  N1   DG A 132     -53.448 -17.572  66.233 
ATOM   2723  C2   DG A 132     -52.689 -18.147  67.233 
ATOM   2724  N2   DG A 132     -52.625 -19.480  67.227 
ATOM   2725  N3   DG A 132     -52.048 -17.441  68.163 
ATOM   2726  C4   DG A 132     -52.230 -16.104  68.008 
ATOM   2727  P    DA A 133     -47.064 -15.734  71.989 
ATOM   2728  OP1  DA A 133     -46.856 -15.706  73.455 
ATOM   2729  OP2  DA A 133     -46.483 -14.604  71.230 
ATOM   2730  O5'  DA A 133     -46.520 -17.116  71.395 
ATOM   2731  C5'  DA A 133     -47.391 -18.264  71.389 
ATOM   2732  C4'  DA A 133     -47.287 -18.986  70.059 
ATOM   2733  O4'  DA A 133     -48.216 -18.461  69.069 
ATOM   2734  C3'  DA A 133     -45.928 -18.909  69.365 
ATOM   2735  O3'  DA A 133     -45.668 -20.151  68.722 
ATOM   2736  C2'  DA A 133     -46.100 -17.834  68.292 
ATOM   2737  C1'  DA A 133     -47.505 -18.239  67.861 
ATOM   2738  N9   DA A 133     -48.222 -17.186  67.089 
ATOM   2739  C8   DA A 133     -48.151 -15.830  67.235 
ATOM   2740  N7   DA A 133     -48.899 -15.173  66.406 
ATOM   2741  C5   DA A 133     -49.515 -16.163  65.653 
ATOM   2742  C6   DA A 133     -50.438 -16.113  64.595 
ATOM   2743  N6   DA A 133     -50.925 -14.971  64.091 
ATOM   2744  N1   DA A 133     -50.844 -17.285  64.072 
ATOM   2745  C2   DA A 133     -50.357 -18.418  64.578 
ATOM   2746  N3   DA A 133     -49.496 -18.587  65.558 
ATOM   2747  C4   DA A 133     -49.105 -17.399  66.064 
ATOM   2748  P    DT A 134     -44.183 -20.747  68.754 
ATOM   2749  OP1  DT A 134     -43.970 -21.480  70.022 
ATOM   2750  OP2  DT A 134     -43.211 -19.672  68.454 
ATOM   2751  O5'  DT A 134     -44.232 -21.782  67.535 
ATOM   2752  C5'  DT A 134     -45.483 -22.415  67.206 
ATOM   2753  C4'  DT A 134     -45.682 -22.417  65.703 
ATOM   2754  O4'  DT A 134     -46.339 -21.207  65.227 
ATOM   2755  C3'  DT A 134     -44.408 -22.499  64.863 
ATOM   2756  O3'  DT A 134     -44.664 -23.300  63.715 
ATOM   2757  C2'  DT A 134     -44.152 -21.062  64.406 
ATOM   2758  C1'  DT A 134     -45.608 -20.707  64.118 
ATOM   2759  N1   DT A 134     -45.859 -19.242  64.022 
ATOM   2760  C2   DT A 134     -46.812 -18.829  63.124 
ATOM   2761  O2   DT A 134     -47.443 -19.601  62.423 
ATOM   2762  N3   DT A 134     -47.017 -17.463  63.061 
ATOM   2763  C4   DT A 134     -46.362 -16.503  63.805 
ATOM   2764  O4   DT A 134     -46.631 -15.308  63.661 
ATOM   2765  C5   DT A 134     -45.379 -17.033  64.719 
ATOM   2766  C7   DT A 134     -44.620 -16.056  65.567 
ATOM   2767  C6   DT A 134     -45.160 -18.357  64.800 
ATOM   2768  P    DG A 135     -43.532 -24.310  63.206 
ATOM   2769  OP1  DG A 135     -43.614 -25.574  63.975 
ATOM   2770  OP2  DG A 135     -42.219 -23.630  63.215 
ATOM   2771  O5'  DG A 135     -43.994 -24.568  61.696 
ATOM   2772  C5'  DG A 135     -45.395 -24.497  61.373 
ATOM   2773  C4'  DG A 135     -45.591 -23.729  60.082 
ATOM   2774  O4'  DG A 135     -45.723 -22.295  60.302 
ATOM   2775  C3'  DG A 135     -44.458 -23.842  59.062 
ATOM   2776  O3'  DG A 135     -45.018 -23.870  57.753 
ATOM   2777  C2'  DG A 135     -43.662 -22.548  59.222 
ATOM   2778  C1'  DG A 135     -44.863 -21.622  59.396 
ATOM   2779  N9   DG A 135     -44.518 -20.298  59.983 
ATOM   2780  C8   DG A 135     -43.559 -19.984  60.921 
ATOM   2781  N7   DG A 135     -43.509 -18.710  61.229 
ATOM   2782  C5   DG A 135     -44.504 -18.139  60.437 
ATOM   2783  C6   DG A 135     -44.925 -16.789  60.330 
ATOM   2784  O6   DG A 135     -44.499 -15.800  60.923 
ATOM   2785  N1   DG A 135     -45.970 -16.649  59.405 
ATOM   2786  C2   DG A 135     -46.533 -17.679  58.679 
ATOM   2787  N2   DG A 135     -47.521 -17.339  57.848 
ATOM   2788  N3   DG A 135     -46.138 -18.947  58.781 
ATOM   2789  C4   DG A 135     -45.126 -19.099  59.673 
ATOM   2790  P    DT A 136     -44.379 -24.846  56.657 
ATOM   2791  OP1  DT A 136     -44.944 -26.205  56.813 
ATOM   2792  OP2  DT A 136     -42.903 -24.748  56.705 
ATOM   2793  O5'  DT A 136     -44.917 -24.191  55.300 
ATOM   2794  C5'  DT A 136     -46.180 -23.501  55.311 
ATOM   2795  C4'  DT A 136     -46.069 -22.203  54.533 
ATOM   2796  O4'  DT A 136     -45.624 -21.094  55.365 
ATOM   2797  C3'  DT A 136     -45.080 -22.209  53.368 
ATOM   2798  O3'  DT A 136     -45.615 -21.429  52.306 
ATOM   2799  C2'  DT A 136     -43.837 -21.505  53.911 
ATOM   2800  C1'  DT A 136     -44.575 -20.419  54.688 
ATOM   2801  N1   DT A 136     -43.733 -19.732  55.707 
ATOM   2802  C2   DT A 136     -43.973 -18.397  55.921 
ATOM   2803  O2   DT A 136     -44.831 -17.773  55.320 
ATOM   2804  N3   DT A 136     -43.172 -17.795  56.872 
ATOM   2805  C4   DT A 136     -42.176 -18.403  57.608 
ATOM   2806  O4   DT A 136     -41.524 -17.760  58.432 
ATOM   2807  C5   DT A 136     -41.999 -19.806  57.312 
ATOM   2808  C7   DT A 136     -40.934 -20.545  58.069 
ATOM   2809  C6   DT A 136     -42.763 -20.416  56.392 
ATOM   2810  P    DC A 137     -45.420 -21.931  50.799 
ATOM   2811  OP1  DC A 137     -46.473 -22.917  50.465 
ATOM   2812  OP2  DC A 137     -44.024 -22.382  50.603 
ATOM   2813  O5'  DC A 137     -45.668 -20.579  49.980 
ATOM   2814  C5'  DC A 137     -46.557 -19.587  50.525 
ATOM   2815  C4'  DC A 137     -45.952 -18.207  50.370 
ATOM   2816  O4'  DC A 137     -45.100 -17.844  51.494 
ATOM   2817  C3'  DC A 137     -45.054 -18.008  49.149 
ATOM   2818  O3'  DC A 137     -45.247 -16.692  48.645 
ATOM   2819  C2'  DC A 137     -43.629 -18.114  49.694 
ATOM   2820  C1'  DC A 137     -43.876 -17.338  50.984 
ATOM   2821  N1   DC A 137     -42.823 -17.546  52.017 
ATOM   2822  C2   DC A 137     -42.501 -16.470  52.842 
ATOM   2823  O2   DC A 137     -43.097 -15.399  52.683 
ATOM   2824  N3   DC A 137     -41.544 -16.639  53.789 
ATOM   2825  C4   DC A 137     -40.921 -17.816  53.929 
ATOM   2826  N4   DC A 137     -39.995 -17.931  54.868 
ATOM   2827  C5   DC A 137     -41.237 -18.935  53.091 
ATOM   2828  C6   DC A 137     -42.196 -18.746  52.150 
ATOM   2829  P    DA A 138     -45.278 -16.464  47.060 
ATOM   2830  OP1  DA A 138     -46.637 -16.746  46.545 
ATOM   2831  OP2  DA A 138     -44.174 -17.219  46.429 
ATOM   2832  O5'  DA A 138     -44.981 -14.895  46.961 
ATOM   2833  C5'  DA A 138     -45.404 -14.034  48.035 
ATOM   2834  C4'  DA A 138     -44.305 -13.046  48.372 
ATOM   2835  O4'  DA A 138     -43.370 -13.569  49.359 
ATOM   2836  C3'  DA A 138     -43.411 -12.622  47.206 
ATOM   2837  O3'  DA A 138     -43.075 -11.249  47.359 
ATOM   2838  C2'  DA A 138     -42.139 -13.455  47.372 
ATOM   2839  C1'  DA A 138     -42.050 -13.341  48.891 
ATOM   2840  N9   DA A 138     -41.156 -14.355  49.515 
ATOM   2841  C8   DA A 138     -40.937 -15.646  49.129 
ATOM   2842  N7   DA A 138     -40.093 -16.284  49.881 
ATOM   2843  C5   DA A 138     -39.725 -15.347  50.837 
ATOM   2844  C6   DA A 138     -38.848 -15.407  51.932 
ATOM   2845  N6   DA A 138     -38.150 -16.502  52.263 
ATOM   2846  N1   DA A 138     -38.712 -14.294  52.679 
ATOM   2847  C2   DA A 138     -39.409 -13.209  52.346 
ATOM   2848  N3   DA A 138     -40.252 -13.036  51.353 
ATOM   2849  C4   DA A 138     -40.370 -14.163  50.621 
ATOM   2850  P    DC A 139     -43.027 -10.313  46.061 
ATOM   2851  OP1  DC A 139     -44.391  -9.835  45.743 
ATOM   2852  OP2  DC A 139     -42.314 -11.014  44.971 
ATOM   2853  O5'  DC A 139     -42.137  -9.091  46.586 
ATOM   2854  C5'  DC A 139     -42.180  -8.747  47.983 
ATOM   2855  C4'  DC A 139     -40.778  -8.477  48.494 
ATOM   2856  O4'  DC A 139     -40.117  -9.686  48.965 
ATOM   2857  C3'  DC A 139     -39.799  -7.896  47.473 
ATOM   2858  O3'  DC A 139     -38.949  -6.964  48.131 
ATOM   2859  C2'  DC A 139     -38.956  -9.088  47.023 
ATOM   2860  C1'  DC A 139     -38.817  -9.736  48.397 
ATOM   2861  N1   DC A 139     -38.388 -11.161  48.348 
ATOM   2862  C2   DC A 139     -37.563 -11.627  49.368 
ATOM   2863  O2   DC A 139     -37.223 -10.846  50.264 
ATOM   2864  N3   DC A 139     -37.160 -12.924  49.340 
ATOM   2865  C4   DC A 139     -37.550 -13.738  48.351 
ATOM   2866  N4   DC A 139     -37.130 -14.994  48.369 
ATOM   2867  C5   DC A 139     -38.398 -13.278  47.292 
ATOM   2868  C6   DC A 139     -38.789 -11.979  47.337 
ATOM   2869  P    DC A 140     -38.546  -5.612  47.373 
ATOM   2870  OP1  DC A 140     -39.615  -4.605  47.556 
ATOM   2871  OP2  DC A 140     -38.175  -5.919  45.975 
ATOM   2872  O5'  DC A 140     -37.243  -5.169  48.190 
ATOM   2873  C5'  DC A 140     -37.136  -5.526  49.581 
ATOM   2874  C4'  DC A 140     -35.737  -6.027  49.880 
ATOM   2875  O4'  DC A 140     -35.601  -7.460  49.656 
ATOM   2876  C3'  DC A 140     -34.617  -5.414  49.041 
ATOM   2877  O3'  DC A 140     -33.463  -5.255  49.857 
ATOM   2878  C2'  DC A 140     -34.314  -6.465  47.973 
ATOM   2879  C1'  DC A 140     -34.430  -7.683  48.885 
ATOM   2880  N1   DC A 140     -34.597  -8.968  48.151 
ATOM   2881  C2   DC A 140     -34.013 -10.108  48.697 
ATOM   2882  O2   DC A 140     -33.387 -10.008  49.759 
ATOM   2883  N3   DC A 140     -34.153 -11.290  48.043 
ATOM   2884  C4   DC A 140     -34.840 -11.357  46.895 
ATOM   2885  N4   DC A 140     -34.948 -12.532  46.295 
ATOM   2886  C5   DC A 140     -35.447 -10.196  46.316 
ATOM   2887  C6   DC A 140     -35.296  -9.024  46.985 
ATOM   2888  P    DC A 141     -32.568  -3.938  49.688 
ATOM   2889  OP1  DC A 141     -33.153  -2.835  50.482 
ATOM   2890  OP2  DC A 141     -32.359  -3.663  48.249 
ATOM   2891  O5'  DC A 141     -31.189  -4.407  50.351 
ATOM   2892  C5'  DC A 141     -31.220  -5.385  51.408 
ATOM   2893  C4'  DC A 141     -30.129  -6.415  51.193 
ATOM   2894  O4'  DC A 141     -30.569  -7.523  50.357 
ATOM   2895  C3'  DC A 141     -28.864  -5.910  50.498 
ATOM   2896  O3'  DC A 141     -27.734  -6.558  51.070 
ATOM   2897  C2'  DC A 141     -29.007  -6.372  49.049 
ATOM   2898  C1'  DC A 141     -29.585  -7.749  49.358 
ATOM   2899  N1   DC A 141     -30.250  -8.396  48.193 
ATOM   2900  C2   DC A 141     -30.158  -9.780  48.078 
ATOM   2901  O2   DC A 141     -29.534 -10.410  48.940 
ATOM   2902  N3   DC A 141     -30.756 -10.388  47.022 
ATOM   2903  C4   DC A 141     -31.423  -9.670  46.109 
ATOM   2904  N4   DC A 141     -31.990 -10.311  45.097 
ATOM   2905  C5   DC A 141     -31.530  -8.246  46.208 
ATOM   2906  C6   DC A 141     -30.924  -7.656  47.270 
ATOM   2907  P    DC A 142     -26.395  -5.716  51.311 
ATOM   2908  OP1  DC A 142     -26.493  -4.987  52.595 
ATOM   2909  OP2  DC A 142     -26.106  -4.892  50.117 
ATOM   2910  O5'  DC A 142     -25.307  -6.881  51.435 
ATOM   2911  C5'  DC A 142     -25.710  -8.161  51.959 
ATOM   2912  C4'  DC A 142     -25.114  -9.275  51.121 
ATOM   2913  O4'  DC A 142     -25.961  -9.636  49.993 
ATOM   2914  C3'  DC A 142     -23.758  -8.975  50.483 
ATOM   2915  O3'  DC A 142     -22.970 -10.159  50.496 
ATOM   2916  C2'  DC A 142     -24.083  -8.624  49.031 
ATOM   2917  C1'  DC A 142     -25.154  -9.691  48.827 
ATOM   2918  N1   DC A 142     -26.029  -9.445  47.647 
ATOM   2919  C2   DC A 142     -26.489 -10.551  46.937 
ATOM   2920  O2   DC A 142     -26.156 -11.681  47.313 
ATOM   2921  N3   DC A 142     -27.287 -10.348  45.857 
ATOM   2922  C4   DC A 142     -27.625  -9.106  45.483 
ATOM   2923  N4   DC A 142     -28.406  -8.960  44.423 
ATOM   2924  C5   DC A 142     -27.162  -7.955  46.199 
ATOM   2925  C6   DC A 142     -26.365  -8.180  47.275 
ATOM   2926  P    DA A 143     -21.406 -10.046  50.814 
ATOM   2927  OP1  DA A 143     -21.198 -10.018  52.280 
ATOM   2928  OP2  DA A 143     -20.825  -8.917  50.055 
ATOM   2929  O5'  DA A 143     -20.862 -11.428  50.220 
ATOM   2930  C5'  DA A 143     -21.733 -12.576  50.214 
ATOM   2931  C4'  DA A 143     -21.629 -13.298  48.884 
ATOM   2932  O4'  DA A 143     -22.558 -12.773  47.894 
ATOM   2933  C3'  DA A 143     -20.270 -13.222  48.190 
ATOM   2934  O3'  DA A 143     -20.010 -14.464  47.547 
ATOM   2935  C2'  DA A 143     -20.442 -12.146  47.118 
ATOM   2936  C1'  DA A 143     -21.847 -12.551  46.686 
ATOM   2937  N9   DA A 143     -22.564 -11.498  45.914 
ATOM   2938  C8   DA A 143     -22.493 -10.142  46.060 
ATOM   2939  N7   DA A 143     -23.241  -9.485  45.231 
ATOM   2940  C5   DA A 143     -23.857 -10.475  44.478 
ATOM   2941  C6   DA A 143     -24.780 -10.425  43.420 
ATOM   2942  N6   DA A 143     -25.267  -9.283  42.916 
ATOM   2943  N1   DA A 143     -25.186 -11.598  42.897 
ATOM   2944  C2   DA A 143     -24.699 -12.730  43.403 
ATOM   2945  N3   DA A 143     -23.838 -12.899  44.383 
ATOM   2946  C4   DA A 143     -23.447 -11.711  44.889 
ATOM   2947  P    DG A 144     -18.525 -15.059  47.579 
ATOM   2948  OP1  DG A 144     -18.312 -15.792  48.847 
ATOM   2949  OP2  DG A 144     -17.553 -13.985  47.279 
ATOM   2950  O5'  DG A 144     -18.574 -16.095  46.360 
ATOM   2951  C5'  DG A 144     -19.825 -16.727  46.031 
ATOM   2952  C4'  DG A 144     -20.024 -16.729  44.528 
ATOM   2953  O4'  DG A 144     -20.681 -15.519  44.052 
ATOM   2954  C3'  DG A 144     -18.750 -16.811  43.688 
ATOM   2955  O3'  DG A 144     -19.006 -17.612  42.540 
ATOM   2956  C2'  DG A 144     -18.494 -15.374  43.231 
ATOM   2957  C1'  DG A 144     -19.950 -15.019  42.944 
ATOM   2958  N9   DG A 144     -20.201 -13.554  42.847 
ATOM   2959  C8   DG A 144     -19.606 -12.520  43.538 
ATOM   2960  N7   DG A 144     -20.056 -11.333  43.215 
ATOM   2961  C5   DG A 144     -21.018 -11.598  42.240 
ATOM   2962  C6   DG A 144     -21.849 -10.708  41.512 
ATOM   2963  O6   DG A 144     -21.910  -9.483  41.577 
ATOM   2964  N1   DG A 144     -22.681 -11.400  40.620 
ATOM   2965  C2   DG A 144     -22.707 -12.771  40.455 
ATOM   2966  N2   DG A 144     -23.574 -13.236  39.553 
ATOM   2967  N3   DG A 144     -21.927 -13.604  41.140 
ATOM   2968  C4   DG A 144     -21.113 -12.950  42.008 
ATOM   2969  P    DA A 145     -17.874 -18.623  42.031 
ATOM   2970  OP1  DA A 145     -17.956 -19.886  42.800 
ATOM   2971  OP2  DA A 145     -16.561 -17.942  42.040 
ATOM   2972  O5'  DA A 145     -18.336 -18.880  40.521 
ATOM   2973  C5'  DA A 145     -19.737 -18.809  40.199 
ATOM   2974  C4'  DA A 145     -19.933 -18.041  38.907 
ATOM   2975  O4'  DA A 145     -20.065 -16.608  39.127 
ATOM   2976  C3'  DA A 145     -18.800 -18.155  37.887 
ATOM   2977  O3'  DA A 145     -19.360 -18.182  36.578 
ATOM   2978  C2'  DA A 145     -18.004 -16.860  38.047 
ATOM   2979  C1'  DA A 145     -19.205 -15.934  38.221 
ATOM   2980  N9   DA A 145     -18.860 -14.610  38.808 
ATOM   2981  C8   DA A 145     -17.905 -14.317  39.740 
ATOM   2982  N7   DA A 145     -17.845 -13.060  40.051 
ATOM   2983  C5   DA A 145     -18.831 -12.474  39.271 
ATOM   2984  C6   DA A 145     -19.272 -11.146  39.142 
ATOM   2985  N6   DA A 145     -18.749 -10.122  39.830 
ATOM   2986  N1   DA A 145     -20.274 -10.909  38.275 
ATOM   2987  C2   DA A 145     -20.791 -11.931  37.595 
ATOM   2988  N3   DA A 145     -20.463 -13.204  37.632 
ATOM   2989  C4   DA A 145     -19.458 -13.414  38.506 
ATOM   2990  P    DG A 146     -18.721 -19.158  35.482 
ATOM   2991  OP1  DG A 146     -19.286 -20.517  35.638 
ATOM   2992  OP2  DG A 146     -17.245 -19.060  35.530 
ATOM   2993  O5'  DG A 146     -19.259 -18.503  34.125 
ATOM   2994  C5'  DG A 146     -20.522 -17.813  34.136 
ATOM   2995  C4'  DG A 146     -20.411 -16.516  33.359 
ATOM   2996  O4'  DG A 146     -19.966 -15.406  34.190 
ATOM   2997  C3'  DG A 146     -19.422 -16.522  32.193 
ATOM   2998  O3'  DG A 146     -19.957 -15.741  31.131 
ATOM   2999  C2'  DG A 146     -18.179 -15.817  32.736 
ATOM   3000  C1'  DG A 146     -18.917 -14.731  33.513 
ATOM   3001  N9   DG A 146     -18.075 -14.045  34.532 
ATOM   3002  C8   DG A 146     -17.063 -14.558  35.313 
ATOM   3003  N7   DG A 146     -16.513 -13.681  36.119 
ATOM   3004  C5   DG A 146     -17.210 -12.504  35.851 
ATOM   3005  C6   DG A 146     -17.067 -11.208  36.413 
ATOM   3006  O6   DG A 146     -16.281 -10.828  37.277 
ATOM   3007  N1   DG A 146     -17.979 -10.303  35.854 
ATOM   3008  C2   DG A 146     -18.909 -10.610  34.879 
ATOM   3009  N2   DG A 146     -19.689  -9.604  34.478 
ATOM   3010  N3   DG A 146     -19.043 -11.826  34.353 
ATOM   3011  C4   DG A 146     -18.165 -12.715  34.885 
ATOM   3012  P    DA A 147     -19.762 -16.244  29.624 
ATOM   3013  OP1  DA A 147     -20.815 -17.229  29.290 
ATOM   3014  OP2  DA A 147     -18.366 -16.694  29.428 
ATOM   3015  O5'  DA A 147     -20.010 -14.892  28.806 
ATOM   3016  C5'  DA A 147     -20.899 -13.899  29.351 
ATOM   3017  C4'  DA A 147     -20.294 -12.519  29.195 
ATOM   3018  O4'  DA A 147     -19.442 -12.157  30.319 
ATOM   3019  C3'  DA A 147     -19.396 -12.320  27.974 
ATOM   3020  O3'  DA A 147     -19.589 -11.004  27.470 
ATOM   3021  C2'  DA A 147     -17.971 -12.426  28.519 
ATOM   3022  C1'  DA A 147     -18.218 -11.651  29.809 
ATOM   3023  N9   DA A 147     -17.165 -11.858  30.842 
ATOM   3024  C8   DA A 147     -16.446 -12.989  31.106 
ATOM   3025  N7   DA A 147     -15.594 -12.855  32.075 
ATOM   3026  C5   DA A 147     -15.760 -11.539  32.486 
ATOM   3027  C6   DA A 147     -15.140 -10.776  33.490 
ATOM   3028  N6   DA A 147     -14.184 -11.253  34.299 
ATOM   3029  N1   DA A 147     -15.541  -9.499  33.631 
ATOM   3030  C2   DA A 147     -16.492  -9.030  32.824 
ATOM   3031  N3   DA A 147     -17.138  -9.645  31.858 
ATOM   3032  C4   DA A 147     -16.719 -10.921  31.737 
ATOM   3033  P    DG A 148     -19.620 -10.776  25.885 
ATOM   3034  OP1  DG A 148     -20.979 -11.059  25.370 
ATOM   3035  OP2  DG A 148     -18.516 -11.532  25.254 
ATOM   3036  O5'  DG A 148     -19.323  -9.207  25.786 
ATOM   3037  C5'  DG A 148     -19.746  -8.346  26.860 
ATOM   3038  C4'  DG A 148     -18.647  -7.358  27.197 
ATOM   3039  O4'  DG A 148     -17.712  -7.881  28.184 
ATOM   3040  C3'  DG A 148     -17.753  -6.935  26.032 
ATOM   3041  O3'  DG A 148     -17.417  -5.561  26.184 
ATOM   3042  C2'  DG A 148     -16.481  -7.767  26.197 
ATOM   3043  C1'  DG A 148     -16.392  -7.653  27.716 
ATOM   3044  N9   DG A 148     -15.498  -8.667  28.340 
ATOM   3045  C8   DG A 148     -15.264  -9.973  27.965 
ATOM   3046  N7   DG A 148     -14.411 -10.605  28.734 
ATOM   3047  C5   DG A 148     -14.053  -9.650  29.685 
ATOM   3048  C6   DG A 148     -13.159  -9.745  30.783 
ATOM   3049  O6   DG A 148     -12.488 -10.706  31.148 
ATOM   3050  N1   DG A 148     -13.090  -8.539  31.494 
ATOM   3051  C2   DG A 148     -13.793  -7.391  31.184 
ATOM   3052  N2   DG A 148     -13.590  -6.343  31.986 
ATOM   3053  N3   DG A 148     -14.633  -7.303  30.154 
ATOM   3054  C4   DG A 148     -14.710  -8.465  29.454 
ATOM   3055  P    DA A 149     -17.369  -4.625  24.886 
ATOM   3056  OP1  DA A 149     -18.733  -4.147  24.568 
ATOM   3057  OP2  DA A 149     -16.656  -5.326  23.796 
ATOM   3058  O5'  DA A 149     -16.479  -3.403  25.411 
ATOM   3059  C5'  DA A 149     -16.521  -3.059  26.809 
ATOM   3060  C4'  DA A 149     -15.120  -2.789  27.319 
ATOM   3061  O4'  DA A 149     -14.459  -3.998  27.790 
ATOM   3062  C3'  DA A 149     -14.141  -2.208  26.299 
ATOM   3063  O3'  DA A 149     -13.291  -1.276  26.956 
ATOM   3064  C2'  DA A 149     -13.298  -3.400  25.848 
ATOM   3065  C1'  DA A 149     -13.159  -4.048  27.222 
ATOM   3066  N9   DA A 149     -12.730  -5.473  27.173 
ATOM   3067  C8   DA A 149     -13.040  -6.420  26.239 
ATOM   3068  N7   DA A 149     -12.509  -7.581  26.471 
ATOM   3069  C5   DA A 149     -11.795  -7.392  27.646 
ATOM   3070  C6   DA A 149     -11.002  -8.254  28.422 
ATOM   3071  N6   DA A 149     -10.789  -9.541  28.114 
ATOM   3072  N1   DA A 149     -10.435  -7.743  29.531 
ATOM   3073  C2   DA A 149     -10.651  -6.464  29.833 
ATOM   3074  N3   DA A 149     -11.367  -5.568  29.188 
ATOM   3075  C4   DA A 149     -11.923  -6.104  28.083 
ATOM   3076  P    DG A 150     -12.888   0.076  26.199 
ATOM   3077  OP1  DG A 150     -13.957   1.083  26.381 
ATOM   3078  OP2  DG A 150     -12.517  -0.231  24.800 
ATOM   3079  O5'  DG A 150     -11.585   0.519  27.015 
ATOM   3080  C5'  DG A 150     -11.478   0.162  28.406 
ATOM   3081  C4'  DG A 150     -10.079  -0.339  28.705 
ATOM   3082  O4'  DG A 150      -9.943  -1.772  28.481 
ATOM   3083  C3'  DG A 150      -8.959   0.274  27.866 
ATOM   3084  O3'  DG A 150      -7.805   0.433  28.682 
ATOM   3085  C2'  DG A 150      -8.656  -0.777  26.798 
ATOM   3086  C1'  DG A 150      -8.772  -1.995  27.710 
ATOM   3087  N9   DG A 150      -8.939  -3.281  26.976 
ATOM   3088  C8   DG A 150      -9.604  -3.529  25.795 
ATOM   3089  N7   DG A 150      -9.563  -4.783  25.413 
ATOM   3090  C5   DG A 150      -8.817  -5.408  26.411 
ATOM   3091  C6   DG A 150      -8.434  -6.768  26.549 
ATOM   3092  O6   DG A 150      -8.680  -7.716  25.807 
ATOM   3093  N1   DG A 150      -7.679  -6.971  27.712 
ATOM   3094  C2   DG A 150      -7.339  -5.990  28.622 
ATOM   3095  N2   DG A 150      -6.612  -6.389  29.670 
ATOM   3096  N3   DG A 150      -7.698  -4.715  28.493 
ATOM   3097  C4   DG A 150      -8.431  -4.500  27.369 
ATOM   3098  P    DT A 151      -6.910   1.749  28.513 
ATOM   3099  OP1  DT A 151      -7.495   2.853  29.307 
ATOM   3100  OP2  DT A 151      -6.701   2.024  27.074 
ATOM   3101  O5'  DT A 151      -5.531   1.280  29.176 
ATOM   3102  C5'  DT A 151      -5.562   0.303  30.233 
ATOM   3103  C4'  DT A 151      -4.471  -0.727  30.018 
ATOM   3104  O4'  DT A 151      -4.911  -1.836  29.182 
ATOM   3105  C3'  DT A 151      -3.206  -0.222  29.323 
ATOM   3106  O3'  DT A 151      -2.076  -0.870  29.895 
ATOM   3107  C2'  DT A 151      -3.349  -0.684  27.874 
ATOM   3108  C1'  DT A 151      -3.927  -2.061  28.183 
ATOM   3109  N1   DT A 151      -4.592  -2.708  27.018 
ATOM   3110  C2   DT A 151      -4.492  -4.074  26.919 
ATOM   3111  O2   DT A 151      -3.893  -4.756  27.732 
ATOM   3112  N3   DT A 151      -5.120  -4.639  25.825 
ATOM   3113  C4   DT A 151      -5.822  -3.964  24.847 
ATOM   3114  O4   DT A 151      -6.342  -4.579  23.914 
ATOM   3115  C5   DT A 151      -5.872  -2.534  25.037 
ATOM   3116  C7   DT A 151      -6.617  -1.724  24.017 
ATOM   3117  C6   DT A 151      -5.271  -1.959  26.091 
ATOM   3118  P    DT A 152      -0.737  -0.028  30.136 
ATOM   3119  OP1  DT A 152      -0.835   0.701  31.420 
ATOM   3120  OP2  DT A 152      -0.448   0.796  28.942 
ATOM   3121  O5'  DT A 152       0.351  -1.194  30.260 
ATOM   3122  C5'  DT A 152      -0.052  -2.473  30.784 
ATOM   3123  C4'  DT A 152       0.544  -3.588  29.946 
ATOM   3124  O4'  DT A 152      -0.303  -3.949  28.818 
ATOM   3125  C3'  DT A 152       1.900  -3.287  29.308 
ATOM   3126  O3'  DT A 152       2.688  -4.471  29.322 
ATOM   3127  C2'  DT A 152       1.575  -2.936  27.856 
ATOM   3128  C1'  DT A 152       0.504  -4.003  27.652 
ATOM   3129  N1   DT A 152      -0.371  -3.757  26.472 
ATOM   3130  C2   DT A 152      -0.816  -4.859  25.783 
ATOM   3131  O2   DT A 152      -0.527  -6.000  26.098 
ATOM   3132  N3   DT A 152      -1.624  -4.590  24.694 
ATOM   3133  C4   DT A 152      -2.013  -3.343  24.251 
ATOM   3134  O4   DT A 152      -2.740  -3.228  23.262 
ATOM   3135  C5   DT A 152      -1.495  -2.250  25.038 
ATOM   3136  C7   DT A 152      -1.870  -0.857  24.623 
ATOM   3137  C6   DT A 152      -0.707  -2.481  26.101 
ATOM   3138  P    DC A 153       4.252  -4.359  29.639 
ATOM   3139  OP1  DC A 153       4.460  -4.330  31.105 
ATOM   3140  OP2  DC A 153       4.833  -3.229  28.880 
ATOM   3141  O5'  DC A 153       4.796  -5.741  29.045 
ATOM   3142  C5'  DC A 153       3.926  -6.888  29.039 
ATOM   3143  C4'  DC A 153       4.029  -7.610  27.709 
ATOM   3144  O4'  DC A 153       3.100  -7.086  26.719 
ATOM   3145  C3'  DC A 153       5.388  -7.534  27.015 
ATOM   3146  O3'  DC A 153       5.648  -8.776  26.372 
ATOM   3147  C2'  DC A 153       5.216  -6.459  25.943 
ATOM   3148  C1'  DC A 153       3.811  -6.864  25.511 
ATOM   3149  N1   DC A 153       3.094  -5.810  24.739 
ATOM   3150  C2   DC A 153       2.230  -6.221  23.727 
ATOM   3151  O2   DC A 153       2.095  -7.432  23.514 
ATOM   3152  N3   DC A 153       1.568  -5.276  23.011 
ATOM   3153  C4   DC A 153       1.742  -3.975  23.274 
ATOM   3154  N4   DC A 153       1.074  -3.092  22.548 
ATOM   3155  C5   DC A 153       2.626  -3.531  24.310 
ATOM   3156  C6   DC A 153       3.279  -4.491  25.014 
ATOM   3157  P    DC A 154       7.133  -9.372  26.404 
ATOM   3158  OP1  DC A 154       7.346 -10.105  27.672 
ATOM   3159  OP2  DC A 154       8.105  -8.297  26.104 
ATOM   3160  O5'  DC A 154       7.084 -10.407  25.185 
ATOM   3161  C5'  DC A 154       5.833 -11.039  24.856 
ATOM   3162  C4'  DC A 154       5.634 -11.041  23.353 
ATOM   3163  O4'  DC A 154       4.977  -9.831  22.877 
ATOM   3164  C3'  DC A 154       6.908 -11.124  22.513 
ATOM   3165  O3'  DC A 154       6.652 -11.924  21.365 
ATOM   3166  C2'  DC A 154       7.164  -9.687  22.056 
ATOM   3167  C1'  DC A 154       5.708  -9.332  21.769 
ATOM   3168  N1   DC A 154       5.457  -7.866  21.672 
ATOM   3169  C2   DC A 154       4.494  -7.431  20.766 
ATOM   3170  O2   DC A 154       3.892  -8.270  20.087 
ATOM   3171  N3   DC A 154       4.251  -6.099  20.662 
ATOM   3172  C4   DC A 154       4.925  -5.222  21.417 
ATOM   3173  N4   DC A 154       4.652  -3.933  21.279 
ATOM   3174  C5   DC A 154       5.921  -5.649  22.354 
ATOM   3175  C6   DC A 154       6.149  -6.984  22.442 
ATOM   3176  P    DA A 155       7.784 -12.935  20.856 
ATOM   3177  OP1  DA A 155       7.702 -14.198  21.625 
ATOM   3178  OP2  DA A 155       9.097 -12.254  20.865 
ATOM   3179  O5'  DA A 155       7.322 -13.193  19.346 
ATOM   3180  C5'  DA A 155       5.921 -13.121  19.024 
ATOM   3181  C4'  DA A 155       5.725 -12.354  17.732 
ATOM   3182  O4'  DA A 155       5.593 -10.920  17.952 
ATOM   3183  C3'  DA A 155       6.858 -12.467  16.712 
ATOM   3184  O3'  DA A 155       6.298 -12.494  15.404 
ATOM   3185  C2'  DA A 155       7.654 -11.172  16.872 
ATOM   3186  C1'  DA A 155       6.453 -10.246  17.046 
ATOM   3187  N9   DA A 155       6.798  -8.922  17.633 
ATOM   3188  C8   DA A 155       7.753  -8.630  18.565 
ATOM   3189  N7   DA A 155       7.813  -7.372  18.877 
ATOM   3190  C5   DA A 155       6.827  -6.786  18.097 
ATOM   3191  C6   DA A 155       6.386  -5.458  17.967 
ATOM   3192  N6   DA A 155       6.909  -4.434  18.655 
ATOM   3193  N1   DA A 155       5.384  -5.222  17.100 
ATOM   3194  C2   DA A 155       4.867  -6.243  16.420 
ATOM   3195  N3   DA A 155       5.195  -7.516  16.457 
ATOM   3196  C4   DA A 155       6.200  -7.726  17.332 
ATOM   3197  P    DA A 156       6.937 -13.471  14.307 
ATOM   3198  OP1  DA A 156       6.372 -14.829  14.464 
ATOM   3199  OP2  DA A 156       8.413 -13.372  14.355 
ATOM   3200  O5'  DA A 156       6.399 -12.815  12.950 
ATOM   3201  C5'  DA A 156       5.136 -12.125  12.961 
ATOM   3202  C4'  DA A 156       5.247 -10.828  12.184 
ATOM   3203  O4'  DA A 156       5.692  -9.719  13.016 
ATOM   3204  C3'  DA A 156       6.236 -10.834  11.018 
ATOM   3205  O3'  DA A 156       5.701 -10.054   9.956 
ATOM   3206  C2'  DA A 156       7.479 -10.129  11.561 
ATOM   3207  C1'  DA A 156       6.741  -9.043  12.338 
ATOM   3208  N9   DA A 156       7.583  -8.357  13.357 
ATOM   3209  C8   DA A 156       8.583  -8.883  14.123 
ATOM   3210  N7   DA A 156       9.136  -8.026  14.925 
ATOM   3211  C5   DA A 156       8.453  -6.844  14.673 
ATOM   3212  C6   DA A 156       8.569  -5.550  15.208 
ATOM   3213  N6   DA A 156       9.458  -5.218  16.154 
ATOM   3214  N1   DA A 156       7.734  -4.607  14.733 
ATOM   3215  C2   DA A 156       6.851  -4.944  13.793 
ATOM   3216  N3   DA A 156       6.652  -6.111  13.221 
ATOM   3217  C4   DA A 156       7.501  -7.037  13.713 
ATOM   3218  P    DC A 157       5.896 -10.556   8.449 
ATOM   3219  OP1  DC A 157       4.843 -11.541   8.115 
ATOM   3220  OP2  DC A 157       7.292 -11.006   8.253 
ATOM   3221  O5'  DC A 157       5.648  -9.204   7.631 
ATOM   3222  C5'  DC A 157       4.759  -8.211   8.176 
ATOM   3223  C4'  DC A 157       5.364  -6.831   8.020 
ATOM   3224  O4'  DC A 157       6.216  -6.469   9.144 
ATOM   3225  C3'  DC A 157       6.262  -6.632   6.799 
ATOM   3226  O3'  DC A 157       6.069  -5.316   6.295 
ATOM   3227  C2'  DC A 157       7.687  -6.738   7.344 
ATOM   3228  C1'  DC A 157       7.440  -5.963   8.634 
ATOM   3229  N1   DC A 157       8.493  -6.170   9.668 
ATOM   3230  C2   DC A 157       8.815  -5.095  10.492 
ATOM   3231  O2   DC A 157       8.219  -4.023  10.333 
ATOM   3232  N3   DC A 157       9.772  -5.263  11.439 
ATOM   3233  C4   DC A 157      10.395  -6.441  11.579 
ATOM   3234  N4   DC A 157      11.321  -6.555  12.518 
ATOM   3235  C5   DC A 157      10.079  -7.559  10.741 
ATOM   3236  C6   DC A 157       9.120  -7.370   9.800 
ATOM   3237  P    DA A 158       6.038  -5.089   4.710 
ATOM   3238  OP1  DA A 158       4.679  -5.371   4.195 
ATOM   3239  OP2  DA A 158       7.142  -5.844   4.079 
ATOM   3240  O5'  DA A 158       6.335  -3.519   4.611 
ATOM   3241  C5'  DA A 158       5.912  -2.658   5.685 
ATOM   3242  C4'  DA A 158       7.011  -1.670   6.022 
ATOM   3243  O4'  DA A 158       7.946  -2.194   7.009 
ATOM   3244  C3'  DA A 158       7.905  -1.247   4.857 
ATOM   3245  O3'  DA A 158       8.241   0.127   5.009 
ATOM   3246  C2'  DA A 158       9.177  -2.079   5.022 
ATOM   3247  C1'  DA A 158       9.266  -1.965   6.541 
ATOM   3248  N9   DA A 158      10.160  -2.979   7.165 
ATOM   3249  C8   DA A 158      10.379  -4.271   6.779 
ATOM   3250  N7   DA A 158      11.223  -4.908   7.531 
ATOM   3251  C5   DA A 158      11.591  -3.972   8.487 
ATOM   3252  C6   DA A 158      12.468  -4.031   9.583 
ATOM   3253  N6   DA A 158      13.167  -5.127   9.913 
ATOM   3254  N1   DA A 158      12.604  -2.919  10.329 
ATOM   3255  C2   DA A 158      11.907  -1.834   9.996 
ATOM   3256  N3   DA A 158      11.064  -1.660   9.003 
ATOM   3257  C4   DA A 158      10.946  -2.788   8.272 
ATOM   3258  P    DC A 159       8.289   1.063   3.711 
ATOM   3259  OP1  DC A 159       6.925   1.541   3.393 
ATOM   3260  OP2  DC A 159       9.002   0.361   2.621 
ATOM   3261  O5'  DC A 159       9.179   2.285   4.236 
ATOM   3262  C5'  DC A 159       9.137   2.629   5.634 
ATOM   3263  C4'  DC A 159      10.538   2.898   6.144 
ATOM   3264  O4'  DC A 159      11.199   1.690   6.615 
ATOM   3265  C3'  DC A 159      11.517   3.480   5.124 
ATOM   3266  O3'  DC A 159      12.367   4.412   5.781 
ATOM   3267  C2'  DC A 159      12.360   2.287   4.673 
ATOM   3268  C1'  DC A 159      12.499   1.639   6.047 
ATOM   3269  N1   DC A 159      12.928   0.214   5.998 
ATOM   3270  C2   DC A 159      13.753  -0.251   7.018 
ATOM   3271  O2   DC A 159      14.093   0.529   7.915 
ATOM   3272  N3   DC A 159      14.156  -1.549   6.990 
ATOM   3273  C4   DC A 159      13.767  -2.362   6.001 
ATOM   3274  N4   DC A 159      14.186  -3.619   6.019 
ATOM   3275  C5   DC A 159      12.918  -1.903   4.942 
ATOM   3276  C6   DC A 159      12.527  -0.604   4.987 
ATOM   3277  P    DA A 160      12.770   5.764   5.024 
ATOM   3278  OP1  DA A 160      11.701   6.771   5.206 
ATOM   3279  OP2  DA A 160      13.141   5.457   3.625 
ATOM   3280  O5'  DA A 160      14.073   6.207   5.840 
ATOM   3281  C5'  DA A 160      14.180   5.850   7.231 
ATOM   3282  C4'  DA A 160      15.579   5.349   7.530 
ATOM   3283  O4'  DA A 160      15.715   3.916   7.306 
ATOM   3284  C3'  DA A 160      16.699   5.961   6.691 
ATOM   3285  O3'  DA A 160      17.853   6.120   7.508 
ATOM   3286  C2'  DA A 160      17.002   4.910   5.623 
ATOM   3287  C1'  DA A 160      16.886   3.693   6.535 
ATOM   3288  N9   DA A 160      16.719   2.407   5.801 
ATOM   3289  C8   DA A 160      16.055   2.180   4.631 
ATOM   3290  N7   DA A 160      16.088   0.943   4.240 
ATOM   3291  C5   DA A 160      16.829   0.302   5.223 
ATOM   3292  C6   DA A 160      17.224  -1.035   5.391 
ATOM   3293  N6   DA A 160      16.912  -2.013   4.529 
ATOM   3294  N1   DA A 160      17.956  -1.333   6.482 
ATOM   3295  C2   DA A 160      18.262  -0.358   7.335 
ATOM   3296  N3   DA A 160      17.952   0.919   7.284 
ATOM   3297  C4   DA A 160      17.220   1.191   6.183 
ATOM   3298  P    DC A 161      18.748   7.437   7.338 
ATOM   3299  OP1  DC A 161      18.163   8.541   8.132 
ATOM   3300  OP2  DC A 161      18.957   7.712   5.899 
ATOM   3301  O5'  DC A 161      20.127   6.968   8.001 
ATOM   3302  C5'  DC A 161      20.096   5.991   9.058 
ATOM   3303  C4'  DC A 161      21.187   4.960   8.843 
ATOM   3304  O4'  DC A 161      20.747   3.852   8.007 
ATOM   3305  C3'  DC A 161      22.452   5.466   8.149 
ATOM   3306  O3'  DC A 161      23.582   4.818   8.720 
ATOM   3307  C2'  DC A 161      22.309   5.004   6.699 
ATOM   3308  C1'  DC A 161      21.731   3.627   7.009 
ATOM   3309  N1   DC A 161      21.066   2.980   5.843 
ATOM   3310  C2   DC A 161      21.158   1.596   5.728 
ATOM   3311  O2   DC A 161      21.782   0.966   6.590 
ATOM   3312  N3   DC A 161      20.560   0.987   4.672 
ATOM   3313  C4   DC A 161      19.893   1.705   3.759 
ATOM   3314  N4   DC A 161      19.326   1.065   2.747 
ATOM   3315  C5   DC A 161      19.786   3.130   3.858 
ATOM   3316  C6   DC A 161      20.392   3.720   4.920 
ATOM   3317  P    DA A 162      24.921   5.660   8.961 
ATOM   3318  OP1  DA A 162      24.824   6.389  10.246 
ATOM   3319  OP2  DA A 162      25.210   6.484   7.767 
ATOM   3320  O5'  DA A 162      26.009   4.494   9.086 
ATOM   3321  C5'  DA A 162      25.606   3.215   9.609 
ATOM   3322  C4'  DA A 162      26.202   2.100   8.771 
ATOM   3323  O4'  DA A 162      25.355   1.739   7.643 
ATOM   3324  C3'  DA A 162      27.558   2.401   8.133 
ATOM   3325  O3'  DA A 162      28.346   1.216   8.147 
ATOM   3326  C2'  DA A 162      27.233   2.752   6.681 
ATOM   3327  C1'  DA A 162      26.162   1.684   6.477 
ATOM   3328  N9   DA A 162      25.287   1.931   5.297 
ATOM   3329  C8   DA A 162      24.858   3.125   4.794 
ATOM   3330  N7   DA A 162      24.101   3.013   3.747 
ATOM   3331  C5   DA A 162      24.020   1.643   3.539 
ATOM   3332  C6   DA A 162      23.356   0.869   2.574 
ATOM   3333  N6   DA A 162      22.610   1.393   1.590 
ATOM   3334  N1   DA A 162      23.485  -0.469   2.655 
ATOM   3335  C2   DA A 162      24.226  -0.983   3.635 
ATOM   3336  N3   DA A 162      24.889  -0.364   4.587 
ATOM   3337  C4   DA A 162      24.744   0.972   4.483 
ATOM   3338  P    DT A 163      29.910   1.329   8.464 
ATOM   3339  OP1  DT A 163      30.118   1.357   9.930 
ATOM   3340  OP2  DT A 163      30.491   2.459   7.705 
ATOM   3341  O5'  DT A 163      30.454  -0.053   7.870 
ATOM   3342  C5'  DT A 163      29.584  -1.201   7.864 
ATOM   3343  C4'  DT A 163      29.687  -1.922   6.535 
ATOM   3344  O4'  DT A 163      28.758  -1.398   5.544 
ATOM   3345  C3'  DT A 163      31.046  -1.846   5.840 
ATOM   3346  O3'  DT A 163      31.306  -3.088   5.197 
ATOM   3347  C2'  DT A 163      30.874  -0.771   4.768 
ATOM   3348  C1'  DT A 163      29.469  -1.176   4.336 
ATOM   3349  N1   DT A 163      28.752  -0.122   3.564 
ATOM   3350  C2   DT A 163      27.903  -0.544   2.569 
ATOM   3351  O2   DT A 163      27.723  -1.721   2.305 
ATOM   3352  N3   DT A 163      27.257   0.460   1.875 
ATOM   3353  C4   DT A 163      27.387   1.817   2.088 
ATOM   3354  O4   DT A 163      26.756   2.623   1.402 
ATOM   3355  C5   DT A 163      28.300   2.161   3.153 
ATOM   3356  C7   DT A 163      28.499   3.618   3.452 
ATOM   3357  C6   DT A 163      28.941   1.205   3.844 
ATOM   3358  P    DT A 164      32.791  -3.684   5.229 
ATOM   3359  OP1  DT A 164      33.004  -4.417   6.497 
ATOM   3360  OP2  DT A 164      33.763  -2.609   4.929 
ATOM   3361  O5'  DT A 164      32.742  -4.719   4.010 
ATOM   3362  C5'  DT A 164      31.491  -5.351   3.681 
ATOM   3363  C4'  DT A 164      31.292  -5.353   2.178 
ATOM   3364  O4'  DT A 164      30.635  -4.143   1.703 
ATOM   3365  C3'  DT A 164      32.566  -5.436   1.338 
ATOM   3366  O3'  DT A 164      32.310  -6.236   0.190 
ATOM   3367  C2'  DT A 164      32.822  -3.999   0.881 
ATOM   3368  C1'  DT A 164      31.366  -3.644   0.594 
ATOM   3369  N1   DT A 164      31.115  -2.178   0.497 
ATOM   3370  C2   DT A 164      30.162  -1.765  -0.401 
ATOM   3371  O2   DT A 164      29.531  -2.538  -1.102 
ATOM   3372  N3   DT A 164      29.958  -0.400  -0.464 
ATOM   3373  C4   DT A 164      30.612   0.561   0.280 
ATOM   3374  O4   DT A 164      30.343   1.755   0.136 
ATOM   3375  C5   DT A 164      31.595   0.030   1.194 
ATOM   3376  C7   DT A 164      32.354   1.008   2.042 
ATOM   3377  C6   DT A 164      31.814  -1.293   1.275 
ATOM   3378  P    DA A 165      33.442  -7.247  -0.319 
ATOM   3379  OP1  DA A 165      33.360  -8.510   0.450 
ATOM   3380  OP2  DA A 165      34.755  -6.566  -0.310 
ATOM   3381  O5'  DA A 165      32.980  -7.505  -1.829 
ATOM   3382  C5'  DA A 165      31.579  -7.434  -2.151 
ATOM   3383  C4'  DA A 165      31.383  -6.666  -3.443 
ATOM   3384  O4'  DA A 165      31.251  -5.232  -3.222 
ATOM   3385  C3'  DA A 165      32.516  -6.779  -4.463 
ATOM   3386  O3'  DA A 165      31.956  -6.806  -5.771 
ATOM   3387  C2'  DA A 165      33.312  -5.484  -4.303 
ATOM   3388  C1'  DA A 165      32.111  -4.559  -4.129 
ATOM   3389  N9   DA A 165      32.456  -3.235  -3.542 
ATOM   3390  C8   DA A 165      33.411  -2.942  -2.610 
ATOM   3391  N7   DA A 165      33.471  -1.684  -2.298 
ATOM   3392  C5   DA A 165      32.485  -1.098  -3.078 
ATOM   3393  C6   DA A 165      32.044   0.229  -3.208 
ATOM   3394  N6   DA A 165      32.567   1.254  -2.520 
ATOM   3395  N1   DA A 165      31.042   0.466  -4.075 
ATOM   3396  C2   DA A 165      30.525  -0.555  -4.755 
ATOM   3397  N3   DA A 165      30.853  -1.829  -4.718 
ATOM   3398  C4   DA A 165      31.858  -2.039  -3.843 
ATOM   3399  P    DT A 166      32.595  -7.783  -6.868 
ATOM   3400  OP1  DT A 166      32.030  -9.142  -6.711 
ATOM   3401  OP2  DT A 166      34.071  -7.685  -6.820 
ATOM   3402  O5'  DT A 166      32.057  -7.128  -8.225 
ATOM   3403  C5'  DT A 166      30.794  -6.437  -8.214 
ATOM   3404  C4'  DT A 166      30.905  -5.140  -8.991 
ATOM   3405  O4'  DT A 166      31.350  -4.031  -8.159 
ATOM   3406  C3'  DT A 166      31.894  -5.146 -10.157 
ATOM   3407  O3'  DT A 166      31.359  -4.366 -11.219 
ATOM   3408  C2'  DT A 166      33.137  -4.441  -9.614 
ATOM   3409  C1'  DT A 166      32.399  -3.355  -8.837 
ATOM   3410  N1   DT A 166      33.241  -2.669  -7.818 
ATOM   3411  C2   DT A 166      33.001  -1.334  -7.604 
ATOM   3412  O2   DT A 166      32.143  -0.710  -8.204 
ATOM   3413  N3   DT A 166      33.802  -0.732  -6.653 
ATOM   3414  C4   DT A 166      34.798  -1.340  -5.917 
ATOM   3415  O4   DT A 166      35.450  -0.697  -5.093 
ATOM   3416  C5   DT A 166      34.976  -2.743  -6.213 
ATOM   3417  C7   DT A 166      36.040  -3.481  -5.455 
ATOM   3418  C6   DT A 166      34.211  -3.353  -7.132 
ATOM   3419  P    DA A 167      31.554  -4.868 -12.726 
ATOM   3420  OP1  DA A 167      30.501  -5.853 -13.060 
ATOM   3421  OP2  DA A 167      32.950  -5.319 -12.922 
ATOM   3422  O5'  DA A 167      31.306  -3.516 -13.544 
ATOM   3423  C5'  DA A 167      30.417  -2.524 -12.999 
ATOM   3424  C4'  DA A 167      31.022  -1.143 -13.155 
ATOM   3425  O4'  DA A 167      31.874  -0.781 -12.031 
ATOM   3426  C3'  DA A 167      31.920  -0.944 -14.376 
ATOM   3427  O3'  DA A 167      31.727   0.372 -14.880 
ATOM   3428  C2'  DA A 167      33.345  -1.051 -13.831 
ATOM   3429  C1'  DA A 167      33.098  -0.275 -12.541 
ATOM   3430  N9   DA A 167      34.151  -0.482 -11.507 
ATOM   3431  C8   DA A 167      34.870  -1.613 -11.244 
ATOM   3432  N7   DA A 167      35.722  -1.479 -10.275 
ATOM   3433  C5   DA A 167      35.557  -0.163  -9.864 
ATOM   3434  C6   DA A 167      36.176   0.599  -8.860 
ATOM   3435  N6   DA A 167      37.132   0.123  -8.051 
ATOM   3436  N1   DA A 167      35.775   1.877  -8.719 
ATOM   3437  C2   DA A 167      34.824   2.346  -9.526 
ATOM   3438  N3   DA A 167      34.178   1.731 -10.492 
ATOM   3439  C4   DA A 167      34.597   0.454 -10.613 
ATOM   3440  P    DG A 168      31.696   0.599 -16.464 
ATOM   3441  OP1  DG A 168      30.337   0.317 -16.980 
ATOM   3442  OP2  DG A 168      32.800  -0.156 -17.096 
ATOM   3443  O5'  DG A 168      31.993   2.169 -16.564 
ATOM   3444  C5'  DG A 168      31.570   3.030 -15.490 
ATOM   3445  C4'  DG A 168      32.669   4.018 -15.153 
ATOM   3446  O4'  DG A 168      33.604   3.494 -14.166 
ATOM   3447  C3'  DG A 168      33.563   4.441 -16.318 
ATOM   3448  O3'  DG A 168      33.899   5.815 -16.165 
ATOM   3449  C2'  DG A 168      34.835   3.609 -16.153 
ATOM   3450  C1'  DG A 168      34.924   3.722 -14.634 
ATOM   3451  N9   DG A 168      35.818   2.708 -14.010 
ATOM   3452  C8   DG A 168      36.052   1.403 -14.385 
ATOM   3453  N7   DG A 168      36.905   0.771 -13.616 
ATOM   3454  C5   DG A 168      37.263   1.726 -12.665 
ATOM   3455  C6   DG A 168      38.157   1.630 -11.567 
ATOM   3456  O6   DG A 168      38.828   0.669 -11.202 
ATOM   3457  N1   DG A 168      38.226   2.837 -10.856 
ATOM   3458  C2   DG A 168      37.523   3.984 -11.166 
ATOM   3459  N2   DG A 168      37.726   5.032 -10.364 
ATOM   3460  N3   DG A 168      36.683   4.072 -12.196 
ATOM   3461  C4   DG A 168      36.606   2.911 -12.896 
ATOM   3462  P    DA A 169      33.947   6.751 -17.464 
ATOM   3463  OP1  DA A 169      32.583   7.229 -17.782 
ATOM   3464  OP2  DA A 169      34.660   6.049 -18.554 
ATOM   3465  O5'  DA A 169      34.837   7.972 -16.939 
ATOM   3466  C5'  DA A 169      34.795   8.317 -15.541 
ATOM   3467  C4'  DA A 169      36.196   8.586 -15.031 
ATOM   3468  O4'  DA A 169      36.857   7.378 -14.560 
ATOM   3469  C3'  DA A 169      37.175   9.167 -16.051 
ATOM   3470  O3'  DA A 169      38.025  10.100 -15.394 
ATOM   3471  C2'  DA A 169      38.018   7.975 -16.502 
ATOM   3472  C1'  DA A 169      38.157   7.327 -15.128 
ATOM   3473  N9   DA A 169      38.586   5.902 -15.177 
ATOM   3474  C8   DA A 169      38.276   4.955 -16.111 
ATOM   3475  N7   DA A 169      38.807   3.795 -15.879 
ATOM   3476  C5   DA A 169      39.522   3.984 -14.704 
ATOM   3477  C6   DA A 169      40.314   3.121 -13.928 
ATOM   3478  N6   DA A 169      40.527   1.835 -14.236 
ATOM   3479  N1   DA A 169      40.881   3.633 -12.819 
ATOM   3480  C2   DA A 169      40.665   4.912 -12.517 
ATOM   3481  N3   DA A 169      39.949   5.807 -13.162 
ATOM   3482  C4   DA A 169      39.393   5.271 -14.267 
ATOM   3483  P    DT A 170      38.428  11.451 -16.151 
ATOM   3484  OP1  DT A 170      37.359  12.458 -15.969 
ATOM   3485  OP2  DT A 170      38.799  11.144 -17.550 
ATOM   3486  O5'  DT A 170      39.731  11.895 -15.335 
ATOM   3487  C5'  DT A 170      39.838  11.538 -13.944 
ATOM   3488  C4'  DT A 170      41.237  11.036 -13.644 
ATOM   3489  O4'  DT A 170      41.373   9.604 -13.869 
ATOM   3490  C3'  DT A 170      42.357  11.649 -14.484 
ATOM   3491  O3'  DT A 170      43.511  11.808 -13.667 
ATOM   3492  C2'  DT A 170      42.660  10.598 -15.552 
ATOM   3493  C1'  DT A 170      42.544   9.381 -14.640 
ATOM   3494  N1   DT A 170      42.377   8.095 -15.374 
ATOM   3495  C2   DT A 170      42.959   6.979 -14.822 
ATOM   3496  O2   DT A 170      43.589   7.007 -13.779 
ATOM   3497  N3   DT A 170      42.784   5.807 -15.531 
ATOM   3498  C4   DT A 170      42.092   5.662 -16.716 
ATOM   3499  O4   DT A 170      42.003   4.559 -17.259 
ATOM   3500  C5   DT A 170      41.517   6.888 -17.216 
ATOM   3501  C7   DT A 170      40.747   6.820 -18.503 
ATOM   3502  C6   DT A 170      41.673   8.043 -16.547 
ATOM   3503  P    DT A 171      44.406  13.125 -13.837 
ATOM   3504  OP1  DT A 171      43.821  14.228 -13.043 
ATOM   3505  OP2  DT A 171      44.615  13.400 -15.275 
ATOM   3506  O5'  DT A 171      45.785  12.656 -13.174 
ATOM   3507  C5'  DT A 171      45.754  11.679 -12.117 
ATOM   3508  C4'  DT A 171      46.845  10.648 -12.332 
ATOM   3509  O4'  DT A 171      46.405   9.540 -13.168 
ATOM   3510  C3'  DT A 171      48.110  11.154 -13.026 
ATOM   3511  O3'  DT A 171      49.240  10.505 -12.455 
ATOM   3512  C2'  DT A 171      47.967  10.692 -14.476 
ATOM   3513  C1'  DT A 171      47.389   9.315 -14.166 
ATOM   3514  N1   DT A 171      46.724   8.668 -15.332 
ATOM   3515  C2   DT A 171      46.824   7.301 -15.431 
ATOM   3516  O2   DT A 171      47.423   6.620 -14.617 
ATOM   3517  N3   DT A 171      46.196   6.737 -16.525 
ATOM   3518  C4   DT A 171      45.494   7.411 -17.502 
ATOM   3519  O4   DT A 171      44.974   6.797 -18.436 
ATOM   3520  C5   DT A 171      45.444   8.842 -17.313 
ATOM   3521  C7   DT A 171      44.699   9.652 -18.333 
ATOM   3522  C6   DT A 171      46.046   9.416 -16.259 
ATOM   3523  P    DA A 172      50.579  11.348 -12.214 
ATOM   3524  OP1  DA A 172      50.482  12.077 -10.929 
ATOM   3525  OP2  DA A 172      50.868  12.171 -13.408 
ATOM   3526  O5'  DA A 172      51.667  10.182 -12.089 
ATOM   3527  C5'  DA A 172      51.264   8.903 -11.566 
ATOM   3528  C4'  DA A 172      51.860   7.788 -12.403 
ATOM   3529  O4'  DA A 172      51.013   7.427 -13.532 
ATOM   3530  C3'  DA A 172      53.216   8.088 -13.042 
ATOM   3531  O3'  DA A 172      54.004   6.904 -13.028 
ATOM   3532  C2'  DA A 172      52.891   8.439 -14.494 
ATOM   3533  C1'  DA A 172      51.820   7.372 -14.698 
ATOM   3534  N9   DA A 172      50.945   7.619 -15.878 
ATOM   3535  C8   DA A 172      50.516   8.813 -16.381 
ATOM   3536  N7   DA A 172      49.759   8.701 -17.428 
ATOM   3537  C5   DA A 172      49.678   7.331 -17.636 
ATOM   3538  C6   DA A 172      49.014   6.556 -18.601 
ATOM   3539  N6   DA A 172      48.268   7.081 -19.585 
ATOM   3540  N1   DA A 172      49.143   5.219 -18.520 
ATOM   3541  C2   DA A 172      49.884   4.705 -17.540 
ATOM   3542  N3   DA A 172      50.547   5.323 -16.588 
ATOM   3543  C4   DA A 172      50.402   6.660 -16.692 
ATOM   3544  P    DC A 173      55.568   7.017 -12.711 
ATOM   3545  OP1  DC A 173      55.776   7.045 -11.245 
ATOM   3546  OP2  DC A 173      56.149   8.147 -13.470 
ATOM   3547  O5'  DC A 173      56.112   5.635 -13.305 
ATOM   3548  C5'  DC A 173      55.242   4.487 -13.311 
ATOM   3549  C4'  DC A 173      55.345   3.765 -14.640 
ATOM   3550  O4'  DC A 173      54.416   4.290 -15.630 
ATOM   3551  C3'  DC A 173      56.704   3.842 -15.335 
ATOM   3552  O3'  DC A 173      56.964   2.600 -15.977 
ATOM   3553  C2'  DC A 173      56.532   4.917 -16.407 
ATOM   3554  C1'  DC A 173      55.127   4.512 -16.839 
ATOM   3555  N1   DC A 173      54.410   5.566 -17.611 
ATOM   3556  C2   DC A 173      53.546   5.154 -18.622 
ATOM   3557  O2   DC A 173      53.411   3.944 -18.836 
ATOM   3558  N3   DC A 173      52.884   6.099 -19.339 
ATOM   3559  C4   DC A 173      53.058   7.401 -19.076 
ATOM   3560  N4   DC A 173      52.390   8.284 -19.802 
ATOM   3561  C5   DC A 173      53.942   7.845 -18.040 
ATOM   3562  C6   DC A 173      54.595   6.885 -17.336 
ATOM   3563  P    DT A 174      58.449   2.004 -15.946 
ATOM   3564  OP1  DT A 174      58.662   1.271 -14.678 
ATOM   3565  OP2  DT A 174      59.421   3.079 -16.245 
ATOM   3566  O5'  DT A 174      58.400   0.969 -17.165 
ATOM   3567  C5'  DT A 174      57.149   0.337 -17.494 
ATOM   3568  C4'  DT A 174      56.950   0.335 -18.997 
ATOM   3569  O4'  DT A 174      56.293   1.544 -19.472 
ATOM   3570  C3'  DT A 174      58.224   0.252 -19.837 
ATOM   3571  O3'  DT A 174      57.968  -0.548 -20.985 
ATOM   3572  C2'  DT A 174      58.480   1.689 -20.293 
ATOM   3573  C1'  DT A 174      57.024   2.044 -20.581 
ATOM   3574  N1   DT A 174      56.774   3.510 -20.678 
ATOM   3575  C2   DT A 174      55.820   3.923 -21.576 
ATOM   3576  O2   DT A 174      55.189   3.150 -22.277 
ATOM   3577  N3   DT A 174      55.616   5.288 -21.639 
ATOM   3578  C4   DT A 174      56.270   6.249 -20.895 
ATOM   3579  O4   DT A 174      56.001   7.443 -21.039 
ATOM   3580  C5   DT A 174      57.253   5.718 -19.981 
ATOM   3581  C7   DT A 174      58.012   6.695 -19.133 
ATOM   3582  C6   DT A 174      57.472   4.395 -19.900 
ATOM   3583  P    DC A 175      59.100  -1.559 -21.493 
ATOM   3584  OP1  DC A 175      59.018  -2.822 -20.725 
ATOM   3585  OP2  DC A 175      60.413  -0.879 -21.485 
ATOM   3586  O5'  DC A 175      58.638  -1.817 -23.003 
ATOM   3587  C5'  DC A 175      57.237  -1.746 -23.326 
ATOM   3588  C4'  DC A 175      57.041  -0.978 -24.618 
ATOM   3589  O4'  DC A 175      56.909   0.456 -24.397 
ATOM   3590  C3'  DC A 175      58.174  -1.091 -25.638 
ATOM   3591  O3'  DC A 175      57.614  -1.119 -26.946 
ATOM   3592  C2'  DC A 175      58.970   0.204 -25.478 
ATOM   3593  C1'  DC A 175      57.769   1.129 -25.304 
ATOM   3594  N1   DC A 175      58.114   2.453 -24.717 
ATOM   3595  C2   DC A 175      57.392   3.563 -25.148 
ATOM   3596  O2   DC A 175      56.503   3.405 -25.993 
ATOM   3597  N3   DC A 175      57.692   4.780 -24.626 
ATOM   3598  C4   DC A 175      58.662   4.910 -23.713 
ATOM   3599  N4   DC A 175      58.917   6.118 -23.233 
ATOM   3600  C5   DC A 175      59.418   3.781 -23.256 
ATOM   3601  C6   DC A 175      59.103   2.575 -23.790 
ATOM   3602  P    DA A 176      58.253  -2.095 -28.042 
ATOM   3603  OP1  DA A 176      57.688  -3.454 -27.886 
ATOM   3604  OP2  DA A 176      59.729  -1.997 -27.995 
ATOM   3605  O5'  DA A 176      57.715  -1.440 -29.400 
ATOM   3606  C5'  DA A 176      56.452  -0.749 -29.389 
ATOM   3607  C4'  DA A 176      56.563   0.548 -30.166 
ATOM   3608  O4'  DA A 176      57.008   1.657 -29.334 
ATOM   3609  C3'  DA A 176      57.552   0.542 -31.332 
ATOM   3610  O3'  DA A 176      57.017   1.322 -32.394 
ATOM   3611  C2'  DA A 176      58.795   1.246 -30.789 
ATOM   3612  C1'  DA A 176      58.057   2.333 -30.011 
ATOM   3613  N9   DA A 176      58.899   3.019 -28.993 
ATOM   3614  C8   DA A 176      59.899   2.493 -28.227 
ATOM   3615  N7   DA A 176      60.452   3.350 -27.425 
ATOM   3616  C5   DA A 176      59.769   4.532 -27.677 
ATOM   3617  C6   DA A 176      59.885   5.825 -27.142 
ATOM   3618  N6   DA A 176      60.774   6.158 -26.196 
ATOM   3619  N1   DA A 176      59.050   6.769 -27.617 
ATOM   3620  C2   DA A 176      58.167   6.432 -28.556 
ATOM   3621  N3   DA A 176      57.969   5.265 -29.128 
ATOM   3622  C4   DA A 176      58.817   4.339 -28.636 
ATOM   3623  P    DG A 177      57.212   0.820 -33.900 
ATOM   3624  OP1  DG A 177      56.159  -0.166 -34.235 
ATOM   3625  OP2  DG A 177      58.608   0.369 -34.096 
ATOM   3626  O5'  DG A 177      56.964   2.172 -34.719 
ATOM   3627  C5'  DG A 177      56.075   3.164 -34.174 
ATOM   3628  C4'  DG A 177      56.680   4.545 -34.330 
ATOM   3629  O4'  DG A 177      57.532   4.907 -33.205 
ATOM   3630  C3'  DG A 177      57.578   4.744 -35.551 
ATOM   3631  O3'  DG A 177      57.385   6.060 -36.055 
ATOM   3632  C2'  DG A 177      59.003   4.637 -35.006 
ATOM   3633  C1'  DG A 177      58.756   5.413 -33.716 
ATOM   3634  N9   DG A 177      59.809   5.206 -32.682 
ATOM   3635  C8   DG A 177      60.545   4.074 -32.403 
ATOM   3636  N7   DG A 177      61.401   4.223 -31.421 
ATOM   3637  C5   DG A 177      61.220   5.547 -31.023 
ATOM   3638  C6   DG A 177      61.867   6.289 -30.000 
ATOM   3639  O6   DG A 177      62.745   5.926 -29.223 
ATOM   3640  N1   DG A 177      61.379   7.602 -29.935 
ATOM   3641  C2   DG A 177      60.396   8.128 -30.751 
ATOM   3642  N2   DG A 177      60.070   9.404 -30.529 
ATOM   3643  N3   DG A 177      59.790   7.430 -31.709 
ATOM   3644  C4   DG A 177      60.252   6.155 -31.786 
ATOM   3645  P    DA A 178      57.354   6.287 -37.639 
ATOM   3646  OP1  DA A 178      55.995   6.005 -38.155 
ATOM   3647  OP2  DA A 178      58.458   5.532 -38.270 
ATOM   3648  O5'  DA A 178      57.651   7.856 -37.739 
ATOM   3649  C5'  DA A 178      57.228   8.717 -36.665 
ATOM   3650  C4'  DA A 178      58.327   9.706 -36.328 
ATOM   3651  O4'  DA A 178      59.262   9.182 -35.341 
ATOM   3652  C3'  DA A 178      59.221  10.129 -37.493 
ATOM   3653  O3'  DA A 178      59.557  11.502 -37.340 
ATOM   3654  C2'  DA A 178      60.493   9.296 -37.328 
ATOM   3655  C1'  DA A 178      60.582   9.410 -35.809 
ATOM   3656  N9   DA A 178      61.476   8.396 -35.185 
ATOM   3657  C8   DA A 178      61.695   7.105 -35.570 
ATOM   3658  N7   DA A 178      62.539   6.468 -34.818 
ATOM   3659  C5   DA A 178      62.907   7.404 -33.863 
ATOM   3660  C6   DA A 178      63.784   7.345 -32.767 
ATOM   3661  N6   DA A 178      64.483   6.249 -32.437 
ATOM   3662  N1   DA A 178      63.920   8.457 -32.021 
ATOM   3663  C2   DA A 178      63.223   9.542 -32.354 
ATOM   3664  N3   DA A 178      62.380   9.715 -33.347 
ATOM   3665  C4   DA A 178      62.262   8.588 -34.078 
ATOM   3666  P    DA A 179      59.605  12.439 -38.639 
ATOM   3667  OP1  DA A 179      58.241  12.916 -38.957 
ATOM   3668  OP2  DA A 179      60.318  11.737 -39.729 
ATOM   3669  O5'  DA A 179      60.495  13.660 -38.114 
ATOM   3670  C5'  DA A 179      60.453  14.004 -36.716 
ATOM   3671  C4'  DA A 179      61.854  14.274 -36.206 
ATOM   3672  O4'  DA A 179      62.515  13.065 -35.735 
ATOM   3673  C3'  DA A 179      62.833  14.855 -37.226 
ATOM   3674  O3'  DA A 179      63.683  15.787 -36.569 
ATOM   3675  C2'  DA A 179      63.676  13.663 -37.677 
ATOM   3676  C1'  DA A 179      63.815  13.015 -36.303 
ATOM   3677  N9   DA A 179      64.244  11.590 -36.352 
ATOM   3678  C8   DA A 179      63.934  10.643 -37.286 
ATOM   3679  N7   DA A 179      64.465   9.482 -37.054 
ATOM   3680  C5   DA A 179      65.180   9.672 -35.879 
ATOM   3681  C6   DA A 179      65.972   8.809 -35.102 
ATOM   3682  N6   DA A 179      66.185   7.523 -35.411 
ATOM   3683  N1   DA A 179      66.539   9.320 -33.994 
ATOM   3684  C2   DA A 179      66.323  10.599 -33.692 
ATOM   3685  N3   DA A 179      65.607  11.495 -34.336 
ATOM   3686  C4   DA A 179      65.051  10.959 -35.442 
ATOM   3687  P    DG A 180      64.086  17.139 -37.326 
ATOM   3688  OP1  DG A 180      63.017  18.146 -37.144 
ATOM   3689  OP2  DG A 180      64.457  16.832 -38.725 
ATOM   3690  O5'  DG A 180      65.389  17.582 -36.510 
ATOM   3691  C5'  DG A 180      65.496  17.225 -35.119 
ATOM   3692  C4'  DG A 180      66.895  16.724 -34.819 
ATOM   3693  O4'  DG A 180      67.031  15.291 -35.044 
ATOM   3694  C3'  DG A 180      68.015  17.337 -35.659 
ATOM   3695  O3'  DG A 180      69.169  17.496 -34.842 
ATOM   3696  C2'  DG A 180      68.318  16.286 -36.727 
ATOM   3697  C1'  DG A 180      68.202  15.068 -35.815 
ATOM   3698  N9   DG A 180      68.035  13.783 -36.549 
ATOM   3699  C8   DG A 180      67.370  13.534 -37.729 
ATOM   3700  N7   DG A 180      67.411  12.280 -38.111 
ATOM   3701  C5   DG A 180      68.157  11.655 -37.114 
ATOM   3702  C6   DG A 180      68.540  10.295 -36.976 
ATOM   3703  O6   DG A 180      68.294   9.348 -37.717 
ATOM   3704  N1   DG A 180      69.295  10.092 -35.813 
ATOM   3705  C2   DG A 180      69.635  11.073 -34.903 
ATOM   3706  N2   DG A 180      70.362  10.675 -33.855 
ATOM   3707  N3   DG A 180      69.276  12.349 -35.032 
ATOM   3708  C4   DG A 180      68.543  12.563 -36.156 
ATOM   3709  P    DC A 181      70.064  18.813 -35.012 
ATOM   3710  OP1  DC A 181      69.479  19.916 -34.218 
ATOM   3711  OP2  DC A 181      70.273  19.088 -36.450 
ATOM   3712  O5'  DC A 181      71.443  18.344 -34.349 
ATOM   3713  C5'  DC A 181      71.412  17.366 -33.291 
ATOM   3714  C4'  DC A 181      72.503  16.336 -33.507 
ATOM   3715  O4'  DC A 181      72.063  15.228 -34.343 
ATOM   3716  C3'  DC A 181      73.768  16.842 -34.201 
ATOM   3717  O3'  DC A 181      74.898  16.193 -33.630 
ATOM   3718  C2'  DC A 181      73.625  16.379 -35.651 
ATOM   3719  C1'  DC A 181      73.047  15.002 -35.341 
ATOM   3720  N1   DC A 181      72.382  14.356 -36.507 
ATOM   3721  C2   DC A 181      72.474  12.971 -36.622 
ATOM   3722  O2   DC A 181      73.098  12.342 -35.760 
ATOM   3723  N3   DC A 181      71.876  12.363 -37.678 
ATOM   3724  C4   DC A 181      71.209  13.081 -38.591 
ATOM   3725  N4   DC A 181      70.642  12.441 -39.602 
ATOM   3726  C5   DC A 181      71.102  14.506 -38.492 
ATOM   3727  C6   DC A 181      71.708  15.095 -37.430 
ATOM   3728  P    DA A 182      76.237  17.035 -33.388 
ATOM   3729  OP1  DA A 182      76.140  17.764 -32.104 
ATOM   3730  OP2  DA A 182      76.526  17.859 -34.583 
ATOM   3731  O5'  DA A 182      77.325  15.870 -33.264 
ATOM   3732  C5'  DA A 182      76.922  14.590 -32.741 
ATOM   3733  C4'  DA A 182      77.518  13.476 -33.578 
ATOM   3734  O4'  DA A 182      76.671  13.115 -34.707 
ATOM   3735  C3'  DA A 182      78.874  13.776 -34.217 
ATOM   3736  O3'  DA A 182      79.662  12.592 -34.203 
ATOM   3737  C2'  DA A 182      78.549  14.127 -35.668 
ATOM   3738  C1'  DA A 182      77.478  13.060 -35.873 
ATOM   3739  N9   DA A 182      76.603  13.307 -37.053 
ATOM   3740  C8   DA A 182      76.174  14.501 -37.556 
ATOM   3741  N7   DA A 182      75.417  14.389 -38.603 
ATOM   3742  C5   DA A 182      75.336  13.018 -38.811 
ATOM   3743  C6   DA A 182      74.672  12.244 -39.776 
ATOM   3744  N6   DA A 182      73.926  12.769 -40.760 
ATOM   3745  N1   DA A 182      74.801  10.907 -39.695 
ATOM   3746  C2   DA A 182      75.542  10.392 -38.715 
ATOM   3747  N3   DA A 182      76.205  11.011 -37.763 
ATOM   3748  C4   DA A 182      76.060  12.347 -37.867 
ATOM   3749  P    DG A 183      81.226  12.705 -33.885 
ATOM   3750  OP1  DG A 183      81.434  12.733 -32.420 
ATOM   3751  OP2  DG A 183      81.807  13.835 -34.645 
ATOM   3752  O5'  DG A 183      81.770  11.323 -34.480 
ATOM   3753  C5'  DG A 183      80.900  10.175 -34.486 
ATOM   3754  C4'  DG A 183      81.003   9.453 -35.815 
ATOM   3755  O4'  DG A 183      80.074   9.978 -36.805 
ATOM   3756  C3'  DG A 183      82.362   9.530 -36.510 
ATOM   3757  O3'  DG A 183      82.622   8.288 -37.152 
ATOM   3758  C2'  DG A 183      82.190  10.605 -37.582 
ATOM   3759  C1'  DG A 183      80.785  10.200 -38.014 
ATOM   3760  N9   DG A 183      80.068  11.253 -38.786 
ATOM   3761  C8   DG A 183      80.128  12.623 -38.652 
ATOM   3762  N7   DG A 183      79.366  13.276 -39.496 
ATOM   3763  C5   DG A 183      78.758  12.266 -40.242 
ATOM   3764  C6   DG A 183      77.826  12.353 -41.309 
ATOM   3765  O6   DG A 183      77.336  13.354 -41.823 
ATOM   3766  N1   DG A 183      77.468  11.082 -41.781 
ATOM   3767  C2   DG A 183      77.949   9.885 -41.286 
ATOM   3768  N2   DG A 183      77.483   8.780 -41.873 
ATOM   3769  N3   DG A 183      78.822   9.804 -40.286 
ATOM   3770  C4   DG A 183      79.180  11.029 -39.816 
ATOM   3771  P    DA A 184      84.107   7.692 -37.121 
ATOM   3772  OP1  DA A 184      84.320   6.959 -35.853 
ATOM   3773  OP2  DA A 184      85.079   8.767 -37.420 
ATOM   3774  O5'  DA A 184      84.058   6.657 -38.340 
ATOM   3775  C5'  DA A 184      82.807   6.024 -38.669 
ATOM   3776  C4'  DA A 184      82.608   6.022 -40.171 
ATOM   3777  O4'  DA A 184      81.951   7.232 -40.647 
ATOM   3778  C3'  DA A 184      83.882   5.940 -41.012 
ATOM   3779  O3'  DA A 184      83.626   5.139 -42.160 
ATOM   3780  C2'  DA A 184      84.138   7.377 -41.468 
ATOM   3781  C1'  DA A 184      82.682   7.732 -41.756 
ATOM   3782  N9   DA A 184      82.432   9.197 -41.853 
ATOM   3783  C8   DA A 184      83.032  10.208 -41.158 
ATOM   3784  N7   DA A 184      82.595  11.389 -41.469 
ATOM   3785  C5   DA A 184      81.634  11.146 -42.441 
ATOM   3786  C6   DA A 184      80.797  11.998 -43.179 
ATOM   3787  N6   DA A 184      80.794  13.332 -43.045 
ATOM   3788  N1   DA A 184      79.958  11.427 -44.065 
ATOM   3789  C2   DA A 184      79.965  10.102 -44.192 
ATOM   3790  N3   DA A 184      80.697   9.210 -43.563 
ATOM   3791  C4   DA A 184      81.527   9.807 -42.683 
ATOM   3792  P    DA A 185      84.758   4.129 -42.668 
ATOM   3793  OP1  DA A 185      84.676   2.865 -41.900 
ATOM   3794  OP2  DA A 185      86.071   4.809 -42.660 
ATOM   3795  O5'  DA A 185      84.296   3.871 -44.178 
ATOM   3796  C5'  DA A 185      82.895   3.942 -44.501 
ATOM   3797  C4'  DA A 185      82.699   4.710 -45.793 
ATOM   3798  O4'  DA A 185      82.567   6.144 -45.572 
ATOM   3799  C3'  DA A 185      83.832   4.596 -46.813 
ATOM   3800  O3'  DA A 185      83.272   4.569 -48.121 
ATOM   3801  C2'  DA A 185      84.628   5.891 -46.653 
ATOM   3802  C1'  DA A 185      83.427   6.817 -46.479 
ATOM   3803  N9   DA A 185      83.772   8.141 -45.892 
ATOM   3804  C8   DA A 185      84.727   8.434 -44.960 
ATOM   3805  N7   DA A 185      84.787   9.691 -44.648 
ATOM   3806  C5   DA A 185      83.801  10.277 -45.428 
ATOM   3807  C6   DA A 185      83.360  11.605 -45.558 
ATOM   3808  N6   DA A 185      83.883  12.630 -44.870 
ATOM   3809  N1   DA A 185      82.358  11.842 -46.425 
ATOM   3810  C2   DA A 185      81.841  10.821 -47.105 
ATOM   3811  N3   DA A 185      82.169   9.547 -47.068 
ATOM   3812  C4   DA A 185      83.174   9.337 -46.193 
ATOM   3813  P    DC A 186      83.911   3.593 -49.217 
ATOM   3814  OP1  DC A 186      83.346   2.234 -49.061 
ATOM   3815  OP2  DC A 186      85.387   3.691 -49.170 
ATOM   3816  O5'  DC A 186      83.373   4.248 -50.575 
ATOM   3817  C5'  DC A 186      82.110   4.938 -50.563 
ATOM   3818  C4'  DC A 186      82.221   6.236 -51.341 
ATOM   3819  O4'  DC A 186      82.666   7.345 -50.509 
ATOM   3820  C3'  DC A 186      83.210   6.229 -52.507 
ATOM   3821  O3'  DC A 186      82.675   7.010 -53.569 
ATOM   3822  C2'  DC A 186      84.453   6.934 -51.964 
ATOM   3823  C1'  DC A 186      83.715   8.020 -51.186 
ATOM   3824  N1   DC A 186      84.557   8.707 -50.168 
ATOM   3825  C2   DC A 186      84.326  10.061 -49.939 
ATOM   3826  O2   DC A 186      83.440  10.631 -50.584 
ATOM   3827  N3   DC A 186      85.085  10.704 -49.014 
ATOM   3828  C4   DC A 186      86.035  10.049 -48.336 
ATOM   3829  N4   DC A 186      86.748  10.722 -47.446 
ATOM   3830  C5   DC A 186      86.289   8.657 -48.557 
ATOM   3831  C6   DC A 186      85.521   8.031 -49.485 
ATOM   3832  P    DA A 187      82.870   6.508 -55.075 
ATOM   3833  OP1  DA A 187      81.817   5.522 -55.410 
ATOM   3834  OP2  DA A 187      84.266   6.057 -55.271 
ATOM   3835  O5'  DA A 187      82.622   7.860 -55.894 
ATOM   3836  C5'  DA A 187      81.733   8.852 -55.349 
ATOM   3837  C4'  DA A 187      82.339  10.232 -55.505 
ATOM   3838  O4'  DA A 187      83.190  10.595 -54.380 
ATOM   3839  C3'  DA A 187      83.236  10.431 -56.726 
ATOM   3840  O3'  DA A 187      83.043  11.747 -57.230 
ATOM   3841  C2'  DA A 187      84.661  10.325 -56.181 
ATOM   3842  C1'  DA A 187      84.414  11.100 -54.891 
ATOM   3843  N9   DA A 187      85.467  10.893 -53.857 
ATOM   3844  C8   DA A 187      86.186   9.762 -53.594 
ATOM   3845  N7   DA A 187      87.038   9.896 -52.625 
ATOM   3846  C5   DA A 187      86.873  11.212 -52.213 
ATOM   3847  C6   DA A 187      87.492  11.975 -51.210 
ATOM   3848  N6   DA A 187      88.448  11.498 -50.401 
ATOM   3849  N1   DA A 187      87.091  13.253 -51.069 
ATOM   3850  C2   DA A 187      86.140  13.722 -51.875 
ATOM   3851  N3   DA A 187      85.494  13.106 -52.841 
ATOM   3852  C4   DA A 187      85.913  11.830 -52.963 
ATOM   3853  P    DG A 188      83.012  11.975 -58.814 
ATOM   3854  OP1  DG A 188      81.653  11.692 -59.330 
ATOM   3855  OP2  DG A 188      84.116  11.219 -59.445 
ATOM   3856  O5'  DG A 188      83.309  13.544 -58.914 
ATOM   3857  C5'  DG A 188      82.886  14.405 -57.840 
ATOM   3858  C4'  DG A 188      83.985  15.393 -57.503 
ATOM   3859  O4'  DG A 188      84.920  14.870 -56.516 
ATOM   3860  C3'  DG A 188      84.879  15.817 -58.668 
ATOM   3861  O3'  DG A 188      85.215  17.190 -58.515 
ATOM   3862  C2'  DG A 188      86.151  14.984 -58.503 
ATOM   3863  C1'  DG A 188      86.240  15.098 -56.984 
ATOM   3864  N9   DG A 188      87.134  14.084 -56.360 
ATOM   3865  C8   DG A 188      87.368  12.778 -56.734 
ATOM   3866  N7   DG A 188      88.221  12.147 -55.966 
ATOM   3867  C5   DG A 188      88.579  13.101 -55.014 
ATOM   3868  C6   DG A 188      89.473  13.006 -53.917 
ATOM   3869  O6   DG A 188      90.144  12.045 -53.551 
ATOM   3870  N1   DG A 188      89.542  14.213 -53.206 
ATOM   3871  C2   DG A 188      88.839  15.360 -53.516 
ATOM   3872  N2   DG A 188      89.042  16.408 -52.714 
ATOM   3873  N3   DG A 188      87.999  15.448 -54.546 
ATOM   3874  C4   DG A 188      87.922  14.286 -55.245 
ATOM   3875  P    DA A 189      85.263  18.126 -59.814 
ATOM   3876  OP1  DA A 189      83.899  18.604 -60.132 
ATOM   3877  OP2  DA A 189      85.976  17.425 -60.904 
ATOM   3878  O5'  DA A 189      86.153  19.348 -59.289 
ATOM   3879  C5'  DA A 189      86.111  19.692 -57.891 
ATOM   3880  C4'  DA A 189      87.512  19.962 -57.381 
ATOM   3881  O4'  DA A 189      88.173  18.753 -56.910 
ATOM   3882  C3'  DA A 189      88.491  20.543 -58.401 
ATOM   3883  O3'  DA A 189      89.341  21.475 -57.744 
ATOM   3884  C2'  DA A 189      89.334  19.351 -58.852 
ATOM   3885  C1'  DA A 189      89.473  18.703 -57.477 
ATOM   3886  N9   DA A 189      89.902  17.278 -57.527 
ATOM   3887  C8   DA A 189      89.592  16.331 -58.461 
ATOM   3888  N7   DA A 189      90.123  15.170 -58.229 
ATOM   3889  C5   DA A 189      90.838  15.359 -57.054 
ATOM   3890  C6   DA A 189      91.630  14.497 -56.277 
ATOM   3891  N6   DA A 189      91.843  13.210 -56.586 
ATOM   3892  N1   DA A 189      92.197  15.008 -55.169 
ATOM   3893  C2   DA A 189      91.981  16.287 -54.867 
ATOM   3894  N3   DA A 189      91.266  17.183 -55.511 
ATOM   3895  C4   DA A 189      90.709  16.647 -56.617 
ATOM   3896  P    DG A 190      89.744  22.827 -58.501 
ATOM   3897  OP1  DG A 190      88.675  23.834 -58.319 
ATOM   3898  OP2  DG A 190      90.115  22.520 -59.900 
ATOM   3899  O5'  DG A 190      91.047  23.270 -57.685 
ATOM   3900  C5'  DG A 190      91.154  22.913 -56.294 
ATOM   3901  C4'  DG A 190      92.553  22.412 -55.994 
ATOM   3902  O4'  DG A 190      92.689  20.979 -56.219 
ATOM   3903  C3'  DG A 190      93.674  23.025 -56.834 
ATOM   3904  O3'  DG A 190      94.827  23.184 -56.017 
ATOM   3905  C2'  DG A 190      93.976  21.974 -57.902 
ATOM   3906  C1'  DG A 190      93.860  20.756 -56.990 
ATOM   3907  N9   DG A 190      93.693  19.471 -57.724 
ATOM   3908  C8   DG A 190      93.028  19.222 -58.904 
ATOM   3909  N7   DG A 190      93.069  17.968 -59.286 
ATOM   3910  C5   DG A 190      93.815  17.343 -58.289 
ATOM   3911  C6   DG A 190      94.198  15.983 -58.151 
ATOM   3912  O6   DG A 190      93.952  15.036 -58.892 
ATOM   3913  N1   DG A 190      94.953  15.780 -56.988 
ATOM   3914  C2   DG A 190      95.293  16.761 -56.077 
ATOM   3915  N2   DG A 190      96.020  16.363 -55.030 
ATOM   3916  N3   DG A 190      94.934  18.036 -56.207 
ATOM   3917  C4   DG A 190      94.201  18.251 -57.331 
ATOM   3918  P    DT A 191      95.722  24.500 -56.187 
ATOM   3919  OP1  DT A 191      95.137  25.604 -55.393 
ATOM   3920  OP2  DT A 191      95.931  24.776 -57.625 
ATOM   3921  O5'  DT A 191      97.101  24.032 -55.523 
ATOM   3922  C5'  DT A 191      97.071  23.054 -54.466 
ATOM   3923  C4'  DT A 191      98.161  22.024 -54.682 
ATOM   3924  O4'  DT A 191      97.721  20.916 -55.518 
ATOM   3925  C3'  DT A 191      99.426  22.529 -55.376 
ATOM   3926  O3'  DT A 191     100.556  21.881 -54.805 
ATOM   3927  C2'  DT A 191      99.283  22.067 -56.826 
ATOM   3928  C1'  DT A 191      98.705  20.690 -56.516 
ATOM   3929  N1   DT A 191      98.040  20.043 -57.682 
ATOM   3930  C2   DT A 191      98.140  18.677 -57.781 
ATOM   3931  O2   DT A 191      98.739  17.995 -56.967 
ATOM   3932  N3   DT A 191      97.512  18.113 -58.875 
ATOM   3933  C4   DT A 191      96.810  18.787 -59.852 
ATOM   3934  O4   DT A 191      96.290  18.172 -60.786 
ATOM   3935  C5   DT A 191      96.760  20.217 -59.663 
ATOM   3936  C7   DT A 191      96.015  21.027 -60.683 
ATOM   3937  C6   DT A 191      97.362  20.792 -58.609 
ATOM   3938  P    DG A 192     101.895  22.723 -54.563 
ATOM   3939  OP1  DG A 192     101.798  23.452 -53.279 
ATOM   3940  OP2  DG A 192     102.184  23.547 -55.758 
ATOM   3941  O5'  DG A 192     102.983  21.558 -54.439 
ATOM   3942  C5'  DG A 192     102.580  20.278 -53.916 
ATOM   3943  C4'  DG A 192     103.176  19.164 -54.753 
ATOM   3944  O4'  DG A 192     102.329  18.802 -55.882 
ATOM   3945  C3'  DG A 192     104.532  19.464 -55.392 
ATOM   3946  O3'  DG A 192     105.320  18.280 -55.378 
ATOM   3947  C2'  DG A 192     104.207  19.815 -56.843 
ATOM   3948  C1'  DG A 192     103.136  18.748 -57.048 
ATOM   3949  N9   DG A 192     102.261  18.994 -58.228 
ATOM   3950  C8   DG A 192     101.819  20.191 -58.750 
ATOM   3951  N7   DG A 192     101.055  20.062 -59.806 
ATOM   3952  C5   DG A 192     100.986  18.683 -59.999 
ATOM   3953  C6   DG A 192     100.302  17.932 -60.990 
ATOM   3954  O6   DG A 192      99.604  18.336 -61.916 
ATOM   3955  N1   DG A 192     100.500  16.555 -60.817 
ATOM   3956  C2   DG A 192     101.259  15.980 -59.817 
ATOM   3957  N2   DG A 192     101.324  14.646 -59.823 
ATOM   3958  N3   DG A 192     101.901  16.685 -58.887 
ATOM   3959  C4   DG A 192     101.718  18.023 -59.041 
ATOM   3960  P    DA A 193     106.884  18.392 -55.060 
ATOM   3961  OP1  DA A 193     107.092  18.421 -53.595 
ATOM   3962  OP2  DA A 193     107.465  19.522 -55.819 
ATOM   3963  O5'  DA A 193     107.428  17.010 -55.655 
ATOM   3964  C5'  DA A 193     106.558  15.863 -55.661 
ATOM   3965  C4'  DA A 193     106.661  15.141 -56.990 
ATOM   3966  O4'  DA A 193     105.732  15.665 -57.980 
ATOM   3967  C3'  DA A 193     108.021  15.217 -57.685 
ATOM   3968  O3'  DA A 193     108.280  13.975 -58.327 
ATOM   3969  C2'  DA A 193     107.848  16.293 -58.757 
ATOM   3970  C1'  DA A 193     106.443  15.888 -59.188 
ATOM   3971  N9   DA A 193     105.726  16.941 -59.961 
ATOM   3972  C8   DA A 193     105.797  18.297 -59.814 
ATOM   3973  N7   DA A 193     105.049  18.954 -60.644 
ATOM   3974  C5   DA A 193     104.434  17.964 -61.397 
ATOM   3975  C6   DA A 193     103.510  18.013 -62.454 
ATOM   3976  N6   DA A 193     103.023  19.156 -62.959 
ATOM   3977  N1   DA A 193     103.104  16.841 -62.977 
ATOM   3978  C2   DA A 193     103.591  15.709 -62.472 
ATOM   3979  N3   DA A 193     104.452  15.540 -61.492 
ATOM   3980  C4   DA A 193     104.843  16.728 -60.986 
ATOM   3981  P    DT A 194     109.765  13.380 -58.296 
ATOM   3982  OP1  DT A 194     109.978  12.647 -57.028 
ATOM   3983  OP2  DT A 194     110.737  14.454 -58.595 
ATOM   3984  O5'  DT A 194     109.716  12.344 -59.515 
ATOM   3985  C5'  DT A 194     108.465  11.712 -59.844 
ATOM   3986  C4'  DT A 194     108.266  11.710 -61.346 
ATOM   3987  O4'  DT A 194     107.609  12.920 -61.822 
ATOM   3988  C3'  DT A 194     109.540  11.628 -62.187 
ATOM   3989  O3'  DT A 194     109.284  10.827 -63.335 
ATOM   3990  C2'  DT A 194     109.796  13.064 -62.643 
ATOM   3991  C1'  DT A 194     108.341  13.420 -62.931 
ATOM   3992  N1   DT A 194     108.090  14.885 -63.028 
ATOM   3993  C2   DT A 194     107.136  15.298 -63.926 
ATOM   3994  O2   DT A 194     106.505  14.526 -64.626 
ATOM   3995  N3   DT A 194     106.932  16.664 -63.988 
ATOM   3996  C4   DT A 194     107.586  17.624 -63.245 
ATOM   3997  O4   DT A 194     107.317  18.819 -63.389 
ATOM   3998  C5   DT A 194     108.569  17.093 -62.331 
ATOM   3999  C7   DT A 194     109.328  18.071 -61.483 
ATOM   4000  C6   DT A 194     108.788  15.770 -62.250 
ATOM   4001  P    DG A 195     110.416   9.816 -63.843 
ATOM   4002  OP1  DG A 195     110.334   8.553 -63.075 
ATOM   4003  OP2  DG A 195     111.729  10.497 -63.835 
ATOM   4004  O5'  DG A 195     109.954   9.559 -65.353 
ATOM   4005  C5'  DG A 195     108.553   9.630 -65.676 
ATOM   4006  C4'  DG A 195     108.357  10.398 -66.968 
ATOM   4007  O4'  DG A 195     108.225  11.831 -66.747 
ATOM   4008  C3'  DG A 195     109.490  10.284 -67.988 
ATOM   4009  O3'  DG A 195     108.930  10.257 -69.296 
ATOM   4010  C2'  DG A 195     110.286  11.579 -67.828 
ATOM   4011  C1'  DG A 195     109.085  12.505 -67.654 
ATOM   4012  N9   DG A 195     109.430  13.829 -67.067 
ATOM   4013  C8   DG A 195     110.389  14.143 -66.128 
ATOM   4014  N7   DG A 195     110.439  15.416 -65.821 
ATOM   4015  C5   DG A 195     109.444  15.987 -66.612 
ATOM   4016  C6   DG A 195     109.023  17.338 -66.719 
ATOM   4017  O6   DG A 195     109.450  18.326 -66.127 
ATOM   4018  N1   DG A 195     107.979  17.478 -67.644 
ATOM   4019  C2   DG A 195     107.415  16.448 -68.370 
ATOM   4020  N2   DG A 195     106.427  16.788 -69.201 
ATOM   4021  N3   DG A 195     107.810  15.180 -68.269 
ATOM   4022  C4   DG A 195     108.822  15.027 -67.376 
ATOM   4023  P    DA A 196     109.569   9.281 -70.392 
ATOM   4024  OP1  DA A 196     109.004   7.922 -70.236 
ATOM   4025  OP2  DA A 196     111.045   9.379 -70.344 
ATOM   4026  O5'  DA A 196     109.031   9.936 -71.750 
ATOM   4027  C5'  DA A 196     107.768  10.626 -71.738 
ATOM   4028  C4'  DA A 196     107.879  11.923 -72.516 
ATOM   4029  O4'  DA A 196     108.324  13.033 -71.684 
ATOM   4030  C3'  DA A 196     108.868  11.917 -73.681 
ATOM   4031  O3'  DA A 196     108.333  12.698 -74.744 
ATOM   4032  C2'  DA A 196     110.111  12.622 -73.139 
ATOM   4033  C1'  DA A 196     109.373  13.708 -72.361 
ATOM   4034  N9   DA A 196     110.215  14.394 -71.342 
ATOM   4035  C8   DA A 196     111.215  13.868 -70.576 
ATOM   4036  N7   DA A 196     111.768  14.725 -69.775 
ATOM   4037  C5   DA A 196     111.085  15.907 -70.027 
ATOM   4038  C6   DA A 196     111.201  17.201 -69.492 
ATOM   4039  N6   DA A 196     112.091  17.534 -68.546 
ATOM   4040  N1   DA A 196     110.366  18.144 -69.966 
ATOM   4041  C2   DA A 196     109.483  17.807 -70.906 
ATOM   4042  N3   DA A 196     109.285  16.640 -71.478 
ATOM   4043  C4   DA A 196     110.133  15.714 -70.986 
ATOM   4044  P    DA A 197     108.528  12.195 -76.250 
ATOM   4045  OP1  DA A 197     107.475  11.210 -76.585 
ATOM   4046  OP2  DA A 197     109.924  11.745 -76.446 
ATOM   4047  O5'  DA A 197     108.280  13.547 -77.069 
ATOM   4048  C5'  DA A 197     107.391  14.540 -76.524 
ATOM   4049  C4'  DA A 197     107.997  15.920 -76.680 
ATOM   4050  O4'  DA A 197     108.848  16.282 -75.555 
ATOM   4051  C3'  DA A 197     108.894  16.119 -77.901 
ATOM   4052  O3'  DA A 197     108.701  17.435 -78.405 
ATOM   4053  C2'  DA A 197     110.319  16.013 -77.356 
ATOM   4054  C1'  DA A 197     110.072  16.788 -76.066 
ATOM   4055  N9   DA A 197     111.125  16.581 -75.032 
ATOM   4056  C8   DA A 197     111.844  15.450 -74.769 
ATOM   4057  N7   DA A 197     112.696  15.584 -73.800 
ATOM   4058  C5   DA A 197     112.531  16.900 -73.388 
ATOM   4059  C6   DA A 197     113.150  17.663 -72.385 
ATOM   4060  N6   DA A 197     114.106  17.186 -71.576 
ATOM   4061  N1   DA A 197     112.749  18.940 -72.244 
ATOM   4062  C2   DA A 197     111.798  19.409 -73.050 
ATOM   4063  N3   DA A 197     111.152  18.794 -74.016 
ATOM   4064  C4   DA A 197     111.571  17.518 -74.138 
ATOM   4065  P    DC A 198     108.670  17.663 -79.989 
ATOM   4066  OP1  DC A 198     107.312  17.380 -80.505 
ATOM   4067  OP2  DC A 198     109.774  16.907 -80.620 
ATOM   4068  O5'  DC A 198     108.967  19.232 -80.089 
ATOM   4069  C5'  DC A 198     108.544  20.093 -79.014 
ATOM   4070  C4'  DC A 198     109.643  21.081 -78.678 
ATOM   4071  O4'  DC A 198     110.578  20.558 -77.691 
ATOM   4072  C3'  DC A 198     110.537  21.504 -79.843 
ATOM   4073  O3'  DC A 198     110.873  22.878 -79.690 
ATOM   4074  C2'  DC A 198     111.809  20.672 -79.678 
ATOM   4075  C1'  DC A 198     111.898  20.786 -78.159 
ATOM   4076  N1   DC A 198     112.792  19.772 -77.534 
ATOM   4077  C2   DC A 198     113.518  20.152 -76.408 
ATOM   4078  O2   DC A 198     113.390  21.304 -75.977 
ATOM   4079  N3   DC A 198     114.340  19.243 -75.824 
ATOM   4080  C4   DC A 198     114.450  18.004 -76.321 
ATOM   4081  N4   DC A 198     115.264  17.154 -75.715 
ATOM   4082  C5   DC A 198     113.713  17.593 -77.479 
ATOM   4083  C6   DC A 198     112.897  18.517 -78.049 
ATOM   4084  P    DA A 199     110.921  23.814 -80.989 
ATOM   4085  OP1  DA A 199     109.557  24.292 -81.307 
ATOM   4086  OP2  DA A 199     111.634  23.113 -82.079 
ATOM   4087  O5'  DA A 199     111.811  25.036 -80.464 
ATOM   4088  C5'  DA A 199     111.769  25.380 -79.066 
ATOM   4089  C4'  DA A 199     113.170  25.650 -78.556 
ATOM   4090  O4'  DA A 199     113.831  24.441 -78.085 
ATOM   4091  C3'  DA A 199     114.149  26.231 -79.576 
ATOM   4092  O3'  DA A 199     114.999  27.163 -78.919 
ATOM   4093  C2'  DA A 199     114.992  25.039 -80.027 
ATOM   4094  C1'  DA A 199     115.131  24.391 -78.652 
ATOM   4095  N9   DA A 199     115.560  22.965 -78.702 
ATOM   4096  C8   DA A 199     115.250  22.019 -79.636 
ATOM   4097  N7   DA A 199     115.781  20.858 -79.404 
ATOM   4098  C5   DA A 199     116.496  21.047 -78.229 
ATOM   4099  C6   DA A 199     117.288  20.185 -77.452 
ATOM   4100  N6   DA A 199     117.501  18.898 -77.761 
ATOM   4101  N1   DA A 199     117.855  20.696 -76.344 
ATOM   4102  C2   DA A 199     117.639  21.975 -76.042 
ATOM   4103  N3   DA A 199     116.924  22.871 -76.686 
ATOM   4104  C4   DA A 199     116.367  22.335 -77.792 
ATOM   4105  P    DA A 200     115.402  28.515 -79.676 
ATOM   4106  OP1  DA A 200     114.333  29.522 -79.494 
ATOM   4107  OP2  DA A 200     115.773  28.208 -81.075 
ATOM   4108  O5'  DA A 200     116.705  28.958 -78.859 
ATOM   4109  C5'  DA A 200     116.812  28.601 -77.469 
ATOM   4110  C4'  DA A 200     118.211  28.100 -77.169 
ATOM   4111  O4'  DA A 200     118.347  26.667 -77.394 
ATOM   4112  C3'  DA A 200     119.332  28.712 -78.009 
ATOM   4113  O3'  DA A 200     120.485  28.872 -77.192 
ATOM   4114  C2'  DA A 200     119.634  27.661 -79.077 
ATOM   4115  C1'  DA A 200     119.518  26.444 -78.165 
ATOM   4116  N9   DA A 200     119.351  25.158 -78.899 
ATOM   4117  C8   DA A 200     118.687  24.931 -80.069 
ATOM   4118  N7   DA A 200     118.720  23.694 -80.459 
ATOM   4119  C5   DA A 200     119.461  23.053 -79.476 
ATOM   4120  C6   DA A 200     119.856  21.716 -79.308 
ATOM   4121  N6   DA A 200     119.544  20.738 -80.170 
ATOM   4122  N1   DA A 200     120.588  21.418 -78.218 
ATOM   4123  C2   DA A 200     120.895  22.394 -77.364 
ATOM   4124  N3   DA A 200     120.584  23.670 -77.416 
ATOM   4125  C4   DA A 200     119.852  23.942 -78.517 
ATOM   4126  P    DC A 201     121.380  30.188 -77.362 
ATOM   4127  OP1  DC A 201     120.795  31.292 -76.568 
ATOM   4128  OP2  DC A 201     121.589  30.463 -78.800 
ATOM   4129  O5'  DC A 201     122.759  29.719 -76.698 
ATOM   4130  C5'  DC A 201     122.729  28.742 -75.641 
ATOM   4131  C4'  DC A 201     123.820  27.712 -75.857 
ATOM   4132  O4'  DC A 201     123.379  26.603 -76.693 
ATOM   4133  C3'  DC A 201     125.084  28.217 -76.551 
ATOM   4134  O3'  DC A 201     126.214  27.569 -75.979 
ATOM   4135  C2'  DC A 201     124.941  27.755 -78.001 
ATOM   4136  C1'  DC A 201     124.363  26.378 -77.691 
ATOM   4137  N1   DC A 201     123.698  25.731 -78.857 
ATOM   4138  C2   DC A 201     123.790  24.347 -78.972 
ATOM   4139  O2   DC A 201     124.414  23.717 -78.110 
ATOM   4140  N3   DC A 201     123.192  23.738 -80.028 
ATOM   4141  C4   DC A 201     122.525  24.456 -80.941 
ATOM   4142  N4   DC A 201     121.959  23.816 -81.952 
ATOM   4143  C5   DC A 201     122.418  25.881 -80.842 
ATOM   4144  C6   DC A 201     123.024  26.471 -79.780 
ATOM   4145  P    DT A 202     127.553  28.411 -75.738 
ATOM   4146  OP1  DT A 202     127.456  29.140 -74.454 
ATOM   4147  OP2  DT A 202     127.842  29.235 -76.933 
ATOM   4148  O5'  DT A 202     128.641  27.245 -75.614 
ATOM   4149  C5'  DT A 202     128.238  25.966 -75.091 
ATOM   4150  C4'  DT A 202     128.834  24.851 -75.928 
ATOM   4151  O4'  DT A 202     127.987  24.490 -77.057 
ATOM   4152  C3'  DT A 202     130.190  25.152 -76.567 
ATOM   4153  O3'  DT A 202     130.978  23.968 -76.553 
ATOM   4154  C2'  DT A 202     129.865  25.503 -78.018 
ATOM   4155  C1'  DT A 202     128.794  24.436 -78.223 
ATOM   4156  N1   DT A 202     127.919  24.682 -79.403 
ATOM   4157  C2   DT A 202     127.474  23.580 -80.092 
ATOM   4158  O2   DT A 202     127.763  22.439 -79.777 
ATOM   4159  N3   DT A 202     126.666  23.849 -81.181 
ATOM   4160  C4   DT A 202     126.278  25.096 -81.624 
ATOM   4161  O4   DT A 202     125.550  25.211 -82.613 
ATOM   4162  C5   DT A 202     126.796  26.189 -80.836 
ATOM   4163  C7   DT A 202     126.420  27.582 -81.252 
ATOM   4164  C6   DT A 202     127.583  25.958 -79.774 
ATOM   4165  P    DT A 203     132.542  24.080 -76.235 
ATOM   4166  OP1  DT A 203     132.750  24.108 -74.770 
ATOM   4167  OP2  DT A 203     133.123  25.210 -76.994 
ATOM   4168  O5'  DT A 203     133.086  22.698 -76.829 
ATOM   4169  C5'  DT A 203     132.216  21.550 -76.836 
ATOM   4170  C4'  DT A 203     132.319  20.829 -78.165 
ATOM   4171  O4'  DT A 203     131.390  21.353 -79.155 
ATOM   4172  C3'  DT A 203     133.679  20.905 -78.859 
ATOM   4173  O3'  DT A 203     133.938  19.663 -79.502 
ATOM   4174  C2'  DT A 203     133.506  21.980 -79.932 
ATOM   4175  C1'  DT A 203     132.101  21.575 -80.363 
ATOM   4176  N1   DT A 203     131.384  22.629 -81.135 
ATOM   4177  C2   DT A 203     130.535  22.207 -82.130 
ATOM   4178  O2   DT A 203     130.355  21.030 -82.394 
ATOM   4179  N3   DT A 203     129.889  23.211 -82.825 
ATOM   4180  C4   DT A 203     130.019  24.568 -82.611 
ATOM   4181  O4   DT A 203     129.388  25.374 -83.298 
ATOM   4182  C5   DT A 203     130.932  24.912 -81.546 
ATOM   4183  C7   DT A 203     131.131  26.369 -81.248 
ATOM   4184  C6   DT A 203     131.573  23.956 -80.855 
ATOM   4185  P    DC A 204     135.423  19.067 -79.471 
ATOM   4186  OP1  DC A 204     135.636  18.334 -78.203 
ATOM   4187  OP2  DC A 204     136.395  20.142 -79.770 
ATOM   4188  O5'  DC A 204     135.374  18.032 -80.690 
ATOM   4189  C5'  DC A 204     134.123  17.400 -81.019 
ATOM   4190  C4'  DC A 204     133.924  17.398 -82.521 
ATOM   4191  O4'  DC A 204     133.267  18.608 -82.997 
ATOM   4192  C3'  DC A 204     135.198  17.315 -83.362 
ATOM   4193  O3'  DC A 204     134.942  16.515 -84.510 
ATOM   4194  C2'  DC A 204     135.454  18.752 -83.818 
ATOM   4195  C1'  DC A 204     133.999  19.107 -84.106 
ATOM   4196  N1   DC A 204     133.748  20.573 -84.203 
ATOM   4197  C2   DC A 204     132.784  21.008 -85.109 
ATOM   4198  O2   DC A 204     132.182  20.169 -85.788 
ATOM   4199  N3   DC A 204     132.541  22.340 -85.212 
ATOM   4200  C4   DC A 204     133.215  23.217 -84.458 
ATOM   4201  N4   DC A 204     132.942  24.506 -84.596 
ATOM   4202  C5   DC A 204     134.211  22.790 -83.521 
ATOM   4203  C6   DC A 204     134.439  21.455 -83.432 
ATOM   4204  P    DA A 205     136.074  15.504 -85.018 
ATOM   4205  OP1  DA A 205     135.992  14.241 -84.250 
ATOM   4206  OP2  DA A 205     137.388  16.185 -85.010 
ATOM   4207  O5'  DA A 205     135.612  15.246 -86.528 
ATOM   4208  C5'  DA A 205     134.211  15.317 -86.851 
ATOM   4209  C4'  DA A 205     134.015  16.085 -88.143 
ATOM   4210  O4'  DA A 205     133.883  17.519 -87.922 
ATOM   4211  C3'  DA A 205     135.148  15.972 -89.163 
ATOM   4212  O3'  DA A 205     134.589  15.945 -90.471 
ATOM   4213  C2'  DA A 205     135.944  17.267 -89.003 
ATOM   4214  C1'  DA A 205     134.743  18.193 -88.828 
ATOM   4215  N9   DA A 205     135.088  19.517 -88.241 
ATOM   4216  C8   DA A 205     136.044  19.809 -87.310 
ATOM   4217  N7   DA A 205     136.104  21.067 -86.998 
ATOM   4218  C5   DA A 205     135.117  21.653 -87.778 
ATOM   4219  C6   DA A 205     134.676  22.980 -87.908 
ATOM   4220  N6   DA A 205     135.199  24.005 -87.220 
ATOM   4221  N1   DA A 205     133.674  23.217 -88.774 
ATOM   4222  C2   DA A 205     133.158  22.196 -89.455 
ATOM   4223  N3   DA A 205     133.485  20.922 -89.418 
ATOM   4224  C4   DA A 205     134.490  20.713 -88.543 
ATOM   4225  P    DT A 206     135.228  14.968 -91.567 
ATOM   4226  OP1  DT A 206     134.662  13.610 -91.411 
ATOM   4227  OP2  DT A 206     136.703  15.067 -91.519 
ATOM   4228  O5'  DT A 206     134.689  15.624 -92.925 
ATOM   4229  C5'  DT A 206     133.426  16.314 -92.913 
ATOM   4230  C4'  DT A 206     133.537  17.611 -93.691 
ATOM   4231  O4'  DT A 206     133.982  18.720 -92.859 
ATOM   4232  C3'  DT A 206     134.526  17.605 -94.856 
ATOM   4233  O3'  DT A 206     133.991  18.385 -95.919 
ATOM   4234  C2'  DT A 206     135.769  18.310 -94.313 
ATOM   4235  C1'  DT A 206     135.031  19.396 -93.536 
ATOM   4236  N1   DT A 206     135.873  20.082 -92.517 
ATOM   4237  C2   DT A 206     135.633  21.418 -92.304 
ATOM   4238  O2   DT A 206     134.775  22.041 -92.904 
ATOM   4239  N3   DT A 206     136.434  22.020 -91.353 
ATOM   4240  C4   DT A 206     137.430  21.411 -90.617 
ATOM   4241  O4   DT A 206     138.083  22.054 -89.792 
ATOM   4242  C5   DT A 206     137.608  20.008 -90.912 
ATOM   4243  C7   DT A 206     138.673  19.270 -90.155 
ATOM   4244  C6   DT A 206     136.843  19.398 -91.832 
ATOM   4245  P    DC A 207     134.186  17.883 -97.425 
ATOM   4246  OP1  DC A 207     133.133  16.898 -97.760 
ATOM   4247  OP2  DC A 207     135.582  17.433 -97.621 
ATOM   4248  O5'  DC A 207     133.938  19.235 -98.244 
ATOM   4249  C5'  DC A 207     133.049  20.228 -97.699 
ATOM   4250  C4'  DC A 207     133.655  21.608 -97.855 
ATOM   4251  O4'  DC A 207     134.506  21.970 -96.730 
ATOM   4252  C3'  DC A 207     134.552  21.807 -99.076 
ATOM   4253  O3'  DC A 207     134.359  23.123 -99.580 
ATOM   4254  C2'  DC A 207     135.977  21.701 -98.531 
ATOM   4255  C1'  DC A 207     135.730  22.476 -97.240 
ATOM   4256  N1   DC A 207     136.783  22.269 -96.207 
ATOM   4257  C2   DC A 207     137.105  23.344 -95.383 
ATOM   4258  O2   DC A 207     136.509  24.416 -95.541 
ATOM   4259  N3   DC A 207     138.062  23.176 -94.436 
ATOM   4260  C4   DC A 207     138.685  21.998 -94.296 
ATOM   4261  N4   DC A 207     139.611  21.884 -93.357 
ATOM   4262  C5   DC A 207     138.369  20.880 -95.133 
ATOM   4263  C6   DC A 207     137.410  21.069 -96.075 
ATOM   4264  P    DA A 208     134.328  23.350-101.164 
ATOM   4265  OP1  DA A 208     132.970  23.068-101.680 
ATOM   4266  OP2  DA A 208     135.432  22.595-101.795 
ATOM   4267  O5'  DA A 208     134.625  24.920-101.264 
ATOM   4268  C5'  DA A 208     134.202  25.781-100.189 
ATOM   4269  C4'  DA A 208     135.301  26.769 -99.853 
ATOM   4270  O4'  DA A 208     136.236  26.245 -98.866 
ATOM   4271  C3'  DA A 208     136.195  27.192-101.018 
ATOM   4272  O3'  DA A 208     136.531  28.566-100.865 
ATOM   4273  C2'  DA A 208     137.467  26.360-100.853 
ATOM   4274  C1'  DA A 208     137.556  26.474 -99.334 
ATOM   4275  N9   DA A 208     138.450  25.460 -98.709 
ATOM   4276  C8   DA A 208     138.669  24.168 -99.095 
ATOM   4277  N7   DA A 208     139.513  23.531 -98.343 
ATOM   4278  C5   DA A 208     139.881  24.467 -97.387 
ATOM   4279  C6   DA A 208     140.758  24.408 -96.292 
ATOM   4280  N6   DA A 208     141.457  23.312 -95.962 
ATOM   4281  N1   DA A 208     140.894  25.520 -95.546 
ATOM   4282  C2   DA A 208     140.197  26.605 -95.878 
ATOM   4283  N3   DA A 208     139.354  26.779 -96.871 
ATOM   4284  C4   DA A 208     139.236  25.651 -97.603 
ATOM   4285  P    DA A 209     136.579  29.502-102.164 
ATOM   4286  OP1  DA A 209     135.215  29.980-102.482 
ATOM   4287  OP2  DA A 209     137.292  28.800-103.254 
ATOM   4288  O5'  DA A 209     137.469  30.724-101.639 
ATOM   4289  C5'  DA A 209     137.427  31.068-100.241 
ATOM   4290  C4'  DA A 209     138.828  31.337 -99.731 
ATOM   4291  O4'  DA A 209     139.489  30.129 -99.260 
ATOM   4292  C3'  DA A 209     139.807  31.919-100.751 
ATOM   4293  O3'  DA A 209     140.657  32.851-100.094 
ATOM   4294  C2'  DA A 209     140.651  30.726-101.201 
ATOM   4295  C1'  DA A 209     140.789  30.078 -99.827 
ATOM   4296  N9   DA A 209     141.218  28.653 -99.877 
ATOM   4297  C8   DA A 209     140.908  27.706-100.811 
ATOM   4298  N7   DA A 209     141.439  26.546-100.579 
ATOM   4299  C5   DA A 209     142.154  26.735 -99.404 
ATOM   4300  C6   DA A 209     142.946  25.873 -98.627 
ATOM   4301  N6   DA A 209     143.159  24.586 -98.936 
ATOM   4302  N1   DA A 209     143.513  26.384 -97.519 
ATOM   4303  C2   DA A 209     143.297  27.663 -97.217 
ATOM   4304  N3   DA A 209     142.582  28.558 -97.861 
ATOM   4305  C4   DA A 209     142.025  28.022 -98.967 
ATOM   4306  P    DG A 210     141.060  34.203-100.851 
ATOM   4307  OP1  DG A 210     139.991  35.210-100.669 
ATOM   4308  OP2  DG A 210     141.431  33.895-102.250 
ATOM   4309  O5'  DG A 210     142.363  34.646-100.034 
ATOM   4310  C5'  DG A 210     142.470  34.289 -98.643 
ATOM   4311  C4'  DG A 210     143.869  33.787 -98.344 
ATOM   4312  O4'  DG A 210     144.005  32.355 -98.569 
ATOM   4313  C3'  DG A 210     144.990  34.400 -99.184 
ATOM   4314  O3'  DG A 210     146.143  34.559 -98.367 
ATOM   4315  C2'  DG A 210     145.292  33.349-100.252 
ATOM   4316  C1'  DG A 210     145.176  32.132 -99.340 
ATOM   4317  N9   DG A 210     145.009  30.846-100.074 
ATOM   4318  C8   DG A 210     144.344  30.597-101.254 
ATOM   4319  N7   DG A 210     144.385  29.344-101.636 
ATOM   4320  C5   DG A 210     145.131  28.719-100.639 
ATOM   4321  C6   DG A 210     145.514  27.358-100.501 
ATOM   4322  O6   DG A 210     145.268  26.411-101.242 
ATOM   4323  N1   DG A 210     146.269  27.155 -99.337 
ATOM   4324  C2   DG A 210     146.609  28.136 -98.427 
ATOM   4325  N2   DG A 210     147.336  27.738 -97.380 
ATOM   4326  N3   DG A 210     146.250  29.412 -98.557 
ATOM   4327  C4   DG A 210     145.517  29.626 -99.681 
ATOM   4328  P    DA A 211     147.038  35.876 -98.537 
ATOM   4329  OP1  DA A 211     146.453  36.979 -97.742 
ATOM   4330  OP2  DA A 211     147.247  36.151 -99.975 
ATOM   4331  O5'  DA A 211     148.417  35.407 -97.873 
ATOM   4332  C5'  DA A 211     148.387  34.430 -96.816 
ATOM   4333  C4'  DA A 211     149.478  33.399 -97.032 
ATOM   4334  O4'  DA A 211     149.037  32.291 -97.867 
ATOM   4335  C3'  DA A 211     150.742  33.905 -97.726 
ATOM   4336  O3'  DA A 211     151.872  33.257 -97.154 
ATOM   4337  C2'  DA A 211     150.599  33.443 -99.176 
ATOM   4338  C1'  DA A 211     150.021  32.066 -98.866 
ATOM   4339  N9   DA A 211     149.356  31.419-100.032 
ATOM   4340  C8   DA A 211     148.646  32.009-101.038 
ATOM   4341  N7   DA A 211     148.188  31.172-101.917 
ATOM   4342  C5   DA A 211     148.624  29.936-101.462 
ATOM   4343  C6   DA A 211     148.463  28.633-101.960 
ATOM   4344  N6   DA A 211     147.784  28.347-103.080 
ATOM   4345  N1   DA A 211     149.027  27.630-101.262 
ATOM   4346  C2   DA A 211     149.700  27.919-100.149 
ATOM   4347  N3   DA A 211     149.915  29.091 -99.591 
ATOM   4348  C4   DA A 211     149.341  30.077-100.309 
ATOM   4349  P    DA A 212     153.211  34.099 -96.913 
ATOM   4350  OP1  DA A 212     153.114  34.828 -95.629 
ATOM   4351  OP2  DA A 212     153.500  34.923 -98.108 
ATOM   4352  O5'  DA A 212     154.299  32.933 -96.789 
ATOM   4353  C5'  DA A 212     153.896  31.654 -96.266 
ATOM   4354  C4'  DA A 212     154.492  30.539 -97.103 
ATOM   4355  O4'  DA A 212     153.645  30.178 -98.232 
ATOM   4356  C3'  DA A 212     155.848  30.840 -97.742 
ATOM   4357  O3'  DA A 212     156.636  29.655 -97.728 
ATOM   4358  C2'  DA A 212     155.523  31.191 -99.193 
ATOM   4359  C1'  DA A 212     154.452  30.123 -99.397 
ATOM   4360  N9   DA A 212     153.577  30.370-100.578 
ATOM   4361  C8   DA A 212     153.149  31.564-101.081 
ATOM   4362  N7   DA A 212     152.391  31.452-102.128 
ATOM   4363  C5   DA A 212     152.310  30.082-102.336 
ATOM   4364  C6   DA A 212     151.646  29.308-103.301 
ATOM   4365  N6   DA A 212     150.900  29.832-104.285 
ATOM   4366  N1   DA A 212     151.775  27.970-103.220 
ATOM   4367  C2   DA A 212     152.516  27.456-102.240 
ATOM   4368  N3   DA A 212     153.180  28.075-101.287 
ATOM   4369  C4   DA A 212     153.034  29.411-101.392 
ATOM   4370  P    DA A 213     158.200  29.768 -97.410 
ATOM   4371  OP1  DA A 213     158.408  29.796 -95.945 
ATOM   4372  OP2  DA A 213     158.781  30.898 -98.169 
ATOM   4373  O5'  DA A 213     158.744  28.386 -98.004 
ATOM   4374  C5'  DA A 213     157.874  27.238 -98.011 
ATOM   4375  C4'  DA A 213     157.977  26.517 -99.340 
ATOM   4376  O4'  DA A 213     157.048  27.041-100.330 
ATOM   4377  C3'  DA A 213     159.337  26.593-100.034 
ATOM   4378  O3'  DA A 213     159.596  25.351-100.677 
ATOM   4379  C2'  DA A 213     159.164  27.668-101.107 
ATOM   4380  C1'  DA A 213     157.759  27.263-101.538 
ATOM   4381  N9   DA A 213     157.042  28.317-102.310 
ATOM   4382  C8   DA A 213     157.113  29.672-102.164 
ATOM   4383  N7   DA A 213     156.365  30.330-102.994 
ATOM   4384  C5   DA A 213     155.750  29.340-103.747 
ATOM   4385  C6   DA A 213     154.826  29.389-104.804 
ATOM   4386  N6   DA A 213     154.339  30.532-105.309 
ATOM   4387  N1   DA A 213     154.420  28.217-105.327 
ATOM   4388  C2   DA A 213     154.907  27.084-104.822 
ATOM   4389  N3   DA A 213     155.768  26.915-103.842 
ATOM   4390  C4   DA A 213     156.159  28.103-103.336 
ATOM   4391  P    DT A 214     161.081  24.755-100.646 
ATOM   4392  OP1  DT A 214     161.294  24.022 -99.378 
ATOM   4393  OP2  DT A 214     162.053  25.830-100.945 
ATOM   4394  O5'  DT A 214     161.032  23.720-101.865 
ATOM   4395  C5'  DT A 214     159.781  23.088-102.194 
ATOM   4396  C4'  DT A 214     159.582  23.086-103.696 
ATOM   4397  O4'  DT A 214     158.925  24.296-104.172 
ATOM   4398  C3'  DT A 214     160.856  23.003-104.537 
ATOM   4399  O3'  DT A 214     160.600  22.203-105.685 
ATOM   4400  C2'  DT A 214     161.112  24.440-104.993 
ATOM   4401  C1'  DT A 214     159.657  24.795-105.281 
ATOM   4402  N1   DT A 214     159.406  26.261-105.378 
ATOM   4403  C2   DT A 214     158.452  26.674-106.276 
ATOM   4404  O2   DT A 214     157.821  25.901-106.976 
ATOM   4405  N3   DT A 214     158.248  28.039-106.338 
ATOM   4406  C4   DT A 214     158.902  29.000-105.595 
ATOM   4407  O4   DT A 214     158.633  30.194-105.739 
ATOM   4408  C5   DT A 214     159.885  28.469-104.680 
ATOM   4409  C7   DT A 214     160.644  29.447-103.833 
ATOM   4410  C6   DT A 214     160.104  27.146-104.599 
ATOM   4411  P    DA A 215     161.732  21.192-106.193 
ATOM   4412  OP1  DA A 215     161.651  19.929-105.425 
ATOM   4413  OP2  DA A 215     163.046  21.873-106.185 
ATOM   4414  O5'  DA A 215     161.271  20.934-107.703 
ATOM   4415  C5'  DA A 215     159.869  21.005-108.026 
ATOM   4416  C4'  DA A 215     159.673  21.773-109.318 
ATOM   4417  O4'  DA A 215     159.541  23.207-109.097 
ATOM   4418  C3'  DA A 215     160.806  21.660-110.338 
ATOM   4419  O3'  DA A 215     160.247  21.633-111.646 
ATOM   4420  C2'  DA A 215     161.602  22.955-110.178 
ATOM   4421  C1'  DA A 215     160.401  23.880-110.003 
ATOM   4422  N9   DA A 215     160.746  25.204-109.416 
ATOM   4423  C8   DA A 215     161.702  25.497-108.485 
ATOM   4424  N7   DA A 215     161.762  26.755-108.173 
ATOM   4425  C5   DA A 215     160.775  27.341-108.953 
ATOM   4426  C6   DA A 215     160.334  28.668-109.083 
ATOM   4427  N6   DA A 215     160.857  29.693-108.395 
ATOM   4428  N1   DA A 215     159.332  28.905-109.949 
ATOM   4429  C2   DA A 215     158.816  27.884-110.630 
ATOM   4430  N3   DA A 215     159.143  26.610-110.592 
ATOM   4431  C4   DA A 215     160.148  26.400-109.718 
ATOM   4432  P    DT A 216     160.886  20.656-112.742 
ATOM   4433  OP1  DT A 216     160.320  19.297-112.586 
ATOM   4434  OP2  DT A 216     162.361  20.754-112.694 
ATOM   4435  O5'  DT A 216     160.347  21.311-114.100 
ATOM   4436  C5'  DT A 216     159.084  22.002-114.088 
ATOM   4437  C4'  DT A 216     159.195  23.299-114.866 
ATOM   4438  O4'  DT A 216     159.640  24.408-114.034 
ATOM   4439  C3'  DT A 216     160.184  23.293-116.031 
ATOM   4440  O3'  DT A 216     159.649  24.073-117.094 
ATOM   4441  C2'  DT A 216     161.427  23.998-115.488 
ATOM   4442  C1'  DT A 216     160.689  25.084-114.711 
ATOM   4443  N1   DT A 216     161.532  25.770-113.692 
ATOM   4444  C2   DT A 216     161.291  27.105-113.479 
ATOM   4445  O2   DT A 216     160.433  27.729-114.079 
ATOM   4446  N3   DT A 216     162.092  27.707-112.528 
ATOM   4447  C4   DT A 216     163.088  27.099-111.792 
ATOM   4448  O4   DT A 216     163.741  27.742-110.967 
ATOM   4449  C5   DT A 216     163.266  25.696-112.087 
ATOM   4450  C7   DT A 216     164.331  24.958-111.330 
ATOM   4451  C6   DT A 216     162.501  25.086-113.007 
ATOM   4452  P    DC A 217     159.844  23.571-118.600 
ATOM   4453  OP1  DC A 217     158.791  22.586-118.935 
ATOM   4454  OP2  DC A 217     161.240  23.120-118.796 
ATOM   4455  O5'  DC A 217     159.596  24.923-119.419 
ATOM   4456  C5'  DC A 217     158.707  25.915-118.874 
ATOM   4457  C4'  DC A 217     159.313  27.296-119.030 
ATOM   4458  O4'  DC A 217     160.164  27.658-117.905 
ATOM   4459  C3'  DC A 217     160.210  27.495-120.251 
ATOM   4460  O3'  DC A 217     160.017  28.811-120.754 
ATOM   4461  C2'  DC A 217     161.635  27.388-119.706 
ATOM   4462  C1'  DC A 217     161.388  28.164-118.415 
ATOM   4463  N1   DC A 217     162.441  27.957-117.382 
ATOM   4464  C2   DC A 217     162.763  29.032-116.558 
ATOM   4465  O2   DC A 217     162.167  30.104-116.716 
ATOM   4466  N3   DC A 217     163.721  28.863-115.610 
ATOM   4467  C4   DC A 217     164.343  27.686-115.471 
ATOM   4468  N4   DC A 217     165.270  27.572-114.532 
ATOM   4469  C5   DC A 217     164.027  26.568-116.308 
ATOM   4470  C6   DC A 217     163.068  26.756-117.250 
ATOM   4471  P    DT A 218     159.986  29.038-122.339 
ATOM   4472  OP1  DT A 218     158.628  28.756-122.855 
ATOM   4473  OP2  DT A 218     161.090  28.283-122.970 
ATOM   4474  O5'  DT A 218     160.283  30.608-122.439 
ATOM   4475  C5'  DT A 218     159.860  31.469-121.364 
ATOM   4476  C4'  DT A 218     160.959  32.457-121.028 
ATOM   4477  O4'  DT A 218     161.894  31.933-120.041 
ATOM   4478  C3'  DT A 218     161.853  32.880-122.193 
ATOM   4479  O3'  DT A 218     162.189  34.254-122.040 
ATOM   4480  C2'  DT A 218     163.125  32.048-122.028 
ATOM   4481  C1'  DT A 218     163.214  32.161-120.509 
ATOM   4482  N1   DT A 218     164.108  31.147-119.884 
ATOM   4483  C2   DT A 218     164.817  31.538-118.773 
ATOM   4484  O2   DT A 218     164.739  32.658-118.297 
ATOM   4485  N3   DT A 218     165.636  30.573-118.222 
ATOM   4486  C4   DT A 218     165.800  29.280-118.678 
ATOM   4487  O4   DT A 218     166.564  28.504-118.100 
ATOM   4488  C5   DT A 218     165.015  28.965-119.848 
ATOM   4489  C7   DT A 218     165.135  27.578-120.411 
ATOM   4490  C6   DT A 218     164.211  29.884-120.405 
ATOM   4491  P    DC A 219     162.237  35.190-123.338 
ATOM   4492  OP1  DC A 219     160.873  35.668-123.656 
ATOM   4493  OP2  DC A 219     162.950  34.488-124.429 
ATOM   4494  O5'  DC A 219     163.127  36.411-122.813 
ATOM   4495  C5'  DC A 219     163.085  36.756-121.416 
ATOM   4496  C4'  DC A 219     164.486  37.025-120.906 
ATOM   4497  O4'  DC A 219     165.147  35.816-120.434 
ATOM   4498  C3'  DC A 219     165.465  37.606-121.926 
ATOM   4499  O3'  DC A 219     166.315  38.539-121.269 
ATOM   4500  C2'  DC A 219     166.309  36.414-122.376 
ATOM   4501  C1'  DC A 219     166.447  35.766-121.002 
ATOM   4502  N1   DC A 219     166.876  34.341-121.052 
ATOM   4503  C2   DC A 219     167.701  33.875-120.032 
ATOM   4504  O2   DC A 219     168.041  34.656-119.135 
ATOM   4505  N3   DC A 219     168.104  32.578-120.060 
ATOM   4506  C4   DC A 219     167.715  31.764-121.048 
ATOM   4507  N4   DC A 219     168.134  30.508-121.031 
ATOM   4508  C5   DC A 219     166.866  32.224-122.107 
ATOM   4509  C6   DC A 219     166.475  33.523-122.062 
ATOM   4510  P    DA A 220     166.718  39.890-122.026 
ATOM   4511  OP1  DA A 220     165.649  40.897-121.844 
ATOM   4512  OP2  DA A 220     167.089  39.583-123.425 
ATOM   4513  O5'  DA A 220     168.021  40.334-121.209 
ATOM   4514  C5'  DA A 220     168.128  39.976-119.818 
ATOM   4515  C4'  DA A 220     169.527  39.475-119.519 
ATOM   4516  O4'  DA A 220     169.663  38.043-119.744 
ATOM   4517  C3'  DA A 220     170.648  40.088-120.359 
ATOM   4518  O3'  DA A 220     171.801  40.247-119.542 
ATOM   4519  C2'  DA A 220     170.950  39.037-121.427 
ATOM   4520  C1'  DA A 220     170.834  37.819-120.514 
ATOM   4521  N9   DA A 220     170.667  36.534-121.248 
ATOM   4522  C8   DA A 220     170.003  36.306-122.419 
ATOM   4523  N7   DA A 220     170.036  35.070-122.809 
ATOM   4524  C5   DA A 220     170.777  34.428-121.826 
ATOM   4525  C6   DA A 220     171.172  33.092-121.658 
ATOM   4526  N6   DA A 220     170.861  32.114-122.520 
ATOM   4527  N1   DA A 220     171.904  32.794-120.568 
ATOM   4528  C2   DA A 220     172.211  33.769-119.714 
ATOM   4529  N3   DA A 220     171.900  35.046-119.765 
ATOM   4530  C4   DA A 220     171.168  35.317-120.866 
ATOM   4531  P    DG A 221     172.696  41.564-119.712 
ATOM   4532  OP1  DG A 221     172.111  42.667-118.917 
ATOM   4533  OP2  DG A 221     172.905  41.839-121.150 
ATOM   4534  O5'  DG A 221     174.075  41.095-119.048 
ATOM   4535  C5'  DG A 221     174.045  40.118-117.991 
ATOM   4536  C4'  DG A 221     175.136  39.087-118.207 
ATOM   4537  O4'  DG A 221     174.695  37.979-119.042 
ATOM   4538  C3'  DG A 221     176.400  39.593-118.901 
ATOM   4539  O3'  DG A 221     177.530  38.944-118.329 
ATOM   4540  C2'  DG A 221     176.257  39.131-120.351 
ATOM   4541  C1'  DG A 221     175.679  37.753-120.041 
ATOM   4542  N9   DG A 221     175.014  37.107-121.207 
ATOM   4543  C8   DG A 221     174.295  37.685-122.231 
ATOM   4544  N7   DG A 221     173.837  36.828-123.111 
ATOM   4545  C5   DG A 221     174.285  35.596-122.638 
ATOM   4546  C6   DG A 221     174.103  34.292-123.169 
ATOM   4547  O6   DG A 221     173.498  33.951-124.182 
ATOM   4548  N1   DG A 221     174.726  33.323-122.371 
ATOM   4549  C2   DG A 221     175.432  33.580-121.212 
ATOM   4550  N2   DG A 221     175.952  32.516-120.594 
ATOM   4551  N3   DG A 221     175.602  34.804-120.714 
ATOM   4552  C4   DG A 221     175.004  35.755-121.477 
ATOM   4553  P    DG A 222     178.869  39.786-118.088 
ATOM   4554  OP1  DG A 222     178.772  40.516-116.804 
ATOM   4555  OP2  DG A 222     179.158  40.610-119.282 
ATOM   4556  O5'  DG A 222     179.958  38.621-117.964 
ATOM   4557  C5'  DG A 222     179.554  37.342-117.440 
ATOM   4558  C4'  DG A 222     180.150  36.227-118.278 
ATOM   4559  O4'  DG A 222     179.303  35.866-119.406 
ATOM   4560  C3'  DG A 222     181.506  36.527-118.917 
ATOM   4561  O3'  DG A 222     182.294  35.343-118.903 
ATOM   4562  C2'  DG A 222     181.181  36.878-120.368 
ATOM   4563  C1'  DG A 222     180.110  35.811-120.572 
ATOM   4564  N9   DG A 222     179.235  36.058-121.753 
ATOM   4565  C8   DG A 222     178.793  37.254-122.275 
ATOM   4566  N7   DG A 222     178.029  37.125-123.331 
ATOM   4567  C5   DG A 222     177.960  35.747-123.524 
ATOM   4568  C6   DG A 222     177.276  34.995-124.515 
ATOM   4569  O6   DG A 222     176.578  35.399-125.441 
ATOM   4570  N1   DG A 222     177.474  33.618-124.341 
ATOM   4571  C2   DG A 222     178.233  33.043-123.341 
ATOM   4572  N2   DG A 222     178.298  31.710-123.347 
ATOM   4573  N3   DG A 222     178.875  33.749-122.411 
ATOM   4574  C4   DG A 222     178.692  35.086-122.566 
ATOM   4575  P    DC A 223     183.859  35.456-118.585 
ATOM   4576  OP1  DC A 223     184.066  35.484-117.120 
ATOM   4577  OP2  DC A 223     184.439  36.586-119.344 
ATOM   4578  O5'  DC A 223     184.402  34.074-119.179 
ATOM   4579  C5'  DC A 223     183.532  32.926-119.186 
ATOM   4580  C4'  DC A 223     183.635  32.204-120.515 
ATOM   4581  O4'  DC A 223     182.706  32.729-121.505 
ATOM   4582  C3'  DC A 223     184.995  32.281-121.209 
ATOM   4583  O3'  DC A 223     185.254  31.039-121.852 
ATOM   4584  C2'  DC A 223     184.822  33.356-122.282 
ATOM   4585  C1'  DC A 223     183.417  32.951-122.713 
ATOM   4586  N1   DC A 223     182.700  34.005-123.485 
ATOM   4587  C2   DC A 223     181.836  33.593-124.497 
ATOM   4588  O2   DC A 223     181.701  32.383-124.711 
ATOM   4589  N3   DC A 223     181.174  34.538-125.214 
ATOM   4590  C4   DC A 223     181.348  35.839-124.951 
ATOM   4591  N4   DC A 223     180.680  36.723-125.677 
ATOM   4592  C5   DC A 223     182.233  36.284-123.915 
ATOM   4593  C6   DC A 223     182.885  35.324-123.211 
ATOM   4594  P    DT A 224     186.739  30.443-121.821 
ATOM   4595  OP1  DT A 224     186.952  29.710-120.553 
ATOM   4596  OP2  DT A 224     187.711  31.518-122.120 
ATOM   4597  O5'  DT A 224     186.690  29.408-123.039 
ATOM   4598  C5'  DT A 224     185.439  28.775-123.369 
ATOM   4599  C4'  DT A 224     185.240  28.774-124.871 
ATOM   4600  O4'  DT A 224     184.583  29.983-125.347 
ATOM   4601  C3'  DT A 224     186.514  28.691-125.712 
ATOM   4602  O3'  DT A 224     186.259  27.891-126.859 
ATOM   4603  C2'  DT A 224     186.770  30.128-126.168 
ATOM   4604  C1'  DT A 224     185.315  30.483-126.456 
ATOM   4605  N1   DT A 224     185.064  31.948-126.553 
ATOM   4606  C2   DT A 224     184.110  32.361-127.451 
ATOM   4607  O2   DT A 224     183.480  31.589-128.151 
ATOM   4608  N3   DT A 224     183.906  33.727-127.513 
ATOM   4609  C4   DT A 224     184.560  34.688-126.770 
ATOM   4610  O4   DT A 224     184.291  35.882-126.914 
ATOM   4611  C5   DT A 224     185.543  34.157-125.855 
ATOM   4612  C7   DT A 224     186.302  35.134-125.008 
ATOM   4613  C6   DT A 224     185.762  32.834-125.774 
ATOM   4614  P    DA A 225     187.390  26.880-127.368 
ATOM   4615  OP1  DA A 225     187.309  25.616-126.600 
ATOM   4616  OP2  DA A 225     188.704  27.560-127.360 
ATOM   4617  O5'  DA A 225     186.929  26.622-128.878 
ATOM   4618  C5'  DA A 225     185.527  26.693-129.201 
ATOM   4619  C4'  DA A 225     185.331  27.461-130.493 
ATOM   4620  O4'  DA A 225     185.199  28.895-130.272 
ATOM   4621  C3'  DA A 225     186.464  27.348-131.513 
ATOM   4622  O3'  DA A 225     185.905  27.320-132.821 
ATOM   4623  C2'  DA A 225     187.260  28.642-131.353 
ATOM   4624  C1'  DA A 225     186.059  29.568-131.178 
ATOM   4625  N9   DA A 225     186.404  30.892-130.591 
ATOM   4626  C8   DA A 225     187.360  31.185-129.660 
ATOM   4627  N7   DA A 225     187.420  32.442-129.348 
ATOM   4628  C5   DA A 225     186.433  33.028-130.128 
ATOM   4629  C6   DA A 225     185.992  34.356-130.258 
ATOM   4630  N6   DA A 225     186.516  35.381-129.570 
ATOM   4631  N1   DA A 225     184.990  34.593-131.124 
ATOM   4632  C2   DA A 225     184.474  33.572-131.805 
ATOM   4633  N3   DA A 225     184.801  32.298-131.767 
ATOM   4634  C4   DA A 225     185.806  32.088-130.893 
ATOM   4635  P    DA A 226     186.544  26.344-133.917 
ATOM   4636  OP1  DA A 226     185.978  24.985-133.761 
ATOM   4637  OP2  DA A 226     188.019  26.442-133.869 
ATOM   4638  O5'  DA A 226     186.005  26.999-135.275 
ATOM   4639  C5'  DA A 226     184.742  27.690-135.263 
ATOM   4640  C4'  DA A 226     184.854  28.987-136.041 
ATOM   4641  O4'  DA A 226     185.298  30.096-135.209 
ATOM   4642  C3'  DA A 226     185.842  28.981-137.206 
ATOM   4643  O3'  DA A 226     185.307  29.761-138.268 
ATOM   4644  C2'  DA A 226     187.085  29.685-136.663 
ATOM   4645  C1'  DA A 226     186.347  30.772-135.886 
ATOM   4646  N9   DA A 226     187.190  31.458-134.867 
ATOM   4647  C8   DA A 226     188.190  30.932-134.101 
ATOM   4648  N7   DA A 226     188.743  31.789-133.300 
ATOM   4649  C5   DA A 226     188.059  32.970-133.552 
ATOM   4650  C6   DA A 226     188.175  34.264-133.017 
ATOM   4651  N6   DA A 226     189.065  34.597-132.071 
ATOM   4652  N1   DA A 226     187.340  35.208-133.491 
ATOM   4653  C2   DA A 226     186.458  34.871-134.431 
ATOM   4654  N3   DA A 226     186.259  33.704-135.003 
ATOM   4655  C4   DA A 226     187.107  32.778-134.511 
ATOM   4656  P    DT A 227     185.502  29.259-139.775 
ATOM   4657  OP1  DT A 227     184.449  28.273-140.109 
ATOM   4658  OP2  DT A 227     186.898  28.808-139.971 
ATOM   4659  O5'  DT A 227     185.254  30.611-140.594 
ATOM   4660  C5'  DT A 227     184.365  31.603-140.049 
ATOM   4661  C4'  DT A 227     184.971  32.984-140.205 
ATOM   4662  O4'  DT A 227     185.822  33.346-139.080 
ATOM   4663  C3'  DT A 227     185.868  33.183-141.426 
ATOM   4664  O3'  DT A 227     185.675  34.498-141.929 
ATOM   4665  C2'  DT A 227     187.293  33.076-140.881 
ATOM   4666  C1'  DT A 227     187.046  33.852-139.590 
ATOM   4667  N1   DT A 227     188.099  33.644-138.557 
ATOM   4668  C2   DT A 227     188.405  34.715-137.752 
ATOM   4669  O2   DT A 227     187.858  35.799-137.853 
ATOM   4670  N3   DT A 227     189.386  34.485-136.807 
ATOM   4671  C4   DT A 227     190.068  33.303-136.605 
ATOM   4672  O4   DT A 227     190.928  33.218-135.726 
ATOM   4673  C5   DT A 227     189.678  32.238-137.498 
ATOM   4674  C7   DT A 227     190.372  30.916-137.347 
ATOM   4675  C6   DT A 227     188.727  32.434-138.427 
ATOM   4676  P    DG A 228     185.644  34.726-143.514 
ATOM   4677  OP1  DG A 228     184.286  34.444-144.030 
ATOM   4678  OP2  DG A 228     186.748  33.971-144.145 
ATOM   4679  O5'  DG A 228     185.942  36.295-143.614 
ATOM   4680  C5'  DG A 228     185.518  37.156-142.539 
ATOM   4681  C4'  DG A 228     186.617  38.145-142.203 
ATOM   4682  O4'  DG A 228     187.552  37.621-141.215 
ATOM   4683  C3'  DG A 228     187.511  38.568-143.368 
ATOM   4684  O3'  DG A 228     187.847  39.941-143.215 
ATOM   4685  C2'  DG A 228     188.783  37.735-143.203 
ATOM   4686  C1'  DG A 228     188.872  37.849-141.684 
ATOM   4687  N9   DG A 228     189.766  36.835-141.059 
ATOM   4688  C8   DG A 228     190.000  35.530-141.434 
ATOM   4689  N7   DG A 228     190.853  34.898-140.665 
ATOM   4690  C5   DG A 228     191.211  35.852-139.714 
ATOM   4691  C6   DG A 228     192.105  35.757-138.617 
ATOM   4692  O6   DG A 228     192.776  34.796-138.251 
ATOM   4693  N1   DG A 228     192.174  36.964-137.906 
ATOM   4694  C2   DG A 228     191.471  38.111-138.216 
ATOM   4695  N2   DG A 228     191.675  39.159-137.413 
ATOM   4696  N3   DG A 228     190.632  38.199-139.246 
ATOM   4697  C4   DG A 228     190.554  37.038-139.945 
ATOM   4698  P    DT A 229     187.895  40.877-144.513 
ATOM   4699  OP1  DT A 229     186.531  41.355-144.831 
ATOM   4700  OP2  DT A 229     188.609  40.176-145.603 
ATOM   4701  O5'  DT A 229     188.785  42.099-143.988 
ATOM   4702  C5'  DT A 229     188.743  42.443-142.591 
ATOM   4703  C4'  DT A 229     190.144  42.713-142.081 
ATOM   4704  O4'  DT A 229     190.805  41.504-141.609 
ATOM   4705  C3'  DT A 229     191.123  43.294-143.101 
ATOM   4706  O3'  DT A 229     191.973  44.226-142.443 
ATOM   4707  C2'  DT A 229     191.967  42.102-143.551 
ATOM   4708  C1'  DT A 229     192.105  41.454-142.177 
ATOM   4709  N1   DT A 229     192.534  40.029-142.227 
ATOM   4710  C2   DT A 229     193.348  39.585-141.213 
ATOM   4711  O2   DT A 229     193.720  40.300-140.300 
ATOM   4712  N3   DT A 229     193.726  38.258-141.293 
ATOM   4713  C4   DT A 229     193.365  37.362-142.279 
ATOM   4714  O4   DT A 229     193.766  36.197-142.245 
ATOM   4715  C5   DT A 229     192.509  37.921-143.299 
ATOM   4716  C7   DT A 229     192.070  37.013-144.410 
ATOM   4717  C6   DT A 229     192.127  39.208-143.246 
ATOM   4718  P    DC A 230     192.376  45.578-143.201 
ATOM   4719  OP1  DC A 230     191.307  46.585-143.019 
ATOM   4720  OP2  DC A 230     192.747  45.271-144.599 
ATOM   4721  O5'  DC A 230     193.679  46.021-142.384 
ATOM   4722  C5'  DC A 230     193.786  45.664-140.993 
ATOM   4723  C4'  DC A 230     195.185  45.163-140.694 
ATOM   4724  O4'  DC A 230     195.321  43.730-140.919 
ATOM   4725  C3'  DC A 230     196.306  45.776-141.534 
ATOM   4726  O3'  DC A 230     197.459  45.935-140.717 
ATOM   4727  C2'  DC A 230     196.608  44.725-142.602 
ATOM   4728  C1'  DC A 230     196.492  43.507-141.689 
ATOM   4729  N1   DC A 230     196.325  42.222-142.423 
ATOM   4730  C2   DC A 230     196.909  41.082-141.877 
ATOM   4731  O2   DC A 230     197.535  41.182-140.816 
ATOM   4732  N3   DC A 230     196.769  39.900-142.531 
ATOM   4733  C4   DC A 230     196.083  39.833-143.679 
ATOM   4734  N4   DC A 230     195.974  38.658-144.279 
ATOM   4735  C5   DC A 230     195.475  40.994-144.258 
ATOM   4736  C6   DC A 230     195.626  42.166-143.589 
ATOM   4737  P    DG A 231     198.354  47.252-140.887 
ATOM   4738  OP1  DG A 231     197.769  48.355-140.092 
ATOM   4739  OP2  DG A 231     198.563  47.527-142.325 
ATOM   4740  O5'  DG A 231     199.733  46.783-140.223 
ATOM   4741  C5'  DG A 231     199.703  45.805-139.166 
ATOM   4742  C4'  DG A 231     200.794  44.775-139.382 
ATOM   4743  O4'  DG A 231     200.353  43.667-140.217 
ATOM   4744  C3'  DG A 231     202.058  45.281-140.076 
ATOM   4745  O3'  DG A 231     203.188  44.632-139.504 
ATOM   4746  C2'  DG A 231     201.915  44.818-141.525 
ATOM   4747  C1'  DG A 231     201.337  43.441-141.216 
ATOM   4748  N9   DG A 231     200.672  42.795-142.382 
ATOM   4749  C8   DG A 231     199.953  43.372-143.406 
ATOM   4750  N7   DG A 231     199.495  42.516-144.286 
ATOM   4751  C5   DG A 231     199.943  41.284-143.812 
ATOM   4752  C6   DG A 231     199.761  39.980-144.344 
ATOM   4753  O6   DG A 231     199.156  39.639-145.357 
ATOM   4754  N1   DG A 231     200.384  39.011-143.546 
ATOM   4755  C2   DG A 231     201.090  39.267-142.387 
ATOM   4756  N2   DG A 231     201.610  38.204-141.769 
ATOM   4757  N3   DG A 231     201.260  40.491-141.889 
ATOM   4758  C4   DG A 231     200.662  41.443-142.651 
ATOM   4759  P    DT A 232     204.527  45.474-139.263 
ATOM   4760  OP1  DT A 232     204.430  46.203-137.979 
ATOM   4761  OP2  DT A 232     204.816  46.298-140.457 
ATOM   4762  O5'  DT A 232     205.616  44.309-139.139 
ATOM   4763  C5'  DT A 232     205.212  43.029-138.615 
ATOM   4764  C4'  DT A 232     205.808  41.915-139.453 
ATOM   4765  O4'  DT A 232     204.961  41.554-140.581 
ATOM   4766  C3'  DT A 232     207.164  42.215-140.092 
ATOM   4767  O3'  DT A 232     207.952  41.031-140.078 
ATOM   4768  C2'  DT A 232     206.839  42.566-141.543 
ATOM   4769  C1'  DT A 232     205.768  41.499-141.747 
ATOM   4770  N1   DT A 232     204.893  41.745-142.928 
ATOM   4771  C2   DT A 232     204.448  40.643-143.617 
ATOM   4772  O2   DT A 232     204.737  39.502-143.302 
ATOM   4773  N3   DT A 232     203.640  40.912-144.705 
ATOM   4774  C4   DT A 232     203.252  42.159-145.148 
ATOM   4775  O4   DT A 232     202.524  42.274-146.138 
ATOM   4776  C5   DT A 232     203.770  43.252-144.361 
ATOM   4777  C7   DT A 232     203.394  44.645-144.776 
ATOM   4778  C6   DT A 232     204.557  43.021-143.299 
ATOM   4779  P    DC A 233     209.517  41.144-139.760 
ATOM   4780  OP1  DC A 233     209.724  41.172-138.294 
ATOM   4781  OP2  DC A 233     210.097  42.273-140.519 
ATOM   4782  O5'  DC A 233     210.060  39.762-140.354 
ATOM   4783  C5'  DC A 233     209.190  38.614-140.361 
ATOM   4784  C4'  DC A 233     209.293  37.892-141.690 
ATOM   4785  O4'  DC A 233     208.364  38.417-142.680 
ATOM   4786  C3'  DC A 233     210.653  37.968-142.384 
ATOM   4787  O3'  DC A 233     210.912  36.727-143.027 
ATOM   4788  C2'  DC A 233     210.480  39.044-143.457 
ATOM   4789  C1'  DC A 233     209.075  38.639-143.888 
ATOM   4790  N1   DC A 233     208.358  39.692-144.660 
ATOM   4791  C2   DC A 233     207.494  39.281-145.672 
ATOM   4792  O2   DC A 233     207.359  38.071-145.886 
ATOM   4793  N3   DC A 233     206.832  40.226-146.388 
ATOM   4794  C4   DC A 233     207.006  41.527-146.126 
ATOM   4795  N4   DC A 233     206.338  42.410-146.851 
ATOM   4796  C5   DC A 233     207.891  41.971-145.089 
ATOM   4797  C6   DC A 233     208.543  41.012-144.386 
ATOM   4798  P    DT A 234     212.397  36.131-142.995 
ATOM   4799  OP1  DT A 234     212.610  35.398-141.728 
ATOM   4800  OP2  DT A 234     213.369  37.206-143.295 
ATOM   4801  O5'  DT A 234     212.348  35.095-144.214 
ATOM   4802  C5'  DT A 234     211.097  34.463-144.544 
ATOM   4803  C4'  DT A 234     210.898  34.461-146.046 
ATOM   4804  O4'  DT A 234     210.241  35.671-146.522 
ATOM   4805  C3'  DT A 234     212.172  34.379-146.886 
ATOM   4806  O3'  DT A 234     211.917  33.578-148.034 
ATOM   4807  C2'  DT A 234     212.428  35.816-147.343 
ATOM   4808  C1'  DT A 234     210.973  36.171-147.631 
ATOM   4809  N1   DT A 234     210.722  37.636-147.728 
ATOM   4810  C2   DT A 234     209.768  38.049-148.626 
ATOM   4811  O2   DT A 234     209.138  37.277-149.326 
ATOM   4812  N3   DT A 234     209.564  39.415-148.688 
ATOM   4813  C4   DT A 234     210.218  40.375-147.945 
ATOM   4814  O4   DT A 234     209.949  41.570-148.089 
ATOM   4815  C5   DT A 234     211.201  39.844-147.030 
ATOM   4816  C7   DT A 234     211.960  40.822-146.182 
ATOM   4817  C6   DT A 234     211.420  38.521-146.949 
ATOM   4818  P    DG A 235     213.048  32.568-148.543 
ATOM   4819  OP1  DG A 235     212.967  31.304-147.775 
ATOM   4820  OP2  DG A 235     214.362  33.248-148.535 
ATOM   4821  O5'  DG A 235     212.587  32.310-150.053 
ATOM   4822  C5'  DG A 235     211.185  32.381-150.376 
ATOM   4823  C4'  DG A 235     210.989  33.149-151.668 
ATOM   4824  O4'  DG A 235     210.857  34.582-151.447 
ATOM   4825  C3'  DG A 235     212.122  33.035-152.688 
ATOM   4826  O3'  DG A 235     211.563  33.008-153.996 
ATOM   4827  C2'  DG A 235     212.918  34.330-152.528 
ATOM   4828  C1'  DG A 235     211.717  35.256-152.353 
ATOM   4829  N9   DG A 235     212.062  36.580-151.766 
ATOM   4830  C8   DG A 235     213.021  36.894-150.828 
ATOM   4831  N7   DG A 235     213.071  38.167-150.520 
ATOM   4832  C5   DG A 235     212.076  38.738-151.312 
ATOM   4833  C6   DG A 235     211.655  40.089-151.419 
ATOM   4834  O6   DG A 235     212.082  41.077-150.826 
ATOM   4835  N1   DG A 235     210.611  40.229-152.344 
ATOM   4836  C2   DG A 235     210.047  39.199-153.070 
ATOM   4837  N2   DG A 235     209.059  39.539-153.901 
ATOM   4838  N3   DG A 235     210.442  37.931-152.968 
ATOM   4839  C4   DG A 235     211.454  37.779-152.076 
ATOM   4840  P    DT A 236     212.202  32.032-155.092 
ATOM   4841  OP1  DT A 236     211.636  30.673-154.936 
ATOM   4842  OP2  DT A 236     213.677  32.130-155.044 
ATOM   4843  O5'  DT A 236     211.663  32.687-156.450 
ATOM   4844  C5'  DT A 236     210.400  33.377-156.438 
ATOM   4845  C4'  DT A 236     210.512  34.675-157.216 
ATOM   4846  O4'  DT A 236     210.956  35.784-156.384 
ATOM   4847  C3'  DT A 236     211.501  34.668-158.381 
ATOM   4848  O3'  DT A 236     210.965  35.449-159.443 
ATOM   4849  C2'  DT A 236     212.743  35.373-157.838 
ATOM   4850  C1'  DT A 236     212.005  36.459-157.061 
ATOM   4851  N1   DT A 236     212.848  37.145-156.042 
ATOM   4852  C2   DT A 236     212.607  38.481-155.828 
ATOM   4853  O2   DT A 236     211.749  39.105-156.429 
ATOM   4854  N3   DT A 236     213.408  39.083-154.878 
ATOM   4855  C4   DT A 236     214.404  38.475-154.141 
ATOM   4856  O4   DT A 236     215.057  39.117-153.317 
ATOM   4857  C5   DT A 236     214.582  37.072-154.437 
ATOM   4858  C7   DT A 236     215.647  36.333-153.680 
ATOM   4859  C6   DT A 236     213.817  36.462-155.357 
ATOM   4860  P    DA A 237     211.160  34.946-160.950 
ATOM   4861  OP1  DA A 237     210.107  33.961-161.284 
ATOM   4862  OP2  DA A 237     212.556  34.496-161.146 
ATOM   4863  O5'  DA A 237     210.912  36.299-161.769 
ATOM   4864  C5'  DA A 237     210.023  37.291-161.224 
ATOM   4865  C4'  DA A 237     210.629  38.671-161.380 
ATOM   4866  O4'  DA A 237     211.480  39.033-160.255 
ATOM   4867  C3'  DA A 237     211.526  38.870-162.601 
ATOM   4868  O3'  DA A 237     211.333  40.186-163.104 
ATOM   4869  C2'  DA A 237     212.951  38.764-162.055 
ATOM   4870  C1'  DA A 237     212.704  39.539-160.765 
ATOM   4871  N9   DA A 237     213.757  39.332-159.732 
ATOM   4872  C8   DA A 237     214.476  38.201-159.469 
ATOM   4873  N7   DA A 237     215.328  38.335-158.499 
ATOM   4874  C5   DA A 237     215.163  39.651-158.088 
ATOM   4875  C6   DA A 237     215.782  40.414-157.085 
ATOM   4876  N6   DA A 237     216.738  39.937-156.276 
ATOM   4877  N1   DA A 237     215.382  41.691-156.943 
ATOM   4878  C2   DA A 237     214.430  42.161-157.750 
ATOM   4879  N3   DA A 237     213.784  41.545-158.716 
ATOM   4880  C4   DA A 237     214.204  40.269-158.837 
ATOM   4881  P    DT A 238     211.302  40.414-164.689 
ATOM   4882  OP1  DT A 238     209.944  40.131-165.204 
ATOM   4883  OP2  DT A 238     212.406  39.658-165.320 
ATOM   4884  O5'  DT A 238     211.600  41.983-164.788 
ATOM   4885  C5'  DT A 238     211.176  42.844-163.714 
ATOM   4886  C4'  DT A 238     212.275  43.832-163.377 
ATOM   4887  O4'  DT A 238     213.210  43.309-162.390 
ATOM   4888  C3'  DT A 238     213.169  44.256-164.543 
ATOM   4889  O3'  DT A 238     213.505  45.629-164.390 
ATOM   4890  C2'  DT A 238     214.441  43.423-164.378 
ATOM   4891  C1'  DT A 238     214.530  43.537-162.859 
ATOM   4892  N1   DT A 238     215.424  42.523-162.234 
ATOM   4893  C2   DT A 238     216.133  42.914-161.123 
ATOM   4894  O2   DT A 238     216.055  44.033-160.647 
ATOM   4895  N3   DT A 238     216.952  41.948-160.572 
ATOM   4896  C4   DT A 238     217.116  40.656-161.028 
ATOM   4897  O4   DT A 238     217.880  39.880-160.450 
ATOM   4898  C5   DT A 238     216.331  40.340-162.198 
ATOM   4899  C7   DT A 238     216.451  38.953-162.760 
ATOM   4900  C6   DT A 238     215.527  41.259-162.755 
ATOM   4901  P    DA A 239     213.553  46.565-165.688 
ATOM   4902  OP1  DA A 239     212.189  47.043-166.006 
ATOM   4903  OP2  DA A 239     214.267  45.864-166.778 
ATOM   4904  O5'  DA A 239     214.443  47.787-165.163 
ATOM   4905  C5'  DA A 239     214.401  48.131-163.766 
ATOM   4906  C4'  DA A 239     215.803  48.401-163.256 
ATOM   4907  O4'  DA A 239     216.463  47.192-162.784 
ATOM   4908  C3'  DA A 239     216.781  48.982-164.276 
ATOM   4909  O3'  DA A 239     217.631  49.914-163.618 
ATOM   4910  C2'  DA A 239     217.625  47.790-164.726 
ATOM   4911  C1'  DA A 239     217.763  47.142-163.352 
ATOM   4912  N9   DA A 239     218.192  45.717-163.402 
ATOM   4913  C8   DA A 239     217.882  44.770-164.336 
ATOM   4914  N7   DA A 239     218.413  43.609-164.103 
ATOM   4915  C5   DA A 239     219.128  43.798-162.928 
ATOM   4916  C6   DA A 239     219.920  42.936-162.152 
ATOM   4917  N6   DA A 239     220.133  41.649-162.461 
ATOM   4918  N1   DA A 239     220.488  43.447-161.043 
ATOM   4919  C2   DA A 239     220.271  44.726-160.742 
ATOM   4920  N3   DA A 239     219.556  45.622-161.386 
ATOM   4921  C4   DA A 239     218.999  45.086-162.492 
ATOM   4922  P    DG A 240     218.034  51.266-164.376 
ATOM   4923  OP1  DG A 240     216.965  52.273-164.194 
ATOM   4924  OP2  DG A 240     218.405  50.959-165.774 
ATOM   4925  O5'  DG A 240     219.337  51.709-163.559 
ATOM   4926  C5'  DG A 240     219.444  51.352-162.168 
ATOM   4927  C4'  DG A 240     220.843  50.851-161.869 
ATOM   4928  O4'  DG A 240     220.979  49.418-162.093 
ATOM   4929  C3'  DG A 240     221.964  51.464-162.709 
ATOM   4930  O3'  DG A 240     223.117  51.623-161.892 
ATOM   4931  C2'  DG A 240     222.266  50.413-163.777 
ATOM   4932  C1'  DG A 240     222.150  49.195-162.864 
ATOM   4933  N9   DG A 240     221.983  47.910-163.598 
ATOM   4934  C8   DG A 240     221.318  47.661-164.779 
ATOM   4935  N7   DG A 240     221.359  46.407-165.161 
ATOM   4936  C5   DG A 240     222.106  45.782-164.163 
ATOM   4937  C6   DG A 240     222.488  44.422-164.025 
ATOM   4938  O6   DG A 240     222.243  43.475-164.767 
ATOM   4939  N1   DG A 240     223.243  44.219-162.862 
ATOM   4940  C2   DG A 240     223.583  45.200-161.952 
ATOM   4941  N2   DG A 240     224.310  44.802-160.904 
ATOM   4942  N3   DG A 240     223.224  46.475-162.082 
ATOM   4943  C4   DG A 240     222.491  46.690-163.205 
ATOM   4944  P    DT A 241     224.012  52.939-162.062 
ATOM   4945  OP1  DT A 241     223.427  54.043-161.267 
ATOM   4946  OP2  DT A 241     224.221  53.215-163.500 
ATOM   4947  O5'  DT A 241     225.391  52.470-161.398 
ATOM   4948  C5'  DT A 241     225.361  51.493-160.341 
ATOM   4949  C4'  DT A 241     226.452  50.463-160.557 
ATOM   4950  O4'  DT A 241     226.012  49.355-161.392 
ATOM   4951  C3'  DT A 241     227.716  50.968-161.251 
ATOM   4952  O3'  DT A 241     228.846  50.320-160.679 
ATOM   4953  C2'  DT A 241     227.573  50.506-162.700 
ATOM   4954  C1'  DT A 241     226.995  49.129-162.391 
ATOM   4955  N1   DT A 241     226.330  48.482-163.556 
ATOM   4956  C2   DT A 241     226.430  47.116-163.656 
ATOM   4957  O2   DT A 241     227.029  46.434-162.842 
ATOM   4958  N3   DT A 241     225.802  46.551-164.749 
ATOM   4959  C4   DT A 241     225.100  47.226-165.727 
ATOM   4960  O4   DT A 241     224.580  46.611-166.661 
ATOM   4961  C5   DT A 241     225.050  48.656-165.538 
ATOM   4962  C7   DT A 241     224.305  49.466-166.557 
ATOM   4963  C6   DT A 241     225.652  49.231-164.483 
ATOM   4964  P    DG A 242     230.185  51.162-160.438 
ATOM   4965  OP1  DG A 242     230.088  51.891-159.154 
ATOM   4966  OP2  DG A 242     230.475  51.986-161.632 
ATOM   4967  O5'  DG A 242     231.274  49.997-160.314 
ATOM   4968  C5'  DG A 242     230.870  48.717-159.790 
ATOM   4969  C4'  DG A 242     231.466  47.603-160.628 
ATOM   4970  O4'  DG A 242     230.619  47.241-161.756 
ATOM   4971  C3'  DG A 242     232.822  47.903-161.267 
ATOM   4972  O3'  DG A 242     233.610  46.719-161.253 
ATOM   4973  C2'  DG A 242     232.497  48.254-162.718 
ATOM   4974  C1'  DG A 242     231.426  47.187-162.922 
ATOM   4975  N9   DG A 242     230.551  47.433-164.102 
ATOM   4976  C8   DG A 242     230.109  48.630-164.624 
ATOM   4977  N7   DG A 242     229.345  48.501-165.681 
ATOM   4978  C5   DG A 242     229.276  47.122-165.874 
ATOM   4979  C6   DG A 242     228.592  46.371-166.864 
ATOM   4980  O6   DG A 242     227.894  46.775-167.791 
ATOM   4981  N1   DG A 242     228.790  44.994-166.691 
ATOM   4982  C2   DG A 242     229.549  44.419-165.691 
ATOM   4983  N2   DG A 242     229.614  43.085-165.697 
ATOM   4984  N3   DG A 242     230.191  45.124-164.761 
ATOM   4985  C4   DG A 242     230.009  46.462-164.916 
ATOM   4986  P    DT A 243     235.175  46.831-160.935 
ATOM   4987  OP1  DT A 243     235.382  46.860-159.469 
ATOM   4988  OP2  DT A 243     235.755  47.961-161.694 
ATOM   4989  O5'  DT A 243     235.718  45.449-161.529 
ATOM   4990  C5'  DT A 243     234.848  44.302-161.536 
ATOM   4991  C4'  DT A 243     234.951  43.580-162.865 
ATOM   4992  O4'  DT A 243     234.022  44.104-163.855 
ATOM   4993  C3'  DT A 243     236.311  43.656-163.559 
ATOM   4994  O3'  DT A 243     236.570  42.414-164.202 
ATOM   4995  C2'  DT A 243     236.138  44.731-164.632 
ATOM   4996  C1'  DT A 243     234.733  44.327-165.063 
ATOM   4997  N1   DT A 243     234.016  45.380-165.835 
ATOM   4998  C2   DT A 243     233.168  44.958-166.830 
ATOM   4999  O2   DT A 243     232.987  43.782-167.094 
ATOM   5000  N3   DT A 243     232.521  45.962-167.525 
ATOM   5001  C4   DT A 243     232.651  47.320-167.311 
ATOM   5002  O4   DT A 243     232.020  48.125-167.998 
ATOM   5003  C5   DT A 243     233.564  47.664-166.246 
ATOM   5004  C7   DT A 243     233.763  49.121-165.948 
ATOM   5005  C6   DT A 243     234.206  46.707-165.555 
ATOM   5006  P    DA A 244     238.055  41.819-164.170 
ATOM   5007  OP1  DA A 244     238.268  41.085-162.902 
ATOM   5008  OP2  DA A 244     239.027  42.893-164.470 
ATOM   5009  O5'  DA A 244     238.006  40.783-165.389 
ATOM   5010  C5'  DA A 244     236.755  40.151-165.718 
ATOM   5011  C4'  DA A 244     236.556  40.149-167.221 
ATOM   5012  O4'  DA A 244     235.899  41.359-167.697 
ATOM   5013  C3'  DA A 244     237.830  40.066-168.061 
ATOM   5014  O3'  DA A 244     237.575  39.266-169.209 
ATOM   5015  C2'  DA A 244     238.086  41.503-168.518 
ATOM   5016  C1'  DA A 244     236.631  41.859-168.806 
ATOM   5017  N9   DA A 244     236.380  43.324-168.903 
ATOM   5018  C8   DA A 244     236.980  44.335-168.208 
ATOM   5019  N7   DA A 244     236.543  45.516-168.519 
ATOM   5020  C5   DA A 244     235.582  45.273-169.490 
ATOM   5021  C6   DA A 244     234.745  46.125-170.228 
ATOM   5022  N6   DA A 244     234.743  47.459-170.095 
ATOM   5023  N1   DA A 244     233.906  45.554-171.114 
ATOM   5024  C2   DA A 244     233.913  44.229-171.242 
ATOM   5025  N3   DA A 244     234.645  43.337-170.612 
ATOM   5026  C4   DA A 244     235.476  43.933-169.732 
ATOM   5027  P    DT A 245     238.706  38.255-169.718 
ATOM   5028  OP1  DT A 245     238.625  36.992-168.950 
ATOM   5029  OP2  DT A 245     240.020  38.936-169.710 
ATOM   5030  O5'  DT A 245     238.245  37.997-171.228 
ATOM   5031  C5'  DT A 245     236.843  38.069-171.551 
ATOM   5032  C4'  DT A 245     236.647  38.836-172.843 
ATOM   5033  O4'  DT A 245     236.515  40.270-172.622 
ATOM   5034  C3'  DT A 245     237.780  38.723-173.863 
ATOM   5035  O3'  DT A 245     237.221  38.696-175.171 
ATOM   5036  C2'  DT A 245     238.576  40.018-173.702 
ATOM   5037  C1'  DT A 245     237.375  40.944-173.528 
ATOM   5038  N1   DT A 245     237.720  42.268-172.941 
ATOM   5039  C2   DT A 245     236.998  43.352-173.378 
ATOM   5040  O2   DT A 245     236.109  43.268-174.207 
ATOM   5041  N3   DT A 245     237.347  44.564-172.812 
ATOM   5042  C4   DT A 245     238.333  44.773-171.869 
ATOM   5043  O4   DT A 245     238.554  45.906-171.435 
ATOM   5044  C5   DT A 245     239.035  43.575-171.474 
ATOM   5045  C7   DT A 245     240.124  43.716-170.451 
ATOM   5046  C6   DT A 245     238.717  42.385-172.008 
ATOM   5047  P    DG A 246     237.860  37.719-176.267 
ATOM   5048  OP1  DG A 246     237.294  36.361-176.111 
ATOM   5049  OP2  DG A 246     239.335  37.818-176.219 
ATOM   5050  O5'  DG A 246     237.321  38.375-177.625 
ATOM   5051  C5'  DG A 246     236.058  39.065-177.613 
ATOM   5052  C4'  DG A 246     236.170  40.362-178.391 
ATOM   5053  O4'  DG A 246     236.614  41.472-177.559 
ATOM   5054  C3'  DG A 246     237.159  40.356-179.556 
ATOM   5055  O3'  DG A 246     236.623  41.136-180.618 
ATOM   5056  C2'  DG A 246     238.401  41.061-179.013 
ATOM   5057  C1'  DG A 246     237.663  42.147-178.236 
ATOM   5058  N9   DG A 246     238.506  42.833-177.217 
ATOM   5059  C8   DG A 246     239.518  42.320-176.436 
ATOM   5060  N7   DG A 246     240.067  43.197-175.630 
ATOM   5061  C5   DG A 246     239.370  44.374-175.898 
ATOM   5062  C6   DG A 246     239.514  45.669-175.336 
ATOM   5063  O6   DG A 246     240.299  46.050-174.472 
ATOM   5064  N1   DG A 246     238.601  46.574-175.896 
ATOM   5065  C2   DG A 246     237.672  46.268-176.870 
ATOM   5066  N2   DG A 246     236.891  47.274-177.272 
ATOM   5067  N3   DG A 246     237.537  45.052-177.396 
ATOM   5068  C4   DG A 246     238.415  44.163-176.864 
ATOM   5069  P    DC A 247     236.818  40.634-182.125 
ATOM   5070  OP1  DC A 247     235.765  39.649-182.459 
ATOM   5071  OP2  DC A 247     238.214  40.184-182.321 
ATOM   5072  O5'  DC A 247     236.570  41.986-182.944 
ATOM   5073  C5'  DC A 247     235.681  42.979-182.399 
ATOM   5074  C4'  DC A 247     236.287  44.359-182.555 
ATOM   5075  O4'  DC A 247     237.138  44.721-181.430 
ATOM   5076  C3'  DC A 247     237.184  44.558-183.775 
ATOM   5077  O3'  DC A 247     236.991  45.874-184.279 
ATOM   5078  C2'  DC A 247     238.609  44.452-183.230 
ATOM   5079  C1'  DC A 247     238.362  45.227-181.940 
ATOM   5080  N1   DC A 247     239.415  45.020-180.907 
ATOM   5081  C2   DC A 247     239.737  46.095-180.082 
ATOM   5082  O2   DC A 247     239.141  47.167-180.241 
ATOM   5083  N3   DC A 247     240.695  45.927-179.135 
ATOM   5084  C4   DC A 247     241.317  44.749-178.996 
ATOM   5085  N4   DC A 247     242.244  44.635-178.056 
ATOM   5086  C5   DC A 247     241.001  43.631-179.833 
ATOM   5087  C6   DC A 247     240.042  43.820-180.774 
ATOM   5088  P    DC A 248     236.960  46.102-185.864 
ATOM   5089  OP1  DC A 248     235.602  45.819-186.379 
ATOM   5090  OP2  DC A 248     238.064  45.346-186.495 
ATOM   5091  O5'  DC A 248     237.258  47.671-185.963 
ATOM   5092  C5'  DC A 248     236.834  48.532-184.889 
ATOM   5093  C4'  DC A 248     237.933  49.520-184.552 
ATOM   5094  O4'  DC A 248     238.868  48.997-183.565 
ATOM   5095  C3'  DC A 248     238.827  49.943-185.718 
ATOM   5096  O3'  DC A 248     239.163  51.317-185.565 
ATOM   5097  C2'  DC A 248     240.099  49.111-185.553 
ATOM   5098  C1'  DC A 248     240.188  49.225-184.034 
ATOM   5099  N1   DC A 248     241.082  48.211-183.409 
ATOM   5100  C2   DC A 248     241.808  48.591-182.282 
ATOM   5101  O2   DC A 248     241.680  49.743-181.852 
ATOM   5102  N3   DC A 248     242.630  47.682-181.698 
ATOM   5103  C4   DC A 248     242.740  46.443-182.196 
ATOM   5104  N4   DC A 248     243.555  45.593-181.590 
ATOM   5105  C5   DC A 248     242.003  46.032-183.354 
ATOM   5106  C6   DC A 248     241.187  46.956-183.923 
ATOM   5107  P    DG A 249     239.211  52.253-186.863 
ATOM   5108  OP1  DG A 249     237.847  52.731-187.181 
ATOM   5109  OP2  DG A 249     239.925  51.552-187.953 
ATOM   5110  O5'  DG A 249     240.101  53.475-186.338 
ATOM   5111  C5'  DG A 249     240.059  53.819-184.941 
ATOM   5112  C4'  DG A 249     241.461  54.088-184.430 
ATOM   5113  O4'  DG A 249     242.121  52.880-183.959 
ATOM   5114  C3'  DG A 249     242.439  54.670-185.451 
ATOM   5115  O3'  DG A 249     243.289  55.602-184.793 
ATOM   5116  C2'  DG A 249     243.283  53.477-185.901 
ATOM   5117  C1'  DG A 249     243.421  52.830-184.527 
ATOM   5118  N9   DG A 249     243.850  51.404-184.577 
ATOM   5119  C8   DG A 249     243.548  50.436-185.510 
ATOM   5120  N7   DG A 249     244.091  49.268-185.262 
ATOM   5121  C5   DG A 249     244.803  49.478-184.082 
ATOM   5122  C6   DG A 249     245.596  48.580-183.322 
ATOM   5123  O6   DG A 249     245.838  47.396-183.537 
ATOM   5124  N1   DG A 249     246.140  49.208-182.192 
ATOM   5125  C2   DG A 249     245.942  50.528-181.842 
ATOM   5126  N2   DG A 249     246.547  50.937-180.725 
ATOM   5127  N3   DG A 249     245.196  51.371-182.556 
ATOM   5128  C4   DG A 249     244.662  50.777-183.656 
ATOM   5129  P    DT A 250     243.692  56.954-185.551 
ATOM   5130  OP1  DT A 250     242.623  57.961-185.369 
ATOM   5131  OP2  DT A 250     244.063  56.647-186.949 
ATOM   5132  O5'  DT A 250     244.995  57.397-184.734 
ATOM   5133  C5'  DT A 250     245.102  57.040-183.343 
ATOM   5134  C4'  DT A 250     246.501  56.539-183.044 
ATOM   5135  O4'  DT A 250     246.637  55.106-183.268 
ATOM   5136  C3'  DT A 250     247.622  57.151-183.884 
ATOM   5137  O3'  DT A 250     248.775  57.311-183.067 
ATOM   5138  C2'  DT A 250     247.924  56.100-184.952 
ATOM   5139  C1'  DT A 250     247.808  54.883-184.039 
ATOM   5140  N1   DT A 250     247.641  53.597-184.773 
ATOM   5141  C2   DT A 250     248.223  52.482-184.221 
ATOM   5142  O2   DT A 250     248.854  52.510-183.179 
ATOM   5143  N3   DT A 250     248.048  51.309-184.930 
ATOM   5144  C4   DT A 250     247.356  51.164-186.115 
ATOM   5145  O4   DT A 250     247.267  50.061-186.658 
ATOM   5146  C5   DT A 250     246.781  52.391-186.616 
ATOM   5147  C7   DT A 250     246.011  52.322-187.902 
ATOM   5148  C6   DT A 250     246.937  53.545-185.947 
ATOM   5149  P    DT A 251     249.670  58.627-183.237 
ATOM   5150  OP1  DT A 251     249.085  59.731-182.442 
ATOM   5151  OP2  DT A 251     249.880  58.902-184.675 
ATOM   5152  O5'  DT A 251     251.049  58.158-182.573 
ATOM   5153  C5'  DT A 251     251.019  57.181-181.516 
ATOM   5154  C4'  DT A 251     252.110  56.151-181.731 
ATOM   5155  O4'  DT A 251     251.670  55.042-182.567 
ATOM   5156  C3'  DT A 251     253.374  56.656-182.426 
ATOM   5157  O3'  DT A 251     254.504  56.008-181.854 
ATOM   5158  C2'  DT A 251     253.231  56.194-183.875 
ATOM   5159  C1'  DT A 251     252.653  54.817-183.566 
ATOM   5160  N1   DT A 251     251.988  54.170-184.731 
ATOM   5161  C2   DT A 251     252.088  52.804-184.830 
ATOM   5162  O2   DT A 251     252.687  52.122-184.017 
ATOM   5163  N3   DT A 251     251.460  52.239-185.924 
ATOM   5164  C4   DT A 251     250.758  52.914-186.902 
ATOM   5165  O4   DT A 251     250.238  52.299-187.836 
ATOM   5166  C5   DT A 251     250.708  54.344-186.712 
ATOM   5167  C7   DT A 251     249.963  55.154-187.732 
ATOM   5168  C6   DT A 251     251.310  54.919-185.658 
ATOM   5169  P    DA A 252     255.843  56.850-181.613 
ATOM   5170  OP1  DA A 252     255.746  57.579-180.329 
ATOM   5171  OP2  DA A 252     256.133  57.674-182.807 
ATOM   5172  O5'  DA A 252     256.932  55.684-181.489 
ATOM   5173  C5'  DA A 252     256.528  54.405-180.965 
ATOM   5174  C4'  DA A 252     257.124  53.290-181.803 
ATOM   5175  O4'  DA A 252     256.277  52.929-182.931 
ATOM   5176  C3'  DA A 252     258.480  53.591-182.442 
ATOM   5177  O3'  DA A 252     259.268  52.407-182.428 
ATOM   5178  C2'  DA A 252     258.155  53.942-183.893 
ATOM   5179  C1'  DA A 252     257.084  52.874-184.097 
ATOM   5180  N9   DA A 252     256.209  53.121-185.277 
ATOM   5181  C8   DA A 252     255.781  54.316-185.781 
ATOM   5182  N7   DA A 252     255.023  54.203-186.827 
ATOM   5183  C5   DA A 252     254.942  52.833-187.035 
ATOM   5184  C6   DA A 252     254.278  52.059-188.001 
ATOM   5185  N6   DA A 252     253.532  52.583-188.984 
ATOM   5186  N1   DA A 252     254.407  50.721-187.919 
ATOM   5187  C2   DA A 252     255.149  50.207-186.939 
ATOM   5188  N3   DA A 252     255.812  50.826-185.987 
ATOM   5189  C4   DA A 252     255.666  52.162-186.092 
ATOM   5190  P    DA A 253     260.833  52.519-182.110 
ATOM   5191  OP1  DA A 253     261.040  52.547-180.644 
ATOM   5192  OP2  DA A 253     261.413  53.649-182.869 
ATOM   5193  O5'  DA A 253     261.376  51.137-182.704 
ATOM   5194  C5'  DA A 253     260.506  49.989-182.711 
ATOM   5195  C4'  DA A 253     260.609  49.268-184.040 
ATOM   5196  O4'  DA A 253     259.680  49.792-185.030 
ATOM   5197  C3'  DA A 253     261.969  49.344-184.734 
ATOM   5198  O3'  DA A 253     262.228  48.102-185.377 
ATOM   5199  C2'  DA A 253     261.796  50.419-185.807 
ATOM   5200  C1'  DA A 253     260.391  50.014-186.238 
ATOM   5201  N9   DA A 253     259.674  51.068-187.010 
ATOM   5202  C8   DA A 253     259.745  52.424-186.864 
ATOM   5203  N7   DA A 253     258.997  53.081-187.693 
ATOM   5204  C5   DA A 253     258.382  52.091-188.446 
ATOM   5205  C6   DA A 253     257.458  52.140-189.504 
ATOM   5206  N6   DA A 253     256.972  53.283-190.009 
ATOM   5207  N1   DA A 253     257.053  50.968-190.027 
ATOM   5208  C2   DA A 253     257.539  49.835-189.521 
ATOM   5209  N3   DA A 253     258.400  49.666-188.541 
ATOM   5210  C4   DA A 253     258.791  50.854-188.035 
ATOM   5211  P    DC A 254     263.713  47.506-185.345 
ATOM   5212  OP1  DC A 254     263.926  46.773-184.077 
ATOM   5213  OP2  DC A 254     264.685  48.581-185.645 
ATOM   5214  O5'  DC A 254     263.664  46.471-186.564 
ATOM   5215  C5'  DC A 254     262.413  45.839-186.893 
ATOM   5216  C4'  DC A 254     262.214  45.837-188.396 
ATOM   5217  O4'  DC A 254     261.557  47.047-188.872 
ATOM   5218  C3'  DC A 254     263.488  45.754-189.236 
ATOM   5219  O3'  DC A 254     263.233  44.954-190.384 
ATOM   5220  C2'  DC A 254     263.744  47.191-189.693 
ATOM   5221  C1'  DC A 254     262.289  47.546-189.981 
ATOM   5222  N1   DC A 254     262.038  49.012-190.077 
ATOM   5223  C2   DC A 254     261.074  49.447-190.983 
ATOM   5224  O2   DC A 254     260.472  48.608-191.662 
ATOM   5225  N3   DC A 254     260.832  50.779-191.087 
ATOM   5226  C4   DC A 254     261.505  51.656-190.333 
ATOM   5227  N4   DC A 254     261.232  52.945-190.471 
ATOM   5228  C5   DC A 254     262.501  51.229-189.395 
ATOM   5229  C6   DC A 254     262.729  49.894-189.307 
ATOM   5230  P    DA A 255     264.364  43.943-190.893 
ATOM   5231  OP1  DA A 255     264.283  42.680-190.124 
ATOM   5232  OP2  DA A 255     265.678  44.624-190.885 
ATOM   5233  O5'  DA A 255     263.903  43.685-192.403 
ATOM   5234  C5'  DA A 255     262.501  43.756-192.726 
ATOM   5235  C4'  DA A 255     262.305  44.524-194.018 
ATOM   5236  O4'  DA A 255     262.173  45.958-193.797 
ATOM   5237  C3'  DA A 255     263.438  44.411-195.037 
ATOM   5238  O3'  DA A 255     262.879  44.384-196.346 
ATOM   5239  C2'  DA A 255     264.234  45.706-194.877 
ATOM   5240  C1'  DA A 255     263.033  46.632-194.703 
ATOM   5241  N9   DA A 255     263.378  47.955-194.116 
ATOM   5242  C8   DA A 255     264.334  48.248-193.184 
ATOM   5243  N7   DA A 255     264.394  49.506-192.873 
ATOM   5244  C5   DA A 255     263.407  50.092-193.653 
ATOM   5245  C6   DA A 255     262.966  51.419-193.783 
ATOM   5246  N6   DA A 255     263.490  52.444-193.094 
ATOM   5247  N1   DA A 255     261.964  51.656-194.649 
ATOM   5248  C2   DA A 255     261.448  50.635-195.329 
ATOM   5249  N3   DA A 255     261.775  49.361-195.292 
ATOM   5250  C4   DA A 255     262.780  49.151-194.418 
ATOM   5251  P    DA A 256     263.518  43.407-197.442 
ATOM   5252  OP1  DA A 256     262.952  42.049-197.286 
ATOM   5253  OP2  DA A 256     264.993  43.506-197.394 
ATOM   5254  O5'  DA A 256     262.979  44.063-198.799 
ATOM   5255  C5'  DA A 256     261.716  44.753-198.788 
ATOM   5256  C4'  DA A 256     261.828  46.050-199.566 
ATOM   5257  O4'  DA A 256     262.272  47.159-198.734 
ATOM   5258  C3'  DA A 256     262.817  46.044-200.731 
ATOM   5259  O3'  DA A 256     262.281  46.824-201.793 
ATOM   5260  C2'  DA A 256     264.059  46.749-200.188 
ATOM   5261  C1'  DA A 256     263.321  47.835-199.411 
ATOM   5262  N9   DA A 256     264.164  48.521-198.392 
ATOM   5263  C8   DA A 256     265.164  47.995-197.626 
ATOM   5264  N7   DA A 256     265.717  48.852-196.825 
ATOM   5265  C5   DA A 256     265.034  50.034-197.077 
ATOM   5266  C6   DA A 256     265.149  51.328-196.541 
ATOM   5267  N6   DA A 256     266.039  51.660-195.595 
ATOM   5268  N1   DA A 256     264.314  52.271-197.016 
ATOM   5269  C2   DA A 256     263.432  51.934-197.956 
ATOM   5270  N3   DA A 256     263.233  50.767-198.528 
ATOM   5271  C4   DA A 256     264.081  49.841-198.036 
ATOM   5272  P    DC A 257     262.476  46.322-203.300 
ATOM   5273  OP1  DC A 257     261.423  45.337-203.634 
ATOM   5274  OP2  DC A 257     263.872  45.872-203.496 
ATOM   5275  O5'  DC A 257     262.228  47.674-204.119 
ATOM   5276  C5'  DC A 257     261.339  48.667-203.574 
ATOM   5277  C4'  DC A 257     261.945  50.047-203.729 
ATOM   5278  O4'  DC A 257     262.796  50.409-202.605 
ATOM   5279  C3'  DC A 257     262.842  50.246-204.950 
ATOM   5280  O3'  DC A 257     262.649  51.562-205.454 
ATOM   5281  C2'  DC A 257     264.267  50.140-204.405 
ATOM   5282  C1'  DC A 257     264.021  50.915-203.115 
ATOM   5283  N1   DC A 257     265.073  50.708-202.082 
ATOM   5284  C2   DC A 257     265.395  51.783-201.257 
ATOM   5285  O2   DC A 257     264.799  52.855-201.416 
ATOM   5286  N3   DC A 257     266.353  51.615-200.310 
ATOM   5287  C4   DC A 257     266.975  50.437-200.171 
ATOM   5288  N4   DC A 257     267.902  50.323-199.231 
ATOM   5289  C5   DC A 257     266.659  49.319-201.008 
ATOM   5290  C6   DC A 257     265.700  49.508-201.949 
ATOM   5291  P    DA A 258     262.618  51.789-207.039 
ATOM   5292  OP1  DA A 258     261.260  51.507-207.554 
ATOM   5293  OP2  DA A 258     263.722  51.034-207.670 
ATOM   5294  O5'  DA A 258     262.916  53.359-207.138 
ATOM   5295  C5'  DA A 258     262.492  54.220-206.064 
ATOM   5296  C4'  DA A 258     263.591  55.208-205.727 
ATOM   5297  O4'  DA A 258     264.526  54.684-204.740 
ATOM   5298  C3'  DA A 258     264.485  55.631-206.893 
ATOM   5299  O3'  DA A 258     264.821  57.005-206.740 
ATOM   5300  C2'  DA A 258     265.757  54.799-206.728 
ATOM   5301  C1'  DA A 258     265.846  54.913-205.209 
ATOM   5302  N9   DA A 258     266.740  53.899-204.584 
ATOM   5303  C8   DA A 258     266.959  52.607-204.970 
ATOM   5304  N7   DA A 258     267.803  51.970-204.218 
ATOM   5305  C5   DA A 258     268.171  52.906-203.262 
ATOM   5306  C6   DA A 258     269.049  52.847-202.167 
ATOM   5307  N6   DA A 258     269.747  51.751-201.836 
ATOM   5308  N1   DA A 258     269.184  53.959-201.420 
ATOM   5309  C2   DA A 258     268.487  55.044-201.753 
ATOM   5310  N3   DA A 258     267.644  55.218-202.746 
ATOM   5311  C4   DA A 258     267.527  54.090-203.478 
ATOM   5312  P    DA A 259     264.869  57.941-208.038 
ATOM   5313  OP1  DA A 259     263.505  58.419-208.356 
ATOM   5314  OP2  DA A 259     265.583  57.239-209.128 
ATOM   5315  O5'  DA A 259     265.759  59.162-207.513 
ATOM   5316  C5'  DA A 259     265.717  59.507-206.116 
ATOM   5317  C4'  DA A 259     267.119  59.776-205.605 
ATOM   5318  O4'  DA A 259     267.779  58.568-205.134 
ATOM   5319  C3'  DA A 259     268.097  60.358-206.626 
ATOM   5320  O3'  DA A 259     268.947  61.290-205.968 
ATOM   5321  C2'  DA A 259     268.941  59.165-207.076 
ATOM   5322  C1'  DA A 259     269.079  58.517-205.702 
ATOM   5323  N9   DA A 259     269.508  57.092-205.752 
ATOM   5324  C8   DA A 259     269.199  56.145-206.685 
ATOM   5325  N7   DA A 259     269.729  54.985-206.453 
ATOM   5326  C5   DA A 259     270.444  55.174-205.278 
ATOM   5327  C6   DA A 259     271.236  54.312-204.502 
ATOM   5328  N6   DA A 259     271.449  53.025-204.811 
ATOM   5329  N1   DA A 259     271.804  54.823-203.393 
ATOM   5330  C2   DA A 259     271.587  56.102-203.092 
ATOM   5331  N3   DA A 259     270.872  56.997-203.736 
ATOM   5332  C4   DA A 259     270.315  56.461-204.841 
ATOM   5333  P    DG A 260     269.350  62.642-206.726 
ATOM   5334  OP1  DG A 260     268.281  63.649-206.544 
ATOM   5335  OP2  DG A 260     269.721  62.334-208.124 
ATOM   5336  O5'  DG A 260     270.653  63.085-205.909 
ATOM   5337  C5'  DG A 260     270.761  62.728-204.518 
ATOM   5338  C4'  DG A 260     272.159  62.226-204.219 
ATOM   5339  O4'  DG A 260     272.295  60.794-204.443 
ATOM   5340  C3'  DG A 260     273.280  62.839-205.058 
ATOM   5341  O3'  DG A 260     274.433  62.998-204.242 
ATOM   5342  C2'  DG A 260     273.582  61.788-206.127 
ATOM   5343  C1'  DG A 260     273.466  60.571-205.214 
ATOM   5344  N9   DG A 260     273.299  59.285-205.948 
ATOM   5345  C8   DG A 260     272.634  59.036-207.129 
ATOM   5346  N7   DG A 260     272.675  57.783-207.511 
ATOM   5347  C5   DG A 260     273.422  57.157-206.513 
ATOM   5348  C6   DG A 260     273.804  55.797-206.375 
ATOM   5349  O6   DG A 260     273.559  54.850-207.117 
ATOM   5350  N1   DG A 260     274.559  55.594-205.212 
ATOM   5351  C2   DG A 260     274.899  56.575-204.302 
ATOM   5352  N2   DG A 260     275.626  56.177-203.254 
ATOM   5353  N3   DG A 260     274.540  57.851-204.432 
ATOM   5354  C4   DG A 260     273.807  58.065-205.555 
ATOM   5355  P    DC A 261     275.328  64.315-204.412 
ATOM   5356  OP1  DC A 261     274.743  65.418-203.617 
ATOM   5357  OP2  DC A 261     275.538  64.590-205.850 
ATOM   5358  O5'  DC A 261     276.707  63.846-203.748 
ATOM   5359  C5'  DC A 261     276.677  62.869-202.691 
ATOM   5360  C4'  DC A 261     277.768  61.838-202.906 
ATOM   5361  O4'  DC A 261     277.328  60.730-203.742 
ATOM   5362  C3'  DC A 261     279.032  62.344-203.601 
ATOM   5363  O3'  DC A 261     280.162  61.695-203.029 
ATOM   5364  C2'  DC A 261     278.889  61.882-205.050 
ATOM   5365  C1'  DC A 261     278.311  60.505-204.741 
ATOM   5366  N1   DC A 261     277.646  59.858-205.906 
ATOM   5367  C2   DC A 261     277.739  58.473-206.021 
ATOM   5368  O2   DC A 261     278.362  57.844-205.159 
ATOM   5369  N3   DC A 261     277.140  57.865-207.077 
ATOM   5370  C4   DC A 261     276.473  58.583-207.990 
ATOM   5371  N4   DC A 261     275.907  57.943-209.002 
ATOM   5372  C5   DC A 261     276.367  60.008-207.891 
ATOM   5373  C6   DC A 261     276.972  60.598-206.829 
ATOM   5374  P    DA A 262     281.501  62.538-202.788 
ATOM   5375  OP1  DA A 262     281.404  63.267-201.504 
ATOM   5376  OP2  DA A 262     281.791  63.362-203.982 
ATOM   5377  O5'  DA A 262     282.590  61.372-202.664 
ATOM   5378  C5'  DA A 262     282.186  60.093-202.140 
ATOM   5379  C4'  DA A 262     282.782  58.978-202.978 
ATOM   5380  O4'  DA A 262     281.935  58.617-204.106 
ATOM   5381  C3'  DA A 262     284.138  59.279-203.616 
ATOM   5382  O3'  DA A 262     284.926  58.094-203.603 
ATOM   5383  C2'  DA A 262     283.813  59.630-205.068 
ATOM   5384  C1'  DA A 262     282.742  58.562-205.272 
ATOM   5385  N9   DA A 262     281.867  58.809-206.452 
ATOM   5386  C8   DA A 262     281.439  60.003-206.955 
ATOM   5387  N7   DA A 262     280.681  59.891-208.002 
ATOM   5388  C5   DA A 262     280.600  58.521-208.210 
ATOM   5389  C6   DA A 262     279.936  57.747-209.176 
ATOM   5390  N6   DA A 262     279.190  58.271-210.159 
ATOM   5391  N1   DA A 262     280.065  56.409-209.094 
ATOM   5392  C2   DA A 262     280.807  55.895-208.114 
ATOM   5393  N3   DA A 262     281.470  56.514-207.162 
ATOM   5394  C4   DA A 262     281.324  57.850-207.267 
ATOM   5395  P    DT A 263     286.491  58.207-203.285 
ATOM   5396  OP1  DT A 263     286.698  58.235-201.819 
ATOM   5397  OP2  DT A 263     287.071  59.337-204.044 
ATOM   5398  O5'  DT A 263     287.034  56.825-203.879 
ATOM   5399  C5'  DT A 263     286.164  55.677-203.885 
ATOM   5400  C4'  DT A 263     286.267  54.956-205.215 
ATOM   5401  O4'  DT A 263     285.338  55.480-206.205 
ATOM   5402  C3'  DT A 263     287.627  55.032-205.909 
ATOM   5403  O3'  DT A 263     287.886  53.790-206.552 
ATOM   5404  C2'  DT A 263     287.454  56.107-206.982 
ATOM   5405  C1'  DT A 263     286.049  55.702-207.413 
ATOM   5406  N1   DT A 263     285.332  56.756-208.185 
ATOM   5407  C2   DT A 263     284.484  56.334-209.180 
ATOM   5408  O2   DT A 263     284.303  55.157-209.444 
ATOM   5409  N3   DT A 263     283.838  57.338-209.875 
ATOM   5410  C4   DT A 263     283.967  58.695-209.661 
ATOM   5411  O4   DT A 263     283.336  59.501-210.348 
ATOM   5412  C5   DT A 263     284.880  59.039-208.596 
ATOM   5413  C7   DT A 263     285.079  60.496-208.298 
ATOM   5414  C6   DT A 263     285.522  58.083-207.905 
ATOM   5415  P    DT A 264     289.371  53.194-206.520 
ATOM   5416  OP1  DT A 264     289.584  52.461-205.252 
ATOM   5417  OP2  DT A 264     290.343  54.269-206.820 
ATOM   5418  O5'  DT A 264     289.322  52.159-207.739 
ATOM   5419  C5'  DT A 264     288.071  51.527-208.068 
ATOM   5420  C4'  DT A 264     287.872  51.525-209.571 
ATOM   5421  O4'  DT A 264     287.215  52.734-210.047 
ATOM   5422  C3'  DT A 264     289.146  51.442-210.411 
ATOM   5423  O3'  DT A 264     288.891  50.642-211.559 
ATOM   5424  C2'  DT A 264     289.402  52.879-210.868 
ATOM   5425  C1'  DT A 264     287.947  53.234-211.156 
ATOM   5426  N1   DT A 264     287.696  54.700-211.252 
ATOM   5427  C2   DT A 264     286.742  55.113-212.150 
ATOM   5428  O2   DT A 264     286.112  54.340-212.851 
ATOM   5429  N3   DT A 264     286.538  56.478-212.213 
ATOM   5430  C4   DT A 264     287.192  57.439-211.469 
ATOM   5431  O4   DT A 264     286.923  58.633-211.613 
ATOM   5432  C5   DT A 264     288.175  56.908-210.555 
ATOM   5433  C7   DT A 264     288.934  57.886-209.707 
ATOM   5434  C6   DT A 264     288.394  55.585-210.474 
ATOM   5435  P    DC A 265     290.022  49.631-212.068 
ATOM   5436  OP1  DC A 265     289.941  48.368-211.299 
ATOM   5437  OP2  DC A 265     291.336  50.312-212.059 
ATOM   5438  O5'  DC A 265     289.561  49.373-213.578 
ATOM   5439  C5'  DC A 265     288.159  49.444-213.901 
ATOM   5440  C4'  DC A 265     287.963  50.212-215.192 
ATOM   5441  O4'  DC A 265     287.831  51.646-214.972 
ATOM   5442  C3'  DC A 265     289.096  50.099-216.212 
ATOM   5443  O3'  DC A 265     288.537  50.072-217.521 
ATOM   5444  C2'  DC A 265     289.892  51.394-216.052 
ATOM   5445  C1'  DC A 265     288.691  52.319-215.878 
ATOM   5446  N1   DC A 265     289.036  53.643-215.291 
ATOM   5447  C2   DC A 265     288.314  54.754-215.722 
ATOM   5448  O2   DC A 265     287.425  54.595-216.567 
ATOM   5449  N3   DC A 265     288.614  55.970-215.200 
ATOM   5450  C4   DC A 265     289.584  56.100-214.287 
ATOM   5451  N4   DC A 265     289.839  57.308-213.808 
ATOM   5452  C5   DC A 265     290.340  54.972-213.830 
ATOM   5453  C6   DC A 265     290.025  53.765-214.364 
ATOM   5454  P    DT A 266     289.176  49.095-218.617 
ATOM   5455  OP1  DT A 266     288.610  47.736-218.461 
ATOM   5456  OP2  DT A 266     290.651  49.193-218.569 
ATOM   5457  O5'  DT A 266     288.637  49.750-219.974 
ATOM   5458  C5'  DT A 266     287.375  50.441-219.963 
ATOM   5459  C4'  DT A 266     287.486  51.738-220.741 
ATOM   5460  O4'  DT A 266     287.930  52.847-219.909 
ATOM   5461  C3'  DT A 266     288.475  51.732-221.906 
ATOM   5462  O3'  DT A 266     287.939  52.512-222.968 
ATOM   5463  C2'  DT A 266     289.717  52.437-221.363 
ATOM   5464  C1'  DT A 266     288.979  53.523-220.586 
ATOM   5465  N1   DT A 266     289.822  54.209-219.567 
ATOM   5466  C2   DT A 266     289.581  55.544-219.353 
ATOM   5467  O2   DT A 266     288.723  56.168-219.954 
ATOM   5468  N3   DT A 266     290.382  56.146-218.402 
ATOM   5469  C4   DT A 266     291.378  55.538-217.666 
ATOM   5470  O4   DT A 266     292.031  56.181-216.842 
ATOM   5471  C5   DT A 266     291.556  54.135-217.962 
ATOM   5472  C7   DT A 266     292.621  53.397-217.205 
ATOM   5473  C6   DT A 266     290.791  53.525-218.882 
ATOM   5474  P    DA A 267     288.135  52.010-224.475 
ATOM   5475  OP1  DA A 267     287.081  51.025-224.809 
ATOM   5476  OP2  DA A 267     289.530  51.559-224.671 
ATOM   5477  O5'  DA A 267     287.886  53.362-225.294 
ATOM   5478  C5'  DA A 267     286.997  54.354-224.749 
ATOM   5479  C4'  DA A 267     287.603  55.735-224.904 
ATOM   5480  O4'  DA A 267     288.454  56.097-223.780 
ATOM   5481  C3'  DA A 267     288.500  55.934-226.125 
ATOM   5482  O3'  DA A 267     288.307  57.250-226.629 
ATOM   5483  C2'  DA A 267     289.925  55.827-225.580 
ATOM   5484  C1'  DA A 267     289.679  56.603-224.290 
ATOM   5485  N9   DA A 267     290.731  56.396-223.257 
ATOM   5486  C8   DA A 267     291.450  55.265-222.993 
ATOM   5487  N7   DA A 267     292.302  55.399-222.024 
ATOM   5488  C5   DA A 267     292.137  56.715-221.613 
ATOM   5489  C6   DA A 267     292.756  57.477-220.609 
ATOM   5490  N6   DA A 267     293.712  57.001-219.801 
ATOM   5491  N1   DA A 267     292.356  58.755-220.468 
ATOM   5492  C2   DA A 267     291.404  59.224-221.275 
ATOM   5493  N3   DA A 267     290.758  58.609-222.241 
ATOM   5494  C4   DA A 267     291.178  57.332-222.362 
ATOM   5495  P    DT A 268     288.276  57.477-228.214 
ATOM   5496  OP1  DT A 268     286.918  57.195-228.729 
ATOM   5497  OP2  DT A 268     289.380  56.722-228.845 
ATOM   5498  O5'  DT A 268     288.574  59.047-228.313 
ATOM   5499  C5'  DT A 268     288.150  59.907-227.239 
ATOM   5500  C4'  DT A 268     289.249  60.896-226.902 
ATOM   5501  O4'  DT A 268     290.184  60.372-225.915 
ATOM   5502  C3'  DT A 268     290.143  61.319-228.068 
ATOM   5503  O3'  DT A 268     290.479  62.693-227.915 
ATOM   5504  C2'  DT A 268     291.415  60.486-227.902 
ATOM   5505  C1'  DT A 268     291.504  60.600-226.383 
ATOM   5506  N1   DT A 268     292.398  59.586-225.759 
ATOM   5507  C2   DT A 268     293.107  59.977-224.648 
ATOM   5508  O2   DT A 268     293.029  61.097-224.171 
ATOM   5509  N3   DT A 268     293.926  59.012-224.097 
ATOM   5510  C4   DT A 268     294.090  57.719-224.553 
ATOM   5511  O4   DT A 268     294.854  56.943-223.975 
ATOM   5512  C5   DT A 268     293.305  57.404-225.722 
ATOM   5513  C7   DT A 268     293.425  56.017-226.285 
ATOM   5514  C6   DT A 268     292.501  58.323-226.280 
ATOM   5515  P    DT A 269     290.527  63.629-229.213 
ATOM   5516  OP1  DT A 269     289.163  64.106-229.531 
ATOM   5517  OP2  DT A 269     291.241  62.927-230.303 
ATOM   5518  O5'  DT A 269     291.417  64.850-228.688 
ATOM   5519  C5'  DT A 269     291.375  65.195-227.291 
ATOM   5520  C4'  DT A 269     292.777  65.464-226.780 
ATOM   5521  O4'  DT A 269     293.437  64.255-226.309 
ATOM   5522  C3'  DT A 269     293.755  66.045-227.801 
ATOM   5523  O3'  DT A 269     294.605  66.977-227.143 
ATOM   5524  C2'  DT A 269     294.599  64.853-228.251 
ATOM   5525  C1'  DT A 269     294.737  64.205-226.877 
ATOM   5526  N1   DT A 269     295.166  62.780-226.926 
ATOM   5527  C2   DT A 269     295.980  62.336-225.912 
ATOM   5528  O2   DT A 269     296.352  63.051-224.999 
ATOM   5529  N3   DT A 269     296.358  61.009-225.993 
ATOM   5530  C4   DT A 269     295.997  60.113-226.979 
ATOM   5531  O4   DT A 269     296.398  58.948-226.944 
ATOM   5532  C5   DT A 269     295.141  60.673-227.999 
ATOM   5533  C7   DT A 269     294.702  59.765-229.110 
ATOM   5534  C6   DT A 269     294.759  61.959-227.946 
ATOM   5535  P    DG A 270     295.008  68.329-227.901 
ATOM   5536  OP1  DG A 270     293.939  69.336-227.718 
ATOM   5537  OP2  DG A 270     295.379  68.022-229.299 
ATOM   5538  O5'  DG A 270     296.311  68.772-227.084 
ATOM   5539  C5'  DG A 270     296.419  68.415-225.693 
ATOM   5540  C4'  DG A 270     297.817  67.914-225.394 
ATOM   5541  O4'  DG A 270     297.953  66.481-225.618 
ATOM   5542  C3'  DG A 270     298.938  68.527-226.233 
ATOM   5543  O3'  DG A 270     300.091  68.686-225.417 
ATOM   5544  C2'  DG A 270     299.240  67.476-227.301 
ATOM   5545  C1'  DG A 270     299.124  66.258-226.389 
ATOM   5546  N9   DG A 270     298.957  64.973-227.123 
ATOM   5547  C8   DG A 270     298.292  64.724-228.304 
ATOM   5548  N7   DG A 270     298.333  63.471-228.686 
ATOM   5549  C5   DG A 270     299.080  62.845-227.688 
ATOM   5550  C6   DG A 270     299.462  61.485-227.550 
ATOM   5551  O6   DG A 270     299.217  60.538-228.292 
ATOM   5552  N1   DG A 270     300.217  61.282-226.387 
ATOM   5553  C2   DG A 270     300.557  62.263-225.477 
ATOM   5554  N2   DG A 270     301.284  61.865-224.429 
ATOM   5555  N3   DG A 270     300.198  63.539-225.606 
ATOM   5556  C4   DG A 270     299.465  63.753-226.730 
ATOM   5557  P    DA A 271     300.986  70.003-225.586 
ATOM   5558  OP1  DA A 271     300.401  71.106-224.792 
ATOM   5559  OP2  DA A 271     301.196  70.278-227.025 
ATOM   5560  O5'  DA A 271     302.365  69.534-224.923 
ATOM   5561  C5'  DA A 271     302.335  68.557-223.866 
ATOM   5562  C4'  DA A 271     303.426  67.526-224.081 
ATOM   5563  O4'  DA A 271     302.986  66.418-224.917 
ATOM   5564  C3'  DA A 271     304.690  68.032-224.776 
ATOM   5565  O3'  DA A 271     305.820  67.383-224.204 
ATOM   5566  C2'  DA A 271     304.547  67.570-226.225 
ATOM   5567  C1'  DA A 271     303.969  66.192-225.916 
ATOM   5568  N9   DA A 271     303.304  65.546-227.081 
ATOM   5569  C8   DA A 271     302.594  66.136-228.088 
ATOM   5570  N7   DA A 271     302.136  65.299-228.966 
ATOM   5571  C5   DA A 271     302.572  64.063-228.512 
ATOM   5572  C6   DA A 271     302.411  62.760-229.009 
ATOM   5573  N6   DA A 271     301.732  62.474-230.129 
ATOM   5574  N1   DA A 271     302.975  61.757-228.311 
ATOM   5575  C2   DA A 271     303.648  62.046-227.198 
ATOM   5576  N3   DA A 271     303.863  63.218-226.640 
ATOM   5577  C4   DA A 271     303.289  64.204-227.358 
ATOM   5578  P    DT A 272     307.159  68.225-223.963 
ATOM   5579  OP1  DT A 272     307.062  68.955-222.679 
ATOM   5580  OP2  DT A 272     307.449  69.049-225.157 
ATOM   5581  O5'  DT A 272     308.248  67.060-223.839 
ATOM   5582  C5'  DT A 272     307.844  65.780-223.315 
ATOM   5583  C4'  DT A 272     308.440  64.666-224.153 
ATOM   5584  O4'  DT A 272     307.593  64.305-225.281 
ATOM   5585  C3'  DT A 272     309.796  64.966-224.791 
ATOM   5586  O3'  DT A 272     310.584  63.782-224.778 
ATOM   5587  C2'  DT A 272     309.471  65.317-226.243 
ATOM   5588  C1'  DT A 272     308.400  64.250-226.447 
ATOM   5589  N1   DT A 272     307.525  64.497-227.627 
ATOM   5590  C2   DT A 272     307.080  63.394-228.316 
ATOM   5591  O2   DT A 272     307.369  62.254-228.001 
ATOM   5592  N3   DT A 272     306.272  63.663-229.405 
ATOM   5593  C4   DT A 272     305.884  64.911-229.848 
ATOM   5594  O4   DT A 272     305.156  65.025-230.837 
ATOM   5595  C5   DT A 272     306.402  66.004-229.061 
ATOM   5596  C7   DT A 272     306.027  67.396-229.476 
ATOM   5597  C6   DT A 272     307.189  65.772-227.998 
ATOM   5598  P    DA A 273     312.149  63.895-224.460 
ATOM   5599  OP1  DA A 273     312.356  63.923-222.994 
ATOM   5600  OP2  DA A 273     312.729  65.025-225.219 
ATOM   5601  O5'  DA A 273     312.692  62.513-225.054 
ATOM   5602  C5'  DA A 273     311.822  61.365-225.060 
ATOM   5603  C4'  DA A 273     311.925  60.643-226.390 
ATOM   5604  O4'  DA A 273     310.996  61.168-227.380 
ATOM   5605  C3'  DA A 273     313.285  60.720-227.084 
ATOM   5606  O3'  DA A 273     313.544  59.478-227.727 
ATOM   5607  C2'  DA A 273     313.112  61.795-228.156 
ATOM   5608  C1'  DA A 273     311.707  61.390-228.588 
ATOM   5609  N9   DA A 273     310.990  62.444-229.360 
ATOM   5610  C8   DA A 273     311.061  63.799-229.214 
ATOM   5611  N7   DA A 273     310.313  64.456-230.043 
ATOM   5612  C5   DA A 273     309.698  63.466-230.796 
ATOM   5613  C6   DA A 273     308.775  63.516-231.854 
ATOM   5614  N6   DA A 273     308.288  64.658-232.358 
ATOM   5615  N1   DA A 273     308.369  62.344-232.377 
ATOM   5616  C2   DA A 273     308.855  61.211-231.871 
ATOM   5617  N3   DA A 273     309.716  61.042-230.891 
ATOM   5618  C4   DA A 273     310.107  62.230-230.385 
ATOM   5619  P    DA A 274     315.029  58.882-227.695 
ATOM   5620  OP1  DA A 274     315.242  58.149-226.427 
ATOM   5621  OP2  DA A 274     316.001  59.957-227.995 
ATOM   5622  O5'  DA A 274     314.980  57.847-228.914 
ATOM   5623  C5'  DA A 274     313.729  57.214-229.243 
ATOM   5624  C4'  DA A 274     313.530  57.212-230.746 
ATOM   5625  O4'  DA A 274     312.873  58.422-231.222 
ATOM   5626  C3'  DA A 274     314.804  57.130-231.586 
ATOM   5627  O3'  DA A 274     314.549  56.330-232.734 
ATOM   5628  C2'  DA A 274     315.060  58.567-232.043 
ATOM   5629  C1'  DA A 274     313.605  58.922-232.330 
ATOM   5630  N9   DA A 274     313.354  60.387-232.427 
ATOM   5631  C8   DA A 274     313.954  61.399-231.732 
ATOM   5632  N7   DA A 274     313.517  62.579-232.043 
ATOM   5633  C5   DA A 274     312.556  62.336-233.015 
ATOM   5634  C6   DA A 274     311.719  63.188-233.753 
ATOM   5635  N6   DA A 274     311.717  64.522-233.619 
ATOM   5636  N1   DA A 274     310.880  62.618-234.639 
ATOM   5637  C2   DA A 274     310.887  61.292-234.767 
ATOM   5638  N3   DA A 274     311.619  60.400-234.137 
ATOM   5639  C4   DA A 274     312.450  60.997-233.257 
ATOM   5640  P    DG A 275     315.680  55.319-233.243 
ATOM   5641  OP1  DG A 275     315.599  54.055-232.474 
ATOM   5642  OP2  DG A 275     316.994  55.999-233.234 
ATOM   5643  O5'  DG A 275     315.219  55.061-234.753 
ATOM   5644  C5'  DG A 275     313.817  55.132-235.075 
ATOM   5645  C4'  DG A 275     313.621  55.900-236.367 
ATOM   5646  O4'  DG A 275     313.489  57.334-236.147 
ATOM   5647  C3'  DG A 275     314.754  55.787-237.387 
ATOM   5648  O3'  DG A 275     314.195  55.759-238.695 
ATOM   5649  C2'  DG A 275     315.550  57.081-237.227 
ATOM   5650  C1'  DG A 275     314.350  58.007-237.053 
ATOM   5651  N9   DG A 275     314.694  59.331-236.466 
ATOM   5652  C8   DG A 275     315.653  59.645-235.527 
ATOM   5653  N7   DG A 275     315.703  60.919-235.220 
ATOM   5654  C5   DG A 275     314.708  61.490-236.012 
ATOM   5655  C6   DG A 275     314.287  62.840-236.119 
ATOM   5656  O6   DG A 275     314.714  63.829-235.526 
ATOM   5657  N1   DG A 275     313.243  62.981-237.044 
ATOM   5658  C2   DG A 275     312.679  61.950-237.769 
ATOM   5659  N2   DG A 275     311.692  62.290-238.600 
ATOM   5660  N3   DG A 275     313.074  60.682-237.668 
ATOM   5661  C4   DG A 275     314.086  60.530-236.776 
ATOM   5662  P    DG A 276     314.834  54.783-239.792 
ATOM   5663  OP1  DG A 276     314.268  53.424-239.636 
ATOM   5664  OP2  DG A 276     316.309  54.881-239.744 
ATOM   5665  O5'  DG A 276     314.295  55.438-241.149 
ATOM   5666  C5'  DG A 276     313.033  56.128-241.138 
ATOM   5667  C4'  DG A 276     313.144  57.426-241.915 
ATOM   5668  O4'  DG A 276     313.588  58.535-241.084 
ATOM   5669  C3'  DG A 276     314.133  57.420-243.081 
ATOM   5670  O3'  DG A 276     313.597  58.200-244.143 
ATOM   5671  C2'  DG A 276     315.375  58.124-242.538 
ATOM   5672  C1'  DG A 276     314.637  59.211-241.761 
ATOM   5673  N9   DG A 276     315.480  59.897-240.742 
ATOM   5674  C8   DG A 276     316.492  59.383-239.961 
ATOM   5675  N7   DG A 276     317.041  60.260-239.155 
ATOM   5676  C5   DG A 276     316.344  61.437-239.423 
ATOM   5677  C6   DG A 276     316.488  62.733-238.861 
ATOM   5678  O6   DG A 276     317.273  63.113-237.997 
ATOM   5679  N1   DG A 276     315.575  63.638-239.420 
ATOM   5680  C2   DG A 276     314.646  63.331-240.395 
ATOM   5681  N2   DG A 276     313.865  64.337-240.796 
ATOM   5682  N3   DG A 276     314.511  62.116-240.921 
ATOM   5683  C4   DG A 276     315.389  61.226-240.389 
ATOM   5684  P    DT A 277     313.793  57.698-245.650 
ATOM   5685  OP1  DT A 277     312.739  56.712-245.984 
ATOM   5686  OP2  DT A 277     315.188  57.247-245.846 
ATOM   5687  O5'  DT A 277     313.544  59.050-246.468 
ATOM   5688  C5'  DT A 277     312.655  60.042-245.923 
ATOM   5689  C4'  DT A 277     313.261  61.422-246.079 
ATOM   5690  O4'  DT A 277     314.112  61.785-244.955 
ATOM   5691  C3'  DT A 277     314.158  61.622-247.300 
ATOM   5692  O3'  DT A 277     313.965  62.937-247.804 
ATOM   5693  C2'  DT A 277     315.583  61.515-246.755 
ATOM   5694  C1'  DT A 277     315.337  62.291-245.465 
ATOM   5695  N1   DT A 277     316.389  62.083-244.432 
ATOM   5696  C2   DT A 277     316.695  63.153-243.627 
ATOM   5697  O2   DT A 277     316.148  64.238-243.728 
ATOM   5698  N3   DT A 277     317.676  62.924-242.681 
ATOM   5699  C4   DT A 277     318.359  61.742-242.480 
ATOM   5700  O4   DT A 277     319.218  61.657-241.600 
ATOM   5701  C5   DT A 277     317.968  60.677-243.373 
ATOM   5702  C7   DT A 277     318.662  59.355-243.222 
ATOM   5703  C6   DT A 277     317.018  60.873-244.301 
ATOM   5704  P    DA A 278     313.934  63.165-249.389 
ATOM   5705  OP1  DA A 278     312.576  62.883-249.904 
ATOM   5706  OP2  DA A 278     315.038  62.410-250.020 
ATOM   5707  O5'  DA A 278     314.232  64.734-249.488 
ATOM   5708  C5'  DA A 278     313.808  65.595-248.414 
ATOM   5709  C4'  DA A 278     314.907  66.584-248.077 
ATOM   5710  O4'  DA A 278     315.842  66.060-247.090 
ATOM   5711  C3'  DA A 278     315.801  67.007-249.242 
ATOM   5712  O3'  DA A 278     316.137  68.380-249.090 
ATOM   5713  C2'  DA A 278     317.073  66.174-249.077 
ATOM   5714  C1'  DA A 278     317.162  66.288-247.558 
ATOM   5715  N9   DA A 278     318.056  65.274-246.934 
ATOM   5716  C8   DA A 278     318.275  63.983-247.320 
ATOM   5717  N7   DA A 278     319.119  63.345-246.568 
ATOM   5718  C5   DA A 278     319.487  64.282-245.612 
ATOM   5719  C6   DA A 278     320.365  64.222-244.517 
ATOM   5720  N6   DA A 278     321.063  63.127-244.186 
ATOM   5721  N1   DA A 278     320.500  65.335-243.770 
ATOM   5722  C2   DA A 278     319.803  66.420-244.103 
ATOM   5723  N3   DA A 278     318.960  66.593-245.096 
ATOM   5724  C4   DA A 278     318.843  65.466-245.827 
ATOM   5725  P    DA A 279     316.185  69.316-250.388 
ATOM   5726  OP1  DA A 279     314.821  69.794-250.706 
ATOM   5727  OP2  DA A 279     316.899  68.615-251.478 
ATOM   5728  O5'  DA A 279     317.075  70.538-249.863 
ATOM   5729  C5'  DA A 279     317.033  70.882-248.465 
ATOM   5730  C4'  DA A 279     318.435  71.152-247.955 
ATOM   5731  O4'  DA A 279     319.095  69.943-247.484 
ATOM   5732  C3'  DA A 279     319.413  71.733-248.975 
ATOM   5733  O3'  DA A 279     320.263  72.665-248.318 
ATOM   5734  C2'  DA A 279     320.257  70.541-249.426 
ATOM   5735  C1'  DA A 279     320.395  69.893-248.052 
ATOM   5736  N9   DA A 279     320.824  68.468-248.101 
ATOM   5737  C8   DA A 279     320.515  67.521-249.035 
ATOM   5738  N7   DA A 279     321.045  66.360-248.803 
ATOM   5739  C5   DA A 279     321.760  66.549-247.628 
ATOM   5740  C6   DA A 279     322.552  65.687-246.852 
ATOM   5741  N6   DA A 279     322.765  64.400-247.160 
ATOM   5742  N1   DA A 279     323.120  66.198-245.743 
ATOM   5743  C2   DA A 279     322.903  67.477-245.441 
ATOM   5744  N3   DA A 279     322.188  68.373-246.086 
ATOM   5745  C4   DA A 279     321.631  67.837-247.191 
ATOM   5746  P    DC A 280     320.666  74.017-249.075 
ATOM   5747  OP1  DC A 280     319.597  75.024-248.893 
ATOM   5748  OP2  DC A 280     321.037  73.710-250.474 
ATOM   5749  O5'  DC A 280     321.969  74.460-248.259 
ATOM   5750  C5'  DC A 280     322.077  74.103-246.868 
ATOM   5751  C4'  DC A 280     323.475  73.602-246.569 
ATOM   5752  O4'  DC A 280     323.611  72.169-246.793 
ATOM   5753  C3'  DC A 280     324.596  74.215-247.408 
ATOM   5754  O3'  DC A 280     325.749  74.374-246.592 
ATOM   5755  C2'  DC A 280     324.898  73.164-248.476 
ATOM   5756  C1'  DC A 280     324.782  71.946-247.564 
ATOM   5757  N1   DC A 280     324.615  70.661-248.298 
ATOM   5758  C2   DC A 280     325.199  69.521-247.751 
ATOM   5759  O2   DC A 280     325.825  69.621-246.690 
ATOM   5760  N3   DC A 280     325.059  68.339-248.406 
ATOM   5761  C4   DC A 280     324.373  68.272-249.554 
ATOM   5762  N4   DC A 280     324.264  67.097-250.154 
ATOM   5763  C5   DC A 280     323.765  69.433-250.133 
ATOM   5764  C6   DC A 280     323.917  70.605-249.464 
ATOM   5765  P    DA A 281     326.644  75.691-246.761 
ATOM   5766  OP1  DA A 281     326.059  76.794-245.967 
ATOM   5767  OP2  DA A 281     326.854  75.966-248.200 
ATOM   5768  O5'  DA A 281     328.023  75.222-246.098 
ATOM   5769  C5'  DA A 281     327.993  74.244-245.041 
ATOM   5770  C4'  DA A 281     329.084  73.214-245.256 
ATOM   5771  O4'  DA A 281     328.644  72.106-246.092 
ATOM   5772  C3'  DA A 281     330.348  73.719-245.951 
ATOM   5773  O3'  DA A 281     331.478  73.071-245.379 
ATOM   5774  C2'  DA A 281     330.205  73.257-247.400 
ATOM   5775  C1'  DA A 281     329.627  71.880-247.090 
ATOM   5776  N9   DA A 281     328.962  71.234-248.256 
ATOM   5777  C8   DA A 281     328.252  71.824-249.263 
ATOM   5778  N7   DA A 281     327.794  70.987-250.141 
ATOM   5779  C5   DA A 281     328.230  69.751-249.687 
ATOM   5780  C6   DA A 281     328.069  68.448-250.184 
ATOM   5781  N6   DA A 281     327.390  68.162-251.304 
ATOM   5782  N1   DA A 281     328.633  67.444-249.486 
ATOM   5783  C2   DA A 281     329.306  67.734-248.373 
ATOM   5784  N3   DA A 281     329.521  68.905-247.815 
ATOM   5785  C4   DA A 281     328.947  69.891-248.533 
ATOM   5786  P    DA A 282     332.817  73.913-245.138 
ATOM   5787  OP1  DA A 282     332.720  74.642-243.854 
ATOM   5788  OP2  DA A 282     333.107  74.737-246.332 
ATOM   5789  O5'  DA A 282     333.906  72.748-245.014 
ATOM   5790  C5'  DA A 282     333.502  71.468-244.490 
ATOM   5791  C4'  DA A 282     334.098  70.354-245.328 
ATOM   5792  O4'  DA A 282     333.251  69.993-246.456 
ATOM   5793  C3'  DA A 282     335.454  70.654-245.966 
ATOM   5794  O3'  DA A 282     336.242  69.470-245.952 
ATOM   5795  C2'  DA A 282     335.129  71.005-247.418 
ATOM   5796  C1'  DA A 282     334.058  69.938-247.622 
ATOM   5797  N9   DA A 282     333.183  70.184-248.802 
ATOM   5798  C8   DA A 282     332.755  71.379-249.305 
ATOM   5799  N7   DA A 282     331.997  71.267-250.352 
ATOM   5800  C5   DA A 282     331.916  69.896-250.560 
ATOM   5801  C6   DA A 282     331.252  69.122-251.525 
ATOM   5802  N6   DA A 282     330.506  69.647-252.509 
ATOM   5803  N1   DA A 282     331.381  67.785-251.444 
ATOM   5804  C2   DA A 282     332.123  67.270-250.464 
ATOM   5805  N3   DA A 282     332.786  67.889-249.512 
ATOM   5806  C4   DA A 282     332.640  69.225-249.617 
ATOM   5807  P    DG A 283     337.807  69.583-245.635 
ATOM   5808  OP1  DG A 283     338.014  69.611-244.169 
ATOM   5809  OP2  DG A 283     338.387  70.712-246.394 
ATOM   5810  O5'  DG A 283     338.350  68.201-246.229 
ATOM   5811  C5'  DG A 283     337.480  67.053-246.235 
ATOM   5812  C4'  DG A 283     337.583  66.331-247.565 
ATOM   5813  O4'  DG A 283     336.654  66.856-248.555 
ATOM   5814  C3'  DG A 283     338.943  66.407-248.259 
ATOM   5815  O3'  DG A 283     339.202  65.165-248.902 
ATOM   5816  C2'  DG A 283     338.770  67.483-249.331 
ATOM   5817  C1'  DG A 283     337.365  67.078-249.763 
ATOM   5818  N9   DG A 283     336.648  68.131-250.535 
ATOM   5819  C8   DG A 283     336.708  69.501-250.402 
ATOM   5820  N7   DG A 283     335.946  70.154-251.245 
ATOM   5821  C5   DG A 283     335.338  69.144-251.992 
ATOM   5822  C6   DG A 283     334.406  69.231-253.058 
ATOM   5823  O6   DG A 283     333.916  70.232-253.573 
ATOM   5824  N1   DG A 283     334.048  67.960-253.530 
ATOM   5825  C2   DG A 283     334.529  66.763-253.035 
ATOM   5826  N2   DG A 283     334.063  65.657-253.622 
ATOM   5827  N3   DG A 283     335.403  66.682-252.035 
ATOM   5828  C4   DG A 283     335.761  67.907-251.565 
ATOM   5829  P    DT A 284     340.687  64.570-248.870 
ATOM   5830  OP1  DT A 284     340.900  63.837-247.602 
ATOM   5831  OP2  DT A 284     341.659  65.644-249.170 
ATOM   5832  O5'  DT A 284     340.638  63.534-250.089 
ATOM   5833  C5'  DT A 284     339.387  62.902-250.418 
ATOM   5834  C4'  DT A 284     339.188  62.900-251.921 
ATOM   5835  O4'  DT A 284     338.531  64.110-252.396 
ATOM   5836  C3'  DT A 284     340.462  62.818-252.761 
ATOM   5837  O3'  DT A 284     340.207  62.017-253.909 
ATOM   5838  C2'  DT A 284     340.718  64.255-253.218 
ATOM   5839  C1'  DT A 284     339.263  64.610-253.505 
ATOM   5840  N1   DT A 284     339.012  66.075-253.602 
ATOM   5841  C2   DT A 284     338.058  66.488-254.500 
ATOM   5842  O2   DT A 284     337.428  65.716-255.201 
ATOM   5843  N3   DT A 284     337.854  67.854-254.563 
ATOM   5844  C4   DT A 284     338.508  68.814-253.819 
ATOM   5845  O4   DT A 284     338.239  70.009-253.963 
ATOM   5846  C5   DT A 284     339.491  68.283-252.905 
ATOM   5847  C7   DT A 284     340.250  69.261-252.057 
ATOM   5848  C6   DT A 284     339.710  66.960-252.824 
ATOM   5849  P    DC A 285     341.338  61.007-254.418 
ATOM   5850  OP1  DC A 285     341.257  59.743-253.649 
ATOM   5851  OP2  DC A 285     342.652  61.687-254.409 
ATOM   5852  O5'  DC A 285     340.877  60.749-255.928 
ATOM   5853  C5'  DC A 285     339.475  60.820-256.250 
ATOM   5854  C4'  DC A 285     339.279  61.588-257.542 
ATOM   5855  O4'  DC A 285     339.148  63.021-257.322 
ATOM   5856  C3'  DC A 285     340.412  61.474-258.562 
ATOM   5857  O3'  DC A 285     339.853  61.447-259.870 
ATOM   5858  C2'  DC A 285     341.208  62.769-258.402 
ATOM   5859  C1'  DC A 285     340.008  63.695-258.228 
ATOM   5860  N1   DC A 285     340.352  65.019-257.641 
ATOM   5861  C2   DC A 285     339.631  66.129-258.072 
ATOM   5862  O2   DC A 285     338.741  65.970-258.917 
ATOM   5863  N3   DC A 285     339.930  67.345-257.550 
ATOM   5864  C4   DC A 285     340.900  67.476-256.637 
ATOM   5865  N4   DC A 285     341.155  68.684-256.157 
ATOM   5866  C5   DC A 285     341.656  66.347-256.180 
ATOM   5867  C6   DC A 285     341.341  65.140-256.714 
ATOM   5868  P    DG A 286     340.492  60.471-260.967 
ATOM   5869  OP1  DG A 286     339.926  59.112-260.810 
ATOM   5870  OP2  DG A 286     341.967  60.569-260.919 
ATOM   5871  O5'  DG A 286     339.953  61.126-262.324 
ATOM   5872  C5'  DG A 286     338.691  61.816-262.313 
ATOM   5873  C4'  DG A 286     338.802  63.113-263.090 
ATOM   5874  O4'  DG A 286     339.246  64.223-262.258 
ATOM   5875  C3'  DG A 286     339.791  63.107-264.256 
ATOM   5876  O3'  DG A 286     339.255  63.888-265.318 
ATOM   5877  C2'  DG A 286     341.033  63.812-263.713 
ATOM   5878  C1'  DG A 286     340.295  64.898-262.936 
ATOM   5879  N9   DG A 286     341.138  65.584-261.917 
ATOM   5880  C8   DG A 286     342.150  65.071-261.136 
ATOM   5881  N7   DG A 286     342.699  65.948-260.330 
ATOM   5882  C5   DG A 286     342.002  67.125-260.598 
ATOM   5883  C6   DG A 286     342.146  68.421-260.036 
ATOM   5884  O6   DG A 286     342.931  68.801-259.171 
ATOM   5885  N1   DG A 286     341.233  69.326-260.595 
ATOM   5886  C2   DG A 286     340.304  69.019-261.570 
ATOM   5887  N2   DG A 286     339.523  70.025-261.971 
ATOM   5888  N3   DG A 286     340.169  67.803-262.096 
ATOM   5889  C4   DG A 286     341.047  66.914-261.564 
ATOM   5890  P    DA A 287     339.451  63.385-266.825 
ATOM   5891  OP1  DA A 287     338.397  62.400-267.159 
ATOM   5892  OP2  DA A 287     340.846  62.935-267.021 
ATOM   5893  O5'  DA A 287     339.203  64.737-267.643 
ATOM   5894  C5'  DA A 287     338.313  65.730-267.098 
ATOM   5895  C4'  DA A 287     338.919  67.110-267.254 
ATOM   5896  O4'  DA A 287     339.771  67.472-266.130 
ATOM   5897  C3'  DA A 287     339.816  67.309-268.475 
ATOM   5898  O3'  DA A 287     339.623  68.625-268.979 
ATOM   5899  C2'  DA A 287     341.241  67.203-267.930 
ATOM   5900  C1'  DA A 287     340.995  67.978-266.640 
ATOM   5901  N9   DA A 287     342.047  67.771-265.606 
ATOM   5902  C8   DA A 287     342.766  66.640-265.343 
ATOM   5903  N7   DA A 287     343.618  66.774-264.374 
ATOM   5904  C5   DA A 287     343.453  68.090-263.963 
ATOM   5905  C6   DA A 287     344.072  68.853-262.959 
ATOM   5906  N6   DA A 287     345.028  68.376-262.150 
ATOM   5907  N1   DA A 287     343.672  70.130-262.818 
ATOM   5908  C2   DA A 287     342.720  70.599-263.625 
ATOM   5909  N3   DA A 287     342.074  69.984-264.591 
ATOM   5910  C4   DA A 287     342.494  68.708-264.712 
ATOM   5911  P    DT A 288     339.592  68.853-270.564 
ATOM   5912  OP1  DT A 288     338.234  68.570-271.079 
ATOM   5913  OP2  DT A 288     340.696  68.097-271.195 
ATOM   5914  O5'  DT A 288     339.890  70.422-270.663 
ATOM   5915  C5'  DT A 288     339.466  71.283-269.589 
ATOM   5916  C4'  DT A 288     340.565  72.271-269.252 
ATOM   5917  O4'  DT A 288     341.500  71.748-268.265 
ATOM   5918  C3'  DT A 288     341.459  72.695-270.417 
ATOM   5919  O3'  DT A 288     341.795  74.068-270.265 
ATOM   5920  C2'  DT A 288     342.731  71.862-270.252 
ATOM   5921  C1'  DT A 288     342.820  71.976-268.733 
ATOM   5922  N1   DT A 288     343.714  70.962-268.109 
ATOM   5923  C2   DT A 288     344.423  71.353-266.998 
ATOM   5924  O2   DT A 288     344.345  72.472-266.521 
ATOM   5925  N3   DT A 288     345.242  70.387-266.447 
ATOM   5926  C4   DT A 288     345.406  69.095-266.903 
ATOM   5927  O4   DT A 288     346.170  68.319-266.324 
ATOM   5928  C5   DT A 288     344.622  68.779-268.072 
ATOM   5929  C7   DT A 288     344.741  67.392-268.635 
ATOM   5930  C6   DT A 288     343.817  69.698-268.629 
ATOM   5931  P    DG A 289     341.843  75.004-271.563 
ATOM   5932  OP1  DG A 289     340.479  75.482-271.881 
ATOM   5933  OP2  DG A 289     342.557  74.303-272.653 
ATOM   5934  O5'  DG A 289     342.733  76.226-271.038 
ATOM   5935  C5'  DG A 289     342.691  76.570-269.640 
ATOM   5936  C4'  DG A 289     344.093  76.840-269.130 
ATOM   5937  O4'  DG A 289     344.753  75.631-268.659 
ATOM   5938  C3'  DG A 289     345.071  77.421-270.150 
ATOM   5939  O3'  DG A 289     345.921  78.353-269.493 
ATOM   5940  C2'  DG A 289     345.915  76.229-270.601 
ATOM   5941  C1'  DG A 289     346.053  75.581-269.227 
ATOM   5942  N9   DG A 289     346.482  74.156-269.276 
ATOM   5943  C8   DG A 289     346.181  73.187-270.209 
ATOM   5944  N7   DG A 289     346.723  72.019-269.962 
ATOM   5945  C5   DG A 289     347.435  72.229-268.782 
ATOM   5946  C6   DG A 289     348.228  71.331-268.022 
ATOM   5947  O6   DG A 289     348.470  70.147-268.236 
ATOM   5948  N1   DG A 289     348.772  71.959-266.891 
ATOM   5949  C2   DG A 289     348.574  73.280-266.542 
ATOM   5950  N2   DG A 289     349.179  73.688-265.424 
ATOM   5951  N3   DG A 289     347.828  74.122-267.256 
ATOM   5952  C4   DG A 289     347.294  73.529-268.355 
ATOM   5953  P    DG A 290     346.324  79.705-270.250 
ATOM   5954  OP1  DG A 290     345.255  80.712-270.068 
ATOM   5955  OP2  DG A 290     346.695  79.398-271.649 
ATOM   5956  O5'  DG A 290     347.627  80.148-269.434 
ATOM   5957  C5'  DG A 290     347.735  79.791-268.043 
ATOM   5958  C4'  DG A 290     349.133  79.290-267.744 
ATOM   5959  O4'  DG A 290     349.269  77.857-267.968 
ATOM   5960  C3'  DG A 290     350.254  79.903-268.583 
ATOM   5961  O3'  DG A 290     351.407  80.062-267.766 
ATOM   5962  C2'  DG A 290     350.556  78.852-269.651 
ATOM   5963  C1'  DG A 290     350.440  77.634-268.739 
ATOM   5964  N9   DG A 290     350.273  76.349-269.473 
ATOM   5965  C8   DG A 290     349.608  76.100-270.654 
ATOM   5966  N7   DG A 290     349.649  74.846-271.035 
ATOM   5967  C5   DG A 290     350.396  74.221-270.038 
ATOM   5968  C6   DG A 290     350.778  72.861-269.900 
ATOM   5969  O6   DG A 290     350.533  71.914-270.641 
ATOM   5970  N1   DG A 290     351.533  72.658-268.737 
ATOM   5971  C2   DG A 290     351.873  73.639-267.827 
ATOM   5972  N2   DG A 290     352.600  73.240-266.779 
ATOM   5973  N3   DG A 290     351.514  74.914-267.956 
ATOM   5974  C4   DG A 290     350.781  75.129-269.080 
ATOM   5975  P    DA A 291     352.302  81.378-267.936 
ATOM   5976  OP1  DA A 291     351.717  82.482-267.142 
ATOM   5977  OP2  DA A 291     352.512  81.654-269.374 
ATOM   5978  O5'  DA A 291     353.681  80.909-267.273 
ATOM   5979  C5'  DA A 291     353.651  79.932-266.216 
ATOM   5980  C4'  DA A 291     354.742  78.902-266.431 
ATOM   5981  O4'  DA A 291     354.302  77.794-267.267 
ATOM   5982  C3'  DA A 291     356.006  79.407-267.125 
ATOM   5983  O3'  DA A 291     357.136  78.759-266.554 
ATOM   5984  C2'  DA A 291     355.863  78.945-268.575 
ATOM   5985  C1'  DA A 291     355.285  77.568-268.265 
ATOM   5986  N9   DA A 291     354.620  76.921-269.431 
ATOM   5987  C8   DA A 291     353.910  77.512-270.438 
ATOM   5988  N7   DA A 291     353.452  76.675-271.316 
ATOM   5989  C5   DA A 291     353.888  75.438-270.862 
ATOM   5990  C6   DA A 291     353.727  74.135-271.359 
ATOM   5991  N6   DA A 291     353.048  73.850-272.479 
ATOM   5992  N1   DA A 291     354.291  73.132-270.661 
ATOM   5993  C2   DA A 291     354.964  73.422-269.548 
ATOM   5994  N3   DA A 291     355.179  74.593-268.990 
ATOM   5995  C4   DA A 291     354.605  75.579-269.708 
ATOM   5996  P    DT A 292     358.475  79.601-266.313 
ATOM   5997  OP1  DT A 292     358.378  80.330-265.028 
ATOM   5998  OP2  DT A 292     358.765  80.425-267.507 
ATOM   5999  O5'  DT A 292     359.564  78.435-266.188 
ATOM   6000  C5'  DT A 292     359.160  77.156-265.665 
ATOM   6001  C4'  DT A 292     359.756  76.041-266.503 
ATOM   6002  O4'  DT A 292     358.909  75.680-267.631 
ATOM   6003  C3'  DT A 292     361.112  76.342-267.141 
ATOM   6004  O3'  DT A 292     361.900  75.158-267.127 
ATOM   6005  C2'  DT A 292     360.787  76.693-268.593 
ATOM   6006  C1'  DT A 292     359.716  75.626-268.797 
ATOM   6007  N1   DT A 292     358.842  75.872-269.977 
ATOM   6008  C2   DT A 292     358.396  74.770-270.666 
ATOM   6009  O2   DT A 292     358.685  73.629-270.351 
ATOM   6010  N3   DT A 292     357.588  75.039-271.755 
ATOM   6011  C4   DT A 292     357.200  76.286-272.198 
ATOM   6012  O4   DT A 292     356.472  76.401-273.187 
ATOM   6013  C5   DT A 292     357.718  77.379-271.410 
ATOM   6014  C7   DT A 292     357.343  78.772-271.826 
ATOM   6015  C6   DT A 292     358.505  77.148-270.348 
ATOM   6016  P    DT A 293     363.465  75.270-266.810 
ATOM   6017  OP1  DT A 293     363.672  75.299-265.344 
ATOM   6018  OP2  DT A 293     364.045  76.400-267.569 
ATOM   6019  O5'  DT A 293     364.008  73.888-267.404 
ATOM   6020  C5'  DT A 293     363.138  72.741-267.410 
ATOM   6021  C4'  DT A 293     363.241  72.019-268.739 
ATOM   6022  O4'  DT A 293     362.312  72.543-269.730 
ATOM   6023  C3'  DT A 293     364.601  72.095-269.434 
ATOM   6024  O3'  DT A 293     364.860  70.853-270.077 
ATOM   6025  C2'  DT A 293     364.428  73.170-270.506 
ATOM   6026  C1'  DT A 293     363.023  72.766-270.938 
ATOM   6027  N1   DT A 293     362.306  73.819-271.710 
ATOM   6028  C2   DT A 293     361.458  73.397-272.704 
ATOM   6029  O2   DT A 293     361.277  72.221-272.969 
ATOM   6030  N3   DT A 293     360.812  74.401-273.399 
ATOM   6031  C4   DT A 293     360.941  75.759-273.185 
ATOM   6032  O4   DT A 293     360.310  76.564-273.872 
ATOM   6033  C5   DT A 293     361.854  76.103-272.121 
ATOM   6034  C7   DT A 293     362.053  77.560-271.822 
ATOM   6035  C6   DT A 293     362.496  75.146-271.430 
ATOM   6036  P    DC A 294     366.345  70.257-270.045 
ATOM   6037  OP1  DC A 294     366.558  69.524-268.777 
ATOM   6038  OP2  DC A 294     367.317  71.332-270.345 
ATOM   6039  O5'  DC A 294     366.296  69.222-271.264 
ATOM   6040  C5'  DC A 294     365.045  68.590-271.593 
ATOM   6041  C4'  DC A 294     364.846  68.588-273.096 
ATOM   6042  O4'  DC A 294     364.189  69.798-273.571 
ATOM   6043  C3'  DC A 294     366.120  68.505-273.936 
ATOM   6044  O3'  DC A 294     365.865  67.705-275.084 
ATOM   6045  C2'  DC A 294     366.376  69.942-274.393 
ATOM   6046  C1'  DC A 294     364.921  70.297-274.680 
ATOM   6047  N1   DC A 294     364.670  71.763-274.777 
ATOM   6048  C2   DC A 294     363.706  72.198-275.683 
ATOM   6049  O2   DC A 294     363.104  71.359-276.362 
ATOM   6050  N3   DC A 294     363.464  73.530-275.787 
ATOM   6051  C4   DC A 294     364.137  74.407-275.032 
ATOM   6052  N4   DC A 294     363.864  75.696-275.170 
ATOM   6053  C5   DC A 294     365.133  73.980-274.095 
ATOM   6054  C6   DC A 294     365.361  72.646-274.007 
ATOM   6055  P    DC A 295     366.996  66.694-275.592 
ATOM   6056  OP1  DC A 295     366.915  65.431-274.824 
ATOM   6057  OP2  DC A 295     368.310  67.375-275.584 
ATOM   6058  O5'  DC A 295     366.535  66.436-277.103 
ATOM   6059  C5'  DC A 295     365.133  66.508-277.425 
ATOM   6060  C4'  DC A 295     364.937  67.275-278.717 
ATOM   6061  O4'  DC A 295     364.806  68.709-278.496 
ATOM   6062  C3'  DC A 295     366.070  67.162-279.737 
ATOM   6063  O3'  DC A 295     365.511  67.135-281.045 
ATOM   6064  C2'  DC A 295     366.866  68.457-279.577 
ATOM   6065  C1'  DC A 295     365.666  69.383-279.403 
ATOM   6066  N1   DC A 295     366.010  70.707-278.816 
ATOM   6067  C2   DC A 295     365.289  71.817-279.247 
ATOM   6068  O2   DC A 295     364.399  71.658-280.092 
ATOM   6069  N3   DC A 295     365.588  73.033-278.725 
ATOM   6070  C4   DC A 295     366.558  73.163-277.812 
ATOM   6071  N4   DC A 295     366.813  74.372-277.332 
ATOM   6072  C5   DC A 295     367.314  72.035-277.355 
ATOM   6073  C6   DC A 295     366.999  70.828-277.889 
ATOM   6074  P    DT A 296     366.150  66.158-282.142 
ATOM   6075  OP1  DT A 296     365.584  64.800-281.985 
ATOM   6076  OP2  DT A 296     367.625  66.257-282.094 
ATOM   6077  O5'  DT A 296     365.612  66.814-283.499 
ATOM   6078  C5'  DT A 296     364.349  67.504-283.488 
ATOM   6079  C4'  DT A 296     364.460  68.801-284.265 
ATOM   6080  O4'  DT A 296     364.904  69.910-283.433 
ATOM   6081  C3'  DT A 296     365.449  68.795-285.431 
ATOM   6082  O3'  DT A 296     364.913  69.575-286.493 
ATOM   6083  C2'  DT A 296     366.691  69.500-284.888 
ATOM   6084  C1'  DT A 296     365.953  70.586-284.111 
ATOM   6085  N1   DT A 296     366.796  71.272-283.092 
ATOM   6086  C2   DT A 296     366.555  72.608-282.878 
ATOM   6087  O2   DT A 296     365.698  73.231-283.478 
ATOM   6088  N3   DT A 296     367.356  73.210-281.927 
ATOM   6089  C4   DT A 296     368.352  72.601-281.191 
ATOM   6090  O4   DT A 296     369.005  73.244-280.367 
ATOM   6091  C5   DT A 296     368.530  71.199-281.487 
ATOM   6092  C7   DT A 296     369.595  70.460-280.729 
ATOM   6093  C6   DT A 296     367.765  70.588-282.406 
ATOM   6094  P    DC A 297     365.109  69.073-288.000 
ATOM   6095  OP1  DC A 297     364.055  68.088-288.334 
ATOM   6096  OP2  DC A 297     366.504  68.623-288.196 
ATOM   6097  O5'  DC A 297     364.861  70.425-288.818 
ATOM   6098  C5'  DC A 297     363.971  71.418-288.273 
ATOM   6099  C4'  DC A 297     364.577  72.798-288.429 
ATOM   6100  O4'  DC A 297     365.429  73.160-287.305 
ATOM   6101  C3'  DC A 297     365.474  72.997-289.650 
ATOM   6102  O3'  DC A 297     365.281  74.313-290.154 
ATOM   6103  C2'  DC A 297     366.899  72.891-289.105 
ATOM   6104  C1'  DC A 297     366.653  73.666-287.815 
ATOM   6105  N1   DC A 297     367.705  73.459-286.781 
ATOM   6106  C2   DC A 297     368.027  74.534-285.957 
ATOM   6107  O2   DC A 297     367.431  75.606-286.116 
ATOM   6108  N3   DC A 297     368.985  74.366-285.010 
ATOM   6109  C4   DC A 297     369.607  73.188-284.870 
ATOM   6110  N4   DC A 297     370.534  73.074-283.931 
ATOM   6111  C5   DC A 297     369.291  72.070-285.708 
ATOM   6112  C6   DC A 297     368.332  72.259-286.649 
ATOM   6113  P    DT A 298     365.250  74.541-291.738 
ATOM   6114  OP1  DT A 298     363.892  74.258-292.254 
ATOM   6115  OP2  DT A 298     366.354  73.785-292.369 
ATOM   6116  O5'  DT A 298     365.548  76.110-291.838 
ATOM   6117  C5'  DT A 298     365.124  76.971-290.764 
ATOM   6118  C4'  DT A 298     366.223  77.959-290.427 
ATOM   6119  O4'  DT A 298     367.158  77.436-289.440 
ATOM   6120  C3'  DT A 298     367.117  78.382-291.592 
ATOM   6121  O3'  DT A 298     367.453  79.756-291.439 
ATOM   6122  C2'  DT A 298     368.389  77.550-291.427 
ATOM   6123  C1'  DT A 298     368.478  77.664-289.908 
ATOM   6124  N1   DT A 298     369.372  76.650-289.284 
ATOM   6125  C2   DT A 298     370.082  77.040-288.173 
ATOM   6126  O2   DT A 298     370.003  78.160-287.696 
ATOM   6127  N3   DT A 298     370.900  76.075-287.622 
ATOM   6128  C4   DT A 298     371.064  74.783-288.078 
ATOM   6129  O4   DT A 298     371.828  74.006-287.499 
ATOM   6130  C5   DT A 298     370.280  74.467-289.247 
ATOM   6131  C7   DT A 298     370.399  73.080-289.810 
ATOM   6132  C6   DT A 298     369.475  75.386-289.804 
ATOM   6133  P    DC A 299     367.501  80.692-292.738 
ATOM   6134  OP1  DC A 299     366.137  81.170-293.056 
ATOM   6135  OP2  DC A 299     368.215  79.991-293.828 
ATOM   6136  O5'  DC A 299     368.391  81.914-292.213 
ATOM   6137  C5'  DC A 299     368.349  82.258-290.815 
ATOM   6138  C4'  DC A 299     369.751  82.527-290.305 
ATOM   6139  O4'  DC A 299     370.411  81.319-289.834 
ATOM   6140  C3'  DC A 299     370.729  83.109-291.325 
ATOM   6141  O3'  DC A 299     371.579  84.041-290.668 
ATOM   6142  C2'  DC A 299     371.573  81.916-291.776 
ATOM   6143  C1'  DC A 299     371.711  81.268-290.402 
ATOM   6144  N1   DC A 299     372.140  79.843-290.451 
ATOM   6145  C2   DC A 299     372.966  79.378-289.431 
ATOM   6146  O2   DC A 299     373.305  80.158-288.534 
ATOM   6147  N3   DC A 299     373.368  78.080-289.459 
ATOM   6148  C4   DC A 299     372.979  77.267-290.448
[truncated: 415,700 more chars]
