# Supplementary material for: Characterization of lncRNA-protein interactions associated with Prostate cancer and Androgen receptors by molecular docking simulations
Source: Biochem Biophys Rep. 2025 Mar 9;42:101959. doi: 10.1016/j.bbrep.2025.101959 (PMC11929892; doi:10.1016/j.bbrep.2025.101959)
Supplement: Multimedia component 73 [file mmc73.zip › bbrep_00101959_model_62.pdb]

REMARK Number:    62
REMARK Ligand:     lig_628dcb8434e2f.pdb
REMARK Contact:     0     0     0
REMARK Score:  -146.83
REMARK RMSD:    827.14
MODEL       62
ATOM      1  N   ALA A  24      30.357  -5.473 -24.875 
ATOM      2  CA  ALA A  24      30.515  -4.000 -24.871 
ATOM      3  CB  ALA A  24      29.364  -3.347 -25.653 
ATOM      4  C   ALA A  24      30.496  -3.471 -23.474 
ATOM      5  O   ALA A  24      31.409  -3.720 -22.690 
ATOM      6  N   GLN A  25      29.435  -2.716 -23.129 
ATOM      7  CA  GLN A  25      29.334  -2.167 -21.810 
ATOM      8  CB  GLN A  25      28.209  -1.135 -21.640 
ATOM      9  CG  GLN A  25      28.449   0.131 -22.464 
ATOM     10  CD  GLN A  25      27.291   1.085 -22.227 
ATOM     11  OE1 GLN A  25      26.895   1.324 -21.089 
ATOM     12  NE2 GLN A  25      26.734   1.652 -23.331 
ATOM     13  C   GLN A  25      29.084  -3.296 -20.876 
ATOM     14  O   GLN A  25      28.668  -4.376 -21.290 
ATOM     15  N   ASP A  26      29.382  -3.075 -19.584 
ATOM     16  CA  ASP A  26      29.211  -4.105 -18.606 
ATOM     17  CB  ASP A  26      30.274  -4.043 -17.495 
ATOM     18  CG  ASP A  26      30.054  -5.171 -16.494 
ATOM     19  OD1 ASP A  26      28.986  -5.191 -15.826 
ATOM     20  OD2 ASP A  26      30.966  -6.032 -16.381 
ATOM     21  C   ASP A  26      27.866  -3.939 -17.988 
ATOM     22  O   ASP A  26      27.612  -2.985 -17.253 
ATOM     23  N   ASN A  27      26.945  -4.872 -18.288 
ATOM     24  CA  ASN A  27      25.662  -4.773 -17.669 
ATOM     25  CB  ASN A  27      24.503  -4.752 -18.683 
ATOM     26  CG  ASN A  27      24.583  -3.452 -19.471 
ATOM     27  OD1 ASN A  27      24.658  -2.366 -18.897 
ATOM     28  ND2 ASN A  27      24.568  -3.560 -20.827 
ATOM     29  C   ASN A  27      25.467  -5.984 -16.812 
ATOM     30  O   ASN A  27      24.473  -6.696 -16.949 
ATOM     31  N   SER A  28      26.402  -6.226 -15.873 
ATOM     32  CA  SER A  28      26.317  -7.361 -15.002 
ATOM     33  CB  SER A  28      27.559  -7.517 -14.112 
ATOM     34  OG  SER A  28      28.707  -7.731 -14.919 
ATOM     35  C   SER A  28      25.149  -7.145 -14.100 
ATOM     36  O   SER A  28      24.492  -8.089 -13.668 
ATOM     37  N   ARG A  29      24.868  -5.864 -13.806 
ATOM     38  CA  ARG A  29      23.821  -5.471 -12.913 
ATOM     39  CB  ARG A  29      23.787  -3.948 -12.704 
ATOM     40  CG  ARG A  29      25.152  -3.369 -12.324 
ATOM     41  CD  ARG A  29      25.113  -1.897 -11.913 
ATOM     42  NE  ARG A  29      26.512  -1.383 -11.942 
ATOM     43  CZ  ARG A  29      27.390  -1.720 -10.952 
ATOM     44  NH1 ARG A  29      27.024  -2.618  -9.991 
ATOM     45  NH2 ARG A  29      28.642  -1.178 -10.929 
ATOM     46  C   ARG A  29      22.506  -5.884 -13.504 
ATOM     47  O   ARG A  29      21.579  -6.255 -12.784 
ATOM     48  N   TYR A  30      22.378  -5.784 -14.840 
ATOM     49  CA  TYR A  30      21.164  -6.163 -15.505 
ATOM     50  CB  TYR A  30      21.186  -5.817 -17.003 
ATOM     51  CG  TYR A  30      19.900  -6.271 -17.606 
ATOM     52  CD1 TYR A  30      18.727  -5.600 -17.348 
ATOM     53  CD2 TYR A  30      19.876  -7.357 -18.449 
ATOM     54  CE1 TYR A  30      17.543  -6.018 -17.911 
ATOM     55  CE2 TYR A  30      18.698  -7.778 -19.016 
ATOM     56  CZ  TYR A  30      17.529  -7.109 -18.746 
ATOM     57  OH  TYR A  30      16.316  -7.539 -19.327 
ATOM     58  C   TYR A  30      20.959  -7.638 -15.363 
ATOM     59  O   TYR A  30      19.855  -8.092 -15.068 
ATOM     60  N   THR A  31      22.033  -8.431 -15.551 
ATOM     61  CA  THR A  31      21.926  -9.861 -15.473 
ATOM     62  CB  THR A  31      23.230 -10.559 -15.736 
ATOM     63  OG1 THR A  31      23.715 -10.225 -17.028 
ATOM     64  CG2 THR A  31      23.003 -12.080 -15.628 
ATOM     65  C   THR A  31      21.490 -10.229 -14.091 
ATOM     66  O   THR A  31      20.646 -11.105 -13.907 
ATOM     67  N   HIS A  32      22.064  -9.557 -13.079 
ATOM     68  CA  HIS A  32      21.744  -9.842 -11.711 
ATOM     69  ND1 HIS A  32      22.771 -10.826  -8.882 
ATOM     70  CG  HIS A  32      22.450  -9.554  -9.301 
ATOM     71  CB  HIS A  32      22.623  -9.069 -10.710 
ATOM     72  NE2 HIS A  32      22.010  -9.743  -7.096 
ATOM     73  CD2 HIS A  32      21.986  -8.905  -8.198 
ATOM     74  CE1 HIS A  32      22.488 -10.885  -7.556 
ATOM     75  C   HIS A  32      20.311  -9.481 -11.477 
ATOM     76  O   HIS A  32      19.604 -10.145 -10.722 
ATOM     77  N   PHE A  33      19.841  -8.406 -12.133 
ATOM     78  CA  PHE A  33      18.494  -7.942 -11.975 
ATOM     79  CB  PHE A  33      18.233  -6.698 -12.850 
ATOM     80  CG  PHE A  33      16.831  -6.221 -12.683 
ATOM     81  CD1 PHE A  33      15.822  -6.729 -13.471 
ATOM     82  CD2 PHE A  33      16.525  -5.261 -11.749 
ATOM     83  CE1 PHE A  33      14.528  -6.288 -13.327 
ATOM     84  CE2 PHE A  33      15.232  -4.815 -11.599 
ATOM     85  CZ  PHE A  33      14.232  -5.330 -12.388 
ATOM     86  C   PHE A  33      17.577  -9.044 -12.410 
ATOM     87  O   PHE A  33      16.584  -9.337 -11.745 
ATOM     88  N   LEU A  34      17.891  -9.694 -13.546 
ATOM     89  CA  LEU A  34      17.052 -10.740 -14.056 
ATOM     90  CB  LEU A  34      17.509 -11.262 -15.429 
ATOM     91  CG  LEU A  34      17.352 -10.227 -16.561 
ATOM     92  CD1 LEU A  34      17.815 -10.799 -17.911 
ATOM     93  CD2 LEU A  34      15.914  -9.684 -16.622 
ATOM     94  C   LEU A  34      17.034 -11.895 -13.105 
ATOM     95  O   LEU A  34      15.977 -12.463 -12.835 
ATOM     96  N   THR A  35      18.201 -12.276 -12.555 
ATOM     97  CA  THR A  35      18.222 -13.429 -11.706 
ATOM     98  CB  THR A  35      19.611 -13.827 -11.277 
ATOM     99  OG1 THR A  35      19.582 -15.110 -10.672 
ATOM    100  CG2 THR A  35      20.183 -12.793 -10.291 
ATOM    101  C   THR A  35      17.370 -13.183 -10.496 
ATOM    102  O   THR A  35      16.600 -14.054 -10.093 
ATOM    103  N   GLN A  36      17.510 -12.004  -9.861 
ATOM    104  CA  GLN A  36      16.760 -11.714  -8.673 
ATOM    105  CB  GLN A  36      17.330 -10.515  -7.900 
ATOM    106  CG  GLN A  36      18.719 -10.776  -7.318 
ATOM    107  CD  GLN A  36      19.161  -9.521  -6.583 
ATOM    108  OE1 GLN A  36      18.999  -8.403  -7.076 
ATOM    109  NE2 GLN A  36      19.727  -9.702  -5.360 
ATOM    110  C   GLN A  36      15.306 -11.414  -8.928 
ATOM    111  O   GLN A  36      14.428 -11.820  -8.172 
ATOM    112  N   HIS A  37      15.041 -10.560  -9.926 
ATOM    113  CA  HIS A  37      13.739 -10.030 -10.232 
ATOM    114  ND1 HIS A  37      13.488  -7.875  -7.943 
ATOM    115  CG  HIS A  37      14.262  -7.931  -9.081 
ATOM    116  CB  HIS A  37      13.787  -8.508 -10.384 
ATOM    117  NE2 HIS A  37      15.483  -7.062  -7.395 
ATOM    118  CD2 HIS A  37      15.476  -7.429  -8.730 
ATOM    119  CE1 HIS A  37      14.268  -7.348  -6.966 
ATOM    120  C   HIS A  37      12.906 -10.649 -11.327 
ATOM    121  O   HIS A  37      11.752 -10.256 -11.466 
ATOM    122  N   TYR A  38      13.434 -11.530 -12.202 
ATOM    123  CA  TYR A  38      12.632 -11.883 -13.350 
ATOM    124  CB  TYR A  38      13.334 -11.414 -14.642 
ATOM    125  CG  TYR A  38      12.655 -11.872 -15.887 
ATOM    126  CD1 TYR A  38      11.465 -11.319 -16.304 
ATOM    127  CD2 TYR A  38      13.246 -12.841 -16.668 
ATOM    128  CE1 TYR A  38      10.868 -11.746 -17.467 
ATOM    129  CE2 TYR A  38      12.653 -13.271 -17.830 
ATOM    130  CZ  TYR A  38      11.459 -12.724 -18.231 
ATOM    131  OH  TYR A  38      10.848 -13.164 -19.425 
ATOM    132  C   TYR A  38      12.379 -13.364 -13.432 
ATOM    133  O   TYR A  38      13.285 -14.174 -13.250 
ATOM    134  N   ASP A  39      11.102 -13.741 -13.690 
ATOM    135  CA  ASP A  39      10.698 -15.112 -13.886 
ATOM    136  CB  ASP A  39      10.028 -15.729 -12.643 
ATOM    137  CG  ASP A  39       9.940 -17.238 -12.841 
ATOM    138  OD1 ASP A  39      10.562 -17.742 -13.815 
ATOM    139  OD2 ASP A  39       9.249 -17.904 -12.025 
ATOM    140  C   ASP A  39       9.669 -15.081 -14.984 
ATOM    141  O   ASP A  39       8.529 -14.682 -14.754 
ATOM    142  N   ALA A  40      10.037 -15.519 -16.207 
ATOM    143  CA  ALA A  40       9.168 -15.355 -17.343 
ATOM    144  CB  ALA A  40       9.809 -15.843 -18.652 
ATOM    145  C   ALA A  40       7.861 -16.082 -17.196 
ATOM    146  O   ALA A  40       6.812 -15.469 -17.390 
ATOM    147  N   LYS A  41       7.868 -17.386 -16.837 
ATOM    148  CA  LYS A  41       6.612 -18.091 -16.756 
ATOM    149  CB  LYS A  41       6.394 -19.072 -17.922 
ATOM    150  CG  LYS A  41       6.320 -18.394 -19.293 
ATOM    151  CD  LYS A  41       6.383 -19.380 -20.462 
ATOM    152  CE  LYS A  41       6.315 -18.723 -21.842 
ATOM    153  NZ  LYS A  41       6.395 -19.761 -22.893 
ATOM    154  C   LYS A  41       6.607 -18.900 -15.492 
ATOM    155  O   LYS A  41       6.979 -20.072 -15.469 
ATOM    156  N   PRO A  42       6.164 -18.261 -14.447 
ATOM    157  CA  PRO A  42       6.146 -18.766 -13.096 
ATOM    158  CD  PRO A  42       5.459 -16.998 -14.579 
ATOM    159  CB  PRO A  42       5.693 -17.583 -12.242 
ATOM    160  CG  PRO A  42       4.817 -16.760 -13.203 
ATOM    161  C   PRO A  42       5.350 -19.982 -12.740 
ATOM    162  O   PRO A  42       5.866 -20.776 -11.954 
ATOM    163  N   GLN A  43       4.106 -20.125 -13.253 
ATOM    164  CA  GLN A  43       3.233 -21.210 -12.882 
ATOM    165  CB  GLN A  43       3.921 -22.559 -12.575 
ATOM    166  CG  GLN A  43       2.969 -23.746 -12.437 
ATOM    167  CD  GLN A  43       2.653 -24.258 -13.835 
ATOM    168  OE1 GLN A  43       2.011 -23.577 -14.631 
ATOM    169  NE2 GLN A  43       3.125 -25.496 -14.144 
ATOM    170  C   GLN A  43       2.428 -20.772 -11.677 
ATOM    171  O   GLN A  43       1.781 -19.726 -11.696 
ATOM    172  N   GLY A  44       2.476 -21.564 -10.580 
ATOM    173  CA  GLY A  44       1.617 -21.423  -9.423 
ATOM    174  C   GLY A  44       1.682 -20.099  -8.711 
ATOM    175  O   GLY A  44       0.636 -19.515  -8.436 
ATOM    176  N   ARG A  45       2.881 -19.573  -8.391 
ATOM    177  CA  ARG A  45       2.966 -18.320  -7.681 
ATOM    178  CB  ARG A  45       2.277 -17.177  -8.444 
ATOM    179  CG  ARG A  45       2.951 -16.883  -9.786 
ATOM    180  CD  ARG A  45       2.084 -16.065 -10.743 
ATOM    181  NE  ARG A  45       2.134 -14.640 -10.313 
ATOM    182  CZ  ARG A  45       1.083 -13.819 -10.595 
ATOM    183  NH1 ARG A  45      -0.026 -14.325 -11.205 
ATOM    184  NH2 ARG A  45       1.132 -12.493 -10.270 
ATOM    185  C   ARG A  45       2.353 -18.422  -6.307 
ATOM    186  O   ARG A  45       1.777 -17.453  -5.809 
ATOM    187  N   ASP A  46       2.452 -19.607  -5.663 
ATOM    188  CA  ASP A  46       1.984 -19.790  -4.311 
ATOM    189  CB  ASP A  46       1.250 -21.127  -4.079 
ATOM    190  CG  ASP A  46       2.197 -22.277  -4.390 
ATOM    191  OD1 ASP A  46       3.256 -22.021  -5.022 
ATOM    192  OD2 ASP A  46       1.866 -23.431  -4.005 
ATOM    193  C   ASP A  46       3.161 -19.699  -3.376 
ATOM    194  O   ASP A  46       4.259 -19.317  -3.777 
ATOM    195  N   ASP A  47       2.954 -20.056  -2.089 
ATOM    196  CA  ASP A  47       3.986 -19.963  -1.086 
ATOM    197  CB  ASP A  47       3.505 -20.399   0.311 
ATOM    198  CG  ASP A  47       2.512 -19.366   0.829 
ATOM    199  OD1 ASP A  47       2.392 -18.285   0.192 
ATOM    200  OD2 ASP A  47       1.859 -19.643   1.870 
ATOM    201  C   ASP A  47       5.122 -20.868  -1.453 
ATOM    202  O   ASP A  47       6.290 -20.503  -1.321 
ATOM    203  N   ARG A  48       4.797 -22.077  -1.942 
ATOM    204  CA  ARG A  48       5.781 -23.061  -2.293 
ATOM    205  CB  ARG A  48       5.140 -24.351  -2.823 
ATOM    206  CG  ARG A  48       6.146 -25.430  -3.211 
ATOM    207  CD  ARG A  48       5.521 -26.560  -4.029 
ATOM    208  NE  ARG A  48       5.134 -25.982  -5.348 
ATOM    209  CZ  ARG A  48       4.541 -26.764  -6.297 
ATOM    210  NH1 ARG A  48       4.304 -28.084  -6.046 
ATOM    211  NH2 ARG A  48       4.179 -26.221  -7.497 
ATOM    212  C   ARG A  48       6.632 -22.511  -3.395 
ATOM    213  O   ARG A  48       7.843 -22.722  -3.421 
ATOM    214  N   TYR A  49       6.004 -21.778  -4.332 
ATOM    215  CA  TYR A  49       6.690 -21.207  -5.452 
ATOM    216  CB  TYR A  49       5.716 -20.385  -6.317 
ATOM    217  CG  TYR A  49       6.455 -19.484  -7.246 
ATOM    218  CD1 TYR A  49       6.995 -19.944  -8.423 
ATOM    219  CD2 TYR A  49       6.580 -18.149  -6.930 
ATOM    220  CE1 TYR A  49       7.662 -19.084  -9.266 
ATOM    221  CE2 TYR A  49       7.244 -17.287  -7.767 
ATOM    222  CZ  TYR A  49       7.787 -17.755  -8.938 
ATOM    223  OH  TYR A  49       8.468 -16.868  -9.798 
ATOM    224  C   TYR A  49       7.763 -20.299  -4.937 
ATOM    225  O   TYR A  49       8.907 -20.361  -5.387 
ATOM    226  N   CYS A  50       7.427 -19.442  -3.956 
ATOM    227  CA  CYS A  50       8.387 -18.513  -3.432 
ATOM    228  CB  CYS A  50       7.789 -17.543  -2.401 
ATOM    229  SG  CYS A  50       6.919 -16.168  -3.203 
ATOM    230  C   CYS A  50       9.521 -19.233  -2.772 
ATOM    231  O   CYS A  50      10.680 -18.874  -2.966 
ATOM    232  N   GLU A  51       9.232 -20.282  -1.984 
ATOM    233  CA  GLU A  51      10.291 -20.937  -1.274 
ATOM    234  CB  GLU A  51       9.814 -22.052  -0.328 
ATOM    235  CG  GLU A  51       9.046 -21.500   0.875 
ATOM    236  CD  GLU A  51       8.647 -22.660   1.776 
ATOM    237  OE1 GLU A  51       8.797 -23.834   1.341 
ATOM    238  OE2 GLU A  51       8.191 -22.384   2.918 
ATOM    239  C   GLU A  51      11.271 -21.539  -2.238 
ATOM    240  O   GLU A  51      12.477 -21.471  -2.014 
ATOM    241  N   SER A  52      10.782 -22.163  -3.323 
ATOM    242  CA  SER A  52      11.648 -22.819  -4.266 
ATOM    243  CB  SER A  52      10.871 -23.670  -5.287 
ATOM    244  OG  SER A  52      11.770 -24.296  -6.189 
ATOM    245  C   SER A  52      12.484 -21.840  -5.041 
ATOM    246  O   SER A  52      13.695 -22.015  -5.173 
ATOM    247  N   ILE A  53      11.853 -20.774  -5.572 
ATOM    248  CA  ILE A  53      12.510 -19.830  -6.436 
ATOM    249  CB  ILE A  53      11.569 -18.839  -7.063 
ATOM    250  CG1 ILE A  53      12.268 -18.100  -8.213 
ATOM    251  CG2 ILE A  53      11.022 -17.910  -5.967 
ATOM    252  CD1 ILE A  53      11.307 -17.285  -9.080 
ATOM    253  C   ILE A  53      13.564 -19.071  -5.697 
ATOM    254  O   ILE A  53      14.625 -18.777  -6.243 
ATOM    255  N   MET A  54      13.288 -18.724  -4.431 
ATOM    256  CA  MET A  54      14.208 -17.931  -3.681 
ATOM    257  CB  MET A  54      13.657 -17.630  -2.278 
ATOM    258  CG  MET A  54      14.129 -16.292  -1.716 
ATOM    259  SD  MET A  54      13.400 -14.851  -2.557 
ATOM    260  CE  MET A  54      13.965 -13.641  -1.327 
ATOM    261  C   MET A  54      15.482 -18.715  -3.574 
ATOM    262  O   MET A  54      16.577 -18.162  -3.661 
ATOM    263  N   ARG A  55      15.360 -20.040  -3.377 
ATOM    264  CA  ARG A  55      16.487 -20.926  -3.259 
ATOM    265  CB  ARG A  55      16.035 -22.353  -2.921 
ATOM    266  CG  ARG A  55      15.198 -22.413  -1.641 
ATOM    267  CD  ARG A  55      14.502 -23.757  -1.423 
ATOM    268  NE  ARG A  55      15.339 -24.566  -0.498 
ATOM    269  CZ  ARG A  55      15.110 -25.907  -0.399 
ATOM    270  NH1 ARG A  55      14.168 -26.490  -1.198 
ATOM    271  NH2 ARG A  55      15.823 -26.659   0.486 
ATOM    272  C   ARG A  55      17.249 -20.983  -4.555 
ATOM    273  O   ARG A  55      18.476 -20.907  -4.565 
ATOM    274  N   ARG A  56      16.538 -21.101  -5.694 
ATOM    275  CA  ARG A  56      17.186 -21.258  -6.971 
ATOM    276  CB  ARG A  56      16.203 -21.454  -8.140 
ATOM    277  CG  ARG A  56      15.409 -22.759  -8.083 
ATOM    278  CD  ARG A  56      14.767 -23.128  -9.423 
ATOM    279  NE  ARG A  56      13.877 -22.004  -9.821 
ATOM    280  CZ  ARG A  56      12.561 -22.008  -9.459 
ATOM    281  NH1 ARG A  56      12.047 -23.057  -8.752 
ATOM    282  NH2 ARG A  56      11.757 -20.960  -9.804 
ATOM    283  C   ARG A  56      17.993 -20.038  -7.297 
ATOM    284  O   ARG A  56      19.094 -20.132  -7.842 
ATOM    285  N   ARG A  57      17.434 -18.858  -6.981 
ATOM    286  CA  ARG A  57      17.989 -17.566  -7.272 
ATOM    287  CB  ARG A  57      16.981 -16.432  -7.028 
ATOM    288  CG  ARG A  57      15.720 -16.618  -7.872 
ATOM    289  CD  ARG A  57      16.007 -16.749  -9.368 
ATOM    290  NE  ARG A  57      14.774 -17.286 -10.009 
ATOM    291  CZ  ARG A  57      14.462 -16.937 -11.292 
ATOM    292  NH1 ARG A  57      15.255 -16.058 -11.970 
ATOM    293  NH2 ARG A  57      13.356 -17.462 -11.896 
ATOM    294  C   ARG A  57      19.215 -17.308  -6.446 
ATOM    295  O   ARG A  57      20.047 -16.489  -6.833 
ATOM    296  N   GLY A  58      19.345 -17.952  -5.266 
ATOM    297  CA  GLY A  58      20.518 -17.749  -4.452 
ATOM    298  C   GLY A  58      20.249 -16.676  -3.435 
ATOM    299  O   GLY A  58      21.171 -16.056  -2.910 
ATOM    300  N   LEU A  59      18.957 -16.404  -3.197 
ATOM    301  CA  LEU A  59      18.390 -15.442  -2.291 
ATOM    302  CB  LEU A  59      16.997 -14.993  -2.748 
ATOM    303  CG  LEU A  59      17.057 -14.335  -4.141 
ATOM    304  CD1 LEU A  59      15.690 -13.786  -4.573 
ATOM    305  CD2 LEU A  59      18.175 -13.282  -4.214 
ATOM    306  C   LEU A  59      18.342 -15.875  -0.842 
ATOM    307  O   LEU A  59      17.877 -15.107  -0.005 
ATOM    308  N   THR A  60      18.628 -17.158  -0.543 
ATOM    309  CA  THR A  60      18.521 -17.780   0.758 
ATOM    310  CB  THR A  60      18.422 -19.273   0.655 
ATOM    311  OG1 THR A  60      19.592 -19.810   0.057 
ATOM    312  CG2 THR A  60      17.192 -19.608  -0.204 
ATOM    313  C   THR A  60      19.582 -17.448   1.776 
ATOM    314  O   THR A  60      19.306 -17.592   2.964 
ATOM    315  N   SER A  61      20.833 -17.093   1.412 
ATOM    316  CA  SER A  61      21.758 -16.859   2.493 
ATOM    317  CB  SER A  61      22.957 -17.826   2.485 
ATOM    318  OG  SER A  61      22.517 -19.158   2.702 
ATOM    319  C   SER A  61      22.320 -15.475   2.407 
ATOM    320  O   SER A  61      23.186 -15.209   1.575 
ATOM    321  N   PRO A  62      21.889 -14.572   3.254 
ATOM    322  CA  PRO A  62      20.832 -14.844   4.197 
ATOM    323  CD  PRO A  62      22.847 -13.617   3.787 
ATOM    324  CB  PRO A  62      20.985 -13.822   5.320 
ATOM    325  CG  PRO A  62      22.467 -13.428   5.263 
ATOM    326  C   PRO A  62      19.514 -14.718   3.499 
ATOM    327  O   PRO A  62      19.488 -14.279   2.350 
ATOM    328  N   CYS A  63      18.409 -15.091   4.176 
ATOM    329  CA  CYS A  63      17.107 -15.029   3.577 
ATOM    330  CB  CYS A  63      15.980 -15.525   4.508 
ATOM    331  SG  CYS A  63      16.264 -17.191   5.180 
ATOM    332  C   CYS A  63      16.811 -13.590   3.286 
ATOM    333  O   CYS A  63      16.979 -12.728   4.148 
ATOM    334  N   LYS A  64      16.363 -13.286   2.050 
ATOM    335  CA  LYS A  64      16.024 -11.933   1.733 
ATOM    336  CB  LYS A  64      15.958 -11.675   0.217 
ATOM    337  CG  LYS A  64      15.947 -10.196  -0.175 
ATOM    338  CD  LYS A  64      16.188  -9.974  -1.671 
ATOM    339  CE  LYS A  64      16.192  -8.501  -2.084 
ATOM    340  NZ  LYS A  64      16.367  -8.389  -3.549 
ATOM    341  C   LYS A  64      14.671 -11.685   2.334 
ATOM    342  O   LYS A  64      13.782 -12.531   2.250 
ATOM    343  N   ASP A  65      14.485 -10.514   2.975 
ATOM    344  CA  ASP A  65      13.252 -10.245   3.660 
ATOM    345  CB  ASP A  65      13.310  -8.967   4.522 
ATOM    346  CG  ASP A  65      13.625  -7.757   3.647 
ATOM    347  OD1 ASP A  65      14.224  -7.939   2.553 
ATOM    348  OD2 ASP A  65      13.278  -6.626   4.077 
ATOM    349  C   ASP A  65      12.107 -10.144   2.699 
ATOM    350  O   ASP A  65      11.037 -10.700   2.946 
ATOM    351  N   ILE A  66      12.280  -9.419   1.579 
ATOM    352  CA  ILE A  66      11.198  -9.300   0.645 
ATOM    353  CB  ILE A  66      10.432  -8.019   0.848 
ATOM    354  CG1 ILE A  66       9.083  -8.013   0.109 
ATOM    355  CG2 ILE A  66      11.366  -6.859   0.468 
ATOM    356  CD1 ILE A  66       9.205  -8.016  -1.410 
ATOM    357  C   ILE A  66      11.805  -9.311  -0.725 
ATOM    358  O   ILE A  66      12.863  -8.720  -0.940 
ATOM    359  N   ASN A  67      11.179 -10.019  -1.688 
ATOM    360  CA  ASN A  67      11.720 -10.015  -3.017 
ATOM    361  CB  ASN A  67      12.741 -11.139  -3.259 
ATOM    362  CG  ASN A  67      13.477 -10.847  -4.558 
ATOM    363  OD1 ASN A  67      14.272  -9.911  -4.638 
ATOM    364  ND2 ASN A  67      13.214 -11.676  -5.603 
ATOM    365  C   ASN A  67      10.584 -10.205  -3.973 
ATOM    366  O   ASN A  67       9.740 -11.082  -3.786 
ATOM    367  N   THR A  68      10.556  -9.392  -5.048 
ATOM    368  CA  THR A  68       9.471  -9.467  -5.982 
ATOM    369  CB  THR A  68       8.762  -8.158  -6.145 
ATOM    370  OG1 THR A  68       8.269  -7.721  -4.886 
ATOM    371  CG2 THR A  68       7.598  -8.348  -7.130 
ATOM    372  C   THR A  68       9.996  -9.879  -7.324 
ATOM    373  O   THR A  68      11.059  -9.439  -7.762 
ATOM    374  N   PHE A  69       9.236 -10.761  -8.006 
ATOM    375  CA  PHE A  69       9.601 -11.241  -9.309 
ATOM    376  CB  PHE A  69       9.527 -12.774  -9.435 
ATOM    377  CG  PHE A  69      10.543 -13.384  -8.526 
ATOM    378  CD1 PHE A  69      11.831 -13.609  -8.956 
ATOM    379  CD2 PHE A  69      10.207 -13.734  -7.237 
ATOM    380  CE1 PHE A  69      12.768 -14.171  -8.120 
ATOM    381  CE2 PHE A  69      11.140 -14.295  -6.395 
ATOM    382  CZ  PHE A  69      12.423 -14.515  -6.835 
ATOM    383  C   PHE A  69       8.608 -10.690 -10.287 
ATOM    384  O   PHE A  69       7.415 -10.605 -10.001 
ATOM    385  N   ILE A  70       9.099 -10.300 -11.480 
ATOM    386  CA  ILE A  70       8.279  -9.766 -12.530 
ATOM    387  CB  ILE A  70       8.894  -8.585 -13.228 
ATOM    388  CG1 ILE A  70       9.137  -7.438 -12.235 
ATOM    389  CG2 ILE A  70       7.982  -8.201 -14.407 
ATOM    390  CD1 ILE A  70      10.026  -6.325 -12.786 
ATOM    391  C   ILE A  70       8.146 -10.852 -13.550 
ATOM    392  O   ILE A  70       9.106 -11.572 -13.824 
ATOM    393  N   HIS A  71       6.934 -11.011 -14.122 
ATOM    394  CA  HIS A  71       6.704 -12.056 -15.078 
ATOM    395  ND1 HIS A  71       6.623 -14.322 -12.875 
ATOM    396  CG  HIS A  71       5.646 -13.442 -13.288 
ATOM    397  CB  HIS A  71       5.509 -12.942 -14.696 
ATOM    398  NE2 HIS A  71       5.416 -13.823 -11.074 
ATOM    399  CD2 HIS A  71       4.918 -13.148 -12.176 
ATOM    400  CE1 HIS A  71       6.439 -14.514 -11.544 
ATOM    401  C   HIS A  71       6.415 -11.410 -16.399 
ATOM    402  O   HIS A  71       6.310 -10.188 -16.486 
ATOM    403  N   GLY A  72       6.286 -12.218 -17.476 
ATOM    404  CA  GLY A  72       6.017 -11.656 -18.772 
ATOM    405  C   GLY A  72       7.295 -11.593 -19.560 
ATOM    406  O   GLY A  72       8.294 -12.209 -19.193 
ATOM    407  N   ASN A  73       7.269 -10.867 -20.702 
ATOM    408  CA  ASN A  73       8.405 -10.782 -21.584 
ATOM    409  CB  ASN A  73       8.034 -10.508 -23.057 
ATOM    410  CG  ASN A  73       7.346  -9.151 -23.163 
ATOM    411  OD1 ASN A  73       7.968  -8.146 -23.502 
ATOM    412  ND2 ASN A  73       6.017  -9.119 -22.872 
ATOM    413  C   ASN A  73       9.371  -9.723 -21.133 
ATOM    414  O   ASN A  73       8.994  -8.716 -20.538 
ATOM    415  N   LYS A  74      10.668  -9.952 -21.434 
ATOM    416  CA  LYS A  74      11.764  -9.101 -21.052 
ATOM    417  CB  LYS A  74      13.152  -9.709 -21.329 
ATOM    418  CG  LYS A  74      13.502 -10.903 -20.438 
ATOM    419  CD  LYS A  74      14.866 -11.514 -20.762 
ATOM    420  CE  LYS A  74      14.989 -11.999 -22.206 
ATOM    421  NZ  LYS A  74      16.380 -12.427 -22.480 
ATOM    422  C   LYS A  74      11.726  -7.769 -21.741 
ATOM    423  O   LYS A  74      12.108  -6.759 -21.152 
ATOM    424  N   ARG A  75      11.268  -7.726 -23.005 
ATOM    425  CA  ARG A  75      11.336  -6.518 -23.783 
ATOM    426  CB  ARG A  75      10.706  -6.680 -25.174 
ATOM    427  CG  ARG A  75      11.275  -7.856 -25.964 
ATOM    428  CD  ARG A  75      10.777  -7.928 -27.407 
ATOM    429  NE  ARG A  75       9.288  -7.909 -27.372 
ATOM    430  CZ  ARG A  75       8.587  -9.047 -27.093 
ATOM    431  NH1 ARG A  75       9.247 -10.192 -26.754 
ATOM    432  NH2 ARG A  75       7.223  -9.036 -27.147 
ATOM    433  C   ARG A  75      10.568  -5.434 -23.096 
ATOM    434  O   ARG A  75      11.000  -4.283 -23.058 
ATOM    435  N   SER A  76       9.396  -5.775 -22.533 
ATOM    436  CA  SER A  76       8.562  -4.791 -21.905 
ATOM    437  CB  SER A  76       7.236  -5.385 -21.396 
ATOM    438  OG  SER A  76       6.471  -5.878 -22.487 
ATOM    439  C   SER A  76       9.281  -4.196 -20.730 
ATOM    440  O   SER A  76       9.132  -3.009 -20.441 
ATOM    441  N   ILE A  77      10.063  -5.017 -20.003 
ATOM    442  CA  ILE A  77      10.777  -4.552 -18.848 
ATOM    443  CB  ILE A  77      11.426  -5.664 -18.076 
ATOM    444  CG1 ILE A  77      10.357  -6.647 -17.572 
ATOM    445  CG2 ILE A  77      12.260  -5.039 -16.946 
ATOM    446  CD1 ILE A  77      10.932  -7.947 -17.010 
ATOM    447  C   ILE A  77      11.850  -3.586 -19.254 
ATOM    448  O   ILE A  77      12.029  -2.547 -18.626 
ATOM    449  N   LYS A  78      12.600  -3.902 -20.324 
ATOM    450  CA  LYS A  78      13.670  -3.048 -20.763 
ATOM    451  CB  LYS A  78      14.457  -3.613 -21.957 
ATOM    452  CG  LYS A  78      15.314  -4.836 -21.619 
ATOM    453  CD  LYS A  78      15.896  -5.526 -22.854 
ATOM    454  CE  LYS A  78      16.828  -6.696 -22.531 
ATOM    455  NZ  LYS A  78      16.037  -7.912 -22.246 
ATOM    456  C   LYS A  78      13.105  -1.727 -21.186 
ATOM    457  O   LYS A  78      13.736  -0.686 -21.012 
ATOM    458  N   ALA A  79      11.881  -1.748 -21.741 
ATOM    459  CA  ALA A  79      11.200  -0.603 -22.284 
ATOM    460  CB  ALA A  79       9.821  -0.951 -22.871 
ATOM    461  C   ALA A  79      10.987   0.445 -21.231 
ATOM    462  O   ALA A  79      10.878   1.630 -21.545 
ATOM    463  N   ILE A  80      10.868   0.044 -19.956 
ATOM    464  CA  ILE A  80      10.626   1.016 -18.927 
ATOM    465  CB  ILE A  80      10.255   0.446 -17.581 
ATOM    466  CG1 ILE A  80      11.316  -0.473 -16.984 
ATOM    467  CG2 ILE A  80       8.892  -0.240 -17.747 
ATOM    468  CD1 ILE A  80      10.900  -1.026 -15.623 
ATOM    469  C   ILE A  80      11.745   2.022 -18.874 
ATOM    470  O   ILE A  80      11.546   3.160 -18.452 
ATOM    471  N   CYS A  81      12.966   1.624 -19.275 
ATOM    472  CA  CYS A  81      14.117   2.486 -19.280 
ATOM    473  CB  CYS A  81      15.428   1.734 -19.567 
ATOM    474  SG  CYS A  81      15.754   0.459 -18.312 
ATOM    475  C   CYS A  81      13.959   3.596 -20.289 
ATOM    476  O   CYS A  81      14.689   4.586 -20.237 
ATOM    477  N   GLU A  82      13.062   3.434 -21.284 
ATOM    478  CA  GLU A  82      12.862   4.454 -22.277 
ATOM    479  CB  GLU A  82      12.970   3.920 -23.715 
ATOM    480  CG  GLU A  82      11.961   2.809 -24.013 
ATOM    481  CD  GLU A  82      12.156   2.352 -25.452 
ATOM    482  OE1 GLU A  82      12.213   3.228 -26.356 
ATOM    483  OE2 GLU A  82      12.249   1.114 -25.666 
ATOM    484  C   GLU A  82      11.484   5.028 -22.107 
ATOM    485  O   GLU A  82      10.696   4.562 -21.287 
ATOM    486  N   ASN A  83      11.173   6.085 -22.884 
ATOM    487  CA  ASN A  83       9.911   6.767 -22.808 
ATOM    488  CB  ASN A  83       9.851   8.042 -23.664 
ATOM    489  CG  ASN A  83      10.676   9.103 -22.944 
ATOM    490  OD1 ASN A  83      10.664   9.185 -21.715 
ATOM    491  ND2 ASN A  83      11.416   9.938 -23.723 
ATOM    492  C   ASN A  83       8.817   5.839 -23.229 
ATOM    493  O   ASN A  83       7.665   6.001 -22.831 
ATOM    494  N   LYS A  84       9.156   4.826 -24.043 
ATOM    495  CA  LYS A  84       8.180   3.925 -24.580 
ATOM    496  CB  LYS A  84       8.857   2.817 -25.416 
ATOM    497  CG  LYS A  84       7.921   1.834 -26.122 
ATOM    498  CD  LYS A  84       7.153   0.911 -25.178 
ATOM    499  CE  LYS A  84       6.396  -0.197 -25.909 
ATOM    500  NZ  LYS A  84       7.357  -1.190 -26.441 
ATOM    501  C   LYS A  84       7.386   3.298 -23.466 
ATOM    502  O   LYS A  84       6.161   3.232 -23.563 
ATOM    503  N   ASN A  85       8.029   2.807 -22.383 
ATOM    504  CA  ASN A  85       7.206   2.217 -21.358 
ATOM    505  CB  ASN A  85       7.343   0.680 -21.318 
ATOM    506  CG  ASN A  85       6.232   0.074 -20.468 
ATOM    507  OD1 ASN A  85       5.067   0.455 -20.576 
ATOM    508  ND2 ASN A  85       6.604  -0.897 -19.592 
ATOM    509  C   ASN A  85       7.600   2.737 -20.000 
ATOM    510  O   ASN A  85       7.516   2.004 -19.015 
ATOM    511  N   GLY A  86       7.987   4.025 -19.869 
ATOM    512  CA  GLY A  86       8.358   4.440 -18.541 
ATOM    513  C   GLY A  86       8.406   5.935 -18.432 
ATOM    514  O   GLY A  86       8.529   6.651 -19.426 
ATOM    515  N   ASN A  87       8.313   6.432 -17.176 
ATOM    516  CA  ASN A  87       8.388   7.834 -16.866 
ATOM    517  CB  ASN A  87       7.070   8.434 -16.338 
ATOM    518  CG  ASN A  87       6.033   8.383 -17.450 
ATOM    519  OD1 ASN A  87       5.564   7.312 -17.828 
ATOM    520  ND2 ASN A  87       5.650   9.574 -17.983 
ATOM    521  C   ASN A  87       9.381   7.966 -15.753 
ATOM    522  O   ASN A  87       9.660   7.005 -15.039 
ATOM    523  N   PRO A  88       9.943   9.130 -15.590 
ATOM    524  CA  PRO A  88      10.890   9.367 -14.542 
ATOM    525  CD  PRO A  88       9.915  10.189 -16.582 
ATOM    526  CB  PRO A  88      11.522  10.727 -14.851 
ATOM    527  CG  PRO A  88      10.555  11.384 -15.857 
ATOM    528  C   PRO A  88      10.168   9.304 -13.236 
ATOM    529  O   PRO A  88       9.050   9.812 -13.144 
ATOM    530  N   HIS A  89      10.804   8.706 -12.212 
ATOM    531  CA  HIS A  89      10.210   8.527 -10.923 
ATOM    532  ND1 HIS A  89       7.895   6.729  -9.424 
ATOM    533  CG  HIS A  89       9.268   6.743  -9.344 
ATOM    534  CB  HIS A  89      10.169   7.046 -10.506 
ATOM    535  NE2 HIS A  89       8.415   6.182  -7.333 
ATOM    536  CD2 HIS A  89       9.569   6.408  -8.061 
ATOM    537  CE1 HIS A  89       7.434   6.387  -8.195 
ATOM    538  C   HIS A  89      11.094   9.291 -10.006 
ATOM    539  O   HIS A  89      12.249   9.524 -10.348 
ATOM    540  N   ARG A  90      10.614   9.570  -8.777 
ATOM    541  CA  ARG A  90      11.134  10.633  -7.973 
ATOM    542  CB  ARG A  90      10.638  10.532  -6.524 
ATOM    543  CG  ARG A  90       9.118  10.621  -6.401 
ATOM    544  CD  ARG A  90       8.581  12.052  -6.436 
ATOM    545  NE  ARG A  90       7.099  11.972  -6.308 
ATOM    546  CZ  ARG A  90       6.398  13.027  -5.801 
ATOM    547  NH1 ARG A  90       7.050  14.164  -5.418 
ATOM    548  NH2 ARG A  90       5.043  12.938  -5.660 
ATOM    549  C   ARG A  90      12.627  10.723  -7.915 
ATOM    550  O   ARG A  90      13.186  11.625  -8.535 
ATOM    551  N   GLU A  91      13.353   9.801  -7.262 
ATOM    552  CA  GLU A  91      14.755  10.115  -7.224 
ATOM    553  CB  GLU A  91      15.367  10.061  -5.812 
ATOM    554  CG  GLU A  91      14.958  11.232  -4.914 
ATOM    555  CD  GLU A  91      13.537  11.000  -4.427 
ATOM    556  OE1 GLU A  91      13.280   9.918  -3.836 
ATOM    557  OE2 GLU A  91      12.688  11.907  -4.644 
ATOM    558  C   GLU A  91      15.504   9.143  -8.074 
ATOM    559  O   GLU A  91      15.859   8.056  -7.623 
ATOM    560  N   ASN A  92      15.780   9.542  -9.330 
ATOM    561  CA  ASN A  92      16.570   8.776 -10.253 
ATOM    562  CB  ASN A  92      18.015   8.583  -9.762 
ATOM    563  CG  ASN A  92      18.669   9.953  -9.678 
ATOM    564  OD1 ASN A  92      18.547  10.766 -10.593 
ATOM    565  ND2 ASN A  92      19.371  10.227  -8.547 
ATOM    566  C   ASN A  92      15.991   7.412 -10.460 
ATOM    567  O   ASN A  92      16.733   6.456 -10.678 
ATOM    568  N   LEU A  93      14.653   7.283 -10.421 
ATOM    569  CA  LEU A  93      14.046   5.998 -10.644 
ATOM    570  CB  LEU A  93      13.196   5.499  -9.462 
ATOM    571  CG  LEU A  93      14.013   5.127  -8.208 
ATOM    572  CD1 LEU A  93      13.097   4.644  -7.072 
ATOM    573  CD2 LEU A  93      15.107   4.099  -8.543 
ATOM    574  C   LEU A  93      13.141   6.137 -11.825 
ATOM    575  O   LEU A  93      12.979   7.226 -12.373 
ATOM    576  N   ARG A  94      12.563   5.007 -12.286 
ATOM    577  CA  ARG A  94      11.651   5.047 -13.395 
ATOM    578  CB  ARG A  94      12.264   4.533 -14.706 
ATOM    579  CG  ARG A  94      13.421   5.410 -15.185 
ATOM    580  CD  ARG A  94      13.981   5.008 -16.550 
ATOM    581  NE  ARG A  94      12.929   5.315 -17.557 
ATOM    582  CZ  ARG A  94      12.803   6.585 -18.040 
ATOM    583  NH1 ARG A  94      13.625   7.577 -17.590 
ATOM    584  NH2 ARG A  94      11.843   6.868 -18.966 
ATOM    585  C   ARG A  94      10.481   4.169 -13.054 
ATOM    586  O   ARG A  94      10.637   3.137 -12.403 
ATOM    587  N   ILE A  95       9.268   4.577 -13.488 
ATOM    588  CA  ILE A  95       8.059   3.839 -13.228 
ATOM    589  CB  ILE A  95       7.025   4.653 -12.501 
ATOM    590  CG1 ILE A  95       5.820   3.791 -12.084 
ATOM    591  CG2 ILE A  95       6.656   5.846 -13.397 
ATOM    592  CD1 ILE A  95       6.118   2.807 -10.956 
ATOM    593  C   ILE A  95       7.471   3.433 -14.552 
ATOM    594  O   ILE A  95       7.417   4.230 -15.487 
ATOM    595  N   SER A  96       7.017   2.167 -14.668 
ATOM    596  CA  SER A  96       6.520   1.669 -15.924 
ATOM    597  CB  SER A  96       6.521   0.132 -16.021 
ATOM    598  OG  SER A  96       5.638  -0.423 -15.057 
ATOM    599  C   SER A  96       5.122   2.137 -16.200 
ATOM    600  O   SER A  96       4.324   2.355 -15.289 
ATOM    601  N   LYS A  97       4.824   2.366 -17.497 
ATOM    602  CA  LYS A  97       3.513   2.735 -17.955 
ATOM    603  CB  LYS A  97       3.499   3.283 -19.390 
ATOM    604  CG  LYS A  97       4.096   4.687 -19.504 
ATOM    605  CD  LYS A  97       4.273   5.153 -20.949 
ATOM    606  CE  LYS A  97       4.718   6.611 -21.063 
ATOM    607  NZ  LYS A  97       6.152   6.728 -20.709 
ATOM    608  C   LYS A  97       2.610   1.543 -17.924 
ATOM    609  O   LYS A  97       1.429   1.655 -17.600 
ATOM    610  N   SER A  98       3.157   0.372 -18.304 
ATOM    611  CA  SER A  98       2.430  -0.864 -18.402 
ATOM    612  CB  SER A  98       3.113  -1.826 -19.387 
ATOM    613  OG  SER A  98       2.438  -3.069 -19.433 
ATOM    614  C   SER A  98       2.391  -1.529 -17.062 
ATOM    615  O   SER A  98       3.191  -1.233 -16.178 
ATOM    616  N   SER A  99       1.438  -2.468 -16.892 
ATOM    617  CA  SER A  99       1.316  -3.181 -15.654 
ATOM    618  CB  SER A  99      -0.138  -3.329 -15.182 
ATOM    619  OG  SER A  99      -0.171  -4.036 -13.953 
ATOM    620  C   SER A  99       1.866  -4.551 -15.901 
ATOM    621  O   SER A  99       1.756  -5.075 -17.006 
ATOM    622  N   PHE A 100       2.499  -5.160 -14.875 
ATOM    623  CA  PHE A 100       3.096  -6.452 -15.063 
ATOM    624  CB  PHE A 100       4.625  -6.462 -14.858 
ATOM    625  CG  PHE A 100       5.327  -5.637 -15.887 
ATOM    626  CD1 PHE A 100       5.439  -4.271 -15.743 
ATOM    627  CD2 PHE A 100       5.897  -6.234 -16.988 
ATOM    628  CE1 PHE A 100       6.097  -3.516 -16.687 
ATOM    629  CE2 PHE A 100       6.556  -5.484 -17.934 
ATOM    630  CZ  PHE A 100       6.657  -4.121 -17.787 
ATOM    631  C   PHE A 100       2.572  -7.384 -14.016 
ATOM    632  O   PHE A 100       2.195  -6.966 -12.922 
ATOM    633  N   GLN A 101       2.513  -8.691 -14.344 
ATOM    634  CA  GLN A 101       2.171  -9.658 -13.345 
ATOM    635  CB  GLN A 101       1.839 -11.052 -13.904 
ATOM    636  CG  GLN A 101       0.489 -11.131 -14.617 
ATOM    637  CD  GLN A 101      -0.593 -11.194 -13.547 
ATOM    638  OE1 GLN A 101      -0.366 -11.697 -12.449 
ATOM    639  NE2 GLN A 101      -1.804 -10.667 -13.873 
ATOM    640  C   GLN A 101       3.394  -9.793 -12.496 
ATOM    641  O   GLN A 101       4.508  -9.873 -13.015 
ATOM    642  N   VAL A 102       3.218  -9.802 -11.161 
ATOM    643  CA  VAL A 102       4.354  -9.886 -10.293 
ATOM    644  CB  VAL A 102       4.759  -8.562  -9.714 
ATOM    645  CG1 VAL A 102       5.195  -7.637 -10.861 
ATOM    646  CG2 VAL A 102       3.584  -8.007  -8.887 
ATOM    647  C   VAL A 102       4.011 -10.774  -9.139 
ATOM    648  O   VAL A 102       2.841 -11.025  -8.854 
ATOM    649  N   THR A 103       5.050 -11.314  -8.467 
ATOM    650  CA  THR A 103       4.829 -12.120  -7.304 
ATOM    651  CB  THR A 103       5.112 -13.577  -7.530 
ATOM    652  OG1 THR A 103       4.295 -14.080  -8.577 
ATOM    653  CG2 THR A 103       4.826 -14.343  -6.226 
ATOM    654  C   THR A 103       5.781 -11.637  -6.255 
ATOM    655  O   THR A 103       6.988 -11.574  -6.489 
ATOM    656  N   THR A 104       5.262 -11.297  -5.057 
ATOM    657  CA  THR A 104       6.109 -10.812  -4.005 
ATOM    658  CB  THR A 104       5.546  -9.614  -3.295 
ATOM    659  OG1 THR A 104       5.356  -8.546  -4.210 
ATOM    660  CG2 THR A 104       6.514  -9.193  -2.176 
ATOM    661  C   THR A 104       6.242 -11.896  -2.986 
ATOM    662  O   THR A 104       5.251 -12.502  -2.581 
ATOM    663  N   CYS A 105       7.490 -12.172  -2.555 
ATOM    664  CA  CYS A 105       7.738 -13.200  -1.586 
ATOM    665  CB  CYS A 105       8.849 -14.165  -2.029 
ATOM    666  SG  CYS A 105       8.448 -14.908  -3.639 
ATOM    667  C   CYS A 105       8.189 -12.511  -0.339 
ATOM    668  O   CYS A 105       9.178 -11.779  -0.349 
ATOM    669  N   LYS A 106       7.459 -12.730   0.774 
ATOM    670  CA  LYS A 106       7.781 -12.086   2.014 
ATOM    671  CB  LYS A 106       6.585 -11.338   2.628 
ATOM    672  CG  LYS A 106       6.127 -10.139   1.793 
ATOM    673  CD  LYS A 106       4.735  -9.634   2.178 
ATOM    674  CE  LYS A 106       4.309  -8.374   1.425 
ATOM    675  NZ  LYS A 106       5.014  -7.194   1.974 
ATOM    676  C   LYS A 106       8.204 -13.134   2.988 
ATOM    677  O   LYS A 106       7.514 -14.131   3.203 
ATOM    678  N   LEU A 107       9.370 -12.908   3.618 
ATOM    679  CA  LEU A 107       9.910 -13.866   4.533 
ATOM    680  CB  LEU A 107      11.381 -13.570   4.883 
ATOM    681  CG  LEU A 107      12.026 -14.570   5.857 
ATOM    682  CD1 LEU A 107      12.138 -15.973   5.238 
ATOM    683  CD2 LEU A 107      13.375 -14.044   6.370 
ATOM    684  C   LEU A 107       9.105 -13.824   5.787 
ATOM    685  O   LEU A 107       8.661 -12.764   6.225 
ATOM    686  N   HIS A 108       8.855 -15.005   6.380 
ATOM    687  CA  HIS A 108       8.191 -15.020   7.648 
ATOM    688  ND1 HIS A 108       6.503 -17.160   5.722 
ATOM    689  CG  HIS A 108       6.507 -16.861   7.063 
ATOM    690  CB  HIS A 108       6.725 -15.489   7.618 
ATOM    691  NE2 HIS A 108       6.076 -19.059   6.793 
ATOM    692  CD2 HIS A 108       6.247 -18.033   7.703 
ATOM    693  CE1 HIS A 108       6.239 -18.488   5.615 
ATOM    694  C   HIS A 108       8.993 -15.906   8.534 
ATOM    695  O   HIS A 108       9.644 -16.843   8.076 
ATOM    696  N   GLY A 109       8.958 -15.620   9.846 
ATOM    697  CA  GLY A 109       9.793 -16.334  10.759 
ATOM    698  C   GLY A 109      10.861 -15.362  11.144 
ATOM    699  O   GLY A 109      11.206 -14.465  10.376 
ATOM    700  N   GLY A 110      11.378 -15.513  12.376 
ATOM    701  CA  GLY A 110      12.344 -14.642  12.983 
ATOM    702  C   GLY A 110      13.717 -14.700  12.379 
ATOM    703  O   GLY A 110      14.419 -13.689  12.376 
ATOM    704  N   SER A 111      14.166 -15.876  11.892 
ATOM    705  CA  SER A 111      15.555 -15.993  11.521 
ATOM    706  CB  SER A 111      16.129 -17.404  11.740 
ATOM    707  OG  SER A 111      17.494 -17.439  11.353 
ATOM    708  C   SER A 111      15.827 -15.629  10.092 
ATOM    709  O   SER A 111      15.060 -15.888   9.167 
ATOM    710  N   PRO A 112      16.953 -14.967   9.967 
ATOM    711  CA  PRO A 112      17.492 -14.571   8.686 
ATOM    712  CD  PRO A 112      17.334 -14.031  11.015 
ATOM    713  CB  PRO A 112      18.504 -13.462   8.973 
ATOM    714  CG  PRO A 112      18.025 -12.860  10.301 
ATOM    715  C   PRO A 112      18.112 -15.709   7.930 
ATOM    716  O   PRO A 112      18.498 -15.507   6.778 
ATOM    717  N   TRP A 113      18.254 -16.900   8.543 
ATOM    718  CA  TRP A 113      18.952 -17.947   7.848 
ATOM    719  CB  TRP A 113      20.140 -18.493   8.653 
ATOM    720  CG  TRP A 113      21.239 -17.473   8.801 
ATOM    721  CD2 TRP A 113      22.171 -17.157   7.757 
ATOM    722  CD1 TRP A 113      21.549 -16.668   9.857 
ATOM    723  NE1 TRP A 113      22.625 -15.874   9.541 
ATOM    724  CE2 TRP A 113      23.017 -16.164   8.250 
ATOM    725  CE3 TRP A 113      22.310 -17.654   6.495 
ATOM    726  CZ2 TRP A 113      24.022 -15.652   7.480 
ATOM    727  CZ3 TRP A 113      23.322 -17.137   5.721 
ATOM    728  CH2 TRP A 113      24.162 -16.156   6.206 
ATOM    729  C   TRP A 113      18.019 -19.078   7.526 
ATOM    730  O   TRP A 113      16.980 -19.259   8.157 
ATOM    731  N   PRO A 114      18.387 -19.844   6.525 
ATOM    732  CA  PRO A 114      17.605 -20.941   6.018 
ATOM    733  CD  PRO A 114      19.726 -19.807   5.959 
ATOM    734  CB  PRO A 114      18.412 -21.510   4.849 
ATOM    735  CG  PRO A 114      19.865 -21.131   5.190 
ATOM    736  C   PRO A 114      17.349 -21.963   7.077 
ATOM    737  O   PRO A 114      18.132 -22.055   8.021 
ATOM    738  N   PRO A 115      16.287 -22.717   6.949 
ATOM    739  CA  PRO A 115      15.417 -22.592   5.810 
ATOM    740  CD  PRO A 115      16.308 -24.080   7.460 
ATOM    741  CB  PRO A 115      14.554 -23.850   5.796 
ATOM    742  CG  PRO A 115      15.436 -24.898   6.494 
ATOM    743  C   PRO A 115      14.624 -21.326   5.826 
ATOM    744  O   PRO A 115      14.324 -20.822   6.907 
ATOM    745  N   CYS A 116      14.262 -20.805   4.637 
ATOM    746  CA  CYS A 116      13.552 -19.559   4.576 
ATOM    747  CB  CYS A 116      14.136 -18.609   3.509 
ATOM    748  SG  CYS A 116      15.947 -18.432   3.606 
ATOM    749  C   CYS A 116      12.141 -19.851   4.153 
ATOM    750  O   CYS A 116      11.913 -20.416   3.083 
ATOM    751  N   GLN A 117      11.145 -19.461   4.980 
ATOM    752  CA  GLN A 117       9.776 -19.689   4.605 
ATOM    753  CB  GLN A 117       8.829 -20.057   5.761 
ATOM    754  CG  GLN A 117       9.262 -21.272   6.578 
ATOM    755  CD  GLN A 117       9.944 -20.724   7.818 
ATOM    756  OE1 GLN A 117      10.525 -19.641   7.791 
ATOM    757  NE2 GLN A 117       9.847 -21.480   8.943 
ATOM    758  C   GLN A 117       9.264 -18.399   4.045 
ATOM    759  O   GLN A 117       9.593 -17.322   4.542 
ATOM    760  N   TYR A 118       8.444 -18.476   2.979 
ATOM    761  CA  TYR A 118       7.961 -17.279   2.352 
ATOM    762  CB  TYR A 118       8.554 -17.047   0.952 
ATOM    763  CG  TYR A 118      10.003 -16.728   1.079 
ATOM    764  CD1 TYR A 118      10.406 -15.445   1.371 
ATOM    765  CD2 TYR A 118      10.958 -17.702   0.895 
ATOM    766  CE1 TYR A 118      11.740 -15.138   1.486 
ATOM    767  CE2 TYR A 118      12.294 -17.401   1.008 
ATOM    768  CZ  TYR A 118      12.686 -16.117   1.304 
ATOM    769  OH  TYR A 118      14.057 -15.806   1.420 
ATOM    770  C   TYR A 118       6.480 -17.356   2.150 
ATOM    771  O   TYR A 118       5.907 -18.436   2.018 
ATOM    772  N   ARG A 119       5.827 -16.174   2.139 
ATOM    773  CA  ARG A 119       4.427 -16.059   1.843 
ATOM    774  CB  ARG A 119       3.652 -15.202   2.858 
ATOM    775  CG  ARG A 119       3.673 -15.788   4.269 
ATOM    776  CD  ARG A 119       2.594 -16.840   4.518 
ATOM    777  NE  ARG A 119       2.885 -17.449   5.844 
ATOM    778  CZ  ARG A 119       1.863 -17.879   6.638 
ATOM    779  NH1 ARG A 119       0.571 -17.731   6.223 
ATOM    780  NH2 ARG A 119       2.135 -18.448   7.848 
ATOM    781  C   ARG A 119       4.365 -15.344   0.526 
ATOM    782  O   ARG A 119       5.061 -14.349   0.325 
ATOM    783  N   ALA A 120       3.524 -15.828  -0.411 
ATOM    784  CA  ALA A 120       3.516 -15.241  -1.722 
ATOM    785  CB  ALA A 120       3.540 -16.279  -2.857 
ATOM    786  C   ALA A 120       2.290 -14.411  -1.918 
ATOM    787  O   ALA A 120       1.191 -14.774  -1.498 
ATOM    788  N   THR A 121       2.473 -13.235  -2.553 
ATOM    789  CA  THR A 121       1.362 -12.387  -2.858 
ATOM    790  CB  THR A 121       1.414 -11.077  -2.132 
ATOM    791  OG1 THR A 121       1.493 -11.279  -0.729 
ATOM    792  CG2 THR A 121       0.136 -10.304  -2.467 
ATOM    793  C   THR A 121       1.454 -12.058  -4.319 
ATOM    794  O   THR A 121       2.368 -11.355  -4.746 
ATOM    795  N   ALA A 122       0.503 -12.561  -5.131 
ATOM    796  CA  ALA A 122       0.506 -12.258  -6.535 
ATOM    797  CB  ALA A 122      -0.363 -13.214  -7.372 
ATOM    798  C   ALA A 122      -0.051 -10.879  -6.695 
ATOM    799  O   ALA A 122      -0.797 -10.403  -5.841 
ATOM    800  N   GLY A 123       0.311 -10.190  -7.800 
ATOM    801  CA  GLY A 123      -0.202  -8.866  -8.009 
ATOM    802  C   GLY A 123      -0.066  -8.514  -9.455 
ATOM    803  O   GLY A 123       0.601  -9.210 -10.221 
ATOM    804  N   PHE A 124      -0.738  -7.418  -9.864 
ATOM    805  CA  PHE A 124      -0.677  -6.940 -11.215 
ATOM    806  CB  PHE A 124      -1.952  -7.333 -11.988 
ATOM    807  CG  PHE A 124      -1.880  -6.953 -13.427 
ATOM    808  CD1 PHE A 124      -1.110  -7.677 -14.309 
ATOM    809  CD2 PHE A 124      -2.620  -5.893 -13.902 
ATOM    810  CE1 PHE A 124      -1.058  -7.330 -15.640 
ATOM    811  CE2 PHE A 124      -2.573  -5.544 -15.231 
ATOM    812  CZ  PHE A 124      -1.789  -6.263 -16.103 
ATOM    813  C   PHE A 124      -0.614  -5.444 -11.112 
ATOM    814  O   PHE A 124      -1.586  -4.807 -10.707 
ATOM    815  N   ARG A 125       0.538  -4.838 -11.470 
ATOM    816  CA  ARG A 125       0.653  -3.408 -11.368 
ATOM    817  CB  ARG A 125       0.731  -2.905  -9.919 
ATOM    818  CG  ARG A 125       1.922  -3.477  -9.148 
ATOM    819  CD  ARG A 125       2.201  -2.737  -7.841 
ATOM    820  NE  ARG A 125       2.654  -1.368  -8.212 
ATOM    821  CZ  ARG A 125       2.539  -0.343  -7.320 
ATOM    822  NH1 ARG A 125       2.021  -0.575  -6.078 
ATOM    823  NH2 ARG A 125       2.940   0.912  -7.672 
ATOM    824  C   ARG A 125       1.930  -2.974 -12.029 
ATOM    825  O   ARG A 125       2.704  -3.796 -12.517 
ATOM    826  N   ASN A 126       2.164  -1.643 -12.058 
ATOM    827  CA  ASN A 126       3.348  -1.060 -12.631 
ATOM    828  CB  ASN A 126       3.319   0.475 -12.733 
ATOM    829  CG  ASN A 126       2.288   0.920 -13.750 
ATOM    830  OD1 ASN A 126       1.798   0.128 -14.551 
ATOM    831  ND2 ASN A 126       1.954   2.238 -13.724 
ATOM    832  C   ASN A 126       4.475  -1.326 -11.687 
ATOM    833  O   ASN A 126       4.252  -1.649 -10.522 
ATOM    834  N   VAL A 127       5.728  -1.187 -12.170 
ATOM    835  CA  VAL A 127       6.853  -1.442 -11.318 
ATOM    836  CB  VAL A 127       7.620  -2.670 -11.710 
ATOM    837  CG1 VAL A 127       6.692  -3.888 -11.560 
ATOM    838  CG2 VAL A 127       8.164  -2.479 -13.137 
ATOM    839  C   VAL A 127       7.801  -0.286 -11.389 
ATOM    840  O   VAL A 127       7.791   0.482 -12.349 
ATOM    841  N   VAL A 128       8.640  -0.129 -10.338 
ATOM    842  CA  VAL A 128       9.608   0.932 -10.290 
ATOM    843  CB  VAL A 128       9.558   1.739  -9.024 
ATOM    844  CG1 VAL A 128      10.684   2.788  -9.058 
ATOM    845  CG2 VAL A 128       8.156   2.343  -8.876 
ATOM    846  C   VAL A 128      10.968   0.306 -10.332 
ATOM    847  O   VAL A 128      11.242  -0.659  -9.620 
ATOM    848  N   VAL A 129      11.864   0.853 -11.180 
ATOM    849  CA  VAL A 129      13.192   0.316 -11.293 
ATOM    850  CB  VAL A 129      13.377  -0.597 -12.470 
ATOM    851  CG1 VAL A 129      12.475  -1.829 -12.285 
ATOM    852  CG2 VAL A 129      13.103   0.196 -13.761 
ATOM    853  C   VAL A 129      14.143   1.454 -11.487 
ATOM    854  O   VAL A 129      13.740   2.610 -11.599 
ATOM    855  N   ALA A 130      15.453   1.141 -11.469 
ATOM    856  CA  ALA A 130      16.471   2.102 -11.776 
ATOM    857  CB  ALA A 130      17.570   2.201 -10.704 
ATOM    858  C   ALA A 130      17.107   1.586 -13.029 
ATOM    859  O   ALA A 130      17.251   0.376 -13.195 
ATOM    860  N   CYS A 131      17.489   2.483 -13.964 
ATOM    861  CA  CYS A 131      18.044   1.992 -15.195 
ATOM    862  CB  CYS A 131      17.222   2.356 -16.450 
ATOM    863  SG  CYS A 131      15.649   1.450 -16.538 
ATOM    864  C   CYS A 131      19.424   2.528 -15.408 
ATOM    865  O   CYS A 131      19.772   3.615 -14.946 
ATOM    866  N   GLU A 132      20.255   1.724 -16.108 
ATOM    867  CA  GLU A 132      21.592   2.093 -16.475 
ATOM    868  CB  GLU A 132      22.653   1.496 -15.531 
ATOM    869  CG  GLU A 132      24.095   1.876 -15.875 
ATOM    870  CD  GLU A 132      25.017   1.153 -14.901 
ATOM    871  OE1 GLU A 132      24.867  -0.090 -14.759 
ATOM    872  OE2 GLU A 132      25.883   1.833 -14.288 
ATOM    873  C   GLU A 132      21.835   1.497 -17.828 
ATOM    874  O   GLU A 132      21.581   0.315 -18.054 
ATOM    875  N   ASN A 133      22.341   2.307 -18.771 
ATOM    876  CA  ASN A 133      22.633   1.807 -20.081 
ATOM    877  CB  ASN A 133      23.666   0.669 -20.045 
ATOM    878  CG  ASN A 133      24.142   0.395 -21.460 
ATOM    879  OD1 ASN A 133      23.716   1.047 -22.412 
ATOM    880  ND2 ASN A 133      25.042  -0.612 -21.602 
ATOM    881  C   ASN A 133      21.369   1.284 -20.700 
ATOM    882  O   ASN A 133      21.405   0.415 -21.569 
ATOM    883  N   GLY A 134      20.206   1.809 -20.274 
ATOM    884  CA  GLY A 134      18.973   1.431 -20.908 
ATOM    885  C   GLY A 134      18.488   0.100 -20.407 
ATOM    886  O   GLY A 134      17.601  -0.497 -21.016 
ATOM    887  N   LEU A 135      19.052  -0.410 -19.291 
ATOM    888  CA  LEU A 135      18.626  -1.689 -18.777 
ATOM    889  CB  LEU A 135      19.722  -2.763 -18.865 
ATOM    890  CG  LEU A 135      20.118  -3.122 -20.306 
ATOM    891  CD1 LEU A 135      21.217  -4.195 -20.327 
ATOM    892  CD2 LEU A 135      18.890  -3.538 -21.130 
ATOM    893  C   LEU A 135      18.301  -1.547 -17.317 
ATOM    894  O   LEU A 135      18.890  -0.715 -16.629 
ATOM    895  N   PRO A 136      17.352  -2.313 -16.825 
ATOM    896  CA  PRO A 136      17.021  -2.252 -15.420 
ATOM    897  CD  PRO A 136      16.196  -2.669 -17.633 
ATOM    898  CB  PRO A 136      15.657  -2.921 -15.271 
ATOM    899  CG  PRO A 136      15.011  -2.730 -16.653 
ATOM    900  C   PRO A 136      18.077  -2.865 -14.544 
ATOM    901  O   PRO A 136      18.366  -4.050 -14.698 
ATOM    902  N   VAL A 137      18.700  -2.052 -13.670 
ATOM    903  CA  VAL A 137      19.685  -2.428 -12.695 
ATOM    904  CB  VAL A 137      20.708  -1.352 -12.497 
ATOM    905  CG1 VAL A 137      21.444  -1.158 -13.835 
ATOM    906  CG2 VAL A 137      20.006  -0.082 -11.995 
ATOM    907  C   VAL A 137      19.111  -2.788 -11.354 
ATOM    908  O   VAL A 137      19.737  -3.522 -10.593 
ATOM    909  N   HIS A 138      17.948  -2.222 -10.978 
ATOM    910  CA  HIS A 138      17.482  -2.425  -9.634 
ATOM    911  ND1 HIS A 138      17.868  -2.477  -6.392 
ATOM    912  CG  HIS A 138      17.517  -1.474  -7.267 
ATOM    913  CB  HIS A 138      18.027  -1.352  -8.671 
ATOM    914  NE2 HIS A 138      16.458  -1.147  -5.302 
ATOM    915  CD2 HIS A 138      16.654  -0.671  -6.586 
ATOM    916  CE1 HIS A 138      17.208  -2.233  -5.232 
ATOM    917  C   HIS A 138      15.989  -2.347  -9.596 
ATOM    918  O   HIS A 138      15.368  -1.672 -10.416 
ATOM    919  N   LEU A 139      15.380  -3.059  -8.624 
ATOM    920  CA  LEU A 139      13.959  -3.022  -8.464 
ATOM    921  CB  LEU A 139      13.328  -4.424  -8.387 
ATOM    922  CG  LEU A 139      11.796  -4.427  -8.219 
ATOM    923  CD1 LEU A 139      11.097  -3.859  -9.466 
ATOM    924  CD2 LEU A 139      11.275  -5.821  -7.830 
ATOM    925  C   LEU A 139      13.692  -2.338  -7.155 
ATOM    926  O   LEU A 139      14.328  -2.642  -6.146 
ATOM    927  N   ASP A 140      12.744  -1.377  -7.146 
ATOM    928  CA  ASP A 140      12.392  -0.683  -5.938 
ATOM    929  CB  ASP A 140      11.787   0.709  -6.222 
ATOM    930  CG  ASP A 140      11.444   1.439  -4.927 
ATOM    931  OD1 ASP A 140      10.721   0.858  -4.076 
ATOM    932  OD2 ASP A 140      11.902   2.602  -4.774 
ATOM    933  C   ASP A 140      11.357  -1.523  -5.257 
ATOM    934  O   ASP A 140      10.230  -1.654  -5.728 
ATOM    935  N   GLN A 141      11.749  -2.130  -4.123 
ATOM    936  CA  GLN A 141      10.948  -3.011  -3.316 
ATOM    937  CB  GLN A 141      11.779  -3.783  -2.278 
ATOM    938  CG  GLN A 141      12.762  -4.776  -2.905 
ATOM    939  CD  GLN A 141      11.952  -5.908  -3.523 
ATOM    940  OE1 GLN A 141      12.497  -6.786  -4.190 
ATOM    941  NE2 GLN A 141      10.610  -5.884  -3.303 
ATOM    942  C   GLN A 141       9.851  -2.293  -2.576 
ATOM    943  O   GLN A 141       8.819  -2.893  -2.282 
ATOM    944  N   SER A 142      10.034  -0.997  -2.253 
ATOM    945  CA  SER A 142       9.150  -0.301  -1.351 
ATOM    946  CB  SER A 142       9.491   1.193  -1.188 
ATOM    947  OG  SER A 142       9.124   1.919  -2.352 
ATOM    948  C   SER A 142       7.710  -0.375  -1.771 
ATOM    949  O   SER A 142       6.824  -0.464  -0.923 
ATOM    950  N   ILE A 143       7.420  -0.350  -3.080 
ATOM    951  CA  ILE A 143       6.051  -0.356  -3.517 
ATOM    952  CB  ILE A 143       5.929  -0.210  -5.009 
ATOM    953  CG1 ILE A 143       6.581  -1.395  -5.742 
ATOM    954  CG2 ILE A 143       6.534   1.151  -5.388 
ATOM    955  CD1 ILE A 143       6.281  -1.418  -7.241 
ATOM    956  C   ILE A 143       5.389  -1.633  -3.085 
ATOM    957  O   ILE A 143       4.203  -1.660  -2.760 
ATOM    958  N   PHE A 144       6.139  -2.743  -3.129 
ATOM    959  CA  PHE A 144       5.663  -4.054  -2.785 
ATOM    960  CB  PHE A 144       6.569  -5.164  -3.332 
ATOM    961  CG  PHE A 144       6.507  -4.997  -4.812 
ATOM    962  CD1 PHE A 144       5.397  -5.403  -5.519 
ATOM    963  CD2 PHE A 144       7.560  -4.429  -5.496 
ATOM    964  CE1 PHE A 144       5.340  -5.244  -6.884 
ATOM    965  CE2 PHE A 144       7.507  -4.271  -6.860 
ATOM    966  CZ  PHE A 144       6.396  -4.677  -7.557 
ATOM    967  C   PHE A 144       5.482  -4.230  -1.309 
ATOM    968  O   PHE A 144       4.699  -5.077  -0.876 
ATOM    969  N   ARG A 145       6.264  -3.500  -0.495 
ATOM    970  CA  ARG A 145       6.177  -3.640   0.929 
ATOM    971  CB  ARG A 145       7.187  -2.736   1.646 
ATOM    972  CG  ARG A 145       8.616  -2.950   1.149 
ATOM    973  CD  ARG A 145       9.671  -2.223   1.979 
ATOM    974  NE  ARG A 145       9.994  -3.112   3.127 
ATOM    975  CZ  ARG A 145      10.901  -4.116   2.955 
ATOM    976  NH1 ARG A 145      11.537  -4.250   1.755 
ATOM    977  NH2 ARG A 145      11.162  -4.987   3.973 
ATOM    978  C   ARG A 145       4.810  -3.223   1.343 
ATOM    979  O   ARG A 145       4.160  -3.893   2.145 
ATOM    980  N   ARG A 146       4.339  -2.101   0.769 
ATOM    981  CA  ARG A 146       3.061  -1.554   1.109 
ATOM    982  CB  ARG A 146       2.944  -0.061   0.750 
ATOM    983  CG  ARG A 146       4.017   0.799   1.422 
ATOM    984  CD  ARG A 146       3.933   2.291   1.088 
ATOM    985  NE  ARG A 146       5.205   2.914   1.552 
ATOM    986  CZ  ARG A 146       6.283   2.930   0.714 
ATOM    987  NH1 ARG A 146       6.168   2.412  -0.544 
ATOM    988  NH2 ARG A 146       7.470   3.456   1.131 
ATOM    989  C   ARG A 146       2.016  -2.301   0.298 
ATOM    990  O   ARG A 146       1.257  -1.625  -0.446 
ATOM    991  OXT ARG A 146       1.959  -3.554   0.415 
TER
HEADER lig_62.pdb
ATOM      1  P    DC A   1    -206.727-607.656-254.364 
ATOM      2  OP1  DC A   1    -205.827-608.831-254.341 
ATOM      3  OP2  DC A   1    -206.804-606.872-253.112 
ATOM      4  O5'  DC A   1    -206.324-606.693-255.577 
ATOM      5  C5'  DC A   1    -206.871-606.949-256.884 
ATOM      6  C4'  DC A   1    -207.321-605.650-257.522 
ATOM      7  O4'  DC A   1    -208.694-605.307-257.177 
ATOM      8  C3'  DC A   1    -206.522-604.406-257.131 
ATOM      9  O3'  DC A   1    -206.409-603.557-258.267 
ATOM     10  C2'  DC A   1    -207.385-603.704-256.084 
ATOM     11  C1'  DC A   1    -208.727-603.948-256.768 
ATOM     12  N1   DC A   1    -209.900-603.765-255.869 
ATOM     13  C2   DC A   1    -211.068-603.246-256.422 
ATOM     14  O2   DC A   1    -211.083-602.962-257.625 
ATOM     15  N3   DC A   1    -212.148-603.070-255.619 
ATOM     16  C4   DC A   1    -212.092-603.391-254.319 
ATOM     17  N4   DC A   1    -213.172-603.201-253.578 
ATOM     18  C5   DC A   1    -210.901-603.925-253.730 
ATOM     19  C6   DC A   1    -209.832-604.093-254.549 
ATOM     20  P    DA A   2    -205.028-602.791-258.530 
ATOM     21  OP1  DA A   2    -204.091-603.690-259.241 
ATOM     22  OP2  DA A   2    -204.534-602.211-257.262 
ATOM     23  O5'  DA A   2    -205.498-601.618-259.510 
ATOM     24  C5'  DA A   2    -206.618-601.847-260.385 
ATOM     25  C4'  DA A   2    -207.534-600.638-260.381 
ATOM     26  O4'  DA A   2    -208.536-600.705-259.326 
ATOM     27  C3'  DA A   2    -206.854-599.288-260.158 
ATOM     28  O3'  DA A   2    -207.504-598.307-260.957 
ATOM     29  C2'  DA A   2    -207.108-598.964-258.687 
ATOM     30  C1'  DA A   2    -208.550-599.460-258.643 
ATOM     31  N9   DA A   2    -209.062-599.695-257.264 
ATOM     32  C8   DA A   2    -208.379-600.146-256.171 
ATOM     33  N7   DA A   2    -209.106-600.245-255.102 
ATOM     34  C5   DA A   2    -210.365-599.830-255.515 
ATOM     35  C6   DA A   2    -211.591-599.707-254.839 
ATOM     36  N6   DA A   2    -211.754-600.004-253.542 
ATOM     37  N1   DA A   2    -212.647-599.264-255.547 
ATOM     38  C2   DA A   2    -212.478-598.970-256.836 
ATOM     39  N3   DA A   2    -211.389-599.045-257.569 
ATOM     40  C4   DA A   2    -210.348-599.490-256.837 
ATOM     41  P    DT A   3    -206.621-597.187-261.683 
ATOM     42  OP1  DT A   3    -206.093-597.722-262.959 
ATOM     43  OP2  DT A   3    -205.615-596.657-260.736 
ATOM     44  O5'  DT A   3    -207.720-596.064-261.984 
ATOM     45  C5'  DT A   3    -209.086-596.465-262.206 
ATOM     46  C4'  DT A   3    -210.026-595.543-261.456 
ATOM     47  O4'  DT A   3    -210.273-595.991-260.093 
ATOM     48  C3'  DT A   3    -209.549-594.100-261.289 
ATOM     49  O3'  DT A   3    -210.670-593.230-261.393 
ATOM     50  C2'  DT A   3    -209.014-594.032-259.859 
ATOM     51  C1'  DT A   3    -210.106-594.884-259.221 
ATOM     52  N1   DT A   3    -209.747-595.407-257.872 
ATOM     53  C2   DT A   3    -210.763-595.521-256.955 
ATOM     54  O2   DT A   3    -211.918-595.216-257.202 
ATOM     55  N3   DT A   3    -210.393-596.008-255.716 
ATOM     56  C4   DT A   3    -209.122-596.382-255.330 
ATOM     57  O4   DT A   3    -208.912-596.805-254.192 
ATOM     58  C5   DT A   3    -208.124-596.226-256.362 
ATOM     59  C7   DT A   3    -206.713-596.610-256.025 
ATOM     60  C6   DT A   3    -208.456-595.754-257.575 
ATOM     61  P    DG A   4    -210.505-591.841-262.172 
ATOM     62  OP1  DG A   4    -210.676-592.064-263.625 
ATOM     63  OP2  DG A   4    -209.242-591.189-261.760 
ATOM     64  O5'  DG A   4    -211.748-591.011-261.603 
ATOM     65  C5'  DG A   4    -212.936-591.719-261.202 
ATOM     66  C4'  DG A   4    -213.448-591.167-259.887 
ATOM     67  O4'  DG A   4    -212.847-591.825-258.735 
ATOM     68  C3'  DG A   4    -213.186-589.681-259.641 
ATOM     69  O3'  DG A   4    -214.302-589.122-258.959 
ATOM     70  C2'  DG A   4    -211.979-589.652-258.702 
ATOM     71  C1'  DG A   4    -212.407-590.826-257.828 
ATOM     72  N9   DG A   4    -211.301-591.399-257.010 
ATOM     73  C8   DG A   4    -209.963-591.522-257.319 
ATOM     74  N7   DG A   4    -209.246-592.075-256.372 
ATOM     75  C5   DG A   4    -210.174-592.337-255.364 
ATOM     76  C6   DG A   4    -209.993-592.931-254.088 
ATOM     77  O6   DG A   4    -208.961-593.355-253.575 
ATOM     78  N1   DG A   4    -211.202-593.005-253.383 
ATOM     79  C2   DG A   4    -212.425-592.564-253.850 
ATOM     80  N2   DG A   4    -213.461-592.726-253.022 
ATOM     81  N3   DG A   4    -212.593-592.008-255.047 
ATOM     82  C4   DG A   4    -211.430-591.928-255.744 
ATOM     83  P    DA A   5    -214.799-587.654-259.358 
ATOM     84  OP1  DA A   5    -215.694-587.736-260.535 
ATOM     85  OP2  DA A   5    -213.633-586.755-259.490 
ATOM     86  O5'  DA A   5    -215.648-587.246-258.064 
ATOM     87  C5'  DA A   5    -216.304-588.279-257.305 
ATOM     88  C4'  DA A   5    -216.101-588.040-255.822 
ATOM     89  O4'  DA A   5    -214.880-588.656-255.323 
ATOM     90  C3'  DA A   5    -215.978-586.578-255.394 
ATOM     91  O3'  DA A   5    -216.618-586.412-254.134 
ATOM     92  C2'  DA A   5    -214.478-586.354-255.210 
ATOM     93  C1'  DA A   5    -214.178-587.696-254.548 
ATOM     94  N9   DA A   5    -212.734-588.059-254.558 
ATOM     95  C8   DA A   5    -211.798-587.790-255.516 
ATOM     96  N7   DA A   5    -210.615-588.240-255.233 
ATOM     97  C5   DA A   5    -210.776-588.854-253.999 
ATOM     98  C6   DA A   5    -209.881-589.530-253.153 
ATOM     99  N6   DA A   5    -208.583-589.709-253.440 
ATOM    100  N1   DA A   5    -210.370-590.017-251.998 
ATOM    101  C2   DA A   5    -211.659-589.837-251.719 
ATOM    102  N3   DA A   5    -212.585-589.226-252.426 
ATOM    103  C4   DA A   5    -212.069-588.748-253.577 
ATOM    104  P    DA A   6    -217.471-585.083-253.867 
ATOM    105  OP1  DA A   6    -218.834-585.249-254.419 
ATOM    106  OP2  DA A   6    -216.716-583.905-254.345 
ATOM    107  O5'  DA A   6    -217.535-585.067-252.268 
ATOM    108  C5'  DA A   6    -217.509-586.317-251.556 
ATOM    109  C4'  DA A   6    -216.575-586.216-250.365 
ATOM    110  O4'  DA A   6    -215.201-586.553-250.707 
ATOM    111  C3'  DA A   6    -216.466-584.834-249.721 
ATOM    112  O3'  DA A   6    -216.340-584.991-248.312 
ATOM    113  C2'  DA A   6    -215.160-584.255-250.264 
ATOM    114  C1'  DA A   6    -214.349-585.545-250.185 
ATOM    115  N9   DA A   6    -213.104-585.522-251.002 
ATOM    116  C8   DA A   6    -212.889-584.907-252.202 
ATOM    117  N7   DA A   6    -211.690-585.069-252.668 
ATOM    118  C5   DA A   6    -211.061-585.848-251.706 
ATOM    119  C6   DA A   6    -209.760-586.369-251.611 
ATOM    120  N6   DA A   6    -208.814-586.172-252.542 
ATOM    121  N1   DA A   6    -209.464-587.102-250.522 
ATOM    122  C2   DA A   6    -210.408-587.294-249.601 
ATOM    123  N3   DA A   6    -211.648-586.860-249.581 
ATOM    124  C4   DA A   6    -211.919-586.130-250.682 
ATOM    125  P    DG A   7    -217.103-583.969-247.346 
ATOM    126  OP1  DG A   7    -218.504-584.411-247.163 
ATOM    127  OP2  DG A   7    -216.918-582.587-247.841 
ATOM    128  O5'  DG A   7    -216.294-584.163-245.979 
ATOM    129  C5'  DG A   7    -215.695-585.442-245.699 
ATOM    130  C4'  DG A   7    -214.295-585.249-245.150 
ATOM    131  O4'  DG A   7    -213.292-585.177-246.204 
ATOM    132  C3'  DG A   7    -214.068-583.974-244.338 
ATOM    133  O3'  DG A   7    -213.178-584.262-243.268 
ATOM    134  C2'  DG A   7    -213.370-583.018-245.306 
ATOM    135  C1'  DG A   7    -212.459-584.055-245.953 
ATOM    136  N9   DG A   7    -211.875-583.614-247.250 
ATOM    137  C8   DG A   7    -212.430-582.818-248.230 
ATOM    138  N7   DG A   7    -211.646-582.615-249.261 
ATOM    139  C5   DG A   7    -210.490-583.326-248.942 
ATOM    140  C6   DG A   7    -209.283-583.483-249.673 
ATOM    141  O6   DG A   7    -208.982-583.021-250.770 
ATOM    142  N1   DG A   7    -208.367-584.288-248.980 
ATOM    143  C2   DG A   7    -208.588-584.864-247.745 
ATOM    144  N2   DG A   7    -207.587-585.598-247.253 
ATOM    145  N3   DG A   7    -209.720-584.716-247.061 
ATOM    146  C4   DG A   7    -210.619-583.939-247.717 
ATOM    147  P    DA A   8    -213.443-583.595-241.837 
ATOM    148  OP1  DA A   8    -214.434-584.402-241.089 
ATOM    149  OP2  DA A   8    -213.769-582.163-242.010 
ATOM    150  O5'  DA A   8    -212.005-583.739-241.150 
ATOM    151  C5'  DA A   8    -211.160-584.845-241.521 
ATOM    152  C4'  DA A   8    -209.736-584.366-241.719 
ATOM    153  O4'  DA A   8    -209.487-583.913-243.081 
ATOM    154  C3'  DA A   8    -209.304-583.184-240.852 
ATOM    155  O3'  DA A   8    -207.944-583.361-240.476 
ATOM    156  C2'  DA A   8    -209.398-581.970-241.778 
ATOM    157  C1'  DA A   8    -208.835-582.653-243.021 
ATOM    158  N9   DA A   8    -209.123-581.923-244.287 
ATOM    159  C8   DA A   8    -210.230-581.195-244.614 
ATOM    160  N7   DA A   8    -210.185-580.673-245.801 
ATOM    161  C5   DA A   8    -208.956-581.085-246.299 
ATOM    162  C6   DA A   8    -208.308-580.860-247.525 
ATOM    163  N6   DA A   8    -208.835-580.130-248.518 
ATOM    164  N1   DA A   8    -207.093-581.415-247.693 
ATOM    165  C2   DA A   8    -206.575-582.140-246.704 
ATOM    166  N3   DA A   8    -207.082-582.417-245.523 
ATOM    167  C4   DA A   8    -208.298-581.850-245.380 
ATOM    168  P    DA A   9    -207.492-582.963-238.992 
ATOM    169  OP1  DA A   9    -207.784-584.081-238.068 
ATOM    170  OP2  DA A   9    -208.076-581.652-238.631 
ATOM    171  O5'  DA A   9    -205.909-582.814-239.175 
ATOM    172  C5'  DA A   9    -205.243-583.612-240.171 
ATOM    173  C4'  DA A   9    -204.246-582.764-240.934 
ATOM    174  O4'  DA A   9    -204.846-582.100-242.082 
ATOM    175  C3'  DA A   9    -203.602-581.624-240.145 
ATOM    176  O3'  DA A   9    -202.246-581.490-240.554 
ATOM    177  C2'  DA A   9    -204.365-580.373-240.578 
ATOM    178  C1'  DA A   9    -204.468-580.732-242.057 
ATOM    179  N9   DA A   9    -205.502-579.953-242.793 
ATOM    180  C8   DA A   9    -206.706-579.500-242.337 
ATOM    181  N7   DA A   9    -207.391-578.845-243.223 
ATOM    182  C5   DA A   9    -206.581-578.863-244.351 
ATOM    183  C6   DA A   9    -206.743-578.333-245.642 
ATOM    184  N6   DA A   9    -207.828-577.648-246.029 
ATOM    185  N1   DA A   9    -205.744-578.532-246.522 
ATOM    186  C2   DA A   9    -204.669-579.214-246.131 
ATOM    187  N3   DA A   9    -204.408-579.753-244.960 
ATOM    188  C4   DA A   9    -205.422-579.539-244.097 
ATOM    189  P    DA A  10    -201.130-581.172-239.451 
ATOM    190  OP1  DA A  10    -200.700-582.430-238.803 
ATOM    191  OP2  DA A  10    -201.618-580.109-238.545 
ATOM    192  O5'  DA A  10    -199.943-580.600-240.359 
ATOM    193  C5'  DA A  10    -199.808-581.074-241.712 
ATOM    194  C4'  DA A  10    -199.525-579.912-242.643 
ATOM    195  O4'  DA A  10    -200.745-579.291-243.141 
ATOM    196  C3'  DA A  10    -198.741-578.749-242.036 
ATOM    197  O3'  DA A  10    -197.862-578.223-243.023 
ATOM    198  C2'  DA A  10    -199.798-577.693-241.716 
ATOM    199  C1'  DA A  10    -200.629-577.885-242.981 
ATOM    200  N9   DA A  10    -202.002-577.314-242.890 
ATOM    201  C8   DA A  10    -202.820-577.245-241.800 
ATOM    202  N7   DA A  10    -203.965-576.685-242.038 
ATOM    203  C5   DA A  10    -203.904-576.358-243.386 
ATOM    204  C6   DA A  10    -204.817-575.735-244.252 
ATOM    205  N6   DA A  10    -206.029-575.310-243.869 
ATOM    206  N1   DA A  10    -204.438-575.563-245.533 
ATOM    207  C2   DA A  10    -203.232-575.988-245.908 
ATOM    208  N3   DA A  10    -202.300-576.579-245.193 
ATOM    209  C4   DA A  10    -202.705-576.739-243.916 
ATOM    210  P    DG A  11    -196.391-577.764-242.586 
ATOM    211  OP1  DG A  11    -195.491-578.939-242.563 
ATOM    212  OP2  DG A  11    -196.467-576.980-241.334 
ATOM    213  O5'  DG A  11    -195.988-576.801-243.799 
ATOM    214  C5'  DG A  11    -196.535-577.058-245.106 
ATOM    215  C4'  DG A  11    -196.985-575.758-245.744 
ATOM    216  O4'  DG A  11    -198.357-575.416-245.399 
ATOM    217  C3'  DG A  11    -196.186-574.515-245.354 
ATOM    218  O3'  DG A  11    -196.072-573.665-246.489 
ATOM    219  C2'  DG A  11    -197.049-573.812-244.306 
ATOM    220  C1'  DG A  11    -198.391-574.057-244.990 
ATOM    221  N9   DG A  11    -199.564-573.873-244.091 
ATOM    222  C8   DG A  11    -199.681-574.145-242.745 
ATOM    223  N7   DG A  11    -200.860-573.867-242.245 
ATOM    224  C5   DG A  11    -201.575-573.375-243.336 
ATOM    225  C6   DG A  11    -202.913-572.909-243.417 
ATOM    226  O6   DG A  11    -203.757-572.833-242.527 
ATOM    227  N1   DG A  11    -203.234-572.499-244.718 
ATOM    228  C2   DG A  11    -202.376-572.536-245.799 
ATOM    229  N2   DG A  11    -202.874-572.101-246.959 
ATOM    230  N3   DG A  11    -201.121-572.975-245.723 
ATOM    231  C4   DG A  11    -200.793-573.375-244.467 
ATOM    232  P    DA A  12    -194.691-572.900-246.752 
ATOM    233  OP1  DA A  12    -193.755-573.798-247.463 
ATOM    234  OP2  DA A  12    -194.197-572.319-245.484 
ATOM    235  O5'  DA A  12    -195.162-571.727-247.732 
ATOM    236  C5'  DA A  12    -196.282-571.955-248.607 
ATOM    237  C4'  DA A  12    -197.198-570.747-248.603 
ATOM    238  O4'  DA A  12    -198.200-570.813-247.548 
ATOM    239  C3'  DA A  12    -196.517-569.397-248.381 
ATOM    240  O3'  DA A  12    -197.168-568.416-249.179 
ATOM    241  C2'  DA A  12    -196.771-569.072-246.909 
ATOM    242  C1'  DA A  12    -198.213-569.569-246.865 
ATOM    243  N9   DA A  12    -198.726-569.803-245.486 
ATOM    244  C8   DA A  12    -198.043-570.254-244.393 
ATOM    245  N7   DA A  12    -198.770-570.354-243.324 
ATOM    246  C5   DA A  12    -200.029-569.939-243.737 
ATOM    247  C6   DA A  12    -201.254-569.815-243.062 
ATOM    248  N6   DA A  12    -201.417-570.113-241.764 
ATOM    249  N1   DA A  12    -202.310-569.372-243.769 
ATOM    250  C2   DA A  12    -202.142-569.078-245.058 
ATOM    251  N3   DA A  12    -201.053-569.154-245.791 
ATOM    252  C4   DA A  12    -200.012-569.599-245.059 
ATOM    253  P    DC A  13    -196.285-567.295-249.905 
ATOM    254  OP1  DC A  13    -195.757-567.830-251.181 
ATOM    255  OP2  DC A  13    -195.279-566.765-248.958 
ATOM    256  O5'  DC A  13    -197.384-566.173-250.206 
ATOM    257  C5'  DC A  13    -198.749-566.574-250.429 
ATOM    258  C4'  DC A  13    -199.690-565.651-249.678 
ATOM    259  O4'  DC A  13    -199.937-566.099-248.315 
ATOM    260  C3'  DC A  13    -199.213-564.209-249.511 
ATOM    261  O3'  DC A  13    -200.334-563.339-249.615 
ATOM    262  C2'  DC A  13    -198.678-564.141-248.081 
ATOM    263  C1'  DC A  13    -199.770-564.992-247.443 
ATOM    264  N1   DC A  13    -199.411-565.516-246.095 
ATOM    265  C2   DC A  13    -200.430-565.637-245.153 
ATOM    266  O2   DC A  13    -201.579-565.309-245.472 
ATOM    267  N3   DC A  13    -200.123-566.111-243.918 
ATOM    268  C4   DC A  13    -198.866-566.455-243.612 
ATOM    269  N4   DC A  13    -198.618-566.912-242.395 
ATOM    270  C5   DC A  13    -197.803-566.337-244.566 
ATOM    271  C6   DC A  13    -198.130-565.861-245.794 
ATOM    272  P    DG A  14    -200.168-561.950-250.394 
ATOM    273  OP1  DG A  14    -200.340-562.172-251.847 
ATOM    274  OP2  DG A  14    -198.905-561.297-249.982 
ATOM    275  O5'  DG A  14    -201.412-561.119-249.825 
ATOM    276  C5'  DG A  14    -202.600-561.827-249.424 
ATOM    277  C4'  DG A  14    -203.112-561.275-248.109 
ATOM    278  O4'  DG A  14    -202.511-561.934-246.957 
ATOM    279  C3'  DG A  14    -202.850-559.790-247.863 
ATOM    280  O3'  DG A  14    -203.966-559.231-247.181 
ATOM    281  C2'  DG A  14    -201.643-559.760-246.925 
ATOM    282  C1'  DG A  14    -202.071-560.935-246.050 
ATOM    283  N9   DG A  14    -200.965-561.507-245.233 
ATOM    284  C8   DG A  14    -199.627-561.630-245.541 
ATOM    285  N7   DG A  14    -198.910-562.184-244.594 
ATOM    286  C5   DG A  14    -199.838-562.445-243.586 
ATOM    287  C6   DG A  14    -199.657-563.039-242.310 
ATOM    288  O6   DG A  14    -198.625-563.463-241.797 
ATOM    289  N1   DG A  14    -200.866-563.113-241.605 
ATOM    290  C2   DG A  14    -202.089-562.672-242.072 
ATOM    291  N2   DG A  14    -203.125-562.834-241.244 
ATOM    292  N3   DG A  14    -202.257-562.116-243.269 
ATOM    293  C4   DG A  14    -201.094-562.036-243.966 
ATOM    294  P    DT A  15    -204.463-557.763-247.580 
ATOM    295  OP1  DT A  15    -205.357-557.844-248.757 
ATOM    296  OP2  DT A  15    -203.296-556.863-247.712 
ATOM    297  O5'  DT A  15    -205.312-557.354-246.287 
ATOM    298  C5'  DT A  15    -205.968-558.388-245.527 
ATOM    299  C4'  DT A  15    -205.765-558.149-244.045 
ATOM    300  O4'  DT A  15    -204.543-558.765-243.545 
ATOM    301  C3'  DT A  15    -205.642-556.687-243.617 
ATOM    302  O3'  DT A  15    -206.282-556.520-242.357 
ATOM    303  C2'  DT A  15    -204.142-556.462-243.432 
ATOM    304  C1'  DT A  15    -203.842-557.804-242.770 
ATOM    305  N1   DT A  15    -202.398-558.167-242.781 
ATOM    306  C2   DT A  15    -201.921-558.863-241.696 
ATOM    307  O2   DT A  15    -202.622-559.185-240.753 
ATOM    308  N3   DT A  15    -200.577-559.182-241.740 
ATOM    309  C4   DT A  15    -199.695-558.869-242.755 
ATOM    310  O4   DT A  15    -198.512-559.209-242.681 
ATOM    311  C5   DT A  15    -200.289-558.138-243.848 
ATOM    312  C7   DT A  15    -199.396-557.759-244.993 
ATOM    313  C6   DT A  15    -201.592-557.815-243.832 
ATOM    314  P    DG A  16    -207.135-555.192-242.089 
ATOM    315  OP1  DG A  16    -208.498-555.357-242.641 
ATOM    316  OP2  DG A  16    -206.380-554.013-242.568 
ATOM    317  O5'  DG A  16    -207.199-555.175-240.490 
ATOM    318  C5'  DG A  16    -207.173-556.426-239.778 
ATOM    319  C4'  DG A  16    -206.239-556.325-238.587 
ATOM    320  O4'  DG A  16    -204.864-556.662-238.930 
ATOM    321  C3'  DG A  16    -206.130-554.943-237.943 
ATOM    322  O3'  DG A  16    -206.004-555.100-236.535 
ATOM    323  C2'  DG A  16    -204.824-554.364-238.487 
ATOM    324  C1'  DG A  16    -204.012-555.654-238.407 
ATOM    325  N9   DG A  16    -202.768-555.630-239.224 
ATOM    326  C8   DG A  16    -202.533-555.016-240.435 
ATOM    327  N7   DG A  16    -201.316-555.188-240.894 
ATOM    328  C5   DG A  16    -200.702-555.971-239.917 
ATOM    329  C6   DG A  16    -199.380-556.481-239.853 
ATOM    330  O6   DG A  16    -198.464-556.346-240.660 
ATOM    331  N1   DG A  16    -199.175-557.227-238.684 
ATOM    332  C2   DG A  16    -200.124-557.451-237.706 
ATOM    333  N2   DG A  16    -199.730-558.191-236.667 
ATOM    334  N3   DG A  16    -201.364-556.972-237.767 
ATOM    335  C4   DG A  16    -201.579-556.245-238.894 
ATOM    336  P    DC A  17    -206.767-554.078-235.569 
ATOM    337  OP1  DC A  17    -208.168-554.520-235.386 
ATOM    338  OP2  DC A  17    -206.582-552.695-236.063 
ATOM    339  O5'  DC A  17    -205.958-554.271-234.201 
ATOM    340  C5'  DC A  17    -205.359-555.550-233.921 
ATOM    341  C4'  DC A  17    -203.959-555.357-233.372 
ATOM    342  O4'  DC A  17    -202.956-555.286-234.426 
ATOM    343  C3'  DC A  17    -203.732-554.082-232.561 
ATOM    344  O3'  DC A  17    -202.842-554.370-231.490 
ATOM    345  C2'  DC A  17    -203.034-553.126-233.528 
ATOM    346  C1'  DC A  17    -202.123-554.164-234.175 
ATOM    347  N1   DC A  17    -201.539-553.722-235.473 
ATOM    348  C2   DC A  17    -200.250-554.148-235.784 
ATOM    349  O2   DC A  17    -199.650-554.869-234.978 
ATOM    350  N3   DC A  17    -199.701-553.756-236.961 
ATOM    351  C4   DC A  17    -200.384-552.975-237.807 
ATOM    352  N4   DC A  17    -199.804-552.619-238.944 
ATOM    353  C5   DC A  17    -201.711-552.525-237.506 
ATOM    354  C6   DC A  17    -202.242-552.928-236.324 
ATOM    355  P    DG A  18    -203.107-553.703-230.059 
ATOM    356  OP1  DG A  18    -204.098-554.510-229.311 
ATOM    357  OP2  DG A  18    -203.433-552.271-230.232 
ATOM    358  O5'  DG A  18    -201.669-553.847-229.372 
ATOM    359  C5'  DG A  18    -200.824-554.953-229.743 
ATOM    360  C4'  DG A  18    -199.400-554.475-229.942 
ATOM    361  O4'  DG A  18    -199.150-554.021-231.303 
ATOM    362  C3'  DG A  18    -198.968-553.292-229.075 
ATOM    363  O3'  DG A  18    -197.608-553.470-228.698 
ATOM    364  C2'  DG A  18    -199.062-552.079-230.000 
ATOM    365  C1'  DG A  18    -198.499-552.761-231.243 
ATOM    366  N9   DG A  18    -198.786-552.031-232.509 
ATOM    367  C8   DG A  18    -199.897-551.292-232.857 
ATOM    368  N7   DG A  18    -199.837-550.772-234.058 
ATOM    369  C5   DG A  18    -198.599-551.195-234.541 
ATOM    370  C6   DG A  18    -197.973-550.947-235.790 
ATOM    371  O6   DG A  18    -198.388-550.294-236.743 
ATOM    372  N1   DG A  18    -196.718-551.567-235.865 
ATOM    373  C2   DG A  18    -196.143-552.325-234.864 
ATOM    374  N2   DG A  18    -194.937-552.832-235.131 
ATOM    375  N3   DG A  18    -196.732-552.557-233.693 
ATOM    376  C4   DG A  18    -197.950-551.964-233.604 
ATOM    377  P    DG A  19    -197.156-553.071-227.215 
ATOM    378  OP1  DG A  19    -197.447-554.189-226.290 
ATOM    379  OP2  DG A  19    -197.740-551.760-226.854 
ATOM    380  O5'  DG A  19    -195.573-552.922-227.397 
ATOM    381  C5'  DG A  19    -194.907-553.721-228.393 
ATOM    382  C4'  DG A  19    -193.909-552.872-229.156 
ATOM    383  O4'  DG A  19    -194.509-552.209-230.305 
ATOM    384  C3'  DG A  19    -193.265-551.732-228.367 
ATOM    385  O3'  DG A  19    -191.909-551.599-228.776 
ATOM    386  C2'  DG A  19    -194.029-550.481-228.801 
ATOM    387  C1'  DG A  19    -194.132-550.841-230.280 
ATOM    388  N9   DG A  19    -195.165-550.061-231.015 
ATOM    389  C8   DG A  19    -196.385-549.596-230.572 
ATOM    390  N7   DG A  19    -197.066-548.936-231.478 
ATOM    391  C5   DG A  19    -196.239-548.965-232.600 
ATOM    392  C6   DG A  19    -196.434-548.416-233.893 
ATOM    393  O6   DG A  19    -197.393-547.781-234.323 
ATOM    394  N1   DG A  19    -195.341-548.678-234.732 
ATOM    395  C2   DG A  19    -194.209-549.379-234.368 
ATOM    396  N2   DG A  19    -193.278-549.523-235.314 
ATOM    397  N3   DG A  19    -194.026-549.895-233.153 
ATOM    398  C4   DG A  19    -195.077-549.649-232.328 
ATOM    399  P    DA A  20    -190.794-551.280-227.673 
ATOM    400  OP1  DA A  20    -190.363-552.539-227.025 
ATOM    401  OP2  DA A  20    -191.282-550.217-226.767 
ATOM    402  O5'  DA A  20    -189.606-550.708-228.581 
ATOM    403  C5'  DA A  20    -189.471-551.183-229.934 
ATOM    404  C4'  DA A  20    -189.189-550.020-230.865 
ATOM    405  O4'  DA A  20    -190.409-549.399-231.363 
ATOM    406  C3'  DA A  20    -188.404-548.857-230.259 
ATOM    407  O3'  DA A  20    -187.525-548.331-231.245 
ATOM    408  C2'  DA A  20    -189.462-547.802-229.938 
ATOM    409  C1'  DA A  20    -190.293-547.993-231.204 
ATOM    410  N9   DA A  20    -191.666-547.423-231.112 
ATOM    411  C8   DA A  20    -192.484-547.354-230.022 
ATOM    412  N7   DA A  20    -193.629-546.794-230.260 
ATOM    413  C5   DA A  20    -193.568-546.467-231.608 
ATOM    414  C6   DA A  20    -194.481-545.844-232.474 
ATOM    415  N6   DA A  20    -195.693-545.418-232.092 
ATOM    416  N1   DA A  20    -194.101-545.671-233.755 
ATOM    417  C2   DA A  20    -192.896-546.096-234.130 
ATOM    418  N3   DA A  20    -191.964-546.688-233.415 
ATOM    419  C4   DA A  20    -192.369-546.848-232.138 
ATOM    420  P    DT A  21    -186.055-547.873-230.808 
ATOM    421  OP1  DT A  21    -185.155-549.047-230.785 
ATOM    422  OP2  DT A  21    -186.131-547.088-229.556 
ATOM    423  O5'  DT A  21    -185.652-546.910-232.021 
ATOM    424  C5'  DT A  21    -186.199-547.166-233.328 
ATOM    425  C4'  DT A  21    -186.649-545.866-233.966 
ATOM    426  O4'  DT A  21    -188.021-545.524-233.621 
ATOM    427  C3'  DT A  21    -185.850-544.623-233.576 
ATOM    428  O3'  DT A  21    -185.736-543.773-234.711 
ATOM    429  C2'  DT A  21    -186.713-543.921-232.529 
ATOM    430  C1'  DT A  21    -188.055-544.165-233.212 
ATOM    431  N1   DT A  21    -189.228-543.982-232.313 
ATOM    432  C2   DT A  21    -190.372-543.469-232.874 
ATOM    433  O2   DT A  21    -190.456-543.168-234.052 
ATOM    434  N3   DT A  21    -191.439-543.312-232.010 
ATOM    435  C4   DT A  21    -191.454-543.619-230.665 
ATOM    436  O4   DT A  21    -192.470-543.434-229.992 
ATOM    437  C5   DT A  21    -190.208-544.151-230.167 
ATOM    438  C7   DT A  21    -190.138-544.511-228.712 
ATOM    439  C6   DT A  21    -189.154-544.314-230.985 
ATOM    440  P    DC A  22    -184.355-543.008-234.974 
ATOM    441  OP1  DC A  22    -183.419-543.906-235.685 
ATOM    442  OP2  DC A  22    -183.861-542.428-233.706 
ATOM    443  O5'  DC A  22    -184.825-541.835-235.954 
ATOM    444  C5'  DC A  22    -185.946-542.063-236.830 
ATOM    445  C4'  DC A  22    -186.862-540.855-236.825 
ATOM    446  O4'  DC A  22    -187.864-540.921-235.770 
ATOM    447  C3'  DC A  22    -186.181-539.505-236.603 
ATOM    448  O3'  DC A  22    -186.832-538.524-237.401 
ATOM    449  C2'  DC A  22    -186.435-539.181-235.131 
ATOM    450  C1'  DC A  22    -187.877-539.677-235.088 
ATOM    451  N1   DC A  22    -188.389-539.911-233.709 
ATOM    452  C2   DC A  22    -189.734-539.646-233.462 
ATOM    453  O2   DC A  22    -190.440-539.232-234.388 
ATOM    454  N3   DC A  22    -190.220-539.853-232.211 
ATOM    455  C4   DC A  22    -189.421-540.303-231.234 
ATOM    456  N4   DC A  22    -189.943-540.488-230.031 
ATOM    457  C5   DC A  22    -188.035-540.580-231.467 
ATOM    458  C6   DC A  22    -187.569-540.367-232.724 
ATOM    459  P    DC A  23    -185.949-537.404-238.128 
ATOM    460  OP1  DC A  23    -185.421-537.938-239.403 
ATOM    461  OP2  DC A  23    -184.943-536.874-237.181 
ATOM    462  O5'  DC A  23    -187.048-536.281-238.428 
ATOM    463  C5'  DC A  23    -188.413-536.682-238.651 
ATOM    464  C4'  DC A  23    -189.354-535.759-237.900 
ATOM    465  O4'  DC A  23    -189.600-536.208-236.538 
ATOM    466  C3'  DC A  23    -188.877-534.317-237.733 
ATOM    467  O3'  DC A  23    -189.997-533.447-237.838 
ATOM    468  C2'  DC A  23    -188.341-534.249-236.303 
ATOM    469  C1'  DC A  23    -189.434-535.101-235.665 
ATOM    470  N1   DC A  23    -189.075-535.624-234.317 
ATOM    471  C2   DC A  23    -190.093-535.745-233.376 
ATOM    472  O2   DC A  23    -191.243-535.418-233.694 
ATOM    473  N3   DC A  23    -189.787-536.219-232.140 
ATOM    474  C4   DC A  23    -188.530-536.563-231.834 
ATOM    475  N4   DC A  23    -188.281-537.021-230.617 
ATOM    476  C5   DC A  23    -187.467-536.446-232.788 
ATOM    477  C6   DC A  23    -187.794-535.970-234.016 
ATOM    478  P    DT A  24    -189.832-532.058-238.616 
ATOM    479  OP1  DT A  24    -190.004-532.281-240.069 
ATOM    480  OP2  DT A  24    -188.569-531.406-238.204 
ATOM    481  O5'  DT A  24    -191.076-531.228-238.048 
ATOM    482  C5'  DT A  24    -192.264-531.936-237.647 
ATOM    483  C4'  DT A  24    -192.776-531.384-236.331 
ATOM    484  O4'  DT A  24    -192.175-532.042-235.180 
ATOM    485  C3'  DT A  24    -192.514-529.898-236.085 
ATOM    486  O3'  DT A  24    -193.630-529.339-235.403 
ATOM    487  C2'  DT A  24    -191.307-529.869-235.147 
ATOM    488  C1'  DT A  24    -191.735-531.043-234.272 
ATOM    489  N1   DT A  24    -190.629-531.616-233.455 
ATOM    490  C2   DT A  24    -190.955-532.097-232.211 
ATOM    491  O2   DT A  24    -192.090-532.072-231.766 
ATOM    492  N3   DT A  24    -189.903-532.619-231.482 
ATOM    493  C4   DT A  24    -188.586-532.697-231.886 
ATOM    494  O4   DT A  24    -187.732-533.187-231.144 
ATOM    495  C5   DT A  24    -188.342-532.167-233.206 
ATOM    496  C7   DT A  24    -186.935-532.212-233.723 
ATOM    497  C6   DT A  24    -189.346-531.653-233.936 
ATOM    498  P    DG A  25    -194.127-527.871-235.802 
ATOM    499  OP1  DG A  25    -195.021-527.953-236.979 
ATOM    500  OP2  DG A  25    -192.960-526.971-235.934 
ATOM    501  O5'  DG A  25    -194.976-527.463-234.509 
ATOM    502  C5'  DG A  25    -195.631-528.496-233.750 
ATOM    503  C4'  DG A  25    -195.429-528.257-232.267 
ATOM    504  O4'  DG A  25    -194.207-528.873-231.767 
ATOM    505  C3'  DG A  25    -195.306-526.795-231.839 
ATOM    506  O3'  DG A  25    -195.946-526.629-230.579 
ATOM    507  C2'  DG A  25    -193.806-526.570-231.654 
ATOM    508  C1'  DG A  25    -193.506-527.912-230.993 
ATOM    509  N9   DG A  25    -192.062-528.276-231.003 
ATOM    510  C8   DG A  25    -191.104-528.013-231.958 
ATOM    511  N7   DG A  25    -189.913-528.474-231.661 
ATOM    512  C5   DG A  25    -190.094-529.085-230.421 
ATOM    513  C6   DG A  25    -189.164-529.762-229.591 
ATOM    514  O6   DG A  25    -187.968-529.966-229.782 
ATOM    515  N1   DG A  25    -189.771-530.229-228.416 
ATOM    516  C2   DG A  25    -191.102-530.064-228.088 
ATOM    517  N2   DG A  25    -191.486-530.585-226.921 
ATOM    518  N3   DG A  25    -191.974-529.429-228.868 
ATOM    519  C4   DG A  25    -191.402-528.969-230.010 
ATOM    520  P    DC A  26    -196.799-525.300-230.311 
ATOM    521  OP1  DC A  26    -198.162-525.466-230.863 
ATOM    522  OP2  DC A  26    -196.043-524.122-230.790 
ATOM    523  O5'  DC A  26    -196.863-525.284-228.712 
ATOM    524  C5'  DC A  26    -196.836-526.534-228.000 
ATOM    525  C4'  DC A  26    -195.903-526.433-226.809 
ATOM    526  O4'  DC A  26    -194.528-526.770-227.152 
ATOM    527  C3'  DC A  26    -195.794-525.051-226.165 
ATOM    528  O3'  DC A  26    -195.668-525.208-224.757 
ATOM    529  C2'  DC A  26    -194.488-524.472-226.709 
ATOM    530  C1'  DC A  26    -193.676-525.762-226.629 
ATOM    531  N1   DC A  26    -192.431-525.738-227.447 
ATOM    532  C2   DC A  26    -191.320-526.419-226.956 
ATOM    533  O2   DC A  26    -191.412-527.009-225.874 
ATOM    534  N3   DC A  26    -190.175-526.408-227.687 
ATOM    535  C4   DC A  26    -190.117-525.757-228.855 
ATOM    536  N4   DC A  26    -188.977-525.777-229.529 
ATOM    537  C5   DC A  26    -191.249-525.051-229.376 
ATOM    538  C6   DC A  26    -192.383-525.072-228.632 
ATOM    539  P    DT A  27    -196.430-524.186-223.791 
ATOM    540  OP1  DT A  27    -197.832-524.628-223.608 
ATOM    541  OP2  DT A  27    -196.246-522.804-224.285 
ATOM    542  O5'  DT A  27    -195.622-524.380-222.424 
ATOM    543  C5'  DT A  27    -195.023-525.658-222.143 
ATOM    544  C4'  DT A  27    -193.623-525.465-221.595 
ATOM    545  O4'  DT A  27    -192.620-525.394-222.648 
ATOM    546  C3'  DT A  27    -193.396-524.190-220.783 
ATOM    547  O3'  DT A  27    -192.505-524.479-219.712 
ATOM    548  C2'  DT A  27    -192.698-523.234-221.750 
ATOM    549  C1'  DT A  27    -191.787-524.272-222.397 
ATOM    550  N1   DT A  27    -191.203-523.831-223.695 
ATOM    551  C2   DT A  27    -189.931-524.259-223.987 
ATOM    552  O2   DT A  27    -189.282-524.970-223.239 
ATOM    553  N3   DT A  27    -189.423-523.829-225.198 
ATOM    554  C4   DT A  27    -190.067-523.026-226.117 
ATOM    555  O4   DT A  27    -189.509-522.707-227.168 
ATOM    556  C5   DT A  27    -191.396-522.628-225.722 
ATOM    557  C7   DT A  27    -192.168-521.752-226.665 
ATOM    558  C6   DT A  27    -191.915-523.031-224.550 
ATOM    559  P    DG A  28    -192.771-523.812-218.281 
ATOM    560  OP1  DG A  28    -193.761-524.618-217.533 
ATOM    561  OP2  DG A  28    -193.097-522.379-218.454 
ATOM    562  O5'  DG A  28    -191.332-523.955-217.594 
ATOM    563  C5'  DG A  28    -190.488-525.062-217.965 
ATOM    564  C4'  DG A  28    -189.063-524.583-218.164 
ATOM    565  O4'  DG A  28    -188.814-524.129-219.525 
ATOM    566  C3'  DG A  28    -188.632-523.401-217.297 
ATOM    567  O3'  DG A  28    -187.272-523.578-216.920 
ATOM    568  C2'  DG A  28    -188.726-522.187-218.222 
ATOM    569  C1'  DG A  28    -188.163-522.870-219.465 
ATOM    570  N9   DG A  28    -188.450-522.140-220.731 
ATOM    571  C8   DG A  28    -189.561-521.401-221.079 
ATOM    572  N7   DG A  28    -189.501-520.880-222.280 
ATOM    573  C5   DG A  28    -188.263-521.303-222.763 
ATOM    574  C6   DG A  28    -187.637-521.056-224.012 
ATOM    575  O6   DG A  28    -188.052-520.402-224.965 
ATOM    576  N1   DG A  28    -186.381-521.675-224.087 
ATOM    577  C2   DG A  28    -185.807-522.434-223.086 
ATOM    578  N2   DG A  28    -184.600-522.940-223.353 
ATOM    579  N3   DG A  28    -186.396-522.666-221.915 
ATOM    580  C4   DG A  28    -187.614-522.072-221.826 
ATOM    581  P    DG A  29    -186.819-523.180-215.437 
ATOM    582  OP1  DG A  29    -187.111-524.298-214.512 
ATOM    583  OP2  DG A  29    -187.403-521.869-215.076 
ATOM    584  O5'  DG A  29    -185.237-523.031-215.619 
ATOM    585  C5'  DG A  29    -184.571-523.829-216.615 
ATOM    586  C4'  DG A  29    -183.573-522.980-217.378 
ATOM    587  O4'  DG A  29    -184.173-522.317-218.527 
ATOM    588  C3'  DG A  29    -182.929-521.841-216.589 
ATOM    589  O3'  DG A  29    -181.573-521.707-216.998 
ATOM    590  C2'  DG A  29    -183.693-520.590-217.023 
ATOM    591  C1'  DG A  29    -183.796-520.949-218.502 
ATOM    592  N9   DG A  29    -184.829-520.170-219.238 
ATOM    593  C8   DG A  29    -186.049-519.705-218.795 
ATOM    594  N7   DG A  29    -186.730-519.045-219.700 
ATOM    595  C5   DG A  29    -185.903-519.074-220.822 
ATOM    596  C6   DG A  29    -186.098-518.525-222.116 
ATOM    597  O6   DG A  29    -187.057-517.889-222.545 
ATOM    598  N1   DG A  29    -185.005-518.787-222.954 
ATOM    599  C2   DG A  29    -183.873-519.488-222.590 
ATOM    600  N2   DG A  29    -182.942-519.631-223.536 
ATOM    601  N3   DG A  29    -183.690-520.003-221.376 
ATOM    602  C4   DG A  29    -184.741-519.757-220.550 
ATOM    603  P    DT A  30    -180.457-521.388-215.895 
ATOM    604  OP1  DT A  30    -180.027-522.647-215.247 
ATOM    605  OP2  DT A  30    -180.945-520.325-214.989 
ATOM    606  O5'  DT A  30    -179.270-520.817-216.803 
ATOM    607  C5'  DT A  30    -179.135-521.291-218.156 
ATOM    608  C4'  DT A  30    -178.853-520.129-219.087 
ATOM    609  O4'  DT A  30    -180.073-519.507-219.585 
ATOM    610  C3'  DT A  30    -178.068-518.966-218.481 
ATOM    611  O3'  DT A  30    -177.189-518.440-219.467 
ATOM    612  C2'  DT A  30    -179.126-517.910-218.160 
ATOM    613  C1'  DT A  30    -179.957-518.102-219.426 
ATOM    614  N1   DT A  30    -181.330-517.531-219.334 
ATOM    615  C2   DT A  30    -181.863-516.998-220.483 
ATOM    616  O2   DT A  30    -181.265-516.978-221.545 
ATOM    617  N3   DT A  30    -183.137-516.478-220.359 
ATOM    618  C4   DT A  30    -183.901-516.448-219.211 
ATOM    619  O4   DT A  30    -185.031-515.954-219.223 
ATOM    620  C5   DT A  30    -183.256-517.030-218.058 
ATOM    621  C7   DT A  30    -184.019-517.038-216.766 
ATOM    622  C6   DT A  30    -182.018-517.543-218.150 
ATOM    623  P    DA A  31    -175.719-517.981-219.030 
ATOM    624  OP1  DA A  31    -174.819-519.156-219.007 
ATOM    625  OP2  DA A  31    -175.795-517.197-217.778 
ATOM    626  O5'  DA A  31    -175.316-517.018-220.243 
ATOM    627  C5'  DA A  31    -175.863-517.274-221.550 
ATOM    628  C4'  DA A  31    -176.312-515.975-222.188 
ATOM    629  O4'  DA A  31    -177.685-515.632-221.844 
ATOM    630  C3'  DA A  31    -175.514-514.731-221.798 
ATOM    631  O3'  DA A  31    -175.400-513.882-222.933 
ATOM    632  C2'  DA A  31    -176.377-514.029-220.751 
ATOM    633  C1'  DA A  31    -177.718-514.274-221.435 
ATOM    634  N9   DA A  31    -178.892-514.090-220.536 
ATOM    635  C8   DA A  31    -178.989-514.366-219.201 
ATOM    636  N7   DA A  31    -180.152-514.094-218.694 
ATOM    637  C5   DA A  31    -180.880-513.602-219.767 
ATOM    638  C6   DA A  31    -182.199-513.135-219.883 
ATOM    639  N6   DA A  31    -183.059-513.085-218.856 
ATOM    640  N1   DA A  31    -182.604-512.717-221.097 
ATOM    641  C2   DA A  31    -181.745-512.769-222.114 
ATOM    642  N3   DA A  31    -180.497-513.184-222.126 
ATOM    643  C4   DA A  31    -180.117-513.595-220.900 
ATOM    644  P    DG A  32    -174.019-513.117-223.196 
ATOM    645  OP1  DG A  32    -173.083-514.015-223.908 
ATOM    646  OP2  DG A  32    -173.525-512.536-221.928 
ATOM    647  O5'  DG A  32    -174.489-511.943-224.176 
ATOM    648  C5'  DG A  32    -175.610-512.172-225.052 
ATOM    649  C4'  DG A  32    -176.526-510.964-225.048 
ATOM    650  O4'  DG A  32    -177.527-511.030-223.992 
ATOM    651  C3'  DG A  32    -175.845-509.613-224.825 
ATOM    652  O3'  DG A  32    -176.496-508.632-225.624 
ATOM    653  C2'  DG A  32    -176.099-509.289-223.354 
ATOM    654  C1'  DG A  32    -177.541-509.785-223.310 
ATOM    655  N9   DG A  32    -178.053-510.020-221.931 
ATOM    656  C8   DG A  32    -177.380-510.473-220.817 
ATOM    657  N7   DG A  32    -178.127-510.570-219.745 
ATOM    658  C5   DG A  32    -179.384-510.150-220.178 
ATOM    659  C6   DG A  32    -180.606-510.036-219.465 
ATOM    660  O6   DG A  32    -180.834-510.288-218.284 
ATOM    661  N1   DG A  32    -181.639-509.569-220.289 
ATOM    662  C2   DG A  32    -181.508-509.253-221.627 
ATOM    663  N2   DG A  32    -182.614-508.824-222.239 
ATOM    664  N3   DG A  32    -180.361-509.360-222.296 
ATOM    665  C4   DG A  32    -179.350-509.812-221.510 
ATOM    666  P    DG A  33    -175.613-507.512-226.350 
ATOM    667  OP1  DG A  33    -175.085-508.047-227.625 
ATOM    668  OP2  DG A  33    -174.607-506.982-225.403 
ATOM    669  O5'  DG A  33    -176.712-506.389-226.650 
ATOM    670  C5'  DG A  33    -178.077-506.790-226.873 
ATOM    671  C4'  DG A  33    -179.017-505.868-226.123 
ATOM    672  O4'  DG A  33    -179.264-506.316-224.760 
ATOM    673  C3'  DG A  33    -178.541-504.425-225.955 
ATOM    674  O3'  DG A  33    -179.661-503.555-226.060 
ATOM    675  C2'  DG A  33    -178.005-504.358-224.525 
ATOM    676  C1'  DG A  33    -179.097-505.209-223.887 
ATOM    677  N9   DG A  33    -178.739-505.732-222.539 
ATOM    678  C8   DG A  33    -177.511-506.129-222.058 
ATOM    679  N7   DG A  33    -177.533-506.543-220.814 
ATOM    680  C5   DG A  33    -178.871-506.411-220.445 
ATOM    681  C6   DG A  33    -179.513-506.703-219.213 
ATOM    682  O6   DG A  33    -179.025-507.145-218.177 
ATOM    683  N1   DG A  33    -180.885-506.420-219.271 
ATOM    684  C2   DG A  33    -181.549-505.921-220.375 
ATOM    685  N2   DG A  33    -182.861-505.720-220.228 
ATOM    686  N3   DG A  33    -180.947-505.649-221.530 
ATOM    687  C4   DG A  33    -179.615-505.917-221.491 
ATOM    688  P    DA A  34    -179.496-502.166-226.838 
ATOM    689  OP1  DA A  34    -179.668-502.389-228.291 
ATOM    690  OP2  DA A  34    -178.233-501.514-226.427 
ATOM    691  O5'  DA A  34    -180.740-501.336-226.270 
ATOM    692  C5'  DA A  34    -181.928-502.044-225.869 
ATOM    693  C4'  DA A  34    -182.440-501.492-224.554 
ATOM    694  O4'  DA A  34    -181.838-502.150-223.402 
ATOM    695  C3'  DA A  34    -182.177-500.006-224.308 
ATOM    696  O3'  DA A  34    -183.294-499.447-223.626 
ATOM    697  C2'  DA A  34    -180.970-499.977-223.369 
ATOM    698  C1'  DA A  34    -181.399-501.151-222.495 
ATOM    699  N9   DA A  34    -180.293-501.724-221.677 
ATOM    700  C8   DA A  34    -178.970-501.838-222.000 
ATOM    701  N7   DA A  34    -178.249-502.384-221.071 
ATOM    702  C5   DA A  34    -179.157-502.653-220.056 
ATOM    703  C6   DA A  34    -179.014-503.236-218.787 
ATOM    704  N6   DA A  34    -177.844-503.675-218.301 
ATOM    705  N1   DA A  34    -180.122-503.352-218.030 
ATOM    706  C2   DA A  34    -181.281-502.915-218.518 
ATOM    707  N3   DA A  34    -181.536-502.356-219.680 
ATOM    708  C4   DA A  34    -180.411-502.251-220.418 
ATOM    709  P    DG A  35    -183.791-497.979-224.024 
ATOM    710  OP1  DG A  35    -184.685-498.061-225.202 
ATOM    711  OP2  DG A  35    -182.624-497.080-224.157 
ATOM    712  O5'  DG A  35    -184.640-497.571-222.731 
ATOM    713  C5'  DG A  35    -185.295-498.604-221.972 
ATOM    714  C4'  DG A  35    -185.093-498.366-220.489 
ATOM    715  O4'  DG A  35    -183.871-498.982-219.989 
ATOM    716  C3'  DG A  35    -184.970-496.903-220.061 
ATOM    717  O3'  DG A  35    -185.610-496.737-218.801 
ATOM    718  C2'  DG A  35    -183.470-496.679-219.876 
ATOM    719  C1'  DG A  35    -183.170-498.021-219.215 
ATOM    720  N9   DG A  35    -181.726-498.384-219.225 
ATOM    721  C8   DG A  35    -180.768-498.121-220.180 
ATOM    722  N7   DG A  35    -179.577-498.582-219.883 
ATOM    723  C5   DG A  35    -179.758-499.193-218.643 
ATOM    724  C6   DG A  35    -178.828-499.870-217.813 
ATOM    725  O6   DG A  35    -177.631-500.074-218.004 
ATOM    726  N1   DG A  35    -179.434-500.338-216.638 
ATOM    727  C2   DG A  35    -180.765-500.173-216.310 
ATOM    728  N2   DG A  35    -181.150-500.694-215.143 
ATOM    729  N3   DG A  35    -181.638-499.538-217.090 
ATOM    730  C4   DG A  35    -181.066-499.078-218.232 
ATOM    731  P    DA A  36    -186.462-495.408-218.534 
ATOM    732  OP1  DA A  36    -187.826-495.574-219.086 
ATOM    733  OP2  DA A  36    -185.707-494.230-219.012 
ATOM    734  O5'  DA A  36    -186.527-495.392-216.934 
ATOM    735  C5'  DA A  36    -186.500-496.642-216.222 
ATOM    736  C4'  DA A  36    -185.567-496.541-215.031 
ATOM    737  O4'  DA A  36    -184.192-496.878-215.374 
ATOM    738  C3'  DA A  36    -185.458-495.160-214.387 
ATOM    739  O3'  DA A  36    -185.332-495.317-212.979 
ATOM    740  C2'  DA A  36    -184.152-494.580-214.931 
ATOM    741  C1'  DA A  36    -183.340-495.870-214.851 
ATOM    742  N9   DA A  36    -182.095-495.847-215.669 
ATOM    743  C8   DA A  36    -181.881-495.232-216.869 
ATOM    744  N7   DA A  36    -180.681-495.394-217.334 
ATOM    745  C5   DA A  36    -180.052-496.173-216.373 
ATOM    746  C6   DA A  36    -178.751-496.694-216.278 
ATOM    747  N6   DA A  36    -177.806-496.498-217.208 
ATOM    748  N1   DA A  36    -178.455-497.427-215.188 
ATOM    749  C2   DA A  36    -179.399-497.619-214.268 
ATOM    750  N3   DA A  36    -180.640-497.185-214.248 
ATOM    751  C4   DA A  36    -180.911-496.455-215.349 
ATOM    752  P    DA A  37    -186.094-494.294-212.013 
ATOM    753  OP1  DA A  37    -187.495-494.737-211.830 
ATOM    754  OP2  DA A  37    -185.910-492.912-212.508 
ATOM    755  O5'  DA A  37    -185.286-494.488-210.646 
ATOM    756  C5'  DA A  37    -184.686-495.767-210.365 
ATOM    757  C4'  DA A  37    -183.287-495.574-209.817 
ATOM    758  O4'  DA A  37    -182.283-495.502-210.870 
ATOM    759  C3'  DA A  37    -183.060-494.299-209.005 
ATOM    760  O3'  DA A  37    -182.169-494.587-207.934 
ATOM    761  C2'  DA A  37    -182.362-493.343-209.972 
ATOM    762  C1'  DA A  37    -181.451-494.380-210.620 
ATOM    763  N9   DA A  37    -180.867-493.939-211.917 
ATOM    764  C8   DA A  37    -181.433-493.149-212.877 
ATOM    765  N7   DA A  37    -180.667-492.940-213.903 
ATOM    766  C5   DA A  37    -179.507-493.642-213.603 
ATOM    767  C6   DA A  37    -178.301-493.818-214.300 
ATOM    768  N6   DA A  37    -178.052-493.275-215.500 
ATOM    769  N1   DA A  37    -177.354-494.577-213.716 
ATOM    770  C2   DA A  37    -177.607-495.115-212.524 
ATOM    771  N3   DA A  37    -178.689-495.020-211.783 
ATOM    772  C4   DA A  37    -179.621-494.256-212.389 
ATOM    773  P    DC A  38    -182.435-493.920-206.503 
ATOM    774  OP1  DC A  38    -183.425-494.727-205.756 
ATOM    775  OP2  DC A  38    -182.761-492.488-206.676 
ATOM    776  O5'  DC A  38    -180.996-494.064-205.816 
ATOM    777  C5'  DC A  38    -180.152-495.170-206.188 
ATOM    778  C4'  DC A  38    -178.727-494.692-206.386 
ATOM    779  O4'  DC A  38    -178.478-494.238-207.748 
ATOM    780  C3'  DC A  38    -178.296-493.509-205.519 
ATOM    781  O3'  DC A  38    -176.936-493.686-205.142 
ATOM    782  C2'  DC A  38    -178.390-492.296-206.445 
ATOM    783  C1'  DC A  38    -177.827-492.978-207.688 
ATOM    784  N1   DC A  38    -178.114-492.248-208.953 
ATOM    785  C2   DC A  38    -177.151-492.288-209.959 
ATOM    786  O2   DC A  38    -176.108-492.922-209.761 
ATOM    787  N3   DC A  38    -177.393-491.628-211.120 
ATOM    788  C4   DC A  38    -178.537-490.952-211.296 
ATOM    789  N4   DC A  38    -178.725-490.325-212.447 
ATOM    790  C5   DC A  38    -179.539-490.898-210.274 
ATOM    791  C6   DC A  38    -179.278-491.564-209.120 
ATOM    792  P    DC A  39    -176.483-493.288-203.659 
ATOM    793  OP1  DC A  39    -176.775-494.406-202.734 
ATOM    794  OP2  DC A  39    -177.067-491.977-203.298 
ATOM    795  O5'  DC A  39    -174.901-493.139-203.841 
ATOM    796  C5'  DC A  39    -174.235-493.938-204.837 
ATOM    797  C4'  DC A  39    -173.237-493.089-205.600 
ATOM    798  O4'  DC A  39    -173.837-492.425-206.749 
ATOM    799  C3'  DC A  39    -172.593-491.949-204.811 
ATOM    800  O3'  DC A  39    -171.237-491.815-205.220 
ATOM    801  C2'  DC A  39    -173.356-490.698-205.245 
ATOM    802  C1'  DC A  39    -173.459-491.057-206.724 
ATOM    803  N1   DC A  39    -174.493-490.278-207.460 
ATOM    804  C2   DC A  39    -174.234-489.947-208.787 
ATOM    805  O2   DC A  39    -173.168-490.311-209.296 
ATOM    806  N3   DC A  39    -175.165-489.236-209.476 
ATOM    807  C4   DC A  39    -176.308-488.861-208.889 
ATOM    808  N4   DC A  39    -177.183-488.169-209.601 
ATOM    809  C5   DC A  39    -176.593-489.190-207.524 
ATOM    810  C6   DC A  39    -175.651-489.901-206.853 
ATOM    811  P    DT A  40    -170.121-491.497-204.117 
ATOM    812  OP1  DT A  40    -169.691-492.755-203.469 
ATOM    813  OP2  DT A  40    -170.609-490.434-203.211 
ATOM    814  O5'  DT A  40    -168.934-490.925-205.026 
ATOM    815  C5'  DT A  40    -168.799-491.399-206.378 
ATOM    816  C4'  DT A  40    -168.517-490.237-207.309 
ATOM    817  O4'  DT A  40    -169.737-489.616-207.807 
ATOM    818  C3'  DT A  40    -167.732-489.074-206.703 
ATOM    819  O3'  DT A  40    -166.853-488.548-207.689 
ATOM    820  C2'  DT A  40    -168.790-488.018-206.382 
ATOM    821  C1'  DT A  40    -169.620-488.210-207.648 
ATOM    822  N1   DT A  40    -170.993-487.639-207.557 
ATOM    823  C2   DT A  40    -171.527-487.106-208.705 
ATOM    824  O2   DT A  40    -170.929-487.086-209.767 
ATOM    825  N3   DT A  40    -172.800-486.586-208.581 
ATOM    826  C4   DT A  40    -173.565-486.556-207.433 
ATOM    827  O4   DT A  40    -174.695-486.062-207.445 
ATOM    828  C5   DT A  40    -172.920-487.139-206.280 
ATOM    829  C7   DT A  40    -173.683-487.147-204.988 
ATOM    830  C6   DT A  40    -171.682-487.651-206.372 
ATOM    831  P    DA A  41    -165.382-488.089-207.252 
ATOM    832  OP1  DA A  41    -164.483-489.264-207.230 
ATOM    833  OP2  DA A  41    -165.459-487.305-206.000 
ATOM    834  O5'  DA A  41    -164.979-487.126-208.466 
ATOM    835  C5'  DA A  41    -165.527-487.383-209.773 
ATOM    836  C4'  DA A  41    -165.976-486.083-210.410 
ATOM    837  O4'  DA A  41    -167.349-485.741-210.066 
ATOM    838  C3'  DA A  41    -165.177-484.840-210.020 
ATOM    839  O3'  DA A  41    -165.064-483.990-211.156 
ATOM    840  C2'  DA A  41    -166.041-484.138-208.973 
ATOM    841  C1'  DA A  41    -167.382-484.382-209.657 
ATOM    842  N9   DA A  41    -168.556-484.198-208.758 
ATOM    843  C8   DA A  41    -168.653-484.475-207.423 
ATOM    844  N7   DA A  41    -169.815-484.203-206.916 
ATOM    845  C5   DA A  41    -170.544-483.711-207.990 
ATOM    846  C6   DA A  41    -171.863-483.243-208.105 
ATOM    847  N6   DA A  41    -172.723-483.194-207.078 
ATOM    848  N1   DA A  41    -172.268-482.826-209.319 
ATOM    849  C2   DA A  41    -171.409-482.878-210.336 
ATOM    850  N3   DA A  41    -170.161-483.292-210.348 
ATOM    851  C4   DA A  41    -169.781-483.704-209.122 
ATOM    852  P    DG A  42    -163.683-483.225-211.418 
ATOM    853  OP1  DG A  42    -162.746-484.123-212.130 
ATOM    854  OP2  DG A  42    -163.189-482.644-210.150 
ATOM    855  O5'  DG A  42    -164.153-482.052-212.399 
ATOM    856  C5'  DG A  42    -165.273-482.280-213.274 
ATOM    857  C4'  DG A  42    -166.190-481.072-213.270 
ATOM    858  O4'  DG A  42    -167.191-481.138-212.214 
ATOM    859  C3'  DG A  42    -165.509-479.722-213.047 
ATOM    860  O3'  DG A  42    -166.160-478.741-213.846 
ATOM    861  C2'  DG A  42    -165.763-479.397-211.576 
ATOM    862  C1'  DG A  42    -167.205-479.894-211.532 
ATOM    863  N9   DG A  42    -167.717-480.128-210.153 
ATOM    864  C8   DG A  42    -167.044-480.582-209.039 
ATOM    865  N7   DG A  42    -167.791-480.678-207.967 
ATOM    866  C5   DG A  42    -169.048-480.258-208.400 
ATOM    867  C6   DG A  42    -170.269-480.145-207.687 
ATOM    868  O6   DG A  42    -170.498-480.397-206.507 
ATOM    869  N1   DG A  42    -171.303-479.677-208.511 
ATOM    870  C2   DG A  42    -171.172-479.361-209.849 
ATOM    871  N2   DG A  42    -172.278-478.932-210.461 
ATOM    872  N3   DG A  42    -170.025-479.468-210.518 
ATOM    873  C4   DG A  42    -169.013-479.920-209.732 
ATOM    874  P    DA A  43    -165.277-477.621-214.572 
ATOM    875  OP1  DA A  43    -164.749-478.155-215.848 
ATOM    876  OP2  DA A  43    -164.271-477.091-213.625 
ATOM    877  O5'  DA A  43    -166.376-476.498-214.873 
ATOM    878  C5'  DA A  43    -167.741-476.899-215.095 
ATOM    879  C4'  DA A  43    -168.681-475.976-214.345 
ATOM    880  O4'  DA A  43    -168.928-476.424-212.982 
ATOM    881  C3'  DA A  43    -168.205-474.534-214.177 
ATOM    882  O3'  DA A  43    -169.325-473.664-214.282 
ATOM    883  C2'  DA A  43    -167.669-474.466-212.747 
ATOM    884  C1'  DA A  43    -168.761-475.317-212.109 
ATOM    885  N9   DA A  43    -168.403-475.841-210.761 
ATOM    886  C8   DA A  43    -167.178-476.230-210.301 
ATOM    887  N7   DA A  43    -167.186-476.641-209.071 
ATOM    888  C5   DA A  43    -168.513-476.518-208.685 
ATOM    889  C6   DA A  43    -169.180-476.796-207.481 
ATOM    890  N6   DA A  43    -168.568-477.280-206.391 
ATOM    891  N1   DA A  43    -170.504-476.556-207.436 
ATOM    892  C2   DA A  43    -171.107-476.075-208.522 
ATOM    893  N3   DA A  43    -170.592-475.779-209.696 
ATOM    894  C4   DA A  43    -169.266-476.027-209.714 
ATOM    895  P    DG A  44    -169.160-472.275-215.060 
ATOM    896  OP1  DG A  44    -169.332-472.498-216.513 
ATOM    897  OP2  DG A  44    -167.897-471.623-214.649 
ATOM    898  O5'  DG A  44    -170.404-471.444-214.492 
ATOM    899  C5'  DG A  44    -171.591-472.152-214.091 
ATOM    900  C4'  DG A  44    -172.104-471.600-212.776 
ATOM    901  O4'  DG A  44    -171.502-472.259-211.624 
ATOM    902  C3'  DG A  44    -171.841-470.115-212.530 
ATOM    903  O3'  DG A  44    -172.958-469.556-211.848 
ATOM    904  C2'  DG A  44    -170.634-470.086-211.591 
ATOM    905  C1'  DG A  44    -171.063-471.260-210.717 
ATOM    906  N9   DG A  44    -169.956-471.832-209.899 
ATOM    907  C8   DG A  44    -168.619-471.956-210.207 
ATOM    908  N7   DG A  44    -167.902-472.509-209.261 
ATOM    909  C5   DG A  44    -168.829-472.770-208.253 
ATOM    910  C6   DG A  44    -168.648-473.364-206.977 
ATOM    911  O6   DG A  44    -167.616-473.788-206.464 
ATOM    912  N1   DG A  44    -169.857-473.438-206.271 
ATOM    913  C2   DG A  44    -171.080-472.997-206.738 
ATOM    914  N2   DG A  44    -172.116-473.159-205.911 
ATOM    915  N3   DG A  44    -171.248-472.442-207.936 
ATOM    916  C4   DG A  44    -170.086-472.361-208.633 
ATOM    917  P    DT A  45    -173.455-468.088-212.246 
ATOM    918  OP1  DT A  45    -174.349-468.169-213.424 
ATOM    919  OP2  DT A  45    -172.288-467.188-212.379 
ATOM    920  O5'  DT A  45    -174.304-467.679-210.953 
ATOM    921  C5'  DT A  45    -174.959-468.713-210.194 
ATOM    922  C4'  DT A  45    -174.757-468.474-208.711 
ATOM    923  O4'  DT A  45    -173.535-469.090-208.211 
ATOM    924  C3'  DT A  45    -174.634-467.012-208.283 
ATOM    925  O3'  DT A  45    -175.274-466.845-207.023 
ATOM    926  C2'  DT A  45    -173.133-466.787-208.098 
ATOM    927  C1'  DT A  45    -172.833-468.129-207.437 
ATOM    928  N1   DT A  45    -171.390-468.492-207.447 
ATOM    929  C2   DT A  45    -170.912-469.188-206.363 
ATOM    930  O2   DT A  45    -171.614-469.510-205.419 
ATOM    931  N3   DT A  45    -169.568-469.507-206.407 
ATOM    932  C4   DT A  45    -168.686-469.195-207.421 
ATOM    933  O4   DT A  45    -167.503-469.534-207.348 
ATOM    934  C5   DT A  45    -169.280-468.463-208.515 
ATOM    935  C7   DT A  45    -168.388-468.084-209.660 
ATOM    936  C6   DT A  45    -170.583-468.140-208.498 
ATOM    937  P    DT A  46    -176.126-465.517-206.756 
ATOM    938  OP1  DT A  46    -177.489-465.683-207.308 
ATOM    939  OP2  DT A  46    -175.371-464.338-207.234 
ATOM    940  O5'  DT A  46    -176.191-465.500-205.156 
ATOM    941  C5'  DT A  46    -176.164-466.751-204.444 
ATOM    942  C4'  DT A  46    -175.230-466.650-203.254 
ATOM    943  O4'  DT A  46    -173.856-466.987-203.596 
ATOM    944  C3'  DT A  46    -175.122-465.268-202.610 
ATOM    945  O3'  DT A  46    -174.996-465.425-201.201 
ATOM    946  C2'  DT A  46    -173.816-464.689-203.153 
ATOM    947  C1'  DT A  46    -173.004-465.979-203.074 
ATOM    948  N1   DT A  46    -171.759-465.955-203.891 
ATOM    949  C2   DT A  46    -170.671-466.631-203.394 
ATOM    950  O2   DT A  46    -170.693-467.233-202.334 
ATOM    951  N3   DT A  46    -169.536-466.586-204.178 
ATOM    952  C4   DT A  46    -169.402-465.937-205.389 
ATOM    953  O4   DT A  46    -168.333-465.967-206.002 
ATOM    954  C5   DT A  46    -170.597-465.256-205.828 
ATOM    955  C7   DT A  46    -170.537-464.524-207.137 
ATOM    956  C6   DT A  46    -171.715-465.283-205.084 
ATOM    957  P    DG A  47    -175.758-464.403-200.235 
ATOM    958  OP1  DG A  47    -177.159-464.845-200.052 
ATOM    959  OP2  DG A  47    -175.573-463.021-200.730 
ATOM    960  O5'  DG A  47    -174.950-464.596-198.868 
ATOM    961  C5'  DG A  47    -174.350-465.875-198.587 
ATOM    962  C4'  DG A  47    -172.951-465.682-198.039 
ATOM    963  O4'  DG A  47    -171.947-465.611-199.092 
ATOM    964  C3'  DG A  47    -172.724-464.407-197.227 
ATOM    965  O3'  DG A  47    -171.833-464.695-196.157 
ATOM    966  C2'  DG A  47    -172.026-463.451-198.195 
ATOM    967  C1'  DG A  47    -171.114-464.489-198.842 
ATOM    968  N9   DG A  47    -170.531-464.047-200.139 
ATOM    969  C8   DG A  47    -171.085-463.252-201.118 
ATOM    970  N7   DG A  47    -170.301-463.049-202.150 
ATOM    971  C5   DG A  47    -169.145-463.760-201.830 
ATOM    972  C6   DG A  47    -167.939-463.917-202.562 
ATOM    973  O6   DG A  47    -167.638-463.454-203.659 
ATOM    974  N1   DG A  47    -167.022-464.721-201.869 
ATOM    975  C2   DG A  47    -167.243-465.298-200.634 
ATOM    976  N2   DG A  47    -166.242-466.032-200.142 
ATOM    977  N3   DG A  47    -168.375-465.150-199.950 
ATOM    978  C4   DG A  47    -169.275-464.372-200.606 
ATOM    979  P    DG A  48    -172.098-464.028-194.725 
ATOM    980  OP1  DG A  48    -173.089-464.835-193.978 
ATOM    981  OP2  DG A  48    -172.425-462.596-194.899 
ATOM    982  O5'  DG A  48    -170.660-464.172-194.039 
ATOM    983  C5'  DG A  48    -169.816-465.279-194.410 
ATOM    984  C4'  DG A  48    -168.391-464.800-194.608 
ATOM    985  O4'  DG A  48    -168.142-464.346-195.970 
ATOM    986  C3'  DG A  48    -167.960-463.617-193.741 
ATOM    987  O3'  DG A  48    -166.600-463.795-193.365 
ATOM    988  C2'  DG A  48    -168.053-462.404-194.667 
ATOM    989  C1'  DG A  48    -167.490-463.087-195.910 
ATOM    990  N9   DG A  48    -167.778-462.356-197.175 
ATOM    991  C8   DG A  48    -168.888-461.617-197.523 
ATOM    992  N7   DG A  48    -168.829-461.097-198.725 
ATOM    993  C5   DG A  48    -167.591-461.520-199.207 
ATOM    994  C6   DG A  48    -166.965-461.273-200.457 
ATOM    995  O6   DG A  48    -167.380-460.619-201.410 
ATOM    996  N1   DG A  48    -165.709-461.892-200.532 
ATOM    997  C2   DG A  48    -165.135-462.651-199.531 
ATOM    998  N2   DG A  48    -163.928-463.157-199.797 
ATOM    999  N3   DG A  48    -165.724-462.883-198.359 
ATOM   1000  C4   DG A  48    -166.942-462.289-198.270 
ATOM   1001  P    DG A  49    -166.147-463.396-191.881 
ATOM   1002  OP1  DG A  49    -166.439-464.515-190.956 
ATOM   1003  OP2  DG A  49    -166.731-462.086-191.520 
ATOM   1004  O5'  DG A  49    -164.565-463.247-192.064 
ATOM   1005  C5'  DG A  49    -163.899-464.046-193.060 
ATOM   1006  C4'  DG A  49    -162.901-463.197-193.823 
ATOM   1007  O4'  DG A  49    -163.501-462.534-194.971 
ATOM   1008  C3'  DG A  49    -162.257-462.058-193.033 
ATOM   1009  O3'  DG A  49    -160.901-461.924-193.442 
ATOM   1010  C2'  DG A  49    -163.020-460.806-193.467 
ATOM   1011  C1'  DG A  49    -163.123-461.166-194.946 
ATOM   1012  N9   DG A  49    -164.157-460.386-195.682 
ATOM   1013  C8   DG A  49    -165.376-459.921-195.239 
ATOM   1014  N7   DG A  49    -166.057-459.261-196.144 
ATOM   1015  C5   DG A  49    -165.231-459.290-197.266 
ATOM   1016  C6   DG A  49    -165.426-458.741-198.560 
ATOM   1017  O6   DG A  49    -166.385-458.106-198.989 
ATOM   1018  N1   DG A  49    -164.333-459.003-199.399 
ATOM   1019  C2   DG A  49    -163.201-459.704-199.034 
ATOM   1020  N2   DG A  49    -162.270-459.848-199.981 
ATOM   1021  N3   DG A  49    -163.018-460.220-197.820 
ATOM   1022  C4   DG A  49    -164.069-459.974-196.995 
ATOM   1023  P    DA A  50    -159.785-461.605-192.340 
ATOM   1024  OP1  DA A  50    -159.355-462.864-191.692 
ATOM   1025  OP2  DA A  50    -160.273-460.542-191.434 
ATOM   1026  O5'  DA A  50    -158.598-461.033-193.248 
ATOM   1027  C5'  DA A  50    -158.463-461.508-194.601 
ATOM   1028  C4'  DA A  50    -158.181-460.345-195.531 
ATOM   1029  O4'  DA A  50    -159.401-459.724-196.029 
ATOM   1030  C3'  DA A  50    -157.396-459.182-194.925 
ATOM   1031  O3'  DA A  50    -156.517-458.656-195.911 
ATOM   1032  C2'  DA A  50    -158.454-458.127-194.604 
ATOM   1033  C1'  DA A  50    -159.284-458.319-195.870 
ATOM   1034  N9   DA A  50    -160.657-457.748-195.779 
ATOM   1035  C8   DA A  50    -161.476-457.679-194.689 
ATOM   1036  N7   DA A  50    -162.621-457.119-194.927 
ATOM   1037  C5   DA A  50    -162.560-456.792-196.275 
ATOM   1038  C6   DA A  50    -163.472-456.169-197.141 
ATOM   1039  N6   DA A  50    -164.684-455.743-196.758 
ATOM   1040  N1   DA A  50    -163.093-455.996-198.421 
ATOM   1041  C2   DA A  50    -161.887-456.421-198.797 
ATOM   1042  N3   DA A  50    -160.956-457.013-198.082 
ATOM   1043  C4   DA A  50    -161.360-457.173-196.804 
ATOM   1044  P    DA A  51    -155.046-458.198-195.475 
ATOM   1045  OP1  DA A  51    -154.146-459.373-195.452 
ATOM   1046  OP2  DA A  51    -155.123-457.413-194.223 
ATOM   1047  O5'  DA A  51    -154.643-457.235-196.688 
ATOM   1048  C5'  DA A  51    -155.191-457.491-197.995 
ATOM   1049  C4'  DA A  51    -155.640-456.191-198.633 
ATOM   1050  O4'  DA A  51    -157.013-455.849-198.288 
ATOM   1051  C3'  DA A  51    -154.841-454.948-198.242 
ATOM   1052  O3'  DA A  51    -154.728-454.099-199.378 
ATOM   1053  C2'  DA A  51    -155.705-454.246-197.195 
ATOM   1054  C1'  DA A  51    -157.046-454.490-197.879 
ATOM   1055  N9   DA A  51    -158.219-454.307-196.980 
ATOM   1056  C8   DA A  51    -158.317-454.583-195.646 
ATOM   1057  N7   DA A  51    -159.479-454.311-195.138 
ATOM   1058  C5   DA A  51    -160.208-453.819-196.212 
ATOM   1059  C6   DA A  51    -161.527-453.352-196.327 
ATOM   1060  N6   DA A  51    -162.387-453.302-195.300 
ATOM   1061  N1   DA A  51    -161.931-452.934-197.541 
ATOM   1062  C2   DA A  51    -161.073-452.986-198.558 
ATOM   1063  N3   DA A  51    -159.824-453.401-198.571 
ATOM   1064  C4   DA A  51    -159.444-453.812-197.344 
ATOM   1065  P    DG A  52    -153.347-453.333-199.641 
ATOM   1066  OP1  DG A  52    -152.410-454.232-200.352 
ATOM   1067  OP2  DG A  52    -152.853-452.753-198.373 
ATOM   1068  O5'  DG A  52    -153.817-452.160-200.621 
ATOM   1069  C5'  DG A  52    -154.937-452.389-201.496 
ATOM   1070  C4'  DG A  52    -155.854-451.180-201.492 
ATOM   1071  O4'  DG A  52    -156.855-451.246-200.437 
ATOM   1072  C3'  DG A  52    -155.173-449.830-201.269 
ATOM   1073  O3'  DG A  52    -155.824-448.849-202.068 
ATOM   1074  C2'  DG A  52    -155.427-449.506-199.798 
ATOM   1075  C1'  DG A  52    -156.869-450.002-199.754 
ATOM   1076  N9   DG A  52    -157.381-450.236-198.375 
ATOM   1077  C8   DG A  52    -156.708-450.690-197.261 
ATOM   1078  N7   DG A  52    -157.455-450.786-196.189 
ATOM   1079  C5   DG A  52    -158.712-450.366-196.622 
ATOM   1080  C6   DG A  52    -159.933-450.253-195.909 
ATOM   1081  O6   DG A  52    -160.161-450.505-194.729 
ATOM   1082  N1   DG A  52    -160.966-449.786-196.733 
ATOM   1083  C2   DG A  52    -160.836-449.470-198.071 
ATOM   1084  N2   DG A  52    -161.942-449.040-198.683 
ATOM   1085  N3   DG A  52    -159.689-449.577-198.740 
ATOM   1086  C4   DG A  52    -158.677-450.028-197.954 
ATOM   1087  P    DA A  53    -154.941-447.729-202.794 
ATOM   1088  OP1  DA A  53    -154.413-448.264-204.070 
ATOM   1089  OP2  DA A  53    -153.935-447.199-201.847 
ATOM   1090  O5'  DA A  53    -156.039-446.606-203.095 
ATOM   1091  C5'  DA A  53    -157.405-447.007-203.317 
ATOM   1092  C4'  DA A  53    -158.345-446.085-202.567 
ATOM   1093  O4'  DA A  53    -158.592-446.533-201.204 
ATOM   1094  C3'  DA A  53    -157.869-444.642-202.400 
ATOM   1095  O3'  DA A  53    -158.989-443.772-202.504 
ATOM   1096  C2'  DA A  53    -157.333-444.574-200.970 
ATOM   1097  C1'  DA A  53    -158.425-445.426-200.332 
ATOM   1098  N9   DA A  53    -158.066-445.949-198.983 
ATOM   1099  C8   DA A  53    -156.841-446.338-198.523 
ATOM   1100  N7   DA A  53    -156.850-446.750-197.294 
ATOM   1101  C5   DA A  53    -158.177-446.626-196.908 
ATOM   1102  C6   DA A  53    -158.844-446.904-195.703 
ATOM   1103  N6   DA A  53    -158.231-447.388-194.613 
ATOM   1104  N1   DA A  53    -160.168-446.665-195.658 
ATOM   1105  C2   DA A  53    -160.771-446.184-196.745 
ATOM   1106  N3   DA A  53    -160.256-445.887-197.918 
ATOM   1107  C4   DA A  53    -158.930-446.135-197.936 
ATOM   1108  P    DC A  54    -158.824-442.383-203.283 
ATOM   1109  OP1  DC A  54    -158.996-442.606-204.736 
ATOM   1110  OP2  DC A  54    -157.561-441.731-202.871 
ATOM   1111  O5'  DC A  54    -160.068-441.553-202.714 
ATOM   1112  C5'  DC A  54    -161.255-442.261-202.313 
ATOM   1113  C4'  DC A  54    -161.768-441.709-200.998 
ATOM   1114  O4'  DC A  54    -161.166-442.367-199.846 
ATOM   1115  C3'  DC A  54    -161.505-440.223-200.752 
ATOM   1116  O3'  DC A  54    -162.622-439.664-200.070 
ATOM   1117  C2'  DC A  54    -160.298-440.194-199.813 
ATOM   1118  C1'  DC A  54    -160.726-441.368-198.939 
ATOM   1119  N1   DC A  54    -159.620-441.941-198.121 
ATOM   1120  C2   DC A  54    -159.935-442.433-196.857 
ATOM   1121  O2   DC A  54    -161.107-442.375-196.470 
ATOM   1122  N3   DC A  54    -158.940-442.958-196.097 
ATOM   1123  C4   DC A  54    -157.682-443.002-196.553 
ATOM   1124  N4   DC A  54    -156.748-443.524-195.773 
ATOM   1125  C5   DC A  54    -157.338-442.500-197.850 
ATOM   1126  C6   DC A  54    -158.345-441.979-198.595 
ATOM   1127  P    DG A  55    -163.118-438.196-200.469 
ATOM   1128  OP1  DG A  55    -164.013-438.278-201.646 
ATOM   1129  OP2  DG A  55    -161.952-437.296-200.601 
ATOM   1130  O5'  DG A  55    -163.967-437.788-199.175 
ATOM   1131  C5'  DG A  55    -164.623-438.821-198.416 
ATOM   1132  C4'  DG A  55    -164.420-438.582-196.933 
ATOM   1133  O4'  DG A  55    -163.199-439.198-196.433 
ATOM   1134  C3'  DG A  55    -164.298-437.120-196.505 
ATOM   1135  O3'  DG A  55    -164.938-436.954-195.245 
ATOM   1136  C2'  DG A  55    -162.797-436.895-196.321 
ATOM   1137  C1'  DG A  55    -162.497-438.237-195.659 
ATOM   1138  N9   DG A  55    -161.054-438.601-195.669 
ATOM   1139  C8   DG A  55    -160.096-438.338-196.624 
ATOM   1140  N7   DG A  55    -158.904-438.799-196.327 
ATOM   1141  C5   DG A  55    -159.086-439.410-195.087 
ATOM   1142  C6   DG A  55    -158.155-440.087-194.257 
ATOM   1143  O6   DG A  55    -156.959-440.291-194.449 
ATOM   1144  N1   DG A  55    -158.762-440.555-193.083 
ATOM   1145  C2   DG A  55    -160.093-440.389-192.754 
ATOM   1146  N2   DG A  55    -160.478-440.910-191.587 
ATOM   1147  N3   DG A  55    -160.966-439.754-193.535 
ATOM   1148  C4   DG A  55    -160.393-439.295-194.677 
ATOM   1149  P    DT A  56    -165.790-435.625-194.978 
ATOM   1150  OP1  DT A  56    -167.153-435.791-195.530 
ATOM   1151  OP2  DT A  56    -165.035-434.447-195.456 
ATOM   1152  O5'  DT A  56    -165.854-435.609-193.379 
ATOM   1153  C5'  DT A  56    -165.828-436.859-192.667 
ATOM   1154  C4'  DT A  56    -164.894-436.758-191.476 
ATOM   1155  O4'  DT A  56    -163.520-437.095-191.818 
ATOM   1156  C3'  DT A  56    -164.785-435.376-190.832 
ATOM   1157  O3'  DT A  56    -164.659-435.533-189.423 
ATOM   1158  C2'  DT A  56    -163.480-434.797-191.375 
ATOM   1159  C1'  DT A  56    -162.668-436.087-191.296 
ATOM   1160  N1   DT A  56    -161.423-436.063-192.113 
ATOM   1161  C2   DT A  56    -160.335-436.739-191.616 
ATOM   1162  O2   DT A  56    -160.357-437.341-190.557 
ATOM   1163  N3   DT A  56    -159.199-436.694-192.400 
ATOM   1164  C4   DT A  56    -159.065-436.046-193.611 
ATOM   1165  O4   DT A  56    -157.997-436.076-194.224 
ATOM   1166  C5   DT A  56    -160.261-435.364-194.050 
ATOM   1167  C7   DT A  56    -160.201-434.632-195.359 
ATOM   1168  C6   DT A  56    -161.379-435.392-193.307 
ATOM   1169  P    DC A  57    -165.422-434.511-188.457 
ATOM   1170  OP1  DC A  57    -166.823-434.953-188.274 
ATOM   1171  OP2  DC A  57    -165.237-433.129-188.952 
ATOM   1172  O5'  DC A  57    -164.614-434.705-187.090 
ATOM   1173  C5'  DC A  57    -164.014-435.984-186.810 
ATOM   1174  C4'  DC A  57    -162.614-435.790-186.261 
ATOM   1175  O4'  DC A  57    -161.611-435.719-187.314 
ATOM   1176  C3'  DC A  57    -162.388-434.516-185.449 
ATOM   1177  O3'  DC A  57    -161.497-434.804-184.379 
ATOM   1178  C2'  DC A  57    -161.690-433.559-186.417 
ATOM   1179  C1'  DC A  57    -160.778-434.597-187.064 
ATOM   1180  N1   DC A  57    -160.195-434.156-188.361 
ATOM   1181  C2   DC A  57    -158.906-434.582-188.673 
ATOM   1182  O2   DC A  57    -158.305-435.302-187.867 
ATOM   1183  N3   DC A  57    -158.356-434.189-189.850 
ATOM   1184  C4   DC A  57    -159.040-433.408-190.696 
ATOM   1185  N4   DC A  57    -158.460-433.053-191.832 
ATOM   1186  C5   DC A  57    -160.366-432.959-190.395 
ATOM   1187  C6   DC A  57    -160.898-433.361-189.213 
ATOM   1188  P    DA A  58    -161.762-434.137-182.948 
ATOM   1189  OP1  DA A  58    -162.753-434.944-182.200 
ATOM   1190  OP2  DA A  58    -162.089-432.705-183.121 
ATOM   1191  O5'  DA A  58    -160.324-434.280-182.261 
ATOM   1192  C5'  DA A  58    -159.480-435.387-182.632 
ATOM   1193  C4'  DA A  58    -158.055-434.908-182.830 
ATOM   1194  O4'  DA A  58    -157.806-434.455-184.192 
ATOM   1195  C3'  DA A  58    -157.624-433.726-181.963 
ATOM   1196  O3'  DA A  58    -156.263-433.903-181.587 
ATOM   1197  C2'  DA A  58    -157.717-432.512-182.889 
ATOM   1198  C1'  DA A  58    -157.154-433.195-184.132 
ATOM   1199  N9   DA A  58    -157.442-432.465-185.398 
ATOM   1200  C8   DA A  58    -158.550-431.737-185.725 
ATOM   1201  N7   DA A  58    -158.504-431.215-186.912 
ATOM   1202  C5   DA A  58    -157.276-431.627-187.410 
ATOM   1203  C6   DA A  58    -156.627-431.402-188.636 
ATOM   1204  N6   DA A  58    -157.154-430.671-189.629 
ATOM   1205  N1   DA A  58    -155.412-431.956-188.804 
ATOM   1206  C2   DA A  58    -154.894-432.681-187.815 
ATOM   1207  N3   DA A  58    -155.402-432.958-186.634 
ATOM   1208  C4   DA A  58    -156.617-432.392-186.491 
ATOM   1209  P    DC A  59    -155.811-433.505-180.103 
ATOM   1210  OP1  DC A  59    -156.103-434.623-179.179 
ATOM   1211  OP2  DC A  59    -156.395-432.194-179.742 
ATOM   1212  O5'  DC A  59    -154.228-433.356-180.286 
ATOM   1213  C5'  DC A  59    -153.562-434.154-181.282 
ATOM   1214  C4'  DC A  59    -152.565-433.306-182.045 
ATOM   1215  O4'  DC A  59    -153.165-432.642-183.193 
ATOM   1216  C3'  DC A  59    -151.921-432.166-181.256 
ATOM   1217  O3'  DC A  59    -150.565-432.032-181.665 
ATOM   1218  C2'  DC A  59    -152.684-430.915-181.689 
ATOM   1219  C1'  DC A  59    -152.787-431.274-183.168 
ATOM   1220  N1   DC A  59    -153.821-430.495-183.904 
ATOM   1221  C2   DC A  59    -153.562-430.164-185.232 
ATOM   1222  O2   DC A  59    -152.495-430.528-185.741 
ATOM   1223  N3   DC A  59    -154.493-429.452-185.920 
ATOM   1224  C4   DC A  59    -155.635-429.077-185.333 
ATOM   1225  N4   DC A  59    -156.511-428.385-186.046 
ATOM   1226  C5   DC A  59    -155.920-429.407-183.968 
ATOM   1227  C6   DC A  59    -154.979-430.118-183.297 
ATOM   1228  P    DT A  60    -149.449-431.713-180.562 
ATOM   1229  OP1  DT A  60    -149.019-432.972-179.914 
ATOM   1230  OP2  DT A  60    -149.937-430.650-179.656 
ATOM   1231  O5'  DT A  60    -148.262-431.142-181.470 
ATOM   1232  C5'  DT A  60    -148.127-431.616-182.823 
ATOM   1233  C4'  DT A  60    -147.845-430.454-183.754 
ATOM   1234  O4'  DT A  60    -149.064-429.832-184.252 
ATOM   1235  C3'  DT A  60    -147.060-429.291-183.147 
ATOM   1236  O3'  DT A  60    -146.181-428.765-184.134 
ATOM   1237  C2'  DT A  60    -148.118-428.235-182.827 
ATOM   1238  C1'  DT A  60    -148.948-428.427-184.092 
ATOM   1239  N1   DT A  60    -150.321-427.856-184.001 
ATOM   1240  C2   DT A  60    -150.855-427.323-185.150 
ATOM   1241  O2   DT A  60    -150.257-427.303-186.211 
ATOM   1242  N3   DT A  60    -152.128-426.803-185.026 
ATOM   1243  C4   DT A  60    -152.893-426.773-183.878 
ATOM   1244  O4   DT A  60    -154.022-426.279-183.889 
ATOM   1245  C5   DT A  60    -152.247-427.355-182.725 
ATOM   1246  C7   DT A  60    -153.010-427.364-181.432 
ATOM   1247  C6   DT A  60    -151.009-427.868-182.817 
ATOM   1248  P    DG A  61    -144.710-428.306-183.697 
ATOM   1249  OP1  DG A  61    -143.810-429.481-183.674 
ATOM   1250  OP2  DG A  61    -144.787-427.522-182.445 
ATOM   1251  O5'  DG A  61    -144.307-427.343-184.910 
ATOM   1252  C5'  DG A  61    -144.854-427.600-186.217 
ATOM   1253  C4'  DG A  61    -145.304-426.300-186.855 
ATOM   1254  O4'  DG A  61    -146.677-425.958-186.510 
ATOM   1255  C3'  DG A  61    -144.505-425.057-186.465 
ATOM   1256  O3'  DG A  61    -144.392-424.207-187.600 
ATOM   1257  C2'  DG A  61    -145.369-424.354-185.417 
ATOM   1258  C1'  DG A  61    -146.710-424.599-186.101 
ATOM   1259  N9   DG A  61    -147.883-424.415-185.202 
ATOM   1260  C8   DG A  61    -148.001-424.687-183.856 
ATOM   1261  N7   DG A  61    -149.179-424.409-183.356 
ATOM   1262  C5   DG A  61    -149.894-423.917-184.447 
ATOM   1263  C6   DG A  61    -151.232-423.451-184.528 
ATOM   1264  O6   DG A  61    -152.076-423.375-183.638 
ATOM   1265  N1   DG A  61    -151.554-423.041-185.829 
ATOM   1266  C2   DG A  61    -150.696-423.078-186.910 
ATOM   1267  N2   DG A  61    -151.194-422.643-188.070 
ATOM   1268  N3   DG A  61    -149.440-423.516-186.834 
ATOM   1269  C4   DG A  61    -149.112-423.917-185.578 
ATOM   1270  P    DA A  62    -143.011-423.442-187.863 
ATOM   1271  OP1  DA A  62    -142.074-424.340-188.574 
ATOM   1272  OP2  DA A  62    -142.517-422.861-186.595 
ATOM   1273  O5'  DA A  62    -143.481-422.269-188.843 
ATOM   1274  C5'  DA A  62    -144.601-422.497-189.718 
ATOM   1275  C4'  DA A  62    -145.517-421.289-189.714 
ATOM   1276  O4'  DA A  62    -146.519-421.355-188.659 
ATOM   1277  C3'  DA A  62    -144.837-419.939-189.492 
ATOM   1278  O3'  DA A  62    -145.487-418.957-190.290 
ATOM   1279  C2'  DA A  62    -145.091-419.614-188.020 
ATOM   1280  C1'  DA A  62    -146.533-420.110-187.976 
ATOM   1281  N9   DA A  62    -147.045-420.345-186.597 
ATOM   1282  C8   DA A  62    -146.362-420.796-185.504 
ATOM   1283  N7   DA A  62    -147.089-420.896-184.435 
ATOM   1284  C5   DA A  62    -148.348-420.481-184.848 
ATOM   1285  C6   DA A  62    -149.574-420.357-184.173 
ATOM   1286  N6   DA A  62    -149.737-420.655-182.875 
ATOM   1287  N1   DA A  62    -150.630-419.914-184.880 
ATOM   1288  C2   DA A  62    -150.461-419.620-186.169 
ATOM   1289  N3   DA A  62    -149.372-419.695-186.902 
ATOM   1290  C4   DA A  62    -148.331-420.141-186.170 
ATOM   1291  P    DT A  63    -144.604-417.837-191.016 
ATOM   1292  OP1  DT A  63    -144.076-418.372-192.292 
ATOM   1293  OP2  DT A  63    -143.598-417.307-190.069 
ATOM   1294  O5'  DT A  63    -145.703-416.715-191.317 
ATOM   1295  C5'  DT A  63    -147.069-417.115-191.540 
ATOM   1296  C4'  DT A  63    -148.009-416.193-190.789 
ATOM   1297  O4'  DT A  63    -148.256-416.641-189.426 
ATOM   1298  C3'  DT A  63    -147.533-414.750-190.622 
ATOM   1299  O3'  DT A  63    -148.653-413.880-190.726 
ATOM   1300  C2'  DT A  63    -146.997-414.683-189.192 
ATOM   1301  C1'  DT A  63    -148.089-415.534-188.554 
ATOM   1302  N1   DT A  63    -147.730-416.057-187.206 
ATOM   1303  C2   DT A  63    -148.746-416.171-186.288 
ATOM   1304  O2   DT A  63    -149.901-415.867-186.535 
ATOM   1305  N3   DT A  63    -148.376-416.659-185.050 
ATOM   1306  C4   DT A  63    -147.105-417.032-184.664 
ATOM   1307  O4   DT A  63    -146.895-417.455-183.525 
ATOM   1308  C5   DT A  63    -146.107-416.876-185.695 
ATOM   1309  C7   DT A  63    -144.696-417.260-185.358 
ATOM   1310  C6   DT A  63    -146.439-416.404-186.908 
ATOM   1311  P    DT A  64    -148.488-412.492-191.505 
ATOM   1312  OP1  DT A  64    -148.659-412.714-192.958 
ATOM   1313  OP2  DT A  64    -147.225-411.839-191.093 
ATOM   1314  O5'  DT A  64    -149.731-411.661-190.936 
ATOM   1315  C5'  DT A  64    -150.919-412.369-190.535 
ATOM   1316  C4'  DT A  64    -151.431-411.817-189.220 
ATOM   1317  O4'  DT A  64    -150.830-412.475-188.068 
ATOM   1318  C3'  DT A  64    -151.169-410.331-188.974 
ATOM   1319  O3'  DT A  64    -152.285-409.773-188.292 
ATOM   1320  C2'  DT A  64    -149.962-410.302-188.036 
ATOM   1321  C1'  DT A  64    -150.390-411.477-187.161 
ATOM   1322  N1   DT A  64    -149.284-412.049-186.344 
ATOM   1323  C2   DT A  64    -149.611-412.530-185.099 
ATOM   1324  O2   DT A  64    -150.745-412.505-184.655 
ATOM   1325  N3   DT A  64    -148.559-413.053-184.370 
ATOM   1326  C4   DT A  64    -147.242-413.131-184.774 
ATOM   1327  O4   DT A  64    -146.387-413.620-184.033 
ATOM   1328  C5   DT A  64    -146.998-412.600-186.094 
ATOM   1329  C7   DT A  64    -145.590-412.646-186.612 
ATOM   1330  C6   DT A  64    -148.002-412.086-186.825 
ATOM   1331  P    DA A  65    -152.782-408.305-188.691 
ATOM   1332  OP1  DA A  65    -153.677-408.386-189.868 
ATOM   1333  OP2  DA A  65    -151.616-407.405-188.823 
ATOM   1334  O5'  DA A  65    -153.631-407.896-187.398 
ATOM   1335  C5'  DA A  65    -154.287-408.929-186.638 
ATOM   1336  C4'  DA A  65    -154.084-408.691-185.156 
ATOM   1337  O4'  DA A  65    -152.863-409.307-184.656 
ATOM   1338  C3'  DA A  65    -153.962-407.228-184.728 
ATOM   1339  O3'  DA A  65    -154.601-407.062-183.468 
ATOM   1340  C2'  DA A  65    -152.461-407.004-184.543 
ATOM   1341  C1'  DA A  65    -152.161-408.346-183.881 
ATOM   1342  N9   DA A  65    -150.717-408.709-183.892 
ATOM   1343  C8   DA A  65    -149.781-408.440-184.849 
ATOM   1344  N7   DA A  65    -148.598-408.890-184.566 
ATOM   1345  C5   DA A  65    -148.759-409.504-183.332 
ATOM   1346  C6   DA A  65    -147.864-410.180-182.486 
ATOM   1347  N6   DA A  65    -146.566-410.359-182.773 
ATOM   1348  N1   DA A  65    -148.353-410.667-181.331 
ATOM   1349  C2   DA A  65    -149.642-410.487-181.052 
ATOM   1350  N3   DA A  65    -150.568-409.876-181.760 
ATOM   1351  C4   DA A  65    -150.053-409.398-182.910 
ATOM   1352  P    DT A  66    -155.454-405.733-183.200 
ATOM   1353  OP1  DT A  66    -156.817-405.899-183.752 
ATOM   1354  OP2  DT A  66    -154.699-404.555-183.679 
ATOM   1355  O5'  DT A  66    -155.518-405.717-181.601 
ATOM   1356  C5'  DT A  66    -155.492-406.968-180.889 
ATOM   1357  C4'  DT A  66    -154.558-406.867-179.698 
ATOM   1358  O4'  DT A  66    -153.184-407.203-180.041 
ATOM   1359  C3'  DT A  66    -154.449-405.485-179.054 
ATOM   1360  O3'  DT A  66    -154.323-405.642-177.646 
ATOM   1361  C2'  DT A  66    -153.143-404.906-179.598 
ATOM   1362  C1'  DT A  66    -152.332-406.195-179.518 
ATOM   1363  N1   DT A  66    -151.087-406.172-180.335 
ATOM   1364  C2   DT A  66    -149.999-406.848-179.838 
ATOM   1365  O2   DT A  66    -150.020-407.450-178.779 
ATOM   1366  N3   DT A  66    -148.863-406.803-180.623 
ATOM   1367  C4   DT A  66    -148.729-406.154-181.834 
ATOM   1368  O4   DT A  66    -147.660-406.184-182.446 
ATOM   1369  C5   DT A  66    -149.925-405.473-182.272 
ATOM   1370  C7   DT A  66    -149.865-404.741-183.581 
ATOM   1371  C6   DT A  66    -151.043-405.500-181.529 
ATOM   1372  P    DG A  67    -155.086-404.619-176.680 
ATOM   1373  OP1  DG A  67    -156.487-405.062-176.497 
ATOM   1374  OP2  DG A  67    -154.901-403.237-177.174 
ATOM   1375  O5'  DG A  67    -154.277-404.813-175.312 
ATOM   1376  C5'  DG A  67    -153.678-406.092-175.032 
ATOM   1377  C4'  DG A  67    -152.278-405.899-174.483 
ATOM   1378  O4'  DG A  67    -151.275-405.827-175.537 
ATOM   1379  C3'  DG A  67    -152.051-404.624-173.672 
ATOM   1380  O3'  DG A  67    -151.161-404.912-172.601 
ATOM   1381  C2'  DG A  67    -151.353-403.668-174.639 
ATOM   1382  C1'  DG A  67    -150.442-404.706-175.286 
ATOM   1383  N9   DG A  67    -149.858-404.264-176.584 
ATOM   1384  C8   DG A  67    -150.413-403.469-177.563 
ATOM   1385  N7   DG A  67    -149.629-403.266-178.594 
ATOM   1386  C5   DG A  67    -148.473-403.976-178.275 
ATOM   1387  C6   DG A  67    -147.266-404.134-179.006 
ATOM   1388  O6   DG A  67    -146.965-403.671-180.103 
ATOM   1389  N1   DG A  67    -146.350-404.938-178.314 
ATOM   1390  C2   DG A  67    -146.571-405.514-177.078 
ATOM   1391  N2   DG A  67    -145.570-406.248-176.586 
ATOM   1392  N3   DG A  67    -147.703-405.366-176.394 
ATOM   1393  C4   DG A  67    -148.602-404.589-177.051 
ATOM   1394  P    DT A  68    -151.426-404.245-171.170 
ATOM   1395  OP1  DT A  68    -152.417-405.052-170.422 
ATOM   1396  OP2  DT A  68    -151.753-402.813-171.343 
ATOM   1397  O5'  DT A  68    -149.988-404.389-170.483 
ATOM   1398  C5'  DT A  68    -149.143-405.495-170.854 
ATOM   1399  C4'  DT A  68    -147.719-405.017-171.053 
ATOM   1400  O4'  DT A  68    -147.470-404.563-172.414 
ATOM   1401  C3'  DT A  68    -147.287-403.834-170.186 
ATOM   1402  O3'  DT A  68    -145.927-404.011-169.809 
ATOM   1403  C2'  DT A  68    -147.381-402.621-171.111 
ATOM   1404  C1'  DT A  68    -146.818-403.303-172.354 
ATOM   1405  N1   DT A  68    -147.106-402.573-173.620 
ATOM   1406  C2   DT A  68    -146.145-402.622-174.602 
ATOM   1407  O2   DT A  68    -145.095-403.228-174.473 
ATOM   1408  N3   DT A  68    -146.446-401.933-175.761 
ATOM   1409  C4   DT A  68    -147.599-401.217-176.012 
ATOM   1410  O4   DT A  68    -147.755-400.640-177.090 
ATOM   1411  C5   DT A  68    -148.546-401.224-174.922 
ATOM   1412  C7   DT A  68    -149.829-400.469-175.113 
ATOM   1413  C6   DT A  68    -148.280-401.885-173.785 
ATOM   1414  P    DC A  69    -145.475-403.613-168.326 
ATOM   1415  OP1  DC A  69    -145.767-404.731-167.401 
ATOM   1416  OP2  DC A  69    -146.059-402.302-167.965 
ATOM   1417  O5'  DC A  69    -143.892-403.464-168.508 
ATOM   1418  C5'  DC A  69    -143.226-404.263-169.504 
ATOM   1419  C4'  DC A  69    -142.229-403.414-170.267 
ATOM   1420  O4'  DC A  69    -142.829-402.750-171.416 
ATOM   1421  C3'  DC A  69    -141.585-402.274-169.478 
ATOM   1422  O3'  DC A  69    -140.229-402.141-169.887 
ATOM   1423  C2'  DC A  69    -142.348-401.023-169.912 
ATOM   1424  C1'  DC A  69    -142.451-401.383-171.391 
ATOM   1425  N1   DC A  69    -143.485-400.603-172.126 
ATOM   1426  C2   DC A  69    -143.226-400.272-173.454 
ATOM   1427  O2   DC A  69    -142.159-400.636-173.963 
ATOM   1428  N3   DC A  69    -144.156-399.561-174.142 
ATOM   1429  C4   DC A  69    -145.299-399.186-173.555 
ATOM   1430  N4   DC A  69    -146.175-398.494-174.268 
ATOM   1431  C5   DC A  69    -145.584-399.515-172.190 
ATOM   1432  C6   DC A  69    -144.642-400.226-171.519 
ATOM   1433  P    DT A  70    -139.113-401.822-168.784 
ATOM   1434  OP1  DT A  70    -138.683-403.081-168.136 
ATOM   1435  OP2  DT A  70    -139.601-400.759-167.878 
ATOM   1436  O5'  DT A  70    -137.926-401.250-169.692 
ATOM   1437  C5'  DT A  70    -137.791-401.724-171.045 
ATOM   1438  C4'  DT A  70    -137.509-400.562-171.976 
ATOM   1439  O4'  DT A  70    -138.728-399.941-172.474 
ATOM   1440  C3'  DT A  70    -136.724-399.399-171.370 
ATOM   1441  O3'  DT A  70    -135.845-398.873-172.356 
ATOM   1442  C2'  DT A  70    -137.782-398.343-171.049 
ATOM   1443  C1'  DT A  70    -138.612-398.535-172.315 
ATOM   1444  N1   DT A  70    -139.985-397.965-172.223 
ATOM   1445  C2   DT A  70    -140.518-397.431-173.372 
ATOM   1446  O2   DT A  70    -139.921-397.412-174.434 
ATOM   1447  N3   DT A  70    -141.792-396.911-173.248 
ATOM   1448  C4   DT A  70    -142.556-396.881-172.100 
ATOM   1449  O4   DT A  70    -143.686-396.388-172.111 
ATOM   1450  C5   DT A  70    -141.911-397.464-170.947 
ATOM   1451  C7   DT A  70    -142.674-397.472-169.655 
ATOM   1452  C6   DT A  70    -140.673-397.976-171.039 
ATOM   1453  P    DG A  71    -134.374-398.414-171.919 
ATOM   1454  OP1  DG A  71    -133.474-399.589-171.896 
ATOM   1455  OP2  DG A  71    -134.450-397.630-170.667 
ATOM   1456  O5'  DG A  71    -133.971-397.451-173.132 
ATOM   1457  C5'  DG A  71    -134.518-397.708-174.439 
ATOM   1458  C4'  DG A  71    -134.968-396.408-175.077 
ATOM   1459  O4'  DG A  71    -136.340-396.066-174.732 
ATOM   1460  C3'  DG A  71    -134.169-395.165-174.687 
ATOM   1461  O3'  DG A  71    -134.055-394.315-175.822 
ATOM   1462  C2'  DG A  71    -135.032-394.463-173.640 
ATOM   1463  C1'  DG A  71    -136.374-394.707-174.323 
ATOM   1464  N9   DG A  71    -137.547-394.524-173.424 
ATOM   1465  C8   DG A  71    -137.664-394.795-172.078 
ATOM   1466  N7   DG A  71    -138.843-394.517-171.578 
ATOM   1467  C5   DG A  71    -139.558-394.025-172.669 
ATOM   1468  C6   DG A  71    -140.896-393.559-172.750 
ATOM   1469  O6   DG A  71    -141.740-393.483-171.861 
ATOM   1470  N1   DG A  71    -141.217-393.150-174.051 
ATOM   1471  C2   DG A  71    -140.359-393.186-175.133 
ATOM   1472  N2   DG A  71    -140.857-392.751-176.293 
ATOM   1473  N3   DG A  71    -139.104-393.625-175.056 
ATOM   1474  C4   DG A  71    -138.776-394.025-173.800 
ATOM   1475  P    DG A  72    -132.674-393.550-176.085 
ATOM   1476  OP1  DG A  72    -131.738-394.448-176.796 
ATOM   1477  OP2  DG A  72    -132.180-392.969-174.817 
ATOM   1478  O5'  DG A  72    -133.145-392.377-177.065 
ATOM   1479  C5'  DG A  72    -134.265-392.605-177.941 
ATOM   1480  C4'  DG A  72    -135.181-391.397-177.936 
ATOM   1481  O4'  DG A  72    -136.183-391.463-176.881 
ATOM   1482  C3'  DG A  72    -134.500-390.047-177.714 
ATOM   1483  O3'  DG A  72    -135.151-389.066-178.512 
ATOM   1484  C2'  DG A  72    -134.754-389.723-176.242 
ATOM   1485  C1'  DG A  72    -136.197-390.219-176.199 
ATOM   1486  N9   DG A  72    -136.709-390.453-174.820 
ATOM   1487  C8   DG A  72    -136.036-390.907-173.706 
ATOM   1488  N7   DG A  72    -136.783-391.003-172.634 
ATOM   1489  C5   DG A  72    -138.039-390.583-173.066 
ATOM   1490  C6   DG A  72    -139.261-390.470-172.353 
ATOM   1491  O6   DG A  72    -139.489-390.722-171.173 
ATOM   1492  N1   DG A  72    -140.294-390.002-173.178 
ATOM   1493  C2   DG A  72    -140.163-389.686-174.516 
ATOM   1494  N2   DG A  72    -141.270-389.257-175.128 
ATOM   1495  N3   DG A  72    -139.017-389.793-175.185 
ATOM   1496  C4   DG A  72    -138.005-390.245-174.399 
ATOM   1497  P    DT A  73    -134.268-387.946-179.239 
ATOM   1498  OP1  DT A  73    -133.740-388.480-180.514 
ATOM   1499  OP2  DT A  73    -133.262-387.416-178.292 
ATOM   1500  O5'  DT A  73    -135.367-386.823-179.539 
ATOM   1501  C5'  DT A  73    -136.732-387.224-179.762 
ATOM   1502  C4'  DT A  73    -137.673-386.301-179.011 
ATOM   1503  O4'  DT A  73    -137.920-386.750-177.649 
ATOM   1504  C3'  DT A  73    -137.196-384.859-178.844 
ATOM   1505  O3'  DT A  73    -138.317-383.989-178.949 
ATOM   1506  C2'  DT A  73    -136.661-384.791-177.414 
ATOM   1507  C1'  DT A  73    -137.753-385.643-176.776 
ATOM   1508  N1   DT A  73    -137.394-386.166-175.428 
ATOM   1509  C2   DT A  73    -138.410-386.280-174.510 
ATOM   1510  O2   DT A  73    -139.565-385.975-174.757 
ATOM   1511  N3   DT A  73    -138.040-386.767-173.272 
ATOM   1512  C4   DT A  73    -136.769-387.141-172.886 
ATOM   1513  O4   DT A  73    -136.559-387.564-171.748 
ATOM   1514  C5   DT A  73    -135.771-386.985-173.918 
ATOM   1515  C7   DT A  73    -134.360-387.368-173.580 
ATOM   1516  C6   DT A  73    -136.103-386.513-175.130 
ATOM   1517  P    DC A  74    -138.151-382.600-179.727 
ATOM   1518  OP1  DC A  74    -138.323-382.823-181.180 
ATOM   1519  OP2  DC A  74    -136.888-381.948-179.315 
ATOM   1520  O5'  DC A  74    -139.395-381.769-179.159 
ATOM   1521  C5'  DC A  74    -140.583-382.477-178.758 
ATOM   1522  C4'  DC A  74    -141.095-381.926-177.442 
ATOM   1523  O4'  DC A  74    -140.494-382.584-176.291 
ATOM   1524  C3'  DC A  74    -140.833-380.440-177.196 
ATOM   1525  O3'  DC A  74    -141.949-379.881-176.514 
ATOM   1526  C2'  DC A  74    -139.626-380.411-176.258 
ATOM   1527  C1'  DC A  74    -140.054-381.585-175.383 
ATOM   1528  N1   DC A  74    -138.948-382.157-174.566 
ATOM   1529  C2   DC A  74    -139.262-382.649-173.302 
ATOM   1530  O2   DC A  74    -140.435-382.592-172.915 
ATOM   1531  N3   DC A  74    -138.268-383.174-172.541 
ATOM   1532  C4   DC A  74    -137.010-383.219-172.998 
ATOM   1533  N4   DC A  74    -136.075-383.741-172.218 
ATOM   1534  C5   DC A  74    -136.665-382.717-174.295 
ATOM   1535  C6   DC A  74    -137.673-382.196-175.039 
ATOM   1536  P    DA A  75    -142.446-378.413-176.913 
ATOM   1537  OP1  DA A  75    -143.340-378.494-178.090 
ATOM   1538  OP2  DA A  75    -141.280-377.513-177.045 
ATOM   1539  O5'  DA A  75    -143.295-378.005-175.620 
ATOM   1540  C5'  DA A  75    -143.951-379.038-174.861 
ATOM   1541  C4'  DA A  75    -143.748-378.799-173.378 
ATOM   1542  O4'  DA A  75    -142.526-379.415-172.878 
ATOM   1543  C3'  DA A  75    -143.625-377.337-172.950 
ATOM   1544  O3'  DA A  75    -144.265-377.171-171.690 
ATOM   1545  C2'  DA A  75    -142.125-377.112-172.765 
ATOM   1546  C1'  DA A  75    -141.825-378.454-172.104 
ATOM   1547  N9   DA A  75    -140.381-378.817-172.114 
ATOM   1548  C8   DA A  75    -139.445-378.548-173.071 
ATOM   1549  N7   DA A  75    -138.262-378.999-172.789 
ATOM   1550  C5   DA A  75    -138.423-379.612-171.554 
ATOM   1551  C6   DA A  75    -137.528-380.289-170.709 
ATOM   1552  N6   DA A  75    -136.230-380.468-170.995 
ATOM   1553  N1   DA A  75    -138.017-380.776-169.554 
ATOM   1554  C2   DA A  75    -139.306-380.596-169.274 
ATOM   1555  N3   DA A  75    -140.232-379.985-169.982 
ATOM   1556  C4   DA A  75    -139.716-379.506-171.132 
ATOM   1557  P    DG A  76    -145.118-375.842-171.422 
ATOM   1558  OP1  DG A  76    -146.481-376.008-171.974 
ATOM   1559  OP2  DG A  76    -144.363-374.663-171.901 
ATOM   1560  O5'  DG A  76    -145.182-375.825-169.823 
ATOM   1561  C5'  DG A  76    -145.156-377.076-169.111 
ATOM   1562  C4'  DG A  76    -144.222-376.975-167.920 
ATOM   1563  O4'  DG A  76    -142.848-377.312-168.263 
ATOM   1564  C3'  DG A  76    -144.113-375.593-167.276 
ATOM   1565  O3'  DG A  76    -143.987-375.750-165.868 
ATOM   1566  C2'  DG A  76    -142.807-375.014-167.820 
ATOM   1567  C1'  DG A  76    -141.996-376.304-167.740 
ATOM   1568  N9   DG A  76    -140.751-376.280-168.558 
ATOM   1569  C8   DG A  76    -140.516-375.666-169.768 
ATOM   1570  N7   DG A  76    -139.299-375.838-170.227 
ATOM   1571  C5   DG A  76    -138.686-376.621-169.251 
ATOM   1572  C6   DG A  76    -137.363-377.132-169.186 
ATOM   1573  O6   DG A  76    -136.447-376.996-169.993 
ATOM   1574  N1   DG A  76    -137.158-377.878-168.018 
ATOM   1575  C2   DG A  76    -138.107-378.101-167.039 
ATOM   1576  N2   DG A  76    -137.713-378.841-166.000 
ATOM   1577  N3   DG A  76    -139.347-377.622-167.100 
ATOM   1578  C4   DG A  76    -139.562-376.896-168.228 
ATOM   1579  P    DT A  77    -144.750-374.728-164.902 
ATOM   1580  OP1  DT A  77    -146.151-375.170-164.719 
ATOM   1581  OP2  DT A  77    -144.565-373.346-165.396 
ATOM   1582  O5'  DT A  77    -143.941-374.922-163.535 
ATOM   1583  C5'  DT A  77    -143.342-376.200-163.254 
ATOM   1584  C4'  DT A  77    -141.942-376.007-162.706 
ATOM   1585  O4'  DT A  77    -140.939-375.936-163.759 
ATOM   1586  C3'  DT A  77    -141.715-374.732-161.894 
ATOM   1587  O3'  DT A  77    -140.825-375.021-160.823 
ATOM   1588  C2'  DT A  77    -141.017-373.776-162.861 
ATOM   1589  C1'  DT A  77    -140.106-374.814-163.508 
ATOM   1590  N1   DT A  77    -139.522-374.373-164.806 
ATOM   1591  C2   DT A  77    -138.250-374.801-165.098 
ATOM   1592  O2   DT A  77    -137.601-375.512-164.350 
ATOM   1593  N3   DT A  77    -137.742-374.371-166.309 
ATOM   1594  C4   DT A  77    -138.386-373.568-167.228 
ATOM   1595  O4   DT A  77    -137.828-373.249-168.279 
ATOM   1596  C5   DT A  77    -139.716-373.169-166.833 
ATOM   1597  C7   DT A  77    -140.488-372.294-167.776 
ATOM   1598  C6   DT A  77    -140.234-373.573-165.661 
ATOM   1599  P    DG A  78    -141.090-374.354-159.392 
ATOM   1600  OP1  DG A  78    -142.081-375.160-158.644 
ATOM   1601  OP2  DG A  78    -141.416-372.921-159.565 
ATOM   1602  O5'  DG A  78    -139.652-374.497-158.705 
ATOM   1603  C5'  DG A  78    -138.807-375.604-159.076 
ATOM   1604  C4'  DG A  78    -137.383-375.125-159.275 
ATOM   1605  O4'  DG A  78    -137.133-374.671-160.636 
ATOM   1606  C3'  DG A  78    -136.951-373.943-158.408 
ATOM   1607  O3'  DG A  78    -135.591-374.120-158.031 
ATOM   1608  C2'  DG A  78    -137.045-372.729-159.333 
ATOM   1609  C1'  DG A  78    -136.482-373.412-160.576 
ATOM   1610  N9   DG A  78    -136.769-372.682-161.842 
ATOM   1611  C8   DG A  78    -137.880-371.943-162.190 
ATOM   1612  N7   DG A  78    -137.820-371.422-163.391 
ATOM   1613  C5   DG A  78    -136.582-371.845-163.874 
ATOM   1614  C6   DG A  78    -135.956-371.598-165.123 
ATOM   1615  O6   DG A  78    -136.371-370.944-166.076 
ATOM   1616  N1   DG A  78    -134.701-372.217-165.198 
ATOM   1617  C2   DG A  78    -134.126-372.976-164.197 
ATOM   1618  N2   DG A  78    -132.920-373.482-164.464 
ATOM   1619  N3   DG A  78    -134.715-373.208-163.026 
ATOM   1620  C4   DG A  78    -135.933-372.614-162.937 
ATOM   1621  P    DA A  79    -135.139-373.721-156.548 
ATOM   1622  OP1  DA A  79    -135.430-374.840-155.623 
ATOM   1623  OP2  DA A  79    -135.723-372.411-156.187 
ATOM   1624  O5'  DA A  79    -133.556-373.572-156.730 
ATOM   1625  C5'  DA A  79    -132.890-374.371-157.726 
ATOM   1626  C4'  DA A  79    -131.893-373.522-158.489 
ATOM   1627  O4'  DA A  79    -132.493-372.859-159.638 
ATOM   1628  C3'  DA A  79    -131.248-372.383-157.700 
ATOM   1629  O3'  DA A  79    -129.892-372.249-158.109 
ATOM   1630  C2'  DA A  79    -132.012-371.132-158.134 
ATOM   1631  C1'  DA A  79    -132.115-371.491-159.613 
ATOM   1632  N9   DA A  79    -133.148-370.712-160.349 
ATOM   1633  C8   DA A  79    -134.353-370.259-159.893 
ATOM   1634  N7   DA A  79    -135.038-369.603-160.778 
ATOM   1635  C5   DA A  79    -134.228-369.622-161.906 
ATOM   1636  C6   DA A  79    -134.390-369.091-163.197 
ATOM   1637  N6   DA A  79    -135.475-368.406-163.585 
ATOM   1638  N1   DA A  79    -133.391-369.290-164.077 
ATOM   1639  C2   DA A  79    -132.316-369.972-163.686 
ATOM   1640  N3   DA A  79    -132.055-370.511-162.515 
ATOM   1641  C4   DA A  79    -133.069-370.297-161.652 
ATOM   1642  P    DA A  80    -128.777-371.930-157.006 
ATOM   1643  OP1  DA A  80    -128.347-373.189-156.358 
ATOM   1644  OP2  DA A  80    -129.265-370.867-156.100 
ATOM   1645  O5'  DA A  80    -127.589-371.358-157.914 
ATOM   1646  C5'  DA A  80    -127.454-371.833-159.267 
ATOM   1647  C4'  DA A  80    -127.172-370.671-160.198 
ATOM   1648  O4'  DA A  80    -128.392-370.049-160.696 
ATOM   1649  C3'  DA A  80    -126.387-369.508-159.592 
ATOM   1650  O3'  DA A  80    -125.508-368.981-160.578 
ATOM   1651  C2'  DA A  80    -127.445-368.452-159.271 
ATOM   1652  C1'  DA A  80    -128.276-368.644-160.537 
ATOM   1653  N9   DA A  80    -129.649-368.073-160.445 
ATOM   1654  C8   DA A  80    -130.467-368.004-159.355 
ATOM   1655  N7   DA A  80    -131.612-367.444-159.594 
ATOM   1656  C5   DA A  80    -131.551-367.117-160.941 
ATOM   1657  C6   DA A  80    -132.464-366.494-161.808 
ATOM   1658  N6   DA A  80    -133.676-366.069-161.425 
ATOM   1659  N1   DA A  80    -132.084-366.321-163.088 
ATOM   1660  C2   DA A  80    -130.879-366.746-163.463 
ATOM   1661  N3   DA A  80    -129.947-367.338-162.749 
ATOM   1662  C4   DA A  80    -130.352-367.498-161.471 
ATOM   1663  P    DG A  81    -124.038-368.523-160.141 
ATOM   1664  OP1  DG A  81    -123.138-369.698-160.118 
ATOM   1665  OP2  DG A  81    -124.114-367.739-158.889 
ATOM   1666  O5'  DG A  81    -123.635-367.560-161.355 
ATOM   1667  C5'  DG A  81    -124.182-367.816-162.661 
ATOM   1668  C4'  DG A  81    -124.632-366.517-163.299 
ATOM   1669  O4'  DG A  81    -126.004-366.174-162.955 
ATOM   1670  C3'  DG A  81    -123.833-365.273-162.909 
ATOM   1671  O3'  DG A  81    -123.719-364.424-164.044 
ATOM   1672  C2'  DG A  81    -124.696-364.571-161.862 
ATOM   1673  C1'  DG A  81    -126.038-364.815-162.546 
ATOM   1674  N9   DG A  81    -127.211-364.632-161.647 
ATOM   1675  C8   DG A  81    -127.328-364.904-160.300 
ATOM   1676  N7   DG A  81    -128.507-364.625-159.800 
ATOM   1677  C5   DG A  81    -129.221-364.134-160.891 
ATOM   1678  C6   DG A  81    -130.560-363.667-160.972 
ATOM   1679  O6   DG A  81    -131.404-363.591-160.083 
ATOM   1680  N1   DG A  81    -130.881-363.258-162.274 
ATOM   1681  C2   DG A  81    -130.023-363.294-163.355 
ATOM   1682  N2   DG A  81    -130.521-362.859-164.515 
ATOM   1683  N3   DG A  81    -128.768-363.733-163.278 
ATOM   1684  C4   DG A  81    -128.440-364.133-162.023 
ATOM   1685  P    DA A  82    -122.338-363.658-164.307 
ATOM   1686  OP1  DA A  82    -121.402-364.557-165.019 
ATOM   1687  OP2  DA A  82    -121.844-363.078-163.039 
ATOM   1688  O5'  DA A  82    -122.808-362.485-165.287 
ATOM   1689  C5'  DA A  82    -123.929-362.714-166.163 
ATOM   1690  C4'  DA A  82    -124.845-361.505-166.159 
ATOM   1691  O4'  DA A  82    -125.847-361.572-165.103 
ATOM   1692  C3'  DA A  82    -124.164-360.155-165.936 
ATOM   1693  O3'  DA A  82    -124.815-359.174-166.735 
ATOM   1694  C2'  DA A  82    -124.418-359.831-164.465 
ATOM   1695  C1'  DA A  82    -125.860-360.327-164.421 
ATOM   1696  N9   DA A  82    -126.372-360.561-163.042 
ATOM   1697  C8   DA A  82    -125.690-361.012-161.949 
ATOM   1698  N7   DA A  82    -126.417-361.112-160.879 
ATOM   1699  C5   DA A  82    -127.676-360.697-161.292 
ATOM   1700  C6   DA A  82    -128.901-360.573-160.617 
ATOM   1701  N6   DA A  82    -129.064-360.871-159.320 
ATOM   1702  N1   DA A  82    -129.957-360.131-161.325 
ATOM   1703  C2   DA A  82    -129.789-359.837-162.613 
ATOM   1704  N3   DA A  82    -128.700-359.912-163.346 
ATOM   1705  C4   DA A  82    -127.659-360.357-162.614 
ATOM   1706  P    DA A  83    -123.932-358.054-167.461 
ATOM   1707  OP1  DA A  83    -123.404-358.589-168.736 
ATOM   1708  OP2  DA A  83    -122.926-357.524-166.514 
ATOM   1709  O5'  DA A  83    -125.031-356.931-167.761 
ATOM   1710  C5'  DA A  83    -126.396-357.332-167.984 
ATOM   1711  C4'  DA A  83    -127.337-356.410-167.234 
ATOM   1712  O4'  DA A  83    -127.583-356.858-165.871 
ATOM   1713  C3'  DA A  83    -126.860-354.967-167.066 
ATOM   1714  O3'  DA A  83    -127.980-354.097-167.171 
ATOM   1715  C2'  DA A  83    -126.324-354.899-165.636 
ATOM   1716  C1'  DA A  83    -127.417-355.751-164.998 
ATOM   1717  N9   DA A  83    -127.058-356.274-163.650 
ATOM   1718  C8   DA A  83    -125.833-356.664-163.189 
ATOM   1719  N7   DA A  83    -125.841-357.075-161.960 
ATOM   1720  C5   DA A  83    -127.168-356.951-161.574 
ATOM   1721  C6   DA A  83    -127.835-357.229-160.370 
ATOM   1722  N6   DA A  83    -127.223-357.713-159.279 
ATOM   1723  N1   DA A  83    -129.159-356.990-160.325 
ATOM   1724  C2   DA A  83    -129.763-356.509-161.411 
ATOM   1725  N3   DA A  83    -129.247-356.212-162.585 
ATOM   1726  C4   DA A  83    -127.921-356.461-162.603 
ATOM   1727  P    DT A  84    -127.815-352.708-167.949 
ATOM   1728  OP1  DT A  84    -127.987-352.931-169.402 
ATOM   1729  OP2  DT A  84    -126.552-352.056-167.538 
ATOM   1730  O5'  DT A  84    -129.059-351.878-167.381 
ATOM   1731  C5'  DT A  84    -130.247-352.586-166.980 
ATOM   1732  C4'  DT A  84    -130.759-352.034-165.665 
ATOM   1733  O4'  DT A  84    -130.158-352.692-164.513 
ATOM   1734  C3'  DT A  84    -130.497-350.548-165.419 
ATOM   1735  O3'  DT A  84    -131.613-349.989-164.737 
ATOM   1736  C2'  DT A  84    -129.290-350.519-164.480 
ATOM   1737  C1'  DT A  84    -129.718-351.693-163.606 
ATOM   1738  N1   DT A  84    -128.612-352.266-162.788 
ATOM   1739  C2   DT A  84    -128.938-352.747-161.544 
ATOM   1740  O2   DT A  84    -130.073-352.722-161.099 
ATOM   1741  N3   DT A  84    -127.886-353.269-160.815 
ATOM   1742  C4   DT A  84    -126.569-353.348-161.219 
ATOM   1743  O4   DT A  84    -125.715-353.837-160.477 
ATOM   1744  C5   DT A  84    -126.326-352.817-162.539 
ATOM   1745  C7   DT A  84    -124.918-352.863-163.056 
ATOM   1746  C6   DT A  84    -127.329-352.303-163.269 
ATOM   1747  P    DT A  85    -132.110-348.521-165.135 
ATOM   1748  OP1  DT A  85    -133.004-348.603-166.313 
ATOM   1749  OP2  DT A  85    -130.943-347.621-165.268 
ATOM   1750  O5'  DT A  85    -132.959-348.113-163.842 
ATOM   1751  C5'  DT A  85    -133.614-349.146-163.083 
ATOM   1752  C4'  DT A  85    -133.412-348.907-161.600 
ATOM   1753  O4'  DT A  85    -132.190-349.523-161.100 
ATOM   1754  C3'  DT A  85    -133.289-347.445-161.172 
ATOM   1755  O3'  DT A  85    -133.929-347.279-159.912 
ATOM   1756  C2'  DT A  85    -131.789-347.220-160.987 
ATOM   1757  C1'  DT A  85    -131.489-348.563-160.326 
ATOM   1758  N1   DT A  85    -130.045-348.926-160.336 
ATOM   1759  C2   DT A  85    -129.568-349.622-159.251 
ATOM   1760  O2   DT A  85    -130.269-349.943-158.308 
ATOM   1761  N3   DT A  85    -128.224-349.941-159.296 
ATOM   1762  C4   DT A  85    -127.341-349.628-160.310 
ATOM   1763  O4   DT A  85    -126.159-349.968-160.237 
ATOM   1764  C5   DT A  85    -127.935-348.897-161.404 
ATOM   1765  C7   DT A  85    -127.043-348.517-162.549 
ATOM   1766  C6   DT A  85    -129.239-348.574-161.387 
ATOM   1767  P    DT A  86    -134.782-345.950-159.645 
ATOM   1768  OP1  DT A  86    -136.145-346.116-160.197 
ATOM   1769  OP2  DT A  86    -134.026-344.772-160.123 
ATOM   1770  O5'  DT A  86    -134.846-345.934-158.045 
ATOM   1771  C5'  DT A  86    -134.819-347.184-157.333 
ATOM   1772  C4'  DT A  86    -133.886-347.083-156.142 
ATOM   1773  O4'  DT A  86    -132.511-347.420-156.485 
ATOM   1774  C3'  DT A  86    -133.777-345.701-155.498 
ATOM   1775  O3'  DT A  86    -133.651-345.858-154.090 
ATOM   1776  C2'  DT A  86    -132.471-345.122-156.042 
ATOM   1777  C1'  DT A  86    -131.659-346.412-155.962 
ATOM   1778  N1   DT A  86    -130.414-346.389-156.780 
ATOM   1779  C2   DT A  86    -129.327-347.064-156.282 
ATOM   1780  O2   DT A  86    -129.348-347.666-155.223 
ATOM   1781  N3   DT A  86    -128.191-347.019-157.067 
ATOM   1782  C4   DT A  86    -128.057-346.371-158.278 
ATOM   1783  O4   DT A  86    -126.988-346.401-158.890 
ATOM   1784  C5   DT A  86    -129.253-345.690-158.717 
ATOM   1785  C7   DT A  86    -129.193-344.957-160.026 
ATOM   1786  C6   DT A  86    -130.371-345.717-157.973 
ATOM   1787  P    DC A  87    -134.414-344.836-153.124 
ATOM   1788  OP1  DC A  87    -135.815-345.278-152.941 
ATOM   1789  OP2  DC A  87    -134.229-343.454-153.619 
ATOM   1790  O5'  DC A  87    -133.605-345.030-151.757 
ATOM   1791  C5'  DC A  87    -133.006-346.309-151.476 
ATOM   1792  C4'  DC A  87    -131.606-346.116-150.928 
ATOM   1793  O4'  DC A  87    -130.603-346.044-151.981 
ATOM   1794  C3'  DC A  87    -131.379-344.841-150.116 
ATOM   1795  O3'  DC A  87    -130.488-345.129-149.045 
ATOM   1796  C2'  DC A  87    -130.681-343.884-151.083 
ATOM   1797  C1'  DC A  87    -129.770-344.922-151.731 
ATOM   1798  N1   DC A  87    -129.186-344.481-153.028 
ATOM   1799  C2   DC A  87    -127.897-344.907-153.339 
ATOM   1800  O2   DC A  87    -127.297-345.627-152.533 
ATOM   1801  N3   DC A  87    -127.347-344.514-154.517 
ATOM   1802  C4   DC A  87    -128.031-343.733-155.363 
ATOM   1803  N4   DC A  87    -127.451-343.378-156.499 
ATOM   1804  C5   DC A  87    -129.357-343.284-155.062 
ATOM   1805  C6   DC A  87    -129.889-343.687-153.880 
ATOM   1806  P    DC A  88    -130.754-344.462-147.614 
ATOM   1807  OP1  DC A  88    -131.745-345.269-146.867 
ATOM   1808  OP2  DC A  88    -131.080-343.030-147.787 
ATOM   1809  O5'  DC A  88    -129.315-344.606-146.927 
ATOM   1810  C5'  DC A  88    -128.471-345.712-147.299 
ATOM   1811  C4'  DC A  88    -127.046-345.233-147.497 
ATOM   1812  O4'  DC A  88    -126.797-344.780-148.859 
ATOM   1813  C3'  DC A  88    -126.615-344.051-146.630 
ATOM   1814  O3'  DC A  88    -125.255-344.228-146.253 
ATOM   1815  C2'  DC A  88    -126.709-342.837-147.556 
ATOM   1816  C1'  DC A  88    -126.146-343.520-148.799 
ATOM   1817  N1   DC A  88    -126.433-342.790-150.064 
ATOM   1818  C2   DC A  88    -125.470-342.829-151.070 
ATOM   1819  O2   DC A  88    -124.427-343.464-150.872 
ATOM   1820  N3   DC A  88    -125.712-342.170-152.231 
ATOM   1821  C4   DC A  88    -126.856-341.494-152.407 
ATOM   1822  N4   DC A  88    -127.044-340.867-153.558 
ATOM   1823  C5   DC A  88    -127.858-341.440-151.385 
ATOM   1824  C6   DC A  88    -127.597-342.106-150.231 
ATOM   1825  P    DA A  89    -124.803-343.830-144.770 
ATOM   1826  OP1  DA A  89    -125.094-344.948-143.845 
ATOM   1827  OP2  DA A  89    -125.386-342.519-144.409 
ATOM   1828  O5'  DA A  89    -123.220-343.681-144.952 
ATOM   1829  C5'  DA A  89    -122.554-344.479-145.948 
ATOM   1830  C4'  DA A  89    -121.556-343.631-146.711 
ATOM   1831  O4'  DA A  89    -122.156-342.967-147.860 
ATOM   1832  C3'  DA A  89    -120.912-342.491-145.922 
ATOM   1833  O3'  DA A  89    -119.556-342.357-146.331 
ATOM   1834  C2'  DA A  89    -121.676-341.240-146.356 
ATOM   1835  C1'  DA A  89    -121.779-341.599-147.835 
ATOM   1836  N9   DA A  89    -122.812-340.820-148.571 
ATOM   1837  C8   DA A  89    -124.017-340.367-148.115 
ATOM   1838  N7   DA A  89    -124.702-339.712-149.001 
ATOM   1839  C5   DA A  89    -123.892-339.730-150.128 
ATOM   1840  C6   DA A  89    -124.053-339.199-151.419 
ATOM   1841  N6   DA A  89    -125.138-338.515-151.807 
ATOM   1842  N1   DA A  89    -123.055-339.399-152.300 
ATOM   1843  C2   DA A  89    -121.980-340.081-151.908 
ATOM   1844  N3   DA A  89    -121.719-340.620-150.738 
ATOM   1845  C4   DA A  89    -122.733-340.406-149.874 
ATOM   1846  P    DG A  90    -118.440-342.038-145.228 
ATOM   1847  OP1  DG A  90    -118.010-343.297-144.580 
ATOM   1848  OP2  DG A  90    -118.928-340.976-144.322 
ATOM   1849  O5'  DG A  90    -117.253-341.467-146.137 
ATOM   1850  C5'  DG A  90    -117.118-341.941-147.490 
ATOM   1851  C4'  DG A  90    -116.836-340.779-148.420 
ATOM   1852  O4'  DG A  90    -118.056-340.158-148.918 
ATOM   1853  C3'  DG A  90    -116.051-339.616-147.814 
ATOM   1854  O3'  DG A  90    -115.172-339.090-148.800 
ATOM   1855  C2'  DG A  90    -117.109-338.560-147.493 
ATOM   1856  C1'  DG A  90    -117.940-338.752-148.759 
ATOM   1857  N9   DG A  90    -119.313-338.181-148.668 
ATOM   1858  C8   DG A  90    -120.152-338.102-147.578 
ATOM   1859  N7   DG A  90    -121.306-337.535-147.834 
ATOM   1860  C5   DG A  90    -121.225-337.214-149.188 
ATOM   1861  C6   DG A  90    -122.171-336.581-150.036 
ATOM   1862  O6   DG A  90    -123.294-336.167-149.761 
ATOM   1863  N1   DG A  90    -121.680-336.451-151.342 
ATOM   1864  C2   DG A  90    -120.439-336.876-151.773 
ATOM   1865  N2   DG A  90    -120.159-336.660-153.061 
ATOM   1866  N3   DG A  90    -119.552-337.471-150.977 
ATOM   1867  C4   DG A  90    -120.012-337.605-149.706 
ATOM   1868  P    DA A  91    -113.702-338.631-148.363 
ATOM   1869  OP1  DA A  91    -112.802-339.806-148.341 
ATOM   1870  OP2  DA A  91    -113.778-337.847-147.111 
ATOM   1871  O5'  DA A  91    -113.299-337.668-149.577 
ATOM   1872  C5'  DA A  91    -113.846-337.925-150.884 
ATOM   1873  C4'  DA A  91    -114.295-336.625-151.521 
ATOM   1874  O4'  DA A  91    -115.668-336.283-151.177 
ATOM   1875  C3'  DA A  91    -113.497-335.382-151.131 
ATOM   1876  O3'  DA A  91    -113.383-334.532-152.267 
ATOM   1877  C2'  DA A  91    -114.360-334.679-150.084 
ATOM   1878  C1'  DA A  91    -115.701-334.924-150.768 
ATOM   1879  N9   DA A  91    -116.875-334.740-149.869 
ATOM   1880  C8   DA A  91    -116.972-335.017-148.534 
ATOM   1881  N7   DA A  91    -118.135-334.745-148.027 
ATOM   1882  C5   DA A  91    -118.863-334.253-149.101 
ATOM   1883  C6   DA A  91    -120.182-333.785-149.216 
ATOM   1884  N6   DA A  91    -121.042-333.735-148.189 
ATOM   1885  N1   DA A  91    -120.587-333.368-150.430 
ATOM   1886  C2   DA A  91    -119.728-333.419-151.447 
ATOM   1887  N3   DA A  91    -118.480-333.834-151.459 
ATOM   1888  C4   DA A  91    -118.100-334.245-150.233 
ATOM   1889  P    DA A  92    -112.002-333.767-152.529 
ATOM   1890  OP1  DA A  92    -111.066-334.665-153.241 
ATOM   1891  OP2  DA A  92    -111.508-333.186-151.261 
ATOM   1892  O5'  DA A  92    -112.472-332.594-153.510 
ATOM   1893  C5'  DA A  92    -113.593-332.822-154.385 
ATOM   1894  C4'  DA A  92    -114.509-331.614-154.381 
ATOM   1895  O4'  DA A  92    -115.511-331.680-153.325 
ATOM   1896  C3'  DA A  92    -113.828-330.264-154.158 
ATOM   1897  O3'  DA A  92    -114.479-329.282-154.957 
ATOM   1898  C2'  DA A  92    -114.082-329.939-152.687 
ATOM   1899  C1'  DA A  92    -115.524-330.436-152.643 
ATOM   1900  N9   DA A  92    -116.036-330.670-151.264 
ATOM   1901  C8   DA A  92    -115.354-331.121-150.171 
ATOM   1902  N7   DA A  92    -116.081-331.221-149.102 
ATOM   1903  C5   DA A  92    -117.340-330.806-149.514 
ATOM   1904  C6   DA A  92    -118.565-330.682-148.839 
ATOM   1905  N6   DA A  92    -118.728-330.980-147.542 
ATOM   1906  N1   DA A  92    -119.621-330.239-149.547 
ATOM   1907  C2   DA A  92    -119.452-329.945-150.835 
ATOM   1908  N3   DA A  92    -118.363-330.021-151.569 
ATOM   1909  C4   DA A  92    -117.323-330.466-150.837 
ATOM   1910  P    DG A  93    -113.596-328.162-155.683 
ATOM   1911  OP1  DG A  93    -113.068-328.697-156.959 
ATOM   1912  OP2  DG A  93    -112.590-327.632-154.736 
ATOM   1913  O5'  DG A  93    -114.695-327.040-155.984 
ATOM   1914  C5'  DG A  93    -116.060-327.441-156.206 
ATOM   1915  C4'  DG A  93    -117.000-326.518-155.456 
ATOM   1916  O4'  DG A  93    -117.247-326.966-154.093 
ATOM   1917  C3'  DG A  93    -116.524-325.076-155.288 
ATOM   1918  O3'  DG A  93    -117.644-324.205-155.393 
ATOM   1919  C2'  DG A  93    -115.988-325.008-153.858 
ATOM   1920  C1'  DG A  93    -117.081-325.859-153.220 
ATOM   1921  N9   DG A  93    -116.722-326.383-151.872 
ATOM   1922  C8   DG A  93    -115.494-326.779-151.391 
ATOM   1923  N7   DG A  93    -115.516-327.194-150.147 
ATOM   1924  C5   DG A  93    -116.854-327.061-149.778 
ATOM   1925  C6   DG A  93    -117.496-327.353-148.547 
ATOM   1926  O6   DG A  93    -117.008-327.796-147.510 
ATOM   1927  N1   DG A  93    -118.868-327.070-148.604 
ATOM   1928  C2   DG A  93    -119.532-326.572-149.708 
ATOM   1929  N2   DG A  93    -120.844-326.370-149.561 
ATOM   1930  N3   DG A  93    -118.930-326.299-150.863 
ATOM   1931  C4   DG A  93    -117.598-326.567-150.824 
ATOM   1932  P    DA A  94    -117.479-322.817-156.171 
ATOM   1933  OP1  DA A  94    -117.651-323.039-157.624 
ATOM   1934  OP2  DA A  94    -116.216-322.164-155.760 
ATOM   1935  O5'  DA A  94    -118.723-321.986-155.603 
ATOM   1936  C5'  DA A  94    -119.911-322.694-155.202 
ATOM   1937  C4'  DA A  94    -120.423-322.142-153.887 
ATOM   1938  O4'  DA A  94    -119.821-322.801-152.735 
ATOM   1939  C3'  DA A  94    -120.161-320.657-153.641 
ATOM   1940  O3'  DA A  94    -121.277-320.098-152.959 
ATOM   1941  C2'  DA A  94    -118.953-320.627-152.702 
ATOM   1942  C1'  DA A  94    -119.382-321.802-151.828 
ATOM   1943  N9   DA A  94    -118.276-322.374-151.010 
ATOM   1944  C8   DA A  94    -116.953-322.488-151.334 
ATOM   1945  N7   DA A  94    -116.232-323.034-150.404 
ATOM   1946  C5   DA A  94    -117.140-323.303-149.389 
ATOM   1947  C6   DA A  94    -116.997-323.886-148.120 
ATOM   1948  N6   DA A  94    -115.827-324.325-147.635 
ATOM   1949  N1   DA A  94    -118.105-324.002-147.363 
ATOM   1950  C2   DA A  94    -119.264-323.565-147.851 
ATOM   1951  N3   DA A  94    -119.519-323.007-149.014 
ATOM   1952  C4   DA A  94    -118.394-322.902-149.751 
ATOM   1953  P    DG A  95    -121.774-318.630-153.357 
ATOM   1954  OP1  DG A  95    -122.668-318.711-154.535 
ATOM   1955  OP2  DG A  95    -120.607-317.730-153.490 
ATOM   1956  O5'  DG A  95    -122.623-318.221-152.064 
ATOM   1957  C5'  DG A  95    -123.278-319.255-151.305 
ATOM   1958  C4'  DG A  95    -123.076-319.016-149.822 
ATOM   1959  O4'  DG A  95    -121.854-319.632-149.322 
ATOM   1960  C3'  DG A  95    -122.953-317.554-149.394 
ATOM   1961  O3'  DG A  95    -123.593-317.387-148.134 
ATOM   1962  C2'  DG A  95    -121.453-317.329-149.209 
ATOM   1963  C1'  DG A  95    -121.153-318.671-148.548 
ATOM   1964  N9   DG A  95    -119.709-319.034-148.558 
ATOM   1965  C8   DG A  95    -118.751-318.771-149.513 
ATOM   1966  N7   DG A  95    -117.560-319.232-149.216 
ATOM   1967  C5   DG A  95    -117.741-319.843-147.976 
ATOM   1968  C6   DG A  95    -116.811-320.520-147.146 
ATOM   1969  O6   DG A  95    -115.614-320.724-147.337 
ATOM   1970  N1   DG A  95    -117.417-320.988-145.971 
ATOM   1971  C2   DG A  95    -118.748-320.823-145.643 
ATOM   1972  N2   DG A  95    -119.133-321.344-144.476 
ATOM   1973  N3   DG A  95    -119.621-320.188-146.424 
ATOM   1974  C4   DG A  95    -119.049-319.728-147.566 
ATOM   1975  P    DG A  96    -124.445-316.059-147.867 
ATOM   1976  OP1  DG A  96    -125.809-316.224-148.419 
ATOM   1977  OP2  DG A  96    -123.690-314.880-148.345 
ATOM   1978  O5'  DG A  96    -124.510-316.042-146.267 
ATOM   1979  C5'  DG A  96    -124.483-317.293-145.555 
ATOM   1980  C4'  DG A  96    -123.550-317.192-144.365 
ATOM   1981  O4'  DG A  96    -122.175-317.529-144.707 
ATOM   1982  C3'  DG A  96    -123.441-315.810-143.721 
ATOM   1983  O3'  DG A  96    -123.315-315.967-142.312 
ATOM   1984  C2'  DG A  96    -122.135-315.231-144.264 
ATOM   1985  C1'  DG A  96    -121.323-316.521-144.185 
ATOM   1986  N9   DG A  96    -120.078-316.497-145.002 
ATOM   1987  C8   DG A  96    -119.844-315.883-146.213 
ATOM   1988  N7   DG A  96    -118.627-316.055-146.672 
ATOM   1989  C5   DG A  96    -118.013-316.837-145.695 
ATOM   1990  C6   DG A  96    -116.690-317.348-145.631 
ATOM   1991  O6   DG A  96    -115.774-317.213-146.437 
ATOM   1992  N1   DG A  96    -116.485-318.094-144.462 
ATOM   1993  C2   DG A  96    -117.434-318.318-143.484 
ATOM   1994  N2   DG A  96    -117.040-319.058-142.444 
ATOM   1995  N3   DG A  96    -118.675-317.839-143.544 
ATOM   1996  C4   DG A  96    -118.890-317.112-144.672 
ATOM   1997  P    DT A  97    -124.077-314.944-141.346 
ATOM   1998  OP1  DT A  97    -125.478-315.387-141.163 
ATOM   1999  OP2  DT A  97    -123.893-313.562-141.841 
ATOM   2000  O5'  DT A  97    -123.269-315.138-139.979 
ATOM   2001  C5'  DT A  97    -122.669-316.417-139.698 
ATOM   2002  C4'  DT A  97    -121.270-316.224-139.150 
ATOM   2003  O4'  DT A  97    -120.266-316.152-140.203 
ATOM   2004  C3'  DT A  97    -121.043-314.949-138.338 
ATOM   2005  O3'  DT A  97    -120.152-315.237-137.268 
ATOM   2006  C2'  DT A  97    -120.345-313.993-139.306 
ATOM   2007  C1'  DT A  97    -119.434-315.031-139.953 
ATOM   2008  N1   DT A  97    -118.850-314.589-141.250 
ATOM   2009  C2   DT A  97    -117.578-315.018-141.543 
ATOM   2010  O2   DT A  97    -116.929-315.729-140.794 
ATOM   2011  N3   DT A  97    -117.070-314.588-142.753 
ATOM   2012  C4   DT A  97    -117.714-313.785-143.672 
ATOM   2013  O4   DT A  97    -117.156-313.465-144.724 
ATOM   2014  C5   DT A  97    -119.043-313.386-143.277 
ATOM   2015  C7   DT A  97    -119.815-312.510-144.221 
ATOM   2016  C6   DT A  97    -119.562-313.789-142.105 
ATOM   2017  P    DT A  98    -120.418-314.570-135.836 
ATOM   2018  OP1  DT A  98    -121.408-315.377-135.089 
ATOM   2019  OP2  DT A  98    -120.744-313.138-136.010 
ATOM   2020  O5'  DT A  98    -118.979-314.714-135.150 
ATOM   2021  C5'  DT A  98    -118.135-315.820-135.521 
ATOM   2022  C4'  DT A  98    -116.710-315.342-135.719 
ATOM   2023  O4'  DT A  98    -116.461-314.888-137.081 
ATOM   2024  C3'  DT A  98    -116.279-314.159-134.852 
ATOM   2025  O3'  DT A  98    -114.919-314.336-134.476 
ATOM   2026  C2'  DT A  98    -116.373-312.946-135.778 
ATOM   2027  C1'  DT A  98    -115.810-313.628-137.021 
ATOM   2028  N1   DT A  98    -116.097-312.898-138.286 
ATOM   2029  C2   DT A  98    -115.137-312.947-139.269 
ATOM   2030  O2   DT A  98    -114.087-313.553-139.140 
ATOM   2031  N3   DT A  98    -115.437-312.258-140.427 
ATOM   2032  C4   DT A  98    -116.590-311.542-140.678 
ATOM   2033  O4   DT A  98    -116.747-310.965-141.757 
ATOM   2034  C5   DT A  98    -117.537-311.550-139.589 
ATOM   2035  C7   DT A  98    -118.820-310.794-139.779 
ATOM   2036  C6   DT A  98    -117.271-312.211-138.451 
ATOM   2037  P    DC A  99    -114.466-313.938-132.992 
ATOM   2038  OP1  DC A  99    -114.758-315.056-132.067 
ATOM   2039  OP2  DC A  99    -115.050-312.627-132.631 
ATOM   2040  O5'  DC A  99    -112.884-313.789-133.175 
ATOM   2041  C5'  DC A  99    -112.218-314.588-134.171 
ATOM   2042  C4'  DC A  99    -111.220-313.739-134.934 
ATOM   2043  O4'  DC A  99    -111.820-313.076-136.082 
ATOM   2044  C3'  DC A  99    -110.576-312.599-134.144 
ATOM   2045  O3'  DC A  99    -109.220-312.466-134.553 
ATOM   2046  C2'  DC A  99    -111.339-311.348-134.578 
ATOM   2047  C1'  DC A  99    -111.442-311.708-136.057 
ATOM   2048  N1   DC A  99    -112.476-310.928-136.793 
ATOM   2049  C2   DC A  99    -112.217-310.597-138.121 
ATOM   2050  O2   DC A  99    -111.151-310.961-138.629 
ATOM   2051  N3   DC A  99    -113.148-309.886-138.809 
ATOM   2052  C4   DC A  99    -114.291-309.511-138.222 
ATOM   2053  N4   DC A  99    -115.166-308.819-138.935 
ATOM   2054  C5   DC A  99    -114.576-309.840-136.857 
ATOM   2055  C6   DC A  99    -113.634-310.551-136.186 
ATOM   2056  P    DC A 100    -108.104-312.147-133.451 
ATOM   2057  OP1  DC A 100    -107.674-313.406-132.803 
ATOM   2058  OP2  DC A 100    -108.592-311.084-132.545 
ATOM   2059  O5'  DC A 100    -106.917-311.575-134.359 
ATOM   2060  C5'  DC A 100    -106.782-312.050-135.712 
ATOM   2061  C4'  DC A 100    -106.500-310.887-136.643 
ATOM   2062  O4'  DC A 100    -107.720-310.266-137.140 
ATOM   2063  C3'  DC A 100    -105.715-309.724-136.036 
ATOM   2064  O3'  DC A 100    -104.836-309.198-137.022 
ATOM   2065  C2'  DC A 100    -106.773-308.668-135.715 
ATOM   2066  C1'  DC A 100    -107.603-308.860-136.981 
ATOM   2067  N1   DC A 100    -108.976-308.290-136.890 
ATOM   2068  C2   DC A 100    -109.531-307.745-138.045 
ATOM   2069  O2   DC A 100    -108.868-307.759-139.089 
ATOM   2070  N3   DC A 100    -110.782-307.219-137.983 
ATOM   2071  C4   DC A 100    -111.467-307.224-136.832 
ATOM   2072  N4   DC A 100    -112.683-306.699-136.822 
ATOM   2073  C5   DC A 100    -110.914-307.779-135.632 
ATOM   2074  C6   DC A 100    -109.663-308.299-135.715 
ATOM   2075  P    DT A 101    -103.366-308.740-136.586 
ATOM   2076  OP1  DT A 101    -102.466-309.914-136.563 
ATOM   2077  OP2  DT A 101    -103.442-307.955-135.334 
ATOM   2078  O5'  DT A 101    -102.963-307.776-137.799 
ATOM   2079  C5'  DT A 101    -103.510-308.033-139.106 
ATOM   2080  C4'  DT A 101    -103.959-306.733-139.744 
ATOM   2081  O4'  DT A 101    -105.332-306.391-139.399 
ATOM   2082  C3'  DT A 101    -103.160-305.490-139.353 
ATOM   2083  O3'  DT A 101    -103.047-304.640-140.489 
ATOM   2084  C2'  DT A 101    -104.024-304.788-138.306 
ATOM   2085  C1'  DT A 101    -105.365-305.032-138.990 
ATOM   2086  N1   DT A 101    -106.539-304.849-138.091 
ATOM   2087  C2   DT A 101    -107.683-304.336-138.652 
ATOM   2088  O2   DT A 101    -107.767-304.035-139.830 
ATOM   2089  N3   DT A 101    -108.750-304.179-137.788 
ATOM   2090  C4   DT A 101    -108.764-304.486-136.443 
ATOM   2091  O4   DT A 101    -109.781-304.301-135.770 
ATOM   2092  C5   DT A 101    -107.518-305.018-135.945 
ATOM   2093  C7   DT A 101    -107.448-305.378-134.490 
ATOM   2094  C6   DT A 101    -106.465-305.181-136.763 
ATOM   2095  P    DC A 102    -101.666-303.875-140.752 
ATOM   2096  OP1  DC A 102    -100.729-304.773-141.463 
ATOM   2097  OP2  DC A 102    -101.172-303.294-139.484 
ATOM   2098  O5'  DC A 102    -102.136-302.702-141.732 
ATOM   2099  C5'  DC A 102    -103.256-302.930-142.607 
ATOM   2100  C4'  DC A 102    -104.173-301.722-142.603 
ATOM   2101  O4'  DC A 102    -105.174-301.788-141.548 
ATOM   2102  C3'  DC A 102    -103.492-300.372-142.380 
ATOM   2103  O3'  DC A 102    -104.143-299.391-143.179 
ATOM   2104  C2'  DC A 102    -103.746-300.048-140.909 
ATOM   2105  C1'  DC A 102    -105.188-300.544-140.865 
ATOM   2106  N1   DC A 102    -105.700-300.778-139.486 
ATOM   2107  C2   DC A 102    -107.044-300.513-139.239 
ATOM   2108  O2   DC A 102    -107.751-300.099-140.166 
ATOM   2109  N3   DC A 102    -107.531-300.720-137.988 
ATOM   2110  C4   DC A 102    -106.732-301.170-137.011 
ATOM   2111  N4   DC A 102    -107.254-301.355-135.808 
ATOM   2112  C5   DC A 102    -105.346-301.447-137.245 
ATOM   2113  C6   DC A 102    -104.880-301.234-138.501 
ATOM   2114  P    DC A 103    -103.260-298.271-143.905 
ATOM   2115  OP1  DC A 103    -102.732-298.805-145.181 
ATOM   2116  OP2  DC A 103    -102.254-297.741-142.958 
ATOM   2117  O5'  DC A 103    -104.359-297.148-144.206 
ATOM   2118  C5'  DC A 103    -105.724-297.549-144.428 
ATOM   2119  C4'  DC A 103    -106.664-296.626-143.678 
ATOM   2120  O4'  DC A 103    -106.911-297.075-142.315 
ATOM   2121  C3'  DC A 103    -106.188-295.184-143.511 
ATOM   2122  O3'  DC A 103    -107.308-294.314-143.615 
ATOM   2123  C2'  DC A 103    -105.652-295.116-142.081 
ATOM   2124  C1'  DC A 103    -106.744-295.968-141.443 
ATOM   2125  N1   DC A 103    -106.386-296.491-140.094 
ATOM   2126  C2   DC A 103    -107.404-296.612-139.153 
ATOM   2127  O2   DC A 103    -108.553-296.285-139.472 
ATOM   2128  N3   DC A 103    -107.098-297.086-137.918 
ATOM   2129  C4   DC A 103    -105.841-297.430-137.612 
ATOM   2130  N4   DC A 103    -105.592-297.888-136.394 
ATOM   2131  C5   DC A 103    -104.778-297.313-138.566 
ATOM   2132  C6   DC A 103    -105.105-296.836-139.794 
ATOM   2133  P    DC A 104    -107.143-292.925-144.394 
ATOM   2134  OP1  DC A 104    -107.315-293.148-145.847 
ATOM   2135  OP2  DC A 104    -105.880-292.273-143.982 
ATOM   2136  O5'  DC A 104    -108.387-292.094-143.825 
ATOM   2137  C5'  DC A 104    -109.574-292.803-143.424 
ATOM   2138  C4'  DC A 104    -110.087-292.251-142.109 
ATOM   2139  O4'  DC A 104    -109.485-292.909-140.957 
ATOM   2140  C3'  DC A 104    -109.824-290.765-141.863 
ATOM   2141  O3'  DC A 104    -110.941-290.206-141.181 
ATOM   2142  C2'  DC A 104    -108.617-290.736-140.924 
ATOM   2143  C1'  DC A 104    -109.046-291.910-140.050 
ATOM   2144  N1   DC A 104    -107.939-292.483-139.232 
ATOM   2145  C2   DC A 104    -108.254-292.975-137.968 
ATOM   2146  O2   DC A 104    -109.426-292.917-137.581 
ATOM   2147  N3   DC A 104    -107.259-293.500-137.208 
ATOM   2148  C4   DC A 104    -106.001-293.544-137.664 
ATOM   2149  N4   DC A 104    -105.067-294.066-136.884 
ATOM   2150  C5   DC A 104    -105.657-293.042-138.961 
ATOM   2151  C6   DC A 104    -106.665-292.521-139.706 
ATOM   2152  P    DC A 105    -111.438-288.738-141.580 
ATOM   2153  OP1  DC A 105    -112.332-288.820-142.757 
ATOM   2154  OP2  DC A 105    -110.271-287.838-141.712 
ATOM   2155  O5'  DC A 105    -112.287-288.330-140.286 
ATOM   2156  C5'  DC A 105    -112.942-289.363-139.527 
ATOM   2157  C4'  DC A 105    -112.740-289.124-138.044 
ATOM   2158  O4'  DC A 105    -111.518-289.740-137.544 
ATOM   2159  C3'  DC A 105    -112.617-287.662-137.616 
ATOM   2160  O3'  DC A 105    -113.257-287.496-136.356 
ATOM   2161  C2'  DC A 105    -111.116-287.437-137.432 
ATOM   2162  C1'  DC A 105    -110.816-288.779-136.770 
ATOM   2163  N1   DC A 105    -109.373-289.142-136.780 
ATOM   2164  C2   DC A 105    -108.872-289.848-135.689 
ATOM   2165  O2   DC A 105    -109.641-290.142-134.765 
ATOM   2166  N3   DC A 105    -107.558-290.188-135.678 
ATOM   2167  C4   DC A 105    -106.759-289.852-136.697 
ATOM   2168  N4   DC A 105    -105.484-290.207-136.640 
ATOM   2169  C5   DC A 105    -107.252-289.126-137.830 
ATOM   2170  C6   DC A 105    -108.568-288.795-137.821 
ATOM   2171  P    DG A 106    -114.109-286.167-136.089 
ATOM   2172  OP1  DG A 106    -115.472-286.333-136.641 
ATOM   2173  OP2  DG A 106    -113.354-284.988-136.568 
ATOM   2174  O5'  DG A 106    -114.174-286.151-134.490 
ATOM   2175  C5'  DG A 106    -114.147-287.401-133.778 
ATOM   2176  C4'  DG A 106    -113.214-287.300-132.587 
ATOM   2177  O4'  DG A 106    -111.839-287.637-132.929 
ATOM   2178  C3'  DG A 106    -113.105-285.918-131.943 
ATOM   2179  O3'  DG A 106    -112.979-286.075-130.534 
ATOM   2180  C2'  DG A 106    -111.799-285.339-132.486 
ATOM   2181  C1'  DG A 106    -110.987-286.629-132.407 
ATOM   2182  N9   DG A 106    -109.742-286.605-133.224 
ATOM   2183  C8   DG A 106    -109.508-285.991-134.435 
ATOM   2184  N7   DG A 106    -108.291-286.163-134.894 
ATOM   2185  C5   DG A 106    -107.677-286.946-133.917 
ATOM   2186  C6   DG A 106    -106.354-287.457-133.853 
ATOM   2187  O6   DG A 106    -105.438-287.321-134.660 
ATOM   2188  N1   DG A 106    -106.149-288.203-132.684 
ATOM   2189  C2   DG A 106    -107.098-288.426-131.706 
ATOM   2190  N2   DG A 106    -106.704-289.166-130.666 
ATOM   2191  N3   DG A 106    -108.339-287.947-131.766 
ATOM   2192  C4   DG A 106    -108.553-287.221-132.894 
ATOM   2193  P    DG A 107    -113.741-285.053-129.568 
ATOM   2194  OP1  DG A 107    -115.142-285.495-129.385 
ATOM   2195  OP2  DG A 107    -113.557-283.671-130.063 
ATOM   2196  O5'  DG A 107    -112.933-285.247-128.201 
ATOM   2197  C5'  DG A 107    -112.333-286.525-127.921 
ATOM   2198  C4'  DG A 107    -110.934-286.332-127.372 
ATOM   2199  O4'  DG A 107    -109.930-286.261-128.425 
ATOM   2200  C3'  DG A 107    -110.707-285.057-126.560 
ATOM   2201  O3'  DG A 107    -109.816-285.346-125.490 
ATOM   2202  C2'  DG A 107    -110.009-284.101-127.528 
ATOM   2203  C1'  DG A 107    -109.097-285.139-128.175 
ATOM   2204  N9   DG A 107    -108.514-284.698-129.473 
ATOM   2205  C8   DG A 107    -109.068-283.902-130.452 
ATOM   2206  N7   DG A 107    -108.284-283.699-131.483 
ATOM   2207  C5   DG A 107    -107.128-284.410-131.164 
ATOM   2208  C6   DG A 107    -105.922-284.567-131.895 
ATOM   2209  O6   DG A 107    -105.621-284.105-132.992 
ATOM   2210  N1   DG A 107    -105.005-285.371-131.202 
ATOM   2211  C2   DG A 107    -105.226-285.948-129.967 
ATOM   2212  N2   DG A 107    -104.225-286.682-129.475 
ATOM   2213  N3   DG A 107    -106.358-285.800-129.283 
ATOM   2214  C4   DG A 107    -107.258-285.022-129.939 
ATOM   2215  P    DG A 108    -110.081-284.679-124.059 
ATOM   2216  OP1  DG A 108    -111.072-285.485-123.311 
ATOM   2217  OP2  DG A 108    -110.408-283.246-124.232 
ATOM   2218  O5'  DG A 108    -108.643-284.822-123.372 
ATOM   2219  C5'  DG A 108    -107.799-285.929-123.743 
ATOM   2220  C4'  DG A 108    -106.374-285.450-123.941 
ATOM   2221  O4'  DG A 108    -106.125-284.996-125.303 
ATOM   2222  C3'  DG A 108    -105.943-284.268-123.074 
ATOM   2223  O3'  DG A 108    -104.583-284.445-122.698 
ATOM   2224  C2'  DG A 108    -106.036-283.054-124.000 
ATOM   2225  C1'  DG A 108    -105.473-283.737-125.243 
ATOM   2226  N9   DG A 108    -105.761-283.007-126.509 
ATOM   2227  C8   DG A 108    -106.871-282.268-126.857 
ATOM   2228  N7   DG A 108    -106.812-281.747-128.058 
ATOM   2229  C5   DG A 108    -105.574-282.170-128.541 
ATOM   2230  C6   DG A 108    -104.948-281.923-129.790 
ATOM   2231  O6   DG A 108    -105.363-281.269-130.743 
ATOM   2232  N1   DG A 108    -103.692-282.542-129.865 
ATOM   2233  C2   DG A 108    -103.118-283.301-128.864 
ATOM   2234  N2   DG A 108    -101.911-283.807-129.131 
ATOM   2235  N3   DG A 108    -103.707-283.533-127.692 
ATOM   2236  C4   DG A 108    -104.925-282.939-127.604 
ATOM   2237  P    DC A 109    -104.130-284.047-121.214 
ATOM   2238  OP1  DC A 109    -104.422-285.165-120.290 
ATOM   2239  OP2  DC A 109    -104.714-282.736-120.853 
ATOM   2240  O5'  DC A 109    -102.548-283.898-121.397 
ATOM   2241  C5'  DC A 109    -101.882-284.696-122.393 
ATOM   2242  C4'  DC A 109    -100.884-283.847-123.156 
ATOM   2243  O4'  DC A 109    -101.484-283.184-124.304 
ATOM   2244  C3'  DC A 109    -100.240-282.708-122.367 
ATOM   2245  O3'  DC A 109     -98.884-282.574-122.776 
ATOM   2246  C2'  DC A 109    -101.003-281.457-122.800 
ATOM   2247  C1'  DC A 109    -101.106-281.816-124.279 
ATOM   2248  N1   DC A 109    -102.140-281.037-125.015 
ATOM   2249  C2   DC A 109    -101.881-280.706-126.343 
ATOM   2250  O2   DC A 109    -100.814-281.069-126.852 
ATOM   2251  N3   DC A 109    -102.812-279.994-127.031 
ATOM   2252  C4   DC A 109    -103.954-279.619-126.444 
ATOM   2253  N4   DC A 109    -104.830-278.927-127.157 
ATOM   2254  C5   DC A 109    -104.240-279.949-125.079 
ATOM   2255  C6   DC A 109    -103.298-280.660-124.408 
ATOM   2256  P    DA A 110     -97.768-282.255-121.673 
ATOM   2257  OP1  DA A 110     -97.338-283.514-121.025 
ATOM   2258  OP2  DA A 110     -98.256-281.192-120.767 
ATOM   2259  O5'  DA A 110     -96.581-281.683-122.581 
ATOM   2260  C5'  DA A 110     -96.446-282.158-123.934 
ATOM   2261  C4'  DA A 110     -96.164-280.996-124.865 
ATOM   2262  O4'  DA A 110     -97.384-280.374-125.363 
ATOM   2263  C3'  DA A 110     -95.379-279.833-124.258 
ATOM   2264  O3'  DA A 110     -94.500-279.307-125.245 
ATOM   2265  C2'  DA A 110     -96.437-278.777-123.938 
ATOM   2266  C1'  DA A 110     -97.267-278.969-125.203 
ATOM   2267  N9   DA A 110     -98.640-278.398-125.112 
ATOM   2268  C8   DA A 110     -99.459-278.329-124.022 
ATOM   2269  N7   DA A 110    -100.604-277.769-124.260 
ATOM   2270  C5   DA A 110    -100.543-277.442-125.608 
ATOM   2271  C6   DA A 110    -101.455-276.819-126.474 
ATOM   2272  N6   DA A 110    -102.667-276.394-126.092 
ATOM   2273  N1   DA A 110    -101.076-276.647-127.755 
ATOM   2274  C2   DA A 110     -99.870-277.071-128.130 
ATOM   2275  N3   DA A 110     -98.939-277.663-127.415 
ATOM   2276  C4   DA A 110     -99.343-277.823-126.138 
ATOM   2277  P    DG A 111     -93.029-278.848-124.808 
ATOM   2278  OP1  DG A 111     -92.130-280.023-124.785 
ATOM   2279  OP2  DG A 111     -93.106-278.064-123.556 
ATOM   2280  O5'  DG A 111     -92.626-277.885-126.021 
ATOM   2281  C5'  DG A 111     -93.174-278.141-127.328 
ATOM   2282  C4'  DG A 111     -93.623-276.842-127.966 
ATOM   2283  O4'  DG A 111     -94.996-276.499-127.621 
ATOM   2284  C3'  DG A 111     -92.824-275.598-127.576 
ATOM   2285  O3'  DG A 111     -92.711-274.749-128.711 
ATOM   2286  C2'  DG A 111     -93.688-274.896-126.528 
ATOM   2287  C1'  DG A 111     -95.029-275.141-127.212 
ATOM   2288  N9   DG A 111     -96.202-274.957-126.313 
ATOM   2289  C8   DG A 111     -96.320-275.229-124.967 
ATOM   2290  N7   DG A 111     -97.499-274.951-124.467 
ATOM   2291  C5   DG A 111     -98.213-274.459-125.558 
ATOM   2292  C6   DG A 111     -99.552-273.992-125.639 
ATOM   2293  O6   DG A 111    -100.396-273.917-124.749 
ATOM   2294  N1   DG A 111     -99.873-273.583-126.940 
ATOM   2295  C2   DG A 111     -99.015-273.620-128.021 
ATOM   2296  N2   DG A 111     -99.513-273.185-129.181 
ATOM   2297  N3   DG A 111     -97.759-274.058-127.945 
ATOM   2298  C4   DG A 111     -97.431-274.458-126.689 
ATOM   2299  P    DA A 112     -91.330-273.983-128.974 
ATOM   2300  OP1  DA A 112     -90.393-274.882-129.685 
ATOM   2301  OP2  DA A 112     -90.836-273.403-127.706 
ATOM   2302  O5'  DA A 112     -91.800-272.810-129.954 
ATOM   2303  C5'  DA A 112     -92.920-273.039-130.829 
ATOM   2304  C4'  DA A 112     -93.837-271.831-130.825 
ATOM   2305  O4'  DA A 112     -94.838-271.897-129.770 
ATOM   2306  C3'  DA A 112     -93.156-270.480-130.603 
ATOM   2307  O3'  DA A 112     -93.807-269.499-131.401 
ATOM   2308  C2'  DA A 112     -93.410-270.156-129.131 
ATOM   2309  C1'  DA A 112     -94.852-270.652-129.087 
ATOM   2310  N9   DA A 112     -95.364-270.887-127.708 
ATOM   2311  C8   DA A 112     -94.681-271.338-126.615 
ATOM   2312  N7   DA A 112     -95.409-271.437-125.546 
ATOM   2313  C5   DA A 112     -96.668-271.022-125.959 
ATOM   2314  C6   DA A 112     -97.893-270.899-125.284 
ATOM   2315  N6   DA A 112     -98.056-271.197-123.986 
ATOM   2316  N1   DA A 112     -98.949-270.456-125.991 
ATOM   2317  C2   DA A 112     -98.780-270.162-127.280 
ATOM   2318  N3   DA A 112     -97.691-270.237-128.013 
ATOM   2319  C4   DA A 112     -96.650-270.682-127.281 
ATOM   2320  P    DA A 113     -92.924-268.379-132.127 
ATOM   2321  OP1  DA A 113     -92.396-268.914-133.403 
ATOM   2322  OP2  DA A 113     -91.918-267.849-131.180 
ATOM   2323  O5'  DA A 113     -94.022-267.256-132.428 
ATOM   2324  C5'  DA A 113     -95.388-267.657-132.651 
ATOM   2325  C4'  DA A 113     -96.328-266.735-131.900 
ATOM   2326  O4'  DA A 113     -96.575-267.183-130.537 
ATOM   2327  C3'  DA A 113     -95.852-265.292-131.733 
ATOM   2328  O3'  DA A 113     -96.972-264.422-131.837 
ATOM   2329  C2'  DA A 113     -95.316-265.225-130.303 
ATOM   2330  C1'  DA A 113     -96.408-266.076-129.665 
ATOM   2331  N9   DA A 113     -96.049-266.599-128.317 
ATOM   2332  C8   DA A 113     -94.824-266.989-127.856 
ATOM   2333  N7   DA A 113     -94.833-267.400-126.627 
ATOM   2334  C5   DA A 113     -96.160-267.276-126.241 
ATOM   2335  C6   DA A 113     -96.827-267.554-125.036 
ATOM   2336  N6   DA A 113     -96.215-268.038-123.946 
ATOM   2337  N1   DA A 113     -98.151-267.315-124.992 
ATOM   2338  C2   DA A 113     -98.754-266.834-126.078 
ATOM   2339  N3   DA A 113     -98.239-266.538-127.251 
ATOM   2340  C4   DA A 113     -96.913-266.786-127.269 
ATOM   2341  P    DG A 114     -96.807-263.033-132.616 
ATOM   2342  OP1  DG A 114     -96.979-263.256-134.069 
ATOM   2343  OP2  DG A 114     -95.544-262.381-132.204 
ATOM   2344  O5'  DG A 114     -98.051-262.203-132.047 
ATOM   2345  C5'  DG A 114     -99.238-262.911-131.646 
ATOM   2346  C4'  DG A 114     -99.751-262.359-130.331 
ATOM   2347  O4'  DG A 114     -99.149-263.017-129.179 
ATOM   2348  C3'  DG A 114     -99.488-260.873-130.085 
ATOM   2349  O3'  DG A 114    -100.605-260.314-129.403 
ATOM   2350  C2'  DG A 114     -98.281-260.844-129.147 
ATOM   2351  C1'  DG A 114     -98.709-262.018-128.272 
ATOM   2352  N9   DG A 114     -97.603-262.591-127.455 
ATOM   2353  C8   DG A 114     -96.266-262.714-127.763 
ATOM   2354  N7   DG A 114     -95.549-263.267-126.816 
ATOM   2355  C5   DG A 114     -96.476-263.529-125.808 
ATOM   2356  C6   DG A 114     -96.295-264.123-124.532 
ATOM   2357  O6   DG A 114     -95.263-264.547-124.019 
ATOM   2358  N1   DG A 114     -97.504-264.197-123.827 
ATOM   2359  C2   DG A 114     -98.727-263.756-124.294 
ATOM   2360  N2   DG A 114     -99.763-263.918-123.467 
ATOM   2361  N3   DG A 114     -98.895-263.200-125.491 
ATOM   2362  C4   DG A 114     -97.733-263.120-126.188 
ATOM   2363  P    DA A 115    -101.102-258.846-129.802 
ATOM   2364  OP1  DA A 115    -101.996-258.928-130.979 
ATOM   2365  OP2  DA A 115     -99.935-257.947-129.934 
ATOM   2366  O5'  DA A 115    -101.951-258.438-128.509 
ATOM   2367  C5'  DA A 115    -102.606-259.471-127.749 
ATOM   2368  C4'  DA A 115    -102.404-259.232-126.267 
ATOM   2369  O4'  DA A 115    -101.182-259.848-125.767 
ATOM   2370  C3'  DA A 115    -102.281-257.770-125.839 
ATOM   2371  O3'  DA A 115    -102.921-257.604-124.579 
ATOM   2372  C2'  DA A 115    -100.780-257.546-125.654 
ATOM   2373  C1'  DA A 115    -100.480-258.888-124.992 
ATOM   2374  N9   DA A 115     -99.037-259.251-125.003 
ATOM   2375  C8   DA A 115     -98.100-258.982-125.960 
ATOM   2376  N7   DA A 115     -96.917-259.432-125.677 
ATOM   2377  C5   DA A 115     -97.078-260.046-124.443 
ATOM   2378  C6   DA A 115     -96.183-260.722-123.597 
ATOM   2379  N6   DA A 115     -94.886-260.901-123.884 
ATOM   2380  N1   DA A 115     -96.672-261.209-122.442 
ATOM   2381  C2   DA A 115     -97.961-261.029-122.163 
ATOM   2382  N3   DA A 115     -98.887-260.418-122.871 
ATOM   2383  C4   DA A 115     -98.372-259.940-124.021 
ATOM   2384  P    DA A 116    -103.773-256.275-124.311 
ATOM   2385  OP1  DA A 116    -105.136-256.441-124.863 
ATOM   2386  OP2  DA A 116    -103.018-255.097-124.790 
ATOM   2387  O5'  DA A 116    -103.837-256.259-122.712 
ATOM   2388  C5'  DA A 116    -103.811-257.509-122.000 
ATOM   2389  C4'  DA A 116    -102.877-257.408-120.809 
ATOM   2390  O4'  DA A 116    -101.503-257.745-121.152 
ATOM   2391  C3'  DA A 116    -102.768-256.026-120.165 
ATOM   2392  O3'  DA A 116    -102.642-256.183-118.757 
ATOM   2393  C2'  DA A 116    -101.463-255.447-120.709 
ATOM   2394  C1'  DA A 116    -100.651-256.737-120.629 
ATOM   2395  N9   DA A 116     -99.406-256.714-121.446 
ATOM   2396  C8   DA A 116     -99.192-256.099-122.646 
ATOM   2397  N7   DA A 116     -97.992-256.261-123.112 
ATOM   2398  C5   DA A 116     -97.363-257.040-122.150 
ATOM   2399  C6   DA A 116     -96.062-257.561-122.056 
ATOM   2400  N6   DA A 116     -95.117-257.365-122.986 
ATOM   2401  N1   DA A 116     -95.766-258.294-120.966 
ATOM   2402  C2   DA A 116     -96.710-258.486-120.045 
ATOM   2403  N3   DA A 116     -97.951-258.052-120.025 
ATOM   2404  C4   DA A 116     -98.221-257.322-121.126 
ATOM   2405  P    DA A 117    -103.405-255.161-117.791 
ATOM   2406  OP1  DA A 117    -104.806-255.604-117.608 
ATOM   2407  OP2  DA A 117    -103.220-253.779-118.285 
ATOM   2408  O5'  DA A 117    -102.597-255.355-116.424 
ATOM   2409  C5'  DA A 117    -101.997-256.634-116.143 
ATOM   2410  C4'  DA A 117    -100.598-256.441-115.594 
ATOM   2411  O4'  DA A 117     -99.594-256.369-116.648 
ATOM   2412  C3'  DA A 117    -100.371-255.166-114.783 
ATOM   2413  O3'  DA A 117     -99.480-255.454-113.712 
ATOM   2414  C2'  DA A 117     -99.673-254.210-115.750 
ATOM   2415  C1'  DA A 117     -98.761-255.247-116.397 
ATOM   2416  N9   DA A 117     -98.178-254.806-117.695 
ATOM   2417  C8   DA A 117     -98.744-254.016-118.655 
ATOM   2418  N7   DA A 117     -97.978-253.807-119.680 
ATOM   2419  C5   DA A 117     -96.818-254.509-119.381 
ATOM   2420  C6   DA A 117     -95.612-254.685-120.078 
ATOM   2421  N6   DA A 117     -95.363-254.142-121.277 
ATOM   2422  N1   DA A 117     -94.665-255.444-119.494 
ATOM   2423  C2   DA A 117     -94.917-255.982-118.301 
ATOM   2424  N3   DA A 117     -96.000-255.887-117.560 
ATOM   2425  C4   DA A 117     -96.931-255.123-118.167 
ATOM   2426  P    DT A 118     -99.745-254.787-112.281 
ATOM   2427  OP1  DT A 118    -100.736-255.594-111.533 
ATOM   2428  OP2  DT A 118    -100.072-253.355-112.454 
ATOM   2429  O5'  DT A 118     -98.307-254.931-111.594 
ATOM   2430  C5'  DT A 118     -97.463-256.037-111.965 
ATOM   2431  C4'  DT A 118     -96.038-255.559-112.164 
ATOM   2432  O4'  DT A 118     -95.789-255.105-113.525 
ATOM   2433  C3'  DT A 118     -95.607-254.376-111.297 
ATOM   2434  O3'  DT A 118     -94.247-254.553-110.920 
ATOM   2435  C2'  DT A 118     -95.700-253.163-112.222 
ATOM   2436  C1'  DT A 118     -95.137-253.845-113.465 
ATOM   2437  N1   DT A 118     -95.425-253.115-114.731 
ATOM   2438  C2   DT A 118     -94.465-253.164-115.713 
ATOM   2439  O2   DT A 118     -93.414-253.770-115.584 
ATOM   2440  N3   DT A 118     -94.765-252.475-116.872 
ATOM   2441  C4   DT A 118     -95.918-251.759-117.123 
ATOM   2442  O4   DT A 118     -96.075-251.182-118.201 
ATOM   2443  C5   DT A 118     -96.865-251.766-116.033 
ATOM   2444  C7   DT A 118     -98.148-251.010-116.224 
ATOM   2445  C6   DT A 118     -96.599-252.427-114.896 
ATOM   2446  P    DC A 119     -93.794-254.155-109.437 
ATOM   2447  OP1  DC A 119     -94.086-255.273-108.512 
ATOM   2448  OP2  DC A 119     -94.378-252.844-109.076 
ATOM   2449  O5'  DC A 119     -92.212-254.006-109.619 
ATOM   2450  C5'  DC A 119     -91.546-254.805-110.615 
ATOM   2451  C4'  DC A 119     -90.548-253.956-111.378 
ATOM   2452  O4'  DC A 119     -91.148-253.292-112.527 
ATOM   2453  C3'  DC A 119     -89.904-252.816-110.589 
ATOM   2454  O3'  DC A 119     -88.548-252.682-110.998 
ATOM   2455  C2'  DC A 119     -90.667-251.565-111.023 
ATOM   2456  C1'  DC A 119     -90.770-251.924-112.502 
ATOM   2457  N1   DC A 119     -91.804-251.145-113.237 
ATOM   2458  C2   DC A 119     -91.545-250.814-114.565 
ATOM   2459  O2   DC A 119     -90.478-251.178-115.074 
ATOM   2460  N3   DC A 119     -92.476-250.103-115.253 
ATOM   2461  C4   DC A 119     -93.618-249.728-114.666 
ATOM   2462  N4   DC A 119     -94.494-249.036-115.379 
ATOM   2463  C5   DC A 119     -93.903-250.057-113.301 
ATOM   2464  C6   DC A 119     -92.962-250.768-112.630 
ATOM   2465  P    DA A 120     -87.432-252.364-109.895 
ATOM   2466  OP1  DA A 120     -87.002-253.622-109.247 
ATOM   2467  OP2  DA A 120     -87.920-251.301-108.989 
ATOM   2468  O5'  DA A 120     -86.245-251.792-110.803 
ATOM   2469  C5'  DA A 120     -86.110-252.266-112.156 
ATOM   2470  C4'  DA A 120     -85.828-251.104-113.087 
ATOM   2471  O4'  DA A 120     -87.048-250.483-113.585 
ATOM   2472  C3'  DA A 120     -85.043-249.941-112.481 
ATOM   2473  O3'  DA A 120     -84.164-249.415-113.467 
ATOM   2474  C2'  DA A 120     -86.101-248.885-112.160 
ATOM   2475  C1'  DA A 120     -86.931-249.077-113.426 
ATOM   2476  N9   DA A 120     -88.304-248.506-113.334 
ATOM   2477  C8   DA A 120     -89.122-248.437-112.244 
ATOM   2478  N7   DA A 120     -90.268-247.877-112.482 
ATOM   2479  C5   DA A 120     -90.207-247.550-113.830 
ATOM   2480  C6   DA A 120     -91.119-246.927-114.696 
ATOM   2481  N6   DA A 120     -92.331-246.502-114.314 
ATOM   2482  N1   DA A 120     -90.740-246.755-115.977 
ATOM   2483  C2   DA A 120     -89.534-247.180-116.352 
ATOM   2484  N3   DA A 120     -88.603-247.771-115.637 
ATOM   2485  C4   DA A 120     -89.007-247.931-114.360 
ATOM   2486  P    DC A 121     -82.693-248.956-113.030 
ATOM   2487  OP1  DC A 121     -81.793-250.131-113.007 
ATOM   2488  OP2  DC A 121     -82.770-248.172-111.778 
ATOM   2489  O5'  DC A 121     -82.290-247.993-114.243 
ATOM   2490  C5'  DC A 121     -82.837-248.250-115.550 
ATOM   2491  C4'  DC A 121     -83.287-246.950-116.188 
ATOM   2492  O4'  DC A 121     -84.660-246.608-115.843 
ATOM   2493  C3'  DC A 121     -82.488-245.707-115.798 
ATOM   2494  O3'  DC A 121     -82.375-244.857-116.933 
ATOM   2495  C2'  DC A 121     -83.352-245.004-114.751 
ATOM   2496  C1'  DC A 121     -84.693-245.249-115.434 
ATOM   2497  N1   DC A 121     -85.866-245.065-114.535 
ATOM   2498  C2   DC A 121     -87.034-244.546-115.089 
ATOM   2499  O2   DC A 121     -87.049-244.263-116.292 
ATOM   2500  N3   DC A 121     -88.114-244.371-114.285 
ATOM   2501  C4   DC A 121     -88.058-244.691-112.986 
ATOM   2502  N4   DC A 121     -89.139-244.501-112.244 
ATOM   2503  C5   DC A 121     -86.867-245.226-112.397 
ATOM   2504  C6   DC A 121     -85.798-245.393-113.216 
ATOM   2505  P    DC A 122     -80.994-244.092-117.196 
ATOM   2506  OP1  DC A 122     -80.057-244.990-117.907 
ATOM   2507  OP2  DC A 122     -80.500-243.511-115.928 
ATOM   2508  O5'  DC A 122     -81.464-242.919-118.176 
ATOM   2509  C5'  DC A 122     -82.584-243.147-119.052 
ATOM   2510  C4'  DC A 122     -83.501-241.939-119.047 
ATOM   2511  O4'  DC A 122     -84.502-242.005-117.992 
ATOM   2512  C3'  DC A 122     -82.820-240.589-118.825 
ATOM   2513  O3'  DC A 122     -83.470-239.608-119.623 
ATOM   2514  C2'  DC A 122     -83.074-240.264-117.353 
ATOM   2515  C1'  DC A 122     -84.516-240.761-117.310 
ATOM   2516  N1   DC A 122     -85.028-240.995-115.931 
ATOM   2517  C2   DC A 122     -86.372-240.730-115.684 
ATOM   2518  O2   DC A 122     -87.078-240.316-116.610 
ATOM   2519  N3   DC A 122     -86.859-240.936-114.433 
ATOM   2520  C4   DC A 122     -86.059-241.386-113.456 
ATOM   2521  N4   DC A 122     -86.582-241.571-112.253 
ATOM   2522  C5   DC A 122     -84.674-241.664-113.689 
ATOM   2523  C6   DC A 122     -84.208-241.451-114.946 
ATOM   2524  P    DA A 123     -82.587-238.488-120.350 
ATOM   2525  OP1  DA A 123     -82.059-239.022-121.625 
ATOM   2526  OP2  DA A 123     -81.581-237.957-119.403 
ATOM   2527  O5'  DA A 123     -83.686-237.365-120.650 
ATOM   2528  C5'  DA A 123     -85.052-237.766-120.873 
ATOM   2529  C4'  DA A 123     -85.992-236.843-120.122 
ATOM   2530  O4'  DA A 123     -86.239-237.291-118.760 
ATOM   2531  C3'  DA A 123     -85.516-235.401-119.955 
ATOM   2532  O3'  DA A 123     -86.636-234.531-120.060 
ATOM   2533  C2'  DA A 123     -84.980-235.333-118.525 
ATOM   2534  C1'  DA A 123     -86.072-236.184-117.887 
ATOM   2535  N9   DA A 123     -85.713-236.708-116.539 
ATOM   2536  C8   DA A 123     -84.488-237.097-116.078 
ATOM   2537  N7   DA A 123     -84.497-237.508-114.849 
ATOM   2538  C5   DA A 123     -85.824-237.385-114.463 
ATOM   2539  C6   DA A 123     -86.491-237.663-113.258 
ATOM   2540  N6   DA A 123     -85.878-238.147-112.168 
ATOM   2541  N1   DA A 123     -87.815-237.423-113.214 
ATOM   2542  C2   DA A 123     -88.418-236.942-114.300 
ATOM   2543  N3   DA A 123     -87.902-236.646-115.473 
ATOM   2544  C4   DA A 123     -86.576-236.894-115.492 
ATOM   2545  P    DT A 124     -86.471-233.142-120.838 
ATOM   2546  OP1  DT A 124     -86.642-233.365-122.291 
ATOM   2547  OP2  DT A 124     -85.208-232.490-120.426 
ATOM   2548  O5'  DT A 124     -87.714-232.311-120.270 
ATOM   2549  C5'  DT A 124     -88.902-233.019-119.869 
ATOM   2550  C4'  DT A 124     -89.414-232.467-118.553 
ATOM   2551  O4'  DT A 124     -88.813-233.126-117.402 
ATOM   2552  C3'  DT A 124     -89.152-230.982-118.307 
ATOM   2553  O3'  DT A 124     -90.268-230.423-117.625 
ATOM   2554  C2'  DT A 124     -87.945-230.953-117.369 
ATOM   2555  C1'  DT A 124     -88.373-232.127-116.494 
ATOM   2556  N1   DT A 124     -87.267-232.699-115.677 
ATOM   2557  C2   DT A 124     -87.594-233.181-114.433 
ATOM   2558  O2   DT A 124     -88.728-233.155-113.988 
ATOM   2559  N3   DT A 124     -86.542-233.703-113.704 
ATOM   2560  C4   DT A 124     -85.225-233.781-114.108 
ATOM   2561  O4   DT A 124     -84.370-234.271-113.366 
ATOM   2562  C5   DT A 124     -84.981-233.250-115.428 
ATOM   2563  C7   DT A 124     -83.573-233.296-115.945 
ATOM   2564  C6   DT A 124     -85.985-232.736-116.158 
ATOM   2565  P    DT A 125     -90.765-228.955-118.024 
ATOM   2566  OP1  DT A 125     -91.660-229.036-119.201 
ATOM   2567  OP2  DT A 125     -89.599-228.055-118.156 
ATOM   2568  O5'  DT A 125     -91.614-228.546-116.731 
ATOM   2569  C5'  DT A 125     -92.270-229.580-115.972 
ATOM   2570  C4'  DT A 125     -92.067-229.341-114.489 
ATOM   2571  O4'  DT A 125     -90.846-229.957-113.989 
ATOM   2572  C3'  DT A 125     -91.945-227.879-114.061 
ATOM   2573  O3'  DT A 125     -92.584-227.712-112.801 
ATOM   2574  C2'  DT A 125     -90.444-227.654-113.876 
ATOM   2575  C1'  DT A 125     -90.144-228.996-113.215 
ATOM   2576  N1   DT A 125     -88.700-229.359-113.225 
ATOM   2577  C2   DT A 125     -88.223-230.055-112.140 
ATOM   2578  O2   DT A 125     -88.924-230.377-111.197 
ATOM   2579  N3   DT A 125     -86.879-230.374-112.184 
ATOM   2580  C4   DT A 125     -85.997-230.062-113.199 
ATOM   2581  O4   DT A 125     -84.814-230.401-113.126 
ATOM   2582  C5   DT A 125     -86.591-229.330-114.292 
ATOM   2583  C7   DT A 125     -85.698-228.951-115.438 
ATOM   2584  C6   DT A 125     -87.894-229.007-114.276 
ATOM   2585  P    DC A 126     -93.437-226.384-112.533 
ATOM   2586  OP1  DC A 126     -94.800-226.550-113.085 
ATOM   2587  OP2  DC A 126     -92.682-225.205-113.012 
ATOM   2588  O5'  DC A 126     -93.501-226.367-110.934 
ATOM   2589  C5'  DC A 126     -93.475-227.618-110.222 
ATOM   2590  C4'  DC A 126     -92.541-227.517-109.031 
ATOM   2591  O4'  DC A 126     -91.167-227.854-109.374 
ATOM   2592  C3'  DC A 126     -92.432-226.135-108.387 
ATOM   2593  O3'  DC A 126     -92.306-226.292-106.979 
ATOM   2594  C2'  DC A 126     -91.127-225.556-108.931 
ATOM   2595  C1'  DC A 126     -90.315-226.846-108.851 
ATOM   2596  N1   DC A 126     -89.070-226.822-109.669 
ATOM   2597  C2   DC A 126     -87.958-227.502-109.178 
ATOM   2598  O2   DC A 126     -88.050-228.092-108.096 
ATOM   2599  N3   DC A 126     -86.813-227.492-109.909 
ATOM   2600  C4   DC A 126     -86.755-226.840-111.077 
ATOM   2601  N4   DC A 126     -85.616-226.860-111.751 
ATOM   2602  C5   DC A 126     -87.887-226.134-111.598 
ATOM   2603  C6   DC A 126     -89.022-226.156-110.854 
ATOM   2604  P    DC A 127     -93.069-225.270-106.013 
ATOM   2605  OP1  DC A 127     -94.470-225.712-105.830 
ATOM   2606  OP2  DC A 127     -92.884-223.887-106.507 
ATOM   2607  O5'  DC A 127     -92.260-225.463-104.646 
ATOM   2608  C5'  DC A 127     -91.661-226.742-104.365 
ATOM   2609  C4'  DC A 127     -90.261-226.549-103.817 
ATOM   2610  O4'  DC A 127     -89.258-226.478-104.870 
ATOM   2611  C3'  DC A 127     -90.035-225.274-103.005 
ATOM   2612  O3'  DC A 127     -89.144-225.562-101.934 
ATOM   2613  C2'  DC A 127     -89.336-224.318-103.972 
ATOM   2614  C1'  DC A 127     -88.425-225.356-104.619 
ATOM   2615  N1   DC A 127     -87.841-224.914-105.917 
ATOM   2616  C2   DC A 127     -86.552-225.340-106.228 
ATOM   2617  O2   DC A 127     -85.952-226.061-105.422 
ATOM   2618  N3   DC A 127     -86.003-224.948-107.405 
ATOM   2619  C4   DC A 127     -86.687-224.167-108.251 
ATOM   2620  N4   DC A 127     -86.107-223.811-109.388 
ATOM   2621  C5   DC A 127     -88.013-223.717-107.951 
ATOM   2622  C6   DC A 127     -88.545-224.120-106.769 
ATOM   2623  P    DA A 128     -89.409-224.895-100.503 
ATOM   2624  OP1  DA A 128     -90.400-225.702 -99.755 
ATOM   2625  OP2  DA A 128     -89.736-223.463-100.676 
ATOM   2626  O5'  DA A 128     -87.971-225.039 -99.816 
ATOM   2627  C5'  DA A 128     -87.127-226.145-100.187 
ATOM   2628  C4'  DA A 128     -85.702-225.667-100.386 
ATOM   2629  O4'  DA A 128     -85.453-225.213-101.747 
ATOM   2630  C3'  DA A 128     -85.270-224.484 -99.519 
ATOM   2631  O3'  DA A 128     -83.910-224.661 -99.142 
ATOM   2632  C2'  DA A 128     -85.364-223.271-100.444 
ATOM   2633  C1'  DA A 128     -84.801-223.954-101.687 
ATOM   2634  N9   DA A 128     -85.089-223.223-102.953 
ATOM   2635  C8   DA A 128     -86.197-222.496-103.281 
ATOM   2636  N7   DA A 128     -86.151-221.974-104.467 
ATOM   2637  C5   DA A 128     -84.922-222.385-104.965 
ATOM   2638  C6   DA A 128     -84.274-222.160-106.191 
ATOM   2639  N6   DA A 128     -84.801-221.430-107.184 
ATOM   2640  N1   DA A 128     -83.059-222.715-106.360 
ATOM   2641  C2   DA A 128     -82.541-223.440-105.370 
ATOM   2642  N3   DA A 128     -83.049-223.717-104.190 
ATOM   2643  C4   DA A 128     -84.264-223.150-104.046 
ATOM   2644  P    DG A 129     -83.458-224.263 -97.659 
ATOM   2645  OP1  DG A 129     -83.750-225.381 -96.734 
ATOM   2646  OP2  DG A 129     -84.042-222.952 -97.298 
ATOM   2647  O5'  DG A 129     -81.875-224.114 -97.841 
ATOM   2648  C5'  DG A 129     -81.209-224.913 -98.837 
ATOM   2649  C4'  DG A 129     -80.212-224.064 -99.600 
ATOM   2650  O4'  DG A 129     -80.812-223.401-100.749 
ATOM   2651  C3'  DG A 129     -79.568-222.925 -98.811 
ATOM   2652  O3'  DG A 129     -78.212-222.791 -99.220 
ATOM   2653  C2'  DG A 129     -80.331-221.673 -99.245 
ATOM   2654  C1'  DG A 129     -80.434-222.033-100.724 
ATOM   2655  N9   DG A 129     -81.468-221.253-101.460 
ATOM   2656  C8   DG A 129     -82.687-220.788-101.017 
ATOM   2657  N7   DG A 129     -83.368-220.128-101.922 
ATOM   2658  C5   DG A 129     -82.541-220.157-103.044 
ATOM   2659  C6   DG A 129     -82.737-219.608-104.338 
ATOM   2660  O6   DG A 129     -83.695-218.973-104.767 
ATOM   2661  N1   DG A 129     -81.644-219.870-105.176 
ATOM   2662  C2   DG A 129     -80.511-220.571-104.812 
ATOM   2663  N2   DG A 129     -79.580-220.715-105.758 
ATOM   2664  N3   DG A 129     -80.329-221.087-103.598 
ATOM   2665  C4   DG A 129     -81.380-220.841-102.772 
ATOM   2666  P    DC A 130     -77.096-222.472 -98.117 
ATOM   2667  OP1  DC A 130     -76.666-223.731 -97.469 
ATOM   2668  OP2  DC A 130     -77.584-221.409 -97.211 
ATOM   2669  O5'  DC A 130     -75.909-221.900 -99.025 
ATOM   2670  C5'  DC A 130     -75.774-222.375-100.378 
ATOM   2671  C4'  DC A 130     -75.492-221.212-101.309 
ATOM   2672  O4'  DC A 130     -76.711-220.591-101.807 
ATOM   2673  C3'  DC A 130     -74.707-220.049-100.703 
ATOM   2674  O3'  DC A 130     -73.828-219.523-101.689 
ATOM   2675  C2'  DC A 130     -75.765-218.994-100.382 
ATOM   2676  C1'  DC A 130     -76.595-219.185-101.648 
ATOM   2677  N1   DC A 130     -77.968-218.615-101.556 
ATOM   2678  C2   DC A 130     -78.523-218.070-102.712 
ATOM   2679  O2   DC A 130     -77.860-218.084-103.755 
ATOM   2680  N3   DC A 130     -79.773-217.544-102.649 
ATOM   2681  C4   DC A 130     -80.459-217.549-101.499 
ATOM   2682  N4   DC A 130     -81.674-217.024-101.489 
ATOM   2683  C5   DC A 130     -79.906-218.104-100.299 
ATOM   2684  C6   DC A 130     -78.655-218.624-100.382 
ATOM   2685  P    DT A 131     -72.357-219.065-101.252 
ATOM   2686  OP1  DT A 131     -71.457-220.240-101.229 
ATOM   2687  OP2  DT A 131     -72.433-218.280-100.000 
ATOM   2688  O5'  DT A 131     -71.954-218.102-102.466 
ATOM   2689  C5'  DT A 131     -72.501-218.358-103.772 
ATOM   2690  C4'  DT A 131     -72.951-217.058-104.410 
ATOM   2691  O4'  DT A 131     -74.323-216.716-104.066 
ATOM   2692  C3'  DT A 131     -72.152-215.815-104.020 
ATOM   2693  O3'  DT A 131     -72.039-214.965-105.155 
ATOM   2694  C2'  DT A 131     -73.015-215.113-102.973 
ATOM   2695  C1'  DT A 131     -74.357-215.357-103.657 
ATOM   2696  N1   DT A 131     -75.530-215.174-102.758 
ATOM   2697  C2   DT A 131     -76.674-214.661-103.318 
ATOM   2698  O2   DT A 131     -76.758-214.360-104.496 
ATOM   2699  N3   DT A 131     -77.741-214.504-102.454 
ATOM   2700  C4   DT A 131     -77.756-214.811-101.109 
ATOM   2701  O4   DT A 131     -78.772-214.626-100.436 
ATOM   2702  C5   DT A 131     -76.510-215.343-100.612 
ATOM   2703  C7   DT A 131     -76.440-215.703 -99.157 
ATOM   2704  C6   DT A 131     -75.457-215.506-101.429 
ATOM   2705  P    DG A 132     -70.658-214.200-105.418 
ATOM   2706  OP1  DG A 132     -69.721-215.098-106.130 
ATOM   2707  OP2  DG A 132     -70.164-213.620-104.150 
ATOM   2708  O5'  DG A 132     -71.128-213.027-106.398 
ATOM   2709  C5'  DG A 132     -72.248-213.256-107.274 
ATOM   2710  C4'  DG A 132     -73.164-212.047-107.270 
ATOM   2711  O4'  DG A 132     -74.166-212.113-106.214 
ATOM   2712  C3'  DG A 132     -72.483-210.697-107.047 
ATOM   2713  O3'  DG A 132     -73.134-209.716-107.846 
ATOM   2714  C2'  DG A 132     -72.737-210.373-105.576 
ATOM   2715  C1'  DG A 132     -74.180-210.869-105.532 
ATOM   2716  N9   DG A 132     -74.692-211.103-104.153 
ATOM   2717  C8   DG A 132     -74.019-211.557-103.039 
ATOM   2718  N7   DG A 132     -74.766-211.653-101.967 
ATOM   2719  C5   DG A 132     -76.022-211.233-102.400 
ATOM   2720  C6   DG A 132     -77.244-211.120-101.687 
ATOM   2721  O6   DG A 132     -77.472-211.372-100.506 
ATOM   2722  N1   DG A 132     -78.277-210.653-102.511 
ATOM   2723  C2   DG A 132     -78.146-210.337-103.849 
ATOM   2724  N2   DG A 132     -79.253-209.907-104.461 
ATOM   2725  N3   DG A 132     -77.000-210.444-104.518 
ATOM   2726  C4   DG A 132     -75.988-210.895-103.732 
ATOM   2727  P    DA A 133     -72.251-208.596-108.572 
ATOM   2728  OP1  DA A 133     -71.723-209.131-109.847 
ATOM   2729  OP2  DA A 133     -71.245-208.066-107.625 
ATOM   2730  O5'  DA A 133     -73.350-207.473-108.872 
ATOM   2731  C5'  DA A 133     -74.716-207.874-109.095 
ATOM   2732  C4'  DA A 133     -75.656-206.952-108.345 
ATOM   2733  O4'  DA A 133     -75.903-207.400-106.982 
ATOM   2734  C3'  DA A 133     -75.179-205.509-108.177 
ATOM   2735  O3'  DA A 133     -76.300-204.639-108.282 
ATOM   2736  C2'  DA A 133     -74.644-205.441-106.747 
ATOM   2737  C1'  DA A 133     -75.736-206.293-106.109 
ATOM   2738  N9   DA A 133     -75.377-206.816-104.761 
ATOM   2739  C8   DA A 133     -74.152-207.205-104.300 
ATOM   2740  N7   DA A 133     -74.160-207.617-103.071 
ATOM   2741  C5   DA A 133     -75.488-207.493-102.685 
ATOM   2742  C6   DA A 133     -76.154-207.771-101.481 
ATOM   2743  N6   DA A 133     -75.542-208.255-100.390 
ATOM   2744  N1   DA A 133     -77.478-207.532-101.436 
ATOM   2745  C2   DA A 133     -78.082-207.051-102.522 
ATOM   2746  N3   DA A 133     -77.566-206.754-103.696 
ATOM   2747  C4   DA A 133     -76.240-207.002-103.714 
ATOM   2748  P    DT A 134     -76.134-203.250-109.060 
ATOM   2749  OP1  DT A 134     -76.306-203.473-110.513 
ATOM   2750  OP2  DT A 134     -74.871-202.598-108.649 
ATOM   2751  O5'  DT A 134     -77.378-202.420-108.492 
ATOM   2752  C5'  DT A 134     -78.566-203.128-108.091 
ATOM   2753  C4'  DT A 134     -79.078-202.576-106.776 
ATOM   2754  O4'  DT A 134     -78.477-203.234-105.624 
ATOM   2755  C3'  DT A 134     -78.816-201.090-106.530 
ATOM   2756  O3'  DT A 134     -79.932-200.531-105.848 
ATOM   2757  C2'  DT A 134     -77.609-201.061-105.591 
ATOM   2758  C1'  DT A 134     -78.037-202.235-104.717 
ATOM   2759  N1   DT A 134     -76.931-202.808-103.899 
ATOM   2760  C2   DT A 134     -77.257-203.289-102.655 
ATOM   2761  O2   DT A 134     -78.392-203.264-102.210 
ATOM   2762  N3   DT A 134     -76.206-203.811-101.926 
ATOM   2763  C4   DT A 134     -74.889-203.889-102.330 
ATOM   2764  O4   DT A 134     -74.034-204.379-101.588 
ATOM   2765  C5   DT A 134     -74.645-203.359-103.650 
ATOM   2766  C7   DT A 134     -73.237-203.404-104.167 
ATOM   2767  C6   DT A 134     -75.649-202.845-104.380 
ATOM   2768  P    DG A 135     -80.429-199.063-106.246 
ATOM   2769  OP1  DG A 135     -81.324-199.145-107.424 
ATOM   2770  OP2  DG A 135     -79.263-198.163-106.379 
ATOM   2771  O5'  DG A 135     -81.278-198.655-104.953 
ATOM   2772  C5'  DG A 135     -81.934-199.688-104.194 
ATOM   2773  C4'  DG A 135     -81.731-199.449-102.711 
ATOM   2774  O4'  DG A 135     -80.510-200.065-102.211 
ATOM   2775  C3'  DG A 135     -81.608-197.987-102.283 
ATOM   2776  O3'  DG A 135     -82.248-197.821-101.023 
ATOM   2777  C2'  DG A 135     -80.108-197.762-102.098 
ATOM   2778  C1'  DG A 135     -79.808-199.104-101.437 
ATOM   2779  N9   DG A 135     -78.364-199.468-101.447 
ATOM   2780  C8   DG A 135     -77.406-199.205-102.402 
ATOM   2781  N7   DG A 135     -76.215-199.666-102.105 
ATOM   2782  C5   DG A 135     -76.396-200.277-100.865 
ATOM   2783  C6   DG A 135     -75.466-200.954-100.035 
ATOM   2784  O6   DG A 135     -74.270-201.158-100.226 
ATOM   2785  N1   DG A 135     -76.073-201.421 -98.860 
ATOM   2786  C2   DG A 135     -77.404-201.256 -98.532 
ATOM   2787  N2   DG A 135     -77.789-201.777 -97.365 
ATOM   2788  N3   DG A 135     -78.277-200.621 -99.312 
ATOM   2789  C4   DG A 135     -77.704-200.161-100.454 
ATOM   2790  P    DT A 136     -83.101-196.492-100.756 
ATOM   2791  OP1  DT A 136     -84.464-196.658-101.308 
ATOM   2792  OP2  DT A 136     -82.346-195.314-101.234 
ATOM   2793  O5'  DT A 136     -83.165-196.476 -99.156 
ATOM   2794  C5'  DT A 136     -83.139-197.726 -98.444 
ATOM   2795  C4'  DT A 136     -82.205-197.625 -97.253 
ATOM   2796  O4'  DT A 136     -80.831-197.962 -97.596 
ATOM   2797  C3'  DT A 136     -82.096-196.243 -96.609 
ATOM   2798  O3'  DT A 136     -81.970-196.400 -95.201 
ATOM   2799  C2'  DT A 136     -80.790-195.664 -97.153 
ATOM   2800  C1'  DT A 136     -79.979-196.954 -97.073 
ATOM   2801  N1   DT A 136     -78.734-196.930 -97.891 
ATOM   2802  C2   DT A 136     -77.646-197.606 -97.393 
ATOM   2803  O2   DT A 136     -77.667-198.208 -96.334 
ATOM   2804  N3   DT A 136     -76.510-197.561 -98.178 
ATOM   2805  C4   DT A 136     -76.376-196.913 -99.389 
ATOM   2806  O4   DT A 136     -75.307-196.943-100.001 
ATOM   2807  C5   DT A 136     -77.572-196.231 -99.828 
ATOM   2808  C7   DT A 136     -77.512-195.499-101.137 
ATOM   2809  C6   DT A 136     -78.690-196.259 -99.084 
ATOM   2810  P    DC A 137     -82.733-195.378 -94.235 
ATOM   2811  OP1  DC A 137     -84.134-195.820 -94.052 
ATOM   2812  OP2  DC A 137     -82.548-193.996 -94.730 
ATOM   2813  O5'  DC A 137     -81.924-195.572 -92.868 
ATOM   2814  C5'  DC A 137     -81.325-196.850 -92.587 
ATOM   2815  C4'  DC A 137     -79.925-196.657 -92.039 
ATOM   2816  O4'  DC A 137     -78.922-196.586 -93.092 
ATOM   2817  C3'  DC A 137     -79.698-195.382 -91.227 
ATOM   2818  O3'  DC A 137     -78.808-195.671 -90.156 
ATOM   2819  C2'  DC A 137     -79.000-194.426 -92.194 
ATOM   2820  C1'  DC A 137     -78.089-195.464 -92.842 
ATOM   2821  N1   DC A 137     -77.505-195.023 -94.139 
ATOM   2822  C2   DC A 137     -76.216-195.449 -94.450 
ATOM   2823  O2   DC A 137     -75.616-196.169 -93.645 
ATOM   2824  N3   DC A 137     -75.667-195.056 -95.628 
ATOM   2825  C4   DC A 137     -76.350-194.275 -96.474 
ATOM   2826  N4   DC A 137     -75.770-193.920 -97.610 
ATOM   2827  C5   DC A 137     -77.677-193.826 -96.173 
ATOM   2828  C6   DC A 137     -78.208-194.228 -94.991 
ATOM   2829  P    DA A 138     -79.073-195.004 -88.725 
ATOM   2830  OP1  DA A 138     -80.064-195.810 -87.978 
ATOM   2831  OP2  DA A 138     -79.399-193.572 -88.898 
ATOM   2832  O5'  DA A 138     -77.635-195.147 -88.038 
ATOM   2833  C5'  DA A 138     -76.790-196.254 -88.410 
ATOM   2834  C4'  DA A 138     -75.366-195.775 -88.608 
ATOM   2835  O4'  DA A 138     -75.116-195.321 -89.970 
ATOM   2836  C3'  DA A 138     -74.934-194.593 -87.741 
ATOM   2837  O3'  DA A 138     -73.574-194.770 -87.364 
ATOM   2838  C2'  DA A 138     -75.028-193.379 -88.667 
ATOM   2839  C1'  DA A 138     -74.465-194.062 -89.910 
ATOM   2840  N9   DA A 138     -74.753-193.332 -91.175 
ATOM   2841  C8   DA A 138     -75.860-192.604 -91.503 
ATOM   2842  N7   DA A 138     -75.815-192.082 -92.690 
ATOM   2843  C5   DA A 138     -74.586-192.494 -93.188 
ATOM   2844  C6   DA A 138     -73.938-192.269 -94.413 
ATOM   2845  N6   DA A 138     -74.465-191.538 -95.406 
ATOM   2846  N1   DA A 138     -72.723-192.823 -94.582 
ATOM   2847  C2   DA A 138     -72.205-193.548 -93.592 
ATOM   2848  N3   DA A 138     -72.712-193.825 -92.412 
ATOM   2849  C4   DA A 138     -73.928-193.258 -92.268 
ATOM   2850  P    DC A 139     -73.122-194.372 -85.881 
ATOM   2851  OP1  DC A 139     -73.413-195.490 -84.956 
ATOM   2852  OP2  DC A 139     -73.706-193.061 -85.520 
ATOM   2853  O5'  DC A 139     -71.539-194.223 -86.063 
ATOM   2854  C5'  DC A 139     -70.873-195.021 -87.059 
ATOM   2855  C4'  DC A 139     -69.876-194.173 -87.822 
ATOM   2856  O4'  DC A 139     -70.476-193.509 -88.971 
ATOM   2857  C3'  DC A 139     -69.231-193.033 -87.033 
ATOM   2858  O3'  DC A 139     -67.875-192.899 -87.442 
ATOM   2859  C2'  DC A 139     -69.995-191.782 -87.467 
ATOM   2860  C1'  DC A 139     -70.098-192.141 -88.946 
ATOM   2861  N1   DC A 139     -71.131-191.362 -89.682 
ATOM   2862  C2   DC A 139     -70.873-191.031 -91.009 
ATOM   2863  O2   DC A 139     -69.806-191.395 -91.518 
ATOM   2864  N3   DC A 139     -71.803-190.319 -91.698 
ATOM   2865  C4   DC A 139     -72.946-189.944 -91.111 
ATOM   2866  N4   DC A 139     -73.822-189.252 -91.823 
ATOM   2867  C5   DC A 139     -73.231-190.274 -89.746 
ATOM   2868  C6   DC A 139     -72.289-190.985 -89.075 
ATOM   2869  P    DC A 140     -66.760-192.580 -86.339 
ATOM   2870  OP1  DC A 140     -66.330-193.839 -85.691 
ATOM   2871  OP2  DC A 140     -67.248-191.517 -85.433 
ATOM   2872  O5'  DC A 140     -65.573-192.009 -87.248 
ATOM   2873  C5'  DC A 140     -65.437-192.483 -88.601 
ATOM   2874  C4'  DC A 140     -65.155-191.321 -89.531 
ATOM   2875  O4'  DC A 140     -66.375-190.699 -90.029 
ATOM   2876  C3'  DC A 140     -64.370-190.158 -88.925 
ATOM   2877  O3'  DC A 140     -63.491-189.632 -89.911 
ATOM   2878  C2'  DC A 140     -65.428-189.102 -88.604 
ATOM   2879  C1'  DC A 140     -66.259-189.294 -89.870 
ATOM   2880  N1   DC A 140     -67.632-188.723 -89.779 
ATOM   2881  C2   DC A 140     -68.187-188.179 -90.934 
ATOM   2882  O2   DC A 140     -67.524-188.192 -91.978 
ATOM   2883  N3   DC A 140     -69.437-187.652 -90.872 
ATOM   2884  C4   DC A 140     -70.123-187.657 -89.721 
ATOM   2885  N4   DC A 140     -71.338-187.133 -89.711 
ATOM   2886  C5   DC A 140     -69.570-188.212 -88.521 
ATOM   2887  C6   DC A 140     -68.318-188.733 -88.604 
ATOM   2888  P    DC A 141     -62.021-189.173 -89.474 
ATOM   2889  OP1  DC A 141     -61.121-190.348 -89.452 
ATOM   2890  OP2  DC A 141     -62.097-188.389 -88.223 
ATOM   2891  O5'  DC A 141     -61.618-188.210 -90.688 
ATOM   2892  C5'  DC A 141     -62.165-188.467 -91.995 
ATOM   2893  C4'  DC A 141     -62.615-187.167 -92.632 
ATOM   2894  O4'  DC A 141     -63.987-186.824 -92.288 
ATOM   2895  C3'  DC A 141     -61.816-185.923 -92.242 
ATOM   2896  O3'  DC A 141     -61.702-185.074 -93.378 
ATOM   2897  C2'  DC A 141     -62.679-185.221 -91.195 
ATOM   2898  C1'  DC A 141     -64.021-185.466 -91.879 
ATOM   2899  N1   DC A 141     -65.194-185.282 -90.980 
ATOM   2900  C2   DC A 141     -66.361-184.763 -91.533 
ATOM   2901  O2   DC A 141     -66.376-184.479 -92.736 
ATOM   2902  N3   DC A 141     -67.442-184.587 -90.730 
ATOM   2903  C4   DC A 141     -67.386-184.908 -89.430 
ATOM   2904  N4   DC A 141     -68.466-184.718 -88.689 
ATOM   2905  C5   DC A 141     -66.195-185.442 -88.841 
ATOM   2906  C6   DC A 141     -65.125-185.610 -89.660 
ATOM   2907  P    DC A 142     -60.321-184.309 -93.640 
ATOM   2908  OP1  DC A 142     -59.385-185.207 -94.352 
ATOM   2909  OP2  DC A 142     -59.827-183.728 -92.372 
ATOM   2910  O5'  DC A 142     -60.791-183.135 -94.621 
ATOM   2911  C5'  DC A 142     -61.912-183.364 -95.496 
ATOM   2912  C4'  DC A 142     -62.828-182.156 -95.492 
ATOM   2913  O4'  DC A 142     -63.830-182.222 -94.436 
ATOM   2914  C3'  DC A 142     -62.147-180.805 -95.269 
ATOM   2915  O3'  DC A 142     -62.798-179.824 -96.068 
ATOM   2916  C2'  DC A 142     -62.401-180.481 -93.798 
ATOM   2917  C1'  DC A 142     -63.843-180.977 -93.754 
ATOM   2918  N1   DC A 142     -64.355-181.212 -92.375 
ATOM   2919  C2   DC A 142     -65.700-180.947 -92.128 
ATOM   2920  O2   DC A 142     -66.406-180.533 -93.055 
ATOM   2921  N3   DC A 142     -66.186-181.153 -90.877 
ATOM   2922  C4   DC A 142     -65.387-181.603 -89.900 
ATOM   2923  N4   DC A 142     -65.909-181.788 -88.697 
ATOM   2924  C5   DC A 142     -64.002-181.881 -90.133 
ATOM   2925  C6   DC A 142     -63.535-181.668 -91.390 
ATOM   2926  P    DA A 143     -61.915-178.704 -96.794 
ATOM   2927  OP1  DA A 143     -61.387-179.239 -98.070 
ATOM   2928  OP2  DA A 143     -60.909-178.174 -95.847 
ATOM   2929  O5'  DA A 143     -63.014-177.582 -97.095 
ATOM   2930  C5'  DA A 143     -64.379-177.982 -97.317 
ATOM   2931  C4'  DA A 143     -65.320-177.060 -96.567 
ATOM   2932  O4'  DA A 143     -65.567-177.508 -95.204 
ATOM   2933  C3'  DA A 143     -64.843-175.617 -96.399 
ATOM   2934  O3'  DA A 143     -65.963-174.747 -96.504 
ATOM   2935  C2'  DA A 143     -64.308-175.550 -94.969 
ATOM   2936  C1'  DA A 143     -65.400-176.401 -94.331 
ATOM   2937  N9   DA A 143     -65.041-176.924 -92.983 
ATOM   2938  C8   DA A 143     -63.816-177.314 -92.523 
ATOM   2939  N7   DA A 143     -63.824-177.725 -91.293 
ATOM   2940  C5   DA A 143     -65.151-177.601 -90.907 
ATOM   2941  C6   DA A 143     -65.818-177.879 -89.703 
ATOM   2942  N6   DA A 143     -65.206-178.363 -88.613 
ATOM   2943  N1   DA A 143     -67.142-177.640 -89.658 
ATOM   2944  C2   DA A 143     -67.746-177.159 -90.744 
ATOM   2945  N3   DA A 143     -67.230-176.863 -91.918 
ATOM   2946  C4   DA A 143     -65.904-177.111 -91.936 
ATOM   2947  P    DG A 144     -65.798-173.358 -97.282 
ATOM   2948  OP1  DG A 144     -65.970-173.581 -98.735 
ATOM   2949  OP2  DG A 144     -64.535-172.706 -96.871 
ATOM   2950  O5'  DG A 144     -67.042-172.528 -96.714 
ATOM   2951  C5'  DG A 144     -68.230-173.236 -96.313 
ATOM   2952  C4'  DG A 144     -68.742-172.684 -94.998 
ATOM   2953  O4'  DG A 144     -68.141-173.342 -93.846 
ATOM   2954  C3'  DG A 144     -68.480-171.198 -94.752 
ATOM   2955  O3'  DG A 144     -69.596-170.640 -94.070 
ATOM   2956  C2'  DG A 144     -67.273-171.169 -93.813 
ATOM   2957  C1'  DG A 144     -67.701-172.343 -92.939 
ATOM   2958  N9   DG A 144     -66.595-172.916 -92.121 
ATOM   2959  C8   DG A 144     -65.257-173.039 -92.429 
ATOM   2960  N7   DG A 144     -64.540-173.592 -91.483 
ATOM   2961  C5   DG A 144     -65.467-173.854 -90.475 
ATOM   2962  C6   DG A 144     -65.287-174.448 -89.199 
ATOM   2963  O6   DG A 144     -64.255-174.872 -88.686 
ATOM   2964  N1   DG A 144     -66.496-174.522 -88.493 
ATOM   2965  C2   DG A 144     -67.719-174.081 -88.960 
ATOM   2966  N2   DG A 144     -68.755-174.243 -88.133 
ATOM   2967  N3   DG A 144     -67.887-173.525 -90.158 
ATOM   2968  C4   DG A 144     -66.724-173.445 -90.855 
ATOM   2969  P    DA A 145     -70.093-169.171 -94.468 
ATOM   2970  OP1  DA A 145     -70.987-169.253 -95.646 
ATOM   2971  OP2  DA A 145     -68.926-168.272 -94.601 
ATOM   2972  O5'  DA A 145     -70.942-168.763 -93.175 
ATOM   2973  C5'  DA A 145     -71.597-169.796 -92.416 
ATOM   2974  C4'  DA A 145     -71.395-169.558 -90.933 
ATOM   2975  O4'  DA A 145     -70.173-170.174 -90.433 
ATOM   2976  C3'  DA A 145     -71.272-168.095 -90.505 
ATOM   2977  O3'  DA A 145     -71.912-167.929 -89.245 
ATOM   2978  C2'  DA A 145     -69.772-167.871 -90.320 
ATOM   2979  C1'  DA A 145     -69.472-169.213 -89.659 
ATOM   2980  N9   DA A 145     -68.028-169.576 -89.669 
ATOM   2981  C8   DA A 145     -67.091-169.307 -90.627 
ATOM   2982  N7   DA A 145     -65.909-169.757 -90.344 
ATOM   2983  C5   DA A 145     -66.070-170.371 -89.110 
ATOM   2984  C6   DA A 145     -65.175-171.047 -88.264 
ATOM   2985  N6   DA A 145     -63.877-171.226 -88.551 
ATOM   2986  N1   DA A 145     -65.664-171.534 -87.109 
ATOM   2987  C2   DA A 145     -66.953-171.354 -86.830 
ATOM   2988  N3   DA A 145     -67.879-170.743 -87.537 
ATOM   2989  C4   DA A 145     -67.363-170.265 -88.688 
ATOM   2990  P    DG A 146     -72.765-166.600 -88.978 
ATOM   2991  OP1  DG A 146     -74.128-166.766 -89.530 
ATOM   2992  OP2  DG A 146     -72.010-165.422 -89.456 
ATOM   2993  O5'  DG A 146     -72.829-166.584 -87.378 
ATOM   2994  C5'  DG A 146     -72.803-167.834 -86.666 
ATOM   2995  C4'  DG A 146     -71.869-167.733 -85.476 
ATOM   2996  O4'  DG A 146     -70.494-168.070 -85.818 
ATOM   2997  C3'  DG A 146     -71.760-166.352 -84.832 
ATOM   2998  O3'  DG A 146     -71.634-166.509 -83.423 
ATOM   2999  C2'  DG A 146     -70.454-165.773 -85.375 
ATOM   3000  C1'  DG A 146     -69.642-167.062 -85.296 
ATOM   3001  N9   DG A 146     -68.397-167.039 -86.113 
ATOM   3002  C8   DG A 146     -68.163-166.425 -87.324 
ATOM   3003  N7   DG A 146     -66.946-166.597 -87.783 
ATOM   3004  C5   DG A 146     -66.332-167.379 -86.806 
ATOM   3005  C6   DG A 146     -65.009-167.890 -86.742 
ATOM   3006  O6   DG A 146     -64.093-167.755 -87.548 
ATOM   3007  N1   DG A 146     -64.805-168.636 -85.573 
ATOM   3008  C2   DG A 146     -65.754-168.859 -84.595 
ATOM   3009  N2   DG A 146     -65.360-169.599 -83.555 
ATOM   3010  N3   DG A 146     -66.994-168.381 -84.655 
ATOM   3011  C4   DG A 146     -67.209-167.654 -85.783 
ATOM   3012  P    DA A 147     -72.397-165.486 -82.457 
ATOM   3013  OP1  DA A 147     -73.798-165.929 -82.274 
ATOM   3014  OP2  DA A 147     -72.212-164.104 -82.952 
ATOM   3015  O5'  DA A 147     -71.588-165.680 -81.090 
ATOM   3016  C5'  DA A 147     -70.989-166.959 -80.809 
ATOM   3017  C4'  DA A 147     -69.589-166.766 -80.261 
ATOM   3018  O4'  DA A 147     -68.586-166.694 -81.314 
ATOM   3019  C3'  DA A 147     -69.362-165.491 -79.449 
ATOM   3020  O3'  DA A 147     -68.472-165.779 -78.379 
ATOM   3021  C2'  DA A 147     -68.664-164.535 -80.417 
ATOM   3022  C1'  DA A 147     -67.753-165.573 -81.064 
ATOM   3023  N9   DA A 147     -67.169-165.131 -82.361 
ATOM   3024  C8   DA A 147     -67.735-164.341 -83.321 
ATOM   3025  N7   DA A 147     -66.969-164.132 -84.347 
ATOM   3026  C5   DA A 147     -65.810-164.834 -84.047 
ATOM   3027  C6   DA A 147     -64.603-165.010 -84.745 
ATOM   3028  N6   DA A 147     -64.355-164.467 -85.944 
ATOM   3029  N1   DA A 147     -63.657-165.769 -84.160 
ATOM   3030  C2   DA A 147     -63.909-166.307 -82.968 
ATOM   3031  N3   DA A 147     -64.991-166.213 -82.227 
ATOM   3032  C4   DA A 147     -65.923-165.448 -82.834 
ATOM   3033  P    DG A 148     -68.737-165.112 -76.947 
ATOM   3034  OP1  DG A 148     -69.728-165.919 -76.200 
ATOM   3035  OP2  DG A 148     -69.063-163.680 -77.121 
ATOM   3036  O5'  DG A 148     -67.298-165.256 -76.261 
ATOM   3037  C5'  DG A 148     -66.454-166.362 -76.632 
ATOM   3038  C4'  DG A 148     -65.029-165.884 -76.830 
ATOM   3039  O4'  DG A 148     -64.780-165.430 -78.192 
ATOM   3040  C3'  DG A 148     -64.598-164.701 -75.963 
ATOM   3041  O3'  DG A 148     -63.238-164.878 -75.587 
ATOM   3042  C2'  DG A 148     -64.692-163.488 -76.889 
ATOM   3043  C1'  DG A 148     -64.129-164.170 -78.132 
ATOM   3044  N9   DG A 148     -64.416-163.440 -79.397 
ATOM   3045  C8   DG A 148     -65.527-162.701 -79.745 
ATOM   3046  N7   DG A 148     -65.467-162.181 -80.947 
ATOM   3047  C5   DG A 148     -64.229-162.604 -81.429 
ATOM   3048  C6   DG A 148     -63.603-162.356 -82.679 
ATOM   3049  O6   DG A 148     -64.018-161.703 -83.632 
ATOM   3050  N1   DG A 148     -62.348-162.975 -82.754 
ATOM   3051  C2   DG A 148     -61.773-163.734 -81.753 
ATOM   3052  N2   DG A 148     -60.567-164.241 -82.019 
ATOM   3053  N3   DG A 148     -62.362-163.966 -80.581 
ATOM   3054  C4   DG A 148     -63.580-163.372 -80.492 
ATOM   3055  P    DA A 149     -62.786-164.480 -74.103 
ATOM   3056  OP1  DA A 149     -63.077-165.598 -73.178 
ATOM   3057  OP2  DA A 149     -63.369-163.169 -73.742 
ATOM   3058  O5'  DA A 149     -61.203-164.331 -74.286 
ATOM   3059  C5'  DA A 149     -60.537-165.130 -75.282 
ATOM   3060  C4'  DA A 149     -59.539-164.281 -76.045 
ATOM   3061  O4'  DA A 149     -60.139-163.617 -77.193 
ATOM   3062  C3'  DA A 149     -58.895-163.141 -75.255 
ATOM   3063  O3'  DA A 149     -57.539-163.007 -75.665 
ATOM   3064  C2'  DA A 149     -59.659-161.890 -75.689 
ATOM   3065  C1'  DA A 149     -59.762-162.249 -77.168 
ATOM   3066  N9   DA A 149     -60.795-161.470 -77.904 
ATOM   3067  C8   DA A 149     -62.000-161.017 -77.448 
ATOM   3068  N7   DA A 149     -62.685-160.362 -78.334 
ATOM   3069  C5   DA A 149     -61.875-160.380 -79.461 
ATOM   3070  C6   DA A 149     -62.037-159.850 -80.752 
ATOM   3071  N6   DA A 149     -63.121-159.165 -81.140 
ATOM   3072  N1   DA A 149     -61.038-160.049 -81.633 
ATOM   3073  C2   DA A 149     -59.963-160.731 -81.242 
ATOM   3074  N3   DA A 149     -59.702-161.270 -80.071 
ATOM   3075  C4   DA A 149     -60.716-161.056 -79.208 
ATOM   3076  P    DG A 150     -56.424-162.689 -74.562 
ATOM   3077  OP1  DG A 150     -55.993-163.947 -73.914 
ATOM   3078  OP2  DG A 150     -56.911-161.626 -73.656 
ATOM   3079  O5'  DG A 150     -55.236-162.117 -75.470 
ATOM   3080  C5'  DG A 150     -55.101-162.591 -76.823 
ATOM   3081  C4'  DG A 150     -54.819-161.429 -77.754 
ATOM   3082  O4'  DG A 150     -56.039-160.808 -78.251 
ATOM   3083  C3'  DG A 150     -54.034-160.266 -77.147 
ATOM   3084  O3'  DG A 150     -53.155-159.740 -78.133 
ATOM   3085  C2'  DG A 150     -55.092-159.210 -76.826 
ATOM   3086  C1'  DG A 150     -55.923-159.402 -78.092 
ATOM   3087  N9   DG A 150     -57.296-158.831 -78.001 
ATOM   3088  C8   DG A 150     -58.135-158.752 -76.911 
ATOM   3089  N7   DG A 150     -59.289-158.185 -77.167 
ATOM   3090  C5   DG A 150     -59.208-157.865 -78.521 
ATOM   3091  C6   DG A 150     -60.154-157.232 -79.369 
ATOM   3092  O6   DG A 150     -61.277-156.817 -79.094 
ATOM   3093  N1   DG A 150     -59.663-157.101 -80.675 
ATOM   3094  C2   DG A 150     -58.422-157.527 -81.106 
ATOM   3095  N2   DG A 150     -58.143-157.310 -82.394 
ATOM   3096  N3   DG A 150     -57.535-158.121 -80.310 
ATOM   3097  C4   DG A 150     -57.995-158.255 -79.039 
ATOM   3098  P    DT A 151     -51.685-159.281 -77.697 
ATOM   3099  OP1  DT A 151     -50.785-160.456 -77.674 
ATOM   3100  OP2  DT A 151     -51.761-158.497 -76.445 
ATOM   3101  O5'  DT A 151     -51.282-158.318 -78.910 
ATOM   3102  C5'  DT A 151     -51.829-158.575 -80.217 
ATOM   3103  C4'  DT A 151     -52.278-157.275 -80.855 
ATOM   3104  O4'  DT A 151     -53.651-156.933 -80.510 
ATOM   3105  C3'  DT A 151     -51.480-156.032 -80.464 
ATOM   3106  O3'  DT A 151     -51.366-155.182 -81.600 
ATOM   3107  C2'  DT A 151     -52.343-155.330 -79.417 
ATOM   3108  C1'  DT A 151     -53.684-155.574 -80.101 
ATOM   3109  N1   DT A 151     -54.858-155.391 -79.202 
ATOM   3110  C2   DT A 151     -56.002-154.878 -79.763 
ATOM   3111  O2   DT A 151     -56.086-154.576 -80.941 
ATOM   3112  N3   DT A 151     -57.069-154.721 -78.899 
ATOM   3113  C4   DT A 151     -57.084-155.027 -77.554 
ATOM   3114  O4   DT A 151     -58.100-154.843 -76.881 
ATOM   3115  C5   DT A 151     -55.837-155.560 -77.056 
ATOM   3116  C7   DT A 151     -55.768-155.920 -75.601 
ATOM   3117  C6   DT A 151     -54.784-155.722 -77.874 
ATOM   3118  P    DT A 152     -49.985-154.417 -81.863 
ATOM   3119  OP1  DT A 152     -49.049-155.315 -82.574 
ATOM   3120  OP2  DT A 152     -49.491-153.836 -80.595 
ATOM   3121  O5'  DT A 152     -50.455-153.244 -82.843 
ATOM   3122  C5'  DT A 152     -51.576-153.472 -83.718 
ATOM   3123  C4'  DT A 152     -52.492-152.264 -83.714 
ATOM   3124  O4'  DT A 152     -53.494-152.330 -82.659 
ATOM   3125  C3'  DT A 152     -51.811-150.914 -83.491 
ATOM   3126  O3'  DT A 152     -52.462-149.933 -84.290 
ATOM   3127  C2'  DT A 152     -52.065-150.589 -82.020 
ATOM   3128  C1'  DT A 152     -53.507-151.086 -81.976 
ATOM   3129  N1   DT A 152     -54.019-151.320 -80.597 
ATOM   3130  C2   DT A 152     -55.348-151.054 -80.370 
ATOM   3131  O2   DT A 152     -56.100-150.644 -81.237 
ATOM   3132  N3   DT A 152     -55.786-151.282 -79.079 
ATOM   3133  C4   DT A 152     -55.023-151.743 -78.026 
ATOM   3134  O4   DT A 152     -55.528-151.909 -76.913 
ATOM   3135  C5   DT A 152     -53.642-151.993 -78.363 
ATOM   3136  C7   DT A 152     -52.743-152.497 -77.272 
ATOM   3137  C6   DT A 152     -53.189-151.780 -79.608 
ATOM   3138  P    DC A 153     -51.579-148.813 -85.016 
ATOM   3139  OP1  DC A 153     -51.051-149.347 -86.292 
ATOM   3140  OP2  DC A 153     -50.573-148.283 -84.069 
ATOM   3141  O5'  DC A 153     -52.678-147.690 -85.317 
ATOM   3142  C5'  DC A 153     -54.043-148.091 -85.539 
ATOM   3143  C4'  DC A 153     -54.983-147.168 -84.789 
ATOM   3144  O4'  DC A 153     -55.230-147.616 -83.426 
ATOM   3145  C3'  DC A 153     -54.507-145.726 -84.622 
ATOM   3146  O3'  DC A 153     -55.627-144.856 -84.726 
ATOM   3147  C2'  DC A 153     -53.971-145.658 -83.192 
ATOM   3148  C1'  DC A 153     -55.064-146.509 -82.554 
ATOM   3149  N1   DC A 153     -54.705-147.033 -81.205 
ATOM   3150  C2   DC A 153     -55.723-147.154 -80.264 
ATOM   3151  O2   DC A 153     -56.873-146.826 -80.583 
ATOM   3152  N3   DC A 153     -55.417-147.628 -79.029 
ATOM   3153  C4   DC A 153     -54.160-147.972 -78.723 
ATOM   3154  N4   DC A 153     -53.911-148.430 -77.505 
ATOM   3155  C5   DC A 153     -53.097-147.854 -79.677 
ATOM   3156  C6   DC A 153     -53.424-147.378 -80.905 
ATOM   3157  P    DC A 154     -55.462-143.467 -85.505 
ATOM   3158  OP1  DC A 154     -55.634-143.690 -86.958 
ATOM   3159  OP2  DC A 154     -54.199-142.815 -85.093 
ATOM   3160  O5'  DC A 154     -56.706-142.636 -84.936 
ATOM   3161  C5'  DC A 154     -57.894-143.344 -84.535 
ATOM   3162  C4'  DC A 154     -58.406-142.792 -83.220 
ATOM   3163  O4'  DC A 154     -57.804-143.451 -82.068 
ATOM   3164  C3'  DC A 154     -58.144-141.307 -82.974 
ATOM   3165  O3'  DC A 154     -59.260-140.748 -82.292 
ATOM   3166  C2'  DC A 154     -56.937-141.278 -82.035 
ATOM   3167  C1'  DC A 154     -57.365-142.452 -81.161 
ATOM   3168  N1   DC A 154     -56.259-143.024 -80.343 
ATOM   3169  C2   DC A 154     -56.573-143.516 -79.079 
ATOM   3170  O2   DC A 154     -57.745-143.459 -78.692 
ATOM   3171  N3   DC A 154     -55.579-144.041 -78.319 
ATOM   3172  C4   DC A 154     -54.321-144.085 -78.775 
ATOM   3173  N4   DC A 154     -53.386-144.607 -77.995 
ATOM   3174  C5   DC A 154     -53.976-143.584 -80.072 
ATOM   3175  C6   DC A 154     -54.984-143.063 -80.817 
ATOM   3176  P    DA A 155     -59.757-139.280 -82.691 
ATOM   3177  OP1  DA A 155     -60.651-139.361 -83.868 
ATOM   3178  OP2  DA A 155     -58.590-138.380 -82.823 
ATOM   3179  O5'  DA A 155     -60.606-138.871 -81.397 
ATOM   3180  C5'  DA A 155     -61.261-139.905 -80.638 
ATOM   3181  C4'  DA A 155     -61.059-139.666 -79.155 
ATOM   3182  O4'  DA A 155     -59.837-140.282 -78.655 
ATOM   3183  C3'  DA A 155     -60.936-138.204 -78.727 
ATOM   3184  O3'  DA A 155     -61.576-138.037 -77.467 
ATOM   3185  C2'  DA A 155     -59.436-137.979 -78.543 
ATOM   3186  C1'  DA A 155     -59.136-139.321 -77.881 
ATOM   3187  N9   DA A 155     -57.692-139.684 -77.891 
ATOM   3188  C8   DA A 155     -56.755-139.415 -78.849 
ATOM   3189  N7   DA A 155     -55.572-139.866 -78.566 
ATOM   3190  C5   DA A 155     -55.734-140.479 -77.332 
ATOM   3191  C6   DA A 155     -54.839-141.156 -76.486 
ATOM   3192  N6   DA A 155     -53.541-141.335 -76.773 
ATOM   3193  N1   DA A 155     -55.327-141.643 -75.331 
ATOM   3194  C2   DA A 155     -56.617-141.463 -75.052 
ATOM   3195  N3   DA A 155     -57.543-140.851 -75.759 
ATOM   3196  C4   DA A 155     -57.027-140.373 -76.910 
ATOM   3197  P    DA A 156     -62.428-136.709 -77.200 
ATOM   3198  OP1  DA A 156     -63.792-136.875 -77.752 
ATOM   3199  OP2  DA A 156     -61.673-135.530 -77.679 
ATOM   3200  O5'  DA A 156     -62.493-136.692 -75.601 
ATOM   3201  C5'  DA A 156     -62.466-137.943 -74.889 
ATOM   3202  C4'  DA A 156     -61.533-137.842 -73.698 
ATOM   3203  O4'  DA A 156     -60.158-138.179 -74.040 
ATOM   3204  C3'  DA A 156     -61.424-136.460 -73.054 
ATOM   3205  O3'  DA A 156     -61.298-136.617 -71.645 
ATOM   3206  C2'  DA A 156     -60.118-135.881 -73.598 
ATOM   3207  C1'  DA A 156     -59.306-137.171 -73.518 
ATOM   3208  N9   DA A 156     -58.061-137.147 -74.335 
ATOM   3209  C8   DA A 156     -57.847-136.533 -75.535 
ATOM   3210  N7   DA A 156     -56.647-136.694 -76.001 
ATOM   3211  C5   DA A 156     -56.018-137.473 -75.039 
ATOM   3212  C6   DA A 156     -54.717-137.995 -74.944 
ATOM   3213  N6   DA A 156     -53.772-137.798 -75.875 
ATOM   3214  N1   DA A 156     -54.421-138.727 -73.855 
ATOM   3215  C2   DA A 156     -55.365-138.919 -72.934 
ATOM   3216  N3   DA A 156     -56.606-138.486 -72.914 
ATOM   3217  C4   DA A 156     -56.877-137.755 -74.015 
ATOM   3218  P    DC A 157     -62.060-135.595 -70.679 
ATOM   3219  OP1  DC A 157     -63.462-136.037 -70.496 
ATOM   3220  OP2  DC A 157     -61.876-134.213 -71.174 
ATOM   3221  O5'  DC A 157     -61.252-135.789 -69.312 
ATOM   3222  C5'  DC A 157     -60.652-137.067 -69.032 
ATOM   3223  C4'  DC A 157     -59.253-136.874 -68.483 
ATOM   3224  O4'  DC A 157     -58.249-136.803 -69.537 
ATOM   3225  C3'  DC A 157     -59.026-135.599 -67.671 
ATOM   3226  O3'  DC A 157     -58.135-135.888 -66.601 
ATOM   3227  C2'  DC A 157     -58.328-134.643 -68.639 
ATOM   3228  C1'  DC A 157     -57.417-135.681 -69.286 
ATOM   3229  N1   DC A 157     -56.833-135.240 -70.584 
ATOM   3230  C2   DC A 157     -55.544-135.665 -70.895 
ATOM   3231  O2   DC A 157     -54.944-136.386 -70.089 
ATOM   3232  N3   DC A 157     -54.994-135.273 -72.072 
ATOM   3233  C4   DC A 157     -55.678-134.492 -72.918 
ATOM   3234  N4   DC A 157     -55.098-134.136 -74.054 
ATOM   3235  C5   DC A 157     -57.004-134.042 -72.617 
ATOM   3236  C6   DC A 157     -57.536-134.445 -71.435 
ATOM   3237  P    DA A 158     -58.401-135.221 -65.170 
ATOM   3238  OP1  DA A 158     -59.391-136.027 -64.422 
ATOM   3239  OP2  DA A 158     -58.727-133.788 -65.343 
ATOM   3240  O5'  DA A 158     -56.962-135.364 -64.483 
ATOM   3241  C5'  DA A 158     -56.118-136.471 -64.854 
ATOM   3242  C4'  DA A 158     -54.693-135.992 -65.052 
ATOM   3243  O4'  DA A 158     -54.444-135.538 -66.414 
ATOM   3244  C3'  DA A 158     -54.262-134.809 -64.185 
ATOM   3245  O3'  DA A 158     -52.902-134.987 -63.809 
ATOM   3246  C2'  DA A 158     -54.356-133.596 -65.111 
ATOM   3247  C1'  DA A 158     -53.793-134.279 -66.354 
ATOM   3248  N9   DA A 158     -54.080-133.548 -67.620 
ATOM   3249  C8   DA A 158     -55.188-132.821 -67.947 
ATOM   3250  N7   DA A 158     -55.142-132.299 -69.134 
ATOM   3251  C5   DA A 158     -53.914-132.710 -69.632 
ATOM   3252  C6   DA A 158     -53.266-132.485 -70.858 
ATOM   3253  N6   DA A 158     -53.793-131.755 -71.851 
ATOM   3254  N1   DA A 158     -52.051-133.040 -71.026 
ATOM   3255  C2   DA A 158     -51.532-133.765 -70.037 
ATOM   3256  N3   DA A 158     -52.040-134.042 -68.856 
ATOM   3257  C4   DA A 158     -53.256-133.475 -68.713 
ATOM   3258  P    DC A 159     -52.449-134.588 -62.325 
ATOM   3259  OP1  DC A 159     -52.741-135.707 -61.401 
ATOM   3260  OP2  DC A 159     -53.033-133.278 -61.964 
ATOM   3261  O5'  DC A 159     -50.867-134.439 -62.508 
ATOM   3262  C5'  DC A 159     -50.201-135.238 -63.504 
ATOM   3263  C4'  DC A 159     -49.203-134.389 -64.267 
ATOM   3264  O4'  DC A 159     -49.803-133.726 -65.415 
ATOM   3265  C3'  DC A 159     -48.559-133.250 -63.478 
ATOM   3266  O3'  DC A 159     -47.203-133.116 -63.887 
ATOM   3267  C2'  DC A 159     -49.322-131.998 -63.911 
ATOM   3268  C1'  DC A 159     -49.425-132.358 -65.390 
ATOM   3269  N1   DC A 159     -50.459-131.578 -66.126 
ATOM   3270  C2   DC A 159     -50.200-131.248 -67.454 
ATOM   3271  O2   DC A 159     -49.134-131.611 -67.963 
ATOM   3272  N3   DC A 159     -51.131-130.536 -68.142 
ATOM   3273  C4   DC A 159     -52.274-130.161 -67.555 
ATOM   3274  N4   DC A 159     -53.149-129.469 -68.268 
ATOM   3275  C5   DC A 159     -52.559-130.491 -66.190 
ATOM   3276  C6   DC A 159     -51.617-131.202 -65.519 
ATOM   3277  P    DA A 160     -46.087-132.797 -62.784 
ATOM   3278  OP1  DA A 160     -45.657-134.056 -62.136 
ATOM   3279  OP2  DA A 160     -46.575-131.734 -61.878 
ATOM   3280  O5'  DA A 160     -44.900-132.225 -63.692 
ATOM   3281  C5'  DA A 160     -44.765-132.700 -65.045 
ATOM   3282  C4'  DA A 160     -44.483-131.537 -65.976 
ATOM   3283  O4'  DA A 160     -45.703-130.916 -66.474 
ATOM   3284  C3'  DA A 160     -43.698-130.375 -65.369 
ATOM   3285  O3'  DA A 160     -42.819-129.848 -66.356 
ATOM   3286  C2'  DA A 160     -44.756-129.319 -65.049 
ATOM   3287  C1'  DA A 160     -45.587-129.511 -66.314 
ATOM   3288  N9   DA A 160     -46.959-128.940 -66.223 
ATOM   3289  C8   DA A 160     -47.778-128.871 -65.133 
ATOM   3290  N7   DA A 160     -48.923-128.311 -65.371 
ATOM   3291  C5   DA A 160     -48.862-127.984 -66.719 
ATOM   3292  C6   DA A 160     -49.774-127.361 -67.585 
ATOM   3293  N6   DA A 160     -50.987-126.935 -67.203 
ATOM   3294  N1   DA A 160     -49.395-127.188 -68.866 
ATOM   3295  C2   DA A 160     -48.190-127.613 -69.241 
ATOM   3296  N3   DA A 160     -47.258-128.205 -68.526 
ATOM   3297  C4   DA A 160     -47.663-128.365 -67.249 
ATOM   3298  P    DC A 161     -41.349-129.390 -65.919 
ATOM   3299  OP1  DC A 161     -40.449-130.565 -65.896 
ATOM   3300  OP2  DC A 161     -41.425-128.606 -64.667 
ATOM   3301  O5'  DC A 161     -40.946-128.427 -67.132 
ATOM   3302  C5'  DC A 161     -41.493-128.683 -68.439 
ATOM   3303  C4'  DC A 161     -41.942-127.383 -69.077 
ATOM   3304  O4'  DC A 161     -43.315-127.041 -68.732 
ATOM   3305  C3'  DC A 161     -41.144-126.140 -68.687 
ATOM   3306  O3'  DC A 161     -41.030-125.291 -69.822 
ATOM   3307  C2'  DC A 161     -42.007-125.438 -67.639 
ATOM   3308  C1'  DC A 161     -43.348-125.682 -68.323 
ATOM   3309  N1   DC A 161     -44.522-125.499 -67.424 
ATOM   3310  C2   DC A 161     -45.689-124.980 -67.977 
ATOM   3311  O2   DC A 161     -45.704-124.696 -69.180 
ATOM   3312  N3   DC A 161     -46.770-124.804 -67.174 
ATOM   3313  C4   DC A 161     -46.713-125.125 -65.875 
ATOM   3314  N4   DC A 161     -47.794-124.935 -65.133 
ATOM   3315  C5   DC A 161     -45.522-125.659 -65.286 
ATOM   3316  C6   DC A 161     -44.453-125.827 -66.105 
ATOM   3317  P    DA A 162     -39.649-124.525 -70.085 
ATOM   3318  OP1  DA A 162     -38.712-125.424 -70.796 
ATOM   3319  OP2  DA A 162     -39.155-123.945 -68.817 
ATOM   3320  O5'  DA A 162     -40.119-123.352 -71.065 
ATOM   3321  C5'  DA A 162     -41.239-123.581 -71.940 
ATOM   3322  C4'  DA A 162     -42.156-122.372 -71.936 
ATOM   3323  O4'  DA A 162     -43.157-122.438 -70.881 
ATOM   3324  C3'  DA A 162     -41.475-121.022 -71.714 
ATOM   3325  O3'  DA A 162     -42.126-120.041 -72.512 
ATOM   3326  C2'  DA A 162     -41.729-120.698 -70.242 
ATOM   3327  C1'  DA A 162     -43.171-121.194 -70.198 
ATOM   3328  N9   DA A 162     -43.683-121.428 -68.819 
ATOM   3329  C8   DA A 162     -43.001-121.879 -67.727 
ATOM   3330  N7   DA A 162     -43.728-121.979 -66.657 
ATOM   3331  C5   DA A 162     -44.987-121.564 -67.070 
ATOM   3332  C6   DA A 162     -46.212-121.440 -66.395 
ATOM   3333  N6   DA A 162     -46.375-121.738 -65.097 
ATOM   3334  N1   DA A 162     -47.268-120.997 -67.102 
ATOM   3335  C2   DA A 162     -47.099-120.704 -68.391 
ATOM   3336  N3   DA A 162     -46.010-120.779 -69.124 
ATOM   3337  C4   DA A 162     -44.969-121.224 -68.392 
ATOM   3338  P    DT A 163     -41.243-118.921 -73.238 
ATOM   3339  OP1  DT A 163     -40.715-119.456 -74.514 
ATOM   3340  OP2  DT A 163     -40.237-118.391 -72.291 
ATOM   3341  O5'  DT A 163     -42.342-117.798 -73.539 
ATOM   3342  C5'  DT A 163     -43.707-118.199 -73.762 
ATOM   3343  C4'  DT A 163     -44.647-117.277 -73.011 
ATOM   3344  O4'  DT A 163     -44.894-117.725 -71.648 
ATOM   3345  C3'  DT A 163     -44.171-115.834 -72.844 
ATOM   3346  O3'  DT A 163     -45.291-114.964 -72.948 
ATOM   3347  C2'  DT A 163     -43.635-115.766 -71.414 
ATOM   3348  C1'  DT A 163     -44.727-116.618 -70.776 
ATOM   3349  N1   DT A 163     -44.369-117.141 -69.428 
ATOM   3350  C2   DT A 163     -45.385-117.255 -68.510 
ATOM   3351  O2   DT A 163     -46.540-116.950 -68.757 
ATOM   3352  N3   DT A 163     -45.015-117.742 -67.272 
ATOM   3353  C4   DT A 163     -43.744-118.116 -66.886 
ATOM   3354  O4   DT A 163     -43.533-118.539 -65.747 
ATOM   3355  C5   DT A 163     -42.745-117.960 -67.917 
ATOM   3356  C7   DT A 163     -41.334-118.344 -67.580 
ATOM   3357  C6   DT A 163     -43.077-117.488 -69.130 
ATOM   3358  P    DT A 164     -45.126-113.575 -73.727 
ATOM   3359  OP1  DT A 164     -45.298-113.798 -75.180 
ATOM   3360  OP2  DT A 164     -43.863-112.923 -73.315 
ATOM   3361  O5'  DT A 164     -46.370-112.745 -73.158 
ATOM   3362  C5'  DT A 164     -47.557-113.453 -72.757 
ATOM   3363  C4'  DT A 164     -48.070-112.901 -71.442 
ATOM   3364  O4'  DT A 164     -47.468-113.559 -70.290 
ATOM   3365  C3'  DT A 164     -47.807-111.415 -71.196 
ATOM   3366  O3'  DT A 164     -48.924-110.856 -70.514 
ATOM   3367  C2'  DT A 164     -46.600-111.386 -70.258 
ATOM   3368  C1'  DT A 164     -47.029-112.560 -69.383 
ATOM   3369  N1   DT A 164     -45.922-113.133 -68.566 
ATOM   3370  C2   DT A 164     -46.249-113.614 -67.321 
ATOM   3371  O2   DT A 164     -47.383-113.589 -66.877 
ATOM   3372  N3   DT A 164     -45.197-114.136 -66.592 
ATOM   3373  C4   DT A 164     -43.880-114.214 -66.996 
ATOM   3374  O4   DT A 164     -43.026-114.704 -66.255 
ATOM   3375  C5   DT A 164     -43.636-113.684 -68.316 
ATOM   3376  C7   DT A 164     -42.229-113.730 -68.834 
ATOM   3377  C6   DT A 164     -44.640-113.170 -69.047 
ATOM   3378  P    DA A 165     -49.421-109.388 -70.913 
ATOM   3379  OP1  DA A 165     -50.315-109.470 -72.090 
ATOM   3380  OP2  DA A 165     -48.254-108.488 -71.045 
ATOM   3381  O5'  DA A 165     -50.270-108.980 -69.620 
ATOM   3382  C5'  DA A 165     -50.925-110.013 -68.860 
ATOM   3383  C4'  DA A 165     -50.723-109.774 -67.378 
ATOM   3384  O4'  DA A 165     -49.501-110.390 -66.878 
ATOM   3385  C3'  DA A 165     -50.600-108.312 -66.950 
ATOM   3386  O3'  DA A 165     -51.240-108.146 -65.690 
ATOM   3387  C2'  DA A 165     -49.099-108.087 -66.765 
ATOM   3388  C1'  DA A 165     -48.799-109.429 -66.103 
ATOM   3389  N9   DA A 165     -47.356-109.793 -66.114 
ATOM   3390  C8   DA A 165     -46.419-109.524 -67.071 
ATOM   3391  N7   DA A 165     -45.236-109.974 -66.788 
ATOM   3392  C5   DA A 165     -45.397-110.588 -65.554 
ATOM   3393  C6   DA A 165     -44.502-111.264 -64.708 
ATOM   3394  N6   DA A 165     -43.205-111.443 -64.995 
ATOM   3395  N1   DA A 165     -44.991-111.751 -63.553 
ATOM   3396  C2   DA A 165     -46.281-111.571 -63.274 
ATOM   3397  N3   DA A 165     -47.206-110.960 -63.982 
ATOM   3398  C4   DA A 165     -46.691-110.481 -65.132 
ATOM   3399  P    DT A 166     -52.092-106.817 -65.422 
ATOM   3400  OP1  DT A 166     -53.455-106.983 -65.974 
ATOM   3401  OP2  DT A 166     -51.337-105.639 -65.901 
ATOM   3402  O5'  DT A 166     -52.157-106.801 -63.823 
ATOM   3403  C5'  DT A 166     -52.130-108.051 -63.111 
ATOM   3404  C4'  DT A 166     -51.197-107.950 -61.920 
ATOM   3405  O4'  DT A 166     -49.822-108.287 -62.263 
ATOM   3406  C3'  DT A 166     -51.088-106.568 -61.276 
ATOM   3407  O3'  DT A 166     -50.962-106.725 -59.868 
ATOM   3408  C2'  DT A 166     -49.782-105.989 -61.820 
ATOM   3409  C1'  DT A 166     -48.970-107.279 -61.740 
ATOM   3410  N1   DT A 166     -47.725-107.255 -62.557 
ATOM   3411  C2   DT A 166     -46.638-107.931 -62.060 
ATOM   3412  O2   DT A 166     -46.659-108.533 -61.001 
ATOM   3413  N3   DT A 166     -45.502-107.886 -62.845 
ATOM   3414  C4   DT A 166     -45.368-107.238 -64.056 
ATOM   3415  O4   DT A 166     -44.299-107.268 -64.668 
ATOM   3416  C5   DT A 166     -46.564-106.556 -64.494 
ATOM   3417  C7   DT A 166     -46.503-105.824 -65.803 
ATOM   3418  C6   DT A 166     -47.681-106.584 -63.751 
ATOM   3419  P    DA A 167     -51.724-105.703 -58.902 
ATOM   3420  OP1  DA A 167     -53.125-106.145 -58.719 
ATOM   3421  OP2  DA A 167     -51.540-104.321 -59.396 
ATOM   3422  O5'  DA A 167     -50.916-105.897 -57.535 
ATOM   3423  C5'  DA A 167     -50.316-107.176 -57.254 
ATOM   3424  C4'  DA A 167     -48.917-106.983 -56.705 
ATOM   3425  O4'  DA A 167     -47.913-106.911 -57.759 
ATOM   3426  C3'  DA A 167     -48.690-105.708 -55.894 
ATOM   3427  O3'  DA A 167     -47.799-105.996 -54.823 
ATOM   3428  C2'  DA A 167     -47.992-104.751 -56.861 
ATOM   3429  C1'  DA A 167     -47.080-105.789 -57.508 
ATOM   3430  N9   DA A 167     -46.497-105.348 -58.806 
ATOM   3431  C8   DA A 167     -47.063-104.558 -59.766 
ATOM   3432  N7   DA A 167     -46.297-104.349 -60.791 
ATOM   3433  C5   DA A 167     -45.137-105.051 -60.492 
ATOM   3434  C6   DA A 167     -43.931-105.227 -61.189 
ATOM   3435  N6   DA A 167     -43.682-104.684 -62.388 
ATOM   3436  N1   DA A 167     -42.984-105.986 -60.605 
ATOM   3437  C2   DA A 167     -43.237-106.524 -59.412 
ATOM   3438  N3   DA A 167     -44.319-106.429 -58.671 
ATOM   3439  C4   DA A 167     -45.251-105.665 -59.278 
ATOM   3440  P    DG A 168     -48.064-105.329 -53.392 
ATOM   3441  OP1  DG A 168     -49.055-106.136 -52.644 
ATOM   3442  OP2  DG A 168     -48.391-103.897 -53.565 
ATOM   3443  O5'  DG A 168     -46.626-105.472 -52.705 
ATOM   3444  C5'  DG A 168     -45.782-106.579 -53.076 
ATOM   3445  C4'  DG A 168     -44.357-106.100 -53.275 
ATOM   3446  O4'  DG A 168     -44.108-105.647 -54.636 
ATOM   3447  C3'  DG A 168     -43.926-104.918 -52.408 
ATOM   3448  O3'  DG A 168     -42.566-105.095 -52.031 
ATOM   3449  C2'  DG A 168     -44.020-103.704 -53.333 
ATOM   3450  C1'  DG A 168     -43.457-104.387 -54.576 
ATOM   3451  N9   DG A 168     -43.744-103.657 -55.842 
ATOM   3452  C8   DG A 168     -44.854-102.918 -56.190 
ATOM   3453  N7   DG A 168     -44.795-102.397 -57.391 
ATOM   3454  C5   DG A 168     -43.557-102.820 -57.874 
ATOM   3455  C6   DG A 168     -42.931-102.573 -59.123 
ATOM   3456  O6   DG A 168     -43.346-101.920 -60.076 
ATOM   3457  N1   DG A 168     -41.675-103.192 -59.198 
ATOM   3458  C2   DG A 168     -41.101-103.951 -58.197 
ATOM   3459  N2   DG A 168     -39.894-104.457 -58.464 
ATOM   3460  N3   DG A 168     -41.690-104.183 -57.026 
ATOM   3461  C4   DG A 168     -42.908-103.589 -56.937 
ATOM   3462  P    DA A 169     -42.113-104.697 -50.548 
ATOM   3463  OP1  DA A 169     -42.405-105.815 -49.623 
ATOM   3464  OP2  DA A 169     -42.697-103.386 -50.187 
ATOM   3465  O5'  DA A 169     -40.531-104.548 -50.730 
ATOM   3466  C5'  DA A 169     -39.865-105.346 -51.726 
ATOM   3467  C4'  DA A 169     -38.867-104.498 -52.489 
ATOM   3468  O4'  DA A 169     -39.467-103.834 -53.638 
ATOM   3469  C3'  DA A 169     -38.223-103.358 -51.700 
ATOM   3470  O3'  DA A 169     -36.867-103.224 -52.109 
ATOM   3471  C2'  DA A 169     -38.986-102.107 -52.134 
ATOM   3472  C1'  DA A 169     -39.089-102.466 -53.613 
ATOM   3473  N9   DA A 169     -40.123-101.687 -54.348 
ATOM   3474  C8   DA A 169     -41.328-101.234 -53.893 
ATOM   3475  N7   DA A 169     -42.012-100.578 -54.778 
ATOM   3476  C5   DA A 169     -41.203-100.597 -55.906 
ATOM   3477  C6   DA A 169     -41.364-100.066 -57.197 
ATOM   3478  N6   DA A 169     -42.449 -99.382 -57.584 
ATOM   3479  N1   DA A 169     -40.366-100.266 -58.077 
ATOM   3480  C2   DA A 169     -39.290-100.947 -57.686 
ATOM   3481  N3   DA A 169     -39.029-101.487 -56.515 
ATOM   3482  C4   DA A 169     -40.044-101.273 -55.652 
ATOM   3483  P    DT A 170     -35.751-102.905 -51.006 
ATOM   3484  OP1  DT A 170     -35.321-104.164 -50.358 
ATOM   3485  OP2  DT A 170     -36.239-101.843 -50.100 
ATOM   3486  O5'  DT A 170     -34.564-102.334 -51.914 
ATOM   3487  C5'  DT A 170     -34.429-102.808 -53.267 
ATOM   3488  C4'  DT A 170     -34.147-101.646 -54.198 
ATOM   3489  O4'  DT A 170     -35.367-101.024 -54.696 
ATOM   3490  C3'  DT A 170     -33.362-100.483 -53.592 
ATOM   3491  O3'  DT A 170     -32.483 -99.957 -54.578 
ATOM   3492  C2'  DT A 170     -34.420 -99.427 -53.271 
ATOM   3493  C1'  DT A 170     -35.250 -99.619 -54.537 
ATOM   3494  N1   DT A 170     -36.623 -99.048 -54.445 
ATOM   3495  C2   DT A 170     -37.157 -98.515 -55.594 
ATOM   3496  O2   DT A 170     -36.559 -98.495 -56.656 
ATOM   3497  N3   DT A 170     -38.430 -97.995 -55.470 
ATOM   3498  C4   DT A 170     -39.195 -97.965 -54.322 
ATOM   3499  O4   DT A 170     -40.325 -97.471 -54.333 
ATOM   3500  C5   DT A 170     -38.550 -98.547 -53.169 
ATOM   3501  C7   DT A 170     -39.313 -98.556 -51.877 
ATOM   3502  C6   DT A 170     -37.312 -99.060 -53.261 
ATOM   3503  P    DT A 171     -31.012 -99.498 -54.141 
ATOM   3504  OP1  DT A 171     -30.113-100.673 -54.118 
ATOM   3505  OP2  DT A 171     -31.089 -98.714 -52.889 
ATOM   3506  O5'  DT A 171     -30.609 -98.535 -55.354 
ATOM   3507  C5'  DT A 171     -31.157 -98.792 -56.661 
ATOM   3508  C4'  DT A 171     -31.606 -97.492 -57.299 
ATOM   3509  O4'  DT A 171     -32.979 -97.150 -56.954 
ATOM   3510  C3'  DT A 171     -30.807 -96.249 -56.909 
ATOM   3511  O3'  DT A 171     -30.694 -95.399 -58.044 
ATOM   3512  C2'  DT A 171     -31.671 -95.546 -55.862 
ATOM   3513  C1'  DT A 171     -33.012 -95.791 -56.545 
ATOM   3514  N1   DT A 171     -34.185 -95.607 -55.646 
ATOM   3515  C2   DT A 171     -35.330 -95.094 -56.207 
ATOM   3516  O2   DT A 171     -35.413 -94.793 -57.385 
ATOM   3517  N3   DT A 171     -36.397 -94.937 -55.343 
ATOM   3518  C4   DT A 171     -36.411 -95.244 -53.998 
ATOM   3519  O4   DT A 171     -37.428 -95.060 -53.325 
ATOM   3520  C5   DT A 171     -35.165 -95.776 -53.500 
ATOM   3521  C7   DT A 171     -35.095 -96.137 -52.045 
ATOM   3522  C6   DT A 171     -34.112 -95.939 -54.318 
ATOM   3523  P    DA A 172     -29.313 -94.634 -58.307 
ATOM   3524  OP1  DA A 172     -28.376 -95.532 -59.018 
ATOM   3525  OP2  DA A 172     -28.819 -94.053 -57.039 
ATOM   3526  O5'  DA A 172     -29.783 -93.461 -59.287 
ATOM   3527  C5'  DA A 172     -30.903 -93.689 -60.163 
ATOM   3528  C4'  DA A 172     -31.820 -92.481 -60.158 
ATOM   3529  O4'  DA A 172     -32.821 -92.547 -59.103 
ATOM   3530  C3'  DA A 172     -31.139 -91.131 -59.936 
ATOM   3531  O3'  DA A 172     -31.790 -90.149 -60.734 
ATOM   3532  C2'  DA A 172     -31.393 -90.806 -58.464 
ATOM   3533  C1'  DA A 172     -32.835 -91.302 -58.421 
ATOM   3534  N9   DA A 172     -33.347 -91.537 -57.042 
ATOM   3535  C8   DA A 172     -32.664 -91.988 -55.949 
ATOM   3536  N7   DA A 172     -33.392 -92.088 -54.879 
ATOM   3537  C5   DA A 172     -34.651 -91.673 -55.292 
ATOM   3538  C6   DA A 172     -35.876 -91.549 -54.617 
ATOM   3539  N6   DA A 172     -36.039 -91.847 -53.319 
ATOM   3540  N1   DA A 172     -36.932 -91.106 -55.324 
ATOM   3541  C2   DA A 172     -36.763 -90.812 -56.613 
ATOM   3542  N3   DA A 172     -35.674 -90.888 -57.346 
ATOM   3543  C4   DA A 172     -34.633 -91.333 -56.614 
ATOM   3544  P    DC A 173     -30.907 -89.029 -61.461 
ATOM   3545  OP1  DC A 173     -30.379 -89.564 -62.736 
ATOM   3546  OP2  DC A 173     -29.901 -88.499 -60.514 
ATOM   3547  O5'  DC A 173     -32.005 -87.907 -61.761 
ATOM   3548  C5'  DC A 173     -33.371 -88.308 -61.984 
ATOM   3549  C4'  DC A 173     -34.311 -87.385 -61.233 
ATOM   3550  O4'  DC A 173     -34.558 -87.833 -59.871 
ATOM   3551  C3'  DC A 173     -33.835 -85.942 -61.066 
ATOM   3552  O3'  DC A 173     -34.955 -85.072 -61.171 
ATOM   3553  C2'  DC A 173     -33.299 -85.875 -59.636 
ATOM   3554  C1'  DC A 173     -34.391 -86.726 -58.998 
ATOM   3555  N1   DC A 173     -34.032 -87.249 -57.650 
ATOM   3556  C2   DC A 173     -35.051 -87.371 -56.709 
ATOM   3557  O2   DC A 173     -36.200 -87.043 -57.027 
ATOM   3558  N3   DC A 173     -34.745 -87.845 -55.473 
ATOM   3559  C4   DC A 173     -33.488 -88.189 -55.167 
ATOM   3560  N4   DC A 173     -33.239 -88.646 -53.950 
ATOM   3561  C5   DC A 173     -32.425 -88.071 -56.121 
ATOM   3562  C6   DC A 173     -32.752 -87.595 -57.349 
ATOM   3563  P    DT A 174     -34.790 -83.684 -61.949 
ATOM   3564  OP1  DT A 174     -34.962 -83.906 -63.402 
ATOM   3565  OP2  DT A 174     -33.527 -83.031 -61.537 
ATOM   3566  O5'  DT A 174     -36.034 -82.853 -61.381 
ATOM   3567  C5'  DT A 174     -37.221 -83.561 -60.980 
ATOM   3568  C4'  DT A 174     -37.734 -83.009 -59.664 
ATOM   3569  O4'  DT A 174     -37.132 -83.667 -58.513 
ATOM   3570  C3'  DT A 174     -37.471 -81.523 -59.418 
ATOM   3571  O3'  DT A 174     -38.588 -80.965 -58.736 
ATOM   3572  C2'  DT A 174     -36.264 -81.494 -58.480 
ATOM   3573  C1'  DT A 174     -36.692 -82.669 -57.605 
ATOM   3574  N1   DT A 174     -35.586 -83.241 -56.788 
ATOM   3575  C2   DT A 174     -35.913 -83.722 -55.544 
ATOM   3576  O2   DT A 174     -37.047 -83.697 -55.099 
ATOM   3577  N3   DT A 174     -34.861 -84.245 -54.815 
ATOM   3578  C4   DT A 174     -33.544 -84.323 -55.219 
ATOM   3579  O4   DT A 174     -32.690 -84.812 -54.477 
ATOM   3580  C5   DT A 174     -33.300 -83.792 -56.539 
ATOM   3581  C7   DT A 174     -31.893 -83.838 -57.056 
ATOM   3582  C6   DT A 174     -34.304 -83.278 -57.269 
ATOM   3583  P    DC A 175     -39.085 -79.497 -59.135 
ATOM   3584  OP1  DC A 175     -39.979 -79.578 -60.312 
ATOM   3585  OP2  DC A 175     -37.918 -78.597 -59.267 
ATOM   3586  O5'  DC A 175     -39.934 -79.088 -57.842 
ATOM   3587  C5'  DC A 175     -40.589 -80.121 -57.083 
ATOM   3588  C4'  DC A 175     -40.387 -79.883 -55.600 
ATOM   3589  O4'  DC A 175     -39.165 -80.499 -55.100 
ATOM   3590  C3'  DC A 175     -40.264 -78.420 -55.172 
ATOM   3591  O3'  DC A 175     -40.904 -78.254 -53.912 
ATOM   3592  C2'  DC A 175     -38.763 -78.196 -54.987 
ATOM   3593  C1'  DC A 175     -38.463 -79.538 -54.326 
ATOM   3594  N1   DC A 175     -37.020 -79.901 -54.336 
ATOM   3595  C2   DC A 175     -36.519 -80.607 -53.244 
ATOM   3596  O2   DC A 175     -37.288 -80.900 -52.321 
ATOM   3597  N3   DC A 175     -35.205 -80.947 -53.234 
ATOM   3598  C4   DC A 175     -34.406 -80.611 -54.253 
ATOM   3599  N4   DC A 175     -33.131 -80.966 -54.196 
ATOM   3600  C5   DC A 175     -34.899 -79.884 -55.385 
ATOM   3601  C6   DC A 175     -36.215 -79.554 -55.376 
ATOM   3602  P    DA A 176     -41.756 -76.926 -53.644 
ATOM   3603  OP1  DA A 176     -43.119 -77.091 -54.196 
ATOM   3604  OP2  DA A 176     -41.001 -75.747 -54.123 
ATOM   3605  O5'  DA A 176     -41.820 -76.909 -52.045 
ATOM   3606  C5'  DA A 176     -41.794 -78.160 -51.333 
ATOM   3607  C4'  DA A 176     -40.860 -78.059 -50.142 
ATOM   3608  O4'  DA A 176     -39.486 -78.395 -50.485 
ATOM   3609  C3'  DA A 176     -40.752 -76.677 -49.498 
ATOM   3610  O3'  DA A 176     -40.625 -76.834 -48.090 
ATOM   3611  C2'  DA A 176     -39.446 -76.098 -50.042 
ATOM   3612  C1'  DA A 176     -38.634 -77.388 -49.962 
ATOM   3613  N9   DA A 176     -37.389 -77.364 -50.780 
ATOM   3614  C8   DA A 176     -37.175 -76.749 -51.980 
ATOM   3615  N7   DA A 176     -35.975 -76.911 -52.445 
ATOM   3616  C5   DA A 176     -35.346 -77.690 -51.484 
ATOM   3617  C6   DA A 176     -34.045 -78.211 -51.389 
ATOM   3618  N6   DA A 176     -33.100 -78.015 -52.319 
ATOM   3619  N1   DA A 176     -33.749 -78.944 -50.299 
ATOM   3620  C2   DA A 176     -34.693 -79.136 -49.378 
ATOM   3621  N3   DA A 176     -35.934 -78.703 -49.358 
ATOM   3622  C4   DA A 176     -36.204 -77.972 -50.459 
ATOM   3623  P    DG A 177     -41.388 -75.811 -47.124 
ATOM   3624  OP1  DG A 177     -42.789 -76.254 -46.941 
ATOM   3625  OP2  DG A 177     -41.203 -74.429 -47.618 
ATOM   3626  O5'  DG A 177     -40.580 -76.005 -45.757 
ATOM   3627  C5'  DG A 177     -39.980 -77.284 -45.476 
ATOM   3628  C4'  DG A 177     -38.581 -77.091 -44.928 
ATOM   3629  O4'  DG A 177     -37.577 -77.019 -45.981 
ATOM   3630  C3'  DG A 177     -38.354 -75.816 -44.116 
ATOM   3631  O3'  DG A 177     -37.463 -76.104 -43.045 
ATOM   3632  C2'  DG A 177     -37.656 -74.860 -45.083 
ATOM   3633  C1'  DG A 177     -36.744 -75.898 -45.730 
ATOM   3634  N9   DG A 177     -36.161 -75.456 -47.028 
ATOM   3635  C8   DG A 177     -36.715 -74.661 -48.007 
ATOM   3636  N7   DG A 177     -35.931 -74.458 -49.038 
ATOM   3637  C5   DG A 177     -34.775 -75.168 -48.719 
ATOM   3638  C6   DG A 177     -33.569 -75.326 -49.450 
ATOM   3639  O6   DG A 177     -33.268 -74.863 -50.548 
ATOM   3640  N1   DG A 177     -32.652 -76.130 -48.758 
ATOM   3641  C2   DG A 177     -32.873 -76.706 -47.522 
ATOM   3642  N2   DG A 177     -31.872 -77.440 -47.030 
ATOM   3643  N3   DG A 177     -34.005 -76.558 -46.838 
ATOM   3644  C4   DG A 177     -34.905 -75.781 -47.495 
ATOM   3645  P    DA A 178     -37.728 -75.437 -41.614 
ATOM   3646  OP1  DA A 178     -38.719 -76.244 -40.866 
ATOM   3647  OP2  DA A 178     -38.055 -74.005 -41.787 
ATOM   3648  O5'  DA A 178     -36.290 -75.581 -40.927 
ATOM   3649  C5'  DA A 178     -35.446 -76.687 -41.298 
ATOM   3650  C4'  DA A 178     -34.021 -76.209 -41.497 
ATOM   3651  O4'  DA A 178     -33.772 -75.755 -42.858 
ATOM   3652  C3'  DA A 178     -33.590 -75.026 -40.630 
ATOM   3653  O3'  DA A 178     -32.230 -75.203 -40.253 
ATOM   3654  C2'  DA A 178     -33.683 -73.813 -41.555 
ATOM   3655  C1'  DA A 178     -33.120 -74.495 -42.798 
ATOM   3656  N9   DA A 178     -33.408 -73.765 -44.064 
ATOM   3657  C8   DA A 178     -34.516 -73.037 -44.392 
ATOM   3658  N7   DA A 178     -34.470 -72.516 -45.578 
ATOM   3659  C5   DA A 178     -33.242 -72.927 -46.076 
ATOM   3660  C6   DA A 178     -32.593 -72.702 -47.302 
ATOM   3661  N6   DA A 178     -33.120 -71.972 -48.295 
ATOM   3662  N1   DA A 178     -31.378 -73.257 -47.471 
ATOM   3663  C2   DA A 178     -30.860 -73.982 -46.481 
ATOM   3664  N3   DA A 178     -31.368 -74.259 -45.301 
ATOM   3665  C4   DA A 178     -32.583 -73.692 -45.157 
ATOM   3666  P    DA A 179     -31.777 -74.805 -38.770 
ATOM   3667  OP1  DA A 179     -32.069 -75.923 -37.845 
ATOM   3668  OP2  DA A 179     -32.361 -73.494 -38.409 
ATOM   3669  O5'  DA A 179     -30.195 -74.656 -38.952 
ATOM   3670  C5'  DA A 179     -29.529 -75.455 -39.948 
ATOM   3671  C4'  DA A 179     -28.531 -74.606 -40.711 
ATOM   3672  O4'  DA A 179     -29.131 -73.943 -41.860 
ATOM   3673  C3'  DA A 179     -27.887 -73.466 -39.922 
ATOM   3674  O3'  DA A 179     -26.531 -73.333 -40.331 
ATOM   3675  C2'  DA A 179     -28.650 -72.215 -40.356 
ATOM   3676  C1'  DA A 179     -28.753 -72.575 -41.835 
ATOM   3677  N9   DA A 179     -29.787 -71.795 -42.571 
ATOM   3678  C8   DA A 179     -30.992 -71.342 -42.115 
ATOM   3679  N7   DA A 179     -31.676 -70.687 -43.000 
ATOM   3680  C5   DA A 179     -30.867 -70.705 -44.128 
ATOM   3681  C6   DA A 179     -31.028 -70.175 -45.419 
ATOM   3682  N6   DA A 179     -32.113 -69.490 -45.807 
ATOM   3683  N1   DA A 179     -30.029 -70.374 -46.299 
ATOM   3684  C2   DA A 179     -28.954 -71.056 -45.908 
ATOM   3685  N3   DA A 179     -28.693 -71.595 -44.737 
ATOM   3686  C4   DA A 179     -29.708 -71.381 -43.874 
ATOM   3687  P    DG A 180     -25.415 -73.014 -39.228 
ATOM   3688  OP1  DG A 180     -24.985 -74.273 -38.580 
ATOM   3689  OP2  DG A 180     -25.903 -71.951 -38.322 
ATOM   3690  O5'  DG A 180     -24.228 -72.442 -40.136 
ATOM   3691  C5'  DG A 180     -24.093 -72.916 -41.489 
ATOM   3692  C4'  DG A 180     -23.811 -71.754 -42.420 
ATOM   3693  O4'  DG A 180     -25.031 -71.133 -42.918 
ATOM   3694  C3'  DG A 180     -23.026 -70.591 -41.814 
ATOM   3695  O3'  DG A 180     -22.147 -70.065 -42.800 
ATOM   3696  C2'  DG A 180     -24.084 -69.535 -41.493 
ATOM   3697  C1'  DG A 180     -24.914 -69.727 -42.759 
ATOM   3698  N9   DG A 180     -26.287 -69.157 -42.667 
ATOM   3699  C8   DG A 180     -27.127 -69.078 -41.578 
ATOM   3700  N7   DG A 180     -28.281 -68.510 -41.834 
ATOM   3701  C5   DG A 180     -28.199 -68.190 -43.188 
ATOM   3702  C6   DG A 180     -29.146 -67.557 -44.035 
ATOM   3703  O6   DG A 180     -30.268 -67.142 -43.761 
ATOM   3704  N1   DG A 180     -28.655 -67.426 -45.342 
ATOM   3705  C2   DG A 180     -27.414 -67.852 -45.773 
ATOM   3706  N2   DG A 180     -27.134 -67.635 -47.060 
ATOM   3707  N3   DG A 180     -26.527 -68.446 -44.977 
ATOM   3708  C4   DG A 180     -26.987 -68.580 -43.706 
ATOM   3709  P    DC A 181     -20.676 -69.606 -42.363 
ATOM   3710  OP1  DC A 181     -19.776 -70.781 -42.340 
ATOM   3711  OP2  DC A 181     -20.753 -68.822 -41.111 
ATOM   3712  O5'  DC A 181     -20.273 -68.643 -43.577 
ATOM   3713  C5'  DC A 181     -20.821 -68.900 -44.883 
ATOM   3714  C4'  DC A 181     -21.270 -67.600 -45.521 
ATOM   3715  O4'  DC A 181     -22.643 -67.258 -45.177 
ATOM   3716  C3'  DC A 181     -20.471 -66.357 -45.131 
ATOM   3717  O3'  DC A 181     -20.358 -65.507 -46.266 
ATOM   3718  C2'  DC A 181     -21.335 -65.655 -44.084 
ATOM   3719  C1'  DC A 181     -22.676 -65.899 -44.768 
ATOM   3720  N1   DC A 181     -23.849 -65.716 -43.869 
ATOM   3721  C2   DC A 181     -25.017 -65.197 -44.422 
ATOM   3722  O2   DC A 181     -25.032 -64.913 -45.625 
ATOM   3723  N3   DC A 181     -26.097 -65.021 -43.619 
ATOM   3724  C4   DC A 181     -26.041 -65.341 -42.319 
ATOM   3725  N4   DC A 181     -27.122 -65.151 -41.578 
ATOM   3726  C5   DC A 181     -24.850 -65.876 -41.730 
ATOM   3727  C6   DC A 181     -23.781 -66.044 -42.549 
ATOM   3728  P    DA A 182     -18.977 -64.742 -46.529 
ATOM   3729  OP1  DA A 182     -18.040 -65.640 -47.241 
ATOM   3730  OP2  DA A 182     -18.483 -64.161 -45.261 
ATOM   3731  O5'  DA A 182     -19.447 -63.569 -47.509 
ATOM   3732  C5'  DA A 182     -20.567 -63.797 -48.385 
ATOM   3733  C4'  DA A 182     -21.484 -62.589 -48.381 
ATOM   3734  O4'  DA A 182     -22.485 -62.655 -47.325 
ATOM   3735  C3'  DA A 182     -20.803 -61.239 -48.158 
ATOM   3736  O3'  DA A 182     -21.453 -60.258 -48.957 
ATOM   3737  C2'  DA A 182     -21.057 -60.915 -46.687 
ATOM   3738  C1'  DA A 182     -22.499 -61.411 -46.643 
ATOM   3739  N9   DA A 182     -23.011 -61.645 -45.264 
ATOM   3740  C8   DA A 182     -22.328 -62.096 -44.171 
ATOM   3741  N7   DA A 182     -23.056 -62.196 -43.101 
ATOM   3742  C5   DA A 182     -24.315 -61.781 -43.514 
ATOM   3743  C6   DA A 182     -25.540 -61.657 -42.839 
ATOM   3744  N6   DA A 182     -25.703 -61.955 -41.542 
ATOM   3745  N1   DA A 182     -26.596 -61.214 -43.547 
ATOM   3746  C2   DA A 182     -26.427 -60.921 -44.835 
ATOM   3747  N3   DA A 182     -25.338 -60.996 -45.568 
ATOM   3748  C4   DA A 182     -24.297 -61.441 -44.836 
ATOM   3749  P    DG A 183     -20.571 -59.138 -49.683 
ATOM   3750  OP1  DG A 183     -20.043 -59.672 -50.958 
ATOM   3751  OP2  DG A 183     -19.564 -58.608 -48.736 
ATOM   3752  O5'  DG A 183     -21.669 -58.015 -49.983 
ATOM   3753  C5'  DG A 183     -23.035 -58.416 -50.206 
ATOM   3754  C4'  DG A 183     -23.975 -57.493 -49.456 
ATOM   3755  O4'  DG A 183     -24.222 -57.942 -48.093 
ATOM   3756  C3'  DG A 183     -23.499 -56.051 -49.288 
ATOM   3757  O3'  DG A 183     -24.619 -55.181 -49.393 
ATOM   3758  C2'  DG A 183     -22.963 -55.983 -47.858 
ATOM   3759  C1'  DG A 183     -24.055 -56.835 -47.220 
ATOM   3760  N9   DG A 183     -23.696 -57.358 -45.872 
ATOM   3761  C8   DG A 183     -22.468 -57.754 -45.391 
ATOM   3762  N7   DG A 183     -22.490 -58.169 -44.147 
ATOM   3763  C5   DG A 183     -23.829 -58.037 -43.778 
ATOM   3764  C6   DG A 183     -24.470 -58.328 -42.546 
ATOM   3765  O6   DG A 183     -23.982 -58.771 -41.510 
ATOM   3766  N1   DG A 183     -25.842 -58.046 -42.604 
ATOM   3767  C2   DG A 183     -26.506 -57.547 -43.708 
ATOM   3768  N2   DG A 183     -27.819 -57.345 -43.561 
ATOM   3769  N3   DG A 183     -25.904 -57.274 -44.863 
ATOM   3770  C4   DG A 183     -24.573 -57.542 -44.824 
ATOM   3771  P    DA A 184     -24.454 -53.792 -50.171 
ATOM   3772  OP1  DA A 184     -24.626 -54.015 -51.624 
ATOM   3773  OP2  DA A 184     -23.191 -53.140 -49.760 
ATOM   3774  O5'  DA A 184     -25.697 -52.961 -49.603 
ATOM   3775  C5'  DA A 184     -26.885 -53.670 -49.202 
ATOM   3776  C4'  DA A 184     -27.397 -53.118 -47.887 
ATOM   3777  O4'  DA A 184     -26.796 -53.776 -46.735 
ATOM   3778  C3'  DA A 184     -27.135 -51.632 -47.641 
ATOM   3779  O3'  DA A 184     -28.252 -51.073 -46.959 
ATOM   3780  C2'  DA A 184     -25.928 -51.603 -46.702 
ATOM   3781  C1'  DA A 184     -26.356 -52.777 -45.828 
ATOM   3782  N9   DA A 184     -25.250 -53.349 -45.010 
ATOM   3783  C8   DA A 184     -23.928 -53.464 -45.333 
ATOM   3784  N7   DA A 184     -23.207 -54.009 -44.404 
ATOM   3785  C5   DA A 184     -24.114 -54.278 -43.389 
ATOM   3786  C6   DA A 184     -23.971 -54.862 -42.120 
ATOM   3787  N6   DA A 184     -22.801 -55.300 -41.634 
ATOM   3788  N1   DA A 184     -25.079 -54.978 -41.363 
ATOM   3789  C2   DA A 184     -26.238 -54.540 -41.851 
ATOM   3790  N3   DA A 184     -26.493 -53.982 -43.013 
ATOM   3791  C4   DA A 184     -25.369 -53.877 -43.751 
ATOM   3792  P    DA A 185     -28.748 -49.605 -47.357 
ATOM   3793  OP1  DA A 185     -29.643 -49.686 -48.535 
ATOM   3794  OP2  DA A 185     -27.582 -48.705 -47.490 
ATOM   3795  O5'  DA A 185     -29.597 -49.197 -46.064 
ATOM   3796  C5'  DA A 185     -30.253 -50.230 -45.305 
ATOM   3797  C4'  DA A 185     -30.050 -49.991 -43.822 
ATOM   3798  O4'  DA A 185     -28.829 -50.607 -43.322 
ATOM   3799  C3'  DA A 185     -29.928 -48.529 -43.394 
ATOM   3800  O3'  DA A 185     -30.567 -48.363 -42.134 
ATOM   3801  C2'  DA A 185     -28.427 -48.304 -43.209 
ATOM   3802  C1'  DA A 185     -28.127 -49.646 -42.548 
ATOM   3803  N9   DA A 185     -26.683 -50.009 -42.558 
ATOM   3804  C8   DA A 185     -25.747 -49.740 -43.516 
ATOM   3805  N7   DA A 185     -24.564 -50.191 -43.233 
ATOM   3806  C5   DA A 185     -24.725 -50.804 -41.999 
ATOM   3807  C6   DA A 185     -23.830 -51.481 -41.153 
ATOM   3808  N6   DA A 185     -22.533 -51.660 -41.439 
ATOM   3809  N1   DA A 185     -24.319 -51.968 -39.998 
ATOM   3810  C2   DA A 185     -25.608 -51.788 -39.719 
ATOM   3811  N3   DA A 185     -26.534 -51.177 -40.426 
ATOM   3812  C4   DA A 185     -26.019 -50.698 -41.577 
ATOM   3813  P    DC A 186     -31.420 -47.034 -41.867 
ATOM   3814  OP1  DC A 186     -32.783 -47.200 -42.419 
ATOM   3815  OP2  DC A 186     -30.665 -45.855 -42.345 
ATOM   3816  O5'  DC A 186     -31.484 -47.017 -40.267 
ATOM   3817  C5'  DC A 186     -31.458 -48.268 -39.555 
ATOM   3818  C4'  DC A 186     -30.524 -48.167 -38.364 
ATOM   3819  O4'  DC A 186     -29.150 -48.504 -38.707 
ATOM   3820  C3'  DC A 186     -30.415 -46.785 -37.720 
ATOM   3821  O3'  DC A 186     -30.289 -46.942 -36.312 
ATOM   3822  C2'  DC A 186     -29.110 -46.206 -38.264 
ATOM   3823  C1'  DC A 186     -28.298 -47.496 -38.184 
ATOM   3824  N1   DC A 186     -27.053 -47.472 -39.002 
ATOM   3825  C2   DC A 186     -25.941 -48.153 -38.511 
ATOM   3826  O2   DC A 186     -26.033 -48.743 -37.429 
ATOM   3827  N3   DC A 186     -24.796 -48.142 -39.242 
ATOM   3828  C4   DC A 186     -24.738 -47.491 -40.410 
ATOM   3829  N4   DC A 186     -23.599 -47.511 -41.084 
ATOM   3830  C5   DC A 186     -25.870 -46.784 -40.932 
ATOM   3831  C6   DC A 186     -27.005 -46.806 -40.187 
ATOM   3832  P    DA A 187     -31.052 -45.920 -35.346 
ATOM   3833  OP1  DA A 187     -32.453 -46.362 -35.163 
ATOM   3834  OP2  DA A 187     -30.867 -44.538 -35.841 
ATOM   3835  O5'  DA A 187     -30.243 -46.114 -33.979 
ATOM   3836  C5'  DA A 187     -29.644 -47.392 -33.698 
ATOM   3837  C4'  DA A 187     -28.244 -47.199 -33.150 
ATOM   3838  O4'  DA A 187     -27.241 -47.128 -34.203 
ATOM   3839  C3'  DA A 187     -28.018 -45.924 -32.338 
ATOM   3840  O3'  DA A 187     -27.127 -46.213 -31.267 
ATOM   3841  C2'  DA A 187     -27.319 -44.968 -33.305 
ATOM   3842  C1'  DA A 187     -26.408 -46.006 -33.953 
ATOM   3843  N9   DA A 187     -25.824 -45.565 -35.250 
ATOM   3844  C8   DA A 187     -26.391 -44.775 -36.210 
ATOM   3845  N7   DA A 187     -25.625 -44.566 -37.236 
ATOM   3846  C5   DA A 187     -24.465 -45.268 -36.936 
ATOM   3847  C6   DA A 187     -23.259 -45.444 -37.633 
ATOM   3848  N6   DA A 187     -23.010 -44.900 -38.833 
ATOM   3849  N1   DA A 187     -22.312 -46.202 -37.049 
ATOM   3850  C2   DA A 187     -22.564 -46.741 -35.857 
ATOM   3851  N3   DA A 187     -23.647 -46.646 -35.116 
ATOM   3852  C4   DA A 187     -24.578 -45.882 -35.722 
ATOM   3853  P    DG A 188     -27.392 -45.546 -29.836 
ATOM   3854  OP1  DG A 188     -28.383 -46.352 -29.089 
ATOM   3855  OP2  DG A 188     -27.719 -44.113 -30.010 
ATOM   3856  O5'  DG A 188     -25.954 -45.689 -29.149 
ATOM   3857  C5'  DG A 188     -25.110 -46.796 -29.521 
ATOM   3858  C4'  DG A 188     -23.685 -46.317 -29.719 
ATOM   3859  O4'  DG A 188     -23.436 -45.863 -31.081 
ATOM   3860  C3'  DG A 188     -23.253 -45.135 -28.852 
ATOM   3861  O3'  DG A 188     -21.893 -45.312 -28.475 
ATOM   3862  C2'  DG A 188     -23.347 -43.921 -29.778 
ATOM   3863  C1'  DG A 188     -22.784 -44.604 -31.021 
ATOM   3864  N9   DG A 188     -23.072 -43.874 -32.286 
ATOM   3865  C8   DG A 188     -24.182 -43.135 -32.634 
ATOM   3866  N7   DG A 188     -24.122 -42.614 -33.836 
ATOM   3867  C5   DG A 188     -22.885 -43.037 -34.318 
ATOM   3868  C6   DG A 188     -22.259 -42.790 -35.567 
ATOM   3869  O6   DG A 188     -22.673 -42.136 -36.520 
ATOM   3870  N1   DG A 188     -21.003 -43.409 -35.642 
ATOM   3871  C2   DG A 188     -20.429 -44.168 -34.642 
ATOM   3872  N2   DG A 188     -19.222 -44.674 -34.908 
ATOM   3873  N3   DG A 188     -21.018 -44.400 -33.470 
ATOM   3874  C4   DG A 188     -22.236 -43.806 -33.381 
ATOM   3875  P    DA A 189     -21.441 -44.913 -26.992 
ATOM   3876  OP1  DA A 189     -21.733 -46.032 -26.067 
ATOM   3877  OP2  DA A 189     -22.025 -43.603 -26.631 
ATOM   3878  O5'  DA A 189     -19.858 -44.764 -27.174 
ATOM   3879  C5'  DA A 189     -19.192 -45.563 -28.170 
ATOM   3880  C4'  DA A 189     -18.195 -44.714 -28.933 
ATOM   3881  O4'  DA A 189     -18.795 -44.051 -30.082 
ATOM   3882  C3'  DA A 189     -17.551 -43.575 -28.144 
ATOM   3883  O3'  DA A 189     -16.195 -43.441 -28.553 
ATOM   3884  C2'  DA A 189     -18.314 -42.324 -28.578 
ATOM   3885  C1'  DA A 189     -18.417 -42.683 -30.057 
ATOM   3886  N9   DA A 189     -19.451 -41.904 -30.793 
ATOM   3887  C8   DA A 189     -20.656 -41.451 -30.337 
ATOM   3888  N7   DA A 189     -21.340 -40.795 -31.223 
ATOM   3889  C5   DA A 189     -20.531 -40.814 -32.350 
ATOM   3890  C6   DA A 189     -20.692 -40.283 -33.641 
ATOM   3891  N6   DA A 189     -21.777 -39.598 -34.029 
ATOM   3892  N1   DA A 189     -19.693 -40.483 -34.522 
ATOM   3893  C2   DA A 189     -18.618 -41.164 -34.130 
ATOM   3894  N3   DA A 189     -18.357 -41.703 -32.960 
ATOM   3895  C4   DA A 189     -19.371 -41.490 -32.096 
ATOM   3896  P    DG A 190     -15.079 -43.122 -27.450 
ATOM   3897  OP1  DG A 190     -14.649 -44.381 -26.802 
ATOM   3898  OP2  DG A 190     -15.567 -42.059 -26.545 
ATOM   3899  O5'  DG A 190     -13.892 -42.550 -28.359 
ATOM   3900  C5'  DG A 190     -13.757 -43.025 -29.712 
ATOM   3901  C4'  DG A 190     -13.475 -41.863 -30.642 
ATOM   3902  O4'  DG A 190     -14.694 -41.241 -31.140 
ATOM   3903  C3'  DG A 190     -12.690 -40.700 -30.036 
ATOM   3904  O3'  DG A 190     -11.811 -40.173 -31.022 
ATOM   3905  C2'  DG A 190     -13.748 -39.644 -29.715 
ATOM   3906  C1'  DG A 190     -14.578 -39.836 -30.981 
ATOM   3907  N9   DG A 190     -15.951 -39.265 -30.890 
ATOM   3908  C8   DG A 190     -16.791 -39.186 -29.800 
ATOM   3909  N7   DG A 190     -17.945 -38.618 -30.056 
ATOM   3910  C5   DG A 190     -17.863 -38.298 -31.410 
ATOM   3911  C6   DG A 190     -18.809 -37.665 -32.258 
ATOM   3912  O6   DG A 190     -19.932 -37.251 -31.983 
ATOM   3913  N1   DG A 190     -18.319 -37.535 -33.564 
ATOM   3914  C2   DG A 190     -17.078 -37.960 -33.995 
ATOM   3915  N2   DG A 190     -16.798 -37.744 -35.283 
ATOM   3916  N3   DG A 190     -16.191 -38.554 -33.199 
ATOM   3917  C4   DG A 190     -16.651 -38.688 -31.928 
ATOM   3918  P    DT A 191     -10.340 -39.715 -30.585 
ATOM   3919  OP1  DT A 191      -9.440 -40.890 -30.563 
ATOM   3920  OP2  DT A 191     -10.417 -38.931 -29.334 
ATOM   3921  O5'  DT A 191      -9.937 -38.752 -31.799 
ATOM   3922  C5'  DT A 191     -10.484 -39.008 -33.106 
ATOM   3923  C4'  DT A 191     -10.934 -37.709 -33.743 
ATOM   3924  O4'  DT A 191     -12.307 -37.366 -33.399 
ATOM   3925  C3'  DT A 191     -10.135 -36.465 -33.353 
ATOM   3926  O3'  DT A 191     -10.022 -35.616 -34.489 
ATOM   3927  C2'  DT A 191     -10.998 -35.763 -32.306 
ATOM   3928  C1'  DT A 191     -12.340 -36.008 -32.990 
ATOM   3929  N1   DT A 191     -13.513 -35.824 -32.091 
ATOM   3930  C2   DT A 191     -14.657 -35.311 -32.652 
ATOM   3931  O2   DT A 191     -14.741 -35.010 -33.830 
ATOM   3932  N3   DT A 191     -15.724 -35.154 -31.788 
ATOM   3933  C4   DT A 191     -15.739 -35.461 -30.443 
ATOM   3934  O4   DT A 191     -16.755 -35.276 -29.770 
ATOM   3935  C5   DT A 191     -14.493 -35.993 -29.945 
ATOM   3936  C7   DT A 191     -14.423 -36.353 -28.490 
ATOM   3937  C6   DT A 191     -13.440 -36.156 -30.763 
ATOM   3938  P    DG A 192      -8.641 -34.850 -34.751 
ATOM   3939  OP1  DG A 192      -7.704 -35.749 -35.463 
ATOM   3940  OP2  DG A 192      -8.147 -34.270 -33.483 
ATOM   3941  O5'  DG A 192      -9.111 -33.677 -35.732 
ATOM   3942  C5'  DG A 192     -10.231 -33.906 -36.607 
ATOM   3943  C4'  DG A 192     -11.147 -32.697 -36.603 
ATOM   3944  O4'  DG A 192     -12.149 -32.764 -35.547 
ATOM   3945  C3'  DG A 192     -10.466 -31.347 -36.380 
ATOM   3946  O3'  DG A 192     -11.117 -30.366 -37.179 
ATOM   3947  C2'  DG A 192     -10.720 -31.023 -34.909 
ATOM   3948  C1'  DG A 192     -12.163 -31.519 -34.865 
ATOM   3949  N9   DG A 192     -12.675 -31.753 -33.486 
ATOM   3950  C8   DG A 192     -12.002 -32.207 -32.372 
ATOM   3951  N7   DG A 192     -12.749 -32.304 -31.300 
ATOM   3952  C5   DG A 192     -14.005 -31.884 -31.733 
ATOM   3953  C6   DG A 192     -15.227 -31.770 -31.020 
ATOM   3954  O6   DG A 192     -15.455 -32.022 -29.840 
ATOM   3955  N1   DG A 192     -16.260 -31.303 -31.844 
ATOM   3956  C2   DG A 192     -16.129 -30.987 -33.182 
ATOM   3957  N2   DG A 192     -17.236 -30.557 -33.794 
ATOM   3958  N3   DG A 192     -14.983 -31.094 -33.851 
ATOM   3959  C4   DG A 192     -13.971 -31.546 -33.065 
ATOM   3960  P    DA A 193     -10.234 -29.246 -37.905 
ATOM   3961  OP1  DA A 193      -9.706 -29.781 -39.181 
ATOM   3962  OP2  DA A 193      -9.228 -28.716 -36.958 
ATOM   3963  O5'  DA A 193     -11.333 -28.123 -38.206 
ATOM   3964  C5'  DA A 193     -12.699 -28.524 -38.428 
ATOM   3965  C4'  DA A 193     -13.639 -27.602 -37.678 
ATOM   3966  O4'  DA A 193     -13.886 -28.050 -36.315 
ATOM   3967  C3'  DA A 193     -13.162 -26.159 -37.510 
ATOM   3968  O3'  DA A 193     -14.283 -25.289 -37.615 
ATOM   3969  C2'  DA A 193     -12.627 -26.091 -36.080 
ATOM   3970  C1'  DA A 193     -13.719 -26.943 -35.442 
ATOM   3971  N9   DA A 193     -13.360 -27.466 -34.094 
ATOM   3972  C8   DA A 193     -12.135 -27.856 -33.634 
ATOM   3973  N7   DA A 193     -12.144 -28.267 -32.404 
ATOM   3974  C5   DA A 193     -13.471 -28.143 -32.018 
ATOM   3975  C6   DA A 193     -14.137 -28.421 -30.814 
ATOM   3976  N6   DA A 193     -13.525 -28.905 -29.724 
ATOM   3977  N1   DA A 193     -15.461 -28.182 -30.769 
ATOM   3978  C2   DA A 193     -16.065 -27.701 -31.855 
ATOM   3979  N3   DA A 193     -15.549 -27.404 -33.029 
ATOM   3980  C4   DA A 193     -14.223 -27.653 -33.047 
ATOM   3981  P    DT A 194     -14.117 -23.900 -38.393 
ATOM   3982  OP1  DT A 194     -14.289 -24.123 -39.846 
ATOM   3983  OP2  DT A 194     -12.855 -23.248 -37.982 
ATOM   3984  O5'  DT A 194     -15.361 -23.070 -37.825 
ATOM   3985  C5'  DT A 194     -16.549 -23.778 -37.424 
ATOM   3986  C4'  DT A 194     -17.061 -23.226 -36.109 
ATOM   3987  O4'  DT A 194     -16.460 -23.884 -34.957 
ATOM   3988  C3'  DT A 194     -16.799 -21.740 -35.863 
ATOM   3989  O3'  DT A 194     -17.915 -21.181 -35.181 
ATOM   3990  C2'  DT A 194     -15.592 -21.711 -34.924 
ATOM   3991  C1'  DT A 194     -16.020 -22.885 -34.050 
ATOM   3992  N1   DT A 194     -14.914 -23.458 -33.232 
ATOM   3993  C2   DT A 194     -15.240 -23.939 -31.988 
ATOM   3994  O2   DT A 194     -16.375 -23.914 -31.544 
ATOM   3995  N3   DT A 194     -14.189 -24.461 -31.259 
ATOM   3996  C4   DT A 194     -12.872 -24.540 -31.663 
ATOM   3997  O4   DT A 194     -12.017 -25.029 -30.921 
ATOM   3998  C5   DT A 194     -12.628 -24.009 -32.983 
ATOM   3999  C7   DT A 194     -11.220 -24.055 -33.501 
ATOM   4000  C6   DT A 194     -13.632 -23.495 -33.713 
ATOM   4001  P    DG A 195     -18.412 -19.713 -35.579 
ATOM   4002  OP1  DG A 195     -19.307 -19.795 -36.757 
ATOM   4003  OP2  DG A 195     -17.246 -18.813 -35.712 
ATOM   4004  O5'  DG A 195     -19.261 -19.305 -34.286 
ATOM   4005  C5'  DG A 195     -19.917 -20.338 -33.527 
ATOM   4006  C4'  DG A 195     -19.714 -20.099 -32.044 
ATOM   4007  O4'  DG A 195     -18.493 -20.715 -31.544 
ATOM   4008  C3'  DG A 195     -19.591 -18.637 -31.616 
ATOM   4009  O3'  DG A 195     -20.231 -18.471 -30.356 
ATOM   4010  C2'  DG A 195     -18.091 -18.413 -31.431 
ATOM   4011  C1'  DG A 195     -17.791 -19.755 -30.770 
ATOM   4012  N9   DG A 195     -16.347 -20.118 -30.780 
ATOM   4013  C8   DG A 195     -15.389 -19.855 -31.735 
ATOM   4014  N7   DG A 195     -14.198 -20.316 -31.438 
ATOM   4015  C5   DG A 195     -14.379 -20.927 -30.198 
ATOM   4016  C6   DG A 195     -13.449 -21.604 -29.368 
ATOM   4017  O6   DG A 195     -12.253 -21.808 -29.559 
ATOM   4018  N1   DG A 195     -14.056 -22.072 -28.193 
ATOM   4019  C2   DG A 195     -15.387 -21.907 -27.865 
ATOM   4020  N2   DG A 195     -15.772 -22.428 -26.698 
ATOM   4021  N3   DG A 195     -16.260 -21.271 -28.646 
ATOM   4022  C4   DG A 195     -15.687 -20.812 -29.788 
ATOM   4023  P    DA A 196     -21.084 -17.142 -30.089 
ATOM   4024  OP1  DA A 196     -22.447 -17.308 -30.641 
ATOM   4025  OP2  DA A 196     -20.329 -15.964 -30.567 
ATOM   4026  O5'  DA A 196     -21.148 -17.126 -28.489 
ATOM   4027  C5'  DA A 196     -21.122 -18.376 -27.777 
ATOM   4028  C4'  DA A 196     -20.188 -18.275 -26.587 
ATOM   4029  O4'  DA A 196     -18.814 -18.612 -26.929 
ATOM   4030  C3'  DA A 196     -20.079 -16.893 -25.943 
ATOM   4031  O3'  DA A 196     -19.953 -17.050 -24.534 
ATOM   4032  C2'  DA A 196     -18.773 -16.314 -26.486 
ATOM   4033  C1'  DA A 196     -17.962 -17.604 -26.407 
ATOM   4034  N9   DA A 196     -16.717 -17.581 -27.224 
ATOM   4035  C8   DA A 196     -16.502 -16.966 -28.424 
ATOM   4036  N7   DA A 196     -15.303 -17.128 -28.890 
ATOM   4037  C5   DA A 196     -14.674 -17.907 -27.928 
ATOM   4038  C6   DA A 196     -13.372 -18.428 -27.833 
ATOM   4039  N6   DA A 196     -12.427 -18.231 -28.763 
ATOM   4040  N1   DA A 196     -13.077 -19.161 -26.744 
ATOM   4041  C2   DA A 196     -14.020 -19.353 -25.823 
ATOM   4042  N3   DA A 196     -15.261 -18.919 -25.803 
ATOM   4043  C4   DA A 196     -15.532 -18.189 -26.904 
ATOM   4044  P    DA A 197     -20.716 -16.028 -23.568 
ATOM   4045  OP1  DA A 197     -22.117 -16.470 -23.385 
ATOM   4046  OP2  DA A 197     -20.531 -14.646 -24.063 
ATOM   4047  O5'  DA A 197     -19.907 -16.222 -22.201 
ATOM   4048  C5'  DA A 197     -19.308 -17.501 -21.920 
ATOM   4049  C4'  DA A 197     -17.908 -17.308 -21.372 
ATOM   4050  O4'  DA A 197     -16.905 -17.236 -22.425 
ATOM   4051  C3'  DA A 197     -17.681 -16.033 -20.560 
ATOM   4052  O3'  DA A 197     -16.791 -16.321 -19.490 
ATOM   4053  C2'  DA A 197     -16.983 -15.077 -21.528 
ATOM   4054  C1'  DA A 197     -16.072 -16.114 -22.175 
ATOM   4055  N9   DA A 197     -15.488 -15.673 -23.472 
ATOM   4056  C8   DA A 197     -16.055 -14.883 -24.432 
ATOM   4057  N7   DA A 197     -15.289 -14.674 -25.458 
ATOM   4058  C5   DA A 197     -14.129 -15.376 -25.158 
ATOM   4059  C6   DA A 197     -12.922 -15.552 -25.856 
ATOM   4060  N6   DA A 197     -12.674 -15.009 -27.055 
ATOM   4061  N1   DA A 197     -11.976 -16.311 -25.271 
ATOM   4062  C2   DA A 197     -12.228 -16.849 -24.079 
ATOM   4063  N3   DA A 197     -13.311 -16.754 -23.338 
ATOM   4064  C4   DA A 197     -14.242 -15.990 -23.945 
ATOM   4065  P    DC A 198     -17.056 -15.654 -18.058 
ATOM   4066  OP1  DC A 198     -18.047 -16.461 -17.311 
ATOM   4067  OP2  DC A 198     -17.382 -14.222 -18.232 
ATOM   4068  O5'  DC A 198     -15.618 -15.798 -17.372 
ATOM   4069  C5'  DC A 198     -14.773 -16.904 -17.743 
ATOM   4070  C4'  DC A 198     -13.349 -16.425 -17.941 
ATOM   4071  O4'  DC A 198     -13.100 -15.972 -19.303 
ATOM   4072  C3'  DC A 198     -12.917 -15.243 -17.074 
ATOM   4073  O3'  DC A 198     -11.557 -15.420 -16.698 
ATOM   4074  C2'  DC A 198     -13.011 -14.029 -18.000 
ATOM   4075  C1'  DC A 198     -12.448 -14.712 -19.243 
ATOM   4076  N1   DC A 198     -12.736 -13.982 -20.508 
ATOM   4077  C2   DC A 198     -11.772 -14.022 -21.514 
ATOM   4078  O2   DC A 198     -10.729 -14.656 -21.316 
ATOM   4079  N3   DC A 198     -12.015 -13.362 -22.676 
ATOM   4080  C4   DC A 198     -13.158 -12.686 -22.851 
ATOM   4081  N4   DC A 198     -13.347 -12.059 -24.002 
ATOM   4082  C5   DC A 198     -14.161 -12.632 -21.829 
ATOM   4083  C6   DC A 198     -13.899 -13.298 -20.676 
ATOM   4084  P    DA A 199     -11.105 -15.022 -15.214 
ATOM   4085  OP1  DA A 199     -11.397 -16.140 -14.289 
ATOM   4086  OP2  DA A 199     -11.689 -13.711 -14.853 
ATOM   4087  O5'  DA A 199      -9.522 -14.873 -15.397 
ATOM   4088  C5'  DA A 199      -8.856 -15.672 -16.393 
ATOM   4089  C4'  DA A 199      -7.859 -14.823 -17.156 
ATOM   4090  O4'  DA A 199      -8.459 -14.159 -18.304 
ATOM   4091  C3'  DA A 199      -7.214 -13.683 -16.366 
ATOM   4092  O3'  DA A 199      -5.859 -13.549 -16.776 
ATOM   4093  C2'  DA A 199      -7.978 -12.432 -16.800 
ATOM   4094  C1'  DA A 199      -8.081 -12.791 -18.279 
ATOM   4095  N9   DA A 199      -9.114 -12.012 -19.015 
ATOM   4096  C8   DA A 199     -10.319 -11.559 -18.559 
ATOM   4097  N7   DA A 199     -11.004 -10.904 -19.445 
ATOM   4098  C5   DA A 199     -10.194 -10.922 -20.572 
ATOM   4099  C6   DA A 199     -10.356 -10.392 -21.863 
ATOM   4100  N6   DA A 199     -11.441  -9.707 -22.251 
ATOM   4101  N1   DA A 199      -9.357 -10.591 -22.744 
ATOM   4102  C2   DA A 199      -8.282 -11.273 -22.353 
ATOM   4103  N3   DA A 199      -8.021 -11.812 -21.182 
ATOM   4104  C4   DA A 199      -9.035 -11.598 -20.319 
ATOM   4105  P    DA A 200      -4.743 -13.230 -15.673 
ATOM   4106  OP1  DA A 200      -4.313 -14.489 -15.025 
ATOM   4107  OP2  DA A 200      -5.231 -12.168 -14.767 
ATOM   4108  O5'  DA A 200      -3.556 -12.659 -16.581 
ATOM   4109  C5'  DA A 200      -3.421 -13.133 -17.934 
ATOM   4110  C4'  DA A 200      -3.138 -11.971 -18.865 
ATOM   4111  O4'  DA A 200      -4.358 -11.350 -19.362 
ATOM   4112  C3'  DA A 200      -2.354 -10.808 -18.258 
ATOM   4113  O3'  DA A 200      -1.474 -10.282 -19.244 
ATOM   4114  C2'  DA A 200      -3.411  -9.752 -17.937 
ATOM   4115  C1'  DA A 200      -4.242  -9.944 -19.203 
ATOM   4116  N9   DA A 200      -5.615  -9.373 -19.112 
ATOM   4117  C8   DA A 200      -6.433  -9.304 -18.022 
ATOM   4118  N7   DA A 200      -7.578  -8.744 -18.260 
ATOM   4119  C5   DA A 200      -7.517  -8.417 -19.608 
ATOM   4120  C6   DA A 200      -8.430  -7.794 -20.474 
ATOM   4121  N6   DA A 200      -9.642  -7.369 -20.091 
ATOM   4122  N1   DA A 200      -8.051  -7.622 -21.754 
ATOM   4123  C2   DA A 200      -6.845  -8.047 -22.130 
ATOM   4124  N3   DA A 200      -5.913  -8.638 -21.415 
ATOM   4125  C4   DA A 200      -6.318  -8.798 -20.137 
ATOM   4126  P    DC A 201      -0.004  -9.823 -18.808 
ATOM   4127  OP1  DC A 201       0.896 -10.998 -18.785 
ATOM   4128  OP2  DC A 201      -0.080  -9.039 -17.556 
ATOM   4129  O5'  DC A 201       0.399  -8.860 -20.021 
ATOM   4130  C5'  DC A 201      -0.148  -9.117 -21.328 
ATOM   4131  C4'  DC A 201      -0.598  -7.817 -21.966 
ATOM   4132  O4'  DC A 201      -1.970  -7.475 -21.621 
ATOM   4133  C3'  DC A 201       0.201  -6.574 -21.575 
ATOM   4134  O3'  DC A 201       0.315  -5.724 -22.711 
ATOM   4135  C2'  DC A 201      -0.662  -5.871 -20.528 
ATOM   4136  C1'  DC A 201      -2.004  -6.116 -21.212 
ATOM   4137  N1   DC A 201      -3.177  -5.932 -20.313 
ATOM   4138  C2   DC A 201      -4.345  -5.413 -20.866 
ATOM   4139  O2   DC A 201      -4.359  -5.129 -22.069 
ATOM   4140  N3   DC A 201      -5.425  -5.238 -20.063 
ATOM   4141  C4   DC A 201      -5.369  -5.558 -18.763 
ATOM   4142  N4   DC A 201      -6.449  -5.368 -18.022 
ATOM   4143  C5   DC A 201      -4.178  -6.092 -18.174 
ATOM   4144  C6   DC A 201      -3.108  -6.260 -18.993 
ATOM   4145  P    DT A 202       1.696  -4.959 -22.974 
ATOM   4146  OP1  DT A 202       2.632  -5.857 -23.685 
ATOM   4147  OP2  DT A 202       2.190  -4.378 -21.706 
ATOM   4148  O5'  DT A 202       1.225  -3.786 -23.954 
ATOM   4149  C5'  DT A 202       0.105  -4.014 -24.829 
ATOM   4150  C4'  DT A 202      -0.811  -2.806 -24.825 
ATOM   4151  O4'  DT A 202      -1.813  -2.872 -23.770 
ATOM   4152  C3'  DT A 202      -0.130  -1.456 -24.602 
ATOM   4153  O3'  DT A 202      -0.781  -0.475 -25.401 
ATOM   4154  C2'  DT A 202      -0.384  -1.131 -23.131 
ATOM   4155  C1'  DT A 202      -1.826  -1.628 -23.087 
ATOM   4156  N1   DT A 202      -2.338  -1.862 -21.708 
ATOM   4157  C2   DT A 202      -3.667  -1.596 -21.481 
ATOM   4158  O2   DT A 202      -4.419  -1.186 -22.348 
ATOM   4159  N3   DT A 202      -4.105  -1.824 -20.190 
ATOM   4160  C4   DT A 202      -3.343  -2.285 -19.137 
ATOM   4161  O4   DT A 202      -3.847  -2.451 -18.024 
ATOM   4162  C5   DT A 202      -1.962  -2.535 -19.474 
ATOM   4163  C7   DT A 202      -1.062  -3.039 -18.383 
ATOM   4164  C6   DT A 202      -1.509  -2.322 -20.719 
ATOM   4165  P    DT A 203       0.102   0.646 -26.127 
ATOM   4166  OP1  DT A 203       0.630   0.111 -27.403 
ATOM   4167  OP2  DT A 203       1.108   1.176 -25.180 
ATOM   4168  O5'  DT A 203      -0.997   1.768 -26.428 
ATOM   4169  C5'  DT A 203      -2.362   1.367 -26.650 
ATOM   4170  C4'  DT A 203      -3.303   2.290 -25.900 
ATOM   4171  O4'  DT A 203      -3.550   1.842 -24.537 
ATOM   4172  C3'  DT A 203      -2.826   3.732 -25.733 
ATOM   4173  O3'  DT A 203      -3.946   4.603 -25.837 
ATOM   4174  C2'  DT A 203      -2.291   3.800 -24.303 
ATOM   4175  C1'  DT A 203      -3.383   2.949 -23.665 
ATOM   4176  N1   DT A 203      -3.024   2.425 -22.316 
ATOM   4177  C2   DT A 203      -4.040   2.312 -21.399 
ATOM   4178  O2   DT A 203      -5.195   2.616 -21.646 
ATOM   4179  N3   DT A 203      -3.670   1.824 -20.160 
ATOM   4180  C4   DT A 203      -2.399   1.451 -19.774 
ATOM   4181  O4   DT A 203      -2.189   1.028 -18.636 
ATOM   4182  C5   DT A 203      -1.400   1.607 -20.806 
ATOM   4183  C7   DT A 203       0.010   1.223 -20.469 
ATOM   4184  C6   DT A 203      -1.733   2.078 -22.019 
ATOM   4185  P    DC A 204      -3.781   5.991 -26.616 
ATOM   4186  OP1  DC A 204      -3.953   5.769 -28.069 
ATOM   4187  OP2  DC A 204      -2.518   6.643 -26.204 
ATOM   4188  O5'  DC A 204      -5.025   6.822 -26.047 
ATOM   4189  C5'  DC A 204      -6.213   6.114 -25.646 
ATOM   4190  C4'  DC A 204      -6.725   6.666 -24.331 
ATOM   4191  O4'  DC A 204      -6.124   6.007 -23.179 
ATOM   4192  C3'  DC A 204      -6.463   8.151 -24.085 
ATOM   4193  O3'  DC A 204      -7.579   8.710 -23.403 
ATOM   4194  C2'  DC A 204      -5.256   8.181 -23.147 
ATOM   4195  C1'  DC A 204      -5.684   7.006 -22.272 
ATOM   4196  N1   DC A 204      -4.578   6.434 -21.454 
ATOM   4197  C2   DC A 204      -4.892   5.942 -20.190 
ATOM   4198  O2   DC A 204      -6.065   5.999 -19.803 
ATOM   4199  N3   DC A 204      -3.898   5.417 -19.430 
ATOM   4200  C4   DC A 204      -2.640   5.373 -19.886 
ATOM   4201  N4   DC A 204      -1.705   4.851 -19.106 
ATOM   4202  C5   DC A 204      -2.295   5.874 -21.183 
ATOM   4203  C6   DC A 204      -3.303   6.395 -21.928 
ATOM   4204  P    DA A 205      -8.076  10.178 -23.802 
ATOM   4205  OP1  DA A 205      -8.970  10.097 -24.979 
ATOM   4206  OP2  DA A 205      -6.909  11.078 -23.934 
ATOM   4207  O5'  DA A 205      -8.925  10.587 -22.508 
ATOM   4208  C5'  DA A 205      -9.581   9.553 -21.749 
ATOM   4209  C4'  DA A 205      -9.378   9.792 -20.266 
ATOM   4210  O4'  DA A 205      -8.156   9.176 -19.767 
ATOM   4211  C3'  DA A 205      -9.255  11.254 -19.838 
ATOM   4212  O3'  DA A 205      -9.895  11.421 -18.578 
ATOM   4213  C2'  DA A 205      -7.755  11.479 -19.654 
ATOM   4214  C1'  DA A 205      -7.455  10.137 -18.992 
ATOM   4215  N9   DA A 205      -6.011   9.774 -19.002 
ATOM   4216  C8   DA A 205      -5.075  10.043 -19.960 
ATOM   4217  N7   DA A 205      -3.892   9.593 -19.677 
ATOM   4218  C5   DA A 205      -4.053   8.979 -18.443 
ATOM   4219  C6   DA A 205      -3.158   8.302 -17.597 
ATOM   4220  N6   DA A 205      -1.860   8.124 -17.884 
ATOM   4221  N1   DA A 205      -3.647   7.815 -16.442 
ATOM   4222  C2   DA A 205      -4.936   7.995 -16.163 
ATOM   4223  N3   DA A 205      -5.862   8.607 -16.870 
ATOM   4224  C4   DA A 205      -5.346   9.085 -18.021 
ATOM   4225  P    DT A 206     -10.748  12.749 -18.311 
ATOM   4226  OP1  DT A 206     -12.111  12.584 -18.863 
ATOM   4227  OP2  DT A 206      -9.993  13.928 -18.790 
ATOM   4228  O5'  DT A 206     -10.812  12.766 -16.712 
ATOM   4229  C5'  DT A 206     -10.786  11.515 -16.000 
ATOM   4230  C4'  DT A 206      -9.852  11.616 -14.809 
ATOM   4231  O4'  DT A 206      -8.477  11.279 -15.151 
ATOM   4232  C3'  DT A 206      -9.743  12.998 -14.165 
ATOM   4233  O3'  DT A 206      -9.617  12.841 -12.756 
ATOM   4234  C2'  DT A 206      -8.437  13.577 -14.709 
ATOM   4235  C1'  DT A 206      -7.625  12.287 -14.629 
ATOM   4236  N1   DT A 206      -6.380  12.311 -15.446 
ATOM   4237  C2   DT A 206      -5.293  11.635 -14.949 
ATOM   4238  O2   DT A 206      -5.314  11.033 -13.890 
ATOM   4239  N3   DT A 206      -4.157  11.680 -15.733 
ATOM   4240  C4   DT A 206      -4.023  12.329 -16.944 
ATOM   4241  O4   DT A 206      -2.954  12.299 -17.557 
ATOM   4242  C5   DT A 206      -5.219  13.010 -17.383 
ATOM   4243  C7   DT A 206      -5.159  13.742 -18.692 
ATOM   4244  C6   DT A 206      -6.337  12.983 -16.640 
ATOM   4245  P    DC A 207     -10.380  13.863 -11.790 
ATOM   4246  OP1  DC A 207     -11.781  13.421 -11.607 
ATOM   4247  OP2  DC A 207     -10.195  15.246 -12.285 
ATOM   4248  O5'  DC A 207      -9.571  13.670 -10.423 
ATOM   4249  C5'  DC A 207      -8.972  12.391 -10.143 
ATOM   4250  C4'  DC A 207      -7.572  12.584  -9.594 
ATOM   4251  O4'  DC A 207      -6.569  12.655 -10.648 
ATOM   4252  C3'  DC A 207      -7.345  13.859  -8.782 
ATOM   4253  O3'  DC A 207      -6.455  13.571  -7.712 
ATOM   4254  C2'  DC A 207      -6.647  14.815  -9.750 
ATOM   4255  C1'  DC A 207      -5.736  13.777 -10.397 
ATOM   4256  N1   DC A 207      -5.152  14.219 -11.694 
ATOM   4257  C2   DC A 207      -3.863  13.793 -12.006 
ATOM   4258  O2   DC A 207      -3.263  13.072 -11.200 
ATOM   4259  N3   DC A 207      -3.314  14.185 -13.183 
ATOM   4260  C4   DC A 207      -3.997  14.966 -14.029 
ATOM   4261  N4   DC A 207      -3.417  15.322 -15.165 
ATOM   4262  C5   DC A 207      -5.323  15.416 -13.728 
ATOM   4263  C6   DC A 207      -5.855  15.013 -12.546 
ATOM   4264  P    DA A 208      -6.720  14.238  -6.281 
ATOM   4265  OP1  DA A 208      -7.711  13.431  -5.533 
ATOM   4266  OP2  DA A 208      -7.046  15.670  -6.454 
ATOM   4267  O5'  DA A 208      -5.281  14.094  -5.594 
ATOM   4268  C5'  DA A 208      -4.437  12.988  -5.965 
ATOM   4269  C4'  DA A 208      -3.013  13.466  -6.163 
ATOM   4270  O4'  DA A 208      -2.763  13.920  -7.525 
ATOM   4271  C3'  DA A 208      -2.581  14.649  -5.296 
ATOM   4272  O3'  DA A 208      -1.221  14.472  -4.920 
ATOM   4273  C2'  DA A 208      -2.675  15.862  -6.222 
ATOM   4274  C1'  DA A 208      -2.112  15.179  -7.465 
ATOM   4275  N9   DA A 208      -2.399  15.910  -8.731 
ATOM   4276  C8   DA A 208      -3.507  16.637  -9.058 
ATOM   4277  N7   DA A 208      -3.462  17.159 -10.245 
ATOM   4278  C5   DA A 208      -2.233  16.748 -10.743 
ATOM   4279  C6   DA A 208      -1.585  16.973 -11.969 
ATOM   4280  N6   DA A 208      -2.112  17.703 -12.962 
ATOM   4281  N1   DA A 208      -0.370  16.418 -12.137 
ATOM   4282  C2   DA A 208       0.148  15.693 -11.148 
ATOM   4283  N3   DA A 208      -0.359  15.416  -9.967 
ATOM   4284  C4   DA A 208      -1.575  15.983  -9.824 
ATOM   4285  P    DA A 209      -0.769  14.870  -3.436 
ATOM   4286  OP1  DA A 209      -1.060  13.752  -2.512 
ATOM   4287  OP2  DA A 209      -1.353  16.181  -3.076 
ATOM   4288  O5'  DA A 209       0.814  15.019  -3.619 
ATOM   4289  C5'  DA A 209       1.480  14.220  -4.615 
ATOM   4290  C4'  DA A 209       2.478  15.069  -5.378 
ATOM   4291  O4'  DA A 209       1.878  15.732  -6.526 
ATOM   4292  C3'  DA A 209       3.122  16.209  -4.589 
ATOM   4293  O3'  DA A 209       4.478  16.342  -4.998 
ATOM   4294  C2'  DA A 209       2.358  17.460  -5.022 
ATOM   4295  C1'  DA A 209       2.255  17.100  -6.501 
ATOM   4296  N9   DA A 209       1.222  17.880  -7.237 
ATOM   4297  C8   DA A 209       0.017  18.332  -6.781 
ATOM   4298  N7   DA A 209      -0.668  18.988  -7.667 
ATOM   4299  C5   DA A 209       0.142  18.970  -8.795 
ATOM   4300  C6   DA A 209      -0.020  19.500 -10.086 
ATOM   4301  N6   DA A 209      -1.105  20.185 -10.473 
ATOM   4302  N1   DA A 209       0.979  19.301 -10.966 
ATOM   4303  C2   DA A 209       2.054  18.619 -10.575 
ATOM   4304  N3   DA A 209       2.315  18.080  -9.404 
ATOM   4305  C4   DA A 209       1.301  18.294  -8.541 
ATOM   4306  P    DG A 210       5.593  16.661  -3.895 
ATOM   4307  OP1  DG A 210       6.024  15.402  -3.247 
ATOM   4308  OP2  DG A 210       5.105  17.724  -2.989 
ATOM   4309  O5'  DG A 210       6.781  17.233  -4.803 
ATOM   4310  C5'  DG A 210       6.916  16.758  -6.156 
ATOM   4311  C4'  DG A 210       7.198  17.921  -7.087 
ATOM   4312  O4'  DG A 210       5.978  18.542  -7.585 
ATOM   4313  C3'  DG A 210       7.983  19.084  -6.480 
ATOM   4314  O3'  DG A 210       8.862  19.610  -7.467 
ATOM   4315  C2'  DG A 210       6.925  20.139  -6.160 
ATOM   4316  C1'  DG A 210       6.094  19.948  -7.425 
ATOM   4317  N9   DG A 210       4.721  20.518  -7.334 
ATOM   4318  C8   DG A 210       3.882  20.597  -6.244 
ATOM   4319  N7   DG A 210       2.728  21.165  -6.500 
ATOM   4320  C5   DG A 210       2.809  21.485  -7.854 
ATOM   4321  C6   DG A 210       1.863  22.118  -8.702 
ATOM   4322  O6   DG A 210       0.740  22.533  -8.428 
ATOM   4323  N1   DG A 210       2.354  22.249 -10.008 
ATOM   4324  C2   DG A 210       3.595  21.823 -10.439 
ATOM   4325  N2   DG A 210       3.874  22.040 -11.727 
ATOM   4326  N3   DG A 210       4.482  21.229  -9.644 
ATOM   4327  C4   DG A 210       4.022  21.095  -8.372 
ATOM   4328  P    DA A 211      10.332  20.068  -7.030 
ATOM   4329  OP1  DA A 211      11.232  18.894  -7.007 
ATOM   4330  OP2  DA A 211      10.256  20.853  -5.778 
ATOM   4331  O5'  DA A 211      10.735  21.032  -8.243 
ATOM   4332  C5'  DA A 211      10.188  20.775  -9.550 
ATOM   4333  C4'  DA A 211       9.738  22.075 -10.188 
ATOM   4334  O4'  DA A 211       8.366  22.417  -9.843 
ATOM   4335  C3'  DA A 211      10.537  23.318  -9.798 
ATOM   4336  O3'  DA A 211      10.651  24.168 -10.933 
ATOM   4337  C2'  DA A 211       9.674  24.020  -8.750 
ATOM   4338  C1'  DA A 211       8.333  23.776  -9.434 
ATOM   4339  N9   DA A 211       7.159  23.959  -8.535 
ATOM   4340  C8   DA A 211       7.062  23.683  -7.201 
ATOM   4341  N7   DA A 211       5.899  23.955  -6.693 
ATOM   4342  C5   DA A 211       5.171  24.447  -7.767 
ATOM   4343  C6   DA A 211       3.852  24.915  -7.882 
ATOM   4344  N6   DA A 211       2.992  24.964  -6.855 
ATOM   4345  N1   DA A 211       3.447  25.332  -9.096 
ATOM   4346  C2   DA A 211       4.306  25.280 -10.114 
ATOM   4347  N3   DA A 211       5.554  24.866 -10.126 
ATOM   4348  C4   DA A 211       5.934  24.454  -8.899 
ATOM   4349  P    DA A 212      12.032  24.933 -11.196 
ATOM   4350  OP1  DA A 212      12.968  24.035 -11.907 
ATOM   4351  OP2  DA A 212      12.526  25.513  -9.928 
ATOM   4352  O5'  DA A 212      11.562  26.106 -12.176 
ATOM   4353  C5'  DA A 212      10.441  25.878 -13.052 
ATOM   4354  C4'  DA A 212       9.525  27.086 -13.047 
ATOM   4355  O4'  DA A 212       8.523  27.020 -11.992 
ATOM   4356  C3'  DA A 212      10.206  28.436 -12.825 
ATOM   4357  O3'  DA A 212       9.555  29.417 -13.623 
ATOM   4358  C2'  DA A 212       9.952  28.760 -11.353 
ATOM   4359  C1'  DA A 212       8.510  28.264 -11.310 
ATOM   4360  N9   DA A 212       7.998  28.030  -9.930 
ATOM   4361  C8   DA A 212       8.680  27.579  -8.838 
ATOM   4362  N7   DA A 212       7.953  27.479  -7.768 
ATOM   4363  C5   DA A 212       6.694  27.894  -8.181 
ATOM   4364  C6   DA A 212       5.469  28.018  -7.506 
ATOM   4365  N6   DA A 212       5.306  27.720  -6.208 
ATOM   4366  N1   DA A 212       4.413  28.461  -8.213 
ATOM   4367  C2   DA A 212       4.581  28.754  -9.502 
ATOM   4368  N3   DA A 212       5.670  28.679 -10.235 
ATOM   4369  C4   DA A 212       6.711  28.234  -9.503 
ATOM   4370  P    DA A 213      10.438  30.537 -14.349 
ATOM   4371  OP1  DA A 213      10.966  30.003 -15.625 
ATOM   4372  OP2  DA A 213      11.444  31.067 -13.402 
ATOM   4373  O5'  DA A 213       9.339  31.660 -14.650 
ATOM   4374  C5'  DA A 213       7.974  31.259 -14.873 
ATOM   4375  C4'  DA A 213       7.033  32.182 -14.122 
ATOM   4376  O4'  DA A 213       6.787  31.733 -12.759 
ATOM   4377  C3'  DA A 213       7.510  33.624 -13.955 
ATOM   4378  O3'  DA A 213       6.390  34.494 -14.059 
ATOM   4379  C2'  DA A 213       8.046  33.692 -12.525 
ATOM   4380  C1'  DA A 213       6.953  32.840 -11.887 
ATOM   4381  N9   DA A 213       7.312  32.317 -10.539 
ATOM   4382  C8   DA A 213       8.537  31.928 -10.078 
ATOM   4383  N7   DA A 213       8.529  31.516  -8.849 
ATOM   4384  C5   DA A 213       7.202  31.640  -8.463 
ATOM   4385  C6   DA A 213       6.535  31.362  -7.258 
ATOM   4386  N6   DA A 213       7.147  30.878  -6.168 
ATOM   4387  N1   DA A 213       5.211  31.601  -7.214 
ATOM   4388  C2   DA A 213       4.607  32.082  -8.300 
ATOM   4389  N3   DA A 213       5.123  32.379  -9.473 
ATOM   4390  C4   DA A 213       6.449  32.131  -9.491 
ATOM   4391  P    DT A 214       6.555  35.883 -14.838 
ATOM   4392  OP1  DT A 214       6.383  35.660 -16.291 
ATOM   4393  OP2  DT A 214       7.818  36.535 -14.426 
ATOM   4394  O5'  DT A 214       5.311  36.714 -14.269 
ATOM   4395  C5'  DT A 214       4.123  36.005 -13.868 
ATOM   4396  C4'  DT A 214       3.611  36.557 -12.553 
ATOM   4397  O4'  DT A 214       4.212  35.899 -11.402 
ATOM   4398  C3'  DT A 214       3.873  38.043 -12.307 
ATOM   4399  O3'  DT A 214       2.757  38.602 -11.625 
ATOM   4400  C2'  DT A 214       5.080  38.072 -11.369 
ATOM   4401  C1'  DT A 214       4.652  36.898 -10.494 
ATOM   4402  N1   DT A 214       5.758  36.325  -9.677 
ATOM   4403  C2   DT A 214       5.432  35.844  -8.432 
ATOM   4404  O2   DT A 214       4.297  35.869  -7.988 
ATOM   4405  N3   DT A 214       6.484  35.322  -7.703 
ATOM   4406  C4   DT A 214       7.801  35.244  -8.107 
ATOM   4407  O4   DT A 214       8.655  34.754  -7.366 
ATOM   4408  C5   DT A 214       8.045  35.774  -9.427 
ATOM   4409  C7   DT A 214       9.452  35.729  -9.945 
ATOM   4410  C6   DT A 214       7.041  36.288 -10.158 
ATOM   4411  P    DA A 215       2.260  40.070 -12.024 
ATOM   4412  OP1  DA A 215       1.366  39.988 -13.201 
ATOM   4413  OP2  DA A 215       3.427  40.970 -12.156 
ATOM   4414  O5'  DA A 215       1.411  40.478 -10.731 
ATOM   4415  C5'  DA A 215       0.756  39.445  -9.971 
ATOM   4416  C4'  DA A 215       0.958  39.684  -8.489 
ATOM   4417  O4'  DA A 215       2.180  39.068  -7.989 
ATOM   4418  C3'  DA A 215       1.081  41.146  -8.061 
ATOM   4419  O3'  DA A 215       0.441  41.312  -6.801 
ATOM   4420  C2'  DA A 215       2.581  41.371  -7.876 
ATOM   4421  C1'  DA A 215       2.881  40.029  -7.214 
ATOM   4422  N9   DA A 215       4.325  39.666  -7.225 
ATOM   4423  C8   DA A 215       5.262  39.935  -8.182 
ATOM   4424  N7   DA A 215       6.445  39.484  -7.899 
ATOM   4425  C5   DA A 215       6.283  38.871  -6.665 
ATOM   4426  C6   DA A 215       7.178  38.194  -5.819 
ATOM   4427  N6   DA A 215       8.476  38.015  -6.106 
ATOM   4428  N1   DA A 215       6.690  37.707  -4.664 
ATOM   4429  C2   DA A 215       5.400  37.887  -4.385 
ATOM   4430  N3   DA A 215       4.474  38.498  -5.093 
ATOM   4431  C4   DA A 215       4.990  38.977  -6.243 
ATOM   4432  P    DT A 216      -0.412  42.641  -6.533 
ATOM   4433  OP1  DT A 216      -1.775  42.475  -7.085 
ATOM   4434  OP2  DT A 216       0.344  43.819  -7.012 
ATOM   4435  O5'  DT A 216      -0.476  42.657  -4.934 
ATOM   4436  C5'  DT A 216      -0.449  41.407  -4.222 
ATOM   4437  C4'  DT A 216       0.484  41.508  -3.031 
ATOM   4438  O4'  DT A 216       1.859  41.171  -3.374 
ATOM   4439  C3'  DT A 216       0.593  42.890  -2.387 
ATOM   4440  O3'  DT A 216       0.719  42.733  -0.979 
ATOM   4441  C2'  DT A 216       1.899  43.469  -2.931 
ATOM   4442  C1'  DT A 216       2.711  42.179  -2.851 
ATOM   4443  N1   DT A 216       3.956  42.203  -3.668 
ATOM   4444  C2   DT A 216       5.043  41.527  -3.171 
ATOM   4445  O2   DT A 216       5.022  40.925  -2.112 
ATOM   4446  N3   DT A 216       6.179  41.572  -3.956 
ATOM   4447  C4   DT A 216       6.313  42.221  -5.167 
ATOM   4448  O4   DT A 216       7.382  42.191  -5.779 
ATOM   4449  C5   DT A 216       5.117  42.902  -5.605 
ATOM   4450  C7   DT A 216       5.177  43.634  -6.914 
ATOM   4451  C6   DT A 216       4.000  42.874  -4.862 
ATOM   4452  P    DC A 217      -0.043  43.755  -0.013 
ATOM   4453  OP1  DC A 217      -1.445  43.313   0.170 
ATOM   4454  OP2  DC A 217       0.141  45.137  -0.507 
ATOM   4455  O5'  DC A 217       0.765  43.561   1.354 
ATOM   4456  C5'  DC A 217       1.364  42.283   1.635 
ATOM   4457  C4'  DC A 217       2.764  42.476   2.184 
ATOM   4458  O4'  DC A 217       3.768  42.547   1.130 
ATOM   4459  C3'  DC A 217       2.991  43.751   2.995 
ATOM   4460  O3'  DC A 217       3.882  43.462   4.066 
ATOM   4461  C2'  DC A 217       3.689  44.707   2.028 
ATOM   4462  C1'  DC A 217       4.600  43.669   1.381 
ATOM   4463  N1   DC A 217       5.184  44.110   0.083 
ATOM   4464  C2   DC A 217       6.473  43.685  -0.228 
ATOM   4465  O2   DC A 217       7.073  42.964   0.578 
ATOM   4466  N3   DC A 217       7.023  44.077  -1.405 
ATOM   4467  C4   DC A 217       6.339  44.858  -2.251 
ATOM   4468  N4   DC A 217       6.919  45.213  -3.388 
ATOM   4469  C5   DC A 217       5.013  45.307  -1.950 
ATOM   4470  C6   DC A 217       4.481  44.905  -0.768 
ATOM   4471  P    DT A 218       3.616  44.129   5.497 
ATOM   4472  OP1  DT A 218       2.626  43.323   6.245 
ATOM   4473  OP2  DT A 218       3.290  45.562   5.324 
ATOM   4474  O5'  DT A 218       5.055  43.986   6.184 
ATOM   4475  C5'  DT A 218       5.899  42.879   5.813 
ATOM   4476  C4'  DT A 218       7.324  43.358   5.614 
ATOM   4477  O4'  DT A 218       7.573  43.812   4.253 
ATOM   4478  C3'  DT A 218       7.755  44.540   6.481 
ATOM   4479  O3'  DT A 218       9.115  44.363   6.858 
ATOM   4480  C2'  DT A 218       7.661  45.754   5.556 
ATOM   4481  C1'  DT A 218       8.224  45.071   4.313 
ATOM   4482  N1   DT A 218       7.937  45.801   3.047 
ATOM   4483  C2   DT A 218       8.897  45.753   2.065 
ATOM   4484  O2   DT A 218       9.947  45.147   2.194 
ATOM   4485  N3   DT A 218       8.596  46.441   0.906 
ATOM   4486  C4   DT A 218       7.444  47.157   0.655 
ATOM   4487  O4   DT A 218       7.287  47.734  -0.423 
ATOM   4488  C5   DT A 218       6.497  47.150   1.745 
ATOM   4489  C7   DT A 218       5.213  47.906   1.554 
ATOM   4490  C6   DT A 218       6.763  46.489   2.882 
ATOM   4491  P    DC A 219       9.568  44.761   8.341 
ATOM   4492  OP1  DC A 219       9.276  43.643   9.266 
ATOM   4493  OP2  DC A 219       8.984  46.072   8.702 
ATOM   4494  O5'  DC A 219      11.150  44.910   8.159 
ATOM   4495  C5'  DC A 219      11.816  44.112   7.163 
ATOM   4496  C4'  DC A 219      12.814  44.961   6.400 
ATOM   4497  O4'  DC A 219      12.214  45.624   5.251 
ATOM   4498  C3'  DC A 219      13.458  46.100   7.189 
ATOM   4499  O3'  DC A 219      14.814  46.234   6.780 
ATOM   4500  C2'  DC A 219      12.695  47.351   6.755 
ATOM   4501  C1'  DC A 219      12.592  46.992   5.276 
ATOM   4502  N1   DC A 219      11.558  47.771   4.541 
ATOM   4503  C2   DC A 219      11.817  48.102   3.213 
ATOM   4504  O2   DC A 219      12.883  47.739   2.704 
ATOM   4505  N3   DC A 219      10.886  48.814   2.525 
ATOM   4506  C4   DC A 219       9.743  49.189   3.112 
ATOM   4507  N4   DC A 219       8.868  49.881   2.399 
ATOM   4508  C5   DC A 219       9.458  48.859   4.477 
ATOM   4509  C6   DC A 219      10.400  48.148   5.148 
ATOM   4510  P    DA A 220      15.930  46.553   7.883 
ATOM   4511  OP1  DA A 220      16.360  45.294   8.531 
ATOM   4512  OP2  DA A 220      15.442  47.616   8.789 
ATOM   4513  O5'  DA A 220      17.117  47.125   6.975 
ATOM   4514  C5'  DA A 220      17.252  46.650   5.622 
ATOM   4515  C4'  DA A 220      17.534  47.812   4.691 
ATOM   4516  O4'  DA A 220      16.314  48.434   4.193 
ATOM   4517  C3'  DA A 220      18.319  48.975   5.297 
ATOM   4518  O3'  DA A 220      19.198  49.501   4.311 
ATOM   4519  C2'  DA A 220      17.261  50.031   5.618 
ATOM   4520  C1'  DA A 220      16.430  49.839   4.352 
ATOM   4521  N9   DA A 220      15.058  50.410   4.444 
ATOM   4522  C8   DA A 220      14.239  50.479   5.534 
ATOM   4523  N7   DA A 220      13.094  51.039   5.296 
ATOM   4524  C5   DA A 220      13.155  51.366   3.948 
ATOM   4525  C6   DA A 220      12.242  51.989   3.082 
ATOM   4526  N6   DA A 220      11.030  52.414   3.464 
ATOM   4527  N1   DA A 220      12.622  52.161   1.801 
ATOM   4528  C2   DA A 220      13.827  51.737   1.426 
ATOM   4529  N3   DA A 220      14.759  51.145   2.141 
ATOM   4530  C4   DA A 220      14.354  50.985   3.418 
ATOM   4531  P    DG A 221      20.668  49.960   4.748 
ATOM   4532  OP1  DG A 221      21.568  48.785   4.771 
ATOM   4533  OP2  DG A 221      20.592  50.744   6.000 
ATOM   4534  O5'  DG A 221      21.071  50.923   3.535 
ATOM   4535  C5'  DG A 221      20.524  50.666   2.228 
ATOM   4536  C4'  DG A 221      20.075  51.966   1.590 
ATOM   4537  O4'  DG A 221      18.702  52.309   1.935 
ATOM   4538  C3'  DG A 221      20.873  53.210   1.980 
ATOM   4539  O3'  DG A 221      20.987  54.059   0.845 
ATOM   4540  C2'  DG A 221      20.010  53.912   3.027 
ATOM   4541  C1'  DG A 221      18.669  53.667   2.344 
ATOM   4542  N9   DG A 221      17.495  53.851   3.243 
ATOM   4543  C8   DG A 221      17.378  53.579   4.589 
ATOM   4544  N7   DG A 221      16.199  53.857   5.089 
ATOM   4545  C5   DG A 221      15.485  54.349   3.998 
ATOM   4546  C6   DG A 221      14.146  54.816   3.917 
ATOM   4547  O6   DG A 221      13.302  54.891   4.806 
ATOM   4548  N1   DG A 221      13.825  55.225   2.616 
ATOM   4549  C2   DG A 221      14.683  55.188   1.534 
ATOM   4550  N2   DG A 221      14.185  55.623   0.374 
ATOM   4551  N3   DG A 221      15.939  54.750   1.611 
ATOM   4552  C4   DG A 221      16.266  54.350   2.867 
ATOM   4553  P    DG A 222      22.368  54.824   0.582 
ATOM   4554  OP1  DG A 222      23.304  53.926  -0.129 
ATOM   4555  OP2  DG A 222      22.862  55.405   1.850 
ATOM   4556  O5'  DG A 222      21.898  55.998  -0.398 
ATOM   4557  C5'  DG A 222      20.777  55.769  -1.274 
ATOM   4558  C4'  DG A 222      19.861  56.977  -1.269 
ATOM   4559  O4'  DG A 222      18.860  56.911  -0.214 
ATOM   4560  C3'  DG A 222      20.542  58.328  -1.047 
ATOM   4561  O3'  DG A 222      19.891  59.309  -1.845 
ATOM   4562  C2'  DG A 222      20.288  58.652   0.425 
ATOM   4563  C1'  DG A 222      18.846  58.156   0.468 
ATOM   4564  N9   DG A 222      18.334  57.921   1.847 
ATOM   4565  C8   DG A 222      19.007  57.468   2.961 
ATOM   4566  N7   DG A 222      18.260  57.371   4.033 
ATOM   4567  C5   DG A 222      17.003  57.791   3.601 
ATOM   4568  C6   DG A 222      15.781  57.905   4.314 
ATOM   4569  O6   DG A 222      15.553  57.653   5.494 
ATOM   4570  N1   DG A 222      14.748  58.372   3.489 
ATOM   4571  C2   DG A 222      14.879  58.688   2.151 
ATOM   4572  N2   DG A 222      13.773  59.117   1.539 
ATOM   4573  N3   DG A 222      16.026  58.581   1.482 
ATOM   4574  C4   DG A 222      17.038  58.129   2.268 
ATOM   4575  P    DC A 223      20.774  60.429  -2.572 
ATOM   4576  OP1  DC A 223      21.302  59.894  -3.847 
ATOM   4577  OP2  DC A 223      21.780  60.959  -1.625 
ATOM   4578  O5'  DC A 223      19.675  61.552  -2.872 
ATOM   4579  C5'  DC A 223      18.310  61.151  -3.095 
ATOM   4580  C4'  DC A 223      17.370  62.073  -2.344 
ATOM   4581  O4'  DC A 223      17.123  61.625  -0.982 
ATOM   4582  C3'  DC A 223      17.846  63.516  -2.177 
ATOM   4583  O3'  DC A 223      16.726  64.386  -2.282 
ATOM   4584  C2'  DC A 223      18.382  63.583  -0.747 
ATOM   4585  C1'  DC A 223      17.290  62.732  -0.109 
ATOM   4586  N1   DC A 223      17.648  62.209   1.239 
ATOM   4587  C2   DC A 223      16.630  62.087   2.180 
ATOM   4588  O2   DC A 223      15.481  62.415   1.862 
ATOM   4589  N3   DC A 223      16.936  61.613   3.416 
ATOM   4590  C4   DC A 223      18.193  61.269   3.722 
ATOM   4591  N4   DC A 223      18.442  60.812   4.939 
ATOM   4592  C5   DC A 223      19.256  61.387   2.768 
ATOM   4593  C6   DC A 223      18.929  61.863   1.540 
ATOM   4594  P    DT A 224      16.891  65.775  -3.060 
ATOM   4595  OP1  DT A 224      16.719  65.552  -4.513 
ATOM   4596  OP2  DT A 224      18.154  66.427  -2.648 
ATOM   4597  O5'  DT A 224      15.647  66.605  -2.492 
ATOM   4598  C5'  DT A 224      14.459  65.897  -2.091 
ATOM   4599  C4'  DT A 224      13.947  66.449  -0.775 
ATOM   4600  O4'  DT A 224      14.549  65.791   0.376 
ATOM   4601  C3'  DT A 224      14.210  67.935  -0.529 
ATOM   4602  O3'  DT A 224      13.093  68.494   0.152 
ATOM   4603  C2'  DT A 224      15.417  67.964   0.409 
ATOM   4604  C1'  DT A 224      14.988  66.790   1.284 
ATOM   4605  N1   DT A 224      16.095  66.217   2.101 
ATOM   4606  C2   DT A 224      15.768  65.736   3.345 
ATOM   4607  O2   DT A 224      14.634  65.761   3.790 
ATOM   4608  N3   DT A 224      16.820  65.214   4.074 
ATOM   4609  C4   DT A 224      18.137  65.135   3.670 
ATOM   4610  O4   DT A 224      18.991  64.646   4.412 
ATOM   4611  C5   DT A 224      18.381  65.666   2.350 
ATOM   4612  C7   DT A 224      19.788  65.620   1.833 
ATOM   4613  C6   DT A 224      17.377  66.180   1.620 
ATOM   4614  P    DA A 225      12.596  69.962  -0.246 
ATOM   4615  OP1  DA A 225      11.702  69.880  -1.423 
ATOM   4616  OP2  DA A 225      13.763  70.861  -0.379 
ATOM   4617  O5'  DA A 225      11.747  70.370   1.047 
ATOM   4618  C5'  DA A 225      11.092  69.337   1.806 
ATOM   4619  C4'  DA A 225      11.294  69.576   3.289 
ATOM   4620  O4'  DA A 225      12.516  68.959   3.789 
ATOM   4621  C3'  DA A 225      11.417  71.038   3.717 
ATOM   4622  O3'  DA A 225      10.777  71.204   4.977 
ATOM   4623  C2'  DA A 225      12.917  71.262   3.902 
ATOM   4624  C1'  DA A 225      13.217  69.920   4.563 
ATOM   4625  N9   DA A 225      14.661  69.557   4.553 
ATOM   4626  C8   DA A 225      15.598  69.826   3.596 
ATOM   4627  N7   DA A 225      16.781  69.376   3.878 
ATOM   4628  C5   DA A 225      16.620  68.762   5.113 
ATOM   4629  C6   DA A 225      17.514  68.086   5.958 
ATOM   4630  N6   DA A 225      18.812  67.907   5.672 
ATOM   4631  N1   DA A 225      17.026  67.599   7.113 
ATOM   4632  C2   DA A 225      15.736  67.779   7.392 
ATOM   4633  N3   DA A 225      14.811  68.390   6.685 
ATOM   4634  C4   DA A 225      15.326  68.868   5.535 
ATOM   4635  P    DA A 226       9.925  72.533   5.245 
ATOM   4636  OP1  DA A 226       8.561  72.367   4.693 
ATOM   4637  OP2  DA A 226      10.680  73.711   4.766 
ATOM   4638  O5'  DA A 226       9.860  72.549   6.844 
ATOM   4639  C5'  DA A 226       9.887  71.299   7.556 
ATOM   4640  C4'  DA A 226      10.820  71.400   8.747 
ATOM   4641  O4'  DA A 226      12.195  71.063   8.404 
ATOM   4642  C3'  DA A 226      10.929  72.781   9.391 
ATOM   4643  O3'  DA A 226      11.055  72.624  10.799 
ATOM   4644  C2'  DA A 226      12.235  73.361   8.847 
ATOM   4645  C1'  DA A 226      13.047  72.071   8.927 
ATOM   4646  N9   DA A 226      14.292  72.094   8.109 
ATOM   4647  C8   DA A 226      14.506  72.709   6.909 
ATOM   4648  N7   DA A 226      15.706  72.547   6.444 
ATOM   4649  C5   DA A 226      16.335  71.768   7.405 
ATOM   4650  C6   DA A 226      17.636  71.247   7.500 
ATOM   4651  N6   DA A 226      18.581  71.443   6.570 
ATOM   4652  N1   DA A 226      17.932  70.514   8.590 
ATOM   4653  C2   DA A 226      16.988  70.322   9.511 
ATOM   4654  N3   DA A 226      15.747  70.756   9.531 
ATOM   4655  C4   DA A 226      15.476  71.486   8.430 
ATOM   4656  P    DT A 227      10.293  73.647  11.765 
ATOM   4657  OP1  DT A 227       8.892  73.204  11.948 
ATOM   4658  OP2  DT A 227      10.477  75.029  11.271 
ATOM   4659  O5'  DT A 227      11.101  73.453  13.132 
ATOM   4660  C5'  DT A 227      11.701  72.174  13.413 
ATOM   4661  C4'  DT A 227      13.100  72.367  13.961 
ATOM   4662  O4'  DT A 227      14.104  72.439  12.908 
ATOM   4663  C3'  DT A 227      13.327  73.642  14.773 
ATOM   4664  O3'  DT A 227      14.218  73.354  15.844 
ATOM   4665  C2'  DT A 227      14.025  74.598  13.806 
ATOM   4666  C1'  DT A 227      14.937  73.560  13.159 
ATOM   4667  N1   DT A 227      15.520  74.002  11.861 
ATOM   4668  C2   DT A 227      16.792  73.573  11.569 
ATOM   4669  O2   DT A 227      17.441  72.862  12.317 
ATOM   4670  N3   DT A 227      17.300  74.003  10.358 
ATOM   4671  C4   DT A 227      16.656  74.806   9.439 
ATOM   4672  O4   DT A 227      17.214  75.126   8.388 
ATOM   4673  C5   DT A 227      15.327  75.205   9.834 
ATOM   4674  C7   DT A 227      14.555  76.081   8.891 
ATOM   4675  C6   DT A 227      14.808  74.802  11.006 
ATOM   4676  P    DG A 228      13.952  74.021  17.275 
ATOM   4677  OP1  DG A 228      12.962  73.214  18.023 
ATOM   4678  OP2  DG A 228      13.626  75.453  17.102 
ATOM   4679  O5'  DG A 228      15.391  73.877  17.962 
ATOM   4680  C5'  DG A 228      16.235  72.771  17.591 
ATOM   4681  C4'  DG A 228      17.660  73.249  17.392 
ATOM   4682  O4'  DG A 228      17.909  73.703  16.031 
ATOM   4683  C3'  DG A 228      18.091  74.432  18.259 
ATOM   4684  O3'  DG A 228      19.451  74.255  18.636 
ATOM   4685  C2'  DG A 228      17.997  75.645  17.334 
ATOM   4686  C1'  DG A 228      18.560  74.963  16.090 
ATOM   4687  N9   DG A 228      18.273  75.693  14.825 
ATOM   4688  C8   DG A 228      17.162  76.432  14.477 
ATOM   4689  N7   DG A 228      17.222  76.952  13.275 
ATOM   4690  C5   DG A 228      18.460  76.529  12.793 
ATOM   4691  C6   DG A 228      19.086  76.777  11.544 
ATOM   4692  O6   DG A 228      18.671  77.430  10.591 
ATOM   4693  N1   DG A 228      20.342  76.158  11.469 
ATOM   4694  C2   DG A 228      20.916  75.399  12.470 
ATOM   4695  N2   DG A 228      22.123  74.892  12.203 
ATOM   4696  N3   DG A 228      20.327  75.167  13.641 
ATOM   4697  C4   DG A 228      19.109  75.761  13.730 
ATOM   4698  P    DT A 229      19.904  74.653  20.119 
ATOM   4699  OP1  DT A 229      19.612  73.535  21.044 
ATOM   4700  OP2  DT A 229      19.320  75.964  20.480 
ATOM   4701  O5'  DT A 229      21.486  74.802  19.937 
ATOM   4702  C5'  DT A 229      22.152  74.003  18.941 
ATOM   4703  C4'  DT A 229      23.150  74.852  18.178 
ATOM   4704  O4'  DT A 229      22.550  75.516  17.029 
ATOM   4705  C3'  DT A 229      23.794  75.992  18.967 
ATOM   4706  O3'  DT A 229      25.150  76.126  18.558 
ATOM   4707  C2'  DT A 229      23.031  77.243  18.533 
ATOM   4708  C1'  DT A 229      22.928  76.884  17.054 
ATOM   4709  N1   DT A 229      21.894  77.663  16.318 
ATOM   4710  C2   DT A 229      22.164  77.981  15.009 
ATOM   4711  O2   DT A 229      23.195  77.655  14.447 
ATOM   4712  N3   DT A 229      21.183  78.706  14.360 
ATOM   4713  C4   DT A 229      19.984  79.126  14.898 
ATOM   4714  O4   DT A 229      19.182  79.769  14.218 
ATOM   4715  C5   DT A 229      19.791  78.744  16.278 
ATOM   4716  C7   DT A 229      18.512  79.162  16.941 
ATOM   4717  C6   DT A 229      20.728  78.041  16.933 
ATOM   4718  P    DC A 230      26.266  76.444  19.661 
ATOM   4719  OP1  DC A 230      26.696  75.186  20.309 
ATOM   4720  OP2  DC A 230      25.778  77.507  20.567 
ATOM   4721  O5'  DC A 230      27.453  77.016  18.753 
ATOM   4722  C5'  DC A 230      27.588  76.542  17.400 
ATOM   4723  C4'  DC A 230      27.870  77.704  16.469 
ATOM   4724  O4'  DC A 230      26.650  78.325  15.971 
ATOM   4725  C3'  DC A 230      28.655  78.867  17.075 
ATOM   4726  O3'  DC A 230      29.534  79.393  16.089 
ATOM   4727  C2'  DC A 230      27.597  79.923  17.396 
ATOM   4728  C1'  DC A 230      26.767  79.731  16.130 
ATOM   4729  N1   DC A 230      25.394  80.302  16.222 
ATOM   4730  C2   DC A 230      24.839  80.846  15.066 
ATOM   4731  O2   DC A 230      25.502  80.833  14.023 
ATOM   4732  N3   DC A 230      23.588  81.372  15.129 
ATOM   4733  C4   DC A 230      22.903  81.367  16.279 
ATOM   4734  N4   DC A 230      21.687  81.892  16.289 
ATOM   4735  C5   DC A 230      23.456  80.813  17.479 
ATOM   4736  C6   DC A 230      24.707  80.292  17.396 
ATOM   4737  P    DG A 231      31.005  79.852  16.526 
ATOM   4738  OP1  DG A 231      31.904  78.677  16.549 
ATOM   4739  OP2  DG A 231      30.928  80.636  17.778 
ATOM   4740  O5'  DG A 231      31.408  80.815  15.312 
ATOM   4741  C5'  DG A 231      30.860  80.558  14.006 
ATOM   4742  C4'  DG A 231      30.411  81.858  13.368 
ATOM   4743  O4'  DG A 231      29.038  82.200  13.712 
ATOM   4744  C3'  DG A 231      31.210  83.101  13.758 
ATOM   4745  O3'  DG A 231      31.323  83.951  12.623 
ATOM   4746  C2'  DG A 231      30.346  83.804  14.805 
ATOM   4747  C1'  DG A 231      29.005  83.559  14.121 
ATOM   4748  N9   DG A 231      27.831  83.743  15.020 
ATOM   4749  C8   DG A 231      27.714  83.471  16.367 
ATOM   4750  N7   DG A 231      26.535  83.749  16.867 
ATOM   4751  C5   DG A 231      25.821  84.241  15.776 
ATOM   4752  C6   DG A 231      24.482  84.707  15.695 
ATOM   4753  O6   DG A 231      23.638  84.783  16.584 
ATOM   4754  N1   DG A 231      24.161  85.117  14.393 
ATOM   4755  C2   DG A 231      25.019  85.080  13.312 
ATOM   4756  N2   DG A 231      24.521  85.515  12.152 
ATOM   4757  N3   DG A 231      26.275  84.641  13.389 
ATOM   4758  C4   DG A 231      26.602  84.241  14.644 
ATOM   4759  P    DT A 232      32.704  84.716  12.360 
ATOM   4760  OP1  DT A 232      33.641  83.818  11.648 
ATOM   4761  OP2  DT A 232      33.198  85.297  13.628 
ATOM   4762  O5'  DT A 232      32.234  85.889  11.380 
ATOM   4763  C5'  DT A 232      31.114  85.661  10.504 
ATOM   4764  C4'  DT A 232      30.197  86.869  10.508 
ATOM   4765  O4'  DT A 232      29.196  86.803  11.564 
ATOM   4766  C3'  DT A 232      30.878  88.219  10.731 
ATOM   4767  O3'  DT A 232      30.227  89.200   9.932 
ATOM   4768  C2'  DT A 232      30.624  88.544  12.202 
ATOM   4769  C1'  DT A 232      29.182  88.047  12.246 
ATOM   4770  N1   DT A 232      28.670  87.813  13.625 
ATOM   4771  C2   DT A 232      27.341  88.079  13.852 
ATOM   4772  O2   DT A 232      26.589  88.489  12.986 
ATOM   4773  N3   DT A 232      26.903  87.851  15.143 
ATOM   4774  C4   DT A 232      27.666  87.390  16.197 
ATOM   4775  O4   DT A 232      27.161  87.224  17.309 
ATOM   4776  C5   DT A 232      29.047  87.140  15.860 
ATOM   4777  C7   DT A 232      29.946  86.636  16.951 
ATOM   4778  C6   DT A 232      29.500  87.353  14.614 
ATOM   4779  P    DC A 233      31.110  90.320   9.206 
ATOM   4780  OP1  DC A 233      31.638  89.786   7.931 
ATOM   4781  OP2  DC A 233      32.116  90.850  10.153 
ATOM   4782  O5'  DC A 233      30.012  91.443   8.906 
ATOM   4783  C5'  DC A 233      28.646  91.042   8.683 
ATOM   4784  C4'  DC A 233      27.706  91.965   9.433 
ATOM   4785  O4'  DC A 233      27.459  91.517  10.796 
ATOM   4786  C3'  DC A 233      28.182  93.407   9.601 
ATOM   4787  O3'  DC A 233      27.062  94.277   9.496 
ATOM   4788  C2'  DC A 233      28.718  93.475  11.031 
ATOM   4789  C1'  DC A 233      27.626  92.624  11.669 
ATOM   4790  N1   DC A 233      27.985  92.100  13.017 
ATOM   4791  C2   DC A 233      26.966  91.979  13.958 
ATOM   4792  O2   DC A 233      25.817  92.307  13.639 
ATOM   4793  N3   DC A 233      27.272  91.505  15.194 
ATOM   4794  C4   DC A 233      28.529  91.161  15.499 
ATOM   4795  N4   DC A 233      28.778  90.704  16.717 
ATOM   4796  C5   DC A 233      29.592  91.279  14.546 
ATOM   4797  C6   DC A 233      29.265  91.755  13.317 
ATOM   4798  P    DT A 234      27.227  95.666   8.718 
ATOM   4799  OP1  DT A 234      27.055  95.443   7.265 
ATOM   4800  OP2  DT A 234      28.490  96.318   9.129 
ATOM   4801  O5'  DT A 234      25.983  96.497   9.286 
ATOM   4802  C5'  DT A 234      24.796  95.789   9.687 
ATOM   4803  C4'  DT A 234      24.283  96.341  11.002 
ATOM   4804  O4'  DT A 234      24.885  95.682  12.154 
ATOM   4805  C3'  DT A 234      24.546  97.826  11.248 
ATOM   4806  O3'  DT A 234      23.429  98.385  11.930 
ATOM   4807  C2'  DT A 234      25.753  97.855  12.187 
ATOM   4808  C1'  DT A 234      25.324  96.681  13.061 
ATOM   4809  N1   DT A 234      26.431  96.109  13.879 
ATOM   4810  C2   DT A 234      26.104  95.627  15.123 
ATOM   4811  O2   DT A 234      24.970  95.653  15.568 
ATOM   4812  N3   DT A 234      27.156  95.105  15.852 
ATOM   4813  C4   DT A 234      28.473  95.027  15.448 
ATOM   4814  O4   DT A 234      29.327  94.537  16.190 
ATOM   4815  C5   DT A 234      28.717  95.558  14.128 
ATOM   4816  C7   DT A 234      30.124  95.512  13.611 
ATOM   4817  C6   DT A 234      27.713  96.072  13.398 
ATOM   4818  P    DG A 235      22.932  99.853  11.532 
ATOM   4819  OP1  DG A 235      22.038  99.772  10.354 
ATOM   4820  OP2  DG A 235      24.099 100.753  11.399 
ATOM   4821  O5'  DG A 235      22.083 100.262  12.825 
ATOM   4822  C5'  DG A 235      21.428  99.228  13.584 
ATOM   4823  C4'  DG A 235      21.630  99.467  15.067 
ATOM   4824  O4'  DG A 235      22.852  98.851  15.567 
ATOM   4825  C3'  DG A 235      21.753 100.929  15.495 
ATOM   4826  O3'  DG A 235      21.113 101.096  16.755 
ATOM   4827  C2'  DG A 235      23.254 101.154  15.680 
ATOM   4828  C1'  DG A 235      23.554  99.812  16.341 
ATOM   4829  N9   DG A 235      24.997  99.449  16.331 
ATOM   4830  C8   DG A 235      25.955  99.712  15.376 
ATOM   4831  N7   DG A 235      27.146  99.251  15.673 
ATOM   4832  C5   DG A 235      26.965  98.640  16.913 
ATOM   4833  C6   DG A 235      27.895  97.963  17.743 
ATOM   4834  O6   DG A 235      29.092  97.759  17.552 
ATOM   4835  N1   DG A 235      27.289  97.495  18.918 
ATOM   4836  C2   DG A 235      25.958  97.660  19.246 
ATOM   4837  N2   DG A 235      25.573  97.139  20.413 
ATOM   4838  N3   DG A 235      25.085  98.295  18.466 
ATOM   4839  C4   DG A 235      25.658  98.755  17.324 
ATOM   4840  P    DT A 236      20.261 102.424  17.022 
ATOM   4841  OP1  DT A 236      18.898 102.258  16.470 
ATOM   4842  OP2  DT A 236      21.016 103.603  16.544 
ATOM   4843  O5'  DT A 236      20.196 102.441  18.622 
ATOM   4844  C5'  DT A 236      20.223 101.190  19.334 
ATOM   4845  C4'  DT A 236      21.157 101.291  20.525 
ATOM   4846  O4'  DT A 236      22.531 100.954  20.182 
ATOM   4847  C3'  DT A 236      21.265 102.673  21.169 
ATOM   4848  O3'  DT A 236      21.391 102.516  22.577 
ATOM   4849  C2'  DT A 236      22.571 103.252  20.625 
ATOM   4850  C1'  DT A 236      23.383 101.962  20.705 
ATOM   4851  N1   DT A 236      24.628 101.986  19.887 
ATOM   4852  C2   DT A 236      25.716 101.310  20.385 
ATOM   4853  O2   DT A 236      25.694 100.708  21.444 
ATOM   4854  N3   DT A 236      26.851 101.355  19.600 
ATOM   4855  C4   DT A 236      26.985 102.004  18.389 
ATOM   4856  O4   DT A 236      28.054 101.974  17.777 
ATOM   4857  C5   DT A 236      25.790 102.685  17.950 
ATOM   4858  C7   DT A 236      25.850 103.417  16.641 
ATOM   4859  C6   DT A 236      24.672 102.658  18.694 
ATOM   4860  P    DA A 237      20.629 103.538  23.543 
ATOM   4861  OP1  DA A 237      19.228 103.096  23.726 
ATOM   4862  OP2  DA A 237      20.814 104.920  23.048 
ATOM   4863  O5'  DA A 237      21.437 103.345  24.910 
ATOM   4864  C5'  DA A 237      22.037 102.066  25.191 
ATOM   4865  C4'  DA A 237      23.436 102.259  25.739 
ATOM   4866  O4'  DA A 237      24.440 102.330  24.686 
ATOM   4867  C3'  DA A 237      23.663 103.534  26.551 
ATOM   4868  O3'  DA A 237      24.554 103.246  27.622 
ATOM   4869  C2'  DA A 237      24.361 104.490  25.583 
ATOM   4870  C1'  DA A 237      25.273 103.452  24.936 
ATOM   4871  N9   DA A 237      25.856 103.894  23.639 
ATOM   4872  C8   DA A 237      25.290 104.683  22.679 
ATOM   4873  N7   DA A 237      26.056 104.893  21.653 
ATOM   4874  C5   DA A 237      27.216 104.191  21.953 
ATOM   4875  C6   DA A 237      28.422 104.014  21.256 
ATOM   4876  N6   DA A 237      28.671 104.558  20.056 
ATOM   4877  N1   DA A 237      29.369 103.256  21.840 
ATOM   4878  C2   DA A 237      29.116 102.717  23.032 
ATOM   4879  N3   DA A 237      28.034 102.812  23.773 
ATOM   4880  C4   DA A 237      27.103 103.577  23.167 
ATOM   4881  P    DT A 238      24.289 103.913  29.053 
ATOM   4882  OP1  DT A 238      23.298 103.106  29.800 
ATOM   4883  OP2  DT A 238      23.962 105.345  28.879 
ATOM   4884  O5'  DT A 238      25.727 103.769  29.740 
ATOM   4885  C5'  DT A 238      26.571 102.662  29.368 
ATOM   4886  C4'  DT A 238      27.996 103.141  29.170 
ATOM   4887  O4'  DT A 238      28.245 103.595  27.808 
ATOM   4888  C3'  DT A 238      28.427 104.324  30.037 
ATOM   4889  O3'  DT A 238      29.787 104.146  30.414 
ATOM   4890  C2'  DT A 238      28.334 105.537  29.111 
ATOM   4891  C1'  DT A 238      28.897 104.854  27.868 
ATOM   4892  N1   DT A 238      28.609 105.585  26.603 
ATOM   4893  C2   DT A 238      29.569 105.536  25.620 
ATOM   4894  O2   DT A 238      30.620 104.930  25.749 
ATOM   4895  N3   DT A 238      29.269 106.225  24.462 
ATOM   4896  C4   DT A 238      28.116 106.940  24.211 
ATOM   4897  O4   DT A 238      27.959 107.518  23.132 
ATOM   4898  C5   DT A 238      27.169 106.933  25.300 
ATOM   4899  C7   DT A 238      25.886 107.689  25.110 
ATOM   4900  C6   DT A 238      27.435 106.272  26.438 
ATOM   4901  P    DA A 239      30.240 104.545  31.897 
ATOM   4902  OP1  DA A 239      29.948 103.427  32.822 
ATOM   4903  OP2  DA A 239      29.656 105.855  32.258 
ATOM   4904  O5'  DA A 239      31.822 104.694  31.715 
ATOM   4905  C5'  DA A 239      32.488 103.895  30.719 
ATOM   4906  C4'  DA A 239      33.486 104.744  29.956 
ATOM   4907  O4'  DA A 239      32.886 105.407  28.807 
ATOM   4908  C3'  DA A 239      34.130 105.883  30.745 
ATOM   4909  O3'  DA A 239      35.486 106.017  30.336 
ATOM   4910  C2'  DA A 239      33.367 107.135  30.311 
ATOM   4911  C1'  DA A 239      33.264 106.775  28.832 
ATOM   4912  N9   DA A 239      32.230 107.555  28.096 
ATOM   4913  C8   DA A 239      31.025 108.007  28.552 
ATOM   4914  N7   DA A 239      30.341 108.663  27.666 
ATOM   4915  C5   DA A 239      31.150 108.644  26.539 
ATOM   4916  C6   DA A 239      30.989 109.175  25.248 
ATOM   4917  N6   DA A 239      29.904 109.860  24.860 
ATOM   4918  N1   DA A 239      31.988 108.976  24.367 
ATOM   4919  C2   DA A 239      33.063 108.294  24.758 
ATOM   4920  N3   DA A 239      33.324 107.755  25.929 
ATOM   4921  C4   DA A 239      32.309 107.969  26.793 
ATOM   4922  P    DG A 240      36.602 106.336  31.439 
ATOM   4923  OP1  DG A 240      37.032 105.077  32.087 
ATOM   4924  OP2  DG A 240      36.114 107.399  32.344 
ATOM   4925  O5'  DG A 240      37.789 106.908  30.530 
ATOM   4926  C5'  DG A 240      37.924 106.433  29.177 
ATOM   4927  C4'  DG A 240      38.206 107.596  28.247 
ATOM   4928  O4'  DG A 240      36.986 108.217  27.749 
ATOM   4929  C3'  DG A 240      38.991 108.759  28.853 
ATOM   4930  O3'  DG A 240      39.870 109.285  27.867 
ATOM   4931  C2'  DG A 240      37.933 109.814  29.174 
ATOM   4932  C1'  DG A 240      37.103 109.622  27.908 
ATOM   4933  N9   DG A 240      35.730 110.193  27.999 
ATOM   4934  C8   DG A 240      34.890 110.272  29.089 
ATOM   4935  N7   DG A 240      33.736 110.840  28.833 
ATOM   4936  C5   DG A 240      33.818 111.160  27.479 
ATOM   4937  C6   DG A 240      32.871 111.793  26.631 
ATOM   4938  O6   DG A 240      31.749 112.207  26.906 
ATOM   4939  N1   DG A 240      33.362 111.924  25.325 
ATOM   4940  C2   DG A 240      34.603 111.498  24.894 
ATOM   4941  N2   DG A 240      34.883 111.715  23.606 
ATOM   4942  N3   DG A 240      35.490 110.904  25.690 
ATOM   4943  C4   DG A 240      35.030 110.770  26.961 
ATOM   4944  P    DT A 241      41.341 109.743  28.304 
ATOM   4945  OP1  DT A 241      42.241 108.568  28.326 
ATOM   4946  OP2  DT A 241      41.264 110.527  29.555 
ATOM   4947  O5'  DT A 241      41.744 110.706  27.090 
ATOM   4948  C5'  DT A 241      41.196 110.450  25.783 
ATOM   4949  C4'  DT A 241      40.747 111.750  25.145 
ATOM   4950  O4'  DT A 241      39.374 112.092  25.490 
ATOM   4951  C3'  DT A 241      41.546 112.993  25.536 
ATOM   4952  O3'  DT A 241      41.659 113.842  24.400 
ATOM   4953  C2'  DT A 241      40.682 113.695  26.583 
ATOM   4954  C1'  DT A 241      39.341 113.451  25.899 
ATOM   4955  N1   DT A 241      38.168 113.634  26.798 
ATOM   4956  C2   DT A 241      37.023 114.147  26.237 
ATOM   4957  O2   DT A 241      36.940 114.448  25.059 
ATOM   4958  N3   DT A 241      35.956 114.304  27.101 
ATOM   4959  C4   DT A 241      35.942 113.997  28.446 
ATOM   4960  O4   DT A 241      34.925 114.182  29.119 
ATOM   4961  C5   DT A 241      37.188 113.465  28.944 
ATOM   4962  C7   DT A 241      37.258 113.105  30.399 
ATOM   4963  C6   DT A 241      38.241 113.302  28.126 
ATOM   4964  P    DG A 242      43.040 114.608  24.138 
ATOM   4965  OP1  DG A 242      43.977 113.710  23.426 
ATOM   4966  OP2  DG A 242      43.534 115.188  25.406 
ATOM   4967  O5'  DG A 242      42.570 115.781  23.157 
ATOM   4968  C5'  DG A 242      41.450 115.552  22.282 
ATOM   4969  C4'  DG A 242      40.533 116.761  22.286 
ATOM   4970  O4'  DG A 242      39.532 116.695  23.342 
ATOM   4971  C3'  DG A 242      41.214 118.111  22.509 
ATOM   4972  O3'  DG A 242      40.564 119.092  21.710 
ATOM   4973  C2'  DG A 242      40.960 118.435  23.980 
ATOM   4974  C1'  DG A 242      39.518 117.939  24.024 
ATOM   4975  N9   DG A 242      39.006 117.705  25.403 
ATOM   4976  C8   DG A 242      39.679 117.251  26.517 
ATOM   4977  N7   DG A 242      38.932 117.155  27.589 
ATOM   4978  C5   DG A 242      37.675 117.575  27.156 
ATOM   4979  C6   DG A 242      36.454 117.688  27.869 
ATOM   4980  O6   DG A 242      36.226 117.436  29.049 
ATOM   4981  N1   DG A 242      35.421 118.155  27.045 
ATOM   4982  C2   DG A 242      35.551 118.471  25.707 
ATOM   4983  N2   DG A 242      34.445 118.901  25.095 
ATOM   4984  N3   DG A 242      36.698 118.364  25.038 
ATOM   4985  C4   DG A 242      37.710 117.913  25.824 
ATOM   4986  P    DT A 243      41.446 120.212  20.984 
ATOM   4987  OP1  DT A 243      41.974 119.677  19.708 
ATOM   4988  OP2  DT A 243      42.452 120.742  21.931 
ATOM   4989  O5'  DT A 243      40.348 121.335  20.683 
ATOM   4990  C5'  DT A 243      38.982 120.934  20.461 
ATOM   4991  C4'  DT A 243      38.042 121.856  21.211 
ATOM   4992  O4'  DT A 243      37.795 121.408  22.574 
ATOM   4993  C3'  DT A 243      38.518 123.299  21.379 
ATOM   4994  O3'  DT A 243      37.398 124.169  21.274 
ATOM   4995  C2'  DT A 243      39.054 123.367  22.808 
ATOM   4996  C1'  DT A 243      37.962 122.515  23.447 
ATOM   4997  N1   DT A 243      38.321 121.992  24.795 
ATOM   4998  C2   DT A 243      37.304 121.878  25.712 
ATOM   4999  O2   DT A 243      36.150 122.183  25.465 
ATOM   5000  N3   DT A 243      37.674 121.391  26.951 
ATOM   5001  C4   DT A 243      38.946 121.017  27.337 
ATOM   5002  O4   DT A 243      39.156 120.594  28.475 
ATOM   5003  C5   DT A 243      39.944 121.173  26.305 
ATOM   5004  C7   DT A 243      41.355 120.789  26.643 
ATOM   5005  C6   DT A 243      39.612 121.645  25.092 
ATOM   5006  P    DA A 244      37.563 125.558  20.496 
ATOM   5007  OP1  DA A 244      37.391 125.335  19.043 
ATOM   5008  OP2  DA A 244      38.826 126.210  20.907 
ATOM   5009  O5'  DA A 244      36.320 126.388  21.064 
ATOM   5010  C5'  DA A 244      35.132 125.680  21.465 
ATOM   5011  C4'  DA A 244      34.620 126.232  22.780 
ATOM   5012  O4'  DA A 244      35.221 125.574  23.932 
ATOM   5013  C3'  DA A 244      34.882 127.718  23.026 
ATOM   5014  O3'  DA A 244      33.765 128.277  23.708 
ATOM   5015  C2'  DA A 244      36.089 127.747  23.965 
ATOM   5016  C1'  DA A 244      35.661 126.573  24.839 
ATOM   5017  N9   DA A 244      36.767 126.000  25.657 
ATOM   5018  C8   DA A 244      38.089 125.886  25.333 
ATOM   5019  N7   DA A 244      38.810 125.341  26.263 
ATOM   5020  C5   DA A 244      37.902 125.072  27.278 
ATOM   5021  C6   DA A 244      38.046 124.488  28.547 
ATOM   5022  N6   DA A 244      39.216 124.049  29.032 
ATOM   5023  N1   DA A 244      36.938 124.372  29.304 
ATOM   5024  C2   DA A 244      35.778 124.809  28.816 
ATOM   5025  N3   DA A 244      35.524 125.368  27.653 
ATOM   5026  C4   DA A 244      36.648 125.473  26.916 
ATOM   5027  P    DT A 245      33.269 129.745  23.310 
ATOM   5028  OP1  DT A 245      32.374 129.663  22.132 
ATOM   5029  OP2  DT A 245      34.435 130.645  23.177 
ATOM   5030  O5'  DT A 245      32.420 130.153  24.603 
ATOM   5031  C5'  DT A 245      31.764 129.120  25.362 
ATOM   5032  C4'  DT A 245      31.967 129.359  26.845 
ATOM   5033  O4'  DT A 245      33.188 128.743  27.345 
ATOM   5034  C3'  DT A 245      32.089 130.821  27.273 
ATOM   5035  O3'  DT A 245      31.449 130.987  28.533 
ATOM   5036  C2'  DT A 245      33.590 131.046  27.458 
ATOM   5037  C1'  DT A 245      33.890 129.704  28.119 
ATOM   5038  N1   DT A 245      35.334 129.340  28.109 
ATOM   5039  C2   DT A 245      35.811 128.644  29.193 
ATOM   5040  O2   DT A 245      35.110 128.323  30.137 
ATOM   5041  N3   DT A 245      37.155 128.325  29.149 
ATOM   5042  C4   DT A 245      38.037 128.638  28.135 
ATOM   5043  O4   DT A 245      39.220 128.298  28.208 
ATOM   5044  C5   DT A 245      37.443 129.369  27.041 
ATOM   5045  C7   DT A 245      38.335 129.749  25.896 
ATOM   5046  C6   DT A 245      36.140 129.692  27.058 
ATOM   5047  P    DG A 246      30.597 132.316  28.800 
ATOM   5048  OP1  DG A 246      29.234 132.150  28.248 
ATOM   5049  OP2  DG A 246      31.352 133.494  28.322 
ATOM   5050  O5'  DG A 246      30.533 132.332  30.400 
ATOM   5051  C5'  DG A 246      30.559 131.082  31.112 
ATOM   5052  C4'  DG A 246      31.493 131.183  32.302 
ATOM   5053  O4'  DG A 246      32.867 130.846  31.960 
ATOM   5054  C3'  DG A 246      31.602 132.565  32.946 
ATOM   5055  O3'  DG A 246      31.728 132.408  34.355 
ATOM   5056  C2'  DG A 246      32.907 133.144  32.403 
ATOM   5057  C1'  DG A 246      33.719 131.854  32.482 
ATOM   5058  N9   DG A 246      34.964 131.878  31.665 
ATOM   5059  C8   DG A 246      35.198 132.492  30.454 
ATOM   5060  N7   DG A 246      36.415 132.319  29.995 
ATOM   5061  C5   DG A 246      37.029 131.537  30.972 
ATOM   5062  C6   DG A 246      38.352 131.026  31.036 
ATOM   5063  O6   DG A 246      39.268 131.162  30.229 
ATOM   5064  N1   DG A 246      38.557 130.280  32.205 
ATOM   5065  C2   DG A 246      37.608 130.057  33.183 
ATOM   5066  N2   DG A 246      38.002 129.317  34.223 
ATOM   5067  N3   DG A 246      36.367 130.536  33.123 
ATOM   5068  C4   DG A 246      36.153 131.262  31.995 
ATOM   5069  P    DC A 247      30.965 133.430  35.321 
ATOM   5070  OP1  DC A 247      29.564 132.988  35.504 
ATOM   5071  OP2  DC A 247      31.150 134.812  34.826 
ATOM   5072  O5'  DC A 247      31.773 133.236  36.688 
ATOM   5073  C5'  DC A 247      32.373 131.957  36.969 
ATOM   5074  C4'  DC A 247      33.773 132.151  37.517 
ATOM   5075  O4'  DC A 247      34.776 132.222  36.464 
ATOM   5076  C3'  DC A 247      33.999 133.426  38.329 
ATOM   5077  O3'  DC A 247      34.890 133.137  39.399 
ATOM   5078  C2'  DC A 247      34.698 134.382  37.361 
ATOM   5079  C1'  DC A 247      35.609 133.344  36.714 
ATOM   5080  N1   DC A 247      36.193 133.785  35.417 
ATOM   5081  C2   DC A 247      37.481 133.359  35.105 
ATOM   5082  O2   DC A 247      38.082 132.639  35.911 
ATOM   5083  N3   DC A 247      38.031 133.752  33.928 
ATOM   5084  C4   DC A 247      37.347 134.533  33.082 
ATOM   5085  N4   DC A 247      37.927 134.888  31.946 
ATOM   5086  C5   DC A 247      36.021 134.982  33.383 
ATOM   5087  C6   DC A 247      35.489 134.580  34.565 
ATOM   5088  P    DC A 248      34.625 133.804  40.831 
ATOM   5089  OP1  DC A 248      33.634 132.998  41.578 
ATOM   5090  OP2  DC A 248      34.298 135.236  40.657 
ATOM   5091  O5'  DC A 248      36.063 133.661  41.517 
ATOM   5092  C5'  DC A 248      36.907 132.554  41.146 
ATOM   5093  C4'  DC A 248      38.332 133.033  40.948 
ATOM   5094  O4'  DC A 248      38.581 133.486  39.586 
ATOM   5095  C3'  DC A 248      38.763 134.215  41.815 
ATOM   5096  O3'  DC A 248      40.124 134.038  42.191 
ATOM   5097  C2'  DC A 248      38.670 135.429  40.889 
ATOM   5098  C1'  DC A 248      39.233 134.746  39.646 
ATOM   5099  N1   DC A 248      38.945 135.476  38.381 
ATOM   5100  C2   DC A 248      39.908 135.437  37.375 
ATOM   5101  O2   DC A 248      40.952 134.803  37.573 
ATOM   5102  N3   DC A 248      39.666 136.097  36.213 
ATOM   5103  C4   DC A 248      38.523 136.772  36.038 
ATOM   5104  N4   DC A 248      38.334 137.399  34.887 
ATOM   5105  C5   DC A 248      37.520 136.826  37.060 
ATOM   5106  C6   DC A 248      37.781 136.160  38.213 
ATOM   5107  P    DG A 249      40.576 134.436  43.675 
ATOM   5108  OP1  DG A 249      40.284 133.318  44.600 
ATOM   5109  OP2  DG A 249      39.992 135.747  44.036 
ATOM   5110  O5'  DG A 249      42.159 134.585  43.492 
ATOM   5111  C5'  DG A 249      42.825 133.787  42.496 
ATOM   5112  C4'  DG A 249      43.822 134.635  41.733 
ATOM   5113  O4'  DG A 249      43.222 135.299  40.585 
ATOM   5114  C3'  DG A 249      44.466 135.775  42.523 
ATOM   5115  O3'  DG A 249      45.822 135.909  42.113 
ATOM   5116  C2'  DG A 249      43.703 137.026  42.089 
ATOM   5117  C1'  DG A 249      43.600 136.667  40.610 
ATOM   5118  N9   DG A 249      42.566 137.446  39.874 
ATOM   5119  C8   DG A 249      41.347 137.911  40.317 
ATOM   5120  N7   DG A 249      40.666 138.571  39.412 
ATOM   5121  C5   DG A 249      41.493 138.542  38.290 
ATOM   5122  C6   DG A 249      41.297 139.091  36.996 
ATOM   5123  O6   DG A 249      40.338 139.726  36.567 
ATOM   5124  N1   DG A 249      42.390 138.829  36.157 
ATOM   5125  C2   DG A 249      43.523 138.128  36.522 
ATOM   5126  N2   DG A 249      44.454 137.985  35.575 
ATOM   5127  N3   DG A 249      43.705 137.613  37.736 
ATOM   5128  C4   DG A 249      42.654 137.859  38.561 
ATOM   5129  P    DT A 250      46.938 136.228  43.216 
ATOM   5130  OP1  DT A 250      47.368 134.969  43.864 
ATOM   5131  OP2  DT A 250      46.450 137.290  44.122 
ATOM   5132  O5'  DT A 250      48.125 136.799  42.308 
ATOM   5133  C5'  DT A 250      48.260 136.325  40.955 
ATOM   5134  C4'  DT A 250      48.542 137.487  40.024 
ATOM   5135  O4'  DT A 250      47.323 138.109  39.527 
ATOM   5136  C3'  DT A 250      49.327 138.650  40.631 
ATOM   5137  O3'  DT A 250      50.206 139.176  39.645 
ATOM   5138  C2'  DT A 250      48.269 139.706  40.952 
ATOM   5139  C1'  DT A 250      47.439 139.514  39.686 
ATOM   5140  N1   DT A 250      46.066 140.085  39.777 
ATOM   5141  C2   DT A 250      45.532 140.618  38.629 
ATOM   5142  O2   DT A 250      46.130 140.638  37.567 
ATOM   5143  N3   DT A 250      44.259 141.138  38.752 
ATOM   5144  C4   DT A 250      43.494 141.168  39.900 
ATOM   5145  O4   DT A 250      42.365 141.662  39.889 
ATOM   5146  C5   DT A 250      44.140 140.586  41.054 
ATOM   5147  C7   DT A 250      43.377 140.578  42.346 
ATOM   5148  C6   DT A 250      45.378 140.073  40.961 
ATOM   5149  P    DT A 251      51.677 139.635  40.081 
ATOM   5150  OP1  DT A 251      52.577 138.460  40.104 
ATOM   5151  OP2  DT A 251      51.600 140.419  41.333 
ATOM   5152  O5'  DT A 251      52.080 140.598  38.868 
ATOM   5153  C5'  DT A 251      51.533 140.341  37.561 
ATOM   5154  C4'  DT A 251      51.083 141.641  36.923 
ATOM   5155  O4'  DT A 251      49.710 141.983  37.268 
ATOM   5156  C3'  DT A 251      51.882 142.885  37.314 
ATOM   5157  O3'  DT A 251      51.995 143.734  36.178 
ATOM   5158  C2'  DT A 251      51.018 143.587  38.361 
ATOM   5159  C1'  DT A 251      49.677 143.342  37.677 
ATOM   5160  N1   DT A 251      48.504 143.526  38.576 
ATOM   5161  C2   DT A 251      47.360 144.039  38.015 
ATOM   5162  O2   DT A 251      47.276 144.340  36.837 
ATOM   5163  N3   DT A 251      46.293 144.196  38.879 
ATOM   5164  C4   DT A 251      46.278 143.889  40.224 
ATOM   5165  O4   DT A 251      45.262 144.073  40.897 
ATOM   5166  C5   DT A 251      47.524 143.357  40.722 
ATOM   5167  C7   DT A 251      47.594 142.996  42.177 
ATOM   5168  C6   DT A 251      48.577 143.194  39.904 
ATOM   5169  P    DA A 252      53.376 144.499  35.915 
ATOM   5170  OP1  DA A 252      54.313 143.601  35.204 
ATOM   5171  OP2  DA A 252      53.870 145.080  37.183 
ATOM   5172  O5'  DA A 252      52.906 145.673  34.935 
ATOM   5173  C5'  DA A 252      51.786 145.444  34.060 
ATOM   5174  C4'  DA A 252      50.870 146.652  34.064 
ATOM   5175  O4'  DA A 252      49.868 146.586  35.119 
ATOM   5176  C3'  DA A 252      51.550 148.003  34.287 
ATOM   5177  O3'  DA A 252      50.900 148.984  33.488 
ATOM   5178  C2'  DA A 252      51.296 148.327  35.758 
ATOM   5179  C1'  DA A 252      49.854 147.831  35.802 
ATOM   5180  N9   DA A 252      49.342 147.596  37.181 
ATOM   5181  C8   DA A 252      50.025 147.145  38.274 
ATOM   5182  N7   DA A 252      49.298 147.045  39.343 
ATOM   5183  C5   DA A 252      48.039 147.461  38.930 
ATOM   5184  C6   DA A 252      46.813 147.584  39.606 
ATOM   5185  N6   DA A 252      46.650 147.286  40.903 
ATOM   5186  N1   DA A 252      45.757 148.027  38.898 
ATOM   5187  C2   DA A 252      45.926 148.321  37.609 
ATOM   5188  N3   DA A 252      47.015 148.246  36.876 
ATOM   5189  C4   DA A 252      48.056 147.800  37.608 
ATOM   5190  P    DA A 253      51.783 150.104  32.762 
ATOM   5191  OP1  DA A 253      52.311 149.569  31.486 
ATOM   5192  OP2  DA A 253      52.789 150.634  33.709 
ATOM   5193  O5'  DA A 253      50.684 151.226  32.461 
ATOM   5194  C5'  DA A 253      49.318 150.826  32.239 
ATOM   5195  C4'  DA A 253      48.378 151.748  32.989 
ATOM   5196  O4'  DA A 253      48.131 151.300  34.352 
ATOM   5197  C3'  DA A 253      48.855 153.191  33.156 
ATOM   5198  O3'  DA A 253      47.734 154.061  33.052 
ATOM   5199  C2'  DA A 253      49.390 153.258  34.586 
ATOM   5200  C1'  DA A 253      48.298 152.407  35.224 
ATOM   5201  N9   DA A 253      48.657 151.884  36.573 
ATOM   5202  C8   DA A 253      49.882 151.494  37.033 
ATOM   5203  N7   DA A 253      49.873 151.083  38.262 
ATOM   5204  C5   DA A 253      48.546 151.207  38.648 
ATOM   5205  C6   DA A 253      47.880 150.929  39.853 
ATOM   5206  N6   DA A 253      48.492 150.444  40.943 
ATOM   5207  N1   DA A 253      46.555 151.168  39.898 
ATOM   5208  C2   DA A 253      45.952 151.649  38.811 
ATOM   5209  N3   DA A 253      46.468 151.945  37.638 
ATOM   5210  C4   DA A 253      47.794 151.697  37.620 
ATOM   5211  P    DC A 254      47.899 155.449  32.273 
ATOM   5212  OP1  DC A 254      47.728 155.227  30.820 
ATOM   5213  OP2  DC A 254      49.162 156.102  32.685 
ATOM   5214  O5'  DC A 254      46.656 156.280  32.842 
ATOM   5215  C5'  DC A 254      45.468 155.572  33.243 
ATOM   5216  C4'  DC A 254      44.956 156.124  34.558 
ATOM   5217  O4'  DC A 254      45.557 155.466  35.710 
ATOM   5218  C3'  DC A 254      45.218 157.610  34.804 
ATOM   5219  O3'  DC A 254      44.102 158.168  35.486 
ATOM   5220  C2'  DC A 254      46.425 157.639  35.742 
ATOM   5221  C1'  DC A 254      45.997 156.464  36.617 
ATOM   5222  N1   DC A 254      47.103 155.892  37.435 
ATOM   5223  C2   DC A 254      46.788 155.400  38.699 
ATOM   5224  O2   DC A 254      45.616 155.457  39.086 
ATOM   5225  N3   DC A 254      47.783 154.875  39.459 
ATOM   5226  C4   DC A 254      49.041 154.831  39.003 
ATOM   5227  N4   DC A 254      49.975 154.309  39.783 
ATOM   5228  C5   DC A 254      49.386 155.332  37.706 
ATOM   5229  C6   DC A 254      48.378 155.853  36.961 
ATOM   5230  P    DA A 255      43.605 159.636  35.087 
ATOM   5231  OP1  DA A 255      42.710 159.555  33.910 
ATOM   5232  OP2  DA A 255      44.771 160.536  34.955 
ATOM   5233  O5'  DA A 255      42.756 160.045  36.381 
ATOM   5234  C5'  DA A 255      42.100 159.012  37.140 
ATOM   5235  C4'  DA A 255      42.303 159.250  38.623 
ATOM   5236  O4'  DA A 255      43.524 158.634  39.122 
ATOM   5237  C3'  DA A 255      42.426 160.713  39.051 
ATOM   5238  O3'  DA A 255      41.786 160.879  40.311 
ATOM   5239  C2'  DA A 255      43.926 160.937  39.235 
ATOM   5240  C1'  DA A 255      44.226 159.595  39.897 
ATOM   5241  N9   DA A 255      45.670 159.232  39.887 
ATOM   5242  C8   DA A 255      46.606 159.501  38.929 
ATOM   5243  N7   DA A 255      47.789 159.051  39.212 
ATOM   5244  C5   DA A 255      47.628 158.437  40.446 
ATOM   5245  C6   DA A 255      48.523 157.761  41.292 
ATOM   5246  N6   DA A 255      49.821 157.582  41.005 
ATOM   5247  N1   DA A 255      48.034 157.274  42.447 
ATOM   5248  C2   DA A 255      46.745 157.454  42.726 
ATOM   5249  N3   DA A 255      45.819 158.065  42.019 
ATOM   5250  C4   DA A 255      46.334 158.543  40.868 
ATOM   5251  P    DA A 256      40.933 162.208  40.578 
ATOM   5252  OP1  DA A 256      39.570 162.042  40.026 
ATOM   5253  OP2  DA A 256      41.688 163.386  40.099 
ATOM   5254  O5'  DA A 256      40.869 162.224  42.177 
ATOM   5255  C5'  DA A 256      40.895 160.973  42.889 
ATOM   5256  C4'  DA A 256      41.829 161.074  44.080 
ATOM   5257  O4'  DA A 256      43.203 160.738  43.738 
ATOM   5258  C3'  DA A 256      41.938 162.456  44.724 
ATOM   5259  O3'  DA A 256      42.064 162.299  46.133 
ATOM   5260  C2'  DA A 256      43.244 163.035  44.180 
ATOM   5261  C1'  DA A 256      44.055 161.746  44.260 
ATOM   5262  N9   DA A 256      45.300 161.769  43.443 
ATOM   5263  C8   DA A 256      45.515 162.384  42.243 
ATOM   5264  N7   DA A 256      46.714 162.222  41.777 
ATOM   5265  C5   DA A 256      47.343 161.443  42.739 
ATOM   5266  C6   DA A 256      48.644 160.922  42.834 
ATOM   5267  N6   DA A 256      49.590 161.118  41.903 
ATOM   5268  N1   DA A 256      48.940 160.189  43.923 
ATOM   5269  C2   DA A 256      47.996 159.997  44.844 
ATOM   5270  N3   DA A 256      46.756 160.431  44.864 
ATOM   5271  C4   DA A 256      46.485 161.161  43.763 
ATOM   5272  P    DC A 257      41.301 163.322  47.099 
ATOM   5273  OP1  DC A 257      39.900 162.879  47.282 
ATOM   5274  OP2  DC A 257      41.486 164.704  46.604 
ATOM   5275  O5'  DC A 257      42.110 163.128  48.466 
ATOM   5276  C5'  DC A 257      42.709 161.849  48.746 
ATOM   5277  C4'  DC A 257      44.109 162.042  49.295 
ATOM   5278  O4'  DC A 257      45.112 162.114  48.241 
ATOM   5279  C3'  DC A 257      44.336 163.317  50.107 
ATOM   5280  O3'  DC A 257      45.226 163.029  51.177 
ATOM   5281  C2'  DC A 257      45.034 164.273  49.139 
ATOM   5282  C1'  DC A 257      45.945 163.235  48.492 
ATOM   5283  N1   DC A 257      46.529 163.677  47.194 
ATOM   5284  C2   DC A 257      47.818 163.251  46.883 
ATOM   5285  O2   DC A 257      48.418 162.531  47.689 
ATOM   5286  N3   DC A 257      48.367 163.643  45.706 
ATOM   5287  C4   DC A 257      47.684 164.424  44.860 
ATOM   5288  N4   DC A 257      48.263 164.780  43.724 
ATOM   5289  C5   DC A 257      46.357 164.874  45.161 
ATOM   5290  C6   DC A 257      45.825 164.471  46.343 
ATOM   5291  P    DA A 258      44.961 163.696  52.608 
ATOM   5292  OP1  DA A 258      43.970 162.889  53.356 
ATOM   5293  OP2  DA A 258      44.634 165.128  52.435 
ATOM   5294  O5'  DA A 258      46.399 163.552  53.295 
ATOM   5295  C5'  DA A 258      47.244 162.446  52.924 
ATOM   5296  C4'  DA A 258      48.668 162.924  52.726 
ATOM   5297  O4'  DA A 258      48.917 163.378  51.364 
ATOM   5298  C3'  DA A 258      49.100 164.107  53.593 
ATOM   5299  O3'  DA A 258      50.460 163.930  53.969 
ATOM   5300  C2'  DA A 258      49.006 165.320  52.667 
ATOM   5301  C1'  DA A 258      49.569 164.638  51.424 
ATOM   5302  N9   DA A 258      49.281 165.368  50.158 
ATOM   5303  C8   DA A 258      48.173 166.096  49.831 
ATOM   5304  N7   DA A 258      48.219 166.617  48.644 
ATOM   5305  C5   DA A 258      49.448 166.206  48.146 
ATOM   5306  C6   DA A 258      50.096 166.431  46.920 
ATOM   5307  N6   DA A 258      49.569 167.161  45.927 
ATOM   5308  N1   DA A 258      51.311 165.876  46.752 
ATOM   5309  C2   DA A 258      51.829 165.151  47.741 
ATOM   5310  N3   DA A 258      51.322 164.874  48.922 
ATOM   5311  C4   DA A 258      50.106 165.441  49.065 
ATOM   5312  P    DA A 259      50.912 164.328  55.453 
ATOM   5313  OP1  DA A 259      50.620 163.210  56.377 
ATOM   5314  OP2  DA A 259      50.328 165.639  55.813 
ATOM   5315  O5'  DA A 259      52.495 164.477  55.270 
ATOM   5316  C5'  DA A 259      53.161 163.678  54.274 
ATOM   5317  C4'  DA A 259      54.158 164.527  53.511 
ATOM   5318  O4'  DA A 259      53.558 165.191  52.363 
ATOM   5319  C3'  DA A 259      54.802 165.667  54.300 
ATOM   5320  O3'  DA A 259      56.158 165.800  53.891 
ATOM   5321  C2'  DA A 259      54.039 166.918  53.867 
ATOM   5322  C1'  DA A 259      53.936 166.558  52.388 
ATOM   5323  N9   DA A 259      52.902 167.338  51.652 
ATOM   5324  C8   DA A 259      51.698 167.791  52.108 
ATOM   5325  N7   DA A 259      51.013 168.446  51.222 
ATOM   5326  C5   DA A 259      51.823 168.428  50.094 
ATOM   5327  C6   DA A 259      51.661 168.958  48.803 
ATOM   5328  N6   DA A 259      50.576 169.643  48.416 
ATOM   5329  N1   DA A 259      52.660 168.759  47.923 
ATOM   5330  C2   DA A 259      53.735 168.077  48.314 
ATOM   5331  N3   DA A 259      53.996 167.538  49.485 
ATOM   5332  C4   DA A 259      52.982 167.752  50.348 
ATOM   5333  P    DG A 260      57.274 166.119  54.994 
ATOM   5334  OP1  DG A 260      57.704 164.861  55.642 
ATOM   5335  OP2  DG A 260      56.786 167.182  55.900 
ATOM   5336  O5'  DG A 260      58.461 166.691  54.086 
ATOM   5337  C5'  DG A 260      58.596 166.217  52.733 
ATOM   5338  C4'  DG A 260      58.879 167.379  51.802 
ATOM   5339  O4'  DG A 260      57.659 168.000  51.304 
ATOM   5340  C3'  DG A 260      59.663 168.542  52.409 
ATOM   5341  O3'  DG A 260      60.542 169.068  51.422 
ATOM   5342  C2'  DG A 260      58.605 169.598  52.729 
ATOM   5343  C1'  DG A 260      57.775 169.406  51.464 
ATOM   5344  N9   DG A 260      56.402 169.977  51.555 
ATOM   5345  C8   DG A 260      55.562 170.056  52.645 
ATOM   5346  N7   DG A 260      54.408 170.623  52.389 
ATOM   5347  C5   DG A 260      54.490 170.943  51.035 
ATOM   5348  C6   DG A 260      53.544 171.576  50.187 
ATOM   5349  O6   DG A 260      52.421 171.991  50.461 
ATOM   5350  N1   DG A 260      54.034 171.707  48.881 
ATOM   5351  C2   DG A 260      55.275 171.281  48.450 
ATOM   5352  N2   DG A 260      55.555 171.498  47.162 
ATOM   5353  N3   DG A 260      56.163 170.687  49.245 
ATOM   5354  C4   DG A 260      55.702 170.553  50.517 
ATOM   5355  P    DC A 261      62.013 169.527  51.859 
ATOM   5356  OP1  DC A 261      62.913 168.352  51.882 
ATOM   5357  OP2  DC A 261      61.937 170.311  53.111 
ATOM   5358  O5'  DC A 261      62.416 170.490  50.646 
ATOM   5359  C5'  DC A 261      61.869 170.233  49.339 
ATOM   5360  C4'  DC A 261      61.419 171.533  48.701 
ATOM   5361  O4'  DC A 261      60.047 171.875  49.046 
ATOM   5362  C3'  DC A 261      62.218 172.776  49.091 
ATOM   5363  O3'  DC A 261      62.332 173.626  47.956 
ATOM   5364  C2'  DC A 261      61.355 173.478  50.139 
ATOM   5365  C1'  DC A 261      60.013 173.234  49.455 
ATOM   5366  N1   DC A 261      58.840 173.417  50.354 
ATOM   5367  C2   DC A 261      57.672 173.936  49.801 
ATOM   5368  O2   DC A 261      57.658 174.220  48.598 
ATOM   5369  N3   DC A 261      56.592 174.112  50.604 
ATOM   5370  C4   DC A 261      56.648 173.792  51.903 
ATOM   5371  N4   DC A 261      55.568 173.982  52.645 
ATOM   5372  C5   DC A 261      57.839 173.257  52.492 
ATOM   5373  C6   DC A 261      58.909 173.090  51.673 
ATOM   5374  P    DA A 262      63.713 174.391  47.693 
ATOM   5375  OP1  DA A 262      64.649 173.493  46.982 
ATOM   5376  OP2  DA A 262      64.207 174.972  48.961 
ATOM   5377  O5'  DA A 262      63.242 175.564  46.713 
ATOM   5378  C5'  DA A 262      62.122 175.336  45.837 
ATOM   5379  C4'  DA A 262      61.206 176.544  45.842 
ATOM   5380  O4'  DA A 262      60.204 176.478  46.897 
ATOM   5381  C3'  DA A 262      61.887 177.894  46.064 
ATOM   5382  O3'  DA A 262      61.236 178.875  45.266 
ATOM   5383  C2'  DA A 262      61.633 178.218  47.536 
ATOM   5384  C1'  DA A 262      60.190 177.722  47.579 
ATOM   5385  N9   DA A 262      59.678 177.488  48.959 
ATOM   5386  C8   DA A 262      60.361 177.037  50.051 
ATOM   5387  N7   DA A 262      59.634 176.937  51.121 
ATOM   5388  C5   DA A 262      58.375 177.352  50.708 
ATOM   5389  C6   DA A 262      57.149 177.476  51.383 
ATOM   5390  N6   DA A 262      56.987 177.178  52.681 
ATOM   5391  N1   DA A 262      56.094 177.919  50.676 
ATOM   5392  C2   DA A 262      56.262 178.212  49.387 
ATOM   5393  N3   DA A 262      57.351 178.137  48.654 
ATOM   5394  C4   DA A 262      58.392 177.692  49.386 
ATOM   5395  P    DT A 263      62.119 179.995  44.540 
ATOM   5396  OP1  DT A 263      62.647 179.461  43.264 
ATOM   5397  OP2  DT A 263      63.125 180.525  45.487 
ATOM   5398  O5'  DT A 263      61.020 181.118  44.239 
ATOM   5399  C5'  DT A 263      59.655 180.717  44.016 
ATOM   5400  C4'  DT A 263      58.714 181.640  44.767 
ATOM   5401  O4'  DT A 263      58.467 181.191  46.130 
ATOM   5402  C3'  DT A 263      59.191 183.082  44.934 
ATOM   5403  O3'  DT A 263      58.070 183.952  44.830 
ATOM   5404  C2'  DT A 263      59.726 183.150  46.364 
ATOM   5405  C1'  DT A 263      58.634 182.298  47.002 
ATOM   5406  N1   DT A 263      58.993 181.775  48.350 
ATOM   5407  C2   DT A 263      57.977 181.661  49.268 
ATOM   5408  O2   DT A 263      56.822 181.966  49.021 
ATOM   5409  N3   DT A 263      58.347 181.174  50.506 
ATOM   5410  C4   DT A 263      59.618 180.800  50.892 
ATOM   5411  O4   DT A 263      59.828 180.377  52.031 
ATOM   5412  C5   DT A 263      60.616 180.956  49.861 
ATOM   5413  C7   DT A 263      62.027 180.573  50.198 
ATOM   5414  C6   DT A 263      60.284 181.428  48.648 
ATOM   5415  P    DT A 264      58.236 185.341  44.051 
ATOM   5416  OP1  DT A 264      58.064 185.118  42.598 
ATOM   5417  OP2  DT A 264      59.499 185.993  44.463 
ATOM   5418  O5'  DT A 264      56.992 186.172  44.620 
ATOM   5419  C5'  DT A 264      55.804 185.464  45.021 
ATOM   5420  C4'  DT A 264      55.292 186.016  46.336 
ATOM   5421  O4'  DT A 264      55.893 185.357  47.487 
ATOM   5422  C3'  DT A 264      55.554 187.501  46.582 
ATOM   5423  O3'  DT A 264      54.438 188.060  47.264 
ATOM   5424  C2'  DT A 264      56.761 187.530  47.520 
ATOM   5425  C1'  DT A 264      56.333 186.356  48.395 
ATOM   5426  N1   DT A 264      57.439 185.784  49.212 
ATOM   5427  C2   DT A 264      57.113 185.302  50.457 
ATOM   5428  O2   DT A 264      55.978 185.328  50.901 
ATOM   5429  N3   DT A 264      58.164 184.780  51.186 
ATOM   5430  C4   DT A 264      59.481 184.702  50.781 
ATOM   5431  O4   DT A 264      60.336 184.212  51.523 
ATOM   5432  C5   DT A 264      59.725 185.232  49.462 
ATOM   5433  C7   DT A 264      61.133 185.187  48.944 
ATOM   5434  C6   DT A 264      58.721 185.747  48.731 
ATOM   5435  P    DC A 265      53.941 189.528  46.865 
ATOM   5436  OP1  DC A 265      53.047 189.447  45.688 
ATOM   5437  OP2  DC A 265      55.107 190.428  46.733 
ATOM   5438  O5'  DC A 265      53.092 189.937  48.158 
ATOM   5439  C5'  DC A 265      52.436 188.903  48.917 
ATOM   5440  C4'  DC A 265      52.639 189.142  50.400 
ATOM   5441  O4'  DC A 265      53.861 188.526  50.900 
ATOM   5442  C3'  DC A 265      52.762 190.604  50.828 
ATOM   5443  O3'  DC A 265      52.122 190.770  52.088 
ATOM   5444  C2'  DC A 265      54.262 190.829  51.013 
ATOM   5445  C1'  DC A 265      54.562 189.487  51.674 
ATOM   5446  N1   DC A 265      56.006 189.124  51.664 
ATOM   5447  C2   DC A 265      56.506 188.418  52.756 
ATOM   5448  O2   DC A 265      55.737 188.125  53.680 
ATOM   5449  N3   DC A 265      57.820 188.078  52.766 
ATOM   5450  C4   DC A 265      58.620 188.414  51.747 
ATOM   5451  N4   DC A 265      59.895 188.059  51.804 
ATOM   5452  C5   DC A 265      58.126 189.140  50.615 
ATOM   5453  C6   DC A 265      56.810 189.471  50.624 
ATOM   5454  P    DT A 266      51.269 192.099  52.356 
ATOM   5455  OP1  DT A 266      49.906 191.933  51.804 
ATOM   5456  OP2  DT A 266      52.024 193.278  51.877 
ATOM   5457  O5'  DT A 266      51.205 192.116  53.955 
ATOM   5458  C5'  DT A 266      51.231 190.865  54.667 
ATOM   5459  C4'  DT A 266      52.165 190.966  55.858 
ATOM   5460  O4'  DT A 266      53.540 190.629  55.515 
ATOM   5461  C3'  DT A 266      52.274 192.348  56.502 
ATOM   5462  O3'  DT A 266      52.400 192.191  57.910 
ATOM   5463  C2'  DT A 266      53.580 192.927  55.958 
ATOM   5464  C1'  DT A 266      54.391 191.637  56.038 
ATOM   5465  N1   DT A 266      55.636 191.661  55.221 
ATOM   5466  C2   DT A 266      56.724 190.985  55.718 
ATOM   5467  O2   DT A 266      56.703 190.383  56.777 
ATOM   5468  N3   DT A 266      57.860 191.030  54.933 
ATOM   5469  C4   DT A 266      57.994 191.679  53.722 
ATOM   5470  O4   DT A 266      59.063 191.649  53.110 
ATOM   5471  C5   DT A 266      56.798 192.360  53.284 
ATOM   5472  C7   DT A 266      56.858 193.092  51.975 
ATOM   5473  C6   DT A 266      55.680 192.333  54.027 
ATOM   5474  P    DA A 267      51.637 193.213  58.876 
ATOM   5475  OP1  DA A 267      50.236 192.771  59.059 
ATOM   5476  OP2  DA A 267      51.822 194.595  58.382 
ATOM   5477  O5'  DA A 267      52.446 193.019  60.243 
ATOM   5478  C5'  DA A 267      53.045 191.741  60.524 
ATOM   5479  C4'  DA A 267      54.445 191.934  61.073 
ATOM   5480  O4'  DA A 267      55.448 192.005  60.019 
ATOM   5481  C3'  DA A 267      54.672 193.209  61.884 
ATOM   5482  O3'  DA A 267      55.562 192.920  62.955 
ATOM   5483  C2'  DA A 267      55.370 194.165  60.917 
ATOM   5484  C1'  DA A 267      56.281 193.127  60.270 
ATOM   5485  N9   DA A 267      56.865 193.568  58.972 
ATOM   5486  C8   DA A 267      56.298 194.358  58.012 
ATOM   5487  N7   DA A 267      57.065 194.568  56.987 
ATOM   5488  C5   DA A 267      58.224 193.865  57.286 
ATOM   5489  C6   DA A 267      59.431 193.689  56.589 
ATOM   5490  N6   DA A 267      59.679 194.233  55.390 
ATOM   5491  N1   DA A 267      60.377 192.931  57.173 
ATOM   5492  C2   DA A 267      60.125 192.392  58.366 
ATOM   5493  N3   DA A 267      59.043 192.487  59.107 
ATOM   5494  C4   DA A 267      58.111 193.251  58.500 
ATOM   5495  P    DT A 268      55.297 193.587  64.386 
ATOM   5496  OP1  DT A 268      54.306 192.781  65.134 
ATOM   5497  OP2  DT A 268      54.971 195.020  64.213 
ATOM   5498  O5'  DT A 268      56.735 193.444  65.073 
ATOM   5499  C5'  DT A 268      57.580 192.337  64.702 
ATOM   5500  C4'  DT A 268      59.004 192.816  64.503 
ATOM   5501  O4'  DT A 268      59.254 193.270  63.142 
ATOM   5502  C3'  DT A 268      59.436 193.999  65.370 
ATOM   5503  O3'  DT A 268      60.796 193.821  65.747 
ATOM   5504  C2'  DT A 268      59.342 195.212  64.445 
ATOM   5505  C1'  DT A 268      59.905 194.529  63.202 
ATOM   5506  N1   DT A 268      59.618 195.259  61.936 
ATOM   5507  C2   DT A 268      60.578 195.211  60.954 
ATOM   5508  O2   DT A 268      61.628 194.605  61.083 
ATOM   5509  N3   DT A 268      60.277 195.900  59.795 
ATOM   5510  C4   DT A 268      59.124 196.615  59.544 
ATOM   5511  O4   DT A 268      58.968 197.193  58.466 
ATOM   5512  C5   DT A 268      58.178 196.608  60.634 
ATOM   5513  C7   DT A 268      56.894 197.364  60.443 
ATOM   5514  C6   DT A 268      58.443 195.947  61.771 
ATOM   5515  P    DT A 269      61.248 194.220  67.230 
ATOM   5516  OP1  DT A 269      60.957 193.101  68.155 
ATOM   5517  OP2  DT A 269      60.664 195.530  67.591 
ATOM   5518  O5'  DT A 269      62.831 194.369  67.048 
ATOM   5519  C5'  DT A 269      63.497 193.570  66.052 
ATOM   5520  C4'  DT A 269      64.494 194.419  65.289 
ATOM   5521  O4'  DT A 269      63.894 195.082  64.140 
ATOM   5522  C3'  DT A 269      65.139 195.558  66.078 
ATOM   5523  O3'  DT A 269      66.495 195.692  65.669 
ATOM   5524  C2'  DT A 269      64.375 196.809  65.644 
ATOM   5525  C1'  DT A 269      64.272 196.450  64.165 
ATOM   5526  N1   DT A 269      63.239 197.230  63.430 
ATOM   5527  C2   DT A 269      63.509 197.548  62.120 
ATOM   5528  O2   DT A 269      64.539 197.221  61.558 
ATOM   5529  N3   DT A 269      62.527 198.272  61.471 
ATOM   5530  C4   DT A 269      61.328 198.692  62.010 
ATOM   5531  O4   DT A 269      60.527 199.336  61.329 
ATOM   5532  C5   DT A 269      61.136 198.310  63.389 
ATOM   5533  C7   DT A 269      59.856 198.729  64.052 
ATOM   5534  C6   DT A 269      62.073 197.607  64.045 
ATOM   5535  P    DG A 270      67.610 196.011  66.772 
ATOM   5536  OP1  DG A 270      68.040 194.752  67.420 
ATOM   5537  OP2  DG A 270      67.122 197.074  67.678 
ATOM   5538  O5'  DG A 270      68.798 196.583  65.864 
ATOM   5539  C5'  DG A 270      68.933 196.108  64.511 
ATOM   5540  C4'  DG A 270      69.215 197.270  63.580 
ATOM   5541  O4'  DG A 270      67.995 197.892  63.082 
ATOM   5542  C3'  DG A 270      70.000 198.433  64.186 
ATOM   5543  O3'  DG A 270      70.879 198.960  63.200 
ATOM   5544  C2'  DG A 270      68.942 199.489  64.507 
ATOM   5545  C1'  DG A 270      68.111 199.297  63.241 
ATOM   5546  N9   DG A 270      66.738 199.868  63.333 
ATOM   5547  C8   DG A 270      65.899 199.947  64.422 
ATOM   5548  N7   DG A 270      64.745 200.515  64.167 
ATOM   5549  C5   DG A 270      64.826 200.835  62.812 
ATOM   5550  C6   DG A 270      63.880 201.468  61.965 
ATOM   5551  O6   DG A 270      62.757 201.882  62.239 
ATOM   5552  N1   DG A 270      64.371 201.598  60.658 
ATOM   5553  C2   DG A 270      65.612 201.173  60.228 
ATOM   5554  N2   DG A 270      65.891 201.389  58.940 
ATOM   5555  N3   DG A 270      66.499 200.579  61.023 
ATOM   5556  C4   DG A 270      66.038 200.445  62.294 
ATOM   5557  P    DA A 271      72.349 199.418  63.637 
ATOM   5558  OP1  DA A 271      73.249 198.243  63.660 
ATOM   5559  OP2  DA A 271      72.273 200.202  64.889 
ATOM   5560  O5'  DA A 271      72.752 200.381  62.424 
ATOM   5561  C5'  DA A 271      72.205 200.125  61.117 
ATOM   5562  C4'  DA A 271      71.755 201.424  60.479 
ATOM   5563  O4'  DA A 271      70.383 201.767  60.824 
ATOM   5564  C3'  DA A 271      72.554 202.668  60.869 
ATOM   5565  O3'  DA A 271      72.668 203.517  59.734 
ATOM   5566  C2'  DA A 271      71.691 203.370  61.916 
ATOM   5567  C1'  DA A 271      70.349 203.126  61.233 
ATOM   5568  N9   DA A 271      69.176 203.309  62.132 
ATOM   5569  C8   DA A 271      69.078 203.033  63.466 
ATOM   5570  N7   DA A 271      67.916 203.305  63.973 
ATOM   5571  C5   DA A 271      67.188 203.797  62.900 
ATOM   5572  C6   DA A 271      65.869 204.264  62.784 
ATOM   5573  N6   DA A 271      65.009 204.314  63.811 
ATOM   5574  N1   DA A 271      65.464 204.682  61.570 
ATOM   5575  C2   DA A 271      66.323 204.630  60.553 
ATOM   5576  N3   DA A 271      67.571 204.215  60.541 
ATOM   5577  C4   DA A 271      67.951 203.804  61.767 
ATOM   5578  P    DT A 272      74.049 204.283  59.471 
ATOM   5579  OP1  DT A 272      74.985 203.384  58.760 
ATOM   5580  OP2  DT A 272      74.543 204.863  60.739 
ATOM   5581  O5'  DT A 272      73.579 205.456  58.491 
ATOM   5582  C5'  DT A 272      72.458 205.227  57.615 
ATOM   5583  C4'  DT A 272      71.542 206.436  57.620 
ATOM   5584  O4'  DT A 272      70.540 206.369  58.675 
ATOM   5585  C3'  DT A 272      72.223 207.786  57.842 
ATOM   5586  O3'  DT A 272      71.572 208.767  57.044 
ATOM   5587  C2'  DT A 272      71.969 208.110  59.314 
ATOM   5588  C1'  DT A 272      70.527 207.614  59.357 
ATOM   5589  N1   DT A 272      70.015 207.380  60.736 
ATOM   5590  C2   DT A 272      68.686 207.646  60.963 
ATOM   5591  O2   DT A 272      67.934 208.055  60.097 
ATOM   5592  N3   DT A 272      68.248 207.417  62.254 
ATOM   5593  C4   DT A 272      69.011 206.956  63.308 
ATOM   5594  O4   DT A 272      68.506 206.791  64.421 
ATOM   5595  C5   DT A 272      70.392 206.706  62.971 
ATOM   5596  C7   DT A 272      71.291 206.203  64.062 
ATOM   5597  C6   DT A 272      70.844 206.920  61.725 
ATOM   5598  P    DA A 273      72.455 209.887  56.317 
ATOM   5599  OP1  DA A 273      72.983 209.352  55.042 
ATOM   5600  OP2  DA A 273      73.461 210.417  57.264 
ATOM   5601  O5'  DA A 273      71.356 211.010  56.017 
ATOM   5602  C5'  DA A 273      69.991 210.609  55.794 
ATOM   5603  C4'  DA A 273      69.050 211.531  56.545 
ATOM   5604  O4'  DA A 273      68.804 211.083  57.907 
ATOM   5605  C3'  DA A 273      69.527 212.974  56.712 
ATOM   5606  O3'  DA A 273      68.407 213.844  56.607 
ATOM   5607  C2'  DA A 273      70.063 213.042  58.142 
ATOM   5608  C1'  DA A 273      68.970 212.190  58.780 
ATOM   5609  N9   DA A 273      69.329 211.667  60.128 
ATOM   5610  C8   DA A 273      70.554 211.277  60.589 
ATOM   5611  N7   DA A 273      70.546 210.866  61.818 
ATOM   5612  C5   DA A 273      69.219 210.990  62.204 
ATOM   5613  C6   DA A 273      68.552 210.712  63.409 
ATOM   5614  N6   DA A 273      69.164 210.228  64.499 
ATOM   5615  N1   DA A 273      67.228 210.951  63.453 
ATOM   5616  C2   DA A 273      66.624 211.432  62.367 
ATOM   5617  N3   DA A 273      67.140 211.729  61.194 
ATOM   5618  C4   DA A 273      68.466 211.480  61.175 
ATOM   5619  P    DA A 274      68.572 215.233  55.829 
ATOM   5620  OP1  DA A 274      68.400 215.010  54.376 
ATOM   5621  OP2  DA A 274      69.835 215.885  56.241 
ATOM   5622  O5'  DA A 274      67.328 216.063  56.397 
ATOM   5623  C5'  DA A 274      66.140 215.355  56.798 
ATOM   5624  C4'  DA A 274      65.628 215.907  58.114 
ATOM   5625  O4'  DA A 274      66.229 215.249  59.265 
ATOM   5626  C3'  DA A 274      65.890 217.393  58.360 
ATOM   5627  O3'  DA A 274      64.774 217.952  59.041 
ATOM   5628  C2'  DA A 274      67.097 217.422  59.298 
ATOM   5629  C1'  DA A 274      66.669 216.248  60.173 
ATOM   5630  N9   DA A 274      67.775 215.675  60.990 
ATOM   5631  C8   DA A 274      69.098 215.561  60.667 
ATOM   5632  N7   DA A 274      69.819 215.015  61.596 
ATOM   5633  C5   DA A 274      68.911 214.747  62.611 
ATOM   5634  C6   DA A 274      69.054 214.163  63.880 
ATOM   5635  N6   DA A 274      70.224 213.724  64.366 
ATOM   5636  N1   DA A 274      67.946 214.047  64.637 
ATOM   5637  C2   DA A 274      66.787 214.484  64.149 
ATOM   5638  N3   DA A 274      66.532 215.043  62.987 
ATOM   5639  C4   DA A 274      67.657 215.148  62.249 
ATOM   5640  P    DG A 275      64.277 219.420  58.643 
ATOM   5641  OP1  DG A 275      63.383 219.338  57.465 
ATOM   5642  OP2  DG A 275      65.444 220.320  58.510 
ATOM   5643  O5'  DG A 275      63.428 219.828  59.936 
ATOM   5644  C5'  DG A 275      62.773 218.795  60.695 
ATOM   5645  C4'  DG A 275      62.975 219.034  62.178 
ATOM   5646  O4'  DG A 275      64.197 218.418  62.678 
ATOM   5647  C3'  DG A 275      63.098 220.496  62.606 
ATOM   5648  O3'  DG A 275      62.458 220.662  63.866 
ATOM   5649  C2'  DG A 275      64.598 220.721  62.791 
ATOM   5650  C1'  DG A 275      64.898 219.378  63.452 
ATOM   5651  N9   DG A 275      66.342 219.015  63.442 
ATOM   5652  C8   DG A 275      67.300 219.278  62.487 
ATOM   5653  N7   DG A 275      68.491 218.817  62.784 
ATOM   5654  C5   DG A 275      68.310 218.206  64.024 
ATOM   5655  C6   DG A 275      69.240 217.529  64.854 
ATOM   5656  O6   DG A 275      70.436 217.325  64.663 
ATOM   5657  N1   DG A 275      68.633 217.061  66.029 
ATOM   5658  C2   DG A 275      67.302 217.226  66.357 
ATOM   5659  N2   DG A 275      66.918 216.705  67.524 
ATOM   5660  N3   DG A 275      66.430 217.862  65.577 
ATOM   5661  C4   DG A 275      67.002 218.321  64.435 
ATOM   5662  P    DG A 276      61.605 221.991  64.134 
ATOM   5663  OP1  DG A 276      60.242 221.825  63.582 
ATOM   5664  OP2  DG A 276      62.361 223.169  63.655 
ATOM   5665  O5'  DG A 276      61.541 222.007  65.733 
ATOM   5666  C5'  DG A 276      61.568 220.757  66.445 
ATOM   5667  C4'  DG A 276      62.501 220.858  67.636 
ATOM   5668  O4'  DG A 276      63.876 220.521  67.293 
ATOM   5669  C3'  DG A 276      62.610 222.240  68.280 
ATOM   5670  O3'  DG A 276      62.736 222.083  69.688 
ATOM   5671  C2'  DG A 276      63.916 222.819  67.736 
ATOM   5672  C1'  DG A 276      64.728 221.529  67.816 
ATOM   5673  N9   DG A 276      65.973 221.552  66.998 
ATOM   5674  C8   DG A 276      66.207 222.166  65.788 
ATOM   5675  N7   DG A 276      67.424 221.994  65.329 
ATOM   5676  C5   DG A 276      68.038 221.212  66.305 
ATOM   5677  C6   DG A 276      69.361 220.701  66.369 
ATOM   5678  O6   DG A 276      70.277 220.836  65.563 
ATOM   5679  N1   DG A 276      69.566 219.955  67.538 
ATOM   5680  C2   DG A 276      68.617 219.732  68.517 
ATOM   5681  N2   DG A 276      69.010 218.992  69.556 
ATOM   5682  N3   DG A 276      67.376 220.211  68.456 
ATOM   5683  C4   DG A 276      67.161 220.937  67.328 
ATOM   5684  P    DT A 277      61.973 223.105  70.654 
ATOM   5685  OP1  DT A 277      60.572 222.663  70.837 
ATOM   5686  OP2  DT A 277      62.158 224.487  70.160 
ATOM   5687  O5'  DT A 277      62.782 222.911  72.021 
ATOM   5688  C5'  DT A 277      63.381 221.632  72.302 
ATOM   5689  C4'  DT A 277      64.781 221.825  72.850 
ATOM   5690  O4'  DT A 277      65.784 221.897  71.797 
ATOM   5691  C3'  DT A 277      65.008 223.100  73.662 
ATOM   5692  O3'  DT A 277      65.899 222.812  74.733 
ATOM   5693  C2'  DT A 277      65.706 224.057  72.695 
ATOM   5694  C1'  DT A 277      66.617 223.019  72.048 
ATOM   5695  N1   DT A 277      67.201 223.460  70.750 
ATOM   5696  C2   DT A 277      68.473 223.032  70.458 
ATOM   5697  O2   DT A 277      69.122 222.320  71.206 
ATOM   5698  N3   DT A 277      68.981 223.461  69.247 
ATOM   5699  C4   DT A 277      68.337 224.264  68.328 
ATOM   5700  O4   DT A 277      68.895 224.584  67.277 
ATOM   5701  C5   DT A 277      67.008 224.663  68.723 
ATOM   5702  C7   DT A 277      66.236 225.539  67.780 
ATOM   5703  C6   DT A 277      66.489 224.260  69.895 
ATOM   5704  P    DA A 278      65.633 223.479  76.164 
ATOM   5705  OP1  DA A 278      64.642 222.672  76.912 
ATOM   5706  OP2  DA A 278      65.307 224.911  75.991 
ATOM   5707  O5'  DA A 278      67.072 223.335  76.851 
ATOM   5708  C5'  DA A 278      67.916 222.229  76.480 
ATOM   5709  C4'  DA A 278      69.341 222.708  76.281 
ATOM   5710  O4'  DA A 278      69.590 223.161  74.920 
ATOM   5711  C3'  DA A 278      69.772 223.890  77.148 
ATOM   5712  O3'  DA A 278      71.132 223.713  77.525 
ATOM   5713  C2'  DA A 278      69.678 225.104  76.223 
ATOM   5714  C1'  DA A 278      70.241 224.421  74.979 
ATOM   5715  N9   DA A 278      69.954 225.151  73.714 
ATOM   5716  C8   DA A 278      68.846 225.879  73.386 
ATOM   5717  N7   DA A 278      68.892 226.401  72.199 
ATOM   5718  C5   DA A 278      70.120 225.989  71.702 
ATOM   5719  C6   DA A 278      70.768 226.214  70.476 
ATOM   5720  N6   DA A 278      70.241 226.945  69.483 
ATOM   5721  N1   DA A 278      71.983 225.659  70.307 
ATOM   5722  C2   DA A 278      72.501 224.935  71.297 
ATOM   5723  N3   DA A 278      71.994 224.658  72.477 
ATOM   5724  C4   DA A 278      70.778 225.224  72.621 
ATOM   5725  P    DA A 279      71.585 224.111  79.008 
ATOM   5726  OP1  DA A 279      71.293 222.993  79.933 
ATOM   5727  OP2  DA A 279      71.001 225.422  79.369 
ATOM   5728  O5'  DA A 279      73.167 224.260  78.826 
ATOM   5729  C5'  DA A 279      73.833 223.462  77.830 
ATOM   5730  C4'  DA A 279      74.831 224.310  77.067 
ATOM   5731  O4'  DA A 279      74.231 224.974  75.918 
ATOM   5732  C3'  DA A 279      75.475 225.450  77.856 
ATOM   5733  O3'  DA A 279      76.831 225.584  77.447 
ATOM   5734  C2'  DA A 279      74.711 226.701  77.422 
ATOM   5735  C1'  DA A 279      74.608 226.342  75.943 
ATOM   5736  N9   DA A 279      73.575 227.121  75.207 
ATOM   5737  C8   DA A 279      72.370 227.574  75.663 
ATOM   5738  N7   DA A 279      71.685 228.229  74.778 
ATOM   5739  C5   DA A 279      72.495 228.211  73.650 
ATOM   5740  C6   DA A 279      72.334 228.742  72.359 
ATOM   5741  N6   DA A 279      71.249 229.426  71.971 
ATOM   5742  N1   DA A 279      73.332 228.542  71.479 
ATOM   5743  C2   DA A 279      74.407 227.860  71.870 
ATOM   5744  N3   DA A 279      74.668 227.321  73.041 
ATOM   5745  C4   DA A 279      73.654 227.535  73.904 
ATOM   5746  P    DC A 280      77.947 225.903  78.550 
ATOM   5747  OP1  DC A 280      78.377 224.644  79.198 
ATOM   5748  OP2  DC A 280      77.459 226.965  79.456 
ATOM   5749  O5'  DC A 280      79.134 226.474  77.642 
ATOM   5750  C5'  DC A 280      79.269 226.000  76.289 
ATOM   5751  C4'  DC A 280      79.551 227.162  75.358 
ATOM   5752  O4'  DC A 280      78.331 227.783  74.860 
ATOM   5753  C3'  DC A 280      80.336 228.325  75.964 
ATOM   5754  O3'  DC A 280      81.215 228.851  74.978 
ATOM   5755  C2'  DC A 280      79.278 229.381  76.285 
ATOM   5756  C1'  DC A 280      78.447 229.189  75.019 
ATOM   5757  N1   DC A 280      77.074 229.760  75.111 
ATOM   5758  C2   DC A 280      76.520 230.304  73.955 
ATOM   5759  O2   DC A 280      77.182 230.291  72.912 
ATOM   5760  N3   DC A 280      75.269 230.831  74.018 
ATOM   5761  C4   DC A 280      74.584 230.825  75.168 
ATOM   5762  N4   DC A 280      73.368 231.350  75.178 
ATOM   5763  C5   DC A 280      75.137 230.271  76.368 
ATOM   5764  C6   DC A 280      76.388 229.750  76.285 
ATOM   5765  P    DA A 281      82.685 229.310  75.415 
ATOM   5766  OP1  DA A 281      83.585 228.135  75.438 
ATOM   5767  OP2  DA A 281      82.609 230.094  76.667 
ATOM   5768  O5'  DA A 281      83.088 230.273  74.201 
ATOM   5769  C5'  DA A 281      82.541 230.016  72.895 
ATOM   5770  C4'  DA A 281      82.092 231.316  72.257 
ATOM   5771  O4'  DA A 281      80.719 231.658  72.601 
ATOM   5772  C3'  DA A 281      82.890 232.559  72.647 
ATOM   5773  O3'  DA A 281      83.004 233.409  71.512 
ATOM   5774  C2'  DA A 281      82.027 233.262  73.694 
ATOM   5775  C1'  DA A 281      80.686 233.017  73.010 
ATOM   5776  N9   DA A 281      79.512 233.201  73.909 
ATOM   5777  C8   DA A 281      79.415 232.924  75.244 
ATOM   5778  N7   DA A 281      78.252 233.196  75.751 
ATOM   5779  C5   DA A 281      77.524 233.688  74.678 
ATOM   5780  C6   DA A 281      76.205 234.156  74.562 
ATOM   5781  N6   DA A 281      75.345 234.206  75.589 
ATOM   5782  N1   DA A 281      75.800 234.573  73.348 
ATOM   5783  C2   DA A 281      76.659 234.522  72.331 
ATOM   5784  N3   DA A 281      77.907 234.107  72.319 
ATOM   5785  C4   DA A 281      78.287 233.696  73.545 
ATOM   5786  P    DA A 282      84.385 234.174  71.249 
ATOM   5787  OP1  DA A 282      85.321 233.276  70.537 
ATOM   5788  OP2  DA A 282      84.879 234.755  72.517 
ATOM   5789  O5'  DA A 282      83.915 235.347  70.269 
ATOM   5790  C5'  DA A 282      82.794 235.119  69.393 
ATOM   5791  C4'  DA A 282      81.878 236.327  69.397 
ATOM   5792  O4'  DA A 282      80.876 236.261  70.453 
ATOM   5793  C3'  DA A 282      82.559 237.677  69.620 
ATOM   5794  O3'  DA A 282      81.908 238.659  68.821 
ATOM   5795  C2'  DA A 282      82.305 238.002  71.091 
ATOM   5796  C1'  DA A 282      80.863 237.505  71.135 
ATOM   5797  N9   DA A 282      80.351 237.271  72.514 
ATOM   5798  C8   DA A 282      81.033 236.820  73.607 
ATOM   5799  N7   DA A 282      80.306 236.720  74.677 
ATOM   5800  C5   DA A 282      79.047 237.135  74.264 
ATOM   5801  C6   DA A 282      77.822 237.259  74.939 
ATOM   5802  N6   DA A 282      77.659 236.961  76.236 
ATOM   5803  N1   DA A 282      76.766 237.702  74.231 
ATOM   5804  C2   DA A 282      76.935 237.996  72.943 
ATOM   5805  N3   DA A 282      78.024 237.920  72.210 
ATOM   5806  C4   DA A 282      79.064 237.475  72.942 
ATOM   5807  P    DG A 283      82.791 239.779  68.095 
ATOM   5808  OP1  DG A 283      83.319 239.244  66.820 
ATOM   5809  OP2  DG A 283      83.797 240.309  69.042 
ATOM   5810  O5'  DG A 283      81.692 240.901  67.795 
ATOM   5811  C5'  DG A 283      80.327 240.500  67.572 
ATOM   5812  C4'  DG A 283      79.387 241.423  68.322 
ATOM   5813  O4'  DG A 283      79.140 240.975  69.685 
ATOM   5814  C3'  DG A 283      79.863 242.866  68.490 
ATOM   5815  O3'  DG A 283      78.743 243.736  68.385 
ATOM   5816  C2'  DG A 283      80.399 242.933  69.920 
ATOM   5817  C1'  DG A 283      79.307 242.082  70.558 
ATOM   5818  N9   DG A 283      79.665 241.559  71.906 
ATOM   5819  C8   DG A 283      80.893 241.162  72.387 
ATOM   5820  N7   DG A 283      80.871 240.747  73.631 
ATOM   5821  C5   DG A 283      79.533 240.880  74.000 
ATOM   5822  C6   DG A 283      78.891 240.588  75.232 
ATOM   5823  O6   DG A 283      79.379 240.145  76.268 
ATOM   5824  N1   DG A 283      77.519 240.871  75.174 
ATOM   5825  C2   DG A 283      76.855 241.369  74.070 
ATOM   5826  N2   DG A 283      75.543 241.571  74.217 
ATOM   5827  N3   DG A 283      77.457 241.642  72.915 
ATOM   5828  C4   DG A 283      78.789 241.374  72.954 
ATOM   5829  P    DT A 284      78.908 245.124  67.607 
ATOM   5830  OP1  DT A 284      78.736 244.902  66.154 
ATOM   5831  OP2  DT A 284      80.171 245.777  68.018 
ATOM   5832  O5'  DT A 284      77.664 245.955  68.175 
ATOM   5833  C5'  DT A 284      76.476 245.247  68.576 
ATOM   5834  C4'  DT A 284      75.964 245.799  69.891 
ATOM   5835  O4'  DT A 284      76.566 245.140  71.043 
ATOM   5836  C3'  DT A 284      76.227 247.284  70.137 
ATOM   5837  O3'  DT A 284      75.110 247.843  70.819 
ATOM   5838  C2'  DT A 284      77.434 247.314  71.076 
ATOM   5839  C1'  DT A 284      77.005 246.139  71.950 
ATOM   5840  N1   DT A 284      78.111 245.567  72.768 
ATOM   5841  C2   DT A 284      77.785 245.086  74.012 
ATOM   5842  O2   DT A 284      76.650 245.111  74.457 
ATOM   5843  N3   DT A 284      78.837 244.563  74.741 
ATOM   5844  C4   DT A 284      80.154 244.485  74.337 
ATOM   5845  O4   DT A 284      81.008 243.996  75.079 
ATOM   5846  C5   DT A 284      80.398 245.016  73.017 
ATOM   5847  C7   DT A 284      81.805 244.970  72.500 
ATOM   5848  C6   DT A 284      79.394 245.530  72.287 
ATOM   5849  P    DC A 285      74.613 249.311  70.421 
ATOM   5850  OP1  DC A 285      73.719 249.230  69.243 
ATOM   5851  OP2  DC A 285      75.780 250.211  70.288 
ATOM   5852  O5'  DC A 285      73.764 249.720  71.714 
ATOM   5853  C5'  DC A 285      73.109 248.686  72.473 
ATOM   5854  C4'  DC A 285      73.311 248.925  73.956 
ATOM   5855  O4'  DC A 285      74.533 248.309  74.456 
ATOM   5856  C3'  DC A 285      73.434 250.387  74.384 
ATOM   5857  O3'  DC A 285      72.794 250.554  75.644 
ATOM   5858  C2'  DC A 285      74.934 250.612  74.569 
ATOM   5859  C1'  DC A 285      75.234 249.270  75.230 
ATOM   5860  N1   DC A 285      76.678 248.907  75.220 
ATOM   5861  C2   DC A 285      77.178 248.201  76.312 
ATOM   5862  O2   DC A 285      76.409 247.908  77.235 
ATOM   5863  N3   DC A 285      78.492 247.861  76.322 
ATOM   5864  C4   DC A 285      79.292 248.197  75.303 
ATOM   5865  N4   DC A 285      80.567 247.842  75.360 
ATOM   5866  C5   DC A 285      78.799 248.924  74.170 
ATOM   5867  C6   DC A 285      77.483 249.254  74.179 
ATOM   5868  P    DG A 286      71.942 251.882  75.911 
ATOM   5869  OP1  DG A 286      70.578 251.717  75.359 
ATOM   5870  OP2  DG A 286      72.697 253.061  75.433 
ATOM   5871  O5'  DG A 286      71.877 251.899  77.511 
ATOM   5872  C5'  DG A 286      71.904 250.648  78.223 
ATOM   5873  C4'  DG A 286      72.837 250.749  79.414 
ATOM   5874  O4'  DG A 286      74.212 250.412  79.071 
ATOM   5875  C3'  DG A 286      72.946 252.131  80.058 
ATOM   5876  O3'  DG A 286      73.072 251.974  81.466 
ATOM   5877  C2'  DG A 286      74.252 252.710  79.514 
ATOM   5878  C1'  DG A 286      75.064 251.420  79.594 
ATOM   5879  N9   DG A 286      76.309 251.444  78.776 
ATOM   5880  C8   DG A 286      76.543 252.058  77.565 
ATOM   5881  N7   DG A 286      77.760 251.886  77.106 
ATOM   5882  C5   DG A 286      78.374 251.104  78.083 
ATOM   5883  C6   DG A 286      79.697 250.593  78.147 
ATOM   5884  O6   DG A 286      80.613 250.728  77.341 
ATOM   5885  N1   DG A 286      79.902 249.847  79.316 
ATOM   5886  C2   DG A 286      78.953 249.623  80.295 
ATOM   5887  N2   DG A 286      79.347 248.883  81.334 
ATOM   5888  N3   DG A 286      77.712 250.102  80.234 
ATOM   5889  C4   DG A 286      77.497 250.829  79.106 
ATOM   5890  P    DA A 287      72.310 252.997  82.432 
ATOM   5891  OP1  DA A 287      70.909 252.554  82.615 
ATOM   5892  OP2  DA A 287      72.494 254.379  81.937 
ATOM   5893  O5'  DA A 287      73.118 252.803  83.799 
ATOM   5894  C5'  DA A 287      73.718 251.524  84.080 
ATOM   5895  C4'  DA A 287      75.117 251.717  84.628 
ATOM   5896  O4'  DA A 287      76.121 251.788  83.575 
ATOM   5897  C3'  DA A 287      75.344 252.992  85.440 
ATOM   5898  O3'  DA A 287      76.235 252.704  86.511 
ATOM   5899  C2'  DA A 287      76.042 253.948  84.472 
ATOM   5900  C1'  DA A 287      76.953 252.910  83.825 
ATOM   5901  N9   DA A 287      77.537 253.352  82.528 
ATOM   5902  C8   DA A 287      76.971 254.141  81.568 
ATOM   5903  N7   DA A 287      77.737 254.351  80.542 
ATOM   5904  C5   DA A 287      78.897 253.649  80.842 
ATOM   5905  C6   DA A 287      80.103 253.472  80.145 
ATOM   5906  N6   DA A 287      80.352 254.016  78.945 
ATOM   5907  N1   DA A 287      81.049 252.714  80.729 
ATOM   5908  C2   DA A 287      80.797 252.176  81.921 
ATOM   5909  N3   DA A 287      79.715 252.270  82.662 
ATOM   5910  C4   DA A 287      78.783 253.035  82.056 
ATOM   5911  P    DT A 288      75.969 253.371  87.942 
ATOM   5912  OP1  DT A 288      74.979 252.564  88.689 
ATOM   5913  OP2  DT A 288      75.643 254.803  87.768 
ATOM   5914  O5'  DT A 288      77.408 253.227  88.629 
ATOM   5915  C5'  DT A 288      78.252 252.121  88.257 
ATOM   5916  C4'  DT A 288      79.677 252.599  88.059 
ATOM   5917  O4'  DT A 288      79.926 253.053  86.697 
ATOM   5918  C3'  DT A 288      80.108 253.782  88.926 
ATOM   5919  O3'  DT A 288      81.468 253.605  89.303 
ATOM   5920  C2'  DT A 288      80.014 254.995  88.000 
ATOM   5921  C1'  DT A 288      80.577 254.313  86.757 
ATOM   5922  N1   DT A 288      80.290 255.043  85.492 
ATOM   5923  C2   DT A 288      81.250 254.994  84.509 
ATOM   5924  O2   DT A 288      82.300 254.388  84.638 
ATOM   5925  N3   DT A 288      80.950 255.683  83.351 
ATOM   5926  C4   DT A 288      79.797 256.399  83.100 
ATOM   5927  O4   DT A 288      79.640 256.976  82.021 
ATOM   5928  C5   DT A 288      78.850 256.391  84.189 
ATOM   5929  C7   DT A 288      77.567 257.147  83.999 
ATOM   5930  C6   DT A 288      79.116 255.730  85.327 
ATOM   5931  P    DG A 289      81.921 254.003  90.786 
ATOM   5932  OP1  DG A 289      81.629 252.885  91.711 
ATOM   5933  OP2  DG A 289      81.337 255.314  91.147 
ATOM   5934  O5'  DG A 289      83.503 254.152  90.604 
ATOM   5935  C5'  DG A 289      84.169 253.353  89.608 
ATOM   5936  C4'  DG A 289      85.167 254.202  88.845 
ATOM   5937  O4'  DG A 289      84.567 254.865  87.696 
ATOM   5938  C3'  DG A 289      85.811 255.342  89.634 
ATOM   5939  O3'  DG A 289      87.167 255.475  89.225 
ATOM   5940  C2'  DG A 289      85.048 256.593  89.200 
ATOM   5941  C1'  DG A 289      84.945 256.233  87.721 
ATOM   5942  N9   DG A 289      83.911 257.013  86.985 
ATOM   5943  C8   DG A 289      82.691 257.478  87.428 
ATOM   5944  N7   DG A 289      82.010 258.138  86.523 
ATOM   5945  C5   DG A 289      82.837 258.109  85.401 
ATOM   5946  C6   DG A 289      82.642 258.658  84.107 
ATOM   5947  O6   DG A 289      81.683 259.293  83.678 
ATOM   5948  N1   DG A 289      83.735 258.396  83.269 
ATOM   5949  C2   DG A 289      84.867 257.695  83.633 
ATOM   5950  N2   DG A 289      85.798 257.551  82.687 
ATOM   5951  N3   DG A 289      85.050 257.179  84.847 
ATOM   5952  C4   DG A 289      83.999 257.425  85.673 
ATOM   5953  P    DG A 290      88.283 255.794  90.328 
ATOM   5954  OP1  DG A 290      88.713 254.535  90.976 
ATOM   5955  OP2  DG A 290      87.795 256.857  91.233 
ATOM   5956  O5'  DG A 290      89.470 256.366  89.419 
ATOM   5957  C5'  DG A 290      89.605 255.891  88.066 
ATOM   5958  C4'  DG A 290      89.887 257.054  87.136 
ATOM   5959  O4'  DG A 290      88.667 257.675  86.638 
ATOM   5960  C3'  DG A 290      90.672 258.217  87.742 
ATOM   5961  O3'  DG A 290      91.551 258.743  86.756 
ATOM   5962  C2'  DG A 290      89.614 259.273  88.063 
ATOM   5963  C1'  DG A 290      88.784 259.081  86.797 
ATOM   5964  N9   DG A 290      87.411 259.651  86.888 
ATOM   5965  C8   DG A 290      86.571 259.730  87.978 
ATOM   5966  N7   DG A 290      85.417 260.298  87.722 
ATOM   5967  C5   DG A 290      85.499 260.618  86.368 
ATOM   5968  C6   DG A 290      84.552 261.251  85.520 
ATOM   5969  O6   DG A 290      83.429 261.666  85.795 
ATOM   5970  N1   DG A 290      85.043 261.382  84.214 
ATOM   5971  C2   DG A 290      86.284 260.956  83.783 
ATOM   5972  N2   DG A 290      86.564 261.173  82.495 
ATOM   5973  N3   DG A 290      87.171 260.362  84.579 
ATOM   5974  C4   DG A 290      86.711 260.228  85.850 
ATOM   5975  P    DA A 291      93.021 259.201  87.193 
ATOM   5976  OP1  DA A 291      93.921 258.027  87.215 
ATOM   5977  OP2  DA A 291      92.945 259.986  88.444 
ATOM   5978  O5'  DA A 291      93.425 260.165  85.979 
ATOM   5979  C5'  DA A 291      92.877 259.908  84.672 
ATOM   5980  C4'  DA A 291      92.428 261.208  84.034 
ATOM   5981  O4'  DA A 291      91.055 261.550  84.379 
ATOM   5982  C3'  DA A 291      93.227 262.451  84.425 
ATOM   5983  O3'  DA A 291      93.340 263.301  83.289 
ATOM   5984  C2'  DA A 291      92.363 263.153  85.472 
ATOM   5985  C1'  DA A 291      91.022 262.909  84.788 
ATOM   5986  N9   DA A 291      89.848 263.092  85.687 
ATOM   5987  C8   DA A 291      89.751 262.816  87.021 
ATOM   5988  N7   DA A 291      88.589 263.088  87.529 
ATOM   5989  C5   DA A 291      87.860 263.580  86.455 
ATOM   5990  C6   DA A 291      86.541 264.048  86.340 
ATOM   5991  N6   DA A 291      85.681 264.097  87.367 
ATOM   5992  N1   DA A 291      86.136 264.465  85.126 
ATOM   5993  C2   DA A 291      86.995 264.413  84.109 
ATOM   5994  N3   DA A 291      88.243 263.999  84.097 
ATOM   5995  C4   DA A 291      88.623 263.587  85.323 
ATOM   5996  P    DT A 292      94.721 264.066  83.027 
ATOM   5997  OP1  DT A 292      95.658 263.168  82.315 
ATOM   5998  OP2  DT A 292      95.215 264.647  84.295 
ATOM   5999  O5'  DT A 292      94.251 265.239  82.046 
ATOM   6000  C5'  DT A 292      93.131 265.011  81.171 
ATOM   6001  C4'  DT A 292      92.214 266.219  81.175 
ATOM   6002  O4'  DT A 292      91.213 266.153  82.231 
ATOM   6003  C3'  DT A 292      92.895 267.569  81.398 
ATOM   6004  O3'  DT A 292      92.244 268.550  80.599 
ATOM   6005  C2'  DT A 292      92.641 267.893  82.869 
ATOM   6006  C1'  DT A 292      91.199 267.397  82.913 
ATOM   6007  N1   DT A 292      90.687 267.163  84.292 
ATOM   6008  C2   DT A 292      89.358 267.429  84.519 
ATOM   6009  O2   DT A 292      88.606 267.839  83.652 
ATOM   6010  N3   DT A 292      88.920 267.200  85.810 
ATOM   6011  C4   DT A 292      89.683 266.740  86.863 
ATOM   6012  O4   DT A 292      89.178 266.574  87.976 
ATOM   6013  C5   DT A 292      91.064 266.490  86.526 
ATOM   6014  C7   DT A 292      91.963 265.986  87.617 
ATOM   6015  C6   DT A 292      91.517 266.703  85.281 
ATOM   6016  P    DT A 293      93.127 269.670  79.873 
ATOM   6017  OP1  DT A 293      93.655 269.136  78.597 
ATOM   6018  OP2  DT A 293      94.133 270.200  80.820 
ATOM   6019  O5'  DT A 293      92.028 270.793  79.572 
ATOM   6020  C5'  DT A 293      90.663 270.392  79.350 
ATOM   6021  C4'  DT A 293      89.723 271.315  80.100 
ATOM   6022  O4'  DT A 293      89.476 270.866  81.463 
ATOM   6023  C3'  DT A 293      90.199 272.757  80.268 
ATOM   6024  O3'  DT A 293      89.079 273.627  80.163 
ATOM   6025  C2'  DT A 293      90.735 272.825  81.697 
ATOM   6026  C1'  DT A 293      89.643 271.973  82.336 
ATOM   6027  N1   DT A 293      90.001 271.450  83.684 
ATOM   6028  C2   DT A 293      88.985 271.336  84.601 
ATOM   6029  O2   DT A 293      87.831 271.641  84.354 
ATOM   6030  N3   DT A 293      89.355 270.849  85.840 
ATOM   6031  C4   DT A 293      90.626 270.475  86.226 
ATOM   6032  O4   DT A 293      90.837 270.052  87.364 
ATOM   6033  C5   DT A 293      91.625 270.631  85.194 
ATOM   6034  C7   DT A 293      93.036 270.248  85.532 
ATOM   6035  C6   DT A 293      91.293 271.103  83.981 
ATOM   6036  P    DC A 294      89.244 275.016  79.385 
ATOM   6037  OP1  DC A 294      89.072 274.793  77.932 
ATOM   6038  OP2  DC A 294      90.507 275.668  79.796 
ATOM   6039  O5'  DC A 294      88.000 275.847  79.953 
ATOM   6040  C5'  DC A 294      86.813 275.138  80.354 
ATOM   6041  C4'  DC A 294      86.300 275.690  81.669 
ATOM   6042  O4'  DC A 294      86.902 275.032  82.821 
ATOM   6043  C3'  DC A 294      86.563 277.176  81.915 
ATOM   6044  O3'  DC A 294      85.446 277.735  82.597 
ATOM   6045  C2'  DC A 294      87.770 277.205  82.854 
ATOM   6046  C1'  DC A 294      87.341 276.031  83.728 
ATOM   6047  N1   DC A 294      88.448 275.458  84.546 
ATOM   6048  C2   DC A 294      88.133 274.966  85.810 
ATOM   6049  O2   DC A 294      86.961 275.024  86.197 
ATOM   6050  N3   DC A 294      89.128 274.441  86.570 
ATOM   6051  C4   DC A 294      90.386 274.397  86.114 
ATOM   6052  N4   DC A 294      91.320 273.875  86.894 
ATOM   6053  C5   DC A 294      90.730 274.899  84.817 
ATOM   6054  C6   DC A 294      89.722 275.420  84.072 
ATOM   6055  P    DC A 295      84.949 279.203  82.199 
ATOM   6056  OP1  DC A 295      84.055 279.121  81.021 
ATOM   6057  OP2  DC A 295      86.116 280.103  82.066 
ATOM   6058  O5'  DC A 295      84.100 279.611  83.492 
ATOM   6059  C5'  DC A 295      83.445 278.578  84.251 
ATOM   6060  C4'  DC A 295      83.647 278.817  85.734 
ATOM   6061  O4'  DC A 295      84.869 278.201  86.234 
ATOM   6062  C3'  DC A 295      83.770 280.279  86.162 
ATOM   6063  O3'  DC A 295      83.130 280.445  87.422 
ATOM   6064  C2'  DC A 295      85.271 280.504  86.347 
ATOM   6065  C1'  DC A 295      85.571 279.162  87.008 
ATOM   6066  N1   DC A 295      87.014 278.799  86.998 
ATOM   6067  C2   DC A 295      87.515 278.093  88.089 
ATOM   6068  O2   DC A 295      86.746 277.799  89.013 
ATOM   6069  N3   DC A 295      88.829 277.753  88.100 
ATOM   6070  C4   DC A 295      89.628 278.089  87.081 
ATOM   6071  N4   DC A 295      90.903 277.734  87.138 
ATOM   6072  C5   DC A 295      89.135 278.815  85.948 
ATOM   6073  C6   DC A 295      87.819 279.146  85.957 
ATOM   6074  P    DT A 296      82.278 281.774  87.689 
ATOM   6075  OP1  DT A 296      80.915 281.608  87.137 
ATOM   6076  OP2  DT A 296      83.033 282.953  87.211 
ATOM   6077  O5'  DT A 296      82.213 281.791  89.288 
ATOM   6078  C5'  DT A 296      82.240 280.540  90.001 
ATOM   6079  C4'  DT A 296      83.173 280.641  91.191 
ATOM   6080  O4'  DT A 296      84.548 280.304  90.849 
ATOM   6081  C3'  DT A 296      83.282 282.023  91.835 
ATOM   6082  O3'  DT A 296      83.408 281.866  93.244 
ATOM   6083  C2'  DT A 296      84.588 282.602  91.292 
ATOM   6084  C1'  DT A 296      85.400 281.312  91.371 
ATOM   6085  N1   DT A 296      86.645 281.336  90.554 
ATOM   6086  C2   DT A 296      87.733 280.660  91.051 
ATOM   6087  O2   DT A 296      87.711 280.058  92.111 
ATOM   6088  N3   DT A 296      88.868 280.705  90.267 
ATOM   6089  C4   DT A 296      89.002 281.354  89.056 
ATOM   6090  O4   DT A 296      90.071 281.324  88.443 
ATOM   6091  C5   DT A 296      87.807 282.035  88.617 
ATOM   6092  C7   DT A 296      87.867 282.767  87.308 
ATOM   6093  C6   DT A 296      86.689 282.008  89.361 
ATOM   6094  P    DC A 297      82.646 282.888  94.210 
ATOM   6095  OP1  DC A 297      81.245 282.446  94.393 
ATOM   6096  OP2  DC A 297      82.831 284.270  93.715 
ATOM   6097  O5'  DC A 297      83.454 282.694  95.577 
ATOM   6098  C5'  DC A 297      84.054 281.416  95.858 
ATOM   6099  C4'  DC A 297      85.453 281.609  96.406 
ATOM   6100  O4'  DC A 297      86.457 281.680  95.353 
ATOM   6101  C3'  DC A 297      85.680 282.884  97.218 
ATOM   6102  O3'  DC A 297      86.571 282.595  98.288 
ATOM   6103  C2'  DC A 297      86.378 283.840  96.250 
ATOM   6104  C1'  DC A 297      87.290 282.802  95.603 
ATOM   6105  N1   DC A 297      87.873 283.243  94.306 
ATOM   6106  C2   DC A 297      89.162 282.818  93.994 
ATOM   6107  O2   DC A 297      89.763 282.097  94.800 
ATOM   6108  N3   DC A 297      89.712 283.210  92.817 
ATOM   6109  C4   DC A 297      89.028 283.991  91.971 
ATOM   6110  N4   DC A 297      89.608 284.346  90.835 
ATOM   6111  C5   DC A 297      87.702 284.440  92.272 
ATOM   6112  C6   DC A 297      87.170 284.038  93.454 
ATOM   6113  P    DT A 298      86.306 283.262  99.720 
ATOM   6114  OP1  DT A 298      85.315 282.456 100.467 
ATOM   6115  OP2  DT A 298      85.979 284.695  99.546 
ATOM   6116  O5'  DT A 298      87.744 283.119 100.406 
ATOM   6117  C5'  DT A 298      88.588 282.012 100.035 
ATOM   6118  C4'  DT A 298      90.013 282.491  99.837 
ATOM   6119  O4'  DT A 298      90.262 282.945  98.475 
ATOM   6120  C3'  DT A 298      90.444 283.673 100.704 
ATOM   6121  O3'  DT A 298      91.804 283.496 101.080 
ATOM   6122  C2'  DT A 298      90.351 284.887  99.778 
ATOM   6123  C1'  DT A 298      90.914 284.204  98.535 
ATOM   6124  N1   DT A 298      90.626 284.934  97.269 
ATOM   6125  C2   DT A 298      91.586 284.886  96.287 
ATOM   6126  O2   DT A 298      92.636 284.280  96.416 
ATOM   6127  N3   DT A 298      91.286 285.575  95.129 
ATOM   6128  C4   DT A 298      90.133 286.290  94.878 
ATOM   6129  O4   DT A 298      89.976 286.867  93.799 
ATOM   6130  C5   DT A 298      89.186 286.283  95.967 
ATOM   6131  C7   DT A 298      87.903 287.039  95.777 
ATOM   6132  C6   DT A 298      89.452 285.622  97.105 
ATOM   6133  P    DC A 299      92.257 283.894 102.564 
ATOM   6134  OP1  DC A 299      91.965 282.776 103.488 
ATOM   6135  OP2  DC A 299      91.673 285.205 102.925 
ATOM   6136  O5'  DC A 299      93.839 284.044 102.381 
ATOM   6137  C5'  DC A 299      94.505 283.245 101.385 
ATOM   6138  C4'  DC A 299      95.503 284.094 100.622 
ATOM   6139  O4'  DC A 299      94.903 284.757  99.474 
ATOM   6140  C3'  DC A 299      96.147 285.233 101.412 
ATOM   6141  O3'  DC A 299      97.503 285.367 101.002 
ATOM   6142  C2'  DC A 299      95.384 286.484 100.978 
ATOM   6143  C1'  DC A 299      95.281 286.125  99.499 
ATOM   6144  N1   DC A 299      94.247 286.904  98.763 
ATOM   6145  C2   DC A 299      94.506 287.235  97.435 
ATOM   6146  O2   DC A 299      95.573 286.872  96.927 
ATOM   6147  N3   DC A 299      93.575 287.947  96.747 
ATOM   6148  C4   DC A 299      92.433 288.322  97.334
[truncated: 415,700 more chars]
