# Supplementary material for: Characterization of lncRNA-protein interactions associated with Prostate cancer and Androgen receptors by molecular docking simulations
Source: Biochem Biophys Rep. 2025 Mar 9;42:101959. doi: 10.1016/j.bbrep.2025.101959 (PMC11929892; doi:10.1016/j.bbrep.2025.101959)
Supplement: Multimedia component 74 [file mmc74.zip › bbrep_00101959_model_63.pdb]

REMARK Number:    63
REMARK Ligand:     lig_628dcb8434e2f.pdb
REMARK Contact:     0     0     0
REMARK Score:  -146.72
REMARK RMSD:    312.00
MODEL       63
ATOM      1  N   ALA A  24      30.357  -5.473 -24.875 
ATOM      2  CA  ALA A  24      30.515  -4.000 -24.871 
ATOM      3  CB  ALA A  24      29.364  -3.347 -25.653 
ATOM      4  C   ALA A  24      30.496  -3.471 -23.474 
ATOM      5  O   ALA A  24      31.409  -3.720 -22.690 
ATOM      6  N   GLN A  25      29.435  -2.716 -23.129 
ATOM      7  CA  GLN A  25      29.334  -2.167 -21.810 
ATOM      8  CB  GLN A  25      28.209  -1.135 -21.640 
ATOM      9  CG  GLN A  25      28.449   0.131 -22.464 
ATOM     10  CD  GLN A  25      27.291   1.085 -22.227 
ATOM     11  OE1 GLN A  25      26.895   1.324 -21.089 
ATOM     12  NE2 GLN A  25      26.734   1.652 -23.331 
ATOM     13  C   GLN A  25      29.084  -3.296 -20.876 
ATOM     14  O   GLN A  25      28.668  -4.376 -21.290 
ATOM     15  N   ASP A  26      29.382  -3.075 -19.584 
ATOM     16  CA  ASP A  26      29.211  -4.105 -18.606 
ATOM     17  CB  ASP A  26      30.274  -4.043 -17.495 
ATOM     18  CG  ASP A  26      30.054  -5.171 -16.494 
ATOM     19  OD1 ASP A  26      28.986  -5.191 -15.826 
ATOM     20  OD2 ASP A  26      30.966  -6.032 -16.381 
ATOM     21  C   ASP A  26      27.866  -3.939 -17.988 
ATOM     22  O   ASP A  26      27.612  -2.985 -17.253 
ATOM     23  N   ASN A  27      26.945  -4.872 -18.288 
ATOM     24  CA  ASN A  27      25.662  -4.773 -17.669 
ATOM     25  CB  ASN A  27      24.503  -4.752 -18.683 
ATOM     26  CG  ASN A  27      24.583  -3.452 -19.471 
ATOM     27  OD1 ASN A  27      24.658  -2.366 -18.897 
ATOM     28  ND2 ASN A  27      24.568  -3.560 -20.827 
ATOM     29  C   ASN A  27      25.467  -5.984 -16.812 
ATOM     30  O   ASN A  27      24.473  -6.696 -16.949 
ATOM     31  N   SER A  28      26.402  -6.226 -15.873 
ATOM     32  CA  SER A  28      26.317  -7.361 -15.002 
ATOM     33  CB  SER A  28      27.559  -7.517 -14.112 
ATOM     34  OG  SER A  28      28.707  -7.731 -14.919 
ATOM     35  C   SER A  28      25.149  -7.145 -14.100 
ATOM     36  O   SER A  28      24.492  -8.089 -13.668 
ATOM     37  N   ARG A  29      24.868  -5.864 -13.806 
ATOM     38  CA  ARG A  29      23.821  -5.471 -12.913 
ATOM     39  CB  ARG A  29      23.787  -3.948 -12.704 
ATOM     40  CG  ARG A  29      25.152  -3.369 -12.324 
ATOM     41  CD  ARG A  29      25.113  -1.897 -11.913 
ATOM     42  NE  ARG A  29      26.512  -1.383 -11.942 
ATOM     43  CZ  ARG A  29      27.390  -1.720 -10.952 
ATOM     44  NH1 ARG A  29      27.024  -2.618  -9.991 
ATOM     45  NH2 ARG A  29      28.642  -1.178 -10.929 
ATOM     46  C   ARG A  29      22.506  -5.884 -13.504 
ATOM     47  O   ARG A  29      21.579  -6.255 -12.784 
ATOM     48  N   TYR A  30      22.378  -5.784 -14.840 
ATOM     49  CA  TYR A  30      21.164  -6.163 -15.505 
ATOM     50  CB  TYR A  30      21.186  -5.817 -17.003 
ATOM     51  CG  TYR A  30      19.900  -6.271 -17.606 
ATOM     52  CD1 TYR A  30      18.727  -5.600 -17.348 
ATOM     53  CD2 TYR A  30      19.876  -7.357 -18.449 
ATOM     54  CE1 TYR A  30      17.543  -6.018 -17.911 
ATOM     55  CE2 TYR A  30      18.698  -7.778 -19.016 
ATOM     56  CZ  TYR A  30      17.529  -7.109 -18.746 
ATOM     57  OH  TYR A  30      16.316  -7.539 -19.327 
ATOM     58  C   TYR A  30      20.959  -7.638 -15.363 
ATOM     59  O   TYR A  30      19.855  -8.092 -15.068 
ATOM     60  N   THR A  31      22.033  -8.431 -15.551 
ATOM     61  CA  THR A  31      21.926  -9.861 -15.473 
ATOM     62  CB  THR A  31      23.230 -10.559 -15.736 
ATOM     63  OG1 THR A  31      23.715 -10.225 -17.028 
ATOM     64  CG2 THR A  31      23.003 -12.080 -15.628 
ATOM     65  C   THR A  31      21.490 -10.229 -14.091 
ATOM     66  O   THR A  31      20.646 -11.105 -13.907 
ATOM     67  N   HIS A  32      22.064  -9.557 -13.079 
ATOM     68  CA  HIS A  32      21.744  -9.842 -11.711 
ATOM     69  ND1 HIS A  32      22.771 -10.826  -8.882 
ATOM     70  CG  HIS A  32      22.450  -9.554  -9.301 
ATOM     71  CB  HIS A  32      22.623  -9.069 -10.710 
ATOM     72  NE2 HIS A  32      22.010  -9.743  -7.096 
ATOM     73  CD2 HIS A  32      21.986  -8.905  -8.198 
ATOM     74  CE1 HIS A  32      22.488 -10.885  -7.556 
ATOM     75  C   HIS A  32      20.311  -9.481 -11.477 
ATOM     76  O   HIS A  32      19.604 -10.145 -10.722 
ATOM     77  N   PHE A  33      19.841  -8.406 -12.133 
ATOM     78  CA  PHE A  33      18.494  -7.942 -11.975 
ATOM     79  CB  PHE A  33      18.233  -6.698 -12.850 
ATOM     80  CG  PHE A  33      16.831  -6.221 -12.683 
ATOM     81  CD1 PHE A  33      15.822  -6.729 -13.471 
ATOM     82  CD2 PHE A  33      16.525  -5.261 -11.749 
ATOM     83  CE1 PHE A  33      14.528  -6.288 -13.327 
ATOM     84  CE2 PHE A  33      15.232  -4.815 -11.599 
ATOM     85  CZ  PHE A  33      14.232  -5.330 -12.388 
ATOM     86  C   PHE A  33      17.577  -9.044 -12.410 
ATOM     87  O   PHE A  33      16.584  -9.337 -11.745 
ATOM     88  N   LEU A  34      17.891  -9.694 -13.546 
ATOM     89  CA  LEU A  34      17.052 -10.740 -14.056 
ATOM     90  CB  LEU A  34      17.509 -11.262 -15.429 
ATOM     91  CG  LEU A  34      17.352 -10.227 -16.561 
ATOM     92  CD1 LEU A  34      17.815 -10.799 -17.911 
ATOM     93  CD2 LEU A  34      15.914  -9.684 -16.622 
ATOM     94  C   LEU A  34      17.034 -11.895 -13.105 
ATOM     95  O   LEU A  34      15.977 -12.463 -12.835 
ATOM     96  N   THR A  35      18.201 -12.276 -12.555 
ATOM     97  CA  THR A  35      18.222 -13.429 -11.706 
ATOM     98  CB  THR A  35      19.611 -13.827 -11.277 
ATOM     99  OG1 THR A  35      19.582 -15.110 -10.672 
ATOM    100  CG2 THR A  35      20.183 -12.793 -10.291 
ATOM    101  C   THR A  35      17.370 -13.183 -10.496 
ATOM    102  O   THR A  35      16.600 -14.054 -10.093 
ATOM    103  N   GLN A  36      17.510 -12.004  -9.861 
ATOM    104  CA  GLN A  36      16.760 -11.714  -8.673 
ATOM    105  CB  GLN A  36      17.330 -10.515  -7.900 
ATOM    106  CG  GLN A  36      18.719 -10.776  -7.318 
ATOM    107  CD  GLN A  36      19.161  -9.521  -6.583 
ATOM    108  OE1 GLN A  36      18.999  -8.403  -7.076 
ATOM    109  NE2 GLN A  36      19.727  -9.702  -5.360 
ATOM    110  C   GLN A  36      15.306 -11.414  -8.928 
ATOM    111  O   GLN A  36      14.428 -11.820  -8.172 
ATOM    112  N   HIS A  37      15.041 -10.560  -9.926 
ATOM    113  CA  HIS A  37      13.739 -10.030 -10.232 
ATOM    114  ND1 HIS A  37      13.488  -7.875  -7.943 
ATOM    115  CG  HIS A  37      14.262  -7.931  -9.081 
ATOM    116  CB  HIS A  37      13.787  -8.508 -10.384 
ATOM    117  NE2 HIS A  37      15.483  -7.062  -7.395 
ATOM    118  CD2 HIS A  37      15.476  -7.429  -8.730 
ATOM    119  CE1 HIS A  37      14.268  -7.348  -6.966 
ATOM    120  C   HIS A  37      12.906 -10.649 -11.327 
ATOM    121  O   HIS A  37      11.752 -10.256 -11.466 
ATOM    122  N   TYR A  38      13.434 -11.530 -12.202 
ATOM    123  CA  TYR A  38      12.632 -11.883 -13.350 
ATOM    124  CB  TYR A  38      13.334 -11.414 -14.642 
ATOM    125  CG  TYR A  38      12.655 -11.872 -15.887 
ATOM    126  CD1 TYR A  38      11.465 -11.319 -16.304 
ATOM    127  CD2 TYR A  38      13.246 -12.841 -16.668 
ATOM    128  CE1 TYR A  38      10.868 -11.746 -17.467 
ATOM    129  CE2 TYR A  38      12.653 -13.271 -17.830 
ATOM    130  CZ  TYR A  38      11.459 -12.724 -18.231 
ATOM    131  OH  TYR A  38      10.848 -13.164 -19.425 
ATOM    132  C   TYR A  38      12.379 -13.364 -13.432 
ATOM    133  O   TYR A  38      13.285 -14.174 -13.250 
ATOM    134  N   ASP A  39      11.102 -13.741 -13.690 
ATOM    135  CA  ASP A  39      10.698 -15.112 -13.886 
ATOM    136  CB  ASP A  39      10.028 -15.729 -12.643 
ATOM    137  CG  ASP A  39       9.940 -17.238 -12.841 
ATOM    138  OD1 ASP A  39      10.562 -17.742 -13.815 
ATOM    139  OD2 ASP A  39       9.249 -17.904 -12.025 
ATOM    140  C   ASP A  39       9.669 -15.081 -14.984 
ATOM    141  O   ASP A  39       8.529 -14.682 -14.754 
ATOM    142  N   ALA A  40      10.037 -15.519 -16.207 
ATOM    143  CA  ALA A  40       9.168 -15.355 -17.343 
ATOM    144  CB  ALA A  40       9.809 -15.843 -18.652 
ATOM    145  C   ALA A  40       7.861 -16.082 -17.196 
ATOM    146  O   ALA A  40       6.812 -15.469 -17.390 
ATOM    147  N   LYS A  41       7.868 -17.386 -16.837 
ATOM    148  CA  LYS A  41       6.612 -18.091 -16.756 
ATOM    149  CB  LYS A  41       6.394 -19.072 -17.922 
ATOM    150  CG  LYS A  41       6.320 -18.394 -19.293 
ATOM    151  CD  LYS A  41       6.383 -19.380 -20.462 
ATOM    152  CE  LYS A  41       6.315 -18.723 -21.842 
ATOM    153  NZ  LYS A  41       6.395 -19.761 -22.893 
ATOM    154  C   LYS A  41       6.607 -18.900 -15.492 
ATOM    155  O   LYS A  41       6.979 -20.072 -15.469 
ATOM    156  N   PRO A  42       6.164 -18.261 -14.447 
ATOM    157  CA  PRO A  42       6.146 -18.766 -13.096 
ATOM    158  CD  PRO A  42       5.459 -16.998 -14.579 
ATOM    159  CB  PRO A  42       5.693 -17.583 -12.242 
ATOM    160  CG  PRO A  42       4.817 -16.760 -13.203 
ATOM    161  C   PRO A  42       5.350 -19.982 -12.740 
ATOM    162  O   PRO A  42       5.866 -20.776 -11.954 
ATOM    163  N   GLN A  43       4.106 -20.125 -13.253 
ATOM    164  CA  GLN A  43       3.233 -21.210 -12.882 
ATOM    165  CB  GLN A  43       3.921 -22.559 -12.575 
ATOM    166  CG  GLN A  43       2.969 -23.746 -12.437 
ATOM    167  CD  GLN A  43       2.653 -24.258 -13.835 
ATOM    168  OE1 GLN A  43       2.011 -23.577 -14.631 
ATOM    169  NE2 GLN A  43       3.125 -25.496 -14.144 
ATOM    170  C   GLN A  43       2.428 -20.772 -11.677 
ATOM    171  O   GLN A  43       1.781 -19.726 -11.696 
ATOM    172  N   GLY A  44       2.476 -21.564 -10.580 
ATOM    173  CA  GLY A  44       1.617 -21.423  -9.423 
ATOM    174  C   GLY A  44       1.682 -20.099  -8.711 
ATOM    175  O   GLY A  44       0.636 -19.515  -8.436 
ATOM    176  N   ARG A  45       2.881 -19.573  -8.391 
ATOM    177  CA  ARG A  45       2.966 -18.320  -7.681 
ATOM    178  CB  ARG A  45       2.277 -17.177  -8.444 
ATOM    179  CG  ARG A  45       2.951 -16.883  -9.786 
ATOM    180  CD  ARG A  45       2.084 -16.065 -10.743 
ATOM    181  NE  ARG A  45       2.134 -14.640 -10.313 
ATOM    182  CZ  ARG A  45       1.083 -13.819 -10.595 
ATOM    183  NH1 ARG A  45      -0.026 -14.325 -11.205 
ATOM    184  NH2 ARG A  45       1.132 -12.493 -10.270 
ATOM    185  C   ARG A  45       2.353 -18.422  -6.307 
ATOM    186  O   ARG A  45       1.777 -17.453  -5.809 
ATOM    187  N   ASP A  46       2.452 -19.607  -5.663 
ATOM    188  CA  ASP A  46       1.984 -19.790  -4.311 
ATOM    189  CB  ASP A  46       1.250 -21.127  -4.079 
ATOM    190  CG  ASP A  46       2.197 -22.277  -4.390 
ATOM    191  OD1 ASP A  46       3.256 -22.021  -5.022 
ATOM    192  OD2 ASP A  46       1.866 -23.431  -4.005 
ATOM    193  C   ASP A  46       3.161 -19.699  -3.376 
ATOM    194  O   ASP A  46       4.259 -19.317  -3.777 
ATOM    195  N   ASP A  47       2.954 -20.056  -2.089 
ATOM    196  CA  ASP A  47       3.986 -19.963  -1.086 
ATOM    197  CB  ASP A  47       3.505 -20.399   0.311 
ATOM    198  CG  ASP A  47       2.512 -19.366   0.829 
ATOM    199  OD1 ASP A  47       2.392 -18.285   0.192 
ATOM    200  OD2 ASP A  47       1.859 -19.643   1.870 
ATOM    201  C   ASP A  47       5.122 -20.868  -1.453 
ATOM    202  O   ASP A  47       6.290 -20.503  -1.321 
ATOM    203  N   ARG A  48       4.797 -22.077  -1.942 
ATOM    204  CA  ARG A  48       5.781 -23.061  -2.293 
ATOM    205  CB  ARG A  48       5.140 -24.351  -2.823 
ATOM    206  CG  ARG A  48       6.146 -25.430  -3.211 
ATOM    207  CD  ARG A  48       5.521 -26.560  -4.029 
ATOM    208  NE  ARG A  48       5.134 -25.982  -5.348 
ATOM    209  CZ  ARG A  48       4.541 -26.764  -6.297 
ATOM    210  NH1 ARG A  48       4.304 -28.084  -6.046 
ATOM    211  NH2 ARG A  48       4.179 -26.221  -7.497 
ATOM    212  C   ARG A  48       6.632 -22.511  -3.395 
ATOM    213  O   ARG A  48       7.843 -22.722  -3.421 
ATOM    214  N   TYR A  49       6.004 -21.778  -4.332 
ATOM    215  CA  TYR A  49       6.690 -21.207  -5.452 
ATOM    216  CB  TYR A  49       5.716 -20.385  -6.317 
ATOM    217  CG  TYR A  49       6.455 -19.484  -7.246 
ATOM    218  CD1 TYR A  49       6.995 -19.944  -8.423 
ATOM    219  CD2 TYR A  49       6.580 -18.149  -6.930 
ATOM    220  CE1 TYR A  49       7.662 -19.084  -9.266 
ATOM    221  CE2 TYR A  49       7.244 -17.287  -7.767 
ATOM    222  CZ  TYR A  49       7.787 -17.755  -8.938 
ATOM    223  OH  TYR A  49       8.468 -16.868  -9.798 
ATOM    224  C   TYR A  49       7.763 -20.299  -4.937 
ATOM    225  O   TYR A  49       8.907 -20.361  -5.387 
ATOM    226  N   CYS A  50       7.427 -19.442  -3.956 
ATOM    227  CA  CYS A  50       8.387 -18.513  -3.432 
ATOM    228  CB  CYS A  50       7.789 -17.543  -2.401 
ATOM    229  SG  CYS A  50       6.919 -16.168  -3.203 
ATOM    230  C   CYS A  50       9.521 -19.233  -2.772 
ATOM    231  O   CYS A  50      10.680 -18.874  -2.966 
ATOM    232  N   GLU A  51       9.232 -20.282  -1.984 
ATOM    233  CA  GLU A  51      10.291 -20.937  -1.274 
ATOM    234  CB  GLU A  51       9.814 -22.052  -0.328 
ATOM    235  CG  GLU A  51       9.046 -21.500   0.875 
ATOM    236  CD  GLU A  51       8.647 -22.660   1.776 
ATOM    237  OE1 GLU A  51       8.797 -23.834   1.341 
ATOM    238  OE2 GLU A  51       8.191 -22.384   2.918 
ATOM    239  C   GLU A  51      11.271 -21.539  -2.238 
ATOM    240  O   GLU A  51      12.477 -21.471  -2.014 
ATOM    241  N   SER A  52      10.782 -22.163  -3.323 
ATOM    242  CA  SER A  52      11.648 -22.819  -4.266 
ATOM    243  CB  SER A  52      10.871 -23.670  -5.287 
ATOM    244  OG  SER A  52      11.770 -24.296  -6.189 
ATOM    245  C   SER A  52      12.484 -21.840  -5.041 
ATOM    246  O   SER A  52      13.695 -22.015  -5.173 
ATOM    247  N   ILE A  53      11.853 -20.774  -5.572 
ATOM    248  CA  ILE A  53      12.510 -19.830  -6.436 
ATOM    249  CB  ILE A  53      11.569 -18.839  -7.063 
ATOM    250  CG1 ILE A  53      12.268 -18.100  -8.213 
ATOM    251  CG2 ILE A  53      11.022 -17.910  -5.967 
ATOM    252  CD1 ILE A  53      11.307 -17.285  -9.080 
ATOM    253  C   ILE A  53      13.564 -19.071  -5.697 
ATOM    254  O   ILE A  53      14.625 -18.777  -6.243 
ATOM    255  N   MET A  54      13.288 -18.724  -4.431 
ATOM    256  CA  MET A  54      14.208 -17.931  -3.681 
ATOM    257  CB  MET A  54      13.657 -17.630  -2.278 
ATOM    258  CG  MET A  54      14.129 -16.292  -1.716 
ATOM    259  SD  MET A  54      13.400 -14.851  -2.557 
ATOM    260  CE  MET A  54      13.965 -13.641  -1.327 
ATOM    261  C   MET A  54      15.482 -18.715  -3.574 
ATOM    262  O   MET A  54      16.577 -18.162  -3.661 
ATOM    263  N   ARG A  55      15.360 -20.040  -3.377 
ATOM    264  CA  ARG A  55      16.487 -20.926  -3.259 
ATOM    265  CB  ARG A  55      16.035 -22.353  -2.921 
ATOM    266  CG  ARG A  55      15.198 -22.413  -1.641 
ATOM    267  CD  ARG A  55      14.502 -23.757  -1.423 
ATOM    268  NE  ARG A  55      15.339 -24.566  -0.498 
ATOM    269  CZ  ARG A  55      15.110 -25.907  -0.399 
ATOM    270  NH1 ARG A  55      14.168 -26.490  -1.198 
ATOM    271  NH2 ARG A  55      15.823 -26.659   0.486 
ATOM    272  C   ARG A  55      17.249 -20.983  -4.555 
ATOM    273  O   ARG A  55      18.476 -20.907  -4.565 
ATOM    274  N   ARG A  56      16.538 -21.101  -5.694 
ATOM    275  CA  ARG A  56      17.186 -21.258  -6.971 
ATOM    276  CB  ARG A  56      16.203 -21.454  -8.140 
ATOM    277  CG  ARG A  56      15.409 -22.759  -8.083 
ATOM    278  CD  ARG A  56      14.767 -23.128  -9.423 
ATOM    279  NE  ARG A  56      13.877 -22.004  -9.821 
ATOM    280  CZ  ARG A  56      12.561 -22.008  -9.459 
ATOM    281  NH1 ARG A  56      12.047 -23.057  -8.752 
ATOM    282  NH2 ARG A  56      11.757 -20.960  -9.804 
ATOM    283  C   ARG A  56      17.993 -20.038  -7.297 
ATOM    284  O   ARG A  56      19.094 -20.132  -7.842 
ATOM    285  N   ARG A  57      17.434 -18.858  -6.981 
ATOM    286  CA  ARG A  57      17.989 -17.566  -7.272 
ATOM    287  CB  ARG A  57      16.981 -16.432  -7.028 
ATOM    288  CG  ARG A  57      15.720 -16.618  -7.872 
ATOM    289  CD  ARG A  57      16.007 -16.749  -9.368 
ATOM    290  NE  ARG A  57      14.774 -17.286 -10.009 
ATOM    291  CZ  ARG A  57      14.462 -16.937 -11.292 
ATOM    292  NH1 ARG A  57      15.255 -16.058 -11.970 
ATOM    293  NH2 ARG A  57      13.356 -17.462 -11.896 
ATOM    294  C   ARG A  57      19.215 -17.308  -6.446 
ATOM    295  O   ARG A  57      20.047 -16.489  -6.833 
ATOM    296  N   GLY A  58      19.345 -17.952  -5.266 
ATOM    297  CA  GLY A  58      20.518 -17.749  -4.452 
ATOM    298  C   GLY A  58      20.249 -16.676  -3.435 
ATOM    299  O   GLY A  58      21.171 -16.056  -2.910 
ATOM    300  N   LEU A  59      18.957 -16.404  -3.197 
ATOM    301  CA  LEU A  59      18.390 -15.442  -2.291 
ATOM    302  CB  LEU A  59      16.997 -14.993  -2.748 
ATOM    303  CG  LEU A  59      17.057 -14.335  -4.141 
ATOM    304  CD1 LEU A  59      15.690 -13.786  -4.573 
ATOM    305  CD2 LEU A  59      18.175 -13.282  -4.214 
ATOM    306  C   LEU A  59      18.342 -15.875  -0.842 
ATOM    307  O   LEU A  59      17.877 -15.107  -0.005 
ATOM    308  N   THR A  60      18.628 -17.158  -0.543 
ATOM    309  CA  THR A  60      18.521 -17.780   0.758 
ATOM    310  CB  THR A  60      18.422 -19.273   0.655 
ATOM    311  OG1 THR A  60      19.592 -19.810   0.057 
ATOM    312  CG2 THR A  60      17.192 -19.608  -0.204 
ATOM    313  C   THR A  60      19.582 -17.448   1.776 
ATOM    314  O   THR A  60      19.306 -17.592   2.964 
ATOM    315  N   SER A  61      20.833 -17.093   1.412 
ATOM    316  CA  SER A  61      21.758 -16.859   2.493 
ATOM    317  CB  SER A  61      22.957 -17.826   2.485 
ATOM    318  OG  SER A  61      22.517 -19.158   2.702 
ATOM    319  C   SER A  61      22.320 -15.475   2.407 
ATOM    320  O   SER A  61      23.186 -15.209   1.575 
ATOM    321  N   PRO A  62      21.889 -14.572   3.254 
ATOM    322  CA  PRO A  62      20.832 -14.844   4.197 
ATOM    323  CD  PRO A  62      22.847 -13.617   3.787 
ATOM    324  CB  PRO A  62      20.985 -13.822   5.320 
ATOM    325  CG  PRO A  62      22.467 -13.428   5.263 
ATOM    326  C   PRO A  62      19.514 -14.718   3.499 
ATOM    327  O   PRO A  62      19.488 -14.279   2.350 
ATOM    328  N   CYS A  63      18.409 -15.091   4.176 
ATOM    329  CA  CYS A  63      17.107 -15.029   3.577 
ATOM    330  CB  CYS A  63      15.980 -15.525   4.508 
ATOM    331  SG  CYS A  63      16.264 -17.191   5.180 
ATOM    332  C   CYS A  63      16.811 -13.590   3.286 
ATOM    333  O   CYS A  63      16.979 -12.728   4.148 
ATOM    334  N   LYS A  64      16.363 -13.286   2.050 
ATOM    335  CA  LYS A  64      16.024 -11.933   1.733 
ATOM    336  CB  LYS A  64      15.958 -11.675   0.217 
ATOM    337  CG  LYS A  64      15.947 -10.196  -0.175 
ATOM    338  CD  LYS A  64      16.188  -9.974  -1.671 
ATOM    339  CE  LYS A  64      16.192  -8.501  -2.084 
ATOM    340  NZ  LYS A  64      16.367  -8.389  -3.549 
ATOM    341  C   LYS A  64      14.671 -11.685   2.334 
ATOM    342  O   LYS A  64      13.782 -12.531   2.250 
ATOM    343  N   ASP A  65      14.485 -10.514   2.975 
ATOM    344  CA  ASP A  65      13.252 -10.245   3.660 
ATOM    345  CB  ASP A  65      13.310  -8.967   4.522 
ATOM    346  CG  ASP A  65      13.625  -7.757   3.647 
ATOM    347  OD1 ASP A  65      14.224  -7.939   2.553 
ATOM    348  OD2 ASP A  65      13.278  -6.626   4.077 
ATOM    349  C   ASP A  65      12.107 -10.144   2.699 
ATOM    350  O   ASP A  65      11.037 -10.700   2.946 
ATOM    351  N   ILE A  66      12.280  -9.419   1.579 
ATOM    352  CA  ILE A  66      11.198  -9.300   0.645 
ATOM    353  CB  ILE A  66      10.432  -8.019   0.848 
ATOM    354  CG1 ILE A  66       9.083  -8.013   0.109 
ATOM    355  CG2 ILE A  66      11.366  -6.859   0.468 
ATOM    356  CD1 ILE A  66       9.205  -8.016  -1.410 
ATOM    357  C   ILE A  66      11.805  -9.311  -0.725 
ATOM    358  O   ILE A  66      12.863  -8.720  -0.940 
ATOM    359  N   ASN A  67      11.179 -10.019  -1.688 
ATOM    360  CA  ASN A  67      11.720 -10.015  -3.017 
ATOM    361  CB  ASN A  67      12.741 -11.139  -3.259 
ATOM    362  CG  ASN A  67      13.477 -10.847  -4.558 
ATOM    363  OD1 ASN A  67      14.272  -9.911  -4.638 
ATOM    364  ND2 ASN A  67      13.214 -11.676  -5.603 
ATOM    365  C   ASN A  67      10.584 -10.205  -3.973 
ATOM    366  O   ASN A  67       9.740 -11.082  -3.786 
ATOM    367  N   THR A  68      10.556  -9.392  -5.048 
ATOM    368  CA  THR A  68       9.471  -9.467  -5.982 
ATOM    369  CB  THR A  68       8.762  -8.158  -6.145 
ATOM    370  OG1 THR A  68       8.269  -7.721  -4.886 
ATOM    371  CG2 THR A  68       7.598  -8.348  -7.130 
ATOM    372  C   THR A  68       9.996  -9.879  -7.324 
ATOM    373  O   THR A  68      11.059  -9.439  -7.762 
ATOM    374  N   PHE A  69       9.236 -10.761  -8.006 
ATOM    375  CA  PHE A  69       9.601 -11.241  -9.309 
ATOM    376  CB  PHE A  69       9.527 -12.774  -9.435 
ATOM    377  CG  PHE A  69      10.543 -13.384  -8.526 
ATOM    378  CD1 PHE A  69      11.831 -13.609  -8.956 
ATOM    379  CD2 PHE A  69      10.207 -13.734  -7.237 
ATOM    380  CE1 PHE A  69      12.768 -14.171  -8.120 
ATOM    381  CE2 PHE A  69      11.140 -14.295  -6.395 
ATOM    382  CZ  PHE A  69      12.423 -14.515  -6.835 
ATOM    383  C   PHE A  69       8.608 -10.690 -10.287 
ATOM    384  O   PHE A  69       7.415 -10.605 -10.001 
ATOM    385  N   ILE A  70       9.099 -10.300 -11.480 
ATOM    386  CA  ILE A  70       8.279  -9.766 -12.530 
ATOM    387  CB  ILE A  70       8.894  -8.585 -13.228 
ATOM    388  CG1 ILE A  70       9.137  -7.438 -12.235 
ATOM    389  CG2 ILE A  70       7.982  -8.201 -14.407 
ATOM    390  CD1 ILE A  70      10.026  -6.325 -12.786 
ATOM    391  C   ILE A  70       8.146 -10.852 -13.550 
ATOM    392  O   ILE A  70       9.106 -11.572 -13.824 
ATOM    393  N   HIS A  71       6.934 -11.011 -14.122 
ATOM    394  CA  HIS A  71       6.704 -12.056 -15.078 
ATOM    395  ND1 HIS A  71       6.623 -14.322 -12.875 
ATOM    396  CG  HIS A  71       5.646 -13.442 -13.288 
ATOM    397  CB  HIS A  71       5.509 -12.942 -14.696 
ATOM    398  NE2 HIS A  71       5.416 -13.823 -11.074 
ATOM    399  CD2 HIS A  71       4.918 -13.148 -12.176 
ATOM    400  CE1 HIS A  71       6.439 -14.514 -11.544 
ATOM    401  C   HIS A  71       6.415 -11.410 -16.399 
ATOM    402  O   HIS A  71       6.310 -10.188 -16.486 
ATOM    403  N   GLY A  72       6.286 -12.218 -17.476 
ATOM    404  CA  GLY A  72       6.017 -11.656 -18.772 
ATOM    405  C   GLY A  72       7.295 -11.593 -19.560 
ATOM    406  O   GLY A  72       8.294 -12.209 -19.193 
ATOM    407  N   ASN A  73       7.269 -10.867 -20.702 
ATOM    408  CA  ASN A  73       8.405 -10.782 -21.584 
ATOM    409  CB  ASN A  73       8.034 -10.508 -23.057 
ATOM    410  CG  ASN A  73       7.346  -9.151 -23.163 
ATOM    411  OD1 ASN A  73       7.968  -8.146 -23.502 
ATOM    412  ND2 ASN A  73       6.017  -9.119 -22.872 
ATOM    413  C   ASN A  73       9.371  -9.723 -21.133 
ATOM    414  O   ASN A  73       8.994  -8.716 -20.538 
ATOM    415  N   LYS A  74      10.668  -9.952 -21.434 
ATOM    416  CA  LYS A  74      11.764  -9.101 -21.052 
ATOM    417  CB  LYS A  74      13.152  -9.709 -21.329 
ATOM    418  CG  LYS A  74      13.502 -10.903 -20.438 
ATOM    419  CD  LYS A  74      14.866 -11.514 -20.762 
ATOM    420  CE  LYS A  74      14.989 -11.999 -22.206 
ATOM    421  NZ  LYS A  74      16.380 -12.427 -22.480 
ATOM    422  C   LYS A  74      11.726  -7.769 -21.741 
ATOM    423  O   LYS A  74      12.108  -6.759 -21.152 
ATOM    424  N   ARG A  75      11.268  -7.726 -23.005 
ATOM    425  CA  ARG A  75      11.336  -6.518 -23.783 
ATOM    426  CB  ARG A  75      10.706  -6.680 -25.174 
ATOM    427  CG  ARG A  75      11.275  -7.856 -25.964 
ATOM    428  CD  ARG A  75      10.777  -7.928 -27.407 
ATOM    429  NE  ARG A  75       9.288  -7.909 -27.372 
ATOM    430  CZ  ARG A  75       8.587  -9.047 -27.093 
ATOM    431  NH1 ARG A  75       9.247 -10.192 -26.754 
ATOM    432  NH2 ARG A  75       7.223  -9.036 -27.147 
ATOM    433  C   ARG A  75      10.568  -5.434 -23.096 
ATOM    434  O   ARG A  75      11.000  -4.283 -23.058 
ATOM    435  N   SER A  76       9.396  -5.775 -22.533 
ATOM    436  CA  SER A  76       8.562  -4.791 -21.905 
ATOM    437  CB  SER A  76       7.236  -5.385 -21.396 
ATOM    438  OG  SER A  76       6.471  -5.878 -22.487 
ATOM    439  C   SER A  76       9.281  -4.196 -20.730 
ATOM    440  O   SER A  76       9.132  -3.009 -20.441 
ATOM    441  N   ILE A  77      10.063  -5.017 -20.003 
ATOM    442  CA  ILE A  77      10.777  -4.552 -18.848 
ATOM    443  CB  ILE A  77      11.426  -5.664 -18.076 
ATOM    444  CG1 ILE A  77      10.357  -6.647 -17.572 
ATOM    445  CG2 ILE A  77      12.260  -5.039 -16.946 
ATOM    446  CD1 ILE A  77      10.932  -7.947 -17.010 
ATOM    447  C   ILE A  77      11.850  -3.586 -19.254 
ATOM    448  O   ILE A  77      12.029  -2.547 -18.626 
ATOM    449  N   LYS A  78      12.600  -3.902 -20.324 
ATOM    450  CA  LYS A  78      13.670  -3.048 -20.763 
ATOM    451  CB  LYS A  78      14.457  -3.613 -21.957 
ATOM    452  CG  LYS A  78      15.314  -4.836 -21.619 
ATOM    453  CD  LYS A  78      15.896  -5.526 -22.854 
ATOM    454  CE  LYS A  78      16.828  -6.696 -22.531 
ATOM    455  NZ  LYS A  78      16.037  -7.912 -22.246 
ATOM    456  C   LYS A  78      13.105  -1.727 -21.186 
ATOM    457  O   LYS A  78      13.736  -0.686 -21.012 
ATOM    458  N   ALA A  79      11.881  -1.748 -21.741 
ATOM    459  CA  ALA A  79      11.200  -0.603 -22.284 
ATOM    460  CB  ALA A  79       9.821  -0.951 -22.871 
ATOM    461  C   ALA A  79      10.987   0.445 -21.231 
ATOM    462  O   ALA A  79      10.878   1.630 -21.545 
ATOM    463  N   ILE A  80      10.868   0.044 -19.956 
ATOM    464  CA  ILE A  80      10.626   1.016 -18.927 
ATOM    465  CB  ILE A  80      10.255   0.446 -17.581 
ATOM    466  CG1 ILE A  80      11.316  -0.473 -16.984 
ATOM    467  CG2 ILE A  80       8.892  -0.240 -17.747 
ATOM    468  CD1 ILE A  80      10.900  -1.026 -15.623 
ATOM    469  C   ILE A  80      11.745   2.022 -18.874 
ATOM    470  O   ILE A  80      11.546   3.160 -18.452 
ATOM    471  N   CYS A  81      12.966   1.624 -19.275 
ATOM    472  CA  CYS A  81      14.117   2.486 -19.280 
ATOM    473  CB  CYS A  81      15.428   1.734 -19.567 
ATOM    474  SG  CYS A  81      15.754   0.459 -18.312 
ATOM    475  C   CYS A  81      13.959   3.596 -20.289 
ATOM    476  O   CYS A  81      14.689   4.586 -20.237 
ATOM    477  N   GLU A  82      13.062   3.434 -21.284 
ATOM    478  CA  GLU A  82      12.862   4.454 -22.277 
ATOM    479  CB  GLU A  82      12.970   3.920 -23.715 
ATOM    480  CG  GLU A  82      11.961   2.809 -24.013 
ATOM    481  CD  GLU A  82      12.156   2.352 -25.452 
ATOM    482  OE1 GLU A  82      12.213   3.228 -26.356 
ATOM    483  OE2 GLU A  82      12.249   1.114 -25.666 
ATOM    484  C   GLU A  82      11.484   5.028 -22.107 
ATOM    485  O   GLU A  82      10.696   4.562 -21.287 
ATOM    486  N   ASN A  83      11.173   6.085 -22.884 
ATOM    487  CA  ASN A  83       9.911   6.767 -22.808 
ATOM    488  CB  ASN A  83       9.851   8.042 -23.664 
ATOM    489  CG  ASN A  83      10.676   9.103 -22.944 
ATOM    490  OD1 ASN A  83      10.664   9.185 -21.715 
ATOM    491  ND2 ASN A  83      11.416   9.938 -23.723 
ATOM    492  C   ASN A  83       8.817   5.839 -23.229 
ATOM    493  O   ASN A  83       7.665   6.001 -22.831 
ATOM    494  N   LYS A  84       9.156   4.826 -24.043 
ATOM    495  CA  LYS A  84       8.180   3.925 -24.580 
ATOM    496  CB  LYS A  84       8.857   2.817 -25.416 
ATOM    497  CG  LYS A  84       7.921   1.834 -26.122 
ATOM    498  CD  LYS A  84       7.153   0.911 -25.178 
ATOM    499  CE  LYS A  84       6.396  -0.197 -25.909 
ATOM    500  NZ  LYS A  84       7.357  -1.190 -26.441 
ATOM    501  C   LYS A  84       7.386   3.298 -23.466 
ATOM    502  O   LYS A  84       6.161   3.232 -23.563 
ATOM    503  N   ASN A  85       8.029   2.807 -22.383 
ATOM    504  CA  ASN A  85       7.206   2.217 -21.358 
ATOM    505  CB  ASN A  85       7.343   0.680 -21.318 
ATOM    506  CG  ASN A  85       6.232   0.074 -20.468 
ATOM    507  OD1 ASN A  85       5.067   0.455 -20.576 
ATOM    508  ND2 ASN A  85       6.604  -0.897 -19.592 
ATOM    509  C   ASN A  85       7.600   2.737 -20.000 
ATOM    510  O   ASN A  85       7.516   2.004 -19.015 
ATOM    511  N   GLY A  86       7.987   4.025 -19.869 
ATOM    512  CA  GLY A  86       8.358   4.440 -18.541 
ATOM    513  C   GLY A  86       8.406   5.935 -18.432 
ATOM    514  O   GLY A  86       8.529   6.651 -19.426 
ATOM    515  N   ASN A  87       8.313   6.432 -17.176 
ATOM    516  CA  ASN A  87       8.388   7.834 -16.866 
ATOM    517  CB  ASN A  87       7.070   8.434 -16.338 
ATOM    518  CG  ASN A  87       6.033   8.383 -17.450 
ATOM    519  OD1 ASN A  87       5.564   7.312 -17.828 
ATOM    520  ND2 ASN A  87       5.650   9.574 -17.983 
ATOM    521  C   ASN A  87       9.381   7.966 -15.753 
ATOM    522  O   ASN A  87       9.660   7.005 -15.039 
ATOM    523  N   PRO A  88       9.943   9.130 -15.590 
ATOM    524  CA  PRO A  88      10.890   9.367 -14.542 
ATOM    525  CD  PRO A  88       9.915  10.189 -16.582 
ATOM    526  CB  PRO A  88      11.522  10.727 -14.851 
ATOM    527  CG  PRO A  88      10.555  11.384 -15.857 
ATOM    528  C   PRO A  88      10.168   9.304 -13.236 
ATOM    529  O   PRO A  88       9.050   9.812 -13.144 
ATOM    530  N   HIS A  89      10.804   8.706 -12.212 
ATOM    531  CA  HIS A  89      10.210   8.527 -10.923 
ATOM    532  ND1 HIS A  89       7.895   6.729  -9.424 
ATOM    533  CG  HIS A  89       9.268   6.743  -9.344 
ATOM    534  CB  HIS A  89      10.169   7.046 -10.506 
ATOM    535  NE2 HIS A  89       8.415   6.182  -7.333 
ATOM    536  CD2 HIS A  89       9.569   6.408  -8.061 
ATOM    537  CE1 HIS A  89       7.434   6.387  -8.195 
ATOM    538  C   HIS A  89      11.094   9.291 -10.006 
ATOM    539  O   HIS A  89      12.249   9.524 -10.348 
ATOM    540  N   ARG A  90      10.614   9.570  -8.777 
ATOM    541  CA  ARG A  90      11.134  10.633  -7.973 
ATOM    542  CB  ARG A  90      10.638  10.532  -6.524 
ATOM    543  CG  ARG A  90       9.118  10.621  -6.401 
ATOM    544  CD  ARG A  90       8.581  12.052  -6.436 
ATOM    545  NE  ARG A  90       7.099  11.972  -6.308 
ATOM    546  CZ  ARG A  90       6.398  13.027  -5.801 
ATOM    547  NH1 ARG A  90       7.050  14.164  -5.418 
ATOM    548  NH2 ARG A  90       5.043  12.938  -5.660 
ATOM    549  C   ARG A  90      12.627  10.723  -7.915 
ATOM    550  O   ARG A  90      13.186  11.625  -8.535 
ATOM    551  N   GLU A  91      13.353   9.801  -7.262 
ATOM    552  CA  GLU A  91      14.755  10.115  -7.224 
ATOM    553  CB  GLU A  91      15.367  10.061  -5.812 
ATOM    554  CG  GLU A  91      14.958  11.232  -4.914 
ATOM    555  CD  GLU A  91      13.537  11.000  -4.427 
ATOM    556  OE1 GLU A  91      13.280   9.918  -3.836 
ATOM    557  OE2 GLU A  91      12.688  11.907  -4.644 
ATOM    558  C   GLU A  91      15.504   9.143  -8.074 
ATOM    559  O   GLU A  91      15.859   8.056  -7.623 
ATOM    560  N   ASN A  92      15.780   9.542  -9.330 
ATOM    561  CA  ASN A  92      16.570   8.776 -10.253 
ATOM    562  CB  ASN A  92      18.015   8.583  -9.762 
ATOM    563  CG  ASN A  92      18.669   9.953  -9.678 
ATOM    564  OD1 ASN A  92      18.547  10.766 -10.593 
ATOM    565  ND2 ASN A  92      19.371  10.227  -8.547 
ATOM    566  C   ASN A  92      15.991   7.412 -10.460 
ATOM    567  O   ASN A  92      16.733   6.456 -10.678 
ATOM    568  N   LEU A  93      14.653   7.283 -10.421 
ATOM    569  CA  LEU A  93      14.046   5.998 -10.644 
ATOM    570  CB  LEU A  93      13.196   5.499  -9.462 
ATOM    571  CG  LEU A  93      14.013   5.127  -8.208 
ATOM    572  CD1 LEU A  93      13.097   4.644  -7.072 
ATOM    573  CD2 LEU A  93      15.107   4.099  -8.543 
ATOM    574  C   LEU A  93      13.141   6.137 -11.825 
ATOM    575  O   LEU A  93      12.979   7.226 -12.373 
ATOM    576  N   ARG A  94      12.563   5.007 -12.286 
ATOM    577  CA  ARG A  94      11.651   5.047 -13.395 
ATOM    578  CB  ARG A  94      12.264   4.533 -14.706 
ATOM    579  CG  ARG A  94      13.421   5.410 -15.185 
ATOM    580  CD  ARG A  94      13.981   5.008 -16.550 
ATOM    581  NE  ARG A  94      12.929   5.315 -17.557 
ATOM    582  CZ  ARG A  94      12.803   6.585 -18.040 
ATOM    583  NH1 ARG A  94      13.625   7.577 -17.590 
ATOM    584  NH2 ARG A  94      11.843   6.868 -18.966 
ATOM    585  C   ARG A  94      10.481   4.169 -13.054 
ATOM    586  O   ARG A  94      10.637   3.137 -12.403 
ATOM    587  N   ILE A  95       9.268   4.577 -13.488 
ATOM    588  CA  ILE A  95       8.059   3.839 -13.228 
ATOM    589  CB  ILE A  95       7.025   4.653 -12.501 
ATOM    590  CG1 ILE A  95       5.820   3.791 -12.084 
ATOM    591  CG2 ILE A  95       6.656   5.846 -13.397 
ATOM    592  CD1 ILE A  95       6.118   2.807 -10.956 
ATOM    593  C   ILE A  95       7.471   3.433 -14.552 
ATOM    594  O   ILE A  95       7.417   4.230 -15.487 
ATOM    595  N   SER A  96       7.017   2.167 -14.668 
ATOM    596  CA  SER A  96       6.520   1.669 -15.924 
ATOM    597  CB  SER A  96       6.521   0.132 -16.021 
ATOM    598  OG  SER A  96       5.638  -0.423 -15.057 
ATOM    599  C   SER A  96       5.122   2.137 -16.200 
ATOM    600  O   SER A  96       4.324   2.355 -15.289 
ATOM    601  N   LYS A  97       4.824   2.366 -17.497 
ATOM    602  CA  LYS A  97       3.513   2.735 -17.955 
ATOM    603  CB  LYS A  97       3.499   3.283 -19.390 
ATOM    604  CG  LYS A  97       4.096   4.687 -19.504 
ATOM    605  CD  LYS A  97       4.273   5.153 -20.949 
ATOM    606  CE  LYS A  97       4.718   6.611 -21.063 
ATOM    607  NZ  LYS A  97       6.152   6.728 -20.709 
ATOM    608  C   LYS A  97       2.610   1.543 -17.924 
ATOM    609  O   LYS A  97       1.429   1.655 -17.600 
ATOM    610  N   SER A  98       3.157   0.372 -18.304 
ATOM    611  CA  SER A  98       2.430  -0.864 -18.402 
ATOM    612  CB  SER A  98       3.113  -1.826 -19.387 
ATOM    613  OG  SER A  98       2.438  -3.069 -19.433 
ATOM    614  C   SER A  98       2.391  -1.529 -17.062 
ATOM    615  O   SER A  98       3.191  -1.233 -16.178 
ATOM    616  N   SER A  99       1.438  -2.468 -16.892 
ATOM    617  CA  SER A  99       1.316  -3.181 -15.654 
ATOM    618  CB  SER A  99      -0.138  -3.329 -15.182 
ATOM    619  OG  SER A  99      -0.171  -4.036 -13.953 
ATOM    620  C   SER A  99       1.866  -4.551 -15.901 
ATOM    621  O   SER A  99       1.756  -5.075 -17.006 
ATOM    622  N   PHE A 100       2.499  -5.160 -14.875 
ATOM    623  CA  PHE A 100       3.096  -6.452 -15.063 
ATOM    624  CB  PHE A 100       4.625  -6.462 -14.858 
ATOM    625  CG  PHE A 100       5.327  -5.637 -15.887 
ATOM    626  CD1 PHE A 100       5.439  -4.271 -15.743 
ATOM    627  CD2 PHE A 100       5.897  -6.234 -16.988 
ATOM    628  CE1 PHE A 100       6.097  -3.516 -16.687 
ATOM    629  CE2 PHE A 100       6.556  -5.484 -17.934 
ATOM    630  CZ  PHE A 100       6.657  -4.121 -17.787 
ATOM    631  C   PHE A 100       2.572  -7.384 -14.016 
ATOM    632  O   PHE A 100       2.195  -6.966 -12.922 
ATOM    633  N   GLN A 101       2.513  -8.691 -14.344 
ATOM    634  CA  GLN A 101       2.171  -9.658 -13.345 
ATOM    635  CB  GLN A 101       1.839 -11.052 -13.904 
ATOM    636  CG  GLN A 101       0.489 -11.131 -14.617 
ATOM    637  CD  GLN A 101      -0.593 -11.194 -13.547 
ATOM    638  OE1 GLN A 101      -0.366 -11.697 -12.449 
ATOM    639  NE2 GLN A 101      -1.804 -10.667 -13.873 
ATOM    640  C   GLN A 101       3.394  -9.793 -12.496 
ATOM    641  O   GLN A 101       4.508  -9.873 -13.015 
ATOM    642  N   VAL A 102       3.218  -9.802 -11.161 
ATOM    643  CA  VAL A 102       4.354  -9.886 -10.293 
ATOM    644  CB  VAL A 102       4.759  -8.562  -9.714 
ATOM    645  CG1 VAL A 102       5.195  -7.637 -10.861 
ATOM    646  CG2 VAL A 102       3.584  -8.007  -8.887 
ATOM    647  C   VAL A 102       4.011 -10.774  -9.139 
ATOM    648  O   VAL A 102       2.841 -11.025  -8.854 
ATOM    649  N   THR A 103       5.050 -11.314  -8.467 
ATOM    650  CA  THR A 103       4.829 -12.120  -7.304 
ATOM    651  CB  THR A 103       5.112 -13.577  -7.530 
ATOM    652  OG1 THR A 103       4.295 -14.080  -8.577 
ATOM    653  CG2 THR A 103       4.826 -14.343  -6.226 
ATOM    654  C   THR A 103       5.781 -11.637  -6.255 
ATOM    655  O   THR A 103       6.988 -11.574  -6.489 
ATOM    656  N   THR A 104       5.262 -11.297  -5.057 
ATOM    657  CA  THR A 104       6.109 -10.812  -4.005 
ATOM    658  CB  THR A 104       5.546  -9.614  -3.295 
ATOM    659  OG1 THR A 104       5.356  -8.546  -4.210 
ATOM    660  CG2 THR A 104       6.514  -9.193  -2.176 
ATOM    661  C   THR A 104       6.242 -11.896  -2.986 
ATOM    662  O   THR A 104       5.251 -12.502  -2.581 
ATOM    663  N   CYS A 105       7.490 -12.172  -2.555 
ATOM    664  CA  CYS A 105       7.738 -13.200  -1.586 
ATOM    665  CB  CYS A 105       8.849 -14.165  -2.029 
ATOM    666  SG  CYS A 105       8.448 -14.908  -3.639 
ATOM    667  C   CYS A 105       8.189 -12.511  -0.339 
ATOM    668  O   CYS A 105       9.178 -11.779  -0.349 
ATOM    669  N   LYS A 106       7.459 -12.730   0.774 
ATOM    670  CA  LYS A 106       7.781 -12.086   2.014 
ATOM    671  CB  LYS A 106       6.585 -11.338   2.628 
ATOM    672  CG  LYS A 106       6.127 -10.139   1.793 
ATOM    673  CD  LYS A 106       4.735  -9.634   2.178 
ATOM    674  CE  LYS A 106       4.309  -8.374   1.425 
ATOM    675  NZ  LYS A 106       5.014  -7.194   1.974 
ATOM    676  C   LYS A 106       8.204 -13.134   2.988 
ATOM    677  O   LYS A 106       7.514 -14.131   3.203 
ATOM    678  N   LEU A 107       9.370 -12.908   3.618 
ATOM    679  CA  LEU A 107       9.910 -13.866   4.533 
ATOM    680  CB  LEU A 107      11.381 -13.570   4.883 
ATOM    681  CG  LEU A 107      12.026 -14.570   5.857 
ATOM    682  CD1 LEU A 107      12.138 -15.973   5.238 
ATOM    683  CD2 LEU A 107      13.375 -14.044   6.370 
ATOM    684  C   LEU A 107       9.105 -13.824   5.787 
ATOM    685  O   LEU A 107       8.661 -12.764   6.225 
ATOM    686  N   HIS A 108       8.855 -15.005   6.380 
ATOM    687  CA  HIS A 108       8.191 -15.020   7.648 
ATOM    688  ND1 HIS A 108       6.503 -17.160   5.722 
ATOM    689  CG  HIS A 108       6.507 -16.861   7.063 
ATOM    690  CB  HIS A 108       6.725 -15.489   7.618 
ATOM    691  NE2 HIS A 108       6.076 -19.059   6.793 
ATOM    692  CD2 HIS A 108       6.247 -18.033   7.703 
ATOM    693  CE1 HIS A 108       6.239 -18.488   5.615 
ATOM    694  C   HIS A 108       8.993 -15.906   8.534 
ATOM    695  O   HIS A 108       9.644 -16.843   8.076 
ATOM    696  N   GLY A 109       8.958 -15.620   9.846 
ATOM    697  CA  GLY A 109       9.793 -16.334  10.759 
ATOM    698  C   GLY A 109      10.861 -15.362  11.144 
ATOM    699  O   GLY A 109      11.206 -14.465  10.376 
ATOM    700  N   GLY A 110      11.378 -15.513  12.376 
ATOM    701  CA  GLY A 110      12.344 -14.642  12.983 
ATOM    702  C   GLY A 110      13.717 -14.700  12.379 
ATOM    703  O   GLY A 110      14.419 -13.689  12.376 
ATOM    704  N   SER A 111      14.166 -15.876  11.892 
ATOM    705  CA  SER A 111      15.555 -15.993  11.521 
ATOM    706  CB  SER A 111      16.129 -17.404  11.740 
ATOM    707  OG  SER A 111      17.494 -17.439  11.353 
ATOM    708  C   SER A 111      15.827 -15.629  10.092 
ATOM    709  O   SER A 111      15.060 -15.888   9.167 
ATOM    710  N   PRO A 112      16.953 -14.967   9.967 
ATOM    711  CA  PRO A 112      17.492 -14.571   8.686 
ATOM    712  CD  PRO A 112      17.334 -14.031  11.015 
ATOM    713  CB  PRO A 112      18.504 -13.462   8.973 
ATOM    714  CG  PRO A 112      18.025 -12.860  10.301 
ATOM    715  C   PRO A 112      18.112 -15.709   7.930 
ATOM    716  O   PRO A 112      18.498 -15.507   6.778 
ATOM    717  N   TRP A 113      18.254 -16.900   8.543 
ATOM    718  CA  TRP A 113      18.952 -17.947   7.848 
ATOM    719  CB  TRP A 113      20.140 -18.493   8.653 
ATOM    720  CG  TRP A 113      21.239 -17.473   8.801 
ATOM    721  CD2 TRP A 113      22.171 -17.157   7.757 
ATOM    722  CD1 TRP A 113      21.549 -16.668   9.857 
ATOM    723  NE1 TRP A 113      22.625 -15.874   9.541 
ATOM    724  CE2 TRP A 113      23.017 -16.164   8.250 
ATOM    725  CE3 TRP A 113      22.310 -17.654   6.495 
ATOM    726  CZ2 TRP A 113      24.022 -15.652   7.480 
ATOM    727  CZ3 TRP A 113      23.322 -17.137   5.721 
ATOM    728  CH2 TRP A 113      24.162 -16.156   6.206 
ATOM    729  C   TRP A 113      18.019 -19.078   7.526 
ATOM    730  O   TRP A 113      16.980 -19.259   8.157 
ATOM    731  N   PRO A 114      18.387 -19.844   6.525 
ATOM    732  CA  PRO A 114      17.605 -20.941   6.018 
ATOM    733  CD  PRO A 114      19.726 -19.807   5.959 
ATOM    734  CB  PRO A 114      18.412 -21.510   4.849 
ATOM    735  CG  PRO A 114      19.865 -21.131   5.190 
ATOM    736  C   PRO A 114      17.349 -21.963   7.077 
ATOM    737  O   PRO A 114      18.132 -22.055   8.021 
ATOM    738  N   PRO A 115      16.287 -22.717   6.949 
ATOM    739  CA  PRO A 115      15.417 -22.592   5.810 
ATOM    740  CD  PRO A 115      16.308 -24.080   7.460 
ATOM    741  CB  PRO A 115      14.554 -23.850   5.796 
ATOM    742  CG  PRO A 115      15.436 -24.898   6.494 
ATOM    743  C   PRO A 115      14.624 -21.326   5.826 
ATOM    744  O   PRO A 115      14.324 -20.822   6.907 
ATOM    745  N   CYS A 116      14.262 -20.805   4.637 
ATOM    746  CA  CYS A 116      13.552 -19.559   4.576 
ATOM    747  CB  CYS A 116      14.136 -18.609   3.509 
ATOM    748  SG  CYS A 116      15.947 -18.432   3.606 
ATOM    749  C   CYS A 116      12.141 -19.851   4.153 
ATOM    750  O   CYS A 116      11.913 -20.416   3.083 
ATOM    751  N   GLN A 117      11.145 -19.461   4.980 
ATOM    752  CA  GLN A 117       9.776 -19.689   4.605 
ATOM    753  CB  GLN A 117       8.829 -20.057   5.761 
ATOM    754  CG  GLN A 117       9.262 -21.272   6.578 
ATOM    755  CD  GLN A 117       9.944 -20.724   7.818 
ATOM    756  OE1 GLN A 117      10.525 -19.641   7.791 
ATOM    757  NE2 GLN A 117       9.847 -21.480   8.943 
ATOM    758  C   GLN A 117       9.264 -18.399   4.045 
ATOM    759  O   GLN A 117       9.593 -17.322   4.542 
ATOM    760  N   TYR A 118       8.444 -18.476   2.979 
ATOM    761  CA  TYR A 118       7.961 -17.279   2.352 
ATOM    762  CB  TYR A 118       8.554 -17.047   0.952 
ATOM    763  CG  TYR A 118      10.003 -16.728   1.079 
ATOM    764  CD1 TYR A 118      10.406 -15.445   1.371 
ATOM    765  CD2 TYR A 118      10.958 -17.702   0.895 
ATOM    766  CE1 TYR A 118      11.740 -15.138   1.486 
ATOM    767  CE2 TYR A 118      12.294 -17.401   1.008 
ATOM    768  CZ  TYR A 118      12.686 -16.117   1.304 
ATOM    769  OH  TYR A 118      14.057 -15.806   1.420 
ATOM    770  C   TYR A 118       6.480 -17.356   2.150 
ATOM    771  O   TYR A 118       5.907 -18.436   2.018 
ATOM    772  N   ARG A 119       5.827 -16.174   2.139 
ATOM    773  CA  ARG A 119       4.427 -16.059   1.843 
ATOM    774  CB  ARG A 119       3.652 -15.202   2.858 
ATOM    775  CG  ARG A 119       3.673 -15.788   4.269 
ATOM    776  CD  ARG A 119       2.594 -16.840   4.518 
ATOM    777  NE  ARG A 119       2.885 -17.449   5.844 
ATOM    778  CZ  ARG A 119       1.863 -17.879   6.638 
ATOM    779  NH1 ARG A 119       0.571 -17.731   6.223 
ATOM    780  NH2 ARG A 119       2.135 -18.448   7.848 
ATOM    781  C   ARG A 119       4.365 -15.344   0.526 
ATOM    782  O   ARG A 119       5.061 -14.349   0.325 
ATOM    783  N   ALA A 120       3.524 -15.828  -0.411 
ATOM    784  CA  ALA A 120       3.516 -15.241  -1.722 
ATOM    785  CB  ALA A 120       3.540 -16.279  -2.857 
ATOM    786  C   ALA A 120       2.290 -14.411  -1.918 
ATOM    787  O   ALA A 120       1.191 -14.774  -1.498 
ATOM    788  N   THR A 121       2.473 -13.235  -2.553 
ATOM    789  CA  THR A 121       1.362 -12.387  -2.858 
ATOM    790  CB  THR A 121       1.414 -11.077  -2.132 
ATOM    791  OG1 THR A 121       1.493 -11.279  -0.729 
ATOM    792  CG2 THR A 121       0.136 -10.304  -2.467 
ATOM    793  C   THR A 121       1.454 -12.058  -4.319 
ATOM    794  O   THR A 121       2.368 -11.355  -4.746 
ATOM    795  N   ALA A 122       0.503 -12.561  -5.131 
ATOM    796  CA  ALA A 122       0.506 -12.258  -6.535 
ATOM    797  CB  ALA A 122      -0.363 -13.214  -7.372 
ATOM    798  C   ALA A 122      -0.051 -10.879  -6.695 
ATOM    799  O   ALA A 122      -0.797 -10.403  -5.841 
ATOM    800  N   GLY A 123       0.311 -10.190  -7.800 
ATOM    801  CA  GLY A 123      -0.202  -8.866  -8.009 
ATOM    802  C   GLY A 123      -0.066  -8.514  -9.455 
ATOM    803  O   GLY A 123       0.601  -9.210 -10.221 
ATOM    804  N   PHE A 124      -0.738  -7.418  -9.864 
ATOM    805  CA  PHE A 124      -0.677  -6.940 -11.215 
ATOM    806  CB  PHE A 124      -1.952  -7.333 -11.988 
ATOM    807  CG  PHE A 124      -1.880  -6.953 -13.427 
ATOM    808  CD1 PHE A 124      -1.110  -7.677 -14.309 
ATOM    809  CD2 PHE A 124      -2.620  -5.893 -13.902 
ATOM    810  CE1 PHE A 124      -1.058  -7.330 -15.640 
ATOM    811  CE2 PHE A 124      -2.573  -5.544 -15.231 
ATOM    812  CZ  PHE A 124      -1.789  -6.263 -16.103 
ATOM    813  C   PHE A 124      -0.614  -5.444 -11.112 
ATOM    814  O   PHE A 124      -1.586  -4.807 -10.707 
ATOM    815  N   ARG A 125       0.538  -4.838 -11.470 
ATOM    816  CA  ARG A 125       0.653  -3.408 -11.368 
ATOM    817  CB  ARG A 125       0.731  -2.905  -9.919 
ATOM    818  CG  ARG A 125       1.922  -3.477  -9.148 
ATOM    819  CD  ARG A 125       2.201  -2.737  -7.841 
ATOM    820  NE  ARG A 125       2.654  -1.368  -8.212 
ATOM    821  CZ  ARG A 125       2.539  -0.343  -7.320 
ATOM    822  NH1 ARG A 125       2.021  -0.575  -6.078 
ATOM    823  NH2 ARG A 125       2.940   0.912  -7.672 
ATOM    824  C   ARG A 125       1.930  -2.974 -12.029 
ATOM    825  O   ARG A 125       2.704  -3.796 -12.517 
ATOM    826  N   ASN A 126       2.164  -1.643 -12.058 
ATOM    827  CA  ASN A 126       3.348  -1.060 -12.631 
ATOM    828  CB  ASN A 126       3.319   0.475 -12.733 
ATOM    829  CG  ASN A 126       2.288   0.920 -13.750 
ATOM    830  OD1 ASN A 126       1.798   0.128 -14.551 
ATOM    831  ND2 ASN A 126       1.954   2.238 -13.724 
ATOM    832  C   ASN A 126       4.475  -1.326 -11.687 
ATOM    833  O   ASN A 126       4.252  -1.649 -10.522 
ATOM    834  N   VAL A 127       5.728  -1.187 -12.170 
ATOM    835  CA  VAL A 127       6.853  -1.442 -11.318 
ATOM    836  CB  VAL A 127       7.620  -2.670 -11.710 
ATOM    837  CG1 VAL A 127       6.692  -3.888 -11.560 
ATOM    838  CG2 VAL A 127       8.164  -2.479 -13.137 
ATOM    839  C   VAL A 127       7.801  -0.286 -11.389 
ATOM    840  O   VAL A 127       7.791   0.482 -12.349 
ATOM    841  N   VAL A 128       8.640  -0.129 -10.338 
ATOM    842  CA  VAL A 128       9.608   0.932 -10.290 
ATOM    843  CB  VAL A 128       9.558   1.739  -9.024 
ATOM    844  CG1 VAL A 128      10.684   2.788  -9.058 
ATOM    845  CG2 VAL A 128       8.156   2.343  -8.876 
ATOM    846  C   VAL A 128      10.968   0.306 -10.332 
ATOM    847  O   VAL A 128      11.242  -0.659  -9.620 
ATOM    848  N   VAL A 129      11.864   0.853 -11.180 
ATOM    849  CA  VAL A 129      13.192   0.316 -11.293 
ATOM    850  CB  VAL A 129      13.377  -0.597 -12.470 
ATOM    851  CG1 VAL A 129      12.475  -1.829 -12.285 
ATOM    852  CG2 VAL A 129      13.103   0.196 -13.761 
ATOM    853  C   VAL A 129      14.143   1.454 -11.487 
ATOM    854  O   VAL A 129      13.740   2.610 -11.599 
ATOM    855  N   ALA A 130      15.453   1.141 -11.469 
ATOM    856  CA  ALA A 130      16.471   2.102 -11.776 
ATOM    857  CB  ALA A 130      17.570   2.201 -10.704 
ATOM    858  C   ALA A 130      17.107   1.586 -13.029 
ATOM    859  O   ALA A 130      17.251   0.376 -13.195 
ATOM    860  N   CYS A 131      17.489   2.483 -13.964 
ATOM    861  CA  CYS A 131      18.044   1.992 -15.195 
ATOM    862  CB  CYS A 131      17.222   2.356 -16.450 
ATOM    863  SG  CYS A 131      15.649   1.450 -16.538 
ATOM    864  C   CYS A 131      19.424   2.528 -15.408 
ATOM    865  O   CYS A 131      19.772   3.615 -14.946 
ATOM    866  N   GLU A 132      20.255   1.724 -16.108 
ATOM    867  CA  GLU A 132      21.592   2.093 -16.475 
ATOM    868  CB  GLU A 132      22.653   1.496 -15.531 
ATOM    869  CG  GLU A 132      24.095   1.876 -15.875 
ATOM    870  CD  GLU A 132      25.017   1.153 -14.901 
ATOM    871  OE1 GLU A 132      24.867  -0.090 -14.759 
ATOM    872  OE2 GLU A 132      25.883   1.833 -14.288 
ATOM    873  C   GLU A 132      21.835   1.497 -17.828 
ATOM    874  O   GLU A 132      21.581   0.315 -18.054 
ATOM    875  N   ASN A 133      22.341   2.307 -18.771 
ATOM    876  CA  ASN A 133      22.633   1.807 -20.081 
ATOM    877  CB  ASN A 133      23.666   0.669 -20.045 
ATOM    878  CG  ASN A 133      24.142   0.395 -21.460 
ATOM    879  OD1 ASN A 133      23.716   1.047 -22.412 
ATOM    880  ND2 ASN A 133      25.042  -0.612 -21.602 
ATOM    881  C   ASN A 133      21.369   1.284 -20.700 
ATOM    882  O   ASN A 133      21.405   0.415 -21.569 
ATOM    883  N   GLY A 134      20.206   1.809 -20.274 
ATOM    884  CA  GLY A 134      18.973   1.431 -20.908 
ATOM    885  C   GLY A 134      18.488   0.100 -20.407 
ATOM    886  O   GLY A 134      17.601  -0.497 -21.016 
ATOM    887  N   LEU A 135      19.052  -0.410 -19.291 
ATOM    888  CA  LEU A 135      18.626  -1.689 -18.777 
ATOM    889  CB  LEU A 135      19.722  -2.763 -18.865 
ATOM    890  CG  LEU A 135      20.118  -3.122 -20.306 
ATOM    891  CD1 LEU A 135      21.217  -4.195 -20.327 
ATOM    892  CD2 LEU A 135      18.890  -3.538 -21.130 
ATOM    893  C   LEU A 135      18.301  -1.547 -17.317 
ATOM    894  O   LEU A 135      18.890  -0.715 -16.629 
ATOM    895  N   PRO A 136      17.352  -2.313 -16.825 
ATOM    896  CA  PRO A 136      17.021  -2.252 -15.420 
ATOM    897  CD  PRO A 136      16.196  -2.669 -17.633 
ATOM    898  CB  PRO A 136      15.657  -2.921 -15.271 
ATOM    899  CG  PRO A 136      15.011  -2.730 -16.653 
ATOM    900  C   PRO A 136      18.077  -2.865 -14.544 
ATOM    901  O   PRO A 136      18.366  -4.050 -14.698 
ATOM    902  N   VAL A 137      18.700  -2.052 -13.670 
ATOM    903  CA  VAL A 137      19.685  -2.428 -12.695 
ATOM    904  CB  VAL A 137      20.708  -1.352 -12.497 
ATOM    905  CG1 VAL A 137      21.444  -1.158 -13.835 
ATOM    906  CG2 VAL A 137      20.006  -0.082 -11.995 
ATOM    907  C   VAL A 137      19.111  -2.788 -11.354 
ATOM    908  O   VAL A 137      19.737  -3.522 -10.593 
ATOM    909  N   HIS A 138      17.948  -2.222 -10.978 
ATOM    910  CA  HIS A 138      17.482  -2.425  -9.634 
ATOM    911  ND1 HIS A 138      17.868  -2.477  -6.392 
ATOM    912  CG  HIS A 138      17.517  -1.474  -7.267 
ATOM    913  CB  HIS A 138      18.027  -1.352  -8.671 
ATOM    914  NE2 HIS A 138      16.458  -1.147  -5.302 
ATOM    915  CD2 HIS A 138      16.654  -0.671  -6.586 
ATOM    916  CE1 HIS A 138      17.208  -2.233  -5.232 
ATOM    917  C   HIS A 138      15.989  -2.347  -9.596 
ATOM    918  O   HIS A 138      15.368  -1.672 -10.416 
ATOM    919  N   LEU A 139      15.380  -3.059  -8.624 
ATOM    920  CA  LEU A 139      13.959  -3.022  -8.464 
ATOM    921  CB  LEU A 139      13.328  -4.424  -8.387 
ATOM    922  CG  LEU A 139      11.796  -4.427  -8.219 
ATOM    923  CD1 LEU A 139      11.097  -3.859  -9.466 
ATOM    924  CD2 LEU A 139      11.275  -5.821  -7.830 
ATOM    925  C   LEU A 139      13.692  -2.338  -7.155 
ATOM    926  O   LEU A 139      14.328  -2.642  -6.146 
ATOM    927  N   ASP A 140      12.744  -1.377  -7.146 
ATOM    928  CA  ASP A 140      12.392  -0.683  -5.938 
ATOM    929  CB  ASP A 140      11.787   0.709  -6.222 
ATOM    930  CG  ASP A 140      11.444   1.439  -4.927 
ATOM    931  OD1 ASP A 140      10.721   0.858  -4.076 
ATOM    932  OD2 ASP A 140      11.902   2.602  -4.774 
ATOM    933  C   ASP A 140      11.357  -1.523  -5.257 
ATOM    934  O   ASP A 140      10.230  -1.654  -5.728 
ATOM    935  N   GLN A 141      11.749  -2.130  -4.123 
ATOM    936  CA  GLN A 141      10.948  -3.011  -3.316 
ATOM    937  CB  GLN A 141      11.779  -3.783  -2.278 
ATOM    938  CG  GLN A 141      12.762  -4.776  -2.905 
ATOM    939  CD  GLN A 141      11.952  -5.908  -3.523 
ATOM    940  OE1 GLN A 141      12.497  -6.786  -4.190 
ATOM    941  NE2 GLN A 141      10.610  -5.884  -3.303 
ATOM    942  C   GLN A 141       9.851  -2.293  -2.576 
ATOM    943  O   GLN A 141       8.819  -2.893  -2.282 
ATOM    944  N   SER A 142      10.034  -0.997  -2.253 
ATOM    945  CA  SER A 142       9.150  -0.301  -1.351 
ATOM    946  CB  SER A 142       9.491   1.193  -1.188 
ATOM    947  OG  SER A 142       9.124   1.919  -2.352 
ATOM    948  C   SER A 142       7.710  -0.375  -1.771 
ATOM    949  O   SER A 142       6.824  -0.464  -0.923 
ATOM    950  N   ILE A 143       7.420  -0.350  -3.080 
ATOM    951  CA  ILE A 143       6.051  -0.356  -3.517 
ATOM    952  CB  ILE A 143       5.929  -0.210  -5.009 
ATOM    953  CG1 ILE A 143       6.581  -1.395  -5.742 
ATOM    954  CG2 ILE A 143       6.534   1.151  -5.388 
ATOM    955  CD1 ILE A 143       6.281  -1.418  -7.241 
ATOM    956  C   ILE A 143       5.389  -1.633  -3.085 
ATOM    957  O   ILE A 143       4.203  -1.660  -2.760 
ATOM    958  N   PHE A 144       6.139  -2.743  -3.129 
ATOM    959  CA  PHE A 144       5.663  -4.054  -2.785 
ATOM    960  CB  PHE A 144       6.569  -5.164  -3.332 
ATOM    961  CG  PHE A 144       6.507  -4.997  -4.812 
ATOM    962  CD1 PHE A 144       5.397  -5.403  -5.519 
ATOM    963  CD2 PHE A 144       7.560  -4.429  -5.496 
ATOM    964  CE1 PHE A 144       5.340  -5.244  -6.884 
ATOM    965  CE2 PHE A 144       7.507  -4.271  -6.860 
ATOM    966  CZ  PHE A 144       6.396  -4.677  -7.557 
ATOM    967  C   PHE A 144       5.482  -4.230  -1.309 
ATOM    968  O   PHE A 144       4.699  -5.077  -0.876 
ATOM    969  N   ARG A 145       6.264  -3.500  -0.495 
ATOM    970  CA  ARG A 145       6.177  -3.640   0.929 
ATOM    971  CB  ARG A 145       7.187  -2.736   1.646 
ATOM    972  CG  ARG A 145       8.616  -2.950   1.149 
ATOM    973  CD  ARG A 145       9.671  -2.223   1.979 
ATOM    974  NE  ARG A 145       9.994  -3.112   3.127 
ATOM    975  CZ  ARG A 145      10.901  -4.116   2.955 
ATOM    976  NH1 ARG A 145      11.537  -4.250   1.755 
ATOM    977  NH2 ARG A 145      11.162  -4.987   3.973 
ATOM    978  C   ARG A 145       4.810  -3.223   1.343 
ATOM    979  O   ARG A 145       4.160  -3.893   2.145 
ATOM    980  N   ARG A 146       4.339  -2.101   0.769 
ATOM    981  CA  ARG A 146       3.061  -1.554   1.109 
ATOM    982  CB  ARG A 146       2.944  -0.061   0.750 
ATOM    983  CG  ARG A 146       4.017   0.799   1.422 
ATOM    984  CD  ARG A 146       3.933   2.291   1.088 
ATOM    985  NE  ARG A 146       5.205   2.914   1.552 
ATOM    986  CZ  ARG A 146       6.283   2.930   0.714 
ATOM    987  NH1 ARG A 146       6.168   2.412  -0.544 
ATOM    988  NH2 ARG A 146       7.470   3.456   1.131 
ATOM    989  C   ARG A 146       2.016  -2.301   0.298 
ATOM    990  O   ARG A 146       1.257  -1.625  -0.446 
ATOM    991  OXT ARG A 146       1.959  -3.554   0.415 
TER
HEADER lig_63.pdb
ATOM      1  P    DC A   1    -131.086 301.566 804.448 
ATOM      2  OP1  DC A   1    -132.100 302.618 804.683 
ATOM      3  OP2  DC A   1    -131.508 300.436 803.592 
ATOM      4  O5'  DC A   1    -129.755 302.225 803.850 
ATOM      5  C5'  DC A   1    -128.773 302.760 804.756 
ATOM      6  C4'  DC A   1    -127.382 302.350 804.314 
ATOM      7  O4'  DC A   1    -126.978 301.066 804.870 
ATOM      8  C3'  DC A   1    -127.187 302.177 802.808 
ATOM      9  O3'  DC A   1    -125.887 302.633 802.456 
ATOM     10  C2'  DC A   1    -127.250 300.667 802.580 
ATOM     11  C1'  DC A   1    -126.455 300.268 803.819 
ATOM     12  N1   DC A   1    -126.617 298.838 804.200 
ATOM     13  C2   DC A   1    -125.519 298.184 804.751 
ATOM     14  O2   DC A   1    -124.464 298.811 804.901 
ATOM     15  N3   DC A   1    -125.646 296.879 805.105 
ATOM     16  C4   DC A   1    -126.807 296.234 804.927 
ATOM     17  N4   DC A   1    -126.880 294.962 805.288 
ATOM     18  C5   DC A   1    -127.948 296.888 804.361 
ATOM     19  C6   DC A   1    -127.801 298.191 804.014 
ATOM     20  P    DA A   2    -125.691 303.447 801.092 
ATOM     21  OP1  DA A   2    -126.015 304.874 801.315 
ATOM     22  OP2  DA A   2    -126.434 302.775 800.003 
ATOM     23  O5'  DA A   2    -124.119 303.284 800.848 
ATOM     24  C5'  DA A   2    -123.247 303.149 801.986 
ATOM     25  C4'  DA A   2    -122.227 302.056 801.731 
ATOM     26  O4'  DA A   2    -122.709 300.741 802.132 
ATOM     27  C3'  DA A   2    -121.807 301.865 800.274 
ATOM     28  O3'  DA A   2    -120.423 301.539 800.232 
ATOM     29  C2'  DA A   2    -122.606 300.654 799.796 
ATOM     30  C1'  DA A   2    -122.460 299.831 801.072 
ATOM     31  N9   DA A   2    -123.441 298.715 801.181 
ATOM     32  C8   DA A   2    -124.734 298.676 800.746 
ATOM     33  N7   DA A   2    -125.337 297.554 800.988 
ATOM     34  C5   DA A   2    -124.373 296.790 801.632 
ATOM     35  C6   DA A   2    -124.390 295.485 802.153 
ATOM     36  N6   DA A   2    -125.464 294.683 802.103 
ATOM     37  N1   DA A   2    -123.261 295.033 802.729 
ATOM     38  C2   DA A   2    -122.199 295.835 802.776 
ATOM     39  N3   DA A   2    -122.065 297.064 802.326 
ATOM     40  C4   DA A   2    -123.209 297.492 801.755 
ATOM     41  P    DT A   3    -119.513 302.164 799.073 
ATOM     42  OP1  DT A   3    -119.073 303.522 799.466 
ATOM     43  OP2  DT A   3    -120.220 302.061 797.777 
ATOM     44  O5'  DT A   3    -118.261 301.169 799.083 
ATOM     45  C5'  DT A   3    -117.889 300.527 800.318 
ATOM     46  C4'  DT A   3    -117.577 299.064 800.069 
ATOM     47  O4'  DT A   3    -118.761 298.222 800.161 
ATOM     48  C3'  DT A   3    -116.995 298.733 798.696 
ATOM     49  O3'  DT A   3    -116.030 297.698 798.842 
ATOM     50  C2'  DT A   3    -118.176 298.185 797.895 
ATOM     51  C1'  DT A   3    -118.793 297.369 799.026 
ATOM     52  N1   DT A   3    -120.209 296.979 798.780 
ATOM     53  C2   DT A   3    -120.615 295.758 799.264 
ATOM     54  O2   DT A   3    -119.872 295.005 799.871 
ATOM     55  N3   DT A   3    -121.933 295.429 799.016 
ATOM     56  C4   DT A   3    -122.857 296.202 798.342 
ATOM     57  O4   DT A   3    -124.011 295.802 798.182 
ATOM     58  C5   DT A   3    -122.337 297.466 797.873 
ATOM     59  C7   DT A   3    -123.277 298.368 797.129 
ATOM     60  C6   DT A   3    -121.059 297.810 798.100 
ATOM     61  P    DG A   4    -114.686 297.761 797.976 
ATOM     62  OP1  DG A   4    -113.699 298.630 798.655 
ATOM     63  OP2  DG A   4    -115.012 298.119 796.578 
ATOM     64  O5'  DG A   4    -114.196 296.239 798.041 
ATOM     65  C5'  DG A   4    -114.522 295.450 799.200 
ATOM     66  C4'  DG A   4    -114.986 294.071 798.774 
ATOM     67  O4'  DG A   4    -116.420 294.020 798.521 
ATOM     68  C3'  DG A   4    -114.365 293.528 797.488 
ATOM     69  O3'  DG A   4    -114.163 292.127 797.629 
ATOM     70  C2'  DG A   4    -115.431 293.759 796.416 
ATOM     71  C1'  DG A   4    -116.631 293.374 797.275 
ATOM     72  N9   DG A   4    -117.935 293.843 796.727 
ATOM     73  C8   DG A   4    -118.223 294.996 796.029 
ATOM     74  N7   DG A   4    -119.482 295.111 795.684 
ATOM     75  C5   DG A   4    -120.070 293.952 796.188 
ATOM     76  C6   DG A   4    -121.418 293.511 796.128 
ATOM     77  O6   DG A   4    -122.385 294.062 795.610 
ATOM     78  N1   DG A   4    -121.580 292.275 796.769 
ATOM     79  C2   DG A   4    -120.573 291.560 797.387 
ATOM     80  N2   DG A   4    -120.935 290.400 797.942 
ATOM     81  N3   DG A   4    -119.310 291.975 797.443 
ATOM     82  C4   DG A   4    -119.135 293.172 796.826 
ATOM     83  P    DA A   5    -112.831 291.471 797.031 
ATOM     84  OP1  DA A   5    -111.724 291.622 798.004 
ATOM     85  OP2  DA A   5    -112.580 292.006 795.675 
ATOM     86  O5'  DA A   5    -113.254 289.931 796.932 
ATOM     87  C5'  DA A   5    -114.211 289.408 797.872 
ATOM     88  C4'  DA A   5    -115.220 288.535 797.153 
ATOM     89  O4'  DA A   5    -116.355 289.296 796.650 
ATOM     90  C3'  DA A   5    -114.700 287.792 795.923 
ATOM     91  O3'  DA A   5    -115.312 286.509 795.867 
ATOM     92  C2'  DA A   5    -115.194 288.617 794.735 
ATOM     93  C1'  DA A   5    -116.578 288.927 795.298 
ATOM     94  N9   DA A   5    -117.262 290.059 794.616 
ATOM     95  C8   DA A   5    -116.709 291.191 794.087 
ATOM     96  N7   DA A   5    -117.574 291.997 793.553 
ATOM     97  C5   DA A   5    -118.790 291.356 793.742 
ATOM     98  C6   DA A   5    -120.107 291.703 793.397 
ATOM     99  N6   DA A   5    -120.431 292.837 792.758 
ATOM    100  N1   DA A   5    -121.082 290.839 793.732 
ATOM    101  C2   DA A   5    -120.755 289.715 794.366 
ATOM    102  N3   DA A   5    -119.568 289.286 794.739 
ATOM    103  C4   DA A   5    -118.610 290.169 794.391 
ATOM    104  P    DA A   6    -114.433 285.250 795.411 
ATOM    105  OP1  DA A   6    -113.680 284.724 796.572 
ATOM    106  OP2  DA A   6    -113.627 285.611 794.224 
ATOM    107  O5'  DA A   6    -115.572 284.207 794.990 
ATOM    108  C5'  DA A   6    -116.849 284.263 795.652 
ATOM    109  C4'  DA A   6    -117.966 284.123 794.637 
ATOM    110  O4'  DA A   6    -118.369 285.405 794.075 
ATOM    111  C3'  DA A   6    -117.648 283.268 793.411 
ATOM    112  O3'  DA A   6    -118.813 282.540 793.042 
ATOM    113  C2'  DA A   6    -117.333 284.276 792.306 
ATOM    114  C1'  DA A   6    -118.429 285.277 792.663 
ATOM    115  N9   DA A   6    -118.226 286.626 792.066 
ATOM    116  C8   DA A   6    -117.052 287.282 791.833 
ATOM    117  N7   DA A   6    -117.202 288.453 791.296 
ATOM    118  C5   DA A   6    -118.578 288.585 791.164 
ATOM    119  C6   DA A   6    -119.386 289.616 790.656 
ATOM    120  N6   DA A   6    -118.899 290.764 790.165 
ATOM    121  N1   DA A   6    -120.718 289.423 790.672 
ATOM    122  C2   DA A   6    -121.196 288.280 791.162 
ATOM    123  N3   DA A   6    -120.544 287.253 791.660 
ATOM    124  C4   DA A   6    -119.213 287.471 791.632 
ATOM    125  P    DG A   7    -118.659 281.027 792.546 
ATOM    126  OP1  DG A   7    -118.596 280.125 793.719 
ATOM    127  OP2  DG A   7    -117.532 280.930 791.592 
ATOM    128  O5'  DG A   7    -120.040 280.806 791.770 
ATOM    129  C5'  DG A   7    -121.206 281.532 792.201 
ATOM    130  C4'  DG A   7    -121.952 282.074 790.998 
ATOM    131  O4'  DG A   7    -121.469 283.387 790.591 
ATOM    132  C3'  DG A   7    -121.859 281.236 789.723 
ATOM    133  O3'  DG A   7    -123.107 281.292 789.044 
ATOM    134  C2'  DG A   7    -120.810 281.947 788.868 
ATOM    135  C1'  DG A   7    -121.256 283.370 789.188 
ATOM    136  N9   DG A   7    -120.235 284.405 788.863 
ATOM    137  C8   DG A   7    -118.861 284.329 788.941 
ATOM    138  N7   DG A   7    -118.243 285.427 788.578 
ATOM    139  C5   DG A   7    -119.281 286.292 788.236 
ATOM    140  C6   DG A   7    -119.237 287.631 787.767 
ATOM    141  O6   DG A   7    -118.257 288.341 787.555 
ATOM    142  N1   DG A   7    -120.525 288.137 787.541 
ATOM    143  C2   DG A   7    -121.701 287.440 787.742 
ATOM    144  N2   DG A   7    -122.828 288.101 787.468 
ATOM    145  N3   DG A   7    -121.741 286.184 788.182 
ATOM    146  C4   DG A   7    -120.500 285.679 788.406 
ATOM    147  P    DA A   8    -123.669 279.966 788.343 
ATOM    148  OP1  DA A   8    -124.372 279.134 789.345 
ATOM    149  OP2  DA A   8    -122.579 279.301 787.596 
ATOM    150  O5'  DA A   8    -124.730 280.578 787.313 
ATOM    151  C5'  DA A   8    -125.397 281.811 787.647 
ATOM    152  C4'  DA A   8    -125.434 282.724 786.438 
ATOM    153  O4'  DA A   8    -124.249 283.566 786.341 
ATOM    154  C3'  DA A   8    -125.503 282.027 785.079 
ATOM    155  O3'  DA A   8    -126.332 282.792 784.212 
ATOM    156  C2'  DA A   8    -124.071 282.072 784.547 
ATOM    157  C1'  DA A   8    -123.754 283.491 785.012 
ATOM    158  N9   DA A   8    -122.298 283.799 785.043 
ATOM    159  C8   DA A   8    -121.259 282.966 785.344 
ATOM    160  N7   DA A   8    -120.094 283.533 785.282 
ATOM    161  C5   DA A   8    -120.380 284.840 784.912 
ATOM    162  C6   DA A   8    -119.562 285.958 784.677 
ATOM    163  N6   DA A   8    -118.226 285.934 784.787 
ATOM    164  N1   DA A   8    -120.169 287.106 784.324 
ATOM    165  C2   DA A   8    -121.497 287.125 784.218 
ATOM    166  N3   DA A   8    -122.359 286.151 784.410 
ATOM    167  C4   DA A   8    -121.726 285.013 784.762 
ATOM    168  P    DA A   9    -127.328 282.027 783.218 
ATOM    169  OP1  DA A   9    -128.576 281.683 783.934 
ATOM    170  OP2  DA A   9    -126.617 280.901 782.573 
ATOM    171  O5'  DA A   9    -127.626 283.165 782.134 
ATOM    172  C5'  DA A   9    -127.593 284.546 782.543 
ATOM    173  C4'  DA A   9    -126.856 285.376 781.511 
ATOM    174  O4'  DA A   9    -125.422 285.424 781.759 
ATOM    175  C3'  DA A   9    -126.964 284.889 780.066 
ATOM    176  O3'  DA A   9    -127.031 286.019 779.204 
ATOM    177  C2'  DA A   9    -125.649 284.156 779.805 
ATOM    178  C1'  DA A   9    -124.748 285.142 780.542 
ATOM    179  N9   DA A   9    -123.404 284.592 780.875 
ATOM    180  C8   DA A   9    -123.071 283.312 781.212 
ATOM    181  N7   DA A   9    -121.806 283.142 781.446 
ATOM    182  C5   DA A   9    -121.259 284.402 781.250 
ATOM    183  C6   DA A   9    -119.944 284.890 781.346 
ATOM    184  N6   DA A   9    -118.895 284.126 781.680 
ATOM    185  N1   DA A   9    -119.748 286.195 781.085 
ATOM    186  C2   DA A   9    -120.795 286.949 780.754 
ATOM    187  N3   DA A   9    -122.059 286.608 780.633 
ATOM    188  C4   DA A   9    -122.229 285.297 780.900 
ATOM    189  P    DA A  10    -128.014 285.975 777.941 
ATOM    190  OP1  DA A  10    -129.381 286.350 778.365 
ATOM    191  OP2  DA A  10    -127.881 284.671 777.255 
ATOM    192  O5'  DA A  10    -127.398 287.131 777.022 
ATOM    193  C5'  DA A  10    -126.737 288.245 777.650 
ATOM    194  C4'  DA A  10    -125.454 288.569 776.910 
ATOM    195  O4'  DA A  10    -124.318 287.806 777.408 
ATOM    196  C3'  DA A  10    -125.461 288.284 775.409 
ATOM    197  O3'  DA A  10    -124.714 289.295 774.744 
ATOM    198  C2'  DA A  10    -124.717 286.956 775.264 
ATOM    199  C1'  DA A  10    -123.633 287.247 776.297 
ATOM    200  N9   DA A  10    -122.908 286.033 776.764 
ATOM    201  C8   DA A  10    -123.395 284.770 776.941 
ATOM    202  N7   DA A  10    -122.509 283.920 777.360 
ATOM    203  C5   DA A  10    -121.348 284.673 777.470 
ATOM    204  C6   DA A  10    -120.042 284.348 777.870 
ATOM    205  N6   DA A  10    -119.670 283.118 778.252 
ATOM    206  N1   DA A  10    -119.127 285.335 777.863 
ATOM    207  C2   DA A  10    -119.503 286.556 777.483 
ATOM    208  N3   DA A  10    -120.685 286.976 777.091 
ATOM    209  C4   DA A  10    -121.583 285.968 777.107 
ATOM    210  P    DG A  11    -125.243 289.853 773.340 
ATOM    211  OP1  DG A  11    -126.258 290.905 773.574 
ATOM    212  OP2  DG A  11    -125.666 288.723 772.484 
ATOM    213  O5'  DG A  11    -123.913 290.512 772.741 
ATOM    214  C5'  DG A  11    -122.930 291.048 773.648 
ATOM    215  C4'  DG A  11    -121.540 290.637 773.205 
ATOM    216  O4'  DG A  11    -121.136 289.354 773.761 
ATOM    217  C3'  DG A  11    -121.345 290.464 771.699 
ATOM    218  O3'  DG A  11    -120.044 290.921 771.347 
ATOM    219  C2'  DG A  11    -121.408 288.954 771.471 
ATOM    220  C1'  DG A  11    -120.612 288.556 772.710 
ATOM    221  N9   DG A  11    -120.775 287.125 773.092 
ATOM    222  C8   DG A  11    -121.883 286.313 772.980 
ATOM    223  N7   DG A  11    -121.695 285.090 773.410 
ATOM    224  C5   DG A  11    -120.369 285.090 773.838 
ATOM    225  C6   DG A  11    -119.591 284.046 774.404 
ATOM    226  O6   DG A  11    -119.919 282.888 774.649 
ATOM    227  N1   DG A  11    -118.289 284.477 774.692 
ATOM    228  C2   DG A  11    -117.802 285.749 774.464 
ATOM    229  N2   DG A  11    -116.530 285.961 774.810 
ATOM    230  N3   DG A  11    -118.533 286.728 773.933 
ATOM    231  C4   DG A  11    -119.798 286.327 773.647 
ATOM    232  P    DA A  12    -119.849 291.734 769.983 
ATOM    233  OP1  DA A  12    -120.173 293.161 770.206 
ATOM    234  OP2  DA A  12    -120.592 291.062 768.894 
ATOM    235  O5'  DA A  12    -118.277 291.571 769.740 
ATOM    236  C5'  DA A  12    -117.404 291.436 770.878 
ATOM    237  C4'  DA A  12    -116.384 290.343 770.623 
ATOM    238  O4'  DA A  12    -116.867 289.029 771.024 
ATOM    239  C3'  DA A  12    -115.964 290.153 769.165 
ATOM    240  O3'  DA A  12    -114.580 289.827 769.124 
ATOM    241  C2'  DA A  12    -116.764 288.941 768.687 
ATOM    242  C1'  DA A  12    -116.618 288.118 769.964 
ATOM    243  N9   DA A  12    -117.598 287.002 770.073 
ATOM    244  C8   DA A  12    -118.892 286.964 769.637 
ATOM    245  N7   DA A  12    -119.494 285.841 769.880 
ATOM    246  C5   DA A  12    -118.531 285.077 770.524 
ATOM    247  C6   DA A  12    -118.548 283.773 771.044 
ATOM    248  N6   DA A  12    -119.621 282.970 770.994 
ATOM    249  N1   DA A  12    -117.419 283.320 771.620 
ATOM    250  C2   DA A  12    -116.356 284.122 771.667 
ATOM    251  N3   DA A  12    -116.223 285.351 771.218 
ATOM    252  C4   DA A  12    -117.366 285.779 770.646 
ATOM    253  P    DC A  13    -113.670 290.451 767.965 
ATOM    254  OP1  DC A  13    -113.230 291.809 768.358 
ATOM    255  OP2  DC A  13    -114.377 290.348 766.669 
ATOM    256  O5'  DC A  13    -112.419 289.456 767.975 
ATOM    257  C5'  DC A  13    -112.046 288.814 769.210 
ATOM    258  C4'  DC A  13    -111.735 287.351 768.961 
ATOM    259  O4'  DC A  13    -112.918 286.509 769.052 
ATOM    260  C3'  DC A  13    -111.152 287.020 767.587 
ATOM    261  O3'  DC A  13    -110.188 285.985 767.734 
ATOM    262  C2'  DC A  13    -112.334 286.473 766.787 
ATOM    263  C1'  DC A  13    -112.950 285.656 767.918 
ATOM    264  N1   DC A  13    -114.367 285.266 767.672 
ATOM    265  C2   DC A  13    -114.793 284.032 768.155 
ATOM    266  O2   DC A  13    -113.986 283.318 768.763 
ATOM    267  N3   DC A  13    -116.081 283.656 767.941 
ATOM    268  C4   DC A  13    -116.923 284.458 767.278 
ATOM    269  N4   DC A  13    -118.169 284.048 767.094 
ATOM    270  C5   DC A  13    -116.505 285.732 766.772 
ATOM    271  C6   DC A  13    -115.214 286.088 766.996 
ATOM    272  P    DG A  14    -108.843 286.048 766.868 
ATOM    273  OP1  DG A  14    -107.857 286.918 767.547 
ATOM    274  OP2  DG A  14    -109.170 286.406 765.470 
ATOM    275  O5'  DG A  14    -108.354 284.526 766.933 
ATOM    276  C5'  DG A  14    -108.680 283.737 768.092 
ATOM    277  C4'  DG A  14    -109.144 282.358 767.666 
ATOM    278  O4'  DG A  14    -110.577 282.307 767.412 
ATOM    279  C3'  DG A  14    -108.522 281.815 766.379 
ATOM    280  O3'  DG A  14    -108.320 280.414 766.520 
ATOM    281  C2'  DG A  14    -109.588 282.047 765.307 
ATOM    282  C1'  DG A  14    -110.789 281.662 766.166 
ATOM    283  N9   DG A  14    -112.092 282.130 765.618 
ATOM    284  C8   DG A  14    -112.380 283.283 764.921 
ATOM    285  N7   DG A  14    -113.639 283.398 764.576 
ATOM    286  C5   DG A  14    -114.228 282.239 765.080 
ATOM    287  C6   DG A  14    -115.575 281.799 765.019 
ATOM    288  O6   DG A  14    -116.543 282.349 764.502 
ATOM    289  N1   DG A  14    -115.738 280.563 765.660 
ATOM    290  C2   DG A  14    -114.731 279.847 766.279 
ATOM    291  N2   DG A  14    -115.092 278.687 766.834 
ATOM    292  N3   DG A  14    -113.468 280.262 766.335 
ATOM    293  C4   DG A  14    -113.292 281.459 765.717 
ATOM    294  P    DT A  15    -106.989 279.758 765.923 
ATOM    295  OP1  DT A  15    -105.882 279.909 766.895 
ATOM    296  OP2  DT A  15    -106.738 280.293 764.566 
ATOM    297  O5'  DT A  15    -107.411 278.218 765.823 
ATOM    298  C5'  DT A  15    -108.368 277.695 766.763 
ATOM    299  C4'  DT A  15    -109.377 276.822 766.045 
ATOM    300  O4'  DT A  15    -110.512 277.583 765.542 
ATOM    301  C3'  DT A  15    -108.857 276.079 764.814 
ATOM    302  O3'  DT A  15    -109.469 274.796 764.758 
ATOM    303  C2'  DT A  15    -109.351 276.904 763.626 
ATOM    304  C1'  DT A  15    -110.735 277.214 764.189 
ATOM    305  N1   DT A  15    -111.420 278.347 763.508 
ATOM    306  C2   DT A  15    -112.786 278.267 763.381 
ATOM    307  O2   DT A  15    -113.437 277.325 763.797 
ATOM    308  N3   DT A  15    -113.386 279.336 762.742 
ATOM    309  C4   DT A  15    -112.747 280.449 762.234 
ATOM    310  O4   DT A  15    -113.392 281.342 761.682 
ATOM    311  C5   DT A  15    -111.315 280.441 762.414 
ATOM    312  C7   DT A  15    -110.544 281.616 761.889 
ATOM    313  C6   DT A  15    -110.705 279.415 763.031 
ATOM    314  P    DG A  16    -108.591 273.537 764.303 
ATOM    315  OP1  DG A  16    -107.838 273.011 765.463 
ATOM    316  OP2  DG A  16    -107.785 273.898 763.116 
ATOM    317  O5'  DG A  16    -109.730 272.494 763.881 
ATOM    318  C5'  DG A  16    -111.006 272.550 764.544 
ATOM    319  C4'  DG A  16    -112.124 272.411 763.528 
ATOM    320  O4'  DG A  16    -112.526 273.692 762.967 
ATOM    321  C3'  DG A  16    -111.805 271.555 762.302 
ATOM    322  O3'  DG A  16    -112.971 270.827 761.933 
ATOM    323  C2'  DG A  16    -111.491 272.563 761.198 
ATOM    324  C1'  DG A  16    -112.587 273.564 761.555 
ATOM    325  N9   DG A  16    -112.384 274.913 760.958 
ATOM    326  C8   DG A  16    -111.208 275.589 760.714 
ATOM    327  N7   DG A  16    -111.376 276.772 760.172 
ATOM    328  C5   DG A  16    -112.759 276.886 760.048 
ATOM    329  C6   DG A  16    -113.546 277.947 759.528 
ATOM    330  O6   DG A  16    -113.177 279.022 759.063 
ATOM    331  N1   DG A  16    -114.914 277.648 759.589 
ATOM    332  C2   DG A  16    -115.451 276.477 760.089 
ATOM    333  N2   DG A  16    -116.783 276.386 760.060 
ATOM    334  N3   DG A  16    -114.713 275.483 760.577 
ATOM    335  C4   DG A  16    -113.384 275.757 760.523 
ATOM    336  P    DC A  17    -112.816 269.314 761.438 
ATOM    337  OP1  DC A  17    -112.753 268.412 762.610 
ATOM    338  OP2  DC A  17    -111.689 269.217 760.484 
ATOM    339  O5'  DC A  17    -114.198 269.093 760.661 
ATOM    340  C5'  DC A  17    -115.364 269.819 761.092 
ATOM    341  C4'  DC A  17    -116.110 270.362 759.890 
ATOM    342  O4'  DC A  17    -115.627 271.674 759.483 
ATOM    343  C3'  DC A  17    -116.017 269.524 758.615 
ATOM    344  O3'  DC A  17    -117.265 269.579 757.935 
ATOM    345  C2'  DC A  17    -114.967 270.235 757.760 
ATOM    346  C1'  DC A  17    -115.413 271.658 758.080 
ATOM    347  N1   DC A  17    -114.393 272.693 757.755 
ATOM    348  C2   DC A  17    -114.843 273.931 757.303 
ATOM    349  O2   DC A  17    -116.060 274.117 757.192 
ATOM    350  N3   DC A  17    -113.928 274.887 757.001 
ATOM    351  C4   DC A  17    -112.618 274.644 757.135 
ATOM    352  N4   DC A  17    -111.765 275.610 756.828 
ATOM    353  C5   DC A  17    -112.134 273.378 757.598 
ATOM    354  C6   DC A  17    -113.064 272.436 757.894 
ATOM    355  P    DG A  18    -117.826 268.253 757.234 
ATOM    356  OP1  DG A  18    -118.529 267.421 758.237 
ATOM    357  OP2  DG A  18    -116.736 267.588 756.487 
ATOM    358  O5'  DG A  18    -118.887 268.866 756.205 
ATOM    359  C5'  DG A  18    -119.554 270.098 756.539 
ATOM    360  C4'  DG A  18    -119.591 271.011 755.329 
ATOM    361  O4'  DG A  18    -118.406 271.853 755.232 
ATOM    362  C3'  DG A  18    -119.661 270.315 753.971 
ATOM    363  O3'  DG A  18    -120.489 271.079 753.103 
ATOM    364  C2'  DG A  18    -118.228 270.359 753.439 
ATOM    365  C1'  DG A  18    -117.912 271.778 753.904 
ATOM    366  N9   DG A  18    -116.455 272.086 753.934 
ATOM    367  C8   DG A  18    -115.395 271.260 754.235 
ATOM    368  N7   DG A  18    -114.224 271.846 754.169 
ATOM    369  C5   DG A  18    -114.531 273.155 753.797 
ATOM    370  C6   DG A  18    -113.675 274.263 753.567 
ATOM    371  O6   DG A  18    -112.451 274.320 753.646 
ATOM    372  N1   DG A  18    -114.403 275.406 753.206 
ATOM    373  C2   DG A  18    -115.777 275.468 753.084 
ATOM    374  N2   DG A  18    -116.281 276.653 752.730 
ATOM    375  N3   DG A  18    -116.579 274.428 753.301 
ATOM    376  C4   DG A  18    -115.889 273.312 753.651 
ATOM    377  P    DG A  19    -121.486 270.315 752.109 
ATOM    378  OP1  DG A  19    -122.734 269.970 752.826 
ATOM    379  OP2  DG A  19    -120.775 269.188 751.465 
ATOM    380  O5'  DG A  19    -121.783 271.453 751.025 
ATOM    381  C5'  DG A  19    -121.751 272.833 751.435 
ATOM    382  C4'  DG A  19    -121.014 273.663 750.402 
ATOM    383  O4'  DG A  19    -119.580 273.711 750.651 
ATOM    384  C3'  DG A  19    -121.122 273.176 748.958 
ATOM    385  O3'  DG A  19    -121.188 274.306 748.096 
ATOM    386  C2'  DG A  19    -119.806 272.443 748.696 
ATOM    387  C1'  DG A  19    -118.905 273.429 749.434 
ATOM    388  N9   DG A  19    -117.562 272.879 749.766 
ATOM    389  C8   DG A  19    -117.207 271.592 750.108 
ATOM    390  N7   DG A  19    -115.926 271.435 750.343 
ATOM    391  C5   DG A  19    -115.395 272.708 750.141 
ATOM    392  C6   DG A  19    -114.056 273.167 750.247 
ATOM    393  O6   DG A  19    -113.048 272.534 750.545 
ATOM    394  N1   DG A  19    -113.959 274.535 749.956 
ATOM    395  C2   DG A  19    -115.016 275.352 749.609 
ATOM    396  N2   DG A  19    -114.716 276.631 749.371 
ATOM    397  N3   DG A  19    -116.273 274.921 749.511 
ATOM    398  C4   DG A  19    -116.384 273.596 749.789 
ATOM    399  P    DA A  20    -122.172 274.262 746.833 
ATOM    400  OP1  DA A  20    -123.539 274.637 747.256 
ATOM    401  OP2  DA A  20    -122.039 272.958 746.146 
ATOM    402  O5'  DA A  20    -121.556 275.418 745.913 
ATOM    403  C5'  DA A  20    -120.894 276.532 746.541 
ATOM    404  C4'  DA A  20    -119.612 276.857 745.802 
ATOM    405  O4'  DA A  20    -118.475 276.093 746.299 
ATOM    406  C3'  DA A  20    -119.619 276.571 744.300 
ATOM    407  O3'  DA A  20    -118.872 277.582 743.635 
ATOM    408  C2'  DA A  20    -118.875 275.243 744.155 
ATOM    409  C1'  DA A  20    -117.790 275.535 745.189 
ATOM    410  N9   DA A  20    -117.065 274.320 745.655 
ATOM    411  C8   DA A  20    -117.552 273.057 745.832 
ATOM    412  N7   DA A  20    -116.667 272.207 746.251 
ATOM    413  C5   DA A  20    -115.506 272.960 746.362 
ATOM    414  C6   DA A  20    -114.200 272.635 746.762 
ATOM    415  N6   DA A  20    -113.827 271.405 747.144 
ATOM    416  N1   DA A  20    -113.285 273.623 746.755 
ATOM    417  C2   DA A  20    -113.661 274.843 746.375 
ATOM    418  N3   DA A  20    -114.843 275.263 745.982 
ATOM    419  C4   DA A  20    -115.740 274.255 745.998 
ATOM    420  P    DT A  21    -119.401 278.140 742.231 
ATOM    421  OP1  DT A  21    -120.415 279.192 742.466 
ATOM    422  OP2  DT A  21    -119.823 277.010 741.375 
ATOM    423  O5'  DT A  21    -118.071 278.799 741.633 
ATOM    424  C5'  DT A  21    -117.088 279.335 742.539 
ATOM    425  C4'  DT A  21    -115.697 278.925 742.097 
ATOM    426  O4'  DT A  21    -115.294 277.641 742.653 
ATOM    427  C3'  DT A  21    -115.503 278.751 740.591 
ATOM    428  O3'  DT A  21    -114.202 279.208 740.239 
ATOM    429  C2'  DT A  21    -115.565 277.242 740.363 
ATOM    430  C1'  DT A  21    -114.770 276.843 741.602 
ATOM    431  N1   DT A  21    -114.932 275.412 741.983 
ATOM    432  C2   DT A  21    -113.840 274.781 742.526 
ATOM    433  O2   DT A  21    -112.770 275.339 742.701 
ATOM    434  N3   DT A  21    -114.027 273.455 742.866 
ATOM    435  C4   DT A  21    -115.189 272.728 742.712 
ATOM    436  O4   DT A  21    -115.237 271.544 743.055 
ATOM    437  C5   DT A  21    -116.281 273.475 742.135 
ATOM    438  C7   DT A  21    -117.584 272.758 741.932 
ATOM    439  C6   DT A  21    -116.126 274.765 741.794 
ATOM    440  P    DC A  22    -114.006 280.022 738.875 
ATOM    441  OP1  DC A  22    -114.330 281.448 739.098 
ATOM    442  OP2  DC A  22    -114.750 279.349 737.786 
ATOM    443  O5'  DC A  22    -112.434 279.858 738.631 
ATOM    444  C5'  DC A  22    -111.562 279.723 739.769 
ATOM    445  C4'  DC A  22    -110.542 278.630 739.514 
ATOM    446  O4'  DC A  22    -111.024 277.316 739.915 
ATOM    447  C3'  DC A  22    -110.122 278.440 738.057 
ATOM    448  O3'  DC A  22    -108.738 278.114 738.015 
ATOM    449  C2'  DC A  22    -110.921 277.228 737.579 
ATOM    450  C1'  DC A  22    -110.775 276.406 738.855 
ATOM    451  N1   DC A  22    -111.756 275.289 738.964 
ATOM    452  C2   DC A  22    -111.336 274.115 739.584 
ATOM    453  O2   DC A  22    -110.179 274.049 740.014 
ATOM    454  N3   DC A  22    -112.215 273.085 739.693 
ATOM    455  C4   DC A  22    -113.461 273.198 739.214 
ATOM    456  N4   DC A  22    -114.280 272.166 739.344 
ATOM    457  C5   DC A  22    -113.912 274.397 738.572 
ATOM    458  C6   DC A  22    -113.018 275.414 738.473 
ATOM    459  P    DC A  23    -107.828 278.738 736.856 
ATOM    460  OP1  DC A  23    -107.388 280.096 737.249 
ATOM    461  OP2  DC A  23    -108.535 278.635 735.560 
ATOM    462  O5'  DC A  23    -106.576 277.743 736.866 
ATOM    463  C5'  DC A  23    -106.204 277.101 738.101 
ATOM    464  C4'  DC A  23    -105.893 275.639 737.852 
ATOM    465  O4'  DC A  23    -107.076 274.796 737.944 
ATOM    466  C3'  DC A  23    -105.310 275.307 736.479 
ATOM    467  O3'  DC A  23    -104.345 274.272 736.625 
ATOM    468  C2'  DC A  23    -106.492 274.760 735.678 
ATOM    469  C1'  DC A  23    -107.108 273.944 736.809 
ATOM    470  N1   DC A  23    -108.525 273.553 736.563 
ATOM    471  C2   DC A  23    -108.951 272.319 737.047 
ATOM    472  O2   DC A  23    -108.144 271.605 737.655 
ATOM    473  N3   DC A  23    -110.238 271.943 736.832 
ATOM    474  C4   DC A  23    -111.081 272.745 736.169 
ATOM    475  N4   DC A  23    -112.326 272.335 735.986 
ATOM    476  C5   DC A  23    -110.662 274.019 735.663 
ATOM    477  C6   DC A  23    -109.372 274.375 735.888 
ATOM    478  P    DT A  24    -103.001 274.335 735.759 
ATOM    479  OP1  DT A  24    -102.014 275.205 736.438 
ATOM    480  OP2  DT A  24    -103.327 274.693 734.361 
ATOM    481  O5'  DT A  24    -102.511 272.813 735.824 
ATOM    482  C5'  DT A  24    -102.837 272.024 736.983 
ATOM    483  C4'  DT A  24    -103.301 270.645 736.557 
ATOM    484  O4'  DT A  24    -104.735 270.595 736.304 
ATOM    485  C3'  DT A  24    -102.680 270.102 735.271 
ATOM    486  O3'  DT A  24    -102.478 268.701 735.412 
ATOM    487  C2'  DT A  24    -103.746 270.334 734.199 
ATOM    488  C1'  DT A  24    -104.946 269.949 735.058 
ATOM    489  N1   DT A  24    -106.250 270.417 734.510 
ATOM    490  C2   DT A  24    -107.340 269.607 734.710 
ATOM    491  O2   DT A  24    -107.277 268.545 735.306 
ATOM    492  N3   DT A  24    -108.531 270.074 734.187 
ATOM    493  C4   DT A  24    -108.715 271.255 733.498 
ATOM    494  O4   DT A  24    -109.831 271.567 733.077 
ATOM    495  C5   DT A  24    -107.513 272.037 733.338 
ATOM    496  C7   DT A  24    -107.624 273.339 732.599 
ATOM    497  C6   DT A  24    -106.342 271.607 733.836 
ATOM    498  P    DG A  25    -101.146 268.045 734.814 
ATOM    499  OP1  DG A  25    -100.039 268.196 735.787 
ATOM    500  OP2  DG A  25    -100.895 268.580 733.458 
ATOM    501  O5'  DG A  25    -101.569 266.505 734.715 
ATOM    502  C5'  DG A  25    -102.526 265.983 735.655 
ATOM    503  C4'  DG A  25    -103.535 265.109 734.936 
ATOM    504  O4'  DG A  25    -104.670 265.871 734.433 
ATOM    505  C3'  DG A  25    -103.015 264.366 733.706 
ATOM    506  O3'  DG A  25    -103.627 263.083 733.650 
ATOM    507  C2'  DG A  25    -103.509 265.191 732.518 
ATOM    508  C1'  DG A  25    -104.893 265.501 733.081 
ATOM    509  N9   DG A  25    -105.577 266.634 732.399 
ATOM    510  C8   DG A  25    -105.037 267.781 731.859 
ATOM    511  N7   DG A  25    -105.921 268.588 731.324 
ATOM    512  C5   DG A  25    -107.133 267.929 731.523 
ATOM    513  C6   DG A  25    -108.450 268.309 731.159 
ATOM    514  O6   DG A  25    -108.826 269.324 730.577 
ATOM    515  N1   DG A  25    -109.390 267.345 731.552 
ATOM    516  C2   DG A  25    -109.094 266.168 732.210 
ATOM    517  N2   DG A  25    -110.132 265.380 732.498 
ATOM    518  N3   DG A  25    -107.856 265.812 732.552 
ATOM    519  C4   DG A  25    -106.935 266.736 732.177 
ATOM    520  P    DC A  26    -102.748 261.824 733.194 
ATOM    521  OP1  DC A  26    -101.995 261.298 734.355 
ATOM    522  OP2  DC A  26    -101.943 262.185 732.007 
ATOM    523  O5'  DC A  26    -103.887 260.781 732.773 
ATOM    524  C5'  DC A  26    -105.164 260.837 733.435 
ATOM    525  C4'  DC A  26    -106.281 260.698 732.420 
ATOM    526  O4'  DC A  26    -106.684 261.980 731.858 
ATOM    527  C3'  DC A  26    -105.963 259.842 731.194 
ATOM    528  O3'  DC A  26    -107.128 259.115 730.825 
ATOM    529  C2'  DC A  26    -105.649 260.850 730.089 
ATOM    530  C1'  DC A  26    -106.744 261.851 730.446 
ATOM    531  N1   DC A  26    -106.541 263.201 729.849 
ATOM    532  C2   DC A  26    -107.672 263.917 729.466 
ATOM    533  O2   DC A  26    -108.786 263.409 729.635 
ATOM    534  N3   DC A  26    -107.508 265.150 728.919 
ATOM    535  C4   DC A  26    -106.283 265.664 728.752 
ATOM    536  N4   DC A  26    -106.176 266.870 728.214 
ATOM    537  C5   DC A  26    -105.108 264.943 729.139 
ATOM    538  C6   DC A  26    -105.292 263.713 729.683 
ATOM    539  P    DT A  27    -106.974 257.601 730.329 
ATOM    540  OP1  DT A  27    -106.911 256.699 731.501 
ATOM    541  OP2  DT A  27    -105.847 257.504 729.375 
ATOM    542  O5'  DT A  27    -108.355 257.380 729.553 
ATOM    543  C5'  DT A  27    -109.521 258.106 729.984 
ATOM    544  C4'  DT A  27    -110.267 258.649 728.781 
ATOM    545  O4'  DT A  27    -109.784 259.961 728.374 
ATOM    546  C3'  DT A  27    -110.174 257.811 727.506 
ATOM    547  O3'  DT A  27    -111.422 257.866 726.827 
ATOM    548  C2'  DT A  27    -109.125 258.522 726.651 
ATOM    549  C1'  DT A  27    -109.571 259.945 726.971 
ATOM    550  N1   DT A  27    -108.550 260.980 726.646 
ATOM    551  C2   DT A  27    -109.010 262.195 726.202 
ATOM    552  O2   DT A  27    -110.196 262.448 726.069 
ATOM    553  N3   DT A  27    -108.035 263.129 725.910 
ATOM    554  C4   DT A  27    -106.671 262.951 726.024 
ATOM    555  O4   DT A  27    -105.895 263.863 725.732 
ATOM    556  C5   DT A  27    -106.285 261.644 726.497 
ATOM    557  C7   DT A  27    -104.818 261.366 726.650 
ATOM    558  C6   DT A  27    -107.213 260.717 726.788 
ATOM    559  P    DG A  28    -111.984 256.540 726.126 
ATOM    560  OP1  DG A  28    -112.687 255.708 727.128 
ATOM    561  OP2  DG A  28    -110.894 255.875 725.379 
ATOM    562  O5'  DG A  28    -113.045 257.153 725.096 
ATOM    563  C5'  DG A  28    -113.712 258.385 725.430 
ATOM    564  C4'  DG A  28    -113.749 259.299 724.221 
ATOM    565  O4'  DG A  28    -112.564 260.140 724.124 
ATOM    566  C3'  DG A  28    -113.819 258.602 722.862 
ATOM    567  O3'  DG A  28    -114.647 259.366 721.995 
ATOM    568  C2'  DG A  28    -112.386 258.646 722.330 
ATOM    569  C1'  DG A  28    -112.069 260.065 722.795 
ATOM    570  N9   DG A  28    -110.613 260.374 722.826 
ATOM    571  C8   DG A  28    -109.552 259.547 723.127 
ATOM    572  N7   DG A  28    -108.382 260.134 723.060 
ATOM    573  C5   DG A  28    -108.689 261.442 722.688 
ATOM    574  C6   DG A  28    -107.833 262.550 722.459 
ATOM    575  O6   DG A  28    -106.609 262.607 722.538 
ATOM    576  N1   DG A  28    -108.560 263.693 722.098 
ATOM    577  C2   DG A  28    -109.935 263.756 721.976 
ATOM    578  N2   DG A  28    -110.439 264.941 721.621 
ATOM    579  N3   DG A  28    -110.737 262.715 722.192 
ATOM    580  C4   DG A  28    -110.046 261.599 722.542 
ATOM    581  P    DG A  29    -115.643 258.602 721.001 
ATOM    582  OP1  DG A  29    -116.891 258.257 721.717 
ATOM    583  OP2  DG A  29    -114.932 257.476 720.356 
ATOM    584  O5'  DG A  29    -115.941 259.740 719.917 
ATOM    585  C5'  DG A  29    -115.908 261.120 720.326 
ATOM    586  C4'  DG A  29    -115.171 261.950 719.294 
ATOM    587  O4'  DG A  29    -113.737 261.998 719.542 
ATOM    588  C3'  DG A  29    -115.279 261.463 717.849 
ATOM    589  O3'  DG A  29    -115.346 262.593 716.987 
ATOM    590  C2'  DG A  29    -113.964 260.730 717.588 
ATOM    591  C1'  DG A  29    -113.063 261.716 718.325 
ATOM    592  N9   DG A  29    -111.719 261.167 718.658 
ATOM    593  C8   DG A  29    -111.364 259.879 719.000 
ATOM    594  N7   DG A  29    -110.084 259.722 719.234 
ATOM    595  C5   DG A  29    -109.552 260.995 719.032 
ATOM    596  C6   DG A  29    -108.214 261.454 719.138 
ATOM    597  O6   DG A  29    -107.205 260.821 719.437 
ATOM    598  N1   DG A  29    -108.116 262.822 718.848 
ATOM    599  C2   DG A  29    -109.174 263.640 718.501 
ATOM    600  N2   DG A  29    -108.873 264.919 718.262 
ATOM    601  N3   DG A  29    -110.430 263.209 718.402 
ATOM    602  C4   DG A  29    -110.541 261.883 718.681 
ATOM    603  P    DT A  30    -116.329 262.549 715.724 
ATOM    604  OP1  DT A  30    -117.697 262.924 716.148 
ATOM    605  OP2  DT A  30    -116.196 261.245 715.038 
ATOM    606  O5'  DT A  30    -115.714 263.705 714.805 
ATOM    607  C5'  DT A  30    -115.052 264.819 715.433 
ATOM    608  C4'  DT A  30    -113.769 265.144 714.693 
ATOM    609  O4'  DT A  30    -112.633 264.380 715.191 
ATOM    610  C3'  DT A  30    -113.776 264.858 713.192 
ATOM    611  O3'  DT A  30    -113.029 265.869 712.527 
ATOM    612  C2'  DT A  30    -113.032 263.530 713.047 
ATOM    613  C1'  DT A  30    -111.948 263.822 714.080 
ATOM    614  N1   DT A  30    -111.223 262.607 714.547 
ATOM    615  C2   DT A  30    -109.888 262.751 714.843 
ATOM    616  O2   DT A  30    -109.297 263.811 714.740 
ATOM    617  N3   DT A  30    -109.250 261.603 715.272 
ATOM    618  C4   DT A  30    -109.820 260.357 715.424 
ATOM    619  O4   DT A  30    -109.145 259.402 715.816 
ATOM    620  C5   DT A  30    -111.224 260.306 715.089 
ATOM    621  C7   DT A  30    -111.923 258.985 715.227 
ATOM    622  C6   DT A  30    -111.870 261.406 714.669 
ATOM    623  P    DA A  31    -113.558 266.428 711.123 
ATOM    624  OP1  DA A  31    -114.573 267.480 711.357 
ATOM    625  OP2  DA A  31    -113.981 265.297 710.267 
ATOM    626  O5'  DA A  31    -112.228 267.087 710.524 
ATOM    627  C5'  DA A  31    -111.245 267.622 711.431 
ATOM    628  C4'  DA A  31    -109.855 267.212 710.988 
ATOM    629  O4'  DA A  31    -109.451 265.928 711.544 
ATOM    630  C3'  DA A  31    -109.660 267.039 709.482 
ATOM    631  O3'  DA A  31    -108.359 267.495 709.130 
ATOM    632  C2'  DA A  31    -109.723 265.529 709.254 
ATOM    633  C1'  DA A  31    -108.928 265.130 710.493 
ATOM    634  N9   DA A  31    -109.090 263.699 710.875 
ATOM    635  C8   DA A  31    -110.199 262.910 710.756 
ATOM    636  N7   DA A  31    -110.026 261.696 711.179 
ATOM    637  C5   DA A  31    -108.707 261.676 711.610 
ATOM    638  C6   DA A  31    -107.909 260.666 712.172 
ATOM    639  N6   DA A  31    -108.348 259.422 712.408 
ATOM    640  N1   DA A  31    -106.639 260.983 712.485 
ATOM    641  C2   DA A  31    -106.208 262.221 712.249 
ATOM    642  N3   DA A  31    -106.857 263.241 711.731 
ATOM    643  C4   DA A  31    -108.125 262.898 711.427 
ATOM    644  P    DG A  32    -108.164 268.309 707.766 
ATOM    645  OP1  DG A  32    -108.488 269.735 707.989 
ATOM    646  OP2  DG A  32    -108.907 267.637 706.677 
ATOM    647  O5'  DG A  32    -106.592 268.145 707.523 
ATOM    648  C5'  DG A  32    -105.719 268.010 708.661 
ATOM    649  C4'  DG A  32    -104.700 266.918 708.406 
ATOM    650  O4'  DG A  32    -105.182 265.603 708.807 
ATOM    651  C3'  DG A  32    -104.280 266.727 706.948 
ATOM    652  O3'  DG A  32    -102.895 266.401 706.907 
ATOM    653  C2'  DG A  32    -105.079 265.516 706.470 
ATOM    654  C1'  DG A  32    -104.933 264.693 707.747 
ATOM    655  N9   DG A  32    -105.913 263.577 707.856 
ATOM    656  C8   DG A  32    -107.220 263.519 707.422 
ATOM    657  N7   DG A  32    -107.817 262.380 707.674 
ATOM    658  C5   DG A  32    -106.836 261.628 708.320 
ATOM    659  C6   DG A  32    -106.888 260.307 708.834 
ATOM    660  O6   DG A  32    -107.827 259.515 708.827 
ATOM    661  N1   DG A  32    -105.667 259.933 709.411 
ATOM    662  C2   DG A  32    -104.542 260.732 709.481 
ATOM    663  N2   DG A  32    -103.474 260.190 710.072 
ATOM    664  N3   DG A  32    -104.494 261.972 708.998 
ATOM    665  C4   DG A  32    -105.671 262.349 708.435 
ATOM    666  P    DG A  33    -101.985 267.026 705.748 
ATOM    667  OP1  DG A  33    -101.545 268.384 706.141 
ATOM    668  OP2  DG A  33    -102.692 266.922 704.452 
ATOM    669  O5'  DG A  33    -100.734 266.030 705.758 
ATOM    670  C5'  DG A  33    -100.361 265.389 706.993 
ATOM    671  C4'  DG A  33    -100.050 263.926 706.744 
ATOM    672  O4'  DG A  33    -101.234 263.083 706.835 
ATOM    673  C3'  DG A  33     -99.467 263.594 705.370 
ATOM    674  O3'  DG A  33     -98.503 262.559 705.517 
ATOM    675  C2'  DG A  33    -100.649 263.047 704.570 
ATOM    676  C1'  DG A  33    -101.265 262.231 705.701 
ATOM    677  N9   DG A  33    -102.682 261.840 705.455 
ATOM    678  C8   DG A  33    -103.675 262.533 704.798 
ATOM    679  N7   DG A  33    -104.825 261.905 704.753 
ATOM    680  C5   DG A  33    -104.576 260.710 705.428 
ATOM    681  C6   DG A  33    -105.440 259.619 705.704 
ATOM    682  O6   DG A  33    -106.623 259.480 705.405 
ATOM    683  N1   DG A  33    -104.778 258.608 706.415 
ATOM    684  C2   DG A  33    -103.454 258.648 706.808 
ATOM    685  N2   DG A  33    -103.010 257.582 707.479 
ATOM    686  N3   DG A  33    -102.644 259.672 706.550 
ATOM    687  C4   DG A  33    -103.271 260.661 705.860 
ATOM    688  P    DA A  34     -97.158 262.622 704.651 
ATOM    689  OP1  DA A  34     -96.172 263.492 705.330 
ATOM    690  OP2  DA A  34     -97.485 262.980 703.253 
ATOM    691  O5'  DA A  34     -96.669 261.100 704.716 
ATOM    692  C5'  DA A  34     -96.995 260.311 705.875 
ATOM    693  C4'  DA A  34     -97.459 258.933 705.449 
ATOM    694  O4'  DA A  34     -98.892 258.882 705.195 
ATOM    695  C3'  DA A  34     -96.837 258.389 704.162 
ATOM    696  O3'  DA A  34     -96.635 256.988 704.303 
ATOM    697  C2'  DA A  34     -97.903 258.621 703.090 
ATOM    698  C1'  DA A  34     -99.104 258.236 703.949 
ATOM    699  N9   DA A  34    -100.407 258.705 703.401 
ATOM    700  C8   DA A  34    -100.674 259.853 702.711 
ATOM    701  N7   DA A  34    -101.917 259.979 702.363 
ATOM    702  C5   DA A  34    -102.521 258.831 702.858 
ATOM    703  C6   DA A  34    -103.845 258.366 702.817 
ATOM    704  N6   DA A  34    -104.847 259.033 702.227 
ATOM    705  N1   DA A  34    -104.104 257.183 703.407 
ATOM    706  C2   DA A  34    -103.105 256.525 703.992 
ATOM    707  N3   DA A  34    -101.837 256.858 704.093 
ATOM    708  C4   DA A  34    -101.604 258.045 703.494 
ATOM    709  P    DG A  35     -95.304 256.333 703.706 
ATOM    710  OP1  DG A  35     -94.197 256.483 704.678 
ATOM    711  OP2  DG A  35     -95.053 256.867 702.349 
ATOM    712  O5'  DG A  35     -95.726 254.793 703.606 
ATOM    713  C5'  DG A  35     -96.684 254.270 704.547 
ATOM    714  C4'  DG A  35     -97.692 253.396 703.828 
ATOM    715  O4'  DG A  35     -98.827 254.158 703.325 
ATOM    716  C3'  DG A  35     -97.172 252.654 702.597 
ATOM    717  O3'  DG A  35     -97.784 251.370 702.541 
ATOM    718  C2'  DG A  35     -97.666 253.479 701.409 
ATOM    719  C1'  DG A  35     -99.050 253.788 701.972 
ATOM    720  N9   DG A  35     -99.735 254.921 701.291 
ATOM    721  C8   DG A  35     -99.194 256.068 700.751 
ATOM    722  N7   DG A  35    -100.078 256.875 700.216 
ATOM    723  C5   DG A  35    -101.291 256.216 700.414 
ATOM    724  C6   DG A  35    -102.608 256.597 700.051 
ATOM    725  O6   DG A  35    -102.983 257.612 699.469 
ATOM    726  N1   DG A  35    -103.547 255.632 700.443 
ATOM    727  C2   DG A  35    -103.251 254.455 701.102 
ATOM    728  N2   DG A  35    -104.290 253.667 701.390 
ATOM    729  N3   DG A  35    -102.014 254.099 701.443 
ATOM    730  C4   DG A  35    -101.092 255.023 701.069 
ATOM    731  P    DA A  36     -96.906 250.111 702.086 
ATOM    732  OP1  DA A  36     -96.153 249.586 703.246 
ATOM    733  OP2  DA A  36     -96.100 250.473 700.899 
ATOM    734  O5'  DA A  36     -98.045 249.069 701.664 
ATOM    735  C5'  DA A  36     -99.321 249.124 702.327 
ATOM    736  C4'  DA A  36    -100.439 248.985 701.311 
ATOM    737  O4'  DA A  36    -100.842 250.267 700.750 
ATOM    738  C3'  DA A  36    -100.120 248.130 700.085 
ATOM    739  O3'  DA A  36    -101.286 247.402 699.716 
ATOM    740  C2'  DA A  36     -99.806 249.138 698.980 
ATOM    741  C1'  DA A  36    -100.902 250.138 699.338 
ATOM    742  N9   DA A  36    -100.699 251.488 698.741 
ATOM    743  C8   DA A  36     -99.525 252.143 698.507 
ATOM    744  N7   DA A  36     -99.675 253.314 697.971 
ATOM    745  C5   DA A  36    -101.051 253.447 697.838 
ATOM    746  C6   DA A  36    -101.859 254.478 697.331 
ATOM    747  N6   DA A  36    -101.372 255.626 696.839 
ATOM    748  N1   DA A  36    -103.191 254.285 697.346 
ATOM    749  C2   DA A  36    -103.669 253.142 697.837 
ATOM    750  N3   DA A  36    -103.017 252.114 698.334 
ATOM    751  C4   DA A  36    -101.686 252.332 698.307 
ATOM    752  P    DA A  37    -101.131 245.888 699.220 
ATOM    753  OP1  DA A  37    -101.069 244.987 700.393 
ATOM    754  OP2  DA A  37    -100.004 245.791 698.266 
ATOM    755  O5'  DA A  37    -102.513 245.667 698.444 
ATOM    756  C5'  DA A  37    -103.679 246.394 698.875 
ATOM    757  C4'  DA A  37    -104.425 246.936 697.673 
ATOM    758  O4'  DA A  37    -103.942 248.249 697.266 
ATOM    759  C3'  DA A  37    -104.332 246.098 696.398 
ATOM    760  O3'  DA A  37    -105.580 246.153 695.718 
ATOM    761  C2'  DA A  37    -103.282 246.809 695.543 
ATOM    762  C1'  DA A  37    -103.729 248.232 695.863 
ATOM    763  N9   DA A  37    -102.708 249.267 695.538 
ATOM    764  C8   DA A  37    -101.348 249.172 695.622 
ATOM    765  N7   DA A  37    -100.724 250.253 695.265 
ATOM    766  C5   DA A  37    -101.744 251.129 694.919 
ATOM    767  C6   DA A  37    -101.736 252.454 694.454 
ATOM    768  N6   DA A  37    -100.615 253.160 694.248 
ATOM    769  N1   DA A  37    -102.927 253.030 694.207 
ATOM    770  C2   DA A  37    -104.038 252.324 694.414 
ATOM    771  N3   DA A  37    -104.168 251.088 694.843 
ATOM    772  C4   DA A  37    -102.961 250.534 695.083 
ATOM    773  P    DC A  38    -106.141 244.828 695.017 
ATOM    774  OP1  DC A  38    -106.844 243.996 696.020 
ATOM    775  OP2  DC A  38    -105.052 244.162 694.270 
ATOM    776  O5'  DC A  38    -107.202 245.440 693.988 
ATOM    777  C5'  DC A  38    -107.869 246.672 694.322 
ATOM    778  C4'  DC A  38    -107.907 247.586 693.112 
ATOM    779  O4'  DC A  38    -106.721 248.427 693.015 
ATOM    780  C3'  DC A  38    -107.976 246.889 691.754 
ATOM    781  O3'  DC A  38    -108.805 247.653 690.886 
ATOM    782  C2'  DC A  38    -106.543 246.934 691.222 
ATOM    783  C1'  DC A  38    -106.227 248.352 691.687 
ATOM    784  N1   DC A  38    -104.770 248.661 691.717 
ATOM    785  C2   DC A  38    -104.375 249.959 691.401 
ATOM    786  O2   DC A  38    -105.242 250.793 691.112 
ATOM    787  N3   DC A  38    -103.052 250.261 691.422 
ATOM    788  C4   DC A  38    -102.144 249.329 691.741 
ATOM    789  N4   DC A  38    -100.865 249.673 691.747 
ATOM    790  C5   DC A  38    -102.530 247.988 692.068 
ATOM    791  C6   DC A  38    -103.857 247.706 692.041 
ATOM    792  P    DC A  39    -109.801 246.889 689.892 
ATOM    793  OP1  DC A  39    -111.049 246.545 690.609 
ATOM    794  OP2  DC A  39    -109.090 245.763 689.248 
ATOM    795  O5'  DC A  39    -110.098 248.027 688.808 
ATOM    796  C5'  DC A  39    -110.066 249.407 689.218 
ATOM    797  C4'  DC A  39    -109.329 250.237 688.186 
ATOM    798  O4'  DC A  39    -107.895 250.285 688.433 
ATOM    799  C3'  DC A  39    -109.437 249.751 686.741 
ATOM    800  O3'  DC A  39    -109.504 250.880 685.879 
ATOM    801  C2'  DC A  39    -108.121 249.018 686.479 
ATOM    802  C1'  DC A  39    -107.220 250.003 687.217 
ATOM    803  N1   DC A  39    -105.877 249.454 687.549 
ATOM    804  C2   DC A  39    -104.793 250.328 687.522 
ATOM    805  O2   DC A  39    -104.989 251.513 687.227 
ATOM    806  N3   DC A  39    -103.558 249.846 687.822 
ATOM    807  C4   DC A  39    -103.388 248.556 688.136 
ATOM    808  N4   DC A  39    -102.166 248.134 688.421 
ATOM    809  C5   DC A  39    -104.490 247.641 688.169 
ATOM    810  C6   DC A  39    -105.715 248.141 687.867 
ATOM    811  P    DT A  40    -110.487 250.836 684.616 
ATOM    812  OP1  DT A  40    -111.854 251.211 685.039 
ATOM    813  OP2  DT A  40    -110.354 249.533 683.929 
ATOM    814  O5'  DT A  40    -109.871 251.992 683.696 
ATOM    815  C5'  DT A  40    -109.209 253.106 684.324 
ATOM    816  C4'  DT A  40    -107.927 253.431 683.585 
ATOM    817  O4'  DT A  40    -106.790 252.667 684.082 
ATOM    818  C3'  DT A  40    -107.934 253.145 682.083 
ATOM    819  O3'  DT A  40    -107.187 254.156 681.418 
ATOM    820  C2'  DT A  40    -107.190 251.818 681.938 
ATOM    821  C1'  DT A  40    -106.106 252.109 682.972 
ATOM    822  N1   DT A  40    -105.380 250.894 683.438 
ATOM    823  C2   DT A  40    -104.046 251.038 683.735 
ATOM    824  O2   DT A  40    -103.454 252.098 683.631 
ATOM    825  N3   DT A  40    -103.407 249.891 684.163 
ATOM    826  C4   DT A  40    -103.978 248.644 684.316 
ATOM    827  O4   DT A  40    -103.303 247.689 684.708 
ATOM    828  C5   DT A  40    -105.381 248.593 683.980 
ATOM    829  C7   DT A  40    -106.081 247.272 684.118 
ATOM    830  C6   DT A  40    -106.027 249.693 683.561 
ATOM    831  P    DA A  41    -107.716 254.715 680.014 
ATOM    832  OP1  DA A  41    -108.730 255.767 680.249 
ATOM    833  OP2  DA A  41    -108.138 253.585 679.158 
ATOM    834  O5'  DA A  41    -106.386 255.374 679.416 
ATOM    835  C5'  DA A  41    -105.403 255.909 680.322 
ATOM    836  C4'  DA A  41    -104.012 255.499 679.880 
ATOM    837  O4'  DA A  41    -103.609 254.215 680.436 
ATOM    838  C3'  DA A  41    -103.818 255.326 678.374 
ATOM    839  O3'  DA A  41    -102.517 255.782 678.022 
ATOM    840  C2'  DA A  41    -103.880 253.816 678.146 
ATOM    841  C1'  DA A  41    -103.085 253.417 679.385 
ATOM    842  N9   DA A  41    -103.247 251.986 679.766 
ATOM    843  C8   DA A  41    -104.356 251.198 679.648 
ATOM    844  N7   DA A  41    -104.183 249.983 680.070 
ATOM    845  C5   DA A  41    -102.864 249.963 680.501 
ATOM    846  C6   DA A  41    -102.067 248.953 681.064 
ATOM    847  N6   DA A  41    -102.506 247.709 681.299 
ATOM    848  N1   DA A  41    -100.797 249.270 681.376 
ATOM    849  C2   DA A  41    -100.366 250.508 681.141 
ATOM    850  N3   DA A  41    -101.015 251.528 680.623 
ATOM    851  C4   DA A  41    -102.283 251.185 680.319 
ATOM    852  P    DG A  42    -102.322 256.596 676.658 
ATOM    853  OP1  DG A  42    -102.646 258.023 676.881 
ATOM    854  OP2  DG A  42    -103.065 255.924 675.569 
ATOM    855  O5'  DG A  42    -100.749 256.433 676.414 
ATOM    856  C5'  DG A  42     -99.877 256.298 677.552 
ATOM    857  C4'  DG A  42     -98.857 255.205 677.297 
ATOM    858  O4'  DG A  42     -99.339 253.890 677.698 
ATOM    859  C3'  DG A  42     -98.437 255.014 675.840 
ATOM    860  O3'  DG A  42     -97.053 254.688 675.798 
ATOM    861  C2'  DG A  42     -99.236 253.803 675.362 
ATOM    862  C1'  DG A  42     -99.091 252.980 676.638 
ATOM    863  N9   DG A  42    -100.071 251.864 676.747 
ATOM    864  C8   DG A  42    -101.378 251.807 676.314 
ATOM    865  N7   DG A  42    -101.974 250.667 676.566 
ATOM    866  C5   DG A  42    -100.994 249.916 677.211 
ATOM    867  C6   DG A  42    -101.046 248.594 677.726 
ATOM    868  O6   DG A  42    -101.985 247.802 677.719 
ATOM    869  N1   DG A  42     -99.824 248.220 678.302 
ATOM    870  C2   DG A  42     -98.699 249.019 678.372 
ATOM    871  N2   DG A  42     -97.632 248.477 678.963 
ATOM    872  N3   DG A  42     -98.651 250.259 677.890 
ATOM    873  C4   DG A  42     -99.828 250.636 677.327 
ATOM    874  P    DA A  43     -96.143 255.313 674.639 
ATOM    875  OP1  DA A  43     -95.703 256.671 675.032 
ATOM    876  OP2  DA A  43     -96.850 255.210 673.343 
ATOM    877  O5'  DA A  43     -94.891 254.317 674.649 
ATOM    878  C5'  DA A  43     -94.519 253.676 675.884 
ATOM    879  C4'  DA A  43     -94.208 252.213 675.635 
ATOM    880  O4'  DA A  43     -95.391 251.370 675.727 
ATOM    881  C3'  DA A  43     -93.625 251.881 674.262 
ATOM    882  O3'  DA A  43     -92.660 250.846 674.408 
ATOM    883  C2'  DA A  43     -94.807 251.334 673.461 
ATOM    884  C1'  DA A  43     -95.423 250.518 674.592 
ATOM    885  N9   DA A  43     -96.840 250.127 674.346 
ATOM    886  C8   DA A  43     -97.812 250.828 673.693 
ATOM    887  N7   DA A  43     -98.954 250.218 673.641 
ATOM    888  C5   DA A  43     -98.726 249.023 674.309 
ATOM    889  C6   DA A  43     -99.554 247.926 674.599 
ATOM    890  N6   DA A  43    -100.842 247.854 674.234 
ATOM    891  N1   DA A  43     -99.009 246.901 675.281 
ATOM    892  C2   DA A  43     -97.728 246.979 675.642 
ATOM    893  N3   DA A  43     -96.863 247.946 675.428 
ATOM    894  C4   DA A  43     -97.433 248.959 674.744 
ATOM    895  P    DG A  44     -91.316 250.910 673.542 
ATOM    896  OP1  DG A  44     -90.329 251.779 674.221 
ATOM    897  OP2  DG A  44     -91.642 251.267 672.144 
ATOM    898  O5'  DG A  44     -90.826 249.388 673.607 
ATOM    899  C5'  DG A  44     -91.152 248.598 674.766 
ATOM    900  C4'  DG A  44     -91.616 247.220 674.340 
ATOM    901  O4'  DG A  44     -93.050 247.169 674.087 
ATOM    902  C3'  DG A  44     -90.995 246.677 673.054 
ATOM    903  O3'  DG A  44     -90.793 245.276 673.195 
ATOM    904  C2'  DG A  44     -92.061 246.908 671.982 
ATOM    905  C1'  DG A  44     -93.261 246.523 672.841 
ATOM    906  N9   DG A  44     -94.565 246.992 672.293 
ATOM    907  C8   DG A  44     -94.853 248.145 671.595 
ATOM    908  N7   DG A  44     -96.112 248.260 671.250 
ATOM    909  C5   DG A  44     -96.700 247.101 671.754 
ATOM    910  C6   DG A  44     -98.048 246.660 671.694 
ATOM    911  O6   DG A  44     -99.015 247.210 671.176 
ATOM    912  N1   DG A  44     -98.211 245.424 672.335 
ATOM    913  C2   DG A  44     -97.203 244.709 672.953 
ATOM    914  N2   DG A  44     -97.565 243.549 673.508 
ATOM    915  N3   DG A  44     -95.940 245.123 673.009 
ATOM    916  C4   DG A  44     -95.765 246.320 672.392 
ATOM    917  P    DT A  45     -89.461 244.620 672.597 
ATOM    918  OP1  DT A  45     -88.354 244.770 673.570 
ATOM    919  OP2  DT A  45     -89.210 245.154 671.241 
ATOM    920  O5'  DT A  45     -89.884 243.080 672.498 
ATOM    921  C5'  DT A  45     -90.841 242.557 673.438 
ATOM    922  C4'  DT A  45     -91.850 241.684 672.719 
ATOM    923  O4'  DT A  45     -92.985 242.445 672.216 
ATOM    924  C3'  DT A  45     -91.330 240.941 671.489 
ATOM    925  O3'  DT A  45     -91.942 239.657 671.433 
ATOM    926  C2'  DT A  45     -91.824 241.766 670.301 
ATOM    927  C1'  DT A  45     -93.208 242.075 670.864 
ATOM    928  N1   DT A  45     -93.892 243.208 670.182 
ATOM    929  C2   DT A  45     -95.258 243.129 670.055 
ATOM    930  O2   DT A  45     -95.910 242.187 670.472 
ATOM    931  N3   DT A  45     -95.858 244.197 669.417 
ATOM    932  C4   DT A  45     -95.220 245.310 668.908 
ATOM    933  O4   DT A  45     -95.865 246.204 668.356 
ATOM    934  C5   DT A  45     -93.788 245.302 669.089 
ATOM    935  C7   DT A  45     -93.016 246.478 668.563 
ATOM    936  C6   DT A  45     -93.178 244.277 669.706 
ATOM    937  P    DT A  46     -91.063 238.399 670.977 
ATOM    938  OP1  DT A  46     -90.311 237.873 672.138 
ATOM    939  OP2  DT A  46     -90.258 238.760 669.790 
ATOM    940  O5'  DT A  46     -92.202 237.356 670.556 
ATOM    941  C5'  DT A  46     -93.479 237.412 671.218 
ATOM    942  C4'  DT A  46     -94.597 237.272 670.203 
ATOM    943  O4'  DT A  46     -94.999 238.554 669.641 
ATOM    944  C3'  DT A  46     -94.278 236.417 668.977 
ATOM    945  O3'  DT A  46     -95.443 235.689 668.608 
ATOM    946  C2'  DT A  46     -93.964 237.425 667.872 
ATOM    947  C1'  DT A  46     -95.059 238.425 668.229 
ATOM    948  N1   DT A  46     -94.856 239.775 667.632 
ATOM    949  C2   DT A  46     -95.982 240.469 667.259 
ATOM    950  O2   DT A  46     -97.109 240.028 667.398 
ATOM    951  N3   DT A  46     -95.754 241.716 666.709 
ATOM    952  C4   DT A  46     -94.525 242.310 666.507 
ATOM    953  O4   DT A  46     -94.446 243.432 666.004 
ATOM    954  C5   DT A  46     -93.404 241.503 666.930 
ATOM    955  C7   DT A  46     -92.029 242.076 666.745 
ATOM    956  C6   DT A  46     -93.597 240.288 667.467 
ATOM    957  P    DG A  47     -95.289 234.176 668.112 
ATOM    958  OP1  DG A  47     -95.226 233.274 669.285 
ATOM    959  OP2  DG A  47     -94.162 234.079 667.158 
ATOM    960  O5'  DG A  47     -96.670 233.954 667.336 
ATOM    961  C5'  DG A  47     -97.837 234.681 667.767 
ATOM    962  C4'  DG A  47     -98.582 235.223 666.564 
ATOM    963  O4'  DG A  47     -98.099 236.536 666.157 
ATOM    964  C3'  DG A  47     -98.489 234.385 665.289 
ATOM    965  O3'  DG A  47     -99.737 234.440 664.610 
ATOM    966  C2'  DG A  47     -97.440 235.096 664.434 
ATOM    967  C1'  DG A  47     -97.886 236.519 664.754 
ATOM    968  N9   DG A  47     -96.865 237.554 664.429 
ATOM    969  C8   DG A  47     -95.491 237.477 664.507 
ATOM    970  N7   DG A  47     -94.874 238.576 664.144 
ATOM    971  C5   DG A  47     -95.912 239.441 663.802 
ATOM    972  C6   DG A  47     -95.867 240.780 663.333 
ATOM    973  O6   DG A  47     -94.887 241.489 663.121 
ATOM    974  N1   DG A  47     -97.156 241.285 663.107 
ATOM    975  C2   DG A  47     -98.331 240.589 663.308 
ATOM    976  N2   DG A  47     -99.458 241.250 663.034 
ATOM    977  N3   DG A  47     -98.371 239.333 663.748 
ATOM    978  C4   DG A  47     -97.130 238.827 663.972 
ATOM    979  P    DG A  48    -100.299 233.115 663.909 
ATOM    980  OP1  DG A  48    -101.002 232.283 664.911 
ATOM    981  OP2  DG A  48     -99.209 232.450 663.162 
ATOM    982  O5'  DG A  48    -101.360 233.727 662.879 
ATOM    983  C5'  DG A  48    -102.027 234.959 663.213 
ATOM    984  C4'  DG A  48    -102.064 235.873 662.004 
ATOM    985  O4'  DG A  48    -100.879 236.714 661.906 
ATOM    986  C3'  DG A  48    -102.134 235.176 660.646 
ATOM    987  O3'  DG A  48    -102.962 235.940 659.778 
ATOM    988  C2'  DG A  48    -100.701 235.221 660.113 
ATOM    989  C1'  DG A  48    -100.384 236.639 660.578 
ATOM    990  N9   DG A  48     -98.928 236.948 660.609 
ATOM    991  C8   DG A  48     -97.867 236.121 660.910 
ATOM    992  N7   DG A  48     -96.697 236.708 660.844 
ATOM    993  C5   DG A  48     -97.004 238.016 660.471 
ATOM    994  C6   DG A  48     -96.148 239.125 660.242 
ATOM    995  O6   DG A  48     -94.924 239.182 660.321 
ATOM    996  N1   DG A  48     -96.875 240.267 659.881 
ATOM    997  C2   DG A  48     -98.250 240.330 659.759 
ATOM    998  N2   DG A  48     -98.754 241.515 659.405 
ATOM    999  N3   DG A  48     -99.052 239.289 659.975 
ATOM   1000  C4   DG A  48     -98.361 238.173 660.325 
ATOM   1001  P    DG A  49    -103.958 235.176 658.784 
ATOM   1002  OP1  DG A  49    -105.207 234.832 659.500 
ATOM   1003  OP2  DG A  49    -103.247 234.050 658.139 
ATOM   1004  O5'  DG A  49    -104.256 236.314 657.699 
ATOM   1005  C5'  DG A  49    -104.223 237.694 658.109 
ATOM   1006  C4'  DG A  49    -103.486 238.524 657.077 
ATOM   1007  O4'  DG A  49    -102.052 238.572 657.325 
ATOM   1008  C3'  DG A  49    -103.594 238.038 655.632 
ATOM   1009  O3'  DG A  49    -103.661 239.167 654.770 
ATOM   1010  C2'  DG A  49    -102.279 237.305 655.371 
ATOM   1011  C1'  DG A  49    -101.378 238.290 656.108 
ATOM   1012  N9   DG A  49    -100.034 237.741 656.441 
ATOM   1013  C8   DG A  49     -99.679 236.454 656.782 
ATOM   1014  N7   DG A  49     -98.399 236.297 657.017 
ATOM   1015  C5   DG A  49     -97.867 237.570 656.815 
ATOM   1016  C6   DG A  49     -96.529 238.028 656.921 
ATOM   1017  O6   DG A  49     -95.520 237.396 657.220 
ATOM   1018  N1   DG A  49     -96.431 239.397 656.631 
ATOM   1019  C2   DG A  49     -97.489 240.214 656.284 
ATOM   1020  N2   DG A  49     -97.188 241.493 656.045 
ATOM   1021  N3   DG A  49     -98.745 239.783 656.185 
ATOM   1022  C4   DG A  49     -98.857 238.458 656.464 
ATOM   1023  P    DA A  50    -104.644 239.124 653.507 
ATOM   1024  OP1  DA A  50    -106.012 239.498 653.931 
ATOM   1025  OP2  DA A  50    -104.512 237.820 652.821 
ATOM   1026  O5'  DA A  50    -104.029 240.280 652.588 
ATOM   1027  C5'  DA A  50    -103.367 241.394 653.216 
ATOM   1028  C4'  DA A  50    -102.084 241.718 652.476 
ATOM   1029  O4'  DA A  50    -100.948 240.955 652.974 
ATOM   1030  C3'  DA A  50    -102.091 241.432 650.975 
ATOM   1031  O3'  DA A  50    -101.344 242.444 650.310 
ATOM   1032  C2'  DA A  50    -101.347 240.105 650.830 
ATOM   1033  C1'  DA A  50    -100.263 240.396 651.863 
ATOM   1034  N9   DA A  50     -99.538 239.182 652.330 
ATOM   1035  C8   DA A  50    -100.025 237.919 652.507 
ATOM   1036  N7   DA A  50     -99.139 237.069 652.926 
ATOM   1037  C5   DA A  50     -97.978 237.822 653.036 
ATOM   1038  C6   DA A  50     -96.673 237.496 653.436 
ATOM   1039  N6   DA A  50     -96.300 236.267 653.818 
ATOM   1040  N1   DA A  50     -95.758 238.484 653.429 
ATOM   1041  C2   DA A  50     -96.133 239.704 653.049 
ATOM   1042  N3   DA A  50     -97.316 240.125 652.657 
ATOM   1043  C4   DA A  50     -98.213 239.117 652.673 
ATOM   1044  P    DA A  51    -101.874 243.002 648.906 
ATOM   1045  OP1  DA A  51    -102.888 244.054 649.140 
ATOM   1046  OP2  DA A  51    -102.296 241.872 648.050 
ATOM   1047  O5'  DA A  51    -100.543 243.661 648.307 
ATOM   1048  C5'  DA A  51     -99.561 244.197 649.214 
ATOM   1049  C4'  DA A  51     -98.170 243.786 648.771 
ATOM   1050  O4'  DA A  51     -97.766 242.502 649.327 
ATOM   1051  C3'  DA A  51     -97.975 243.613 647.265 
ATOM   1052  O3'  DA A  51     -96.674 244.069 646.913 
ATOM   1053  C2'  DA A  51     -98.038 242.103 647.037 
ATOM   1054  C1'  DA A  51     -97.243 241.704 648.276 
ATOM   1055  N9   DA A  51     -97.405 240.274 648.658 
ATOM   1056  C8   DA A  51     -98.514 239.485 648.539 
ATOM   1057  N7   DA A  51     -98.341 238.271 648.962 
ATOM   1058  C5   DA A  51     -97.022 238.250 649.393 
ATOM   1059  C6   DA A  51     -96.225 237.241 649.955 
ATOM   1060  N6   DA A  51     -96.663 235.996 650.191 
ATOM   1061  N1   DA A  51     -94.954 237.557 650.268 
ATOM   1062  C2   DA A  51     -94.523 238.795 650.032 
ATOM   1063  N3   DA A  51     -95.172 239.816 649.514 
ATOM   1064  C4   DA A  51     -96.440 239.472 649.210 
ATOM   1065  P    DG A  52     -96.479 244.883 645.549 
ATOM   1066  OP1  DG A  52     -96.803 246.310 645.772 
ATOM   1067  OP2  DG A  52     -97.222 244.211 644.460 
ATOM   1068  O5'  DG A  52     -94.907 244.720 645.306 
ATOM   1069  C5'  DG A  52     -94.034 244.585 646.444 
ATOM   1070  C4'  DG A  52     -93.015 243.492 646.189 
ATOM   1071  O4'  DG A  52     -93.497 242.177 646.590 
ATOM   1072  C3'  DG A  52     -92.595 243.301 644.731 
ATOM   1073  O3'  DG A  52     -91.210 242.976 644.690 
ATOM   1074  C2'  DG A  52     -93.394 242.090 644.253 
ATOM   1075  C1'  DG A  52     -93.248 241.267 645.530 
ATOM   1076  N9   DG A  52     -94.228 240.151 645.639 
ATOM   1077  C8   DG A  52     -95.535 240.094 645.206 
ATOM   1078  N7   DG A  52     -96.132 238.955 645.457 
ATOM   1079  C5   DG A  52     -95.151 238.203 646.103 
ATOM   1080  C6   DG A  52     -95.203 236.882 646.617 
ATOM   1081  O6   DG A  52     -96.142 236.090 646.610 
ATOM   1082  N1   DG A  52     -93.982 236.507 647.194 
ATOM   1083  C2   DG A  52     -92.857 237.306 647.264 
ATOM   1084  N2   DG A  52     -91.789 236.765 647.855 
ATOM   1085  N3   DG A  52     -92.809 238.546 646.781 
ATOM   1086  C4   DG A  52     -93.986 238.924 646.218 
ATOM   1087  P    DA A  53     -90.300 243.600 643.531 
ATOM   1088  OP1  DA A  53     -89.860 244.958 643.924 
ATOM   1089  OP2  DA A  53     -91.007 243.497 642.235 
ATOM   1090  O5'  DA A  53     -89.049 242.605 643.541 
ATOM   1091  C5'  DA A  53     -88.676 241.963 644.776 
ATOM   1092  C4'  DA A  53     -88.365 240.500 644.527 
ATOM   1093  O4'  DA A  53     -89.549 239.658 644.618 
ATOM   1094  C3'  DA A  53     -87.783 240.169 643.153 
ATOM   1095  O3'  DA A  53     -86.818 239.134 643.300 
ATOM   1096  C2'  DA A  53     -88.964 239.621 642.353 
ATOM   1097  C1'  DA A  53     -89.580 238.805 643.484 
ATOM   1098  N9   DA A  53     -90.997 238.415 643.238 
ATOM   1099  C8   DA A  53     -91.969 239.116 642.584 
ATOM   1100  N7   DA A  53     -93.112 238.505 642.532 
ATOM   1101  C5   DA A  53     -92.884 237.310 643.201 
ATOM   1102  C6   DA A  53     -93.712 236.214 643.491 
ATOM   1103  N6   DA A  53     -95.000 236.141 643.125 
ATOM   1104  N1   DA A  53     -93.166 235.189 644.172 
ATOM   1105  C2   DA A  53     -91.886 235.266 644.533 
ATOM   1106  N3   DA A  53     -91.020 236.233 644.320 
ATOM   1107  C4   DA A  53     -91.591 237.246 643.636 
ATOM   1108  P    DC A  54     -85.473 239.197 642.434 
ATOM   1109  OP1  DC A  54     -84.487 240.067 643.113 
ATOM   1110  OP2  DC A  54     -85.800 239.555 641.036 
ATOM   1111  O5'  DC A  54     -84.984 237.675 642.499 
ATOM   1112  C5'  DC A  54     -85.310 236.886 643.658 
ATOM   1113  C4'  DC A  54     -85.774 235.507 643.232 
ATOM   1114  O4'  DC A  54     -87.207 235.456 642.978 
ATOM   1115  C3'  DC A  54     -85.152 234.964 641.945 
ATOM   1116  O3'  DC A  54     -84.950 233.563 642.086 
ATOM   1117  C2'  DC A  54     -86.218 235.195 640.873 
ATOM   1118  C1'  DC A  54     -87.419 234.810 641.732 
ATOM   1119  N1   DC A  54     -88.722 235.279 641.184 
ATOM   1120  C2   DC A  54     -89.838 234.468 641.379 
ATOM   1121  O2   DC A  54     -89.701 233.404 641.993 
ATOM   1122  N3   DC A  54     -91.035 234.878 640.886 
ATOM   1123  C4   DC A  54     -91.141 236.038 640.226 
ATOM   1124  N4   DC A  54     -92.330 236.393 639.765 
ATOM   1125  C5   DC A  54     -90.006 236.886 640.015 
ATOM   1126  C6   DC A  54     -88.818 236.460 640.515 
ATOM   1127  P    DG A  55     -83.619 232.907 641.489 
ATOM   1128  OP1  DG A  55     -82.512 233.058 642.461 
ATOM   1129  OP2  DG A  55     -83.368 233.442 640.132 
ATOM   1130  O5'  DG A  55     -84.042 231.367 641.389 
ATOM   1131  C5'  DG A  55     -84.999 230.844 642.329 
ATOM   1132  C4'  DG A  55     -86.007 229.971 641.611 
ATOM   1133  O4'  DG A  55     -87.143 230.732 641.108 
ATOM   1134  C3'  DG A  55     -85.487 229.228 640.380 
ATOM   1135  O3'  DG A  55     -86.099 227.945 640.324 
ATOM   1136  C2'  DG A  55     -85.981 230.053 639.193 
ATOM   1137  C1'  DG A  55     -87.366 230.363 639.755 
ATOM   1138  N9   DG A  55     -88.050 231.495 639.074 
ATOM   1139  C8   DG A  55     -87.509 232.642 638.534 
ATOM   1140  N7   DG A  55     -88.393 233.449 637.999 
ATOM   1141  C5   DG A  55     -89.606 232.790 638.197 
ATOM   1142  C6   DG A  55     -90.923 233.171 637.834 
ATOM   1143  O6   DG A  55     -91.298 234.186 637.252 
ATOM   1144  N1   DG A  55     -91.862 232.207 638.226 
ATOM   1145  C2   DG A  55     -91.566 231.029 638.885 
ATOM   1146  N2   DG A  55     -92.605 230.242 639.173 
ATOM   1147  N3   DG A  55     -90.329 230.673 639.226 
ATOM   1148  C4   DG A  55     -89.407 231.597 638.852 
ATOM   1149  P    DT A  56     -85.221 226.686 639.869 
ATOM   1150  OP1  DT A  56     -84.468 226.160 641.029 
ATOM   1151  OP2  DT A  56     -84.415 227.047 638.682 
ATOM   1152  O5'  DT A  56     -86.360 225.643 639.447 
ATOM   1153  C5'  DT A  56     -87.636 225.699 640.110 
ATOM   1154  C4'  DT A  56     -88.754 225.559 639.094 
ATOM   1155  O4'  DT A  56     -89.157 226.841 638.533 
ATOM   1156  C3'  DT A  56     -88.436 224.704 637.868 
ATOM   1157  O3'  DT A  56     -89.601 223.976 637.499 
ATOM   1158  C2'  DT A  56     -88.121 225.712 636.763 
ATOM   1159  C1'  DT A  56     -89.217 226.713 637.120 
ATOM   1160  N1   DT A  56     -89.014 228.062 636.524 
ATOM   1161  C2   DT A  56     -90.139 228.756 636.151 
ATOM   1162  O2   DT A  56     -91.267 228.315 636.289 
ATOM   1163  N3   DT A  56     -89.912 230.003 635.600 
ATOM   1164  C4   DT A  56     -88.683 230.597 635.398 
ATOM   1165  O4   DT A  56     -88.604 231.720 634.896 
ATOM   1166  C5   DT A  56     -87.562 229.790 635.821 
ATOM   1167  C7   DT A  56     -86.187 230.363 635.636 
ATOM   1168  C6   DT A  56     -87.754 228.575 636.359 
ATOM   1169  P    DC A  57     -89.446 222.463 637.003 
ATOM   1170  OP1  DC A  57     -89.384 221.561 638.176 
ATOM   1171  OP2  DC A  57     -88.320 222.366 636.049 
ATOM   1172  O5'  DC A  57     -90.828 222.242 636.227 
ATOM   1173  C5'  DC A  57     -91.994 222.968 636.658 
ATOM   1174  C4'  DC A  57     -92.740 223.511 635.456 
ATOM   1175  O4'  DC A  57     -92.257 224.823 635.049 
ATOM   1176  C3'  DC A  57     -92.647 222.673 634.181 
ATOM   1177  O3'  DC A  57     -93.895 222.728 633.501 
ATOM   1178  C2'  DC A  57     -91.597 223.383 633.326 
ATOM   1179  C1'  DC A  57     -92.044 224.807 633.646 
ATOM   1180  N1   DC A  57     -91.023 225.841 633.321 
ATOM   1181  C2   DC A  57     -91.473 227.079 632.869 
ATOM   1182  O2   DC A  57     -92.690 227.266 632.758 
ATOM   1183  N3   DC A  57     -90.558 228.035 632.567 
ATOM   1184  C4   DC A  57     -89.248 227.793 632.701 
ATOM   1185  N4   DC A  57     -88.395 228.759 632.394 
ATOM   1186  C5   DC A  57     -88.764 226.527 633.164 
ATOM   1187  C6   DC A  57     -89.694 225.584 633.460 
ATOM   1188  P    DA A  58     -94.456 221.402 632.800 
ATOM   1189  OP1  DA A  58     -95.159 220.570 633.803 
ATOM   1190  OP2  DA A  58     -93.367 220.737 632.053 
ATOM   1191  O5'  DA A  58     -95.517 222.014 631.771 
ATOM   1192  C5'  DA A  58     -96.184 223.247 632.105 
ATOM   1193  C4'  DA A  58     -96.222 224.160 630.896 
ATOM   1194  O4'  DA A  58     -95.036 225.002 630.798 
ATOM   1195  C3'  DA A  58     -96.291 223.463 629.537 
ATOM   1196  O3'  DA A  58     -97.120 224.228 628.669 
ATOM   1197  C2'  DA A  58     -94.859 223.508 629.005 
ATOM   1198  C1'  DA A  58     -94.542 224.927 629.470 
ATOM   1199  N9   DA A  58     -93.086 225.235 629.500 
ATOM   1200  C8   DA A  58     -92.047 224.402 629.802 
ATOM   1201  N7   DA A  58     -90.882 224.969 629.740 
ATOM   1202  C5   DA A  58     -91.168 226.276 629.370 
ATOM   1203  C6   DA A  58     -90.350 227.394 629.135 
ATOM   1204  N6   DA A  58     -89.014 227.370 629.244 
ATOM   1205  N1   DA A  58     -90.957 228.542 628.781 
ATOM   1206  C2   DA A  58     -92.284 228.561 628.675 
ATOM   1207  N3   DA A  58     -93.146 227.587 628.868 
ATOM   1208  C4   DA A  58     -92.513 226.449 629.220 
ATOM   1209  P    DC A  59     -98.116 223.463 627.675 
ATOM   1210  OP1  DC A  59     -99.364 223.119 628.392 
ATOM   1211  OP2  DC A  59     -97.405 222.337 627.031 
ATOM   1212  O5'  DC A  59     -98.413 224.602 626.591 
ATOM   1213  C5'  DC A  59     -98.381 225.982 627.001 
ATOM   1214  C4'  DC A  59     -97.644 226.812 625.969 
ATOM   1215  O4'  DC A  59     -96.210 226.860 626.216 
ATOM   1216  C3'  DC A  59     -97.752 226.325 624.524 
ATOM   1217  O3'  DC A  59     -97.819 227.455 623.661 
ATOM   1218  C2'  DC A  59     -96.436 225.592 624.262 
ATOM   1219  C1'  DC A  59     -95.535 226.578 625.000 
ATOM   1220  N1   DC A  59     -94.192 226.028 625.332 
ATOM   1221  C2   DC A  59     -93.108 226.902 625.305 
ATOM   1222  O2   DC A  59     -93.304 228.087 625.010 
ATOM   1223  N3   DC A  59     -91.873 226.420 625.605 
ATOM   1224  C4   DC A  59     -91.703 225.131 625.919 
ATOM   1225  N4   DC A  59     -90.481 224.709 626.204 
ATOM   1226  C5   DC A  59     -92.805 224.215 625.952 
ATOM   1227  C6   DC A  59     -94.030 224.715 625.650 
ATOM   1228  P    DT A  60     -98.802 227.411 622.399 
ATOM   1229  OP1  DT A  60    -100.169 227.786 622.822 
ATOM   1230  OP2  DT A  60     -98.669 226.107 621.712 
ATOM   1231  O5'  DT A  60     -98.186 228.567 621.479 
ATOM   1232  C5'  DT A  60     -97.524 229.681 622.107 
ATOM   1233  C4'  DT A  60     -96.242 230.005 621.368 
ATOM   1234  O4'  DT A  60     -95.106 229.242 621.865 
ATOM   1235  C3'  DT A  60     -96.249 229.720 619.866 
ATOM   1236  O3'  DT A  60     -95.502 230.731 619.201 
ATOM   1237  C2'  DT A  60     -95.505 228.392 619.721 
ATOM   1238  C1'  DT A  60     -94.421 228.683 620.755 
ATOM   1239  N1   DT A  60     -93.695 227.469 621.221 
ATOM   1240  C2   DT A  60     -92.361 227.612 621.518 
ATOM   1241  O2   DT A  60     -91.769 228.673 621.414 
ATOM   1242  N3   DT A  60     -91.722 226.465 621.946 
ATOM   1243  C4   DT A  60     -92.293 225.218 622.099 
ATOM   1244  O4   DT A  60     -91.618 224.264 622.491 
ATOM   1245  C5   DT A  60     -93.696 225.167 621.763 
ATOM   1246  C7   DT A  60     -94.396 223.847 621.901 
ATOM   1247  C6   DT A  60     -94.342 226.268 621.344 
ATOM   1248  P    DG A  61     -96.031 231.289 617.797 
ATOM   1249  OP1  DG A  61     -97.045 232.341 618.032 
ATOM   1250  OP2  DG A  61     -96.453 230.159 616.941 
ATOM   1251  O5'  DG A  61     -94.701 231.948 617.199 
ATOM   1252  C5'  DG A  61     -93.718 232.484 618.105 
ATOM   1253  C4'  DG A  61     -92.327 232.073 617.663 
ATOM   1254  O4'  DG A  61     -91.924 230.790 618.219 
ATOM   1255  C3'  DG A  61     -92.133 231.900 616.157 
ATOM   1256  O3'  DG A  61     -90.832 232.357 615.805 
ATOM   1257  C2'  DG A  61     -92.195 230.391 615.929 
ATOM   1258  C1'  DG A  61     -91.400 229.992 617.168 
ATOM   1259  N9   DG A  61     -91.563 228.561 617.549 
ATOM   1260  C8   DG A  61     -92.671 227.749 617.437 
ATOM   1261  N7   DG A  61     -92.483 226.526 617.868 
ATOM   1262  C5   DG A  61     -91.156 226.526 618.295 
ATOM   1263  C6   DG A  61     -90.379 225.482 618.861 
ATOM   1264  O6   DG A  61     -90.706 224.324 619.107 
ATOM   1265  N1   DG A  61     -89.076 225.913 619.150 
ATOM   1266  C2   DG A  61     -88.589 227.185 618.922 
ATOM   1267  N2   DG A  61     -87.317 227.397 619.267 
ATOM   1268  N3   DG A  61     -89.320 228.164 618.391 
ATOM   1269  C4   DG A  61     -90.586 227.763 618.105 
ATOM   1270  P    DA A  62     -90.637 233.170 614.441 
ATOM   1271  OP1  DA A  62     -90.961 234.597 614.664 
ATOM   1272  OP2  DA A  62     -91.380 232.498 613.352 
ATOM   1273  O5'  DA A  62     -89.064 233.007 614.197 
ATOM   1274  C5'  DA A  62     -88.192 232.872 615.335 
ATOM   1275  C4'  DA A  62     -87.172 231.779 615.080 
ATOM   1276  O4'  DA A  62     -87.654 230.465 615.481 
ATOM   1277  C3'  DA A  62     -86.752 231.589 613.623 
ATOM   1278  O3'  DA A  62     -85.368 231.263 613.581 
ATOM   1279  C2'  DA A  62     -87.551 230.377 613.145 
ATOM   1280  C1'  DA A  62     -87.406 229.554 614.421 
ATOM   1281  N9   DA A  62     -88.386 228.438 614.530 
ATOM   1282  C8   DA A  62     -89.679 228.400 614.095 
ATOM   1283  N7   DA A  62     -90.282 227.277 614.337 
ATOM   1284  C5   DA A  62     -89.318 226.513 614.981 
ATOM   1285  C6   DA A  62     -89.336 225.209 615.502 
ATOM   1286  N6   DA A  62     -90.409 224.406 615.452 
ATOM   1287  N1   DA A  62     -88.206 224.756 616.078 
ATOM   1288  C2   DA A  62     -87.144 225.558 616.125 
ATOM   1289  N3   DA A  62     -87.010 226.787 615.675 
ATOM   1290  C4   DA A  62     -88.154 227.215 615.104 
ATOM   1291  P    DT A  63     -84.458 231.887 612.422 
ATOM   1292  OP1  DT A  63     -84.018 233.245 612.815 
ATOM   1293  OP2  DT A  63     -85.165 231.784 611.126 
ATOM   1294  O5'  DT A  63     -83.206 230.892 612.432 
ATOM   1295  C5'  DT A  63     -82.834 230.250 613.667 
ATOM   1296  C4'  DT A  63     -82.523 228.788 613.418 
ATOM   1297  O4'  DT A  63     -83.706 227.945 613.510 
ATOM   1298  C3'  DT A  63     -81.940 228.456 612.045 
ATOM   1299  O3'  DT A  63     -80.976 227.421 612.191 
ATOM   1300  C2'  DT A  63     -83.122 227.909 611.244 
ATOM   1301  C1'  DT A  63     -83.738 227.093 612.375 
ATOM   1302  N1   DT A  63     -85.155 226.702 612.129 
ATOM   1303  C2   DT A  63     -85.560 225.481 612.613 
ATOM   1304  O2   DT A  63     -84.818 224.728 613.220 
ATOM   1305  N3   DT A  63     -86.878 225.153 612.365 
ATOM   1306  C4   DT A  63     -87.802 225.926 611.691 
ATOM   1307  O4   DT A  63     -88.956 225.525 611.531 
ATOM   1308  C5   DT A  63     -87.282 227.189 611.222 
ATOM   1309  C7   DT A  63     -88.222 228.091 610.478 
ATOM   1310  C6   DT A  63     -86.004 227.533 611.449 
ATOM   1311  P    DT A  64     -79.631 227.484 611.325 
ATOM   1312  OP1  DT A  64     -78.645 228.354 612.004 
ATOM   1313  OP2  DT A  64     -79.958 227.842 609.927 
ATOM   1314  O5'  DT A  64     -79.142 225.962 611.390 
ATOM   1315  C5'  DT A  64     -79.467 225.173 612.549 
ATOM   1316  C4'  DT A  64     -79.931 223.794 612.123 
ATOM   1317  O4'  DT A  64     -81.365 223.743 611.870 
ATOM   1318  C3'  DT A  64     -79.310 223.251 610.837 
ATOM   1319  O3'  DT A  64     -79.108 221.850 610.978 
ATOM   1320  C2'  DT A  64     -80.376 223.483 609.765 
ATOM   1321  C1'  DT A  64     -81.576 223.098 610.624 
ATOM   1322  N1   DT A  64     -82.880 223.566 610.076 
ATOM   1323  C2   DT A  64     -83.970 222.756 610.276 
ATOM   1324  O2   DT A  64     -83.907 221.694 610.872 
ATOM   1325  N3   DT A  64     -85.161 223.223 609.753 
ATOM   1326  C4   DT A  64     -85.345 224.404 609.064 
ATOM   1327  O4   DT A  64     -86.461 224.716 608.643 
ATOM   1328  C5   DT A  64     -84.143 225.186 608.904 
ATOM   1329  C7   DT A  64     -84.255 226.487 608.165 
ATOM   1330  C6   DT A  64     -82.972 224.756 609.402 
ATOM   1331  P    DA A  65     -77.776 221.194 610.380 
ATOM   1332  OP1  DA A  65     -76.670 221.345 611.353 
ATOM   1333  OP2  DA A  65     -77.525 221.729 609.024 
ATOM   1334  O5'  DA A  65     -78.199 219.654 610.281 
ATOM   1335  C5'  DA A  65     -79.156 219.132 611.221 
ATOM   1336  C4'  DA A  65     -80.165 218.258 610.502 
ATOM   1337  O4'  DA A  65     -81.300 219.019 609.999 
ATOM   1338  C3'  DA A  65     -79.645 217.515 609.272 
ATOM   1339  O3'  DA A  65     -80.257 216.232 609.216 
ATOM   1340  C2'  DA A  65     -80.139 218.340 608.084 
ATOM   1341  C1'  DA A  65     -81.523 218.650 608.647 
ATOM   1342  N9   DA A  65     -82.207 219.783 607.965 
ATOM   1343  C8   DA A  65     -81.654 220.914 607.436 
ATOM   1344  N7   DA A  65     -82.519 221.720 606.902 
ATOM   1345  C5   DA A  65     -83.735 221.079 607.091 
ATOM   1346  C6   DA A  65     -85.052 221.426 606.746 
ATOM   1347  N6   DA A  65     -85.376 222.560 606.107 
ATOM   1348  N1   DA A  65     -86.027 220.562 607.081 
ATOM   1349  C2   DA A  65     -85.700 219.438 607.715 
ATOM   1350  N3   DA A  65     -84.513 219.009 608.088 
ATOM   1351  C4   DA A  65     -83.555 219.892 607.740 
ATOM   1352  P    DT A  66     -79.378 214.973 608.760 
ATOM   1353  OP1  DT A  66     -78.626 214.447 609.921 
ATOM   1354  OP2  DT A  66     -78.573 215.334 607.573 
ATOM   1355  O5'  DT A  66     -80.517 213.930 608.339 
ATOM   1356  C5'  DT A  66     -81.794 213.986 609.001 
ATOM   1357  C4'  DT A  66     -82.912 213.847 607.986 
ATOM   1358  O4'  DT A  66     -83.314 215.128 607.424 
ATOM   1359  C3'  DT A  66     -82.593 212.991 606.760 
ATOM   1360  O3'  DT A  66     -83.758 212.263 606.391 
ATOM   1361  C2'  DT A  66     -82.279 213.999 605.655 
ATOM   1362  C1'  DT A  66     -83.374 215.000 606.012 
ATOM   1363  N1   DT A  66     -83.172 216.349 605.415 
ATOM   1364  C2   DT A  66     -84.297 217.044 605.042 
ATOM   1365  O2   DT A  66     -85.424 216.603 605.181 
ATOM   1366  N3   DT A  66     -84.069 218.290 604.492 
ATOM   1367  C4   DT A  66     -82.840 218.884 604.290 
ATOM   1368  O4   DT A  66     -82.761 220.007 603.787 
ATOM   1369  C5   DT A  66     -81.719 218.077 604.713 
ATOM   1370  C7   DT A  66     -80.344 218.650 604.528 
ATOM   1371  C6   DT A  66     -81.912 216.862 605.250 
ATOM   1372  P    DG A  67     -83.604 210.750 605.895 
ATOM   1373  OP1  DG A  67     -83.541 209.848 607.068 
ATOM   1374  OP2  DG A  67     -82.477 210.653 604.941 
ATOM   1375  O5'  DG A  67     -84.985 210.529 605.119 
ATOM   1376  C5'  DG A  67     -86.152 211.255 605.550 
ATOM   1377  C4'  DG A  67     -86.897 211.798 604.347 
ATOM   1378  O4'  DG A  67     -86.414 213.110 603.940 
ATOM   1379  C3'  DG A  67     -86.804 210.960 603.072 
ATOM   1380  O3'  DG A  67     -88.053 211.015 602.393 
ATOM   1381  C2'  DG A  67     -85.755 211.671 602.217 
ATOM   1382  C1'  DG A  67     -86.201 213.094 602.537 
ATOM   1383  N9   DG A  67     -85.180 214.129 602.212 
ATOM   1384  C8   DG A  67     -83.806 214.052 602.290 
ATOM   1385  N7   DG A  67     -83.189 215.150 601.927 
ATOM   1386  C5   DG A  67     -84.227 216.015 601.585 
ATOM   1387  C6   DG A  67     -84.183 217.354 601.116 
ATOM   1388  O6   DG A  67     -83.202 218.064 600.904 
ATOM   1389  N1   DG A  67     -85.471 217.860 600.890 
ATOM   1390  C2   DG A  67     -86.646 217.163 601.091 
ATOM   1391  N2   DG A  67     -87.774 217.824 600.817 
ATOM   1392  N3   DG A  67     -86.686 215.908 601.531 
ATOM   1393  C4   DG A  67     -85.446 215.402 601.755 
ATOM   1394  P    DT A  68     -88.614 209.689 601.692 
ATOM   1395  OP1  DT A  68     -89.317 208.857 602.694 
ATOM   1396  OP2  DT A  68     -87.524 209.024 600.945 
ATOM   1397  O5'  DT A  68     -89.675 210.302 600.662 
ATOM   1398  C5'  DT A  68     -90.342 211.534 600.996 
ATOM   1399  C4'  DT A  68     -90.379 212.447 599.787 
ATOM   1400  O4'  DT A  68     -89.194 213.289 599.689 
ATOM   1401  C3'  DT A  68     -90.449 211.751 598.428 
ATOM   1402  O3'  DT A  68     -91.277 212.515 597.561 
ATOM   1403  C2'  DT A  68     -89.016 211.795 597.896 
ATOM   1404  C1'  DT A  68     -88.700 213.214 598.361 
ATOM   1405  N1   DT A  68     -87.243 213.523 598.392 
ATOM   1406  C2   DT A  68     -86.869 214.808 598.078 
ATOM   1407  O2   DT A  68     -87.671 215.678 597.784 
ATOM   1408  N3   DT A  68     -85.512 215.057 598.115 
ATOM   1409  C4   DT A  68     -84.521 214.150 598.433 
ATOM   1410  O4   DT A  68     -83.336 214.490 598.433 
ATOM   1411  C5   DT A  68     -85.011 212.829 598.748 
ATOM   1412  C7   DT A  68     -83.999 211.779 599.105 
ATOM   1413  C6   DT A  68     -86.326 212.558 598.719 
ATOM   1414  P    DC A  69     -92.273 211.751 596.567 
ATOM   1415  OP1  DC A  69     -93.522 211.406 597.283 
ATOM   1416  OP2  DC A  69     -91.562 210.624 595.922 
ATOM   1417  O5'  DC A  69     -92.571 212.889 595.483 
ATOM   1418  C5'  DC A  69     -92.538 214.269 595.892 
ATOM   1419  C4'  DC A  69     -91.801 215.099 594.860 
ATOM   1420  O4'  DC A  69     -90.368 215.147 595.108 
ATOM   1421  C3'  DC A  69     -91.910 214.612 593.415 
ATOM   1422  O3'  DC A  69     -91.976 215.742 592.553 
ATOM   1423  C2'  DC A  69     -90.594 213.879 593.154 
ATOM   1424  C1'  DC A  69     -89.693 214.865 593.891 
ATOM   1425  N1   DC A  69     -88.349 214.316 594.224 
ATOM   1426  C2   DC A  69     -87.266 215.190 594.197 
ATOM   1427  O2   DC A  69     -87.461 216.374 593.902 
ATOM   1428  N3   DC A  69     -86.031 214.707 594.496 
ATOM   1429  C4   DC A  69     -85.861 213.418 594.811 
ATOM   1430  N4   DC A  69     -84.638 212.996 595.095 
ATOM   1431  C5   DC A  69     -86.962 212.502 594.844 
ATOM   1432  C6   DC A  69     -88.187 213.003 594.541 
ATOM   1433  P    DT A  70     -92.959 215.698 591.290 
ATOM   1434  OP1  DT A  70     -94.327 216.073 591.714 
ATOM   1435  OP2  DT A  70     -92.827 214.394 590.604 
ATOM   1436  O5'  DT A  70     -92.344 216.854 590.371 
ATOM   1437  C5'  DT A  70     -91.682 217.968 590.999 
ATOM   1438  C4'  DT A  70     -90.399 218.293 590.259 
ATOM   1439  O4'  DT A  70     -89.263 217.529 590.757 
ATOM   1440  C3'  DT A  70     -90.406 218.007 588.758 
ATOM   1441  O3'  DT A  70     -89.660 219.018 588.093 
ATOM   1442  C2'  DT A  70     -89.662 216.679 588.613 
ATOM   1443  C1'  DT A  70     -88.578 216.971 589.646 
ATOM   1444  N1   DT A  70     -87.853 215.756 590.113 
ATOM   1445  C2   DT A  70     -86.519 215.900 590.409 
ATOM   1446  O2   DT A  70     -85.927 216.960 590.306 
ATOM   1447  N3   DT A  70     -85.880 214.752 590.838 
ATOM   1448  C4   DT A  70     -86.450 213.505 590.990 
ATOM   1449  O4   DT A  70     -85.776 212.551 591.382 
ATOM   1450  C5   DT A  70     -87.854 213.454 590.655 
ATOM   1451  C7   DT A  70     -88.553 212.134 590.793 
ATOM   1452  C6   DT A  70     -88.500 214.555 590.235 
ATOM   1453  P    DG A  71     -90.189 219.576 586.689 
ATOM   1454  OP1  DG A  71     -91.203 220.628 586.923 
ATOM   1455  OP2  DG A  71     -90.611 218.446 585.833 
ATOM   1456  O5'  DG A  71     -88.858 220.236 586.090 
ATOM   1457  C5'  DG A  71     -87.876 220.771 586.997 
ATOM   1458  C4'  DG A  71     -86.485 220.361 586.554 
ATOM   1459  O4'  DG A  71     -86.081 219.077 587.110 
ATOM   1460  C3'  DG A  71     -86.290 220.188 585.048 
ATOM   1461  O3'  DG A  71     -84.990 220.644 584.696 
ATOM   1462  C2'  DG A  71     -86.353 218.678 584.820 
ATOM   1463  C1'  DG A  71     -85.558 218.279 586.059 
ATOM   1464  N9   DG A  71     -85.720 216.848 586.441 
ATOM   1465  C8   DG A  71     -86.829 216.037 586.329 
ATOM   1466  N7   DG A  71     -86.641 214.813 586.759 
ATOM   1467  C5   DG A  71     -85.314 214.814 587.187 
ATOM   1468  C6   DG A  71     -84.536 213.769 587.753 
ATOM   1469  O6   DG A  71     -84.864 212.611 587.998 
ATOM   1470  N1   DG A  71     -83.234 214.200 588.041 
ATOM   1471  C2   DG A  71     -82.747 215.472 587.813 
ATOM   1472  N2   DG A  71     -81.475 215.685 588.159 
ATOM   1473  N3   DG A  71     -83.478 216.451 587.282 
ATOM   1474  C4   DG A  71     -84.743 216.050 586.996 
ATOM   1475  P    DG A  72     -84.794 221.458 583.332 
ATOM   1476  OP1  DG A  72     -85.118 222.884 583.555 
ATOM   1477  OP2  DG A  72     -85.537 220.786 582.243 
ATOM   1478  O5'  DG A  72     -83.222 221.294 583.089 
ATOM   1479  C5'  DG A  72     -82.349 221.159 584.227 
ATOM   1480  C4'  DG A  72     -81.330 220.066 583.972 
ATOM   1481  O4'  DG A  72     -81.812 218.752 584.373 
ATOM   1482  C3'  DG A  72     -80.910 219.876 582.514 
ATOM   1483  O3'  DG A  72     -79.526 219.550 582.473 
ATOM   1484  C2'  DG A  72     -81.709 218.664 582.036 
ATOM   1485  C1'  DG A  72     -81.563 217.842 583.313 
ATOM   1486  N9   DG A  72     -82.544 216.725 583.422 
ATOM   1487  C8   DG A  72     -83.850 216.668 582.989 
ATOM   1488  N7   DG A  72     -84.447 215.529 583.240 
ATOM   1489  C5   DG A  72     -83.466 214.777 583.885 
ATOM   1490  C6   DG A  72     -83.518 213.456 584.400 
ATOM   1491  O6   DG A  72     -84.457 212.664 584.393 
ATOM   1492  N1   DG A  72     -82.297 213.082 584.977 
ATOM   1493  C2   DG A  72     -81.172 213.881 585.047 
ATOM   1494  N2   DG A  72     -80.104 213.339 585.638 
ATOM   1495  N3   DG A  72     -81.124 215.121 584.564 
ATOM   1496  C4   DG A  72     -82.301 215.498 584.001 
ATOM   1497  P    DT A  73     -78.616 220.175 581.314 
ATOM   1498  OP1  DT A  73     -78.175 221.532 581.707 
ATOM   1499  OP2  DT A  73     -79.322 220.071 580.018 
ATOM   1500  O5'  DT A  73     -77.364 219.179 581.324 
ATOM   1501  C5'  DT A  73     -76.991 218.537 582.559 
ATOM   1502  C4'  DT A  73     -76.680 217.075 582.310 
ATOM   1503  O4'  DT A  73     -77.864 216.232 582.401 
ATOM   1504  C3'  DT A  73     -76.098 216.743 580.936 
ATOM   1505  O3'  DT A  73     -75.133 215.708 581.083 
ATOM   1506  C2'  DT A  73     -77.279 216.196 580.136 
ATOM   1507  C1'  DT A  73     -77.896 215.380 581.267 
ATOM   1508  N1   DT A  73     -79.312 214.989 581.021 
ATOM   1509  C2   DT A  73     -79.717 213.769 581.504 
ATOM   1510  O2   DT A  73     -78.975 213.015 582.112 
ATOM   1511  N3   DT A  73     -81.036 213.440 581.257 
ATOM   1512  C4   DT A  73     -81.960 214.213 580.583 
ATOM   1513  O4   DT A  73     -83.114 213.812 580.422 
ATOM   1514  C5   DT A  73     -81.440 215.476 580.114 
ATOM   1515  C7   DT A  73     -82.380 216.378 579.370 
ATOM   1516  C6   DT A  73     -80.162 215.820 580.340 
ATOM   1517  P    DC A  74     -73.788 215.771 580.217 
ATOM   1518  OP1  DC A  74     -72.802 216.641 580.896 
ATOM   1519  OP2  DC A  74     -74.115 216.129 578.819 
ATOM   1520  O5'  DC A  74     -73.299 214.249 580.282 
ATOM   1521  C5'  DC A  74     -73.625 213.460 581.441 
ATOM   1522  C4'  DC A  74     -74.089 212.082 581.015 
ATOM   1523  O4'  DC A  74     -75.522 212.031 580.761 
ATOM   1524  C3'  DC A  74     -73.468 211.538 579.728 
ATOM   1525  O3'  DC A  74     -73.266 210.137 579.869 
ATOM   1526  C2'  DC A  74     -74.534 211.770 578.656 
ATOM   1527  C1'  DC A  74     -75.734 211.385 579.515 
ATOM   1528  N1   DC A  74     -77.038 211.854 578.967 
ATOM   1529  C2   DC A  74     -78.153 211.043 579.162 
ATOM   1530  O2   DC A  74     -78.016 209.979 579.776 
ATOM   1531  N3   DC A  74     -79.350 211.452 578.669 
ATOM   1532  C4   DC A  74     -79.456 212.613 578.009 
ATOM   1533  N4   DC A  74     -80.645 212.968 577.548 
ATOM   1534  C5   DC A  74     -78.321 213.461 577.798 
ATOM   1535  C6   DC A  74     -77.133 213.034 578.297 
ATOM   1536  P    DA A  75     -71.934 209.481 579.272 
ATOM   1537  OP1  DA A  75     -70.827 209.632 580.244 
ATOM   1538  OP2  DA A  75     -71.683 210.016 577.915 
ATOM   1539  O5'  DA A  75     -72.357 207.942 579.172 
ATOM   1540  C5'  DA A  75     -73.314 207.419 580.112 
ATOM   1541  C4'  DA A  75     -74.322 206.545 579.394 
ATOM   1542  O4'  DA A  75     -75.458 207.307 578.891 
ATOM   1543  C3'  DA A  75     -73.802 205.802 578.163 
ATOM   1544  O3'  DA A  75     -74.414 204.519 578.107 
ATOM   1545  C2'  DA A  75     -74.297 206.627 576.975 
ATOM   1546  C1'  DA A  75     -75.681 206.937 577.538 
ATOM   1547  N9   DA A  75     -76.365 208.070 576.857 
ATOM   1548  C8   DA A  75     -75.812 209.201 576.327 
ATOM   1549  N7   DA A  75     -76.676 210.008 575.794 
ATOM   1550  C5   DA A  75     -77.893 209.367 575.983 
ATOM   1551  C6   DA A  75     -79.210 209.713 575.637 
ATOM   1552  N6   DA A  75     -79.533 210.847 574.999 
ATOM   1553  N1   DA A  75     -80.185 208.849 575.973 
ATOM   1554  C2   DA A  75     -79.858 207.725 576.607 
ATOM   1555  N3   DA A  75     -78.671 207.297 576.979 
ATOM   1556  C4   DA A  75     -77.713 208.180 576.631 
ATOM   1557  P    DG A  76     -73.536 203.260 577.652 
ATOM   1558  OP1  DG A  76     -72.783 202.734 578.812 
ATOM   1559  OP2  DG A  76     -72.730 203.621 576.465 
ATOM   1560  O5'  DG A  76     -74.675 202.217 577.230 
ATOM   1561  C5'  DG A  76     -75.951 202.273 577.893 
ATOM   1562  C4'  DG A  76     -77.069 202.134 576.877 
ATOM   1563  O4'  DG A  76     -77.472 203.416 576.316 
ATOM   1564  C3'  DG A  76     -76.751 201.278 575.651 
ATOM   1565  O3'  DG A  76     -77.916 200.551 575.282 
ATOM   1566  C2'  DG A  76     -76.436 202.286 574.547 
ATOM   1567  C1'  DG A  76     -77.532 203.287 574.904 
ATOM   1568  N9   DG A  76     -77.329 204.637 574.307 
ATOM   1569  C8   DG A  76     -76.154 205.313 574.063 
ATOM   1570  N7   DG A  76     -76.321 206.496 573.521 
ATOM   1571  C5   DG A  76     -77.705 206.609 573.397 
ATOM   1572  C6   DG A  76     -78.492 207.670 572.877 
ATOM   1573  O6   DG A  76     -78.122 208.745 572.412 
ATOM   1574  N1   DG A  76     -79.860 207.371 572.938 
ATOM   1575  C2   DG A  76     -80.397 206.201 573.438 
ATOM   1576  N2   DG A  76     -81.728 206.109 573.409 
ATOM   1577  N3   DG A  76     -79.658 205.206 573.926 
ATOM   1578  C4   DG A  76     -78.329 205.481 573.873 
ATOM   1579  P    DT A  77     -77.761 199.037 574.786 
ATOM   1580  OP1  DT A  77     -77.699 198.135 575.959 
ATOM   1581  OP2  DT A  77     -76.635 198.940 573.833 
ATOM   1582  O5'  DT A  77     -79.143 198.816 574.010 
ATOM   1583  C5'  DT A  77     -80.309 199.542 574.441 
ATOM   1584  C4'  DT A  77     -81.055 200.085 573.239 
ATOM   1585  O4'  DT A  77     -80.572 201.397 572.832 
ATOM   1586  C3'  DT A  77     -80.962 199.247 571.964 
ATOM   1587  O3'  DT A  77     -82.210 199.302 571.284 
ATOM   1588  C2'  DT A  77     -79.912 199.958 571.109 
ATOM   1589  C1'  DT A  77     -80.359 201.381 571.429 
ATOM   1590  N1   DT A  77     -79.338 202.416 571.104 
ATOM   1591  C2   DT A  77     -79.798 203.631 570.660 
ATOM   1592  O2   DT A  77     -80.983 203.884 570.526 
ATOM   1593  N3   DT A  77     -78.823 204.565 570.367 
ATOM   1594  C4   DT A  77     -77.459 204.388 570.481 
ATOM   1595  O4   DT A  77     -76.682 205.299 570.189 
ATOM   1596  C5   DT A  77     -77.073 203.080 570.955 
ATOM   1597  C7   DT A  77     -75.606 202.802 571.107 
ATOM   1598  C6   DT A  77     -78.000 202.153 571.246 
ATOM   1599  P    DG A  78     -82.771 197.976 570.583 
ATOM   1600  OP1  DG A  78     -83.474 197.145 571.586 
ATOM   1601  OP2  DG A  78     -81.682 197.311 569.836 
ATOM   1602  O5'  DG A  78     -83.832 198.589 569.554 
ATOM   1603  C5'  DG A  78     -84.499 199.821 569.888 
ATOM   1604  C4'  DG A  78     -84.537 200.735 568.678 
ATOM   1605  O4'  DG A  78     -83.352 201.576 568.581 
ATOM   1606  C3'  DG A  78     -84.606 200.038 567.320 
ATOM   1607  O3'  DG A  78     -85.435 200.802 566.452 
ATOM   1608  C2'  DG A  78     -83.174 200.083 566.788 
ATOM   1609  C1'  DG A  78     -82.857 201.501 567.253 
ATOM   1610  N9   DG A  78     -81.401 201.810 567.283 
ATOM   1611  C8   DG A  78     -80.340 200.983 567.584 
ATOM   1612  N7   DG A  78     -79.169 201.570 567.518 
ATOM   1613  C5   DG A  78     -79.476 202.878 567.146 
ATOM   1614  C6   DG A  78     -78.620 203.986 566.916 
ATOM   1615  O6   DG A  78     -77.397 204.043 566.995 
ATOM   1616  N1   DG A  78     -79.348 205.129 566.555 
ATOM   1617  C2   DG A  78     -80.722 205.192 566.433 
ATOM   1618  N2   DG A  78     -81.227 206.377 566.079 
ATOM   1619  N3   DG A  78     -81.524 204.151 566.650 
ATOM   1620  C4   DG A  78     -80.834 203.035 567.000 
ATOM   1621  P    DA A  79     -86.431 200.038 565.458 
ATOM   1622  OP1  DA A  79     -87.679 199.694 566.175 
ATOM   1623  OP2  DA A  79     -85.720 198.912 564.814 
ATOM   1624  O5'  DA A  79     -86.729 201.176 564.374 
ATOM   1625  C5'  DA A  79     -86.696 202.556 564.784 
ATOM   1626  C4'  DA A  79     -85.959 203.386 563.752 
ATOM   1627  O4'  DA A  79     -84.525 203.434 563.999 
ATOM   1628  C3'  DA A  79     -86.067 202.899 562.307 
ATOM   1629  O3'  DA A  79     -86.134 204.029 561.445 
ATOM   1630  C2'  DA A  79     -84.752 202.167 562.045 
ATOM   1631  C1'  DA A  79     -83.850 203.152 562.783 
ATOM   1632  N9   DA A  79     -82.507 202.603 563.115 
ATOM   1633  C8   DA A  79     -82.174 201.322 563.453 
ATOM   1634  N7   DA A  79     -80.909 201.152 563.687 
ATOM   1635  C5   DA A  79     -80.361 202.413 563.491 
ATOM   1636  C6   DA A  79     -79.047 202.900 563.587 
ATOM   1637  N6   DA A  79     -77.998 202.136 563.921 
ATOM   1638  N1   DA A  79     -78.851 204.206 563.325 
ATOM   1639  C2   DA A  79     -79.897 204.960 562.994 
ATOM   1640  N3   DA A  79     -81.162 204.619 562.873 
ATOM   1641  C4   DA A  79     -81.332 203.307 563.140 
ATOM   1642  P    DA A  80     -87.117 203.985 560.182 
ATOM   1643  OP1  DA A  80     -88.484 204.360 560.605 
ATOM   1644  OP2  DA A  80     -86.984 202.681 559.495 
ATOM   1645  O5'  DA A  80     -86.501 205.141 559.262 
ATOM   1646  C5'  DA A  80     -85.839 206.255 559.890 
ATOM   1647  C4'  DA A  80     -84.557 206.580 559.151 
ATOM   1648  O4'  DA A  80     -83.421 205.816 559.648 
ATOM   1649  C3'  DA A  80     -84.564 206.294 557.649 
ATOM   1650  O3'  DA A  80     -83.817 207.305 556.984 
ATOM   1651  C2'  DA A  80     -83.820 204.966 557.504 
ATOM   1652  C1'  DA A  80     -82.736 205.258 558.538 
ATOM   1653  N9   DA A  80     -82.010 204.043 559.004 
ATOM   1654  C8   DA A  80     -82.497 202.781 559.181 
ATOM   1655  N7   DA A  80     -81.612 201.931 559.600 
ATOM   1656  C5   DA A  80     -80.451 202.683 559.711 
ATOM   1657  C6   DA A  80     -79.145 202.358 560.111 
ATOM   1658  N6   DA A  80     -78.773 201.129 560.493 
ATOM   1659  N1   DA A  80     -78.230 203.346 560.104 
ATOM   1660  C2   DA A  80     -78.606 204.566 559.724 
ATOM   1661  N3   DA A  80     -79.788 204.987 559.331 
ATOM   1662  C4   DA A  80     -80.685 203.978 559.347 
ATOM   1663  P    DG A  81     -84.346 207.864 555.580 
ATOM   1664  OP1  DG A  81     -85.360 208.916 555.815 
ATOM   1665  OP2  DG A  81     -84.768 206.733 554.724 
ATOM   1666  O5'  DG A  81     -83.016 208.523 554.982 
ATOM   1667  C5'  DG A  81     -82.033 209.058 555.888 
ATOM   1668  C4'  DG A  81     -80.642 208.648 555.446 
ATOM   1669  O4'  DG A  81     -80.239 207.364 556.002 
ATOM   1670  C3'  DG A  81     -80.448 208.475 553.940 
ATOM   1671  O3'  DG A  81     -79.147 208.931 553.588 
ATOM   1672  C2'  DG A  81     -80.510 206.965 553.712 
ATOM   1673  C1'  DG A  81     -79.715 206.566 554.951 
ATOM   1674  N9   DG A  81     -79.878 205.135 555.332 
ATOM   1675  C8   DG A  81     -80.986 204.324 555.220 
ATOM   1676  N7   DG A  81     -80.798 203.101 555.651 
ATOM   1677  C5   DG A  81     -79.471 203.101 556.078 
ATOM   1678  C6   DG A  81     -78.694 202.057 556.644 
ATOM   1679  O6   DG A  81     -79.022 200.898 556.890 
ATOM   1680  N1   DG A  81     -77.391 202.488 556.933 
ATOM   1681  C2   DG A  81     -76.904 203.759 556.705 
ATOM   1682  N2   DG A  81     -75.632 203.972 557.050 
ATOM   1683  N3   DG A  81     -77.636 204.739 556.174 
ATOM   1684  C4   DG A  81     -78.901 204.337 555.888 
ATOM   1685  P    DA A  82     -78.952 209.745 552.224 
ATOM   1686  OP1  DA A  82     -79.276 211.171 552.447 
ATOM   1687  OP2  DA A  82     -79.695 209.073 551.135 
ATOM   1688  O5'  DA A  82     -77.379 209.582 551.980 
ATOM   1689  C5'  DA A  82     -76.507 209.447 553.118 
ATOM   1690  C4'  DA A  82     -75.487 208.354 552.863 
ATOM   1691  O4'  DA A  82     -75.969 207.039 553.264 
ATOM   1692  C3'  DA A  82     -75.067 208.163 551.406 
ATOM   1693  O3'  DA A  82     -73.683 207.837 551.364 
ATOM   1694  C2'  DA A  82     -75.866 206.952 550.928 
ATOM   1695  C1'  DA A  82     -75.721 206.129 552.204 
ATOM   1696  N9   DA A  82     -76.701 205.013 552.313 
ATOM   1697  C8   DA A  82     -77.994 204.974 551.878 
ATOM   1698  N7   DA A  82     -78.597 203.851 552.120 
ATOM   1699  C5   DA A  82     -77.633 203.087 552.764 
ATOM   1700  C6   DA A  82     -77.651 201.783 553.285 
ATOM   1701  N6   DA A  82     -78.724 200.981 553.235 
ATOM   1702  N1   DA A  82     -76.521 201.330 553.861 
ATOM   1703  C2   DA A  82     -75.459 202.133 553.908 
ATOM   1704  N3   DA A  82     -75.325 203.361 553.458 
ATOM   1705  C4   DA A  82     -76.469 203.790 552.887 
ATOM   1706  P    DA A  83     -72.773 208.462 550.205 
ATOM   1707  OP1  DA A  83     -72.333 209.820 550.598 
ATOM   1708  OP2  DA A  83     -73.480 208.359 548.909 
ATOM   1709  O5'  DA A  83     -71.521 207.466 550.215 
ATOM   1710  C5'  DA A  83     -71.149 206.825 551.450 
ATOM   1711  C4'  DA A  83     -70.838 205.362 551.201 
ATOM   1712  O4'  DA A  83     -72.021 204.519 551.293 
ATOM   1713  C3'  DA A  83     -70.255 205.030 549.828 
ATOM   1714  O3'  DA A  83     -69.291 203.995 549.974 
ATOM   1715  C2'  DA A  83     -71.437 204.483 549.027 
ATOM   1716  C1'  DA A  83     -72.053 203.667 550.158 
ATOM   1717  N9   DA A  83     -73.470 203.276 549.912 
ATOM   1718  C8   DA A  83     -74.442 203.977 549.259 
ATOM   1719  N7   DA A  83     -75.584 203.367 549.207 
ATOM   1720  C5   DA A  83     -75.356 202.172 549.875 
ATOM   1721  C6   DA A  83     -76.184 201.075 550.165 
ATOM   1722  N6   DA A  83     -77.472 201.003 549.800 
ATOM   1723  N1   DA A  83     -75.639 200.050 550.847 
ATOM   1724  C2   DA A  83     -74.358 200.127 551.208 
ATOM   1725  N3   DA A  83     -73.493 201.094 550.994 
ATOM   1726  C4   DA A  83     -74.063 202.108 550.310 
ATOM   1727  P    DT A  84     -67.946 204.058 549.108 
ATOM   1728  OP1  DT A  84     -66.960 204.928 549.787 
ATOM   1729  OP2  DT A  84     -68.273 204.416 547.710 
ATOM   1730  O5'  DT A  84     -67.457 202.536 549.173 
ATOM   1731  C5'  DT A  84     -67.782 201.747 550.332 
ATOM   1732  C4'  DT A  84     -68.246 200.369 549.906 
ATOM   1733  O4'  DT A  84     -69.680 200.318 549.653 
ATOM   1734  C3'  DT A  84     -67.625 199.825 548.620 
ATOM   1735  O3'  DT A  84     -67.423 198.424 548.761 
ATOM   1736  C2'  DT A  84     -68.691 200.057 547.548 
ATOM   1737  C1'  DT A  84     -69.891 199.672 548.407 
ATOM   1738  N1   DT A  84     -71.195 200.141 547.859 
ATOM   1739  C2   DT A  84     -72.285 199.330 548.059 
ATOM   1740  O2   DT A  84     -72.222 198.269 548.655 
ATOM   1741  N3   DT A  84     -73.476 199.797 547.536 
ATOM   1742  C4   DT A  84     -73.661 200.978 546.847 
ATOM   1743  O4   DT A  84     -74.777 201.290 546.426 
ATOM   1744  C5   DT A  84     -72.458 201.761 546.687 
ATOM   1745  C7   DT A  84     -72.570 203.062 545.948 
ATOM   1746  C6   DT A  84     -71.287 201.330 547.185 
ATOM   1747  P    DT A  85     -66.091 197.769 548.163 
ATOM   1748  OP1  DT A  85     -64.985 197.919 549.136 
ATOM   1749  OP2  DT A  85     -65.840 198.303 546.807 
ATOM   1750  O5'  DT A  85     -66.514 196.229 548.064 
ATOM   1751  C5'  DT A  85     -67.471 195.706 549.004 
ATOM   1752  C4'  DT A  85     -68.480 194.832 548.285 
ATOM   1753  O4'  DT A  85     -69.615 195.594 547.782 
ATOM   1754  C3'  DT A  85     -67.960 194.090 547.055 
ATOM   1755  O3'  DT A  85     -68.572 192.806 546.999 
ATOM   1756  C2'  DT A  85     -68.454 194.915 545.867 
ATOM   1757  C1'  DT A  85     -69.838 195.224 546.430 
ATOM   1758  N1   DT A  85     -70.522 196.357 545.748 
ATOM   1759  C2   DT A  85     -71.888 196.277 545.621 
ATOM   1760  O2   DT A  85     -72.540 195.336 546.038 
ATOM   1761  N3   DT A  85     -72.489 197.346 544.982 
ATOM   1762  C4   DT A  85     -71.850 198.459 544.474 
ATOM   1763  O4   DT A  85     -72.495 199.353 543.922 
ATOM   1764  C5   DT A  85     -70.418 198.451 544.655 
ATOM   1765  C7   DT A  85     -69.646 199.626 544.129 
ATOM   1766  C6   DT A  85     -69.808 197.426 545.271 
ATOM   1767  P    DT A  86     -67.694 191.547 546.543 
ATOM   1768  OP1  DT A  86     -66.941 191.022 547.704 
ATOM   1769  OP2  DT A  86     -66.888 191.909 545.356 
ATOM   1770  O5'  DT A  86     -68.832 190.505 546.122 
ATOM   1771  C5'  DT A  86     -70.109 190.561 546.784 
ATOM   1772  C4'  DT A  86     -71.227 190.421 545.769 
ATOM   1773  O4'  DT A  86     -71.629 191.703 545.207 
ATOM   1774  C3'  DT A  86     -70.908 189.566 544.543 
ATOM   1775  O3'  DT A  86     -72.073 188.838 544.174 
ATOM   1776  C2'  DT A  86     -70.594 190.574 543.438 
ATOM   1777  C1'  DT A  86     -71.689 191.574 543.795 
ATOM   1778  N1   DT A  86     -71.487 192.924 543.198 
ATOM   1779  C2   DT A  86     -72.612 193.618 542.825 
ATOM   1780  O2   DT A  86     -73.739 193.177 542.964 
ATOM   1781  N3   DT A  86     -72.384 194.864 542.275 
ATOM   1782  C4   DT A  86     -71.155 195.459 542.073 
ATOM   1783  O4   DT A  86     -71.076 196.581 541.570 
ATOM   1784  C5   DT A  86     -70.034 194.652 542.496 
ATOM   1785  C7   DT A  86     -68.659 195.224 542.311 
ATOM   1786  C6   DT A  86     -70.227 193.437 543.033 
ATOM   1787  P    DC A  87     -71.919 187.325 543.678 
ATOM   1788  OP1  DC A  87     -71.856 186.423 544.851 
ATOM   1789  OP2  DC A  87     -70.792 187.227 542.724 
ATOM   1790  O5'  DC A  87     -73.300 187.103 542.902 
ATOM   1791  C5'  DC A  87     -74.467 187.830 543.333 
ATOM   1792  C4'  DC A  87     -75.213 188.372 542.130 
ATOM   1793  O4'  DC A  87     -74.729 189.685 541.723 
ATOM   1794  C3'  DC A  87     -75.119 187.534 540.855 
ATOM   1795  O3'  DC A  87     -76.368 187.589 540.176 
ATOM   1796  C2'  DC A  87     -74.070 188.245 540.000 
ATOM   1797  C1'  DC A  87     -74.516 189.668 540.320 
ATOM   1798  N1   DC A  87     -73.495 190.703 539.995 
ATOM   1799  C2   DC A  87     -73.946 191.941 539.543 
ATOM   1800  O2   DC A  87     -75.163 192.128 539.432 
ATOM   1801  N3   DC A  87     -73.031 192.897 539.241 
ATOM   1802  C4   DC A  87     -71.721 192.655 539.376 
ATOM   1803  N4   DC A  87     -70.868 193.620 539.068 
ATOM   1804  C5   DC A  87     -71.236 191.389 539.838 
ATOM   1805  C6   DC A  87     -72.167 190.446 540.134 
ATOM   1806  P    DC A  88     -76.929 186.264 539.475 
ATOM   1807  OP1  DC A  88     -77.632 185.432 540.477 
ATOM   1808  OP2  DC A  88     -75.839 185.598 538.728 
ATOM   1809  O5'  DC A  88     -77.990 186.876 538.445 
ATOM   1810  C5'  DC A  88     -78.657 188.108 538.779 
ATOM   1811  C4'  DC A  88     -78.694 189.022 537.570 
ATOM   1812  O4'  DC A  88     -77.509 189.863 537.472 
ATOM   1813  C3'  DC A  88     -78.764 188.325 536.211 
ATOM   1814  O3'  DC A  88     -79.592 189.089 535.344 
ATOM   1815  C2'  DC A  88     -77.331 188.370 535.679 
ATOM   1816  C1'  DC A  88     -77.015 189.788 536.144 
ATOM   1817  N1   DC A  88     -75.558 190.097 536.175 
ATOM   1818  C2   DC A  88     -75.163 191.395 535.859 
ATOM   1819  O2   DC A  88     -76.029 192.229 535.570 
ATOM   1820  N3   DC A  88     -73.839 191.697 535.880 
ATOM   1821  C4   DC A  88     -72.932 190.765 536.198 
ATOM   1822  N4   DC A  88     -71.653 191.109 536.205 
ATOM   1823  C5   DC A  88     -73.317 189.424 536.525 
ATOM   1824  C6   DC A  88     -74.645 189.142 536.498 
ATOM   1825  P    DA A  89     -80.588 188.325 534.350 
ATOM   1826  OP1  DA A  89     -81.837 187.981 535.066 
ATOM   1827  OP2  DA A  89     -79.877 187.199 533.705 
ATOM   1828  O5'  DA A  89     -80.886 189.463 533.266 
ATOM   1829  C5'  DA A  89     -80.854 190.843 533.675 
ATOM   1830  C4'  DA A  89     -80.116 191.673 532.643 
ATOM   1831  O4'  DA A  89     -78.683 191.721 532.891 
ATOM   1832  C3'  DA A  89     -80.225 191.187 531.198 
ATOM   1833  O3'  DA A  89     -80.291 192.316 530.336 
ATOM   1834  C2'  DA A  89     -78.909 190.454 530.937 
ATOM   1835  C1'  DA A  89     -78.008 191.439 531.674 
ATOM   1836  N9   DA A  89     -76.664 190.890 532.007 
ATOM   1837  C8   DA A  89     -76.331 189.609 532.344 
ATOM   1838  N7   DA A  89     -75.067 189.440 532.578 
ATOM   1839  C5   DA A  89     -74.519 190.700 532.382 
ATOM   1840  C6   DA A  89     -73.205 191.187 532.478 
ATOM   1841  N6   DA A  89     -72.155 190.423 532.812 
ATOM   1842  N1   DA A  89     -73.008 192.493 532.217 
ATOM   1843  C2   DA A  89     -74.055 193.247 531.886 
ATOM   1844  N3   DA A  89     -75.319 192.906 531.765 
ATOM   1845  C4   DA A  89     -75.489 191.594 532.031 
ATOM   1846  P    DG A  90     -81.274 192.272 529.073 
ATOM   1847  OP1  DG A  90     -82.642 192.647 529.497 
ATOM   1848  OP2  DG A  90     -81.142 190.969 528.387 
ATOM   1849  O5'  DG A  90     -80.659 193.428 528.154 
ATOM   1850  C5'  DG A  90     -79.997 194.543 528.782 
ATOM   1851  C4'  DG A  90     -78.715 194.867 528.042 
ATOM   1852  O4'  DG A  90     -77.578 194.104 528.540 
ATOM   1853  C3'  DG A  90     -78.721 194.581 526.541 
ATOM   1854  O3'  DG A  90     -77.975 195.592 525.876 
ATOM   1855  C2'  DG A  90     -77.978 193.254 526.396 
ATOM   1856  C1'  DG A  90     -76.893 193.545 527.429 
ATOM   1857  N9   DG A  90     -76.168 192.330 527.896 
ATOM   1858  C8   DG A  90     -76.642 191.050 528.080 
ATOM   1859  N7   DG A  90     -75.736 190.202 528.504 
ATOM   1860  C5   DG A  90     -74.581 190.975 528.608 
ATOM   1861  C6   DG A  90     -73.272 190.611 529.018 
ATOM   1862  O6   DG A  90     -72.856 189.514 529.380 
ATOM   1863  N1   DG A  90     -72.399 191.707 528.975 
ATOM   1864  C2   DG A  90     -72.746 192.987 528.588 
ATOM   1865  N2   DG A  90     -71.767 193.894 528.616 
ATOM   1866  N3   DG A  90     -73.975 193.328 528.204 
ATOM   1867  C4   DG A  90     -74.834 192.275 528.239 
ATOM   1868  P    DA A  91     -78.504 196.151 524.472 
ATOM   1869  OP1  DA A  91     -79.518 197.203 524.706 
ATOM   1870  OP2  DA A  91     -78.926 195.021 523.616 
ATOM   1871  O5'  DA A  91     -77.173 196.810 523.873 
ATOM   1872  C5'  DA A  91     -76.191 197.345 524.780 
ATOM   1873  C4'  DA A  91     -74.800 196.935 524.337 
ATOM   1874  O4'  DA A  91     -74.396 195.651 524.893 
ATOM   1875  C3'  DA A  91     -74.605 196.762 522.831 
ATOM   1876  O3'  DA A  91     -73.305 197.218 522.479 
ATOM   1877  C2'  DA A  91     -74.668 195.252 522.603 
ATOM   1878  C1'  DA A  91     -73.873 194.853 523.842 
ATOM   1879  N9   DA A  91     -74.035 193.423 524.224 
ATOM   1880  C8   DA A  91     -75.144 192.634 524.105 
ATOM   1881  N7   DA A  91     -74.971 191.420 524.528 
ATOM   1882  C5   DA A  91     -73.652 191.399 524.959 
ATOM   1883  C6   DA A  91     -72.855 190.390 525.521 
ATOM   1884  N6   DA A  91     -73.294 189.145 525.757 
ATOM   1885  N1   DA A  91     -71.584 190.706 525.834 
ATOM   1886  C2   DA A  91     -71.153 191.944 525.598 
ATOM   1887  N3   DA A  91     -71.803 192.964 525.080 
ATOM   1888  C4   DA A  91     -73.070 192.621 524.776 
ATOM   1889  P    DA A  92     -73.109 198.032 521.115 
ATOM   1890  OP1  DA A  92     -73.433 199.459 521.338 
ATOM   1891  OP2  DA A  92     -73.852 197.360 520.026 
ATOM   1892  O5'  DA A  92     -71.537 197.869 520.872 
ATOM   1893  C5'  DA A  92     -70.665 197.734 522.010 
ATOM   1894  C4'  DA A  92     -69.645 196.641 521.755 
ATOM   1895  O4'  DA A  92     -70.127 195.326 522.156 
ATOM   1896  C3'  DA A  92     -69.225 196.450 520.297 
ATOM   1897  O3'  DA A  92     -67.841 196.124 520.256 
ATOM   1898  C2'  DA A  92     -70.024 195.239 519.819 
ATOM   1899  C1'  DA A  92     -69.878 194.416 521.096 
ATOM   1900  N9   DA A  92     -70.859 193.300 521.205 
ATOM   1901  C8   DA A  92     -72.152 193.261 520.769 
ATOM   1902  N7   DA A  92     -72.755 192.139 521.012 
ATOM   1903  C5   DA A  92     -71.791 191.375 521.656 
ATOM   1904  C6   DA A  92     -71.808 190.070 522.176 
ATOM   1905  N6   DA A  92     -72.882 189.268 522.126 
ATOM   1906  N1   DA A  92     -70.679 189.617 522.752 
ATOM   1907  C2   DA A  92     -69.616 190.420 522.799 
ATOM   1908  N3   DA A  92     -69.483 191.649 522.350 
ATOM   1909  C4   DA A  92     -70.626 192.077 521.778 
ATOM   1910  P    DG A  93     -66.931 196.749 519.097 
ATOM   1911  OP1  DG A  93     -66.490 198.107 519.490 
ATOM   1912  OP2  DG A  93     -67.637 196.646 517.801 
ATOM   1913  O5'  DG A  93     -65.679 195.753 519.107 
ATOM   1914  C5'  DG A  93     -65.307 195.112 520.342 
ATOM   1915  C4'  DG A  93     -64.995 193.649 520.093 
ATOM   1916  O4'  DG A  93     -66.179 192.806 520.184 
ATOM   1917  C3'  DG A  93     -64.413 193.317 518.719 
ATOM   1918  O3'  DG A  93     -63.448 192.282 518.866 
ATOM   1919  C2'  DG A  93     -65.594 192.770 517.919 
ATOM   1920  C1'  DG A  93     -66.211 191.954 519.050 
ATOM   1921  N9   DG A  93     -67.627 191.564 518.804 
ATOM   1922  C8   DG A  93     -68.620 192.257 518.147 
ATOM   1923  N7   DG A  93     -69.770 191.629 518.102 
ATOM   1924  C5   DG A  93     -69.521 190.434 518.777 
ATOM   1925  C6   DG A  93     -70.385 189.343 519.053 
ATOM   1926  O6   DG A  93     -71.568 189.203 518.754 
ATOM   1927  N1   DG A  93     -69.723 188.332 519.764 
ATOM   1928  C2   DG A  93     -68.399 188.372 520.157 
ATOM   1929  N2   DG A  93     -67.955 187.306 520.828 
ATOM   1930  N3   DG A  93     -67.590 189.395 519.899 
ATOM   1931  C4   DG A  93     -68.216 190.385 519.209 
ATOM   1932  P    DA A  94     -62.103 192.346 518.000 
ATOM   1933  OP1  DA A  94     -61.117 193.215 518.679 
ATOM   1934  OP2  DA A  94     -62.430 192.703 516.602 
ATOM   1935  O5'  DA A  94     -61.614 190.824 518.065 
ATOM   1936  C5'  DA A  94     -61.940 190.034 519.224 
ATOM   1937  C4'  DA A  94     -62.404 188.656 518.798 
ATOM   1938  O4'  DA A  94     -63.837 188.605 518.544 
ATOM   1939  C3'  DA A  94     -61.783 188.113 517.511 
ATOM   1940  O3'  DA A  94     -61.581 186.712 517.652 
ATOM   1941  C2'  DA A  94     -62.849 188.344 516.439 
ATOM   1942  C1'  DA A  94     -64.049 187.959 517.298 
ATOM   1943  N9   DA A  94     -65.353 188.428 516.750 
ATOM   1944  C8   DA A  94     -65.619 189.577 516.060 
ATOM   1945  N7   DA A  94     -66.862 189.702 515.712 
ATOM   1946  C5   DA A  94     -67.467 188.555 516.207 
ATOM   1947  C6   DA A  94     -68.790 188.089 516.166 
ATOM   1948  N6   DA A  94     -69.792 188.756 515.576 
ATOM   1949  N1   DA A  94     -69.049 186.906 516.756 
ATOM   1950  C2   DA A  94     -68.050 186.248 517.341 
ATOM   1951  N3   DA A  94     -66.782 186.581 517.442 
ATOM   1952  C4   DA A  94     -66.550 187.768 516.843 
ATOM   1953  P    DG A  95     -60.249 186.056 517.055 
ATOM   1954  OP1  DG A  95     -59.142 186.206 518.027 
ATOM   1955  OP2  DG A  95     -59.998 186.590 515.698 
ATOM   1956  O5'  DG A  95     -60.672 184.516 516.955 
ATOM   1957  C5'  DG A  95     -61.629 183.993 517.896 
ATOM   1958  C4'  DG A  95     -62.637 183.120 517.177 
ATOM   1959  O4'  DG A  95     -63.773 183.881 516.674 
ATOM   1960  C3'  DG A  95     -62.117 182.377 515.946 
ATOM   1961  O3'  DG A  95     -62.729 181.093 515.890 
ATOM   1962  C2'  DG A  95     -62.612 183.202 514.758 
ATOM   1963  C1'  DG A  95     -63.996 183.512 515.321 
ATOM   1964  N9   DG A  95     -64.680 184.644 514.640 
ATOM   1965  C8   DG A  95     -64.139 185.791 514.100 
ATOM   1966  N7   DG A  95     -65.023 186.598 513.565 
ATOM   1967  C5   DG A  95     -66.236 185.939 513.763 
ATOM   1968  C6   DG A  95     -67.553 186.320 513.400 
ATOM   1969  O6   DG A  95     -67.929 187.335 512.818 
ATOM   1970  N1   DG A  95     -68.493 185.355 513.792 
ATOM   1971  C2   DG A  95     -68.197 184.178 514.451 
ATOM   1972  N2   DG A  95     -69.235 183.391 514.739 
ATOM   1973  N3   DG A  95     -66.959 183.822 514.792 
ATOM   1974  C4   DG A  95     -66.038 184.746 514.418 
ATOM   1975  P    DG A  96     -61.851 179.835 515.435 
ATOM   1976  OP1  DG A  96     -61.098 179.309 516.595 
ATOM   1977  OP2  DG A  96     -61.045 180.196 514.248 
ATOM   1978  O5'  DG A  96     -62.990 178.792 515.013 
ATOM   1979  C5'  DG A  96     -64.267 178.848 515.676 
ATOM   1980  C4'  DG A  96     -65.384 178.708 514.660 
ATOM   1981  O4'  DG A  96     -65.787 179.990 514.099 
ATOM   1982  C3'  DG A  96     -65.066 177.853 513.434 
ATOM   1983  O3'  DG A  96     -66.231 177.125 513.065 
ATOM   1984  C2'  DG A  96     -64.751 178.861 512.329 
ATOM   1985  C1'  DG A  96     -65.847 179.861 512.687 
ATOM   1986  N9   DG A  96     -65.644 181.211 512.090 
ATOM   1987  C8   DG A  96     -64.469 181.887 511.846 
ATOM   1988  N7   DG A  96     -64.636 183.070 511.304 
ATOM   1989  C5   DG A  96     -66.020 183.184 511.180 
ATOM   1990  C6   DG A  96     -66.807 184.245 510.660 
ATOM   1991  O6   DG A  96     -66.437 185.320 510.195 
ATOM   1992  N1   DG A  96     -68.175 183.945 510.721 
ATOM   1993  C2   DG A  96     -68.712 182.775 511.221 
ATOM   1994  N2   DG A  96     -70.044 182.683 511.192 
ATOM   1995  N3   DG A  96     -67.973 181.781 511.709 
ATOM   1996  C4   DG A  96     -66.644 182.055 511.656 
ATOM   1997  P    DT A  97     -66.076 175.612 512.569 
ATOM   1998  OP1  DT A  97     -66.014 174.710 513.742 
ATOM   1999  OP2  DT A  97     -64.950 175.515 511.615 
ATOM   2000  O5'  DT A  97     -67.458 175.390 511.793 
ATOM   2001  C5'  DT A  97     -68.624 176.117 512.224 
ATOM   2002  C4'  DT A  97     -69.370 176.659 511.022 
ATOM   2003  O4'  DT A  97     -68.887 177.972 510.615 
ATOM   2004  C3'  DT A  97     -69.277 175.821 509.747 
ATOM   2005  O3'  DT A  97     -70.525 175.877 509.067 
ATOM   2006  C2'  DT A  97     -68.228 176.532 508.892 
ATOM   2007  C1'  DT A  97     -68.674 177.955 509.212 
ATOM   2008  N1   DT A  97     -67.653 178.990 508.887 
ATOM   2009  C2   DT A  97     -68.113 180.206 508.443 
ATOM   2010  O2   DT A  97     -69.299 180.458 508.309 
ATOM   2011  N3   DT A  97     -67.138 181.140 508.150 
ATOM   2012  C4   DT A  97     -65.774 180.962 508.264 
ATOM   2013  O4   DT A  97     -64.998 181.873 507.972 
ATOM   2014  C5   DT A  97     -65.388 179.654 508.738 
ATOM   2015  C7   DT A  97     -63.921 179.376 508.890 
ATOM   2016  C6   DT A  97     -66.315 178.727 509.029 
ATOM   2017  P    DT A  98     -71.086 174.551 508.366 
ATOM   2018  OP1  DT A  98     -71.789 173.719 509.369 
ATOM   2019  OP2  DT A  98     -69.997 173.886 507.619 
ATOM   2020  O5'  DT A  98     -72.148 175.163 507.337 
ATOM   2021  C5'  DT A  98     -72.814 176.395 507.671 
ATOM   2022  C4'  DT A  98     -72.852 177.309 506.461 
ATOM   2023  O4'  DT A  98     -71.667 178.150 506.364 
ATOM   2024  C3'  DT A  98     -72.921 176.612 505.103 
ATOM   2025  O3'  DT A  98     -73.750 177.376 504.235 
ATOM   2026  C2'  DT A  98     -71.489 176.657 504.571 
ATOM   2027  C1'  DT A  98     -71.172 178.075 505.036 
ATOM   2028  N1   DT A  98     -69.716 178.384 505.066 
ATOM   2029  C2   DT A  98     -69.342 179.669 504.752 
ATOM   2030  O2   DT A  98     -70.144 180.540 504.458 
ATOM   2031  N3   DT A  98     -67.984 179.918 504.790 
ATOM   2032  C4   DT A  98     -66.994 179.011 505.108 
ATOM   2033  O4   DT A  98     -65.809 179.352 505.108 
ATOM   2034  C5   DT A  98     -67.484 177.690 505.422 
ATOM   2035  C7   DT A  98     -66.471 176.641 505.780 
ATOM   2036  C6   DT A  98     -68.798 177.420 505.393 
ATOM   2037  P    DC A  99     -74.746 176.612 503.241 
ATOM   2038  OP1  DC A  99     -75.994 176.268 503.958 
ATOM   2039  OP2  DC A  99     -74.035 175.486 502.597 
ATOM   2040  O5'  DC A  99     -75.044 177.750 502.157 
ATOM   2041  C5'  DC A  99     -75.011 179.130 502.567 
ATOM   2042  C4'  DC A  99     -74.274 179.960 501.535 
ATOM   2043  O4'  DC A  99     -72.840 180.008 501.782 
ATOM   2044  C3'  DC A  99     -74.382 179.474 500.090 
ATOM   2045  O3'  DC A  99     -74.449 180.603 499.228 
ATOM   2046  C2'  DC A  99     -73.067 178.741 499.828 
ATOM   2047  C1'  DC A  99     -72.165 179.726 500.566 
ATOM   2048  N1   DC A  99     -70.822 179.177 500.898 
ATOM   2049  C2   DC A  99     -69.738 180.051 500.871 
ATOM   2050  O2   DC A  99     -69.934 181.236 500.576 
ATOM   2051  N3   DC A  99     -68.504 179.569 501.171 
ATOM   2052  C4   DC A  99     -68.333 178.279 501.485 
ATOM   2053  N4   DC A  99     -67.111 177.858 501.770 
ATOM   2054  C5   DC A  99     -69.435 177.364 501.518 
ATOM   2055  C6   DC A  99     -70.660 177.864 501.216 
ATOM   2056  P    DC A 100     -75.432 180.560 497.965 
ATOM   2057  OP1  DC A 100     -76.799 180.934 498.388 
ATOM   2058  OP2  DC A 100     -75.299 179.256 497.278 
ATOM   2059  O5'  DC A 100     -74.816 181.716 497.045 
ATOM   2060  C5'  DC A 100     -74.155 182.830 497.673 
ATOM   2061  C4'  DC A 100     -72.872 183.154 496.934 
ATOM   2062  O4'  DC A 100     -71.736 182.391 497.431 
ATOM   2063  C3'  DC A 100     -72.879 182.868 495.432 
ATOM   2064  O3'  DC A 100     -72.132 183.880 494.767 
ATOM   2065  C2'  DC A 100     -72.135 181.541 495.287 
ATOM   2066  C1'  DC A 100     -71.051 181.832 496.321 
ATOM   2067  N1   DC A 100     -70.325 180.618 496.787 
ATOM   2068  C2   DC A 100     -68.972 180.747 497.092 
ATOM   2069  O2   DC A 100     -68.435 181.853 496.964 
ATOM   2070  N3   DC A 100     -68.293 179.651 497.518 
ATOM   2071  C4   DC A 100     -68.912 178.470 497.643 
ATOM   2072  N4   DC A 100     -68.206 177.431 498.063 
ATOM   2073  C5   DC A 100     -70.303 178.316 497.335 
ATOM   2074  C6   DC A 100     -70.964 179.423 496.910 
ATOM   2075  P    DT A 101     -72.661 184.438 493.363 
ATOM   2076  OP1  DT A 101     -73.676 185.490 493.598 
ATOM   2077  OP2  DT A 101     -73.083 183.308 492.507 
ATOM   2078  O5'  DT A 101     -71.331 185.097 492.765 
ATOM   2079  C5'  DT A 101     -70.348 185.633 493.671 
ATOM   2080  C4'  DT A 101     -68.957 185.222 493.229 
ATOM   2081  O4'  DT A 101     -68.554 183.938 493.785 
ATOM   2082  C3'  DT A 101     -68.763 185.049 491.723 
ATOM   2083  O3'  DT A 101     -67.462 185.505 491.371 
ATOM   2084  C2'  DT A 101     -68.826 183.539 491.495 
ATOM   2085  C1'  DT A 101     -68.030 183.140 492.734 
ATOM   2086  N1   DT A 101     -68.193 181.710 493.115 
ATOM   2087  C2   DT A 101     -67.100 181.079 493.658 
ATOM   2088  O2   DT A 101     -66.031 181.637 493.833 
ATOM   2089  N3   DT A 101     -67.287 179.753 493.998 
ATOM   2090  C4   DT A 101     -68.450 179.026 493.844 
ATOM   2091  O4   DT A 101     -68.498 177.842 494.187 
ATOM   2092  C5   DT A 101     -69.541 179.773 493.267 
ATOM   2093  C7   DT A 101     -70.844 179.056 493.064 
ATOM   2094  C6   DT A 101     -69.387 181.063 492.926 
ATOM   2095  P    DC A 102     -67.267 186.319 490.007 
ATOM   2096  OP1  DC A 102     -67.591 187.746 490.230 
ATOM   2097  OP2  DC A 102     -68.010 185.647 488.918 
ATOM   2098  O5'  DC A 102     -65.694 186.156 489.763 
ATOM   2099  C5'  DC A 102     -64.822 186.021 490.901 
ATOM   2100  C4'  DC A 102     -63.802 184.928 490.646 
ATOM   2101  O4'  DC A 102     -64.285 183.614 491.047 
ATOM   2102  C3'  DC A 102     -63.382 184.737 489.189 
ATOM   2103  O3'  DC A 102     -61.998 184.412 489.147 
ATOM   2104  C2'  DC A 102     -64.181 183.526 488.711 
ATOM   2105  C1'  DC A 102     -64.036 182.703 489.987 
ATOM   2106  N1   DC A 102     -65.016 181.587 490.096 
ATOM   2107  C2   DC A 102     -64.597 180.413 490.716 
ATOM   2108  O2   DC A 102     -63.439 180.346 491.146 
ATOM   2109  N3   DC A 102     -65.475 179.383 490.825 
ATOM   2110  C4   DC A 102     -66.721 179.496 490.346 
ATOM   2111  N4   DC A 102     -67.540 178.463 490.476 
ATOM   2112  C5   DC A 102     -67.172 180.695 489.704 
ATOM   2113  C6   DC A 102     -66.279 181.712 489.605 
ATOM   2114  P    DC A 103     -61.088 185.036 487.988 
ATOM   2115  OP1  DC A 103     -60.648 186.394 488.381 
ATOM   2116  OP2  DC A 103     -61.795 184.933 486.692 
ATOM   2117  O5'  DC A 103     -59.836 184.041 487.998 
ATOM   2118  C5'  DC A 103     -59.464 183.399 489.233 
ATOM   2119  C4'  DC A 103     -59.153 181.936 488.984 
ATOM   2120  O4'  DC A 103     -60.336 181.094 489.076 
ATOM   2121  C3'  DC A 103     -58.570 181.605 487.611 
ATOM   2122  O3'  DC A 103     -57.606 180.570 487.757 
ATOM   2123  C2'  DC A 103     -59.752 181.057 486.810 
ATOM   2124  C1'  DC A 103     -60.368 180.241 487.941 
ATOM   2125  N1   DC A 103     -61.785 179.851 487.695 
ATOM   2126  C2   DC A 103     -62.211 178.617 488.179 
ATOM   2127  O2   DC A 103     -61.404 177.903 488.787 
ATOM   2128  N3   DC A 103     -63.499 178.241 487.964 
ATOM   2129  C4   DC A 103     -64.341 179.043 487.301 
ATOM   2130  N4   DC A 103     -65.587 178.633 487.118 
ATOM   2131  C5   DC A 103     -63.922 180.317 486.795 
ATOM   2132  C6   DC A 103     -62.632 180.673 487.020 
ATOM   2133  P    DC A 104     -56.261 180.633 486.891 
ATOM   2134  OP1  DC A 104     -55.275 181.503 487.570 
ATOM   2135  OP2  DC A 104     -56.588 180.991 485.493 
ATOM   2136  O5'  DC A 104     -55.772 179.111 486.956 
ATOM   2137  C5'  DC A 104     -56.098 178.322 488.115 
ATOM   2138  C4'  DC A 104     -56.562 176.943 487.689 
ATOM   2139  O4'  DC A 104     -57.995 176.892 487.436 
ATOM   2140  C3'  DC A 104     -55.940 176.400 486.403 
ATOM   2141  O3'  DC A 104     -55.738 174.999 486.544 
ATOM   2142  C2'  DC A 104     -57.006 176.632 485.331 
ATOM   2143  C1'  DC A 104     -58.206 176.246 486.190 
ATOM   2144  N1   DC A 104     -59.510 176.715 485.642 
ATOM   2145  C2   DC A 104     -60.625 175.904 485.836 
ATOM   2146  O2   DC A 104     -60.489 174.840 486.450 
ATOM   2147  N3   DC A 104     -61.822 176.314 485.343 
ATOM   2148  C4   DC A 104     -61.928 177.474 484.684 
ATOM   2149  N4   DC A 104     -63.118 177.829 484.222 
ATOM   2150  C5   DC A 104     -60.793 178.322 484.472 
ATOM   2151  C6   DC A 104     -59.606 177.896 484.972 
ATOM   2152  P    DC A 105     -54.406 174.343 485.946 
ATOM   2153  OP1  DC A 105     -53.300 174.494 486.919 
ATOM   2154  OP2  DC A 105     -54.155 174.878 484.590 
ATOM   2155  O5'  DC A 105     -54.829 172.803 485.847 
ATOM   2156  C5'  DC A 105     -55.786 172.280 486.787 
ATOM   2157  C4'  DC A 105     -56.795 171.407 486.068 
ATOM   2158  O4'  DC A 105     -57.930 172.168 485.565 
ATOM   2159  C3'  DC A 105     -56.275 170.664 484.838 
ATOM   2160  O3'  DC A 105     -56.887 169.381 484.782 
ATOM   2161  C2'  DC A 105     -56.769 171.489 483.650 
ATOM   2162  C1'  DC A 105     -58.153 171.799 484.213 
ATOM   2163  N1   DC A 105     -58.837 172.931 483.531 
ATOM   2164  C2   DC A 105     -60.222 172.867 483.394 
ATOM   2165  O2   DC A 105     -60.820 171.880 483.841 
ATOM   2166  N3   DC A 105     -60.865 173.889 482.774 
ATOM   2167  C4   DC A 105     -60.181 174.940 482.304 
ATOM   2168  N4   DC A 105     -60.854 175.912 481.708 
ATOM   2169  C5   DC A 105     -58.757 175.026 482.434 
ATOM   2170  C6   DC A 105     -58.133 173.994 483.056 
ATOM   2171  P    DG A 106     -56.009 168.122 484.326 
ATOM   2172  OP1  DG A 106     -55.256 167.596 485.487 
ATOM   2173  OP2  DG A 106     -55.203 168.483 483.139 
ATOM   2174  O5'  DG A 106     -57.148 167.079 483.905 
ATOM   2175  C5'  DG A 106     -58.424 167.135 484.567 
ATOM   2176  C4'  DG A 106     -59.542 166.995 483.552 
ATOM   2177  O4'  DG A 106     -59.944 168.277 482.990 
ATOM   2178  C3'  DG A 106     -59.223 166.140 482.326 
ATOM   2179  O3'  DG A 106     -60.389 165.412 481.957 
ATOM   2180  C2'  DG A 106     -58.909 167.148 481.221 
ATOM   2181  C1'  DG A 106     -60.005 168.149 481.578 
ATOM   2182  N9   DG A 106     -59.802 169.498 480.981 
ATOM   2183  C8   DG A 106     -58.626 170.174 480.738 
ATOM   2184  N7   DG A 106     -58.794 171.357 480.196 
ATOM   2185  C5   DG A 106     -60.177 171.471 480.071 
ATOM   2186  C6   DG A 106     -60.964 172.532 479.551 
ATOM   2187  O6   DG A 106     -60.594 173.607 479.087 
ATOM   2188  N1   DG A 106     -62.332 172.233 479.613 
ATOM   2189  C2   DG A 106     -62.869 171.062 480.112 
ATOM   2190  N2   DG A 106     -64.201 170.970 480.083 
ATOM   2191  N3   DG A 106     -62.131 170.068 480.600 
ATOM   2192  C4   DG A 106     -60.802 170.342 480.547 
ATOM   2193  P    DG A 107     -60.234 163.899 481.461 
ATOM   2194  OP1  DG A 107     -60.171 162.997 482.634 
ATOM   2195  OP2  DG A 107     -59.107 163.802 480.507 
ATOM   2196  O5'  DG A 107     -61.615 163.678 480.685 
ATOM   2197  C5'  DG A 107     -62.782 164.404 481.116 
ATOM   2198  C4'  DG A 107     -63.528 164.947 479.913 
ATOM   2199  O4'  DG A 107     -63.044 166.259 479.506 
ATOM   2200  C3'  DG A 107     -63.435 164.109 478.638 
ATOM   2201  O3'  DG A 107     -64.683 164.164 477.959 
ATOM   2202  C2'  DG A 107     -62.385 164.819 477.783 
ATOM   2203  C1'  DG A 107     -62.831 166.243 478.103 
ATOM   2204  N9   DG A 107     -61.810 167.278 477.778 
ATOM   2205  C8   DG A 107     -60.437 167.201 477.856 
ATOM   2206  N7   DG A 107     -59.819 168.299 477.493 
ATOM   2207  C5   DG A 107     -60.857 169.164 477.151 
ATOM   2208  C6   DG A 107     -60.813 170.503 476.682 
ATOM   2209  O6   DG A 107     -59.833 171.213 476.470 
ATOM   2210  N1   DG A 107     -62.101 171.009 476.456 
ATOM   2211  C2   DG A 107     -63.276 170.312 476.657 
ATOM   2212  N2   DG A 107     -64.404 170.973 476.383 
ATOM   2213  N3   DG A 107     -63.316 169.056 477.097 
ATOM   2214  C4   DG A 107     -62.076 168.551 477.321 
ATOM   2215  P    DG A 108     -65.244 162.838 477.258 
ATOM   2216  OP1  DG A 108     -65.947 162.006 478.260 
ATOM   2217  OP2  DG A 108     -64.154 162.173 476.511 
ATOM   2218  O5'  DG A 108     -66.305 163.450 476.228 
ATOM   2219  C5'  DG A 108     -66.972 164.683 476.562 
ATOM   2220  C4'  DG A 108     -67.009 165.596 475.353 
ATOM   2221  O4'  DG A 108     -65.824 166.438 475.255 
ATOM   2222  C3'  DG A 108     -67.079 164.899 473.995 
ATOM   2223  O3'  DG A 108     -67.907 165.664 473.127 
ATOM   2224  C2'  DG A 108     -65.646 164.944 473.462 
ATOM   2225  C1'  DG A 108     -65.330 166.363 473.927 
ATOM   2226  N9   DG A 108     -63.873 166.671 473.958 
ATOM   2227  C8   DG A 108     -62.812 165.844 474.259 
ATOM   2228  N7   DG A 108     -61.642 166.431 474.192 
ATOM   2229  C5   DG A 108     -61.949 167.740 473.820 
ATOM   2230  C6   DG A 108     -61.093 168.848 473.591 
ATOM   2231  O6   DG A 108     -59.869 168.905 473.670 
ATOM   2232  N1   DG A 108     -61.821 169.991 473.230 
ATOM   2233  C2   DG A 108     -63.195 170.053 473.108 
ATOM   2234  N2   DG A 108     -63.699 171.238 472.754 
ATOM   2235  N3   DG A 108     -63.997 169.012 473.324 
ATOM   2236  C4   DG A 108     -63.307 167.897 473.674 
ATOM   2237  P    DC A 109     -68.903 164.899 472.133 
ATOM   2238  OP1  DC A 109     -70.152 164.555 472.849 
ATOM   2239  OP2  DC A 109     -68.192 163.773 471.488 
ATOM   2240  O5'  DC A 109     -69.201 166.038 471.049 
ATOM   2241  C5'  DC A 109     -69.169 167.418 471.458 
ATOM   2242  C4'  DC A 109     -68.431 168.248 470.426 
ATOM   2243  O4'  DC A 109     -66.998 168.296 470.674 
ATOM   2244  C3'  DC A 109     -68.540 167.761 468.981 
ATOM   2245  O3'  DC A 109     -68.606 168.891 468.119 
ATOM   2246  C2'  DC A 109     -67.224 167.028 468.720 
ATOM   2247  C1'  DC A 109     -66.323 168.014 469.457 
ATOM   2248  N1   DC A 109     -64.979 167.464 469.790 
ATOM   2249  C2   DC A 109     -63.896 168.338 469.763 
ATOM   2250  O2   DC A 109     -64.091 169.523 469.468 
ATOM   2251  N3   DC A 109     -62.661 167.856 470.062 
ATOM   2252  C4   DC A 109     -62.491 166.567 470.377 
ATOM   2253  N4   DC A 109     -61.268 166.145 470.661 
ATOM   2254  C5   DC A 109     -63.593 165.651 470.410 
ATOM   2255  C6   DC A 109     -64.818 166.151 470.107 
ATOM   2256  P    DA A 110     -69.589 168.847 466.856 
ATOM   2257  OP1  DA A 110     -70.957 169.222 467.280 
ATOM   2258  OP2  DA A 110     -69.457 167.543 466.170 
ATOM   2259  O5'  DA A 110     -68.974 170.003 465.937 
ATOM   2260  C5'  DA A 110     -68.312 171.117 466.565 
ATOM   2261  C4'  DA A 110     -67.030 171.441 465.825 
ATOM   2262  O4'  DA A 110     -65.893 170.678 466.323 
ATOM   2263  C3'  DA A 110     -67.036 171.156 464.324 
ATOM   2264  O3'  DA A 110     -66.290 172.167 463.659 
ATOM   2265  C2'  DA A 110     -66.293 169.828 464.179 
ATOM   2266  C1'  DA A 110     -65.208 170.119 465.212 
ATOM   2267  N9   DA A 110     -64.483 168.905 465.679 
ATOM   2268  C8   DA A 110     -64.970 167.642 465.856 
ATOM   2269  N7   DA A 110     -64.085 166.792 466.275 
ATOM   2270  C5   DA A 110     -62.924 167.545 466.385 
ATOM   2271  C6   DA A 110     -61.618 167.220 466.785 
ATOM   2272  N6   DA A 110     -61.245 165.990 467.168 
ATOM   2273  N1   DA A 110     -60.703 168.208 466.778 
ATOM   2274  C2   DA A 110     -61.079 169.428 466.398 
ATOM   2275  N3   DA A 110     -62.261 169.848 466.006 
ATOM   2276  C4   DA A 110     -63.158 168.840 466.022 
ATOM   2277  P    DG A 111     -66.819 172.725 462.255 
ATOM   2278  OP1  DG A 111     -67.833 173.777 462.489 
ATOM   2279  OP2  DG A 111     -67.241 171.595 461.399 
ATOM   2280  O5'  DG A 111     -65.488 173.384 461.656 
ATOM   2281  C5'  DG A 111     -64.506 173.920 462.563 
ATOM   2282  C4'  DG A 111     -63.115 173.510 462.120 
ATOM   2283  O4'  DG A 111     -62.711 172.226 462.676 
ATOM   2284  C3'  DG A 111     -62.920 173.336 460.614 
ATOM   2285  O3'  DG A 111     -61.620 173.793 460.262 
ATOM   2286  C2'  DG A 111     -62.983 171.827 460.386 
ATOM   2287  C1'  DG A 111     -62.188 171.428 461.625 
ATOM   2288  N9   DG A 111     -62.350 169.997 462.007 
ATOM   2289  C8   DG A 111     -63.459 169.186 461.895 
ATOM   2290  N7   DG A 111     -63.271 167.962 462.325 
ATOM   2291  C5   DG A 111     -61.944 167.962 462.753 
ATOM   2292  C6   DG A 111     -61.166 166.918 463.319 
ATOM   2293  O6   DG A 111     -61.494 165.760 463.564 
ATOM   2294  N1   DG A 111     -59.864 167.349 463.607 
ATOM   2295  C2   DG A 111     -59.377 168.621 463.379 
ATOM   2296  N2   DG A 111     -58.105 168.834 463.725 
ATOM   2297  N3   DG A 111     -60.108 169.600 462.848 
ATOM   2298  C4   DG A 111     -61.373 169.199 462.562 
ATOM   2299  P    DA A 112     -61.424 174.606 458.898 
ATOM   2300  OP1  DA A 112     -61.748 176.033 459.121 
ATOM   2301  OP2  DA A 112     -62.167 173.934 457.809 
ATOM   2302  O5'  DA A 112     -59.852 174.443 458.655 
ATOM   2303  C5'  DA A 112     -58.980 174.308 459.793 
ATOM   2304  C4'  DA A 112     -57.960 173.215 459.538 
ATOM   2305  O4'  DA A 112     -58.442 171.901 459.939 
ATOM   2306  C3'  DA A 112     -57.540 173.025 458.080 
ATOM   2307  O3'  DA A 112     -56.156 172.699 458.039 
ATOM   2308  C2'  DA A 112     -58.339 171.813 457.602 
ATOM   2309  C1'  DA A 112     -58.193 170.990 458.879 
ATOM   2310  N9   DA A 112     -59.174 169.874 458.988 
ATOM   2311  C8   DA A 112     -60.467 169.836 458.552 
ATOM   2312  N7   DA A 112     -61.070 168.713 458.795 
ATOM   2313  C5   DA A 112     -60.106 167.949 459.439 
ATOM   2314  C6   DA A 112     -60.123 166.645 459.959 
ATOM   2315  N6   DA A 112     -61.197 165.842 459.909 
ATOM   2316  N1   DA A 112     -58.994 166.192 460.535 
ATOM   2317  C2   DA A 112     -57.931 166.994 460.582 
ATOM   2318  N3   DA A 112     -57.798 168.223 460.133 
ATOM   2319  C4   DA A 112     -58.942 168.651 459.561 
ATOM   2320  P    DA A 113     -55.246 173.323 456.880 
ATOM   2321  OP1  DA A 113     -54.806 174.681 457.273 
ATOM   2322  OP2  DA A 113     -55.953 173.220 455.584 
ATOM   2323  O5'  DA A 113     -53.994 172.328 456.890 
ATOM   2324  C5'  DA A 113     -53.622 171.686 458.125 
ATOM   2325  C4'  DA A 113     -53.310 170.224 457.876 
ATOM   2326  O4'  DA A 113     -54.494 169.381 457.967 
ATOM   2327  C3'  DA A 113     -52.728 169.892 456.502 
ATOM   2328  O3'  DA A 113     -51.763 168.857 456.649 
ATOM   2329  C2'  DA A 113     -53.909 169.345 455.702 
ATOM   2330  C1'  DA A 113     -54.526 168.529 456.833 
ATOM   2331  N9   DA A 113     -55.942 168.138 456.587 
ATOM   2332  C8   DA A 113     -56.915 168.839 455.933 
ATOM   2333  N7   DA A 113     -58.057 168.228 455.881 
ATOM   2334  C5   DA A 113     -57.829 167.034 456.550 
ATOM   2335  C6   DA A 113     -58.657 165.937 456.840 
ATOM   2336  N6   DA A 113     -59.945 165.865 456.474 
ATOM   2337  N1   DA A 113     -58.111 164.912 457.521 
ATOM   2338  C2   DA A 113     -56.831 164.989 457.882 
ATOM   2339  N3   DA A 113     -55.965 165.956 457.669 
ATOM   2340  C4   DA A 113     -56.536 166.969 456.985 
ATOM   2341  P    DG A 114     -50.419 168.920 455.783 
ATOM   2342  OP1  DG A 114     -49.432 169.790 456.462 
ATOM   2343  OP2  DG A 114     -50.745 169.278 454.385 
ATOM   2344  O5'  DG A 114     -49.929 167.398 455.848 
ATOM   2345  C5'  DG A 114     -50.255 166.609 457.007 
ATOM   2346  C4'  DG A 114     -50.719 165.230 456.581 
ATOM   2347  O4'  DG A 114     -52.153 165.180 456.327 
ATOM   2348  C3'  DG A 114     -50.098 164.687 455.294 
ATOM   2349  O3'  DG A 114     -49.896 163.286 455.435 
ATOM   2350  C2'  DG A 114     -51.164 164.919 454.222 
ATOM   2351  C1'  DG A 114     -52.364 164.534 455.081 
ATOM   2352  N9   DG A 114     -53.668 165.002 454.533 
ATOM   2353  C8   DG A 114     -53.956 166.156 453.835 
ATOM   2354  N7   DG A 114     -55.214 166.270 453.491 
ATOM   2355  C5   DG A 114     -55.803 165.111 453.995 
ATOM   2356  C6   DG A 114     -57.151 164.671 453.935 
ATOM   2357  O6   DG A 114     -58.118 165.221 453.417 
ATOM   2358  N1   DG A 114     -57.313 163.435 454.575 
ATOM   2359  C2   DG A 114     -56.306 162.719 455.194 
ATOM   2360  N2   DG A 114     -56.668 161.559 455.749 
ATOM   2361  N3   DG A 114     -55.043 163.134 455.250 
ATOM   2362  C4   DG A 114     -54.867 164.331 454.632 
ATOM   2363  P    DA A 115     -48.564 162.630 454.838 
ATOM   2364  OP1  DA A 115     -47.457 162.781 455.810 
ATOM   2365  OP2  DA A 115     -48.313 163.165 453.481 
ATOM   2366  O5'  DA A 115     -48.987 161.090 454.738 
ATOM   2367  C5'  DA A 115     -49.944 160.568 455.678 
ATOM   2368  C4'  DA A 115     -50.952 159.694 454.960 
ATOM   2369  O4'  DA A 115     -52.088 160.455 454.457 
ATOM   2370  C3'  DA A 115     -50.432 158.951 453.729 
ATOM   2371  O3'  DA A 115     -51.045 157.668 453.673 
ATOM   2372  C2'  DA A 115     -50.927 159.776 452.541 
ATOM   2373  C1'  DA A 115     -52.311 160.086 453.104 
ATOM   2374  N9   DA A 115     -52.995 161.219 452.423 
ATOM   2375  C8   DA A 115     -52.442 162.350 451.893 
ATOM   2376  N7   DA A 115     -53.306 163.156 451.360 
ATOM   2377  C5   DA A 115     -54.523 162.516 451.549 
ATOM   2378  C6   DA A 115     -55.840 162.862 451.203 
ATOM   2379  N6   DA A 115     -56.164 163.996 450.565 
ATOM   2380  N1   DA A 115     -56.815 161.998 451.539 
ATOM   2381  C2   DA A 115     -56.488 160.874 452.173 
ATOM   2382  N3   DA A 115     -55.301 160.445 452.545 
ATOM   2383  C4   DA A 115     -54.343 161.329 452.197 
ATOM   2384  P    DA A 116     -50.166 156.409 453.218 
ATOM   2385  OP1  DA A 116     -49.413 155.883 454.378 
ATOM   2386  OP2  DA A 116     -49.360 156.770 452.031 
ATOM   2387  O5'  DA A 116     -51.305 155.366 452.796 
ATOM   2388  C5'  DA A 116     -52.582 155.422 453.459 
ATOM   2389  C4'  DA A 116     -53.699 155.283 452.443 
ATOM   2390  O4'  DA A 116     -54.102 156.564 451.882 
ATOM   2391  C3'  DA A 116     -53.381 154.427 451.217 
ATOM   2392  O3'  DA A 116     -54.546 153.700 450.848 
ATOM   2393  C2'  DA A 116     -53.066 155.435 450.112 
ATOM   2394  C1'  DA A 116     -54.162 156.436 450.469 
ATOM   2395  N9   DA A 116     -53.959 157.785 449.873 
ATOM   2396  C8   DA A 116     -52.785 158.441 449.639 
ATOM   2397  N7   DA A 116     -52.935 159.612 449.103 
ATOM   2398  C5   DA A 116     -54.311 159.744 448.970 
ATOM   2399  C6   DA A 116     -55.119 160.775 448.463 
ATOM   2400  N6   DA A 116     -54.632 161.924 447.971 
ATOM   2401  N1   DA A 116     -56.451 160.582 448.478 
ATOM   2402  C2   DA A 116     -56.929 159.439 448.969 
ATOM   2403  N3   DA A 116     -56.277 158.412 449.466 
ATOM   2404  C4   DA A 116     -54.946 158.630 449.439 
ATOM   2405  P    DA A 117     -54.391 152.186 450.352 
ATOM   2406  OP1  DA A 117     -54.329 151.284 451.525 
ATOM   2407  OP2  DA A 117     -53.265 152.089 449.398 
ATOM   2408  O5'  DA A 117     -55.773 151.965 449.576 
ATOM   2409  C5'  DA A 117     -56.939 152.691 450.007 
ATOM   2410  C4'  DA A 117     -57.685 153.234 448.805 
ATOM   2411  O4'  DA A 117     -57.202 154.546 448.398 
ATOM   2412  C3'  DA A 117     -57.592 152.396 447.530 
ATOM   2413  O3'  DA A 117     -58.840 152.451 446.850 
ATOM   2414  C2'  DA A 117     -56.543 153.107 446.675 
ATOM   2415  C1'  DA A 117     -56.989 154.530 446.995 
ATOM   2416  N9   DA A 117     -55.968 155.565 446.670 
ATOM   2417  C8   DA A 117     -54.608 155.470 446.754 
ATOM   2418  N7   DA A 117     -53.984 156.550 446.397 
ATOM   2419  C5   DA A 117     -55.004 157.427 446.051 
ATOM   2420  C6   DA A 117     -54.996 158.752 445.586 
ATOM   2421  N6   DA A 117     -53.876 159.458 445.380 
ATOM   2422  N1   DA A 117     -56.187 159.328 445.339 
ATOM   2423  C2   DA A 117     -57.299 158.622 445.546 
ATOM   2424  N3   DA A 117     -57.428 157.385 445.975 
ATOM   2425  C4   DA A 117     -56.222 156.832 446.215 
ATOM   2426  P    DT A 118     -59.402 151.125 446.149 
ATOM   2427  OP1  DT A 118     -60.105 150.293 447.152 
ATOM   2428  OP2  DT A 118     -58.312 150.460 445.402 
ATOM   2429  O5'  DT A 118     -60.463 151.738 445.120 
ATOM   2430  C5'  DT A 118     -61.130 152.970 445.454 
ATOM   2431  C4'  DT A 118     -61.167 153.884 444.244 
ATOM   2432  O4'  DT A 118     -59.982 154.725 444.147 
ATOM   2433  C3'  DT A 118     -61.236 153.187 442.886 
ATOM   2434  O3'  DT A 118     -62.065 153.951 442.018 
ATOM   2435  C2'  DT A 118     -59.804 153.231 442.354 
ATOM   2436  C1'  DT A 118     -59.487 154.650 442.819 
ATOM   2437  N1   DT A 118     -58.031 154.959 442.849 
ATOM   2438  C2   DT A 118     -57.657 156.244 442.535 
ATOM   2439  O2   DT A 118     -58.459 157.114 442.241 
ATOM   2440  N3   DT A 118     -56.299 156.493 442.573 
ATOM   2441  C4   DT A 118     -55.309 155.586 442.891 
ATOM   2442  O4   DT A 118     -54.124 155.926 442.891 
ATOM   2443  C5   DT A 118     -55.799 154.265 443.205 
ATOM   2444  C7   DT A 118     -54.786 153.215 443.562 
ATOM   2445  C6   DT A 118     -57.113 153.994 443.176 
ATOM   2446  P    DC A 119     -63.061 153.187 441.024 
ATOM   2447  OP1  DC A 119     -64.309 152.842 441.741 
ATOM   2448  OP2  DC A 119     -62.350 152.061 440.380 
ATOM   2449  O5'  DC A 119     -63.359 154.325 439.940 
ATOM   2450  C5'  DC A 119     -63.326 155.705 440.350 
ATOM   2451  C4'  DC A 119     -62.589 156.535 439.318 
ATOM   2452  O4'  DC A 119     -61.155 156.583 439.565 
ATOM   2453  C3'  DC A 119     -62.697 156.048 437.873 
ATOM   2454  O3'  DC A 119     -62.764 157.178 437.011 
ATOM   2455  C2'  DC A 119     -61.382 155.315 437.611 
ATOM   2456  C1'  DC A 119     -60.480 156.301 438.349 
ATOM   2457  N1   DC A 119     -59.137 155.752 438.681 
ATOM   2458  C2   DC A 119     -58.053 156.626 438.654 
ATOM   2459  O2   DC A 119     -58.249 157.810 438.359 
ATOM   2460  N3   DC A 119     -56.819 156.143 438.954 
ATOM   2461  C4   DC A 119     -56.649 154.854 439.268 
ATOM   2462  N4   DC A 119     -55.426 154.432 439.553 
ATOM   2463  C5   DC A 119     -57.750 153.938 439.301 
ATOM   2464  C6   DC A 119     -58.975 154.439 438.999 
ATOM   2465  P    DA A 120     -63.747 157.134 435.748 
ATOM   2466  OP1  DA A 120     -65.114 157.509 436.171 
ATOM   2467  OP2  DA A 120     -63.614 155.830 435.061 
ATOM   2468  O5'  DA A 120     -63.131 158.290 434.828 
ATOM   2469  C5'  DA A 120     -62.470 159.404 435.456 
ATOM   2470  C4'  DA A 120     -61.187 159.729 434.717 
ATOM   2471  O4'  DA A 120     -60.051 158.965 435.214 
ATOM   2472  C3'  DA A 120     -61.194 159.443 433.215 
ATOM   2473  O3'  DA A 120     -60.447 160.454 432.550 
ATOM   2474  C2'  DA A 120     -60.450 158.115 433.070 
ATOM   2475  C1'  DA A 120     -59.366 158.407 434.104 
ATOM   2476  N9   DA A 120     -58.640 157.192 434.570 
ATOM   2477  C8   DA A 120     -59.128 155.929 434.747 
ATOM   2478  N7   DA A 120     -58.242 155.079 435.166 
ATOM   2479  C5   DA A 120     -57.081 155.832 435.277 
ATOM   2480  C6   DA A 120     -55.775 155.507 435.677 
ATOM   2481  N6   DA A 120     -55.403 154.277 436.059 
ATOM   2482  N1   DA A 120     -54.860 156.495 435.670 
ATOM   2483  C2   DA A 120     -55.236 157.715 435.290 
ATOM   2484  N3   DA A 120     -56.418 158.135 434.897 
ATOM   2485  C4   DA A 120     -57.316 157.127 434.913 
ATOM   2486  P    DC A 121     -60.976 161.012 431.146 
ATOM   2487  OP1  DC A 121     -61.991 162.064 431.381 
ATOM   2488  OP2  DC A 121     -61.398 159.882 430.290 
ATOM   2489  O5'  DC A 121     -59.646 161.672 430.548 
ATOM   2490  C5'  DC A 121     -58.663 162.207 431.454 
ATOM   2491  C4'  DC A 121     -57.272 161.797 431.012 
ATOM   2492  O4'  DC A 121     -56.869 160.513 431.568 
ATOM   2493  C3'  DC A 121     -57.078 161.624 429.506 
ATOM   2494  O3'  DC A 121     -55.777 162.080 429.154 
ATOM   2495  C2'  DC A 121     -57.141 160.114 429.278 
ATOM   2496  C1'  DC A 121     -56.345 159.715 430.517 
ATOM   2497  N1   DC A 121     -56.508 158.284 430.898 
ATOM   2498  C2   DC A 121     -55.409 157.630 431.450 
ATOM   2499  O2   DC A 121     -54.355 158.258 431.599 
ATOM   2500  N3   DC A 121     -55.537 156.325 431.803 
ATOM   2501  C4   DC A 121     -56.697 155.680 431.625 
ATOM   2502  N4   DC A 121     -56.771 154.408 431.986 
ATOM   2503  C5   DC A 121     -57.839 156.334 431.059 
ATOM   2504  C6   DC A 121     -57.691 157.638 430.712 
ATOM   2505  P    DC A 122     -55.582 162.894 427.790 
ATOM   2506  OP1  DC A 122     -55.906 164.320 428.013 
ATOM   2507  OP2  DC A 122     -56.325 162.222 426.701 
ATOM   2508  O5'  DC A 122     -54.010 162.730 427.546 
ATOM   2509  C5'  DC A 122     -53.137 162.595 428.684 
ATOM   2510  C4'  DC A 122     -52.117 161.502 428.429 
ATOM   2511  O4'  DC A 122     -52.600 160.188 428.830 
ATOM   2512  C3'  DC A 122     -51.697 161.312 426.972 
ATOM   2513  O3'  DC A 122     -50.313 160.986 426.930 
ATOM   2514  C2'  DC A 122     -52.497 160.100 426.494 
ATOM   2515  C1'  DC A 122     -52.351 159.278 427.770 
ATOM   2516  N1   DC A 122     -53.331 158.162 427.879 
ATOM   2517  C2   DC A 122     -52.912 156.987 428.499 
ATOM   2518  O2   DC A 122     -51.754 156.921 428.929 
ATOM   2519  N3   DC A 122     -53.790 155.957 428.608 
ATOM   2520  C4   DC A 122     -55.036 156.070 428.129 
ATOM   2521  N4   DC A 122     -55.855 155.038 428.259 
ATOM   2522  C5   DC A 122     -55.487 157.269 427.487 
ATOM   2523  C6   DC A 122     -54.594 158.286 427.388 
ATOM   2524  P    DA A 123     -49.403 161.611 425.771 
ATOM   2525  OP1  DA A 123     -48.963 162.969 426.164 
ATOM   2526  OP2  DA A 123     -50.110 161.507 424.475 
ATOM   2527  O5'  DA A 123     -48.151 160.615 425.781 
ATOM   2528  C5'  DA A 123     -47.779 159.973 427.016 
ATOM   2529  C4'  DA A 123     -47.468 158.511 426.767 
ATOM   2530  O4'  DA A 123     -48.651 157.668 426.859 
ATOM   2531  C3'  DA A 123     -46.885 158.179 425.394 
ATOM   2532  O3'  DA A 123     -45.921 157.144 425.540 
ATOM   2533  C2'  DA A 123     -48.067 157.632 424.593 
ATOM   2534  C1'  DA A 123     -48.683 156.816 425.724 
ATOM   2535  N9   DA A 123     -50.100 156.425 425.478 
ATOM   2536  C8   DA A 123     -51.072 157.126 424.825 
ATOM   2537  N7   DA A 123     -52.214 156.516 424.773 
ATOM   2538  C5   DA A 123     -51.986 155.321 425.441 
ATOM   2539  C6   DA A 123     -52.814 154.224 425.731 
ATOM   2540  N6   DA A 123     -54.102 154.152 425.366 
ATOM   2541  N1   DA A 123     -52.269 153.199 426.413 
ATOM   2542  C2   DA A 123     -50.989 153.276 426.774 
ATOM   2543  N3   DA A 123     -50.123 154.243 426.560 
ATOM   2544  C4   DA A 123     -50.694 155.256 425.876 
ATOM   2545  P    DT A 124     -44.576 157.207 424.674 
ATOM   2546  OP1  DT A 124     -43.590 158.077 425.353 
ATOM   2547  OP2  DT A 124     -44.903 157.565 423.276 
ATOM   2548  O5'  DT A 124     -44.087 155.685 424.739 
ATOM   2549  C5'  DT A 124     -44.413 154.896 425.898 
ATOM   2550  C4'  DT A 124     -44.877 153.518 425.472 
ATOM   2551  O4'  DT A 124     -46.310 153.467 425.219 
ATOM   2552  C3'  DT A 124     -44.255 152.974 424.186 
ATOM   2553  O3'  DT A 124     -44.053 151.573 424.327 
ATOM   2554  C2'  DT A 124     -45.321 153.206 423.114 
ATOM   2555  C1'  DT A 124     -46.522 152.821 423.973 
ATOM   2556  N1   DT A 124     -47.825 153.290 423.425 
ATOM   2557  C2   DT A 124     -48.915 152.479 423.625 
ATOM   2558  O2   DT A 124     -48.853 151.417 424.221 
ATOM   2559  N3   DT A 124     -50.107 152.946 423.102 
ATOM   2560  C4   DT A 124     -50.291 154.127 422.413 
ATOM   2561  O4   DT A 124     -51.407 154.439 421.992 
ATOM   2562  C5   DT A 124     -49.088 154.910 422.253 
ATOM   2563  C7   DT A 124     -49.200 156.211 421.514 
ATOM   2564  C6   DT A 124     -47.917 154.479 422.751 
ATOM   2565  P    DT A 125     -42.721 150.917 423.729 
ATOM   2566  OP1  DT A 125     -41.615 151.068 424.702 
ATOM   2567  OP2  DT A 125     -42.471 151.452 422.373 
ATOM   2568  O5'  DT A 125     -43.144 149.378 423.630 
ATOM   2569  C5'  DT A 125     -44.101 148.855 424.570 
ATOM   2570  C4'  DT A 125     -45.110 147.981 423.851 
ATOM   2571  O4'  DT A 125     -46.245 148.743 423.348 
ATOM   2572  C3'  DT A 125     -44.590 147.238 422.621 
ATOM   2573  O3'  DT A 125     -45.202 145.955 422.565 
ATOM   2574  C2'  DT A 125     -45.084 148.064 421.433 
ATOM   2575  C1'  DT A 125     -46.468 148.373 421.996 
ATOM   2576  N1   DT A 125     -47.153 149.506 421.314 
ATOM   2577  C2   DT A 125     -48.519 149.426 421.187 
ATOM   2578  O2   DT A 125     -49.170 148.485 421.604 
ATOM   2579  N3   DT A 125     -49.119 150.495 420.548 
ATOM   2580  C4   DT A 125     -48.480 151.608 420.040 
ATOM   2581  O4   DT A 125     -49.125 152.502 419.488 
ATOM   2582  C5   DT A 125     -47.048 151.600 420.221 
ATOM   2583  C7   DT A 125     -46.277 152.775 419.695 
ATOM   2584  C6   DT A 125     -46.438 150.574 420.838 
ATOM   2585  P    DC A 126     -44.324 144.696 422.109 
ATOM   2586  OP1  DC A 126     -43.571 144.171 423.270 
ATOM   2587  OP2  DC A 126     -43.518 145.057 420.922 
ATOM   2588  O5'  DC A 126     -45.463 143.653 421.688 
ATOM   2589  C5'  DC A 126     -46.739 143.709 422.350 
ATOM   2590  C4'  DC A 126     -47.857 143.570 421.335 
ATOM   2591  O4'  DC A 126     -48.259 144.852 420.773 
ATOM   2592  C3'  DC A 126     -47.538 142.714 420.109 
ATOM   2593  O3'  DC A 126     -48.704 141.987 419.740 
ATOM   2594  C2'  DC A 126     -47.224 143.723 419.004 
ATOM   2595  C1'  DC A 126     -48.320 144.723 419.361 
ATOM   2596  N1   DC A 126     -48.117 146.073 418.764 
ATOM   2597  C2   DC A 126     -49.248 146.789 418.381 
ATOM   2598  O2   DC A 126     -50.361 146.281 418.550 
ATOM   2599  N3   DC A 126     -49.083 148.022 417.834 
ATOM   2600  C4   DC A 126     -47.858 148.536 417.667 
ATOM   2601  N4   DC A 126     -47.752 149.742 417.129 
ATOM   2602  C5   DC A 126     -46.683 147.815 418.054 
ATOM   2603  C6   DC A 126     -46.868 146.585 418.598 
ATOM   2604  P    DC A 127     -48.549 140.473 419.244 
ATOM   2605  OP1  DC A 127     -48.486 139.572 420.417 
ATOM   2606  OP2  DC A 127     -47.422 140.376 418.290 
ATOM   2607  O5'  DC A 127     -49.931 140.252 418.468 
ATOM   2608  C5'  DC A 127     -51.097 140.978 418.899 
ATOM   2609  C4'  DC A 127     -51.843 141.521 417.696 
ATOM   2610  O4'  DC A 127     -51.359 142.833 417.289 
ATOM   2611  C3'  DC A 127     -51.750 140.683 416.421 
ATOM   2612  O3'  DC A 127     -52.998 140.738 415.742 
ATOM   2613  C2'  DC A 127     -50.700 141.394 415.566 
ATOM   2614  C1'  DC A 127     -51.146 142.817 415.886 
ATOM   2615  N1   DC A 127     -50.125 143.852 415.561 
ATOM   2616  C2   DC A 127     -50.576 145.090 415.109 
ATOM   2617  O2   DC A 127     -51.793 145.277 414.998 
ATOM   2618  N3   DC A 127     -49.661 146.046 414.807 
ATOM   2619  C4   DC A 127     -48.351 145.804 414.942 
ATOM   2620  N4   DC A 127     -47.498 146.769 414.634 
ATOM   2621  C5   DC A 127     -47.867 144.538 415.404 
ATOM   2622  C6   DC A 127     -48.797 143.595 415.700 
ATOM   2623  P    DA A 128     -53.559 139.413 415.041 
ATOM   2624  OP1  DA A 128     -54.262 138.581 416.043 
ATOM   2625  OP2  DA A 128     -52.469 138.747 414.294 
ATOM   2626  O5'  DA A 128     -54.620 140.025 414.011 
ATOM   2627  C5'  DA A 128     -55.287 141.257 414.345 
ATOM   2628  C4'  DA A 128     -55.324 142.171 413.136 
ATOM   2629  O4'  DA A 128     -54.139 143.012 413.038 
ATOM   2630  C3'  DA A 128     -55.394 141.474 411.777 
ATOM   2631  O3'  DA A 128     -56.222 142.238 410.910 
ATOM   2632  C2'  DA A 128     -53.961 141.519 411.245 
ATOM   2633  C1'  DA A 128     -53.645 142.937 411.710 
ATOM   2634  N9   DA A 128     -52.188 143.246 411.741 
ATOM   2635  C8   DA A 128     -51.150 142.412 412.042 
ATOM   2636  N7   DA A 128     -49.985 142.980 411.980 
ATOM   2637  C5   DA A 128     -50.270 144.287 411.610 
ATOM   2638  C6   DA A 128     -49.453 145.405 411.375 
ATOM   2639  N6   DA A 128     -48.117 145.380 411.485 
ATOM   2640  N1   DA A 128     -50.060 146.553 411.022 
ATOM   2641  C2   DA A 128     -51.387 146.571 410.916 
ATOM   2642  N3   DA A 128     -52.249 145.598 411.108 
ATOM   2643  C4   DA A 128     -51.616 144.460 411.460 
ATOM   2644  P    DG A 129     -57.218 141.474 409.916 
ATOM   2645  OP1  DG A 129     -58.467 141.130 410.632 
ATOM   2646  OP2  DG A 129     -56.507 140.348 409.271 
ATOM   2647  O5'  DG A 129     -57.516 142.612 408.832 
ATOM   2648  C5'  DG A 129     -57.484 143.992 409.241 
ATOM   2649  C4'  DG A 129     -56.747 144.822 408.209 
ATOM   2650  O4'  DG A 129     -55.313 144.870 408.457 
ATOM   2651  C3'  DG A 129     -56.855 144.335 406.764 
ATOM   2652  O3'  DG A 129     -56.921 145.465 405.902 
ATOM   2653  C2'  DG A 129     -55.539 143.603 406.503 
ATOM   2654  C1'  DG A 129     -54.638 144.588 407.240 
ATOM   2655  N9   DG A 129     -53.294 144.039 407.573 
ATOM   2656  C8   DG A 129     -52.940 142.752 407.914 
ATOM   2657  N7   DG A 129     -51.659 142.595 408.149 
ATOM   2658  C5   DG A 129     -51.128 143.867 407.948 
ATOM   2659  C6   DG A 129     -49.789 144.326 408.053 
ATOM   2660  O6   DG A 129     -48.781 143.693 408.352 
ATOM   2661  N1   DG A 129     -49.692 145.695 407.763 
ATOM   2662  C2   DG A 129     -50.749 146.512 407.416 
ATOM   2663  N2   DG A 129     -50.449 147.791 407.177 
ATOM   2664  N3   DG A 129     -52.006 146.081 407.317 
ATOM   2665  C4   DG A 129     -52.117 144.756 407.596 
ATOM   2666  P    DC A 130     -57.905 145.421 404.639 
ATOM   2667  OP1  DC A 130     -59.272 145.796 405.063 
ATOM   2668  OP2  DC A 130     -57.772 144.117 403.953 
ATOM   2669  O5'  DC A 130     -57.289 146.577 403.720 
ATOM   2670  C5'  DC A 130     -56.627 147.691 404.348 
ATOM   2671  C4'  DC A 130     -55.345 148.016 403.608 
ATOM   2672  O4'  DC A 130     -54.208 147.252 404.106 
ATOM   2673  C3'  DC A 130     -55.352 147.730 402.107 
ATOM   2674  O3'  DC A 130     -54.605 148.741 401.442 
ATOM   2675  C2'  DC A 130     -54.608 146.402 401.962 
ATOM   2676  C1'  DC A 130     -53.523 146.694 402.995 
ATOM   2677  N1   DC A 130     -52.798 145.479 403.462 
ATOM   2678  C2   DC A 130     -51.445 145.608 403.766 
ATOM   2679  O2   DC A 130     -50.908 146.714 403.638 
ATOM   2680  N3   DC A 130     -50.765 144.512 404.193 
ATOM   2681  C4   DC A 130     -51.385 143.332 404.318 
ATOM   2682  N4   DC A 130     -50.679 142.293 404.737 
ATOM   2683  C5   DC A 130     -52.776 143.178 404.009 
ATOM   2684  C6   DC A 130     -53.437 144.285 403.585 
ATOM   2685  P    DT A 131     -55.134 149.300 400.038 
ATOM   2686  OP1  DT A 131     -56.148 150.352 400.272 
ATOM   2687  OP2  DT A 131     -55.556 148.170 399.182 
ATOM   2688  O5'  DT A 131     -53.803 149.959 399.439 
ATOM   2689  C5'  DT A 131     -52.821 150.494 400.346 
ATOM   2690  C4'  DT A 131     -51.430 150.084 399.903 
ATOM   2691  O4'  DT A 131     -51.026 148.800 400.459 
ATOM   2692  C3'  DT A 131     -51.235 149.911 398.397 
ATOM   2693  O3'  DT A 131     -49.935 150.367 398.045 
ATOM   2694  C2'  DT A 131     -51.298 148.401 398.169 
ATOM   2695  C1'  DT A 131     -50.503 148.002 399.408 
ATOM   2696  N1   DT A 131     -50.665 146.571 399.790 
ATOM   2697  C2   DT A 131     -49.573 145.940 400.332 
ATOM   2698  O2   DT A 131     -48.503 146.499 400.507 
ATOM   2699  N3   DT A 131     -49.760 144.614 400.673 
ATOM   2700  C4   DT A 131     -50.922 143.887 400.519 
ATOM   2701  O4   DT A 131     -50.970 142.704 400.861 
ATOM   2702  C5   DT A 131     -52.014 144.634 399.941 
ATOM   2703  C7   DT A 131     -53.317 143.917 399.739 
ATOM   2704  C6   DT A 131     -51.859 145.925 399.601 
ATOM   2705  P    DG A 132     -49.739 151.181 396.681 
ATOM   2706  OP1  DG A 132     -50.063 152.607 396.904 
ATOM   2707  OP2  DG A 132     -50.482 150.509 395.592 
ATOM   2708  O5'  DG A 132     -48.167 151.018 396.438 
ATOM   2709  C5'  DG A 132     -47.295 150.883 397.576 
ATOM   2710  C4'  DG A 132     -46.275 149.790 397.321 
ATOM   2711  O4'  DG A 132     -46.757 148.475 397.722 
ATOM   2712  C3'  DG A 132     -45.855 149.599 395.863 
ATOM   2713  O3'  DG A 132     -44.471 149.273 395.822 
ATOM   2714  C2'  DG A 132     -46.654 148.388 395.385 
ATOM   2715  C1'  DG A 132     -46.508 147.565 396.662 
ATOM   2716  N9   DG A 132     -47.489 146.449 396.771 
ATOM   2717  C8   DG A 132     -48.796 146.392 396.338 
ATOM   2718  N7   DG A 132     -49.392 145.252 396.589 
ATOM   2719  C5   DG A 132     -48.412 144.501 397.234 
ATOM   2720  C6   DG A 132     -48.464 143.179 397.749 
ATOM   2721  O6   DG A 132     -49.403 142.387 397.742 
ATOM   2722  N1   DG A 132     -47.242 142.805 398.326 
ATOM   2723  C2   DG A 132     -46.117 143.604 398.396 
ATOM   2724  N2   DG A 132     -45.050 143.062 398.987 
ATOM   2725  N3   DG A 132     -46.069 144.844 397.913 
ATOM   2726  C4   DG A 132     -47.246 145.221 397.350 
ATOM   2727  P    DA A 133     -43.561 149.898 394.663 
ATOM   2728  OP1  DA A 133     -43.121 151.256 395.056 
ATOM   2729  OP2  DA A 133     -44.268 149.795 393.367 
ATOM   2730  O5'  DA A 133     -42.309 148.902 394.673 
ATOM   2731  C5'  DA A 133     -41.937 148.261 395.908 
ATOM   2732  C4'  DA A 133     -41.625 146.798 395.659 
ATOM   2733  O4'  DA A 133     -42.809 145.955 395.750 
ATOM   2734  C3'  DA A 133     -41.043 146.466 394.285 
ATOM   2735  O3'  DA A 133     -40.078 145.431 394.432 
ATOM   2736  C2'  DA A 133     -42.224 145.919 393.485 
ATOM   2737  C1'  DA A 133     -42.841 145.103 394.616 
ATOM   2738  N9   DA A 133     -44.257 144.712 394.370 
ATOM   2739  C8   DA A 133     -45.230 145.413 393.716 
ATOM   2740  N7   DA A 133     -46.372 144.803 393.664 
ATOM   2741  C5   DA A 133     -46.144 143.608 394.333 
ATOM   2742  C6   DA A 133     -46.972 142.511 394.623 
ATOM   2743  N6   DA A 133     -48.260 142.439 394.257 
ATOM   2744  N1   DA A 133     -46.426 141.486 395.304 
ATOM   2745  C2   DA A 133     -45.146 141.563 395.665 
ATOM   2746  N3   DA A 133     -44.280 142.530 395.452 
ATOM   2747  C4   DA A 133     -44.851 143.544 394.768 
ATOM   2748  P    DT A 134     -38.734 145.494 393.566 
ATOM   2749  OP1  DT A 134     -37.747 146.364 394.245 
ATOM   2750  OP2  DT A 134     -39.060 145.852 392.168 
ATOM   2751  O5'  DT A 134     -38.244 143.973 393.631 
ATOM   2752  C5'  DT A 134     -38.570 143.183 394.790 
ATOM   2753  C4'  DT A 134     -39.034 141.805 394.364 
ATOM   2754  O4'  DT A 134     -40.468 141.754 394.110 
ATOM   2755  C3'  DT A 134     -38.413 141.262 393.077 
ATOM   2756  O3'  DT A 134     -38.211 139.860 393.218 
ATOM   2757  C2'  DT A 134     -39.479 141.493 392.005 
ATOM   2758  C1'  DT A 134     -40.679 141.108 392.864 
ATOM   2759  N1   DT A 134     -41.983 141.577 392.316 
ATOM   2760  C2   DT A 134     -43.073 140.766 392.517 
ATOM   2761  O2   DT A 134     -43.010 139.705 393.112 
ATOM   2762  N3   DT A 134     -44.264 141.233 391.993 
ATOM   2763  C4   DT A 134     -44.448 142.414 391.305 
ATOM   2764  O4   DT A 134     -45.564 142.726 390.883 
ATOM   2765  C5   DT A 134     -43.246 143.197 391.145 
ATOM   2766  C7   DT A 134     -43.357 144.498 390.406 
ATOM   2767  C6   DT A 134     -42.075 142.766 391.643 
ATOM   2768  P    DG A 135     -36.879 139.205 392.621 
ATOM   2769  OP1  DG A 135     -35.772 139.355 393.593 
ATOM   2770  OP2  DG A 135     -36.628 139.739 391.264 
ATOM   2771  O5'  DG A 135     -37.302 137.665 392.521 
ATOM   2772  C5'  DG A 135     -38.259 137.142 393.461 
ATOM   2773  C4'  DG A 135     -39.268 136.268 392.743 
ATOM   2774  O4'  DG A 135     -40.403 137.030 392.240 
ATOM   2775  C3'  DG A 135     -38.748 135.526 391.512 
ATOM   2776  O3'  DG A 135     -39.360 134.242 391.456 
ATOM   2777  C2'  DG A 135     -39.242 136.351 390.324 
ATOM   2778  C1'  DG A 135     -40.626 136.660 390.887 
ATOM   2779  N9   DG A 135     -41.310 137.793 390.206 
ATOM   2780  C8   DG A 135     -40.770 138.940 389.666 
ATOM   2781  N7   DG A 135     -41.654 139.747 389.131 
ATOM   2782  C5   DG A 135     -42.866 139.088 389.329 
ATOM   2783  C6   DG A 135     -44.183 139.469 388.966 
ATOM   2784  O6   DG A 135     -44.559 140.484 388.384 
ATOM   2785  N1   DG A 135     -45.123 138.504 389.358 
ATOM   2786  C2   DG A 135     -44.827 137.327 390.017 
ATOM   2787  N2   DG A 135     -45.865 136.540 390.305 
ATOM   2788  N3   DG A 135     -43.589 136.971 390.358 
ATOM   2789  C4   DG A 135     -42.668 137.895 389.984 
ATOM   2790  P    DT A 136     -38.481 132.984 391.001 
ATOM   2791  OP1  DT A 136     -37.728 132.458 392.161 
ATOM   2792  OP2  DT A 136     -37.675 133.345 389.814 
ATOM   2793  O5'  DT A 136     -39.620 131.941 390.579 
ATOM   2794  C5'  DT A 136     -40.897 131.997 391.242 
ATOM   2795  C4'  DT A 136     -42.014 131.857 390.226 
ATOM   2796  O4'  DT A 136     -42.417 133.139 389.665 
ATOM   2797  C3'  DT A 136     -41.696 131.002 389.000 
ATOM   2798  O3'  DT A 136     -42.861 130.274 388.631 
ATOM   2799  C2'  DT A 136     -41.381 132.010 387.896 
ATOM   2800  C1'  DT A 136     -42.477 133.010 388.253 
ATOM   2801  N1   DT A 136     -42.274 134.360 387.656 
ATOM   2802  C2   DT A 136     -43.400 135.054 387.283 
ATOM   2803  O2   DT A 136     -44.527 134.613 387.421 
ATOM   2804  N3   DT A 136     -43.172 136.300 386.732 
ATOM   2805  C4   DT A 136     -41.943 136.895 386.530 
ATOM   2806  O4   DT A 136     -41.864 138.017 386.028 
ATOM   2807  C5   DT A 136     -40.822 136.088 386.953 
ATOM   2808  C7   DT A 136     -39.447 136.660 386.768 
ATOM   2809  C6   DT A 136     -41.015 134.873 387.491 
ATOM   2810  P    DC A 137     -42.707 128.761 388.135 
ATOM   2811  OP1  DC A 137     -42.644 127.859 389.308 
ATOM   2812  OP2  DC A 137     -41.580 128.664 387.181 
ATOM   2813  O5'  DC A 137     -44.088 128.539 387.359 
ATOM   2814  C5'  DC A 137     -45.254 129.266 387.790 
ATOM   2815  C4'  DC A 137     -46.000 129.808 386.588 
ATOM   2816  O4'  DC A 137     -45.517 131.121 386.181 
ATOM   2817  C3'  DC A 137     -45.907 128.970 385.313 
ATOM   2818  O3'  DC A 137     -47.155 129.025 384.633 
ATOM   2819  C2'  DC A 137     -44.858 129.681 384.458 
ATOM   2820  C1'  DC A 137     -45.304 131.104 384.778 
ATOM   2821  N1   DC A 137     -44.283 132.139 384.453 
ATOM   2822  C2   DC A 137     -44.733 133.377 384.001 
ATOM   2823  O2   DC A 137     -45.951 133.564 383.890 
ATOM   2824  N3   DC A 137     -43.819 134.333 383.699 
ATOM   2825  C4   DC A 137     -42.509 134.091 383.833 
ATOM   2826  N4   DC A 137     -41.655 135.056 383.526 
ATOM   2827  C5   DC A 137     -42.024 132.825 384.296 
ATOM   2828  C6   DC A 137     -42.954 131.882 384.592 
ATOM   2829  P    DA A 138     -47.717 127.700 383.932 
ATOM   2830  OP1  DA A 138     -48.420 126.868 384.935 
ATOM   2831  OP2  DA A 138     -46.627 127.034 383.185 
ATOM   2832  O5'  DA A 138     -48.778 128.312 382.903 
ATOM   2833  C5'  DA A 138     -49.445 129.544 383.237 
ATOM   2834  C4'  DA A 138     -49.482 130.458 382.027 
ATOM   2835  O4'  DA A 138     -48.297 131.299 381.930 
ATOM   2836  C3'  DA A 138     -49.551 129.761 380.669 
ATOM   2837  O3'  DA A 138     -50.380 130.525 379.801 
ATOM   2838  C2'  DA A 138     -48.119 129.806 380.137 
ATOM   2839  C1'  DA A 138     -47.802 131.224 380.602 
ATOM   2840  N9   DA A 138     -46.346 131.533 380.632 
ATOM   2841  C8   DA A 138     -45.307 130.699 380.934 
ATOM   2842  N7   DA A 138     -44.142 131.267 380.871 
ATOM   2843  C5   DA A 138     -44.428 132.574 380.502 
ATOM   2844  C6   DA A 138     -43.610 133.692 380.267 
ATOM   2845  N6   DA A 138     -42.274 133.667 380.376 
ATOM   2846  N1   DA A 138     -44.217 134.840 379.914 
ATOM   2847  C2   DA A 138     -45.545 134.858 379.807 
ATOM   2848  N3   DA A 138     -46.407 133.885 380.000 
ATOM   2849  C4   DA A 138     -45.774 132.747 380.352 
ATOM   2850  P    DC A 139     -51.376 129.761 378.807 
ATOM   2851  OP1  DC A 139     -52.624 129.417 379.524 
ATOM   2852  OP2  DC A 139     -50.665 128.635 378.163 
ATOM   2853  O5'  DC A 139     -51.674 130.899 377.723 
ATOM   2854  C5'  DC A 139     -51.641 132.279 378.133 
ATOM   2855  C4'  DC A 139     -50.904 133.109 377.101 
ATOM   2856  O4'  DC A 139     -49.470 133.157 377.348 
ATOM   2857  C3'  DC A 139     -51.012 132.623 375.656 
ATOM   2858  O3'  DC A 139     -51.079 133.752 374.794 
ATOM   2859  C2'  DC A 139     -49.697 131.890 375.394 
ATOM   2860  C1'  DC A 139     -48.796 132.875 376.132 
ATOM   2861  N1   DC A 139     -47.452 132.326 376.464 
ATOM   2862  C2   DC A 139     -46.368 133.200 376.437 
ATOM   2863  O2   DC A 139     -46.564 134.385 376.142 
ATOM   2864  N3   DC A 139     -45.134 132.718 376.737 
ATOM   2865  C4   DC A 139     -44.964 131.428 377.051 
ATOM   2866  N4   DC A 139     -43.741 131.006 377.336 
ATOM   2867  C5   DC A 139     -46.065 130.513 377.084 
ATOM   2868  C6   DC A 139     -47.290 131.013 376.782 
ATOM   2869  P    DC A 140     -52.062 133.708 373.531 
ATOM   2870  OP1  DC A 140     -53.429 134.083 373.954 
ATOM   2871  OP2  DC A 140     -51.929 132.405 372.844 
ATOM   2872  O5'  DC A 140     -51.446 134.865 372.611 
ATOM   2873  C5'  DC A 140     -50.785 135.979 373.239 
ATOM   2874  C4'  DC A 140     -49.502 136.303 372.500 
ATOM   2875  O4'  DC A 140     -48.366 135.540 372.997 
ATOM   2876  C3'  DC A 140     -49.509 136.017 370.998 
ATOM   2877  O3'  DC A 140     -48.762 137.029 370.333 
ATOM   2878  C2'  DC A 140     -48.765 134.690 370.853 
ATOM   2879  C1'  DC A 140     -47.681 134.981 371.887 
ATOM   2880  N1   DC A 140     -46.956 133.767 372.353 
ATOM   2881  C2   DC A 140     -45.603 133.895 372.658 
ATOM   2882  O2   DC A 140     -45.065 135.001 372.530 
ATOM   2883  N3   DC A 140     -44.923 132.800 373.084 
ATOM   2884  C4   DC A 140     -45.542 131.619 373.209 
ATOM   2885  N4   DC A 140     -44.837 130.580 373.629 
ATOM   2886  C5   DC A 140     -46.933 131.465 372.901 
ATOM   2887  C6   DC A 140     -47.595 132.572 372.476 
ATOM   2888  P    DC A 141     -49.291 137.587 368.929 
ATOM   2889  OP1  DC A 141     -50.306 138.639 369.164 
ATOM   2890  OP2  DC A 141     -49.714 136.457 368.073 
ATOM   2891  O5'  DC A 141     -47.961 138.246 368.331 
ATOM   2892  C5'  DC A 141     -46.978 138.781 369.237 
ATOM   2893  C4'  DC A 141     -45.588 138.371 368.795 
ATOM   2894  O4'  DC A 141     -45.184 137.087 369.351 
ATOM   2895  C3'  DC A 141     -45.393 138.198 367.289 
ATOM   2896  O3'  DC A 141     -44.092 138.654 366.937 
ATOM   2897  C2'  DC A 141     -45.456 136.688 367.061 
ATOM   2898  C1'  DC A 141     -44.660 136.289 368.300 
ATOM   2899  N1   DC A 141     -44.823 134.859 368.681 
ATOM   2900  C2   DC A 141     -43.724 134.204 369.233 
ATOM   2901  O2   DC A 141     -42.670 134.832 369.382 
ATOM   2902  N3   DC A 141     -43.852 132.900 369.586 
ATOM   2903  C4   DC A 141     -45.012 132.255 369.408 
ATOM   2904  N4   DC A 141     -45.086 130.983 369.769 
ATOM   2905  C5   DC A 141     -46.154 132.908 368.842 
ATOM   2906  C6   DC A 141     -46.007 134.212 368.495 
ATOM   2907  P    DC A 142     -43.897 139.468 365.573 
ATOM   2908  OP1  DC A 142     -44.221 140.895 365.796 
ATOM   2909  OP2  DC A 142     -44.640 138.796 364.484 
ATOM   2910  O5'  DC A 142     -42.325 139.305 365.329 
ATOM   2911  C5'  DC A 142     -41.452 139.170 366.467 
ATOM   2912  C4'  DC A 142     -40.432 138.077 366.212 
ATOM   2913  O4'  DC A 142     -40.915 136.762 366.613 
ATOM   2914  C3'  DC A 142     -40.013 137.886 364.755 
ATOM   2915  O3'  DC A 142     -38.628 137.560 364.713 
ATOM   2916  C2'  DC A 142     -40.812 136.675 364.277 
ATOM   2917  C1'  DC A 142     -40.666 135.852 365.553 
ATOM   2918  N1   DC A 142     -41.646 134.736 365.662 
ATOM   2919  C2   DC A 142     -41.227 133.562 366.282 
ATOM   2920  O2   DC A 142     -40.069 133.495 366.712 
ATOM   2921  N3   DC A 142     -42.105 132.532 366.391 
ATOM   2922  C4   DC A 142     -43.351 132.645 365.911 
ATOM   2923  N4   DC A 142     -44.170 131.612 366.042 
ATOM   2924  C5   DC A 142     -43.802 133.843 365.270 
ATOM   2925  C6   DC A 142     -42.909 134.860 365.171 
ATOM   2926  P    DA A 143     -37.718 138.185 363.554 
ATOM   2927  OP1  DA A 143     -37.278 139.543 363.947 
ATOM   2928  OP2  DA A 143     -38.425 138.082 362.258 
ATOM   2929  O5'  DA A 143     -36.467 137.189 363.564 
ATOM   2930  C5'  DA A 143     -36.094 136.548 364.799 
ATOM   2931  C4'  DA A 143     -35.783 135.085 364.550 
ATOM   2932  O4'  DA A 143     -36.966 134.242 364.642 
ATOM   2933  C3'  DA A 143     -35.200 134.753 363.177 
ATOM   2934  O3'  DA A 143     -34.236 133.719 363.323 
ATOM   2935  C2'  DA A 143     -36.382 134.206 362.376 
ATOM   2936  C1'  DA A 143     -36.998 133.390 363.507 
ATOM   2937  N9   DA A 143     -38.415 133.000 363.261 
ATOM   2938  C8   DA A 143     -39.387 133.701 362.608 
ATOM   2939  N7   DA A 143     -40.529 133.090 362.556 
ATOM   2940  C5   DA A 143     -40.301 131.895 363.224 
ATOM   2941  C6   DA A 143     -41.130 130.798 363.514 
ATOM   2942  N6   DA A 143     -42.417 130.726 363.149 
ATOM   2943  N1   DA A 143     -40.584 129.774 364.196 
ATOM   2944  C2   DA A 143     -39.304 129.851 364.557 
ATOM   2945  N3   DA A 143     -38.438 130.818 364.343 
ATOM   2946  C4   DA A 143     -39.009 131.831 363.659 
ATOM   2947  P    DG A 144     -32.891 133.782 362.457 
ATOM   2948  OP1  DG A 144     -31.905 134.651 363.136 
ATOM   2949  OP2  DG A 144     -33.218 134.139 361.059 
ATOM   2950  O5'  DG A 144     -32.402 132.260 362.522 
ATOM   2951  C5'  DG A 144     -32.728 131.470 363.681 
ATOM   2952  C4'  DG A 144     -33.192 130.092 363.255 
ATOM   2953  O4'  DG A 144     -34.625 130.041 363.002 
ATOM   2954  C3'  DG A 144     -32.570 129.549 361.969 
ATOM   2955  O3'  DG A 144     -32.368 128.148 362.110 
ATOM   2956  C2'  DG A 144     -33.636 129.780 360.897 
ATOM   2957  C1'  DG A 144     -34.837 129.395 361.756 
ATOM   2958  N9   DG A 144     -36.140 129.864 361.208 
ATOM   2959  C8   DG A 144     -36.428 131.017 360.510 
ATOM   2960  N7   DG A 144     -37.687 131.132 360.165 
ATOM   2961  C5   DG A 144     -38.276 129.973 360.669 
ATOM   2962  C6   DG A 144     -39.623 129.532 360.609 
ATOM   2963  O6   DG A 144     -40.591 130.082 360.091 
ATOM   2964  N1   DG A 144     -39.786 128.296 361.250 
ATOM   2965  C2   DG A 144     -38.779 127.581 361.868 
ATOM   2966  N2   DG A 144     -39.140 126.421 362.423 
ATOM   2967  N3   DG A 144     -37.516 127.996 361.924 
ATOM   2968  C4   DG A 144     -37.340 129.192 361.307 
ATOM   2969  P    DA A 145     -31.037 127.492 361.512 
ATOM   2970  OP1  DA A 145     -29.930 127.642 362.485 
ATOM   2971  OP2  DA A 145     -30.786 128.027 360.156 
ATOM   2972  O5'  DA A 145     -31.459 125.952 361.413 
ATOM   2973  C5'  DA A 145     -32.416 125.429 362.353 
ATOM   2974  C4'  DA A 145     -33.425 124.556 361.634 
ATOM   2975  O4'  DA A 145     -34.560 125.317 361.131 
ATOM   2976  C3'  DA A 145     -32.905 123.813 360.404 
ATOM   2977  O3'  DA A 145     -33.517 122.529 360.348 
ATOM   2978  C2'  DA A 145     -33.399 124.638 359.216 
ATOM   2979  C1'  DA A 145     -34.783 124.948 359.779 
ATOM   2980  N9   DA A 145     -35.468 126.080 359.097 
ATOM   2981  C8   DA A 145     -34.914 127.212 358.568 
ATOM   2982  N7   DA A 145     -35.779 128.018 358.034 
ATOM   2983  C5   DA A 145     -36.995 127.377 358.223 
ATOM   2984  C6   DA A 145     -38.312 127.724 357.878 
ATOM   2985  N6   DA A 145     -38.636 128.858 357.239 
ATOM   2986  N1   DA A 145     -39.288 126.860 358.213 
ATOM   2987  C2   DA A 145     -38.960 125.736 358.847 
ATOM   2988  N3   DA A 145     -37.774 125.307 359.220 
ATOM   2989  C4   DA A 145     -36.815 126.190 358.872 
ATOM   2990  P    DG A 146     -32.639 121.271 359.892 
ATOM   2991  OP1  DG A 146     -31.886 120.745 361.053 
ATOM   2992  OP2  DG A 146     -31.833 121.632 358.705 
ATOM   2993  O5'  DG A 146     -33.778 120.228 359.471 
ATOM   2994  C5'  DG A 146     -35.054 120.284 360.133 
ATOM   2995  C4'  DG A 146     -36.172 120.144 359.118 
ATOM   2996  O4'  DG A 146     -36.574 121.426 358.556 
ATOM   2997  C3'  DG A 146     -35.853 119.289 357.892 
ATOM   2998  O3'  DG A 146     -37.019 118.561 357.523 
ATOM   2999  C2'  DG A 146     -35.539 120.297 356.787 
ATOM   3000  C1'  DG A 146     -36.635 121.297 357.144 
ATOM   3001  N9   DG A 146     -36.432 122.647 356.547 
ATOM   3002  C8   DG A 146     -35.256 123.323 356.304 
ATOM   3003  N7   DG A 146     -35.424 124.506 355.762 
ATOM   3004  C5   DG A 146     -36.807 124.620 355.637 
ATOM   3005  C6   DG A 146     -37.594 125.681 355.117 
ATOM   3006  O6   DG A 146     -37.225 126.756 354.653 
ATOM   3007  N1   DG A 146     -38.962 125.382 355.179 
ATOM   3008  C2   DG A 146     -39.499 124.211 355.678 
ATOM   3009  N2   DG A 146     -40.831 124.119 355.649 
ATOM   3010  N3   DG A 146     -38.761 123.217 356.166 
ATOM   3011  C4   DG A 146     -37.432 123.491 356.113 
ATOM   3012  P    DA A 147     -36.864 117.048 357.027 
ATOM   3013  OP1  DA A 147     -36.801 116.146 358.200 
ATOM   3014  OP2  DA A 147     -35.737 116.951 356.073 
ATOM   3015  O5'  DA A 147     -38.246 116.827 356.251 
ATOM   3016  C5'  DA A 147     -39.412 117.553 356.682 
ATOM   3017  C4'  DA A 147     -40.158 118.095 355.479 
ATOM   3018  O4'  DA A 147     -39.675 119.408 355.072 
ATOM   3019  C3'  DA A 147     -40.065 117.257 354.204 
ATOM   3020  O3'  DA A 147     -41.313 117.313 353.525 
ATOM   3021  C2'  DA A 147     -39.015 117.968 353.349 
ATOM   3022  C1'  DA A 147     -39.461 119.391 353.669 
ATOM   3023  N9   DA A 147     -38.441 120.426 353.344 
ATOM   3024  C8   DA A 147     -37.080 120.332 353.428 
ATOM   3025  N7   DA A 147     -36.457 121.412 353.071 
ATOM   3026  C5   DA A 147     -37.477 122.288 352.726 
ATOM   3027  C6   DA A 147     -37.469 123.614 352.261 
ATOM   3028  N6   DA A 147     -36.348 124.320 352.054 
ATOM   3029  N1   DA A 147     -38.660 124.189 352.013 
ATOM   3030  C2   DA A 147     -39.771 123.483 352.220 
ATOM   3031  N3   DA A 147     -39.901 122.247 352.649 
ATOM   3032  C4   DA A 147     -38.694 121.693 352.889 
ATOM   3033  P    DG A 148     -41.874 115.987 352.824 
ATOM   3034  OP1  DG A 148     -42.577 115.155 353.826 
ATOM   3035  OP2  DG A 148     -40.784 115.322 352.077 
ATOM   3036  O5'  DG A 148     -42.935 116.599 351.794 
ATOM   3037  C5'  DG A 148     -43.602 117.831 352.128 
ATOM   3038  C4'  DG A 148     -43.639 118.745 350.919 
ATOM   3039  O4'  DG A 148     -42.454 119.587 350.822 
ATOM   3040  C3'  DG A 148     -43.709 118.048 349.560 
ATOM   3041  O3'  DG A 148     -44.537 118.813 348.693 
ATOM   3042  C2'  DG A 148     -42.276 118.093 349.028 
ATOM   3043  C1'  DG A 148     -41.960 119.511 349.493 
ATOM   3044  N9   DG A 148     -40.503 119.820 349.524 
ATOM   3045  C8   DG A 148     -39.443 118.993 349.825 
ATOM   3046  N7   DG A 148     -38.272 119.580 349.758 
ATOM   3047  C5   DG A 148     -38.579 120.888 349.386 
ATOM   3048  C6   DG A 148     -37.723 121.997 349.157 
ATOM   3049  O6   DG A 148     -36.499 122.054 349.236 
ATOM   3050  N1   DG A 148     -38.451 123.139 348.796 
ATOM   3051  C2   DG A 148     -39.825 123.202 348.674 
ATOM   3052  N2   DG A 148     -40.329 124.387 348.320 
ATOM   3053  N3   DG A 148     -40.627 122.161 348.890 
ATOM   3054  C4   DG A 148     -39.937 121.046 349.240 
ATOM   3055  P    DA A 149     -45.534 118.048 347.699 
ATOM   3056  OP1  DA A 149     -46.782 117.704 348.415 
ATOM   3057  OP2  DA A 149     -44.823 116.922 347.054 
ATOM   3058  O5'  DA A 149     -45.831 119.186 346.615 
ATOM   3059  C5'  DA A 149     -45.799 120.566 347.024 
ATOM   3060  C4'  DA A 149     -45.062 121.396 345.992 
ATOM   3061  O4'  DA A 149     -43.628 121.445 346.240 
ATOM   3062  C3'  DA A 149     -45.170 120.910 344.547 
ATOM   3063  O3'  DA A 149     -45.236 122.040 343.685 
ATOM   3064  C2'  DA A 149     -43.854 120.177 344.286 
ATOM   3065  C1'  DA A 149     -42.953 121.162 345.023 
ATOM   3066  N9   DA A 149     -41.610 120.613 345.356 
ATOM   3067  C8   DA A 149     -41.276 119.333 345.693 
ATOM   3068  N7   DA A 149     -40.012 119.163 345.927 
ATOM   3069  C5   DA A 149     -39.464 120.423 345.731 
ATOM   3070  C6   DA A 149     -38.150 120.911 345.827 
ATOM   3071  N6   DA A 149     -37.101 120.147 346.161 
ATOM   3072  N1   DA A 149     -37.953 122.216 345.566 
ATOM   3073  C2   DA A 149     -39.000 122.970 345.235 
ATOM   3074  N3   DA A 149     -40.264 122.629 345.114 
ATOM   3075  C4   DA A 149     -40.435 121.318 345.380 
ATOM   3076  P    DG A 150     -46.220 121.996 342.422 
ATOM   3077  OP1  DG A 150     -47.587 122.371 342.846 
ATOM   3078  OP2  DG A 150     -46.087 120.692 341.736 
ATOM   3079  O5'  DG A 150     -45.604 123.152 341.503 
ATOM   3080  C5'  DG A 150     -44.942 124.266 342.131 
ATOM   3081  C4'  DG A 150     -43.660 124.590 341.391 
ATOM   3082  O4'  DG A 150     -42.523 123.827 341.889 
ATOM   3083  C3'  DG A 150     -43.667 124.304 339.890 
ATOM   3084  O3'  DG A 150     -42.920 125.316 339.225 
ATOM   3085  C2'  DG A 150     -42.923 122.977 339.745 
ATOM   3086  C1'  DG A 150     -41.838 123.268 340.778 
ATOM   3087  N9   DG A 150     -41.113 122.054 341.245 
ATOM   3088  C8   DG A 150     -41.587 120.773 341.429 
ATOM   3089  N7   DG A 150     -40.681 119.925 341.853 
ATOM   3090  C5   DG A 150     -39.526 120.698 341.957 
ATOM   3091  C6   DG A 150     -38.217 120.334 342.367 
ATOM   3092  O6   DG A 150     -37.801 119.237 342.729 
ATOM   3093  N1   DG A 150     -37.345 121.431 342.324 
ATOM   3094  C2   DG A 150     -37.692 122.710 341.937 
ATOM   3095  N2   DG A 150     -36.712 123.617 341.965 
ATOM   3096  N3   DG A 150     -38.920 123.051 341.553 
ATOM   3097  C4   DG A 150     -39.779 121.998 341.588 
ATOM   3098  P    DT A 151     -43.449 125.874 337.821 
ATOM   3099  OP1  DT A 151     -44.463 126.926 338.055 
ATOM   3100  OP2  DT A 151     -43.871 124.744 336.965 
ATOM   3101  O5'  DT A 151     -42.119 126.533 337.223 
ATOM   3102  C5'  DT A 151     -41.136 127.069 338.129 
ATOM   3103  C4'  DT A 151     -39.745 126.658 337.686 
ATOM   3104  O4'  DT A 151     -39.342 125.375 338.242 
ATOM   3105  C3'  DT A 151     -39.551 126.485 336.180 
ATOM   3106  O3'  DT A 151     -38.250 126.941 335.828 
ATOM   3107  C2'  DT A 151     -39.613 124.975 335.952 
ATOM   3108  C1'  DT A 151     -38.818 124.577 337.191 
ATOM   3109  N1   DT A 151     -38.980 123.146 337.573 
ATOM   3110  C2   DT A 151     -37.888 122.515 338.115 
ATOM   3111  O2   DT A 151     -36.818 123.073 338.290 
ATOM   3112  N3   DT A 151     -38.075 121.189 338.456 
ATOM   3113  C4   DT A 151     -39.237 120.462 338.302 
ATOM   3114  O4   DT A 151     -39.285 119.278 338.644 
ATOM   3115  C5   DT A 151     -40.329 121.209 337.724 
ATOM   3116  C7   DT A 151     -41.632 120.492 337.522 
ATOM   3117  C6   DT A 151     -40.174 122.499 337.384 
ATOM   3118  P    DT A 152     -38.054 127.755 334.464 
ATOM   3119  OP1  DT A 152     -38.378 129.182 334.687 
ATOM   3120  OP2  DT A 152     -38.798 127.083 333.375 
ATOM   3121  O5'  DT A 152     -36.482 127.592 334.221 
ATOM   3122  C5'  DT A 152     -35.610 127.457 335.359 
ATOM   3123  C4'  DT A 152     -34.590 126.364 335.104 
ATOM   3124  O4'  DT A 152     -35.072 125.050 335.505 
ATOM   3125  C3'  DT A 152     -34.170 126.173 333.646 
ATOM   3126  O3'  DT A 152     -32.786 125.848 333.605 
ATOM   3127  C2'  DT A 152     -34.969 124.962 333.168 
ATOM   3128  C1'  DT A 152     -34.823 124.139 334.445 
ATOM   3129  N1   DT A 152     -35.804 123.023 334.554 
ATOM   3130  C2   DT A 152     -35.374 121.872 335.168 
ATOM   3131  O2   DT A 152     -34.248 121.738 335.614 
ATOM   3132  N3   DT A 152     -36.311 120.859 335.250 
ATOM   3133  C4   DT A 152     -37.607 120.903 334.780 
ATOM   3134  O4   DT A 152     -38.355 119.931 334.912 
ATOM   3135  C5   DT A 152     -37.964 122.152 334.152 
ATOM   3136  C7   DT A 152     -39.359 122.283 333.613 
ATOM   3137  C6   DT A 152     -37.075 123.153 334.058 
ATOM   3138  P    DC A 153     -31.876 126.472 332.446 
ATOM   3139  OP1  DC A 153     -31.436 127.830 332.839 
ATOM   3140  OP2  DC A 153     -32.583 126.369 331.150 
ATOM   3141  O5'  DC A 153     -30.624 125.477 332.456 
ATOM   3142  C5'  DC A 153     -30.252 124.835 333.691 
ATOM   3143  C4'  DC A 153     -29.941 123.372 333.442 
ATOM   3144  O4'  DC A 153     -31.124 122.530 333.533 
ATOM   3145  C3'  DC A 153     -29.358 123.041 332.068 
ATOM   3146  O3'  DC A 153     -28.393 122.006 332.215 
ATOM   3147  C2'  DC A 153     -30.540 122.494 331.268 
ATOM   3148  C1'  DC A 153     -31.156 121.677 332.399 
ATOM   3149  N1   DC A 153     -32.573 121.287 332.153 
ATOM   3150  C2   DC A 153     -32.999 120.053 332.636 
ATOM   3151  O2   DC A 153     -32.192 119.339 333.244 
ATOM   3152  N3   DC A 153     -34.286 119.677 332.422 
ATOM   3153  C4   DC A 153     -35.129 120.479 331.759 
ATOM   3154  N4   DC A 153     -36.374 120.069 331.575 
ATOM   3155  C5   DC A 153     -34.710 121.753 331.253 
ATOM   3156  C6   DC A 153     -33.420 122.109 331.477 
ATOM   3157  P    DC A 154     -27.049 122.069 331.349 
ATOM   3158  OP1  DC A 154     -26.062 122.939 332.028 
ATOM   3159  OP2  DC A 154     -27.375 122.427 329.951 
ATOM   3160  O5'  DC A 154     -26.559 120.547 331.414 
ATOM   3161  C5'  DC A 154     -26.885 119.758 332.573 
ATOM   3162  C4'  DC A 154     -27.349 118.379 332.147 
ATOM   3163  O4'  DC A 154     -28.783 118.328 331.893 
ATOM   3164  C3'  DC A 154     -26.728 117.836 330.860 
ATOM   3165  O3'  DC A 154     -26.526 116.435 331.001 
ATOM   3166  C2'  DC A 154     -27.794 118.068 329.788 
ATOM   3167  C1'  DC A 154     -28.994 117.683 330.647 
ATOM   3168  N1   DC A 154     -30.298 118.151 330.099 
ATOM   3169  C2   DC A 154     -31.413 117.340 330.294 
ATOM   3170  O2   DC A 154     -31.277 116.276 330.908 
ATOM   3171  N3   DC A 154     -32.610 117.750 329.801 
ATOM   3172  C4   DC A 154     -32.716 118.910 329.141 
ATOM   3173  N4   DC A 154     -33.905 119.265 328.680 
ATOM   3174  C5   DC A 154     -31.581 119.758 328.930 
ATOM   3175  C6   DC A 154     -30.394 119.332 329.430 
ATOM   3176  P    DA A 155     -25.194 115.779 330.404 
ATOM   3177  OP1  DA A 155     -24.087 115.930 331.376 
ATOM   3178  OP2  DA A 155     -24.943 116.314 329.047 
ATOM   3179  O5'  DA A 155     -25.617 114.239 330.304 
ATOM   3180  C5'  DA A 155     -26.574 113.716 331.244 
ATOM   3181  C4'  DA A 155     -27.583 112.843 330.526 
ATOM   3182  O4'  DA A 155     -28.718 113.604 330.023 
ATOM   3183  C3'  DA A 155     -27.063 112.100 329.295 
ATOM   3184  O3'  DA A 155     -27.675 110.817 329.239 
ATOM   3185  C2'  DA A 155     -27.557 112.925 328.107 
ATOM   3186  C1'  DA A 155     -28.941 113.235 328.670 
ATOM   3187  N9   DA A 155     -29.625 114.368 327.989 
ATOM   3188  C8   DA A 155     -29.072 115.499 327.459 
ATOM   3189  N7   DA A 155     -29.937 116.305 326.926 
ATOM   3190  C5   DA A 155     -31.153 115.664 327.115 
ATOM   3191  C6   DA A 155     -32.470 116.011 326.769 
ATOM   3192  N6   DA A 155     -32.794 117.145 326.131 
ATOM   3193  N1   DA A 155     -33.445 115.147 327.105 
ATOM   3194  C2   DA A 155     -33.118 114.023 327.739 
ATOM   3195  N3   DA A 155     -31.931 113.594 328.111 
ATOM   3196  C4   DA A 155     -30.973 114.477 327.763 
ATOM   3197  P    DA A 156     -26.796 109.558 328.784 
ATOM   3198  OP1  DA A 156     -26.043 109.032 329.944 
ATOM   3199  OP2  DA A 156     -25.991 109.919 327.597 
ATOM   3200  O5'  DA A 156     -27.935 108.515 328.362 
ATOM   3201  C5'  DA A 156     -29.212 108.571 329.025 
ATOM   3202  C4'  DA A 156     -30.329 108.432 328.009 
ATOM   3203  O4'  DA A 156     -30.732 109.713 327.448 
ATOM   3204  C3'  DA A 156     -30.011 107.576 326.783 
ATOM   3205  O3'  DA A 156     -31.176 106.848 326.414 
ATOM   3206  C2'  DA A 156     -29.697 108.584 325.678 
ATOM   3207  C1'  DA A 156     -30.792 109.585 326.035 
ATOM   3208  N9   DA A 156     -30.589 110.934 325.439 
ATOM   3209  C8   DA A 156     -29.415 111.590 325.205 
ATOM   3210  N7   DA A 156     -29.565 112.761 324.669 
ATOM   3211  C5   DA A 156     -30.941 112.893 324.536 
ATOM   3212  C6   DA A 156     -31.749 113.924 324.029 
ATOM   3213  N6   DA A 156     -31.262 115.072 323.537 
ATOM   3214  N1   DA A 156     -33.081 113.731 324.044 
ATOM   3215  C2   DA A 156     -33.559 112.588 324.535 
ATOM   3216  N3   DA A 156     -32.907 111.561 325.032 
ATOM   3217  C4   DA A 156     -31.576 111.779 325.005 
ATOM   3218  P    DC A 157     -31.022 105.335 325.918 
ATOM   3219  OP1  DC A 157     -30.959 104.433 327.091 
ATOM   3220  OP2  DC A 157     -29.895 105.238 324.964 
ATOM   3221  O5'  DC A 157     -32.403 105.114 325.142 
ATOM   3222  C5'  DC A 157     -33.569 105.840 325.573 
ATOM   3223  C4'  DC A 157     -34.315 106.383 324.371 
ATOM   3224  O4'  DC A 157     -33.832 107.695 323.964 
ATOM   3225  C3'  DC A 157     -34.222 105.545 323.096 
ATOM   3226  O3'  DC A 157     -35.470 105.600 322.416 
ATOM   3227  C2'  DC A 157     -33.173 106.256 322.241 
ATOM   3228  C1'  DC A 157     -33.619 107.679 322.561 
ATOM   3229  N1   DC A 157     -32.598 108.714 322.236 
ATOM   3230  C2   DC A 157     -33.048 109.952 321.784 
ATOM   3231  O2   DC A 157     -34.266 110.138 321.673 
ATOM   3232  N3   DC A 157     -32.134 110.907 321.482 
ATOM   3233  C4   DC A 157     -30.824 110.665 321.616 
ATOM   3234  N4   DC A 157     -29.971 111.631 321.309 
ATOM   3235  C5   DC A 157     -30.339 109.399 322.079 
ATOM   3236  C6   DC A 157     -31.269 108.457 322.375 
ATOM   3237  P    DA A 158     -36.032 104.274 321.715 
ATOM   3238  OP1  DA A 158     -36.735 103.442 322.718 
ATOM   3239  OP2  DA A 158     -34.942 103.609 320.968 
ATOM   3240  O5'  DA A 158     -37.093 104.886 320.686 
ATOM   3241  C5'  DA A 158     -37.760 106.119 321.020 
ATOM   3242  C4'  DA A 158     -37.797 107.032 319.810 
ATOM   3243  O4'  DA A 158     -36.612 107.874 319.713 
ATOM   3244  C3'  DA A 158     -37.867 106.335 318.452 
ATOM   3245  O3'  DA A 158     -38.695 107.100 317.584 
ATOM   3246  C2'  DA A 158     -36.434 106.380 317.920 
ATOM   3247  C1'  DA A 158     -36.117 107.799 318.385 
ATOM   3248  N9   DA A 158     -34.661 108.107 318.415 
ATOM   3249  C8   DA A 158     -33.622 107.274 318.717 
ATOM   3250  N7   DA A 158     -32.458 107.842 318.654 
ATOM   3251  C5   DA A 158     -32.743 109.148 318.285 
ATOM   3252  C6   DA A 158     -31.925 110.266 318.050 
ATOM   3253  N6   DA A 158     -30.589 110.242 318.159 
ATOM   3254  N1   DA A 158     -32.533 111.415 317.697 
ATOM   3255  C2   DA A 158     -33.860 111.433 317.590 
ATOM   3256  N3   DA A 158     -34.722 110.459 317.783 
ATOM   3257  C4   DA A 158     -34.089 109.321 318.135 
ATOM   3258  P    DC A 159     -39.691 106.336 316.590 
ATOM   3259  OP1  DC A 159     -40.939 105.991 317.307 
ATOM   3260  OP2  DC A 159     -38.980 105.209 315.946 
ATOM   3261  O5'  DC A 159     -39.989 107.474 315.506 
ATOM   3262  C5'  DC A 159     -39.956 108.854 315.916 
ATOM   3263  C4'  DC A 159     -39.219 109.684 314.884 
ATOM   3264  O4'  DC A 159     -37.785 109.732 315.131 
ATOM   3265  C3'  DC A 159     -39.327 109.197 313.439 
ATOM   3266  O3'  DC A 159     -39.394 110.327 312.577 
ATOM   3267  C2'  DC A 159     -38.012 108.464 313.177 
ATOM   3268  C1'  DC A 159     -37.111 109.450 313.915 
ATOM   3269  N1   DC A 159     -35.767 108.900 314.247 
ATOM   3270  C2   DC A 159     -34.683 109.774 314.220 
ATOM   3271  O2   DC A 159     -34.879 110.959 313.925 
ATOM   3272  N3   DC A 159     -33.449 109.292 314.520 
ATOM   3273  C4   DC A 159     -33.279 108.003 314.834 
ATOM   3274  N4   DC A 159     -32.056 107.581 315.119 
ATOM   3275  C5   DC A 159     -34.380 107.087 314.867 
ATOM   3276  C6   DC A 159     -35.605 107.587 314.565 
ATOM   3277  P    DA A 160     -40.377 110.283 311.314 
ATOM   3278  OP1  DA A 160     -41.745 110.658 311.737 
ATOM   3279  OP2  DA A 160     -40.245 108.979 310.627 
ATOM   3280  O5'  DA A 160     -39.762 111.439 310.394 
ATOM   3281  C5'  DA A 160     -39.100 112.553 311.022 
ATOM   3282  C4'  DA A 160     -37.817 112.878 310.283 
ATOM   3283  O4'  DA A 160     -36.681 112.114 310.780 
ATOM   3284  C3'  DA A 160     -37.824 112.592 308.781 
ATOM   3285  O3'  DA A 160     -37.077 113.603 308.116 
ATOM   3286  C2'  DA A 160     -37.080 111.264 308.636 
ATOM   3287  C1'  DA A 160     -35.996 111.555 309.670 
ATOM   3288  N9   DA A 160     -35.271 110.341 310.136 
ATOM   3289  C8   DA A 160     -35.758 109.078 310.313 
ATOM   3290  N7   DA A 160     -34.872 108.228 310.732 
ATOM   3291  C5   DA A 160     -33.711 108.981 310.843 
ATOM   3292  C6   DA A 160     -32.405 108.656 311.243 
ATOM   3293  N6   DA A 160     -32.033 107.426 311.625 
ATOM   3294  N1   DA A 160     -31.491 109.644 311.236 
ATOM   3295  C2   DA A 160     -31.866 110.864 310.856 
ATOM   3296  N3   DA A 160     -33.049 111.284 310.463 
ATOM   3297  C4   DA A 160     -33.946 110.276 310.479 
ATOM   3298  P    DC A 161     -37.606 114.161 306.712 
ATOM   3299  OP1  DC A 161     -38.621 115.213 306.947 
ATOM   3300  OP2  DC A 161     -38.029 113.031 305.856 
ATOM   3301  O5'  DC A 161     -36.276 114.820 306.114 
ATOM   3302  C5'  DC A 161     -35.293 115.356 307.020 
ATOM   3303  C4'  DC A 161     -33.903 114.946 306.578 
ATOM   3304  O4'  DC A 161     -33.499 113.662 307.134 
ATOM   3305  C3'  DC A 161     -33.708 114.772 305.072 
ATOM   3306  O3'  DC A 161     -32.407 115.229 304.720 
ATOM   3307  C2'  DC A 161     -33.771 113.263 304.844 
ATOM   3308  C1'  DC A 161     -32.976 112.864 306.083 
ATOM   3309  N1   DC A 161     -33.138 111.433 306.464 
ATOM   3310  C2   DC A 161     -32.039 110.779 307.016 
ATOM   3311  O2   DC A 161     -30.985 111.406 307.165 
ATOM   3312  N3   DC A 161     -32.167 109.474 307.369 
ATOM   3313  C4   DC A 161     -33.327 108.829 307.191 
ATOM   3314  N4   DC A 161     -33.401 107.557 307.552 
ATOM   3315  C5   DC A 161     -34.469 109.483 306.625 
ATOM   3316  C6   DC A 161     -34.322 110.787 306.278 
ATOM   3317  P    DA A 162     -32.212 116.042 303.356 
ATOM   3318  OP1  DA A 162     -32.536 117.469 303.579 
ATOM   3319  OP2  DA A 162     -32.955 115.370 302.267 
ATOM   3320  O5'  DA A 162     -30.640 115.879 303.112 
ATOM   3321  C5'  DA A 162     -29.767 115.744 304.250 
ATOM   3322  C4'  DA A 162     -28.748 114.651 303.995 
ATOM   3323  O4'  DA A 162     -29.230 113.337 304.396 
ATOM   3324  C3'  DA A 162     -28.328 114.461 302.538 
ATOM   3325  O3'  DA A 162     -26.943 114.135 302.496 
ATOM   3326  C2'  DA A 162     -29.127 113.249 302.060 
ATOM   3327  C1'  DA A 162     -28.981 112.426 303.336 
ATOM   3328  N9   DA A 162     -29.961 111.310 303.445 
ATOM   3329  C8   DA A 162     -31.255 111.272 303.010 
ATOM   3330  N7   DA A 162     -31.858 110.149 303.252 
ATOM   3331  C5   DA A 162     -30.894 109.385 303.896 
ATOM   3332  C6   DA A 162     -30.911 108.081 304.417 
ATOM   3333  N6   DA A 162     -31.984 107.278 304.367 
ATOM   3334  N1   DA A 162     -29.782 107.628 304.993 
ATOM   3335  C2   DA A 162     -28.719 108.430 305.040 
ATOM   3336  N3   DA A 162     -28.586 109.659 304.590 
ATOM   3337  C4   DA A 162     -29.729 110.087 304.019 
ATOM   3338  P    DT A 163     -26.033 114.759 301.337 
ATOM   3339  OP1  DT A 163     -25.593 116.117 301.730 
ATOM   3340  OP2  DT A 163     -26.740 114.656 300.041 
ATOM   3341  O5'  DT A 163     -24.782 113.764 301.347 
ATOM   3342  C5'  DT A 163     -24.409 113.122 302.582 
ATOM   3343  C4'  DT A 163     -24.098 111.660 302.333 
ATOM   3344  O4'  DT A 163     -25.282 110.817 302.425 
ATOM   3345  C3'  DT A 163     -23.515 111.328 300.960 
ATOM   3346  O3'  DT A 163     -22.551 110.293 301.106 
ATOM   3347  C2'  DT A 163     -24.697 110.781 300.159 
ATOM   3348  C1'  DT A 163     -25.313 109.965 301.290 
ATOM   3349  N1   DT A 163     -26.730 109.574 301.044 
ATOM   3350  C2   DT A 163     -27.135 108.353 301.528 
ATOM   3351  O2   DT A 163     -26.393 107.600 302.135 
ATOM   3352  N3   DT A 163     -28.454 108.025 301.280 
ATOM   3353  C4   DT A 163     -29.377 108.798 300.606 
ATOM   3354  O4   DT A 163     -30.532 108.397 300.446 
ATOM   3355  C5   DT A 163     -28.858 110.061 300.137 
ATOM   3356  C7   DT A 163     -29.798 110.963 299.393 
ATOM   3357  C6   DT A 163     -27.580 110.405 300.364 
ATOM   3358  P    DT A 164     -21.206 110.356 300.240 
ATOM   3359  OP1  DT A 164     -20.220 111.226 300.919 
ATOM   3360  OP2  DT A 164     -21.533 110.714 298.842 
ATOM   3361  O5'  DT A 164     -20.717 108.834 300.305 
ATOM   3362  C5'  DT A 164     -21.043 108.045 301.464 
ATOM   3363  C4'  DT A 164     -21.507 106.666 301.038 
ATOM   3364  O4'  DT A 164     -22.940 106.616 300.785 
ATOM   3365  C3'  DT A 164     -20.885 106.123 299.752 
ATOM   3366  O3'  DT A 164     -20.683 104.722 299.893 
ATOM   3367  C2'  DT A 164     -21.951 106.355 298.680 
ATOM   3368  C1'  DT A 164     -23.152 105.970 299.539 
ATOM   3369  N1   DT A 164     -24.455 106.438 298.991 
ATOM   3370  C2   DT A 164     -25.546 105.628 299.191 
ATOM   3371  O2   DT A 164     -25.483 104.566 299.787 
ATOM   3372  N3   DT A 164     -26.737 106.095 298.668 
ATOM   3373  C4   DT A 164     -26.921 107.276 297.979 
ATOM   3374  O4   DT A 164     -28.037 107.588 297.558 
ATOM   3375  C5   DT A 164     -25.719 108.058 297.819 
ATOM   3376  C7   DT A 164     -25.830 109.360 297.080 
ATOM   3377  C6   DT A 164     -24.547 107.628 298.317 
ATOM   3378  P    DA A 165     -19.352 104.066 299.295 
ATOM   3379  OP1  DA A 165     -18.245 104.217 300.268 
ATOM   3380  OP2  DA A 165     -19.101 104.601 297.939 
ATOM   3381  O5'  DA A 165     -19.774 102.526 299.196 
ATOM   3382  C5'  DA A 165     -20.732 102.004 300.136 
ATOM   3383  C4'  DA A 165     -21.740 101.130 299.417 
ATOM   3384  O4'  DA A 165     -22.875 101.891 298.914 
ATOM   3385  C3'  DA A 165     -21.220 100.387 298.187 
ATOM   3386  O3'  DA A 165     -21.832  99.104 298.131 
ATOM   3387  C2'  DA A 165     -21.714 101.212 296.999 
ATOM   3388  C1'  DA A 165     -23.099 101.522 297.562 
ATOM   3389  N9   DA A 165     -23.783 102.655 296.880 
ATOM   3390  C8   DA A 165     -23.229 103.786 296.351 
ATOM   3391  N7   DA A 165     -24.094 104.592 295.817 
ATOM   3392  C5   DA A 165     -25.310 103.952 296.006 
ATOM   3393  C6   DA A 165     -26.627 104.298 295.661 
ATOM   3394  N6   DA A 165     -26.951 105.432 295.022 
ATOM   3395  N1   DA A 165     -27.603 103.434 295.996 
ATOM   3396  C2   DA A 165     -27.275 102.310 296.630 
ATOM   3397  N3   DA A 165     -26.089 101.882 297.003 
ATOM   3398  C4   DA A 165     -25.131 102.765 296.655 
ATOM   3399  P    DT A 166     -20.954  97.845 297.675 
ATOM   3400  OP1  DT A 166     -20.201  97.319 298.836 
ATOM   3401  OP2  DT A 166     -20.148  98.206 296.488 
ATOM   3402  O5'  DT A 166     -22.093  96.802 297.254 
ATOM   3403  C5'  DT A 166     -23.369  96.858 297.916 
ATOM   3404  C4'  DT A 166     -24.487  96.719 296.901 
ATOM   3405  O4'  DT A 166     -24.890  98.000 296.339 
ATOM   3406  C3'  DT A 166     -24.168  95.863 295.675 
ATOM   3407  O3'  DT A 166     -25.334  95.136 295.306 
ATOM   3408  C2'  DT A 166     -23.854  96.871 294.570 
ATOM   3409  C1'  DT A 166     -24.950  97.872 294.927 
ATOM   3410  N1   DT A 166     -24.747  99.221 294.330 
ATOM   3411  C2   DT A 166     -25.872  99.916 293.957 
ATOM   3412  O2   DT A 166     -27.000  99.475 294.096 
ATOM   3413  N3   DT A 166     -25.645 101.162 293.407 
ATOM   3414  C4   DT A 166     -24.415 101.756 293.205 
ATOM   3415  O4   DT A 166     -24.337 102.879 292.702 
ATOM   3416  C5   DT A 166     -23.295 100.949 293.628 
ATOM   3417  C7   DT A 166     -21.919 101.522 293.443 
ATOM   3418  C6   DT A 166     -23.487  99.734 294.165 
ATOM   3419  P    DA A 167     -25.179  93.622 294.810 
ATOM   3420  OP1  DA A 167     -25.117  92.720 295.983 
ATOM   3421  OP2  DA A 167     -24.052  93.525 293.856 
ATOM   3422  O5'  DA A 167     -26.561  93.401 294.034 
ATOM   3423  C5'  DA A 167     -27.727  94.127 294.465 
ATOM   3424  C4'  DA A 167     -28.473  94.670 293.262 
ATOM   3425  O4'  DA A 167     -27.990  95.982 292.855 
ATOM   3426  C3'  DA A 167     -28.380  93.832 291.987 
ATOM   3427  O3'  DA A 167     -29.628  93.887 291.308 
ATOM   3428  C2'  DA A 167     -27.330  94.543 291.132 
ATOM   3429  C1'  DA A 167     -27.777  95.966 291.452 
ATOM   3430  N9   DA A 167     -26.756  97.001 291.127 
ATOM   3431  C8   DA A 167     -25.396  96.906 291.211 
ATOM   3432  N7   DA A 167     -24.772  97.986 290.854 
ATOM   3433  C5   DA A 167     -25.792  98.863 290.509 
ATOM   3434  C6   DA A 167     -25.784 100.188 290.044 
ATOM   3435  N6   DA A 167     -24.663 100.894 289.837 
ATOM   3436  N1   DA A 167     -26.975 100.764 289.796 
ATOM   3437  C2   DA A 167     -28.086 100.058 290.003 
ATOM   3438  N3   DA A 167     -28.216  98.822 290.432 
ATOM   3439  C4   DA A 167     -27.009  98.268 290.672 
ATOM   3440  P    DG A 168     -30.189  92.561 290.607 
ATOM   3441  OP1  DG A 168     -30.892  91.729 291.609 
ATOM   3442  OP2  DG A 168     -29.100  91.896 289.860 
ATOM   3443  O5'  DG A 168     -31.250  93.174 289.577 
ATOM   3444  C5'  DG A 168     -31.917  94.406 289.911 
ATOM   3445  C4'  DG A 168     -31.955  95.320 288.702 
ATOM   3446  O4'  DG A 168     -30.769  96.161 288.604 
ATOM   3447  C3'  DG A 168     -32.024  94.623 287.344 
ATOM   3448  O3'  DG A 168     -32.853  95.387 286.476 
ATOM   3449  C2'  DG A 168     -30.591  94.667 286.811 
ATOM   3450  C1'  DG A 168     -30.275  96.086 287.276 
ATOM   3451  N9   DG A 168     -28.818  96.395 287.307 
ATOM   3452  C8   DG A 168     -27.758  95.568 287.608 
ATOM   3453  N7   DG A 168     -26.587  96.155 287.541 
ATOM   3454  C5   DG A 168     -26.894  97.463 287.169 
ATOM   3455  C6   DG A 168     -26.038  98.571 286.940 
ATOM   3456  O6   DG A 168     -24.814  98.628 287.019 
ATOM   3457  N1   DG A 168     -26.766  99.714 286.579 
ATOM   3458  C2   DG A 168     -28.140  99.777 286.457 
ATOM   3459  N2   DG A 168     -28.644 100.961 286.103 
ATOM   3460  N3   DG A 168     -28.942  98.736 286.673 
ATOM   3461  C4   DG A 168     -28.252  97.620 287.023 
ATOM   3462  P    DA A 169     -33.849  94.623 285.482 
ATOM   3463  OP1  DA A 169     -35.097  94.278 286.198 
ATOM   3464  OP2  DA A 169     -33.138  93.497 284.837 
ATOM   3465  O5'  DA A 169     -34.146  95.761 284.398 
ATOM   3466  C5'  DA A 169     -34.114  97.141 284.807 
ATOM   3467  C4'  DA A 169     -33.377  97.971 283.775 
ATOM   3468  O4'  DA A 169     -31.943  98.019 284.023 
ATOM   3469  C3'  DA A 169     -33.485  97.484 282.330 
ATOM   3470  O3'  DA A 169     -33.552  98.614 281.468 
ATOM   3471  C2'  DA A 169     -32.169  96.751 282.069 
ATOM   3472  C1'  DA A 169     -31.268  97.737 282.806 
ATOM   3473  N9   DA A 169     -29.925  97.188 283.139 
ATOM   3474  C8   DA A 169     -29.591  95.907 283.476 
ATOM   3475  N7   DA A 169     -28.327  95.737 283.710 
ATOM   3476  C5   DA A 169     -27.779  96.998 283.514 
ATOM   3477  C6   DA A 169     -26.465  97.485 283.610 
ATOM   3478  N6   DA A 169     -25.416  96.721 283.944 
ATOM   3479  N1   DA A 169     -26.268  98.791 283.349 
ATOM   3480  C2   DA A 169     -27.315  99.545 283.018 
ATOM   3481  N3   DA A 169     -28.579  99.203 282.897 
ATOM   3482  C4   DA A 169     -28.750  97.892 283.164 
ATOM   3483  P    DT A 170     -34.535  98.570 280.205 
ATOM   3484  OP1  DT A 170     -35.902  98.945 280.629 
ATOM   3485  OP2  DT A 170     -34.402  97.266 279.519 
ATOM   3486  O5'  DT A 170     -33.919  99.726 279.286 
ATOM   3487  C5'  DT A 170     -33.257 100.840 279.914 
ATOM   3488  C4'  DT A 170     -31.975 101.165 279.174 
ATOM   3489  O4'  DT A 170     -30.839 100.401 279.672 
ATOM   3490  C3'  DT A 170     -31.982 100.879 277.673 
ATOM   3491  O3'  DT A 170     -31.235 101.890 277.008 
ATOM   3492  C2'  DT A 170     -31.238  99.551 277.528 
ATOM   3493  C1'  DT A 170     -30.154  99.843 278.561 
ATOM   3494  N1   DT A 170     -29.428  98.628 279.028 
ATOM   3495  C2   DT A 170     -28.094  98.772 279.324 
ATOM   3496  O2   DT A 170     -27.502  99.832 279.221 
ATOM   3497  N3   DT A 170     -27.455  97.624 279.753 
ATOM   3498  C4   DT A 170     -28.026  96.378 279.905 
ATOM   3499  O4   DT A 170     -27.351  95.423 280.297 
ATOM   3500  C5   DT A 170     -29.429  96.327 279.570 
ATOM   3501  C7   DT A 170     -30.129  95.006 279.708 
ATOM   3502  C6   DT A 170     -30.075  97.427 279.150 
ATOM   3503  P    DT A 171     -31.764 102.449 275.604 
ATOM   3504  OP1  DT A 171     -32.778 103.501 275.838 
ATOM   3505  OP2  DT A 171     -32.186 101.318 274.748 
ATOM   3506  O5'  DT A 171     -30.434 103.108 275.005 
ATOM   3507  C5'  DT A 171     -29.451 103.643 275.912 
ATOM   3508  C4'  DT A 171     -28.060 103.233 275.469 
ATOM   3509  O4'  DT A 171     -27.657 101.949 276.025 
ATOM   3510  C3'  DT A 171     -27.866 103.060 273.963 
ATOM   3511  O3'  DT A 171     -26.565 103.516 273.611 
ATOM   3512  C2'  DT A 171     -27.928 101.550 273.735 
ATOM   3513  C1'  DT A 171     -27.133 101.151 274.974 
ATOM   3514  N1   DT A 171     -27.295  99.720 275.356 
ATOM   3515  C2   DT A 171     -26.203  99.089 275.898 
ATOM   3516  O2   DT A 171     -25.133  99.647 276.073 
ATOM   3517  N3   DT A 171     -26.390  97.763 276.239 
ATOM   3518  C4   DT A 171     -27.553  97.036 276.085 
ATOM   3519  O4   DT A 171     -27.600  95.853 276.427 
ATOM   3520  C5   DT A 171     -28.644  97.783 275.507 
ATOM   3521  C7   DT A 171     -29.947  97.066 275.305 
ATOM   3522  C6   DT A 171     -28.489  99.073 275.167 
ATOM   3523  P    DA A 172     -26.370 104.330 272.247 
ATOM   3524  OP1  DA A 172     -26.694 105.756 272.470 
ATOM   3525  OP2  DA A 172     -27.113 103.658 271.158 
ATOM   3526  O5'  DA A 172     -24.797 104.166 272.004 
ATOM   3527  C5'  DA A 172     -23.925 104.031 273.142 
ATOM   3528  C4'  DA A 172     -22.905 102.939 272.887 
ATOM   3529  O4'  DA A 172     -23.387 101.624 273.288 
ATOM   3530  C3'  DA A 172     -22.485 102.748 271.429 
ATOM   3531  O3'  DA A 172     -21.101 102.422 271.388 
ATOM   3532  C2'  DA A 172     -23.284 101.536 270.951 
ATOM   3533  C1'  DA A 172     -23.139 100.714 272.228 
ATOM   3534  N9   DA A 172     -24.119  99.598 272.337 
ATOM   3535  C8   DA A 172     -25.412  99.559 271.901 
ATOM   3536  N7   DA A 172     -26.015  98.436 272.144 
ATOM   3537  C5   DA A 172     -25.051  97.672 272.788 
ATOM   3538  C6   DA A 172     -25.068  96.368 273.308 
ATOM   3539  N6   DA A 172     -26.142  95.566 273.258 
ATOM   3540  N1   DA A 172     -23.939  95.915 273.884 
ATOM   3541  C2   DA A 172     -22.877  96.718 273.931 
ATOM   3542  N3   DA A 172     -22.743  97.946 273.482 
ATOM   3543  C4   DA A 172     -23.887  98.374 272.910 
ATOM   3544  P    DC A 173     -20.191 103.047 270.229 
ATOM   3545  OP1  DC A 173     -19.751 104.405 270.622 
ATOM   3546  OP2  DC A 173     -20.898 102.943 268.933 
ATOM   3547  O5'  DC A 173     -18.939 102.051 270.239 
ATOM   3548  C5'  DC A 173     -18.567 101.409 271.474 
ATOM   3549  C4'  DC A 173     -18.256  99.947 271.225 
ATOM   3550  O4'  DC A 173     -19.439  99.104 271.316 
ATOM   3551  C3'  DC A 173     -17.673  99.615 269.851 
ATOM   3552  O3'  DC A 173     -16.708  98.580 269.998 
ATOM   3553  C2'  DC A 173     -18.855  99.068 269.051 
ATOM   3554  C1'  DC A 173     -19.471  98.252 270.182 
ATOM   3555  N1   DC A 173     -20.888  97.861 269.936 
ATOM   3556  C2   DC A 173     -21.314  96.627 270.419 
ATOM   3557  O2   DC A 173     -20.507  95.913 271.027 
ATOM   3558  N3   DC A 173     -22.602  96.251 270.205 
ATOM   3559  C4   DC A 173     -23.444  97.053 269.542 
ATOM   3560  N4   DC A 173     -24.689  96.643 269.358 
ATOM   3561  C5   DC A 173     -23.025  98.327 269.036 
ATOM   3562  C6   DC A 173     -21.735  98.683 269.260 
ATOM   3563  P    DT A 174     -15.364  98.643 269.132 
ATOM   3564  OP1  DT A 174     -14.377  99.513 269.811 
ATOM   3565  OP2  DT A 174     -15.690  99.001 267.734 
ATOM   3566  O5'  DT A 174     -14.875  97.121 269.197 
ATOM   3567  C5'  DT A 174     -15.200  96.332 270.356 
ATOM   3568  C4'  DT A 174     -15.664  94.954 269.930 
ATOM   3569  O4'  DT A 174     -17.098  94.903 269.676 
ATOM   3570  C3'  DT A 174     -15.043  94.410 268.643 
ATOM   3571  O3'  DT A 174     -14.841  93.009 268.784 
ATOM   3572  C2'  DT A 174     -16.109  94.642 267.571 
ATOM   3573  C1'  DT A 174     -17.309  94.257 268.430 
ATOM   3574  N1   DT A 174     -18.613  94.726 267.882 
ATOM   3575  C2   DT A 174     -19.703  93.915 268.083 
ATOM   3576  O2   DT A 174     -19.640  92.854 268.678 
ATOM   3577  N3   DT A 174     -20.894  94.382 267.559 
ATOM   3578  C4   DT A 174     -21.078  95.563 266.871 
ATOM   3579  O4   DT A 174     -22.194  95.875 266.449 
ATOM   3580  C5   DT A 174     -19.876  96.346 266.711 
ATOM   3581  C7   DT A 174     -19.988  97.647 265.972 
ATOM   3582  C6   DT A 174     -18.705  95.915 267.209 
ATOM   3583  P    DC A 175     -13.509  92.353 268.187 
ATOM   3584  OP1  DC A 175     -12.403  92.504 269.159 
ATOM   3585  OP2  DC A 175     -13.258  92.888 266.830 
ATOM   3586  O5'  DC A 175     -13.932  90.814 268.087 
ATOM   3587  C5'  DC A 175     -14.889  90.291 269.027 
ATOM   3588  C4'  DC A 175     -15.898  89.417 268.309 
ATOM   3589  O4'  DC A 175     -17.033  90.179 267.806 
ATOM   3590  C3'  DC A 175     -15.378  88.675 267.078 
ATOM   3591  O3'  DC A 175     -15.990  87.391 267.022 
ATOM   3592  C2'  DC A 175     -15.872  89.500 265.890 
ATOM   3593  C1'  DC A 175     -17.256  89.809 266.453 
ATOM   3594  N1   DC A 175     -17.940  90.942 265.772 
ATOM   3595  C2   DC A 175     -19.325  90.877 265.634 
ATOM   3596  O2   DC A 175     -19.923  89.891 266.081 
ATOM   3597  N3   DC A 175     -19.967  91.900 265.015 
ATOM   3598  C4   DC A 175     -19.284  92.950 264.545 
ATOM   3599  N4   DC A 175     -19.957  93.923 263.948 
ATOM   3600  C5   DC A 175     -17.860  93.037 264.675 
ATOM   3601  C6   DC A 175     -17.236  92.005 265.296 
ATOM   3602  P    DA A 176     -15.111  86.132 266.567 
ATOM   3603  OP1  DA A 176     -14.359  85.607 267.727 
ATOM   3604  OP2  DA A 176     -14.306  86.493 265.380 
ATOM   3605  O5'  DA A 176     -16.250  85.089 266.145 
ATOM   3606  C5'  DA A 176     -17.527  85.145 266.808 
ATOM   3607  C4'  DA A 176     -18.645  85.006 265.792 
ATOM   3608  O4'  DA A 176     -19.047  86.288 265.231 
ATOM   3609  C3'  DA A 176     -18.326  84.150 264.566 
ATOM   3610  O3'  DA A 176     -19.491  83.423 264.197 
ATOM   3611  C2'  DA A 176     -18.012  85.159 263.462 
ATOM   3612  C1'  DA A 176     -19.107  86.159 263.819 
ATOM   3613  N9   DA A 176     -18.904  87.509 263.222 
ATOM   3614  C8   DA A 176     -17.730  88.164 262.988 
ATOM   3615  N7   DA A 176     -17.881  89.335 262.452 
ATOM   3616  C5   DA A 176     -19.256  89.468 262.319 
ATOM   3617  C6   DA A 176     -20.064  90.499 261.812 
ATOM   3618  N6   DA A 176     -19.577  91.647 261.320 
ATOM   3619  N1   DA A 176     -21.397  90.306 261.827 
ATOM   3620  C2   DA A 176     -21.875  89.163 262.318 
ATOM   3621  N3   DA A 176     -21.222  88.135 262.815 
ATOM   3622  C4   DA A 176     -19.891  88.353 262.788 
ATOM   3623  P    DG A 177     -19.337  81.909 263.701 
ATOM   3624  OP1  DG A 177     -19.274  81.008 264.874 
ATOM   3625  OP2  DG A 177     -18.210  81.812 262.747 
ATOM   3626  O5'  DG A 177     -20.718  81.688 262.925 
ATOM   3627  C5'  DG A 177     -21.885  82.414 263.356 
ATOM   3628  C4'  DG A 177     -22.630  82.957 262.154 
ATOM   3629  O4'  DG A 177     -22.147  84.269 261.747 
ATOM   3630  C3'  DG A 177     -22.537  82.119 260.879 
ATOM   3631  O3'  DG A 177     -23.785  82.174 260.199 
ATOM   3632  C2'  DG A 177     -21.488  82.830 260.024 
ATOM   3633  C1'  DG A 177     -21.934  84.253 260.344 
ATOM   3634  N9   DG A 177     -20.913  85.288 260.019 
ATOM   3635  C8   DG A 177     -19.539  85.211 260.096 
ATOM   3636  N7   DG A 177     -18.922  86.309 259.734 
ATOM   3637  C5   DG A 177     -19.960  87.174 259.391 
ATOM   3638  C6   DG A 177     -19.915  88.514 258.922 
ATOM   3639  O6   DG A 177     -18.935  89.223 258.710 
ATOM   3640  N1   DG A 177     -21.204  89.019 258.696 
ATOM   3641  C2   DG A 177     -22.379  88.322 258.897 
ATOM   3642  N2   DG A 177     -23.506  88.983 258.623 
ATOM   3643  N3   DG A 177     -22.419  87.067 259.337 
ATOM   3644  C4   DG A 177     -21.179  86.561 259.561 
ATOM   3645  P    DA A 178     -24.347  80.849 259.498 
ATOM   3646  OP1  DA A 178     -25.050  80.017 260.501 
ATOM   3647  OP2  DA A 178     -23.257  80.183 258.751 
ATOM   3648  O5'  DA A 178     -25.408  81.461 258.469 
ATOM   3649  C5'  DA A 178     -26.075  82.693 258.803 
ATOM   3650  C4'  DA A 178     -26.112  83.607 257.593 
ATOM   3651  O4'  DA A 178     -24.927  84.448 257.496 
ATOM   3652  C3'  DA A 178     -26.182  82.910 256.235 
ATOM   3653  O3'  DA A 178     -27.010  83.674 255.367 
ATOM   3654  C2'  DA A 178     -24.749  82.955 255.703 
ATOM   3655  C1'  DA A 178     -24.433  84.373 256.168 
ATOM   3656  N9   DA A 178     -22.976  84.682 256.198 
ATOM   3657  C8   DA A 178     -21.938  83.848 256.500 
ATOM   3658  N7   DA A 178     -20.773  84.416 256.437 
ATOM   3659  C5   DA A 178     -21.058  85.723 256.068 
ATOM   3660  C6   DA A 178     -20.240  86.841 255.833 
ATOM   3661  N6   DA A 178     -18.904  86.816 255.942 
ATOM   3662  N1   DA A 178     -20.848  87.989 255.480 
ATOM   3663  C2   DA A 178     -22.175  88.007 255.373 
ATOM   3664  N3   DA A 178     -23.037  87.034 255.566 
ATOM   3665  C4   DA A 178     -22.404  85.896 255.918 
ATOM   3666  P    DA A 179     -28.006  82.910 254.373 
ATOM   3667  OP1  DA A 179     -29.255  82.566 255.090 
ATOM   3668  OP2  DA A 179     -27.295  81.784 253.729 
ATOM   3669  O5'  DA A 179     -28.304  84.048 253.289 
ATOM   3670  C5'  DA A 179     -28.271  85.428 253.699 
ATOM   3671  C4'  DA A 179     -27.534  86.258 252.667 
ATOM   3672  O4'  DA A 179     -26.100  86.306 252.914 
ATOM   3673  C3'  DA A 179     -27.642  85.771 251.222 
ATOM   3674  O3'  DA A 179     -27.709  86.901 250.360 
ATOM   3675  C2'  DA A 179     -26.327  85.039 250.960 
ATOM   3676  C1'  DA A 179     -25.426  86.024 251.698 
ATOM   3677  N9   DA A 179     -24.082  85.475 252.030 
ATOM   3678  C8   DA A 179     -23.749  84.194 252.368 
ATOM   3679  N7   DA A 179     -22.485  84.024 252.602 
ATOM   3680  C5   DA A 179     -21.937  85.285 252.406 
ATOM   3681  C6   DA A 179     -20.623  85.772 252.502 
ATOM   3682  N6   DA A 179     -19.573  85.008 252.836 
ATOM   3683  N1   DA A 179     -20.426  87.078 252.240 
ATOM   3684  C2   DA A 179     -21.473  87.832 251.909 
ATOM   3685  N3   DA A 179     -22.737  87.491 251.788 
ATOM   3686  C4   DA A 179     -22.907  86.179 252.055 
ATOM   3687  P    DG A 180     -28.692  86.857 249.097 
ATOM   3688  OP1  DG A 180     -30.060  87.232 249.520 
ATOM   3689  OP2  DG A 180     -28.560  85.553 248.410 
ATOM   3690  O5'  DG A 180     -28.077  88.013 248.177 
ATOM   3691  C5'  DG A 180     -27.415  89.127 248.805 
ATOM   3692  C4'  DG A 180     -26.132  89.452 248.066 
ATOM   3693  O4'  DG A 180     -24.996  88.688 248.563 
ATOM   3694  C3'  DG A 180     -26.139  89.166 246.564 
ATOM   3695  O3'  DG A 180     -25.392  90.177 245.900 
ATOM   3696  C2'  DG A 180     -25.395  87.838 246.419 
ATOM   3697  C1'  DG A 180     -24.311  88.130 247.453 
ATOM   3698  N9   DG A 180     -23.586  86.915 247.919 
ATOM   3699  C8   DG A 180     -24.059  85.635 248.103 
ATOM   3700  N7   DG A 180     -23.154  84.787 248.528 
ATOM   3701  C5   DG A 180     -21.999  85.560 248.631 
ATOM   3702  C6   DG A 180     -20.690  85.196 249.041 
ATOM   3703  O6   DG A 180     -20.274  84.099 249.403 
ATOM   3704  N1   DG A 180     -19.817  86.292 248.998 
ATOM   3705  C2   DG A 180     -20.164  87.571 248.611 
ATOM   3706  N2   DG A 180     -19.185  88.479 248.640 
ATOM   3707  N3   DG A 180     -21.393  87.912 248.227 
ATOM   3708  C4   DG A 180     -22.252  86.860 248.262 
ATOM   3709  P    DC A 181     -25.922  90.736 244.495 
ATOM   3710  OP1  DC A 181     -26.936  91.788 244.730 
ATOM   3711  OP2  DC A 181     -26.344  89.606 243.639 
ATOM   3712  O5'  DC A 181     -24.591  91.395 243.897 
ATOM   3713  C5'  DC A 181     -23.609  91.930 244.803 
ATOM   3714  C4'  DC A 181     -22.218  91.520 244.361 
ATOM   3715  O4'  DC A 181     -21.814  90.236 244.917 
ATOM   3716  C3'  DC A 181     -22.023  91.347 242.855 
ATOM   3717  O3'  DC A 181     -20.722  91.803 242.503 
ATOM   3718  C2'  DC A 181     -22.086  89.837 242.627 
ATOM   3719  C1'  DC A 181     -21.291  89.438 243.866 
ATOM   3720  N1   DC A 181     -21.453  88.007 244.247 
ATOM   3721  C2   DC A 181     -20.354  87.353 244.799 
ATOM   3722  O2   DC A 181     -19.300  87.981 244.948 
ATOM   3723  N3   DC A 181     -20.482  86.049 245.152 
ATOM   3724  C4   DC A 181     -21.642  85.403 244.974 
ATOM   3725  N4   DC A 181     -21.716  84.132 245.335 
ATOM   3726  C5   DC A 181     -22.784  86.057 244.408 
ATOM   3727  C6   DC A 181     -22.637  87.361 244.061 
ATOM   3728  P    DA A 182     -20.527  92.617 241.139 
ATOM   3729  OP1  DA A 182     -20.851  94.044 241.362 
ATOM   3730  OP2  DA A 182     -21.270  91.945 240.050 
ATOM   3731  O5'  DA A 182     -18.955  92.454 240.895 
ATOM   3732  C5'  DA A 182     -18.082  92.319 242.033 
ATOM   3733  C4'  DA A 182     -17.063  91.226 241.778 
ATOM   3734  O4'  DA A 182     -17.545  89.911 242.179 
ATOM   3735  C3'  DA A 182     -16.643  91.035 240.321 
ATOM   3736  O3'  DA A 182     -15.258  90.709 240.279 
ATOM   3737  C2'  DA A 182     -17.442  89.824 239.843 
ATOM   3738  C1'  DA A 182     -17.296  89.001 241.119 
ATOM   3739  N9   DA A 182     -18.276  87.885 241.228 
ATOM   3740  C8   DA A 182     -19.570  87.846 240.793 
ATOM   3741  N7   DA A 182     -20.173  86.724 241.035 
ATOM   3742  C5   DA A 182     -19.209  85.960 241.679 
ATOM   3743  C6   DA A 182     -19.226  84.655 242.200 
ATOM   3744  N6   DA A 182     -20.300  83.853 242.150 
ATOM   3745  N1   DA A 182     -18.097  84.202 242.776 
ATOM   3746  C2   DA A 182     -17.034  85.005 242.823 
ATOM   3747  N3   DA A 182     -16.901  86.233 242.373 
ATOM   3748  C4   DA A 182     -18.044  86.662 241.802 
ATOM   3749  P    DG A 183     -14.349  91.334 239.120 
ATOM   3750  OP1  DG A 183     -13.908  92.692 239.513 
ATOM   3751  OP2  DG A 183     -15.055  91.231 237.824 
ATOM   3752  O5'  DG A 183     -13.097  90.338 239.130 
ATOM   3753  C5'  DG A 183     -12.724  89.697 240.365 
ATOM   3754  C4'  DG A 183     -12.413  88.234 240.116 
ATOM   3755  O4'  DG A 183     -13.597  87.391 240.208 
ATOM   3756  C3'  DG A 183     -11.831  87.902 238.743 
ATOM   3757  O3'  DG A 183     -10.866  86.867 238.889 
ATOM   3758  C2'  DG A 183     -13.012  87.355 237.942 
ATOM   3759  C1'  DG A 183     -13.629  86.539 239.073 
ATOM   3760  N9   DG A 183     -15.045  86.148 238.827 
ATOM   3761  C8   DG A 183     -16.038  86.842 238.171 
ATOM   3762  N7   DG A 183     -17.188  86.214 238.126 
ATOM   3763  C5   DG A 183     -16.939  85.018 238.801 
ATOM   3764  C6   DG A 183     -17.803  83.928 239.076 
ATOM   3765  O6   DG A 183     -18.986  83.788 238.778 
ATOM   3766  N1   DG A 183     -17.141  82.917 239.787 
ATOM   3767  C2   DG A 183     -15.817  82.957 240.180 
ATOM   3768  N2   DG A 183     -15.373  81.890 240.852 
ATOM   3769  N3   DG A 183     -15.007  83.980 239.922 
ATOM   3770  C4   DG A 183     -15.634  84.970 239.232 
ATOM   3771  P    DA A 184      -9.521  86.931 238.023 
ATOM   3772  OP1  DA A 184      -8.535  87.800 238.702 
ATOM   3773  OP2  DA A 184      -9.848  87.288 236.625 
ATOM   3774  O5'  DA A 184      -9.032  85.409 238.088 
ATOM   3775  C5'  DA A 184      -9.358  84.619 239.247 
ATOM   3776  C4'  DA A 184      -9.822  83.241 238.821 
ATOM   3777  O4'  DA A 184     -11.255  83.190 238.568 
ATOM   3778  C3'  DA A 184      -9.200  82.698 237.535 
ATOM   3779  O3'  DA A 184      -8.998  81.296 237.676 
ATOM   3780  C2'  DA A 184     -10.266  82.929 236.463 
ATOM   3781  C1'  DA A 184     -11.467  82.544 237.322 
ATOM   3782  N9   DA A 184     -12.771  83.013 236.774 
ATOM   3783  C8   DA A 184     -13.037  84.161 236.084 
ATOM   3784  N7   DA A 184     -14.280  84.287 235.736 
ATOM   3785  C5   DA A 184     -14.884  83.140 236.230 
ATOM   3786  C6   DA A 184     -16.208  82.674 236.189 
ATOM   3787  N6   DA A 184     -17.210  83.341 235.599 
ATOM   3788  N1   DA A 184     -16.467  81.491 236.779 
ATOM   3789  C2   DA A 184     -15.468  80.833 237.364 
ATOM   3790  N3   DA A 184     -14.200  81.166 237.465 
ATOM   3791  C4   DA A 184     -13.968  82.353 236.867 
ATOM   3792  P    DA A 185      -7.667  80.641 237.078 
ATOM   3793  OP1  DA A 185      -6.560  80.791 238.051 
ATOM   3794  OP2  DA A 185      -7.416  81.175 235.722 
ATOM   3795  O5'  DA A 185      -8.090  79.101 236.979 
ATOM   3796  C5'  DA A 185      -9.047  78.578 237.919 
ATOM   3797  C4'  DA A 185     -10.055  77.704 237.200 
ATOM   3798  O4'  DA A 185     -11.191  78.466 236.697 
ATOM   3799  C3'  DA A 185      -9.535  76.962 235.970 
ATOM   3800  O3'  DA A 185     -10.147  75.678 235.914 
ATOM   3801  C2'  DA A 185     -10.029  77.787 234.782 
ATOM   3802  C1'  DA A 185     -11.414  78.096 235.345 
ATOM   3803  N9   DA A 185     -12.098  79.229 234.663 
ATOM   3804  C8   DA A 185     -11.545  80.361 234.134 
ATOM   3805  N7   DA A 185     -12.409  81.167 233.601 
ATOM   3806  C5   DA A 185     -13.626  80.526 233.789 
ATOM   3807  C6   DA A 185     -14.943  80.873 233.444 
ATOM   3808  N6   DA A 185     -15.266  82.006 232.805 
ATOM   3809  N1   DA A 185     -15.918  80.008 233.779 
ATOM   3810  C2   DA A 185     -15.591  78.885 234.413 
ATOM   3811  N3   DA A 185     -14.404  78.456 234.786 
ATOM   3812  C4   DA A 185     -13.446  79.339 234.438 
ATOM   3813  P    DC A 186      -9.269  74.420 235.458 
ATOM   3814  OP1  DC A 186      -8.516  73.894 236.619 
ATOM   3815  OP2  DC A 186      -8.463  74.781 234.271 
ATOM   3816  O5'  DC A 186     -10.408  73.377 235.037 
ATOM   3817  C5'  DC A 186     -11.684  73.433 235.699 
ATOM   3818  C4'  DC A 186     -12.802  73.293 234.684 
ATOM   3819  O4'  DC A 186     -13.205  74.575 234.122 
ATOM   3820  C3'  DC A 186     -12.484  72.438 233.458 
ATOM   3821  O3'  DC A 186     -13.649  71.710 233.089 
ATOM   3822  C2'  DC A 186     -12.169  73.446 232.353 
ATOM   3823  C1'  DC A 186     -13.265  74.446 232.710 
ATOM   3824  N1   DC A 186     -13.062  75.796 232.113 
ATOM   3825  C2   DC A 186     -14.193  76.512 231.730 
ATOM   3826  O2   DC A 186     -15.306  76.004 231.899 
ATOM   3827  N3   DC A 186     -14.028  77.745 231.183 
ATOM   3828  C4   DC A 186     -12.804  78.260 231.016 
ATOM   3829  N4   DC A 186     -12.697  79.465 230.478 
ATOM   3830  C5   DC A 186     -11.628  77.538 231.403 
ATOM   3831  C6   DC A 186     -11.813  76.309 231.947 
ATOM   3832  P    DA A 187     -13.494  70.197 232.593 
ATOM   3833  OP1  DA A 187     -13.432  69.295 233.766 
ATOM   3834  OP2  DA A 187     -12.368  70.100 231.639 
ATOM   3835  O5'  DA A 187     -14.876  69.975 231.817 
ATOM   3836  C5'  DA A 187     -16.042  70.702 232.248 
ATOM   3837  C4'  DA A 187     -16.788  71.244 231.045 
ATOM   3838  O4'  DA A 187     -16.305  72.557 230.638 
ATOM   3839  C3'  DA A 187     -16.695  70.406 229.770 
ATOM   3840  O3'  DA A 187     -17.943  70.461 229.091 
ATOM   3841  C2'  DA A 187     -15.645  71.117 228.915 
ATOM   3842  C1'  DA A 187     -16.092  72.540 229.235 
ATOM   3843  N9   DA A 187     -15.071  73.575 228.910 
ATOM   3844  C8   DA A 187     -13.711  73.481 228.994 
ATOM   3845  N7   DA A 187     -13.087  74.561 228.637 
ATOM   3846  C5   DA A 187     -14.107  75.437 228.292 
ATOM   3847  C6   DA A 187     -14.099  76.763 227.827 
ATOM   3848  N6   DA A 187     -12.978  77.468 227.620 
ATOM   3849  N1   DA A 187     -15.290  77.338 227.579 
ATOM   3850  C2   DA A 187     -16.401  76.632 227.786 
ATOM   3851  N3   DA A 187     -16.531  75.396 228.215 
ATOM   3852  C4   DA A 187     -15.324  74.842 228.455 
ATOM   3853  P    DG A 188     -18.504  69.136 228.390 
ATOM   3854  OP1  DG A 188     -19.207  68.304 229.392 
ATOM   3855  OP2  DG A 188     -17.415  68.471 227.643 
ATOM   3856  O5'  DG A 188     -19.565  69.748 227.360 
ATOM   3857  C5'  DG A 188     -20.232  70.980 227.694 
ATOM   3858  C4'  DG A 188     -20.270  71.894 226.485 
ATOM   3859  O4'  DG A 188     -19.084  72.735 226.388 
ATOM   3860  C3'  DG A 188     -20.339  71.197 225.126 
ATOM   3861  O3'  DG A 188     -21.168  71.961 224.259 
ATOM   3862  C2'  DG A 188     -18.907  71.242 224.594 
ATOM   3863  C1'  DG A 188     -18.590  72.660 225.059 
ATOM   3864  N9   DG A 188     -17.134  72.969 225.090 
ATOM   3865  C8   DG A 188     -16.073  72.142 225.391 
ATOM   3866  N7   DG A 188     -14.902  72.729 225.325 
ATOM   3867  C5   DG A 188     -15.209  74.037 224.952 
ATOM   3868  C6   DG A 188     -14.353  75.145 224.723 
ATOM   3869  O6   DG A 188     -13.129  75.203 224.802 
ATOM   3870  N1   DG A 188     -15.081  76.288 224.362 
ATOM   3871  C2   DG A 188     -16.455  76.351 224.240 
ATOM   3872  N2   DG A 188     -16.960  77.536 223.886 
ATOM   3873  N3   DG A 188     -17.257  75.310 224.456 
ATOM   3874  C4   DG A 188     -16.567  74.194 224.806 
ATOM   3875  P    DA A 189     -22.164  71.197 223.265 
ATOM   3876  OP1  DA A 189     -23.412  70.853 223.981 
ATOM   3877  OP2  DA A 189     -21.453  70.071 222.620 
ATOM   3878  O5'  DA A 189     -22.461  72.335 222.180 
ATOM   3879  C5'  DA A 189     -22.429  73.715 222.590 
ATOM   3880  C4'  DA A 189     -21.692  74.545 221.558 
ATOM   3881  O4'  DA A 189     -20.258  74.593 221.806 
ATOM   3882  C3'  DA A 189     -21.800  74.059 220.113 
ATOM   3883  O3'  DA A 189     -21.867  75.188 219.251 
ATOM   3884  C2'  DA A 189     -20.484  73.326 219.852 
ATOM   3885  C1'  DA A 189     -19.583  74.311 220.589 
ATOM   3886  N9   DA A 189     -18.240  73.762 220.922 
ATOM   3887  C8   DA A 189     -17.907  72.482 221.259 
ATOM   3888  N7   DA A 189     -16.642  72.312 221.493 
ATOM   3889  C5   DA A 189     -16.094  73.572 221.297 
ATOM   3890  C6   DA A 189     -14.780  74.059 221.393 
ATOM   3891  N6   DA A 189     -13.731  73.295 221.727 
ATOM   3892  N1   DA A 189     -14.583  75.365 221.132 
ATOM   3893  C2   DA A 189     -15.630  76.119 220.801 
ATOM   3894  N3   DA A 189     -16.895  75.778 220.680 
ATOM   3895  C4   DA A 189     -17.065  74.467 220.947 
ATOM   3896  P    DG A 190     -22.850  75.144 217.988 
ATOM   3897  OP1  DG A 190     -24.217  75.519 218.412 
ATOM   3898  OP2  DG A 190     -22.717  73.841 217.302 
ATOM   3899  O5'  DG A 190     -22.234  76.301 217.069 
ATOM   3900  C5'  DG A 190     -21.572  77.415 217.697 
ATOM   3901  C4'  DG A 190     -20.290  77.739 216.957 
ATOM   3902  O4'  DG A 190     -19.154  76.976 217.455 
ATOM   3903  C3'  DG A 190     -20.297  77.453 215.456 
ATOM   3904  O3'  DG A 190     -19.550  78.465 214.791 
ATOM   3905  C2'  DG A 190     -19.553  76.126 215.311 
ATOM   3906  C1'  DG A 190     -18.469  76.417 216.344 
ATOM   3907  N9   DG A 190     -17.743  75.203 216.811 
ATOM   3908  C8   DG A 190     -18.217  73.922 216.995 
ATOM   3909  N7   DG A 190     -17.312  73.074 217.419 
ATOM   3910  C5   DG A 190     -16.157  73.847 217.523 
ATOM   3911  C6   DG A 190     -14.847  73.483 217.933 
ATOM   3912  O6   DG A 190     -14.431  72.386 218.295 
ATOM   3913  N1   DG A 190     -13.975  74.580 217.890 
ATOM   3914  C2   DG A 190     -14.322  75.859 217.503 
ATOM   3915  N2   DG A 190     -13.342  76.766 217.531 
ATOM   3916  N3   DG A 190     -15.550  76.200 217.119 
ATOM   3917  C4   DG A 190     -16.409  75.147 217.154 
ATOM   3918  P    DT A 191     -20.079  79.023 213.387 
ATOM   3919  OP1  DT A 191     -21.093  80.075 213.621 
ATOM   3920  OP2  DT A 191     -20.501  77.893 212.531 
ATOM   3921  O5'  DT A 191     -18.749  79.682 212.788 
ATOM   3922  C5'  DT A 191     -17.766  80.217 213.695 
ATOM   3923  C4'  DT A 191     -16.375  79.807 213.252 
ATOM   3924  O4'  DT A 191     -15.972  78.523 213.808 
ATOM   3925  C3'  DT A 191     -16.181  79.634 211.746 
ATOM   3926  O3'  DT A 191     -14.880  80.090 211.394 
ATOM   3927  C2'  DT A 191     -16.243  78.124 211.518 
ATOM   3928  C1'  DT A 191     -15.448  77.725 212.757 
ATOM   3929  N1   DT A 191     -15.611  76.295 213.139 
ATOM   3930  C2   DT A 191     -14.518  75.663 213.681 
ATOM   3931  O2   DT A 191     -13.449  76.222 213.856 
ATOM   3932  N3   DT A 191     -14.705  74.337 214.022 
ATOM   3933  C4   DT A 191     -15.868  73.610 213.868 
ATOM   3934  O4   DT A 191     -15.916  72.427 214.210 
ATOM   3935  C5   DT A 191     -16.959  74.358 213.290 
ATOM   3936  C7   DT A 191     -18.262  73.641 213.088 
ATOM   3937  C6   DT A 191     -16.804  75.648 212.950 
ATOM   3938  P    DG A 192     -14.685  80.904 210.030 
ATOM   3939  OP1  DG A 192     -15.009  82.331 210.253 
ATOM   3940  OP2  DG A 192     -15.428  80.232 208.941 
ATOM   3941  O5'  DG A 192     -13.112  80.741 209.787 
ATOM   3942  C5'  DG A 192     -12.240  80.606 210.925 
ATOM   3943  C4'  DG A 192     -11.220  79.513 210.670 
ATOM   3944  O4'  DG A 192     -11.702  78.198 211.071 
ATOM   3945  C3'  DG A 192     -10.800  79.322 209.212 
ATOM   3946  O3'  DG A 192      -9.416  78.996 209.171 
ATOM   3947  C2'  DG A 192     -11.599  78.111 208.734 
ATOM   3948  C1'  DG A 192     -11.454  77.288 210.011 
ATOM   3949  N9   DG A 192     -12.434  76.172 210.120 
ATOM   3950  C8   DG A 192     -13.741  76.115 209.687 
ATOM   3951  N7   DG A 192     -14.337  74.976 209.938 
ATOM   3952  C5   DG A 192     -13.357  74.224 210.584 
ATOM   3953  C6   DG A 192     -13.409  72.903 211.098 
ATOM   3954  O6   DG A 192     -14.348  72.111 211.091 
ATOM   3955  N1   DG A 192     -12.187  72.528 211.675 
ATOM   3956  C2   DG A 192     -11.062  73.327 211.745 
ATOM   3957  N2   DG A 192      -9.995  72.786 212.336 
ATOM   3958  N3   DG A 192     -11.014  74.567 211.262 
ATOM   3959  C4   DG A 192     -12.192  74.945 210.699 
ATOM   3960  P    DA A 193      -8.506  79.621 208.012 
ATOM   3961  OP1  DA A 193      -8.066  80.979 208.405 
ATOM   3962  OP2  DA A 193      -9.213  79.518 206.716 
ATOM   3963  O5'  DA A 193      -7.254  78.626 208.022 
ATOM   3964  C5'  DA A 193      -6.882  77.984 209.257 
ATOM   3965  C4'  DA A 193      -6.571  76.521 209.008 
ATOM   3966  O4'  DA A 193      -7.754  75.679 209.099 
ATOM   3967  C3'  DA A 193      -5.988  76.189 207.634 
ATOM   3968  O3'  DA A 193      -5.024  75.155 207.781 
ATOM   3969  C2'  DA A 193      -7.170  75.642 206.834 
ATOM   3970  C1'  DA A 193      -7.786  74.826 207.965 
ATOM   3971  N9   DA A 193      -9.203  74.436 207.719 
ATOM   3972  C8   DA A 193     -10.175  75.137 207.065 
ATOM   3973  N7   DA A 193     -11.317  74.526 207.013 
ATOM   3974  C5   DA A 193     -11.089  73.331 207.682 
ATOM   3975  C6   DA A 193     -11.917  72.234 207.972 
ATOM   3976  N6   DA A 193     -13.205  72.162 207.606 
ATOM   3977  N1   DA A 193     -11.372  71.210 208.653 
ATOM   3978  C2   DA A 193     -10.091  71.287 209.014 
ATOM   3979  N3   DA A 193      -9.226  72.254 208.801 
ATOM   3980  C4   DA A 193      -9.796  73.267 208.117 
ATOM   3981  P    DT A 194      -3.679  75.218 206.915 
ATOM   3982  OP1  DT A 194      -2.693  76.087 207.594 
ATOM   3983  OP2  DT A 194      -4.006  75.576 205.517 
ATOM   3984  O5'  DT A 194      -3.190  73.696 206.980 
ATOM   3985  C5'  DT A 194      -3.515  72.907 208.139 
ATOM   3986  C4'  DT A 194      -3.979  71.528 207.713 
ATOM   3987  O4'  DT A 194      -5.413  71.477 207.459 
ATOM   3988  C3'  DT A 194      -3.358  70.985 206.426 
ATOM   3989  O3'  DT A 194      -3.156  69.584 206.567 
ATOM   3990  C2'  DT A 194      -4.424  71.216 205.354 
ATOM   3991  C1'  DT A 194      -5.624  70.831 206.213 
ATOM   3992  N1   DT A 194      -6.928  71.300 205.665 
ATOM   3993  C2   DT A 194      -8.018  70.489 205.866 
ATOM   3994  O2   DT A 194      -7.955  69.428 206.461 
ATOM   3995  N3   DT A 194      -9.209  70.956 205.342 
ATOM   3996  C4   DT A 194      -9.393  72.138 204.654 
ATOM   3997  O4   DT A 194     -10.510  72.449 204.232 
ATOM   3998  C5   DT A 194      -8.191  72.920 204.494 
ATOM   3999  C7   DT A 194      -8.303  74.221 203.755 
ATOM   4000  C6   DT A 194      -7.020  72.490 204.992 
ATOM   4001  P    DG A 195      -1.824  68.928 205.970 
ATOM   4002  OP1  DG A 195      -0.718  69.079 206.942 
ATOM   4003  OP2  DG A 195      -1.573  69.463 204.614 
ATOM   4004  O5'  DG A 195      -2.247  67.388 205.870 
ATOM   4005  C5'  DG A 195      -3.204  66.865 206.811 
ATOM   4006  C4'  DG A 195      -4.213  65.992 206.092 
ATOM   4007  O4'  DG A 195      -5.348  66.753 205.589 
ATOM   4008  C3'  DG A 195      -3.693  65.249 204.861 
ATOM   4009  O3'  DG A 195      -4.305  63.966 204.805 
ATOM   4010  C2'  DG A 195      -4.187  66.074 203.673 
ATOM   4011  C1'  DG A 195      -5.571  66.384 204.236 
ATOM   4012  N9   DG A 195      -6.255  67.516 203.555 
ATOM   4013  C8   DG A 195      -5.715  68.663 203.015 
ATOM   4014  N7   DG A 195      -6.599  69.470 202.480 
ATOM   4015  C5   DG A 195      -7.811  68.811 202.678 
ATOM   4016  C6   DG A 195      -9.129  69.192 202.315 
ATOM   4017  O6   DG A 195      -9.504  70.207 201.733 
ATOM   4018  N1   DG A 195     -10.068  68.227 202.707 
ATOM   4019  C2   DG A 195      -9.772  67.050 203.366 
ATOM   4020  N2   DG A 195     -10.810  66.263 203.654 
ATOM   4021  N3   DG A 195      -8.535  66.694 203.707 
ATOM   4022  C4   DG A 195      -7.613  67.618 203.333 
ATOM   4023  P    DA A 196      -3.426  62.707 204.350 
ATOM   4024  OP1  DA A 196      -2.674  62.181 205.510 
ATOM   4025  OP2  DA A 196      -2.621  63.068 203.163 
ATOM   4026  O5'  DA A 196      -4.565  61.664 203.928 
ATOM   4027  C5'  DA A 196      -5.842  61.720 204.591 
ATOM   4028  C4'  DA A 196      -6.960  61.580 203.575 
ATOM   4029  O4'  DA A 196      -7.362  62.862 203.014 
ATOM   4030  C3'  DA A 196      -6.641  60.725 202.349 
ATOM   4031  O3'  DA A 196      -7.806  59.997 201.980 
ATOM   4032  C2'  DA A 196      -6.327  61.733 201.245 
ATOM   4033  C1'  DA A 196      -7.422  62.734 201.602 
ATOM   4034  N9   DA A 196      -7.220  64.083 201.005 
ATOM   4035  C8   DA A 196      -6.045  64.739 200.771 
ATOM   4036  N7   DA A 196      -6.196  65.910 200.235 
ATOM   4037  C5   DA A 196      -7.571  66.042 200.102 
ATOM   4038  C6   DA A 196      -8.380  67.073 199.595 
ATOM   4039  N6   DA A 196      -7.893  68.221 199.103 
ATOM   4040  N1   DA A 196      -9.712  66.880 199.610 
ATOM   4041  C2   DA A 196     -10.190  65.737 200.101 
ATOM   4042  N3   DA A 196      -9.537  64.710 200.598 
ATOM   4043  C4   DA A 196      -8.207  64.928 200.571 
ATOM   4044  P    DA A 197      -7.652  58.484 201.484 
ATOM   4045  OP1  DA A 197      -7.589  57.582 202.657 
ATOM   4046  OP2  DA A 197      -6.525  58.387 200.531 
ATOM   4047  O5'  DA A 197      -9.033  58.263 200.708 
ATOM   4048  C5'  DA A 197     -10.200  58.989 201.139 
ATOM   4049  C4'  DA A 197     -10.945  59.531 199.937 
ATOM   4050  O4'  DA A 197     -10.462  60.844 199.530 
ATOM   4051  C3'  DA A 197     -10.852  58.693 198.662 
ATOM   4052  O3'  DA A 197     -12.101  58.749 197.982 
ATOM   4053  C2'  DA A 197      -9.803  59.404 197.807 
ATOM   4054  C1'  DA A 197     -10.249  60.827 198.127 
ATOM   4055  N9   DA A 197      -9.228  61.862 197.802 
ATOM   4056  C8   DA A 197      -7.868  61.768 197.886 
ATOM   4057  N7   DA A 197      -7.245  62.848 197.529 
ATOM   4058  C5   DA A 197      -8.264  63.725 197.183 
ATOM   4059  C6   DA A 197      -8.256  65.050 196.718 
ATOM   4060  N6   DA A 197      -7.136  65.756 196.512 
ATOM   4061  N1   DA A 197      -9.448  65.625 196.471 
ATOM   4062  C2   DA A 197     -10.559  64.919 196.678 
ATOM   4063  N3   DA A 197     -10.688  63.683 197.107 
ATOM   4064  C4   DA A 197      -9.482  63.129 197.347 
ATOM   4065  P    DC A 198     -12.662  57.423 197.281 
ATOM   4066  OP1  DC A 198     -13.365  56.591 198.284 
ATOM   4067  OP2  DC A 198     -11.572  56.758 196.534 
ATOM   4068  O5'  DC A 198     -13.723  58.035 196.252 
ATOM   4069  C5'  DC A 198     -14.390  59.268 196.586 
ATOM   4070  C4'  DC A 198     -14.427  60.181 195.376 
ATOM   4071  O4'  DC A 198     -13.242  61.023 195.279 
ATOM   4072  C3'  DC A 198     -14.497  59.484 194.018 
ATOM   4073  O3'  DC A 198     -15.325  60.249 193.150 
ATOM   4074  C2'  DC A 198     -13.064  59.529 193.486 
ATOM   4075  C1'  DC A 198     -12.748  60.948 193.951 
ATOM   4076  N1   DC A 198     -11.291  61.256 193.981 
ATOM   4077  C2   DC A 198     -10.896  62.554 193.665 
ATOM   4078  O2   DC A 198     -11.762  63.388 193.376 
ATOM   4079  N3   DC A 198      -9.572  62.856 193.686 
ATOM   4080  C4   DC A 198      -8.665  61.924 194.005 
ATOM   4081  N4   DC A 198      -7.386  62.269 194.011 
ATOM   4082  C5   DC A 198      -9.050  60.584 194.332 
ATOM   4083  C6   DC A 198     -10.378  60.302 194.305 
ATOM   4084  P    DA A 199     -16.321  59.484 192.156 
ATOM   4085  OP1  DA A 199     -17.570  59.140 192.873 
ATOM   4086  OP2  DA A 199     -15.610  58.358 191.512 
ATOM   4087  O5'  DA A 199     -16.619  60.622 191.072 
ATOM   4088  C5'  DA A 199     -16.587  62.002 191.482 
ATOM   4089  C4'  DA A 199     -15.849  62.833 190.450 
ATOM   4090  O4'  DA A 199     -14.416  62.881 190.697 
ATOM   4091  C3'  DA A 199     -15.958  62.346 189.005 
ATOM   4092  O3'  DA A 199     -16.024  63.476 188.143 
ATOM   4093  C2'  DA A 199     -14.642  61.613 188.743 
ATOM   4094  C1'  DA A 199     -13.741  62.599 189.481 
ATOM   4095  N9   DA A 199     -12.397  62.049 189.813 
ATOM   4096  C8   DA A 199     -12.064  60.769 190.151 
ATOM   4097  N7   DA A 199     -10.800  60.599 190.385 
ATOM   4098  C5   DA A 199     -10.252  61.859 190.189 
ATOM   4099  C6   DA A 199      -8.938  62.347 190.285 
ATOM   4100  N6   DA A 199      -7.888  61.583 190.619 
ATOM   4101  N1   DA A 199      -8.741  63.652 190.023 
ATOM   4102  C2   DA A 199      -9.788  64.406 189.692 
ATOM   4103  N3   DA A 199     -11.052  64.065 189.571 
ATOM   4104  C4   DA A 199     -11.222  62.754 189.838 
ATOM   4105  P    DA A 200     -17.007  63.432 186.880 
ATOM   4106  OP1  DA A 200     -18.375  63.807 187.303 
ATOM   4107  OP2  DA A 200     -16.875  62.128 186.193 
ATOM   4108  O5'  DA A 200     -16.392  64.588 185.960 
ATOM   4109  C5'  DA A 200     -15.730  65.702 186.588 
ATOM   4110  C4'  DA A 200     -14.447  66.026 185.849 
ATOM   4111  O4'  DA A 200     -13.311  65.263 186.346 
ATOM   4112  C3'  DA A 200     -14.454  65.740 184.347 
ATOM   4113  O3'  DA A 200     -13.708  66.752 183.682 
ATOM   4114  C2'  DA A 200     -13.710  64.413 184.202 
ATOM   4115  C1'  DA A 200     -12.626  64.704 185.236 
ATOM   4116  N9   DA A 200     -11.901  63.490 185.702 
ATOM   4117  C8   DA A 200     -12.388  62.227 185.879 
ATOM   4118  N7   DA A 200     -11.502  61.377 186.298 
ATOM   4119  C5   DA A 200     -10.341  62.130 186.409 
ATOM   4120  C6   DA A 200      -9.036  61.805 186.809 
ATOM   4121  N6   DA A 200      -8.663  60.575 187.191 
ATOM   4122  N1   DA A 200      -8.121  62.792 186.802 
ATOM   4123  C2   DA A 200      -8.496  64.013 186.422 
ATOM   4124  N3   DA A 200      -9.679  64.433 186.029 
ATOM   4125  C4   DA A 200     -10.576  63.425 186.045 
ATOM   4126  P    DC A 201     -14.237  67.310 182.278 
ATOM   4127  OP1  DC A 201     -15.251  68.362 182.513 
ATOM   4128  OP2  DC A 201     -14.659  66.180 181.422 
ATOM   4129  O5'  DC A 201     -12.906  67.969 181.680 
ATOM   4130  C5'  DC A 201     -11.924  68.505 182.586 
ATOM   4131  C4'  DC A 201     -10.533  68.094 182.144 
ATOM   4132  O4'  DC A 201     -10.129  66.811 182.700 
ATOM   4133  C3'  DC A 201     -10.338  67.921 180.638 
ATOM   4134  O3'  DC A 201      -9.038  68.378 180.286 
ATOM   4135  C2'  DC A 201     -10.401  66.411 180.410 
ATOM   4136  C1'  DC A 201      -9.606  66.013 181.649 
ATOM   4137  N1   DC A 201      -9.768  64.582 182.030 
ATOM   4138  C2   DC A 201      -8.670  63.928 182.582 
ATOM   4139  O2   DC A 201      -7.615  64.555 182.731 
ATOM   4140  N3   DC A 201      -8.797  62.623 182.935 
ATOM   4141  C4   DC A 201      -9.958  61.978 182.757 
ATOM   4142  N4   DC A 201     -10.031  60.706 183.118 
ATOM   4143  C5   DC A 201     -11.099  62.632 182.191 
ATOM   4144  C6   DC A 201     -10.952  63.936 181.844 
ATOM   4145  P    DT A 202      -8.842  69.191 178.922 
ATOM   4146  OP1  DT A 202      -9.166  70.618 179.145 
ATOM   4147  OP2  DT A 202      -9.585  68.519 177.833 
ATOM   4148  O5'  DT A 202      -7.270  69.028 178.678 
ATOM   4149  C5'  DT A 202      -6.398  68.893 179.816 
ATOM   4150  C4'  DT A 202      -5.378  67.800 179.561 
ATOM   4151  O4'  DT A 202      -5.860  66.486 179.962 
ATOM   4152  C3'  DT A 202      -4.958  67.610 178.104 
ATOM   4153  O3'  DT A 202      -3.574  67.284 178.062 
ATOM   4154  C2'  DT A 202      -5.757  66.398 177.626 
ATOM   4155  C1'  DT A 202      -5.611  65.575 178.902 
ATOM   4156  N1   DT A 202      -6.592  64.459 179.011 
ATOM   4157  C2   DT A 202      -6.162  63.308 179.626 
ATOM   4158  O2   DT A 202      -5.036  63.174 180.072 
ATOM   4159  N3   DT A 202      -7.099  62.295 179.707 
ATOM   4160  C4   DT A 202      -8.395  62.339 179.238 
ATOM   4161  O4   DT A 202      -9.142  61.367 179.369 
ATOM   4162  C5   DT A 202      -8.752  63.588 178.609 
ATOM   4163  C7   DT A 202     -10.147  63.720 178.070 
ATOM   4164  C6   DT A 202      -7.863  64.589 178.515 
ATOM   4165  P    DT A 203      -2.664  67.908 176.903 
ATOM   4166  OP1  DT A 203      -2.223  69.266 177.296 
ATOM   4167  OP2  DT A 203      -3.370  67.805 175.607 
ATOM   4168  O5'  DT A 203      -1.412  66.913 176.913 
ATOM   4169  C5'  DT A 203      -1.039  66.271 178.148 
ATOM   4170  C4'  DT A 203      -0.728  64.808 177.899 
ATOM   4171  O4'  DT A 203      -1.912  63.966 177.991 
ATOM   4172  C3'  DT A 203      -0.146  64.477 176.526 
ATOM   4173  O3'  DT A 203       0.819  63.442 176.672 
ATOM   4174  C2'  DT A 203      -1.327  63.930 175.725 
ATOM   4175  C1'  DT A 203      -1.944  63.113 176.856 
ATOM   4176  N1   DT A 203      -3.360  62.723 176.610 
ATOM   4177  C2   DT A 203      -3.765  61.502 177.094 
ATOM   4178  O2   DT A 203      -3.023  60.749 177.701 
ATOM   4179  N3   DT A 203      -5.084  61.173 176.846 
ATOM   4180  C4   DT A 203      -6.008  61.947 176.172 
ATOM   4181  O4   DT A 203      -7.162  61.546 176.012 
ATOM   4182  C5   DT A 203      -5.488  63.210 175.703 
ATOM   4183  C7   DT A 203      -6.428  64.112 174.959 
ATOM   4184  C6   DT A 203      -4.210  63.554 175.930 
ATOM   4185  P    DC A 204       2.164  63.505 175.806 
ATOM   4186  OP1  DC A 204       3.150  64.375 176.485 
ATOM   4187  OP2  DC A 204       1.837  63.863 174.408 
ATOM   4188  O5'  DC A 204       2.653  61.983 175.871 
ATOM   4189  C5'  DC A 204       2.327  61.194 177.031 
ATOM   4190  C4'  DC A 204       1.863  59.815 176.604 
ATOM   4191  O4'  DC A 204       0.430  59.764 176.351 
ATOM   4192  C3'  DC A 204       2.484  59.272 175.318 
ATOM   4193  O3'  DC A 204       2.686  57.871 175.459 
ATOM   4194  C2'  DC A 204       1.418  59.504 174.246 
ATOM   4195  C1'  DC A 204       0.218  59.119 175.105 
ATOM   4196  N1   DC A 204      -1.086  59.587 174.557 
ATOM   4197  C2   DC A 204      -2.201  58.776 174.751 
ATOM   4198  O2   DC A 204      -2.064  57.712 175.365 
ATOM   4199  N3   DC A 204      -3.398  59.186 174.258 
ATOM   4200  C4   DC A 204      -3.504  60.346 173.599 
ATOM   4201  N4   DC A 204      -4.693  60.701 173.137 
ATOM   4202  C5   DC A 204      -2.369  61.194 173.387 
ATOM   4203  C6   DC A 204      -1.181  60.768 173.887 
ATOM   4204  P    DA A 205       4.018  57.215 174.861 
ATOM   4205  OP1  DA A 205       5.125  57.366 175.834 
ATOM   4206  OP2  DA A 205       4.269  57.750 173.505 
ATOM   4207  O5'  DA A 205       3.595  55.675 174.762 
ATOM   4208  C5'  DA A 205       2.638  55.152 175.702 
ATOM   4209  C4'  DA A 205       1.630  54.279 174.983 
ATOM   4210  O4'  DA A 205       0.494  55.040 174.480 
ATOM   4211  C3'  DA A 205       2.150  53.536 173.753 
ATOM   4212  O3'  DA A 205       1.538  52.253 173.697 
ATOM   4213  C2'  DA A 205       1.655  54.361 172.565 
ATOM   4214  C1'  DA A 205       0.271  54.671 173.128 
ATOM   4215  N9   DA A 205      -0.413  55.804 172.446 
ATOM   4216  C8   DA A 205       0.140  56.935 171.917 
ATOM   4217  N7   DA A 205      -0.724  57.741 171.384 
ATOM   4218  C5   DA A 205      -1.941  57.100 171.572 
ATOM   4219  C6   DA A 205      -3.258  57.447 171.227 
ATOM   4220  N6   DA A 205      -3.581  58.581 170.588 
ATOM   4221  N1   DA A 205      -4.233  56.583 171.562 
ATOM   4222  C2   DA A 205      -3.906  55.459 172.196 
ATOM   4223  N3   DA A 205      -2.719  55.030 172.569 
ATOM   4224  C4   DA A 205      -1.761  55.913 172.221 
ATOM   4225  P    DT A 206       2.416  50.994 173.241 
ATOM   4226  OP1  DT A 206       3.169  50.468 174.402 
ATOM   4227  OP2  DT A 206       3.222  51.355 172.054 
ATOM   4228  O5'  DT A 206       1.277  49.951 172.820 
ATOM   4229  C5'  DT A 206       0.000  50.007 173.482 
ATOM   4230  C4'  DT A 206      -1.117  49.868 172.467 
ATOM   4231  O4'  DT A 206      -1.520  51.149 171.905 
ATOM   4232  C3'  DT A 206      -0.799  49.012 171.241 
ATOM   4233  O3'  DT A 206      -1.964  48.284 170.872 
ATOM   4234  C2'  DT A 206      -0.484  50.020 170.136 
ATOM   4235  C1'  DT A 206      -1.580  51.021 170.493 
ATOM   4236  N1   DT A 206      -1.377  52.370 169.896 
ATOM   4237  C2   DT A 206      -2.502  53.065 169.523 
ATOM   4238  O2   DT A 206      -3.630  52.624 169.662 
ATOM   4239  N3   DT A 206      -2.275  54.311 168.973 
ATOM   4240  C4   DT A 206      -1.046  54.905 168.771 
ATOM   4241  O4   DT A 206      -0.967  56.028 168.268 
ATOM   4242  C5   DT A 206       0.075  54.098 169.194 
ATOM   4243  C7   DT A 206       1.450  54.671 169.009 
ATOM   4244  C6   DT A 206      -0.117  52.883 169.731 
ATOM   4245  P    DC A 207      -1.809  46.771 170.376 
ATOM   4246  OP1  DC A 207      -1.747  45.869 171.549 
ATOM   4247  OP2  DC A 207      -0.683  46.674 169.422 
ATOM   4248  O5'  DC A 207      -3.191  46.550 169.600 
ATOM   4249  C5'  DC A 207      -4.357  47.276 170.031 
ATOM   4250  C4'  DC A 207      -5.103  47.819 168.828 
ATOM   4251  O4'  DC A 207      -4.620  49.131 168.421 
ATOM   4252  C3'  DC A 207      -5.010  46.981 167.553 
ATOM   4253  O3'  DC A 207      -6.258  47.036 166.874 
ATOM   4254  C2'  DC A 207      -3.961  47.692 166.698 
ATOM   4255  C1'  DC A 207      -4.407  49.115 167.018 
ATOM   4256  N1   DC A 207      -3.386  50.150 166.693 
ATOM   4257  C2   DC A 207      -3.836  51.388 166.241 
ATOM   4258  O2   DC A 207      -5.053  51.574 166.130 
ATOM   4259  N3   DC A 207      -2.921  52.344 165.939 
ATOM   4260  C4   DC A 207      -1.611  52.101 166.074 
ATOM   4261  N4   DC A 207      -0.758  53.067 165.766 
ATOM   4262  C5   DC A 207      -1.127  50.835 166.536 
ATOM   4263  C6   DC A 207      -2.057  49.893 166.832 
ATOM   4264  P    DA A 208      -6.819  45.710 166.173 
ATOM   4265  OP1  DA A 208      -7.522  44.878 167.175 
ATOM   4266  OP2  DA A 208      -5.730  45.045 165.426 
ATOM   4267  O5'  DA A 208      -7.880  46.323 165.143 
ATOM   4268  C5'  DA A 208      -8.547  47.555 165.477 
ATOM   4269  C4'  DA A 208      -8.585  48.468 164.268 
ATOM   4270  O4'  DA A 208      -7.400  49.310 164.171 
ATOM   4271  C3'  DA A 208      -8.654  47.772 162.909 
ATOM   4272  O3'  DA A 208      -9.483  48.536 162.042 
ATOM   4273  C2'  DA A 208      -7.222  47.816 162.377 
ATOM   4274  C1'  DA A 208      -6.905  49.235 162.842 
ATOM   4275  N9   DA A 208      -5.449  49.543 162.873 
ATOM   4276  C8   DA A 208      -4.410  48.710 163.174 
ATOM   4277  N7   DA A 208      -3.245  49.278 163.112 
ATOM   4278  C5   DA A 208      -3.531  50.584 162.742 
ATOM   4279  C6   DA A 208      -2.713  51.702 162.507 
ATOM   4280  N6   DA A 208      -1.377  51.678 162.617 
ATOM   4281  N1   DA A 208      -3.320  52.851 162.154 
ATOM   4282  C2   DA A 208      -4.648  52.869 162.048 
ATOM   4283  N3   DA A 208      -5.510  51.895 162.240 
ATOM   4284  C4   DA A 208      -4.876  50.757 162.592 
ATOM   4285  P    DA A 209     -10.479  47.772 161.048 
ATOM   4286  OP1  DA A 209     -11.727  47.427 161.764 
ATOM   4287  OP2  DA A 209      -9.768  46.645 160.403 
ATOM   4288  O5'  DA A 209     -10.777  48.910 159.963 
ATOM   4289  C5'  DA A 209     -10.744  50.290 160.373 
ATOM   4290  C4'  DA A 209     -10.007  51.120 159.341 
ATOM   4291  O4'  DA A 209      -8.573  51.168 159.589 
ATOM   4292  C3'  DA A 209     -10.115  50.633 157.896 
ATOM   4293  O3'  DA A 209     -10.182  51.763 157.034 
ATOM   4294  C2'  DA A 209      -8.800  49.900 157.635 
ATOM   4295  C1'  DA A 209      -7.898  50.886 158.372 
ATOM   4296  N9   DA A 209      -6.555  50.336 158.705 
ATOM   4297  C8   DA A 209      -6.222  49.056 159.042 
ATOM   4298  N7   DA A 209      -4.957  48.886 159.276 
ATOM   4299  C5   DA A 209      -4.409  50.147 159.080 
ATOM   4300  C6   DA A 209      -3.095  50.634 159.176 
ATOM   4301  N6   DA A 209      -2.046  49.870 159.510 
ATOM   4302  N1   DA A 209      -2.899  51.940 158.915 
ATOM   4303  C2   DA A 209      -3.945  52.694 158.584 
ATOM   4304  N3   DA A 209      -5.210  52.352 158.463 
ATOM   4305  C4   DA A 209      -5.380  51.041 158.730 
ATOM   4306  P    DG A 210     -11.165  51.719 155.771 
ATOM   4307  OP1  DG A 210     -12.532  52.094 156.195 
ATOM   4308  OP2  DG A 210     -11.032  50.415 155.085 
ATOM   4309  O5'  DG A 210     -10.549  52.875 154.852 
ATOM   4310  C5'  DG A 210      -9.887  53.989 155.480 
ATOM   4311  C4'  DG A 210      -8.605  54.314 154.740 
ATOM   4312  O4'  DG A 210      -7.469  53.550 155.238 
ATOM   4313  C3'  DG A 210      -8.612  54.028 153.239 
ATOM   4314  O3'  DG A 210      -7.865  55.039 152.574 
ATOM   4315  C2'  DG A 210      -7.868  52.700 153.094 
ATOM   4316  C1'  DG A 210      -6.784  52.992 154.127 
ATOM   4317  N9   DG A 210      -6.058  51.777 154.594 
ATOM   4318  C8   DG A 210      -6.532  50.496 154.778 
ATOM   4319  N7   DG A 210      -5.627  49.648 155.202 
ATOM   4320  C5   DG A 210      -4.472  50.422 155.306 
ATOM   4321  C6   DG A 210      -3.162  50.058 155.716 
ATOM   4322  O6   DG A 210      -2.746  48.961 156.078 
ATOM   4323  N1   DG A 210      -2.290  51.154 155.673 
ATOM   4324  C2   DG A 210      -2.637  52.433 155.286 
ATOM   4325  N2   DG A 210      -1.658  53.341 155.314 
ATOM   4326  N3   DG A 210      -3.866  52.774 154.902 
ATOM   4327  C4   DG A 210      -4.724  51.722 154.937 
ATOM   4328  P    DA A 211      -8.394  55.597 151.170 
ATOM   4329  OP1  DA A 211      -9.408  56.649 151.404 
ATOM   4330  OP2  DA A 211      -8.816  54.467 150.314 
ATOM   4331  O5'  DA A 211      -7.064  56.256 150.571 
ATOM   4332  C5'  DA A 211      -6.081  56.792 151.478 
ATOM   4333  C4'  DA A 211      -4.690  56.382 151.035 
ATOM   4334  O4'  DA A 211      -4.287  55.098 151.591 
ATOM   4335  C3'  DA A 211      -4.496  56.208 149.529 
ATOM   4336  O3'  DA A 211      -3.195  56.665 149.177 
ATOM   4337  C2'  DA A 211      -4.558  54.699 149.301 
ATOM   4338  C1'  DA A 211      -3.763  54.300 150.540 
ATOM   4339  N9   DA A 211      -3.926  52.869 150.922 
ATOM   4340  C8   DA A 211      -5.035  52.080 150.803 
ATOM   4341  N7   DA A 211      -4.861  50.866 151.226 
ATOM   4342  C5   DA A 211      -3.542  50.846 151.657 
ATOM   4343  C6   DA A 211      -2.745  49.836 152.219 
ATOM   4344  N6   DA A 211      -3.184  48.591 152.455 
ATOM   4345  N1   DA A 211      -1.475  50.152 152.532 
ATOM   4346  C2   DA A 211      -1.044  51.391 152.296 
ATOM   4347  N3   DA A 211      -1.693  52.411 151.778 
ATOM   4348  C4   DA A 211      -2.961  52.068 151.474 
ATOM   4349  P    DA A 212      -3.000  57.479 147.813 
ATOM   4350  OP1  DA A 212      -3.324  58.905 148.036 
ATOM   4351  OP2  DA A 212      -3.743  56.806 146.724 
ATOM   4352  O5'  DA A 212      -1.427  57.315 147.570 
ATOM   4353  C5'  DA A 212      -0.555  57.180 148.708 
ATOM   4354  C4'  DA A 212       0.465  56.087 148.453 
ATOM   4355  O4'  DA A 212      -0.017  54.773 148.854 
ATOM   4356  C3'  DA A 212       0.885  55.897 146.995 
ATOM   4357  O3'  DA A 212       2.269  55.571 146.954 
ATOM   4358  C2'  DA A 212       0.086  54.685 146.517 
ATOM   4359  C1'  DA A 212       0.231  53.863 147.794 
ATOM   4360  N9   DA A 212      -0.749  52.746 147.903 
ATOM   4361  C8   DA A 212      -2.042  52.708 147.467 
ATOM   4362  N7   DA A 212      -2.645  51.585 147.710 
ATOM   4363  C5   DA A 212      -1.681  50.821 148.354 
ATOM   4364  C6   DA A 212      -1.699  49.517 148.874 
ATOM   4365  N6   DA A 212      -2.772  48.714 148.824 
ATOM   4366  N1   DA A 212      -0.569  49.064 149.450 
ATOM   4367  C2   DA A 212       0.493  49.866 149.497 
ATOM   4368  N3   DA A 212       0.627  51.095 149.048 
ATOM   4369  C4   DA A 212      -0.517  51.523 148.476 
ATOM   4370  P    DA A 213       3.179  56.195 145.795 
ATOM   4371  OP1  DA A 213       3.619  57.553 146.188 
ATOM   4372  OP2  DA A 213       2.472  56.092 144.499 
ATOM   4373  O5'  DA A 213       4.431  55.200 145.805 
ATOM   4374  C5'  DA A 213       4.803  54.558 147.040 
ATOM   4375  C4'  DA A 213       5.114  53.096 146.791 
ATOM   4376  O4'  DA A 213       3.931  52.253 146.882 
ATOM   4377  C3'  DA A 213       5.697  52.764 145.417 
ATOM   4378  O3'  DA A 213       6.661  51.729 145.564 
ATOM   4379  C2'  DA A 213       4.515  52.217 144.617 
ATOM   4380  C1'  DA A 213       3.899  51.401 145.748 
ATOM   4381  N9   DA A 213       2.482  51.010 145.502 
ATOM   4382  C8   DA A 213       1.510  51.711 144.848 
ATOM   4383  N7   DA A 213       0.368  51.100 144.796 
ATOM   4384  C5   DA A 213       0.596  49.906 145.465 
ATOM   4385  C6   DA A 213      -0.232  48.809 145.755 
ATOM   4386  N6   DA A 213      -1.520  48.737 145.389 
ATOM   4387  N1   DA A 213       0.313  47.784 146.436 
ATOM   4388  C2   DA A 213       1.594  47.861 146.797 
ATOM   4389  N3   DA A 213       2.459  48.828 146.584 
ATOM   4390  C4   DA A 213       1.889  49.841 145.900 
ATOM   4391  P    DT A 214       8.006  51.792 144.698 
ATOM   4392  OP1  DT A 214       8.992  52.662 145.377 
ATOM   4393  OP2  DT A 214       7.679  52.150 143.300 
ATOM   4394  O5'  DT A 214       8.495  50.270 144.763 
ATOM   4395  C5'  DT A 214       8.170  49.481 145.922 
ATOM   4396  C4'  DT A 214       7.706  48.102 145.496 
ATOM   4397  O4'  DT A 214       6.272  48.052 145.242 
ATOM   4398  C3'  DT A 214       8.327  47.559 144.209 
ATOM   4399  O3'  DT A 214       8.529  46.158 144.350 
ATOM   4400  C2'  DT A 214       7.261  47.791 143.137 
ATOM   4401  C1'  DT A 214       6.061  47.406 143.996 
ATOM   4402  N1   DT A 214       4.757  47.874 143.448 
ATOM   4403  C2   DT A 214       3.667  47.064 143.649 
ATOM   4404  O2   DT A 214       3.730  46.002 144.244 
ATOM   4405  N3   DT A 214       2.476  47.531 143.125 
ATOM   4406  C4   DT A 214       2.291  48.712 142.437 
ATOM   4407  O4   DT A 214       1.175  49.024 142.015 
ATOM   4408  C5   DT A 214       3.494  49.494 142.277 
ATOM   4409  C7   DT A 214       3.382  50.796 141.538 
ATOM   4410  C6   DT A 214       4.665  49.064 142.775 
ATOM   4411  P    DA A 215       9.861  45.502 143.753 
ATOM   4412  OP1  DA A 215      10.967  45.653 144.725 
ATOM   4413  OP2  DA A 215      10.112  46.037 142.397 
ATOM   4414  O5'  DA A 215       9.438  43.962 143.653 
ATOM   4415  C5'  DA A 215       8.481  43.440 144.594 
ATOM   4416  C4'  DA A 215       7.472  42.566 143.875 
ATOM   4417  O4'  DA A 215       6.337  43.328 143.372 
ATOM   4418  C3'  DA A 215       7.992  41.823 142.644 
ATOM   4419  O3'  DA A 215       7.380  40.540 142.588 
ATOM   4420  C2'  DA A 215       7.498  42.648 141.456 
ATOM   4421  C1'  DA A 215       6.114  42.958 142.019 
ATOM   4422  N9   DA A 215       5.430  44.091 141.338 
ATOM   4423  C8   DA A 215       5.983  45.222 140.808 
ATOM   4424  N7   DA A 215       5.118  46.028 140.275 
ATOM   4425  C5   DA A 215       3.902  45.388 140.464 
ATOM   4426  C6   DA A 215       2.585  45.734 140.118 
ATOM   4427  N6   DA A 215       2.261  46.868 139.480 
ATOM   4428  N1   DA A 215       1.610  44.870 140.454 
ATOM   4429  C2   DA A 215       1.937  43.746 141.088 
ATOM   4430  N3   DA A 215       3.124  43.318 141.460 
ATOM   4431  C4   DA A 215       4.082  44.201 141.112 
ATOM   4432  P    DT A 216       8.258  39.281 142.133 
ATOM   4433  OP1  DT A 216       9.011  38.755 143.293 
ATOM   4434  OP2  DT A 216       9.064  39.642 140.946 
ATOM   4435  O5'  DT A 216       7.120  38.238 141.711 
ATOM   4436  C5'  DT A 216       5.843  38.294 142.374 
ATOM   4437  C4'  DT A 216       4.725  38.155 141.358 
ATOM   4438  O4'  DT A 216       4.323  39.437 140.797 
ATOM   4439  C3'  DT A 216       5.044  37.299 140.132 
ATOM   4440  O3'  DT A 216       3.878  36.572 139.763 
ATOM   4441  C2'  DT A 216       5.358  38.307 139.028 
ATOM   4442  C1'  DT A 216       4.262  39.308 139.385 
ATOM   4443  N1   DT A 216       4.465  40.658 138.788 
ATOM   4444  C2   DT A 216       3.340  41.352 138.415 
ATOM   4445  O2   DT A 216       2.213  40.911 138.553 
ATOM   4446  N3   DT A 216       3.568  42.598 137.864 
ATOM   4447  C4   DT A 216       4.797  43.192 137.662 
ATOM   4448  O4   DT A 216       4.876  44.315 137.160 
ATOM   4449  C5   DT A 216       5.918  42.386 138.085 
ATOM   4450  C7   DT A 216       7.293  42.958 137.900 
ATOM   4451  C6   DT A 216       5.725  41.170 138.623 
ATOM   4452  P    DC A 217       4.033  35.058 139.267 
ATOM   4453  OP1  DC A 217       4.096  34.156 140.440 
ATOM   4454  OP2  DC A 217       5.160  34.961 138.314 
ATOM   4455  O5'  DC A 217       2.652  34.837 138.491 
ATOM   4456  C5'  DC A 217       1.485  35.563 138.922 
ATOM   4457  C4'  DC A 217       0.739  36.106 137.720 
ATOM   4458  O4'  DC A 217       1.223  37.418 137.313 
ATOM   4459  C3'  DC A 217       0.833  35.268 136.445 
ATOM   4460  O3'  DC A 217      -0.416  35.323 135.765 
ATOM   4461  C2'  DC A 217       1.882  35.979 135.590 
ATOM   4462  C1'  DC A 217       1.436  37.402 135.910 
ATOM   4463  N1   DC A 217       2.457  38.437 135.585 
ATOM   4464  C2   DC A 217       2.006  39.675 135.133 
ATOM   4465  O2   DC A 217       0.789  39.862 135.022 
ATOM   4466  N3   DC A 217       2.921  40.631 134.831 
ATOM   4467  C4   DC A 217       4.231  40.389 134.965 
ATOM   4468  N4   DC A 217       5.084  41.354 134.658 
ATOM   4469  C5   DC A 217       4.716  39.123 135.428 
ATOM   4470  C6   DC A 217       3.785  38.180 135.724 
ATOM   4471  P    DT A 218      -0.977  33.997 135.064 
ATOM   4472  OP1  DT A 218      -1.680  33.165 136.067 
ATOM   4473  OP2  DT A 218       0.113  33.332 134.317 
ATOM   4474  O5'  DT A 218      -2.038  34.610 134.035 
ATOM   4475  C5'  DT A 218      -2.705  35.842 134.369 
ATOM   4476  C4'  DT A 218      -2.742  36.756 133.159 
ATOM   4477  O4'  DT A 218      -1.557  37.597 133.062 
ATOM   4478  C3'  DT A 218      -2.812  36.059 131.801 
ATOM   4479  O3'  DT A 218      -3.640  36.823 130.933 
ATOM   4480  C2'  DT A 218      -1.379  36.103 131.269 
ATOM   4481  C1'  DT A 218      -1.063  37.522 131.734 
ATOM   4482  N1   DT A 218       0.394  37.831 131.764 
ATOM   4483  C2   DT A 218       0.768  39.116 131.450 
ATOM   4484  O2   DT A 218      -0.034  39.986 131.156 
ATOM   4485  N3   DT A 218       2.125  39.365 131.488 
ATOM   4486  C4   DT A 218       3.116  38.458 131.806 
ATOM   4487  O4   DT A 218       4.301  38.798 131.806 
ATOM   4488  C5   DT A 218       2.626  37.137 132.120 
ATOM   4489  C7   DT A 218       3.638  36.087 132.478 
ATOM   4490  C6   DT A 218       1.311  36.866 132.091 
ATOM   4491  P    DC A 219      -4.636  36.059 129.939 
ATOM   4492  OP1  DC A 219      -5.885  35.714 130.656 
ATOM   4493  OP2  DC A 219      -3.925  34.933 129.295 
ATOM   4494  O5'  DC A 219      -4.934  37.197 128.855 
ATOM   4495  C5'  DC A 219      -4.902  38.577 129.265 
ATOM   4496  C4'  DC A 219      -4.164  39.407 128.233 
ATOM   4497  O4'  DC A 219      -2.731  39.455 128.480 
ATOM   4498  C3'  DC A 219      -4.273  38.920 126.788 
ATOM   4499  O3'  DC A 219      -4.339  40.050 125.926 
ATOM   4500  C2'  DC A 219      -2.957  38.187 126.526 
ATOM   4501  C1'  DC A 219      -2.056  39.173 127.264 
ATOM   4502  N1   DC A 219      -0.712  38.624 127.596 
ATOM   4503  C2   DC A 219       0.371  39.498 127.569 
ATOM   4504  O2   DC A 219       0.176  40.682 127.274 
ATOM   4505  N3   DC A 219       1.606  39.015 127.869 
ATOM   4506  C4   DC A 219       1.776  37.726 128.184 
ATOM   4507  N4   DC A 219       2.999  37.304 128.468 
ATOM   4508  C5   DC A 219       0.675  36.810 128.216 
ATOM   4509  C6   DC A 219      -0.550  37.311 127.914 
ATOM   4510  P    DA A 220      -5.322  40.006 124.663 
ATOM   4511  OP1  DA A 220      -6.690  40.381 125.086 
ATOM   4512  OP2  DA A 220      -5.190  38.702 123.976 
ATOM   4513  O5'  DA A 220      -4.707  41.162 123.743 
ATOM   4514  C5'  DA A 220      -4.045  42.276 124.371 
ATOM   4515  C4'  DA A 220      -2.763  42.601 123.632 
ATOM   4516  O4'  DA A 220      -1.626  41.837 124.129 
ATOM   4517  C3'  DA A 220      -2.769  42.315 122.130 
ATOM   4518  O3'  DA A 220      -2.023  43.326 121.465 
ATOM   4519  C2'  DA A 220      -2.026  40.987 121.985 
ATOM   4520  C1'  DA A 220      -0.941  41.279 123.019 
ATOM   4521  N9   DA A 220      -0.216  40.064 123.485 
ATOM   4522  C8   DA A 220      -0.703  38.801 123.662 
ATOM   4523  N7   DA A 220       0.183  37.952 124.081 
ATOM   4524  C5   DA A 220       1.343  38.704 124.192 
ATOM   4525  C6   DA A 220       2.649  38.379 124.592 
ATOM   4526  N6   DA A 220       3.022  37.149 124.974 
ATOM   4527  N1   DA A 220       3.564  39.367 124.585 
ATOM   4528  C2   DA A 220       3.189  40.587 124.205 
ATOM   4529  N3   DA A 220       2.006  41.007 123.812 
ATOM   4530  C4   DA A 220       1.109  39.999 123.828 
ATOM   4531  P    DG A 221      -2.552  43.885 120.061 
ATOM   4532  OP1  DG A 221      -3.566  44.937 120.296 
ATOM   4533  OP2  DG A 221      -2.974  42.754 119.205 
ATOM   4534  O5'  DG A 221      -1.221  44.544 119.463 
ATOM   4535  C5'  DG A 221      -0.239  45.079 120.369 
ATOM   4536  C4'  DG A 221       1.152  44.669 119.927 
ATOM   4537  O4'  DG A 221       1.556  43.385 120.483 
ATOM   4538  C3'  DG A 221       1.347  44.496 118.421 
ATOM   4539  O3'  DG A 221       2.647  44.952 118.069 
ATOM   4540  C2'  DG A 221       1.284  42.986 118.193 
ATOM   4541  C1'  DG A 221       2.079  42.587 119.432 
ATOM   4542  N9   DG A 221       1.917  41.156 119.813 
ATOM   4543  C8   DG A 221       0.808  40.345 119.701 
ATOM   4544  N7   DG A 221       0.996  39.122 120.132 
ATOM   4545  C5   DG A 221       2.323  39.122 120.559 
ATOM   4546  C6   DG A 221       3.101  38.077 121.125 
ATOM   4547  O6   DG A 221       2.773  36.919 121.371 
ATOM   4548  N1   DG A 221       4.403  38.508 121.414 
ATOM   4549  C2   DG A 221       4.890  39.780 121.186 
ATOM   4550  N2   DG A 221       6.162  39.993 121.531 
ATOM   4551  N3   DG A 221       4.159  40.759 120.655 
ATOM   4552  C4   DG A 221       2.894  40.358 120.369 
ATOM   4553  P    DG A 222       2.843  45.766 116.705 
ATOM   4554  OP1  DG A 222       2.519  47.192 116.928 
ATOM   4555  OP2  DG A 222       2.100  45.094 115.616 
ATOM   4556  O5'  DG A 222       4.415  45.602 116.461 
ATOM   4557  C5'  DG A 222       5.287  45.467 117.599 
ATOM   4558  C4'  DG A 222       6.307  44.375 117.344 
ATOM   4559  O4'  DG A 222       5.825  43.060 117.745 
ATOM   4560  C3'  DG A 222       6.727  44.184 115.887 
ATOM   4561  O3'  DG A 222       8.111  43.858 115.845 
ATOM   4562  C2'  DG A 222       5.928  42.973 115.409 
ATOM   4563  C1'  DG A 222       6.074  42.150 116.685 
ATOM   4564  N9   DG A 222       5.093  41.034 116.794 
ATOM   4565  C8   DG A 222       3.786  40.976 116.361 
ATOM   4566  N7   DG A 222       3.190  39.837 116.613 
ATOM   4567  C5   DG A 222       4.171  39.085 117.258 
ATOM   4568  C6   DG A 222       4.118  37.764 117.773 
ATOM   4569  O6   DG A 222       3.180  36.972 117.766 
ATOM   4570  N1   DG A 222       5.340  37.390 118.349 
ATOM   4571  C2   DG A 222       6.465  38.189 118.419 
ATOM   4572  N2   DG A 222       7.533  37.647 119.010 
ATOM   4573  N3   DG A 222       6.513  39.429 117.937 
ATOM   4574  C4   DG A 222       5.336  39.806 117.374 
ATOM   4575  P    DC A 223       9.021  44.483 114.686 
ATOM   4576  OP1  DC A 223       9.462  45.841 115.079 
ATOM   4577  OP2  DC A 223       8.315  44.379 113.390 
ATOM   4578  O5'  DC A 223      10.273  43.487 114.696 
ATOM   4579  C5'  DC A 223      10.645  42.846 115.931 
ATOM   4580  C4'  DC A 223      10.957  41.383 115.682 
ATOM   4581  O4'  DC A 223       9.773  40.540 115.774 
ATOM   4582  C3'  DC A 223      11.539  41.051 114.309 
ATOM   4583  O3'  DC A 223      12.504  40.016 114.455 
ATOM   4584  C2'  DC A 223      10.358  40.504 113.508 
ATOM   4585  C1'  DC A 223       9.741  39.688 114.639 
ATOM   4586  N1   DC A 223       8.325  39.297 114.393 
ATOM   4587  C2   DC A 223       7.899  38.063 114.877 
ATOM   4588  O2   DC A 223       8.705  37.349 115.485 
ATOM   4589  N3   DC A 223       6.611  37.688 114.662 
ATOM   4590  C4   DC A 223       5.768  38.489 113.999 
ATOM   4591  N4   DC A 223       4.523  38.079 113.816 
ATOM   4592  C5   DC A 223       6.187  39.763 113.493 
ATOM   4593  C6   DC A 223       7.477  40.119 113.718 
ATOM   4594  P    DT A 224      13.849  40.079 113.589 
ATOM   4595  OP1  DT A 224      14.835  40.949 114.268 
ATOM   4596  OP2  DT A 224      13.522  40.437 112.191 
ATOM   4597  O5'  DT A 224      14.338  38.557 113.654 
ATOM   4598  C5'  DT A 224      14.012  37.768 114.814 
ATOM   4599  C4'  DT A 224      13.548  36.390 114.387 
ATOM   4600  O4'  DT A 224      12.115  36.339 114.134 
ATOM   4601  C3'  DT A 224      14.169  35.846 113.101 
ATOM   4602  O3'  DT A 224      14.371  34.445 113.242 
ATOM   4603  C2'  DT A 224      13.103  36.078 112.029 
ATOM   4604  C1'  DT A 224      11.903  35.693 112.888 
ATOM   4605  N1   DT A 224      10.599  36.162 112.340 
ATOM   4606  C2   DT A 224       9.509  35.351 112.540 
ATOM   4607  O2   DT A 224       9.572  34.290 113.136 
ATOM   4608  N3   DT A 224       8.318  35.818 112.017 
ATOM   4609  C4   DT A 224       8.134  36.999 111.328 
ATOM   4610  O4   DT A 224       7.018  37.311 110.907 
ATOM   4611  C5   DT A 224       9.336  37.782 111.168 
ATOM   4612  C7   DT A 224       9.225  39.083 110.429 
ATOM   4613  C6   DT A 224      10.508  37.351 111.666 
ATOM   4614  P    DA A 225      15.703  33.790 112.644 
ATOM   4615  OP1  DA A 225      16.810  33.940 113.617 
ATOM   4616  OP2  DA A 225      15.954  34.324 111.288 
ATOM   4617  O5'  DA A 225      15.280  32.250 112.545 
ATOM   4618  C5'  DA A 225      14.323  31.727 113.485 
ATOM   4619  C4'  DA A 225      13.315  30.853 112.766 
ATOM   4620  O4'  DA A 225      12.179  31.615 112.263 
ATOM   4621  C3'  DA A 225      13.835  30.111 111.536 
ATOM   4622  O3'  DA A 225      13.223  28.827 111.480 
ATOM   4623  C2'  DA A 225      13.340  30.936 110.348 
ATOM   4624  C1'  DA A 225      11.956  31.245 110.911 
ATOM   4625  N9   DA A 225      11.272  32.378 110.229 
ATOM   4626  C8   DA A 225      11.825  33.509 109.700 
ATOM   4627  N7   DA A 225      10.961  34.316 109.167 
ATOM   4628  C5   DA A 225       9.744  33.675 109.355 
ATOM   4629  C6   DA A 225       8.427  34.022 109.010 
ATOM   4630  N6   DA A 225       8.103  35.155 108.371 
ATOM   4631  N1   DA A 225       7.452  33.157 109.345 
ATOM   4632  C2   DA A 225       7.779  32.033 109.979 
ATOM   4633  N3   DA A 225       8.966  31.605 110.352 
ATOM   4634  C4   DA A 225       9.924  32.488 110.004 
ATOM   4635  P    DA A 226      14.101  27.568 111.024 
ATOM   4636  OP1  DA A 226      14.854  27.043 112.185 
ATOM   4637  OP2  DA A 226      14.907  27.930 109.837 
ATOM   4638  O5'  DA A 226      12.962  26.526 110.603 
ATOM   4639  C5'  DA A 226      11.685  26.581 111.265 
ATOM   4640  C4'  DA A 226      10.568  26.442 110.250 
ATOM   4641  O4'  DA A 226      10.165  27.724 109.688 
ATOM   4642  C3'  DA A 226      10.886  25.586 109.024 
ATOM   4643  O3'  DA A 226       9.721  24.859 108.655 
ATOM   4644  C2'  DA A 226      11.201  26.595 107.919 
ATOM   4645  C1'  DA A 226      10.105  27.595 108.276 
ATOM   4646  N9   DA A 226      10.308  28.945 107.679 
ATOM   4647  C8   DA A 226      11.482  29.600 107.446 
ATOM   4648  N7   DA A 226      11.332  30.771 106.909 
ATOM   4649  C5   DA A 226       9.956  30.904 106.777 
ATOM   4650  C6   DA A 226       9.148  31.935 106.269 
ATOM   4651  N6   DA A 226       9.635  33.083 105.778 
ATOM   4652  N1   DA A 226       7.816  31.742 106.285 
ATOM   4653  C2   DA A 226       7.338  30.599 106.775 
ATOM   4654  N3   DA A 226       7.990  29.571 107.273 
ATOM   4655  C4   DA A 226       9.321  29.789 107.245 
ATOM   4656  P    DT A 227       9.876  23.345 108.159 
ATOM   4657  OP1  DT A 227       9.938  22.444 109.332 
ATOM   4658  OP2  DT A 227      11.002  23.248 107.205 
ATOM   4659  O5'  DT A 227       8.494  23.124 107.383 
ATOM   4660  C5'  DT A 227       7.328  23.851 107.814 
ATOM   4661  C4'  DT A 227       6.582  24.393 106.611 
ATOM   4662  O4'  DT A 227       7.065  25.706 106.204 
ATOM   4663  C3'  DT A 227       6.675  23.555 105.336 
ATOM   4664  O3'  DT A 227       5.427  23.610 104.657 
ATOM   4665  C2'  DT A 227       7.724  24.266 104.481 
ATOM   4666  C1'  DT A 227       7.278  25.689 104.801 
ATOM   4667  N1   DT A 227       8.299  26.724 104.476 
ATOM   4668  C2   DT A 227       7.839  27.940 104.032 
ATOM   4669  O2   DT A 227       6.653  28.192 103.899 
ATOM   4670  N3   DT A 227       8.814  28.873 103.740 
ATOM   4671  C4   DT A 227      10.178  28.696 103.854 
ATOM   4672  O4   DT A 227      10.954  29.607 103.562 
ATOM   4673  C5   DT A 227      10.564  27.388 104.327 
ATOM   4674  C7   DT A 227      12.031  27.110 104.480 
ATOM   4675  C6   DT A 227       9.637  26.461 104.618 
ATOM   4676  P    DG A 228       4.866  22.285 103.956 
ATOM   4677  OP1  DG A 228       4.163  21.453 104.958 
ATOM   4678  OP2  DG A 228       5.955  21.619 103.209 
ATOM   4679  O5'  DG A 228       3.804  22.897 102.926 
ATOM   4680  C5'  DG A 228       3.138  24.129 103.260 
ATOM   4681  C4'  DG A 228       3.100  25.043 102.051 
ATOM   4682  O4'  DG A 228       4.285  25.884 101.954 
ATOM   4683  C3'  DG A 228       3.031  24.346 100.692 
ATOM   4684  O3'  DG A 228       2.202  25.110  99.825 
ATOM   4685  C2'  DG A 228       4.463  24.391 100.160 
ATOM   4686  C1'  DG A 228       4.780  25.809 100.625 
ATOM   4687  N9   DG A 228       6.236  26.118 100.656 
ATOM   4688  C8   DG A 228       7.297  25.291 100.957 
ATOM   4689  N7   DG A 228       8.467  25.878 100.891 
ATOM   4690  C5   DG A 228       8.161  27.186 100.518 
ATOM   4691  C6   DG A 228       9.017  28.294 100.289 
ATOM   4692  O6   DG A 228      10.240  28.352 100.368 
ATOM   4693  N1   DG A 228       8.289  29.437  99.928 
ATOM   4694  C2   DG A 228       6.915  29.500  99.806 
ATOM   4695  N2   DG A 228       6.410  30.685  99.452 
ATOM   4696  N3   DG A 228       6.113  28.459 100.022 
ATOM   4697  C4   DG A 228       6.803  27.343 100.372 
ATOM   4698  P    DT A 229       1.206  24.346  98.831 
ATOM   4699  OP1  DT A 229      -0.042  24.002  99.547 
ATOM   4700  OP2  DT A 229       1.917  23.220  98.186 
ATOM   4701  O5'  DT A 229       0.908  25.484  97.746 
ATOM   4702  C5'  DT A 229       0.941  26.864  98.156 
ATOM   4703  C4'  DT A 229       1.678  27.694  97.124 
ATOM   4704  O4'  DT A 229       3.112  27.742  97.372 
ATOM   4705  C3'  DT A 229       1.570  27.208  95.679 
ATOM   4706  O3'  DT A 229       1.503  28.337  94.817 
ATOM   4707  C2'  DT A 229       2.885  26.475  95.418 
ATOM   4708  C1'  DT A 229       3.787  27.460  96.155 
ATOM   4709  N1   DT A 229       5.130  26.911  96.488 
ATOM   4710  C2   DT A 229       6.189  27.786  96.457 
ATOM   4711  O2   DT A 229       6.067  28.965  96.174 
ATOM   4712  N3   DT A 229       7.420  27.240  96.770 
ATOM   4713  C4   DT A 229       7.671  25.925  97.103 
ATOM   4714  O4   DT A 229       8.816  25.552  97.364 
ATOM   4715  C5   DT A 229       6.497  25.083  97.108 
ATOM   4716  C7   DT A 229       6.682  23.637  97.460 
ATOM   4717  C6   DT A 229       5.289  25.587  96.808 
ATOM   4718  P    DC A 230       0.520  28.293  93.554 
ATOM   4719  OP1  DC A 230      -0.847  28.668  93.978 
ATOM   4720  OP2  DC A 230       0.653  26.990  92.868 
ATOM   4721  O5'  DC A 230       1.136  29.449  92.635 
ATOM   4722  C5'  DC A 230       1.797  30.563  93.263 
ATOM   4723  C4'  DC A 230       3.080  30.888  92.523 
ATOM   4724  O4'  DC A 230       4.216  30.124  93.021 
ATOM   4725  C3'  DC A 230       3.073  30.602  91.022 
ATOM   4726  O3'  DC A 230       3.820  31.613  90.357 
ATOM   4727  C2'  DC A 230       3.817  29.275  90.877 
ATOM   4728  C1'  DC A 230       4.901  29.566  91.910 
ATOM   4729  N1   DC A 230       5.627  28.351  92.377 
ATOM   4730  C2   DC A 230       6.980  28.480  92.681 
ATOM   4731  O2   DC A 230       7.517  29.586  92.553 
ATOM   4732  N3   DC A 230       7.659  27.384  93.108 
ATOM   4733  C4   DC A 230       7.040  26.204  93.233 
ATOM   4734  N4   DC A 230       7.746  25.165  93.652 
ATOM   4735  C5   DC A 230       5.649  26.050  92.924 
ATOM   4736  C6   DC A 230       4.988  27.157  92.500 
ATOM   4737  P    DG A 231       3.291  32.172  88.953 
ATOM   4738  OP1  DG A 231       2.276  33.224  89.187 
ATOM   4739  OP2  DG A 231       2.869  31.042  88.097 
ATOM   4740  O5'  DG A 231       4.621  32.831  88.354 
ATOM   4741  C5'  DG A 231       5.604  33.366  89.261 
ATOM   4742  C4'  DG A 231       6.995  32.956  88.818 
ATOM   4743  O4'  DG A 231       7.398  31.672  89.374 
ATOM   4744  C3'  DG A 231       7.189  32.783  87.312 
ATOM   4745  O3'  DG A 231       8.490  33.239  86.960 
ATOM   4746  C2'  DG A 231       7.126  31.273  87.084 
ATOM   4747  C1'  DG A 231       7.922  30.874  88.323 
ATOM   4748  N9   DG A 231       7.759  29.443  88.705 
ATOM   4749  C8   DG A 231       6.651  28.632  88.593 
ATOM   4750  N7   DG A 231       6.839  27.409  89.023 
ATOM   4751  C5   DG A 231       8.166  27.409  89.451 
ATOM   4752  C6   DG A 231       8.943  26.365  90.017 
ATOM   4753  O6   DG A 231       8.615  25.206  90.262 
ATOM   4754  N1   DG A 231      10.245  26.796  90.305 
ATOM   4755  C2   DG A 231      10.732  28.068  90.077 
ATOM   4756  N2   DG A 231      12.005  28.280  90.423 
ATOM   4757  N3   DG A 231      10.001  29.047  89.546 
ATOM   4758  C4   DG A 231       8.736  28.645  89.260 
ATOM   4759  P    DT A 232       8.685  34.053  85.596 
ATOM   4760  OP1  DT A 232       8.361  35.480  85.819 
ATOM   4761  OP2  DT A 232       7.942  33.381  84.507 
ATOM   4762  O5'  DT A 232      10.258  33.890  85.353 
ATOM   4763  C5'  DT A 232      11.130  33.755  86.491 
ATOM   4764  C4'  DT A 232      12.150  32.662  86.236 
ATOM   4765  O4'  DT A 232      11.667  31.347  86.637 
ATOM   4766  C3'  DT A 232      12.570  32.471  84.778 
ATOM   4767  O3'  DT A 232      13.954  32.145  84.737 
ATOM   4768  C2'  DT A 232      11.771  31.260  84.300 
ATOM   4769  C1'  DT A 232      11.916  30.437  85.577 
ATOM   4770  N1   DT A 232      10.936  29.321  85.686 
ATOM   4771  C2   DT A 232      11.366  28.169  86.300 
ATOM   4772  O2   DT A 232      12.491  28.036  86.746 
ATOM   4773  N3   DT A 232      10.429  27.156  86.382 
ATOM   4774  C4   DT A 232       9.132  27.201  85.912 
ATOM   4775  O4   DT A 232       8.385  26.228  86.044 
ATOM   4776  C5   DT A 232       8.775  28.450  85.284 
ATOM   4777  C7   DT A 232       7.381  28.581  84.745 
ATOM   4778  C6   DT A 232       9.665  29.451  85.190 
ATOM   4779  P    DC A 233      14.864  32.770  83.578 
ATOM   4780  OP1  DC A 233      15.304  34.128  83.971 
ATOM   4781  OP2  DC A 233      14.157  32.667  82.282 
ATOM   4782  O5'  DC A 233      16.116  31.774  83.588 
ATOM   4783  C5'  DC A 233      16.488  31.133  84.823 
ATOM   4784  C4'  DC A 233      16.799  29.670  84.574 
ATOM   4785  O4'  DC A 233      15.616  28.827  84.665 
ATOM   4786  C3'  DC A 233      17.382  29.338  83.200 
ATOM   4787  O3'  DC A 233      18.346  28.303  83.347 
ATOM   4788  C2'  DC A 233      16.200  28.791  82.400 
ATOM   4789  C1'  DC A 233      15.584  27.975  83.531 
ATOM   4790  N1   DC A 233      14.167  27.584  83.285 
ATOM   4791  C2   DC A 233      13.741  26.350  83.768 
ATOM   4792  O2   DC A 233      14.548  25.637  84.376 
ATOM   4793  N3   DC A 233      12.453  25.975  83.554 
ATOM   4794  C4   DC A 233      11.611  26.777  82.891 
ATOM   4795  N4   DC A 233      10.365  26.367  82.707 
ATOM   4796  C5   DC A 233      12.030  28.050  82.385 
ATOM   4797  C6   DC A 233      13.320  28.406  82.609 
ATOM   4798  P    DT A 234      19.691  28.367  82.481 
ATOM   4799  OP1  DT A 234      20.677  29.236  83.160 
ATOM   4800  OP2  DT A 234      19.364  28.724  81.083 
ATOM   4801  O5'  DT A 234      20.180  26.845  82.546 
ATOM   4802  C5'  DT A 234      19.854  26.055  83.705 
ATOM   4803  C4'  DT A 234      19.390  24.677  83.279 
ATOM   4804  O4'  DT A 234      17.957  24.626  83.025 
ATOM   4805  C3'  DT A 234      20.012  24.134  81.992 
ATOM   4806  O3'  DT A 234      20.214  22.733  82.133 
ATOM   4807  C2'  DT A 234      18.946  24.365  80.920 
ATOM   4808  C1'  DT A 234      17.746  23.980  81.779 
ATOM   4809  N1   DT A 234      16.442  24.449  81.231 
ATOM   4810  C2   DT A 234      15.352  23.638  81.432 
ATOM   4811  O2   DT A 234      15.414  22.577  82.027 
ATOM   4812  N3   DT A 234      14.160  24.105  80.908 
ATOM   4813  C4   DT A 234      13.976  25.286  80.220 
ATOM   4814  O4   DT A 234      12.860  25.598  79.798 
ATOM   4815  C5   DT A 234      15.179  26.069  80.060 
ATOM   4816  C7   DT A 234      15.067  27.370  79.321 
ATOM   4817  C6   DT A 234      16.350  25.639  80.558 
ATOM   4818  P    DG A 235      21.546  22.077  81.536 
ATOM   4819  OP1  DG A 235      22.652  22.227  82.508 
ATOM   4820  OP2  DG A 235      21.797  22.611  80.180 
ATOM   4821  O5'  DG A 235      21.123  20.537  81.436 
ATOM   4822  C5'  DG A 235      20.166  20.014  82.377 
ATOM   4823  C4'  DG A 235      19.157  19.141  81.658 
ATOM   4824  O4'  DG A 235      18.022  19.902  81.155 
ATOM   4825  C3'  DG A 235      19.677  18.398  80.427 
ATOM   4826  O3'  DG A 235      19.065  17.114  80.371 
ATOM   4827  C2'  DG A 235      19.183  19.223  79.239 
ATOM   4828  C1'  DG A 235      17.799  19.532  79.802 
ATOM   4829  N9   DG A 235      17.115  20.665  79.121 
ATOM   4830  C8   DG A 235      17.655  21.812  78.581 
ATOM   4831  N7   DG A 235      16.771  22.619  78.046 
ATOM   4832  C5   DG A 235      15.559  21.960  78.244 
ATOM   4833  C6   DG A 235      14.241  22.341  77.881 
ATOM   4834  O6   DG A 235      13.866  23.356  77.299 
ATOM   4835  N1   DG A 235      13.302  21.376  78.273 
ATOM   4836  C2   DG A 235      13.598  20.199  78.932 
ATOM   4837  N2   DG A 235      12.560  19.412  79.220 
ATOM   4838  N3   DG A 235      14.835  19.843  79.273 
ATOM   4839  C4   DG A 235      15.757  20.767  78.899 
ATOM   4840  P    DT A 236      19.943  15.856  79.916 
ATOM   4841  OP1  DT A 236      20.696  15.330  81.076 
ATOM   4842  OP2  DT A 236      20.749  16.217  78.729 
ATOM   4843  O5'  DT A 236      18.804  14.813  79.494 
ATOM   4844  C5'  DT A 236      17.528  14.869  80.157 
ATOM   4845  C4'  DT A 236      16.410  14.729  79.141 
ATOM   4846  O4'  DT A 236      16.008  16.011  78.580 
ATOM   4847  C3'  DT A 236      16.729  13.874  77.915 
ATOM   4848  O3'  DT A 236      15.563  13.146  77.546 
ATOM   4849  C2'  DT A 236      17.043  14.882  76.811 
ATOM   4850  C1'  DT A 236      15.947  15.882  77.168 
ATOM   4851  N1   DT A 236      16.150  17.232  76.571 
ATOM   4852  C2   DT A 236      15.025  17.926  76.198 
ATOM   4853  O2   DT A 236      13.898  17.485  76.336 
ATOM   4854  N3   DT A 236      15.253  19.173  75.647 
ATOM   4855  C4   DT A 236      16.482  19.767  75.445 
ATOM   4856  O4   DT A 236      16.561  20.889  74.943 
ATOM   4857  C5   DT A 236      17.603  18.960  75.868 
ATOM   4858  C7   DT A 236      18.978  19.533  75.683 
ATOM   4859  C6   DT A 236      17.410  17.745  76.406 
ATOM   4860  P    DA A 237      15.718  11.633  77.050 
ATOM   4861  OP1  DA A 237      15.781  10.731  78.223 
ATOM   4862  OP2  DA A 237      16.845  11.536  76.097 
ATOM   4863  O5'  DA A 237      14.337  11.411  76.274 
ATOM   4864  C5'  DA A 237      13.170  12.138  76.705 
ATOM   4865  C4'  DA A 237      12.424  12.680  75.503 
ATOM   4866  O4'  DA A 237      12.908  13.993  75.096 
ATOM   4867  C3'  DA A 237      12.517  11.842  74.228 
ATOM   4868  O3'  DA A 237      11.269  11.897  73.548 
ATOM   4869  C2'  DA A 237      13.567  12.553  73.373 
ATOM   4870  C1'  DA A 237      13.121  13.976  73.693 
ATOM   4871  N9   DA A 237      14.142  15.011  73.368 
ATOM   4872  C8   DA A 237      15.502  14.917  73.452 
ATOM   4873  N7   DA A 237      16.125  15.997  73.095 
ATOM   4874  C5   DA A 237      15.105  16.873  72.749 
ATOM   4875  C6   DA A 237      15.114  18.199  72.284 
ATOM   4876  N6   DA A 237      16.234  18.904  72.078 
ATOM   4877  N1   DA A 237      13.922  18.774  72.037 
ATOM   4878  C2   DA A 237      12.811  18.068  72.244 
ATOM   4879  N3   DA A 237      12.681  16.832  72.673 
ATOM   4880  C4   DA A 237      13.888  16.278  72.913 
ATOM   4881  P    DT A 238      10.708  10.572  72.847 
ATOM   4882  OP1  DT A 238      10.005   9.740  73.850 
ATOM   4883  OP2  DT A 238      11.798   9.907  72.100 
ATOM   4884  O5'  DT A 238       9.647  11.184  71.818 
ATOM   4885  C5'  DT A 238       8.980  12.416  72.152 
ATOM   4886  C4'  DT A 238       8.943  13.330  70.942 
ATOM   4887  O4'  DT A 238      10.128  14.171  70.845 
ATOM   4888  C3'  DT A 238       8.873  12.633  69.584 
ATOM   4889  O3'  DT A 238       8.045  13.397  68.716 
ATOM   4890  C2'  DT A 238      10.306  12.678  69.052 
ATOM   4891  C1'  DT A 238      10.622  14.096  69.517 
ATOM   4892  N1   DT A 238      12.079  14.405  69.547 
ATOM   4893  C2   DT A 238      12.453  15.690  69.233 
ATOM   4894  O2   DT A 238      11.651  16.561  68.939 
ATOM   4895  N3   DT A 238      13.810  15.939  69.271 
ATOM   4896  C4   DT A 238      14.800  15.032  69.589 
ATOM   4897  O4   DT A 238      15.986  15.373  69.589 
ATOM   4898  C5   DT A 238      14.311  13.711  69.903 
ATOM   4899  C7   DT A 238      15.323  12.662  70.261 
ATOM   4900  C6   DT A 238      12.996  13.441  69.874 
ATOM   4901  P    DA A 239       7.049  12.633  67.722 
ATOM   4902  OP1  DA A 239       5.800  12.289  68.439 
ATOM   4903  OP2  DA A 239       7.760  11.507  67.078 
ATOM   4904  O5'  DA A 239       6.751  13.771  66.638 
ATOM   4905  C5'  DA A 239       6.783  15.151  67.048 
ATOM   4906  C4'  DA A 239       7.520  15.981  66.016 
ATOM   4907  O4'  DA A 239       8.954  16.029  66.263 
ATOM   4908  C3'  DA A 239       7.412  15.495  64.571 
ATOM   4909  O3'  DA A 239       7.346  16.624  63.709 
ATOM   4910  C2'  DA A 239       8.728  14.762  64.309 
ATOM   4911  C1'  DA A 239       9.629  15.747  65.047 
ATOM   4912  N9   DA A 239      10.973  15.198  65.379 
ATOM   4913  C8   DA A 239      11.306  13.918  65.717 
ATOM   4914  N7   DA A 239      12.570  13.748  65.951 
ATOM   4915  C5   DA A 239      13.118  15.008  65.755 
ATOM   4916  C6   DA A 239      14.432  15.495  65.851 
ATOM   4917  N6   DA A 239      15.482  14.731  66.185 
ATOM   4918  N1   DA A 239      14.629  16.801  65.589 
ATOM   4919  C2   DA A 239      13.582  17.555  65.258 
ATOM   4920  N3   DA A 239      12.318  17.214  65.137 
ATOM   4921  C4   DA A 239      12.147  15.903  65.404 
ATOM   4922  P    DG A 240       6.363  16.580  62.446 
ATOM   4923  OP1  DG A 240       4.995  16.955  62.869 
ATOM   4924  OP2  DG A 240       6.495  15.277  61.759 
ATOM   4925  O5'  DG A 240       6.978  17.737  61.526 
ATOM   4926  C5'  DG A 240       7.640  18.851  62.154 
ATOM   4927  C4'  DG A 240       8.922  19.175  61.415 
ATOM   4928  O4'  DG A 240      10.059  18.412  61.912 
ATOM   4929  C3'  DG A 240       8.916  18.889  59.913 
ATOM   4930  O3'  DG A 240       9.662  19.901  59.249 
ATOM   4931  C2'  DG A 240       9.659  17.562  59.768 
ATOM   4932  C1'  DG A 240      10.744  17.853  60.802 
ATOM   4933  N9   DG A 240      11.469  16.639  61.268 
ATOM   4934  C8   DG A 240      10.995  15.358  61.452 
ATOM   4935  N7   DG A 240      11.901  14.510  61.877 
ATOM   4936  C5   DG A 240      13.056  15.283  61.980 
ATOM   4937  C6   DG A 240      14.365  14.919  62.390 
ATOM   4938  O6   DG A 240      14.781  13.822  62.752 
ATOM   4939  N1   DG A 240      15.237  16.016  62.347 
ATOM   4940  C2   DG A 240      14.890  17.295  61.960 
ATOM   4941  N2   DG A 240      15.870  18.202  61.989 
ATOM   4942  N3   DG A 240      13.662  17.636  61.576 
ATOM   4943  C4   DG A 240      12.803  16.583  61.611 
ATOM   4944  P    DT A 241       9.133  20.459  57.844 
ATOM   4945  OP1  DT A 241       8.119  21.511  58.079 
ATOM   4946  OP2  DT A 241       8.711  19.329  56.988 
ATOM   4947  O5'  DT A 241      10.464  21.118  57.246 
ATOM   4948  C5'  DT A 241      11.446  21.654  58.152 
ATOM   4949  C4'  DT A 241      12.837  21.243  57.710 
ATOM   4950  O4'  DT A 241      13.241  19.959  58.266 
ATOM   4951  C3'  DT A 241      13.032  21.070  56.204 
ATOM   4952  O3'  DT A 241      14.332  21.526  55.852 
ATOM   4953  C2'  DT A 241      12.969  19.560  55.976 
ATOM   4954  C1'  DT A 241      13.764  19.161  57.215 
ATOM   4955  N1   DT A 241      13.602  17.731  57.596 
ATOM   4956  C2   DT A 241      14.694  17.100  58.139 
ATOM   4957  O2   DT A 241      15.764  17.658  58.314 
ATOM   4958  N3   DT A 241      14.507  15.773  58.479 
ATOM   4959  C4   DT A 241      13.345  15.046  58.325 
ATOM   4960  O4   DT A 241      13.297  13.863  58.668 
ATOM   4961  C5   DT A 241      12.253  15.794  57.748 
ATOM   4962  C7   DT A 241      10.951  15.077  57.545 
ATOM   4963  C6   DT A 241      12.408  17.084  57.407 
ATOM   4964  P    DG A 242      14.528  22.340  54.488 
ATOM   4965  OP1  DG A 242      14.204  23.767  54.711 
ATOM   4966  OP2  DG A 242      13.785  21.668  53.399 
ATOM   4967  O5'  DG A 242      16.100  22.177  54.244 
ATOM   4968  C5'  DG A 242      16.972  22.042  55.382 
ATOM   4969  C4'  DG A 242      17.992  20.949  55.127 
ATOM   4970  O4'  DG A 242      17.510  19.634  55.528 
ATOM   4971  C3'  DG A 242      18.412  20.758  53.670 
ATOM   4972  O3'  DG A 242      19.796  20.433  53.628 
ATOM   4973  C2'  DG A 242      17.613  19.547  53.192 
ATOM   4974  C1'  DG A 242      17.759  18.724  54.468 
ATOM   4975  N9   DG A 242      16.778  17.608  54.577 
ATOM   4976  C8   DG A 242      15.471  17.551  54.144 
ATOM   4977  N7   DG A 242      14.875  16.412  54.396 
ATOM   4978  C5   DG A 242      15.855  15.660  55.041 
ATOM   4979  C6   DG A 242      15.803  14.339  55.556 
ATOM   4980  O6   DG A 242      14.864  13.547  55.549 
ATOM   4981  N1   DG A 242      17.025  13.964  56.132 
ATOM   4982  C2   DG A 242      18.150  14.763  56.202 
ATOM   4983  N2   DG A 242      19.217  14.222  56.793 
ATOM   4984  N3   DG A 242      18.198  16.003  55.719 
ATOM   4985  C4   DG A 242      17.021  16.381  55.157 
ATOM   4986  P    DT A 243      20.706  21.057  52.469 
ATOM   4987  OP1  DT A 243      21.146  22.415  52.862 
ATOM   4988  OP2  DT A 243      19.999  20.954  51.173 
ATOM   4989  O5'  DT A 243      21.958  20.062  52.479 
ATOM   4990  C5'  DT A 243      22.330  19.420  53.714 
ATOM   4991  C4'  DT A 243      22.642  17.957  53.465 
ATOM   4992  O4'  DT A 243      21.458  17.115  53.557 
ATOM   4993  C3'  DT A 243      23.224  17.626  52.092 
ATOM   4994  O3'  DT A 243      24.189  16.591  52.238 
ATOM   4995  C2'  DT A 243      22.043  17.078  51.291 
ATOM   4996  C1'  DT A 243      21.426  16.262  52.422 
ATOM   4997  N1   DT A 243      20.010  15.872  52.176 
ATOM   4998  C2   DT A 243      19.605  14.651  52.660 
ATOM   4999  O2   DT A 243      20.347  13.898  53.267 
ATOM   5000  N3   DT A 243      18.286  14.322  52.412 
ATOM   5001  C4   DT A 243      17.362  15.095  51.738 
ATOM   5002  O4   DT A 243      16.208  14.695  51.578 
ATOM   5003  C5   DT A 243      17.882  16.359  51.269 
ATOM   5004  C7   DT A 243      16.942  17.261  50.525 
ATOM   5005  C6   DT A 243      19.160  16.703  51.496 
ATOM   5006  P    DA A 244      25.533  16.654  51.372 
ATOM   5007  OP1  DA A 244      26.520  17.524  52.051 
ATOM   5008  OP2  DA A 244      25.207  17.012  49.974 
ATOM   5009  O5'  DA A 244      26.023  15.132  51.437 
ATOM   5010  C5'  DA A 244      25.697  14.343  52.597 
ATOM   5011  C4'  DA A 244      25.233  12.964  52.170 
ATOM   5012  O4'  DA A 244      23.799  12.913  51.917 
ATOM   5013  C3'  DA A 244      25.854  12.421  50.884 
ATOM   5014  O3'  DA A 244      26.056  11.020  51.025 
ATOM   5015  C2'  DA A 244      24.788  12.652  49.812 
ATOM   5016  C1'  DA A 244      23.588  12.267  50.671 
ATOM   5017  N9   DA A 244      22.284  12.736  50.123 
ATOM   5018  C8   DA A 244      22.018  13.885  49.433 
ATOM   5019  N7   DA A 244      20.775  14.010  49.085 
ATOM   5020  C5   DA A 244      20.170  12.863  49.579 
ATOM   5021  C6   DA A 244      18.846  12.397  49.538 
ATOM   5022  N6   DA A 244      17.845  13.064  48.948 
ATOM   5023  N1   DA A 244      18.588  11.214  50.128 
ATOM   5024  C2   DA A 244      19.587  10.557  50.713 
ATOM   5025  N3   DA A 244      20.855  10.890  50.814 
ATOM   5026  C4   DA A 244      21.087  12.076  50.216 
ATOM   5027  P    DT A 245      27.388  10.364  50.427 
ATOM   5028  OP1  DT A 245      28.495  10.515  51.400 
ATOM   5029  OP2  DT A 245      27.639  10.899  49.071 
ATOM   5030  O5'  DT A 245      26.965   8.824  50.328 
ATOM   5031  C5'  DT A 245      26.008   8.301  51.268 
ATOM   5032  C4'  DT A 245      25.000   7.428  50.549 
ATOM   5033  O4'  DT A 245      23.864   8.189  50.046 
ATOM   5034  C3'  DT A 245      25.519   6.685  49.319 
ATOM   5035  O3'  DT A 245      24.907   5.402  49.263 
ATOM   5036  C2'  DT A 245      25.025   7.510  48.131 
ATOM   5037  C1'  DT A 245      23.641   7.820  48.694 
ATOM   5038  N1   DT A 245      22.957   8.952  48.012 
ATOM   5039  C2   DT A 245      21.591   8.873  47.885 
ATOM   5040  O2   DT A 245      20.940   7.931  48.302 
ATOM   5041  N3   DT A 245      20.991   9.942  47.246 
ATOM   5042  C4   DT A 245      21.630  11.054  46.738 
ATOM   5043  O4   DT A 245      20.984  11.948  46.186 
ATOM   5044  C5   DT A 245      23.062  11.046  46.919 
ATOM   5045  C7   DT A 245      23.833  12.222  46.393 
ATOM   5046  C6   DT A 245      23.671  10.021  47.536 
ATOM   5047  P    DG A 246      25.786   4.143  48.807 
ATOM   5048  OP1  DG A 246      26.539   3.617  49.968 
ATOM   5049  OP2  DG A 246      26.592   4.504  47.620 
ATOM   5050  O5'  DG A 246      24.647   3.100  48.386 
ATOM   5051  C5'  DG A 246      23.370   3.156  49.048 
ATOM   5052  C4'  DG A 246      22.253   3.016  48.033 
ATOM   5053  O4'  DG A 246      21.850   4.298  47.471 
ATOM   5054  C3'  DG A 246      22.571   2.161  46.807 
ATOM   5055  O3'  DG A 246      21.406   1.433  46.438 
ATOM   5056  C2'  DG A 246      22.886   3.169  45.702 
ATOM   5057  C1'  DG A 246      21.790   4.170  46.059 
ATOM   5058  N9   DG A 246      21.993   5.519  45.462 
ATOM   5059  C8   DG A 246      23.168   6.195  45.219 
ATOM   5060  N7   DG A 246      23.001   7.378  44.677 
ATOM   5061  C5   DG A 246      21.617   7.492  44.552 
ATOM   5062  C6   DG A 246      20.830   8.553  44.032 
ATOM   5063  O6   DG A 246      21.200   9.628  43.568 
ATOM   5064  N1   DG A 246      19.462   8.254  44.094 
ATOM   5065  C2   DG A 246      18.925   7.083  44.593 
ATOM   5066  N2   DG A 246      17.593   6.991  44.564 
ATOM   5067  N3   DG A 246      19.663   6.089  45.081 
ATOM   5068  C4   DG A 246      20.993   6.363  45.028 
ATOM   5069  P    DC A 247      21.561  -0.080  45.942 
ATOM   5070  OP1  DC A 247      21.623  -0.982  47.115 
ATOM   5071  OP2  DC A 247      22.687  -0.177  44.988 
ATOM   5072  O5'  DC A 247      20.179  -0.301  45.166 
ATOM   5073  C5'  DC A 247      19.013   0.425  45.597 
ATOM   5074  C4'  DC A 247      18.267   0.968  44.394 
ATOM   5075  O4'  DC A 247      18.750   2.280  43.987 
ATOM   5076  C3'  DC A 247      18.360   0.129  43.119 
ATOM   5077  O3'  DC A 247      17.112   0.185  42.440 
ATOM   5078  C2'  DC A 247      19.409   0.840  42.264 
ATOM   5079  C1'  DC A 247      18.963   2.264  42.584 
ATOM   5080  N1   DC A 247      19.984   3.298  42.259 
ATOM   5081  C2   DC A 247      19.534   4.536  41.807 
ATOM   5082  O2   DC A 247      18.316   4.723  41.696 
ATOM   5083  N3   DC A 247      20.448   5.492  41.505 
ATOM   5084  C4   DC A 247      21.759   5.250  41.640 
ATOM   5085  N4   DC A 247      22.612   6.216  41.332 
ATOM   5086  C5   DC A 247      22.243   3.984  42.102 
ATOM   5087  C6   DC A 247      21.313   3.041  42.398 
ATOM   5088  P    DC A 248      16.550  -1.141  41.739 
ATOM   5089  OP1  DC A 248      15.847  -1.973  42.741 
ATOM   5090  OP2  DC A 248      17.640  -1.806  40.992 
ATOM   5091  O5'  DC A 248      15.489  -0.529  40.709 
ATOM   5092  C5'  DC A 248      14.822   0.704  41.043 
ATOM   5093  C4'  DC A 248      14.785   1.617  39.834 
ATOM   5094  O4'  DC A 248      15.970   2.459  39.737 
ATOM   5095  C3'  DC A 248      14.716   0.920  38.475 
ATOM   5096  O3'  DC A 248      13.887   1.685  37.608 
ATOM   5097  C2'  DC A 248      16.148   0.965  37.943 
ATOM   5098  C1'  DC A 248      16.465   2.384  38.408 
ATOM   5099  N1   DC A 248      17.921   2.692  38.439 
ATOM   5100  C2   DC A 248      18.316   3.990  38.123 
ATOM   5101  O2   DC A 248      17.450   4.824  37.834 
ATOM   5102  N3   DC A 248      19.640   4.292  38.144 
ATOM   5103  C4   DC A 248      20.548   3.360  38.462 
ATOM   5104  N4   DC A 248      21.826   3.705  38.469 
ATOM   5105  C5   DC A 248      20.162   2.020  38.789 
ATOM   5106  C6   DC A 248      18.835   1.738  38.762 
ATOM   5107  P    DG A 249      12.891   0.920  36.614 
ATOM   5108  OP1  DG A 249      11.643   0.576  37.330 
ATOM   5109  OP2  DG A 249      13.602  -0.206  35.969 
ATOM   5110  O5'  DG A 249      12.593   2.059  35.529 
ATOM   5111  C5'  DG A 249      12.626   3.439  35.939 
ATOM   5112  C4'  DG A 249      13.363   4.269  34.907 
ATOM   5113  O4'  DG A 249      14.797   4.317  35.155 
ATOM   5114  C3'  DG A 249      13.255   3.782  33.462 
ATOM   5115  O3'  DG A 249      13.188   4.912  32.600 
ATOM   5116  C2'  DG A 249      14.570   3.049  33.201 
ATOM   5117  C1'  DG A 249      15.471   4.035  33.938 
ATOM   5118  N9   DG A 249      16.815   3.485  34.271 
ATOM   5119  C8   DG A 249      17.170   2.198  34.613 
ATOM   5120  N7   DG A 249      18.450   2.041  34.847 
ATOM   5121  C5   DG A 249      18.982   3.314  34.646 
ATOM   5122  C6   DG A 249      20.320   3.773  34.751 
ATOM   5123  O6   DG A 249      21.329   3.140  35.050 
ATOM   5124  N1   DG A 249      20.418   5.141  34.461 
ATOM   5125  C2   DG A 249      19.360   5.958  34.114 
ATOM   5126  N2   DG A 249      19.661   7.237  33.875 
ATOM   5127  N3   DG A 249      18.104   5.527  34.015 
ATOM   5128  C4   DG A 249      17.993   4.202  34.294 
ATOM   5129  P    DT A 250      12.205   4.868  31.337 
ATOM   5130  OP1  DT A 250      10.838   5.243  31.761 
ATOM   5131  OP2  DT A 250      12.338   3.564  30.651 
ATOM   5132  O5'  DT A 250      12.821   6.024  30.418 
ATOM   5133  C5'  DT A 250      13.482   7.138  31.046 
ATOM   5134  C4'  DT A 250      14.765   7.462  30.306 
ATOM   5135  O4'  DT A 250      15.901   6.699  30.804 
ATOM   5136  C3'  DT A 250      14.758   7.177  28.805 
ATOM   5137  O3'  DT A 250      15.505   8.188  28.140 
ATOM   5138  C2'  DT A 250      15.502   5.849  28.660 
ATOM   5139  C1'  DT A 250      16.586   6.140  29.693 
ATOM   5140  N1   DT A 250      17.312   4.926  30.160 
ATOM   5141  C2   DT A 250      18.646   5.069  30.456 
ATOM   5142  O2   DT A 250      19.238   6.130  30.353 
ATOM   5143  N3   DT A 250      19.285   3.922  30.885 
ATOM   5144  C4   DT A 250      18.714   2.675  31.037 
ATOM   5145  O4   DT A 250      19.389   1.721  31.429 
ATOM   5146  C5   DT A 250      17.310   2.624  30.702 
ATOM   5147  C7   DT A 250      16.611   1.304  30.840 
ATOM   5148  C6   DT A 250      16.665   3.725  30.282 
ATOM   5149  P    DT A 251      14.976   8.746  26.736 
ATOM   5150  OP1  DT A 251      13.961   9.798  26.970 
ATOM   5151  OP2  DT A 251      14.554   7.616  25.880 
ATOM   5152  O5'  DT A 251      16.306   9.405  26.137 
ATOM   5153  C5'  DT A 251      17.289   9.941  27.044 
ATOM   5154  C4'  DT A 251      18.679   9.530  26.601 
ATOM   5155  O4'  DT A 251      19.083   8.247  27.157 
ATOM   5156  C3'  DT A 251      18.874   9.357  25.095 
ATOM   5157  O3'  DT A 251      20.175   9.814  24.743 
ATOM   5158  C2'  DT A 251      18.811   7.848  24.867 
ATOM   5159  C1'  DT A 251      19.607   7.449  26.106 
ATOM   5160  N1   DT A 251      19.444   6.018  26.488 
ATOM   5161  C2   DT A 251      20.537   5.387  27.030 
ATOM   5162  O2   DT A 251      21.606   5.945  27.205 
ATOM   5163  N3   DT A 251      20.350   4.061  27.371 
ATOM   5164  C4   DT A 251      19.187   3.334  27.217 
ATOM   5165  O4   DT A 251      19.139   2.150  27.559 
ATOM   5166  C5   DT A 251      18.095   4.081  26.639 
ATOM   5167  C7   DT A 251      16.793   3.364  26.437 
ATOM   5168  C6   DT A 251      18.250   5.371  26.299 
ATOM   5169  P    DA A 252      20.370  10.627  23.379 
ATOM   5170  OP1  DA A 252      20.046  12.054  23.602 
ATOM   5171  OP2  DA A 252      19.627   9.955  22.290 
ATOM   5172  O5'  DA A 252      21.942  10.464  23.136 
ATOM   5173  C5'  DA A 252      22.815  10.329  24.274 
ATOM   5174  C4'  DA A 252      23.835   9.236  24.019 
ATOM   5175  O4'  DA A 252      23.352   7.922  24.420 
ATOM   5176  C3'  DA A 252      24.255   9.046  22.561 
ATOM   5177  O3'  DA A 252      25.639   8.720  22.520 
ATOM   5178  C2'  DA A 252      23.455   7.834  22.083 
ATOM   5179  C1'  DA A 252      23.601   7.011  23.360 
ATOM   5180  N9   DA A 252      22.621   5.895  23.469 
ATOM   5181  C8   DA A 252      21.327   5.857  23.033 
ATOM   5182  N7   DA A 252      20.725   4.734  23.276 
ATOM   5183  C5   DA A 252      21.688   3.970  23.920 
ATOM   5184  C6   DA A 252      21.671   2.666  24.440 
ATOM   5185  N6   DA A 252      20.598   1.863  24.390 
ATOM   5186  N1   DA A 252      22.800   2.213  25.016 
ATOM   5187  C2   DA A 252      23.863   3.015  25.063 
ATOM   5188  N3   DA A 252      23.996   4.244  24.614 
ATOM   5189  C4   DA A 252      22.853   4.672  24.042 
ATOM   5190  P    DA A 253      26.549   9.344  21.361 
ATOM   5191  OP1  DA A 253      26.989  10.702  21.754 
ATOM   5192  OP2  DA A 253      25.842   9.241  20.065 
ATOM   5193  O5'  DA A 253      27.801   8.349  21.371 
ATOM   5194  C5'  DA A 253      28.173   7.707  22.606 
ATOM   5195  C4'  DA A 253      28.484   6.244  22.357 
ATOM   5196  O4'  DA A 253      27.301   5.402  22.448 
ATOM   5197  C3'  DA A 253      29.067   5.913  20.983 
ATOM   5198  O3'  DA A 253      30.031   4.878  21.130 
ATOM   5199  C2'  DA A 253      27.885   5.366  20.183 
ATOM   5200  C1'  DA A 253      27.269   4.550  21.314 
ATOM   5201  N9   DA A 253      25.852   4.159  21.068 
ATOM   5202  C8   DA A 253      24.880   4.860  20.414 
ATOM   5203  N7   DA A 253      23.738   4.249  20.362 
ATOM   5204  C5   DA A 253      23.966   3.055  21.031 
ATOM   5205  C6   DA A 253      23.137   1.958  21.321 
ATOM   5206  N6   DA A 253      21.850   1.886  20.955 
ATOM   5207  N1   DA A 253      23.683   0.933  22.002 
ATOM   5208  C2   DA A 253      24.963   1.010  22.363 
ATOM   5209  N3   DA A 253      25.829   1.977  22.150 
ATOM   5210  C4   DA A 253      25.258   2.990  21.466 
ATOM   5211  P    DC A 254      31.376   4.941  20.264 
ATOM   5212  OP1  DC A 254      32.362   5.811  20.943 
ATOM   5213  OP2  DC A 254      31.049   5.299  18.866 
ATOM   5214  O5'  DC A 254      31.865   3.419  20.329 
ATOM   5215  C5'  DC A 254      31.539   2.630  21.488 
ATOM   5216  C4'  DC A 254      31.075   1.251  21.062 
ATOM   5217  O4'  DC A 254      29.642   1.200  20.808 
ATOM   5218  C3'  DC A 254      31.697   0.708  19.775 
ATOM   5219  O3'  DC A 254      31.899  -0.693  19.916 
ATOM   5220  C2'  DC A 254      30.631   0.940  18.703 
ATOM   5221  C1'  DC A 254      29.430   0.555  19.562 
ATOM   5222  N1   DC A 254      28.127   1.023  19.014 
ATOM   5223  C2   DC A 254      27.012   0.212  19.209 
ATOM   5224  O2   DC A 254      27.148  -0.852  19.823 
ATOM   5225  N3   DC A 254      25.815   0.622  18.716 
ATOM   5226  C4   DC A 254      25.709   1.782  18.056 
ATOM   5227  N4   DC A 254      24.519   2.137  17.595 
ATOM   5228  C5   DC A 254      26.844   2.631  17.845 
ATOM   5229  C6   DC A 254      28.031   2.204  18.345 
ATOM   5230  P    DA A 255      33.230  -1.349  19.319 
ATOM   5231  OP1  DA A 255      34.337  -1.198  20.291 
ATOM   5232  OP2  DA A 255      33.481  -0.814  17.963 
ATOM   5233  O5'  DA A 255      32.808  -2.889  19.219 
ATOM   5234  C5'  DA A 255      31.851  -3.411  20.160 
ATOM   5235  C4'  DA A 255      30.842  -4.285  19.441 
ATOM   5236  O4'  DA A 255      29.707  -3.524  18.938 
ATOM   5237  C3'  DA A 255      31.362  -5.028  18.210 
ATOM   5238  O3'  DA A 255      30.750  -6.311  18.154 
ATOM   5239  C2'  DA A 255      30.868  -4.203  17.022 
ATOM   5240  C1'  DA A 255      29.484  -3.893  17.585 
ATOM   5241  N9   DA A 255      28.799  -2.760  16.904 
ATOM   5242  C8   DA A 255      29.353  -1.629  16.374 
ATOM   5243  N7   DA A 255      28.488  -0.823  15.841 
ATOM   5244  C5   DA A 255      27.272  -1.464  16.030 
ATOM   5245  C6   DA A 255      25.955  -1.117  15.684 
ATOM   5246  N6   DA A 255      25.631   0.017  15.046 
ATOM   5247  N1   DA A 255      24.980  -1.981  16.020 
ATOM   5248  C2   DA A 255      25.307  -3.105  16.654 
ATOM   5249  N3   DA A 255      26.494  -3.534  17.026 
ATOM   5250  C4   DA A 255      27.452  -2.651  16.678 
ATOM   5251  P    DA A 256      31.628  -7.570  17.699 
ATOM   5252  OP1  DA A 256      32.381  -8.096  18.859 
ATOM   5253  OP2  DA A 256      32.434  -7.209  16.512 
ATOM   5254  O5'  DA A 256      30.489  -8.613  17.277 
ATOM   5255  C5'  DA A 256      29.213  -8.557  17.940 
ATOM   5256  C4'  DA A 256      28.095  -8.696  16.924 
ATOM   5257  O4'  DA A 256      27.693  -7.415  16.363 
ATOM   5258  C3'  DA A 256      28.414  -9.552  15.698 
ATOM   5259  O3'  DA A 256      27.248 -10.280  15.329 
ATOM   5260  C2'  DA A 256      28.728  -8.544  14.594 
ATOM   5261  C1'  DA A 256      27.632  -7.543  14.951 
ATOM   5262  N9   DA A 256      27.835  -6.194  14.354 
ATOM   5263  C8   DA A 256      29.010  -5.538  14.120 
ATOM   5264  N7   DA A 256      28.859  -4.367  13.584 
ATOM   5265  C5   DA A 256      27.484  -4.235  13.451 
ATOM   5266  C6   DA A 256      26.675  -3.204  12.944 
ATOM   5267  N6   DA A 256      27.162  -2.056  12.452 
ATOM   5268  N1   DA A 256      25.343  -3.397  12.959 
ATOM   5269  C2   DA A 256      24.865  -4.540  13.450 
ATOM   5270  N3   DA A 256      25.517  -5.567  13.947 
ATOM   5271  C4   DA A 256      26.848  -5.349  13.920 
ATOM   5272  P    DC A 257      27.403 -11.793  14.833 
ATOM   5273  OP1  DC A 257      27.466 -12.695  16.006 
ATOM   5274  OP2  DC A 257      28.530 -11.890  13.880 
ATOM   5275  O5'  DC A 257      26.021 -12.014  14.057 
ATOM   5276  C5'  DC A 257      24.855 -11.288  14.488 
ATOM   5277  C4'  DC A 257      24.109 -10.745  13.286 
ATOM   5278  O4'  DC A 257      24.593  -9.433  12.879 
ATOM   5279  C3'  DC A 257      24.202 -11.583  12.011 
ATOM   5280  O3'  DC A 257      22.954 -11.528  11.331 
ATOM   5281  C2'  DC A 257      25.252 -10.872  11.156 
ATOM   5282  C1'  DC A 257      24.806  -9.449  11.476 
ATOM   5283  N1   DC A 257      25.827  -8.414  11.151 
ATOM   5284  C2   DC A 257      25.376  -7.176  10.699 
ATOM   5285  O2   DC A 257      24.159  -6.990  10.588 
ATOM   5286  N3   DC A 257      26.291  -6.220  10.397 
ATOM   5287  C4   DC A 257      27.601  -6.463  10.531 
ATOM   5288  N4   DC A 257      28.454  -5.497  10.224 
ATOM   5289  C5   DC A 257      28.085  -7.729  10.994 
ATOM   5290  C6   DC A 257      27.155  -8.671  11.290 
ATOM   5291  P    DA A 258      22.393 -12.854  10.630 
ATOM   5292  OP1  DA A 258      21.690 -13.686  11.633 
ATOM   5293  OP2  DA A 258      23.483 -13.519   9.883 
ATOM   5294  O5'  DA A 258      21.332 -12.241   9.601 
ATOM   5295  C5'  DA A 258      20.665 -11.009   9.935 
ATOM   5296  C4'  DA A 258      20.628 -10.096   8.725 
ATOM   5297  O4'  DA A 258      21.813  -9.254   8.628 
ATOM   5298  C3'  DA A 258      20.558 -10.792   7.367 
ATOM   5299  O3'  DA A 258      19.730 -10.028   6.499 
ATOM   5300  C2'  DA A 258      21.991 -10.748   6.835 
ATOM   5301  C1'  DA A 258      22.307  -9.329   7.300 
ATOM   5302  N9   DA A 258      23.764  -9.021   7.330 
ATOM   5303  C8   DA A 258      24.802  -9.854   7.632 
ATOM   5304  N7   DA A 258      25.967  -9.286   7.569 
ATOM   5305  C5   DA A 258      25.682  -7.979   7.200 
ATOM   5306  C6   DA A 258      26.499  -6.862   6.965 
ATOM   5307  N6   DA A 258      27.835  -6.886   7.074 
ATOM   5308  N1   DA A 258      25.892  -5.713   6.612 
ATOM   5309  C2   DA A 258      24.565  -5.695   6.505 
ATOM   5310  N3   DA A 258      23.703  -6.669   6.698 
ATOM   5311  C4   DA A 258      24.336  -7.807   7.050 
ATOM   5312  P    DA A 259      18.733 -10.792   5.505 
ATOM   5313  OP1  DA A 259      17.485 -11.137   6.222 
ATOM   5314  OP2  DA A 259      19.445 -11.919   4.861 
ATOM   5315  O5'  DA A 259      18.436  -9.654   4.421 
ATOM   5316  C5'  DA A 259      18.468  -8.274   4.831 
ATOM   5317  C4'  DA A 259      19.205  -7.444   3.799 
ATOM   5318  O4'  DA A 259      20.639  -7.396   4.046 
ATOM   5319  C3'  DA A 259      19.097  -7.931   2.354 
ATOM   5320  O3'  DA A 259      19.031  -6.801   1.492 
ATOM   5321  C2'  DA A 259      20.413  -8.664   2.092 
ATOM   5322  C1'  DA A 259      21.314  -7.678   2.830 
ATOM   5323  N9   DA A 259      22.657  -8.227   3.162 
ATOM   5324  C8   DA A 259      22.991  -9.508   3.500 
ATOM   5325  N7   DA A 259      24.255  -9.678   3.734 
ATOM   5326  C5   DA A 259      24.803  -8.417   3.538 
ATOM   5327  C6   DA A 259      26.117  -7.930   3.634 
ATOM   5328  N6   DA A 259      27.166  -8.694   3.968 
ATOM   5329  N1   DA A 259      26.314  -6.624   3.372 
ATOM   5330  C2   DA A 259      25.267  -5.870   3.041 
ATOM   5331  N3   DA A 259      24.003  -6.212   2.920 
ATOM   5332  C4   DA A 259      23.832  -7.523   3.187 
ATOM   5333  P    DG A 260      18.047  -6.845   0.229 
ATOM   5334  OP1  DG A 260      16.680  -6.470   0.652 
ATOM   5335  OP2  DG A 260      18.180  -8.149  -0.458 
ATOM   5336  O5'  DG A 260      18.663  -5.689  -0.691 
ATOM   5337  C5'  DG A 260      19.325  -4.575  -0.063 
ATOM   5338  C4'  DG A 260      20.607  -4.250  -0.802 
ATOM   5339  O4'  DG A 260      21.744  -5.014  -0.305 
ATOM   5340  C3'  DG A 260      20.600  -4.536  -2.304 
ATOM   5341  O3'  DG A 260      21.347  -3.525  -2.969 
ATOM   5342  C2'  DG A 260      21.344  -5.864  -2.449 
ATOM   5343  C1'  DG A 260      22.429  -5.572  -1.415 
ATOM   5344  N9   DG A 260      23.154  -6.787  -0.949 
ATOM   5345  C8   DG A 260      22.680  -8.068  -0.765 
ATOM   5346  N7   DG A 260      23.586  -8.916  -0.340 
ATOM   5347  C5   DG A 260      24.741  -8.142  -0.237 
ATOM   5348  C6   DG A 260      26.050  -8.506   0.173 
ATOM   5349  O6   DG A 260      26.466  -9.603   0.535 
ATOM   5350  N1   DG A 260      26.922  -7.410   0.130 
ATOM   5351  C2   DG A 260      26.575  -6.131  -0.257 
ATOM   5352  N2   DG A 260      27.555  -5.223  -0.228 
ATOM   5353  N3   DG A 260      25.347  -5.790  -0.641 
ATOM   5354  C4   DG A 260      24.488  -6.842  -0.606 
ATOM   5355  P    DC A 261      20.818  -2.967  -4.373 
ATOM   5356  OP1  DC A 261      19.804  -1.915  -4.138 
ATOM   5357  OP2  DC A 261      20.396  -4.097  -5.229 
ATOM   5358  O5'  DC A 261      22.148  -2.307  -4.971 
ATOM   5359  C5'  DC A 261      23.131  -1.772  -4.065 
ATOM   5360  C4'  DC A 261      24.522  -2.182  -4.507 
ATOM   5361  O4'  DC A 261      24.926  -3.466  -3.951 
ATOM   5362  C3'  DC A 261      24.716  -2.355  -6.013 
ATOM   5363  O3'  DC A 261      26.017  -1.899  -6.365 
ATOM   5364  C2'  DC A 261      24.654  -3.865  -6.241 
ATOM   5365  C1'  DC A 261      25.449  -4.264  -5.002 
ATOM   5366  N1   DC A 261      25.287  -5.695  -4.621 
ATOM   5367  C2   DC A 261      26.385  -6.349  -4.069 
ATOM   5368  O2   DC A 261      27.440  -5.721  -3.920 
ATOM   5369  N3   DC A 261      26.258  -7.654  -3.716 
ATOM   5370  C4   DC A 261      25.097  -8.299  -3.894 
ATOM   5371  N4   DC A 261      25.024  -9.571  -3.533 
ATOM   5372  C5   DC A 261      23.956  -7.645  -4.460 
ATOM   5373  C6   DC A 261      24.103  -6.341  -4.807 
ATOM   5374  P    DA A 262      26.213  -1.085  -7.729 
ATOM   5375  OP1  DA A 262      25.889   0.341  -7.506 
ATOM   5376  OP2  DA A 262      25.470  -1.757  -8.818 
ATOM   5377  O5'  DA A 262      27.785  -1.249  -7.973 
ATOM   5378  C5'  DA A 262      28.657  -1.384  -6.835 
ATOM   5379  C4'  DA A 262      29.677  -2.477  -7.090 
ATOM   5380  O4'  DA A 262      29.195  -3.791  -6.689 
ATOM   5381  C3'  DA A 262      30.097  -2.667  -8.547 
ATOM   5382  O3'  DA A 262      31.481  -2.993  -8.589 
ATOM   5383  C2'  DA A 262      29.298  -3.879  -9.025 
ATOM   5384  C1'  DA A 262      29.444  -4.701  -7.749 
ATOM   5385  N9   DA A 262      28.463  -5.818  -7.640 
ATOM   5386  C8   DA A 262      27.170  -5.856  -8.075 
ATOM   5387  N7   DA A 262      26.567  -6.979  -7.833 
ATOM   5388  C5   DA A 262      27.531  -7.743  -7.189 
ATOM   5389  C6   DA A 262      27.514  -9.047  -6.668 
ATOM   5390  N6   DA A 262      26.440  -9.850  -6.718 
ATOM   5391  N1   DA A 262      28.643  -9.500  -6.092 
ATOM   5392  C2   DA A 262      29.705  -8.698  -6.045 
ATOM   5393  N3   DA A 262      29.839  -7.469  -6.495 
ATOM   5394  C4   DA A 262      28.695  -7.041  -7.066 
ATOM   5395  P    DT A 263      32.391  -2.368  -9.748 
ATOM   5396  OP1  DT A 263      32.831  -1.011  -9.355 
ATOM   5397  OP2  DT A 263      31.684  -2.472 -11.044 
ATOM   5398  O5'  DT A 263      33.643  -3.364  -9.738 
ATOM   5399  C5'  DT A 263      34.015  -4.006  -8.503 
ATOM   5400  C4'  DT A 263      34.326  -5.468  -8.752 
ATOM   5401  O4'  DT A 263      33.143  -6.311  -8.660 
ATOM   5402  C3'  DT A 263      34.909  -5.800 -10.125 
ATOM   5403  O3'  DT A 263      35.874  -6.835  -9.979 
ATOM   5404  C2'  DT A 263      33.728  -6.347 -10.926 
ATOM   5405  C1'  DT A 263      33.111  -7.163  -9.795 
ATOM   5406  N1   DT A 263      31.695  -7.554 -10.041 
ATOM   5407  C2   DT A 263      31.289  -8.774  -9.557 
ATOM   5408  O2   DT A 263      32.032  -9.528  -8.950 
ATOM   5409  N3   DT A 263      29.971  -9.103  -9.805 
ATOM   5410  C4   DT A 263      29.047  -8.330 -10.479 
ATOM   5411  O4   DT A 263      27.893  -8.731 -10.639 
ATOM   5412  C5   DT A 263      29.567  -7.067 -10.948 
ATOM   5413  C7   DT A 263      28.627  -6.165 -11.692 
ATOM   5414  C6   DT A 263      30.845  -6.723 -10.721 
ATOM   5415  P    DT A 264      37.218  -6.772 -10.845 
ATOM   5416  OP1  DT A 264      38.205  -5.902 -10.166 
ATOM   5417  OP2  DT A 264      36.892  -6.414 -12.243 
ATOM   5418  O5'  DT A 264      37.708  -8.294 -10.780 
ATOM   5419  C5'  DT A 264      37.382  -9.083  -9.620 
ATOM   5420  C4'  DT A 264      36.918 -10.461 -10.047 
ATOM   5421  O4'  DT A 264      35.484 -10.512 -10.300 
ATOM   5422  C3'  DT A 264      37.539 -11.005 -11.333 
ATOM   5423  O3'  DT A 264      37.741 -12.406 -11.192 
ATOM   5424  C2'  DT A 264      36.473 -10.773 -12.405 
ATOM   5425  C1'  DT A 264      35.273 -11.158 -11.546 
ATOM   5426  N1   DT A 264      33.969 -10.689 -12.094 
ATOM   5427  C2   DT A 264      32.879 -11.500 -11.894 
ATOM   5428  O2   DT A 264      32.942 -12.562 -11.298 
ATOM   5429  N3   DT A 264      31.688 -11.033 -12.417 
ATOM   5430  C4   DT A 264      31.504  -9.852 -13.106 
ATOM   5431  O4   DT A 264      30.388  -9.540 -13.527 
ATOM   5432  C5   DT A 264      32.706  -9.069 -13.266 
ATOM   5433  C7   DT A 264      32.595  -7.768 -14.005 
ATOM   5434  C6   DT A 264      33.877  -9.500 -12.768 
ATOM   5435  P    DC A 265      39.073 -13.062 -11.790 
ATOM   5436  OP1  DC A 265      40.180 -12.911 -10.817 
ATOM   5437  OP2  DC A 265      39.324 -12.527 -13.146 
ATOM   5438  O5'  DC A 265      38.650 -14.601 -11.889 
ATOM   5439  C5'  DC A 265      37.693 -15.124 -10.949 
ATOM   5440  C4'  DC A 265      36.684 -15.998 -11.668 
ATOM   5441  O4'  DC A 265      35.549 -15.236 -12.171 
ATOM   5442  C3'  DC A 265      37.204 -16.741 -12.898 
ATOM   5443  O3'  DC A 265      36.592 -18.024 -12.954 
ATOM   5444  C2'  DC A 265      36.710 -15.916 -14.086 
ATOM   5445  C1'  DC A 265      35.326 -15.606 -13.523 
ATOM   5446  N1   DC A 265      34.642 -14.473 -14.205 
ATOM   5447  C2   DC A 265      33.257 -14.538 -14.342 
ATOM   5448  O2   DC A 265      32.659 -15.524 -13.895 
ATOM   5449  N3   DC A 265      32.615 -13.515 -14.962 
ATOM   5450  C4   DC A 265      33.298 -12.465 -15.432 
ATOM   5451  N4   DC A 265      32.625 -11.492 -16.028 
ATOM   5452  C5   DC A 265      34.723 -12.378 -15.302 
ATOM   5453  C6   DC A 265      35.346 -13.410 -14.680 
ATOM   5454  P    DT A 266      37.471 -19.283 -13.410 
ATOM   5455  OP1  DT A 266      38.224 -19.809 -12.249 
ATOM   5456  OP2  DT A 266      38.277 -18.922 -14.597 
ATOM   5457  O5'  DT A 266      36.332 -20.326 -13.831 
ATOM   5458  C5'  DT A 266      35.055 -20.270 -13.169 
ATOM   5459  C4'  DT A 266      33.938 -20.409 -14.184 
ATOM   5460  O4'  DT A 266      33.535 -19.127 -14.746 
ATOM   5461  C3'  DT A 266      34.256 -21.265 -15.410 
ATOM   5462  O3'  DT A 266      33.091 -21.992 -15.779 
ATOM   5463  C2'  DT A 266      34.571 -20.257 -16.515 
ATOM   5464  C1'  DT A 266      33.475 -19.256 -16.158 
ATOM   5465  N1   DT A 266      33.678 -17.906 -16.755 
ATOM   5466  C2   DT A 266      32.552 -17.212 -17.128 
ATOM   5467  O2   DT A 266      31.425 -17.653 -16.989 
ATOM   5468  N3   DT A 266      32.780 -15.966 -17.678 
ATOM   5469  C4   DT A 266      34.009 -15.371 -17.880 
ATOM   5470  O4   DT A 266      34.088 -14.249 -18.383 
ATOM   5471  C5   DT A 266      35.130 -16.178 -17.457 
ATOM   5472  C7   DT A 266      36.505 -15.606 -17.642 
ATOM   5473  C6   DT A 266      34.937 -17.394 -16.920 
ATOM   5474  P    DA A 267      33.245 -23.506 -16.275 
ATOM   5475  OP1  DA A 267      33.308 -24.408 -15.102 
ATOM   5476  OP2  DA A 267      34.372 -23.603 -17.229 
ATOM   5477  O5'  DA A 267      31.864 -23.727 -17.051 
ATOM   5478  C5'  DA A 267      30.698 -23.001 -16.620 
ATOM   5479  C4'  DA A 267      29.952 -22.458 -17.823 
ATOM   5480  O4'  DA A 267      30.435 -21.146 -18.230 
ATOM   5481  C3'  DA A 267      30.045 -23.296 -19.098 
ATOM   5482  O3'  DA A 267      28.797 -23.241 -19.777 
ATOM   5483  C2'  DA A 267      31.094 -22.585 -19.953 
ATOM   5484  C1'  DA A 267      30.648 -21.162 -19.633 
ATOM   5485  N9   DA A 267      31.669 -20.127 -19.958 
ATOM   5486  C8   DA A 267      33.029 -20.222 -19.874 
ATOM   5487  N7   DA A 267      33.653 -19.141 -20.231 
ATOM   5488  C5   DA A 267      32.633 -18.265 -20.576 
ATOM   5489  C6   DA A 267      32.641 -16.940 -21.041 
ATOM   5490  N6   DA A 267      33.761 -16.234 -21.248 
ATOM   5491  N1   DA A 267      31.449 -16.364 -21.289 
ATOM   5492  C2   DA A 267      30.338 -17.070 -21.082 
ATOM   5493  N3   DA A 267      30.209 -18.306 -20.653 
ATOM   5494  C4   DA A 267      31.415 -18.860 -20.413 
ATOM   5495  P    DT A 268      28.235 -24.567 -20.478 
ATOM   5496  OP1  DT A 268      27.532 -25.398 -19.476 
ATOM   5497  OP2  DT A 268      29.325 -25.232 -21.225 
ATOM   5498  O5'  DT A 268      27.174 -23.954 -21.508 
ATOM   5499  C5'  DT A 268      26.507 -22.722 -21.174 
ATOM   5500  C4'  DT A 268      26.470 -21.808 -22.383 
ATOM   5501  O4'  DT A 268      27.655 -20.967 -22.480 
ATOM   5502  C3'  DT A 268      26.400 -22.505 -23.742 
ATOM   5503  O3'  DT A 268      25.572 -21.741 -24.609 
ATOM   5504  C2'  DT A 268      27.833 -22.460 -24.274 
ATOM   5505  C1'  DT A 268      28.150 -21.042 -23.809 
ATOM   5506  N1   DT A 268      29.606 -20.733 -23.778 
ATOM   5507  C2   DT A 268      29.980 -19.448 -24.092 
ATOM   5508  O2   DT A 268      29.178 -18.578 -24.386 
ATOM   5509  N3   DT A 268      31.338 -19.199 -24.055 
ATOM   5510  C4   DT A 268      32.328 -20.106 -23.737 
ATOM   5511  O4   DT A 268      33.513 -19.765 -23.737 
ATOM   5512  C5   DT A 268      31.838 -21.427 -23.422 
ATOM   5513  C7   DT A 268      32.851 -22.476 -23.065 
ATOM   5514  C6   DT A 268      30.524 -21.698 -23.451 
ATOM   5515  P    DT A 269      24.576 -22.505 -25.603 
ATOM   5516  OP1  DT A 269      23.328 -22.849 -24.887 
ATOM   5517  OP2  DT A 269      25.287 -23.631 -26.248 
ATOM   5518  O5'  DT A 269      24.278 -21.367 -26.688 
ATOM   5519  C5'  DT A 269      24.311 -19.987 -26.278 
ATOM   5520  C4'  DT A 269      25.048 -19.157 -27.310 
ATOM   5521  O4'  DT A 269      26.482 -19.109 -27.062 
ATOM   5522  C3'  DT A 269      24.940 -19.644 -28.755 
ATOM   5523  O3'  DT A 269      24.873 -18.514 -29.617 
ATOM   5524  C2'  DT A 269      26.255 -20.376 -29.016 
ATOM   5525  C1'  DT A 269      27.156 -19.391 -28.279 
ATOM   5526  N1   DT A 269      28.500 -19.940 -27.946 
ATOM   5527  C2   DT A 269      29.559 -19.065 -27.977 
ATOM   5528  O2   DT A 269      29.437 -17.886 -28.260 
ATOM   5529  N3   DT A 269      30.790 -19.611 -27.664 
ATOM   5530  C4   DT A 269      31.040 -20.926 -27.331 
ATOM   5531  O4   DT A 269      32.186 -21.299 -27.070 
ATOM   5532  C5   DT A 269      29.867 -21.768 -27.326 
ATOM   5533  C7   DT A 269      30.052 -23.215 -26.974 
ATOM   5534  C6   DT A 269      28.659 -21.264 -27.626 
ATOM   5535  P    DG A 270      23.890 -18.558 -30.880 
ATOM   5536  OP1  DG A 270      22.523 -18.183 -30.456 
ATOM   5537  OP2  DG A 270      24.023 -19.862 -31.566 
ATOM   5538  O5'  DG A 270      24.506 -17.402 -31.799 
ATOM   5539  C5'  DG A 270      25.167 -16.288 -31.171 
ATOM   5540  C4'  DG A 270      26.450 -15.963 -31.911 
ATOM   5541  O4'  DG A 270      27.586 -16.727 -31.413 
ATOM   5542  C3'  DG A 270      26.443 -16.249 -33.412 
ATOM   5543  O3'  DG A 270      27.190 -15.238 -34.077 
ATOM   5544  C2'  DG A 270      27.187 -17.577 -33.557 
ATOM   5545  C1'  DG A 270      28.271 -17.285 -32.524 
ATOM   5546  N9   DG A 270      28.996 -18.500 -32.057 
ATOM   5547  C8   DG A 270      28.523 -19.780 -31.873 
ATOM   5548  N7   DG A 270      29.428 -20.629 -31.449 
ATOM   5549  C5   DG A 270      30.583 -19.855 -31.345 
ATOM   5550  C6   DG A 270      31.893 -20.219 -30.935 
ATOM   5551  O6   DG A 270      32.308 -21.316 -30.573 
ATOM   5552  N1   DG A 270      32.765 -19.123 -30.978 
ATOM   5553  C2   DG A 270      32.418 -17.844 -31.365 
ATOM   5554  N2   DG A 270      33.397 -16.936 -31.337 
ATOM   5555  N3   DG A 270      31.189 -17.503 -31.749 
ATOM   5556  C4   DG A 270      30.331 -18.555 -31.714 
ATOM   5557  P    DA A 271      26.661 -14.679 -35.481 
ATOM   5558  OP1  DA A 271      25.646 -13.627 -35.247 
ATOM   5559  OP2  DA A 271      26.238 -15.810 -36.337 
ATOM   5560  O5'  DA A 271      27.991 -14.020 -36.080 
ATOM   5561  C5'  DA A 271      28.974 -13.485 -35.173 
ATOM   5562  C4'  DA A 271      30.364 -13.895 -35.616 
ATOM   5563  O4'  DA A 271      30.768 -15.179 -35.060 
ATOM   5564  C3'  DA A 271      30.559 -14.068 -37.122 
ATOM   5565  O3'  DA A 271      31.860 -13.612 -37.474 
ATOM   5566  C2'  DA A 271      30.496 -15.578 -37.350 
ATOM   5567  C1'  DA A 271      31.291 -15.977 -36.111 
ATOM   5568  N9   DA A 271      31.129 -17.408 -35.729 
ATOM   5569  C8   DA A 271      30.020 -18.197 -35.848 
ATOM   5570  N7   DA A 271      30.193 -19.411 -35.425 
ATOM   5571  C5   DA A 271      31.512 -19.431 -34.994 
ATOM   5572  C6   DA A 271      32.310 -20.441 -34.432 
ATOM   5573  N6   DA A 271      31.871 -21.685 -34.196 
ATOM   5574  N1   DA A 271      33.580 -20.124 -34.119 
ATOM   5575  C2   DA A 271      34.011 -18.886 -34.355 
ATOM   5576  N3   DA A 271      33.362 -17.866 -34.873 
ATOM   5577  C4   DA A 271      32.094 -18.209 -35.177 
ATOM   5578  P    DT A 272      32.055 -12.798 -38.838 
ATOM   5579  OP1  DT A 272      31.731 -11.372 -38.615 
ATOM   5580  OP2  DT A 272      31.312 -13.470 -39.927 
ATOM   5581  O5'  DT A 272      33.627 -12.962 -39.081 
ATOM   5582  C5'  DT A 272      34.500 -13.096 -37.943 
ATOM   5583  C4'  DT A 272      35.520 -14.189 -38.198 
ATOM   5584  O4'  DT A 272      35.037 -15.504 -37.797 
ATOM   5585  C3'  DT A 272      35.939 -14.380 -39.656 
ATOM   5586  O3'  DT A 272      37.324 -14.706 -39.697 
ATOM   5587  C2'  DT A 272      35.140 -15.591 -40.134 
ATOM   5588  C1'  DT A 272      35.286 -16.414 -38.857 
ATOM   5589  N1   DT A 272      34.306 -17.530 -38.748 
ATOM   5590  C2   DT A 272      34.735 -18.682 -38.134 
ATOM   5591  O2   DT A 272      35.861 -18.815 -37.688 
ATOM   5592  N3   DT A 272      33.799 -19.695 -38.052 
ATOM   5593  C4   DT A 272      32.502 -19.650 -38.522 
ATOM   5594  O4   DT A 272      31.755 -20.623 -38.390 
ATOM   5595  C5   DT A 272      32.145 -18.401 -39.150 
ATOM   5596  C7   DT A 272      30.751 -18.270 -39.689 
ATOM   5597  C6   DT A 272      33.035 -17.400 -39.244 
ATOM   5598  P    DA A 273      38.234 -14.081 -40.856 
ATOM   5599  OP1  DA A 273      38.674 -12.723 -40.463 
ATOM   5600  OP2  DA A 273      37.527 -14.184 -42.152 
ATOM   5601  O5'  DA A 273      39.485 -15.077 -40.846 
ATOM   5602  C5'  DA A 273      39.858 -15.718 -39.611 
ATOM   5603  C4'  DA A 273      40.169 -17.181 -39.860 
ATOM   5604  O4'  DA A 273      38.986 -18.024 -39.769 
ATOM   5605  C3'  DA A 273      40.752 -17.513 -41.234 
ATOM   5606  O3'  DA A 273      41.716 -18.548 -41.087 
ATOM   5607  C2'  DA A 273      39.570 -18.060 -42.034 
ATOM   5608  C1'  DA A 273      38.954 -18.876 -40.903 
ATOM   5609  N9   DA A 273      37.537 -19.267 -41.149 
ATOM   5610  C8   DA A 273      36.565 -18.566 -41.803 
ATOM   5611  N7   DA A 273      35.423 -19.176 -41.855 
ATOM   5612  C5   DA A 273      35.651 -20.371 -41.186 
ATOM   5613  C6   DA A 273      34.822 -21.468 -40.896 
ATOM   5614  N6   DA A 273      33.535 -21.540 -41.262 
ATOM   5615  N1   DA A 273      35.368 -22.493 -40.215 
ATOM   5616  C2   DA A 273      36.648 -22.416 -39.854 
ATOM   5617  N3   DA A 273      37.514 -21.449 -40.067 
ATOM   5618  C4   DA A 273      36.943 -20.435 -40.751 
ATOM   5619  P    DA A 274      43.061 -18.485 -41.953 
ATOM   5620  OP1  DA A 274      44.047 -17.615 -41.274 
ATOM   5621  OP2  DA A 274      42.734 -18.127 -43.351 
ATOM   5622  O5'  DA A 274      43.550 -20.007 -41.888 
ATOM   5623  C5'  DA A 274      43.224 -20.796 -40.729 
ATOM   5624  C4'  DA A 274      42.760 -22.174 -41.155 
ATOM   5625  O4'  DA A 274      41.327 -22.225 -41.409 
ATOM   5626  C3'  DA A 274      43.382 -22.718 -42.442 
ATOM   5627  O3'  DA A 274      43.584 -24.119 -42.301 
ATOM   5628  C2'  DA A 274      42.316 -22.486 -43.514 
ATOM   5629  C1'  DA A 274      41.115 -22.871 -42.655 
ATOM   5630  N9   DA A 274      39.812 -22.402 -43.203 
ATOM   5631  C8   DA A 274      39.545 -21.254 -43.893 
ATOM   5632  N7   DA A 274      38.302 -21.128 -44.241 
ATOM   5633  C5   DA A 274      37.698 -22.276 -43.746 
ATOM   5634  C6   DA A 274      36.374 -22.741 -43.787 
ATOM   5635  N6   DA A 274      35.372 -22.074 -44.377 
ATOM   5636  N1   DA A 274      36.115 -23.924 -43.197 
ATOM   5637  C2   DA A 274      37.115 -24.582 -42.612 
ATOM   5638  N3   DA A 274      38.382 -24.249 -42.511 
ATOM   5639  C4   DA A 274      38.615 -23.062 -43.110 
ATOM   5640  P    DG A 275      44.915 -24.774 -42.898 
ATOM   5641  OP1  DG A 275      46.022 -24.624 -41.926 
ATOM   5642  OP2  DG A 275      45.166 -24.240 -44.254 
ATOM   5643  O5'  DG A 275      44.493 -26.314 -42.998 
ATOM   5644  C5'  DG A 275      43.535 -26.837 -42.057 
ATOM   5645  C4'  DG A 275      42.527 -27.711 -42.776 
ATOM   5646  O4'  DG A 275      41.392 -26.949 -43.279 
ATOM   5647  C3'  DG A 275      43.047 -28.453 -44.007 
ATOM   5648  O3'  DG A 275      42.435 -29.737 -44.063 
ATOM   5649  C2'  DG A 275      42.553 -27.628 -45.195 
ATOM   5650  C1'  DG A 275      41.169 -27.319 -44.632 
ATOM   5651  N9   DG A 275      40.484 -26.186 -45.313 
ATOM   5652  C8   DG A 275      41.025 -25.039 -45.853 
ATOM   5653  N7   DG A 275      40.141 -24.232 -46.388 
ATOM   5654  C5   DG A 275      38.928 -24.891 -46.190 
ATOM   5655  C6   DG A 275      37.611 -24.510 -46.553 
ATOM   5656  O6   DG A 275      37.236 -23.495 -47.135 
ATOM   5657  N1   DG A 275      36.672 -25.475 -46.161 
ATOM   5658  C2   DG A 275      36.968 -26.652 -45.502 
ATOM   5659  N2   DG A 275      35.929 -27.439 -45.214 
ATOM   5660  N3   DG A 275      38.205 -27.008 -45.161 
ATOM   5661  C4   DG A 275      39.127 -26.084 -45.535 
ATOM   5662  P    DG A 276      43.313 -30.996 -44.518 
ATOM   5663  OP1  DG A 276      44.066 -31.521 -43.358 
ATOM   5664  OP2  DG A 276      44.119 -30.634 -45.705 
ATOM   5665  O5'  DG A 276      42.174 -32.038 -44.940 
ATOM   5666  C5'  DG A 276      40.898 -31.982 -44.277 
ATOM   5667  C4'  DG A 276      39.780 -32.122 -45.293 
ATOM   5668  O4'  DG A 276      39.378 -30.840 -45.854 
ATOM   5669  C3'  DG A 276      40.099 -32.977 -46.519 
ATOM   5670  O3'  DG A 276      38.933 -33.705 -46.888 
ATOM   5671  C2'  DG A 276      40.413 -31.969 -47.624 
ATOM   5672  C1'  DG A 276      39.317 -30.969 -47.266 
ATOM   5673  N9   DG A 276      39.520 -29.619 -47.863 
ATOM   5674  C8   DG A 276      40.696 -28.943 -48.107 
ATOM   5675  N7   DG A 276      40.528 -27.760 -48.649 
ATOM   5676  C5   DG A 276      39.145 -27.646 -48.773 
ATOM   5677  C6   DG A 276      38.358 -26.586 -49.293 
ATOM   5678  O6   DG A 276      38.727 -25.511 -49.758 
ATOM   5679  N1   DG A 276      36.990 -26.885 -49.232 
ATOM   5680  C2   DG A 276      36.453 -28.055 -48.732 
ATOM   5681  N2   DG A 276      35.121 -28.147 -48.761 
ATOM   5682  N3   DG A 276      37.191 -29.050 -48.244 
ATOM   5683  C4   DG A 276      38.520 -28.775 -48.297 
ATOM   5684  P    DT A 277      39.088 -35.218 -47.384 
ATOM   5685  OP1  DT A 277      39.151 -36.120 -46.211 
ATOM   5686  OP2  DT A 277      40.215 -35.316 -48.337 
ATOM   5687  O5'  DT A 277      37.706 -35.440 -48.160 
ATOM   5688  C5'  DT A 277      36.540 -34.713 -47.729 
ATOM   5689  C4'  DT A 277      35.794 -34.171 -48.931 
ATOM   5690  O4'  DT A 277      36.277 -32.858 -49.338 
ATOM   5691  C3'  DT A 277      35.887 -35.009 -50.206 
ATOM   5692  O3'  DT A 277      34.639 -34.954 -50.886 
ATOM   5693  C2'  DT A 277      36.937 -34.298 -51.061 
ATOM   5694  C1'  DT A 277      36.491 -32.875 -50.741 
ATOM   5695  N1   DT A 277      37.511 -31.840 -51.066 
ATOM   5696  C2   DT A 277      37.051 -30.624 -51.510 
ATOM   5697  O2   DT A 277      35.866 -30.372 -51.644 
ATOM   5698  N3   DT A 277      38.026 -29.691 -51.803 
ATOM   5699  C4   DT A 277      39.390 -29.868 -51.689 
ATOM   5700  O4   DT A 277      40.167 -28.957 -51.981 
ATOM   5701  C5   DT A 277      39.776 -31.176 -51.215 
ATOM   5702  C7   DT A 277      41.243 -31.454 -51.063 
ATOM   5703  C6   DT A 277      38.849 -32.103 -50.924 
ATOM   5704  P    DA A 278      34.078 -36.279 -51.587 
ATOM   5705  OP1  DA A 278      33.375 -37.111 -50.584 
ATOM   5706  OP2  DA A 278      35.168 -36.945 -52.334 
ATOM   5707  O5'  DA A 278      33.017 -35.667 -52.616 
ATOM   5708  C5'  DA A 278      32.350 -34.435 -52.282 
ATOM   5709  C4'  DA A 278      32.312 -33.521 -53.492 
ATOM   5710  O4'  DA A 278      33.498 -32.680 -53.589 
ATOM   5711  C3'  DA A 278      32.243 -34.218 -54.850 
ATOM   5712  O3'  DA A 278      31.415 -33.454 -55.718 
ATOM   5713  C2'  DA A 278      33.676 -34.173 -55.382 
ATOM   5714  C1'  DA A 278      33.992 -32.755 -54.917 
ATOM   5715  N9   DA A 278      35.449 -32.446 -54.887 
ATOM   5716  C8   DA A 278      36.487 -33.280 -54.585 
ATOM   5717  N7   DA A 278      37.652 -32.712 -54.647 
ATOM   5718  C5   DA A 278      37.367 -31.405 -55.017 
ATOM   5719  C6   DA A 278      38.184 -30.287 -55.252 
ATOM   5720  N6   DA A 278      39.520 -30.312 -55.143 
ATOM   5721  N1   DA A 278      37.577 -29.139 -55.605 
ATOM   5722  C2   DA A 278      36.250 -29.121 -55.712 
ATOM   5723  N3   DA A 278      35.388 -30.094 -55.519 
ATOM   5724  C4   DA A 278      36.021 -31.232 -55.167 
ATOM   5725  P    DA A 279      30.418 -34.218 -56.712 
ATOM   5726  OP1  DA A 279      29.170 -34.562 -55.995 
ATOM   5727  OP2  DA A 279      31.129 -35.344 -57.356 
ATOM   5728  O5'  DA A 279      30.121 -33.080 -57.796 
ATOM   5729  C5'  DA A 279      30.153 -31.700 -57.386 
ATOM   5730  C4'  DA A 279      30.890 -30.870 -58.418 
ATOM   5731  O4'  DA A 279      32.324 -30.822 -58.171 
ATOM   5732  C3'  DA A 279      30.782 -31.356 -59.863 
ATOM   5733  O3'  DA A 279      30.715 -30.227 -60.725 
ATOM   5734  C2'  DA A 279      32.098 -32.089 -60.125 
ATOM   5735  C1'  DA A 279      32.999 -31.104 -59.387 
ATOM   5736  N9   DA A 279      34.342 -31.653 -59.055 
ATOM   5737  C8   DA A 279      34.676 -32.934 -58.717 
ATOM   5738  N7   DA A 279      35.940 -33.103 -58.483 
ATOM   5739  C5   DA A 279      36.488 -31.843 -58.679 
ATOM   5740  C6   DA A 279      37.802 -31.356 -58.583 
ATOM   5741  N6   DA A 279      38.851 -32.120 -58.249 
ATOM   5742  N1   DA A 279      37.999 -30.050 -58.845 
ATOM   5743  C2   DA A 279      36.952 -29.296 -59.176 
ATOM   5744  N3   DA A 279      35.688 -29.637 -59.297 
ATOM   5745  C4   DA A 279      35.517 -30.949 -59.030 
ATOM   5746  P    DC A 280      29.732 -30.271 -61.988 
ATOM   5747  OP1  DC A 280      28.365 -29.896 -61.565 
ATOM   5748  OP2  DC A 280      29.865 -31.574 -62.675 
ATOM   5749  O5'  DC A 280      30.348 -29.115 -62.908 
ATOM   5750  C5'  DC A 280      31.010 -28.000 -62.280 
ATOM   5751  C4'  DC A 280      32.292 -27.676 -63.019 
ATOM   5752  O4'  DC A 280      33.429 -28.439 -62.522 
ATOM   5753  C3'  DC A 280      32.285 -27.962 -64.521 
ATOM   5754  O3'  DC A 280      33.032 -26.951 -65.185 
ATOM   5755  C2'  DC A 280      33.029 -29.289 -64.666 
ATOM   5756  C1'  DC A 280      34.113 -28.998 -63.632 
ATOM   5757  N1   DC A 280      34.839 -30.213 -63.166 
ATOM   5758  C2   DC A 280      36.192 -30.084 -62.861 
ATOM   5759  O2   DC A 280      36.729 -28.978 -62.989 
ATOM   5760  N3   DC A 280      36.872 -31.179 -62.435 
ATOM   5761  C4   DC A 280      36.252 -32.360 -62.310 
ATOM   5762  N4   DC A 280      36.958 -33.399 -61.890 
ATOM   5763  C5   DC A 280      34.861 -32.514 -62.618 
ATOM   5764  C6   DC A 280      34.200 -31.407 -63.043 
ATOM   5765  P    DA A 281      32.503 -26.392 -66.590 
ATOM   5766  OP1  DA A 281      31.489 -25.340 -66.355 
ATOM   5767  OP2  DA A 281      32.081 -27.522 -67.446 
ATOM   5768  O5'  DA A 281      33.833 -25.733 -67.188 
ATOM   5769  C5'  DA A 281      34.816 -25.198 -66.282 
ATOM   5770  C4'  DA A 281      36.207 -25.608 -66.724 
ATOM   5771  O4'  DA A 281      36.610 -26.892 -66.168 
ATOM   5772  C3'  DA A 281      36.401 -25.781 -68.230 
ATOM   5773  O3'  DA A 281      37.702 -25.325 -68.582 
ATOM   5774  C2'  DA A 281      36.339 -27.291 -68.458 
ATOM   5775  C1'  DA A 281      37.134 -27.690 -67.219 
ATOM   5776  N9   DA A 281      36.972 -29.121 -66.838 
ATOM   5777  C8   DA A 281      35.863 -29.909 -66.956 
ATOM   5778  N7   DA A 281      36.036 -31.123 -66.534 
ATOM   5779  C5   DA A 281      37.355 -31.144 -66.103 
ATOM   5780  C6   DA A 281      38.152 -32.153 -65.540 
ATOM   5781  N6   DA A 281      37.713 -33.398 -65.305 
ATOM   5782  N1   DA A 281      39.422 -31.837 -65.228 
ATOM   5783  C2   DA A 281      39.853 -30.599 -65.463 
ATOM   5784  N3   DA A 281      39.204 -29.579 -65.981 
ATOM   5785  C4   DA A 281      37.936 -29.922 -66.285 
ATOM   5786  P    DA A 282      37.898 -24.511 -69.946 
ATOM   5787  OP1  DA A 282      37.574 -23.084 -69.723 
ATOM   5788  OP2  DA A 282      37.154 -25.183 -71.035 
ATOM   5789  O5'  DA A 282      39.470 -24.674 -70.190 
ATOM   5790  C5'  DA A 282      40.342 -24.809 -69.052 
ATOM   5791  C4'  DA A 282      41.362 -25.902 -69.307 
ATOM   5792  O4'  DA A 282      40.880 -27.217 -68.906 
ATOM   5793  C3'  DA A 282      41.782 -26.093 -70.764 
ATOM   5794  O3'  DA A 282      43.166 -26.419 -70.806 
ATOM   5795  C2'  DA A 282      40.983 -27.304 -71.242 
ATOM   5796  C1'  DA A 282      41.129 -28.127 -69.966 
ATOM   5797  N9   DA A 282      40.148 -29.243 -69.857 
ATOM   5798  C8   DA A 282      38.855 -29.282 -70.292 
ATOM   5799  N7   DA A 282      38.252 -30.404 -70.050 
ATOM   5800  C5   DA A 282      39.216 -31.168 -69.406 
ATOM   5801  C6   DA A 282      39.199 -32.473 -68.885 
ATOM   5802  N6   DA A 282      38.125 -33.275 -68.935 
ATOM   5803  N1   DA A 282      40.328 -32.926 -68.309 
ATOM   5804  C2   DA A 282      41.390 -32.123 -68.262 
ATOM   5805  N3   DA A 282      41.524 -30.895 -68.712 
ATOM   5806  C4   DA A 282      40.380 -30.466 -69.283 
ATOM   5807  P    DG A 283      44.076 -25.794 -71.965 
ATOM   5808  OP1  DG A 283      44.516 -24.436 -71.572 
ATOM   5809  OP2  DG A 283      43.369 -25.897 -73.261 
ATOM   5810  O5'  DG A 283      45.328 -26.790 -71.955 
ATOM   5811  C5'  DG A 283      45.700 -27.431 -70.720 
ATOM   5812  C4'  DG A 283      46.011 -28.894 -70.969 
ATOM   5813  O4'  DG A 283      44.828 -29.737 -70.877 
ATOM   5814  C3'  DG A 283      46.594 -29.226 -72.342 
ATOM   5815  O3'  DG A 283      47.559 -30.261 -72.196 
ATOM   5816  C2'  DG A 283      45.412 -29.773 -73.143 
ATOM   5817  C1'  DG A 283      44.796 -30.589 -72.012 
ATOM   5818  N9   DG A 283      43.379 -30.979 -72.258 
ATOM   5819  C8   DG A 283      42.387 -30.286 -72.914 
ATOM   5820  N7   DG A 283      41.237 -30.914 -72.959 
ATOM   5821  C5   DG A 283      41.486 -32.109 -72.284 
ATOM   5822  C6   DG A 283      40.621 -33.200 -72.009 
ATOM   5823  O6   DG A 283      39.439 -33.340 -72.307 
ATOM   5824  N1   DG A 283      41.283 -34.211 -71.298 
ATOM   5825  C2   DG A 283      42.607 -34.171 -70.905 
ATOM   5826  N2   DG A 283      43.051 -35.237 -70.233 
ATOM   5827  N3   DG A 283      43.417 -33.148 -71.163 
ATOM   5828  C4   DG A 283      42.791 -32.158 -71.853 
ATOM   5829  P    DT A 284      48.903 -30.197 -73.062 
ATOM   5830  OP1  DT A 284      49.890 -29.328 -72.383 
ATOM   5831  OP2  DT A 284      48.577 -29.840 -74.460 
ATOM   5832  O5'  DT A 284      49.393 -31.719 -72.997 
ATOM   5833  C5'  DT A 284      49.067 -32.509 -71.837 
ATOM   5834  C4'  DT A 284      48.603 -33.887 -72.264 
ATOM   5835  O4'  DT A 284      47.169 -33.938 -72.517 
ATOM   5836  C3'  DT A 284      49.224 -34.430 -73.550 
ATOM   5837  O3'  DT A 284      49.426 -35.831 -73.409 
ATOM   5838  C2'  DT A 284      48.158 -34.199 -74.622 
ATOM   5839  C1'  DT A 284      46.958 -34.584 -73.763 
ATOM   5840  N1   DT A 284      45.654 -34.115 -74.311 
ATOM   5841  C2   DT A 284      44.564 -34.926 -74.111 
ATOM   5842  O2   DT A 284      44.627 -35.987 -73.515 
ATOM   5843  N3   DT A 284      43.373 -34.459 -74.634 
ATOM   5844  C4   DT A 284      43.189 -33.277 -75.323 
ATOM   5845  O4   DT A 284      42.073 -32.966 -75.744 
ATOM   5846  C5   DT A 284      44.391 -32.495 -75.483 
ATOM   5847  C7   DT A 284      44.280 -31.194 -76.222 
ATOM   5848  C6   DT A 284      45.562 -32.925 -74.985 
ATOM   5849  P    DC A 285      50.758 -36.487 -74.007 
ATOM   5850  OP1  DC A 285      51.865 -36.337 -73.034 
ATOM   5851  OP2  DC A 285      51.009 -35.953 -75.363 
ATOM   5852  O5'  DC A 285      50.335 -38.027 -74.106 
ATOM   5853  C5'  DC A 285      49.378 -38.550 -73.166 
ATOM   5854  C4'  DC A 285      48.369 -39.423 -73.885 
ATOM   5855  O4'  DC A 285      47.234 -38.662 -74.388 
ATOM   5856  C3'  DC A 285      48.889 -40.166 -75.115 
ATOM   5857  O3'  DC A 285      48.277 -41.450 -75.171 
ATOM   5858  C2'  DC A 285      48.395 -39.341 -76.303 
ATOM   5859  C1'  DC A 285      47.011 -39.031 -75.740 
ATOM   5860  N1   DC A 285      46.327 -37.899 -76.422 
ATOM   5861  C2   DC A 285      44.942 -37.963 -76.559 
ATOM   5862  O2   DC A 285      44.344 -38.950 -76.112 
ATOM   5863  N3   DC A 285      44.300 -36.941 -77.179 
ATOM   5864  C4   DC A 285      44.983 -35.890 -77.649 
ATOM   5865  N4   DC A 285      44.310 -34.918 -78.245 
ATOM   5866  C5   DC A 285      46.408 -35.804 -77.519 
ATOM   5867  C6   DC A 285      47.031 -36.836 -76.897 
ATOM   5868  P    DG A 286      49.156 -42.708 -75.627 
ATOM   5869  OP1  DG A 286      49.909 -43.234 -74.466 
ATOM   5870  OP2  DG A 286      49.961 -42.347 -76.814 
ATOM   5871  O5'  DG A 286      48.017 -43.751 -76.048 
ATOM   5872  C5'  DG A 286      46.740 -43.695 -75.386 
ATOM   5873  C4'  DG A 286      45.623 -43.835 -76.401 
ATOM   5874  O4'  DG A 286      45.220 -42.553 -76.963 
ATOM   5875  C3'  DG A 286      45.941 -44.690 -77.627 
ATOM   5876  O3'  DG A 286      44.776 -45.418 -77.996 
ATOM   5877  C2'  DG A 286      46.255 -43.682 -78.732 
ATOM   5878  C1'  DG A 286      45.160 -42.682 -78.375 
ATOM   5879  N9   DG A 286      45.363 -41.332 -78.972 
ATOM   5880  C8   DG A 286      46.538 -40.656 -79.215 
ATOM   5881  N7   DG A 286      46.371 -39.473 -79.757 
ATOM   5882  C5   DG A 286      44.987 -39.359 -79.882 
ATOM   5883  C6   DG A 286      44.200 -38.298 -80.402 
ATOM   5884  O6   DG A 286      44.570 -37.223 -80.866 
ATOM   5885  N1   DG A 286      42.832 -38.598 -80.340 
ATOM   5886  C2   DG A 286      42.295 -39.768 -79.841 
ATOM   5887  N2   DG A 286      40.963 -39.860 -79.870 
ATOM   5888  N3   DG A 286      43.033 -40.762 -79.353 
ATOM   5889  C4   DG A 286      44.363 -40.488 -79.406 
ATOM   5890  P    DA A 287      44.930 -46.931 -78.492 
ATOM   5891  OP1  DA A 287      44.993 -47.833 -77.319 
ATOM   5892  OP2  DA A 287      46.057 -47.028 -79.446 
ATOM   5893  O5'  DA A 287      43.549 -47.153 -79.268 
ATOM   5894  C5'  DA A 287      42.383 -46.426 -78.837 
ATOM   5895  C4'  DA A 287      41.637 -45.884 -80.040 
ATOM   5896  O4'  DA A 287      42.120 -44.571 -80.447 
ATOM   5897  C3'  DA A 287      41.730 -46.722 -81.315 
ATOM   5898  O3'  DA A 287      40.482 -46.666 -81.994 
ATOM   5899  C2'  DA A 287      42.779 -46.011 -82.170 
ATOM   5900  C1'  DA A 287      42.333 -44.588 -81.850 
ATOM   5901  N9   DA A 287      43.354 -43.553 -82.175 
ATOM   5902  C8   DA A 287      44.714 -43.647 -82.091 
ATOM   5903  N7   DA A 287      45.338 -42.567 -82.448 
ATOM   5904  C5   DA A 287      44.318 -41.691 -82.793 
ATOM   5905  C6   DA A 287      44.326 -40.365 -83.258 
ATOM   5906  N6   DA A 287      45.446 -39.660 -83.465 
ATOM   5907  N1   DA A 287      43.134 -39.790 -83.506 
ATOM   5908  C2   DA A 287      42.023 -40.496 -83.299 
ATOM   5909  N3   DA A 287      41.894 -41.732 -82.870 
ATOM   5910  C4   DA A 287      43.100 -42.286 -82.630 
ATOM   5911  P    DT A 288      39.920 -47.992 -82.695 
ATOM   5912  OP1  DT A 288      39.217 -48.824 -81.693 
ATOM   5913  OP2  DT A 288      41.010 -48.657 -83.442 
ATOM   5914  O5'  DT A 288      38.859 -47.380 -83.725 
ATOM   5915  C5'  DT A 288      38.192 -46.148 -83.391 
ATOM   5916  C4'  DT A 288      38.155 -45.234 -84.600 
ATOM   5917  O4'  DT A 288      39.340 -44.393 -84.697 
ATOM   5918  C3'  DT A 288      38.085 -45.931 -85.959 
ATOM   5919  O3'  DT A 288      37.257 -45.167 -86.826 
ATOM   5920  C2'  DT A 288      39.518 -45.886 -86.491 
ATOM   5921  C1'  DT A 288      39.835 -44.468 -86.026 
ATOM   5922  N1   DT A 288      41.291 -44.159 -85.995 
ATOM   5923  C2   DT A 288      41.665 -42.874 -86.309 
ATOM   5924  O2   DT A 288      40.863 -42.003 -86.603 
ATOM   5925  N3   DT A 288      43.022 -42.625 -86.272 
ATOM   5926  C4   DT A 288      44.013 -43.532 -85.954 
ATOM   5927  O4   DT A 288      45.198 -43.191 -85.954 
ATOM   5928  C5   DT A 288      43.523 -44.853 -85.639 
ATOM   5929  C7   DT A 288      44.536 -45.902 -85.282 
ATOM   5930  C6   DT A 288      42.208 -45.123 -85.668 
ATOM   5931  P    DG A 289      36.261 -45.931 -87.820 
ATOM   5932  OP1  DG A 289      35.013 -46.275 -87.104 
ATOM   5933  OP2  DG A 289      36.972 -47.057 -88.465 
ATOM   5934  O5'  DG A 289      35.963 -44.793 -88.905 
ATOM   5935  C5'  DG A 289      35.996 -43.413 -88.495 
ATOM   5936  C4'  DG A 289      36.733 -42.583 -89.527 
ATOM   5937  O4'  DG A 289      38.167 -42.535 -89.279 
ATOM   5938  C3'  DG A 289      36.625 -43.069 -90.972 
ATOM   5939  O3'  DG A 289      36.558 -41.940 -91.834 
ATOM   5940  C2'  DG A 289      37.940 -43.802 -91.233 
ATOM   5941  C1'  DG A 289      38.841 -42.817 -90.496 
ATOM   5942  N9   DG A 289      40.185 -43.366 -90.163 
ATOM   5943  C8   DG A 289      40.540 -44.653 -89.821 
ATOM   5944  N7   DG A 289      41.820 -44.810 -89.587 
ATOM   5945  C5   DG A 289      42.352 -43.537 -89.788 
ATOM   5946  C6   DG A 289      43.690 -43.079 -89.683 
ATOM   5947  O6   DG A 289      44.699 -43.711 -89.384 
ATOM   5948  N1   DG A 289      43.788 -41.710 -89.973 
ATOM   5949  C2   DG A 289      42.730 -40.893 -90.320 
ATOM   5950  N2   DG A 289      43.031 -39.614 -90.559 
ATOM   5951  N3   DG A 289      41.474 -41.324 -90.419 
ATOM   5952  C4   DG A 289      41.363 -42.649 -90.140 
ATOM   5953  P    DG A 290      35.575 -41.983 -93.097 
ATOM   5954  OP1  DG A 290      34.207 -41.609 -92.673 
ATOM   5955  OP2  DG A 290      35.707 -43.287 -93.783 
ATOM   5956  O5'  DG A 290      36.190 -40.827 -94.016 
ATOM   5957  C5'  DG A 290      36.852 -39.713 -93.388 
ATOM   5958  C4'  DG A 290      38.135 -39.389 -94.128 
ATOM   5959  O4'  DG A 290      39.271 -40.152 -93.630 
ATOM   5960  C3'  DG A 290      38.128 -39.675 -95.629 
ATOM   5961  O3'  DG A 290      38.875 -38.663 -96.294 
ATOM   5962  C2'  DG A 290      38.872 -41.002 -95.774 
ATOM   5963  C1'  DG A 290      39.956 -40.711 -94.741 
ATOM   5964  N9   DG A 290      40.681 -41.925 -94.274 
ATOM   5965  C8   DG A 290      40.208 -43.206 -94.090 
ATOM   5966  N7   DG A 290      41.113 -44.054 -93.666 
ATOM   5967  C5   DG A 290      42.268 -43.281 -93.562 
ATOM   5968  C6   DG A 290      43.577 -43.645 -93.152 
ATOM   5969  O6   DG A 290      43.993 -44.742 -92.790 
ATOM   5970  N1   DG A 290      44.450 -42.548 -93.195 
ATOM   5971  C2   DG A 290      44.103 -41.269 -93.582 
ATOM   5972  N2   DG A 290      45.082 -40.362 -93.553 
ATOM   5973  N3   DG A 290      42.874 -40.928 -93.966 
ATOM   5974  C4   DG A 290      42.015 -41.981 -93.931 
ATOM   5975  P    DA A 291      38.346 -38.105 -97.698 
ATOM   5976  OP1  DA A 291      37.331 -37.053 -97.464 
ATOM   5977  OP2  DA A 291      37.923 -39.235 -98.554 
ATOM   5978  O5'  DA A 291      39.676 -37.446 -98.297 
ATOM   5979  C5'  DA A 291      40.659 -36.910 -97.390 
ATOM   5980  C4'  DA A 291      42.049 -37.321 -97.833 
ATOM   5981  O4'  DA A 291      42.453 -38.605 -97.277 
ATOM   5982  C3'  DA A 291      42.244 -37.494 -99.339 
ATOM   5983  O3'  DA A 291      43.545 -37.038 -99.691 
ATOM   5984  C2'  DA A 291      42.181 -39.004 -99.567 
ATOM   5985  C1'  DA A 291      42.976 -39.403 -98.328 
ATOM   5986  N9   DA A 291      42.814 -40.833 -97.946 
ATOM   5987  C8   DA A 291      41.705 -41.622 -98.065 
ATOM   5988  N7   DA A 291      41.878 -42.836 -97.642 
ATOM   5989  C5   DA A 291      43.197 -42.857 -97.211 
ATOM   5990  C6   DA A 291      43.995 -43.866 -96.649 
ATOM   5991  N6   DA A 291      43.556 -45.111 -96.413 
ATOM   5992  N1   DA A 291      45.265 -43.550 -96.336 
ATOM   5993  C2   DA A 291      45.696 -42.312 -96.572 
ATOM   5994  N3   DA A 291      45.047 -41.291 -97.090 
ATOM   5995  C4   DA A 291      43.779 -41.635 -97.394 
ATOM   5996  P    DT A 292      43.740 -36.224-101.055 
ATOM   5997  OP1  DT A 292      43.416 -34.797-100.832 
ATOM   5998  OP2  DT A 292      42.997 -36.896-102.144 
ATOM   5999  O5'  DT A 292      45.312 -36.387-101.298 
ATOM   6000  C5'  DT A 292      46.185 -36.522-100.160 
ATOM   6001  C4'  DT A 292      47.204 -37.615-100.415 
ATOM   6002  O4'  DT A 292      46.722 -38.929-100.014 
ATOM   6003  C3'  DT A 292      47.624 -37.806-101.873 
ATOM   6004  O3'  DT A 292      49.009 -38.131-101.914 
ATOM   6005  C2'  DT A 292      46.825 -39.017-102.351 
ATOM   6006  C1'  DT A 292      46.971 -39.840-101.074 
ATOM   6007  N1   DT A 292      45.991 -40.956-100.965 
ATOM   6008  C2   DT A 292      46.420 -42.107-100.351 
ATOM   6009  O2   DT A 292      47.546 -42.241 -99.905 
ATOM   6010  N3   DT A 292      45.483 -43.121-100.269 
ATOM   6011  C4   DT A 292      44.187 -43.076-100.739 
ATOM   6012  O4   DT A 292      43.440 -44.048-100.607 
ATOM   6013  C5   DT A 292      43.830 -41.827-101.367 
ATOM   6014  C7   DT A 292      42.436 -41.696-101.906 
ATOM   6015  C6   DT A 292      44.720 -40.826-101.461 
ATOM   6016  P    DT A 293      49.919 -37.507-103.073 
ATOM   6017  OP1  DT A 293      50.359 -36.149-102.680 
ATOM   6018  OP2  DT A 293      49.212 -37.610-104.369 
ATOM   6019  O5'  DT A 293      51.170 -38.502-103.063 
ATOM   6020  C5'  DT A 293      51.543 -39.144-101.828 
ATOM   6021  C4'  DT A 293      51.854 -40.607-102.077 
ATOM   6022  O4'  DT A 293      50.670 -41.449-101.986 
ATOM   6023  C3'  DT A 293      52.437 -40.938-103.451 
ATOM   6024  O3'  DT A 293      53.401 -41.973-103.304 
ATOM   6025  C2'  DT A 293      51.255 -41.486-104.251 
ATOM   6026  C1'  DT A 293      50.639 -42.302-103.120 
ATOM   6027  N1   DT A 293      49.222 -42.692-103.366 
ATOM   6028  C2   DT A 293      48.817 -43.913-102.883 
ATOM   6029  O2   DT A 293      49.559 -44.666-102.275 
ATOM   6030  N3   DT A 293      47.498 -44.242-103.130 
ATOM   6031  C4   DT A 293      46.575 -43.469-103.804 
ATOM   6032  O4   DT A 293      45.420 -43.869-103.965 
ATOM   6033  C5   DT A 293      47.094 -42.205-104.273 
ATOM   6034  C7   DT A 293      46.154 -41.303-105.017 
ATOM   6035  C6   DT A 293      48.372 -41.861-104.047 
ATOM   6036  P    DC A 294      54.746 -41.910-104.170 
ATOM   6037  OP1  DC A 294      55.732 -41.040-103.491 
ATOM   6038  OP2  DC A 294      54.419 -41.552-105.568 
ATOM   6039  O5'  DC A 294      55.235 -43.432-104.105 
ATOM   6040  C5'  DC A 294      54.909 -44.221-102.946 
ATOM   6041  C4'  DC A 294      54.445 -45.600-103.372 
ATOM   6042  O4'  DC A 294      53.012 -45.651-103.626 
ATOM   6043  C3'  DC A 294      55.067 -46.143-104.659 
ATOM   6044  O3'  DC A 294      55.269 -47.544-104.518 
ATOM   6045  C2'  DC A 294      54.001 -45.911-105.731 
ATOM   6046  C1'  DC A 294      52.800 -46.297-104.872 
ATOM   6047  N1   DC A 294      51.497 -45.828-105.420 
ATOM   6048  C2   DC A 294      50.381 -46.639-105.225 
ATOM   6049  O2   DC A 294      50.518 -47.703-104.611 
ATOM   6050  N3   DC A 294      49.185 -46.229-105.718 
ATOM   6051  C4   DC A 294      49.078 -45.069-106.378 
ATOM   6052  N4   DC A 294      47.889 -44.714-106.839 
ATOM   6053  C5   DC A 294      50.214 -44.221-106.589 
ATOM   6054  C6   DC A 294      51.401 -44.647-106.090 
ATOM   6055  P    DC A 295      56.600 -48.200-105.115 
ATOM   6056  OP1  DC A 295      57.707 -48.049-104.143 
ATOM   6057  OP2  DC A 295      56.851 -47.665-106.471 
ATOM   6058  O5'  DC A 295      56.178 -49.740-105.215 
ATOM   6059  C5'  DC A 295      55.220 -50.263-104.275 
ATOM   6060  C4'  DC A 295      54.212 -51.136-104.993 
ATOM   6061  O4'  DC A 295      53.077 -50.375-105.496 
ATOM   6062  C3'  DC A 295      54.732 -51.879-106.224 
ATOM   6063  O3'  DC A 295      54.120 -53.162-106.280 
ATOM   6064  C2'  DC A 295      54.238 -51.054-107.412 
ATOM   6065  C1'  DC A 295      52.853 -50.744-106.849 
ATOM   6066  N1   DC A 295      52.169 -49.612-107.530 
ATOM   6067  C2   DC A 295      50.785 -49.676-107.667 
ATOM   6068  O2   DC A 295      50.187 -50.663-107.221 
ATOM   6069  N3   DC A 295      50.142 -48.654-108.287 
ATOM   6070  C4   DC A 295      50.825 -47.603-108.757 
ATOM   6071  N4   DC A 295      50.152 -46.631-109.354 
ATOM   6072  C5   DC A 295      52.250 -47.517-108.627 
ATOM   6073  C6   DC A 295      52.874 -48.549-108.006 
ATOM   6074  P    DT A 296      54.998 -54.421-106.735 
ATOM   6075  OP1  DT A 296      55.751 -54.947-105.575 
ATOM   6076  OP2  DT A 296      55.804 -54.060-107.922 
ATOM   6077  O5'  DT A 296      53.859 -55.464-107.157 
ATOM   6078  C5'  DT A 296      52.583 -55.408-106.494 
ATOM   6079  C4'  DT A 296      51.465 -55.548-107.510 
ATOM   6080  O4'  DT A 296      51.062 -54.266-108.071 
ATOM   6081  C3'  DT A 296      51.784 -56.403-108.736 
ATOM   6082  O3'  DT A 296      50.618 -57.131-109.105 
ATOM   6083  C2'  DT A 296      52.098 -55.395-109.840 
ATOM   6084  C1'  DT A 296      51.002 -54.394-109.483 
ATOM   6085  N1   DT A 296      51.205 -53.045-110.080 
ATOM   6086  C2   DT A 296      50.080 -52.351-110.453 
ATOM   6087  O2   DT A 296      48.952 -52.792-110.315 
ATOM   6088  N3   DT A 296      50.307 -51.104-111.004 
ATOM   6089  C4   DT A 296      51.537 -50.510-111.206 
ATOM   6090  O4   DT A 296      51.615 -49.387-111.708 
ATOM   6091  C5   DT A 296      52.657 -51.317-110.783 
ATOM   6092  C7   DT A 296      54.032 -50.744-110.968 
ATOM   6093  C6   DT A 296      52.465 -52.532-110.245 
ATOM   6094  P    DC A 297      50.773 -58.644-109.601 
ATOM   6095  OP1  DC A 297      50.835 -59.546-108.428 
ATOM   6096  OP2  DC A 297      51.900 -58.741-110.554 
ATOM   6097  O5'  DC A 297      49.391 -58.865-110.377 
ATOM   6098  C5'  DC A 297      48.225 -58.139-109.946 
ATOM   6099  C4'  DC A 297      47.479 -57.596-111.148 
ATOM   6100  O4'  DC A 297      47.962 -56.284-111.555 
ATOM   6101  C3'  DC A 297      47.572 -58.434-112.423 
ATOM   6102  O3'  DC A 297      46.324 -58.379-113.103 
ATOM   6103  C2'  DC A 297      48.622 -57.724-113.278 
ATOM   6104  C1'  DC A 297      48.175 -56.300-112.958 
ATOM   6105  N1   DC A 297      49.196 -55.265-113.283 
ATOM   6106  C2   DC A 297      48.746 -54.028-113.735 
ATOM   6107  O2   DC A 297      47.529 -53.841-113.846 
ATOM   6108  N3   DC A 297      49.661 -53.072-114.037 
ATOM   6109  C4   DC A 297      50.971 -53.314-113.903 
ATOM   6110  N4   DC A 297      51.824 -52.348-114.210 
ATOM   6111  C5   DC A 297      51.455 -54.580-113.440 
ATOM   6112  C6   DC A 297      50.525 -55.523-113.144 
ATOM   6113  P    DT A 298      45.763 -59.705-113.804 
ATOM   6114  OP1  DT A 298      45.060 -60.537-112.801 
ATOM   6115  OP2  DT A 298      46.852 -60.370-114.551 
ATOM   6116  O5'  DT A 298      44.702 -59.093-114.833 
ATOM   6117  C5'  DT A 298      44.035 -57.860-114.499 
ATOM   6118  C4'  DT A 298      43.997 -56.947-115.709 
ATOM   6119  O4'  DT A 298      45.183 -56.105-115.806 
ATOM   6120  C3'  DT A 298      43.928 -57.644-117.067 
ATOM   6121  O3'  DT A 298      43.099 -56.879-117.935 
ATOM   6122  C2'  DT A 298      45.361 -57.599-117.599 
ATOM   6123  C1'  DT A 298      45.677 -56.180-117.134 
ATOM   6124  N1   DT A 298      47.133 -55.872-117.104 
ATOM   6125  C2   DT A 298      47.507 -54.587-117.418 
ATOM   6126  O2   DT A 298      46.706 -53.716-117.712 
ATOM   6127  N3   DT A 298      48.865 -54.338-117.380 
ATOM   6128  C4   DT A 298      49.855 -55.245-117.062 
ATOM   6129  O4   DT A 298      51.040 -54.904-117.062 
ATOM   6130  C5   DT A 298      49.365 -56.565-116.748 
ATOM   6131  C7   DT A 298      50.378 -57.615-116.390 
ATOM   6132  C6   DT A 298      48.051 -56.836-116.777 
ATOM   6133  P    DC A 299      42.103 -57.644-118.929 
ATOM   6134  OP1  DC A 299      40.855 -57.988-118.212 
ATOM   6135  OP2  DC A 299      42.814 -58.770-119.573 
ATOM   6136  O5'  DC A 299      41.806 -56.505-120.013 
ATOM   6137  C5'  DC A 299      41.838 -55.125-119.603 
ATOM   6138  C4'  DC A 299      42.575 -54.295-120.635 
ATOM   6139  O4'  DC A 299      44.009 -54.247-120.388 
ATOM   6140  C3'  DC A 299      42.467 -54.782-122.080 
ATOM   6141  O3'  DC A 299      42.400 -53.652-122.942 
ATOM   6142  C2'  DC A 299      43.783 -55.515-122.342 
ATOM   6143  C1'  DC A 299      44.684 -54.529-121.604 
ATOM   6144  N1   DC A 299      46.027 -55.079-121.272 
ATOM   6145  C2   DC A 299      47.111 -54.205-121.299 
ATOM   6146  O2   DC A 299      46.915 -53.020-121.594 
ATOM   6147  N3   DC A 299      48.346 -54.687-120.999 
ATOM   6148  C4   DC A 299      48.516 -55.976-120.685
[truncated: 415,700 more chars]
