# Supplementary material for: Characterization of lncRNA-protein interactions associated with Prostate cancer and Androgen receptors by molecular docking simulations
Source: Biochem Biophys Rep. 2025 Mar 9;42:101959. doi: 10.1016/j.bbrep.2025.101959 (PMC11929892; doi:10.1016/j.bbrep.2025.101959)
Supplement: Multimedia component 75 [file mmc75.zip › bbrep_00101959_model_64.pdb]

REMARK Number:    64
REMARK Ligand:     lig_628dcb8434e2f.pdb
REMARK Contact:     0     0     0
REMARK Score:  -146.70
REMARK RMSD:    802.43
MODEL       64
ATOM      1  N   ALA A  24      30.357  -5.473 -24.875 
ATOM      2  CA  ALA A  24      30.515  -4.000 -24.871 
ATOM      3  CB  ALA A  24      29.364  -3.347 -25.653 
ATOM      4  C   ALA A  24      30.496  -3.471 -23.474 
ATOM      5  O   ALA A  24      31.409  -3.720 -22.690 
ATOM      6  N   GLN A  25      29.435  -2.716 -23.129 
ATOM      7  CA  GLN A  25      29.334  -2.167 -21.810 
ATOM      8  CB  GLN A  25      28.209  -1.135 -21.640 
ATOM      9  CG  GLN A  25      28.449   0.131 -22.464 
ATOM     10  CD  GLN A  25      27.291   1.085 -22.227 
ATOM     11  OE1 GLN A  25      26.895   1.324 -21.089 
ATOM     12  NE2 GLN A  25      26.734   1.652 -23.331 
ATOM     13  C   GLN A  25      29.084  -3.296 -20.876 
ATOM     14  O   GLN A  25      28.668  -4.376 -21.290 
ATOM     15  N   ASP A  26      29.382  -3.075 -19.584 
ATOM     16  CA  ASP A  26      29.211  -4.105 -18.606 
ATOM     17  CB  ASP A  26      30.274  -4.043 -17.495 
ATOM     18  CG  ASP A  26      30.054  -5.171 -16.494 
ATOM     19  OD1 ASP A  26      28.986  -5.191 -15.826 
ATOM     20  OD2 ASP A  26      30.966  -6.032 -16.381 
ATOM     21  C   ASP A  26      27.866  -3.939 -17.988 
ATOM     22  O   ASP A  26      27.612  -2.985 -17.253 
ATOM     23  N   ASN A  27      26.945  -4.872 -18.288 
ATOM     24  CA  ASN A  27      25.662  -4.773 -17.669 
ATOM     25  CB  ASN A  27      24.503  -4.752 -18.683 
ATOM     26  CG  ASN A  27      24.583  -3.452 -19.471 
ATOM     27  OD1 ASN A  27      24.658  -2.366 -18.897 
ATOM     28  ND2 ASN A  27      24.568  -3.560 -20.827 
ATOM     29  C   ASN A  27      25.467  -5.984 -16.812 
ATOM     30  O   ASN A  27      24.473  -6.696 -16.949 
ATOM     31  N   SER A  28      26.402  -6.226 -15.873 
ATOM     32  CA  SER A  28      26.317  -7.361 -15.002 
ATOM     33  CB  SER A  28      27.559  -7.517 -14.112 
ATOM     34  OG  SER A  28      28.707  -7.731 -14.919 
ATOM     35  C   SER A  28      25.149  -7.145 -14.100 
ATOM     36  O   SER A  28      24.492  -8.089 -13.668 
ATOM     37  N   ARG A  29      24.868  -5.864 -13.806 
ATOM     38  CA  ARG A  29      23.821  -5.471 -12.913 
ATOM     39  CB  ARG A  29      23.787  -3.948 -12.704 
ATOM     40  CG  ARG A  29      25.152  -3.369 -12.324 
ATOM     41  CD  ARG A  29      25.113  -1.897 -11.913 
ATOM     42  NE  ARG A  29      26.512  -1.383 -11.942 
ATOM     43  CZ  ARG A  29      27.390  -1.720 -10.952 
ATOM     44  NH1 ARG A  29      27.024  -2.618  -9.991 
ATOM     45  NH2 ARG A  29      28.642  -1.178 -10.929 
ATOM     46  C   ARG A  29      22.506  -5.884 -13.504 
ATOM     47  O   ARG A  29      21.579  -6.255 -12.784 
ATOM     48  N   TYR A  30      22.378  -5.784 -14.840 
ATOM     49  CA  TYR A  30      21.164  -6.163 -15.505 
ATOM     50  CB  TYR A  30      21.186  -5.817 -17.003 
ATOM     51  CG  TYR A  30      19.900  -6.271 -17.606 
ATOM     52  CD1 TYR A  30      18.727  -5.600 -17.348 
ATOM     53  CD2 TYR A  30      19.876  -7.357 -18.449 
ATOM     54  CE1 TYR A  30      17.543  -6.018 -17.911 
ATOM     55  CE2 TYR A  30      18.698  -7.778 -19.016 
ATOM     56  CZ  TYR A  30      17.529  -7.109 -18.746 
ATOM     57  OH  TYR A  30      16.316  -7.539 -19.327 
ATOM     58  C   TYR A  30      20.959  -7.638 -15.363 
ATOM     59  O   TYR A  30      19.855  -8.092 -15.068 
ATOM     60  N   THR A  31      22.033  -8.431 -15.551 
ATOM     61  CA  THR A  31      21.926  -9.861 -15.473 
ATOM     62  CB  THR A  31      23.230 -10.559 -15.736 
ATOM     63  OG1 THR A  31      23.715 -10.225 -17.028 
ATOM     64  CG2 THR A  31      23.003 -12.080 -15.628 
ATOM     65  C   THR A  31      21.490 -10.229 -14.091 
ATOM     66  O   THR A  31      20.646 -11.105 -13.907 
ATOM     67  N   HIS A  32      22.064  -9.557 -13.079 
ATOM     68  CA  HIS A  32      21.744  -9.842 -11.711 
ATOM     69  ND1 HIS A  32      22.771 -10.826  -8.882 
ATOM     70  CG  HIS A  32      22.450  -9.554  -9.301 
ATOM     71  CB  HIS A  32      22.623  -9.069 -10.710 
ATOM     72  NE2 HIS A  32      22.010  -9.743  -7.096 
ATOM     73  CD2 HIS A  32      21.986  -8.905  -8.198 
ATOM     74  CE1 HIS A  32      22.488 -10.885  -7.556 
ATOM     75  C   HIS A  32      20.311  -9.481 -11.477 
ATOM     76  O   HIS A  32      19.604 -10.145 -10.722 
ATOM     77  N   PHE A  33      19.841  -8.406 -12.133 
ATOM     78  CA  PHE A  33      18.494  -7.942 -11.975 
ATOM     79  CB  PHE A  33      18.233  -6.698 -12.850 
ATOM     80  CG  PHE A  33      16.831  -6.221 -12.683 
ATOM     81  CD1 PHE A  33      15.822  -6.729 -13.471 
ATOM     82  CD2 PHE A  33      16.525  -5.261 -11.749 
ATOM     83  CE1 PHE A  33      14.528  -6.288 -13.327 
ATOM     84  CE2 PHE A  33      15.232  -4.815 -11.599 
ATOM     85  CZ  PHE A  33      14.232  -5.330 -12.388 
ATOM     86  C   PHE A  33      17.577  -9.044 -12.410 
ATOM     87  O   PHE A  33      16.584  -9.337 -11.745 
ATOM     88  N   LEU A  34      17.891  -9.694 -13.546 
ATOM     89  CA  LEU A  34      17.052 -10.740 -14.056 
ATOM     90  CB  LEU A  34      17.509 -11.262 -15.429 
ATOM     91  CG  LEU A  34      17.352 -10.227 -16.561 
ATOM     92  CD1 LEU A  34      17.815 -10.799 -17.911 
ATOM     93  CD2 LEU A  34      15.914  -9.684 -16.622 
ATOM     94  C   LEU A  34      17.034 -11.895 -13.105 
ATOM     95  O   LEU A  34      15.977 -12.463 -12.835 
ATOM     96  N   THR A  35      18.201 -12.276 -12.555 
ATOM     97  CA  THR A  35      18.222 -13.429 -11.706 
ATOM     98  CB  THR A  35      19.611 -13.827 -11.277 
ATOM     99  OG1 THR A  35      19.582 -15.110 -10.672 
ATOM    100  CG2 THR A  35      20.183 -12.793 -10.291 
ATOM    101  C   THR A  35      17.370 -13.183 -10.496 
ATOM    102  O   THR A  35      16.600 -14.054 -10.093 
ATOM    103  N   GLN A  36      17.510 -12.004  -9.861 
ATOM    104  CA  GLN A  36      16.760 -11.714  -8.673 
ATOM    105  CB  GLN A  36      17.330 -10.515  -7.900 
ATOM    106  CG  GLN A  36      18.719 -10.776  -7.318 
ATOM    107  CD  GLN A  36      19.161  -9.521  -6.583 
ATOM    108  OE1 GLN A  36      18.999  -8.403  -7.076 
ATOM    109  NE2 GLN A  36      19.727  -9.702  -5.360 
ATOM    110  C   GLN A  36      15.306 -11.414  -8.928 
ATOM    111  O   GLN A  36      14.428 -11.820  -8.172 
ATOM    112  N   HIS A  37      15.041 -10.560  -9.926 
ATOM    113  CA  HIS A  37      13.739 -10.030 -10.232 
ATOM    114  ND1 HIS A  37      13.488  -7.875  -7.943 
ATOM    115  CG  HIS A  37      14.262  -7.931  -9.081 
ATOM    116  CB  HIS A  37      13.787  -8.508 -10.384 
ATOM    117  NE2 HIS A  37      15.483  -7.062  -7.395 
ATOM    118  CD2 HIS A  37      15.476  -7.429  -8.730 
ATOM    119  CE1 HIS A  37      14.268  -7.348  -6.966 
ATOM    120  C   HIS A  37      12.906 -10.649 -11.327 
ATOM    121  O   HIS A  37      11.752 -10.256 -11.466 
ATOM    122  N   TYR A  38      13.434 -11.530 -12.202 
ATOM    123  CA  TYR A  38      12.632 -11.883 -13.350 
ATOM    124  CB  TYR A  38      13.334 -11.414 -14.642 
ATOM    125  CG  TYR A  38      12.655 -11.872 -15.887 
ATOM    126  CD1 TYR A  38      11.465 -11.319 -16.304 
ATOM    127  CD2 TYR A  38      13.246 -12.841 -16.668 
ATOM    128  CE1 TYR A  38      10.868 -11.746 -17.467 
ATOM    129  CE2 TYR A  38      12.653 -13.271 -17.830 
ATOM    130  CZ  TYR A  38      11.459 -12.724 -18.231 
ATOM    131  OH  TYR A  38      10.848 -13.164 -19.425 
ATOM    132  C   TYR A  38      12.379 -13.364 -13.432 
ATOM    133  O   TYR A  38      13.285 -14.174 -13.250 
ATOM    134  N   ASP A  39      11.102 -13.741 -13.690 
ATOM    135  CA  ASP A  39      10.698 -15.112 -13.886 
ATOM    136  CB  ASP A  39      10.028 -15.729 -12.643 
ATOM    137  CG  ASP A  39       9.940 -17.238 -12.841 
ATOM    138  OD1 ASP A  39      10.562 -17.742 -13.815 
ATOM    139  OD2 ASP A  39       9.249 -17.904 -12.025 
ATOM    140  C   ASP A  39       9.669 -15.081 -14.984 
ATOM    141  O   ASP A  39       8.529 -14.682 -14.754 
ATOM    142  N   ALA A  40      10.037 -15.519 -16.207 
ATOM    143  CA  ALA A  40       9.168 -15.355 -17.343 
ATOM    144  CB  ALA A  40       9.809 -15.843 -18.652 
ATOM    145  C   ALA A  40       7.861 -16.082 -17.196 
ATOM    146  O   ALA A  40       6.812 -15.469 -17.390 
ATOM    147  N   LYS A  41       7.868 -17.386 -16.837 
ATOM    148  CA  LYS A  41       6.612 -18.091 -16.756 
ATOM    149  CB  LYS A  41       6.394 -19.072 -17.922 
ATOM    150  CG  LYS A  41       6.320 -18.394 -19.293 
ATOM    151  CD  LYS A  41       6.383 -19.380 -20.462 
ATOM    152  CE  LYS A  41       6.315 -18.723 -21.842 
ATOM    153  NZ  LYS A  41       6.395 -19.761 -22.893 
ATOM    154  C   LYS A  41       6.607 -18.900 -15.492 
ATOM    155  O   LYS A  41       6.979 -20.072 -15.469 
ATOM    156  N   PRO A  42       6.164 -18.261 -14.447 
ATOM    157  CA  PRO A  42       6.146 -18.766 -13.096 
ATOM    158  CD  PRO A  42       5.459 -16.998 -14.579 
ATOM    159  CB  PRO A  42       5.693 -17.583 -12.242 
ATOM    160  CG  PRO A  42       4.817 -16.760 -13.203 
ATOM    161  C   PRO A  42       5.350 -19.982 -12.740 
ATOM    162  O   PRO A  42       5.866 -20.776 -11.954 
ATOM    163  N   GLN A  43       4.106 -20.125 -13.253 
ATOM    164  CA  GLN A  43       3.233 -21.210 -12.882 
ATOM    165  CB  GLN A  43       3.921 -22.559 -12.575 
ATOM    166  CG  GLN A  43       2.969 -23.746 -12.437 
ATOM    167  CD  GLN A  43       2.653 -24.258 -13.835 
ATOM    168  OE1 GLN A  43       2.011 -23.577 -14.631 
ATOM    169  NE2 GLN A  43       3.125 -25.496 -14.144 
ATOM    170  C   GLN A  43       2.428 -20.772 -11.677 
ATOM    171  O   GLN A  43       1.781 -19.726 -11.696 
ATOM    172  N   GLY A  44       2.476 -21.564 -10.580 
ATOM    173  CA  GLY A  44       1.617 -21.423  -9.423 
ATOM    174  C   GLY A  44       1.682 -20.099  -8.711 
ATOM    175  O   GLY A  44       0.636 -19.515  -8.436 
ATOM    176  N   ARG A  45       2.881 -19.573  -8.391 
ATOM    177  CA  ARG A  45       2.966 -18.320  -7.681 
ATOM    178  CB  ARG A  45       2.277 -17.177  -8.444 
ATOM    179  CG  ARG A  45       2.951 -16.883  -9.786 
ATOM    180  CD  ARG A  45       2.084 -16.065 -10.743 
ATOM    181  NE  ARG A  45       2.134 -14.640 -10.313 
ATOM    182  CZ  ARG A  45       1.083 -13.819 -10.595 
ATOM    183  NH1 ARG A  45      -0.026 -14.325 -11.205 
ATOM    184  NH2 ARG A  45       1.132 -12.493 -10.270 
ATOM    185  C   ARG A  45       2.353 -18.422  -6.307 
ATOM    186  O   ARG A  45       1.777 -17.453  -5.809 
ATOM    187  N   ASP A  46       2.452 -19.607  -5.663 
ATOM    188  CA  ASP A  46       1.984 -19.790  -4.311 
ATOM    189  CB  ASP A  46       1.250 -21.127  -4.079 
ATOM    190  CG  ASP A  46       2.197 -22.277  -4.390 
ATOM    191  OD1 ASP A  46       3.256 -22.021  -5.022 
ATOM    192  OD2 ASP A  46       1.866 -23.431  -4.005 
ATOM    193  C   ASP A  46       3.161 -19.699  -3.376 
ATOM    194  O   ASP A  46       4.259 -19.317  -3.777 
ATOM    195  N   ASP A  47       2.954 -20.056  -2.089 
ATOM    196  CA  ASP A  47       3.986 -19.963  -1.086 
ATOM    197  CB  ASP A  47       3.505 -20.399   0.311 
ATOM    198  CG  ASP A  47       2.512 -19.366   0.829 
ATOM    199  OD1 ASP A  47       2.392 -18.285   0.192 
ATOM    200  OD2 ASP A  47       1.859 -19.643   1.870 
ATOM    201  C   ASP A  47       5.122 -20.868  -1.453 
ATOM    202  O   ASP A  47       6.290 -20.503  -1.321 
ATOM    203  N   ARG A  48       4.797 -22.077  -1.942 
ATOM    204  CA  ARG A  48       5.781 -23.061  -2.293 
ATOM    205  CB  ARG A  48       5.140 -24.351  -2.823 
ATOM    206  CG  ARG A  48       6.146 -25.430  -3.211 
ATOM    207  CD  ARG A  48       5.521 -26.560  -4.029 
ATOM    208  NE  ARG A  48       5.134 -25.982  -5.348 
ATOM    209  CZ  ARG A  48       4.541 -26.764  -6.297 
ATOM    210  NH1 ARG A  48       4.304 -28.084  -6.046 
ATOM    211  NH2 ARG A  48       4.179 -26.221  -7.497 
ATOM    212  C   ARG A  48       6.632 -22.511  -3.395 
ATOM    213  O   ARG A  48       7.843 -22.722  -3.421 
ATOM    214  N   TYR A  49       6.004 -21.778  -4.332 
ATOM    215  CA  TYR A  49       6.690 -21.207  -5.452 
ATOM    216  CB  TYR A  49       5.716 -20.385  -6.317 
ATOM    217  CG  TYR A  49       6.455 -19.484  -7.246 
ATOM    218  CD1 TYR A  49       6.995 -19.944  -8.423 
ATOM    219  CD2 TYR A  49       6.580 -18.149  -6.930 
ATOM    220  CE1 TYR A  49       7.662 -19.084  -9.266 
ATOM    221  CE2 TYR A  49       7.244 -17.287  -7.767 
ATOM    222  CZ  TYR A  49       7.787 -17.755  -8.938 
ATOM    223  OH  TYR A  49       8.468 -16.868  -9.798 
ATOM    224  C   TYR A  49       7.763 -20.299  -4.937 
ATOM    225  O   TYR A  49       8.907 -20.361  -5.387 
ATOM    226  N   CYS A  50       7.427 -19.442  -3.956 
ATOM    227  CA  CYS A  50       8.387 -18.513  -3.432 
ATOM    228  CB  CYS A  50       7.789 -17.543  -2.401 
ATOM    229  SG  CYS A  50       6.919 -16.168  -3.203 
ATOM    230  C   CYS A  50       9.521 -19.233  -2.772 
ATOM    231  O   CYS A  50      10.680 -18.874  -2.966 
ATOM    232  N   GLU A  51       9.232 -20.282  -1.984 
ATOM    233  CA  GLU A  51      10.291 -20.937  -1.274 
ATOM    234  CB  GLU A  51       9.814 -22.052  -0.328 
ATOM    235  CG  GLU A  51       9.046 -21.500   0.875 
ATOM    236  CD  GLU A  51       8.647 -22.660   1.776 
ATOM    237  OE1 GLU A  51       8.797 -23.834   1.341 
ATOM    238  OE2 GLU A  51       8.191 -22.384   2.918 
ATOM    239  C   GLU A  51      11.271 -21.539  -2.238 
ATOM    240  O   GLU A  51      12.477 -21.471  -2.014 
ATOM    241  N   SER A  52      10.782 -22.163  -3.323 
ATOM    242  CA  SER A  52      11.648 -22.819  -4.266 
ATOM    243  CB  SER A  52      10.871 -23.670  -5.287 
ATOM    244  OG  SER A  52      11.770 -24.296  -6.189 
ATOM    245  C   SER A  52      12.484 -21.840  -5.041 
ATOM    246  O   SER A  52      13.695 -22.015  -5.173 
ATOM    247  N   ILE A  53      11.853 -20.774  -5.572 
ATOM    248  CA  ILE A  53      12.510 -19.830  -6.436 
ATOM    249  CB  ILE A  53      11.569 -18.839  -7.063 
ATOM    250  CG1 ILE A  53      12.268 -18.100  -8.213 
ATOM    251  CG2 ILE A  53      11.022 -17.910  -5.967 
ATOM    252  CD1 ILE A  53      11.307 -17.285  -9.080 
ATOM    253  C   ILE A  53      13.564 -19.071  -5.697 
ATOM    254  O   ILE A  53      14.625 -18.777  -6.243 
ATOM    255  N   MET A  54      13.288 -18.724  -4.431 
ATOM    256  CA  MET A  54      14.208 -17.931  -3.681 
ATOM    257  CB  MET A  54      13.657 -17.630  -2.278 
ATOM    258  CG  MET A  54      14.129 -16.292  -1.716 
ATOM    259  SD  MET A  54      13.400 -14.851  -2.557 
ATOM    260  CE  MET A  54      13.965 -13.641  -1.327 
ATOM    261  C   MET A  54      15.482 -18.715  -3.574 
ATOM    262  O   MET A  54      16.577 -18.162  -3.661 
ATOM    263  N   ARG A  55      15.360 -20.040  -3.377 
ATOM    264  CA  ARG A  55      16.487 -20.926  -3.259 
ATOM    265  CB  ARG A  55      16.035 -22.353  -2.921 
ATOM    266  CG  ARG A  55      15.198 -22.413  -1.641 
ATOM    267  CD  ARG A  55      14.502 -23.757  -1.423 
ATOM    268  NE  ARG A  55      15.339 -24.566  -0.498 
ATOM    269  CZ  ARG A  55      15.110 -25.907  -0.399 
ATOM    270  NH1 ARG A  55      14.168 -26.490  -1.198 
ATOM    271  NH2 ARG A  55      15.823 -26.659   0.486 
ATOM    272  C   ARG A  55      17.249 -20.983  -4.555 
ATOM    273  O   ARG A  55      18.476 -20.907  -4.565 
ATOM    274  N   ARG A  56      16.538 -21.101  -5.694 
ATOM    275  CA  ARG A  56      17.186 -21.258  -6.971 
ATOM    276  CB  ARG A  56      16.203 -21.454  -8.140 
ATOM    277  CG  ARG A  56      15.409 -22.759  -8.083 
ATOM    278  CD  ARG A  56      14.767 -23.128  -9.423 
ATOM    279  NE  ARG A  56      13.877 -22.004  -9.821 
ATOM    280  CZ  ARG A  56      12.561 -22.008  -9.459 
ATOM    281  NH1 ARG A  56      12.047 -23.057  -8.752 
ATOM    282  NH2 ARG A  56      11.757 -20.960  -9.804 
ATOM    283  C   ARG A  56      17.993 -20.038  -7.297 
ATOM    284  O   ARG A  56      19.094 -20.132  -7.842 
ATOM    285  N   ARG A  57      17.434 -18.858  -6.981 
ATOM    286  CA  ARG A  57      17.989 -17.566  -7.272 
ATOM    287  CB  ARG A  57      16.981 -16.432  -7.028 
ATOM    288  CG  ARG A  57      15.720 -16.618  -7.872 
ATOM    289  CD  ARG A  57      16.007 -16.749  -9.368 
ATOM    290  NE  ARG A  57      14.774 -17.286 -10.009 
ATOM    291  CZ  ARG A  57      14.462 -16.937 -11.292 
ATOM    292  NH1 ARG A  57      15.255 -16.058 -11.970 
ATOM    293  NH2 ARG A  57      13.356 -17.462 -11.896 
ATOM    294  C   ARG A  57      19.215 -17.308  -6.446 
ATOM    295  O   ARG A  57      20.047 -16.489  -6.833 
ATOM    296  N   GLY A  58      19.345 -17.952  -5.266 
ATOM    297  CA  GLY A  58      20.518 -17.749  -4.452 
ATOM    298  C   GLY A  58      20.249 -16.676  -3.435 
ATOM    299  O   GLY A  58      21.171 -16.056  -2.910 
ATOM    300  N   LEU A  59      18.957 -16.404  -3.197 
ATOM    301  CA  LEU A  59      18.390 -15.442  -2.291 
ATOM    302  CB  LEU A  59      16.997 -14.993  -2.748 
ATOM    303  CG  LEU A  59      17.057 -14.335  -4.141 
ATOM    304  CD1 LEU A  59      15.690 -13.786  -4.573 
ATOM    305  CD2 LEU A  59      18.175 -13.282  -4.214 
ATOM    306  C   LEU A  59      18.342 -15.875  -0.842 
ATOM    307  O   LEU A  59      17.877 -15.107  -0.005 
ATOM    308  N   THR A  60      18.628 -17.158  -0.543 
ATOM    309  CA  THR A  60      18.521 -17.780   0.758 
ATOM    310  CB  THR A  60      18.422 -19.273   0.655 
ATOM    311  OG1 THR A  60      19.592 -19.810   0.057 
ATOM    312  CG2 THR A  60      17.192 -19.608  -0.204 
ATOM    313  C   THR A  60      19.582 -17.448   1.776 
ATOM    314  O   THR A  60      19.306 -17.592   2.964 
ATOM    315  N   SER A  61      20.833 -17.093   1.412 
ATOM    316  CA  SER A  61      21.758 -16.859   2.493 
ATOM    317  CB  SER A  61      22.957 -17.826   2.485 
ATOM    318  OG  SER A  61      22.517 -19.158   2.702 
ATOM    319  C   SER A  61      22.320 -15.475   2.407 
ATOM    320  O   SER A  61      23.186 -15.209   1.575 
ATOM    321  N   PRO A  62      21.889 -14.572   3.254 
ATOM    322  CA  PRO A  62      20.832 -14.844   4.197 
ATOM    323  CD  PRO A  62      22.847 -13.617   3.787 
ATOM    324  CB  PRO A  62      20.985 -13.822   5.320 
ATOM    325  CG  PRO A  62      22.467 -13.428   5.263 
ATOM    326  C   PRO A  62      19.514 -14.718   3.499 
ATOM    327  O   PRO A  62      19.488 -14.279   2.350 
ATOM    328  N   CYS A  63      18.409 -15.091   4.176 
ATOM    329  CA  CYS A  63      17.107 -15.029   3.577 
ATOM    330  CB  CYS A  63      15.980 -15.525   4.508 
ATOM    331  SG  CYS A  63      16.264 -17.191   5.180 
ATOM    332  C   CYS A  63      16.811 -13.590   3.286 
ATOM    333  O   CYS A  63      16.979 -12.728   4.148 
ATOM    334  N   LYS A  64      16.363 -13.286   2.050 
ATOM    335  CA  LYS A  64      16.024 -11.933   1.733 
ATOM    336  CB  LYS A  64      15.958 -11.675   0.217 
ATOM    337  CG  LYS A  64      15.947 -10.196  -0.175 
ATOM    338  CD  LYS A  64      16.188  -9.974  -1.671 
ATOM    339  CE  LYS A  64      16.192  -8.501  -2.084 
ATOM    340  NZ  LYS A  64      16.367  -8.389  -3.549 
ATOM    341  C   LYS A  64      14.671 -11.685   2.334 
ATOM    342  O   LYS A  64      13.782 -12.531   2.250 
ATOM    343  N   ASP A  65      14.485 -10.514   2.975 
ATOM    344  CA  ASP A  65      13.252 -10.245   3.660 
ATOM    345  CB  ASP A  65      13.310  -8.967   4.522 
ATOM    346  CG  ASP A  65      13.625  -7.757   3.647 
ATOM    347  OD1 ASP A  65      14.224  -7.939   2.553 
ATOM    348  OD2 ASP A  65      13.278  -6.626   4.077 
ATOM    349  C   ASP A  65      12.107 -10.144   2.699 
ATOM    350  O   ASP A  65      11.037 -10.700   2.946 
ATOM    351  N   ILE A  66      12.280  -9.419   1.579 
ATOM    352  CA  ILE A  66      11.198  -9.300   0.645 
ATOM    353  CB  ILE A  66      10.432  -8.019   0.848 
ATOM    354  CG1 ILE A  66       9.083  -8.013   0.109 
ATOM    355  CG2 ILE A  66      11.366  -6.859   0.468 
ATOM    356  CD1 ILE A  66       9.205  -8.016  -1.410 
ATOM    357  C   ILE A  66      11.805  -9.311  -0.725 
ATOM    358  O   ILE A  66      12.863  -8.720  -0.940 
ATOM    359  N   ASN A  67      11.179 -10.019  -1.688 
ATOM    360  CA  ASN A  67      11.720 -10.015  -3.017 
ATOM    361  CB  ASN A  67      12.741 -11.139  -3.259 
ATOM    362  CG  ASN A  67      13.477 -10.847  -4.558 
ATOM    363  OD1 ASN A  67      14.272  -9.911  -4.638 
ATOM    364  ND2 ASN A  67      13.214 -11.676  -5.603 
ATOM    365  C   ASN A  67      10.584 -10.205  -3.973 
ATOM    366  O   ASN A  67       9.740 -11.082  -3.786 
ATOM    367  N   THR A  68      10.556  -9.392  -5.048 
ATOM    368  CA  THR A  68       9.471  -9.467  -5.982 
ATOM    369  CB  THR A  68       8.762  -8.158  -6.145 
ATOM    370  OG1 THR A  68       8.269  -7.721  -4.886 
ATOM    371  CG2 THR A  68       7.598  -8.348  -7.130 
ATOM    372  C   THR A  68       9.996  -9.879  -7.324 
ATOM    373  O   THR A  68      11.059  -9.439  -7.762 
ATOM    374  N   PHE A  69       9.236 -10.761  -8.006 
ATOM    375  CA  PHE A  69       9.601 -11.241  -9.309 
ATOM    376  CB  PHE A  69       9.527 -12.774  -9.435 
ATOM    377  CG  PHE A  69      10.543 -13.384  -8.526 
ATOM    378  CD1 PHE A  69      11.831 -13.609  -8.956 
ATOM    379  CD2 PHE A  69      10.207 -13.734  -7.237 
ATOM    380  CE1 PHE A  69      12.768 -14.171  -8.120 
ATOM    381  CE2 PHE A  69      11.140 -14.295  -6.395 
ATOM    382  CZ  PHE A  69      12.423 -14.515  -6.835 
ATOM    383  C   PHE A  69       8.608 -10.690 -10.287 
ATOM    384  O   PHE A  69       7.415 -10.605 -10.001 
ATOM    385  N   ILE A  70       9.099 -10.300 -11.480 
ATOM    386  CA  ILE A  70       8.279  -9.766 -12.530 
ATOM    387  CB  ILE A  70       8.894  -8.585 -13.228 
ATOM    388  CG1 ILE A  70       9.137  -7.438 -12.235 
ATOM    389  CG2 ILE A  70       7.982  -8.201 -14.407 
ATOM    390  CD1 ILE A  70      10.026  -6.325 -12.786 
ATOM    391  C   ILE A  70       8.146 -10.852 -13.550 
ATOM    392  O   ILE A  70       9.106 -11.572 -13.824 
ATOM    393  N   HIS A  71       6.934 -11.011 -14.122 
ATOM    394  CA  HIS A  71       6.704 -12.056 -15.078 
ATOM    395  ND1 HIS A  71       6.623 -14.322 -12.875 
ATOM    396  CG  HIS A  71       5.646 -13.442 -13.288 
ATOM    397  CB  HIS A  71       5.509 -12.942 -14.696 
ATOM    398  NE2 HIS A  71       5.416 -13.823 -11.074 
ATOM    399  CD2 HIS A  71       4.918 -13.148 -12.176 
ATOM    400  CE1 HIS A  71       6.439 -14.514 -11.544 
ATOM    401  C   HIS A  71       6.415 -11.410 -16.399 
ATOM    402  O   HIS A  71       6.310 -10.188 -16.486 
ATOM    403  N   GLY A  72       6.286 -12.218 -17.476 
ATOM    404  CA  GLY A  72       6.017 -11.656 -18.772 
ATOM    405  C   GLY A  72       7.295 -11.593 -19.560 
ATOM    406  O   GLY A  72       8.294 -12.209 -19.193 
ATOM    407  N   ASN A  73       7.269 -10.867 -20.702 
ATOM    408  CA  ASN A  73       8.405 -10.782 -21.584 
ATOM    409  CB  ASN A  73       8.034 -10.508 -23.057 
ATOM    410  CG  ASN A  73       7.346  -9.151 -23.163 
ATOM    411  OD1 ASN A  73       7.968  -8.146 -23.502 
ATOM    412  ND2 ASN A  73       6.017  -9.119 -22.872 
ATOM    413  C   ASN A  73       9.371  -9.723 -21.133 
ATOM    414  O   ASN A  73       8.994  -8.716 -20.538 
ATOM    415  N   LYS A  74      10.668  -9.952 -21.434 
ATOM    416  CA  LYS A  74      11.764  -9.101 -21.052 
ATOM    417  CB  LYS A  74      13.152  -9.709 -21.329 
ATOM    418  CG  LYS A  74      13.502 -10.903 -20.438 
ATOM    419  CD  LYS A  74      14.866 -11.514 -20.762 
ATOM    420  CE  LYS A  74      14.989 -11.999 -22.206 
ATOM    421  NZ  LYS A  74      16.380 -12.427 -22.480 
ATOM    422  C   LYS A  74      11.726  -7.769 -21.741 
ATOM    423  O   LYS A  74      12.108  -6.759 -21.152 
ATOM    424  N   ARG A  75      11.268  -7.726 -23.005 
ATOM    425  CA  ARG A  75      11.336  -6.518 -23.783 
ATOM    426  CB  ARG A  75      10.706  -6.680 -25.174 
ATOM    427  CG  ARG A  75      11.275  -7.856 -25.964 
ATOM    428  CD  ARG A  75      10.777  -7.928 -27.407 
ATOM    429  NE  ARG A  75       9.288  -7.909 -27.372 
ATOM    430  CZ  ARG A  75       8.587  -9.047 -27.093 
ATOM    431  NH1 ARG A  75       9.247 -10.192 -26.754 
ATOM    432  NH2 ARG A  75       7.223  -9.036 -27.147 
ATOM    433  C   ARG A  75      10.568  -5.434 -23.096 
ATOM    434  O   ARG A  75      11.000  -4.283 -23.058 
ATOM    435  N   SER A  76       9.396  -5.775 -22.533 
ATOM    436  CA  SER A  76       8.562  -4.791 -21.905 
ATOM    437  CB  SER A  76       7.236  -5.385 -21.396 
ATOM    438  OG  SER A  76       6.471  -5.878 -22.487 
ATOM    439  C   SER A  76       9.281  -4.196 -20.730 
ATOM    440  O   SER A  76       9.132  -3.009 -20.441 
ATOM    441  N   ILE A  77      10.063  -5.017 -20.003 
ATOM    442  CA  ILE A  77      10.777  -4.552 -18.848 
ATOM    443  CB  ILE A  77      11.426  -5.664 -18.076 
ATOM    444  CG1 ILE A  77      10.357  -6.647 -17.572 
ATOM    445  CG2 ILE A  77      12.260  -5.039 -16.946 
ATOM    446  CD1 ILE A  77      10.932  -7.947 -17.010 
ATOM    447  C   ILE A  77      11.850  -3.586 -19.254 
ATOM    448  O   ILE A  77      12.029  -2.547 -18.626 
ATOM    449  N   LYS A  78      12.600  -3.902 -20.324 
ATOM    450  CA  LYS A  78      13.670  -3.048 -20.763 
ATOM    451  CB  LYS A  78      14.457  -3.613 -21.957 
ATOM    452  CG  LYS A  78      15.314  -4.836 -21.619 
ATOM    453  CD  LYS A  78      15.896  -5.526 -22.854 
ATOM    454  CE  LYS A  78      16.828  -6.696 -22.531 
ATOM    455  NZ  LYS A  78      16.037  -7.912 -22.246 
ATOM    456  C   LYS A  78      13.105  -1.727 -21.186 
ATOM    457  O   LYS A  78      13.736  -0.686 -21.012 
ATOM    458  N   ALA A  79      11.881  -1.748 -21.741 
ATOM    459  CA  ALA A  79      11.200  -0.603 -22.284 
ATOM    460  CB  ALA A  79       9.821  -0.951 -22.871 
ATOM    461  C   ALA A  79      10.987   0.445 -21.231 
ATOM    462  O   ALA A  79      10.878   1.630 -21.545 
ATOM    463  N   ILE A  80      10.868   0.044 -19.956 
ATOM    464  CA  ILE A  80      10.626   1.016 -18.927 
ATOM    465  CB  ILE A  80      10.255   0.446 -17.581 
ATOM    466  CG1 ILE A  80      11.316  -0.473 -16.984 
ATOM    467  CG2 ILE A  80       8.892  -0.240 -17.747 
ATOM    468  CD1 ILE A  80      10.900  -1.026 -15.623 
ATOM    469  C   ILE A  80      11.745   2.022 -18.874 
ATOM    470  O   ILE A  80      11.546   3.160 -18.452 
ATOM    471  N   CYS A  81      12.966   1.624 -19.275 
ATOM    472  CA  CYS A  81      14.117   2.486 -19.280 
ATOM    473  CB  CYS A  81      15.428   1.734 -19.567 
ATOM    474  SG  CYS A  81      15.754   0.459 -18.312 
ATOM    475  C   CYS A  81      13.959   3.596 -20.289 
ATOM    476  O   CYS A  81      14.689   4.586 -20.237 
ATOM    477  N   GLU A  82      13.062   3.434 -21.284 
ATOM    478  CA  GLU A  82      12.862   4.454 -22.277 
ATOM    479  CB  GLU A  82      12.970   3.920 -23.715 
ATOM    480  CG  GLU A  82      11.961   2.809 -24.013 
ATOM    481  CD  GLU A  82      12.156   2.352 -25.452 
ATOM    482  OE1 GLU A  82      12.213   3.228 -26.356 
ATOM    483  OE2 GLU A  82      12.249   1.114 -25.666 
ATOM    484  C   GLU A  82      11.484   5.028 -22.107 
ATOM    485  O   GLU A  82      10.696   4.562 -21.287 
ATOM    486  N   ASN A  83      11.173   6.085 -22.884 
ATOM    487  CA  ASN A  83       9.911   6.767 -22.808 
ATOM    488  CB  ASN A  83       9.851   8.042 -23.664 
ATOM    489  CG  ASN A  83      10.676   9.103 -22.944 
ATOM    490  OD1 ASN A  83      10.664   9.185 -21.715 
ATOM    491  ND2 ASN A  83      11.416   9.938 -23.723 
ATOM    492  C   ASN A  83       8.817   5.839 -23.229 
ATOM    493  O   ASN A  83       7.665   6.001 -22.831 
ATOM    494  N   LYS A  84       9.156   4.826 -24.043 
ATOM    495  CA  LYS A  84       8.180   3.925 -24.580 
ATOM    496  CB  LYS A  84       8.857   2.817 -25.416 
ATOM    497  CG  LYS A  84       7.921   1.834 -26.122 
ATOM    498  CD  LYS A  84       7.153   0.911 -25.178 
ATOM    499  CE  LYS A  84       6.396  -0.197 -25.909 
ATOM    500  NZ  LYS A  84       7.357  -1.190 -26.441 
ATOM    501  C   LYS A  84       7.386   3.298 -23.466 
ATOM    502  O   LYS A  84       6.161   3.232 -23.563 
ATOM    503  N   ASN A  85       8.029   2.807 -22.383 
ATOM    504  CA  ASN A  85       7.206   2.217 -21.358 
ATOM    505  CB  ASN A  85       7.343   0.680 -21.318 
ATOM    506  CG  ASN A  85       6.232   0.074 -20.468 
ATOM    507  OD1 ASN A  85       5.067   0.455 -20.576 
ATOM    508  ND2 ASN A  85       6.604  -0.897 -19.592 
ATOM    509  C   ASN A  85       7.600   2.737 -20.000 
ATOM    510  O   ASN A  85       7.516   2.004 -19.015 
ATOM    511  N   GLY A  86       7.987   4.025 -19.869 
ATOM    512  CA  GLY A  86       8.358   4.440 -18.541 
ATOM    513  C   GLY A  86       8.406   5.935 -18.432 
ATOM    514  O   GLY A  86       8.529   6.651 -19.426 
ATOM    515  N   ASN A  87       8.313   6.432 -17.176 
ATOM    516  CA  ASN A  87       8.388   7.834 -16.866 
ATOM    517  CB  ASN A  87       7.070   8.434 -16.338 
ATOM    518  CG  ASN A  87       6.033   8.383 -17.450 
ATOM    519  OD1 ASN A  87       5.564   7.312 -17.828 
ATOM    520  ND2 ASN A  87       5.650   9.574 -17.983 
ATOM    521  C   ASN A  87       9.381   7.966 -15.753 
ATOM    522  O   ASN A  87       9.660   7.005 -15.039 
ATOM    523  N   PRO A  88       9.943   9.130 -15.590 
ATOM    524  CA  PRO A  88      10.890   9.367 -14.542 
ATOM    525  CD  PRO A  88       9.915  10.189 -16.582 
ATOM    526  CB  PRO A  88      11.522  10.727 -14.851 
ATOM    527  CG  PRO A  88      10.555  11.384 -15.857 
ATOM    528  C   PRO A  88      10.168   9.304 -13.236 
ATOM    529  O   PRO A  88       9.050   9.812 -13.144 
ATOM    530  N   HIS A  89      10.804   8.706 -12.212 
ATOM    531  CA  HIS A  89      10.210   8.527 -10.923 
ATOM    532  ND1 HIS A  89       7.895   6.729  -9.424 
ATOM    533  CG  HIS A  89       9.268   6.743  -9.344 
ATOM    534  CB  HIS A  89      10.169   7.046 -10.506 
ATOM    535  NE2 HIS A  89       8.415   6.182  -7.333 
ATOM    536  CD2 HIS A  89       9.569   6.408  -8.061 
ATOM    537  CE1 HIS A  89       7.434   6.387  -8.195 
ATOM    538  C   HIS A  89      11.094   9.291 -10.006 
ATOM    539  O   HIS A  89      12.249   9.524 -10.348 
ATOM    540  N   ARG A  90      10.614   9.570  -8.777 
ATOM    541  CA  ARG A  90      11.134  10.633  -7.973 
ATOM    542  CB  ARG A  90      10.638  10.532  -6.524 
ATOM    543  CG  ARG A  90       9.118  10.621  -6.401 
ATOM    544  CD  ARG A  90       8.581  12.052  -6.436 
ATOM    545  NE  ARG A  90       7.099  11.972  -6.308 
ATOM    546  CZ  ARG A  90       6.398  13.027  -5.801 
ATOM    547  NH1 ARG A  90       7.050  14.164  -5.418 
ATOM    548  NH2 ARG A  90       5.043  12.938  -5.660 
ATOM    549  C   ARG A  90      12.627  10.723  -7.915 
ATOM    550  O   ARG A  90      13.186  11.625  -8.535 
ATOM    551  N   GLU A  91      13.353   9.801  -7.262 
ATOM    552  CA  GLU A  91      14.755  10.115  -7.224 
ATOM    553  CB  GLU A  91      15.367  10.061  -5.812 
ATOM    554  CG  GLU A  91      14.958  11.232  -4.914 
ATOM    555  CD  GLU A  91      13.537  11.000  -4.427 
ATOM    556  OE1 GLU A  91      13.280   9.918  -3.836 
ATOM    557  OE2 GLU A  91      12.688  11.907  -4.644 
ATOM    558  C   GLU A  91      15.504   9.143  -8.074 
ATOM    559  O   GLU A  91      15.859   8.056  -7.623 
ATOM    560  N   ASN A  92      15.780   9.542  -9.330 
ATOM    561  CA  ASN A  92      16.570   8.776 -10.253 
ATOM    562  CB  ASN A  92      18.015   8.583  -9.762 
ATOM    563  CG  ASN A  92      18.669   9.953  -9.678 
ATOM    564  OD1 ASN A  92      18.547  10.766 -10.593 
ATOM    565  ND2 ASN A  92      19.371  10.227  -8.547 
ATOM    566  C   ASN A  92      15.991   7.412 -10.460 
ATOM    567  O   ASN A  92      16.733   6.456 -10.678 
ATOM    568  N   LEU A  93      14.653   7.283 -10.421 
ATOM    569  CA  LEU A  93      14.046   5.998 -10.644 
ATOM    570  CB  LEU A  93      13.196   5.499  -9.462 
ATOM    571  CG  LEU A  93      14.013   5.127  -8.208 
ATOM    572  CD1 LEU A  93      13.097   4.644  -7.072 
ATOM    573  CD2 LEU A  93      15.107   4.099  -8.543 
ATOM    574  C   LEU A  93      13.141   6.137 -11.825 
ATOM    575  O   LEU A  93      12.979   7.226 -12.373 
ATOM    576  N   ARG A  94      12.563   5.007 -12.286 
ATOM    577  CA  ARG A  94      11.651   5.047 -13.395 
ATOM    578  CB  ARG A  94      12.264   4.533 -14.706 
ATOM    579  CG  ARG A  94      13.421   5.410 -15.185 
ATOM    580  CD  ARG A  94      13.981   5.008 -16.550 
ATOM    581  NE  ARG A  94      12.929   5.315 -17.557 
ATOM    582  CZ  ARG A  94      12.803   6.585 -18.040 
ATOM    583  NH1 ARG A  94      13.625   7.577 -17.590 
ATOM    584  NH2 ARG A  94      11.843   6.868 -18.966 
ATOM    585  C   ARG A  94      10.481   4.169 -13.054 
ATOM    586  O   ARG A  94      10.637   3.137 -12.403 
ATOM    587  N   ILE A  95       9.268   4.577 -13.488 
ATOM    588  CA  ILE A  95       8.059   3.839 -13.228 
ATOM    589  CB  ILE A  95       7.025   4.653 -12.501 
ATOM    590  CG1 ILE A  95       5.820   3.791 -12.084 
ATOM    591  CG2 ILE A  95       6.656   5.846 -13.397 
ATOM    592  CD1 ILE A  95       6.118   2.807 -10.956 
ATOM    593  C   ILE A  95       7.471   3.433 -14.552 
ATOM    594  O   ILE A  95       7.417   4.230 -15.487 
ATOM    595  N   SER A  96       7.017   2.167 -14.668 
ATOM    596  CA  SER A  96       6.520   1.669 -15.924 
ATOM    597  CB  SER A  96       6.521   0.132 -16.021 
ATOM    598  OG  SER A  96       5.638  -0.423 -15.057 
ATOM    599  C   SER A  96       5.122   2.137 -16.200 
ATOM    600  O   SER A  96       4.324   2.355 -15.289 
ATOM    601  N   LYS A  97       4.824   2.366 -17.497 
ATOM    602  CA  LYS A  97       3.513   2.735 -17.955 
ATOM    603  CB  LYS A  97       3.499   3.283 -19.390 
ATOM    604  CG  LYS A  97       4.096   4.687 -19.504 
ATOM    605  CD  LYS A  97       4.273   5.153 -20.949 
ATOM    606  CE  LYS A  97       4.718   6.611 -21.063 
ATOM    607  NZ  LYS A  97       6.152   6.728 -20.709 
ATOM    608  C   LYS A  97       2.610   1.543 -17.924 
ATOM    609  O   LYS A  97       1.429   1.655 -17.600 
ATOM    610  N   SER A  98       3.157   0.372 -18.304 
ATOM    611  CA  SER A  98       2.430  -0.864 -18.402 
ATOM    612  CB  SER A  98       3.113  -1.826 -19.387 
ATOM    613  OG  SER A  98       2.438  -3.069 -19.433 
ATOM    614  C   SER A  98       2.391  -1.529 -17.062 
ATOM    615  O   SER A  98       3.191  -1.233 -16.178 
ATOM    616  N   SER A  99       1.438  -2.468 -16.892 
ATOM    617  CA  SER A  99       1.316  -3.181 -15.654 
ATOM    618  CB  SER A  99      -0.138  -3.329 -15.182 
ATOM    619  OG  SER A  99      -0.171  -4.036 -13.953 
ATOM    620  C   SER A  99       1.866  -4.551 -15.901 
ATOM    621  O   SER A  99       1.756  -5.075 -17.006 
ATOM    622  N   PHE A 100       2.499  -5.160 -14.875 
ATOM    623  CA  PHE A 100       3.096  -6.452 -15.063 
ATOM    624  CB  PHE A 100       4.625  -6.462 -14.858 
ATOM    625  CG  PHE A 100       5.327  -5.637 -15.887 
ATOM    626  CD1 PHE A 100       5.439  -4.271 -15.743 
ATOM    627  CD2 PHE A 100       5.897  -6.234 -16.988 
ATOM    628  CE1 PHE A 100       6.097  -3.516 -16.687 
ATOM    629  CE2 PHE A 100       6.556  -5.484 -17.934 
ATOM    630  CZ  PHE A 100       6.657  -4.121 -17.787 
ATOM    631  C   PHE A 100       2.572  -7.384 -14.016 
ATOM    632  O   PHE A 100       2.195  -6.966 -12.922 
ATOM    633  N   GLN A 101       2.513  -8.691 -14.344 
ATOM    634  CA  GLN A 101       2.171  -9.658 -13.345 
ATOM    635  CB  GLN A 101       1.839 -11.052 -13.904 
ATOM    636  CG  GLN A 101       0.489 -11.131 -14.617 
ATOM    637  CD  GLN A 101      -0.593 -11.194 -13.547 
ATOM    638  OE1 GLN A 101      -0.366 -11.697 -12.449 
ATOM    639  NE2 GLN A 101      -1.804 -10.667 -13.873 
ATOM    640  C   GLN A 101       3.394  -9.793 -12.496 
ATOM    641  O   GLN A 101       4.508  -9.873 -13.015 
ATOM    642  N   VAL A 102       3.218  -9.802 -11.161 
ATOM    643  CA  VAL A 102       4.354  -9.886 -10.293 
ATOM    644  CB  VAL A 102       4.759  -8.562  -9.714 
ATOM    645  CG1 VAL A 102       5.195  -7.637 -10.861 
ATOM    646  CG2 VAL A 102       3.584  -8.007  -8.887 
ATOM    647  C   VAL A 102       4.011 -10.774  -9.139 
ATOM    648  O   VAL A 102       2.841 -11.025  -8.854 
ATOM    649  N   THR A 103       5.050 -11.314  -8.467 
ATOM    650  CA  THR A 103       4.829 -12.120  -7.304 
ATOM    651  CB  THR A 103       5.112 -13.577  -7.530 
ATOM    652  OG1 THR A 103       4.295 -14.080  -8.577 
ATOM    653  CG2 THR A 103       4.826 -14.343  -6.226 
ATOM    654  C   THR A 103       5.781 -11.637  -6.255 
ATOM    655  O   THR A 103       6.988 -11.574  -6.489 
ATOM    656  N   THR A 104       5.262 -11.297  -5.057 
ATOM    657  CA  THR A 104       6.109 -10.812  -4.005 
ATOM    658  CB  THR A 104       5.546  -9.614  -3.295 
ATOM    659  OG1 THR A 104       5.356  -8.546  -4.210 
ATOM    660  CG2 THR A 104       6.514  -9.193  -2.176 
ATOM    661  C   THR A 104       6.242 -11.896  -2.986 
ATOM    662  O   THR A 104       5.251 -12.502  -2.581 
ATOM    663  N   CYS A 105       7.490 -12.172  -2.555 
ATOM    664  CA  CYS A 105       7.738 -13.200  -1.586 
ATOM    665  CB  CYS A 105       8.849 -14.165  -2.029 
ATOM    666  SG  CYS A 105       8.448 -14.908  -3.639 
ATOM    667  C   CYS A 105       8.189 -12.511  -0.339 
ATOM    668  O   CYS A 105       9.178 -11.779  -0.349 
ATOM    669  N   LYS A 106       7.459 -12.730   0.774 
ATOM    670  CA  LYS A 106       7.781 -12.086   2.014 
ATOM    671  CB  LYS A 106       6.585 -11.338   2.628 
ATOM    672  CG  LYS A 106       6.127 -10.139   1.793 
ATOM    673  CD  LYS A 106       4.735  -9.634   2.178 
ATOM    674  CE  LYS A 106       4.309  -8.374   1.425 
ATOM    675  NZ  LYS A 106       5.014  -7.194   1.974 
ATOM    676  C   LYS A 106       8.204 -13.134   2.988 
ATOM    677  O   LYS A 106       7.514 -14.131   3.203 
ATOM    678  N   LEU A 107       9.370 -12.908   3.618 
ATOM    679  CA  LEU A 107       9.910 -13.866   4.533 
ATOM    680  CB  LEU A 107      11.381 -13.570   4.883 
ATOM    681  CG  LEU A 107      12.026 -14.570   5.857 
ATOM    682  CD1 LEU A 107      12.138 -15.973   5.238 
ATOM    683  CD2 LEU A 107      13.375 -14.044   6.370 
ATOM    684  C   LEU A 107       9.105 -13.824   5.787 
ATOM    685  O   LEU A 107       8.661 -12.764   6.225 
ATOM    686  N   HIS A 108       8.855 -15.005   6.380 
ATOM    687  CA  HIS A 108       8.191 -15.020   7.648 
ATOM    688  ND1 HIS A 108       6.503 -17.160   5.722 
ATOM    689  CG  HIS A 108       6.507 -16.861   7.063 
ATOM    690  CB  HIS A 108       6.725 -15.489   7.618 
ATOM    691  NE2 HIS A 108       6.076 -19.059   6.793 
ATOM    692  CD2 HIS A 108       6.247 -18.033   7.703 
ATOM    693  CE1 HIS A 108       6.239 -18.488   5.615 
ATOM    694  C   HIS A 108       8.993 -15.906   8.534 
ATOM    695  O   HIS A 108       9.644 -16.843   8.076 
ATOM    696  N   GLY A 109       8.958 -15.620   9.846 
ATOM    697  CA  GLY A 109       9.793 -16.334  10.759 
ATOM    698  C   GLY A 109      10.861 -15.362  11.144 
ATOM    699  O   GLY A 109      11.206 -14.465  10.376 
ATOM    700  N   GLY A 110      11.378 -15.513  12.376 
ATOM    701  CA  GLY A 110      12.344 -14.642  12.983 
ATOM    702  C   GLY A 110      13.717 -14.700  12.379 
ATOM    703  O   GLY A 110      14.419 -13.689  12.376 
ATOM    704  N   SER A 111      14.166 -15.876  11.892 
ATOM    705  CA  SER A 111      15.555 -15.993  11.521 
ATOM    706  CB  SER A 111      16.129 -17.404  11.740 
ATOM    707  OG  SER A 111      17.494 -17.439  11.353 
ATOM    708  C   SER A 111      15.827 -15.629  10.092 
ATOM    709  O   SER A 111      15.060 -15.888   9.167 
ATOM    710  N   PRO A 112      16.953 -14.967   9.967 
ATOM    711  CA  PRO A 112      17.492 -14.571   8.686 
ATOM    712  CD  PRO A 112      17.334 -14.031  11.015 
ATOM    713  CB  PRO A 112      18.504 -13.462   8.973 
ATOM    714  CG  PRO A 112      18.025 -12.860  10.301 
ATOM    715  C   PRO A 112      18.112 -15.709   7.930 
ATOM    716  O   PRO A 112      18.498 -15.507   6.778 
ATOM    717  N   TRP A 113      18.254 -16.900   8.543 
ATOM    718  CA  TRP A 113      18.952 -17.947   7.848 
ATOM    719  CB  TRP A 113      20.140 -18.493   8.653 
ATOM    720  CG  TRP A 113      21.239 -17.473   8.801 
ATOM    721  CD2 TRP A 113      22.171 -17.157   7.757 
ATOM    722  CD1 TRP A 113      21.549 -16.668   9.857 
ATOM    723  NE1 TRP A 113      22.625 -15.874   9.541 
ATOM    724  CE2 TRP A 113      23.017 -16.164   8.250 
ATOM    725  CE3 TRP A 113      22.310 -17.654   6.495 
ATOM    726  CZ2 TRP A 113      24.022 -15.652   7.480 
ATOM    727  CZ3 TRP A 113      23.322 -17.137   5.721 
ATOM    728  CH2 TRP A 113      24.162 -16.156   6.206 
ATOM    729  C   TRP A 113      18.019 -19.078   7.526 
ATOM    730  O   TRP A 113      16.980 -19.259   8.157 
ATOM    731  N   PRO A 114      18.387 -19.844   6.525 
ATOM    732  CA  PRO A 114      17.605 -20.941   6.018 
ATOM    733  CD  PRO A 114      19.726 -19.807   5.959 
ATOM    734  CB  PRO A 114      18.412 -21.510   4.849 
ATOM    735  CG  PRO A 114      19.865 -21.131   5.190 
ATOM    736  C   PRO A 114      17.349 -21.963   7.077 
ATOM    737  O   PRO A 114      18.132 -22.055   8.021 
ATOM    738  N   PRO A 115      16.287 -22.717   6.949 
ATOM    739  CA  PRO A 115      15.417 -22.592   5.810 
ATOM    740  CD  PRO A 115      16.308 -24.080   7.460 
ATOM    741  CB  PRO A 115      14.554 -23.850   5.796 
ATOM    742  CG  PRO A 115      15.436 -24.898   6.494 
ATOM    743  C   PRO A 115      14.624 -21.326   5.826 
ATOM    744  O   PRO A 115      14.324 -20.822   6.907 
ATOM    745  N   CYS A 116      14.262 -20.805   4.637 
ATOM    746  CA  CYS A 116      13.552 -19.559   4.576 
ATOM    747  CB  CYS A 116      14.136 -18.609   3.509 
ATOM    748  SG  CYS A 116      15.947 -18.432   3.606 
ATOM    749  C   CYS A 116      12.141 -19.851   4.153 
ATOM    750  O   CYS A 116      11.913 -20.416   3.083 
ATOM    751  N   GLN A 117      11.145 -19.461   4.980 
ATOM    752  CA  GLN A 117       9.776 -19.689   4.605 
ATOM    753  CB  GLN A 117       8.829 -20.057   5.761 
ATOM    754  CG  GLN A 117       9.262 -21.272   6.578 
ATOM    755  CD  GLN A 117       9.944 -20.724   7.818 
ATOM    756  OE1 GLN A 117      10.525 -19.641   7.791 
ATOM    757  NE2 GLN A 117       9.847 -21.480   8.943 
ATOM    758  C   GLN A 117       9.264 -18.399   4.045 
ATOM    759  O   GLN A 117       9.593 -17.322   4.542 
ATOM    760  N   TYR A 118       8.444 -18.476   2.979 
ATOM    761  CA  TYR A 118       7.961 -17.279   2.352 
ATOM    762  CB  TYR A 118       8.554 -17.047   0.952 
ATOM    763  CG  TYR A 118      10.003 -16.728   1.079 
ATOM    764  CD1 TYR A 118      10.406 -15.445   1.371 
ATOM    765  CD2 TYR A 118      10.958 -17.702   0.895 
ATOM    766  CE1 TYR A 118      11.740 -15.138   1.486 
ATOM    767  CE2 TYR A 118      12.294 -17.401   1.008 
ATOM    768  CZ  TYR A 118      12.686 -16.117   1.304 
ATOM    769  OH  TYR A 118      14.057 -15.806   1.420 
ATOM    770  C   TYR A 118       6.480 -17.356   2.150 
ATOM    771  O   TYR A 118       5.907 -18.436   2.018 
ATOM    772  N   ARG A 119       5.827 -16.174   2.139 
ATOM    773  CA  ARG A 119       4.427 -16.059   1.843 
ATOM    774  CB  ARG A 119       3.652 -15.202   2.858 
ATOM    775  CG  ARG A 119       3.673 -15.788   4.269 
ATOM    776  CD  ARG A 119       2.594 -16.840   4.518 
ATOM    777  NE  ARG A 119       2.885 -17.449   5.844 
ATOM    778  CZ  ARG A 119       1.863 -17.879   6.638 
ATOM    779  NH1 ARG A 119       0.571 -17.731   6.223 
ATOM    780  NH2 ARG A 119       2.135 -18.448   7.848 
ATOM    781  C   ARG A 119       4.365 -15.344   0.526 
ATOM    782  O   ARG A 119       5.061 -14.349   0.325 
ATOM    783  N   ALA A 120       3.524 -15.828  -0.411 
ATOM    784  CA  ALA A 120       3.516 -15.241  -1.722 
ATOM    785  CB  ALA A 120       3.540 -16.279  -2.857 
ATOM    786  C   ALA A 120       2.290 -14.411  -1.918 
ATOM    787  O   ALA A 120       1.191 -14.774  -1.498 
ATOM    788  N   THR A 121       2.473 -13.235  -2.553 
ATOM    789  CA  THR A 121       1.362 -12.387  -2.858 
ATOM    790  CB  THR A 121       1.414 -11.077  -2.132 
ATOM    791  OG1 THR A 121       1.493 -11.279  -0.729 
ATOM    792  CG2 THR A 121       0.136 -10.304  -2.467 
ATOM    793  C   THR A 121       1.454 -12.058  -4.319 
ATOM    794  O   THR A 121       2.368 -11.355  -4.746 
ATOM    795  N   ALA A 122       0.503 -12.561  -5.131 
ATOM    796  CA  ALA A 122       0.506 -12.258  -6.535 
ATOM    797  CB  ALA A 122      -0.363 -13.214  -7.372 
ATOM    798  C   ALA A 122      -0.051 -10.879  -6.695 
ATOM    799  O   ALA A 122      -0.797 -10.403  -5.841 
ATOM    800  N   GLY A 123       0.311 -10.190  -7.800 
ATOM    801  CA  GLY A 123      -0.202  -8.866  -8.009 
ATOM    802  C   GLY A 123      -0.066  -8.514  -9.455 
ATOM    803  O   GLY A 123       0.601  -9.210 -10.221 
ATOM    804  N   PHE A 124      -0.738  -7.418  -9.864 
ATOM    805  CA  PHE A 124      -0.677  -6.940 -11.215 
ATOM    806  CB  PHE A 124      -1.952  -7.333 -11.988 
ATOM    807  CG  PHE A 124      -1.880  -6.953 -13.427 
ATOM    808  CD1 PHE A 124      -1.110  -7.677 -14.309 
ATOM    809  CD2 PHE A 124      -2.620  -5.893 -13.902 
ATOM    810  CE1 PHE A 124      -1.058  -7.330 -15.640 
ATOM    811  CE2 PHE A 124      -2.573  -5.544 -15.231 
ATOM    812  CZ  PHE A 124      -1.789  -6.263 -16.103 
ATOM    813  C   PHE A 124      -0.614  -5.444 -11.112 
ATOM    814  O   PHE A 124      -1.586  -4.807 -10.707 
ATOM    815  N   ARG A 125       0.538  -4.838 -11.470 
ATOM    816  CA  ARG A 125       0.653  -3.408 -11.368 
ATOM    817  CB  ARG A 125       0.731  -2.905  -9.919 
ATOM    818  CG  ARG A 125       1.922  -3.477  -9.148 
ATOM    819  CD  ARG A 125       2.201  -2.737  -7.841 
ATOM    820  NE  ARG A 125       2.654  -1.368  -8.212 
ATOM    821  CZ  ARG A 125       2.539  -0.343  -7.320 
ATOM    822  NH1 ARG A 125       2.021  -0.575  -6.078 
ATOM    823  NH2 ARG A 125       2.940   0.912  -7.672 
ATOM    824  C   ARG A 125       1.930  -2.974 -12.029 
ATOM    825  O   ARG A 125       2.704  -3.796 -12.517 
ATOM    826  N   ASN A 126       2.164  -1.643 -12.058 
ATOM    827  CA  ASN A 126       3.348  -1.060 -12.631 
ATOM    828  CB  ASN A 126       3.319   0.475 -12.733 
ATOM    829  CG  ASN A 126       2.288   0.920 -13.750 
ATOM    830  OD1 ASN A 126       1.798   0.128 -14.551 
ATOM    831  ND2 ASN A 126       1.954   2.238 -13.724 
ATOM    832  C   ASN A 126       4.475  -1.326 -11.687 
ATOM    833  O   ASN A 126       4.252  -1.649 -10.522 
ATOM    834  N   VAL A 127       5.728  -1.187 -12.170 
ATOM    835  CA  VAL A 127       6.853  -1.442 -11.318 
ATOM    836  CB  VAL A 127       7.620  -2.670 -11.710 
ATOM    837  CG1 VAL A 127       6.692  -3.888 -11.560 
ATOM    838  CG2 VAL A 127       8.164  -2.479 -13.137 
ATOM    839  C   VAL A 127       7.801  -0.286 -11.389 
ATOM    840  O   VAL A 127       7.791   0.482 -12.349 
ATOM    841  N   VAL A 128       8.640  -0.129 -10.338 
ATOM    842  CA  VAL A 128       9.608   0.932 -10.290 
ATOM    843  CB  VAL A 128       9.558   1.739  -9.024 
ATOM    844  CG1 VAL A 128      10.684   2.788  -9.058 
ATOM    845  CG2 VAL A 128       8.156   2.343  -8.876 
ATOM    846  C   VAL A 128      10.968   0.306 -10.332 
ATOM    847  O   VAL A 128      11.242  -0.659  -9.620 
ATOM    848  N   VAL A 129      11.864   0.853 -11.180 
ATOM    849  CA  VAL A 129      13.192   0.316 -11.293 
ATOM    850  CB  VAL A 129      13.377  -0.597 -12.470 
ATOM    851  CG1 VAL A 129      12.475  -1.829 -12.285 
ATOM    852  CG2 VAL A 129      13.103   0.196 -13.761 
ATOM    853  C   VAL A 129      14.143   1.454 -11.487 
ATOM    854  O   VAL A 129      13.740   2.610 -11.599 
ATOM    855  N   ALA A 130      15.453   1.141 -11.469 
ATOM    856  CA  ALA A 130      16.471   2.102 -11.776 
ATOM    857  CB  ALA A 130      17.570   2.201 -10.704 
ATOM    858  C   ALA A 130      17.107   1.586 -13.029 
ATOM    859  O   ALA A 130      17.251   0.376 -13.195 
ATOM    860  N   CYS A 131      17.489   2.483 -13.964 
ATOM    861  CA  CYS A 131      18.044   1.992 -15.195 
ATOM    862  CB  CYS A 131      17.222   2.356 -16.450 
ATOM    863  SG  CYS A 131      15.649   1.450 -16.538 
ATOM    864  C   CYS A 131      19.424   2.528 -15.408 
ATOM    865  O   CYS A 131      19.772   3.615 -14.946 
ATOM    866  N   GLU A 132      20.255   1.724 -16.108 
ATOM    867  CA  GLU A 132      21.592   2.093 -16.475 
ATOM    868  CB  GLU A 132      22.653   1.496 -15.531 
ATOM    869  CG  GLU A 132      24.095   1.876 -15.875 
ATOM    870  CD  GLU A 132      25.017   1.153 -14.901 
ATOM    871  OE1 GLU A 132      24.867  -0.090 -14.759 
ATOM    872  OE2 GLU A 132      25.883   1.833 -14.288 
ATOM    873  C   GLU A 132      21.835   1.497 -17.828 
ATOM    874  O   GLU A 132      21.581   0.315 -18.054 
ATOM    875  N   ASN A 133      22.341   2.307 -18.771 
ATOM    876  CA  ASN A 133      22.633   1.807 -20.081 
ATOM    877  CB  ASN A 133      23.666   0.669 -20.045 
ATOM    878  CG  ASN A 133      24.142   0.395 -21.460 
ATOM    879  OD1 ASN A 133      23.716   1.047 -22.412 
ATOM    880  ND2 ASN A 133      25.042  -0.612 -21.602 
ATOM    881  C   ASN A 133      21.369   1.284 -20.700 
ATOM    882  O   ASN A 133      21.405   0.415 -21.569 
ATOM    883  N   GLY A 134      20.206   1.809 -20.274 
ATOM    884  CA  GLY A 134      18.973   1.431 -20.908 
ATOM    885  C   GLY A 134      18.488   0.100 -20.407 
ATOM    886  O   GLY A 134      17.601  -0.497 -21.016 
ATOM    887  N   LEU A 135      19.052  -0.410 -19.291 
ATOM    888  CA  LEU A 135      18.626  -1.689 -18.777 
ATOM    889  CB  LEU A 135      19.722  -2.763 -18.865 
ATOM    890  CG  LEU A 135      20.118  -3.122 -20.306 
ATOM    891  CD1 LEU A 135      21.217  -4.195 -20.327 
ATOM    892  CD2 LEU A 135      18.890  -3.538 -21.130 
ATOM    893  C   LEU A 135      18.301  -1.547 -17.317 
ATOM    894  O   LEU A 135      18.890  -0.715 -16.629 
ATOM    895  N   PRO A 136      17.352  -2.313 -16.825 
ATOM    896  CA  PRO A 136      17.021  -2.252 -15.420 
ATOM    897  CD  PRO A 136      16.196  -2.669 -17.633 
ATOM    898  CB  PRO A 136      15.657  -2.921 -15.271 
ATOM    899  CG  PRO A 136      15.011  -2.730 -16.653 
ATOM    900  C   PRO A 136      18.077  -2.865 -14.544 
ATOM    901  O   PRO A 136      18.366  -4.050 -14.698 
ATOM    902  N   VAL A 137      18.700  -2.052 -13.670 
ATOM    903  CA  VAL A 137      19.685  -2.428 -12.695 
ATOM    904  CB  VAL A 137      20.708  -1.352 -12.497 
ATOM    905  CG1 VAL A 137      21.444  -1.158 -13.835 
ATOM    906  CG2 VAL A 137      20.006  -0.082 -11.995 
ATOM    907  C   VAL A 137      19.111  -2.788 -11.354 
ATOM    908  O   VAL A 137      19.737  -3.522 -10.593 
ATOM    909  N   HIS A 138      17.948  -2.222 -10.978 
ATOM    910  CA  HIS A 138      17.482  -2.425  -9.634 
ATOM    911  ND1 HIS A 138      17.868  -2.477  -6.392 
ATOM    912  CG  HIS A 138      17.517  -1.474  -7.267 
ATOM    913  CB  HIS A 138      18.027  -1.352  -8.671 
ATOM    914  NE2 HIS A 138      16.458  -1.147  -5.302 
ATOM    915  CD2 HIS A 138      16.654  -0.671  -6.586 
ATOM    916  CE1 HIS A 138      17.208  -2.233  -5.232 
ATOM    917  C   HIS A 138      15.989  -2.347  -9.596 
ATOM    918  O   HIS A 138      15.368  -1.672 -10.416 
ATOM    919  N   LEU A 139      15.380  -3.059  -8.624 
ATOM    920  CA  LEU A 139      13.959  -3.022  -8.464 
ATOM    921  CB  LEU A 139      13.328  -4.424  -8.387 
ATOM    922  CG  LEU A 139      11.796  -4.427  -8.219 
ATOM    923  CD1 LEU A 139      11.097  -3.859  -9.466 
ATOM    924  CD2 LEU A 139      11.275  -5.821  -7.830 
ATOM    925  C   LEU A 139      13.692  -2.338  -7.155 
ATOM    926  O   LEU A 139      14.328  -2.642  -6.146 
ATOM    927  N   ASP A 140      12.744  -1.377  -7.146 
ATOM    928  CA  ASP A 140      12.392  -0.683  -5.938 
ATOM    929  CB  ASP A 140      11.787   0.709  -6.222 
ATOM    930  CG  ASP A 140      11.444   1.439  -4.927 
ATOM    931  OD1 ASP A 140      10.721   0.858  -4.076 
ATOM    932  OD2 ASP A 140      11.902   2.602  -4.774 
ATOM    933  C   ASP A 140      11.357  -1.523  -5.257 
ATOM    934  O   ASP A 140      10.230  -1.654  -5.728 
ATOM    935  N   GLN A 141      11.749  -2.130  -4.123 
ATOM    936  CA  GLN A 141      10.948  -3.011  -3.316 
ATOM    937  CB  GLN A 141      11.779  -3.783  -2.278 
ATOM    938  CG  GLN A 141      12.762  -4.776  -2.905 
ATOM    939  CD  GLN A 141      11.952  -5.908  -3.523 
ATOM    940  OE1 GLN A 141      12.497  -6.786  -4.190 
ATOM    941  NE2 GLN A 141      10.610  -5.884  -3.303 
ATOM    942  C   GLN A 141       9.851  -2.293  -2.576 
ATOM    943  O   GLN A 141       8.819  -2.893  -2.282 
ATOM    944  N   SER A 142      10.034  -0.997  -2.253 
ATOM    945  CA  SER A 142       9.150  -0.301  -1.351 
ATOM    946  CB  SER A 142       9.491   1.193  -1.188 
ATOM    947  OG  SER A 142       9.124   1.919  -2.352 
ATOM    948  C   SER A 142       7.710  -0.375  -1.771 
ATOM    949  O   SER A 142       6.824  -0.464  -0.923 
ATOM    950  N   ILE A 143       7.420  -0.350  -3.080 
ATOM    951  CA  ILE A 143       6.051  -0.356  -3.517 
ATOM    952  CB  ILE A 143       5.929  -0.210  -5.009 
ATOM    953  CG1 ILE A 143       6.581  -1.395  -5.742 
ATOM    954  CG2 ILE A 143       6.534   1.151  -5.388 
ATOM    955  CD1 ILE A 143       6.281  -1.418  -7.241 
ATOM    956  C   ILE A 143       5.389  -1.633  -3.085 
ATOM    957  O   ILE A 143       4.203  -1.660  -2.760 
ATOM    958  N   PHE A 144       6.139  -2.743  -3.129 
ATOM    959  CA  PHE A 144       5.663  -4.054  -2.785 
ATOM    960  CB  PHE A 144       6.569  -5.164  -3.332 
ATOM    961  CG  PHE A 144       6.507  -4.997  -4.812 
ATOM    962  CD1 PHE A 144       5.397  -5.403  -5.519 
ATOM    963  CD2 PHE A 144       7.560  -4.429  -5.496 
ATOM    964  CE1 PHE A 144       5.340  -5.244  -6.884 
ATOM    965  CE2 PHE A 144       7.507  -4.271  -6.860 
ATOM    966  CZ  PHE A 144       6.396  -4.677  -7.557 
ATOM    967  C   PHE A 144       5.482  -4.230  -1.309 
ATOM    968  O   PHE A 144       4.699  -5.077  -0.876 
ATOM    969  N   ARG A 145       6.264  -3.500  -0.495 
ATOM    970  CA  ARG A 145       6.177  -3.640   0.929 
ATOM    971  CB  ARG A 145       7.187  -2.736   1.646 
ATOM    972  CG  ARG A 145       8.616  -2.950   1.149 
ATOM    973  CD  ARG A 145       9.671  -2.223   1.979 
ATOM    974  NE  ARG A 145       9.994  -3.112   3.127 
ATOM    975  CZ  ARG A 145      10.901  -4.116   2.955 
ATOM    976  NH1 ARG A 145      11.537  -4.250   1.755 
ATOM    977  NH2 ARG A 145      11.162  -4.987   3.973 
ATOM    978  C   ARG A 145       4.810  -3.223   1.343 
ATOM    979  O   ARG A 145       4.160  -3.893   2.145 
ATOM    980  N   ARG A 146       4.339  -2.101   0.769 
ATOM    981  CA  ARG A 146       3.061  -1.554   1.109 
ATOM    982  CB  ARG A 146       2.944  -0.061   0.750 
ATOM    983  CG  ARG A 146       4.017   0.799   1.422 
ATOM    984  CD  ARG A 146       3.933   2.291   1.088 
ATOM    985  NE  ARG A 146       5.205   2.914   1.552 
ATOM    986  CZ  ARG A 146       6.283   2.930   0.714 
ATOM    987  NH1 ARG A 146       6.168   2.412  -0.544 
ATOM    988  NH2 ARG A 146       7.470   3.456   1.131 
ATOM    989  C   ARG A 146       2.016  -2.301   0.298 
ATOM    990  O   ARG A 146       1.257  -1.625  -0.446 
ATOM    991  OXT ARG A 146       1.959  -3.554   0.415 
TER
HEADER lig_64.pdb
ATOM      1  P    DC A   1     394.290 351.135-294.783 
ATOM      2  OP1  DC A   1     395.702 351.294-294.369 
ATOM      3  OP2  DC A   1     393.783 349.746-294.841 
ATOM      4  O5'  DC A   1     393.348 352.012-293.833 
ATOM      5  C5'  DC A   1     393.129 353.399-294.154 
ATOM      6  C4'  DC A   1     391.662 353.744-293.986 
ATOM      7  O4'  DC A   1     390.891 353.496-295.196 
ATOM      8  C3'  DC A   1     390.914 352.962-292.906 
ATOM      9  O3'  DC A   1     389.978 353.828-292.276 
ATOM     10  C2'  DC A   1     390.142 351.887-293.671 
ATOM     11  C1'  DC A   1     389.724 352.769-294.843 
ATOM     12  N1   DC A   1     389.276 352.003-296.039 
ATOM     13  C2   DC A   1     388.257 352.549-296.816 
ATOM     14  O2   DC A   1     387.772 353.636-296.484 
ATOM     15  N3   DC A   1     387.834 351.866-297.910 
ATOM     16  C4   DC A   1     388.387 350.690-298.236 
ATOM     17  N4   DC A   1     387.939 350.062-299.313 
ATOM     18  C5   DC A   1     389.435 350.111-297.451 
ATOM     19  C6   DC A   1     389.844 350.809-296.361 
ATOM     20  P    DA A   2     389.764 353.722-290.693 
ATOM     21  OP1  DA A   2     390.804 354.514-289.999 
ATOM     22  OP2  DA A   2     389.662 352.299-290.302 
ATOM     23  O5'  DA A   2     388.341 354.430-290.518 
ATOM     24  C5'  DA A   2     387.957 355.465-291.443 
ATOM     25  C4'  DA A   2     386.514 355.273-291.866 
ATOM     26  O4'  DA A   2     386.387 354.398-293.024 
ATOM     27  C3'  DA A   2     385.593 354.641-290.823 
ATOM     28  O3'  DA A   2     384.308 355.244-290.917 
ATOM     29  C2'  DA A   2     385.475 353.177-291.247 
ATOM     30  C1'  DA A   2     385.381 353.435-292.748 
ATOM     31  N9   DA A   2     385.653 352.231-293.581 
ATOM     32  C8   DA A   2     386.525 351.209-293.336 
ATOM     33  N7   DA A   2     386.535 350.295-294.257 
ATOM     34  C5   DA A   2     385.602 350.743-295.182 
ATOM     35  C6   DA A   2     385.147 350.213-296.401 
ATOM     36  N6   DA A   2     385.594 349.060-296.919 
ATOM     37  N1   DA A   2     384.211 350.912-297.069 
ATOM     38  C2   DA A   2     383.771 352.057-296.549 
ATOM     39  N3   DA A   2     384.119 352.647-295.426 
ATOM     40  C4   DA A   2     385.056 351.927-294.777 
ATOM     41  P    DT A   3     383.497 355.555-289.573 
ATOM     42  OP1  DT A   3     383.947 356.849-289.011 
ATOM     43  OP2  DT A   3     383.577 354.391-288.664 
ATOM     44  O5'  DT A   3     382.005 355.700-290.130 
ATOM     45  C5'  DT A   3     381.805 356.181-291.473 
ATOM     46  C4'  DT A   3     380.749 355.345-292.171 
ATOM     47  O4'  DT A   3     381.313 354.177-292.832 
ATOM     48  C3'  DT A   3     379.657 354.768-291.272 
ATOM     49  O3'  DT A   3     378.421 354.790-291.977 
ATOM     50  C2'  DT A   3     380.065 353.312-291.052 
ATOM     51  C1'  DT A   3     380.536 353.044-292.477 
ATOM     52  N1   DT A   3     381.397 351.834-292.606 
ATOM     53  C2   DT A   3     381.282 351.105-293.765 
ATOM     54  O2   DT A   3     380.519 351.408-294.667 
ATOM     55  N3   DT A   3     382.094 349.991-293.849 
ATOM     56  C4   DT A   3     382.990 349.557-292.893 
ATOM     57  O4   DT A   3     383.664 348.543-293.080 
ATOM     58  C5   DT A   3     383.039 350.388-291.712 
ATOM     59  C7   DT A   3     383.988 349.986-290.622 
ATOM     60  C6   DT A   3     382.260 351.476-291.605 
ATOM     61  P    DG A   4     377.083 355.172-291.187 
ATOM     62  OP1  DG A   4     376.950 356.645-291.122 
ATOM     63  OP2  DG A   4     377.052 354.460-289.890 
ATOM     64  O5'  DG A   4     375.961 354.572-292.157 
ATOM     65  C5'  DG A   4     376.222 354.508-293.571 
ATOM     66  C4'  DG A   4     375.770 353.170-294.121 
ATOM     67  O4'  DG A   4     376.810 352.153-294.033 
ATOM     68  C3'  DG A   4     374.571 352.533-293.419 
ATOM     69  O3'  DG A   4     373.765 351.875-294.389 
ATOM     70  C2'  DG A   4     375.180 351.476-292.496 
ATOM     71  C1'  DG A   4     376.241 350.979-293.473 
ATOM     72  N9   DG A   4     377.334 350.201-292.826 
ATOM     73  C8   DG A   4     377.900 350.364-291.579 
ATOM     74  N7   DG A   4     378.850 349.503-291.308 
ATOM     75  C5   DG A   4     378.919 348.714-292.455 
ATOM     76  C6   DG A   4     379.762 347.612-292.756 
ATOM     77  O6   DG A   4     380.636 347.099-292.063 
ATOM     78  N1   DG A   4     379.498 347.101-294.035 
ATOM     79  C2   DG A   4     378.545 347.590-294.907 
ATOM     80  N2   DG A   4     378.449 346.962-296.082 
ATOM     81  N3   DG A   4     377.755 348.623-294.623 
ATOM     82  C4   DG A   4     377.998 349.131-293.387 
ATOM     83  P    DA A   5     372.172 351.954-294.256 
ATOM     84  OP1  DA A   5     371.686 353.215-294.861 
ATOM     85  OP2  DA A   5     371.779 351.715-292.850 
ATOM     86  O5'  DA A   5     371.717 350.714-295.159 
ATOM     87  C5'  DA A   5     372.543 350.322-296.272 
ATOM     88  C4'  DA A   5     372.679 348.813-296.309 
ATOM     89  O4'  DA A   5     373.796 348.336-295.505 
ATOM     90  C3'  DA A   5     371.481 348.023-295.781 
ATOM     91  O3'  DA A   5     371.320 346.849-296.569 
ATOM     92  C2'  DA A   5     371.886 347.606-294.367 
ATOM     93  C1'  DA A   5     373.338 347.267-294.691 
ATOM     94  N9   DA A   5     374.217 347.190-293.492 
ATOM     95  C8   DA A   5     374.154 347.929-292.344 
ATOM     96  N7   DA A   5     375.066 347.624-291.474 
ATOM     97  C5   DA A   5     375.789 346.611-292.087 
ATOM     98  C6   DA A   5     376.900 345.856-291.674 
ATOM     99  N6   DA A   5     377.505 346.017-290.489 
ATOM    100  N1   DA A   5     377.368 344.927-292.528 
ATOM    101  C2   DA A   5     376.764 344.772-293.704 
ATOM    102  N3   DA A   5     375.726 345.413-294.196 
ATOM    103  C4   DA A   5     375.276 346.337-293.322 
ATOM    104  P    DA A   6     369.841 346.367-296.947 
ATOM    105  OP1  DA A   6     369.367 347.105-298.139 
ATOM    106  OP2  DA A   6     368.974 346.442-295.751 
ATOM    107  O5'  DA A   6     370.097 344.834-297.329 
ATOM    108  C5'  DA A   6     371.372 344.457-297.882 
ATOM    109  C4'  DA A   6     371.858 343.173-297.237 
ATOM    110  O4'  DA A   6     372.625 343.418-296.024 
ATOM    111  C3'  DA A   6     370.768 342.198-296.794 
ATOM    112  O3'  DA A   6     371.219 340.868-297.022 
ATOM    113  C2'  DA A   6     370.642 342.417-295.286 
ATOM    114  C1'  DA A   6     372.135 342.561-295.004 
ATOM    115  N9   DA A   6     372.438 343.188-293.687 
ATOM    116  C8   DA A   6     371.741 344.163-293.032 
ATOM    117  N7   DA A   6     372.259 344.503-291.893 
ATOM    118  C5   DA A   6     373.383 343.696-291.784 
ATOM    119  C6   DA A   6     374.370 343.575-290.791 
ATOM    120  N6   DA A   6     374.381 344.304-289.666 
ATOM    121  N1   DA A   6     375.348 342.674-290.997 
ATOM    122  C2   DA A   6     375.332 341.952-292.117 
ATOM    123  N3   DA A   6     374.469 341.977-293.108 
ATOM    124  C4   DA A   6     373.500 342.887-292.878 
ATOM    125  P    DG A   7     370.181 339.779-297.567 
ATOM    126  OP1  DG A   7     370.080 339.885-299.041 
ATOM    127  OP2  DG A   7     368.909 339.889-296.820 
ATOM    128  O5'  DG A   7     370.919 338.415-297.175 
ATOM    129  C5'  DG A   7     372.357 338.389-297.124 
ATOM    130  C4'  DG A   7     372.819 337.643-295.888 
ATOM    131  O4'  DG A   7     372.943 338.515-294.728 
ATOM    132  C3'  DG A   7     371.902 336.519-295.408 
ATOM    133  O3'  DG A   7     372.702 335.453-294.912 
ATOM    134  C2'  DG A   7     371.124 337.125-294.240 
ATOM    135  C1'  DG A   7     372.292 337.894-293.630 
ATOM    136  N9   DG A   7     371.875 338.959-292.677 
ATOM    137  C8   DG A   7     370.762 339.770-292.709 
ATOM    138  N7   DG A   7     370.687 340.615-291.709 
ATOM    139  C5   DG A   7     371.831 340.343-290.961 
ATOM    140  C6   DG A   7     372.299 340.937-289.759 
ATOM    141  O6   DG A   7     371.792 341.840-289.098 
ATOM    142  N1   DG A   7     373.506 340.359-289.339 
ATOM    143  C2   DG A   7     374.172 339.342-289.995 
ATOM    144  N2   DG A   7     375.310 338.930-289.432 
ATOM    145  N3   DG A   7     373.732 338.787-291.121 
ATOM    146  C4   DG A   7     372.563 339.335-291.542 
ATOM    147  P    DA A   8     372.262 333.944-295.220 
ATOM    148  OP1  DA A   8     372.752 333.547-296.559 
ATOM    149  OP2  DA A   8     370.808 333.795-294.990 
ATOM    150  O5'  DA A   8     373.069 333.144-294.093 
ATOM    151  C5'  DA A   8     374.325 333.672-293.625 
ATOM    152  C4'  DA A   8     374.399 333.569-292.114 
ATOM    153  O4'  DA A   8     373.831 334.735-291.449 
ATOM    154  C3'  DA A   8     373.654 332.390-291.490 
ATOM    155  O3'  DA A   8     374.404 331.906-290.383 
ATOM    156  C2'  DA A   8     372.348 332.989-290.967 
ATOM    157  C1'  DA A   8     372.951 334.284-290.431 
ATOM    158  N9   DA A   8     371.946 335.354-290.182 
ATOM    159  C8   DA A   8     370.803 335.624-290.879 
ATOM    160  N7   DA A   8     370.128 336.629-290.413 
ATOM    161  C5   DA A   8     370.878 337.060-289.327 
ATOM    162  C6   DA A   8     370.695 338.102-288.404 
ATOM    163  N6   DA A   8     369.648 338.939-288.430 
ATOM    164  N1   DA A   8     371.630 338.253-287.447 
ATOM    165  C2   DA A   8     372.668 337.419-287.426 
ATOM    166  N3   DA A   8     372.943 336.416-288.229 
ATOM    167  C4   DA A   8     371.992 336.285-289.177 
ATOM    168  P    DA A   9     374.492 330.326-290.136 
ATOM    169  OP1  DA A   9     375.564 329.751-290.979 
ATOM    170  OP2  DA A   9     373.149 329.725-290.294 
ATOM    171  O5'  DA A   9     374.928 330.270-288.598 
ATOM    172  C5'  DA A   9     375.721 331.344-288.058 
ATOM    173  C4'  DA A   9     375.192 331.744-286.695 
ATOM    174  O4'  DA A   9     374.150 332.757-286.780 
ATOM    175  C3'  DA A   9     374.553 330.624-285.875 
ATOM    176  O3'  DA A   9     374.875 330.818-284.502 
ATOM    177  C2'  DA A   9     373.048 330.824-286.053 
ATOM    178  C1'  DA A   9     373.060 332.347-285.967 
ATOM    179  N9   DA A   9     371.823 332.987-286.494 
ATOM    180  C8   DA A   9     371.037 332.584-287.535 
ATOM    181  N7   DA A   9     370.018 333.356-287.754 
ATOM    182  C5   DA A   9     370.135 334.345-286.787 
ATOM    183  C6   DA A   9     369.354 335.473-286.486 
ATOM    184  N6   DA A   9     368.247 335.809-287.164 
ATOM    185  N1   DA A   9     369.753 336.247-285.459 
ATOM    186  C2   DA A   9     370.854 335.909-284.790 
ATOM    187  N3   DA A   9     371.659 334.885-284.978 
ATOM    188  C4   DA A   9     371.237 334.127-286.011 
ATOM    189  P    DA A  10     375.217 329.543-283.598 
ATOM    190  OP1  DA A  10     376.641 329.180-283.771 
ATOM    191  OP2  DA A  10     374.236 328.468-283.864 
ATOM    192  O5'  DA A  10     374.985 330.128-282.126 
ATOM    193  C5'  DA A  10     375.215 331.529-281.888 
ATOM    194  C4'  DA A  10     374.098 332.101-281.037 
ATOM    195  O4'  DA A  10     372.977 332.574-281.838 
ATOM    196  C3'  DA A  10     373.458 331.133-280.042 
ATOM    197  O3'  DA A  10     373.135 331.843-278.853 
ATOM    198  C2'  DA A  10     372.157 330.692-280.713 
ATOM    199  C1'  DA A  10     371.779 332.058-281.280 
ATOM    200  N9   DA A  10     370.754 331.996-282.359 
ATOM    201  C8   DA A  10     370.581 331.032-283.309 
ATOM    202  N7   DA A  10     369.592 331.262-284.116 
ATOM    203  C5   DA A  10     369.070 332.468-283.670 
ATOM    204  C6   DA A  10     367.996 333.258-284.113 
ATOM    205  N6   DA A  10     367.219 332.933-285.156 
ATOM    206  N1   DA A  10     367.748 334.399-283.443 
ATOM    207  C2   DA A  10     368.524 334.717-282.408 
ATOM    208  N3   DA A  10     369.548 334.063-281.906 
ATOM    209  C4   DA A  10     369.775 332.925-282.594 
ATOM    210  P    DG A  11     373.363 331.129-277.438 
ATOM    211  OP1  DG A  11     374.775 331.289-277.023 
ATOM    212  OP2  DG A  11     372.856 329.741-277.495 
ATOM    213  O5'  DG A  11     372.420 332.006-276.487 
ATOM    214  C5'  DG A  11     372.201 333.393-276.808 
ATOM    215  C4'  DG A  11     370.734 333.738-276.641 
ATOM    216  O4'  DG A  11     369.964 333.490-277.851 
ATOM    217  C3'  DG A  11     369.987 332.956-275.561 
ATOM    218  O3'  DG A  11     369.050 333.823-274.930 
ATOM    219  C2'  DG A  11     369.215 331.881-276.325 
ATOM    220  C1'  DG A  11     368.797 332.763-277.497 
ATOM    221  N9   DG A  11     368.349 331.997-278.694 
ATOM    222  C8   DG A  11     368.799 330.786-279.172 
ATOM    223  N7   DG A  11     368.189 330.380-280.258 
ATOM    224  C5   DG A  11     367.269 331.394-280.519 
ATOM    225  C6   DG A  11     366.320 331.520-281.567 
ATOM    226  O6   DG A  11     366.094 330.750-282.497 
ATOM    227  N1   DG A  11     365.585 332.708-281.453 
ATOM    228  C2   DG A  11     365.746 333.651-280.457 
ATOM    229  N2   DG A  11     364.947 334.719-280.525 
ATOM    230  N3   DG A  11     366.638 333.532-279.474 
ATOM    231  C4   DG A  11     367.358 332.385-279.570 
ATOM    232  P    DA A  12     368.837 333.716-273.348 
ATOM    233  OP1  DA A  12     369.876 334.508-272.653 
ATOM    234  OP2  DA A  12     368.735 332.293-272.956 
ATOM    235  O5'  DA A  12     367.413 334.424-273.172 
ATOM    236  C5'  DA A  12     367.030 335.459-274.097 
ATOM    237  C4'  DA A  12     365.586 335.267-274.521 
ATOM    238  O4'  DA A  12     365.459 334.392-275.678 
ATOM    239  C3'  DA A  12     364.666 334.635-273.478 
ATOM    240  O3'  DA A  12     363.381 335.238-273.571 
ATOM    241  C2'  DA A  12     364.548 333.171-273.901 
ATOM    242  C1'  DA A  12     364.454 333.429-275.402 
ATOM    243  N9   DA A  12     364.726 332.225-276.236 
ATOM    244  C8   DA A  12     365.597 331.203-275.991 
ATOM    245  N7   DA A  12     365.608 330.289-276.911 
ATOM    246  C5   DA A  12     364.674 330.737-277.837 
ATOM    247  C6   DA A  12     364.219 330.207-279.055 
ATOM    248  N6   DA A  12     364.667 329.054-279.574 
ATOM    249  N1   DA A  12     363.283 330.906-279.724 
ATOM    250  C2   DA A  12     362.843 332.051-279.203 
ATOM    251  N3   DA A  12     363.192 332.641-278.081 
ATOM    252  C4   DA A  12     364.128 331.921-277.431 
ATOM    253  P    DC A  13     362.570 335.550-272.227 
ATOM    254  OP1  DC A  13     363.019 336.843-271.665 
ATOM    255  OP2  DC A  13     362.650 334.385-271.318 
ATOM    256  O5'  DC A  13     361.078 335.694-272.785 
ATOM    257  C5'  DC A  13     360.877 336.175-274.128 
ATOM    258  C4'  DC A  13     359.822 335.340-274.826 
ATOM    259  O4'  DC A  13     360.386 334.172-275.487 
ATOM    260  C3'  DC A  13     358.729 334.762-273.927 
ATOM    261  O3'  DC A  13     357.494 334.784-274.631 
ATOM    262  C2'  DC A  13     359.137 333.306-273.707 
ATOM    263  C1'  DC A  13     359.609 333.038-275.132 
ATOM    264  N1   DC A  13     360.470 331.828-275.261 
ATOM    265  C2   DC A  13     360.364 331.079-276.429 
ATOM    266  O2   DC A  13     359.569 331.444-277.303 
ATOM    267  N3   DC A  13     361.140 329.972-276.566 
ATOM    268  C4   DC A  13     361.988 329.610-275.596 
ATOM    269  N4   DC A  13     362.723 328.523-275.777 
ATOM    270  C5   DC A  13     362.111 330.367-274.386 
ATOM    271  C6   DC A  13     361.328 331.469-274.269 
ATOM    272  P    DG A  14     356.155 335.167-273.841 
ATOM    273  OP1  DG A  14     356.022 336.639-273.776 
ATOM    274  OP2  DG A  14     356.124 334.454-272.544 
ATOM    275  O5'  DG A  14     355.033 334.566-274.811 
ATOM    276  C5'  DG A  14     355.295 334.502-276.225 
ATOM    277  C4'  DG A  14     354.843 333.164-276.775 
ATOM    278  O4'  DG A  14     355.882 332.147-276.688 
ATOM    279  C3'  DG A  14     353.644 332.527-276.073 
ATOM    280  O3'  DG A  14     352.837 331.869-277.044 
ATOM    281  C2'  DG A  14     354.253 331.470-275.151 
ATOM    282  C1'  DG A  14     355.314 330.974-276.128 
ATOM    283  N9   DG A  14     356.407 330.195-275.480 
ATOM    284  C8   DG A  14     356.972 330.358-274.234 
ATOM    285  N7   DG A  14     357.923 329.498-273.963 
ATOM    286  C5   DG A  14     357.992 328.708-275.109 
ATOM    287  C6   DG A  14     358.835 327.607-275.411 
ATOM    288  O6   DG A  14     359.708 327.093-274.718 
ATOM    289  N1   DG A  14     358.571 327.096-276.689 
ATOM    290  C2   DG A  14     357.617 327.584-277.561 
ATOM    291  N2   DG A  14     357.521 326.956-278.736 
ATOM    292  N3   DG A  14     356.828 328.618-277.277 
ATOM    293  C4   DG A  14     357.071 329.125-276.041 
ATOM    294  P    DT A  15     351.245 331.948-276.911 
ATOM    295  OP1  DT A  15     350.758 333.210-277.516 
ATOM    296  OP2  DT A  15     350.851 331.710-275.505 
ATOM    297  O5'  DT A  15     350.790 330.708-277.814 
ATOM    298  C5'  DT A  15     351.616 330.316-278.926 
ATOM    299  C4'  DT A  15     351.751 328.807-278.964 
ATOM    300  O4'  DT A  15     352.869 328.330-278.160 
ATOM    301  C3'  DT A  15     350.554 328.017-278.435 
ATOM    302  O3'  DT A  15     350.392 326.844-279.223 
ATOM    303  C2'  DT A  15     350.958 327.600-277.022 
ATOM    304  C1'  DT A  15     352.411 327.261-277.345 
ATOM    305  N1   DT A  15     353.289 327.185-276.146 
ATOM    306  C2   DT A  15     354.303 326.257-276.172 
ATOM    307  O2   DT A  15     354.500 325.516-277.119 
ATOM    308  N3   DT A  15     355.097 326.214-275.042 
ATOM    309  C4   DT A  15     354.963 327.003-273.917 
ATOM    310  O4   DT A  15     355.737 326.872-272.966 
ATOM    311  C5   DT A  15     353.872 327.945-273.984 
ATOM    312  C7   DT A  15     353.657 328.842-272.800 
ATOM    313  C6   DT A  15     353.084 328.008-275.070 
ATOM    314  P    DG A  16     348.913 326.361-279.601 
ATOM    315  OP1  DG A  16     348.440 327.099-280.793 
ATOM    316  OP2  DG A  16     348.046 326.436-278.405 
ATOM    317  O5'  DG A  16     349.170 324.828-279.983 
ATOM    318  C5'  DG A  16     350.444 324.451-280.537 
ATOM    319  C4'  DG A  16     350.930 323.167-279.892 
ATOM    320  O4'  DG A  16     351.697 323.412-278.679 
ATOM    321  C3'  DG A  16     349.840 322.192-279.448 
ATOM    322  O3'  DG A  16     350.291 320.862-279.677 
ATOM    323  C2'  DG A  16     349.714 322.411-277.941 
ATOM    324  C1'  DG A  16     351.207 322.555-277.658 
ATOM    325  N9   DG A  16     351.510 323.183-276.342 
ATOM    326  C8   DG A  16     350.820 324.165-275.666 
ATOM    327  N7   DG A  16     351.355 324.500-274.517 
ATOM    328  C5   DG A  16     352.479 323.680-274.425 
ATOM    329  C6   DG A  16     353.459 323.584-273.403 
ATOM    330  O6   DG A  16     353.538 324.213-272.351 
ATOM    331  N1   DG A  16     354.430 322.621-273.713 
ATOM    332  C2   DG A  16     354.450 321.852-274.860 
ATOM    333  N2   DG A  16     355.463 320.989-274.968 
ATOM    334  N3   DG A  16     353.531 321.943-275.819 
ATOM    335  C4   DG A  16     352.583 322.873-275.533 
ATOM    336  P    DC A  17     349.253 319.773-280.222 
ATOM    337  OP1  DC A  17     349.152 319.879-281.695 
ATOM    338  OP2  DC A  17     347.981 319.883-279.474 
ATOM    339  O5'  DC A  17     349.991 318.409-279.829 
ATOM    340  C5'  DC A  17     351.430 318.384-279.779 
ATOM    341  C4'  DC A  17     351.892 317.637-278.543 
ATOM    342  O4'  DC A  17     352.016 318.509-277.383 
ATOM    343  C3'  DC A  17     350.975 316.513-278.063 
ATOM    344  O3'  DC A  17     351.775 315.447-277.567 
ATOM    345  C2'  DC A  17     350.197 317.120-276.895 
ATOM    346  C1'  DC A  17     351.365 317.888-276.285 
ATOM    347  N1   DC A  17     350.948 318.953-275.331 
ATOM    348  C2   DC A  17     351.768 319.200-274.233 
ATOM    349  O2   DC A  17     352.799 318.532-274.097 
ATOM    350  N3   DC A  17     351.405 320.167-273.352 
ATOM    351  C4   DC A  17     350.280 320.870-273.535 
ATOM    352  N4   DC A  17     349.969 321.802-272.648 
ATOM    353  C5   DC A  17     349.422 320.631-274.657 
ATOM    354  C6   DC A  17     349.802 319.661-275.526 
ATOM    355  P    DG A  18     351.334 313.938-277.874 
ATOM    356  OP1  DG A  18     351.824 313.541-279.214 
ATOM    357  OP2  DG A  18     349.881 313.789-277.644 
ATOM    358  O5'  DG A  18     352.142 313.138-276.748 
ATOM    359  C5'  DG A  18     353.397 313.666-276.279 
ATOM    360  C4'  DG A  18     353.472 313.563-274.769 
ATOM    361  O4'  DG A  18     352.904 314.729-274.104 
ATOM    362  C3'  DG A  18     352.727 312.384-274.144 
ATOM    363  O3'  DG A  18     353.477 311.900-273.037 
ATOM    364  C2'  DG A  18     351.421 312.983-273.622 
ATOM    365  C1'  DG A  18     352.024 314.279-273.085 
ATOM    366  N9   DG A  18     351.018 315.349-272.837 
ATOM    367  C8   DG A  18     349.860 315.635-273.528 
ATOM    368  N7   DG A  18     349.189 316.653-273.046 
ATOM    369  C5   DG A  18     349.956 317.070-271.959 
ATOM    370  C6   DG A  18     349.740 318.133-271.043 
ATOM    371  O6   DG A  18     348.813 318.937-271.002 
ATOM    372  N1   DG A  18     350.767 318.205-270.091 
ATOM    373  C2   DG A  18     351.858 317.361-270.033 
ATOM    374  N2   DG A  18     352.729 317.596-269.047 
ATOM    375  N3   DG A  18     352.060 316.365-270.893 
ATOM    376  C4   DG A  18     351.074 316.282-271.822 
ATOM    377  P    DG A  19     353.564 310.320-272.791 
ATOM    378  OP1  DG A  19     354.636 309.745-273.634 
ATOM    379  OP2  DG A  19     352.221 309.719-272.948 
ATOM    380  O5'  DG A  19     354.000 310.264-271.252 
ATOM    381  C5'  DG A  19     354.793 311.338-270.713 
ATOM    382  C4'  DG A  19     354.265 311.739-269.349 
ATOM    383  O4'  DG A  19     353.222 312.751-269.434 
ATOM    384  C3'  DG A  19     353.626 310.618-268.529 
ATOM    385  O3'  DG A  19     353.947 310.812-267.157 
ATOM    386  C2'  DG A  19     352.121 310.818-268.708 
ATOM    387  C1'  DG A  19     352.133 312.341-268.622 
ATOM    388  N9   DG A  19     350.896 312.981-269.148 
ATOM    389  C8   DG A  19     350.091 312.589-270.196 
ATOM    390  N7   DG A  19     349.065 313.378-270.406 
ATOM    391  C5   DG A  19     349.199 314.363-269.428 
ATOM    392  C6   DG A  19     348.388 315.493-269.152 
ATOM    393  O6   DG A  19     347.367 315.866-269.723 
ATOM    394  N1   DG A  19     348.888 316.230-268.068 
ATOM    395  C2   DG A  19     350.023 315.916-267.348 
ATOM    396  N2   DG A  19     350.333 316.747-266.350 
ATOM    397  N3   DG A  19     350.784 314.855-267.608 
ATOM    398  C4   DG A  19     350.313 314.129-268.656 
ATOM    399  P    DA A  20     354.289 309.537-266.252 
ATOM    400  OP1  DA A  20     355.713 309.174-266.425 
ATOM    401  OP2  DA A  20     353.308 308.462-266.519 
ATOM    402  O5'  DA A  20     354.057 310.122-264.781 
ATOM    403  C5'  DA A  20     354.288 311.524-264.542 
ATOM    404  C4'  DA A  20     353.171 312.095-263.692 
ATOM    405  O4'  DA A  20     352.050 312.568-264.492 
ATOM    406  C3'  DA A  20     352.530 311.127-262.697 
ATOM    407  O3'  DA A  20     352.207 311.837-261.507 
ATOM    408  C2'  DA A  20     351.230 310.686-263.368 
ATOM    409  C1'  DA A  20     350.851 312.052-263.934 
ATOM    410  N9   DA A  20     349.827 311.990-265.014 
ATOM    411  C8   DA A  20     349.653 311.026-265.964 
ATOM    412  N7   DA A  20     348.664 311.256-266.771 
ATOM    413  C5   DA A  20     348.142 312.462-266.325 
ATOM    414  C6   DA A  20     347.069 313.252-266.768 
ATOM    415  N6   DA A  20     346.291 312.927-267.810 
ATOM    416  N1   DA A  20     346.821 314.393-266.097 
ATOM    417  C2   DA A  20     347.596 314.711-265.063 
ATOM    418  N3   DA A  20     348.620 314.057-264.560 
ATOM    419  C4   DA A  20     348.847 312.919-265.249 
ATOM    420  P    DT A  21     352.435 311.123-260.092 
ATOM    421  OP1  DT A  21     353.847 311.283-259.678 
ATOM    422  OP2  DT A  21     351.928 309.735-260.150 
ATOM    423  O5'  DT A  21     351.493 312.000-259.142 
ATOM    424  C5'  DT A  21     351.274 313.387-259.463 
ATOM    425  C4'  DT A  21     349.807 313.732-259.295 
ATOM    426  O4'  DT A  21     349.036 313.484-260.505 
ATOM    427  C3'  DT A  21     349.059 312.951-258.215 
ATOM    428  O3'  DT A  21     348.123 313.817-257.585 
ATOM    429  C2'  DT A  21     348.287 311.876-258.979 
ATOM    430  C1'  DT A  21     347.869 312.758-260.152 
ATOM    431  N1   DT A  21     347.421 311.992-261.348 
ATOM    432  C2   DT A  21     346.415 312.543-262.104 
ATOM    433  O2   DT A  21     345.893 313.611-261.834 
ATOM    434  N3   DT A  21     346.026 311.805-263.205 
ATOM    435  C4   DT A  21     346.547 310.590-263.601 
ATOM    436  O4   DT A  21     346.116 310.022-264.606 
ATOM    437  C5   DT A  21     347.597 310.091-262.745 
ATOM    438  C7   DT A  21     348.220 308.774-263.105 
ATOM    439  C6   DT A  21     347.996 310.789-261.668 
ATOM    440  P    DC A  22     347.909 313.710-256.002 
ATOM    441  OP1  DC A  22     348.949 314.502-255.308 
ATOM    442  OP2  DC A  22     347.807 312.287-255.611 
ATOM    443  O5'  DC A  22     346.486 314.418-255.827 
ATOM    444  C5'  DC A  22     346.102 315.453-256.752 
ATOM    445  C4'  DC A  22     344.659 315.261-257.175 
ATOM    446  O4'  DC A  22     344.532 314.386-258.333 
ATOM    447  C3'  DC A  22     343.738 314.629-256.132 
ATOM    448  O3'  DC A  22     342.453 315.232-256.226 
ATOM    449  C2'  DC A  22     343.620 313.165-256.556 
ATOM    450  C1'  DC A  22     343.526 313.423-258.057 
ATOM    451  N1   DC A  22     343.798 312.219-258.890 
ATOM    452  C2   DC A  22     343.090 312.080-260.081 
ATOM    453  O2   DC A  22     342.274 312.954-260.394 
ATOM    454  N3   DC A  22     343.323 310.989-260.855 
ATOM    455  C4   DC A  22     344.217 310.064-260.479 
ATOM    456  N4   DC A  22     344.408 309.018-261.269 
ATOM    457  C5   DC A  22     344.954 310.188-259.258 
ATOM    458  C6   DC A  22     344.707 311.285-258.499 
ATOM    459  P    DC A  23     341.642 315.544-254.882 
ATOM    460  OP1  DC A  23     342.092 316.838-254.320 
ATOM    461  OP2  DC A  23     341.722 314.379-253.972 
ATOM    462  O5'  DC A  23     340.150 315.688-255.439 
ATOM    463  C5'  DC A  23     339.950 316.169-256.782 
ATOM    464  C4'  DC A  23     338.894 315.334-257.480 
ATOM    465  O4'  DC A  23     339.458 314.166-258.141 
ATOM    466  C3'  DC A  23     337.802 314.756-256.581 
ATOM    467  O3'  DC A  23     336.566 314.778-257.286 
ATOM    468  C2'  DC A  23     338.210 313.300-256.361 
ATOM    469  C1'  DC A  23     338.681 313.032-257.786 
ATOM    470  N1   DC A  23     339.542 311.823-257.915 
ATOM    471  C2   DC A  23     339.437 311.073-259.084 
ATOM    472  O2   DC A  23     338.642 311.438-259.958 
ATOM    473  N3   DC A  23     340.212 309.966-259.221 
ATOM    474  C4   DC A  23     341.061 309.604-258.251 
ATOM    475  N4   DC A  23     341.795 308.517-258.431 
ATOM    476  C5   DC A  23     341.184 310.361-257.041 
ATOM    477  C6   DC A  23     340.400 311.463-256.923 
ATOM    478  P    DT A  24     335.228 315.161-256.496 
ATOM    479  OP1  DT A  24     335.095 316.633-256.431 
ATOM    480  OP2  DT A  24     335.197 314.449-255.199 
ATOM    481  O5'  DT A  24     334.106 314.561-257.466 
ATOM    482  C5'  DT A  24     334.367 314.497-258.880 
ATOM    483  C4'  DT A  24     333.915 313.158-259.429 
ATOM    484  O4'  DT A  24     334.955 312.142-259.342 
ATOM    485  C3'  DT A  24     332.716 312.521-258.728 
ATOM    486  O3'  DT A  24     331.910 311.863-259.698 
ATOM    487  C2'  DT A  24     333.325 311.464-257.805 
ATOM    488  C1'  DT A  24     334.386 310.968-258.782 
ATOM    489  N1   DT A  24     335.479 310.189-258.134 
ATOM    490  C2   DT A  24     336.020 309.153-258.855 
ATOM    491  O2   DT A  24     335.646 308.858-259.977 
ATOM    492  N3   DT A  24     337.030 308.453-258.222 
ATOM    493  C4   DT A  24     337.530 308.700-256.959 
ATOM    494  O4   DT A  24     338.437 308.004-256.498 
ATOM    495  C5   DT A  24     336.898 309.807-256.282 
ATOM    496  C7   DT A  24     337.382 310.143-254.902 
ATOM    497  C6   DT A  24     335.914 310.504-256.874 
ATOM    498  P    DG A  25     330.317 311.943-259.565 
ATOM    499  OP1  DG A  25     329.831 313.204-260.170 
ATOM    500  OP2  DG A  25     329.924 311.704-258.159 
ATOM    501  O5'  DG A  25     329.862 310.702-260.468 
ATOM    502  C5'  DG A  25     330.688 310.310-261.581 
ATOM    503  C4'  DG A  25     330.824 308.801-261.618 
ATOM    504  O4'  DG A  25     331.941 308.324-260.814 
ATOM    505  C3'  DG A  25     329.626 308.011-261.090 
ATOM    506  O3'  DG A  25     329.465 306.838-261.878 
ATOM    507  C2'  DG A  25     330.031 307.594-259.676 
ATOM    508  C1'  DG A  25     331.483 307.255-260.000 
ATOM    509  N9   DG A  25     332.362 307.179-258.801 
ATOM    510  C8   DG A  25     332.313 307.914-257.636 
ATOM    511  N7   DG A  25     333.241 307.597-256.765 
ATOM    512  C5   DG A  25     333.954 306.580-257.397 
ATOM    513  C6   DG A  25     335.077 305.836-256.949 
ATOM    514  O6   DG A  25     335.683 305.924-255.884 
ATOM    515  N1   DG A  25     335.486 304.898-257.907 
ATOM    516  C2   DG A  25     334.888 304.704-259.137 
ATOM    517  N2   DG A  25     335.429 303.760-259.909 
ATOM    518  N3   DG A  25     333.835 305.403-259.557 
ATOM    519  C4   DG A  25     333.426 306.316-258.639 
ATOM    520  P    DC A  26     327.986 306.355-262.256 
ATOM    521  OP1  DC A  26     327.512 307.094-263.448 
ATOM    522  OP2  DC A  26     327.119 306.430-261.059 
ATOM    523  O5'  DC A  26     328.242 304.822-262.638 
ATOM    524  C5'  DC A  26     329.517 304.445-263.191 
ATOM    525  C4'  DC A  26     330.003 303.162-262.546 
ATOM    526  O4'  DC A  26     330.770 303.406-261.333 
ATOM    527  C3'  DC A  26     328.913 302.186-262.103 
ATOM    528  O3'  DC A  26     329.364 300.857-262.331 
ATOM    529  C2'  DC A  26     328.787 302.405-260.595 
ATOM    530  C1'  DC A  26     330.280 302.549-260.313 
ATOM    531  N1   DC A  26     330.583 303.177-258.996 
ATOM    532  C2   DC A  26     331.714 302.738-258.314 
ATOM    533  O2   DC A  26     332.414 301.856-258.824 
ATOM    534  N3   DC A  26     332.007 303.298-257.111 
ATOM    535  C4   DC A  26     331.223 304.251-256.593 
ATOM    536  N4   DC A  26     331.552 304.765-255.417 
ATOM    537  C5   DC A  26     330.055 304.715-257.279 
ATOM    538  C6   DC A  26     329.778 304.144-258.479 
ATOM    539  P    DT A  27     328.326 299.768-262.876 
ATOM    540  OP1  DT A  27     328.225 299.873-264.349 
ATOM    541  OP2  DT A  27     327.054 299.877-262.129 
ATOM    542  O5'  DT A  27     329.064 298.403-262.484 
ATOM    543  C5'  DT A  27     330.502 298.378-262.433 
ATOM    544  C4'  DT A  27     330.964 297.632-261.197 
ATOM    545  O4'  DT A  27     331.088 298.503-260.037 
ATOM    546  C3'  DT A  27     330.047 296.507-260.717 
ATOM    547  O3'  DT A  27     330.847 295.441-260.221 
ATOM    548  C2'  DT A  27     329.269 297.114-259.549 
ATOM    549  C1'  DT A  27     330.437 297.882-258.939 
ATOM    550  N1   DT A  27     330.020 298.948-257.986 
ATOM    551  C2   DT A  27     330.840 299.179-256.908 
ATOM    552  O2   DT A  27     331.871 298.557-256.713 
ATOM    553  N3   DT A  27     330.421 300.173-256.045 
ATOM    554  C4   DT A  27     329.278 300.936-256.169 
ATOM    555  O4   DT A  27     329.007 301.799-255.332 
ATOM    556  C5   DT A  27     328.482 300.620-257.331 
ATOM    557  C7   DT A  27     327.219 301.404-257.542 
ATOM    558  C6   DT A  27     328.865 299.658-258.186 
ATOM    559  P    DG A  28     330.407 293.932-260.529 
ATOM    560  OP1  DG A  28     330.897 293.536-261.868 
ATOM    561  OP2  DG A  28     328.953 293.783-260.298 
ATOM    562  O5'  DG A  28     331.214 293.132-259.402 
ATOM    563  C5'  DG A  28     332.470 293.660-258.934 
ATOM    564  C4'  DG A  28     332.544 293.558-257.423 
ATOM    565  O4'  DG A  28     331.976 294.723-256.758 
ATOM    566  C3'  DG A  28     331.799 292.378-256.799 
ATOM    567  O3'  DG A  28     332.549 291.894-255.692 
ATOM    568  C2'  DG A  28     330.493 292.978-256.276 
ATOM    569  C1'  DG A  28     331.096 294.273-255.740 
ATOM    570  N9   DG A  28     330.091 295.343-255.491 
ATOM    571  C8   DG A  28     328.933 295.629-256.182 
ATOM    572  N7   DG A  28     328.262 296.647-255.701 
ATOM    573  C5   DG A  28     329.029 297.065-254.614 
ATOM    574  C6   DG A  28     328.812 298.127-253.698 
ATOM    575  O6   DG A  28     327.886 298.931-253.657 
ATOM    576  N1   DG A  28     329.839 298.199-252.746 
ATOM    577  C2   DG A  28     330.931 297.355-252.687 
ATOM    578  N2   DG A  28     331.801 297.590-251.702 
ATOM    579  N3   DG A  28     331.133 296.359-253.548 
ATOM    580  C4   DG A  28     330.146 296.276-254.477 
ATOM    581  P    DG A  29     332.637 290.314-255.445 
ATOM    582  OP1  DG A  29     333.709 289.739-256.288 
ATOM    583  OP2  DG A  29     331.294 289.713-255.602 
ATOM    584  O5'  DG A  29     333.073 290.259-253.907 
ATOM    585  C5'  DG A  29     333.866 291.332-253.367 
ATOM    586  C4'  DG A  29     333.337 291.733-252.004 
ATOM    587  O4'  DG A  29     332.295 292.745-252.088 
ATOM    588  C3'  DG A  29     332.698 290.613-251.184 
ATOM    589  O3'  DG A  29     333.020 290.806-249.811 
ATOM    590  C2'  DG A  29     331.193 290.812-251.362 
ATOM    591  C1'  DG A  29     331.205 292.335-251.276 
ATOM    592  N9   DG A  29     329.968 292.975-251.803 
ATOM    593  C8   DG A  29     329.163 292.583-252.851 
ATOM    594  N7   DG A  29     328.138 293.373-253.061 
ATOM    595  C5   DG A  29     328.272 294.357-252.083 
ATOM    596  C6   DG A  29     327.461 295.487-251.806 
ATOM    597  O6   DG A  29     326.440 295.860-252.377 
ATOM    598  N1   DG A  29     327.960 296.225-250.723 
ATOM    599  C2   DG A  29     329.095 295.910-250.002 
ATOM    600  N2   DG A  29     329.405 296.741-249.004 
ATOM    601  N3   DG A  29     329.857 294.849-250.263 
ATOM    602  C4   DG A  29     329.385 294.123-251.310 
ATOM    603  P    DT A  30     333.362 289.531-248.906 
ATOM    604  OP1  DT A  30     334.786 289.168-249.080 
ATOM    605  OP2  DT A  30     332.381 288.456-249.173 
ATOM    606  O5'  DT A  30     333.130 290.116-247.435 
ATOM    607  C5'  DT A  30     333.360 291.518-247.197 
ATOM    608  C4'  DT A  30     332.243 292.089-246.346 
ATOM    609  O4'  DT A  30     331.122 292.562-247.147 
ATOM    610  C3'  DT A  30     331.603 291.121-245.351 
ATOM    611  O3'  DT A  30     331.280 291.831-244.162 
ATOM    612  C2'  DT A  30     330.302 290.680-246.022 
ATOM    613  C1'  DT A  30     329.924 292.046-246.589 
ATOM    614  N1   DT A  30     328.899 291.984-247.668 
ATOM    615  C2   DT A  30     328.000 293.021-247.737 
ATOM    616  O2   DT A  30     328.014 293.963-246.964 
ATOM    617  N3   DT A  30     327.065 292.929-248.750 
ATOM    618  C4   DT A  30     326.958 291.912-249.676 
ATOM    619  O4   DT A  30     326.078 291.939-250.538 
ATOM    620  C5   DT A  30     327.946 290.869-249.523 
ATOM    621  C7   DT A  30     327.901 289.723-250.490 
ATOM    622  C6   DT A  30     328.866 290.934-248.546 
ATOM    623  P    DA A  31     331.508 291.117-242.747 
ATOM    624  OP1  DA A  31     332.920 291.277-242.332 
ATOM    625  OP2  DA A  31     331.001 289.729-242.804 
ATOM    626  O5'  DA A  31     330.565 291.995-241.796 
ATOM    627  C5'  DA A  31     330.346 293.381-242.117 
ATOM    628  C4'  DA A  31     328.879 293.726-241.950 
ATOM    629  O4'  DA A  31     328.109 293.478-243.160 
ATOM    630  C3'  DA A  31     328.132 292.945-240.870 
ATOM    631  O3'  DA A  31     327.195 293.811-240.239 
ATOM    632  C2'  DA A  31     327.360 291.870-241.634 
ATOM    633  C1'  DA A  31     326.942 292.752-242.806 
ATOM    634  N9   DA A  31     326.494 291.986-244.002 
ATOM    635  C8   DA A  31     326.954 290.784-244.462 
ATOM    636  N7   DA A  31     326.357 290.371-245.537 
ATOM    637  C5   DA A  31     325.434 291.370-245.814 
ATOM    638  C6   DA A  31     324.485 291.526-246.837 
ATOM    639  N6   DA A  31     324.302 290.632-247.819 
ATOM    640  N1   DA A  31     323.728 292.639-246.814 
ATOM    641  C2   DA A  31     323.915 293.524-245.836 
ATOM    642  N3   DA A  31     324.765 293.486-244.833 
ATOM    643  C4   DA A  31     325.510 292.363-244.879 
ATOM    644  P    DG A  32     326.982 293.704-238.657 
ATOM    645  OP1  DG A  32     328.021 294.496-237.962 
ATOM    646  OP2  DG A  32     326.880 292.281-238.265 
ATOM    647  O5'  DG A  32     325.558 294.412-238.481 
ATOM    648  C5'  DG A  32     325.175 295.447-239.406 
ATOM    649  C4'  DG A  32     323.732 295.255-239.830 
ATOM    650  O4'  DG A  32     323.604 294.380-240.987 
ATOM    651  C3'  DG A  32     322.811 294.623-238.787 
ATOM    652  O3'  DG A  32     321.526 295.226-238.880 
ATOM    653  C2'  DG A  32     322.693 293.160-239.210 
ATOM    654  C1'  DG A  32     322.599 293.417-240.711 
ATOM    655  N9   DG A  32     322.871 292.213-241.545 
ATOM    656  C8   DG A  32     323.745 291.173-241.314 
ATOM    657  N7   DG A  32     323.745 290.258-242.252 
ATOM    658  C5   DG A  32     322.805 290.724-243.169 
ATOM    659  C6   DG A  32     322.367 290.160-244.396 
ATOM    660  O6   DG A  32     322.727 289.116-244.934 
ATOM    661  N1   DG A  32     321.396 290.962-245.011 
ATOM    662  C2   DG A  32     320.912 292.154-244.507 
ATOM    663  N2   DG A  32     319.987 292.770-245.246 
ATOM    664  N3   DG A  32     321.324 292.682-243.356 
ATOM    665  C4   DG A  32     322.265 291.916-242.747 
ATOM    666  P    DG A  33     320.715 295.538-237.536 
ATOM    667  OP1  DG A  33     321.164 296.832-236.974 
ATOM    668  OP2  DG A  33     320.795 294.373-236.627 
ATOM    669  O5'  DG A  33     319.223 295.682-238.094 
ATOM    670  C5'  DG A  33     319.022 296.163-239.437 
ATOM    671  C4'  DG A  33     317.967 295.328-240.134 
ATOM    672  O4'  DG A  33     318.531 294.160-240.795 
ATOM    673  C3'  DG A  33     316.874 294.750-239.235 
ATOM    674  O3'  DG A  33     315.639 294.772-239.940 
ATOM    675  C2'  DG A  33     317.282 293.294-239.016 
ATOM    676  C1'  DG A  33     317.754 293.026-240.441 
ATOM    677  N9   DG A  33     318.615 291.817-240.570 
ATOM    678  C8   DG A  33     319.532 291.302-239.681 
ATOM    679  N7   DG A  33     320.129 290.213-240.100 
ATOM    680  C5   DG A  33     319.566 289.989-241.356 
ATOM    681  C6   DG A  33     319.814 288.957-242.297 
ATOM    682  O6   DG A  33     320.593 288.011-242.216 
ATOM    683  N1   DG A  33     319.023 289.110-243.445 
ATOM    684  C2   DG A  33     318.113 290.128-243.654 
ATOM    685  N2   DG A  33     317.456 290.097-244.817 
ATOM    686  N3   DG A  33     317.882 291.097-242.771 
ATOM    687  C4   DG A  33     318.641 290.963-241.651 
ATOM    688  P    DA A  34     314.300 295.155-239.150 
ATOM    689  OP1  DA A  34     314.167 296.627-239.085 
ATOM    690  OP2  DA A  34     314.269 294.443-237.853 
ATOM    691  O5'  DA A  34     313.178 294.555-240.120 
ATOM    692  C5'  DA A  34     313.440 294.491-241.534 
ATOM    693  C4'  DA A  34     312.988 293.152-242.084 
ATOM    694  O4'  DA A  34     314.027 292.136-241.997 
ATOM    695  C3'  DA A  34     311.789 292.515-241.382 
ATOM    696  O3'  DA A  34     310.982 291.858-242.352 
ATOM    697  C2'  DA A  34     312.398 291.458-240.460 
ATOM    698  C1'  DA A  34     313.459 290.962-241.437 
ATOM    699  N9   DA A  34     314.552 290.183-240.789 
ATOM    700  C8   DA A  34     315.101 290.360-239.551 
ATOM    701  N7   DA A  34     316.042 289.514-239.269 
ATOM    702  C5   DA A  34     316.127 288.717-240.402 
ATOM    703  C6   DA A  34     316.945 287.625-240.733 
ATOM    704  N6   DA A  34     317.879 287.124-239.913 
ATOM    705  N1   DA A  34     316.767 287.062-241.944 
ATOM    706  C2   DA A  34     315.837 287.564-242.754 
ATOM    707  N3   DA A  34     315.019 288.574-242.556 
ATOM    708  C4   DA A  34     315.217 289.119-241.338 
ATOM    709  P    DG A  35     309.390 291.937-242.220 
ATOM    710  OP1  DG A  35     308.903 293.198-242.825 
ATOM    711  OP2  DG A  35     308.996 291.698-240.814 
ATOM    712  O5'  DG A  35     308.935 290.697-243.123 
ATOM    713  C5'  DG A  35     309.760 290.304-244.235 
ATOM    714  C4'  DG A  35     309.896 288.795-244.273 
ATOM    715  O4'  DG A  35     311.014 288.318-243.469 
ATOM    716  C3'  DG A  35     308.699 288.006-243.744 
ATOM    717  O3'  DG A  35     308.537 286.832-244.532 
ATOM    718  C2'  DG A  35     309.103 287.589-242.330 
ATOM    719  C1'  DG A  35     310.556 287.250-242.654 
ATOM    720  N9   DG A  35     311.434 287.173-241.455 
ATOM    721  C8   DG A  35     311.386 287.908-240.291 
ATOM    722  N7   DG A  35     312.313 287.591-239.420 
ATOM    723  C5   DG A  35     313.027 286.574-240.051 
ATOM    724  C6   DG A  35     314.149 285.830-239.603 
ATOM    725  O6   DG A  35     314.756 285.918-238.538 
ATOM    726  N1   DG A  35     314.558 284.892-240.562 
ATOM    727  C2   DG A  35     313.961 284.698-241.792 
ATOM    728  N2   DG A  35     314.502 283.754-242.564 
ATOM    729  N3   DG A  35     312.908 285.398-242.212 
ATOM    730  C4   DG A  35     312.499 286.311-241.294 
ATOM    731  P    DA A  36     307.058 286.349-244.910 
ATOM    732  OP1  DA A  36     306.585 287.088-246.102 
ATOM    733  OP2  DA A  36     306.191 286.424-243.714 
ATOM    734  O5'  DA A  36     307.315 284.816-245.292 
ATOM    735  C5'  DA A  36     308.589 284.439-245.846 
ATOM    736  C4'  DA A  36     309.075 283.156-245.201 
ATOM    737  O4'  DA A  36     309.842 283.400-243.987 
ATOM    738  C3'  DA A  36     307.985 282.180-244.757 
ATOM    739  O3'  DA A  36     308.436 280.851-244.986 
ATOM    740  C2'  DA A  36     307.859 282.399-243.250 
ATOM    741  C1'  DA A  36     309.352 282.544-242.967 
ATOM    742  N9   DA A  36     309.655 283.171-241.651 
ATOM    743  C8   DA A  36     308.958 284.145-240.996 
ATOM    744  N7   DA A  36     309.477 284.486-239.857 
ATOM    745  C5   DA A  36     310.601 283.678-239.747 
ATOM    746  C6   DA A  36     311.588 283.557-238.754 
ATOM    747  N6   DA A  36     311.599 284.287-237.630 
ATOM    748  N1   DA A  36     312.566 282.656-238.960 
ATOM    749  C2   DA A  36     312.550 281.935-240.080 
ATOM    750  N3   DA A  36     311.687 281.960-241.071 
ATOM    751  C4   DA A  36     310.718 282.869-240.841 
ATOM    752  P    DA A  37     307.398 279.762-245.531 
ATOM    753  OP1  DA A  37     307.297 279.867-247.004 
ATOM    754  OP2  DA A  37     306.126 279.871-244.783 
ATOM    755  O5'  DA A  37     308.136 278.397-245.138 
ATOM    756  C5'  DA A  37     309.575 278.372-245.088 
ATOM    757  C4'  DA A  37     310.037 277.626-243.852 
ATOM    758  O4'  DA A  37     310.160 278.497-242.692 
ATOM    759  C3'  DA A  37     309.120 276.501-243.372 
ATOM    760  O3'  DA A  37     309.919 275.435-242.876 
ATOM    761  C2'  DA A  37     308.342 277.108-242.204 
ATOM    762  C1'  DA A  37     309.510 277.876-241.594 
ATOM    763  N9   DA A  37     309.093 278.942-240.640 
ATOM    764  C8   DA A  37     307.983 279.737-240.689 
ATOM    765  N7   DA A  37     307.897 280.577-239.704 
ATOM    766  C5   DA A  37     309.031 280.322-238.946 
ATOM    767  C6   DA A  37     309.523 280.888-237.758 
ATOM    768  N6   DA A  37     308.903 281.875-237.096 
ATOM    769  N1   DA A  37     310.679 280.399-237.273 
ATOM    770  C2   DA A  37     311.291 279.418-237.934 
ATOM    771  N3   DA A  37     310.929 278.815-239.046 
ATOM    772  C4   DA A  37     309.769 279.322-239.511 
ATOM    773  P    DC A  38     309.479 273.927-243.183 
ATOM    774  OP1  DC A  38     309.969 273.530-244.522 
ATOM    775  OP2  DC A  38     308.026 273.777-242.953 
ATOM    776  O5'  DC A  38     310.286 273.126-242.057 
ATOM    777  C5'  DC A  38     311.542 273.654-241.588 
ATOM    778  C4'  DC A  38     311.617 273.552-240.078 
ATOM    779  O4'  DC A  38     311.049 274.717-239.413 
ATOM    780  C3'  DC A  38     310.872 272.372-239.453 
ATOM    781  O3'  DC A  38     311.622 271.888-238.346 
ATOM    782  C2'  DC A  38     309.566 272.972-238.931 
ATOM    783  C1'  DC A  38     310.169 274.267-238.394 
ATOM    784  N1   DC A  38     309.163 275.337-238.146 
ATOM    785  C2   DC A  38     309.381 276.195-237.070 
ATOM    786  O2   DC A  38     310.391 276.035-236.374 
ATOM    787  N3   DC A  38     308.476 277.177-236.826 
ATOM    788  C4   DC A  38     307.395 277.318-237.604 
ATOM    789  N4   DC A  38     306.541 278.291-237.324 
ATOM    790  C5   DC A  38     307.152 276.445-238.714 
ATOM    791  C6   DC A  38     308.068 275.470-238.942 
ATOM    792  P    DC A  39     311.709 270.308-238.100 
ATOM    793  OP1  DC A  39     312.781 269.733-238.942 
ATOM    794  OP2  DC A  39     310.366 269.707-238.257 
ATOM    795  O5'  DC A  39     312.145 270.253-236.561 
ATOM    796  C5'  DC A  39     312.938 271.327-236.022 
ATOM    797  C4'  DC A  39     312.410 271.727-234.658 
ATOM    798  O4'  DC A  39     311.367 272.739-234.743 
ATOM    799  C3'  DC A  39     311.771 270.607-233.838 
ATOM    800  O3'  DC A  39     312.092 270.801-232.466 
ATOM    801  C2'  DC A  39     310.266 270.806-234.017 
ATOM    802  C1'  DC A  39     310.278 272.329-233.931 
ATOM    803  N1   DC A  39     309.041 272.969-234.457 
ATOM    804  C2   DC A  39     308.594 274.131-233.833 
ATOM    805  O2   DC A  39     309.237 274.580-232.877 
ATOM    806  N3   DC A  39     307.467 274.730-234.299 
ATOM    807  C4   DC A  39     306.799 274.212-235.337 
ATOM    808  N4   DC A  39     305.706 274.833-235.754 
ATOM    809  C5   DC A  39     307.242 273.018-235.993 
ATOM    810  C6   DC A  39     308.369 272.434-235.513 
ATOM    811  P    DT A  40     312.434 269.525-231.561 
ATOM    812  OP1  DT A  40     313.858 269.162-231.734 
ATOM    813  OP2  DT A  40     311.453 268.450-231.828 
ATOM    814  O5'  DT A  40     312.202 270.111-230.090 
ATOM    815  C5'  DT A  40     312.433 271.512-229.851 
ATOM    816  C4'  DT A  40     311.316 272.083-229.001 
ATOM    817  O4'  DT A  40     310.195 272.556-229.801 
ATOM    818  C3'  DT A  40     310.675 271.116-228.006 
ATOM    819  O3'  DT A  40     310.352 271.825-226.816 
ATOM    820  C2'  DT A  40     309.375 270.675-228.677 
ATOM    821  C1'  DT A  40     308.996 272.040-229.243 
ATOM    822  N1   DT A  40     307.972 271.979-230.323 
ATOM    823  C2   DT A  40     307.072 273.015-230.391 
ATOM    824  O2   DT A  40     307.086 273.957-229.619 
ATOM    825  N3   DT A  40     306.137 272.923-231.404 
ATOM    826  C4   DT A  40     306.031 271.906-232.330 
ATOM    827  O4   DT A  40     305.150 271.933-233.192 
ATOM    828  C5   DT A  40     307.018 270.864-232.177 
ATOM    829  C7   DT A  40     306.974 269.717-233.145 
ATOM    830  C6   DT A  40     307.939 270.928-231.201 
ATOM    831  P    DA A  41     310.580 271.111-225.401 
ATOM    832  OP1  DA A  41     311.992 271.271-224.987 
ATOM    833  OP2  DA A  41     310.073 269.723-225.459 
ATOM    834  O5'  DA A  41     309.638 271.989-224.451 
ATOM    835  C5'  DA A  41     309.419 273.375-224.771 
ATOM    836  C4'  DA A  41     307.952 273.720-224.604 
ATOM    837  O4'  DA A  41     307.181 273.472-225.814 
ATOM    838  C3'  DA A  41     307.204 272.939-223.524 
ATOM    839  O3'  DA A  41     306.268 273.805-222.894 
ATOM    840  C2'  DA A  41     306.432 271.864-224.288 
ATOM    841  C1'  DA A  41     306.014 272.746-225.460 
ATOM    842  N9   DA A  41     305.566 271.980-226.657 
ATOM    843  C8   DA A  41     306.026 270.778-227.116 
ATOM    844  N7   DA A  41     305.430 270.365-228.191 
ATOM    845  C5   DA A  41     304.507 271.364-228.468 
ATOM    846  C6   DA A  41     303.558 271.520-229.491 
ATOM    847  N6   DA A  41     303.375 270.626-230.473 
ATOM    848  N1   DA A  41     302.800 272.633-229.468 
ATOM    849  C2   DA A  41     302.987 273.518-228.491 
ATOM    850  N3   DA A  41     303.837 273.480-227.487 
ATOM    851  C4   DA A  41     304.582 272.357-227.533 
ATOM    852  P    DG A  42     306.054 273.698-221.311 
ATOM    853  OP1  DG A  42     307.094 274.491-220.617 
ATOM    854  OP2  DG A  42     305.952 272.275-220.919 
ATOM    855  O5'  DG A  42     304.631 274.406-221.136 
ATOM    856  C5'  DG A  42     304.247 275.442-222.061 
ATOM    857  C4'  DG A  42     302.804 275.250-222.484 
ATOM    858  O4'  DG A  42     302.677 274.374-223.642 
ATOM    859  C3'  DG A  42     301.883 274.617-221.441 
ATOM    860  O3'  DG A  42     300.598 275.220-221.535 
ATOM    861  C2'  DG A  42     301.765 273.154-221.865 
ATOM    862  C1'  DG A  42     301.671 273.411-223.366 
ATOM    863  N9   DG A  42     301.943 272.207-224.199 
ATOM    864  C8   DG A  42     302.817 271.167-223.968 
ATOM    865  N7   DG A  42     302.818 270.252-224.906 
ATOM    866  C5   DG A  42     301.877 270.718-225.823 
ATOM    867  C6   DG A  42     301.440 270.154-227.050 
ATOM    868  O6   DG A  42     301.799 269.110-227.589 
ATOM    869  N1   DG A  42     300.469 270.956-227.666 
ATOM    870  C2   DG A  42     299.985 272.148-227.162 
ATOM    871  N2   DG A  42     299.060 272.764-227.901 
ATOM    872  N3   DG A  42     300.396 272.677-226.011 
ATOM    873  C4   DG A  42     301.337 271.910-225.401 
ATOM    874  P    DA A  43     299.787 275.532-220.191 
ATOM    875  OP1  DA A  43     300.237 276.826-219.629 
ATOM    876  OP2  DA A  43     299.867 274.367-219.281 
ATOM    877  O5'  DA A  43     298.295 275.677-220.748 
ATOM    878  C5'  DA A  43     298.095 276.157-222.091 
ATOM    879  C4'  DA A  43     297.039 275.322-222.789 
ATOM    880  O4'  DA A  43     297.603 274.154-223.450 
ATOM    881  C3'  DA A  43     295.947 274.745-221.890 
ATOM    882  O3'  DA A  43     294.711 274.766-222.595 
ATOM    883  C2'  DA A  43     296.355 273.288-221.670 
ATOM    884  C1'  DA A  43     296.827 273.020-223.095 
ATOM    885  N9   DA A  43     297.687 271.811-223.224 
ATOM    886  C8   DA A  43     298.593 271.315-222.331 
ATOM    887  N7   DA A  43     299.190 270.237-222.734 
ATOM    888  C5   DA A  43     298.642 269.998-223.986 
ATOM    889  C6   DA A  43     298.862 268.991-224.940 
ATOM    890  N6   DA A  43     299.737 267.989-224.771 
ATOM    891  N1   DA A  43     298.148 269.051-226.080 
ATOM    892  C2   DA A  43     297.280 270.049-226.243 
ATOM    893  N3   DA A  43     296.992 271.040-225.427 
ATOM    894  C4   DA A  43     297.720 270.956-224.295 
ATOM    895  P    DG A  44     293.373 275.149-221.804 
ATOM    896  OP1  DG A  44     293.240 276.622-221.740 
ATOM    897  OP2  DG A  44     293.341 274.437-220.508 
ATOM    898  O5'  DG A  44     292.251 274.549-222.774 
ATOM    899  C5'  DG A  44     292.512 274.485-224.189 
ATOM    900  C4'  DG A  44     292.060 273.147-224.738 
ATOM    901  O4'  DG A  44     293.100 272.130-224.651 
ATOM    902  C3'  DG A  44     290.861 272.509-224.037 
ATOM    903  O3'  DG A  44     290.055 271.852-225.007 
ATOM    904  C2'  DG A  44     291.470 271.452-223.114 
ATOM    905  C1'  DG A  44     292.531 270.956-224.091 
ATOM    906  N9   DG A  44     293.624 270.177-223.443 
ATOM    907  C8   DG A  44     294.190 270.340-222.197 
ATOM    908  N7   DG A  44     295.140 269.480-221.926 
ATOM    909  C5   DG A  44     295.209 268.690-223.073 
ATOM    910  C6   DG A  44     296.052 267.589-223.374 
ATOM    911  O6   DG A  44     296.926 267.076-222.681 
ATOM    912  N1   DG A  44     295.788 267.078-224.652 
ATOM    913  C2   DG A  44     294.835 267.567-225.525 
ATOM    914  N2   DG A  44     294.739 266.939-226.699 
ATOM    915  N3   DG A  44     294.045 268.600-225.241 
ATOM    916  C4   DG A  44     294.288 269.107-224.005 
ATOM    917  P    DT A  45     288.462 271.931-224.874 
ATOM    918  OP1  DT A  45     287.976 273.192-225.479 
ATOM    919  OP2  DT A  45     288.069 271.692-223.468 
ATOM    920  O5'  DT A  45     288.007 270.691-225.777 
ATOM    921  C5'  DT A  45     288.833 270.298-226.890 
ATOM    922  C4'  DT A  45     288.969 268.789-226.927 
ATOM    923  O4'  DT A  45     290.086 268.312-226.123 
ATOM    924  C3'  DT A  45     287.771 268.000-226.399 
ATOM    925  O3'  DT A  45     287.610 266.826-227.187 
ATOM    926  C2'  DT A  45     288.176 267.583-224.985 
ATOM    927  C1'  DT A  45     289.628 267.244-225.309 
ATOM    928  N1   DT A  45     290.507 267.167-224.110 
ATOM    929  C2   DT A  45     291.520 266.239-224.135 
ATOM    930  O2   DT A  45     291.718 265.498-225.082 
ATOM    931  N3   DT A  45     292.315 266.196-223.005 
ATOM    932  C4   DT A  45     292.181 266.985-221.881 
ATOM    933  O4   DT A  45     292.954 266.855-220.929 
ATOM    934  C5   DT A  45     291.089 267.927-221.948 
ATOM    935  C7   DT A  45     290.874 268.824-220.764 
ATOM    936  C6   DT A  45     290.302 267.991-223.033 
ATOM    937  P    DT A  46     286.131 266.343-227.565 
ATOM    938  OP1  DT A  46     285.657 267.082-228.757 
ATOM    939  OP2  DT A  46     285.264 266.418-226.368 
ATOM    940  O5'  DT A  46     286.387 264.810-227.947 
ATOM    941  C5'  DT A  46     287.662 264.433-228.500 
ATOM    942  C4'  DT A  46     288.148 263.150-227.855 
ATOM    943  O4'  DT A  46     288.915 263.394-226.642 
ATOM    944  C3'  DT A  46     287.058 262.175-227.412 
ATOM    945  O3'  DT A  46     287.509 260.845-227.640 
ATOM    946  C2'  DT A  46     286.932 262.393-225.904 
ATOM    947  C1'  DT A  46     288.425 262.538-225.622 
ATOM    948  N1   DT A  46     288.728 263.165-224.305 
ATOM    949  C2   DT A  46     289.847 262.722-223.644 
ATOM    950  O2   DT A  46     290.580 261.856-224.089 
ATOM    951  N3   DT A  46     290.095 263.325-222.427 
ATOM    952  C4   DT A  46     289.335 264.312-221.831 
ATOM    953  O4   DT A  46     289.657 264.777-220.737 
ATOM    954  C5   DT A  46     288.180 264.710-222.602 
ATOM    955  C7   DT A  46     287.298 265.779-222.025 
ATOM    956  C6   DT A  46     287.915 264.139-223.788 
ATOM    957  P    DG A  47     286.471 259.756-228.185 
ATOM    958  OP1  DG A  47     286.370 259.862-229.658 
ATOM    959  OP2  DG A  47     285.199 259.865-227.438 
ATOM    960  O5'  DG A  47     287.209 258.392-227.793 
ATOM    961  C5'  DG A  47     288.647 258.366-227.742 
ATOM    962  C4'  DG A  47     289.109 257.620-226.506 
ATOM    963  O4'  DG A  47     289.233 258.491-225.346 
ATOM    964  C3'  DG A  47     288.192 256.495-226.026 
ATOM    965  O3'  DG A  47     288.992 255.429-225.530 
ATOM    966  C2'  DG A  47     287.414 257.102-224.858 
ATOM    967  C1'  DG A  47     288.582 257.870-224.248 
ATOM    968  N9   DG A  47     288.165 258.936-223.294 
ATOM    969  C8   DG A  47     287.052 259.747-223.327 
ATOM    970  N7   DG A  47     286.977 260.591-222.327 
ATOM    971  C5   DG A  47     288.121 260.320-221.579 
ATOM    972  C6   DG A  47     288.589 260.914-220.377 
ATOM    973  O6   DG A  47     288.082 261.816-219.716 
ATOM    974  N1   DG A  47     289.796 260.336-219.957 
ATOM    975  C2   DG A  47     290.462 259.319-220.613 
ATOM    976  N2   DG A  47     291.600 258.906-220.050 
ATOM    977  N3   DG A  47     290.022 258.763-221.739 
ATOM    978  C4   DG A  47     288.853 259.311-222.160 
ATOM    979  P    DG A  48     288.552 253.921-225.838 
ATOM    980  OP1  DG A  48     289.042 253.524-227.177 
ATOM    981  OP2  DG A  48     287.098 253.771-225.607 
ATOM    982  O5'  DG A  48     289.359 253.120-224.711 
ATOM    983  C5'  DG A  48     290.615 253.648-224.243 
ATOM    984  C4'  DG A  48     290.689 253.546-222.732 
ATOM    985  O4'  DG A  48     290.121 254.711-222.067 
ATOM    986  C3'  DG A  48     289.944 252.366-222.108 
ATOM    987  O3'  DG A  48     290.694 251.882-221.001 
ATOM    988  C2'  DG A  48     288.638 252.966-221.585 
ATOM    989  C1'  DG A  48     289.241 254.261-221.049 
ATOM    990  N9   DG A  48     288.236 255.331-220.800 
ATOM    991  C8   DG A  48     287.078 255.618-221.491 
ATOM    992  N7   DG A  48     286.407 256.636-221.010 
ATOM    993  C5   DG A  48     287.174 257.053-219.922 
ATOM    994  C6   DG A  48     286.957 258.115-219.007 
ATOM    995  O6   DG A  48     286.031 258.919-218.965 
ATOM    996  N1   DG A  48     287.984 258.187-218.055 
ATOM    997  C2   DG A  48     289.076 257.344-217.996 
ATOM    998  N2   DG A  48     289.946 257.578-217.011 
ATOM    999  N3   DG A  48     289.278 256.348-218.857 
ATOM   1000  C4   DG A  48     288.291 256.264-219.786 
ATOM   1001  P    DG A  49     290.782 250.302-220.754 
ATOM   1002  OP1  DG A  49     291.854 249.727-221.597 
ATOM   1003  OP2  DG A  49     289.439 249.701-220.911 
ATOM   1004  O5'  DG A  49     291.218 250.247-219.216 
ATOM   1005  C5'  DG A  49     292.011 251.321-218.676 
ATOM   1006  C4'  DG A  49     291.482 251.721-217.313 
ATOM   1007  O4'  DG A  49     290.440 252.733-217.397 
ATOM   1008  C3'  DG A  49     290.843 250.601-216.492 
ATOM   1009  O3'  DG A  49     291.164 250.795-215.120 
ATOM   1010  C2'  DG A  49     289.338 250.800-216.671 
ATOM   1011  C1'  DG A  49     289.350 252.323-216.585 
ATOM   1012  N9   DG A  49     288.113 252.963-217.112 
ATOM   1013  C8   DG A  49     287.308 252.571-218.160 
ATOM   1014  N7   DG A  49     286.283 253.361-218.370 
ATOM   1015  C5   DG A  49     286.417 254.345-217.392 
ATOM   1016  C6   DG A  49     285.606 255.476-217.115 
ATOM   1017  O6   DG A  49     284.585 255.848-217.686 
ATOM   1018  N1   DG A  49     286.105 256.213-216.032 
ATOM   1019  C2   DG A  49     287.240 255.898-215.311 
ATOM   1020  N2   DG A  49     287.550 256.729-214.313 
ATOM   1021  N3   DG A  49     288.002 254.837-215.572 
ATOM   1022  C4   DG A  49     287.530 254.112-216.619 
ATOM   1023  P    DA A  50     291.507 249.519-214.215 
ATOM   1024  OP1  DA A  50     292.931 249.156-214.389 
ATOM   1025  OP2  DA A  50     290.526 248.444-214.482 
ATOM   1026  O5'  DA A  50     291.275 250.105-212.744 
ATOM   1027  C5'  DA A  50     291.505 251.506-212.506 
ATOM   1028  C4'  DA A  50     290.388 252.077-211.655 
ATOM   1029  O4'  DA A  50     289.267 252.551-212.456 
ATOM   1030  C3'  DA A  50     289.748 251.110-210.660 
ATOM   1031  O3'  DA A  50     289.425 251.819-209.471 
ATOM   1032  C2'  DA A  50     288.447 250.669-211.331 
ATOM   1033  C1'  DA A  50     288.069 252.034-211.898 
ATOM   1034  N9   DA A  50     287.044 251.973-212.977 
ATOM   1035  C8   DA A  50     286.871 251.008-213.927 
ATOM   1036  N7   DA A  50     285.882 251.238-214.734 
ATOM   1037  C5   DA A  50     285.360 252.445-214.288 
ATOM   1038  C6   DA A  50     284.286 253.234-214.731 
ATOM   1039  N6   DA A  50     283.509 252.909-215.773 
ATOM   1040  N1   DA A  50     284.038 254.375-214.061 
ATOM   1041  C2   DA A  50     284.814 254.694-213.026 
ATOM   1042  N3   DA A  50     285.838 254.040-212.523 
ATOM   1043  C4   DA A  50     286.065 252.902-213.212 
ATOM   1044  P    DA A  51     289.653 251.105-208.056 
ATOM   1045  OP1  DA A  51     291.065 251.265-207.641 
ATOM   1046  OP2  DA A  51     289.146 249.717-208.113 
ATOM   1047  O5'  DA A  51     288.710 251.983-207.105 
ATOM   1048  C5'  DA A  51     288.491 253.369-207.426 
ATOM   1049  C4'  DA A  51     287.024 253.715-207.258 
ATOM   1050  O4'  DA A  51     286.254 253.466-208.469 
ATOM   1051  C3'  DA A  51     286.277 252.933-206.179 
ATOM   1052  O3'  DA A  51     285.340 253.799-205.548 
ATOM   1053  C2'  DA A  51     285.505 251.858-206.943 
ATOM   1054  C1'  DA A  51     285.087 252.740-208.115 
ATOM   1055  N9   DA A  51     284.639 251.974-209.311 
ATOM   1056  C8   DA A  51     285.099 250.773-209.771 
ATOM   1057  N7   DA A  51     284.502 250.360-210.846 
ATOM   1058  C5   DA A  51     283.579 251.358-211.123 
ATOM   1059  C6   DA A  51     282.630 251.514-212.145 
ATOM   1060  N6   DA A  51     282.447 250.620-213.127 
ATOM   1061  N1   DA A  51     281.873 252.627-212.123 
ATOM   1062  C2   DA A  51     282.060 253.512-211.145 
ATOM   1063  N3   DA A  51     282.910 253.474-210.142 
ATOM   1064  C4   DA A  51     283.655 252.351-210.188 
ATOM   1065  P    DG A  52     285.127 253.693-203.966 
ATOM   1066  OP1  DG A  52     286.166 254.485-203.271 
ATOM   1067  OP2  DG A  52     285.025 252.269-203.574 
ATOM   1068  O5'  DG A  52     283.703 254.401-203.790 
ATOM   1069  C5'  DG A  52     283.320 255.436-204.715 
ATOM   1070  C4'  DG A  52     281.877 255.244-205.139 
ATOM   1071  O4'  DG A  52     281.749 254.369-206.296 
ATOM   1072  C3'  DG A  52     280.956 254.611-204.096 
ATOM   1073  O3'  DG A  52     279.671 255.215-204.189 
ATOM   1074  C2'  DG A  52     280.838 253.148-204.519 
ATOM   1075  C1'  DG A  52     280.744 253.406-206.020 
ATOM   1076  N9   DG A  52     281.016 252.201-206.854 
ATOM   1077  C8   DG A  52     281.890 251.161-206.623 
ATOM   1078  N7   DG A  52     281.890 250.246-207.561 
ATOM   1079  C5   DG A  52     280.950 250.712-208.478 
ATOM   1080  C6   DG A  52     280.512 250.148-209.704 
ATOM   1081  O6   DG A  52     280.872 249.104-210.243 
ATOM   1082  N1   DG A  52     279.541 250.950-210.320 
ATOM   1083  C2   DG A  52     279.057 252.142-209.816 
ATOM   1084  N2   DG A  52     278.132 252.758-210.555 
ATOM   1085  N3   DG A  52     279.469 252.671-208.665 
ATOM   1086  C4   DG A  52     280.410 251.904-208.056 
ATOM   1087  P    DA A  53     278.860 255.526-202.845 
ATOM   1088  OP1  DA A  53     279.309 256.820-202.283 
ATOM   1089  OP2  DA A  53     278.940 254.361-201.936 
ATOM   1090  O5'  DA A  53     277.368 255.671-203.403 
ATOM   1091  C5'  DA A  53     277.167 256.151-204.746 
ATOM   1092  C4'  DA A  53     276.112 255.316-205.443 
ATOM   1093  O4'  DA A  53     276.676 254.148-206.104 
ATOM   1094  C3'  DA A  53     275.019 254.739-204.544 
ATOM   1095  O3'  DA A  53     273.784 254.760-205.249 
ATOM   1096  C2'  DA A  53     275.427 253.282-204.325 
ATOM   1097  C1'  DA A  53     275.899 253.014-205.750 
ATOM   1098  N9   DA A  53     276.760 251.805-205.879 
ATOM   1099  C8   DA A  53     277.666 251.309-204.986 
ATOM   1100  N7   DA A  53     278.263 250.231-205.388 
ATOM   1101  C5   DA A  53     277.715 249.992-206.640 
ATOM   1102  C6   DA A  53     277.935 248.985-207.595 
ATOM   1103  N6   DA A  53     278.809 247.983-207.425 
ATOM   1104  N1   DA A  53     277.220 249.045-208.734 
ATOM   1105  C2   DA A  53     276.353 250.043-208.898 
ATOM   1106  N3   DA A  53     276.064 251.034-208.082 
ATOM   1107  C4   DA A  53     276.792 250.951-206.949 
ATOM   1108  P    DC A  54     272.445 255.143-204.459 
ATOM   1109  OP1  DC A  54     272.312 256.616-204.394 
ATOM   1110  OP2  DC A  54     272.414 254.431-203.162 
ATOM   1111  O5'  DC A  54     271.323 254.543-205.429 
ATOM   1112  C5'  DC A  54     271.585 254.479-206.843 
ATOM   1113  C4'  DC A  54     271.133 253.141-207.393 
ATOM   1114  O4'  DC A  54     272.172 252.124-207.306 
ATOM   1115  C3'  DC A  54     269.934 252.503-206.691 
ATOM   1116  O3'  DC A  54     269.127 251.846-207.661 
ATOM   1117  C2'  DC A  54     270.543 251.446-205.769 
ATOM   1118  C1'  DC A  54     271.604 250.950-206.745 
ATOM   1119  N1   DC A  54     272.697 250.171-206.098 
ATOM   1120  C2   DC A  54     273.256 249.117-206.816 
ATOM   1121  O2   DC A  54     272.828 248.875-207.949 
ATOM   1122  N3   DC A  54     274.252 248.395-206.242 
ATOM   1123  C4   DC A  54     274.689 248.691-205.011 
ATOM   1124  N4   DC A  54     275.663 247.957-204.496 
ATOM   1125  C5   DC A  54     274.126 249.770-204.256 
ATOM   1126  C6   DC A  54     273.131 250.480-204.846 
ATOM   1127  P    DG A  55     267.535 251.925-207.529 
ATOM   1128  OP1  DG A  55     267.048 253.186-208.134 
ATOM   1129  OP2  DG A  55     267.141 251.686-206.123 
ATOM   1130  O5'  DG A  55     267.080 250.685-208.432 
ATOM   1131  C5'  DG A  55     267.906 250.292-209.544 
ATOM   1132  C4'  DG A  55     268.041 248.783-209.581 
ATOM   1133  O4'  DG A  55     269.159 248.306-208.778 
ATOM   1134  C3'  DG A  55     266.844 247.994-209.053 
ATOM   1135  O3'  DG A  55     266.682 246.820-209.841 
ATOM   1136  C2'  DG A  55     267.248 247.577-207.639 
ATOM   1137  C1'  DG A  55     268.701 247.238-207.963 
ATOM   1138  N9   DG A  55     269.579 247.161-206.764 
ATOM   1139  C8   DG A  55     269.531 247.896-205.600 
ATOM   1140  N7   DG A  55     270.458 247.580-204.729 
ATOM   1141  C5   DG A  55     271.172 246.562-205.360 
ATOM   1142  C6   DG A  55     272.294 245.819-204.912 
ATOM   1143  O6   DG A  55     272.901 245.907-203.847 
ATOM   1144  N1   DG A  55     272.703 244.880-205.871 
ATOM   1145  C2   DG A  55     272.106 244.687-207.101 
ATOM   1146  N2   DG A  55     272.647 243.742-207.873 
ATOM   1147  N3   DG A  55     271.053 245.386-207.520 
ATOM   1148  C4   DG A  55     270.644 246.299-206.603 
ATOM   1149  P    DT A  56     265.203 246.338-210.219 
ATOM   1150  OP1  DT A  56     264.730 247.076-211.411 
ATOM   1151  OP2  DT A  56     264.336 246.412-209.023 
ATOM   1152  O5'  DT A  56     265.460 244.805-210.601 
ATOM   1153  C5'  DT A  56     266.734 244.428-211.155 
ATOM   1154  C4'  DT A  56     267.220 243.144-210.510 
ATOM   1155  O4'  DT A  56     267.987 243.389-209.296 
ATOM   1156  C3'  DT A  56     266.130 242.169-210.066 
ATOM   1157  O3'  DT A  56     266.581 240.839-210.295 
ATOM   1158  C2'  DT A  56     266.004 242.388-208.559 
ATOM   1159  C1'  DT A  56     267.497 242.532-208.276 
ATOM   1160  N1   DT A  56     267.800 243.159-206.960 
ATOM   1161  C2   DT A  56     268.920 242.716-206.299 
ATOM   1162  O2   DT A  56     269.653 241.850-206.744 
ATOM   1163  N3   DT A  56     269.168 243.320-205.081 
ATOM   1164  C4   DT A  56     268.408 244.306-204.486 
ATOM   1165  O4   DT A  56     268.730 244.771-203.391 
ATOM   1166  C5   DT A  56     267.252 244.704-205.256 
ATOM   1167  C7   DT A  56     266.370 245.773-204.680 
ATOM   1168  C6   DT A  56     266.988 244.134-206.442 
ATOM   1169  P    DC A  57     265.543 239.750-210.840 
ATOM   1170  OP1  DC A  57     265.442 239.856-212.313 
ATOM   1171  OP2  DC A  57     264.271 239.860-210.092 
ATOM   1172  O5'  DC A  57     266.281 238.386-210.447 
ATOM   1173  C5'  DC A  57     267.720 238.360-210.396 
ATOM   1174  C4'  DC A  57     268.182 237.614-209.161 
ATOM   1175  O4'  DC A  57     268.305 238.485-208.000 
ATOM   1176  C3'  DC A  57     267.265 236.489-208.681 
ATOM   1177  O3'  DC A  57     268.064 235.423-208.185 
ATOM   1178  C2'  DC A  57     266.487 237.096-207.513 
ATOM   1179  C1'  DC A  57     267.655 237.864-206.903 
ATOM   1180  N1   DC A  57     267.238 238.930-205.949 
ATOM   1181  C2   DC A  57     268.058 239.177-204.851 
ATOM   1182  O2   DC A  57     269.089 238.508-204.715 
ATOM   1183  N3   DC A  57     267.695 240.144-203.970 
ATOM   1184  C4   DC A  57     266.570 240.846-204.153 
ATOM   1185  N4   DC A  57     266.259 241.779-203.266 
ATOM   1186  C5   DC A  57     265.712 240.608-205.275 
ATOM   1187  C6   DC A  57     266.092 239.637-206.144 
ATOM   1188  P    DA A  58     267.624 233.915-208.492 
ATOM   1189  OP1  DA A  58     268.114 233.518-209.831 
ATOM   1190  OP2  DA A  58     266.171 233.766-208.262 
ATOM   1191  O5'  DA A  58     268.432 233.114-207.365 
ATOM   1192  C5'  DA A  58     269.687 233.643-206.897 
ATOM   1193  C4'  DA A  58     269.762 233.540-205.386 
ATOM   1194  O4'  DA A  58     269.194 234.705-204.722 
ATOM   1195  C3'  DA A  58     269.017 232.361-204.762 
ATOM   1196  O3'  DA A  58     269.767 231.876-203.655 
ATOM   1197  C2'  DA A  58     267.711 232.960-204.239 
ATOM   1198  C1'  DA A  58     268.314 234.255-203.703 
ATOM   1199  N9   DA A  58     267.308 235.325-203.455 
ATOM   1200  C8   DA A  58     266.165 235.595-204.151 
ATOM   1201  N7   DA A  58     265.490 236.600-203.685 
ATOM   1202  C5   DA A  58     266.240 237.030-202.599 
ATOM   1203  C6   DA A  58     266.057 238.073-201.676 
ATOM   1204  N6   DA A  58     265.011 238.910-201.703 
ATOM   1205  N1   DA A  58     266.993 238.224-200.719 
ATOM   1206  C2   DA A  58     268.030 237.390-200.698 
ATOM   1207  N3   DA A  58     268.306 236.386-201.502 
ATOM   1208  C4   DA A  58     267.355 236.256-202.449 
ATOM   1209  P    DC A  59     269.854 230.296-203.409 
ATOM   1210  OP1  DC A  59     270.926 229.721-204.251 
ATOM   1211  OP2  DC A  59     268.511 229.696-203.566 
ATOM   1212  O5'  DC A  59     270.290 230.241-201.870 
ATOM   1213  C5'  DC A  59     271.083 231.315-201.331 
ATOM   1214  C4'  DC A  59     270.555 231.715-199.967 
ATOM   1215  O4'  DC A  59     269.512 232.728-200.052 
ATOM   1216  C3'  DC A  59     269.916 230.595-199.147 
ATOM   1217  O3'  DC A  59     270.237 230.789-197.775 
ATOM   1218  C2'  DC A  59     268.411 230.794-199.326 
ATOM   1219  C1'  DC A  59     268.423 232.318-199.240 
ATOM   1220  N1   DC A  59     267.186 232.958-199.766 
ATOM   1221  C2   DC A  59     266.739 234.119-199.142 
ATOM   1222  O2   DC A  59     267.382 234.568-198.186 
ATOM   1223  N3   DC A  59     265.612 234.718-199.608 
ATOM   1224  C4   DC A  59     264.944 234.201-200.646 
ATOM   1225  N4   DC A  59     263.851 234.821-201.063 
ATOM   1226  C5   DC A  59     265.386 233.006-201.301 
ATOM   1227  C6   DC A  59     266.514 232.422-200.822 
ATOM   1228  P    DT A  60     270.579 229.513-196.870 
ATOM   1229  OP1  DT A  60     272.003 229.151-197.043 
ATOM   1230  OP2  DT A  60     269.598 228.439-197.137 
ATOM   1231  O5'  DT A  60     270.347 230.099-195.399 
ATOM   1232  C5'  DT A  60     270.578 231.500-195.160 
ATOM   1233  C4'  DT A  60     269.461 232.071-194.310 
ATOM   1234  O4'  DT A  60     268.340 232.545-195.110 
ATOM   1235  C3'  DT A  60     268.820 231.104-193.315 
ATOM   1236  O3'  DT A  60     268.497 231.813-192.125 
ATOM   1237  C2'  DT A  60     267.520 230.663-193.986 
ATOM   1238  C1'  DT A  60     267.141 232.028-194.552 
ATOM   1239  N1   DT A  60     266.117 231.967-195.632 
ATOM   1240  C2   DT A  60     265.217 233.004-195.700 
ATOM   1241  O2   DT A  60     265.231 233.946-194.927 
ATOM   1242  N3   DT A  60     264.282 232.911-196.713 
ATOM   1243  C4   DT A  60     264.176 231.894-197.639 
ATOM   1244  O4   DT A  60     263.295 231.921-198.501 
ATOM   1245  C5   DT A  60     265.163 230.852-197.486 
ATOM   1246  C7   DT A  60     265.119 229.706-198.454 
ATOM   1247  C6   DT A  60     266.084 230.916-196.510 
ATOM   1248  P    DG A  61     268.725 231.100-190.710 
ATOM   1249  OP1  DG A  61     270.137 231.259-190.296 
ATOM   1250  OP2  DG A  61     268.218 229.711-190.768 
ATOM   1251  O5'  DG A  61     267.783 231.977-189.760 
ATOM   1252  C5'  DG A  61     267.564 233.364-190.080 
ATOM   1253  C4'  DG A  61     266.097 233.709-189.913 
ATOM   1254  O4'  DG A  61     265.326 233.460-191.123 
ATOM   1255  C3'  DG A  61     265.349 232.927-188.833 
ATOM   1256  O3'  DG A  61     264.413 233.793-188.203 
ATOM   1257  C2'  DG A  61     264.577 231.852-189.597 
ATOM   1258  C1'  DG A  61     264.159 232.734-190.769 
ATOM   1259  N9   DG A  61     263.711 231.968-191.966 
ATOM   1260  C8   DG A  61     264.162 230.757-192.444 
ATOM   1261  N7   DG A  61     263.552 230.351-193.531 
ATOM   1262  C5   DG A  61     262.631 231.365-193.791 
ATOM   1263  C6   DG A  61     261.682 231.490-194.840 
ATOM   1264  O6   DG A  61     261.456 230.720-195.770 
ATOM   1265  N1   DG A  61     260.948 232.679-194.725 
ATOM   1266  C2   DG A  61     261.109 233.622-193.729 
ATOM   1267  N2   DG A  61     260.310 234.689-193.797 
ATOM   1268  N3   DG A  61     262.000 233.503-192.746 
ATOM   1269  C4   DG A  61     262.720 232.356-192.842 
ATOM   1270  P    DA A  62     264.199 233.687-186.620 
ATOM   1271  OP1  DA A  62     265.239 234.479-185.925 
ATOM   1272  OP2  DA A  62     264.097 232.264-186.228 
ATOM   1273  O5'  DA A  62     262.776 234.395-186.445 
ATOM   1274  C5'  DA A  62     262.392 235.430-187.369 
ATOM   1275  C4'  DA A  62     260.949 235.238-187.793 
ATOM   1276  O4'  DA A  62     260.822 234.363-188.951 
ATOM   1277  C3'  DA A  62     260.028 234.605-186.750 
ATOM   1278  O3'  DA A  62     258.743 235.209-186.844 
ATOM   1279  C2'  DA A  62     259.910 233.142-187.174 
ATOM   1280  C1'  DA A  62     259.816 233.400-188.675 
ATOM   1281  N9   DA A  62     260.088 232.195-189.508 
ATOM   1282  C8   DA A  62     260.960 231.174-189.263 
ATOM   1283  N7   DA A  62     260.970 230.260-190.184 
ATOM   1284  C5   DA A  62     260.037 230.708-191.109 
ATOM   1285  C6   DA A  62     259.582 230.178-192.327 
ATOM   1286  N6   DA A  62     260.029 229.025-192.846 
ATOM   1287  N1   DA A  62     258.646 230.877-192.996 
ATOM   1288  C2   DA A  62     258.206 232.022-192.475 
ATOM   1289  N3   DA A  62     258.554 232.612-191.353 
ATOM   1290  C4   DA A  62     259.491 231.891-190.704 
ATOM   1291  P    DT A  63     257.932 235.520-185.500 
ATOM   1292  OP1  DT A  63     258.382 236.814-184.938 
ATOM   1293  OP2  DT A  63     258.012 234.356-184.590 
ATOM   1294  O5'  DT A  63     256.440 235.665-186.057 
ATOM   1295  C5'  DT A  63     256.240 236.145-187.400 
ATOM   1296  C4'  DT A  63     255.184 235.310-188.098 
ATOM   1297  O4'  DT A  63     255.748 234.142-188.759 
ATOM   1298  C3'  DT A  63     254.092 234.733-187.199 
ATOM   1299  O3'  DT A  63     252.856 234.754-187.903 
ATOM   1300  C2'  DT A  63     254.500 233.277-186.979 
ATOM   1301  C1'  DT A  63     254.971 233.009-188.404 
ATOM   1302  N1   DT A  63     255.832 231.799-188.533 
ATOM   1303  C2   DT A  63     255.717 231.070-189.692 
ATOM   1304  O2   DT A  63     254.954 231.373-190.594 
ATOM   1305  N3   DT A  63     256.529 229.956-189.776 
ATOM   1306  C4   DT A  63     257.424 229.522-188.820 
ATOM   1307  O4   DT A  63     258.099 228.508-189.007 
ATOM   1308  C5   DT A  63     257.474 230.352-187.639 
ATOM   1309  C7   DT A  63     258.423 229.951-186.549 
ATOM   1310  C6   DT A  63     256.695 231.441-187.531 
ATOM   1311  P    DT A  64     251.518 235.137-187.113 
ATOM   1312  OP1  DT A  64     251.385 236.610-187.049 
ATOM   1313  OP2  DT A  64     251.486 234.425-185.817 
ATOM   1314  O5'  DT A  64     250.396 234.537-188.083 
ATOM   1315  C5'  DT A  64     250.657 234.473-189.498 
ATOM   1316  C4'  DT A  64     250.205 233.135-190.047 
ATOM   1317  O4'  DT A  64     251.245 232.118-189.960 
ATOM   1318  C3'  DT A  64     249.006 232.497-189.346 
ATOM   1319  O3'  DT A  64     248.200 231.840-190.316 
ATOM   1320  C2'  DT A  64     249.615 231.441-188.423 
ATOM   1321  C1'  DT A  64     250.676 230.944-189.400 
ATOM   1322  N1   DT A  64     251.769 230.166-188.752 
ATOM   1323  C2   DT A  64     252.310 229.129-189.473 
ATOM   1324  O2   DT A  64     251.936 228.835-190.595 
ATOM   1325  N3   DT A  64     253.320 228.430-188.840 
ATOM   1326  C4   DT A  64     253.820 228.676-187.577 
ATOM   1327  O4   DT A  64     254.727 227.980-187.116 
ATOM   1328  C5   DT A  64     253.188 229.783-186.900 
ATOM   1329  C7   DT A  64     253.672 230.119-185.520 
ATOM   1330  C6   DT A  64     252.204 230.480-187.492 
ATOM   1331  P    DA A  65     246.607 231.919-190.183 
ATOM   1332  OP1  DA A  65     246.121 233.180-190.788 
ATOM   1333  OP2  DA A  65     246.214 231.680-188.777 
ATOM   1334  O5'  DA A  65     246.152 230.679-191.086 
ATOM   1335  C5'  DA A  65     246.978 230.286-192.199 
ATOM   1336  C4'  DA A  65     247.114 228.777-192.236 
ATOM   1337  O4'  DA A  65     248.231 228.300-191.432 
ATOM   1338  C3'  DA A  65     245.916 227.988-191.708 
ATOM   1339  O3'  DA A  65     245.755 226.814-192.496 
ATOM   1340  C2'  DA A  65     246.321 227.571-190.294 
ATOM   1341  C1'  DA A  65     247.773 227.232-190.618 
ATOM   1342  N9   DA A  65     248.652 227.155-189.418 
ATOM   1343  C8   DA A  65     248.589 227.894-188.271 
ATOM   1344  N7   DA A  65     249.501 227.589-187.401 
ATOM   1345  C5   DA A  65     250.224 226.575-188.014 
ATOM   1346  C6   DA A  65     251.335 225.821-187.601 
ATOM   1347  N6   DA A  65     251.940 225.982-186.415 
ATOM   1348  N1   DA A  65     251.803 224.892-188.454 
ATOM   1349  C2   DA A  65     251.199 224.737-189.631 
ATOM   1350  N3   DA A  65     250.161 225.378-190.123 
ATOM   1351  C4   DA A  65     249.711 226.302-189.249 
ATOM   1352  P    DT A  66     244.276 226.332-192.874 
ATOM   1353  OP1  DT A  66     243.802 227.070-194.066 
ATOM   1354  OP2  DT A  66     243.409 226.406-191.677 
ATOM   1355  O5'  DT A  66     244.532 224.799-193.256 
ATOM   1356  C5'  DT A  66     245.807 224.422-193.809 
ATOM   1357  C4'  DT A  66     246.293 223.138-193.164 
ATOM   1358  O4'  DT A  66     247.060 223.383-191.951 
ATOM   1359  C3'  DT A  66     245.203 222.163-192.721 
ATOM   1360  O3'  DT A  66     245.654 220.833-192.949 
ATOM   1361  C2'  DT A  66     245.077 222.382-191.213 
ATOM   1362  C1'  DT A  66     246.570 222.526-190.931 
ATOM   1363  N1   DT A  66     246.873 223.153-189.614 
ATOM   1364  C2   DT A  66     247.992 222.710-188.953 
ATOM   1365  O2   DT A  66     248.725 221.844-189.398 
ATOM   1366  N3   DT A  66     248.240 223.314-187.736 
ATOM   1367  C4   DT A  66     247.480 224.300-187.140 
ATOM   1368  O4   DT A  66     247.802 224.765-186.046 
ATOM   1369  C5   DT A  66     246.325 224.698-187.911 
ATOM   1370  C7   DT A  66     245.443 225.767-187.334 
ATOM   1371  C6   DT A  66     246.060 224.128-189.097 
ATOM   1372  P    DG A  67     244.616 219.744-193.494 
ATOM   1373  OP1  DG A  67     244.515 219.850-194.967 
ATOM   1374  OP2  DG A  67     243.344 219.854-192.747 
ATOM   1375  O5'  DG A  67     245.354 218.380-193.102 
ATOM   1376  C5'  DG A  67     246.792 218.354-193.051 
ATOM   1377  C4'  DG A  67     247.254 217.608-191.815 
ATOM   1378  O4'  DG A  67     247.378 218.480-190.655 
ATOM   1379  C3'  DG A  67     246.337 216.484-191.335 
ATOM   1380  O3'  DG A  67     247.137 215.417-190.839 
ATOM   1381  C2'  DG A  67     245.559 217.090-190.167 
ATOM   1382  C1'  DG A  67     246.727 217.858-189.557 
ATOM   1383  N9   DG A  67     246.310 218.924-188.603 
ATOM   1384  C8   DG A  67     245.197 219.735-188.636 
ATOM   1385  N7   DG A  67     245.122 220.580-187.636 
ATOM   1386  C5   DG A  67     246.266 220.308-186.887 
ATOM   1387  C6   DG A  67     246.734 220.902-185.686 
ATOM   1388  O6   DG A  67     246.227 221.805-185.025 
ATOM   1389  N1   DG A  67     247.941 220.324-185.266 
ATOM   1390  C2   DG A  67     248.607 219.307-185.921 
ATOM   1391  N2   DG A  67     249.745 218.894-185.359 
ATOM   1392  N3   DG A  67     248.167 218.752-187.048 
ATOM   1393  C4   DG A  67     246.998 219.300-187.469 
ATOM   1394  P    DT A  68     246.697 213.909-191.147 
ATOM   1395  OP1  DT A  68     247.187 213.512-192.486 
ATOM   1396  OP2  DT A  68     245.243 213.760-190.916 
ATOM   1397  O5'  DT A  68     247.504 213.109-190.020 
ATOM   1398  C5'  DT A  68     248.760 213.637-189.552 
ATOM   1399  C4'  DT A  68     248.834 213.534-188.041 
ATOM   1400  O4'  DT A  68     248.266 214.699-187.376 
ATOM   1401  C3'  DT A  68     248.089 212.355-187.417 
ATOM   1402  O3'  DT A  68     248.839 211.870-186.309 
ATOM   1403  C2'  DT A  68     246.783 212.954-186.894 
ATOM   1404  C1'  DT A  68     247.386 214.249-186.358 
ATOM   1405  N1   DT A  68     246.381 215.319-186.109 
ATOM   1406  C2   DT A  68     246.610 216.158-185.044 
ATOM   1407  O2   DT A  68     247.584 216.056-184.318 
ATOM   1408  N3   DT A  68     245.657 217.136-184.844 
ATOM   1409  C4   DT A  68     244.522 217.341-185.602 
ATOM   1410  O4   DT A  68     243.739 218.253-185.324 
ATOM   1411  C5   DT A  68     244.368 216.412-186.695 
ATOM   1412  C7   DT A  68     243.158 216.564-187.571 
ATOM   1413  C6   DT A  68     245.279 215.451-186.914 
ATOM   1414  P    DC A  69     248.927 210.290-186.063 
ATOM   1415  OP1  DC A  69     249.999 209.715-186.906 
ATOM   1416  OP2  DC A  69     247.584 209.690-186.220 
ATOM   1417  O5'  DC A  69     249.363 210.235-184.525 
ATOM   1418  C5'  DC A  69     250.156 211.309-183.985 
ATOM   1419  C4'  DC A  69     249.627 211.709-182.622 
ATOM   1420  O4'  DC A  69     248.585 212.722-182.706 
ATOM   1421  C3'  DC A  69     248.988 210.589-181.801 
ATOM   1422  O3'  DC A  69     249.309 210.783-180.429 
ATOM   1423  C2'  DC A  69     247.483 210.789-181.980 
ATOM   1424  C1'  DC A  69     247.495 212.312-181.894 
ATOM   1425  N1   DC A  69     246.258 212.952-182.421 
ATOM   1426  C2   DC A  69     245.812 214.113-181.797 
ATOM   1427  O2   DC A  69     246.454 214.562-180.840 
ATOM   1428  N3   DC A  69     244.684 214.712-182.262 
ATOM   1429  C4   DC A  69     244.017 214.195-183.300 
ATOM   1430  N4   DC A  69     242.923 214.815-183.717 
ATOM   1431  C5   DC A  69     244.459 213.000-183.956 
ATOM   1432  C6   DC A  69     245.587 212.417-183.476 
ATOM   1433  P    DT A  70     249.652 209.507-179.524 
ATOM   1434  OP1  DT A  70     251.076 209.145-179.697 
ATOM   1435  OP2  DT A  70     248.671 208.433-179.791 
ATOM   1436  O5'  DT A  70     249.420 210.093-178.053 
ATOM   1437  C5'  DT A  70     249.650 211.494-177.814 
ATOM   1438  C4'  DT A  70     248.533 212.065-176.964 
ATOM   1439  O4'  DT A  70     247.412 212.539-177.765 
ATOM   1440  C3'  DT A  70     247.893 211.098-175.969 
ATOM   1441  O3'  DT A  70     247.570 211.807-174.780 
ATOM   1442  C2'  DT A  70     246.592 210.657-176.640 
ATOM   1443  C1'  DT A  70     246.214 212.023-177.207 
ATOM   1444  N1   DT A  70     245.189 211.961-178.286 
ATOM   1445  C2   DT A  70     244.290 212.998-178.355 
ATOM   1446  O2   DT A  70     244.304 213.940-177.582 
ATOM   1447  N3   DT A  70     243.355 212.905-179.367 
ATOM   1448  C4   DT A  70     243.248 211.888-180.293 
ATOM   1449  O4   DT A  70     242.368 211.915-181.156 
ATOM   1450  C5   DT A  70     244.236 210.846-180.141 
ATOM   1451  C7   DT A  70     244.191 209.700-181.108 
ATOM   1452  C6   DT A  70     245.156 210.910-179.164 
ATOM   1453  P    DG A  71     247.798 211.094-173.365 
ATOM   1454  OP1  DG A  71     249.210 211.253-172.950 
ATOM   1455  OP2  DG A  71     247.291 209.705-173.422 
ATOM   1456  O5'  DG A  71     246.855 211.971-172.414 
ATOM   1457  C5'  DG A  71     246.636 213.358-172.735 
ATOM   1458  C4'  DG A  71     245.169 213.703-172.567 
ATOM   1459  O4'  DG A  71     244.399 213.455-173.778 
ATOM   1460  C3'  DG A  71     244.422 212.921-171.488 
ATOM   1461  O3'  DG A  71     243.485 213.787-170.857 
ATOM   1462  C2'  DG A  71     243.650 211.846-172.252 
ATOM   1463  C1'  DG A  71     243.232 212.728-173.424 
ATOM   1464  N9   DG A  71     242.784 211.962-174.620 
ATOM   1465  C8   DG A  71     243.234 210.751-175.098 
ATOM   1466  N7   DG A  71     242.624 210.345-176.185 
ATOM   1467  C5   DG A  71     241.704 211.359-176.445 
ATOM   1468  C6   DG A  71     240.755 211.485-177.494 
ATOM   1469  O6   DG A  71     240.529 210.715-178.424 
ATOM   1470  N1   DG A  71     240.020 212.673-177.380 
ATOM   1471  C2   DG A  71     240.181 213.616-176.384 
ATOM   1472  N2   DG A  71     239.382 214.684-176.451 
ATOM   1473  N3   DG A  71     241.073 213.497-175.401 
ATOM   1474  C4   DG A  71     241.793 212.350-175.497 
ATOM   1475  P    DG A  72     243.272 213.681-169.275 
ATOM   1476  OP1  DG A  72     244.311 214.473-168.580 
ATOM   1477  OP2  DG A  72     243.170 212.258-168.883 
ATOM   1478  O5'  DG A  72     241.848 214.389-169.099 
ATOM   1479  C5'  DG A  72     241.465 215.424-170.024 
ATOM   1480  C4'  DG A  72     240.022 215.232-170.448 
ATOM   1481  O4'  DG A  72     239.894 214.357-171.605 
ATOM   1482  C3'  DG A  72     239.101 214.600-169.405 
ATOM   1483  O3'  DG A  72     237.816 215.203-169.498 
ATOM   1484  C2'  DG A  72     238.983 213.136-169.828 
ATOM   1485  C1'  DG A  72     238.889 213.394-171.329 
ATOM   1486  N9   DG A  72     239.161 212.190-172.162 
ATOM   1487  C8   DG A  72     240.035 211.150-171.932 
ATOM   1488  N7   DG A  72     240.035 210.235-172.870 
ATOM   1489  C5   DG A  72     239.095 210.700-173.787 
ATOM   1490  C6   DG A  72     238.657 210.136-175.013 
ATOM   1491  O6   DG A  72     239.017 209.093-175.552 
ATOM   1492  N1   DG A  72     237.686 210.939-175.629 
ATOM   1493  C2   DG A  72     237.202 212.130-175.125 
ATOM   1494  N2   DG A  72     236.277 212.747-175.864 
ATOM   1495  N3   DG A  72     237.614 212.659-173.974 
ATOM   1496  C4   DG A  72     238.555 211.892-173.365 
ATOM   1497  P    DT A  73     237.005 215.514-168.154 
ATOM   1498  OP1  DT A  73     237.454 216.808-167.592 
ATOM   1499  OP2  DT A  73     237.085 214.350-167.245 
ATOM   1500  O5'  DT A  73     235.513 215.659-168.712 
ATOM   1501  C5'  DT A  73     235.312 216.140-170.055 
ATOM   1502  C4'  DT A  73     234.257 215.304-170.752 
ATOM   1503  O4'  DT A  73     234.821 214.136-171.413 
ATOM   1504  C3'  DT A  73     233.164 214.727-169.853 
ATOM   1505  O3'  DT A  73     231.929 214.749-170.558 
ATOM   1506  C2'  DT A  73     233.572 213.271-169.633 
ATOM   1507  C1'  DT A  73     234.044 213.003-171.059 
ATOM   1508  N1   DT A  73     234.905 211.793-171.188 
ATOM   1509  C2   DT A  73     234.789 211.064-172.346 
ATOM   1510  O2   DT A  73     234.026 211.367-173.248 
ATOM   1511  N3   DT A  73     235.601 209.950-172.430 
ATOM   1512  C4   DT A  73     236.497 209.516-171.474 
ATOM   1513  O4   DT A  73     237.171 208.502-171.662 
ATOM   1514  C5   DT A  73     236.546 210.347-170.294 
ATOM   1515  C7   DT A  73     237.495 209.945-169.203 
ATOM   1516  C6   DT A  73     235.767 211.435-170.186 
ATOM   1517  P    DC A  74     230.590 215.131-169.768 
ATOM   1518  OP1  DC A  74     230.457 216.604-169.703 
ATOM   1519  OP2  DC A  74     230.559 214.419-168.471 
ATOM   1520  O5'  DC A  74     229.468 214.531-170.738 
ATOM   1521  C5'  DC A  74     229.730 214.467-172.152 
ATOM   1522  C4'  DC A  74     229.278 213.129-172.702 
ATOM   1523  O4'  DC A  74     230.317 212.112-172.615 
ATOM   1524  C3'  DC A  74     228.079 212.492-172.000 
ATOM   1525  O3'  DC A  74     227.272 211.834-172.970 
ATOM   1526  C2'  DC A  74     228.688 211.435-171.078 
ATOM   1527  C1'  DC A  74     229.749 210.938-172.054 
ATOM   1528  N1   DC A  74     230.842 210.160-171.407 
ATOM   1529  C2   DC A  74     231.401 209.106-172.124 
ATOM   1530  O2   DC A  74     230.973 208.863-173.258 
ATOM   1531  N3   DC A  74     232.397 208.384-171.551 
ATOM   1532  C4   DC A  74     232.834 208.679-170.320 
ATOM   1533  N4   DC A  74     233.808 207.945-169.805 
ATOM   1534  C5   DC A  74     232.271 209.759-169.565 
ATOM   1535  C6   DC A  74     231.276 210.468-170.155 
ATOM   1536  P    DA A  75     225.680 211.913-172.838 
ATOM   1537  OP1  DA A  75     225.193 213.174-173.442 
ATOM   1538  OP2  DA A  75     225.286 211.674-171.432 
ATOM   1539  O5'  DA A  75     225.225 210.673-173.740 
ATOM   1540  C5'  DA A  75     226.050 210.281-174.853 
ATOM   1541  C4'  DA A  75     226.186 208.772-174.890 
ATOM   1542  O4'  DA A  75     227.304 208.295-174.087 
ATOM   1543  C3'  DA A  75     224.989 207.982-174.362 
ATOM   1544  O3'  DA A  75     224.827 206.808-175.150 
ATOM   1545  C2'  DA A  75     225.393 207.565-172.948 
ATOM   1546  C1'  DA A  75     226.846 207.226-173.272 
ATOM   1547  N9   DA A  75     227.724 207.149-172.073 
ATOM   1548  C8   DA A  75     227.661 207.888-170.925 
ATOM   1549  N7   DA A  75     228.574 207.583-170.055 
ATOM   1550  C5   DA A  75     229.296 206.570-170.668 
ATOM   1551  C6   DA A  75     230.407 205.815-170.256 
ATOM   1552  N6   DA A  75     231.012 205.976-169.070 
ATOM   1553  N1   DA A  75     230.875 204.886-171.109 
ATOM   1554  C2   DA A  75     230.271 204.731-172.285 
ATOM   1555  N3   DA A  75     229.233 205.372-172.777 
ATOM   1556  C4   DA A  75     228.784 206.296-171.903 
ATOM   1557  P    DG A  76     223.348 206.326-175.528 
ATOM   1558  OP1  DG A  76     222.875 207.064-176.720 
ATOM   1559  OP2  DG A  76     222.481 206.401-174.332 
ATOM   1560  O5'  DG A  76     223.605 204.793-175.910 
ATOM   1561  C5'  DG A  76     224.879 204.416-176.464 
ATOM   1562  C4'  DG A  76     225.365 203.132-175.819 
ATOM   1563  O4'  DG A  76     226.132 203.377-174.605 
ATOM   1564  C3'  DG A  76     224.275 202.157-175.375 
ATOM   1565  O3'  DG A  76     224.726 200.827-175.603 
ATOM   1566  C2'  DG A  76     224.149 202.376-173.868 
ATOM   1567  C1'  DG A  76     225.642 202.520-173.585 
ATOM   1568  N9   DG A  76     225.945 203.147-172.268 
ATOM   1569  C8   DG A  76     225.254 204.130-171.593 
ATOM   1570  N7   DG A  76     225.790 204.464-170.444 
ATOM   1571  C5   DG A  76     226.914 203.645-170.352 
ATOM   1572  C6   DG A  76     227.894 203.548-169.329 
ATOM   1573  O6   DG A  76     227.973 204.178-168.278 
ATOM   1574  N1   DG A  76     228.865 202.585-169.639 
ATOM   1575  C2   DG A  76     228.885 201.817-170.787 
ATOM   1576  N2   DG A  76     229.898 200.954-170.895 
ATOM   1577  N3   DG A  76     227.966 201.908-171.746 
ATOM   1578  C4   DG A  76     227.018 202.838-171.460 
ATOM   1579  P    DT A  77     223.688 199.738-176.148 
ATOM   1580  OP1  DT A  77     223.587 199.844-177.622 
ATOM   1581  OP2  DT A  77     222.416 199.848-175.401 
ATOM   1582  O5'  DT A  77     224.426 198.374-175.756 
ATOM   1583  C5'  DT A  77     225.865 198.348-175.705 
ATOM   1584  C4'  DT A  77     226.327 197.602-174.470 
ATOM   1585  O4'  DT A  77     226.450 198.474-173.309 
ATOM   1586  C3'  DT A  77     225.410 196.478-173.990 
ATOM   1587  O3'  DT A  77     226.209 195.412-173.493 
ATOM   1588  C2'  DT A  77     224.632 197.085-172.822 
ATOM   1589  C1'  DT A  77     225.800 197.853-172.211 
ATOM   1590  N1   DT A  77     225.383 198.918-171.258 
ATOM   1591  C2   DT A  77     226.203 199.150-170.180 
ATOM   1592  O2   DT A  77     227.233 198.528-169.985 
ATOM   1593  N3   DT A  77     225.784 200.144-169.318 
ATOM   1594  C4   DT A  77     224.640 200.907-169.442 
ATOM   1595  O4   DT A  77     224.369 201.770-168.604 
ATOM   1596  C5   DT A  77     223.844 200.591-170.603 
ATOM   1597  C7   DT A  77     222.581 201.374-170.814 
ATOM   1598  C6   DT A  77     224.228 199.628-171.459 
ATOM   1599  P    DG A  78     225.769 193.903-173.801 
ATOM   1600  OP1  DG A  78     226.259 193.506-175.140 
ATOM   1601  OP2  DG A  78     224.316 193.754-173.571 
ATOM   1602  O5'  DG A  78     226.576 193.103-172.674 
ATOM   1603  C5'  DG A  78     227.832 193.631-172.206 
ATOM   1604  C4'  DG A  78     227.907 193.528-170.695 
ATOM   1605  O4'  DG A  78     227.339 194.693-170.031 
ATOM   1606  C3'  DG A  78     227.162 192.349-170.071 
ATOM   1607  O3'  DG A  78     227.912 191.864-168.964 
ATOM   1608  C2'  DG A  78     225.856 192.948-169.548 
ATOM   1609  C1'  DG A  78     226.459 194.243-169.012 
ATOM   1610  N9   DG A  78     225.453 195.313-168.764 
ATOM   1611  C8   DG A  78     224.295 195.600-169.454 
ATOM   1612  N7   DG A  78     223.624 196.618-168.973 
ATOM   1613  C5   DG A  78     224.391 197.035-167.886 
ATOM   1614  C6   DG A  78     224.175 198.097-166.970 
ATOM   1615  O6   DG A  78     223.248 198.902-166.929 
ATOM   1616  N1   DG A  78     225.202 198.170-166.018 
ATOM   1617  C2   DG A  78     226.293 197.326-165.959 
ATOM   1618  N2   DG A  78     227.164 197.560-164.974 
ATOM   1619  N3   DG A  78     226.495 196.330-166.820 
ATOM   1620  C4   DG A  78     225.509 196.246-167.749 
ATOM   1621  P    DA A  79     227.999 190.285-168.717 
ATOM   1622  OP1  DA A  79     229.071 189.710-169.560 
ATOM   1623  OP2  DA A  79     226.656 189.684-168.875 
ATOM   1624  O5'  DA A  79     228.435 190.229-167.179 
ATOM   1625  C5'  DA A  79     229.228 191.303-166.639 
ATOM   1626  C4'  DA A  79     228.700 191.703-165.276 
ATOM   1627  O4'  DA A  79     227.657 192.716-165.361 
ATOM   1628  C3'  DA A  79     228.061 190.583-164.456 
ATOM   1629  O3'  DA A  79     228.382 190.777-163.084 
ATOM   1630  C2'  DA A  79     226.556 190.783-164.635 
ATOM   1631  C1'  DA A  79     226.568 192.306-164.548 
ATOM   1632  N9   DA A  79     225.331 192.946-165.075 
ATOM   1633  C8   DA A  79     224.545 192.543-166.117 
ATOM   1634  N7   DA A  79     223.526 193.315-166.335 
ATOM   1635  C5   DA A  79     223.643 194.304-165.368 
ATOM   1636  C6   DA A  79     222.862 195.432-165.068 
ATOM   1637  N6   DA A  79     221.755 195.768-165.746 
ATOM   1638  N1   DA A  79     223.261 196.206-164.041 
ATOM   1639  C2   DA A  79     224.361 195.868-163.371 
ATOM   1640  N3   DA A  79     225.166 194.844-163.559 
ATOM   1641  C4   DA A  79     224.745 194.086-164.592 
ATOM   1642  P    DA A  80     228.724 189.502-162.179 
ATOM   1643  OP1  DA A  80     230.148 189.139-162.352 
ATOM   1644  OP2  DA A  80     227.743 188.427-162.446 
ATOM   1645  O5'  DA A  80     228.492 190.087-160.707 
ATOM   1646  C5'  DA A  80     228.723 191.488-160.469 
ATOM   1647  C4'  DA A  80     227.606 192.060-159.619 
ATOM   1648  O4'  DA A  80     226.485 192.533-160.419 
ATOM   1649  C3'  DA A  80     226.965 191.092-158.624 
ATOM   1650  O3'  DA A  80     226.642 191.802-157.434 
ATOM   1651  C2'  DA A  80     225.665 190.651-159.295 
ATOM   1652  C1'  DA A  80     225.286 192.017-159.861 
ATOM   1653  N9   DA A  80     224.262 191.955-160.941 
ATOM   1654  C8   DA A  80     224.088 190.991-161.891 
ATOM   1655  N7   DA A  80     223.099 191.221-162.698 
ATOM   1656  C5   DA A  80     222.577 192.427-162.252 
ATOM   1657  C6   DA A  80     221.504 193.217-162.695 
ATOM   1658  N6   DA A  80     220.726 192.892-163.737 
ATOM   1659  N1   DA A  80     221.256 194.358-162.024 
ATOM   1660  C2   DA A  80     222.031 194.676-160.989 
ATOM   1661  N3   DA A  80     223.055 194.022-160.487 
ATOM   1662  C4   DA A  80     223.282 192.884-161.175 
ATOM   1663  P    DG A  81     226.870 191.088-156.019 
ATOM   1664  OP1  DG A  81     228.282 191.248-155.605 
ATOM   1665  OP2  DG A  81     226.363 189.700-156.076 
ATOM   1666  O5'  DG A  81     225.928 191.965-155.068 
ATOM   1667  C5'  DG A  81     225.709 193.352-155.389 
ATOM   1668  C4'  DG A  81     224.242 193.697-155.222 
ATOM   1669  O4'  DG A  81     223.471 193.449-156.432 
ATOM   1670  C3'  DG A  81     223.494 192.915-154.142 
ATOM   1671  O3'  DG A  81     222.558 193.781-153.512 
ATOM   1672  C2'  DG A  81     222.722 191.840-154.906 
ATOM   1673  C1'  DG A  81     222.304 192.722-156.078 
ATOM   1674  N9   DG A  81     221.856 191.956-157.275 
ATOM   1675  C8   DG A  81     222.307 190.745-157.753 
ATOM   1676  N7   DG A  81     221.697 190.339-158.840 
ATOM   1677  C5   DG A  81     220.776 191.353-159.100 
ATOM   1678  C6   DG A  81     219.828 191.479-160.149 
ATOM   1679  O6   DG A  81     219.601 190.709-161.079 
ATOM   1680  N1   DG A  81     219.093 192.667-160.034 
ATOM   1681  C2   DG A  81     219.254 193.610-159.038 
ATOM   1682  N2   DG A  81     218.455 194.678-159.106 
ATOM   1683  N3   DG A  81     220.145 193.491-158.055 
ATOM   1684  C4   DG A  81     220.865 192.344-158.151 
ATOM   1685  P    DA A  82     222.344 193.675-151.929 
ATOM   1686  OP1  DA A  82     223.384 194.467-151.234 
ATOM   1687  OP2  DA A  82     222.242 192.252-151.537 
ATOM   1688  O5'  DA A  82     220.921 194.383-151.754 
ATOM   1689  C5'  DA A  82     220.537 195.418-152.678 
ATOM   1690  C4'  DA A  82     219.094 195.226-153.102 
ATOM   1691  O4'  DA A  82     218.966 194.351-154.259 
ATOM   1692  C3'  DA A  82     218.173 194.594-152.059 
ATOM   1693  O3'  DA A  82     216.888 195.197-152.153 
ATOM   1694  C2'  DA A  82     218.055 193.130-152.483 
ATOM   1695  C1'  DA A  82     217.961 193.388-153.983 
ATOM   1696  N9   DA A  82     218.233 192.184-154.817 
ATOM   1697  C8   DA A  82     219.105 191.162-154.572 
ATOM   1698  N7   DA A  82     219.115 190.248-155.493 
ATOM   1699  C5   DA A  82     218.182 190.696-156.418 
ATOM   1700  C6   DA A  82     217.727 190.166-157.636 
ATOM   1701  N6   DA A  82     218.174 189.013-158.155 
ATOM   1702  N1   DA A  82     216.791 190.865-158.305 
ATOM   1703  C2   DA A  82     216.351 192.010-157.784 
ATOM   1704  N3   DA A  82     216.699 192.600-156.662 
ATOM   1705  C4   DA A  82     217.636 191.880-156.013 
ATOM   1706  P    DA A  83     216.077 195.509-150.809 
ATOM   1707  OP1  DA A  83     216.527 196.802-150.247 
ATOM   1708  OP2  DA A  83     216.157 194.344-149.899 
ATOM   1709  O5'  DA A  83     214.585 195.653-151.366 
ATOM   1710  C5'  DA A  83     214.385 196.134-152.709 
ATOM   1711  C4'  DA A  83     213.329 195.299-153.407 
ATOM   1712  O4'  DA A  83     213.893 194.131-154.068 
ATOM   1713  C3'  DA A  83     212.236 194.721-152.508 
ATOM   1714  O3'  DA A  83     211.001 194.743-153.212 
ATOM   1715  C2'  DA A  83     212.645 193.265-152.288 
ATOM   1716  C1'  DA A  83     213.116 192.997-153.713 
ATOM   1717  N9   DA A  83     213.977 191.787-153.842 
ATOM   1718  C8   DA A  83     214.883 191.291-152.949 
ATOM   1719  N7   DA A  83     215.480 190.214-153.351 
ATOM   1720  C5   DA A  83     214.932 189.974-154.604 
ATOM   1721  C6   DA A  83     215.152 188.967-155.558 
ATOM   1722  N6   DA A  83     216.027 187.965-155.388 
ATOM   1723  N1   DA A  83     214.438 189.027-156.697 
ATOM   1724  C2   DA A  83     213.570 190.025-156.861 
ATOM   1725  N3   DA A  83     213.282 191.016-156.045 
ATOM   1726  C4   DA A  83     214.010 190.933-154.912 
ATOM   1727  P    DT A  84     209.663 195.126-152.422 
ATOM   1728  OP1  DT A  84     209.530 196.598-152.358 
ATOM   1729  OP2  DT A  84     209.632 194.413-151.126 
ATOM   1730  O5'  DT A  84     208.541 194.525-153.392 
ATOM   1731  C5'  DT A  84     208.802 194.461-154.807 
ATOM   1732  C4'  DT A  84     208.350 193.123-155.356 
ATOM   1733  O4'  DT A  84     209.390 192.106-155.269 
ATOM   1734  C3'  DT A  84     207.151 192.486-154.655 
ATOM   1735  O3'  DT A  84     206.345 191.828-155.625 
ATOM   1736  C2'  DT A  84     207.760 191.429-153.732 
ATOM   1737  C1'  DT A  84     208.821 190.933-154.709 
ATOM   1738  N1   DT A  84     209.914 190.154-154.061 
ATOM   1739  C2   DT A  84     210.455 189.118-154.782 
ATOM   1740  O2   DT A  84     210.081 188.823-155.904 
ATOM   1741  N3   DT A  84     211.465 188.418-154.149 
ATOM   1742  C4   DT A  84     211.965 188.665-152.886 
ATOM   1743  O4   DT A  84     212.872 187.969-152.425 
ATOM   1744  C5   DT A  84     211.333 189.771-152.208 
ATOM   1745  C7   DT A  84     211.817 190.108-150.829 
ATOM   1746  C6   DT A  84     210.349 190.468-152.800 
ATOM   1747  P    DT A  85     204.752 191.907-155.492 
ATOM   1748  OP1  DT A  85     204.266 193.169-156.097 
ATOM   1749  OP2  DT A  85     204.359 191.669-154.086 
ATOM   1750  O5'  DT A  85     204.297 190.667-156.395 
ATOM   1751  C5'  DT A  85     205.123 190.275-157.507 
ATOM   1752  C4'  DT A  85     205.259 188.766-157.545 
ATOM   1753  O4'  DT A  85     206.376 188.289-156.741 
ATOM   1754  C3'  DT A  85     204.061 187.976-157.017 
ATOM   1755  O3'  DT A  85     203.900 186.802-157.805 
ATOM   1756  C2'  DT A  85     204.466 187.559-155.603 
ATOM   1757  C1'  DT A  85     205.918 187.220-155.927 
ATOM   1758  N1   DT A  85     206.797 187.144-154.727 
ATOM   1759  C2   DT A  85     207.810 186.216-154.753 
ATOM   1760  O2   DT A  85     208.008 185.475-155.700 
ATOM   1761  N3   DT A  85     208.605 186.173-153.623 
ATOM   1762  C4   DT A  85     208.471 186.962-152.499 
ATOM   1763  O4   DT A  85     209.244 186.831-151.547 
ATOM   1764  C5   DT A  85     207.379 187.904-152.566 
ATOM   1765  C7   DT A  85     207.164 188.801-151.382 
ATOM   1766  C6   DT A  85     206.592 187.967-153.651 
ATOM   1767  P    DT A  86     202.421 186.320-158.182 
ATOM   1768  OP1  DT A  86     201.947 187.058-159.375 
ATOM   1769  OP2  DT A  86     201.554 186.395-156.986 
ATOM   1770  O5'  DT A  86     202.677 184.787-158.565 
ATOM   1771  C5'  DT A  86     203.952 184.410-159.118 
ATOM   1772  C4'  DT A  86     204.438 183.126-158.473 
ATOM   1773  O4'  DT A  86     205.205 183.371-157.260 
ATOM   1774  C3'  DT A  86     203.348 182.151-158.030 
ATOM   1775  O3'  DT A  86     203.799 180.821-158.258 
ATOM   1776  C2'  DT A  86     203.222 182.370-156.522 
ATOM   1777  C1'  DT A  86     204.715 182.514-156.240 
ATOM   1778  N1   DT A  86     205.018 183.142-154.923 
ATOM   1779  C2   DT A  86     206.137 182.698-154.262 
ATOM   1780  O2   DT A  86     206.870 181.833-154.707 
ATOM   1781  N3   DT A  86     206.385 183.302-153.045 
ATOM   1782  C4   DT A  86     205.625 184.288-152.449 
ATOM   1783  O4   DT A  86     205.947 184.753-151.355 
ATOM   1784  C5   DT A  86     204.470 184.687-153.220 
ATOM   1785  C7   DT A  86     203.588 185.755-152.643 
ATOM   1786  C6   DT A  86     204.205 184.116-154.406 
ATOM   1787  P    DC A  87     202.761 179.732-158.803 
ATOM   1788  OP1  DC A  87     202.660 179.838-160.276 
ATOM   1789  OP2  DC A  87     201.489 179.842-158.056 
ATOM   1790  O5'  DC A  87     203.499 178.368-158.410 
ATOM   1791  C5'  DC A  87     204.937 178.343-158.360 
ATOM   1792  C4'  DC A  87     205.399 177.596-157.124 
ATOM   1793  O4'  DC A  87     205.523 178.468-155.964 
ATOM   1794  C3'  DC A  87     204.482 176.472-156.644 
ATOM   1795  O3'  DC A  87     205.282 175.406-156.148 
ATOM   1796  C2'  DC A  87     203.704 177.079-155.476 
ATOM   1797  C1'  DC A  87     204.872 177.847-154.866 
ATOM   1798  N1   DC A  87     204.455 178.912-153.912 
ATOM   1799  C2   DC A  87     205.276 179.159-152.814 
ATOM   1800  O2   DC A  87     206.307 178.491-152.679 
ATOM   1801  N3   DC A  87     204.913 180.126-151.934 
ATOM   1802  C4   DC A  87     203.788 180.829-152.117 
ATOM   1803  N4   DC A  87     203.477 181.761-151.229 
ATOM   1804  C5   DC A  87     202.929 180.590-153.238 
ATOM   1805  C6   DC A  87     203.310 179.619-154.107 
ATOM   1806  P    DC A  88     204.842 173.897-156.455 
ATOM   1807  OP1  DC A  88     205.332 173.500-157.795 
ATOM   1808  OP2  DC A  88     203.388 173.748-156.225 
ATOM   1809  O5'  DC A  88     205.649 173.097-155.329 
ATOM   1810  C5'  DC A  88     206.905 173.625-154.861 
ATOM   1811  C4'  DC A  88     206.979 173.522-153.350 
ATOM   1812  O4'  DC A  88     206.411 174.688-152.685 
ATOM   1813  C3'  DC A  88     206.234 172.343-152.726 
ATOM   1814  O3'  DC A  88     206.984 171.859-151.618 
ATOM   1815  C2'  DC A  88     204.928 172.942-152.203 
ATOM   1816  C1'  DC A  88     205.531 174.238-151.667 
ATOM   1817  N1   DC A  88     204.526 175.308-151.418 
ATOM   1818  C2   DC A  88     204.743 176.166-150.342 
ATOM   1819  O2   DC A  88     205.753 176.005-149.646 
ATOM   1820  N3   DC A  88     203.838 177.148-150.098 
ATOM   1821  C4   DC A  88     202.757 177.288-150.876 
ATOM   1822  N4   DC A  88     201.904 178.262-150.596 
ATOM   1823  C5   DC A  88     202.515 176.416-151.986 
ATOM   1824  C6   DC A  88     203.431 175.441-152.214 
ATOM   1825  P    DA A  89     207.072 170.279-151.372 
ATOM   1826  OP1  DA A  89     208.144 169.704-152.215 
ATOM   1827  OP2  DA A  89     205.729 169.678-151.529 
ATOM   1828  O5'  DA A  89     207.508 170.223-149.834 
ATOM   1829  C5'  DA A  89     208.301 171.297-149.294 
ATOM   1830  C4'  DA A  89     207.772 171.698-147.931 
ATOM   1831  O4'  DA A  89     206.730 172.710-148.015 
ATOM   1832  C3'  DA A  89     207.133 170.577-147.110 
ATOM   1833  O3'  DA A  89     207.454 170.771-145.738 
ATOM   1834  C2'  DA A  89     205.628 170.777-147.289 
ATOM   1835  C1'  DA A  89     205.640 172.300-147.203 
ATOM   1836  N9   DA A  89     204.403 172.940-147.730 
ATOM   1837  C8   DA A  89     203.617 172.537-148.771 
ATOM   1838  N7   DA A  89     202.598 173.309-148.990 
ATOM   1839  C5   DA A  89     202.715 174.298-148.023 
ATOM   1840  C6   DA A  89     201.934 175.426-147.722 
ATOM   1841  N6   DA A  89     200.828 175.762-148.400 
ATOM   1842  N1   DA A  89     202.333 176.200-146.695 
ATOM   1843  C2   DA A  89     203.434 175.862-146.026 
ATOM   1844  N3   DA A  89     204.239 174.839-146.213 
ATOM   1845  C4   DA A  89     203.817 174.080-147.246 
ATOM   1846  P    DG A  90     207.797 169.496-144.833 
ATOM   1847  OP1  DG A  90     209.221 169.133-145.006 
ATOM   1848  OP2  DG A  90     206.816 168.421-145.100 
ATOM   1849  O5'  DG A  90     207.565 170.081-143.362 
ATOM   1850  C5'  DG A  90     207.795 171.482-143.123 
ATOM   1851  C4'  DG A  90     206.678 172.054-142.273 
ATOM   1852  O4'  DG A  90     205.557 172.527-143.074 
ATOM   1853  C3'  DG A  90     206.038 171.086-141.278 
ATOM   1854  O3'  DG A  90     205.715 171.796-140.089 
ATOM   1855  C2'  DG A  90     204.737 170.645-141.949 
ATOM   1856  C1'  DG A  90     204.359 172.011-142.515 
ATOM   1857  N9   DG A  90     203.334 171.949-143.595 
ATOM   1858  C8   DG A  90     203.144 170.986-144.561 
ATOM   1859  N7   DG A  90     202.141 171.232-145.370 
ATOM   1860  C5   DG A  90     201.632 172.443-144.906 
ATOM   1861  C6   DG A  90     200.540 173.217-145.380 
ATOM   1862  O6   DG A  90     199.786 172.987-146.322 
ATOM   1863  N1   DG A  90     200.367 174.379-144.617 
ATOM   1864  C2   DG A  90     201.147 174.747-143.539 
ATOM   1865  N2   DG A  90     200.819 175.896-142.943 
ATOM   1866  N3   DG A  90     202.171 174.022-143.094 
ATOM   1867  C4   DG A  90     202.352 172.890-143.824 
ATOM   1868  P    DA A  91     205.943 171.082-138.674 
ATOM   1869  OP1  DA A  91     207.355 171.242-138.259 
ATOM   1870  OP2  DA A  91     205.436 169.694-138.731 
ATOM   1871  O5'  DA A  91     205.000 171.959-137.723 
ATOM   1872  C5'  DA A  91     204.781 173.346-138.044 
ATOM   1873  C4'  DA A  91     203.314 173.691-137.876 
ATOM   1874  O4'  DA A  91     202.544 173.443-139.086 
ATOM   1875  C3'  DA A  91     202.566 172.910-136.796 
ATOM   1876  O3'  DA A  91     201.630 173.776-136.166 
ATOM   1877  C2'  DA A  91     201.795 171.835-137.561 
ATOM   1878  C1'  DA A  91     201.377 172.717-138.733 
ATOM   1879  N9   DA A  91     200.929 171.951-139.929 
ATOM   1880  C8   DA A  91     201.389 170.749-140.388 
ATOM   1881  N7   DA A  91     200.792 170.336-141.464 
ATOM   1882  C5   DA A  91     199.869 171.335-141.740 
ATOM   1883  C6   DA A  91     198.920 171.491-142.763 
ATOM   1884  N6   DA A  91     198.737 170.597-143.745 
ATOM   1885  N1   DA A  91     198.163 172.603-142.741 
ATOM   1886  C2   DA A  91     198.350 173.489-141.763 
ATOM   1887  N3   DA A  91     199.200 173.450-140.760 
ATOM   1888  C4   DA A  91     199.945 172.328-140.806 
ATOM   1889  P    DA A  92     201.417 173.669-134.583 
ATOM   1890  OP1  DA A  92     202.456 174.461-133.889 
ATOM   1891  OP2  DA A  92     201.315 172.246-134.192 
ATOM   1892  O5'  DA A  92     199.993 174.377-134.408 
ATOM   1893  C5'  DA A  92     199.610 175.412-135.333 
ATOM   1894  C4'  DA A  92     198.167 175.220-135.757 
ATOM   1895  O4'  DA A  92     198.039 174.345-136.914 
ATOM   1896  C3'  DA A  92     197.246 174.588-134.713 
ATOM   1897  O3'  DA A  92     195.961 175.191-134.807 
ATOM   1898  C2'  DA A  92     197.128 173.124-135.137 
ATOM   1899  C1'  DA A  92     197.034 173.382-136.638 
ATOM   1900  N9   DA A  92     197.306 172.178-137.471 
ATOM   1901  C8   DA A  92     198.177 171.156-137.226 
ATOM   1902  N7   DA A  92     198.188 170.242-138.147 
ATOM   1903  C5   DA A  92     197.254 170.690-139.072 
ATOM   1904  C6   DA A  92     196.799 170.160-140.291 
ATOM   1905  N6   DA A  92     197.247 169.008-140.810 
ATOM   1906  N1   DA A  92     195.863 170.859-140.960 
ATOM   1907  C2   DA A  92     195.423 172.004-140.439 
ATOM   1908  N3   DA A  92     195.772 172.594-139.316 
ATOM   1909  C4   DA A  92     196.708 171.874-138.667 
ATOM   1910  P    DG A  93     195.150 175.503-133.463 
ATOM   1911  OP1  DG A  93     195.599 176.797-132.901 
ATOM   1912  OP2  DG A  93     195.230 174.338-132.554 
ATOM   1913  O5'  DG A  93     193.658 175.647-134.021 
ATOM   1914  C5'  DG A  93     193.457 176.128-135.364 
ATOM   1915  C4'  DG A  93     192.402 175.293-136.061 
ATOM   1916  O4'  DG A  93     192.966 174.125-136.722 
ATOM   1917  C3'  DG A  93     191.309 174.715-135.162 
ATOM   1918  O3'  DG A  93     190.074 174.737-135.867 
ATOM   1919  C2'  DG A  93     191.717 173.259-134.942 
ATOM   1920  C1'  DG A  93     192.189 172.991-136.367 
ATOM   1921  N9   DG A  93     193.050 171.782-136.497 
ATOM   1922  C8   DG A  93     193.967 171.267-135.607 
ATOM   1923  N7   DG A  93     194.564 170.178-136.026 
ATOM   1924  C5   DG A  93     194.001 169.954-137.283 
ATOM   1925  C6   DG A  93     194.249 168.922-138.224 
ATOM   1926  O6   DG A  93     195.028 167.976-138.143 
ATOM   1927  N1   DG A  93     193.458 169.075-139.372 
ATOM   1928  C2   DG A  93     192.548 170.093-139.581 
ATOM   1929  N2   DG A  93     191.891 170.062-140.744 
ATOM   1930  N3   DG A  93     192.317 171.061-138.698 
ATOM   1931  C4   DG A  93     193.076 170.927-137.578 
ATOM   1932  P    DA A  94     188.735 175.120-135.077 
ATOM   1933  OP1  DA A  94     188.602 176.592-135.012 
ATOM   1934  OP2  DA A  94     188.704 174.408-133.780 
ATOM   1935  O5'  DA A  94     187.613 174.520-136.047 
ATOM   1936  C5'  DA A  94     187.875 174.455-137.461 
ATOM   1937  C4'  DA A  94     187.423 173.117-138.011 
ATOM   1938  O4'  DA A  94     188.462 172.100-137.924 
ATOM   1939  C3'  DA A  94     186.224 172.480-137.309 
ATOM   1940  O3'  DA A  94     185.417 171.822-138.279 
ATOM   1941  C2'  DA A  94     186.833 171.423-136.386 
ATOM   1942  C1'  DA A  94     187.894 170.927-137.363 
ATOM   1943  N9   DA A  94     188.987 170.148-136.716 
ATOM   1944  C8   DA A  94     189.536 170.325-135.477 
ATOM   1945  N7   DA A  94     190.477 169.479-135.196 
ATOM   1946  C5   DA A  94     190.562 168.682-136.329 
ATOM   1947  C6   DA A  94     191.380 167.590-136.660 
ATOM   1948  N6   DA A  94     192.314 167.089-135.840 
ATOM   1949  N1   DA A  94     191.202 167.027-137.871 
ATOM   1950  C2   DA A  94     190.272 167.529-138.681 
ATOM   1951  N3   DA A  94     189.454 168.539-138.483 
ATOM   1952  C4   DA A  94     189.652 169.084-137.265 
ATOM   1953  P    DG A  95     183.825 171.902-138.146 
ATOM   1954  OP1  DG A  95     183.338 173.163-138.751 
ATOM   1955  OP2  DG A  95     183.431 171.663-136.741 
ATOM   1956  O5'  DG A  95     183.370 170.661-139.049 
ATOM   1957  C5'  DG A  95     184.195 170.269-140.162 
ATOM   1958  C4'  DG A  95     184.331 168.760-140.199 
ATOM   1959  O4'  DG A  95     185.449 168.283-139.395 
ATOM   1960  C3'  DG A  95     183.134 167.970-139.671 
ATOM   1961  O3'  DG A  95     182.972 166.797-140.459 
ATOM   1962  C2'  DG A  95     183.538 167.553-138.257 
ATOM   1963  C1'  DG A  95     184.991 167.214-138.581 
ATOM   1964  N9   DG A  95     185.869 167.138-137.382 
ATOM   1965  C8   DG A  95     185.821 167.873-136.217 
ATOM   1966  N7   DG A  95     186.748 167.556-135.346 
ATOM   1967  C5   DG A  95     187.462 166.539-135.978 
ATOM   1968  C6   DG A  95     188.584 165.795-135.530 
ATOM   1969  O6   DG A  95     189.191 165.883-134.465 
ATOM   1970  N1   DG A  95     188.993 164.857-136.489 
ATOM   1971  C2   DG A  95     188.396 164.663-137.718 
ATOM   1972  N2   DG A  95     188.937 163.718-138.490 
ATOM   1973  N3   DG A  95     187.343 165.362-138.138 
ATOM   1974  C4   DG A  95     186.934 166.275-137.220 
ATOM   1975  P    DG A  96     181.493 166.314-140.837 
ATOM   1976  OP1  DG A  96     181.020 167.053-142.029 
ATOM   1977  OP2  DG A  96     180.626 166.389-139.641 
ATOM   1978  O5'  DG A  96     181.750 164.781-141.219 
ATOM   1979  C5'  DG A  96     183.024 164.404-141.772 
ATOM   1980  C4'  DG A  96     183.510 163.121-141.128 
ATOM   1981  O4'  DG A  96     184.277 163.365-139.914 
ATOM   1982  C3'  DG A  96     182.420 162.145-140.684 
ATOM   1983  O3'  DG A  96     182.871 160.816-140.912 
ATOM   1984  C2'  DG A  96     182.294 162.364-139.177 
ATOM   1985  C1'  DG A  96     183.787 162.508-138.894 
ATOM   1986  N9   DG A  96     184.090 163.136-137.577 
ATOM   1987  C8   DG A  96     183.399 164.118-136.902 
ATOM   1988  N7   DG A  96     183.935 164.453-135.752 
ATOM   1989  C5   DG A  96     185.059 163.633-135.661 
ATOM   1990  C6   DG A  96     186.039 163.537-134.638 
ATOM   1991  O6   DG A  96     186.118 164.166-133.587 
ATOM   1992  N1   DG A  96     187.010 162.574-134.948 
ATOM   1993  C2   DG A  96     187.030 161.805-136.096 
ATOM   1994  N2   DG A  96     188.043 160.942-136.204 
ATOM   1995  N3   DG A  96     186.111 161.896-137.055 
ATOM   1996  C4   DG A  96     185.163 162.826-136.769 
ATOM   1997  P    DT A  97     181.833 159.727-141.457 
ATOM   1998  OP1  DT A  97     181.732 159.832-142.931 
ATOM   1999  OP2  DT A  97     180.561 159.836-140.710 
ATOM   2000  O5'  DT A  97     182.571 158.362-141.065 
ATOM   2001  C5'  DT A  97     184.010 158.337-141.014 
ATOM   2002  C4'  DT A  97     184.472 157.591-139.779 
ATOM   2003  O4'  DT A  97     184.595 158.462-138.618 
ATOM   2004  C3'  DT A  97     183.555 156.466-139.299 
ATOM   2005  O3'  DT A  97     184.354 155.400-138.802 
ATOM   2006  C2'  DT A  97     182.777 157.073-138.131 
ATOM   2007  C1'  DT A  97     183.945 157.841-137.520 
ATOM   2008  N1   DT A  97     183.528 158.906-136.567 
ATOM   2009  C2   DT A  97     184.348 159.138-135.489 
ATOM   2010  O2   DT A  97     185.378 158.516-135.294 
ATOM   2011  N3   DT A  97     183.929 160.132-134.627 
ATOM   2012  C4   DT A  97     182.785 160.895-134.751 
ATOM   2013  O4   DT A  97     182.514 161.758-133.913 
ATOM   2014  C5   DT A  97     181.989 160.579-135.912 
ATOM   2015  C7   DT A  97     180.726 161.363-136.123 
ATOM   2016  C6   DT A  97     182.373 159.617-136.767 
ATOM   2017  P    DT A  98     183.914 153.891-139.110 
ATOM   2018  OP1  DT A  98     184.404 153.495-140.449 
ATOM   2019  OP2  DT A  98     182.461 153.742-138.880 
ATOM   2020  O5'  DT A  98     184.721 153.091-137.983 
ATOM   2021  C5'  DT A  98     185.977 153.619-137.515 
ATOM   2022  C4'  DT A  98     186.052 153.517-136.004 
ATOM   2023  O4'  DT A  98     185.484 154.682-135.340 
ATOM   2024  C3'  DT A  98     185.307 152.337-135.380 
ATOM   2025  O3'  DT A  98     186.057 151.853-134.273 
ATOM   2026  C2'  DT A  98     184.001 152.937-134.857 
ATOM   2027  C1'  DT A  98     184.604 154.232-134.321 
ATOM   2028  N1   DT A  98     183.598 155.302-134.072 
ATOM   2029  C2   DT A  98     183.827 156.140-133.008 
ATOM   2030  O2   DT A  98     184.801 156.038-132.281 
ATOM   2031  N3   DT A  98     182.874 157.119-132.807 
ATOM   2032  C4   DT A  98     181.739 157.324-133.565 
ATOM   2033  O4   DT A  98     180.957 158.236-133.287 
ATOM   2034  C5   DT A  98     181.586 156.395-134.659 
ATOM   2035  C7   DT A  98     180.375 156.547-135.534 
ATOM   2036  C6   DT A  98     182.496 155.433-134.877 
ATOM   2037  P    DC A  99     186.144 150.273-134.026 
ATOM   2038  OP1  DC A  99     187.216 149.698-134.869 
ATOM   2039  OP2  DC A  99     184.801 149.672-134.184 
ATOM   2040  O5'  DC A  99     186.580 150.218-132.488 
ATOM   2041  C5'  DC A  99     187.373 151.291-131.948 
ATOM   2042  C4'  DC A  99     186.845 151.692-130.585 
ATOM   2043  O4'  DC A  99     185.802 152.704-130.670 
ATOM   2044  C3'  DC A  99     186.206 150.572-129.765 
ATOM   2045  O3'  DC A  99     186.527 150.765-128.393 
ATOM   2046  C2'  DC A  99     184.701 150.771-129.944 
ATOM   2047  C1'  DC A  99     184.713 152.294-129.857 
ATOM   2048  N1   DC A  99     183.476 152.934-130.384 
ATOM   2049  C2   DC A  99     183.029 154.096-129.760 
ATOM   2050  O2   DC A  99     183.672 154.545-128.804 
ATOM   2051  N3   DC A  99     181.902 154.695-130.226 
ATOM   2052  C4   DC A  99     181.234 154.177-131.264 
ATOM   2053  N4   DC A  99     180.141 154.797-131.681 
ATOM   2054  C5   DC A  99     181.676 152.982-131.919 
ATOM   2055  C6   DC A  99     182.804 152.399-131.440 
ATOM   2056  P    DC A 100     186.869 149.490-127.488 
ATOM   2057  OP1  DC A 100     188.293 149.127-127.661 
ATOM   2058  OP2  DC A 100     185.888 148.415-127.755 
ATOM   2059  O5'  DC A 100     186.637 150.075-126.016 
ATOM   2060  C5'  DC A 100     186.868 151.477-125.778 
ATOM   2061  C4'  DC A 100     185.751 152.048-124.927 
ATOM   2062  O4'  DC A 100     184.630 152.521-125.728 
ATOM   2063  C3'  DC A 100     185.110 151.080-123.932 
ATOM   2064  O3'  DC A 100     184.787 151.790-122.743 
ATOM   2065  C2'  DC A 100     183.810 150.639-124.604 
ATOM   2066  C1'  DC A 100     183.431 152.005-125.170 
ATOM   2067  N1   DC A 100     182.407 151.943-126.250 
ATOM   2068  C2   DC A 100     181.488 152.987-126.332 
ATOM   2069  O2   DC A 100     181.560 153.911-125.515 
ATOM   2070  N3   DC A 100     180.545 152.949-127.309 
ATOM   2071  C4   DC A 100     180.500 151.928-128.176 
ATOM   2072  N4   DC A 100     179.563 151.937-129.110 
ATOM   2073  C5   DC A 100     181.436 150.845-128.107 
ATOM   2074  C6   DC A 100     182.371 150.901-127.123 
ATOM   2075  P    DT A 101     185.015 151.076-121.328 
ATOM   2076  OP1  DT A 101     186.427 151.236-120.913 
ATOM   2077  OP2  DT A 101     184.508 149.688-121.385 
ATOM   2078  O5'  DT A 101     184.073 151.954-120.377 
ATOM   2079  C5'  DT A 101     183.854 153.340-120.698 
ATOM   2080  C4'  DT A 101     182.387 153.685-120.531 
ATOM   2081  O4'  DT A 101     181.616 153.437-121.741 
ATOM   2082  C3'  DT A 101     181.639 152.904-119.451 
ATOM   2083  O3'  DT A 101     180.703 153.770-118.821 
ATOM   2084  C2'  DT A 101     180.867 151.829-120.215 
ATOM   2085  C1'  DT A 101     180.449 152.711-121.387 
ATOM   2086  N1   DT A 101     180.001 151.945-122.584 
ATOM   2087  C2   DT A 101     178.996 152.496-123.340 
ATOM   2088  O2   DT A 101     178.473 153.564-123.070 
ATOM   2089  N3   DT A 101     178.605 151.758-124.440 
ATOM   2090  C4   DT A 101     179.127 150.543-124.836 
ATOM   2091  O4   DT A 101     178.696 149.975-125.842 
ATOM   2092  C5   DT A 101     180.177 150.045-123.981 
ATOM   2093  C7   DT A 101     180.800 148.727-124.340 
ATOM   2094  C6   DT A 101     180.576 150.742-122.904 
ATOM   2095  P    DC A 102     180.489 153.663-117.238 
ATOM   2096  OP1  DC A 102     181.529 154.455-116.543 
ATOM   2097  OP2  DC A 102     180.387 152.240-116.846 
ATOM   2098  O5'  DC A 102     179.066 154.371-117.063 
ATOM   2099  C5'  DC A 102     178.682 155.406-117.987 
ATOM   2100  C4'  DC A 102     177.239 155.214-118.411 
ATOM   2101  O4'  DC A 102     177.111 154.339-119.568 
ATOM   2102  C3'  DC A 102     176.318 154.582-117.368 
ATOM   2103  O3'  DC A 102     175.033 155.185-117.462 
ATOM   2104  C2'  DC A 102     176.200 153.119-117.791 
ATOM   2105  C1'  DC A 102     176.106 153.376-119.292 
ATOM   2106  N1   DC A 102     176.378 152.172-120.126 
ATOM   2107  C2   DC A 102     175.670 152.034-121.317 
ATOM   2108  O2   DC A 102     174.854 152.908-121.630 
ATOM   2109  N3   DC A 102     175.903 150.942-122.091 
ATOM   2110  C4   DC A 102     176.797 150.017-121.715 
ATOM   2111  N4   DC A 102     176.987 148.971-122.504 
ATOM   2112  C5   DC A 102     177.534 150.141-120.493 
ATOM   2113  C6   DC A 102     177.287 151.238-119.734 
ATOM   2114  P    DC A 103     174.222 155.497-116.117 
ATOM   2115  OP1  DC A 103     174.672 156.791-115.556 
ATOM   2116  OP2  DC A 103     174.302 154.332-115.208 
ATOM   2117  O5'  DC A 103     172.730 155.641-116.675 
ATOM   2118  C5'  DC A 103     172.530 156.122-118.018 
ATOM   2119  C4'  DC A 103     171.474 155.287-118.716 
ATOM   2120  O4'  DC A 103     172.038 154.119-119.377 
ATOM   2121  C3'  DC A 103     170.381 154.709-117.817 
ATOM   2122  O3'  DC A 103     169.146 154.731-118.521 
ATOM   2123  C2'  DC A 103     170.790 153.253-117.597 
ATOM   2124  C1'  DC A 103     171.261 152.985-119.022 
ATOM   2125  N1   DC A 103     172.122 151.776-119.151 
ATOM   2126  C2   DC A 103     172.017 151.026-120.319 
ATOM   2127  O2   DC A 103     171.222 151.392-121.194 
ATOM   2128  N3   DC A 103     172.792 149.919-120.457 
ATOM   2129  C4   DC A 103     173.641 149.557-119.487 
ATOM   2130  N4   DC A 103     174.375 148.470-119.667 
ATOM   2131  C5   DC A 103     173.764 150.314-118.276 
ATOM   2132  C6   DC A 103     172.980 151.416-118.159 
ATOM   2133  P    DC A 104     167.808 155.114-117.731 
ATOM   2134  OP1  DC A 104     167.675 156.586-117.667 
ATOM   2135  OP2  DC A 104     167.776 154.402-116.434 
ATOM   2136  O5'  DC A 104     166.686 154.514-118.701 
ATOM   2137  C5'  DC A 104     166.947 154.450-120.116 
ATOM   2138  C4'  DC A 104     166.495 153.111-120.665 
ATOM   2139  O4'  DC A 104     167.535 152.095-120.578 
ATOM   2140  C3'  DC A 104     165.296 152.474-119.963 
ATOM   2141  O3'  DC A 104     164.490 151.817-120.934 
ATOM   2142  C2'  DC A 104     165.905 151.417-119.041 
ATOM   2143  C1'  DC A 104     166.966 150.921-120.018 
ATOM   2144  N1   DC A 104     168.059 150.142-119.370 
ATOM   2145  C2   DC A 104     168.619 149.088-120.088 
ATOM   2146  O2   DC A 104     168.190 148.845-121.221 
ATOM   2147  N3   DC A 104     169.615 148.366-119.514 
ATOM   2148  C4   DC A 104     170.051 148.661-118.283 
ATOM   2149  N4   DC A 104     171.025 147.927-117.768 
ATOM   2150  C5   DC A 104     169.489 149.741-117.528 
ATOM   2151  C6   DC A 104     168.494 150.451-118.118 
ATOM   2152  P    DC A 105     162.897 151.896-120.801 
ATOM   2153  OP1  DC A 105     162.411 153.157-121.406 
ATOM   2154  OP2  DC A 105     162.504 151.657-119.395 
ATOM   2155  O5'  DC A 105     162.442 150.656-121.704 
ATOM   2156  C5'  DC A 105     163.268 150.263-122.816 
ATOM   2157  C4'  DC A 105     163.404 148.754-122.854 
ATOM   2158  O4'  DC A 105     164.521 148.277-122.050 
ATOM   2159  C3'  DC A 105     162.206 147.965-122.325 
ATOM   2160  O3'  DC A 105     162.045 146.791-123.113 
ATOM   2161  C2'  DC A 105     162.611 147.548-120.912 
ATOM   2162  C1'  DC A 105     164.063 147.209-121.236 
ATOM   2163  N1   DC A 105     164.942 147.132-120.036 
ATOM   2164  C2   DC A 105     165.974 146.197-120.046 
ATOM   2165  O2   DC A 105     166.117 145.476-121.041 
ATOM   2166  N3   DC A 105     166.786 146.111-118.962 
ATOM   2167  C4   DC A 105     166.599 146.908-117.904 
ATOM   2168  N4   DC A 105     167.418 146.786-116.870 
ATOM   2169  C5   DC A 105     165.543 147.877-117.872 
ATOM   2170  C6   DC A 105     164.742 147.947-118.965 
ATOM   2171  P    DG A 106     160.566 146.308-123.491 
ATOM   2172  OP1  DG A 106     160.092 147.047-124.684 
ATOM   2173  OP2  DG A 106     159.699 146.383-122.295 
ATOM   2174  O5'  DG A 106     160.822 144.775-123.874 
ATOM   2175  C5'  DG A 106     162.097 144.398-124.427 
ATOM   2176  C4'  DG A 106     162.583 143.115-123.782 
ATOM   2177  O4'  DG A 106     163.350 143.359-122.569 
ATOM   2178  C3'  DG A 106     161.493 142.139-123.338 
ATOM   2179  O3'  DG A 106     161.944 140.810-123.567 
ATOM   2180  C2'  DG A 106     161.367 142.358-121.831 
ATOM   2181  C1'  DG A 106     162.860 142.503-121.548 
ATOM   2182  N9   DG A 106     163.163 143.130-120.232 
ATOM   2183  C8   DG A 106     162.472 144.112-119.557 
ATOM   2184  N7   DG A 106     163.008 144.447-118.407 
ATOM   2185  C5   DG A 106     164.132 143.627-118.315 
ATOM   2186  C6   DG A 106     165.112 143.531-117.293 
ATOM   2187  O6   DG A 106     165.190 144.160-116.241 
ATOM   2188  N1   DG A 106     166.082 142.568-117.603 
ATOM   2189  C2   DG A 106     166.103 141.799-118.750 
ATOM   2190  N2   DG A 106     167.116 140.936-118.858 
ATOM   2191  N3   DG A 106     165.184 141.890-119.709 
ATOM   2192  C4   DG A 106     164.235 142.820-119.423 
ATOM   2193  P    DG A 107     160.906 139.721-124.112 
ATOM   2194  OP1  DG A 107     160.805 139.826-125.585 
ATOM   2195  OP2  DG A 107     159.634 139.830-123.365 
ATOM   2196  O5'  DG A 107     161.644 138.356-123.719 
ATOM   2197  C5'  DG A 107     163.082 138.331-123.669 
ATOM   2198  C4'  DG A 107     163.544 137.585-122.433 
ATOM   2199  O4'  DG A 107     163.668 138.456-121.273 
ATOM   2200  C3'  DG A 107     162.627 136.460-121.953 
ATOM   2201  O3'  DG A 107     163.427 135.394-121.457 
ATOM   2202  C2'  DG A 107     161.849 137.067-120.785 
ATOM   2203  C1'  DG A 107     163.017 137.835-120.175 
ATOM   2204  N9   DG A 107     162.600 138.901-119.221 
ATOM   2205  C8   DG A 107     161.487 139.712-119.254 
ATOM   2206  N7   DG A 107     161.412 140.556-118.253 
ATOM   2207  C5   DG A 107     162.556 140.285-117.505 
ATOM   2208  C6   DG A 107     163.024 140.879-116.304 
ATOM   2209  O6   DG A 107     162.517 141.781-115.643 
ATOM   2210  N1   DG A 107     164.231 140.301-115.884 
ATOM   2211  C2   DG A 107     164.897 139.284-116.539 
ATOM   2212  N2   DG A 107     166.035 138.871-115.977 
ATOM   2213  N3   DG A 107     164.457 138.728-117.666 
ATOM   2214  C4   DG A 107     163.288 139.276-118.087 
ATOM   2215  P    DG A 108     162.987 133.885-121.764 
ATOM   2216  OP1  DG A 108     163.477 133.489-123.104 
ATOM   2217  OP2  DG A 108     161.533 133.736-121.534 
ATOM   2218  O5'  DG A 108     163.794 133.085-120.638 
ATOM   2219  C5'  DG A 108     165.050 133.613-120.169 
ATOM   2220  C4'  DG A 108     165.124 133.511-118.659 
ATOM   2221  O4'  DG A 108     164.556 134.676-117.994 
ATOM   2222  C3'  DG A 108     164.379 132.331-118.035 
ATOM   2223  O3'  DG A 108     165.129 131.847-116.927 
ATOM   2224  C2'  DG A 108     163.073 132.931-117.512 
ATOM   2225  C1'  DG A 108     163.676 134.226-116.976 
ATOM   2226  N9   DG A 108     162.671 135.296-116.727 
ATOM   2227  C8   DG A 108     161.513 135.582-117.418 
ATOM   2228  N7   DG A 108     160.842 136.600-116.936 
ATOM   2229  C5   DG A 108     161.609 137.018-115.849 
ATOM   2230  C6   DG A 108     161.392 138.080-114.934 
ATOM   2231  O6   DG A 108     160.466 138.884-114.892 
ATOM   2232  N1   DG A 108     162.419 138.152-113.981 
ATOM   2233  C2   DG A 108     163.511 137.309-113.923 
ATOM   2234  N2   DG A 108     164.381 137.543-112.937 
ATOM   2235  N3   DG A 108     163.713 136.313-114.783 
ATOM   2236  C4   DG A 108     162.726 136.229-115.712 
ATOM   2237  P    DC A 109     165.217 130.267-116.681 
ATOM   2238  OP1  DC A 109     166.289 129.692-117.524 
ATOM   2239  OP2  DC A 109     163.874 129.666-116.838 
ATOM   2240  O5'  DC A 109     165.653 130.212-115.143 
ATOM   2241  C5'  DC A 109     166.446 131.286-114.603 
ATOM   2242  C4'  DC A 109     165.917 131.686-113.240 
ATOM   2243  O4'  DC A 109     164.875 132.698-113.324 
ATOM   2244  C3'  DC A 109     165.278 130.566-112.419 
ATOM   2245  O3'  DC A 109     165.599 130.760-111.047 
ATOM   2246  C2'  DC A 109     163.773 130.765-112.598 
ATOM   2247  C1'  DC A 109     163.785 132.288-112.512 
ATOM   2248  N1   DC A 109     162.548 132.928-113.039 
ATOM   2249  C2   DC A 109     162.102 134.090-112.414 
ATOM   2250  O2   DC A 109     162.744 134.539-111.458 
ATOM   2251  N3   DC A 109     160.974 134.689-112.880 
ATOM   2252  C4   DC A 109     160.307 134.171-113.918 
ATOM   2253  N4   DC A 109     159.213 134.792-114.335 
ATOM   2254  C5   DC A 109     160.749 132.977-114.574 
ATOM   2255  C6   DC A 109     161.877 132.393-114.094 
ATOM   2256  P    DA A 110     165.942 129.484-110.142 
ATOM   2257  OP1  DA A 110     167.366 129.121-110.315 
ATOM   2258  OP2  DA A 110     164.961 128.409-110.409 
ATOM   2259  O5'  DA A 110     165.710 130.070-108.671 
ATOM   2260  C5'  DA A 110     165.940 131.471-108.432 
ATOM   2261  C4'  DA A 110     164.823 132.042-107.582 
ATOM   2262  O4'  DA A 110     163.702 132.515-108.383 
ATOM   2263  C3'  DA A 110     164.183 131.075-106.587 
ATOM   2264  O3'  DA A 110     163.860 131.784-105.398 
ATOM   2265  C2'  DA A 110     162.882 130.634-107.258 
ATOM   2266  C1'  DA A 110     162.504 131.999-107.824 
ATOM   2267  N9   DA A 110     161.479 131.938-108.904 
ATOM   2268  C8   DA A 110     161.306 130.973-109.854 
ATOM   2269  N7   DA A 110     160.317 131.203-110.661 
ATOM   2270  C5   DA A 110     159.795 132.410-110.215 
ATOM   2271  C6   DA A 110     158.721 133.199-110.658 
ATOM   2272  N6   DA A 110     157.944 132.874-111.700 
ATOM   2273  N1   DA A 110     158.473 134.340-109.988 
ATOM   2274  C2   DA A 110     159.249 134.659-108.953 
ATOM   2275  N3   DA A 110     160.273 134.005-108.450 
ATOM   2276  C4   DA A 110     160.500 132.866-109.139 
ATOM   2277  P    DG A 111     164.088 131.070-103.983 
ATOM   2278  OP1  DG A 111     165.500 131.230-103.568 
ATOM   2279  OP2  DG A 111     163.581 129.682-104.040 
ATOM   2280  O5'  DG A 111     163.145 131.948-103.032 
ATOM   2281  C5'  DG A 111     162.926 133.334-103.353 
ATOM   2282  C4'  DG A 111     161.459 133.679-103.185 
ATOM   2283  O4'  DG A 111     160.689 133.431-104.395 
ATOM   2284  C3'  DG A 111     160.712 132.898-102.105 
ATOM   2285  O3'  DG A 111     159.775 133.764-101.475 
ATOM   2286  C2'  DG A 111     159.940 131.823-102.870 
ATOM   2287  C1'  DG A 111     159.522 132.705-104.042 
ATOM   2288  N9   DG A 111     159.074 131.939-105.238 
ATOM   2289  C8   DG A 111     159.524 130.727-105.716 
ATOM   2290  N7   DG A 111     158.914 130.322-106.803 
ATOM   2291  C5   DG A 111     157.994 131.336-107.063 
ATOM   2292  C6   DG A 111     157.045 131.461-108.112 
ATOM   2293  O6   DG A 111     156.819 130.691-109.042 
ATOM   2294  N1   DG A 111     156.310 132.649-107.997 
ATOM   2295  C2   DG A 111     156.471 133.593-107.002 
ATOM   2296  N2   DG A 111     155.672 134.660-107.069 
ATOM   2297  N3   DG A 111     157.363 133.474-106.019 
ATOM   2298  C4   DG A 111     158.083 132.327-106.115 
ATOM   2299  P    DA A 112     159.562 133.657 -99.892 
ATOM   2300  OP1  DA A 112     160.601 134.449 -99.198 
ATOM   2301  OP2  DA A 112     159.460 132.234 -99.501 
ATOM   2302  O5'  DA A 112     158.138 134.365 -99.717 
ATOM   2303  C5'  DA A 112     157.755 135.401-100.642 
ATOM   2304  C4'  DA A 112     156.312 135.209-101.066 
ATOM   2305  O4'  DA A 112     156.184 134.333-102.223 
ATOM   2306  C3'  DA A 112     155.391 134.576-100.022 
ATOM   2307  O3'  DA A 112     154.106 135.179-100.116 
ATOM   2308  C2'  DA A 112     155.273 133.113-100.446 
ATOM   2309  C1'  DA A 112     155.179 133.370-101.947 
ATOM   2310  N9   DA A 112     155.451 132.166-102.780 
ATOM   2311  C8   DA A 112     156.322 131.144-102.535 
ATOM   2312  N7   DA A 112     156.333 130.231-103.456 
ATOM   2313  C5   DA A 112     155.399 130.678-104.381 
ATOM   2314  C6   DA A 112     154.944 130.149-105.600 
ATOM   2315  N6   DA A 112     155.392 128.996-106.119 
ATOM   2316  N1   DA A 112     154.008 130.848-106.269 
ATOM   2317  C2   DA A 112     153.568 131.992-105.748 
ATOM   2318  N3   DA A 112     153.917 132.582-104.625 
ATOM   2319  C4   DA A 112     154.853 131.862-103.976 
ATOM   2320  P    DA A 113     153.295 135.491 -98.772 
ATOM   2321  OP1  DA A 113     153.744 136.785 -98.210 
ATOM   2322  OP2  DA A 113     153.375 134.326 -97.863 
ATOM   2323  O5'  DA A 113     151.803 135.635 -99.330 
ATOM   2324  C5'  DA A 113     151.602 136.116-100.673 
ATOM   2325  C4'  DA A 113     150.547 135.281-101.370 
ATOM   2326  O4'  DA A 113     151.111 134.113-102.031 
ATOM   2327  C3'  DA A 113     149.454 134.704-100.471 
ATOM   2328  O3'  DA A 113     148.219 134.725-101.176 
ATOM   2329  C2'  DA A 113     149.862 133.247-100.251 
ATOM   2330  C1'  DA A 113     150.334 132.979-101.676 
ATOM   2331  N9   DA A 113     151.195 131.770-101.805 
ATOM   2332  C8   DA A 113     152.101 131.274-100.913 
ATOM   2333  N7   DA A 113     152.698 130.196-101.315 
ATOM   2334  C5   DA A 113     152.150 129.957-102.567 
ATOM   2335  C6   DA A 113     152.370 128.950-103.521 
ATOM   2336  N6   DA A 113     153.244 127.948-103.352 
ATOM   2337  N1   DA A 113     151.655 129.010-104.661 
ATOM   2338  C2   DA A 113     150.788 130.008-104.824 
ATOM   2339  N3   DA A 113     150.499 130.999-104.009 
ATOM   2340  C4   DA A 113     151.227 130.915-102.876 
ATOM   2341  P    DG A 114     146.880 135.108-100.386 
ATOM   2342  OP1  DG A 114     146.747 136.581-100.321 
ATOM   2343  OP2  DG A 114     146.849 134.396 -99.089 
ATOM   2344  O5'  DG A 114     145.758 134.508-101.356 
ATOM   2345  C5'  DG A 114     146.020 134.444-102.770 
ATOM   2346  C4'  DG A 114     145.568 133.105-103.320 
ATOM   2347  O4'  DG A 114     146.607 132.089-103.233 
ATOM   2348  C3'  DG A 114     144.369 132.468-102.618 
ATOM   2349  O3'  DG A 114     143.562 131.811-103.588 
ATOM   2350  C2'  DG A 114     144.978 131.411-101.695 
ATOM   2351  C1'  DG A 114     146.039 130.915-102.672 
ATOM   2352  N9   DG A 114     147.132 130.136-102.025 
ATOM   2353  C8   DG A 114     147.697 130.299-100.778 
ATOM   2354  N7   DG A 114     148.648 129.439-100.507 
ATOM   2355  C5   DG A 114     148.717 128.649-101.654 
ATOM   2356  C6   DG A 114     149.560 127.548-101.956 
ATOM   2357  O6   DG A 114     150.433 127.035-101.262 
ATOM   2358  N1   DG A 114     149.296 127.037-103.234 
ATOM   2359  C2   DG A 114     148.342 127.526-104.106 
ATOM   2360  N2   DG A 114     148.246 126.898-105.281 
ATOM   2361  N3   DG A 114     147.553 128.559-103.822 
ATOM   2362  C4   DG A 114     147.796 129.066-102.586 
ATOM   2363  P    DA A 115     141.970 131.890-103.455 
ATOM   2364  OP1  DA A 115     141.483 133.151-104.060 
ATOM   2365  OP2  DA A 115     141.576 131.651-102.049 
ATOM   2366  O5'  DA A 115     141.515 130.650-104.358 
ATOM   2367  C5'  DA A 115     142.340 130.257-105.471 
ATOM   2368  C4'  DA A 115     142.476 128.748-105.508 
ATOM   2369  O4'  DA A 115     143.594 128.271-104.704 
ATOM   2370  C3'  DA A 115     141.279 127.959-104.980 
ATOM   2371  O3'  DA A 115     141.117 126.785-105.768 
ATOM   2372  C2'  DA A 115     141.683 127.542-103.566 
ATOM   2373  C1'  DA A 115     143.136 127.203-103.890 
ATOM   2374  N9   DA A 115     144.014 127.126-102.691 
ATOM   2375  C8   DA A 115     143.951 127.865-101.543 
ATOM   2376  N7   DA A 115     144.864 127.560-100.673 
ATOM   2377  C5   DA A 115     145.586 126.546-101.286 
ATOM   2378  C6   DA A 115     146.697 125.792-100.874 
ATOM   2379  N6   DA A 115     147.302 125.953 -99.688 
ATOM   2380  N1   DA A 115     147.165 124.863-101.727 
ATOM   2381  C2   DA A 115     146.561 124.708-102.903 
ATOM   2382  N3   DA A 115     145.523 125.349-103.395 
ATOM   2383  C4   DA A 115     145.074 126.273-102.521 
ATOM   2384  P    DA A 116     139.638 126.302-106.146 
ATOM   2385  OP1  DA A 116     139.165 127.041-107.338 
ATOM   2386  OP2  DA A 116     138.771 126.377-104.950 
ATOM   2387  O5'  DA A 116     139.895 124.769-106.528 
ATOM   2388  C5'  DA A 116     141.169 124.392-107.081 
ATOM   2389  C4'  DA A 116     141.655 123.109-106.436 
ATOM   2390  O4'  DA A 116     142.422 123.353-105.223 
ATOM   2391  C3'  DA A 116     140.565 122.133-105.993 
ATOM   2392  O3'  DA A 116     141.016 120.804-106.221 
ATOM   2393  C2'  DA A 116     140.439 122.352-104.486 
ATOM   2394  C1'  DA A 116     141.932 122.497-104.203 
ATOM   2395  N9   DA A 116     142.235 123.124-102.886 
ATOM   2396  C8   DA A 116     141.538 124.098-102.231 
ATOM   2397  N7   DA A 116     142.057 124.439-101.092 
ATOM   2398  C5   DA A 116     143.181 123.631-100.983 
ATOM   2399  C6   DA A 116     144.168 123.510 -99.990 
ATOM   2400  N6   DA A 116     144.179 124.240 -98.865 
ATOM   2401  N1   DA A 116     145.146 122.609-100.196 
ATOM   2402  C2   DA A 116     145.130 121.888-101.316 
ATOM   2403  N3   DA A 116     144.267 121.913-102.307 
ATOM   2404  C4   DA A 116     143.298 122.822-102.077 
ATOM   2405  P    DA A 117     139.978 119.715-106.766 
ATOM   2406  OP1  DA A 117     139.877 119.821-108.240 
ATOM   2407  OP2  DA A 117     138.706 119.824-106.019 
ATOM   2408  O5'  DA A 117     140.716 118.351-106.374 
ATOM   2409  C5'  DA A 117     142.155 118.325-106.323 
ATOM   2410  C4'  DA A 117     142.617 117.579-105.088 
ATOM   2411  O4'  DA A 117     142.740 118.450-103.927 
ATOM   2412  C3'  DA A 117     141.700 116.454-104.607 
ATOM   2413  O3'  DA A 117     142.499 115.388-104.111 
ATOM   2414  C2'  DA A 117     140.922 117.061-103.439 
ATOM   2415  C1'  DA A 117     142.090 117.829-102.829 
ATOM   2416  N9   DA A 117     141.673 118.895-101.876 
ATOM   2417  C8   DA A 117     140.563 119.690-101.925 
ATOM   2418  N7   DA A 117     140.477 120.530-100.940 
ATOM   2419  C5   DA A 117     141.611 120.275-100.181 
ATOM   2420  C6   DA A 117     142.103 120.841 -98.994 
ATOM   2421  N6   DA A 117     141.483 121.828 -98.332 
ATOM   2422  N1   DA A 117     143.259 120.352 -98.508 
ATOM   2423  C2   DA A 117     143.871 119.371 -99.170 
ATOM   2424  N3   DA A 117     143.509 118.768-100.281 
ATOM   2425  C4   DA A 117     142.349 119.275-100.746 
ATOM   2426  P    DT A 118     142.059 113.880-104.419 
ATOM   2427  OP1  DT A 118     142.549 113.483-105.758 
ATOM   2428  OP2  DT A 118     140.606 113.730-104.189 
ATOM   2429  O5'  DT A 118     142.866 113.079-103.292 
ATOM   2430  C5'  DT A 118     144.122 113.607-102.824 
ATOM   2431  C4'  DT A 118     144.197 113.505-101.313 
ATOM   2432  O4'  DT A 118     143.629 114.670-100.649 
ATOM   2433  C3'  DT A 118     143.452 112.325-100.689 
ATOM   2434  O3'  DT A 118     144.202 111.841 -99.582 
ATOM   2435  C2'  DT A 118     142.146 112.925-100.166 
ATOM   2436  C1'  DT A 118     142.749 114.220 -99.630 
ATOM   2437  N1   DT A 118     141.743 115.290 -99.381 
ATOM   2438  C2   DT A 118     141.972 116.129 -98.317 
ATOM   2439  O2   DT A 118     142.946 116.026 -97.590 
ATOM   2440  N3   DT A 118     141.019 117.107 -98.116 
ATOM   2441  C4   DT A 118     139.884 117.312 -98.874 
ATOM   2442  O4   DT A 118     139.102 118.224 -98.596 
ATOM   2443  C5   DT A 118     139.730 116.383 -99.967 
ATOM   2444  C7   DT A 118     138.520 116.535-100.843 
ATOM   2445  C6   DT A 118     140.641 115.421-100.186 
ATOM   2446  P    DC A 119     144.289 110.261 -99.335 
ATOM   2447  OP1  DC A 119     145.361 109.686-100.178 
ATOM   2448  OP2  DC A 119     142.946 109.660 -99.493 
ATOM   2449  O5'  DC A 119     144.725 110.206 -97.797 
ATOM   2450  C5'  DC A 119     145.518 111.280 -97.257 
ATOM   2451  C4'  DC A 119     144.990 111.680 -95.894 
ATOM   2452  O4'  DC A 119     143.947 112.692 -95.979 
ATOM   2453  C3'  DC A 119     144.351 110.560 -95.074 
ATOM   2454  O3'  DC A 119     144.672 110.754 -93.702 
ATOM   2455  C2'  DC A 119     142.846 110.759 -95.252 
ATOM   2456  C1'  DC A 119     142.858 112.282 -95.166 
ATOM   2457  N1   DC A 119     141.621 112.922 -95.693 
ATOM   2458  C2   DC A 119     141.174 114.084 -95.069 
ATOM   2459  O2   DC A 119     141.817 114.533 -94.113 
ATOM   2460  N3   DC A 119     140.047 114.683 -95.535 
ATOM   2461  C4   DC A 119     139.379 114.165 -96.573 
ATOM   2462  N4   DC A 119     138.286 114.786 -96.989 
ATOM   2463  C5   DC A 119     139.821 112.971 -97.228 
ATOM   2464  C6   DC A 119     140.949 112.387 -96.749 
ATOM   2465  P    DA A 120     145.014 109.478 -92.797 
ATOM   2466  OP1  DA A 120     146.438 109.115 -92.970 
ATOM   2467  OP2  DA A 120     144.033 108.403 -93.064 
ATOM   2468  O5'  DA A 120     144.782 110.064 -91.325 
ATOM   2469  C5'  DA A 120     145.013 111.465 -91.087 
ATOM   2470  C4'  DA A 120     143.896 112.036 -90.236 
ATOM   2471  O4'  DA A 120     142.775 112.509 -91.037 
ATOM   2472  C3'  DA A 120     143.255 111.069 -89.241 
ATOM   2473  O3'  DA A 120     142.932 111.778 -88.052 
ATOM   2474  C2'  DA A 120     141.955 110.628 -89.913 
ATOM   2475  C1'  DA A 120     141.576 111.993 -90.479 
ATOM   2476  N9   DA A 120     140.552 111.932 -91.558 
ATOM   2477  C8   DA A 120     140.378 110.967 -92.508 
ATOM   2478  N7   DA A 120     139.389 111.197 -93.315 
ATOM   2479  C5   DA A 120     138.867 112.404 -92.870 
ATOM   2480  C6   DA A 120     137.794 113.193 -93.312 
ATOM   2481  N6   DA A 120     137.016 112.868 -94.355 
ATOM   2482  N1   DA A 120     137.546 114.334 -92.642 
ATOM   2483  C2   DA A 120     138.321 114.653 -91.607 
ATOM   2484  N3   DA A 120     139.345 113.999 -91.105 
ATOM   2485  C4   DA A 120     139.572 112.861 -91.793 
ATOM   2486  P    DC A 121     143.160 111.064 -86.637 
ATOM   2487  OP1  DC A 121     144.572 111.224 -86.222 
ATOM   2488  OP2  DC A 121     142.653 109.676 -86.694 
ATOM   2489  O5'  DC A 121     142.218 111.942 -85.686 
ATOM   2490  C5'  DC A 121     141.999 113.328 -86.007 
ATOM   2491  C4'  DC A 121     140.532 113.674 -85.840 
ATOM   2492  O4'  DC A 121     139.761 113.425 -87.050 
ATOM   2493  C3'  DC A 121     139.784 112.892 -84.760 
ATOM   2494  O3'  DC A 121     138.848 113.758 -84.130 
ATOM   2495  C2'  DC A 121     139.012 111.817 -85.524 
ATOM   2496  C1'  DC A 121     138.594 112.699 -86.696 
ATOM   2497  N1   DC A 121     138.146 111.933 -87.893 
ATOM   2498  C2   DC A 121     137.127 112.479 -88.669 
ATOM   2499  O2   DC A 121     136.642 113.566 -88.338 
ATOM   2500  N3   DC A 121     136.704 111.795 -89.764 
ATOM   2501  C4   DC A 121     137.257 110.619 -90.090 
ATOM   2502  N4   DC A 121     136.809 109.992 -91.167 
ATOM   2503  C5   DC A 121     138.305 110.040 -89.304 
ATOM   2504  C6   DC A 121     138.714 110.738 -88.214 
ATOM   2505  P    DC A 122     138.634 113.652 -82.547 
ATOM   2506  OP1  DC A 122     139.674 114.444 -81.852 
ATOM   2507  OP2  DC A 122     138.532 112.228 -82.155 
ATOM   2508  O5'  DC A 122     137.211 114.360 -82.371 
ATOM   2509  C5'  DC A 122     136.827 115.395 -83.296 
ATOM   2510  C4'  DC A 122     135.384 115.203 -83.720 
ATOM   2511  O4'  DC A 122     135.256 114.328 -84.877 
ATOM   2512  C3'  DC A 122     134.463 114.570 -82.677 
ATOM   2513  O3'  DC A 122     133.178 115.174 -82.770 
ATOM   2514  C2'  DC A 122     134.345 113.107 -83.100 
ATOM   2515  C1'  DC A 122     134.251 113.365 -84.601 
ATOM   2516  N1   DC A 122     134.523 112.160 -85.435 
ATOM   2517  C2   DC A 122     133.815 112.022 -86.626 
ATOM   2518  O2   DC A 122     132.999 112.896 -86.939 
ATOM   2519  N3   DC A 122     134.048 110.930 -87.400 
ATOM   2520  C4   DC A 122     134.941 110.006 -87.024 
ATOM   2521  N4   DC A 122     135.132 108.959 -87.813 
ATOM   2522  C5   DC A 122     135.679 110.129 -85.802 
ATOM   2523  C6   DC A 122     135.432 111.227 -85.043 
ATOM   2524  P    DA A 123     132.367 115.485 -81.426 
ATOM   2525  OP1  DA A 123     132.817 116.779 -80.865 
ATOM   2526  OP2  DA A 123     132.447 114.320 -80.517 
ATOM   2527  O5'  DA A 123     130.875 115.630 -81.984 
ATOM   2528  C5'  DA A 123     130.675 116.110 -83.327 
ATOM   2529  C4'  DA A 123     129.619 115.275 -84.025 
ATOM   2530  O4'  DA A 123     130.183 114.107 -84.686 
ATOM   2531  C3'  DA A 123     128.526 114.698 -83.126 
ATOM   2532  O3'  DA A 123     127.291 114.719 -83.830 
ATOM   2533  C2'  DA A 123     128.935 113.241 -82.906 
ATOM   2534  C1'  DA A 123     129.406 112.973 -84.331 
ATOM   2535  N9   DA A 123     130.267 111.764 -84.460 
ATOM   2536  C8   DA A 123     131.173 111.268 -83.567 
ATOM   2537  N7   DA A 123     131.770 110.190 -83.969 
ATOM   2538  C5   DA A 123     131.222 109.951 -85.222 
ATOM   2539  C6   DA A 123     131.442 108.944 -86.176 
ATOM   2540  N6   DA A 123     132.317 107.942 -86.006 
ATOM   2541  N1   DA A 123     130.728 109.004 -87.315 
ATOM   2542  C2   DA A 123     129.860 110.002 -87.479 
ATOM   2543  N3   DA A 123     129.572 110.993 -86.663 
ATOM   2544  C4   DA A 123     130.300 110.909 -85.530 
ATOM   2545  P    DT A 124     125.953 115.102 -83.040 
ATOM   2546  OP1  DT A 124     125.820 116.575 -82.976 
ATOM   2547  OP2  DT A 124     125.921 114.390 -81.743 
ATOM   2548  O5'  DT A 124     124.831 114.502 -84.010 
ATOM   2549  C5'  DT A 124     125.092 114.438 -85.424 
ATOM   2550  C4'  DT A 124     124.640 113.100 -85.974 
ATOM   2551  O4'  DT A 124     125.680 112.083 -85.887 
ATOM   2552  C3'  DT A 124     123.441 112.462 -85.272 
ATOM   2553  O3'  DT A 124     122.635 111.805 -86.243 
ATOM   2554  C2'  DT A 124     124.050 111.405 -84.350 
ATOM   2555  C1'  DT A 124     125.111 110.909 -85.327 
ATOM   2556  N1   DT A 124     126.204 110.130 -84.679 
ATOM   2557  C2   DT A 124     126.745 109.094 -85.400 
ATOM   2558  O2   DT A 124     126.371 108.800 -86.522 
ATOM   2559  N3   DT A 124     127.755 108.395 -84.767 
ATOM   2560  C4   DT A 124     128.255 108.641 -83.504 
ATOM   2561  O4   DT A 124     129.162 107.945 -83.043 
ATOM   2562  C5   DT A 124     127.623 109.748 -82.826 
ATOM   2563  C7   DT A 124     128.107 110.084 -81.446 
ATOM   2564  C6   DT A 124     126.639 110.445 -83.418 
ATOM   2565  P    DT A 125     121.042 111.884 -86.110 
ATOM   2566  OP1  DT A 125     120.556 113.145 -86.715 
ATOM   2567  OP2  DT A 125     120.649 111.645 -84.704 
ATOM   2568  O5'  DT A 125     120.587 110.644 -87.013 
ATOM   2569  C5'  DT A 125     121.413 110.251 -88.125 
ATOM   2570  C4'  DT A 125     121.549 108.742 -88.163 
ATOM   2571  O4'  DT A 125     122.666 108.265 -87.359 
ATOM   2572  C3'  DT A 125     120.351 107.953 -87.634 
ATOM   2573  O3'  DT A 125     120.190 106.779 -88.422 
ATOM   2574  C2'  DT A 125     120.756 107.536 -86.221 
ATOM   2575  C1'  DT A 125     122.208 107.197 -86.544 
ATOM   2576  N1   DT A 125     123.087 107.120 -85.345 
ATOM   2577  C2   DT A 125     124.100 106.192 -85.371 
ATOM   2578  O2   DT A 125     124.298 105.452 -86.318 
ATOM   2579  N3   DT A 125     124.895 106.149 -84.241 
ATOM   2580  C4   DT A 125     124.761 106.939 -83.116 
ATOM   2581  O4   DT A 125     125.534 106.808 -82.165 
ATOM   2582  C5   DT A 125     123.669 107.881 -83.183 
ATOM   2583  C7   DT A 125     123.454 108.778 -82.000 
ATOM   2584  C6   DT A 125     122.882 107.944 -84.269 
ATOM   2585  P    DC A 126     118.711 106.297 -88.800 
ATOM   2586  OP1  DC A 126     118.237 107.035 -89.992 
ATOM   2587  OP2  DC A 126     117.844 106.371 -87.604 
ATOM   2588  O5'  DC A 126     118.967 104.764 -89.183 
ATOM   2589  C5'  DC A 126     120.242 104.387 -89.736 
ATOM   2590  C4'  DC A 126     120.728 103.103 -89.091 
ATOM   2591  O4'  DC A 126     121.495 103.348 -87.878 
ATOM   2592  C3'  DC A 126     119.638 102.128 -88.647 
ATOM   2593  O3'  DC A 126     120.089 100.798 -88.876 
ATOM   2594  C2'  DC A 126     119.512 102.346 -87.140 
ATOM   2595  C1'  DC A 126     121.005 102.491 -86.857 
ATOM   2596  N1   DC A 126     121.308 103.118 -85.541 
ATOM   2597  C2   DC A 126     122.439 102.680 -84.858 
ATOM   2598  O2   DC A 126     123.139 101.798 -85.368 
ATOM   2599  N3   DC A 126     122.732 103.239 -83.655 
ATOM   2600  C4   DC A 126     121.948 104.193 -83.138 
ATOM   2601  N4   DC A 126     122.277 104.706 -81.962 
ATOM   2602  C5   DC A 126     120.780 104.657 -83.823 
ATOM   2603  C6   DC A 126     120.503 104.086 -85.023 
ATOM   2604  P    DC A 127     119.051  99.709 -89.421 
ATOM   2605  OP1  DC A 127     118.950  99.815 -90.894 
ATOM   2606  OP2  DC A 127     117.779  99.819 -88.674 
ATOM   2607  O5'  DC A 127     119.789  98.345 -89.028 
ATOM   2608  C5'  DC A 127     121.227  98.319 -88.978 
ATOM   2609  C4'  DC A 127     121.689  97.573 -87.742 
ATOM   2610  O4'  DC A 127     121.813  98.444 -86.582 
ATOM   2611  C3'  DC A 127     120.772  96.448 -87.262 
ATOM   2612  O3'  DC A 127     121.572  95.382 -86.766 
ATOM   2613  C2'  DC A 127     119.994  97.055 -86.094 
ATOM   2614  C1'  DC A 127     121.162  97.823 -85.484 
ATOM   2615  N1   DC A 127     120.745  98.889 -84.530 
ATOM   2616  C2   DC A 127     121.566  99.136 -83.432 
ATOM   2617  O2   DC A 127     122.597  98.467 -83.297 
ATOM   2618  N3   DC A 127     121.203 100.103 -82.551 
ATOM   2619  C4   DC A 127     120.077 100.805 -82.734 
ATOM   2620  N4   DC A 127     119.767 101.738 -81.847 
ATOM   2621  C5   DC A 127     119.219 100.567 -83.856 
ATOM   2622  C6   DC A 127     119.600  99.596 -84.725 
ATOM   2623  P    DA A 128     121.132  93.874 -87.073 
ATOM   2624  OP1  DA A 128     121.622  93.477 -88.413 
ATOM   2625  OP2  DA A 128     119.678  93.725 -86.843 
ATOM   2626  O5'  DA A 128     121.939  93.073 -85.947 
ATOM   2627  C5'  DA A 128     123.195  93.602 -85.478 
ATOM   2628  C4'  DA A 128     123.269  93.499 -83.968 
ATOM   2629  O4'  DA A 128     122.701  94.664 -83.303 
ATOM   2630  C3'  DA A 128     122.524  92.320 -83.343 
ATOM   2631  O3'  DA A 128     123.274  91.835 -82.236 
ATOM   2632  C2'  DA A 128     121.218  92.919 -82.821 
ATOM   2633  C1'  DA A 128     121.821  94.214 -82.285 
ATOM   2634  N9   DA A 128     120.816  95.284 -82.036 
ATOM   2635  C8   DA A 128     119.673  95.554 -82.732 
ATOM   2636  N7   DA A 128     118.998  96.559 -82.266 
ATOM   2637  C5   DA A 128     119.748  96.989 -81.181 
ATOM   2638  C6   DA A 128     119.565  98.032 -80.257 
ATOM   2639  N6   DA A 128     118.518  98.869 -80.284 
ATOM   2640  N1   DA A 128     120.500  98.183 -79.301 
ATOM   2641  C2   DA A 128     121.538  97.349 -79.280 
ATOM   2642  N3   DA A 128     121.813  96.345 -80.083 
ATOM   2643  C4   DA A 128     120.862  96.215 -81.031 
ATOM   2644  P    DG A 129     123.361  90.255 -81.990 
ATOM   2645  OP1  DG A 129     124.434  89.680 -82.833 
ATOM   2646  OP2  DG A 129     122.019  89.655 -82.147 
ATOM   2647  O5'  DG A 129     123.798  90.200 -80.451 
ATOM   2648  C5'  DG A 129     124.591  91.274 -79.912 
ATOM   2649  C4'  DG A 129     124.062  91.674 -78.549 
ATOM   2650  O4'  DG A 129     123.020  92.687 -78.633 
ATOM   2651  C3'  DG A 129     123.423  90.554 -77.728 
ATOM   2652  O3'  DG A 129     123.744  90.748 -76.356 
ATOM   2653  C2'  DG A 129     121.918  90.753 -77.907 
ATOM   2654  C1'  DG A 129     121.930  92.277 -77.821 
ATOM   2655  N9   DG A 129     120.693  92.916 -78.348 
ATOM   2656  C8   DG A 129     119.888  92.525 -79.395 
ATOM   2657  N7   DG A 129     118.863  93.314 -79.605 
ATOM   2658  C5   DG A 129     118.997  94.298 -78.627 
ATOM   2659  C6   DG A 129     118.186  95.429 -78.351 
ATOM   2660  O6   DG A 129     117.165  95.801 -78.922 
ATOM   2661  N1   DG A 129     118.685  96.166 -77.267 
ATOM   2662  C2   DG A 129     119.820  95.851 -76.547 
ATOM   2663  N2   DG A 129     120.130  96.682 -75.549 
ATOM   2664  N3   DG A 129     120.582  94.790 -76.807 
ATOM   2665  C4   DG A 129     120.110  94.065 -77.855 
ATOM   2666  P    DC A 130     124.087  89.472 -75.451 
ATOM   2667  OP1  DC A 130     125.511  89.110 -75.624 
ATOM   2668  OP2  DC A 130     123.106  88.398 -75.718 
ATOM   2669  O5'  DC A 130     123.855  90.058 -73.980 
ATOM   2670  C5'  DC A 130     124.085  91.459 -73.741 
ATOM   2671  C4'  DC A 130     122.968  92.030 -72.891 
ATOM   2672  O4'  DC A 130     121.847  92.504 -73.692 
ATOM   2673  C3'  DC A 130     122.328  91.063 -71.896 
ATOM   2674  O3'  DC A 130     122.005  91.772 -70.707 
ATOM   2675  C2'  DC A 130     121.027  90.622 -72.567 
ATOM   2676  C1'  DC A 130     120.649  91.987 -73.133 
ATOM   2677  N1   DC A 130     119.624  91.926 -74.213 
ATOM   2678  C2   DC A 130     118.705  92.969 -74.296 
ATOM   2679  O2   DC A 130     118.777  93.894 -73.479 
ATOM   2680  N3   DC A 130     117.762  92.931 -75.273 
ATOM   2681  C4   DC A 130     117.718  91.911 -76.139 
ATOM   2682  N4   DC A 130     116.780  91.920 -77.073 
ATOM   2683  C5   DC A 130     118.654  90.828 -76.070 
ATOM   2684  C6   DC A 130     119.588  90.884 -75.087 
ATOM   2685  P    DT A 131     122.233  91.059 -69.291 
ATOM   2686  OP1  DT A 131     123.645  91.218 -68.877 
ATOM   2687  OP2  DT A 131     121.725  89.670 -69.349 
ATOM   2688  O5'  DT A 131     121.290  91.936 -68.341 
ATOM   2689  C5'  DT A 131     121.071  93.323 -68.662 
ATOM   2690  C4'  DT A 131     119.604  93.668 -68.494 
ATOM   2691  O4'  DT A 131     118.834  93.419 -69.704 
ATOM   2692  C3'  DT A 131     118.856  92.886 -67.414 
ATOM   2693  O3'  DT A 131     117.920  93.752 -66.784 
ATOM   2694  C2'  DT A 131     118.085  91.811 -68.179 
ATOM   2695  C1'  DT A 131     117.667  92.693 -69.351 
ATOM   2696  N1   DT A 131     117.219  91.927 -70.547 
ATOM   2697  C2   DT A 131     116.213  92.479 -71.303 
ATOM   2698  O2   DT A 131     115.690  93.546 -71.034 
ATOM   2699  N3   DT A 131     115.823  91.740 -72.404 
ATOM   2700  C4   DT A 131     116.344  90.526 -72.800 
ATOM   2701  O4   DT A 131     115.914  89.958 -73.806 
ATOM   2702  C5   DT A 131     117.395  90.027 -71.944 
ATOM   2703  C7   DT A 131     118.017  88.710 -72.304 
ATOM   2704  C6   DT A 131     117.793  90.724 -70.868 
ATOM   2705  P    DG A 132     117.707  93.646 -65.201 
ATOM   2706  OP1  DG A 132     118.746  94.438 -64.507 
ATOM   2707  OP2  DG A 132     117.605  92.223 -64.810 
ATOM   2708  O5'  DG A 132     116.283  94.354 -65.026 
ATOM   2709  C5'  DG A 132     115.900  95.389 -65.951 
ATOM   2710  C4'  DG A 132     114.457  95.197 -66.375 
ATOM   2711  O4'  DG A 132     114.329  94.322 -67.532 
ATOM   2712  C3'  DG A 132     113.536  94.564 -65.331 
ATOM   2713  O3'  DG A 132     112.251  95.168 -65.425 
ATOM   2714  C2'  DG A 132     113.418  93.101 -65.755 
ATOM   2715  C1'  DG A 132     113.324  93.359 -67.256 
ATOM   2716  N9   DG A 132     113.596  92.154 -68.089 
ATOM   2717  C8   DG A 132     114.470  91.114 -67.858 
ATOM   2718  N7   DG A 132     114.470  90.200 -68.796 
ATOM   2719  C5   DG A 132     113.530  90.665 -69.714 
ATOM   2720  C6   DG A 132     113.092  90.101 -70.940 
ATOM   2721  O6   DG A 132     113.452  89.058 -71.479 
ATOM   2722  N1   DG A 132     112.121  90.904 -71.556 
ATOM   2723  C2   DG A 132     111.637  92.095 -71.052 
ATOM   2724  N2   DG A 132     110.712  92.712 -71.791 
ATOM   2725  N3   DG A 132     112.048  92.624 -69.901 
ATOM   2726  C4   DG A 132     112.990  91.857 -69.291 
ATOM   2727  P    DA A 133     111.440  95.479 -64.081 
ATOM   2728  OP1  DA A 133     111.889  96.773 -63.519 
ATOM   2729  OP2  DA A 133     111.520  94.315 -63.172 
ATOM   2730  O5'  DA A 133     109.948  95.624 -64.638 
ATOM   2731  C5'  DA A 133     109.747  96.104 -65.981 
ATOM   2732  C4'  DA A 133     108.692  95.269 -66.679 
ATOM   2733  O4'  DA A 133     109.256  94.101 -67.340 
ATOM   2734  C3'  DA A 133     107.599  94.692 -65.780 
ATOM   2735  O3'  DA A 133     106.364  94.713 -66.485 
ATOM   2736  C2'  DA A 133     108.007  93.235 -65.560 
ATOM   2737  C1'  DA A 133     108.479  92.967 -66.985 
ATOM   2738  N9   DA A 133     109.340  91.758 -67.114 
ATOM   2739  C8   DA A 133     110.246  91.262 -66.221 
ATOM   2740  N7   DA A 133     110.843  90.184 -66.624 
ATOM   2741  C5   DA A 133     110.295  89.945 -67.876 
ATOM   2742  C6   DA A 133     110.515  88.938 -68.830 
ATOM   2743  N6   DA A 133     111.389  87.936 -68.661 
ATOM   2744  N1   DA A 133     109.800  88.998 -69.970 
ATOM   2745  C2   DA A 133     108.933  89.996 -70.133 
ATOM   2746  N3   DA A 133     108.644  90.987 -69.317 
ATOM   2747  C4   DA A 133     109.372  90.904 -68.185 
ATOM   2748  P    DT A 134     105.025  95.096 -65.695 
ATOM   2749  OP1  DT A 134     104.892  96.569 -65.630 
ATOM   2750  OP2  DT A 134     104.994  94.384 -64.398 
ATOM   2751  O5'  DT A 134     103.903  94.496 -66.665 
ATOM   2752  C5'  DT A 134     104.165  94.432 -68.079 
ATOM   2753  C4'  DT A 134     103.713  93.094 -68.629 
ATOM   2754  O4'  DT A 134     104.752  92.077 -68.541 
ATOM   2755  C3'  DT A 134     102.514  92.456 -67.927 
ATOM   2756  O3'  DT A 134     101.707  91.799 -68.897 
ATOM   2757  C2'  DT A 134     103.123  91.400 -67.004 
ATOM   2758  C1'  DT A 134     104.184  90.903 -67.981 
ATOM   2759  N1   DT A 134     105.277  90.125 -67.334 
ATOM   2760  C2   DT A 134     105.818  89.088 -68.054 
ATOM   2761  O2   DT A 134     105.444  88.794 -69.176 
ATOM   2762  N3   DT A 134     106.828  88.389 -67.421 
ATOM   2763  C4   DT A 134     107.327  88.635 -66.159 
ATOM   2764  O4   DT A 134     108.235  87.939 -65.697 
ATOM   2765  C5   DT A 134     106.696  89.742 -65.481 
ATOM   2766  C7   DT A 134     107.179  90.078 -64.101 
ATOM   2767  C6   DT A 134     105.711  90.439 -66.073 
ATOM   2768  P    DG A 135     100.115  91.878 -68.764 
ATOM   2769  OP1  DG A 135      99.628  93.139 -69.369 
ATOM   2770  OP2  DG A 135      99.721  91.639 -67.358 
ATOM   2771  O5'  DG A 135      99.660  90.638 -69.667 
ATOM   2772  C5'  DG A 135     100.485  90.245 -70.780 
ATOM   2773  C4'  DG A 135     100.621  88.736 -70.817 
ATOM   2774  O4'  DG A 135     101.739  88.259 -70.013 
ATOM   2775  C3'  DG A 135      99.424  87.947 -70.289 
ATOM   2776  O3'  DG A 135      99.262  86.773 -71.077 
ATOM   2777  C2'  DG A 135      99.828  87.530 -68.875 
ATOM   2778  C1'  DG A 135     101.281  87.191 -69.199 
ATOM   2779  N9   DG A 135     102.159  87.114 -68.000 
ATOM   2780  C8   DG A 135     102.111  87.849 -66.835 
ATOM   2781  N7   DG A 135     103.038  87.533 -65.964 
ATOM   2782  C5   DG A 135     103.752  86.515 -66.596 
ATOM   2783  C6   DG A 135     104.874  85.772 -66.148 
ATOM   2784  O6   DG A 135     105.481  85.860 -65.083 
ATOM   2785  N1   DG A 135     105.283  84.833 -67.106 
ATOM   2786  C2   DG A 135     104.686  84.640 -68.336 
ATOM   2787  N2   DG A 135     105.227  83.695 -69.108 
ATOM   2788  N3   DG A 135     103.633  85.339 -68.756 
ATOM   2789  C4   DG A 135     103.224  86.252 -67.838 
ATOM   2790  P    DT A 136      97.783  86.291 -71.455 
ATOM   2791  OP1  DT A 136      97.310  87.029 -72.647 
ATOM   2792  OP2  DT A 136      96.916  86.365 -70.259 
ATOM   2793  O5'  DT A 136      98.040  84.758 -71.837 
ATOM   2794  C5'  DT A 136      99.314  84.381 -72.390 
ATOM   2795  C4'  DT A 136      99.800  83.097 -71.745 
ATOM   2796  O4'  DT A 136     100.567  83.342 -70.532 
ATOM   2797  C3'  DT A 136      98.710  82.122 -71.302 
ATOM   2798  O3'  DT A 136      99.161  80.792 -71.530 
ATOM   2799  C2'  DT A 136      98.584  82.341 -69.794 
ATOM   2800  C1'  DT A 136     100.077  82.485 -69.512 
ATOM   2801  N1   DT A 136     100.380  83.112 -68.195 
ATOM   2802  C2   DT A 136     101.500  82.669 -67.534 
ATOM   2803  O2   DT A 136     102.233  81.803 -67.979 
ATOM   2804  N3   DT A 136     101.748  83.273 -66.317 
ATOM   2805  C4   DT A 136     100.987  84.259 -65.722 
ATOM   2806  O4   DT A 136     101.310  84.724 -64.627 
ATOM   2807  C5   DT A 136      99.832  84.657 -66.492 
ATOM   2808  C7   DT A 136      98.950  85.726 -65.915 
ATOM   2809  C6   DT A 136      99.568  84.087 -67.678 
ATOM   2810  P    DC A 137      98.123  79.703 -72.075 
ATOM   2811  OP1  DC A 137      98.022  79.809 -73.549 
ATOM   2812  OP2  DC A 137      96.851  79.813 -71.328 
ATOM   2813  O5'  DC A 137      98.861  78.339 -71.683 
ATOM   2814  C5'  DC A 137     100.300  78.313 -71.632 
ATOM   2815  C4'  DC A 137     100.762  77.567 -70.397 
ATOM   2816  O4'  DC A 137     100.885  78.439 -69.236 
ATOM   2817  C3'  DC A 137      99.845  76.443 -69.916 
ATOM   2818  O3'  DC A 137     100.644  75.376 -69.420 
ATOM   2819  C2'  DC A 137      99.067  77.049 -68.748 
ATOM   2820  C1'  DC A 137     100.235  77.817 -68.138 
ATOM   2821  N1   DC A 137      99.818  78.883 -67.185 
ATOM   2822  C2   DC A 137     100.638  79.130 -66.087 
ATOM   2823  O2   DC A 137     101.669  78.461 -65.951 
ATOM   2824  N3   DC A 137     100.275  80.097 -65.206 
ATOM   2825  C4   DC A 137      99.150  80.799 -65.389 
ATOM   2826  N4   DC A 137      98.839  81.732 -64.501 
ATOM   2827  C5   DC A 137      98.292  80.561 -66.511 
ATOM   2828  C6   DC A 137      98.672  79.590 -67.380 
ATOM   2829  P    DA A 138     100.204  73.868 -69.728 
ATOM   2830  OP1  DA A 138     100.694  73.471 -71.067 
ATOM   2831  OP2  DA A 138      98.751  73.719 -69.498 
ATOM   2832  O5'  DA A 138     101.011  73.068 -68.601 
ATOM   2833  C5'  DA A 138     102.267  73.596 -68.133 
ATOM   2834  C4'  DA A 138     102.342  73.493 -66.622 
ATOM   2835  O4'  DA A 138     101.774  74.658 -65.957 
ATOM   2836  C3'  DA A 138     101.597  72.314 -65.998 
ATOM   2837  O3'  DA A 138     102.347  71.829 -64.891 
ATOM   2838  C2'  DA A 138     100.291  72.913 -65.475 
ATOM   2839  C1'  DA A 138     100.894  74.208 -64.939 
ATOM   2840  N9   DA A 138      99.888  75.278 -64.690 
ATOM   2841  C8   DA A 138      98.745  75.548 -65.387 
ATOM   2842  N7   DA A 138      98.070  76.553 -64.921 
ATOM   2843  C5   DA A 138      98.820  76.983 -63.835 
ATOM   2844  C6   DA A 138      98.637  78.026 -62.912 
ATOM   2845  N6   DA A 138      97.591  78.863 -62.938 
ATOM   2846  N1   DA A 138      99.573  78.177 -61.955 
ATOM   2847  C2   DA A 138     100.610  77.343 -61.934 
ATOM   2848  N3   DA A 138     100.886  76.340 -62.737 
ATOM   2849  C4   DA A 138      99.935  76.209 -63.685 
ATOM   2850  P    DC A 139     102.434  70.249 -64.644 
ATOM   2851  OP1  DC A 139     103.506  69.674 -65.487 
ATOM   2852  OP2  DC A 139     101.091  69.649 -64.802 
ATOM   2853  O5'  DC A 139     102.870  70.194 -63.106 
ATOM   2854  C5'  DC A 139     103.663  71.268 -62.566 
ATOM   2855  C4'  DC A 139     103.135  71.668 -61.203 
ATOM   2856  O4'  DC A 139     102.092  72.681 -61.288 
ATOM   2857  C3'  DC A 139     102.496  70.548 -60.383 
ATOM   2858  O3'  DC A 139     102.817  70.742 -59.010 
ATOM   2859  C2'  DC A 139     100.991  70.748 -60.561 
ATOM   2860  C1'  DC A 139     101.003  72.271 -60.475 
ATOM   2861  N1   DC A 139      99.766  72.911 -61.002 
ATOM   2862  C2   DC A 139      99.319  74.072 -60.378 
ATOM   2863  O2   DC A 139      99.962  74.521 -59.421 
ATOM   2864  N3   DC A 139      98.192  74.671 -60.843 
ATOM   2865  C4   DC A 139      97.524  74.154 -61.882 
ATOM   2866  N4   DC A 139      96.431  74.774 -62.298 
ATOM   2867  C5   DC A 139      97.966  72.959 -62.537 
ATOM   2868  C6   DC A 139      99.094  72.376 -62.057 
ATOM   2869  P    DC A 140     103.159  69.466 -58.106 
ATOM   2870  OP1  DC A 140     104.583  69.104 -58.279 
ATOM   2871  OP2  DC A 140     102.178  68.392 -58.373 
ATOM   2872  O5'  DC A 140     102.927  70.052 -56.634 
ATOM   2873  C5'  DC A 140     103.158  71.453 -56.396 
ATOM   2874  C4'  DC A 140     102.041  72.024 -55.545 
ATOM   2875  O4'  DC A 140     100.920  72.498 -56.346 
ATOM   2876  C3'  DC A 140     101.400  71.057 -54.550 
ATOM   2877  O3'  DC A 140     101.077  71.766 -53.361 
ATOM   2878  C2'  DC A 140     100.100  70.616 -55.221 
ATOM   2879  C1'  DC A 140      99.721  71.982 -55.788 
ATOM   2880  N1   DC A 140      98.697  71.920 -56.867 
ATOM   2881  C2   DC A 140      97.778  72.963 -56.950 
ATOM   2882  O2   DC A 140      97.850  73.888 -56.133 
ATOM   2883  N3   DC A 140      96.835  72.925 -57.927 
ATOM   2884  C4   DC A 140      96.790  71.905 -58.793 
ATOM   2885  N4   DC A 140      95.853  71.914 -59.728 
ATOM   2886  C5   DC A 140      97.726  70.822 -58.725 
ATOM   2887  C6   DC A 140      98.661  70.878 -57.741 
ATOM   2888  P    DC A 141     101.305  71.053 -51.946 
ATOM   2889  OP1  DC A 141     102.717  71.212 -51.531 
ATOM   2890  OP2  DC A 141     100.798  69.664 -52.003 
ATOM   2891  O5'  DC A 141     100.363  71.930 -50.995 
ATOM   2892  C5'  DC A 141     100.144  73.317 -51.316 
ATOM   2893  C4'  DC A 141      98.677  73.662 -51.149 
ATOM   2894  O4'  DC A 141      97.906  73.414 -52.359 
ATOM   2895  C3'  DC A 141      97.929  72.880 -50.069 
ATOM   2896  O3'  DC A 141      96.993  73.746 -49.438 
ATOM   2897  C2'  DC A 141      97.157  71.805 -50.833 
ATOM   2898  C1'  DC A 141      96.739  72.687 -52.005 
ATOM   2899  N1   DC A 141      96.291  71.921 -53.202 
ATOM   2900  C2   DC A 141      95.272  72.467 -53.978 
ATOM   2901  O2   DC A 141      94.787  73.554 -53.647 
ATOM   2902  N3   DC A 141      94.849  71.784 -55.073 
ATOM   2903  C4   DC A 141      95.402  70.608 -55.399 
ATOM   2904  N4   DC A 141      94.954  69.980 -56.476 
ATOM   2905  C5   DC A 141      96.450  70.029 -54.613 
ATOM   2906  C6   DC A 141      96.859  70.726 -53.523 
ATOM   2907  P    DC A 142      96.779  73.640 -47.856 
ATOM   2908  OP1  DC A 142      97.819  74.432 -47.161 
ATOM   2909  OP2  DC A 142      96.677  72.217 -47.464 
ATOM   2910  O5'  DC A 142      95.356  74.348 -47.680 
ATOM   2911  C5'  DC A 142      94.972  75.383 -48.605 
ATOM   2912  C4'  DC A 142      93.529  75.191 -49.029 
ATOM   2913  O4'  DC A 142      93.401  74.316 -50.186 
ATOM   2914  C3'  DC A 142      92.608  74.559 -47.986 
ATOM   2915  O3'  DC A 142      91.323  75.162 -48.079 
ATOM   2916  C2'  DC A 142      92.490  73.095 -48.409 
ATOM   2917  C1'  DC A 142      92.396  73.353 -49.910 
ATOM   2918  N1   DC A 142      92.668  72.149 -50.744 
ATOM   2919  C2   DC A 142      91.960  72.010 -51.934 
ATOM   2920  O2   DC A 142      91.144  72.884 -52.248 
ATOM   2921  N3   DC A 142      92.193  70.919 -52.709 
ATOM   2922  C4   DC A 142      93.086  69.994 -52.333 
ATOM   2923  N4   DC A 142      93.277  68.948 -53.122 
ATOM   2924  C5   DC A 142      93.824  70.117 -51.111 
ATOM   2925  C6   DC A 142      93.577  71.215 -50.352 
ATOM   2926  P    DA A 143      90.512  75.473 -46.735 
ATOM   2927  OP1  DA A 143      90.962  76.767 -46.174 
ATOM   2928  OP2  DA A 143      90.592  74.309 -45.826 
ATOM   2929  O5'  DA A 143      89.020  75.618 -47.293 
ATOM   2930  C5'  DA A 143      88.820  76.099 -48.636 
ATOM   2931  C4'  DA A 143      87.764  75.263 -49.334 
ATOM   2932  O4'  DA A 143      88.328  74.095 -49.995 
ATOM   2933  C3'  DA A 143      86.671  74.686 -48.435 
ATOM   2934  O3'  DA A 143      85.436  74.707 -49.139 
ATOM   2935  C2'  DA A 143      87.080  73.230 -48.215 
ATOM   2936  C1'  DA A 143      87.551  72.962 -49.640 
ATOM   2937  N9   DA A 143      88.412  71.752 -49.769 
ATOM   2938  C8   DA A 143      89.318  71.256 -48.876 
ATOM   2939  N7   DA A 143      89.915  70.178 -49.278 
ATOM   2940  C5   DA A 143      89.367  69.939 -50.530 
ATOM   2941  C6   DA A 143      89.587  68.932 -51.485 
ATOM   2942  N6   DA A 143      90.462  67.930 -51.315 
ATOM   2943  N1   DA A 143      88.873  68.992 -52.624 
ATOM   2944  C2   DA A 143      88.005  69.990 -52.788 
ATOM   2945  N3   DA A 143      87.717  70.981 -51.972 
ATOM   2946  C4   DA A 143      88.445  70.898 -50.839 
ATOM   2947  P    DG A 144      84.098  75.090 -48.349 
ATOM   2948  OP1  DG A 144      83.965  76.563 -48.284 
ATOM   2949  OP2  DG A 144      84.066  74.378 -47.052 
ATOM   2950  O5'  DG A 144      82.976  74.490 -49.319 
ATOM   2951  C5'  DG A 144      83.237  74.426 -50.733 
ATOM   2952  C4'  DG A 144      82.785  73.088 -51.283 
ATOM   2953  O4'  DG A 144      83.825  72.071 -51.196 
ATOM   2954  C3'  DG A 144      81.586  72.451 -50.581 
ATOM   2955  O3'  DG A 144      80.780  71.793 -51.552 
ATOM   2956  C2'  DG A 144      82.195  71.394 -49.659 
ATOM   2957  C1'  DG A 144      83.256  70.897 -50.636 
ATOM   2958  N9   DG A 144      84.349  70.119 -49.988 
ATOM   2959  C8   DG A 144      84.915  70.282 -48.742 
ATOM   2960  N7   DG A 144      85.865  69.421 -48.471 
ATOM   2961  C5   DG A 144      85.934  68.632 -49.617 
ATOM   2962  C6   DG A 144      86.777  67.530 -49.919 
ATOM   2963  O6   DG A 144      87.651  67.017 -49.226 
ATOM   2964  N1   DG A 144      86.513  67.019 -51.197 
ATOM   2965  C2   DG A 144      85.560  67.508 -52.069 
ATOM   2966  N2   DG A 144      85.464  66.880 -53.244 
ATOM   2967  N3   DG A 144      84.770  68.541 -51.785 
ATOM   2968  C4   DG A 144      85.013  69.049 -50.549 
ATOM   2969  P    DA A 145      79.187  71.872 -51.419 
ATOM   2970  OP1  DA A 145      78.701  73.133 -52.024 
ATOM   2971  OP2  DA A 145      78.794  71.633 -50.013 
ATOM   2972  O5'  DA A 145      78.732  70.632 -52.322 
ATOM   2973  C5'  DA A 145      79.558  70.240 -53.434 
ATOM   2974  C4'  DA A 145      79.694  68.731 -53.472 
ATOM   2975  O4'  DA A 145      80.811  68.254 -52.668 
ATOM   2976  C3'  DA A 145      78.496  67.941 -52.943 
ATOM   2977  O3'  DA A 145      78.335  66.767 -53.731 
ATOM   2978  C2'  DA A 145      78.901  67.524 -51.530 
ATOM   2979  C1'  DA A 145      80.353  67.185 -51.853 
ATOM   2980  N9   DA A 145      81.232  67.108 -50.654 
ATOM   2981  C8   DA A 145      81.169  67.847 -49.507 
ATOM   2982  N7   DA A 145      82.081  67.542 -48.637 
ATOM   2983  C5   DA A 145      82.804  66.529 -49.250 
ATOM   2984  C6   DA A 145      83.915  65.774 -48.837 
ATOM   2985  N6   DA A 145      84.520  65.935 -47.651 
ATOM   2986  N1   DA A 145      84.383  64.845 -49.690 
ATOM   2987  C2   DA A 145      83.779  64.690 -50.866 
ATOM   2988  N3   DA A 145      82.741  65.331 -51.358 
ATOM   2989  C4   DA A 145      82.291  66.255 -50.485 
ATOM   2990  P    DG A 146      76.856  66.285 -54.109 
ATOM   2991  OP1  DG A 146      76.382  67.023 -55.301 
ATOM   2992  OP2  DG A 146      75.989  66.360 -52.913 
ATOM   2993  O5'  DG A 146      77.112  64.752 -54.492 
ATOM   2994  C5'  DG A 146      78.387  64.375 -55.045 
ATOM   2995  C4'  DG A 146      78.873  63.091 -54.400 
ATOM   2996  O4'  DG A 146      79.640  63.336 -53.187 
ATOM   2997  C3'  DG A 146      77.783  62.116 -53.956 
ATOM   2998  O3'  DG A 146      78.234  60.786 -54.185 
ATOM   2999  C2'  DG A 146      77.657  62.335 -52.449 
ATOM   3000  C1'  DG A 146      79.150  62.479 -52.166 
ATOM   3001  N9   DG A 146      79.453  63.106 -50.850 
ATOM   3002  C8   DG A 146      78.762  64.089 -50.174 
ATOM   3003  N7   DG A 146      79.298  64.423 -49.025 
ATOM   3004  C5   DG A 146      80.422  63.604 -48.933 
ATOM   3005  C6   DG A 146      81.402  63.507 -47.911 
ATOM   3006  O6   DG A 146      81.480  64.137 -46.859 
ATOM   3007  N1   DG A 146      82.372  62.544 -48.221 
ATOM   3008  C2   DG A 146      82.393  61.776 -49.368 
ATOM   3009  N2   DG A 146      83.406  60.913 -49.476 
ATOM   3010  N3   DG A 146      81.474  61.867 -50.327 
ATOM   3011  C4   DG A 146      80.525  62.797 -50.041 
ATOM   3012  P    DA A 147      77.196  59.697 -54.730 
ATOM   3013  OP1  DA A 147      77.095  59.803 -56.203 
ATOM   3014  OP2  DA A 147      75.924  59.807 -53.982 
ATOM   3015  O5'  DA A 147      77.934  58.333 -54.337 
ATOM   3016  C5'  DA A 147      79.372  58.307 -54.287 
ATOM   3017  C4'  DA A 147      79.834  57.561 -53.051 
ATOM   3018  O4'  DA A 147      79.958  58.433 -51.891 
ATOM   3019  C3'  DA A 147      78.917  56.437 -52.571 
ATOM   3020  O3'  DA A 147      79.717  55.371 -52.075 
ATOM   3021  C2'  DA A 147      78.139  57.043 -51.403 
ATOM   3022  C1'  DA A 147      79.307  57.812 -50.793 
ATOM   3023  N9   DA A 147      78.890  58.877 -49.839 
ATOM   3024  C8   DA A 147      77.781  59.673 -49.888 
ATOM   3025  N7   DA A 147      77.694  60.513 -48.903 
ATOM   3026  C5   DA A 147      78.829  60.257 -48.145 
ATOM   3027  C6   DA A 147      79.320  60.823 -46.957 
ATOM   3028  N6   DA A 147      78.701  61.810 -46.295 
ATOM   3029  N1   DA A 147      80.477  60.334 -46.472 
ATOM   3030  C2   DA A 147      81.089  59.353 -47.134 
ATOM   3031  N3   DA A 147      80.727  58.750 -48.245 
ATOM   3032  C4   DA A 147      79.566  59.257 -48.710 
ATOM   3033  P    DG A 148      79.277  53.862 -52.382 
ATOM   3034  OP1  DG A 148      79.767  53.465 -53.722 
ATOM   3035  OP2  DG A 148      77.823  53.713 -52.152 
ATOM   3036  O5'  DG A 148      80.084  53.062 -51.256 
ATOM   3037  C5'  DG A 148      81.340  53.590 -50.787 
ATOM   3038  C4'  DG A 148      81.414  53.487 -49.277 
ATOM   3039  O4'  DG A 148      80.846  54.652 -48.612 
ATOM   3040  C3'  DG A 148      80.669  52.308 -48.652 
ATOM   3041  O3'  DG A 148      81.419  51.823 -47.545 
ATOM   3042  C2'  DG A 148      79.363  52.907 -48.130 
ATOM   3043  C1'  DG A 148      79.966  54.202 -47.593 
ATOM   3044  N9   DG A 148      78.961  55.272 -47.345 
ATOM   3045  C8   DG A 148      77.803  55.559 -48.036 
ATOM   3046  N7   DG A 148      77.132  56.577 -47.554 
ATOM   3047  C5   DG A 148      77.899  56.994 -46.467 
ATOM   3048  C6   DG A 148      77.682  58.056 -45.552 
ATOM   3049  O6   DG A 148      76.756  58.861 -45.510 
ATOM   3050  N1   DG A 148      78.709  58.129 -44.599 
ATOM   3051  C2   DG A 148      79.801  57.285 -44.541 
ATOM   3052  N2   DG A 148      80.671  57.519 -43.555 
ATOM   3053  N3   DG A 148      80.003  56.289 -45.401 
ATOM   3054  C4   DG A 148      79.016  56.205 -46.330 
ATOM   3055  P    DA A 149      81.506  50.244 -47.299 
ATOM   3056  OP1  DA A 149      82.579  49.669 -48.142 
ATOM   3057  OP2  DA A 149      80.163  49.643 -47.456 
ATOM   3058  O5'  DA A 149      81.943  50.188 -45.760 
ATOM   3059  C5'  DA A 149      82.736  51.262 -45.221 
ATOM   3060  C4'  DA A 149      82.207  51.662 -43.857 
ATOM   3061  O4'  DA A 149      81.165  52.675 -43.942 
ATOM   3062  C3'  DA A 149      81.568  50.542 -43.037 
ATOM   3063  O3'  DA A 149      81.889  50.736 -41.665 
ATOM   3064  C2'  DA A 149      80.063  50.742 -43.216 
ATOM   3065  C1'  DA A 149      80.075  52.265 -43.130 
ATOM   3066  N9   DA A 149      78.838  52.905 -43.657 
ATOM   3067  C8   DA A 149      78.052  52.502 -44.698 
ATOM   3068  N7   DA A 149      77.033  53.274 -44.917 
ATOM   3069  C5   DA A 149      77.150  54.263 -43.950 
ATOM   3070  C6   DA A 149      76.369  55.391 -43.649 
ATOM   3071  N6   DA A 149      75.263  55.727 -44.327 
ATOM   3072  N1   DA A 149      76.768  56.165 -42.622 
ATOM   3073  C2   DA A 149      77.869  55.826 -41.952 
ATOM   3074  N3   DA A 149      78.673  54.803 -42.140 
ATOM   3075  C4   DA A 149      78.252  54.045 -43.173 
ATOM   3076  P    DG A 150      82.232  49.461 -40.760 
ATOM   3077  OP1  DG A 150      83.656  49.098 -40.933 
ATOM   3078  OP2  DG A 150      81.251  48.386 -41.027 
ATOM   3079  O5'  DG A 150      82.000  50.046 -39.289 
ATOM   3080  C5'  DG A 150      82.230  51.447 -39.050 
ATOM   3081  C4'  DG A 150      81.113  52.019 -38.200 
ATOM   3082  O4'  DG A 150      79.992  52.492 -39.000 
ATOM   3083  C3'  DG A 150      80.473  51.051 -37.205 
ATOM   3084  O3'  DG A 150      80.150  51.760 -36.015 
ATOM   3085  C2'  DG A 150      79.172  50.610 -37.876 
ATOM   3086  C1'  DG A 150      78.794  51.976 -38.442 
ATOM   3087  N9   DG A 150      77.769  51.914 -39.522 
ATOM   3088  C8   DG A 150      77.579  50.950 -40.488 
ATOM   3089  N7   DG A 150      76.576  51.196 -41.297 
ATOM   3090  C5   DG A 150      76.067  52.408 -40.833 
ATOM   3091  C6   DG A 150      74.975  53.181 -41.307 
ATOM   3092  O6   DG A 150      74.221  52.952 -42.249 
ATOM   3093  N1   DG A 150      74.802  54.344 -40.544 
ATOM   3094  C2   DG A 150      75.582  54.712 -39.465 
ATOM   3095  N2   DG A 150      75.254  55.861 -38.869 
ATOM   3096  N3   DG A 150      76.606  53.986 -39.021 
ATOM   3097  C4   DG A 150      76.787  52.854 -39.750 
ATOM   3098  P    DT A 151      80.378  51.047 -34.600 
ATOM   3099  OP1  DT A 151      81.789  51.207 -34.186 
ATOM   3100  OP2  DT A 151      79.870  49.659 -34.658 
ATOM   3101  O5'  DT A 151      79.435  51.924 -33.650 
ATOM   3102  C5'  DT A 151      79.216  53.311 -33.971 
ATOM   3103  C4'  DT A 151      77.749  53.656 -33.803 
ATOM   3104  O4'  DT A 151      76.979  53.408 -35.013 
ATOM   3105  C3'  DT A 151      77.001  52.874 -32.723 
ATOM   3106  O3'  DT A 151      76.065  53.740 -32.093 
ATOM   3107  C2'  DT A 151      76.230  51.799 -33.487 
ATOM   3108  C1'  DT A 151      75.812  52.681 -34.660 
ATOM   3109  N1   DT A 151      75.364  51.915 -35.856 
ATOM   3110  C2   DT A 151      74.358  52.467 -36.612 
ATOM   3111  O2   DT A 151      73.835  53.535 -36.342 
ATOM   3112  N3   DT A 151      73.968  51.728 -37.713 
ATOM   3113  C4   DT A 151      74.489  50.514 -38.109 
ATOM   3114  O4   DT A 151      74.059  49.946 -39.114 
ATOM   3115  C5   DT A 151      75.540  50.015 -37.253 
ATOM   3116  C7   DT A 151      76.162  48.698 -37.613 
ATOM   3117  C6   DT A 151      75.938  50.713 -36.176 
ATOM   3118  P    DT A 152      75.852  53.634 -30.510 
ATOM   3119  OP1  DT A 152      76.891  54.426 -29.816 
ATOM   3120  OP2  DT A 152      75.750  52.211 -30.119 
ATOM   3121  O5'  DT A 152      74.428  54.342 -30.335 
ATOM   3122  C5'  DT A 152      74.045  55.377 -31.260 
ATOM   3123  C4'  DT A 152      72.602  55.185 -31.683 
ATOM   3124  O4'  DT A 152      72.474  54.310 -32.841 
ATOM   3125  C3'  DT A 152      71.681  54.553 -30.640 
ATOM   3126  O3'  DT A 152      70.396  55.156 -30.734 
ATOM   3127  C2'  DT A 152      71.563  53.089 -31.064 
ATOM   3128  C1'  DT A 152      71.469  53.347 -32.565 
ATOM   3129  N1   DT A 152      71.741  52.143 -33.398 
ATOM   3130  C2   DT A 152      71.034  52.021 -34.570 
ATOM   3131  O2   DT A 152      70.215  52.844 -34.940 
ATOM   3132  N3   DT A 152      71.312  50.891 -35.316 
ATOM   3133  C4   DT A 152      72.216  49.900 -34.993 
ATOM   3134  O4   DT A 152      72.380  48.933 -35.741 
ATOM   3135  C5   DT A 152      72.908  50.117 -33.745 
ATOM   3136  C7   DT A 152      73.910  49.083 -33.319 
ATOM   3137  C6   DT A 152      72.657  51.205 -33.000 
ATOM   3138  P    DC A 153      69.585  55.468 -29.390 
ATOM   3139  OP1  DC A 153      70.034  56.761 -28.828 
ATOM   3140  OP2  DC A 153      69.665  54.303 -28.480 
ATOM   3141  O5'  DC A 153      68.093  55.612 -29.947 
ATOM   3142  C5'  DC A 153      67.892  56.093 -31.290 
ATOM   3143  C4'  DC A 153      66.837  55.258 -31.988 
ATOM   3144  O4'  DC A 153      67.401  54.090 -32.649 
ATOM   3145  C3'  DC A 153      65.744  54.680 -31.089 
ATOM   3146  O3'  DC A 153      64.509  54.702 -31.794 
ATOM   3147  C2'  DC A 153      66.152  53.224 -30.869 
ATOM   3148  C1'  DC A 153      66.624  52.956 -32.294 
ATOM   3149  N1   DC A 153      67.485  51.746 -32.423 
ATOM   3150  C2   DC A 153      67.379  50.997 -33.592 
ATOM   3151  O2   DC A 153      66.584  51.362 -34.466 
ATOM   3152  N3   DC A 153      68.155  49.890 -33.729 
ATOM   3153  C4   DC A 153      69.003  49.528 -32.759 
ATOM   3154  N4   DC A 153      69.738  48.441 -32.939 
ATOM   3155  C5   DC A 153      69.126  50.285 -31.549 
ATOM   3156  C6   DC A 153      68.343  51.387 -31.431 
ATOM   3157  P    DC A 154      63.170  55.085 -31.004 
ATOM   3158  OP1  DC A 154      63.037  56.557 -30.939 
ATOM   3159  OP2  DC A 154      63.139  54.372 -29.707 
ATOM   3160  O5'  DC A 154      62.048  54.484 -31.974 
ATOM   3161  C5'  DC A 154      62.310  54.420 -33.388 
ATOM   3162  C4'  DC A 154      61.858  53.082 -33.938 
ATOM   3163  O4'  DC A 154      62.897  52.065 -33.850 
ATOM   3164  C3'  DC A 154      60.659  52.445 -33.236 
ATOM   3165  O3'  DC A 154      59.852  51.787 -34.206 
ATOM   3166  C2'  DC A 154      61.268  51.388 -32.313 
ATOM   3167  C1'  DC A 154      62.329  50.892 -33.290 
ATOM   3168  N1   DC A 154      63.422  50.113 -32.642 
ATOM   3169  C2   DC A 154      63.981  49.059 -33.360 
ATOM   3170  O2   DC A 154      63.553  48.816 -34.494 
ATOM   3171  N3   DC A 154      64.977  48.337 -32.787 
ATOM   3172  C4   DC A 154      65.414  48.632 -31.556 
ATOM   3173  N4   DC A 154      66.388  47.898 -31.040 
ATOM   3174  C5   DC A 154      64.851  49.712 -30.800 
ATOM   3175  C6   DC A 154      63.856  50.421 -31.391 
ATOM   3176  P    DA A 155      58.260  51.866 -34.073 
ATOM   3177  OP1  DA A 155      57.773  53.128 -34.678 
ATOM   3178  OP2  DA A 155      57.866  51.627 -32.667 
ATOM   3179  O5'  DA A 155      57.805  50.626 -34.976 
ATOM   3180  C5'  DA A 155      58.630  50.234 -36.089 
ATOM   3181  C4'  DA A 155      58.766  48.725 -36.126 
ATOM   3182  O4'  DA A 155      59.884  48.248 -35.322 
ATOM   3183  C3'  DA A 155      57.569  47.935 -35.598 
ATOM   3184  O3'  DA A 155      57.407  46.761 -36.386 
ATOM   3185  C2'  DA A 155      57.973  47.518 -34.184 
ATOM   3186  C1'  DA A 155      59.426  47.179 -34.508 
ATOM   3187  N9   DA A 155      60.304  47.103 -33.309 
ATOM   3188  C8   DA A 155      60.241  47.841 -32.161 
ATOM   3189  N7   DA A 155      61.154  47.537 -31.291 
ATOM   3190  C5   DA A 155      61.876  46.523 -31.904 
ATOM   3191  C6   DA A 155      62.987  45.769 -31.491 
ATOM   3192  N6   DA A 155      63.592  45.929 -30.306 
ATOM   3193  N1   DA A 155      63.455  44.839 -32.345 
ATOM   3194  C2   DA A 155      62.851  44.684 -33.521 
ATOM   3195  N3   DA A 155      61.813  45.325 -34.013 
ATOM   3196  C4   DA A 155      61.364  46.249 -33.139 
ATOM   3197  P    DA A 156      55.928  46.279 -36.764 
ATOM   3198  OP1  DA A 156      55.455  47.017 -37.956 
ATOM   3199  OP2  DA A 156      55.061  46.354 -35.567 
ATOM   3200  O5'  DA A 156      56.185  44.746 -37.146 
ATOM   3201  C5'  DA A 156      57.459  44.369 -37.699 
ATOM   3202  C4'  DA A 156      57.945  43.085 -37.054 
ATOM   3203  O4'  DA A 156      58.712  43.330 -35.841 
ATOM   3204  C3'  DA A 156      56.855  42.110 -36.611 
ATOM   3205  O3'  DA A 156      57.306  40.780 -36.839 
ATOM   3206  C2'  DA A 156      56.729  42.329 -35.103 
ATOM   3207  C1'  DA A 156      58.222  42.473 -34.821 
ATOM   3208  N9   DA A 156      58.525  43.101 -33.504 
ATOM   3209  C8   DA A 156      57.828  44.075 -32.849 
ATOM   3210  N7   DA A 156      58.347  44.415 -31.710 
ATOM   3211  C5   DA A 156      59.471  43.608 -31.601 
ATOM   3212  C6   DA A 156      60.458  43.487 -30.608 
ATOM   3213  N6   DA A 156      60.469  44.216 -29.483 
ATOM   3214  N1   DA A 156      61.436  42.586 -30.814 
ATOM   3215  C2   DA A 156      61.420  41.864 -31.934 
ATOM   3216  N3   DA A 156      60.557  41.889 -32.925 
ATOM   3217  C4   DA A 156      59.588  42.799 -32.695 
ATOM   3218  P    DC A 157      56.268  39.691 -37.384 
ATOM   3219  OP1  DC A 157      56.167  39.797 -38.858 
ATOM   3220  OP2  DC A 157      54.996  39.801 -36.637 
ATOM   3221  O5'  DC A 157      57.006  38.327 -36.992 
ATOM   3222  C5'  DC A 157      58.445  38.301 -36.941 
ATOM   3223  C4'  DC A 157      58.907  37.555 -35.705 
ATOM   3224  O4'  DC A 157      59.030  38.427 -34.545 
ATOM   3225  C3'  DC A 157      57.990  36.431 -35.225 
ATOM   3226  O3'  DC A 157      58.789  35.365 -34.729 
ATOM   3227  C2'  DC A 157      57.212  37.038 -34.057 
ATOM   3228  C1'  DC A 157      58.380  37.806 -33.447 
ATOM   3229  N1   DC A 157      57.963  38.871 -32.494 
ATOM   3230  C2   DC A 157      58.783  39.118 -31.396 
ATOM   3231  O2   DC A 157      59.814  38.449 -31.260 
ATOM   3232  N3   DC A 157      58.420  40.085 -30.515 
ATOM   3233  C4   DC A 157      57.295  40.788 -30.698 
ATOM   3234  N4   DC A 157      56.984  41.720 -29.810 
ATOM   3235  C5   DC A 157      56.437  40.549 -31.820 
ATOM   3236  C6   DC A 157      56.817  39.578 -32.689 
ATOM   3237  P    DA A 158      58.349  33.856 -35.037 
ATOM   3238  OP1  DA A 158      58.839  33.459 -36.376 
ATOM   3239  OP2  DA A 158      56.896  33.707 -34.806 
ATOM   3240  O5'  DA A 158      59.156  33.056 -33.910 
ATOM   3241  C5'  DA A 158      60.412  33.584 -33.442 
ATOM   3242  C4'  DA A 158      60.487  33.481 -31.931 
ATOM   3243  O4'  DA A 158      59.919  34.647 -31.266 
ATOM   3244  C3'  DA A 158      59.742  32.302 -31.307 
ATOM   3245  O3'  DA A 158      60.492  31.818 -30.200 
ATOM   3246  C2'  DA A 158      58.436  32.901 -30.784 
ATOM   3247  C1'  DA A 158      59.039  34.197 -30.248 
ATOM   3248  N9   DA A 158      58.033  35.267 -29.999 
ATOM   3249  C8   DA A 158      56.890  35.536 -30.696 
ATOM   3250  N7   DA A 158      56.215  36.541 -30.230 
ATOM   3251  C5   DA A 158      56.965  36.972 -29.144 
ATOM   3252  C6   DA A 158      56.782  38.014 -28.221 
ATOM   3253  N6   DA A 158      55.736  38.852 -28.247 
ATOM   3254  N1   DA A 158      57.718  38.165 -27.264 
ATOM   3255  C2   DA A 158      58.755  37.331 -27.243 
ATOM   3256  N3   DA A 158      59.031  36.328 -28.046 
ATOM   3257  C4   DA A 158      58.080  36.198 -28.994 
ATOM   3258  P    DC A 159      60.579  30.238 -29.953 
ATOM   3259  OP1  DC A 159      61.651  29.663 -30.796 
ATOM   3260  OP2  DC A 159      59.236  29.637 -30.110 
ATOM   3261  O5'  DC A 159      61.015  30.182 -28.415 
ATOM   3262  C5'  DC A 159      61.808  31.256 -27.875 
ATOM   3263  C4'  DC A 159      61.280  31.657 -26.512 
ATOM   3264  O4'  DC A 159      60.237  32.669 -26.597 
ATOM   3265  C3'  DC A 159      60.641  30.536 -25.692 
ATOM   3266  O3'  DC A 159      60.962  30.730 -24.319 
ATOM   3267  C2'  DC A 159      59.136  30.736 -25.870 
ATOM   3268  C1'  DC A 159      59.148  32.259 -25.784 
ATOM   3269  N1   DC A 159      57.911  32.899 -26.311 
ATOM   3270  C2   DC A 159      57.464  34.061 -25.687 
ATOM   3271  O2   DC A 159      58.107  34.509 -24.730 
ATOM   3272  N3   DC A 159      56.337  34.659 -26.152 
ATOM   3273  C4   DC A 159      55.669  34.142 -27.191 
ATOM   3274  N4   DC A 159      54.576  34.762 -27.607 
ATOM   3275  C5   DC A 159      56.111  32.947 -27.846 
ATOM   3276  C6   DC A 159      57.239  32.364 -27.366 
ATOM   3277  P    DA A 160      61.304  29.455 -23.414 
ATOM   3278  OP1  DA A 160      62.728  29.092 -23.588 
ATOM   3279  OP2  DA A 160      60.323  28.380 -23.681 
ATOM   3280  O5'  DA A 160      61.072  30.040 -21.943 
ATOM   3281  C5'  DA A 160      61.303  31.441 -21.705 
ATOM   3282  C4'  DA A 160      60.186  32.013 -20.854 
ATOM   3283  O4'  DA A 160      59.065  32.486 -21.655 
ATOM   3284  C3'  DA A 160      59.545  31.045 -19.859 
ATOM   3285  O3'  DA A 160      59.222  31.755 -18.670 
ATOM   3286  C2'  DA A 160      58.245  30.604 -20.530 
ATOM   3287  C1'  DA A 160      57.866  31.970 -21.097 
ATOM   3288  N9   DA A 160      56.842  31.908 -22.176 
ATOM   3289  C8   DA A 160      56.668  30.944 -23.126 
ATOM   3290  N7   DA A 160      55.679  31.174 -23.933 
ATOM   3291  C5   DA A 160      55.157  32.380 -23.487 
ATOM   3292  C6   DA A 160      54.084  33.170 -23.930 
ATOM   3293  N6   DA A 160      53.306  32.845 -24.973 
ATOM   3294  N1   DA A 160      53.835  34.311 -23.260 
ATOM   3295  C2   DA A 160      54.611  34.629 -22.225 
ATOM   3296  N3   DA A 160      55.635  33.975 -21.722 
ATOM   3297  C4   DA A 160      55.862  32.837 -22.411 
ATOM   3298  P    DC A 161      59.450  31.041 -17.255 
ATOM   3299  OP1  DC A 161      60.862  31.201 -16.840 
ATOM   3300  OP2  DC A 161      58.943  29.653 -17.312 
ATOM   3301  O5'  DC A 161      58.508  31.918 -16.304 
ATOM   3302  C5'  DC A 161      58.289  33.305 -16.625 
ATOM   3303  C4'  DC A 161      56.822  33.650 -16.458 
ATOM   3304  O4'  DC A 161      56.051  33.402 -17.668 
ATOM   3305  C3'  DC A 161      56.074  32.868 -15.378 
ATOM   3306  O3'  DC A 161      55.138  33.735 -14.747 
ATOM   3307  C2'  DC A 161      55.302  31.793 -16.142 
ATOM   3308  C1'  DC A 161      54.884  32.676 -17.314 
ATOM   3309  N1   DC A 161      54.436  31.910 -18.510 
ATOM   3310  C2   DC A 161      53.417  32.455 -19.287 
ATOM   3311  O2   DC A 161      52.932  33.543 -18.955 
ATOM   3312  N3   DC A 161      52.994  31.772 -20.381 
ATOM   3313  C4   DC A 161      53.547  30.596 -20.708 
ATOM   3314  N4   DC A 161      53.099  29.969 -21.784 
ATOM   3315  C5   DC A 161      54.595  30.017 -19.922 
ATOM   3316  C6   DC A 161      55.004  30.715 -18.832 
ATOM   3317  P    DA A 162      54.924  33.628 -13.165 
ATOM   3318  OP1  DA A 162      55.964  34.420 -12.470 
ATOM   3319  OP2  DA A 162      54.822  32.205 -12.773 
ATOM   3320  O5'  DA A 162      53.501  34.336 -12.989 
ATOM   3321  C5'  DA A 162      53.117  35.371 -13.914 
ATOM   3322  C4'  DA A 162      51.674  35.179 -14.338 
ATOM   3323  O4'  DA A 162      51.546  34.304 -15.495 
ATOM   3324  C3'  DA A 162      50.753  34.547 -13.295 
ATOM   3325  O3'  DA A 162      49.468  35.150 -13.388 
ATOM   3326  C2'  DA A 162      50.635  33.083 -13.718 
ATOM   3327  C1'  DA A 162      50.541  33.341 -15.219 
ATOM   3328  N9   DA A 162      50.813  32.137 -16.053 
ATOM   3329  C8   DA A 162      51.685  31.115 -15.808 
ATOM   3330  N7   DA A 162      51.695  30.201 -16.728 
ATOM   3331  C5   DA A 162      50.762  30.649 -17.653 
ATOM   3332  C6   DA A 162      50.306  30.119 -18.872 
ATOM   3333  N6   DA A 162      50.754  28.967 -19.391 
ATOM   3334  N1   DA A 162      49.371  30.818 -19.541 
ATOM   3335  C2   DA A 162      48.931  31.963 -19.020 
ATOM   3336  N3   DA A 162      49.279  32.553 -17.898 
ATOM   3337  C4   DA A 162      50.216  31.833 -17.248 
ATOM   3338  P    DT A 163      48.657  35.462 -12.044 
ATOM   3339  OP1  DT A 163      49.107  36.756 -11.482 
ATOM   3340  OP2  DT A 163      48.737  34.297 -11.135 
ATOM   3341  O5'  DT A 163      47.165  35.606 -12.602 
ATOM   3342  C5'  DT A 163      46.965  36.087 -13.945 
ATOM   3343  C4'  DT A 163      45.909  35.252 -14.643 
ATOM   3344  O4'  DT A 163      46.473  34.084 -15.303 
ATOM   3345  C3'  DT A 163      44.816  34.674 -13.743 
ATOM   3346  O3'  DT A 163      43.581  34.696 -14.448 
ATOM   3347  C2'  DT A 163      45.225  33.218 -13.524 
ATOM   3348  C1'  DT A 163      45.696  32.950 -14.949 
ATOM   3349  N1   DT A 163      46.557  31.740 -15.078 
ATOM   3350  C2   DT A 163      46.442  31.012 -16.237 
ATOM   3351  O2   DT A 163      45.679  31.315 -17.138 
ATOM   3352  N3   DT A 163      47.254  29.897 -16.320 
ATOM   3353  C4   DT A 163      48.149  29.463 -15.364 
ATOM   3354  O4   DT A 163      48.824  28.449 -15.552 
ATOM   3355  C5   DT A 163      48.199  30.294 -14.184 
ATOM   3356  C7   DT A 163      49.148  29.892 -13.093 
ATOM   3357  C6   DT A 163      47.420  31.383 -14.076 
ATOM   3358  P    DT A 164      42.243  35.079 -13.658 
ATOM   3359  OP1  DT A 164      42.110  36.551 -13.593 
ATOM   3360  OP2  DT A 164      42.211  34.367 -12.361 
ATOM   3361  O5'  DT A 164      41.121  34.478 -14.628 
ATOM   3362  C5'  DT A 164      41.382  34.414 -16.042 
ATOM   3363  C4'  DT A 164      40.930  33.076 -16.592 
ATOM   3364  O4'  DT A 164      41.970  32.059 -16.505 
ATOM   3365  C3'  DT A 164      39.731  32.439 -15.890 
ATOM   3366  O3'  DT A 164      38.925  31.781 -16.860 
ATOM   3367  C2'  DT A 164      40.340  31.382 -14.968 
ATOM   3368  C1'  DT A 164      41.401  30.886 -15.945 
ATOM   3369  N1   DT A 164      42.494  30.107 -15.297 
ATOM   3370  C2   DT A 164      43.035  29.071 -16.018 
ATOM   3371  O2   DT A 164      42.661  28.776 -17.140 
ATOM   3372  N3   DT A 164      44.045  28.371 -15.384 
ATOM   3373  C4   DT A 164      44.545  28.618 -14.122 
ATOM   3374  O4   DT A 164      45.452  27.922 -13.661 
ATOM   3375  C5   DT A 164      43.913  29.725 -13.444 
ATOM   3376  C7   DT A 164      44.397  30.061 -12.064 
ATOM   3377  C6   DT A 164      42.929  30.422 -14.036 
ATOM   3378  P    DA A 165      37.332  31.861 -16.728 
ATOM   3379  OP1  DA A 165      36.846  33.122 -17.333 
ATOM   3380  OP2  DA A 165      36.939  31.622 -15.322 
ATOM   3381  O5'  DA A 165      36.877  30.620 -17.631 
ATOM   3382  C5'  DA A 165      37.703  30.228 -18.743 
ATOM   3383  C4'  DA A 165      37.839  28.719 -18.781 
ATOM   3384  O4'  DA A 165      38.956  28.242 -17.977 
ATOM   3385  C3'  DA A 165      36.641  27.929 -18.252 
ATOM   3386  O3'  DA A 165      36.480  26.756 -19.040 
ATOM   3387  C2'  DA A 165      37.046  27.512 -16.839 
ATOM   3388  C1'  DA A 165      38.498  27.173 -17.162 
ATOM   3389  N9   DA A 165      39.377  27.097 -15.963 
ATOM   3390  C8   DA A 165      39.314  27.835 -14.816 
ATOM   3391  N7   DA A 165      40.226  27.531 -13.945 
ATOM   3392  C5   DA A 165      40.949  26.517 -14.558 
ATOM   3393  C6   DA A 165      42.060  25.763 -14.146 
ATOM   3394  N6   DA A 165      42.665  25.924 -12.960 
ATOM   3395  N1   DA A 165      42.528  24.834 -14.999 
ATOM   3396  C2   DA A 165      41.924  24.678 -16.175 
ATOM   3397  N3   DA A 165      40.886  25.320 -16.667 
ATOM   3398  C4   DA A 165      40.436  26.243 -15.793 
ATOM   3399  P    DT A 166      35.001  26.273 -19.418 
ATOM   3400  OP1  DT A 166      34.527  27.012 -20.610 
ATOM   3401  OP2  DT A 166      34.134  26.348 -18.222 
ATOM   3402  O5'  DT A 166      35.257  24.740 -19.800 
ATOM   3403  C5'  DT A 166      36.532  24.363 -20.354 
ATOM   3404  C4'  DT A 166      37.018  23.080 -19.709 
ATOM   3405  O4'  DT A 166      37.785  23.324 -18.495 
ATOM   3406  C3'  DT A 166      35.928  22.104 -19.265 
ATOM   3407  O3'  DT A 166      36.379  20.774 -19.494 
ATOM   3408  C2'  DT A 166      35.802  22.323 -17.758 
ATOM   3409  C1'  DT A 166      37.295  22.467 -17.475 
ATOM   3410  N1   DT A 166      37.598  23.095 -16.159 
ATOM   3411  C2   DT A 166      38.717  22.651 -15.498 
ATOM   3412  O2   DT A 166      39.450  21.786 -15.943 
ATOM   3413  N3   DT A 166      38.965  23.255 -14.280 
ATOM   3414  C4   DT A 166      38.205  24.241 -13.685 
ATOM   3415  O4   DT A 166      38.527  24.706 -12.590 
ATOM   3416  C5   DT A 166      37.050  24.640 -14.455 
ATOM   3417  C7   DT A 166      36.168  25.709 -13.879 
ATOM   3418  C6   DT A 166      36.785  24.069 -15.641 
ATOM   3419  P    DA A 167      35.341  19.686 -20.039 
ATOM   3420  OP1  DA A 167      35.240  19.791 -21.512 
ATOM   3421  OP2  DA A 167      34.069  19.795 -19.291 
ATOM   3422  O5'  DA A 167      36.079  18.321 -19.646 
ATOM   3423  C5'  DA A 167      37.517  18.296 -19.596 
ATOM   3424  C4'  DA A 167      37.979  17.550 -18.360 
ATOM   3425  O4'  DA A 167      38.103  18.421 -17.200 
ATOM   3426  C3'  DA A 167      37.062  16.425 -17.880 
ATOM   3427  O3'  DA A 167      37.862  15.359 -17.384 
ATOM   3428  C2'  DA A 167      36.284  17.032 -16.712 
ATOM   3429  C1'  DA A 167      37.452  17.800 -16.102 
ATOM   3430  N9   DA A 167      37.035  18.865 -15.148 
ATOM   3431  C8   DA A 167      35.926  19.661 -15.197 
ATOM   3432  N7   DA A 167      35.839  20.501 -14.212 
ATOM   3433  C5   DA A 167      36.974  20.245 -13.454 
ATOM   3434  C6   DA A 167      37.465  20.812 -12.266 
ATOM   3435  N6   DA A 167      36.846  21.799 -11.604 
ATOM   3436  N1   DA A 167      38.622  20.323 -11.781 
ATOM   3437  C2   DA A 167      39.234  19.341 -12.443 
ATOM   3438  N3   DA A 167      38.872  18.738 -13.554 
ATOM   3439  C4   DA A 167      37.711  19.246 -14.019 
ATOM   3440  P    DG A 168      37.422  13.850 -17.691 
ATOM   3441  OP1  DG A 168      37.912  13.454 -19.030 
ATOM   3442  OP2  DG A 168      35.968  13.701 -17.461 
ATOM   3443  O5'  DG A 168      38.229  13.050 -16.565 
ATOM   3444  C5'  DG A 168      39.485  13.578 -16.096 
ATOM   3445  C4'  DG A 168      39.559  13.476 -14.586 
ATOM   3446  O4'  DG A 168      38.991  14.641 -13.921 
ATOM   3447  C3'  DG A 168      38.814  12.296 -13.961 
ATOM   3448  O3'  DG A 168      39.564  11.812 -12.854 
ATOM   3449  C2'  DG A 168      37.508  12.896 -13.439 
ATOM   3450  C1'  DG A 168      38.111  14.191 -12.902 
ATOM   3451  N9   DG A 168      37.106  15.261 -12.654 
ATOM   3452  C8   DG A 168      35.948  15.547 -13.345 
ATOM   3453  N7   DG A 168      35.277  16.565 -12.863 
ATOM   3454  C5   DG A 168      36.044  16.983 -11.776 
ATOM   3455  C6   DG A 168      35.827  18.045 -10.860 
ATOM   3456  O6   DG A 168      34.901  18.849 -10.819 
ATOM   3457  N1   DG A 168      36.854  18.117  -9.908 
ATOM   3458  C2   DG A 168      37.946  17.273  -9.850 
ATOM   3459  N2   DG A 168      38.816  17.508  -8.864 
ATOM   3460  N3   DG A 168      38.148  16.277 -10.710 
ATOM   3461  C4   DG A 168      37.161  16.194 -11.639 
ATOM   3462  P    DA A 169      39.651  10.232 -12.608 
ATOM   3463  OP1  DA A 169      40.724   9.657 -13.450 
ATOM   3464  OP2  DA A 169      38.308   9.631 -12.765 
ATOM   3465  O5'  DA A 169      40.088  10.176 -11.069 
ATOM   3466  C5'  DA A 169      40.881  11.250 -10.530 
ATOM   3467  C4'  DA A 169      40.352  11.651  -9.166 
ATOM   3468  O4'  DA A 169      39.310  12.663  -9.251 
ATOM   3469  C3'  DA A 169      39.713  10.531  -8.346 
ATOM   3470  O3'  DA A 169      40.034  10.724  -6.974 
ATOM   3471  C2'  DA A 169      38.208  10.730  -8.525 
ATOM   3472  C1'  DA A 169      38.220  12.253  -8.439 
ATOM   3473  N9   DA A 169      36.983  12.893  -8.965 
ATOM   3474  C8   DA A 169      36.197  12.490 -10.007 
ATOM   3475  N7   DA A 169      35.178  13.262 -10.225 
ATOM   3476  C5   DA A 169      35.295  14.251  -9.259 
ATOM   3477  C6   DA A 169      34.514  15.380  -8.958 
ATOM   3478  N6   DA A 169      33.408  15.715  -9.636 
ATOM   3479  N1   DA A 169      34.913  16.153  -7.931 
ATOM   3480  C2   DA A 169      36.014  15.815  -7.261 
ATOM   3481  N3   DA A 169      36.818  14.792  -7.449 
ATOM   3482  C4   DA A 169      36.397  14.033  -8.482 
ATOM   3483  P    DT A 170      40.377   9.449  -6.069 
ATOM   3484  OP1  DT A 170      41.801   9.086  -6.242 
ATOM   3485  OP2  DT A 170      39.396   8.374  -6.336 
ATOM   3486  O5'  DT A 170      40.145  10.034  -4.598 
ATOM   3487  C5'  DT A 170      40.375  11.436  -4.359 
ATOM   3488  C4'  DT A 170      39.258  12.007  -3.509 
ATOM   3489  O4'  DT A 170      38.137  12.480  -4.309 
ATOM   3490  C3'  DT A 170      38.618  11.039  -2.514 
ATOM   3491  O3'  DT A 170      38.295  11.749  -1.324 
ATOM   3492  C2'  DT A 170      37.317  10.598  -3.185 
ATOM   3493  C1'  DT A 170      36.939  11.964  -3.751 
ATOM   3494  N1   DT A 170      35.914  11.902  -4.831 
ATOM   3495  C2   DT A 170      35.015  12.939  -4.899 
ATOM   3496  O2   DT A 170      35.029  13.881  -4.127 
ATOM   3497  N3   DT A 170      34.080  12.847  -5.912 
ATOM   3498  C4   DT A 170      33.973  11.830  -6.838 
ATOM   3499  O4   DT A 170      33.093  11.857  -7.701 
ATOM   3500  C5   DT A 170      34.961  10.787  -6.685 
ATOM   3501  C7   DT A 170      34.916   9.641  -7.653 
ATOM   3502  C6   DT A 170      35.881  10.852  -5.709 
ATOM   3503  P    DT A 171      38.523  11.035   0.091 
ATOM   3504  OP1  DT A 171      39.934  11.195   0.505 
ATOM   3505  OP2  DT A 171      38.015   9.647   0.033 
ATOM   3506  O5'  DT A 171      37.580  11.913   1.041 
ATOM   3507  C5'  DT A 171      37.361  13.299   0.721 
ATOM   3508  C4'  DT A 171      35.894  13.644   0.888 
ATOM   3509  O4'  DT A 171      35.124  13.396  -0.322 
ATOM   3510  C3'  DT A 171      35.146  12.863   1.968 
ATOM   3511  O3'  DT A 171      34.210  13.729   2.598 
ATOM   3512  C2'  DT A 171      34.375  11.788   1.204 
ATOM   3513  C1'  DT A 171      33.957  12.670   0.031 
ATOM   3514  N1   DT A 171      33.509  11.904  -1.165 
ATOM   3515  C2   DT A 171      32.503  12.455  -1.921 
ATOM   3516  O2   DT A 171      31.980  13.523  -1.651 
ATOM   3517  N3   DT A 171      32.113  11.717  -3.022 
ATOM   3518  C4   DT A 171      32.634  10.502  -3.418 
ATOM   3519  O4   DT A 171      32.204   9.934  -4.423 
ATOM   3520  C5   DT A 171      33.685  10.004  -2.562 
ATOM   3521  C7   DT A 171      34.307   8.686  -2.922 
ATOM   3522  C6   DT A 171      34.083  10.701  -1.485 
ATOM   3523  P    DA A 172      33.997  13.622   4.181 
ATOM   3524  OP1  DA A 172      35.036  14.414   4.875 
ATOM   3525  OP2  DA A 172      33.895  12.199   4.573 
ATOM   3526  O5'  DA A 172      32.573  14.330   4.356 
ATOM   3527  C5'  DA A 172      32.190  15.365   3.431 
ATOM   3528  C4'  DA A 172      30.746  15.173   3.008 
ATOM   3529  O4'  DA A 172      30.619  14.298   1.850 
ATOM   3530  C3'  DA A 172      29.826  14.541   4.051 
ATOM   3531  O3'  DA A 172      28.541  15.144   3.957 
ATOM   3532  C2'  DA A 172      29.708  13.077   3.627 
ATOM   3533  C1'  DA A 172      29.614  13.335   2.126 
ATOM   3534  N9   DA A 172      29.886  12.131   1.293 
ATOM   3535  C8   DA A 172      30.757  11.109   1.538 
ATOM   3536  N7   DA A 172      30.768  10.195   0.617 
ATOM   3537  C5   DA A 172      29.834  10.643  -0.308 
ATOM   3538  C6   DA A 172      29.379  10.113  -1.526 
ATOM   3539  N6   DA A 172      29.827   8.961  -2.045 
ATOM   3540  N1   DA A 172      28.443  10.813  -2.195 
ATOM   3541  C2   DA A 172      28.003  11.957  -1.675 
ATOM   3542  N3   DA A 172      28.352  12.547  -0.552 
ATOM   3543  C4   DA A 172      29.288  11.827   0.097 
ATOM   3544  P    DC A 173      27.730  15.456   5.301 
ATOM   3545  OP1  DC A 173      28.179  16.750   5.863 
ATOM   3546  OP2  DC A 173      27.810  14.291   6.211 
ATOM   3547  O5'  DC A 173      26.238  15.600   4.744 
ATOM   3548  C5'  DC A 173      26.037  16.081   3.401 
ATOM   3549  C4'  DC A 173      24.982  15.246   2.703 
ATOM   3550  O4'  DC A 173      25.546  14.078   2.042 
ATOM   3551  C3'  DC A 173      23.889  14.668   3.602 
ATOM   3552  O3'  DC A 173      22.654  14.690   2.897 
ATOM   3553  C2'  DC A 173      24.297  13.212   3.822 
ATOM   3554  C1'  DC A 173      24.769  12.944   2.397 
ATOM   3555  N1   DC A 173      25.630  11.735   2.268 
ATOM   3556  C2   DC A 173      25.524  10.985   1.099 
ATOM   3557  O2   DC A 173      24.729  11.351   0.225 
ATOM   3558  N3   DC A 173      26.300   9.878   0.962 
ATOM   3559  C4   DC A 173      27.148   9.516   1.932 
ATOM   3560  N4   DC A 173      27.883   8.429   1.752 
ATOM   3561  C5   DC A 173      27.271  10.273   3.143 
ATOM   3562  C6   DC A 173      26.488  11.375   3.260 
ATOM   3563  P    DT A 174      21.315  15.073   3.687 
ATOM   3564  OP1  DT A 174      21.182  16.545   3.752 
ATOM   3565  OP2  DT A 174      21.284  14.361   4.984 
ATOM   3566  O5'  DT A 174      20.193  14.473   2.718 
ATOM   3567  C5'  DT A 174      20.455  14.409   1.303 
ATOM   3568  C4'  DT A 174      20.003  13.070   0.754 
ATOM   3569  O4'  DT A 174      21.042  12.054   0.841 
ATOM   3570  C3'  DT A 174      18.804  12.433   1.455 
ATOM   3571  O3'  DT A 174      17.997  11.776   0.485 
ATOM   3572  C2'  DT A 174      19.413  11.376   2.378 
ATOM   3573  C1'  DT A 174      20.474  10.880   1.401 
ATOM   3574  N1   DT A 174      21.567  10.101   2.049 
ATOM   3575  C2   DT A 174      22.108   9.065   1.328 
ATOM   3576  O2   DT A 174      21.734   8.770   0.206 
ATOM   3577  N3   DT A 174      23.118   8.365   1.961 
ATOM   3578  C4   DT A 174      23.617   8.612   3.224 
ATOM   3579  O4   DT A 174      24.525   7.916   3.685 
ATOM   3580  C5   DT A 174      22.986   9.719   3.901 
ATOM   3581  C7   DT A 174      23.469  10.055   5.281 
ATOM   3582  C6   DT A 174      22.001  10.416   3.309 
ATOM   3583  P    DC A 175      16.405  11.855   0.618 
ATOM   3584  OP1  DC A 175      15.918  13.116   0.013 
ATOM   3585  OP2  DC A 175      16.011  11.616   2.024 
ATOM   3586  O5'  DC A 175      15.950  10.615  -0.285 
ATOM   3587  C5'  DC A 175      16.775  10.222  -1.398 
ATOM   3588  C4'  DC A 175      16.911   8.713  -1.435 
ATOM   3589  O4'  DC A 175      18.029   8.236  -0.631 
ATOM   3590  C3'  DC A 175      15.714   7.924  -0.907 
ATOM   3591  O3'  DC A 175      15.552   6.750  -1.695 
ATOM   3592  C2'  DC A 175      16.118   7.507   0.507 
ATOM   3593  C1'  DC A 175      17.570   7.168   0.183 
ATOM   3594  N1   DC A 175      18.449   7.091   1.382 
ATOM   3595  C2   DC A 175      19.482   6.156   1.373 
ATOM   3596  O2   DC A 175      19.624   5.435   0.377 
ATOM   3597  N3   DC A 175      20.294   6.070   2.457 
ATOM   3598  C4   DC A 175      20.106   6.867   3.515 
ATOM   3599  N4   DC A 175      20.926   6.745   4.549 
ATOM   3600  C5   DC A 175      19.050   7.836   3.546 
ATOM   3601  C6   DC A 175      18.249   7.906   2.453 
ATOM   3602  P    DA A 176      14.073   6.267  -2.073 
ATOM   3603  OP1  DA A 176      13.600   7.006  -3.265 
ATOM   3604  OP2  DA A 176      13.206   6.342  -0.876 
ATOM   3605  O5'  DA A 176      14.330   4.734  -2.455 
ATOM   3606  C5'  DA A 176      15.604   4.357  -3.008 
ATOM   3607  C4'  DA A 176      16.090   3.074  -2.363 
ATOM   3608  O4'  DA A 176      16.857   3.318  -1.150 
ATOM   3609  C3'  DA A 176      15.000   2.098  -1.920 
ATOM   3610  O3'  DA A 176      15.451   0.769  -2.148 
ATOM   3611  C2'  DA A 176      14.874   2.317  -0.412 
ATOM   3612  C1'  DA A 176      16.367   2.462  -0.130 
ATOM   3613  N9   DA A 176      16.670   3.089   1.187 
ATOM   3614  C8   DA A 176      15.973   4.063   1.842 
ATOM   3615  N7   DA A 176      16.492   4.404   2.981 
ATOM   3616  C5   DA A 176      17.616   3.596   3.090 
ATOM   3617  C6   DA A 176      18.603   3.475   4.083 
ATOM   3618  N6   DA A 176      18.614   4.205   5.208 
ATOM   3619  N1   DA A 176      19.581   2.574   3.877 
ATOM   3620  C2   DA A 176      19.565   1.852   2.757 
ATOM   3621  N3   DA A 176      18.702   1.877   1.766 
ATOM   3622  C4   DA A 176      17.733   2.787   1.996 
ATOM   3623  P    DG A 177      14.413  -0.320  -2.693 
ATOM   3624  OP1  DG A 177      14.312  -0.215  -4.166 
ATOM   3625  OP2  DG A 177      13.141  -0.211  -1.946 
ATOM   3626  O5'  DG A 177      15.151  -1.685  -2.301 
ATOM   3627  C5'  DG A 177      16.590  -1.710  -2.250 
ATOM   3628  C4'  DG A 177      17.052  -2.456  -1.014 
ATOM   3629  O4'  DG A 177      17.175  -1.585   0.146 
ATOM   3630  C3'  DG A 177      16.135  -3.581  -0.534 
ATOM   3631  O3'  DG A 177      16.934  -4.647  -0.038 
ATOM   3632  C2'  DG A 177      15.357  -2.974   0.634 
ATOM   3633  C1'  DG A 177      16.525  -2.206   1.244 
ATOM   3634  N9   DG A 177      16.108  -1.140   2.198 
ATOM   3635  C8   DG A 177      14.994  -0.329   2.165 
ATOM   3636  N7   DG A 177      14.919   0.515   3.165 
ATOM   3637  C5   DG A 177      16.063   0.244   3.913 
ATOM   3638  C6   DG A 177      16.532   0.838   5.115 
ATOM   3639  O6   DG A 177      16.025   1.740   5.776 
ATOM   3640  N1   DG A 177      17.738   0.260   5.535 
ATOM   3641  C2   DG A 177      18.405  -0.757   4.879 
ATOM   3642  N2   DG A 177      19.543  -1.170   5.442 
ATOM   3643  N3   DG A 177      17.965  -1.313   3.753 
ATOM   3644  C4   DG A 177      16.795  -0.765   3.332 
ATOM   3645  P    DA A 178      16.494  -6.156  -0.346 
ATOM   3646  OP1  DA A 178      16.984  -6.552  -1.685 
ATOM   3647  OP2  DA A 178      15.041  -6.305  -0.115 
ATOM   3648  O5'  DA A 178      17.301  -6.956   0.781 
ATOM   3649  C5'  DA A 178      18.557  -6.428   1.249 
ATOM   3650  C4'  DA A 178      18.632  -6.530   2.760 
ATOM   3651  O4'  DA A 178      18.064  -5.365   3.425 
ATOM   3652  C3'  DA A 178      17.887  -7.710   3.384 
ATOM   3653  O3'  DA A 178      18.637  -8.194   4.491 
ATOM   3654  C2'  DA A 178      16.581  -7.110   3.907 
ATOM   3655  C1'  DA A 178      17.184  -5.815   4.443 
ATOM   3656  N9   DA A 178      16.178  -4.745   4.692 
ATOM   3657  C8   DA A 178      15.035  -4.476   3.995 
ATOM   3658  N7   DA A 178      14.360  -3.470   4.461 
ATOM   3659  C5   DA A 178      15.110  -3.040   5.547 
ATOM   3660  C6   DA A 178      14.927  -1.998   6.470 
ATOM   3661  N6   DA A 178      13.881  -1.160   6.444 
ATOM   3662  N1   DA A 178      15.863  -1.846   7.427 
ATOM   3663  C2   DA A 178      16.900  -2.681   7.448 
ATOM   3664  N3   DA A 178      17.176  -3.684   6.645 
ATOM   3665  C4   DA A 178      16.225  -3.814   5.697 
ATOM   3666  P    DA A 179      18.724  -9.774   4.738 
ATOM   3667  OP1  DA A 179      19.796 -10.349   3.895 
ATOM   3668  OP2  DA A 179      17.381 -10.375   4.581 
ATOM   3669  O5'  DA A 179      19.160  -9.829   6.276 
ATOM   3670  C5'  DA A 179      19.953  -8.755   6.816 
ATOM   3671  C4'  DA A 179      19.425  -8.355   8.179 
ATOM   3672  O4'  DA A 179      18.382  -7.343   8.095 
ATOM   3673  C3'  DA A 179      18.786  -9.475   9.000 
ATOM   3674  O3'  DA A 179      19.107  -9.281  10.372 
ATOM   3675  C2'  DA A 179      17.281  -9.276   8.821 
ATOM   3676  C1'  DA A 179      17.293  -7.753   8.907 
ATOM   3677  N9   DA A 179      16.056  -7.113   8.380 
ATOM   3678  C8   DA A 179      15.270  -7.516   7.339 
ATOM   3679  N7   DA A 179      14.250  -6.744   7.120 
ATOM   3680  C5   DA A 179      14.368  -5.755   8.087 
ATOM   3681  C6   DA A 179      13.587  -4.626   8.388 
ATOM   3682  N6   DA A 179      12.480  -4.291   7.710 
ATOM   3683  N1   DA A 179      13.986  -3.853   9.415 
ATOM   3684  C2   DA A 179      15.086  -4.191  10.084 
ATOM   3685  N3   DA A 179      15.891  -5.214   9.897 
ATOM   3686  C4   DA A 179      15.470  -5.973   8.864 
ATOM   3687  P    DG A 180      19.449 -10.557  11.277 
ATOM   3688  OP1  DG A 180      20.873 -10.920  11.103 
ATOM   3689  OP2  DG A 180      18.468 -11.632  11.010 
ATOM   3690  O5'  DG A 180      19.217  -9.971  12.748 
ATOM   3691  C5'  DG A 180      19.448  -8.570  12.986 
ATOM   3692  C4'  DG A 180      18.331  -7.999  13.837 
ATOM   3693  O4'  DG A 180      17.210  -7.526  13.036 
ATOM   3694  C3'  DG A 180      17.690  -8.967  14.832 
ATOM   3695  O3'  DG A 180      17.367  -8.257  16.021 
ATOM   3696  C2'  DG A 180      16.390  -9.407  14.161 
ATOM   3697  C1'  DG A 180      16.011  -8.042  13.594 
ATOM   3698  N9   DG A 180      14.987  -8.103  12.515 
ATOM   3699  C8   DG A 180      14.796  -9.067  11.549 
ATOM   3700  N7   DG A 180      13.794  -8.821  10.740 
ATOM   3701  C5   DG A 180      13.284  -7.609  11.204 
ATOM   3702  C6   DG A 180      12.192  -6.836  10.729 
ATOM   3703  O6   DG A 180      11.439  -7.065   9.788 
ATOM   3704  N1   DG A 180      12.020  -5.673  11.493 
ATOM   3705  C2   DG A 180      12.799  -5.306  12.571 
ATOM   3706  N2   DG A 180      12.472  -4.156  13.167 
ATOM   3707  N3   DG A 180      13.824  -6.031  13.015 
ATOM   3708  C4   DG A 180      14.005  -7.163  12.286 
ATOM   3709  P    DC A 181      17.595  -8.971  17.436 
ATOM   3710  OP1  DC A 181      19.007  -8.811  17.851 
ATOM   3711  OP2  DC A 181      17.088 -10.359  17.379 
ATOM   3712  O5'  DC A 181      16.653  -8.093  18.387 
ATOM   3713  C5'  DC A 181      16.434  -6.707  18.066 
ATOM   3714  C4'  DC A 181      14.967  -6.362  18.234 
ATOM   3715  O4'  DC A 181      14.196  -6.610  17.023 
ATOM   3716  C3'  DC A 181      14.219  -7.143  19.313 
ATOM   3717  O3'  DC A 181      13.283  -6.277  19.944 
ATOM   3718  C2'  DC A 181      13.447  -8.218  18.549 
ATOM   3719  C1'  DC A 181      13.029  -7.336  17.377 
ATOM   3720  N1   DC A 181      12.581  -8.102  16.181 
ATOM   3721  C2   DC A 181      11.562  -7.556  15.404 
ATOM   3722  O2   DC A 181      11.077  -6.469  15.736 
ATOM   3723  N3   DC A 181      11.139  -8.240  14.310 
ATOM   3724  C4   DC A 181      11.692  -9.416  13.983 
ATOM   3725  N4   DC A 181      11.244 -10.043  12.907 
ATOM   3726  C5   DC A 181      12.740  -9.995  14.769 
ATOM   3727  C6   DC A 181      13.149  -9.297  15.859 
ATOM   3728  P    DA A 182      13.069  -6.384  21.526 
ATOM   3729  OP1  DA A 182      14.109  -5.592  22.221 
ATOM   3730  OP2  DA A 182      12.967  -7.807  21.918 
ATOM   3731  O5'  DA A 182      11.646  -5.676  21.702 
ATOM   3732  C5'  DA A 182      11.262  -4.640  20.777 
ATOM   3733  C4'  DA A 182       9.819  -4.833  20.353 
ATOM   3734  O4'  DA A 182       9.691  -5.708  19.196 
ATOM   3735  C3'  DA A 182       8.898  -5.465  21.396 
ATOM   3736  O3'  DA A 182       7.613  -4.862  21.303 
ATOM   3737  C2'  DA A 182       8.780  -6.928  20.973 
ATOM   3738  C1'  DA A 182       8.686  -6.671  19.472 
ATOM   3739  N9   DA A 182       8.958  -7.875  18.638 
ATOM   3740  C8   DA A 182       9.830  -8.897  18.883 
ATOM   3741  N7   DA A 182       9.840  -9.810  17.963 
ATOM   3742  C5   DA A 182       8.907  -9.363  17.038 
ATOM   3743  C6   DA A 182       8.451  -9.892  15.819 
ATOM   3744  N6   DA A 182       8.899 -11.045  15.300 
ATOM   3745  N1   DA A 182       7.516  -9.193  15.150 
ATOM   3746  C2   DA A 182       7.076  -8.049  15.671 
ATOM   3747  N3   DA A 182       7.424  -7.459  16.793 
ATOM   3748  C4   DA A 182       8.361  -8.179  17.443 
ATOM   3749  P    DG A 183       6.802  -4.550  22.647 
ATOM   3750  OP1  DG A 183       7.252  -3.256  23.209 
ATOM   3751  OP2  DG A 183       6.882  -5.715  23.556 
ATOM   3752  O5'  DG A 183       5.310  -4.406  22.089 
ATOM   3753  C5'  DG A 183       5.110  -3.925  20.746 
ATOM   3754  C4'  DG A 183       4.054  -4.760  20.049 
ATOM   3755  O4'  DG A 183       4.618  -5.928  19.388 
ATOM   3756  C3'  DG A 183       2.961  -5.337  20.948 
ATOM   3757  O3'  DG A 183       1.726  -5.316  20.243 
ATOM   3758  C2'  DG A 183       3.370  -6.794  21.167 
ATOM   3759  C1'  DG A 183       3.841  -7.062  19.742 
ATOM   3760  N9   DG A 183       4.702  -8.271  19.613 
ATOM   3761  C8   DG A 183       5.620  -8.786  20.503 
ATOM   3762  N7   DG A 183       6.217  -9.875  20.084 
ATOM   3763  C5   DG A 183       5.654 -10.099  18.827 
ATOM   3764  C6   DG A 183       5.901 -11.131  17.886 
ATOM   3765  O6   DG A 183       6.680 -12.077  17.967 
ATOM   3766  N1   DG A 183       5.110 -10.978  16.738 
ATOM   3767  C2   DG A 183       4.200  -9.960  16.529 
ATOM   3768  N2   DG A 183       3.543  -9.991  15.366 
ATOM   3769  N3   DG A 183       3.969  -8.991  17.412 
ATOM   3770  C4   DG A 183       4.728  -9.125  18.532 
ATOM   3771  P    DA A 184       0.388  -4.933  21.033 
ATOM   3772  OP1  DA A 184       0.255  -3.461  21.098 
ATOM   3773  OP2  DA A 184       0.356  -5.645  22.330 
ATOM   3774  O5'  DA A 184      -0.734  -5.533  20.063 
ATOM   3775  C5'  DA A 184      -0.473  -5.597  18.649 
ATOM   3776  C4'  DA A 184      -0.925  -6.936  18.099 
ATOM   3777  O4'  DA A 184       0.115  -7.952  18.186 
ATOM   3778  C3'  DA A 184      -2.124  -7.573  18.801 
ATOM   3779  O3'  DA A 184      -2.930  -8.230  17.831 
ATOM   3780  C2'  DA A 184      -1.515  -8.630  19.723 
ATOM   3781  C1'  DA A 184      -0.454  -9.126  18.746 
ATOM   3782  N9   DA A 184       0.639  -9.905  19.394 
ATOM   3783  C8   DA A 184       1.188  -9.728  20.632 
ATOM   3784  N7   DA A 184       2.130 -10.574  20.914 
ATOM   3785  C5   DA A 184       2.214 -11.371  19.781 
ATOM   3786  C6   DA A 184       3.032 -12.463  19.450 
ATOM   3787  N6   DA A 184       3.967 -12.964  20.270 
ATOM   3788  N1   DA A 184       2.854 -13.026  18.239 
ATOM   3789  C2   DA A 184       1.925 -12.523  17.429 
ATOM   3790  N3   DA A 184       1.106 -11.514  17.627 
ATOM   3791  C4   DA A 184       1.304 -10.969  18.845 
ATOM   3792  P    DA A 185      -4.523  -8.151  17.963 
ATOM   3793  OP1  DA A 185      -5.009  -6.890  17.358 
ATOM   3794  OP2  DA A 185      -4.916  -8.390  19.369 
ATOM   3795  O5'  DA A 185      -4.978  -9.391  17.060 
ATOM   3796  C5'  DA A 185      -4.152  -9.784  15.948 
ATOM   3797  C4'  DA A 185      -4.016 -11.293  15.911 
ATOM   3798  O4'  DA A 185      -2.899 -11.770  16.714 
ATOM   3799  C3'  DA A 185      -5.214 -12.082  16.439 
ATOM   3800  O3'  DA A 185      -5.375 -13.256  15.651 
ATOM   3801  C2'  DA A 185      -4.809 -12.499  17.853 
ATOM   3802  C1'  DA A 185      -3.357 -12.838  17.529 
ATOM   3803  N9   DA A 185      -2.478 -12.915  18.728 
ATOM   3804  C8   DA A 185      -2.541 -12.176  19.876 
ATOM   3805  N7   DA A 185      -1.629 -12.481  20.746 
ATOM   3806  C5   DA A 185      -0.906 -13.495  20.133 
ATOM   3807  C6   DA A 185       0.205 -14.249  20.545 
ATOM   3808  N6   DA A 185       0.810 -14.088  21.731 
ATOM   3809  N1   DA A 185       0.673 -15.178  19.692 
ATOM   3810  C2   DA A 185       0.069 -15.333  18.516 
ATOM   3811  N3   DA A 185      -0.969 -14.692  18.024 
ATOM   3812  C4   DA A 185      -1.419 -13.768  18.898 
ATOM   3813  P    DC A 186      -6.854 -13.739  15.273 
ATOM   3814  OP1  DC A 186      -7.328 -13.000  14.081 
ATOM   3815  OP2  DC A 186      -7.721 -13.664  16.469 
ATOM   3816  O5'  DC A 186      -6.598 -15.272  14.891 
ATOM   3817  C5'  DC A 186      -5.323 -15.649  14.337 
ATOM   3818  C4'  DC A 186      -4.837 -16.932  14.982 
ATOM   3819  O4'  DC A 186      -4.070 -16.688  16.196 
ATOM   3820  C3'  DC A 186      -5.927 -17.908  15.426 
ATOM   3821  O3'  DC A 186      -5.476 -19.237  15.197 
ATOM   3822  C2'  DC A 186      -6.053 -17.689  16.933 
ATOM   3823  C1'  DC A 186      -4.560 -17.544  17.216 
ATOM   3824  N1   DC A 186      -4.257 -16.917  18.532 
ATOM   3825  C2   DC A 186      -3.126 -17.356  19.215 
ATOM   3826  O2   DC A 186      -2.426 -18.238  18.705 
ATOM   3827  N3   DC A 186      -2.833 -16.796  20.418 
ATOM   3828  C4   DC A 186      -3.617 -15.842  20.936 
ATOM   3829  N4   DC A 186      -3.288 -15.329  22.111 
ATOM   3830  C5   DC A 186      -4.785 -15.378  20.250 
ATOM   3831  C6   DC A 186      -5.062 -15.949  19.050 
ATOM   3832  P    DA A 187      -6.514 -20.326  14.652 
ATOM   3833  OP1  DA A 187      -6.615 -20.221  13.179 
ATOM   3834  OP2  DA A 187      -7.786 -20.217  15.400 
ATOM   3835  O5'  DA A 187      -5.776 -21.691  15.045 
ATOM   3836  C5'  DA A 187      -4.338 -21.716  15.096 
ATOM   3837  C4'  DA A 187      -3.876 -22.462  16.331 
ATOM   3838  O4'  DA A 187      -3.752 -21.591  17.492 
ATOM   3839  C3'  DA A 187      -4.793 -23.587  16.811 
ATOM   3840  O3'  DA A 187      -3.993 -24.653  17.307 
ATOM   3841  C2'  DA A 187      -5.571 -22.980  17.979 
ATOM   3842  C1'  DA A 187      -4.403 -22.212  18.589 
ATOM   3843  N9   DA A 187      -4.820 -21.146  19.543 
ATOM   3844  C8   DA A 187      -5.929 -20.351  19.494 
ATOM   3845  N7   DA A 187      -6.016 -19.511  20.479 
ATOM   3846  C5   DA A 187      -4.881 -19.766  21.238 
ATOM   3847  C6   DA A 187      -4.390 -19.200  22.425 
ATOM   3848  N6   DA A 187      -5.009 -18.213  23.087 
ATOM   3849  N1   DA A 187      -3.233 -19.689  22.910 
ATOM   3850  C2   DA A 187      -2.621 -20.670  22.249 
ATOM   3851  N3   DA A 187      -2.983 -21.273  21.137 
ATOM   3852  C4   DA A 187      -4.144 -20.766  20.672 
ATOM   3853  P    DG A 188      -4.433 -26.161  17.000 
ATOM   3854  OP1  DG A 188      -3.943 -26.558  15.661 
ATOM   3855  OP2  DG A 188      -5.887 -26.311  17.230 
ATOM   3856  O5'  DG A 188      -3.626 -26.962  18.127 
ATOM   3857  C5'  DG A 188      -2.370 -26.434  18.595 
ATOM   3858  C4'  DG A 188      -2.296 -26.536  20.106 
ATOM   3859  O4'  DG A 188      -2.864 -25.371  20.770 
ATOM   3860  C3'  DG A 188      -3.041 -27.716  20.730 
ATOM   3861  O3'  DG A 188      -2.291 -28.200  21.837 
ATOM   3862  C2'  DG A 188      -4.347 -27.116  21.253 
ATOM   3863  C1'  DG A 188      -3.744 -25.821  21.789 
ATOM   3864  N9   DG A 188      -4.749 -24.751  22.037 
ATOM   3865  C8   DG A 188      -5.907 -24.464  21.347 
ATOM   3866  N7   DG A 188      -6.578 -23.446  21.828 
ATOM   3867  C5   DG A 188      -5.811 -23.029  22.915 
ATOM   3868  C6   DG A 188      -6.028 -21.967  23.831 
ATOM   3869  O6   DG A 188      -6.954 -21.163  23.872 
ATOM   3870  N1   DG A 188      -5.001 -21.895  24.783 
ATOM   3871  C2   DG A 188      -3.909 -22.738  24.841 
ATOM   3872  N2   DG A 188      -3.039 -22.504  25.827 
ATOM   3873  N3   DG A 188      -3.707 -23.734  23.981 
ATOM   3874  C4   DG A 188      -4.694 -23.818  23.052 
ATOM   3875  P    DA A 189      -2.204 -29.780  22.083 
ATOM   3876  OP1  DA A 189      -1.132 -30.355  21.241 
ATOM   3877  OP2  DA A 189      -3.546 -30.381  21.926 
ATOM   3878  O5'  DA A 189      -1.767 -29.835  23.622 
ATOM   3879  C5'  DA A 189      -0.974 -28.761  24.161 
ATOM   3880  C4'  DA A 189      -1.503 -28.361  25.525 
ATOM   3881  O4'  DA A 189      -2.545 -27.349  25.440 
ATOM   3882  C3'  DA A 189      -2.142 -29.481  26.345 
ATOM   3883  O3'  DA A 189      -1.821 -29.287  27.717 
ATOM   3884  C2'  DA A 189      -3.647 -29.282  26.166 
ATOM   3885  C1'  DA A 189      -3.635 -27.759  26.252 
ATOM   3886  N9   DA A 189      -4.872 -27.119  25.726 
ATOM   3887  C8   DA A 189      -5.658 -27.522  24.684 
ATOM   3888  N7   DA A 189      -6.677 -26.750  24.466 
ATOM   3889  C5   DA A 189      -6.560 -25.761  25.433 
ATOM   3890  C6   DA A 189      -7.341 -24.632  25.733 
ATOM   3891  N6   DA A 189      -8.448 -24.297  25.055 
ATOM   3892  N1   DA A 189      -6.942 -23.859  26.760 
ATOM   3893  C2   DA A 189      -5.841 -24.197  27.430 
ATOM   3894  N3   DA A 189      -5.037 -25.220  27.242 
ATOM   3895  C4   DA A 189      -5.458 -25.978  26.209 
ATOM   3896  P    DG A 190      -1.478 -30.563  28.622 
ATOM   3897  OP1  DG A 190      -0.054 -30.926  28.449 
ATOM   3898  OP2  DG A 190      -2.459 -31.638  28.355 
ATOM   3899  O5'  DG A 190      -1.710 -29.977  30.093 
ATOM   3900  C5'  DG A 190      -1.480 -28.576  30.332 
ATOM   3901  C4'  DG A 190      -2.597 -28.005  31.182 
ATOM   3902  O4'  DG A 190      -3.718 -27.532  30.382 
ATOM   3903  C3'  DG A 190      -3.237 -28.972  32.177 
ATOM   3904  O3'  DG A 190      -3.560 -28.263  33.367 
ATOM   3905  C2'  DG A 190      -4.538 -29.413  31.506 
ATOM   3906  C1'  DG A 190      -4.916 -28.048  30.940 
ATOM   3907  N9   DG A 190      -5.941 -28.109  29.860 
ATOM   3908  C8   DG A 190      -6.131 -29.073  28.894 
ATOM   3909  N7   DG A 190      -7.134 -28.827  28.086 
ATOM   3910  C5   DG A 190      -7.643 -27.615  28.549 
ATOM   3911  C6   DG A 190      -8.735 -26.842  28.075 
ATOM   3912  O6   DG A 190      -9.489 -27.071  27.133 
ATOM   3913  N1   DG A 190      -8.908 -25.679  28.838 
ATOM   3914  C2   DG A 190      -8.128 -25.312  29.917 
ATOM   3915  N2   DG A 190      -8.456 -24.162  30.513 
ATOM   3916  N3   DG A 190      -7.104 -26.037  30.361 
ATOM   3917  C4   DG A 190      -6.923 -27.169  29.632 
ATOM   3918  P    DT A 191      -3.332 -28.977  34.782 
ATOM   3919  OP1  DT A 191      -1.921 -28.817  35.196 
ATOM   3920  OP2  DT A 191      -3.840 -30.365  34.724 
ATOM   3921  O5'  DT A 191      -4.275 -28.099  35.732 
ATOM   3922  C5'  DT A 191      -4.494 -26.713  35.412 
ATOM   3923  C4'  DT A 191      -5.961 -26.368  35.579 
ATOM   3924  O4'  DT A 191      -6.731 -26.616  34.369 
ATOM   3925  C3'  DT A 191      -6.709 -27.149  36.659 
ATOM   3926  O3'  DT A 191      -7.645 -26.283  37.289 
ATOM   3927  C2'  DT A 191      -7.480 -28.224  35.895 
ATOM   3928  C1'  DT A 191      -7.898 -27.342  34.723 
ATOM   3929  N1   DT A 191      -8.347 -28.108  33.526 
ATOM   3930  C2   DT A 191      -9.352 -27.556  32.770 
ATOM   3931  O2   DT A 191      -9.875 -26.489  33.040 
ATOM   3932  N3   DT A 191      -9.742 -28.295  31.669 
ATOM   3933  C4   DT A 191      -9.221 -29.509  31.273 
ATOM   3934  O4   DT A 191      -9.651 -30.078  30.268 
ATOM   3935  C5   DT A 191      -8.170 -30.008  32.129 
ATOM   3936  C7   DT A 191      -7.548 -31.325  31.769 
ATOM   3937  C6   DT A 191      -7.772 -29.311  33.206 
ATOM   3938  P    DG A 192      -7.858 -26.390  38.872 
ATOM   3939  OP1  DG A 192      -6.819 -25.597  39.567 
ATOM   3940  OP2  DG A 192      -7.960 -27.813  39.264 
ATOM   3941  O5'  DG A 192      -9.282 -25.681  39.047 
ATOM   3942  C5'  DG A 192      -9.665 -24.646  38.123 
ATOM   3943  C4'  DG A 192     -11.109 -24.838  37.699 
ATOM   3944  O4'  DG A 192     -11.236 -25.713  36.541 
ATOM   3945  C3'  DG A 192     -12.029 -25.471  38.742 
ATOM   3946  O3'  DG A 192     -13.314 -24.867  38.648 
ATOM   3947  C2'  DG A 192     -12.147 -26.934  38.318 
ATOM   3948  C1'  DG A 192     -12.241 -26.676  36.817 
ATOM   3949  N9   DG A 192     -11.969 -27.881  35.984 
ATOM   3950  C8   DG A 192     -11.095 -28.921  36.215 
ATOM   3951  N7   DG A 192     -11.095 -29.836  35.277 
ATOM   3952  C5   DG A 192     -12.035 -29.370  34.360 
ATOM   3953  C6   DG A 192     -12.473 -29.934  33.133 
ATOM   3954  O6   DG A 192     -12.113 -30.978  32.594 
ATOM   3955  N1   DG A 192     -13.444 -29.132  32.517 
ATOM   3956  C2   DG A 192     -13.928 -27.940  33.022 
ATOM   3957  N2   DG A 192     -14.853 -27.324  32.282 
ATOM   3958  N3   DG A 192     -13.517 -27.411  34.173 
ATOM   3959  C4   DG A 192     -12.575 -28.178  34.782 
ATOM   3960  P    DA A 193     -14.125 -24.556  39.992 
ATOM   3961  OP1  DA A 193     -13.676 -23.262  40.554 
ATOM   3962  OP2  DA A 193     -14.045 -25.721  40.902 
ATOM   3963  O5'  DA A 193     -15.617 -24.411  39.435 
ATOM   3964  C5'  DA A 193     -15.818 -23.931  38.092 
ATOM   3965  C4'  DA A 193     -16.873 -24.766  37.394 
ATOM   3966  O4'  DA A 193     -16.309 -25.934  36.733 
ATOM   3967  C3'  DA A 193     -17.966 -25.343  38.293 
ATOM   3968  O3'  DA A 193     -19.201 -25.322  37.588 
ATOM   3969  C2'  DA A 193     -17.558 -26.800  38.513 
ATOM   3970  C1'  DA A 193     -17.086 -27.068  37.088 
ATOM   3971  N9   DA A 193     -16.225 -28.277  36.959 
ATOM   3972  C8   DA A 193     -15.319 -28.773  37.852 
ATOM   3973  N7   DA A 193     -14.722 -29.851  37.449 
ATOM   3974  C5   DA A 193     -15.270 -30.090  36.197 
ATOM   3975  C6   DA A 193     -15.050 -31.097  35.243 
ATOM   3976  N6   DA A 193     -14.176 -32.099  35.412 
ATOM   3977  N1   DA A 193     -15.765 -31.037  34.104 
ATOM   3978  C2   DA A 193     -16.632 -30.039  33.940 
ATOM   3979  N3   DA A 193     -16.921 -29.048  34.756 
ATOM   3980  C4   DA A 193     -16.193 -29.132  35.888 
ATOM   3981  P    DT A 194     -20.540 -24.939  38.379 
ATOM   3982  OP1  DT A 194     -20.673 -23.466  38.443 
ATOM   3983  OP2  DT A 194     -20.571 -25.651  39.675 
ATOM   3984  O5'  DT A 194     -21.662 -25.539  37.409 
ATOM   3985  C5'  DT A 194     -21.400 -25.603  35.994 
ATOM   3986  C4'  DT A 194     -21.852 -26.941  35.445 
ATOM   3987  O4'  DT A 194     -20.813 -27.958  35.532 
ATOM   3988  C3'  DT A 194     -23.051 -27.579  36.146 
ATOM   3989  O3'  DT A 194     -23.858 -28.236  35.176 
ATOM   3990  C2'  DT A 194     -22.442 -28.636  37.069 
ATOM   3991  C1'  DT A 194     -21.381 -29.132  36.092 
ATOM   3992  N1   DT A 194     -20.288 -29.911  36.740 
ATOM   3993  C2   DT A 194     -19.747 -30.947  36.019 
ATOM   3994  O2   DT A 194     -20.121 -31.241  34.897 
ATOM   3995  N3   DT A 194     -18.737 -31.646  36.652 
ATOM   3996  C4   DT A 194     -18.238 -31.400  37.915 
ATOM   3997  O4   DT A 194     -17.330 -32.096  38.376 
ATOM   3998  C5   DT A 194     -18.869 -30.293  38.592 
ATOM   3999  C7   DT A 194     -18.386 -29.957  39.972 
ATOM   4000  C6   DT A 194     -19.854 -29.596  38.000 
ATOM   4001  P    DG A 195     -25.450 -28.157  35.309 
ATOM   4002  OP1  DG A 195     -25.937 -26.896  34.704 
ATOM   4003  OP2  DG A 195     -25.844 -28.396  36.715 
ATOM   4004  O5'  DG A 195     -25.905 -29.397  34.406 
ATOM   4005  C5'  DG A 195     -25.080 -29.790  33.293 
ATOM   4006  C4'  DG A 195     -24.944 -31.299  33.256 
ATOM   4007  O4'  DG A 195     -23.826 -31.776  34.060 
ATOM   4008  C3'  DG A 195     -26.141 -32.088  33.784 
ATOM   4009  O3'  DG A 195     -26.303 -33.262  32.996 
ATOM   4010  C2'  DG A 195     -25.737 -32.505  35.198 
ATOM   4011  C1'  DG A 195     -24.284 -32.844  34.874 
ATOM   4012  N9   DG A 195     -23.406 -32.921  36.074 
ATOM   4013  C8   DG A 195     -23.454 -32.186  37.238 
ATOM   4014  N7   DG A 195     -22.527 -32.502  38.109 
ATOM   4015  C5   DG A 195     -21.813 -33.520  37.477 
ATOM   4016  C6   DG A 195     -20.691 -34.263  37.925 
ATOM   4017  O6   DG A 195     -20.084 -34.175  38.990 
ATOM   4018  N1   DG A 195     -20.282 -35.202  36.967 
ATOM   4019  C2   DG A 195     -20.879 -35.395  35.737 
ATOM   4020  N2   DG A 195     -20.338 -36.340  34.965 
ATOM   4021  N3   DG A 195     -21.932 -34.696  35.317 
ATOM   4022  C4   DG A 195     -22.341 -33.783  36.235 
ATOM   4023  P    DA A 196     -27.782 -33.745  32.618 
ATOM   4024  OP1  DA A 196     -28.255 -33.006  31.426 
ATOM   4025  OP2  DA A 196     -28.649 -33.670  33.815 
ATOM   4026  O5'  DA A 196     -27.525 -35.277  32.236 
ATOM   4027  C5'  DA A 196     -26.251 -35.654  31.683 
ATOM   4028  C4'  DA A 196     -25.765 -36.938  32.328 
ATOM   4029  O4'  DA A 196     -24.998 -36.693  33.541 
ATOM   4030  C3'  DA A 196     -26.855 -37.913  32.771 
ATOM   4031  O3'  DA A 196     -26.404 -39.243  32.543 
ATOM   4032  C2'  DA A 196     -26.981 -37.695  34.279 
ATOM   4033  C1'  DA A 196     -25.488 -37.550  34.561 
ATOM   4034  N9   DA A 196     -25.185 -36.923  35.878 
ATOM   4035  C8   DA A 196     -25.882 -35.949  36.533 
ATOM   4036  N7   DA A 196     -25.363 -35.608  37.672 
ATOM   4037  C5   DA A 196     -24.239 -36.416  37.782 
ATOM   4038  C6   DA A 196     -23.252 -36.536  38.774 
ATOM   4039  N6   DA A 196     -23.241 -35.807  39.899 
ATOM   4040  N1   DA A 196     -22.274 -37.438  38.569 
ATOM   4041  C2   DA A 196     -22.290 -38.159  37.448 
ATOM   4042  N3   DA A 196     -23.153 -38.134  36.457 
ATOM   4043  C4   DA A 196     -24.122 -37.225  36.688 
ATOM   4044  P    DA A 197     -27.442 -40.332  31.998 
ATOM   4045  OP1  DA A 197     -27.543 -40.226  30.525 
ATOM   4046  OP2  DA A 197     -28.714 -40.222  32.745 
ATOM   4047  O5'  DA A 197     -26.704 -41.696  32.390 
ATOM   4048  C5'  DA A 197     -25.265 -41.722  32.441 
ATOM   4049  C4'  DA A 197     -24.803 -42.468  33.677 
ATOM   4050  O4'  DA A 197     -24.680 -41.597  34.837 
ATOM   4051  C3'  DA A 197     -25.720 -43.593  34.157 
ATOM   4052  O3'  DA A 197     -24.921 -44.659  34.653 
ATOM   4053  C2'  DA A 197     -26.498 -42.986  35.325 
ATOM   4054  C1'  DA A 197     -25.330 -42.218  35.935 
ATOM   4055  N9   DA A 197     -25.747 -41.152  36.889 
ATOM   4056  C8   DA A 197     -26.857 -40.357  36.839 
ATOM   4057  N7   DA A 197     -26.943 -39.517  37.824 
ATOM   4058  C5   DA A 197     -25.809 -39.772  38.583 
ATOM   4059  C6   DA A 197     -25.317 -39.206  39.771 
ATOM   4060  N6   DA A 197     -25.937 -38.219  40.432 
ATOM   4061  N1   DA A 197     -24.161 -39.695  40.256 
ATOM   4062  C2   DA A 197     -23.549 -40.676  39.594 
ATOM   4063  N3   DA A 197     -23.911 -41.279  38.483 
ATOM   4064  C4   DA A 197     -25.071 -40.772  38.018 
ATOM   4065  P    DC A 198     -25.361 -46.167  34.345 
ATOM   4066  OP1  DC A 198     -24.871 -46.564  33.006 
ATOM   4067  OP2  DC A 198     -26.814 -46.316  34.576 
ATOM   4068  O5'  DC A 198     -24.554 -46.968  35.472 
ATOM   4069  C5'  DC A 198     -23.298 -46.439  35.940 
ATOM   4070  C4'  DC A 198     -23.223 -46.542  37.451 
ATOM   4071  O4'  DC A 198     -23.791 -45.377  38.116 
ATOM   4072  C3'  DC A 198     -23.968 -47.722  38.075 
ATOM   4073  O3'  DC A 198     -23.218 -48.206  39.182 
ATOM   4074  C2'  DC A 198     -25.274 -47.122  38.598 
ATOM   4075  C1'  DC A 198     -24.671 -45.827  39.134 
ATOM   4076  N1   DC A 198     -25.677 -44.757  39.383 
ATOM   4077  C2   DC A 198     -25.459 -43.899  40.458 
ATOM   4078  O2   DC A 198     -24.450 -44.059  41.155 
ATOM   4079  N3   DC A 198     -26.364 -42.917  40.703 
ATOM   4080  C4   DC A 198     -27.446 -42.776  39.925 
ATOM   4081  N4   DC A 198     -28.299 -41.803  40.205 
ATOM   4082  C5   DC A 198     -27.688 -43.649  38.814 
ATOM   4083  C6   DC A 198     -26.772 -44.624  38.587 
ATOM   4084  P    DA A 199     -23.131 -49.786  39.429 
ATOM   4085  OP1  DA A 199     -22.059 -50.361  38.586 
ATOM   4086  OP2  DA A 199     -24.474 -50.386  39.272 
ATOM   4087  O5'  DA A 199     -22.695 -49.841  40.967 
ATOM   4088  C5'  DA A 199     -21.902 -48.767  41.507 
ATOM   4089  C4'  DA A 199     -22.430 -48.367  42.870 
ATOM   4090  O4'  DA A 199     -23.473 -47.354  42.786 
ATOM   4091  C3'  DA A 199     -23.069 -49.487  43.691 
ATOM   4092  O3'  DA A 199     -22.748 -49.293  45.063 
ATOM   4093  C2'  DA A 199     -24.574 -49.288  43.512 
ATOM   4094  C1'  DA A 199     -24.562 -47.764  43.598 
ATOM   4095  N9   DA A 199     -25.799 -47.125  43.071 
ATOM   4096  C8   DA A 199     -26.585 -47.527  42.030 
ATOM   4097  N7   DA A 199     -27.605 -46.756  41.811 
ATOM   4098  C5   DA A 199     -27.487 -45.766  42.778 
ATOM   4099  C6   DA A 199     -28.268 -44.638  43.079 
ATOM   4100  N6   DA A 199     -29.375 -44.303  42.401 
ATOM   4101  N1   DA A 199     -27.869 -43.865  44.106 
ATOM   4102  C2   DA A 199     -26.769 -44.203  44.775 
ATOM   4103  N3   DA A 199     -25.964 -45.226  44.588 
ATOM   4104  C4   DA A 199     -26.385 -45.984  43.555 
ATOM   4105  P    DA A 200     -22.406 -50.569  45.968 
ATOM   4106  OP1  DA A 200     -20.982 -50.931  45.795 
ATOM   4107  OP2  DA A 200     -23.387 -51.643  45.701 
ATOM   4108  O5'  DA A 200     -22.638 -49.983  47.439 
ATOM   4109  C5'  DA A 200     -22.407 -48.582  47.677 
ATOM   4110  C4'  DA A 200     -23.524 -48.011  48.528 
ATOM   4111  O4'  DA A 200     -24.645 -47.537  47.727 
ATOM   4112  C3'  DA A 200     -24.165 -48.978  49.523 
ATOM   4113  O3'  DA A 200     -24.488 -48.269  50.712 
ATOM   4114  C2'  DA A 200     -25.465 -49.419  48.852 
ATOM   4115  C1'  DA A 200     -25.844 -48.054  48.285 
ATOM   4116  N9   DA A 200     -26.868 -48.115  47.206 
ATOM   4117  C8   DA A 200     -27.042 -49.080  46.256 
ATOM   4118  N7   DA A 200     -28.031 -48.849  45.449 
ATOM   4119  C5   DA A 200     -28.553 -47.643  45.895 
ATOM   4120  C6   DA A 200     -29.626 -46.854  45.452 
ATOM   4121  N6   DA A 200     -30.404 -47.179  44.410 
ATOM   4122  N1   DA A 200     -29.874 -45.713  46.122 
ATOM   4123  C2   DA A 200     -29.099 -45.394  47.157 
ATOM   4124  N3   DA A 200     -28.075 -46.048  47.660 
ATOM   4125  C4   DA A 200     -27.848 -47.186  46.971 
ATOM   4126  P    DC A 201     -24.260 -48.982  52.127 
ATOM   4127  OP1  DC A 201     -22.848 -48.823  52.542 
ATOM   4128  OP2  DC A 201     -24.767 -50.371  52.070 
ATOM   4129  O5'  DC A 201     -25.202 -48.105  53.078 
ATOM   4130  C5'  DC A 201     -25.421 -46.718  52.757 
ATOM   4131  C4'  DC A 201     -26.888 -46.373  52.925 
ATOM   4132  O4'  DC A 201     -27.659 -46.622  51.714 
ATOM   4133  C3'  DC A 201     -27.636 -47.155  54.004 
ATOM   4134  O3'  DC A 201     -28.572 -46.289  54.635 
ATOM   4135  C2'  DC A 201     -28.408 -48.230  53.240 
ATOM   4136  C1'  DC A 201     -28.826 -47.348  52.068 
ATOM   4137  N1   DC A 201     -29.274 -48.114  50.872 
ATOM   4138  C2   DC A 201     -30.293 -47.568  50.095 
ATOM   4139  O2   DC A 201     -30.778 -46.481  50.427 
ATOM   4140  N3   DC A 201     -30.716 -48.251  49.001 
ATOM   4141  C4   DC A 201     -30.163 -49.428  48.674 
ATOM   4142  N4   DC A 201     -30.611 -50.055  47.598 
ATOM   4143  C5   DC A 201     -29.115 -50.007  49.460 
ATOM   4144  C6   DC A 201     -28.706 -49.309  50.550 
ATOM   4145  P    DT A 202     -28.786 -46.395  56.217 
ATOM   4146  OP1  DT A 202     -27.746 -45.603  56.912 
ATOM   4147  OP2  DT A 202     -28.888 -47.818  56.609 
ATOM   4148  O5'  DT A 202     -30.209 -45.687  56.393 
ATOM   4149  C5'  DT A 202     -30.593 -44.652  55.468 
ATOM   4150  C4'  DT A 202     -32.036 -44.844  55.044 
ATOM   4151  O4'  DT A 202     -32.164 -45.719  53.887 
ATOM   4152  C3'  DT A 202     -32.957 -45.477  56.087 
ATOM   4153  O3'  DT A 202     -34.242 -44.873  55.994 
ATOM   4154  C2'  DT A 202     -33.075 -46.940  55.664 
ATOM   4155  C1'  DT A 202     -33.169 -46.682  54.163 
ATOM   4156  N1   DT A 202     -32.897 -47.887  53.330 
ATOM   4157  C2   DT A 202     -33.604 -48.008  52.158 
ATOM   4158  O2   DT A 202     -34.423 -47.185  51.788 
ATOM   4159  N3   DT A 202     -33.325 -49.138  51.412 
ATOM   4160  C4   DT A 202     -32.421 -50.129  51.735 
ATOM   4161  O4   DT A 202     -32.258 -51.096  50.987 
ATOM   4162  C5   DT A 202     -31.729 -49.913  52.983 
ATOM   4163  C7   DT A 202     -30.728 -50.946  53.409 
ATOM   4164  C6   DT A 202     -31.980 -48.824  53.728 
ATOM   4165  P    DT A 203     -35.053 -44.562  57.338 
ATOM   4166  OP1  DT A 203     -34.603 -43.268  57.900 
ATOM   4167  OP2  DT A 203     -34.973 -45.726  58.247 
ATOM   4168  O5'  DT A 203     -36.545 -44.417  56.780 
ATOM   4169  C5'  DT A 203     -36.745 -43.937  55.437 
ATOM   4170  C4'  DT A 203     -37.801 -44.772  54.740 
ATOM   4171  O4'  DT A 203     -37.237 -45.940  54.079 
ATOM   4172  C3'  DT A 203     -38.894 -45.349  55.639 
ATOM   4173  O3'  DT A 203     -40.129 -45.328  54.934 
ATOM   4174  C2'  DT A 203     -38.485 -46.806  55.859 
ATOM   4175  C1'  DT A 203     -38.014 -47.074  54.433 
ATOM   4176  N1   DT A 203     -37.153 -48.283  54.304 
ATOM   4177  C2   DT A 203     -37.268 -49.012  53.146 
ATOM   4178  O2   DT A 203     -38.031 -48.709  52.244 
ATOM   4179  N3   DT A 203     -36.456 -50.126  53.062 
ATOM   4180  C4   DT A 203     -35.561 -50.560  54.018 
ATOM   4181  O4   DT A 203     -34.886 -51.574  53.830 
ATOM   4182  C5   DT A 203     -35.511 -49.730  55.198 
ATOM   4183  C7   DT A 203     -34.562 -50.131  56.289 
ATOM   4184  C6   DT A 203     -36.290 -48.641  55.306 
ATOM   4185  P    DC A 204     -41.467 -44.945  55.724 
ATOM   4186  OP1  DC A 204     -41.600 -43.472  55.789 
ATOM   4187  OP2  DC A 204     -41.499 -45.657  57.021 
ATOM   4188  O5'  DC A 204     -42.589 -45.545  54.754 
ATOM   4189  C5'  DC A 204     -42.328 -45.609  53.340 
ATOM   4190  C4'  DC A 204     -42.780 -46.947  52.790 
ATOM   4191  O4'  DC A 204     -41.740 -47.964  52.877 
ATOM   4192  C3'  DC A 204     -43.979 -47.585  53.492 
ATOM   4193  O3'  DC A 204     -44.785 -48.242  52.522 
ATOM   4194  C2'  DC A 204     -43.370 -48.641  54.414 
ATOM   4195  C1'  DC A 204     -42.309 -49.138  53.438 
ATOM   4196  N1   DC A 204     -41.216 -49.917  54.085 
ATOM   4197  C2   DC A 204     -40.656 -50.970  53.367 
ATOM   4198  O2   DC A 204     -41.085 -51.213  52.234 
ATOM   4199  N3   DC A 204     -39.660 -51.693  53.941 
ATOM   4200  C4   DC A 204     -39.224 -51.397  55.172 
ATOM   4201  N4   DC A 204     -38.250 -52.131  55.687 
ATOM   4202  C5   DC A 204     -39.787 -50.317  55.927 
ATOM   4203  C6   DC A 204     -40.781 -49.608  55.337 
ATOM   4204  P    DA A 205     -46.378 -48.163  52.654 
ATOM   4205  OP1  DA A 205     -46.864 -46.902  52.050 
ATOM   4206  OP2  DA A 205     -46.771 -48.402  54.060 
ATOM   4207  O5'  DA A 205     -46.833 -49.403  51.752 
ATOM   4208  C5'  DA A 205     -46.007 -49.796  50.639 
ATOM   4209  C4'  DA A 205     -45.871 -51.305  50.602 
ATOM   4210  O4'  DA A 205     -44.754 -51.782  51.405 
ATOM   4211  C3'  DA A 205     -47.069 -52.094  51.130 
ATOM   4212  O3'  DA A 205     -47.230 -53.268  50.342 
ATOM   4213  C2'  DA A 205     -46.664 -52.511  52.544 
ATOM   4214  C1'  DA A 205     -45.212 -52.850  52.220 
ATOM   4215  N9   DA A 205     -44.333 -52.927  53.419 
ATOM   4216  C8   DA A 205     -44.396 -52.188  54.567 
ATOM   4217  N7   DA A 205     -43.484 -52.493  55.437 
ATOM   4218  C5   DA A 205     -42.761 -53.507  54.824 
ATOM   4219  C6   DA A 205     -41.650 -54.261  55.236 
ATOM   4220  N6   DA A 205     -41.045 -54.100  56.422 
ATOM   4221  N1   DA A 205     -41.182 -55.190  54.383 
ATOM   4222  C2   DA A 205     -41.786 -55.345  53.207 
ATOM   4223  N3   DA A 205     -42.824 -54.704  52.715 
ATOM   4224  C4   DA A 205     -43.274 -53.780  53.589 
ATOM   4225  P    DT A 206     -48.709 -53.750  49.964 
ATOM   4226  OP1  DT A 206     -49.183 -53.012  48.772 
ATOM   4227  OP2  DT A 206     -49.576 -53.676  51.160 
ATOM   4228  O5'  DT A 206     -48.453 -55.283  49.582 
ATOM   4229  C5'  DT A 206     -47.178 -55.660  49.028 
ATOM   4230  C4'  DT A 206     -46.692 -56.944  49.673 
ATOM   4231  O4'  DT A 206     -45.925 -56.699  50.887 
ATOM   4232  C3'  DT A 206     -47.782 -57.919  50.117 
ATOM   4233  O3'  DT A 206     -47.331 -59.249  49.888 
ATOM   4234  C2'  DT A 206     -47.908 -57.700  51.624 
ATOM   4235  C1'  DT A 206     -46.415 -57.556  51.907 
ATOM   4236  N1   DT A 206     -46.112 -56.929  53.224 
ATOM   4237  C2   DT A 206     -44.993 -57.372  53.884 
ATOM   4238  O2   DT A 206     -44.260 -58.238  53.439 
ATOM   4239  N3   DT A 206     -44.745 -56.768  55.102 
ATOM   4240  C4   DT A 206     -45.505 -55.782  55.697 
ATOM   4241  O4   DT A 206     -45.183 -55.317  56.792 
ATOM   4242  C5   DT A 206     -46.660 -55.384  54.927 
ATOM   4243  C7   DT A 206     -47.542 -54.315  55.503 
ATOM   4244  C6   DT A 206     -46.925 -55.954  53.741 
ATOM   4245  P    DC A 207     -48.369 -60.338  49.344 
ATOM   4246  OP1  DC A 207     -48.470 -60.232  47.870 
ATOM   4247  OP2  DC A 207     -49.641 -60.228  50.091 
ATOM   4248  O5'  DC A 207     -47.631 -61.702  49.736 
ATOM   4249  C5'  DC A 207     -46.193 -61.728  49.787 
ATOM   4250  C4'  DC A 207     -45.731 -62.474  51.022 
ATOM   4251  O4'  DC A 207     -45.607 -61.602  52.183 
ATOM   4252  C3'  DC A 207     -46.648 -63.599  51.502 
ATOM   4253  O3'  DC A 207     -45.848 -64.665  51.999 
ATOM   4254  C2'  DC A 207     -47.426 -62.992  52.670 
ATOM   4255  C1'  DC A 207     -46.258 -62.224  53.280 
ATOM   4256  N1   DC A 207     -46.675 -61.158  54.234 
ATOM   4257  C2   DC A 207     -45.854 -60.911  55.332 
ATOM   4258  O2   DC A 207     -44.823 -61.580  55.468 
ATOM   4259  N3   DC A 207     -46.217 -59.944  56.213 
ATOM   4260  C4   DC A 207     -47.343 -59.242  56.030 
ATOM   4261  N4   DC A 207     -47.653 -58.309  56.917 
ATOM   4262  C5   DC A 207     -48.201 -59.480  54.908 
ATOM   4263  C6   DC A 207     -47.821 -60.451  54.039 
ATOM   4264  P    DA A 208     -46.288 -66.173  51.691 
ATOM   4265  OP1  DA A 208     -45.798 -66.570  50.352 
ATOM   4266  OP2  DA A 208     -47.742 -66.322  51.921 
ATOM   4267  O5'  DA A 208     -45.481 -66.973  52.818 
ATOM   4268  C5'  DA A 208     -44.225 -66.445  53.286 
ATOM   4269  C4'  DA A 208     -44.151 -66.548  54.797 
ATOM   4270  O4'  DA A 208     -44.719 -65.383  55.461 
ATOM   4271  C3'  DA A 208     -44.896 -67.727  55.421 
ATOM   4272  O3'  DA A 208     -44.146 -68.212  56.528 
ATOM   4273  C2'  DA A 208     -46.202 -67.128  55.944 
ATOM   4274  C1'  DA A 208     -45.599 -65.833  56.480 
ATOM   4275  N9   DA A 208     -46.604 -64.763  56.728 
ATOM   4276  C8   DA A 208     -47.747 -64.493  56.032 
ATOM   4277  N7   DA A 208     -48.422 -63.488  56.498 
ATOM   4278  C5   DA A 208     -47.672 -63.058  57.584 
ATOM   4279  C6   DA A 208     -47.855 -62.015  58.507 
ATOM   4280  N6   DA A 208     -48.902 -61.178  58.480 
ATOM   4281  N1   DA A 208     -46.920 -61.864  59.464 
ATOM   4282  C2   DA A 208     -45.882 -62.698  59.485 
ATOM   4283  N3   DA A 208     -45.607 -63.702  58.681 
ATOM   4284  C4   DA A 208     -46.558 -63.832  57.734 
ATOM   4285  P    DA A 209     -44.059 -69.792  56.774 
ATOM   4286  OP1  DA A 209     -42.987 -70.367  55.932 
ATOM   4287  OP2  DA A 209     -45.401 -70.392  56.617 
ATOM   4288  O5'  DA A 209     -43.622 -69.847  58.313 
ATOM   4289  C5'  DA A 209     -42.829 -68.773  58.852 
ATOM   4290  C4'  DA A 209     -43.358 -68.373  60.216 
ATOM   4291  O4'  DA A 209     -44.400 -67.360  60.131 
ATOM   4292  C3'  DA A 209     -43.997 -69.493  61.036 
ATOM   4293  O3'  DA A 209     -43.676 -69.299  62.408 
ATOM   4294  C2'  DA A 209     -45.502 -69.293  60.857 
ATOM   4295  C1'  DA A 209     -45.490 -67.770  60.944 
ATOM   4296  N9   DA A 209     -46.727 -67.130  60.417 
ATOM   4297  C8   DA A 209     -47.513 -67.533  59.375 
ATOM   4298  N7   DA A 209     -48.532 -66.761  59.157 
ATOM   4299  C5   DA A 209     -48.415 -65.772  60.124 
ATOM   4300  C6   DA A 209     -49.196 -64.644  60.424 
ATOM   4301  N6   DA A 209     -50.303 -64.309  59.746 
ATOM   4302  N1   DA A 209     -48.797 -63.871  61.451 
ATOM   4303  C2   DA A 209     -47.696 -64.209  62.121 
ATOM   4304  N3   DA A 209     -46.892 -65.232  61.933 
ATOM   4305  C4   DA A 209     -47.313 -65.990  60.900 
ATOM   4306  P    DG A 210     -43.333 -70.575  63.313 
ATOM   4307  OP1  DG A 210     -41.909 -70.937  63.140 
ATOM   4308  OP2  DG A 210     -44.314 -71.649  63.046 
ATOM   4309  O5'  DG A 210     -43.565 -69.989  64.785 
ATOM   4310  C5'  DG A 210     -43.335 -68.588  65.023 
ATOM   4311  C4'  DG A 210     -44.452 -68.017  65.873 
ATOM   4312  O4'  DG A 210     -45.573 -67.543  65.073 
ATOM   4313  C3'  DG A 210     -45.092 -68.984  66.868 
ATOM   4314  O3'  DG A 210     -45.415 -68.275  68.058 
ATOM   4315  C2'  DG A 210     -46.393 -69.425  66.197 
ATOM   4316  C1'  DG A 210     -46.771 -68.059  65.631 
ATOM   4317  N9   DG A 210     -47.796 -68.121  64.551 
ATOM   4318  C8   DG A 210     -47.986 -69.085  63.585 
ATOM   4319  N7   DG A 210     -48.989 -68.839  62.777 
ATOM   4320  C5   DG A 210     -49.498 -67.627  63.240 
ATOM   4321  C6   DG A 210     -50.590 -66.854  62.766 
ATOM   4322  O6   DG A 210     -51.344 -67.083  61.824 
ATOM   4323  N1   DG A 210     -50.763 -65.691  63.529 
ATOM   4324  C2   DG A 210     -49.983 -65.323  64.608 
ATOM   4325  N2   DG A 210     -50.311 -64.174  65.204 
ATOM   4326  N3   DG A 210     -48.959 -66.049  65.052 
ATOM   4327  C4   DG A 210     -48.778 -67.181  64.323 
ATOM   4328  P    DA A 211     -45.187 -68.988  69.473 
ATOM   4329  OP1  DA A 211     -43.776 -68.829  69.887 
ATOM   4330  OP2  DA A 211     -45.695 -70.377  69.416 
ATOM   4331  O5'  DA A 211     -46.130 -68.111  70.424 
ATOM   4332  C5'  DA A 211     -46.349 -66.724  70.103 
ATOM   4333  C4'  DA A 211     -47.816 -66.379  70.270 
ATOM   4334  O4'  DA A 211     -48.586 -66.627  69.060 
ATOM   4335  C3'  DA A 211     -48.564 -67.161  71.350 
ATOM   4336  O3'  DA A 211     -49.500 -66.295  71.980 
ATOM   4337  C2'  DA A 211     -49.335 -68.236  70.586 
ATOM   4338  C1'  DA A 211     -49.753 -67.354  69.414 
ATOM   4339  N9   DA A 211     -50.202 -68.120  68.217 
ATOM   4340  C8   DA A 211     -49.742 -69.321  67.758 
ATOM   4341  N7   DA A 211     -50.338 -69.734  66.683 
ATOM   4342  C5   DA A 211     -51.261 -68.736  66.406 
ATOM   4343  C6   DA A 211     -52.210 -68.579  65.383 
ATOM   4344  N6   DA A 211     -52.393 -69.473  64.401 
ATOM   4345  N1   DA A 211     -52.967 -67.467  65.406 
ATOM   4346  C2   DA A 211     -52.780 -66.582  66.384 
ATOM   4347  N3   DA A 211     -51.930 -66.620  67.387 
ATOM   4348  C4   DA A 211     -51.185 -67.743  67.341 
ATOM   4349  P    DA A 212     -49.713 -66.401  73.563 
ATOM   4350  OP1  DA A 212     -48.674 -65.609  74.258 
ATOM   4351  OP2  DA A 212     -49.815 -67.824  73.955 
ATOM   4352  O5'  DA A 212     -51.137 -65.693  73.738 
ATOM   4353  C5'  DA A 212     -51.520 -64.658  72.814 
ATOM   4354  C4'  DA A 212     -52.964 -64.850  72.390 
ATOM   4355  O4'  DA A 212     -53.091 -65.725  71.233 
ATOM   4356  C3'  DA A 212     -53.884 -65.483  73.433 
ATOM   4357  O3'  DA A 212     -55.169 -64.879  73.339 
ATOM   4358  C2'  DA A 212     -54.002 -66.946  73.009 
ATOM   4359  C1'  DA A 212     -54.096 -66.688  71.508 
ATOM   4360  N9   DA A 212     -53.824 -67.892  70.675 
ATOM   4361  C8   DA A 212     -52.953 -68.914  70.920 
ATOM   4362  N7   DA A 212     -52.942 -69.828  69.999 
ATOM   4363  C5   DA A 212     -53.876 -69.380  69.074 
ATOM   4364  C6   DA A 212     -54.331 -69.910  67.856 
ATOM   4365  N6   DA A 212     -53.883 -71.063  67.337 
ATOM   4366  N1   DA A 212     -55.267 -69.211  67.187 
ATOM   4367  C2   DA A 212     -55.707 -68.066  67.708 
ATOM   4368  N3   DA A 212     -55.358 -67.476  68.830 
ATOM   4369  C4   DA A 212     -54.422 -68.196  69.479 
ATOM   4370  P    DA A 213     -55.980 -64.568  74.683 
ATOM   4371  OP1  DA A 213     -55.531 -63.274  75.245 
ATOM   4372  OP2  DA A 213     -55.900 -65.732  75.593 
ATOM   4373  O5'  DA A 213     -57.472 -64.423  74.126 
ATOM   4374  C5'  DA A 213     -57.673 -63.942  72.783 
ATOM   4375  C4'  DA A 213     -58.728 -64.778  72.085 
ATOM   4376  O4'  DA A 213     -58.164 -65.946  71.424 
ATOM   4377  C3'  DA A 213     -59.821 -65.355  72.984 
ATOM   4378  O3'  DA A 213     -61.056 -65.334  72.280 
ATOM   4379  C2'  DA A 213     -59.413 -66.811  73.204 
ATOM   4380  C1'  DA A 213     -58.941 -67.079  71.779 
ATOM   4381  N9   DA A 213     -58.080 -68.289  71.650 
ATOM   4382  C8   DA A 213     -57.174 -68.785  72.543 
ATOM   4383  N7   DA A 213     -56.577 -69.863  72.141 
ATOM   4384  C5   DA A 213     -57.125 -70.102  70.888 
ATOM   4385  C6   DA A 213     -56.905 -71.109  69.934 
ATOM   4386  N6   DA A 213     -56.031 -72.111  70.104 
ATOM   4387  N1   DA A 213     -57.620 -71.049  68.795 
ATOM   4388  C2   DA A 213     -58.487 -70.051  68.631 
ATOM   4389  N3   DA A 213     -58.776 -69.060  69.447 
ATOM   4390  C4   DA A 213     -58.048 -69.143  70.580 
ATOM   4391  P    DT A 214     -62.395 -64.951  73.070 
ATOM   4392  OP1  DT A 214     -62.528 -63.478  73.134 
ATOM   4393  OP2  DT A 214     -62.426 -65.663  74.366 
ATOM   4394  O5'  DT A 214     -63.517 -65.551  72.100 
ATOM   4395  C5'  DT A 214     -63.255 -65.615  70.685 
ATOM   4396  C4'  DT A 214     -63.707 -66.953  70.136 
ATOM   4397  O4'  DT A 214     -62.668 -67.970  70.223 
ATOM   4398  C3'  DT A 214     -64.906 -67.590  70.837 
ATOM   4399  O3'  DT A 214     -65.713 -68.248  69.867 
ATOM   4400  C2'  DT A 214     -64.297 -68.647  71.760 
ATOM   4401  C1'  DT A 214     -63.236 -69.144  70.783 
ATOM   4402  N1   DT A 214     -62.143 -69.922  71.431 
ATOM   4403  C2   DT A 214     -61.602 -70.958  70.710 
ATOM   4404  O2   DT A 214     -61.976 -71.253  69.588 
ATOM   4405  N3   DT A 214     -60.592 -71.658  71.343 
ATOM   4406  C4   DT A 214     -60.093 -71.412  72.606 
ATOM   4407  O4   DT A 214     -59.185 -72.107  73.067 
ATOM   4408  C5   DT A 214     -60.724 -70.305  73.284 
ATOM   4409  C7   DT A 214     -60.241 -69.968  74.663 
ATOM   4410  C6   DT A 214     -61.709 -69.608  72.692 
ATOM   4411  P    DA A 215     -67.305 -68.169  70.000 
ATOM   4412  OP1  DA A 215     -67.792 -66.908  69.395 
ATOM   4413  OP2  DA A 215     -67.699 -68.408  71.406 
ATOM   4414  O5'  DA A 215     -67.760 -69.409  69.097 
ATOM   4415  C5'  DA A 215     -66.935 -69.801  67.984 
ATOM   4416  C4'  DA A 215     -66.799 -71.310  67.947 
ATOM   4417  O4'  DA A 215     -65.681 -71.787  68.751 
ATOM   4418  C3'  DA A 215     -67.996 -72.100  68.475 
ATOM   4419  O3'  DA A 215     -68.158 -73.274  67.687 
ATOM   4420  C2'  DA A 215     -67.592 -72.517  69.889 
ATOM   4421  C1'  DA A 215     -66.139 -72.856  69.565 
ATOM   4422  N9   DA A 215     -65.261 -72.933  70.765 
ATOM   4423  C8   DA A 215     -65.324 -72.194  71.912 
ATOM   4424  N7   DA A 215     -64.411 -72.499  72.782 
ATOM   4425  C5   DA A 215     -63.689 -73.512  72.169 
ATOM   4426  C6   DA A 215     -62.578 -74.267  72.582 
ATOM   4427  N6   DA A 215     -61.973 -74.106  73.768 
ATOM   4428  N1   DA A 215     -62.110 -75.196  71.729 
ATOM   4429  C2   DA A 215     -62.714 -75.351  70.552 
ATOM   4430  N3   DA A 215     -63.752 -74.710  70.061 
ATOM   4431  C4   DA A 215     -64.201 -73.786  70.934 
ATOM   4432  P    DT A 216     -69.637 -73.756  67.310 
ATOM   4433  OP1  DT A 216     -70.110 -73.018  66.117 
ATOM   4434  OP2  DT A 216     -70.504 -73.681  68.506 
ATOM   4435  O5'  DT A 216     -69.380 -75.289  66.927 
ATOM   4436  C5'  DT A 216     -68.106 -75.666  66.374 
ATOM   4437  C4'  DT A 216     -67.620 -76.950  67.019 
ATOM   4438  O4'  DT A 216     -66.853 -76.705  68.232 
ATOM   4439  C3'  DT A 216     -68.710 -77.925  67.462 
ATOM   4440  O3'  DT A 216     -68.259 -79.255  67.234 
ATOM   4441  C2'  DT A 216     -68.836 -77.706  68.970 
ATOM   4442  C1'  DT A 216     -67.343 -77.562  69.252 
ATOM   4443  N1   DT A 216     -67.040 -76.935  70.569 
ATOM   4444  C2   DT A 216     -65.920 -77.378  71.230 
ATOM   4445  O2   DT A 216     -65.187 -78.244  70.785 
ATOM   4446  N3   DT A 216     -65.672 -76.774  72.447 
ATOM   4447  C4   DT A 216     -66.433 -75.788  73.043 
ATOM   4448  O4   DT A 216     -66.110 -75.323  74.137 
ATOM   4449  C5   DT A 216     -67.588 -75.389  72.272 
ATOM   4450  C7   DT A 216     -68.470 -74.321  72.849 
ATOM   4451  C6   DT A 216     -67.852 -75.960  71.086 
ATOM   4452  P    DC A 217     -69.297 -80.344  66.689 
ATOM   4453  OP1  DC A 217     -69.398 -80.238  65.216 
ATOM   4454  OP2  DC A 217     -70.569 -80.234  67.436 
ATOM   4455  O5'  DC A 217     -68.559 -81.708  67.082 
ATOM   4456  C5'  DC A 217     -67.120 -81.734  67.132 
ATOM   4457  C4'  DC A 217     -66.658 -82.480  68.368 
ATOM   4458  O4'  DC A 217     -66.535 -81.608  69.528 
ATOM   4459  C3'  DC A 217     -67.575 -83.604  68.848 
ATOM   4460  O3'  DC A 217     -66.776 -84.670  69.344 
ATOM   4461  C2'  DC A 217     -68.353 -82.998  70.016 
ATOM   4462  C1'  DC A 217     -67.185 -82.229  70.626 
ATOM   4463  N1   DC A 217     -67.602 -81.164  71.580 
ATOM   4464  C2   DC A 217     -66.782 -80.917  72.678 
ATOM   4465  O2   DC A 217     -65.751 -81.586  72.813 
ATOM   4466  N3   DC A 217     -67.145 -79.950  73.558 
ATOM   4467  C4   DC A 217     -68.270 -79.248  73.375 
ATOM   4468  N4   DC A 217     -68.581 -78.315  74.263 
ATOM   4469  C5   DC A 217     -69.128 -79.486  72.254 
ATOM   4470  C6   DC A 217     -68.748 -80.457  71.385 
ATOM   4471  P    DT A 218     -67.216 -86.179  69.037 
ATOM   4472  OP1  DT A 218     -66.726 -86.576  67.697 
ATOM   4473  OP2  DT A 218     -68.669 -86.328  69.267 
ATOM   4474  O5'  DT A 218     -66.409 -86.979  70.163 
ATOM   4475  C5'  DT A 218     -65.153 -86.451  70.631 
ATOM   4476  C4'  DT A 218     -65.078 -86.554  72.142 
ATOM   4477  O4'  DT A 218     -65.646 -85.389  72.807 
ATOM   4478  C3'  DT A 218     -65.823 -87.733  72.766 
ATOM   4479  O3'  DT A 218     -65.073 -88.218  73.874 
ATOM   4480  C2'  DT A 218     -67.129 -87.134  73.289 
ATOM   4481  C1'  DT A 218     -66.526 -85.839  73.825 
ATOM   4482  N1   DT A 218     -67.532 -84.769  74.074 
ATOM   4483  C2   DT A 218     -67.303 -83.930  75.139 
ATOM   4484  O2   DT A 218     -66.329 -84.032  75.865 
ATOM   4485  N3   DT A 218     -68.256 -82.951  75.339 
ATOM   4486  C4   DT A 218     -69.391 -82.747  74.582 
ATOM   4487  O4   DT A 218     -70.173 -81.834  74.859 
ATOM   4488  C5   DT A 218     -69.545 -83.676  73.488 
ATOM   4489  C7   DT A 218     -70.755 -83.524  72.612 
ATOM   4490  C6   DT A 218     -68.634 -84.637  73.270 
ATOM   4491  P    DC A 219     -64.986 -89.797  74.120 
ATOM   4492  OP1  DC A 219     -63.914 -90.372  73.277 
ATOM   4493  OP2  DC A 219     -66.329 -90.398  73.963 
ATOM   4494  O5'  DC A 219     -64.550 -89.853  75.658 
ATOM   4495  C5'  DC A 219     -63.757 -88.779  76.198 
ATOM   4496  C4'  DC A 219     -64.285 -88.379  77.561 
ATOM   4497  O4'  DC A 219     -65.328 -87.366  77.477 
ATOM   4498  C3'  DC A 219     -64.924 -89.499  78.382 
ATOM   4499  O3'  DC A 219     -64.603 -89.305  79.754 
ATOM   4500  C2'  DC A 219     -66.429 -89.299  78.203 
ATOM   4501  C1'  DC A 219     -66.417 -87.776  78.289 
ATOM   4502  N1   DC A 219     -67.654 -87.136  77.762 
ATOM   4503  C2   DC A 219     -68.101 -85.974  78.386 
ATOM   4504  O2   DC A 219     -67.458 -85.526  79.343 
ATOM   4505  N3   DC A 219     -69.228 -85.376  77.921 
ATOM   4506  C4   DC A 219     -69.896 -85.893  76.883 
ATOM   4507  N4   DC A 219     -70.989 -85.273  76.466 
ATOM   4508  C5   DC A 219     -69.454 -87.088  76.227 
ATOM   4509  C6   DC A 219     -68.326 -87.671  76.707 
ATOM   4510  P    DA A 220     -64.261 -90.580  80.659 
ATOM   4511  OP1  DA A 220     -62.837 -90.943  80.486 
ATOM   4512  OP2  DA A 220     -65.242 -91.655  80.392 
ATOM   4513  O5'  DA A 220     -64.493 -89.995  82.130 
ATOM   4514  C5'  DA A 220     -64.262 -88.594  82.369 
ATOM   4515  C4'  DA A 220     -65.379 -88.022  83.219 
ATOM   4516  O4'  DA A 220     -66.500 -87.549  82.418 
ATOM   4517  C3'  DA A 220     -66.020 -88.990  84.214 
ATOM   4518  O3'  DA A 220     -66.343 -88.281  85.403 
ATOM   4519  C2'  DA A 220     -67.320 -89.431  83.543 
ATOM   4520  C1'  DA A 220     -67.699 -88.065  82.976 
ATOM   4521  N9   DA A 220     -68.723 -88.127  81.897 
ATOM   4522  C8   DA A 220     -68.897 -89.091  80.947 
ATOM   4523  N7   DA A 220     -69.886 -88.861  80.140 
ATOM   4524  C5   DA A 220     -70.408 -87.655  80.586 
ATOM   4525  C6   DA A 220     -71.481 -86.866  80.143 
ATOM   4526  N6   DA A 220     -72.259 -87.190  79.101 
ATOM   4527  N1   DA A 220     -71.729 -85.724  80.813 
ATOM   4528  C2   DA A 220     -70.954 -85.406  81.848 
ATOM   4529  N3   DA A 220     -69.930 -86.060  82.351 
ATOM   4530  C4   DA A 220     -69.703 -87.198  81.662 
ATOM   4531  P    DG A 221     -66.115 -88.994  86.818 
ATOM   4532  OP1  DG A 221     -64.703 -88.834  87.233 
ATOM   4533  OP2  DG A 221     -66.622 -90.382  86.761 
ATOM   4534  O5'  DG A 221     -67.057 -88.117  87.769 
ATOM   4535  C5'  DG A 221     -67.276 -86.730  87.448 
ATOM   4536  C4'  DG A 221     -68.743 -86.385  87.616 
ATOM   4537  O4'  DG A 221     -69.514 -86.633  86.405 
ATOM   4538  C3'  DG A 221     -69.491 -87.167  88.696 
ATOM   4539  O3'  DG A 221     -70.427 -86.301  89.326 
ATOM   4540  C2'  DG A 221     -70.263 -88.242  87.931 
ATOM   4541  C1'  DG A 221     -70.681 -87.360  86.759 
ATOM   4542  N9   DG A 221     -71.129 -88.126  85.563 
ATOM   4543  C8   DG A 221     -70.678 -89.337  85.085 
ATOM   4544  N7   DG A 221     -71.288 -89.743  83.998 
ATOM   4545  C5   DG A 221     -72.209 -88.729  83.738 
ATOM   4546  C6   DG A 221     -73.158 -88.603  82.689 
ATOM   4547  O6   DG A 221     -73.384 -89.373  81.759 
ATOM   4548  N1   DG A 221     -73.892 -87.415  82.803 
ATOM   4549  C2   DG A 221     -73.731 -86.472  83.799 
ATOM   4550  N2   DG A 221     -74.530 -85.404  83.732 
ATOM   4551  N3   DG A 221     -72.840 -86.591  84.782 
ATOM   4552  C4   DG A 221     -72.120 -87.738  84.686 
ATOM   4553  P    DG A 222     -70.641 -86.407  90.909 
ATOM   4554  OP1  DG A 222     -69.601 -85.615  91.603 
ATOM   4555  OP2  DG A 222     -70.743 -87.830  91.300 
ATOM   4556  O5'  DG A 222     -72.064 -85.699  91.084 
ATOM   4557  C5'  DG A 222     -72.448 -84.664  90.159 
ATOM   4558  C4'  DG A 222     -73.891 -84.856  89.735 
ATOM   4559  O4'  DG A 222     -74.019 -85.731  88.578 
ATOM   4560  C3'  DG A 222     -74.812 -85.488  90.779 
ATOM   4561  O3'  DG A 222     -76.097 -84.885  90.685 
ATOM   4562  C2'  DG A 222     -74.930 -86.952  90.355 
ATOM   4563  C1'  DG A 222     -75.024 -86.694  88.854 
ATOM   4564  N9   DG A 222     -74.752 -87.898  88.021 
ATOM   4565  C8   DG A 222     -73.878 -88.938  88.251 
ATOM   4566  N7   DG A 222     -73.877 -89.853  87.313 
ATOM   4567  C5   DG A 222     -74.818 -89.388  86.396 
ATOM   4568  C6   DG A 222     -75.255 -89.951  85.170 
ATOM   4569  O6   DG A 222     -74.896 -90.995  84.631 
ATOM   4570  N1   DG A 222     -76.226 -89.149  84.554 
ATOM   4571  C2   DG A 222     -76.710 -87.958  85.058 
ATOM   4572  N2   DG A 222     -77.635 -87.341  84.319 
ATOM   4573  N3   DG A 222     -76.299 -87.429  86.209 
ATOM   4574  C4   DG A 222     -75.358 -88.196  86.818 
ATOM   4575  P    DC A 223     -76.908 -84.574  92.029 
ATOM   4576  OP1  DC A 223     -76.458 -83.280  92.591 
ATOM   4577  OP2  DC A 223     -76.828 -85.738  92.938 
ATOM   4578  O5'  DC A 223     -78.400 -84.429  91.471 
ATOM   4579  C5'  DC A 223     -78.600 -83.948  90.128 
ATOM   4580  C4'  DC A 223     -79.656 -84.783  89.431 
ATOM   4581  O4'  DC A 223     -79.092 -85.951  88.770 
ATOM   4582  C3'  DC A 223     -80.749 -85.361  90.330 
ATOM   4583  O3'  DC A 223     -81.984 -85.339  89.625 
ATOM   4584  C2'  DC A 223     -80.340 -86.817  90.550 
ATOM   4585  C1'  DC A 223     -79.869 -87.085  89.124 
ATOM   4586  N1   DC A 223     -79.008 -88.295  88.995 
ATOM   4587  C2   DC A 223     -79.113 -89.044  87.827 
ATOM   4588  O2   DC A 223     -79.908 -88.679  86.953 
ATOM   4589  N3   DC A 223     -78.338 -90.151  87.690 
ATOM   4590  C4   DC A 223     -77.489 -90.513  88.660 
ATOM   4591  N4   DC A 223     -76.755 -91.600  88.480 
ATOM   4592  C5   DC A 223     -77.366 -89.756  89.870 
ATOM   4593  C6   DC A 223     -78.150 -88.654  89.988 
ATOM   4594  P    DT A 224     -83.322 -84.956  90.415 
ATOM   4595  OP1  DT A 224     -83.455 -83.484  90.480 
ATOM   4596  OP2  DT A 224     -83.354 -85.669  91.712 
ATOM   4597  O5'  DT A 224     -84.444 -85.557  89.445 
ATOM   4598  C5'  DT A 224     -84.183 -85.621  88.031 
ATOM   4599  C4'  DT A 224     -84.635 -86.959  87.481 
ATOM   4600  O4'  DT A 224     -83.595 -87.976  87.568 
ATOM   4601  C3'  DT A 224     -85.834 -87.596  88.183 
ATOM   4602  O3'  DT A 224     -86.640 -88.254  87.213 
ATOM   4603  C2'  DT A 224     -85.225 -88.653  89.105 
ATOM   4604  C1'  DT A 224     -84.164 -89.149  88.129 
ATOM   4605  N1   DT A 224     -83.071 -89.928  88.776 
ATOM   4606  C2   DT A 224     -82.530 -90.964  88.055 
ATOM   4607  O2   DT A 224     -82.904 -91.259  86.934 
ATOM   4608  N3   DT A 224     -81.520 -91.664  88.689 
ATOM   4609  C4   DT A 224     -81.020 -91.417  89.951 
ATOM   4610  O4   DT A 224     -80.113 -92.113  90.412 
ATOM   4611  C5   DT A 224     -81.652 -90.311  90.629 
ATOM   4612  C7   DT A 224     -81.168 -89.974  92.009 
ATOM   4613  C6   DT A 224     -82.636 -89.614  90.037 
ATOM   4614  P    DA A 225     -88.233 -88.175  87.346 
ATOM   4615  OP1  DA A 225     -88.719 -86.913  86.741 
ATOM   4616  OP2  DA A 225     -88.626 -88.414  88.751 
ATOM   4617  O5'  DA A 225     -88.688 -89.415  86.443 
ATOM   4618  C5'  DA A 225     -87.862 -89.807  85.330 
ATOM   4619  C4'  DA A 225     -87.726 -91.316  85.293 
ATOM   4620  O4'  DA A 225     -86.609 -91.793  86.096 
ATOM   4621  C3'  DA A 225     -88.924 -92.106  85.821 
ATOM   4622  O3'  DA A 225     -89.085 -93.280  85.033 
ATOM   4623  C2'  DA A 225     -88.519 -92.523  87.235 
ATOM   4624  C1'  DA A 225     -87.067 -92.862  86.911 
ATOM   4625  N9   DA A 225     -86.188 -92.939  88.110 
ATOM   4626  C8   DA A 225     -86.251 -92.200  89.258 
ATOM   4627  N7   DA A 225     -85.339 -92.504  90.128 
ATOM   4628  C5   DA A 225     -84.617 -93.518  89.515 
ATOM   4629  C6   DA A 225     -83.505 -94.272  89.927 
ATOM   4630  N6   DA A 225     -82.900 -94.112  91.113 
ATOM   4631  N1   DA A 225     -83.037 -95.202  89.074 
ATOM   4632  C2   DA A 225     -83.641 -95.357  87.898 
ATOM   4633  N3   DA A 225     -84.679 -94.716  87.406 
ATOM   4634  C4   DA A 225     -85.129 -93.792  88.280 
ATOM   4635  P    DA A 226     -90.564 -93.762  84.655 
ATOM   4636  OP1  DA A 226     -91.038 -93.024  83.463 
ATOM   4637  OP2  DA A 226     -91.431 -93.687  85.851 
ATOM   4638  O5'  DA A 226     -90.308 -95.295  84.273 
ATOM   4639  C5'  DA A 226     -89.033 -95.672  83.719 
ATOM   4640  C4'  DA A 226     -88.547 -96.956  84.364 
ATOM   4641  O4'  DA A 226     -87.780 -96.711  85.578 
ATOM   4642  C3'  DA A 226     -89.637 -97.931  84.808 
ATOM   4643  O3'  DA A 226     -89.186 -99.261  84.580 
ATOM   4644  C2'  DA A 226     -89.763 -97.712  86.315 
ATOM   4645  C1'  DA A 226     -88.270 -97.568  86.598 
ATOM   4646  N9   DA A 226     -87.967 -96.940  87.915 
ATOM   4647  C8   DA A 226     -88.664 -95.966  88.569 
ATOM   4648  N7   DA A 226     -88.146 -95.626  89.708 
ATOM   4649  C5   DA A 226     -87.022 -96.433  89.818 
ATOM   4650  C6   DA A 226     -86.035 -96.554  90.811 
ATOM   4651  N6   DA A 226     -86.024 -95.825  91.936 
ATOM   4652  N1   DA A 226     -85.057 -97.455  90.605 
ATOM   4653  C2   DA A 226     -85.073 -98.177  89.485 
ATOM   4654  N3   DA A 226     -85.936 -98.152  88.494 
ATOM   4655  C4   DA A 226     -86.905 -97.242  88.724 
ATOM   4656  P    DT A 227     -90.224-100.350  84.035 
ATOM   4657  OP1  DT A 227     -90.325-100.244  82.561 
ATOM   4658  OP2  DT A 227     -91.496-100.240  84.782 
ATOM   4659  O5'  DT A 227     -89.486-101.714  84.427 
ATOM   4660  C5'  DT A 227     -88.048-101.740  84.478 
ATOM   4661  C4'  DT A 227     -87.586-102.486  85.713 
ATOM   4662  O4'  DT A 227     -87.462-101.614  86.874 
ATOM   4663  C3'  DT A 227     -88.503-103.610  86.193 
ATOM   4664  O3'  DT A 227     -87.703-104.676  86.690 
ATOM   4665  C2'  DT A 227     -89.281-103.003  87.361 
ATOM   4666  C1'  DT A 227     -88.113-102.235  87.972 
ATOM   4667  N1   DT A 227     -88.530-101.170  88.925 
ATOM   4668  C2   DT A 227     -87.710-100.938  90.003 
ATOM   4669  O2   DT A 227     -86.679-101.560  90.198 
ATOM   4670  N3   DT A 227     -88.129 -99.944  90.865 
ATOM   4671  C4   DT A 227     -89.272 -99.181  90.741 
ATOM   4672  O4   DT A 227     -89.543 -98.318  91.579 
ATOM   4673  C5   DT A 227     -90.068 -99.497  89.580 
ATOM   4674  C7   DT A 227     -91.331 -98.714  89.369 
ATOM   4675  C6   DT A 227     -89.685-100.460  88.725 
ATOM   4676  P    DG A 228     -88.143-106.185  86.382 
ATOM   4677  OP1  DG A 228     -87.653-106.582  85.043 
ATOM   4678  OP2  DG A 228     -89.597-106.334  86.612 
ATOM   4679  O5'  DG A 228     -87.336-106.985  87.509 
ATOM   4680  C5'  DG A 228     -86.080-106.457  87.977 
ATOM   4681  C4'  DG A 228     -86.006-106.560  89.488 
ATOM   4682  O4'  DG A 228     -86.574-105.394  90.152 
ATOM   4683  C3'  DG A 228     -86.751-107.739  90.112 
ATOM   4684  O3'  DG A 228     -86.001-108.223  91.219 
ATOM   4685  C2'  DG A 228     -88.057-107.140  90.635 
ATOM   4686  C1'  DG A 228     -87.454-105.844  91.171 
ATOM   4687  N9   DG A 228     -88.459-104.775  91.420 
ATOM   4688  C8   DG A 228     -89.617-104.488  90.729 
ATOM   4689  N7   DG A 228     -90.288-103.470  91.210 
ATOM   4690  C5   DG A 228     -89.521-103.053  92.297 
ATOM   4691  C6   DG A 228     -89.738-101.990  93.213 
ATOM   4692  O6   DG A 228     -90.664-101.186  93.254 
ATOM   4693  N1   DG A 228     -88.711-101.918  94.165 
ATOM   4694  C2   DG A 228     -87.619-102.762  94.224 
ATOM   4695  N2   DG A 228     -86.749-102.527  95.209 
ATOM   4696  N3   DG A 228     -87.417-103.758  93.363 
ATOM   4697  C4   DG A 228     -88.404-103.841  92.434 
ATOM   4698  P    DT A 229     -85.914-109.803  91.466 
ATOM   4699  OP1  DT A 229     -84.842-110.378  90.623 
ATOM   4700  OP2  DT A 229     -87.257-110.404  91.308 
ATOM   4701  O5'  DT A 229     -85.477-109.859  93.004 
ATOM   4702  C5'  DT A 229     -84.684-108.785  93.544 
ATOM   4703  C4'  DT A 229     -85.213-108.384  94.907 
ATOM   4704  O4'  DT A 229     -86.255-107.372  94.822 
ATOM   4705  C3'  DT A 229     -85.852-109.505  95.727 
ATOM   4706  O3'  DT A 229     -85.531-109.311  97.099 
ATOM   4707  C2'  DT A 229     -87.357-109.305  95.548 
ATOM   4708  C1'  DT A 229     -87.345-107.782  95.635 
ATOM   4709  N1   DT A 229     -88.582-107.142  95.108 
ATOM   4710  C2   DT A 229     -89.009-105.996  95.735 
ATOM   4711  O2   DT A 229     -88.424-105.501  96.681 
ATOM   4712  N3   DT A 229     -90.161-105.432  95.219 
ATOM   4713  C4   DT A 229     -90.899-105.907  94.154 
ATOM   4714  O4   DT A 229     -91.914-105.315  93.782 
ATOM   4715  C5   DT A 229     -90.372-107.114  93.562 
ATOM   4716  C7   DT A 229     -91.117-107.698  92.398 
ATOM   4717  C6   DT A 229     -89.255-107.684  94.044 
ATOM   4718  P    DC A 230     -85.188-110.586  98.004 
ATOM   4719  OP1  DC A 230     -83.764-110.949  97.831 
ATOM   4720  OP2  DC A 230     -86.169-111.661  97.737 
ATOM   4721  O5'  DC A 230     -85.420-110.001  99.476 
ATOM   4722  C5'  DC A 230     -85.190-108.600  99.714 
ATOM   4723  C4'  DC A 230     -86.307-108.028 100.565 
ATOM   4724  O4'  DC A 230     -87.428-107.555  99.764 
ATOM   4725  C3'  DC A 230     -86.947-108.996 101.560 
ATOM   4726  O3'  DC A 230     -87.270-108.286 102.749 
ATOM   4727  C2'  DC A 230     -88.248-109.437 100.888 
ATOM   4728  C1'  DC A 230     -88.626-108.071 100.322 
ATOM   4729  N1   DC A 230     -89.651-108.133  99.242 
ATOM   4730  C2   DC A 230     -90.570-107.090  99.160 
ATOM   4731  O2   DC A 230     -90.498-106.165  99.977 
ATOM   4732  N3   DC A 230     -91.513-107.127  98.183 
ATOM   4733  C4   DC A 230     -91.557-108.148  97.316 
ATOM   4734  N4   DC A 230     -92.495-108.139  96.382 
ATOM   4735  C5   DC A 230     -90.621-109.231  97.385 
ATOM   4736  C6   DC A 230     -89.687-109.175  98.369 
ATOM   4737  P    DG A 231     -87.042-109.000 104.164 
ATOM   4738  OP1  DG A 231     -85.631-108.840 104.579 
ATOM   4739  OP2  DG A 231     -87.550-110.388 104.107 
ATOM   4740  O5'  DG A 231     -87.985-108.123 105.115 
ATOM   4741  C5'  DG A 231     -88.204-106.736 104.794 
ATOM   4742  C4'  DG A 231     -89.671-106.391 104.961 
ATOM   4743  O4'  DG A 231     -90.441-106.639 103.751 
ATOM   4744  C3'  DG A 231     -90.419-107.173 106.041 
ATOM   4745  O3'  DG A 231     -91.355-106.306 106.671 
ATOM   4746  C2'  DG A 231     -91.190-108.248 105.277 
ATOM   4747  C1'  DG A 231     -91.608-107.365 104.105 
ATOM   4748  N9   DG A 231     -92.057-108.131 102.908 
ATOM   4749  C8   DG A 231     -91.606-109.343 102.430 
ATOM   4750  N7   DG A 231     -92.216-109.748 101.343 
ATOM   4751  C5   DG A 231     -93.136-108.735 101.083 
ATOM   4752  C6   DG A 231     -94.085-108.609 100.034 
ATOM   4753  O6   DG A 231     -94.311-109.379  99.105 
ATOM   4754  N1   DG A 231     -94.820-107.421 100.149 
ATOM   4755  C2   DG A 231     -94.659-106.478 101.145 
ATOM   4756  N2   DG A 231     -95.458-105.410 101.077 
ATOM   4757  N3   DG A 231     -93.768-106.596 102.128 
ATOM   4758  C4   DG A 231     -93.047-107.743 102.032 
ATOM   4759  P    DT A 232     -91.568-106.413 108.254 
ATOM   4760  OP1  DT A 232     -90.529-105.621 108.949 
ATOM   4761  OP2  DT A 232     -91.670-107.836 108.646 
ATOM   4762  O5'  DT A 232     -92.992-105.705 108.429 
ATOM   4763  C5'  DT A 232     -93.375-104.670 107.505 
ATOM   4764  C4'  DT A 232     -94.819-104.862 107.081 
ATOM   4765  O4'  DT A 232     -94.946-105.737 105.924 
ATOM   4766  C3'  DT A 232     -95.739-105.494 108.124 
ATOM   4767  O3'  DT A 232     -97.024-104.891 108.030 
ATOM   4768  C2'  DT A 232     -95.857-106.958 107.700 
ATOM   4769  C1'  DT A 232     -95.951-106.700 106.200 
ATOM   4770  N1   DT A 232     -95.679-107.904 105.366 
ATOM   4771  C2   DT A 232     -96.386-108.026 104.194 
ATOM   4772  O2   DT A 232     -97.205-107.203 103.825 
ATOM   4773  N3   DT A 232     -96.108-109.156 103.449 
ATOM   4774  C4   DT A 232     -95.204-110.147 103.772 
ATOM   4775  O4   DT A 232     -95.041-111.114 103.023 
ATOM   4776  C5   DT A 232     -94.512-109.930 105.020 
ATOM   4777  C7   DT A 232     -93.510-110.963 105.445 
ATOM   4778  C6   DT A 232     -94.763-108.842 105.764 
ATOM   4779  P    DC A 233     -97.835-104.579 109.374 
ATOM   4780  OP1  DC A 233     -97.386-103.285 109.936 
ATOM   4781  OP2  DC A 233     -97.755-105.744 110.284 
ATOM   4782  O5'  DC A 233     -99.327-104.435 108.817 
ATOM   4783  C5'  DC A 233     -99.528-103.954 107.474 
ATOM   4784  C4'  DC A 233    -100.583-104.789 106.776 
ATOM   4785  O4'  DC A 233    -100.019-105.957 106.115 
ATOM   4786  C3'  DC A 233    -101.676-105.367 107.675 
ATOM   4787  O3'  DC A 233    -102.911-105.345 106.971 
ATOM   4788  C2'  DC A 233    -101.268-106.823 107.895 
ATOM   4789  C1'  DC A 233    -100.796-107.091 106.470 
ATOM   4790  N1   DC A 233     -99.935-108.301 106.341 
ATOM   4791  C2   DC A 233    -100.041-109.050 105.173 
ATOM   4792  O2   DC A 233    -100.836-108.685 104.298 
ATOM   4793  N3   DC A 233     -99.265-110.157 105.035 
ATOM   4794  C4   DC A 233     -98.417-110.519 106.005 
ATOM   4795  N4   DC A 233     -97.682-111.606 105.825 
ATOM   4796  C5   DC A 233     -98.294-109.762 107.216 
ATOM   4797  C6   DC A 233     -99.077-108.660 107.333 
ATOM   4798  P    DT A 234    -104.250-104.962 107.761 
ATOM   4799  OP1  DT A 234    -104.383-103.490 107.825 
ATOM   4800  OP2  DT A 234    -104.281-105.674 109.058 
ATOM   4801  O5'  DT A 234    -105.372-105.563 106.791 
ATOM   4802  C5'  DT A 234    -105.110-105.627 105.376 
ATOM   4803  C4'  DT A 234    -105.562-106.965 104.827 
ATOM   4804  O4'  DT A 234    -104.523-107.982 104.914 
ATOM   4805  C3'  DT A 234    -106.761-107.602 105.529 
ATOM   4806  O3'  DT A 234    -107.568-108.260 104.558 
ATOM   4807  C2'  DT A 234    -106.152-108.659 106.451 
ATOM   4808  C1'  DT A 234    -105.091-109.155 105.474 
ATOM   4809  N1   DT A 234    -103.998-109.934 106.122 
ATOM   4810  C2   DT A 234    -103.457-110.970 105.401 
ATOM   4811  O2   DT A 234    -103.831-111.265 104.279 
ATOM   4812  N3   DT A 234    -102.447-111.670 106.034 
ATOM   4813  C4   DT A 234    -101.948-111.423 107.297 
ATOM   4814  O4   DT A 234    -101.040-112.119 107.758 
ATOM   4815  C5   DT A 234    -102.579-110.317 107.975 
ATOM   4816  C7   DT A 234    -102.096-109.980 109.354 
ATOM   4817  C6   DT A 234    -103.564-109.619 107.383 
ATOM   4818  P    DG A 235    -109.160-108.181 104.691 
ATOM   4819  OP1  DG A 235    -109.647-106.919 104.086 
ATOM   4820  OP2  DG A 235    -109.554-108.419 106.097 
ATOM   4821  O5'  DG A 235    -109.615-109.421 103.788 
ATOM   4822  C5'  DG A 235    -108.790-109.813 102.676 
ATOM   4823  C4'  DG A 235    -108.654-111.322 102.638 
ATOM   4824  O4'  DG A 235    -107.536-111.799 103.442 
ATOM   4825  C3'  DG A 235    -109.851-112.112 103.167 
ATOM   4826  O3'  DG A 235    -110.013-113.285 102.379 
ATOM   4827  C2'  DG A 235    -109.447-112.529 104.580 
ATOM   4828  C1'  DG A 235    -107.994-112.868 104.256 
ATOM   4829  N9   DG A 235    -107.116-112.944 105.456 
ATOM   4830  C8   DG A 235    -107.164-112.209 106.620 
ATOM   4831  N7   DG A 235    -106.237-112.526 107.491 
ATOM   4832  C5   DG A 235    -105.523-113.543 106.859 
ATOM   4833  C6   DG A 235    -104.401-114.287 107.307 
ATOM   4834  O6   DG A 235    -103.794-114.199 108.372 
ATOM   4835  N1   DG A 235    -103.992-115.225 106.349 
ATOM   4836  C2   DG A 235    -104.589-115.419 105.119 
ATOM   4837  N2   DG A 235    -104.048-116.364 104.347 
ATOM   4838  N3   DG A 235    -105.642-114.720 104.699 
ATOM   4839  C4   DG A 235    -106.051-113.807 105.617 
ATOM   4840  P    DT A 236    -111.492-113.768 102.001 
ATOM   4841  OP1  DT A 236    -111.965-113.029 100.808 
ATOM   4842  OP2  DT A 236    -112.359-113.693 103.197 
ATOM   4843  O5'  DT A 236    -111.235-115.301 101.618 
ATOM   4844  C5'  DT A 236    -109.961-115.678 101.065 
ATOM   4845  C4'  DT A 236    -109.475-116.962 101.710 
ATOM   4846  O4'  DT A 236    -108.708-116.717 102.923 
ATOM   4847  C3'  DT A 236    -110.565-117.937 102.154 
ATOM   4848  O3'  DT A 236    -110.114-119.267 101.925 
ATOM   4849  C2'  DT A 236    -110.691-117.718 103.661 
ATOM   4850  C1'  DT A 236    -109.198-117.574 103.943 
ATOM   4851  N1   DT A 236    -108.895-116.946 105.260 
ATOM   4852  C2   DT A 236    -107.775-117.390 105.921 
ATOM   4853  O2   DT A 236    -107.042-118.255 105.476 
ATOM   4854  N3   DT A 236    -107.527-116.786 107.138 
ATOM   4855  C4   DT A 236    -108.288-115.800 107.734 
ATOM   4856  O4   DT A 236    -107.965-115.335 108.828 
ATOM   4857  C5   DT A 236    -109.443-115.401 106.963 
ATOM   4858  C7   DT A 236    -110.325-114.333 107.540 
ATOM   4859  C6   DT A 236    -109.707-115.972 105.777 
ATOM   4860  P    DA A 237    -111.152-120.355 101.380 
ATOM   4861  OP1  DA A 237    -111.253-120.250  99.907 
ATOM   4862  OP2  DA A 237    -112.424-120.246 102.127 
ATOM   4863  O5'  DA A 237    -110.414-121.720 101.773 
ATOM   4864  C5'  DA A 237    -108.975-121.745 101.823 
ATOM   4865  C4'  DA A 237    -108.513-122.492 103.059 
ATOM   4866  O4'  DA A 237    -108.390-121.620 104.219 
ATOM   4867  C3'  DA A 237    -109.430-123.616 103.539 
ATOM   4868  O3'  DA A 237    -108.631-124.682 104.035 
ATOM   4869  C2'  DA A 237    -110.208-123.009 104.707 
ATOM   4870  C1'  DA A 237    -109.040-122.241 105.317 
ATOM   4871  N9   DA A 237    -109.457-121.176 106.271 
ATOM   4872  C8   DA A 237    -110.567-120.380 106.222 
ATOM   4873  N7   DA A 237    -110.653-119.540 107.207 
ATOM   4874  C5   DA A 237    -109.519-119.796 107.965 
ATOM   4875  C6   DA A 237    -109.027-119.229 109.153 
ATOM   4876  N6   DA A 237    -109.647-118.242 109.815 
ATOM   4877  N1   DA A 237    -107.871-119.718 109.638 
ATOM   4878  C2   DA A 237    -107.259-120.700 108.976 
ATOM   4879  N3   DA A 237    -107.621-121.303 107.865 
ATOM   4880  C4   DA A 237    -108.781-120.796 107.400 
ATOM   4881  P    DT A 238    -109.071-126.191 103.728 
ATOM   4882  OP1  DT A 238    -108.581-126.587 102.388 
ATOM   4883  OP2  DT A 238    -110.524-126.340 103.958 
ATOM   4884  O5'  DT A 238    -108.264-126.991 104.854 
ATOM   4885  C5'  DT A 238    -107.008-126.463 105.322 
ATOM   4886  C4'  DT A 238    -106.933-126.565 106.833 
ATOM   4887  O4'  DT A 238    -107.501-125.400 107.498 
ATOM   4888  C3'  DT A 238    -107.678-127.745 107.457 
ATOM   4889  O3'  DT A 238    -106.928-128.229 108.565 
ATOM   4890  C2'  DT A 238    -108.984-127.146 107.980 
ATOM   4891  C1'  DT A 238    -108.381-125.850 108.516 
ATOM   4892  N1   DT A 238    -109.387-124.780 108.765 
ATOM   4893  C2   DT A 238    -109.158-123.942 109.830 
ATOM   4894  O2   DT A 238    -108.184-124.044 110.556 
ATOM   4895  N3   DT A 238    -110.111-122.963 110.030 
ATOM   4896  C4   DT A 238    -111.246-122.758 109.273 
ATOM   4897  O4   DT A 238    -112.028-121.846 109.550 
ATOM   4898  C5   DT A 238    -111.400-123.687 108.179 
ATOM   4899  C7   DT A 238    -112.610-123.535 107.303 
ATOM   4900  C6   DT A 238    -110.489-124.649 107.961 
ATOM   4901  P    DA A 239    -106.841-129.809 108.811 
ATOM   4902  OP1  DA A 239    -105.769-130.384 107.968 
ATOM   4903  OP2  DA A 239    -108.184-130.410 108.654 
ATOM   4904  O5'  DA A 239    -106.405-129.865 110.349 
ATOM   4905  C5'  DA A 239    -105.612-128.791 110.889 
ATOM   4906  C4'  DA A 239    -106.140-128.390 112.252 
ATOM   4907  O4'  DA A 239    -107.183-127.378 112.168 
ATOM   4908  C3'  DA A 239    -106.779-129.510 113.073 
ATOM   4909  O3'  DA A 239    -106.458-129.317 114.445 
ATOM   4910  C2'  DA A 239    -108.284-129.311 112.894 
ATOM   4911  C1'  DA A 239    -108.272-127.788 112.980 
ATOM   4912  N9   DA A 239    -109.509-127.148 112.453 
ATOM   4913  C8   DA A 239    -110.295-127.551 111.412 
ATOM   4914  N7   DA A 239    -111.315-126.779 111.193 
ATOM   4915  C5   DA A 239    -111.197-125.790 112.160 
ATOM   4916  C6   DA A 239    -111.979-124.661 112.461 
ATOM   4917  N6   DA A 239    -113.085-124.326 111.783 
ATOM   4918  N1   DA A 239    -111.579-123.888 113.488 
ATOM   4919  C2   DA A 239    -110.479-124.226 114.157 
ATOM   4920  N3   DA A 239    -109.674-125.249 113.970 
ATOM   4921  C4   DA A 239    -110.095-126.008 112.937 
ATOM   4922  P    DG A 240    -106.116-130.592 115.350 
ATOM   4923  OP1  DG A 240    -104.692-130.955 115.177 
ATOM   4924  OP2  DG A 240    -107.097-131.667 115.083 
ATOM   4925  O5'  DG A 240    -106.348-130.007 116.821 
ATOM   4926  C5'  DG A 240    -106.117-128.605 117.060 
ATOM   4927  C4'  DG A 240    -107.234-128.034 117.910 
ATOM   4928  O4'  DG A 240    -108.355-127.561 117.109 
ATOM   4929  C3'  DG A 240    -107.875-129.002 118.905 
ATOM   4930  O3'  DG A 240    -108.198-128.292 120.094 
ATOM   4931  C2'  DG A 240    -109.175-129.443 118.234 
ATOM   4932  C1'  DG A 240    -109.554-128.077 117.668 
ATOM   4933  N9   DG A 240    -110.578-128.139 116.588 
ATOM   4934  C8   DG A 240    -110.769-129.102 115.622 
ATOM   4935  N7   DG A 240    -111.771-128.856 114.813 
ATOM   4936  C5   DG A 240    -112.281-127.645 115.277 
ATOM   4937  C6   DG A 240    -113.373-126.871 114.803 
ATOM   4938  O6   DG A 240    -114.126-127.101 113.861 
ATOM   4939  N1   DG A 240    -113.545-125.709 115.566 
ATOM   4940  C2   DG A 240    -112.766-125.341 116.645 
ATOM   4941  N2   DG A 240    -113.093-124.191 117.240 
ATOM   4942  N3   DG A 240    -111.741-126.066 117.089 
ATOM   4943  C4   DG A 240    -111.560-127.198 116.359 
ATOM   4944  P    DT A 241    -107.970-129.006 121.509 
ATOM   4945  OP1  DT A 241    -106.558-128.846 121.924 
ATOM   4946  OP2  DT A 241    -108.477-130.394 121.452 
ATOM   4947  O5'  DT A 241    -108.912-128.128 122.460 
ATOM   4948  C5'  DT A 241    -109.131-126.742 122.139 
ATOM   4949  C4'  DT A 241    -110.598-126.397 122.307 
ATOM   4950  O4'  DT A 241    -111.369-126.645 121.097 
ATOM   4951  C3'  DT A 241    -111.346-127.178 123.387 
ATOM   4952  O3'  DT A 241    -112.282-126.312 124.017 
ATOM   4953  C2'  DT A 241    -112.118-128.253 122.622 
ATOM   4954  C1'  DT A 241    -112.536-127.371 121.450 
ATOM   4955  N1   DT A 241    -112.984-128.137 120.254 
ATOM   4956  C2   DT A 241    -113.990-127.586 119.498 
ATOM   4957  O2   DT A 241    -114.513-126.518 119.767 
ATOM   4958  N3   DT A 241    -114.380-128.324 118.397 
ATOM   4959  C4   DT A 241    -113.858-129.539 118.001 
ATOM   4960  O4   DT A 241    -114.289-130.107 116.995 
ATOM   4961  C5   DT A 241    -112.808-130.037 118.857 
ATOM   4962  C7   DT A 241    -112.185-131.355 118.497 
ATOM   4963  C6   DT A 241    -112.409-129.340 119.933 
ATOM   4964  P    DG A 242    -112.496-126.419 125.600 
ATOM   4965  OP1  DG A 242    -111.456-125.627 126.294 
ATOM   4966  OP2  DG A 242    -112.598-127.842 125.991 
ATOM   4967  O5'  DG A 242    -113.919-125.711 125.775 
ATOM   4968  C5'  DG A 242    -114.303-124.676 124.850 
ATOM   4969  C4'  DG A 242    -115.746-124.868 124.426 
ATOM   4970  O4'  DG A 242    -115.874-125.743 123.269 
ATOM   4971  C3'  DG A 242    -116.667-125.500 125.470 
ATOM   4972  O3'  DG A 242    -117.952-124.897 125.376 
ATOM   4973  C2'  DG A 242    -116.785-126.964 125.046 
ATOM   4974  C1'  DG A 242    -116.879-126.706 123.545 
ATOM   4975  N9   DG A 242    -116.607-127.910 122.712 
ATOM   4976  C8   DG A 242    -115.733-128.950 122.943 
ATOM   4977  N7   DG A 242    -115.732-129.865 122.005 
ATOM   4978  C5   DG A 242    -116.673-129.400 121.087 
ATOM   4979  C6   DG A 242    -117.111-129.963 119.861 
ATOM   4980  O6   DG A 242    -116.751-131.007 119.322 
ATOM   4981  N1   DG A 242    -118.081-129.161 119.245 
ATOM   4982  C2   DG A 242    -118.565-127.969 119.749 
ATOM   4983  N2   DG A 242    -119.490-127.353 119.010 
ATOM   4984  N3   DG A 242    -118.154-127.441 120.900 
ATOM   4985  C4   DG A 242    -117.213-128.207 121.509 
ATOM   4986  P    DT A 243    -118.763-124.585 126.720 
ATOM   4987  OP1  DT A 243    -118.313-123.291 127.282 
ATOM   4988  OP2  DT A 243    -118.683-125.750 127.629 
ATOM   4989  O5'  DT A 243    -120.255-124.441 126.162 
ATOM   4990  C5'  DT A 243    -120.455-123.960 124.819 
ATOM   4991  C4'  DT A 243    -121.511-124.795 124.122 
ATOM   4992  O4'  DT A 243    -120.947-125.963 123.461 
ATOM   4993  C3'  DT A 243    -122.604-125.373 125.021 
ATOM   4994  O3'  DT A 243    -123.839-125.351 124.316 
ATOM   4995  C2'  DT A 243    -122.195-126.829 125.241 
ATOM   4996  C1'  DT A 243    -121.724-127.097 123.816 
ATOM   4997  N1   DT A 243    -120.863-128.306 123.687 
ATOM   4998  C2   DT A 243    -120.978-129.035 122.528 
ATOM   4999  O2   DT A 243    -121.741-128.732 121.626 
ATOM   5000  N3   DT A 243    -120.166-130.150 122.444 
ATOM   5001  C4   DT A 243    -119.271-130.583 123.400 
ATOM   5002  O4   DT A 243    -118.596-131.598 123.213 
ATOM   5003  C5   DT A 243    -119.221-129.753 124.581 
ATOM   5004  C7   DT A 243    -118.272-130.155 125.671 
ATOM   5005  C6   DT A 243    -120.000-128.664 124.688 
ATOM   5006  P    DA A 244    -125.177-124.968 125.106 
ATOM   5007  OP1  DA A 244    -125.310-123.496 125.171 
ATOM   5008  OP2  DA A 244    -125.209-125.680 126.403 
ATOM   5009  O5'  DA A 244    -126.299-125.568 124.136 
ATOM   5010  C5'  DA A 244    -126.038-125.632 122.722 
ATOM   5011  C4'  DA A 244    -126.490-126.971 122.172 
ATOM   5012  O4'  DA A 244    -125.450-127.987 122.259 
ATOM   5013  C3'  DA A 244    -127.689-127.608 122.874 
ATOM   5014  O3'  DA A 244    -128.495-128.265 121.904 
ATOM   5015  C2'  DA A 244    -127.080-128.665 123.797 
ATOM   5016  C1'  DA A 244    -126.019-129.161 122.820 
ATOM   5017  N9   DA A 244    -124.926-129.940 123.467 
ATOM   5018  C8   DA A 244    -124.377-129.763 124.706 
ATOM   5019  N7   DA A 244    -123.435-130.609 124.987 
ATOM   5020  C5   DA A 244    -123.351-131.406 123.854 
ATOM   5021  C6   DA A 244    -122.533-132.498 123.523 
ATOM   5022  N6   DA A 244    -121.598-132.999 124.343 
ATOM   5023  N1   DA A 244    -122.711-133.061 122.312 
ATOM   5024  C2   DA A 244    -123.640-132.559 121.502 
ATOM   5025  N3   DA A 244    -124.459-131.549 121.700 
ATOM   5026  C4   DA A 244    -124.261-131.004 122.918 
ATOM   5027  P    DT A 245    -130.088-128.186 122.037 
ATOM   5028  OP1  DT A 245    -130.574-126.925 121.432 
ATOM   5029  OP2  DT A 245    -130.481-128.425 123.443 
ATOM   5030  O5'  DT A 245    -130.543-129.426 121.134 
ATOM   5031  C5'  DT A 245    -129.717-129.819 120.021 
ATOM   5032  C4'  DT A 245    -129.581-131.328 119.984 
ATOM   5033  O4'  DT A 245    -128.464-131.805 120.788 
ATOM   5034  C3'  DT A 245    -130.779-132.117 120.512 
ATOM   5035  O3'  DT A 245    -130.940-133.291 119.724 
ATOM   5036  C2'  DT A 245    -130.374-132.534 121.926 
ATOM   5037  C1'  DT A 245    -128.922-132.873 121.602 
ATOM   5038  N1   DT A 245    -128.043-132.950 122.801 
ATOM   5039  C2   DT A 245    -127.030-133.878 122.775 
ATOM   5040  O2   DT A 245    -126.832-134.619 121.828 
ATOM   5041  N3   DT A 245    -126.235-133.921 123.906 
ATOM   5042  C4   DT A 245    -126.369-133.132 125.030 
ATOM   5043  O4   DT A 245    -125.596-133.262 125.981 
ATOM   5044  C5   DT A 245    -127.461-132.190 124.963 
ATOM   5045  C7   DT A 245    -127.676-131.293 126.147 
ATOM   5046  C6   DT A 245    -128.249-132.126 123.877 
ATOM   5047  P    DG A 246    -132.419-133.774 119.346 
ATOM   5048  OP1  DG A 246    -132.893-133.035 118.154 
ATOM   5049  OP2  DG A 246    -133.286-133.699 120.542 
ATOM   5050  O5'  DG A 246    -132.163-135.307 118.964 
ATOM   5051  C5'  DG A 246    -130.888-135.684 118.411 
ATOM   5052  C4'  DG A 246    -130.402-136.967 119.056 
ATOM   5053  O4'  DG A 246    -129.635-136.723 120.269 
ATOM   5054  C3'  DG A 246    -131.492-137.943 119.499 
ATOM   5055  O3'  DG A 246    -131.041-139.272 119.271 
ATOM   5056  C2'  DG A 246    -131.618-137.724 121.006 
ATOM   5057  C1'  DG A 246    -130.125-137.579 121.289 
ATOM   5058  N9   DG A 246    -129.822-136.952 122.606 
ATOM   5059  C8   DG A 246    -130.513-135.970 123.281 
ATOM   5060  N7   DG A 246    -129.977-135.635 124.431 
ATOM   5061  C5   DG A 246    -128.853-136.455 124.522 
ATOM   5062  C6   DG A 246    -127.873-136.551 125.545 
ATOM   5063  O6   DG A 246    -127.795-135.922 126.596 
ATOM   5064  N1   DG A 246    -126.903-137.514 125.235 
ATOM   5065  C2   DG A 246    -126.882-138.283 124.087 
ATOM   5066  N2   DG A 246    -125.869-139.146 123.979 
ATOM   5067  N3   DG A 246    -127.801-138.192 123.128 
ATOM   5068  C4   DG A 246    -128.750-137.262 123.414 
ATOM   5069  P    DC A 247    -132.079-140.361 118.726 
ATOM   5070  OP1  DC A 247    -132.181-140.256 117.252 
ATOM   5071  OP2  DC A 247    -133.351-140.252 119.473 
ATOM   5072  O5'  DC A 247    -131.341-141.726 119.118 
ATOM   5073  C5'  DC A 247    -129.903-141.751 119.169 
ATOM   5074  C4'  DC A 247    -129.441-142.497 120.404 
ATOM   5075  O4'  DC A 247    -129.317-141.626 121.565 
ATOM   5076  C3'  DC A 247    -130.358-143.622 120.885 
ATOM   5077  O3'  DC A 247    -129.558-144.688 121.381 
ATOM   5078  C2'  DC A 247    -131.136-143.015 122.052 
ATOM   5079  C1'  DC A 247    -129.968-142.247 122.663 
ATOM   5080  N1   DC A 247    -130.385-141.181 123.616 
ATOM   5081  C2   DC A 247    -129.564-140.934 124.714 
ATOM   5082  O2   DC A 247    -128.533-141.603 124.850 
ATOM   5083  N3   DC A 247    -129.928-139.968 125.595 
ATOM   5084  C4   DC A 247    -131.053-139.265 125.412 
ATOM   5085  N4   DC A 247    -131.363-138.332 126.299 
ATOM   5086  C5   DC A 247    -131.911-139.504 124.290 
ATOM   5087  C6   DC A 247    -131.531-140.474 123.421 
ATOM   5088  P    DC A 248    -129.998-146.197 121.073 
ATOM   5089  OP1  DC A 248    -129.508-146.593 119.734 
ATOM   5090  OP2  DC A 248    -131.452-146.346 121.303 
ATOM   5091  O5'  DC A 248    -129.191-146.997 122.200 
ATOM   5092  C5'  DC A 248    -127.935-146.469 122.668 
ATOM   5093  C4'  DC A 248    -127.861-146.571 124.179 
ATOM   5094  O4'  DC A 248    -128.429-145.406 124.843 
ATOM   5095  C3'  DC A 248    -128.606-147.751 124.803 
ATOM   5096  O3'  DC A 248    -127.856-148.235 125.910 
ATOM   5097  C2'  DC A 248    -129.912-147.151 125.326 
ATOM   5098  C1'  DC A 248    -129.309-145.856 125.862 
ATOM   5099  N1   DC A 248    -130.314-144.786 126.111 
ATOM   5100  C2   DC A 248    -130.097-143.928 127.186 
ATOM   5101  O2   DC A 248    -129.087-144.088 127.882 
ATOM   5102  N3   DC A 248    -131.002-142.946 127.431 
ATOM   5103  C4   DC A 248    -132.083-142.805 126.652 
ATOM   5104  N4   DC A 248    -132.936-141.832 126.932 
ATOM   5105  C5   DC A 248    -132.326-143.678 125.542 
ATOM   5106  C6   DC A 248    -131.409-144.653 125.315 
ATOM   5107  P    DG A 249    -127.769-149.815 126.157 
ATOM   5108  OP1  DG A 249    -126.697-150.390 125.314 
ATOM   5109  OP2  DG A 249    -129.112-150.416 125.999 
ATOM   5110  O5'  DG A 249    -127.332-149.870 127.695 
ATOM   5111  C5'  DG A 249    -126.539-148.797 128.235 
ATOM   5112  C4'  DG A 249    -127.068-148.396 129.598 
ATOM   5113  O4'  DG A 249    -128.110-147.384 129.513 
ATOM   5114  C3'  DG A 249    -127.707-149.516 130.418 
ATOM   5115  O3'  DG A 249    -127.386-149.322 131.790 
ATOM   5116  C2'  DG A 249    -129.212-149.317 130.240 
ATOM   5117  C1'  DG A 249    -129.200-147.794 130.326 
ATOM   5118  N9   DG A 249    -130.437-147.154 129.799 
ATOM   5119  C8   DG A 249    -131.242-147.546 128.751 
ATOM   5120  N7   DG A 249    -132.267-146.756 128.541 
ATOM   5121  C5   DG A 249    -132.133-145.772 129.519 
ATOM   5122  C6   DG A 249    -132.944-144.642 129.796 
ATOM   5123  O6   DG A 249    -133.965-144.269 129.225 
ATOM   5124  N1   DG A 249    -132.445-143.904 130.879 
ATOM   5125  C2   DG A 249    -131.310-144.219 131.600 
ATOM   5126  N2   DG A 249    -131.000-143.388 132.598 
ATOM   5127  N3   DG A 249    -130.548-145.280 131.339 
ATOM   5128  C4   DG A 249    -131.020-146.006 130.292 
ATOM   5129  P    DT A 250    -127.043-150.598 132.695 
ATOM   5130  OP1  DT A 250    -125.619-150.961 132.522 
ATOM   5131  OP2  DT A 250    -128.024-151.673 132.428 
ATOM   5132  O5'  DT A 250    -127.275-150.013 134.167 
ATOM   5133  C5'  DT A 250    -127.045-148.611 134.405 
ATOM   5134  C4'  DT A 250    -128.162-148.040 135.256 
ATOM   5135  O4'  DT A 250    -129.283-147.567 134.455 
ATOM   5136  C3'  DT A 250    -128.802-149.008 136.251 
ATOM   5137  O3'  DT A 250    -129.125-148.298 137.440 
ATOM   5138  C2'  DT A 250    -130.103-149.448 135.579 
ATOM   5139  C1'  DT A 250    -130.481-148.083 135.013 
ATOM   5140  N1   DT A 250    -131.506-148.144 133.934 
ATOM   5141  C2   DT A 250    -132.405-147.108 133.865 
ATOM   5142  O2   DT A 250    -132.391-146.166 134.638 
ATOM   5143  N3   DT A 250    -133.340-147.200 132.852 
ATOM   5144  C4   DT A 250    -133.447-148.217 131.926 
ATOM   5145  O4   DT A 250    -134.328-148.190 131.064 
ATOM   5146  C5   DT A 250    -132.459-149.259 132.079 
ATOM   5147  C7   DT A 250    -132.504-150.406 131.112 
ATOM   5148  C6   DT A 250    -131.539-149.195 133.055 
ATOM   5149  P    DT A 251    -128.897-149.012 138.855 
ATOM   5150  OP1  DT A 251    -127.486-148.852 139.270 
ATOM   5151  OP2  DT A 251    -129.405-150.400 138.798 
ATOM   5152  O5'  DT A 251    -129.840-148.134 139.806 
ATOM   5153  C5'  DT A 251    -130.059-146.748 139.485 
ATOM   5154  C4'  DT A 251    -131.526-146.403 139.652 
ATOM   5155  O4'  DT A 251    -132.296-146.651 138.442 
ATOM   5156  C3'  DT A 251    -132.274-147.184 140.732 
ATOM   5157  O3'  DT A 251    -133.210-146.318 141.362 
ATOM   5158  C2'  DT A 251    -133.045-148.259 139.968 
ATOM   5159  C1'  DT A 251    -133.463-147.377 138.796 
ATOM   5160  N1   DT A 251    -133.912-148.143 137.599 
ATOM   5161  C2   DT A 251    -134.917-147.592 136.843 
ATOM   5162  O2   DT A 251    -135.440-146.524 137.113 
ATOM   5163  N3   DT A 251    -135.307-148.330 135.743 
ATOM   5164  C4   DT A 251    -134.786-149.545 135.347 
ATOM   5165  O4   DT A 251    -135.216-150.113 134.341 
ATOM   5166  C5   DT A 251    -133.735-150.043 136.202 
ATOM   5167  C7   DT A 251    -133.113-151.360 135.843 
ATOM   5168  C6   DT A 251    -133.337-149.346 137.279 
ATOM   5169  P    DA A 252    -133.423-146.425 142.945 
ATOM   5170  OP1  DA A 252    -132.384-145.633 143.640 
ATOM   5171  OP2  DA A 252    -133.525-147.848 143.337 
ATOM   5172  O5'  DA A 252    -134.847-145.717 143.121 
ATOM   5173  C5'  DA A 252    -135.230-144.681 142.196 
ATOM   5174  C4'  DA A 252    -136.674-144.874 141.772 
ATOM   5175  O4'  DA A 252    -136.801-145.749 140.615 
ATOM   5176  C3'  DA A 252    -137.594-145.506 142.815 
ATOM   5177  O3'  DA A 252    -138.879-144.903 142.721 
ATOM   5178  C2'  DA A 252    -137.712-146.969 142.392 
ATOM   5179  C1'  DA A 252    -137.806-146.712 140.891 
ATOM   5180  N9   DA A 252    -137.534-147.916 140.057 
ATOM   5181  C8   DA A 252    -136.663-148.938 140.302 
ATOM   5182  N7   DA A 252    -136.652-149.851 139.382 
ATOM   5183  C5   DA A 252    -137.586-149.404 138.456 
ATOM   5184  C6   DA A 252    -138.041-149.933 137.238 
ATOM   5185  N6   DA A 252    -137.593-151.086 136.719 
ATOM   5186  N1   DA A 252    -138.977-149.234 136.569 
ATOM   5187  C2   DA A 252    -139.417-148.090 137.090 
ATOM   5188  N3   DA A 252    -139.068-147.500 138.212 
ATOM   5189  C4   DA A 252    -138.132-148.220 138.862 
ATOM   5190  P    DA A 253    -139.690-144.591 144.066 
ATOM   5191  OP1  DA A 253    -139.241-143.297 144.627 
ATOM   5192  OP2  DA A 253    -139.610-145.756 144.975 
ATOM   5193  O5'  DA A 253    -141.182-144.447 143.508 
ATOM   5194  C5'  DA A 253    -141.383-143.966 142.165 
ATOM   5195  C4'  DA A 253    -142.438-144.801 141.467 
ATOM   5196  O4'  DA A 253    -141.874-145.969 140.806 
ATOM   5197  C3'  DA A 253    -143.531-145.378 142.366 
ATOM   5198  O3'  DA A 253    -144.766-145.357 141.662 
ATOM   5199  C2'  DA A 253    -143.123-146.835 142.586 
ATOM   5200  C1'  DA A 253    -142.651-147.103 141.161 
ATOM   5201  N9   DA A 253    -141.790-148.312 141.032 
ATOM   5202  C8   DA A 253    -140.884-148.808 141.925 
ATOM   5203  N7   DA A 253    -140.287-149.886 141.523 
ATOM   5204  C5   DA A 253    -140.835-150.125 140.270 
ATOM   5205  C6   DA A 253    -140.615-151.132 139.316 
ATOM   5206  N6   DA A 253    -139.741-152.134 139.486 
ATOM   5207  N1   DA A 253    -141.330-151.072 138.177 
ATOM   5208  C2   DA A 253    -142.197-150.074 138.013 
ATOM   5209  N3   DA A 253    -142.486-149.084 138.829 
ATOM   5210  C4   DA A 253    -141.758-149.167 139.962 
ATOM   5211  P    DC A 254    -146.105-144.974 142.452 
ATOM   5212  OP1  DC A 254    -146.238-143.502 142.516 
ATOM   5213  OP2  DC A 254    -146.136-145.686 143.749 
ATOM   5214  O5'  DC A 254    -147.227-145.574 141.482 
ATOM   5215  C5'  DC A 254    -146.965-145.638 140.067 
ATOM   5216  C4'  DC A 254    -147.417-146.977 139.518 
ATOM   5217  O4'  DC A 254    -146.378-147.993 139.605 
ATOM   5218  C3'  DC A 254    -148.616-147.614 140.220 
ATOM   5219  O3'  DC A 254    -149.423-148.271 139.249 
ATOM   5220  C2'  DC A 254    -148.007-148.671 141.142 
ATOM   5221  C1'  DC A 254    -146.946-149.167 140.165 
ATOM   5222  N1   DC A 254    -145.853-149.946 140.813 
ATOM   5223  C2   DC A 254    -145.294-151.000 140.095 
ATOM   5224  O2   DC A 254    -145.722-151.243 138.962 
ATOM   5225  N3   DC A 254    -144.298-151.722 140.669 
ATOM   5226  C4   DC A 254    -143.861-151.426 141.900 
ATOM   5227  N4   DC A 254    -142.887-152.161 142.415 
ATOM   5228  C5   DC A 254    -144.424-150.347 142.655 
ATOM   5229  C6   DC A 254    -145.419-149.637 142.065 
ATOM   5230  P    DA A 255    -151.015-148.192 139.382 
ATOM   5231  OP1  DA A 255    -151.502-146.931 138.777 
ATOM   5232  OP2  DA A 255    -151.409-148.431 140.788 
ATOM   5233  O5'  DA A 255    -151.470-149.432 138.479 
ATOM   5234  C5'  DA A 255    -150.645-149.825 137.367 
ATOM   5235  C4'  DA A 255    -150.509-151.334 137.329 
ATOM   5236  O4'  DA A 255    -149.391-151.811 138.133 
ATOM   5237  C3'  DA A 255    -151.706-152.123 137.858 
ATOM   5238  O3'  DA A 255    -151.868-153.297 137.070 
ATOM   5239  C2'  DA A 255    -151.302-152.540 139.271 
ATOM   5240  C1'  DA A 255    -149.850-152.879 138.948 
ATOM   5241  N9   DA A 255    -148.971-152.956 140.147 
ATOM   5242  C8   DA A 255    -149.034-152.217 141.294 
ATOM   5243  N7   DA A 255    -148.121-152.522 142.164 
ATOM   5244  C5   DA A 255    -147.399-153.536 141.551 
ATOM   5245  C6   DA A 255    -146.288-154.290 141.964 
ATOM   5246  N6   DA A 255    -145.683-154.129 143.150 
ATOM   5247  N1   DA A 255    -145.820-155.219 141.111 
ATOM   5248  C2   DA A 255    -146.424-155.374 139.935 
ATOM   5249  N3   DA A 255    -147.462-154.733 139.443 
ATOM   5250  C4   DA A 255    -147.911-153.809 140.316 
ATOM   5251  P    DA A 256    -153.347-153.780 136.692 
ATOM   5252  OP1  DA A 256    -153.820-153.041 135.500 
ATOM   5253  OP2  DA A 256    -154.214-153.705 137.888 
ATOM   5254  O5'  DA A 256    -153.090-155.313 136.309 
ATOM   5255  C5'  DA A 256    -151.816-155.690 135.756 
ATOM   5256  C4'  DA A 256    -151.330-156.973 136.401 
ATOM   5257  O4'  DA A 256    -150.563-156.729 137.614 
ATOM   5258  C3'  DA A 256    -152.420-157.949 136.845 
ATOM   5259  O3'  DA A 256    -151.969-159.278 136.616 
ATOM   5260  C2'  DA A 256    -152.546-157.730 138.352 
ATOM   5261  C1'  DA A 256    -151.053-157.585 138.635 
ATOM   5262  N9   DA A 256    -150.750-156.958 139.951 
ATOM   5263  C8   DA A 256    -151.447-155.984 140.606 
ATOM   5264  N7   DA A 256    -150.928-155.643 141.745 
ATOM   5265  C5   DA A 256    -149.804-156.451 141.855 
ATOM   5266  C6   DA A 256    -148.817-156.572 142.847 
ATOM   5267  N6   DA A 256    -148.806-155.842 143.972 
ATOM   5268  N1   DA A 256    -147.839-157.473 142.642 
ATOM   5269  C2   DA A 256    -147.855-158.194 141.522 
ATOM   5270  N3   DA A 256    -148.718-158.169 140.530 
ATOM   5271  C4   DA A 256    -149.687-157.260 140.761 
ATOM   5272  P    DC A 257    -153.007-160.367 136.071 
ATOM   5273  OP1  DC A 257    -153.108-160.262 134.598 
ATOM   5274  OP2  DC A 257    -154.279-160.258 136.818 
ATOM   5275  O5'  DC A 257    -152.269-161.732 136.464 
ATOM   5276  C5'  DC A 257    -150.830-161.757 136.514 
ATOM   5277  C4'  DC A 257    -150.368-162.503 137.750 
ATOM   5278  O4'  DC A 257    -150.245-161.632 138.910 
ATOM   5279  C3'  DC A 257    -151.285-163.628 138.230 
ATOM   5280  O3'  DC A 257    -150.486-164.694 138.726 
ATOM   5281  C2'  DC A 257    -152.063-163.021 139.398 
ATOM   5282  C1'  DC A 257    -150.895-162.253 140.008 
ATOM   5283  N1   DC A 257    -151.312-161.187 140.962 
ATOM   5284  C2   DC A 257    -150.492-160.940 142.060 
ATOM   5285  O2   DC A 257    -149.461-161.609 142.195 
ATOM   5286  N3   DC A 257    -150.855-159.974 142.941 
ATOM   5287  C4   DC A 257    -151.980-159.271 142.758 
ATOM   5288  N4   DC A 257    -152.291-158.338 143.645 
ATOM   5289  C5   DC A 257    -152.838-159.509 141.636 
ATOM   5290  C6   DC A 257    -152.458-160.480 140.767 
ATOM   5291  P    DA A 258    -150.926-166.202 138.419 
ATOM   5292  OP1  DA A 258    -150.436-166.599 137.079 
ATOM   5293  OP2  DA A 258    -152.379-166.352 138.649 
ATOM   5294  O5'  DA A 258    -150.119-167.003 139.545 
ATOM   5295  C5'  DA A 258    -148.863-166.475 140.014 
ATOM   5296  C4'  DA A 258    -148.788-166.577 141.524 
ATOM   5297  O4'  DA A 258    -149.356-165.412 142.189 
ATOM   5298  C3'  DA A 258    -149.533-167.757 142.149 
ATOM   5299  O3'  DA A 258    -148.783-168.241 143.256 
ATOM   5300  C2'  DA A 258    -150.839-167.157 142.671 
ATOM   5301  C1'  DA A 258    -150.236-165.862 143.207 
ATOM   5302  N9   DA A 258    -151.242-164.792 143.456 
ATOM   5303  C8   DA A 258    -152.385-164.523 142.760 
ATOM   5304  N7   DA A 258    -153.060-163.517 143.226 
ATOM   5305  C5   DA A 258    -152.310-163.087 144.311 
ATOM   5306  C6   DA A 258    -152.493-162.044 145.235 
ATOM   5307  N6   DA A 258    -153.539-161.207 145.208 
ATOM   5308  N1   DA A 258    -151.557-161.893 146.191 
ATOM   5309  C2   DA A 258    -150.520-162.728 146.212 
ATOM   5310  N3   DA A 258    -150.244-163.731 145.409 
ATOM   5311  C4   DA A 258    -151.195-163.861 144.461 
ATOM   5312  P    DA A 259    -148.696-169.821 143.502 
ATOM   5313  OP1  DA A 259    -147.624-170.396 142.659 
ATOM   5314  OP2  DA A 259    -150.039-170.422 143.345 
ATOM   5315  O5'  DA A 259    -148.260-169.876 145.041 
ATOM   5316  C5'  DA A 259    -147.467-168.802 145.580 
ATOM   5317  C4'  DA A 259    -147.995-168.402 146.943 
ATOM   5318  O4'  DA A 259    -149.038-167.390 146.859 
ATOM   5319  C3'  DA A 259    -148.634-169.522 147.764 
ATOM   5320  O3'  DA A 259    -148.313-169.328 149.136 
ATOM   5321  C2'  DA A 259    -150.139-169.323 147.585 
ATOM   5322  C1'  DA A 259    -150.127-167.800 147.671 
ATOM   5323  N9   DA A 259    -151.364-167.160 147.144 
ATOM   5324  C8   DA A 259    -152.150-167.563 146.103 
ATOM   5325  N7   DA A 259    -153.170-166.791 145.884 
ATOM   5326  C5   DA A 259    -153.052-165.802 146.851 
ATOM   5327  C6   DA A 259    -153.833-164.673 147.152 
ATOM   5328  N6   DA A 259    -154.940-164.338 146.474 
ATOM   5329  N1   DA A 259    -153.434-163.900 148.179 
ATOM   5330  C2   DA A 259    -152.334-164.238 148.848 
ATOM   5331  N3   DA A 259    -151.529-165.261 148.661 
ATOM   5332  C4   DA A 259    -151.950-166.020 147.628 
ATOM   5333  P    DG A 260    -147.971-170.604 150.041 
ATOM   5334  OP1  DG A 260    -146.547-170.967 149.868 
ATOM   5335  OP2  DG A 260    -148.952-171.679 149.774 
ATOM   5336  O5'  DG A 260    -148.203-170.018 151.512 
ATOM   5337  C5'  DG A 260    -147.972-168.617 151.751 
ATOM   5338  C4'  DG A 260    -149.089-168.046 152.601 
ATOM   5339  O4'  DG A 260    -150.210-167.573 151.800 
ATOM   5340  C3'  DG A 260    -149.730-169.013 153.596 
ATOM   5341  O3'  DG A 260    -150.053-168.304 154.785 
ATOM   5342  C2'  DG A 260    -151.030-169.454 152.925 
ATOM   5343  C1'  DG A 260    -151.409-168.089 152.359 
ATOM   5344  N9   DG A 260    -152.433-168.150 151.279 
ATOM   5345  C8   DG A 260    -152.624-169.114 150.313 
ATOM   5346  N7   DG A 260    -153.626-168.868 149.504 
ATOM   5347  C5   DG A 260    -154.136-167.656 149.968 
ATOM   5348  C6   DG A 260    -155.228-166.883 149.494 
ATOM   5349  O6   DG A 260    -155.981-167.112 148.552 
ATOM   5350  N1   DG A 260    -155.400-165.720 150.257 
ATOM   5351  C2   DG A 260    -154.621-165.353 151.336 
ATOM   5352  N2   DG A 260    -154.948-164.203 151.931 
ATOM   5353  N3   DG A 260    -153.596-166.078 151.780 
ATOM   5354  C4   DG A 260    -153.415-167.210 151.050 
ATOM   5355  P    DC A 261    -149.825-169.018 156.201 
ATOM   5356  OP1  DC A 261    -148.413-168.858 156.615 
ATOM   5357  OP2  DC A 261    -150.332-170.406 156.143 
ATOM   5358  O5'  DC A 261    -150.767-168.140 157.151 
ATOM   5359  C5'  DC A 261    -150.986-166.754 156.830 
ATOM   5360  C4'  DC A 261    -152.453-166.409 156.998 
ATOM   5361  O4'  DC A 261    -153.224-166.657 155.788 
ATOM   5362  C3'  DC A 261    -153.201-167.190 158.078 
ATOM   5363  O3'  DC A 261    -154.137-166.324 158.708 
ATOM   5364  C2'  DC A 261    -153.973-168.265 157.313 
ATOM   5365  C1'  DC A 261    -154.391-167.383 156.141 
ATOM   5366  N1   DC A 261    -154.839-168.149 154.945 
ATOM   5367  C2   DC A 261    -155.858-167.603 154.168 
ATOM   5368  O2   DC A 261    -156.343-166.516 154.500 
ATOM   5369  N3   DC A 261    -156.281-168.287 153.074 
ATOM   5370  C4   DC A 261    -155.728-169.463 152.748 
ATOM   5371  N4   DC A 261    -156.176-170.090 151.671 
ATOM   5372  C5   DC A 261    -154.680-170.042 153.533 
ATOM   5373  C6   DC A 261    -154.271-169.344 154.623 
ATOM   5374  P    DA A 262    -154.351-166.431 160.291 
ATOM   5375  OP1  DA A 262    -153.311-165.638 160.985 
ATOM   5376  OP2  DA A 262    -154.453-167.854 160.682 
ATOM   5377  O5'  DA A 262    -155.774-165.723 160.466 
ATOM   5378  C5'  DA A 262    -156.158-164.687 159.541 
ATOM   5379  C4'  DA A 262    -157.601-164.879 159.117 
ATOM   5380  O4'  DA A 262    -157.729-165.754 157.960 
ATOM   5381  C3'  DA A 262    -158.522-165.512 160.161 
ATOM   5382  O3'  DA A 262    -159.807-164.908 160.067 
ATOM   5383  C2'  DA A 262    -158.640-166.975 159.737 
ATOM   5384  C1'  DA A 262    -158.734-166.717 158.236 
ATOM   5385  N9   DA A 262    -158.462-167.922 157.403 
ATOM   5386  C8   DA A 262    -157.590-168.944 157.648 
ATOM   5387  N7   DA A 262    -157.580-169.857 156.727 
ATOM   5388  C5   DA A 262    -158.513-169.410 155.802 
ATOM   5389  C6   DA A 262    -158.969-169.939 154.583 
ATOM   5390  N6   DA A 262    -158.521-171.092 154.065 
ATOM   5391  N1   DA A 262    -159.904-169.240 153.915 
ATOM   5392  C2   DA A 262    -160.344-168.095 154.435 
ATOM   5393  N3   DA A 262    -159.996-167.506 155.558 
ATOM   5394  C4   DA A 262    -159.059-168.226 156.207 
ATOM   5395  P    DT A 263    -160.618-164.597 161.411 
ATOM   5396  OP1  DT A 263    -160.168-163.303 161.973 
ATOM   5397  OP2  DT A 263    -160.538-165.762 162.320 
ATOM   5398  O5'  DT A 263    -162.110-164.452 160.854 
ATOM   5399  C5'  DT A 263    -162.310-163.972 159.511 
ATOM   5400  C4'  DT A 263    -163.366-164.807 158.813 
ATOM   5401  O4'  DT A 263    -162.802-165.975 158.152 
ATOM   5402  C3'  DT A 263    -164.459-165.384 159.712 
ATOM   5403  O3'  DT A 263    -165.694-165.363 159.007 
ATOM   5404  C2'  DT A 263    -164.050-166.841 159.932 
ATOM   5405  C1'  DT A 263    -163.579-167.109 158.507 
ATOM   5406  N1   DT A 263    -162.718-168.318 158.378 
ATOM   5407  C2   DT A 263    -162.833-169.047 157.219 
ATOM   5408  O2   DT A 263    -163.596-168.744 156.317 
ATOM   5409  N3   DT A 263    -162.021-170.161 157.135 
ATOM   5410  C4   DT A 263    -161.126-170.595 158.091 
ATOM   5411  O4   DT A 263    -160.451-171.610 157.904 
ATOM   5412  C5   DT A 263    -161.076-169.765 159.272 
ATOM   5413  C7   DT A 263    -160.127-170.166 160.362 
ATOM   5414  C6   DT A 263    -161.855-168.676 159.379 
ATOM   5415  P    DT A 264    -167.032-164.980 159.797 
ATOM   5416  OP1  DT A 264    -167.165-163.507 159.862 
ATOM   5417  OP2  DT A 264    -167.064-165.692 161.094 
ATOM   5418  O5'  DT A 264    -168.154-165.580 158.827 
ATOM   5419  C5'  DT A 264    -167.893-165.644 157.413 
ATOM   5420  C4'  DT A 264    -168.345-166.982 156.863 
ATOM   5421  O4'  DT A 264    -167.305-167.999 156.950 
ATOM   5422  C3'  DT A 264    -169.544-167.620 157.565 
ATOM   5423  O3'  DT A 264    -170.350-168.277 156.595 
ATOM   5424  C2'  DT A 264    -168.935-168.677 158.488 
ATOM   5425  C1'  DT A 264    -167.874-169.173 157.511 
ATOM   5426  N1   DT A 264    -166.781-169.952 158.158 
ATOM   5427  C2   DT A 264    -166.240-170.988 157.438 
ATOM   5428  O2   DT A 264    -166.614-171.282 156.316 
ATOM   5429  N3   DT A 264    -165.230-171.687 158.071 
ATOM   5430  C4   DT A 264    -164.730-171.441 159.333 
ATOM   5431  O4   DT A 264    -163.823-172.137 159.795 
ATOM   5432  C5   DT A 264    -165.362-170.334 160.011 
ATOM   5433  C7   DT A 264    -164.878-169.998 161.391 
ATOM   5434  C6   DT A 264    -166.346-169.637 159.419 
ATOM   5435  P    DC A 265    -171.943-168.198 156.728 
ATOM   5436  OP1  DC A 265    -172.429-166.937 156.123 
ATOM   5437  OP2  DC A 265    -172.336-168.437 158.134 
ATOM   5438  O5'  DC A 265    -172.398-169.438 155.825 
ATOM   5439  C5'  DC A 265    -171.572-169.831 154.712 
ATOM   5440  C4'  DC A 265    -171.436-171.340 154.675 
ATOM   5441  O4'  DC A 265    -170.319-171.817 155.479 
ATOM   5442  C3'  DC A 265    -172.634-172.129 155.203 
ATOM   5443  O3'  DC A 265    -172.795-173.303 154.415 
ATOM   5444  C2'  DC A 265    -172.229-172.546 156.617 
ATOM   5445  C1'  DC A 265    -170.777-172.885 156.293 
ATOM   5446  N1   DC A 265    -169.898-172.962 157.492 
ATOM   5447  C2   DC A 265    -168.866-173.897 157.483 
ATOM   5448  O2   DC A 265    -168.723-174.617 156.487 
ATOM   5449  N3   DC A 265    -168.054-173.983 158.567 
ATOM   5450  C4   DC A 265    -168.241-173.185 159.625 
ATOM   5451  N4   DC A 265    -167.422-173.308 160.659 
ATOM   5452  C5   DC A 265    -169.297-172.217 159.656 
ATOM   5453  C6   DC A 265    -170.098-172.147 158.563 
ATOM   5454  P    DT A 266    -174.274-173.786 154.037 
ATOM   5455  OP1  DT A 266    -174.748-173.047 152.845 
ATOM   5456  OP2  DT A 266    -175.141-173.711 155.233 
ATOM   5457  O5'  DT A 266    -174.018-175.319 153.655 
ATOM   5458  C5'  DT A 266    -172.743-175.695 153.102 
ATOM   5459  C4'  DT A 266    -172.257-176.979 153.747 
ATOM   5460  O4'  DT A 266    -171.490-176.734 154.960 
ATOM   5461  C3'  DT A 266    -173.347-177.954 154.190 
ATOM   5462  O3'  DT A 266    -172.896-179.284 153.962 
ATOM   5463  C2'  DT A 266    -173.473-177.736 155.698 
ATOM   5464  C1'  DT A 266    -171.980-177.591 155.980 
ATOM   5465  N1   DT A 266    -171.677-176.964 157.297 
ATOM   5466  C2   DT A 266    -170.558-177.407 157.958 
ATOM   5467  O2   DT A 266    -169.825-178.273 157.513 
ATOM   5468  N3   DT A 266    -170.310-176.803 159.175 
ATOM   5469  C4   DT A 266    -171.070-175.817 159.770 
ATOM   5470  O4   DT A 266    -170.748-175.352 160.865 
ATOM   5471  C5   DT A 266    -172.225-175.419 159.000 
ATOM   5472  C7   DT A 266    -173.107-174.350 159.577 
ATOM   5473  C6   DT A 266    -172.490-175.990 157.814 
ATOM   5474  P    DA A 267    -173.934-180.373 153.417 
ATOM   5475  OP1  DA A 267    -174.035-180.267 151.943 
ATOM   5476  OP2  DA A 267    -175.206-180.264 154.164 
ATOM   5477  O5'  DA A 267    -173.196-181.737 153.809 
ATOM   5478  C5'  DA A 267    -171.758-181.763 153.860 
ATOM   5479  C4'  DA A 267    -171.296-182.509 155.095 
ATOM   5480  O4'  DA A 267    -171.172-181.638 156.256 
ATOM   5481  C3'  DA A 267    -172.213-183.634 155.576 
ATOM   5482  O3'  DA A 267    -171.413-184.700 156.072 
ATOM   5483  C2'  DA A 267    -172.991-183.027 156.744 
ATOM   5484  C1'  DA A 267    -171.823-182.259 157.354 
ATOM   5485  N9   DA A 267    -172.240-181.193 158.307 
ATOM   5486  C8   DA A 267    -173.349-180.398 158.258 
ATOM   5487  N7   DA A 267    -173.436-179.558 159.243 
ATOM   5488  C5   DA A 267    -172.301-179.813 160.002 
ATOM   5489  C6   DA A 267    -171.810-179.247 161.189 
ATOM   5490  N6   DA A 267    -172.429-178.260 161.851 
ATOM   5491  N1   DA A 267    -170.653-179.736 161.675 
ATOM   5492  C2   DA A 267    -170.041-180.717 161.013 
ATOM   5493  N3   DA A 267    -170.403-181.320 159.902 
ATOM   5494  C4   DA A 267    -171.564-180.813 159.437 
ATOM   5495  P    DT A 268    -171.853-186.208 155.764 
ATOM   5496  OP1  DT A 268    -171.363-186.605 154.425 
ATOM   5497  OP2  DT A 268    -173.307-186.357 155.994 
ATOM   5498  O5'  DT A 268    -171.046-187.009 156.891 
ATOM   5499  C5'  DT A 268    -169.790-186.480 157.359 
ATOM   5500  C4'  DT A 268    -169.716-186.583 158.870 
ATOM   5501  O4'  DT A 268    -170.284-185.418 159.535 
ATOM   5502  C3'  DT A 268    -170.461-187.763 159.494 
ATOM   5503  O3'  DT A 268    -169.711-188.247 160.601 
ATOM   5504  C2'  DT A 268    -171.767-187.163 160.017 
ATOM   5505  C1'  DT A 268    -171.164-185.868 160.553 
ATOM   5506  N1   DT A 268    -172.169-184.798 160.802 
ATOM   5507  C2   DT A 268    -171.940-183.959 161.866 
ATOM   5508  O2   DT A 268    -170.966-184.061 162.593 
ATOM   5509  N3   DT A 268    -172.893-182.981 162.067 
ATOM   5510  C4   DT A 268    -174.028-182.776 161.309 
ATOM   5511  O4   DT A 268    -174.811-181.864 161.587 
ATOM   5512  C5   DT A 268    -174.182-183.705 160.216 
ATOM   5513  C7   DT A 268    -175.392-183.553 159.340 
ATOM   5514  C6   DT A 268    -173.271-184.667 159.997 
ATOM   5515  P    DT A 269    -169.624-189.827 160.848 
ATOM   5516  OP1  DT A 269    -168.552-190.402 160.005 
ATOM   5517  OP2  DT A 269    -170.967-190.427 160.690 
ATOM   5518  O5'  DT A 269    -169.187-189.882 162.386 
ATOM   5519  C5'  DT A 269    -168.394-188.808 162.926 
ATOM   5520  C4'  DT A 269    -168.923-188.408 164.289 
ATOM   5521  O4'  DT A 269    -169.965-187.396 164.204 
ATOM   5522  C3'  DT A 269    -169.562-189.528 165.109 
ATOM   5523  O3'  DT A 269    -169.241-189.334 166.482 
ATOM   5524  C2'  DT A 269    -171.067-189.329 164.931 
ATOM   5525  C1'  DT A 269    -171.055-187.805 165.017 
ATOM   5526  N1   DT A 269    -172.292-187.166 164.490 
ATOM   5527  C2   DT A 269    -172.719-186.020 165.117 
ATOM   5528  O2   DT A 269    -172.134-185.524 166.063 
ATOM   5529  N3   DT A 269    -173.871-185.455 164.601 
ATOM   5530  C4   DT A 269    -174.609-185.931 163.537 
ATOM   5531  O4   DT A 269    -175.624-185.339 163.164 
ATOM   5532  C5   DT A 269    -174.082-187.138 162.945 
ATOM   5533  C7   DT A 269    -174.827-187.722 161.780 
ATOM   5534  C6   DT A 269    -172.965-187.708 163.426 
ATOM   5535  P    DG A 270    -168.898-190.610 167.386 
ATOM   5536  OP1  DG A 270    -167.474-190.972 167.213 
ATOM   5537  OP2  DG A 270    -169.879-191.684 167.119 
ATOM   5538  O5'  DG A 270    -169.130-190.024 168.858 
ATOM   5539  C5'  DG A 270    -168.900-188.623 169.096 
ATOM   5540  C4'  DG A 270    -170.017-188.052 169.947 
ATOM   5541  O4'  DG A 270    -171.138-187.578 169.146 
ATOM   5542  C3'  DG A 270    -170.657-189.019 170.942 
ATOM   5543  O3'  DG A 270    -170.980-188.310 172.131 
ATOM   5544  C2'  DG A 270    -171.958-189.460 170.270 
ATOM   5545  C1'  DG A 270    -172.336-188.095 169.704 
ATOM   5546  N9   DG A 270    -173.361-188.156 168.625 
ATOM   5547  C8   DG A 270    -173.551-189.120 167.659 
ATOM   5548  N7   DG A 270    -174.554-188.874 166.850 
ATOM   5549  C5   DG A 270    -175.063-187.662 167.314 
ATOM   5550  C6   DG A 270    -176.155-186.889 166.839 
ATOM   5551  O6   DG A 270    -176.909-187.118 165.897 
ATOM   5552  N1   DG A 270    -176.328-185.726 167.602 
ATOM   5553  C2   DG A 270    -175.548-185.359 168.681 
ATOM   5554  N2   DG A 270    -175.876-184.209 169.277 
ATOM   5555  N3   DG A 270    -174.524-186.084 169.125 
ATOM   5556  C4   DG A 270    -174.343-187.216 168.396 
ATOM   5557  P    DA A 271    -170.752-189.023 173.546 
ATOM   5558  OP1  DA A 271    -169.341-188.864 173.961 
ATOM   5559  OP2  DA A 271    -171.260-190.412 173.489 
ATOM   5560  O5'  DA A 271    -171.695-188.146 174.497 
ATOM   5561  C5'  DA A 271    -171.914-186.760 174.176 
ATOM   5562  C4'  DA A 271    -173.381-186.414 174.343 
ATOM   5563  O4'  DA A 271    -174.151-186.663 173.133 
ATOM   5564  C3'  DA A 271    -174.129-187.196 175.423 
ATOM   5565  O3'  DA A 271    -175.065-186.330 176.054 
ATOM   5566  C2'  DA A 271    -174.900-188.271 174.659 
ATOM   5567  C1'  DA A 271    -175.318-187.389 173.487 
ATOM   5568  N9   DA A 271    -175.767-188.155 172.290 
ATOM   5569  C8   DA A 271    -175.307-189.356 171.831 
ATOM   5570  N7   DA A 271    -175.903-189.769 170.756 
ATOM   5571  C5   DA A 271    -176.826-188.771 170.479 
ATOM   5572  C6   DA A 271    -177.775-188.614 169.456 
ATOM   5573  N6   DA A 271    -177.958-189.509 168.474 
ATOM   5574  N1   DA A 271    -178.532-187.502 169.479 
ATOM   5575  C2   DA A 271    -178.346-186.617 170.457 
ATOM   5576  N3   DA A 271    -177.495-186.655 171.460 
ATOM   5577  C4   DA A 271    -176.750-187.778 171.414 
ATOM   5578  P    DT A 272    -175.278-186.436 177.636 
ATOM   5579  OP1  DT A 272    -174.239-185.644 178.331 
ATOM   5580  OP2  DT A 272    -175.380-187.859 178.028 
ATOM   5581  O5'  DT A 272    -176.702-185.728 177.812 
ATOM   5582  C5'  DT A 272    -177.085-184.693 176.887 
ATOM   5583  C4'  DT A 272    -178.529-184.885 176.463 
ATOM   5584  O4'  DT A 272    -178.656-185.760 175.306 
ATOM   5585  C3'  DT A 272    -179.449-185.518 177.506 
ATOM   5586  O3'  DT A 272    -180.734-184.914 177.413 
ATOM   5587  C2'  DT A 272    -179.567-186.981 177.083 
ATOM   5588  C1'  DT A 272    -179.661-186.723 175.582 
ATOM   5589  N1   DT A 272    -179.389-187.928 174.748 
ATOM   5590  C2   DT A 272    -180.096-188.049 173.576 
ATOM   5591  O2   DT A 272    -180.915-187.226 173.207 
ATOM   5592  N3   DT A 272    -179.818-189.179 172.831 
ATOM   5593  C4   DT A 272    -178.914-190.170 173.154 
ATOM   5594  O4   DT A 272    -178.751-191.137 172.405 
ATOM   5595  C5   DT A 272    -178.222-189.954 174.402 
ATOM   5596  C7   DT A 272    -177.220-190.987 174.828 
ATOM   5597  C6   DT A 272    -178.473-188.865 175.146 
ATOM   5598  P    DA A 273    -181.545-184.603 178.757 
ATOM   5599  OP1  DA A 273    -181.096-183.309 179.318 
ATOM   5600  OP2  DA A 273    -181.465-185.767 179.666 
ATOM   5601  O5'  DA A 273    -183.037-184.458 178.199 
ATOM   5602  C5'  DA A 273    -183.238-183.978 176.856 
ATOM   5603  C4'  DA A 273    -184.293-184.813 176.158 
ATOM   5604  O4'  DA A 273    -183.729-185.981 175.497 
ATOM   5605  C3'  DA A 273    -185.386-185.390 177.057 
ATOM   5606  O3'  DA A 273    -186.621-185.369 176.353 
ATOM   5607  C2'  DA A 273    -184.978-186.847 177.277 
ATOM   5608  C1'  DA A 273    -184.506-187.115 175.852 
ATOM   5609  N9   DA A 273    -183.645-188.324 175.723 
ATOM   5610  C8   DA A 273    -182.739-188.820 176.616 
ATOM   5611  N7   DA A 273    -182.142-189.898 176.214 
ATOM   5612  C5   DA A 273    -182.690-190.137 174.962 
ATOM   5613  C6   DA A 273    -182.470-191.144 174.007 
ATOM   5614  N6   DA A 273    -181.596-192.146 174.177 
ATOM   5615  N1   DA A 273    -183.185-191.084 172.868 
ATOM   5616  C2   DA A 273    -184.052-190.086 172.704 
ATOM   5617  N3   DA A 273    -184.341-189.095 173.520 
ATOM   5618  C4   DA A 273    -183.613-189.178 174.653 
ATOM   5619  P    DA A 274    -187.960-184.986 177.143 
ATOM   5620  OP1  DA A 274    -188.093-183.513 177.208 
ATOM   5621  OP2  DA A 274    -187.991-185.698 178.440 
ATOM   5622  O5'  DA A 274    -189.082-185.586 176.173 
ATOM   5623  C5'  DA A 274    -188.820-185.650 174.759 
ATOM   5624  C4'  DA A 274    -189.272-186.988 174.209 
ATOM   5625  O4'  DA A 274    -188.233-188.005 174.296 
ATOM   5626  C3'  DA A 274    -190.471-187.626 174.911 
ATOM   5627  O3'  DA A 274    -191.278-188.283 173.940 
ATOM   5628  C2'  DA A 274    -189.862-188.682 175.833 
ATOM   5629  C1'  DA A 274    -188.801-189.179 174.856 
ATOM   5630  N9   DA A 274    -187.708-189.958 175.504 
ATOM   5631  C8   DA A 274    -187.160-189.780 176.742 
ATOM   5632  N7   DA A 274    -186.218-190.626 177.023 
ATOM   5633  C5   DA A 274    -186.133-191.424 175.891 
ATOM   5634  C6   DA A 274    -185.315-192.516 175.560 
ATOM   5635  N6   DA A 274    -184.381-193.016 176.380 
ATOM   5636  N1   DA A 274    -185.493-193.079 174.349 
ATOM   5637  C2   DA A 274    -186.423-192.576 173.538 
ATOM   5638  N3   DA A 274    -187.241-191.567 173.737 
ATOM   5639  C4   DA A 274    -187.043-191.022 174.955 
ATOM   5640  P    DG A 275    -192.870-188.204 174.073 
ATOM   5641  OP1  DG A 275    -193.357-186.943 173.468 
ATOM   5642  OP2  DG A 275    -193.264-188.443 175.479 
ATOM   5643  O5'  DG A 275    -193.325-189.444 173.170 
ATOM   5644  C5'  DG A 275    -192.500-189.837 172.058 
ATOM   5645  C4'  DG A 275    -192.364-191.346 172.020 
ATOM   5646  O4'  DG A 275    -191.246-191.823 172.824 
ATOM   5647  C3'  DG A 275    -193.561-192.135 172.549 
ATOM   5648  O3'  DG A 275    -193.723-193.309 171.761 
ATOM   5649  C2'  DG A 275    -193.157-192.552 173.962 
ATOM   5650  C1'  DG A 275    -191.704-192.891 173.639 
ATOM   5651  N9   DG A 275    -190.826-192.968 174.838 
ATOM   5652  C8   DG A 275    -190.874-192.233 176.002 
ATOM   5653  N7   DG A 275    -189.947-192.549 176.873 
ATOM   5654  C5   DG A 275    -189.233-193.567 176.242 
ATOM   5655  C6   DG A 275    -188.111-194.310 176.689 
ATOM   5656  O6   DG A 275    -187.504-194.222 177.754 
ATOM   5657  N1   DG A 275    -187.702-195.249 175.731 
ATOM   5658  C2   DG A 275    -188.299-195.442 174.501 
ATOM   5659  N2   DG A 275    -187.758-196.387 173.729 
ATOM   5660  N3   DG A 275    -189.352-194.743 174.081 
ATOM   5661  C4   DG A 275    -189.761-193.830 174.999 
ATOM   5662  P    DG A 276    -195.202-193.791 171.383 
ATOM   5663  OP1  DG A 276    -195.675-193.053 170.191 
ATOM   5664  OP2  DG A 276    -196.069-193.717 172.579 
ATOM   5665  O5'  DG A 276    -194.945-195.324 171.000 
ATOM   5666  C5'  DG A 276    -193.671-195.701 170.447 
ATOM   5667  C4'  DG A 276    -193.185-196.985 171.092 
ATOM   5668  O4'  DG A 276    -192.418-196.740 172.305 
ATOM   5669  C3'  DG A 276    -194.275-197.960 171.536 
ATOM   5670  O3'  DG A 276    -193.824-199.290 171.307 
ATOM   5671  C2'  DG A 276    -194.401-197.741 173.043 
ATOM   5672  C1'  DG A 276    -192.908-197.597 173.326 
ATOM   5673  N9   DG A 276    -192.605-196.970 174.642 
ATOM   5674  C8   DG A 276    -193.296-195.988 175.318 
ATOM   5675  N7   DG A 276    -192.760-195.653 176.467 
ATOM   5676  C5   DG A 276    -191.636-196.472 176.559 
ATOM   5677  C6   DG A 276    -190.656-196.569 177.581 
ATOM   5678  O6   DG A 276    -190.577-195.939 178.633 
ATOM   5679  N1   DG A 276    -189.685-197.532 177.271 
ATOM   5680  C2   DG A 276    -189.665-198.300 176.124 
ATOM   5681  N2   DG A 276    -188.652-199.164 176.016 
ATOM   5682  N3   DG A 276    -190.584-198.209 175.165 
ATOM   5683  C4   DG A 276    -191.532-197.279 175.451 
ATOM   5684  P    DT A 277    -194.862-200.379 170.762 
ATOM   5685  OP1  DT A 277    -194.963-200.273 169.289 
ATOM   5686  OP2  DT A 277    -196.134-200.269 171.510 
ATOM   5687  O5'  DT A 277    -194.124-201.743 171.155 
ATOM   5688  C5'  DT A 277    -192.685-201.769 171.205 
ATOM   5689  C4'  DT A 277    -192.223-202.515 172.441 
ATOM   5690  O4'  DT A 277    -192.100-201.643 173.601 
ATOM   5691  C3'  DT A 277    -193.140-203.640 172.921 
ATOM   5692  O3'  DT A 277    -192.341-204.706 173.417 
ATOM   5693  C2'  DT A 277    -193.918-203.033 174.089 
ATOM   5694  C1'  DT A 277    -192.750-202.265 174.699 
ATOM   5695  N1   DT A 277    -193.167-201.199 175.653 
ATOM   5696  C2   DT A 277    -192.347-200.967 176.730 
ATOM   5697  O2   DT A 277    -191.317-201.589 176.926 
ATOM   5698  N3   DT A 277    -192.766-199.973 177.593 
ATOM   5699  C4   DT A 277    -193.910-199.210 177.469 
ATOM   5700  O4   DT A 277    -194.181-198.348 178.306 
ATOM   5701  C5   DT A 277    -194.706-199.527 176.307 
ATOM   5702  C7   DT A 277    -195.969-198.743 176.096 
ATOM   5703  C6   DT A 277    -194.322-200.489 175.452 
ATOM   5704  P    DA A 278    -192.781-206.214 173.110 
ATOM   5705  OP1  DA A 278    -192.291-206.611 171.770 
ATOM   5706  OP2  DA A 278    -194.234-206.363 173.340 
ATOM   5707  O5'  DA A 278    -191.974-207.015 174.236 
ATOM   5708  C5'  DA A 278    -190.718-206.486 174.705 
ATOM   5709  C4'  DA A 278    -190.643-206.589 176.215 
ATOM   5710  O4'  DA A 278    -191.211-205.424 176.880 
ATOM   5711  C3'  DA A 278    -191.388-207.768 176.840 
ATOM   5712  O3'  DA A 278    -190.638-208.253 177.947 
ATOM   5713  C2'  DA A 278    -192.694-207.169 177.362 
ATOM   5714  C1'  DA A 278    -192.091-205.874 177.899 
ATOM   5715  N9   DA A 278    -193.097-204.804 178.147 
ATOM   5716  C8   DA A 278    -194.240-204.534 177.451 
ATOM   5717  N7   DA A 278    -194.915-203.529 177.917 
ATOM   5718  C5   DA A 278    -194.165-203.099 179.002 
ATOM   5719  C6   DA A 278    -194.348-202.056 179.926 
ATOM   5720  N6   DA A 278    -195.394-201.219 179.899 
ATOM   5721  N1   DA A 278    -193.412-201.905 180.882 
ATOM   5722  C2   DA A 278    -192.375-202.739 180.903 
ATOM   5723  N3   DA A 278    -192.099-203.743 180.100 
ATOM   5724  C4   DA A 278    -193.050-203.873 179.152 
ATOM   5725  P    DA A 279    -190.551-209.833 178.193 
ATOM   5726  OP1  DA A 279    -189.479-210.408 177.350 
ATOM   5727  OP2  DA A 279    -191.894-210.433 178.036 
ATOM   5728  O5'  DA A 279    -190.115-209.888 179.732 
ATOM   5729  C5'  DA A 279    -189.322-208.814 180.271 
ATOM   5730  C4'  DA A 279    -189.850-208.414 181.634 
ATOM   5731  O4'  DA A 279    -190.893-207.401 181.550 
ATOM   5732  C3'  DA A 279    -190.489-209.534 182.455 
ATOM   5733  O3'  DA A 279    -190.168-209.340 183.827 
ATOM   5734  C2'  DA A 279    -191.994-209.334 182.276 
ATOM   5735  C1'  DA A 279    -191.982-207.811 182.362 
ATOM   5736  N9   DA A 279    -193.219-207.171 181.835 
ATOM   5737  C8   DA A 279    -194.005-207.574 180.794 
ATOM   5738  N7   DA A 279    -195.025-206.802 180.575 
ATOM   5739  C5   DA A 279    -194.907-205.813 181.542 
ATOM   5740  C6   DA A 279    -195.689-204.685 181.843 
ATOM   5741  N6   DA A 279    -196.795-204.350 181.165 
ATOM   5742  N1   DA A 279    -195.289-203.912 182.870 
ATOM   5743  C2   DA A 279    -194.189-204.250 183.539 
ATOM   5744  N3   DA A 279    -193.384-205.273 183.352 
ATOM   5745  C4   DA A 279    -193.805-206.031 182.319 
ATOM   5746  P    DC A 280    -189.826-210.616 184.732 
ATOM   5747  OP1  DC A 280    -188.402-210.978 184.559 
ATOM   5748  OP2  DC A 280    -190.807-211.690 184.465 
ATOM   5749  O5'  DC A 280    -190.058-210.030 186.203 
ATOM   5750  C5'  DC A 280    -189.827-208.629 186.442 
ATOM   5751  C4'  DC A 280    -190.944-208.058 187.292 
ATOM   5752  O4'  DC A 280    -192.065-207.584 186.491 
ATOM   5753  C3'  DC A 280    -191.585-209.025 188.287 
ATOM   5754  O3'  DC A 280    -191.908-208.316 189.477 
ATOM   5755  C2'  DC A 280    -192.885-209.466 187.616 
ATOM   5756  C1'  DC A 280    -193.264-208.100 187.050 
ATOM   5757  N1   DC A 280    -194.288-208.162 185.970 
ATOM   5758  C2   DC A 280    -195.207-207.119 185.887 
ATOM   5759  O2   DC A 280    -195.135-206.194 186.704 
ATOM   5760  N3   DC A 280    -196.150-207.157 184.910 
ATOM   5761  C4   DC A 280    -196.195-208.177 184.044 
ATOM   5762  N4   DC A 280    -197.132-208.168 183.110 
ATOM   5763  C5   DC A 280    -195.259-209.260 184.113 
ATOM   5764  C6   DC A 280    -194.325-209.204 185.096 
ATOM   5765  P    DA A 281    -191.680-209.029 190.892 
ATOM   5766  OP1  DA A 281    -190.268-208.870 191.306 
ATOM   5767  OP2  DA A 281    -192.187-210.418 190.834 
ATOM   5768  O5'  DA A 281    -192.622-208.152 191.842 
ATOM   5769  C5'  DA A 281    -192.841-206.765 191.521 
ATOM   5770  C4'  DA A 281    -194.308-206.420 191.689 
ATOM   5771  O4'  DA A 281    -195.079-206.668 190.479 
ATOM   5772  C3'  DA A 281    -195.056-207.202 192.769 
ATOM   5773  O3'  DA A 281    -195.992-206.336 193.399 
ATOM   5774  C2'  DA A 281    -195.828-208.277 192.004 
ATOM   5775  C1'  DA A 281    -196.246-207.395 190.832 
ATOM   5776  N9   DA A 281    -196.694-208.161 189.636 
ATOM   5777  C8   DA A 281    -196.234-209.362 189.177 
ATOM   5778  N7   DA A 281    -196.830-209.775 188.102 
ATOM   5779  C5   DA A 281    -197.753-208.777 187.825 
ATOM   5780  C6   DA A 281    -198.702-208.620 186.802 
ATOM   5781  N6   DA A 281    -198.885-209.514 185.820 
ATOM   5782  N1   DA A 281    -199.460-207.508 186.825 
ATOM   5783  C2   DA A 281    -199.273-206.623 187.802 
ATOM   5784  N3   DA A 281    -198.423-206.661 188.805 
ATOM   5785  C4   DA A 281    -197.678-207.784 188.759 
ATOM   5786  P    DA A 282    -196.206-206.442 194.982 
ATOM   5787  OP1  DA A 282    -195.166-205.650 195.676 
ATOM   5788  OP2  DA A 282    -196.308-207.865 195.373 
ATOM   5789  O5'  DA A 282    -197.629-205.734 195.157 
ATOM   5790  C5'  DA A 282    -198.013-204.699 194.232 
ATOM   5791  C4'  DA A 282    -199.456-204.891 193.809 
ATOM   5792  O4'  DA A 282    -199.584-205.766 192.651 
ATOM   5793  C3'  DA A 282    -200.377-205.524 194.852 
ATOM   5794  O3'  DA A 282    -201.662-204.920 194.758 
ATOM   5795  C2'  DA A 282    -200.495-206.987 194.428 
ATOM   5796  C1'  DA A 282    -200.589-206.729 192.927 
ATOM   5797  N9   DA A 282    -200.317-207.934 192.094 
ATOM   5798  C8   DA A 282    -199.445-208.955 192.339 
ATOM   5799  N7   DA A 282    -199.435-209.869 191.418 
ATOM   5800  C5   DA A 282    -200.368-209.421 190.493 
ATOM   5801  C6   DA A 282    -200.824-209.951 189.274 
ATOM   5802  N6   DA A 282    -200.376-211.104 188.756 
ATOM   5803  N1   DA A 282    -201.759-209.252 188.606 
ATOM   5804  C2   DA A 282    -202.199-208.107 189.126 
ATOM   5805  N3   DA A 282    -201.851-207.517 190.249 
ATOM   5806  C4   DA A 282    -200.914-208.237 190.898 
ATOM   5807  P    DG A 283    -202.473-204.609 196.102 
ATOM   5808  OP1  DG A 283    -202.023-203.315 196.664 
ATOM   5809  OP2  DG A 283    -202.393-205.773 197.011 
ATOM   5810  O5'  DG A 283    -203.965-204.464 195.545 
ATOM   5811  C5'  DG A 283    -204.165-203.983 194.202 
ATOM   5812  C4'  DG A 283    -205.221-204.819 193.504 
ATOM   5813  O4'  DG A 283    -204.657-205.987 192.843 
ATOM   5814  C3'  DG A 283    -206.314-205.396 194.403 
ATOM   5815  O3'  DG A 283    -207.549-205.375 193.698 
ATOM   5816  C2'  DG A 283    -205.905-206.852 194.623 
ATOM   5817  C1'  DG A 283    -205.434-207.120 193.198 
ATOM   5818  N9   DG A 283    -204.573-208.330 193.069 
ATOM   5819  C8   DG A 283    -203.655-208.844 193.958 
ATOM   5820  N7   DG A 283    -203.058-209.934 193.539 
ATOM   5821  C5   DG A 283    -203.621-210.157 192.282 
ATOM   5822  C6   DG A 283    -203.374-211.190 191.341 
ATOM   5823  O6   DG A 283    -202.595-212.135 191.422 
ATOM   5824  N1   DG A 283    -204.165-211.037 190.194 
ATOM   5825  C2   DG A 283    -205.075-210.018 189.985 
ATOM   5826  N2   DG A 283    -205.732-210.049 188.822 
ATOM   5827  N3   DG A 283    -205.306-209.050 190.868 
ATOM   5828  C4   DG A 283    -204.547-209.184 191.987 
ATOM   5829  P    DT A 284    -208.887-204.992 194.488 
ATOM   5830  OP1  DT A 284    -209.020-203.519 194.553 
ATOM   5831  OP2  DT A 284    -208.919-205.704 195.785 
ATOM   5832  O5'  DT A 284    -210.009-205.592 193.518 
ATOM   5833  C5'  DT A 284    -209.748-205.656 192.104 
ATOM   5834  C4'  DT A 284    -210.200-206.994 191.554 
ATOM   5835  O4'  DT A 284    -209.160-208.011 191.642 
ATOM   5836  C3'  DT A 284    -211.399-207.632 192.256 
ATOM   5837  O3'  DT A 284    -212.205-208.289 191.286 
ATOM   5838  C2'  DT A 284    -210.790-208.688 193.179 
ATOM   5839  C1'  DT A 284    -209.729-209.185 192.202 
ATOM   5840  N1   DT A 284    -208.636-209.963 192.850 
ATOM   5841  C2   DT A 284    -208.095-210.999 192.129 
ATOM   5842  O2   DT A 284    -208.469-211.294 191.007 
ATOM   5843  N3   DT A 284    -207.085-211.699 192.762 
ATOM   5844  C4   DT A 284    -206.585-211.453 194.024 
ATOM   5845  O4   DT A 284    -205.678-212.148 194.486 
ATOM   5846  C5   DT A 284    -207.217-210.346 194.702 
ATOM   5847  C7   DT A 284    -206.733-210.009 196.082 
ATOM   5848  C6   DT A 284    -208.201-209.649 194.110 
ATOM   5849  P    DC A 285    -213.798-208.210 191.419 
ATOM   5850  OP1  DC A 285    -214.284-206.949 190.814 
ATOM   5851  OP2  DC A 285    -214.191-208.449 192.825 
ATOM   5852  O5'  DC A 285    -214.253-209.450 190.516 
ATOM   5853  C5'  DC A 285    -213.427-209.842 189.403 
ATOM   5854  C4'  DC A 285    -213.291-211.351 189.366 
ATOM   5855  O4'  DC A 285    -212.174-211.828 190.170 
ATOM   5856  C3'  DC A 285    -214.489-212.141 189.894 
ATOM   5857  O3'  DC A 285    -214.650-213.315 189.106 
ATOM   5858  C2'  DC A 285    -214.084-212.558 191.308 
ATOM   5859  C1'  DC A 285    -212.632-212.897 190.984 
ATOM   5860  N1   DC A 285    -211.753-212.974 192.183 
ATOM   5861  C2   DC A 285    -210.721-213.909 192.174 
ATOM   5862  O2   DC A 285    -210.578-214.629 191.178 
ATOM   5863  N3   DC A 285    -209.909-213.995 193.258 
ATOM   5864  C4   DC A 285    -210.096-213.197 194.316 
ATOM   5865  N4   DC A 285    -209.277-213.320 195.350 
ATOM   5866  C5   DC A 285    -211.152-212.229 194.347 
ATOM   5867  C6   DC A 285    -211.953-212.158 193.254 
ATOM   5868  P    DG A 286    -216.129-213.797 188.728 
ATOM   5869  OP1  DG A 286    -216.603-213.059 187.536 
ATOM   5870  OP2  DG A 286    -216.996-213.722 189.924 
ATOM   5871  O5'  DG A 286    -215.873-215.330 188.346 
ATOM   5872  C5'  DG A 286    -214.598-215.707 187.793 
ATOM   5873  C4'  DG A 286    -214.112-216.991 188.438 
ATOM   5874  O4'  DG A 286    -213.345-216.746 189.651 
ATOM   5875  C3'  DG A 286    -215.202-217.966 188.881 
ATOM   5876  O3'  DG A 286    -214.751-219.296 188.653 
ATOM   5877  C2'  DG A 286    -215.328-217.747 190.389 
ATOM   5878  C1'  DG A 286    -213.835-217.603 190.671 
ATOM   5879  N9   DG A 286    -213.533-216.976 191.988 
ATOM   5880  C8   DG A 286    -214.223-215.993 192.663 
ATOM   5881  N7   DG A 286    -213.687-215.659 193.813 
ATOM   5882  C5   DG A 286    -212.563-216.478 193.904 
ATOM   5883  C6   DG A 286    -211.583-216.575 194.927 
ATOM   5884  O6   DG A 286    -211.505-215.945 195.979 
ATOM   5885  N1   DG A 286    -210.613-217.538 194.617 
ATOM   5886  C2   DG A 286    -210.592-218.306 193.470 
ATOM   5887  N2   DG A 286    -209.579-219.169 193.362 
ATOM   5888  N3   DG A 286    -211.511-218.215 192.511 
ATOM   5889  C4   DG A 286    -212.460-217.285 192.796 
ATOM   5890  P    DA A 287    -215.789-220.385 188.108 
ATOM   5891  OP1  DA A 287    -215.891-220.279 186.634 
ATOM   5892  OP2  DA A 287    -217.061-220.275 188.855 
ATOM   5893  O5'  DA A 287    -215.051-221.749 188.500 
ATOM   5894  C5'  DA A 287    -213.613-221.775 188.551 
ATOM   5895  C4'  DA A 287    -213.151-222.521 189.787 
ATOM   5896  O4'  DA A 287    -213.027-221.649 190.947 
ATOM   5897  C3'  DA A 287    -214.068-223.645 190.267 
ATOM   5898  O3'  DA A 287    -213.268-224.712 190.763 
ATOM   5899  C2'  DA A 287    -214.846-223.039 191.435 
ATOM   5900  C1'  DA A 287    -213.678-222.270 192.045 
ATOM   5901  N9   DA A 287    -214.095-221.205 192.998 
ATOM   5902  C8   DA A 287    -215.204-220.409 192.949 
ATOM   5903  N7   DA A 287    -215.291-219.569 193.934 
ATOM   5904  C5   DA A 287    -214.156-219.825 194.693 
ATOM   5905  C6   DA A 287    -213.665-219.259 195.881 
ATOM   5906  N6   DA A 287    -214.284-218.272 196.542 
ATOM   5907  N1   DA A 287    -212.508-219.748 196.366 
ATOM   5908  C2   DA A 287    -211.896-220.729 195.704 
ATOM   5909  N3   DA A 287    -212.258-221.332 194.593 
ATOM   5910  C4   DA A 287    -213.419-220.825 194.128 
ATOM   5911  P    DT A 288    -213.708-226.220 190.455 
ATOM   5912  OP1  DT A 288    -213.218-226.617 189.116 
ATOM   5913  OP2  DT A 288    -215.162-226.369 190.685 
ATOM   5914  O5'  DT A 288    -212.901-227.020 191.582 
ATOM   5915  C5'  DT A 288    -211.645-226.492 192.050 
ATOM   5916  C4'  DT A 288    -211.571-226.595 193.561 
ATOM   5917  O4'  DT A 288    -212.139-225.430 194.226 
ATOM   5918  C3'  DT A 288    -212.316-227.774 194.185 
ATOM   5919  O3'  DT A 288    -211.566-228.259 195.292 
ATOM   5920  C2'  DT A 288    -213.622-227.175 194.708 
ATOM   5921  C1'  DT A 288    -213.019-225.880 195.244 
ATOM   5922  N1   DT A 288    -214.024-224.810 195.493 
ATOM   5923  C2   DT A 288    -213.795-223.971 196.558 
ATOM   5924  O2   DT A 288    -212.821-224.073 197.284 
ATOM   5925  N3   DT A 288    -214.748-222.992 196.758 
ATOM   5926  C4   DT A 288    -215.883-222.788 196.000 
ATOM   5927  O4   DT A 288    -216.666-221.875 196.278 
ATOM   5928  C5   DT A 288    -216.037-223.717 194.907 
ATOM   5929  C7   DT A 288    -217.247-223.565 194.031 
ATOM   5930  C6   DT A 288    -215.126-224.678 194.688 
ATOM   5931  P    DG A 289    -211.479-229.838 195.539 
ATOM   5932  OP1  DG A 289    -210.407-230.413 194.696 
ATOM   5933  OP2  DG A 289    -212.822-230.439 195.381 
ATOM   5934  O5'  DG A 289    -211.042-229.894 197.077 
ATOM   5935  C5'  DG A 289    -210.249-228.820 197.617 
ATOM   5936  C4'  DG A 289    -210.778-228.420 198.980 
ATOM   5937  O4'  DG A 289    -211.820-227.407 198.895 
ATOM   5938  C3'  DG A 289    -211.417-229.540 199.800 
ATOM   5939  O3'  DG A 289    -211.096-229.346 201.173 
ATOM   5940  C2'  DG A 289    -212.922-229.340 199.622 
ATOM   5941  C1'  DG A 289    -212.910-227.817 199.708 
ATOM   5942  N9   DG A 289    -214.147-227.177 199.181 
ATOM   5943  C8   DG A 289    -214.952-227.569 198.133 
ATOM   5944  N7   DG A 289    -215.977-226.780 197.923 
ATOM   5945  C5   DG A 289    -215.843-225.796 198.901 
ATOM   5946  C6   DG A 289    -216.654-224.665 199.178 
ATOM   5947  O6   DG A 289    -217.676-224.293 198.607 
ATOM   5948  N1   DG A 289    -216.155-223.928 200.261 
ATOM   5949  C2   DG A 289    -215.020-224.242 200.982 
ATOM   5950  N2   DG A 289    -214.710-223.411 201.980 
ATOM   5951  N3   DG A 289    -214.258-225.304 200.721 
ATOM   5952  C4   DG A 289    -214.730-226.029 199.674 
ATOM   5953  P    DG A 290    -210.753-230.621 202.078 
ATOM   5954  OP1  DG A 290    -209.329-230.984 201.904 
ATOM   5955  OP2  DG A 290    -211.734-231.696 201.811 
ATOM   5956  O5'  DG A 290    -210.985-230.036 203.549 
ATOM   5957  C5'  DG A 290    -210.755-228.635 203.787 
ATOM   5958  C4'  DG A 290    -211.872-228.063 204.638 
ATOM   5959  O4'  DG A 290    -212.993-227.590 203.837 
ATOM   5960  C3'  DG A 290    -212.512-229.031 205.633 
ATOM   5961  O3'  DG A 290    -212.835-228.322 206.822 
ATOM   5962  C2'  DG A 290    -213.813-229.472 204.962 
ATOM   5963  C1'  DG A 290    -214.191-228.106 204.395 
ATOM   5964  N9   DG A 290    -215.216-228.168 203.316 
ATOM   5965  C8   DG A 290    -215.406-229.132 202.350 
ATOM   5966  N7   DG A 290    -216.409-228.886 201.541 
ATOM   5967  C5   DG A 290    -216.918-227.674 202.005 
ATOM   5968  C6   DG A 290    -218.010-226.901 201.530 
ATOM   5969  O6   DG A 290    -218.764-227.130 200.588 
ATOM   5970  N1   DG A 290    -218.183-225.738 202.294 
ATOM   5971  C2   DG A 290    -217.403-225.370 203.372 
ATOM   5972  N2   DG A 290    -217.731-224.221 203.968 
ATOM   5973  N3   DG A 290    -216.379-226.096 203.816 
ATOM   5974  C4   DG A 290    -216.198-227.228 203.087 
ATOM   5975  P    DA A 291    -212.607-229.035 208.237 
ATOM   5976  OP1  DA A 291    -211.196-228.875 208.652 
ATOM   5977  OP2  DA A 291    -213.115-230.424 208.180 
ATOM   5978  O5'  DA A 291    -213.550-228.158 209.188 
ATOM   5979  C5'  DA A 291    -213.769-226.771 208.867 
ATOM   5980  C4'  DA A 291    -215.236-226.426 209.034 
ATOM   5981  O4'  DA A 291    -216.006-226.674 207.824 
ATOM   5982  C3'  DA A 291    -215.984-227.208 210.114 
ATOM   5983  O3'  DA A 291    -216.920-226.342 210.745 
ATOM   5984  C2'  DA A 291    -216.755-228.283 209.350 
ATOM   5985  C1'  DA A 291    -217.173-227.401 208.178 
ATOM   5986  N9   DA A 291    -217.622-228.167 206.982 
ATOM   5987  C8   DA A 291    -217.162-229.368 206.522 
ATOM   5988  N7   DA A 291    -217.758-229.781 205.447 
ATOM   5989  C5   DA A 291    -218.681-228.782 205.170 
ATOM   5990  C6   DA A 291    -219.630-228.626 204.147 
ATOM   5991  N6   DA A 291    -219.813-229.520 203.165 
ATOM   5992  N1   DA A 291    -220.387-227.514 204.170 
ATOM   5993  C2   DA A 291    -220.201-226.628 205.148 
ATOM   5994  N3   DA A 291    -219.350-226.667 206.151 
ATOM   5995  C4   DA A 291    -218.605-227.790 206.105 
ATOM   5996  P    DT A 292    -217.133-226.448 212.327 
ATOM   5997  OP1  DT A 292    -216.094-225.656 213.022 
ATOM   5998  OP2  DT A 292    -217.235-227.871 212.719 
ATOM   5999  O5'  DT A 292    -218.557-225.740 212.503 
ATOM   6000  C5'  DT A 292    -218.940-224.705 211.578 
ATOM   6001  C4'  DT A 292    -220.384-224.897 211.154 
ATOM   6002  O4'  DT A 292    -220.511-225.772 209.997 
ATOM   6003  C3'  DT A 292    -221.304-225.529 212.197 
ATOM   6004  O3'  DT A 292    -222.589-224.926 212.104 
ATOM   6005  C2'  DT A 292    -221.422-226.993 211.774 
ATOM   6006  C1'  DT A 292    -221.516-226.735 210.273 
ATOM   6007  N1   DT A 292    -221.244-227.939 209.439 
ATOM   6008  C2   DT A 292    -221.951-228.061 208.267 
ATOM   6009  O2   DT A 292    -222.770-227.238 207.898 
ATOM   6010  N3   DT A 292    -221.673-229.191 207.522 
ATOM   6011  C4   DT A 292    -220.769-230.182 207.845 
ATOM   6012  O4   DT A 292    -220.606-231.149 207.096 
ATOM   6013  C5   DT A 292    -220.077-229.965 209.093 
ATOM   6014  C7   DT A 292    -219.075-230.999 209.519 
ATOM   6015  C6   DT A 292    -220.328-228.877 209.837 
ATOM   6016  P    DT A 293    -223.400-224.615 213.448 
ATOM   6017  OP1  DT A 293    -222.951-223.321 214.010 
ATOM   6018  OP2  DT A 293    -223.320-225.779 214.357 
ATOM   6019  O5'  DT A 293    -224.892-224.470 212.890 
ATOM   6020  C5'  DT A 293    -225.093-223.989 211.547 
ATOM   6021  C4'  DT A 293    -226.148-224.824 210.849 
ATOM   6022  O4'  DT A 293    -225.584-225.992 210.188 
ATOM   6023  C3'  DT A 293    -227.241-225.402 211.749 
ATOM   6024  O3'  DT A 293    -228.476-225.380 211.044 
ATOM   6025  C2'  DT A 293    -226.833-226.858 211.968 
ATOM   6026  C1'  DT A 293    -226.361-227.126 210.543 
ATOM   6027  N1   DT A 293    -225.500-228.336 210.414 
ATOM   6028  C2   DT A 293    -225.616-229.065 209.255 
ATOM   6029  O2   DT A 293    -226.379-228.762 208.354 
ATOM   6030  N3   DT A 293    -224.804-230.179 209.172 
ATOM   6031  C4   DT A 293    -223.908-230.613 210.128 
ATOM   6032  O4   DT A 293    -223.234-231.627 209.940 
ATOM   6033  C5   DT A 293    -223.859-229.782 211.308 
ATOM   6034  C7   DT A 293    -222.910-230.184 212.399 
ATOM   6035  C6   DT A 293    -224.638-228.694 211.416 
ATOM   6036  P    DC A 294    -229.815-224.998 211.834 
ATOM   6037  OP1  DC A 294    -229.948-223.525 211.899 
ATOM   6038  OP2  DC A 294    -229.846-225.710 213.131 
ATOM   6039  O5'  DC A 294    -230.937-225.598 210.864 
ATOM   6040  C5'  DC A 294    -230.675-225.662 209.450 
ATOM   6041  C4'  DC A 294    -231.127-227.000 208.900 
ATOM   6042  O4'  DC A 294    -230.088-228.017 208.987 
ATOM   6043  C3'  DC A 294    -232.326-227.637 209.602 
ATOM   6044  O3'  DC A 294    -233.133-228.295 208.631 
ATOM   6045  C2'  DC A 294    -231.717-228.694 210.524 
ATOM   6046  C1'  DC A 294    -230.656-229.190 209.547 
ATOM   6047  N1   DC A 294    -229.563-229.969 210.195 
ATOM   6048  C2   DC A 294    -229.004-231.023 209.477 
ATOM   6049  O2   DC A 294    -229.432-231.266 208.344 
ATOM   6050  N3   DC A 294    -228.008-231.745 210.051 
ATOM   6051  C4   DC A 294    -227.571-231.450 211.282 
ATOM   6052  N4   DC A 294    -226.597-232.184 211.797 
ATOM   6053  C5   DC A 294    -228.134-230.370 212.037 
ATOM   6054  C6   DC A 294    -229.129-229.661 211.447 
ATOM   6055  P    DC A 295    -234.725-228.216 208.764 
ATOM   6056  OP1  DC A 295    -235.212-226.954 208.159 
ATOM   6057  OP2  DC A 295    -235.119-228.455 210.170 
ATOM   6058  O5'  DC A 295    -235.180-229.456 207.861 
ATOM   6059  C5'  DC A 295    -234.355-229.848 206.749 
ATOM   6060  C4'  DC A 295    -234.219-231.357 206.711 
ATOM   6061  O4'  DC A 295    -233.101-231.834 207.515 
ATOM   6062  C3'  DC A 295    -235.416-232.147 207.240 
ATOM   6063  O3'  DC A 295    -235.578-233.321 206.452 
ATOM   6064  C2'  DC A 295    -235.012-232.564 208.653 
ATOM   6065  C1'  DC A 295    -233.560-232.903 208.330 
ATOM   6066  N1   DC A 295    -232.681-232.980 209.529 
ATOM   6067  C2   DC A 295    -231.648-233.914 209.519 
ATOM   6068  O2   DC A 295    -231.506-234.635 208.524 
ATOM   6069  N3   DC A 295    -230.836-234.001 210.604 
ATOM   6070  C4   DC A 295    -231.024-233.203 211.662 
ATOM   6071  N4   DC A 295    -230.204-233.326 212.695 
ATOM   6072  C5   DC A 295    -232.080-232.235 211.693 
ATOM   6073  C6   DC A 295    -232.881-232.164 210.600 
ATOM   6074  P    DT A 296    -237.057-233.803 206.074 
ATOM   6075  OP1  DT A 296    -237.530-233.065 204.882 
ATOM   6076  OP2  DT A 296    -237.924-233.728 207.270 
ATOM   6077  O5'  DT A 296    -236.800-235.336 205.692 
ATOM   6078  C5'  DT A 296    -235.526-235.713 205.138 
ATOM   6079  C4'  DT A 296    -235.040-236.997 205.783 
ATOM   6080  O4'  DT A 296    -234.273-236.752 206.997 
ATOM   6081  C3'  DT A 296    -236.130-237.972 206.227 
ATOM   6082  O3'  DT A 296    -235.679-239.302 205.998 
ATOM   6083  C2'  DT A 296    -236.256-237.753 207.734 
ATOM   6084  C1'  DT A 296    -234.763-237.609 208.017 
ATOM   6085  N1   DT A 296    -234.460-236.982 209.333 
ATOM   6086  C2   DT A 296    -233.340-237.425 209.994 
ATOM   6087  O2   DT A 296    -232.607-238.291 209.549 
ATOM   6088  N3   DT A 296    -233.092-236.821 211.211 
ATOM   6089  C4   DT A 296    -233.853-235.835 211.807 
ATOM   6090  O4   DT A 296    -233.530-235.370 212.902 
ATOM   6091  C5   DT A 296    -235.008-235.436 211.037 
ATOM   6092  C7   DT A 296    -235.890-234.368 211.613 
ATOM   6093  C6   DT A 296    -235.272-236.007 209.851 
ATOM   6094  P    DC A 297    -236.717-240.391 205.453 
ATOM   6095  OP1  DC A 297    -236.818-240.285 203.980 
ATOM   6096  OP2  DC A 297    -237.989-240.281 206.201 
ATOM   6097  O5'  DC A 297    -235.979-241.755 205.846 
ATOM   6098  C5'  DC A 297    -234.540-241.781 205.896 
ATOM   6099  C4'  DC A 297    -234.078-242.527 207.132 
ATOM   6100  O4'  DC A 297    -233.955-241.655 208.292 
ATOM   6101  C3'  DC A 297    -234.995-243.651 207.612 
ATOM   6102  O3'  DC A 297    -234.196-244.717 208.108 
ATOM   6103  C2'  DC A 297    -235.773-243.044 208.780 
ATOM   6104  C1'  DC A 297    -234.605-242.276 209.390 
ATOM   6105  N1   DC A 297    -235.022-241.211 210.344 
ATOM   6106  C2   DC A 297    -234.202-240.964 211.442 
ATOM   6107  O2   DC A 297    -233.171-241.633 211.578 
ATOM   6108  N3   DC A 297    -234.565-239.997 212.323 
ATOM   6109  C4   DC A 297    -235.690-239.294 212.140 
ATOM   6110  N4   DC A 297    -236.001-238.362 213.027 
ATOM   6111  C5   DC A 297    -236.548-239.533 211.018 
ATOM   6112  C6   DC A 297    -236.168-240.504 210.149 
ATOM   6113  P    DT A 298    -234.636-246.226 207.801 
ATOM   6114  OP1  DT A 298    -234.146-246.623 206.462 
ATOM   6115  OP2  DT A 298    -236.089-246.375 208.031 
ATOM   6116  O5'  DT A 298    -233.829-247.026 208.927 
ATOM   6117  C5'  DT A 298    -232.573-246.498 209.396 
ATOM   6118  C4'  DT A 298    -232.498-246.601 210.906 
ATOM   6119  O4'  DT A 298    -233.066-245.435 211.571 
ATOM   6120  C3'  DT A 298    -233.243-247.780 211.531 
ATOM   6121  O3'  DT A 298    -232.493-248.264 212.638 
ATOM   6122  C2'  DT A 298    -234.549-247.181 212.053 
ATOM   6123  C1'  DT A 298    -233.946-245.886 212.590 
ATOM   6124  N1   DT A 298    -234.952-244.816 212.838 
ATOM   6125  C2   DT A 298    -234.723-243.977 213.903 
ATOM   6126  O2   DT A 298    -233.749-244.079 214.630 
ATOM   6127  N3   DT A 298    -235.676-242.998 214.104 
ATOM   6128  C4   DT A 298    -236.811-242.793 213.346 
ATOM   6129  O4   DT A 298    -237.593-241.881 213.623 
ATOM   6130  C5   DT A 298    -236.965-243.723 212.252 
ATOM   6131  C7   DT A 298    -238.175-243.570 211.376 
ATOM   6132  C6   DT A 298    -236.054-244.684 212.034 
ATOM   6133  P    DC A 299    -232.406-249.844 212.884 
ATOM   6134  OP1  DC A 299    -231.334-250.419 212.042 
ATOM   6135  OP2  DC A 299    -233.749-250.445 212.727 
ATOM   6136  O5'  DC A 299    -231.970-249.900 214.423 
ATOM   6137  C5'  DC A 299    -231.177-248.826 214.962 
ATOM   6138  C4'  DC A 299    -231.705-248.426 216.326 
ATOM   6139  O4'  DC A 299    -232.748-247.413 216.241 
ATOM   6140  C3'  DC A 299    -232.344-249.546 217.146 
ATOM   6141  O3'  DC A 299    -232.023-249.352 218.518 
ATOM   6142  C2'  DC A 299    -233.849-249.346 216.967 
ATOM   6143  C1'  DC A 299    -233.837-247.823 217.053 
ATOM   6144  N1   DC A 299    -235.074-247.183 216.527 
ATOM   6145  C2   DC A 299    -235.521-246.021 217.151 
ATOM   6146  O2   DC A 299    -234.878-245.573 218.107 
ATOM   6147  N3   DC A 299    -236.648-245.423 216.685 
ATOM   6148  C4   DC A 299    -237.316-245.940 215.647
[truncated: 415,700 more chars]
