# Supplementary material for: Characterization of lncRNA-protein interactions associated with Prostate cancer and Androgen receptors by molecular docking simulations
Source: Biochem Biophys Rep. 2025 Mar 9;42:101959. doi: 10.1016/j.bbrep.2025.101959 (PMC11929892; doi:10.1016/j.bbrep.2025.101959)
Supplement: Multimedia component 76 [file mmc76.zip › bbrep_00101959_model_65.pdb]

REMARK Number:    65
REMARK Ligand:     lig_628dcb8434e2f.pdb
REMARK Contact:     0     0     0
REMARK Score:  -146.29
REMARK RMSD:    886.31
MODEL       65
ATOM      1  N   ALA A  24      30.357  -5.473 -24.875 
ATOM      2  CA  ALA A  24      30.515  -4.000 -24.871 
ATOM      3  CB  ALA A  24      29.364  -3.347 -25.653 
ATOM      4  C   ALA A  24      30.496  -3.471 -23.474 
ATOM      5  O   ALA A  24      31.409  -3.720 -22.690 
ATOM      6  N   GLN A  25      29.435  -2.716 -23.129 
ATOM      7  CA  GLN A  25      29.334  -2.167 -21.810 
ATOM      8  CB  GLN A  25      28.209  -1.135 -21.640 
ATOM      9  CG  GLN A  25      28.449   0.131 -22.464 
ATOM     10  CD  GLN A  25      27.291   1.085 -22.227 
ATOM     11  OE1 GLN A  25      26.895   1.324 -21.089 
ATOM     12  NE2 GLN A  25      26.734   1.652 -23.331 
ATOM     13  C   GLN A  25      29.084  -3.296 -20.876 
ATOM     14  O   GLN A  25      28.668  -4.376 -21.290 
ATOM     15  N   ASP A  26      29.382  -3.075 -19.584 
ATOM     16  CA  ASP A  26      29.211  -4.105 -18.606 
ATOM     17  CB  ASP A  26      30.274  -4.043 -17.495 
ATOM     18  CG  ASP A  26      30.054  -5.171 -16.494 
ATOM     19  OD1 ASP A  26      28.986  -5.191 -15.826 
ATOM     20  OD2 ASP A  26      30.966  -6.032 -16.381 
ATOM     21  C   ASP A  26      27.866  -3.939 -17.988 
ATOM     22  O   ASP A  26      27.612  -2.985 -17.253 
ATOM     23  N   ASN A  27      26.945  -4.872 -18.288 
ATOM     24  CA  ASN A  27      25.662  -4.773 -17.669 
ATOM     25  CB  ASN A  27      24.503  -4.752 -18.683 
ATOM     26  CG  ASN A  27      24.583  -3.452 -19.471 
ATOM     27  OD1 ASN A  27      24.658  -2.366 -18.897 
ATOM     28  ND2 ASN A  27      24.568  -3.560 -20.827 
ATOM     29  C   ASN A  27      25.467  -5.984 -16.812 
ATOM     30  O   ASN A  27      24.473  -6.696 -16.949 
ATOM     31  N   SER A  28      26.402  -6.226 -15.873 
ATOM     32  CA  SER A  28      26.317  -7.361 -15.002 
ATOM     33  CB  SER A  28      27.559  -7.517 -14.112 
ATOM     34  OG  SER A  28      28.707  -7.731 -14.919 
ATOM     35  C   SER A  28      25.149  -7.145 -14.100 
ATOM     36  O   SER A  28      24.492  -8.089 -13.668 
ATOM     37  N   ARG A  29      24.868  -5.864 -13.806 
ATOM     38  CA  ARG A  29      23.821  -5.471 -12.913 
ATOM     39  CB  ARG A  29      23.787  -3.948 -12.704 
ATOM     40  CG  ARG A  29      25.152  -3.369 -12.324 
ATOM     41  CD  ARG A  29      25.113  -1.897 -11.913 
ATOM     42  NE  ARG A  29      26.512  -1.383 -11.942 
ATOM     43  CZ  ARG A  29      27.390  -1.720 -10.952 
ATOM     44  NH1 ARG A  29      27.024  -2.618  -9.991 
ATOM     45  NH2 ARG A  29      28.642  -1.178 -10.929 
ATOM     46  C   ARG A  29      22.506  -5.884 -13.504 
ATOM     47  O   ARG A  29      21.579  -6.255 -12.784 
ATOM     48  N   TYR A  30      22.378  -5.784 -14.840 
ATOM     49  CA  TYR A  30      21.164  -6.163 -15.505 
ATOM     50  CB  TYR A  30      21.186  -5.817 -17.003 
ATOM     51  CG  TYR A  30      19.900  -6.271 -17.606 
ATOM     52  CD1 TYR A  30      18.727  -5.600 -17.348 
ATOM     53  CD2 TYR A  30      19.876  -7.357 -18.449 
ATOM     54  CE1 TYR A  30      17.543  -6.018 -17.911 
ATOM     55  CE2 TYR A  30      18.698  -7.778 -19.016 
ATOM     56  CZ  TYR A  30      17.529  -7.109 -18.746 
ATOM     57  OH  TYR A  30      16.316  -7.539 -19.327 
ATOM     58  C   TYR A  30      20.959  -7.638 -15.363 
ATOM     59  O   TYR A  30      19.855  -8.092 -15.068 
ATOM     60  N   THR A  31      22.033  -8.431 -15.551 
ATOM     61  CA  THR A  31      21.926  -9.861 -15.473 
ATOM     62  CB  THR A  31      23.230 -10.559 -15.736 
ATOM     63  OG1 THR A  31      23.715 -10.225 -17.028 
ATOM     64  CG2 THR A  31      23.003 -12.080 -15.628 
ATOM     65  C   THR A  31      21.490 -10.229 -14.091 
ATOM     66  O   THR A  31      20.646 -11.105 -13.907 
ATOM     67  N   HIS A  32      22.064  -9.557 -13.079 
ATOM     68  CA  HIS A  32      21.744  -9.842 -11.711 
ATOM     69  ND1 HIS A  32      22.771 -10.826  -8.882 
ATOM     70  CG  HIS A  32      22.450  -9.554  -9.301 
ATOM     71  CB  HIS A  32      22.623  -9.069 -10.710 
ATOM     72  NE2 HIS A  32      22.010  -9.743  -7.096 
ATOM     73  CD2 HIS A  32      21.986  -8.905  -8.198 
ATOM     74  CE1 HIS A  32      22.488 -10.885  -7.556 
ATOM     75  C   HIS A  32      20.311  -9.481 -11.477 
ATOM     76  O   HIS A  32      19.604 -10.145 -10.722 
ATOM     77  N   PHE A  33      19.841  -8.406 -12.133 
ATOM     78  CA  PHE A  33      18.494  -7.942 -11.975 
ATOM     79  CB  PHE A  33      18.233  -6.698 -12.850 
ATOM     80  CG  PHE A  33      16.831  -6.221 -12.683 
ATOM     81  CD1 PHE A  33      15.822  -6.729 -13.471 
ATOM     82  CD2 PHE A  33      16.525  -5.261 -11.749 
ATOM     83  CE1 PHE A  33      14.528  -6.288 -13.327 
ATOM     84  CE2 PHE A  33      15.232  -4.815 -11.599 
ATOM     85  CZ  PHE A  33      14.232  -5.330 -12.388 
ATOM     86  C   PHE A  33      17.577  -9.044 -12.410 
ATOM     87  O   PHE A  33      16.584  -9.337 -11.745 
ATOM     88  N   LEU A  34      17.891  -9.694 -13.546 
ATOM     89  CA  LEU A  34      17.052 -10.740 -14.056 
ATOM     90  CB  LEU A  34      17.509 -11.262 -15.429 
ATOM     91  CG  LEU A  34      17.352 -10.227 -16.561 
ATOM     92  CD1 LEU A  34      17.815 -10.799 -17.911 
ATOM     93  CD2 LEU A  34      15.914  -9.684 -16.622 
ATOM     94  C   LEU A  34      17.034 -11.895 -13.105 
ATOM     95  O   LEU A  34      15.977 -12.463 -12.835 
ATOM     96  N   THR A  35      18.201 -12.276 -12.555 
ATOM     97  CA  THR A  35      18.222 -13.429 -11.706 
ATOM     98  CB  THR A  35      19.611 -13.827 -11.277 
ATOM     99  OG1 THR A  35      19.582 -15.110 -10.672 
ATOM    100  CG2 THR A  35      20.183 -12.793 -10.291 
ATOM    101  C   THR A  35      17.370 -13.183 -10.496 
ATOM    102  O   THR A  35      16.600 -14.054 -10.093 
ATOM    103  N   GLN A  36      17.510 -12.004  -9.861 
ATOM    104  CA  GLN A  36      16.760 -11.714  -8.673 
ATOM    105  CB  GLN A  36      17.330 -10.515  -7.900 
ATOM    106  CG  GLN A  36      18.719 -10.776  -7.318 
ATOM    107  CD  GLN A  36      19.161  -9.521  -6.583 
ATOM    108  OE1 GLN A  36      18.999  -8.403  -7.076 
ATOM    109  NE2 GLN A  36      19.727  -9.702  -5.360 
ATOM    110  C   GLN A  36      15.306 -11.414  -8.928 
ATOM    111  O   GLN A  36      14.428 -11.820  -8.172 
ATOM    112  N   HIS A  37      15.041 -10.560  -9.926 
ATOM    113  CA  HIS A  37      13.739 -10.030 -10.232 
ATOM    114  ND1 HIS A  37      13.488  -7.875  -7.943 
ATOM    115  CG  HIS A  37      14.262  -7.931  -9.081 
ATOM    116  CB  HIS A  37      13.787  -8.508 -10.384 
ATOM    117  NE2 HIS A  37      15.483  -7.062  -7.395 
ATOM    118  CD2 HIS A  37      15.476  -7.429  -8.730 
ATOM    119  CE1 HIS A  37      14.268  -7.348  -6.966 
ATOM    120  C   HIS A  37      12.906 -10.649 -11.327 
ATOM    121  O   HIS A  37      11.752 -10.256 -11.466 
ATOM    122  N   TYR A  38      13.434 -11.530 -12.202 
ATOM    123  CA  TYR A  38      12.632 -11.883 -13.350 
ATOM    124  CB  TYR A  38      13.334 -11.414 -14.642 
ATOM    125  CG  TYR A  38      12.655 -11.872 -15.887 
ATOM    126  CD1 TYR A  38      11.465 -11.319 -16.304 
ATOM    127  CD2 TYR A  38      13.246 -12.841 -16.668 
ATOM    128  CE1 TYR A  38      10.868 -11.746 -17.467 
ATOM    129  CE2 TYR A  38      12.653 -13.271 -17.830 
ATOM    130  CZ  TYR A  38      11.459 -12.724 -18.231 
ATOM    131  OH  TYR A  38      10.848 -13.164 -19.425 
ATOM    132  C   TYR A  38      12.379 -13.364 -13.432 
ATOM    133  O   TYR A  38      13.285 -14.174 -13.250 
ATOM    134  N   ASP A  39      11.102 -13.741 -13.690 
ATOM    135  CA  ASP A  39      10.698 -15.112 -13.886 
ATOM    136  CB  ASP A  39      10.028 -15.729 -12.643 
ATOM    137  CG  ASP A  39       9.940 -17.238 -12.841 
ATOM    138  OD1 ASP A  39      10.562 -17.742 -13.815 
ATOM    139  OD2 ASP A  39       9.249 -17.904 -12.025 
ATOM    140  C   ASP A  39       9.669 -15.081 -14.984 
ATOM    141  O   ASP A  39       8.529 -14.682 -14.754 
ATOM    142  N   ALA A  40      10.037 -15.519 -16.207 
ATOM    143  CA  ALA A  40       9.168 -15.355 -17.343 
ATOM    144  CB  ALA A  40       9.809 -15.843 -18.652 
ATOM    145  C   ALA A  40       7.861 -16.082 -17.196 
ATOM    146  O   ALA A  40       6.812 -15.469 -17.390 
ATOM    147  N   LYS A  41       7.868 -17.386 -16.837 
ATOM    148  CA  LYS A  41       6.612 -18.091 -16.756 
ATOM    149  CB  LYS A  41       6.394 -19.072 -17.922 
ATOM    150  CG  LYS A  41       6.320 -18.394 -19.293 
ATOM    151  CD  LYS A  41       6.383 -19.380 -20.462 
ATOM    152  CE  LYS A  41       6.315 -18.723 -21.842 
ATOM    153  NZ  LYS A  41       6.395 -19.761 -22.893 
ATOM    154  C   LYS A  41       6.607 -18.900 -15.492 
ATOM    155  O   LYS A  41       6.979 -20.072 -15.469 
ATOM    156  N   PRO A  42       6.164 -18.261 -14.447 
ATOM    157  CA  PRO A  42       6.146 -18.766 -13.096 
ATOM    158  CD  PRO A  42       5.459 -16.998 -14.579 
ATOM    159  CB  PRO A  42       5.693 -17.583 -12.242 
ATOM    160  CG  PRO A  42       4.817 -16.760 -13.203 
ATOM    161  C   PRO A  42       5.350 -19.982 -12.740 
ATOM    162  O   PRO A  42       5.866 -20.776 -11.954 
ATOM    163  N   GLN A  43       4.106 -20.125 -13.253 
ATOM    164  CA  GLN A  43       3.233 -21.210 -12.882 
ATOM    165  CB  GLN A  43       3.921 -22.559 -12.575 
ATOM    166  CG  GLN A  43       2.969 -23.746 -12.437 
ATOM    167  CD  GLN A  43       2.653 -24.258 -13.835 
ATOM    168  OE1 GLN A  43       2.011 -23.577 -14.631 
ATOM    169  NE2 GLN A  43       3.125 -25.496 -14.144 
ATOM    170  C   GLN A  43       2.428 -20.772 -11.677 
ATOM    171  O   GLN A  43       1.781 -19.726 -11.696 
ATOM    172  N   GLY A  44       2.476 -21.564 -10.580 
ATOM    173  CA  GLY A  44       1.617 -21.423  -9.423 
ATOM    174  C   GLY A  44       1.682 -20.099  -8.711 
ATOM    175  O   GLY A  44       0.636 -19.515  -8.436 
ATOM    176  N   ARG A  45       2.881 -19.573  -8.391 
ATOM    177  CA  ARG A  45       2.966 -18.320  -7.681 
ATOM    178  CB  ARG A  45       2.277 -17.177  -8.444 
ATOM    179  CG  ARG A  45       2.951 -16.883  -9.786 
ATOM    180  CD  ARG A  45       2.084 -16.065 -10.743 
ATOM    181  NE  ARG A  45       2.134 -14.640 -10.313 
ATOM    182  CZ  ARG A  45       1.083 -13.819 -10.595 
ATOM    183  NH1 ARG A  45      -0.026 -14.325 -11.205 
ATOM    184  NH2 ARG A  45       1.132 -12.493 -10.270 
ATOM    185  C   ARG A  45       2.353 -18.422  -6.307 
ATOM    186  O   ARG A  45       1.777 -17.453  -5.809 
ATOM    187  N   ASP A  46       2.452 -19.607  -5.663 
ATOM    188  CA  ASP A  46       1.984 -19.790  -4.311 
ATOM    189  CB  ASP A  46       1.250 -21.127  -4.079 
ATOM    190  CG  ASP A  46       2.197 -22.277  -4.390 
ATOM    191  OD1 ASP A  46       3.256 -22.021  -5.022 
ATOM    192  OD2 ASP A  46       1.866 -23.431  -4.005 
ATOM    193  C   ASP A  46       3.161 -19.699  -3.376 
ATOM    194  O   ASP A  46       4.259 -19.317  -3.777 
ATOM    195  N   ASP A  47       2.954 -20.056  -2.089 
ATOM    196  CA  ASP A  47       3.986 -19.963  -1.086 
ATOM    197  CB  ASP A  47       3.505 -20.399   0.311 
ATOM    198  CG  ASP A  47       2.512 -19.366   0.829 
ATOM    199  OD1 ASP A  47       2.392 -18.285   0.192 
ATOM    200  OD2 ASP A  47       1.859 -19.643   1.870 
ATOM    201  C   ASP A  47       5.122 -20.868  -1.453 
ATOM    202  O   ASP A  47       6.290 -20.503  -1.321 
ATOM    203  N   ARG A  48       4.797 -22.077  -1.942 
ATOM    204  CA  ARG A  48       5.781 -23.061  -2.293 
ATOM    205  CB  ARG A  48       5.140 -24.351  -2.823 
ATOM    206  CG  ARG A  48       6.146 -25.430  -3.211 
ATOM    207  CD  ARG A  48       5.521 -26.560  -4.029 
ATOM    208  NE  ARG A  48       5.134 -25.982  -5.348 
ATOM    209  CZ  ARG A  48       4.541 -26.764  -6.297 
ATOM    210  NH1 ARG A  48       4.304 -28.084  -6.046 
ATOM    211  NH2 ARG A  48       4.179 -26.221  -7.497 
ATOM    212  C   ARG A  48       6.632 -22.511  -3.395 
ATOM    213  O   ARG A  48       7.843 -22.722  -3.421 
ATOM    214  N   TYR A  49       6.004 -21.778  -4.332 
ATOM    215  CA  TYR A  49       6.690 -21.207  -5.452 
ATOM    216  CB  TYR A  49       5.716 -20.385  -6.317 
ATOM    217  CG  TYR A  49       6.455 -19.484  -7.246 
ATOM    218  CD1 TYR A  49       6.995 -19.944  -8.423 
ATOM    219  CD2 TYR A  49       6.580 -18.149  -6.930 
ATOM    220  CE1 TYR A  49       7.662 -19.084  -9.266 
ATOM    221  CE2 TYR A  49       7.244 -17.287  -7.767 
ATOM    222  CZ  TYR A  49       7.787 -17.755  -8.938 
ATOM    223  OH  TYR A  49       8.468 -16.868  -9.798 
ATOM    224  C   TYR A  49       7.763 -20.299  -4.937 
ATOM    225  O   TYR A  49       8.907 -20.361  -5.387 
ATOM    226  N   CYS A  50       7.427 -19.442  -3.956 
ATOM    227  CA  CYS A  50       8.387 -18.513  -3.432 
ATOM    228  CB  CYS A  50       7.789 -17.543  -2.401 
ATOM    229  SG  CYS A  50       6.919 -16.168  -3.203 
ATOM    230  C   CYS A  50       9.521 -19.233  -2.772 
ATOM    231  O   CYS A  50      10.680 -18.874  -2.966 
ATOM    232  N   GLU A  51       9.232 -20.282  -1.984 
ATOM    233  CA  GLU A  51      10.291 -20.937  -1.274 
ATOM    234  CB  GLU A  51       9.814 -22.052  -0.328 
ATOM    235  CG  GLU A  51       9.046 -21.500   0.875 
ATOM    236  CD  GLU A  51       8.647 -22.660   1.776 
ATOM    237  OE1 GLU A  51       8.797 -23.834   1.341 
ATOM    238  OE2 GLU A  51       8.191 -22.384   2.918 
ATOM    239  C   GLU A  51      11.271 -21.539  -2.238 
ATOM    240  O   GLU A  51      12.477 -21.471  -2.014 
ATOM    241  N   SER A  52      10.782 -22.163  -3.323 
ATOM    242  CA  SER A  52      11.648 -22.819  -4.266 
ATOM    243  CB  SER A  52      10.871 -23.670  -5.287 
ATOM    244  OG  SER A  52      11.770 -24.296  -6.189 
ATOM    245  C   SER A  52      12.484 -21.840  -5.041 
ATOM    246  O   SER A  52      13.695 -22.015  -5.173 
ATOM    247  N   ILE A  53      11.853 -20.774  -5.572 
ATOM    248  CA  ILE A  53      12.510 -19.830  -6.436 
ATOM    249  CB  ILE A  53      11.569 -18.839  -7.063 
ATOM    250  CG1 ILE A  53      12.268 -18.100  -8.213 
ATOM    251  CG2 ILE A  53      11.022 -17.910  -5.967 
ATOM    252  CD1 ILE A  53      11.307 -17.285  -9.080 
ATOM    253  C   ILE A  53      13.564 -19.071  -5.697 
ATOM    254  O   ILE A  53      14.625 -18.777  -6.243 
ATOM    255  N   MET A  54      13.288 -18.724  -4.431 
ATOM    256  CA  MET A  54      14.208 -17.931  -3.681 
ATOM    257  CB  MET A  54      13.657 -17.630  -2.278 
ATOM    258  CG  MET A  54      14.129 -16.292  -1.716 
ATOM    259  SD  MET A  54      13.400 -14.851  -2.557 
ATOM    260  CE  MET A  54      13.965 -13.641  -1.327 
ATOM    261  C   MET A  54      15.482 -18.715  -3.574 
ATOM    262  O   MET A  54      16.577 -18.162  -3.661 
ATOM    263  N   ARG A  55      15.360 -20.040  -3.377 
ATOM    264  CA  ARG A  55      16.487 -20.926  -3.259 
ATOM    265  CB  ARG A  55      16.035 -22.353  -2.921 
ATOM    266  CG  ARG A  55      15.198 -22.413  -1.641 
ATOM    267  CD  ARG A  55      14.502 -23.757  -1.423 
ATOM    268  NE  ARG A  55      15.339 -24.566  -0.498 
ATOM    269  CZ  ARG A  55      15.110 -25.907  -0.399 
ATOM    270  NH1 ARG A  55      14.168 -26.490  -1.198 
ATOM    271  NH2 ARG A  55      15.823 -26.659   0.486 
ATOM    272  C   ARG A  55      17.249 -20.983  -4.555 
ATOM    273  O   ARG A  55      18.476 -20.907  -4.565 
ATOM    274  N   ARG A  56      16.538 -21.101  -5.694 
ATOM    275  CA  ARG A  56      17.186 -21.258  -6.971 
ATOM    276  CB  ARG A  56      16.203 -21.454  -8.140 
ATOM    277  CG  ARG A  56      15.409 -22.759  -8.083 
ATOM    278  CD  ARG A  56      14.767 -23.128  -9.423 
ATOM    279  NE  ARG A  56      13.877 -22.004  -9.821 
ATOM    280  CZ  ARG A  56      12.561 -22.008  -9.459 
ATOM    281  NH1 ARG A  56      12.047 -23.057  -8.752 
ATOM    282  NH2 ARG A  56      11.757 -20.960  -9.804 
ATOM    283  C   ARG A  56      17.993 -20.038  -7.297 
ATOM    284  O   ARG A  56      19.094 -20.132  -7.842 
ATOM    285  N   ARG A  57      17.434 -18.858  -6.981 
ATOM    286  CA  ARG A  57      17.989 -17.566  -7.272 
ATOM    287  CB  ARG A  57      16.981 -16.432  -7.028 
ATOM    288  CG  ARG A  57      15.720 -16.618  -7.872 
ATOM    289  CD  ARG A  57      16.007 -16.749  -9.368 
ATOM    290  NE  ARG A  57      14.774 -17.286 -10.009 
ATOM    291  CZ  ARG A  57      14.462 -16.937 -11.292 
ATOM    292  NH1 ARG A  57      15.255 -16.058 -11.970 
ATOM    293  NH2 ARG A  57      13.356 -17.462 -11.896 
ATOM    294  C   ARG A  57      19.215 -17.308  -6.446 
ATOM    295  O   ARG A  57      20.047 -16.489  -6.833 
ATOM    296  N   GLY A  58      19.345 -17.952  -5.266 
ATOM    297  CA  GLY A  58      20.518 -17.749  -4.452 
ATOM    298  C   GLY A  58      20.249 -16.676  -3.435 
ATOM    299  O   GLY A  58      21.171 -16.056  -2.910 
ATOM    300  N   LEU A  59      18.957 -16.404  -3.197 
ATOM    301  CA  LEU A  59      18.390 -15.442  -2.291 
ATOM    302  CB  LEU A  59      16.997 -14.993  -2.748 
ATOM    303  CG  LEU A  59      17.057 -14.335  -4.141 
ATOM    304  CD1 LEU A  59      15.690 -13.786  -4.573 
ATOM    305  CD2 LEU A  59      18.175 -13.282  -4.214 
ATOM    306  C   LEU A  59      18.342 -15.875  -0.842 
ATOM    307  O   LEU A  59      17.877 -15.107  -0.005 
ATOM    308  N   THR A  60      18.628 -17.158  -0.543 
ATOM    309  CA  THR A  60      18.521 -17.780   0.758 
ATOM    310  CB  THR A  60      18.422 -19.273   0.655 
ATOM    311  OG1 THR A  60      19.592 -19.810   0.057 
ATOM    312  CG2 THR A  60      17.192 -19.608  -0.204 
ATOM    313  C   THR A  60      19.582 -17.448   1.776 
ATOM    314  O   THR A  60      19.306 -17.592   2.964 
ATOM    315  N   SER A  61      20.833 -17.093   1.412 
ATOM    316  CA  SER A  61      21.758 -16.859   2.493 
ATOM    317  CB  SER A  61      22.957 -17.826   2.485 
ATOM    318  OG  SER A  61      22.517 -19.158   2.702 
ATOM    319  C   SER A  61      22.320 -15.475   2.407 
ATOM    320  O   SER A  61      23.186 -15.209   1.575 
ATOM    321  N   PRO A  62      21.889 -14.572   3.254 
ATOM    322  CA  PRO A  62      20.832 -14.844   4.197 
ATOM    323  CD  PRO A  62      22.847 -13.617   3.787 
ATOM    324  CB  PRO A  62      20.985 -13.822   5.320 
ATOM    325  CG  PRO A  62      22.467 -13.428   5.263 
ATOM    326  C   PRO A  62      19.514 -14.718   3.499 
ATOM    327  O   PRO A  62      19.488 -14.279   2.350 
ATOM    328  N   CYS A  63      18.409 -15.091   4.176 
ATOM    329  CA  CYS A  63      17.107 -15.029   3.577 
ATOM    330  CB  CYS A  63      15.980 -15.525   4.508 
ATOM    331  SG  CYS A  63      16.264 -17.191   5.180 
ATOM    332  C   CYS A  63      16.811 -13.590   3.286 
ATOM    333  O   CYS A  63      16.979 -12.728   4.148 
ATOM    334  N   LYS A  64      16.363 -13.286   2.050 
ATOM    335  CA  LYS A  64      16.024 -11.933   1.733 
ATOM    336  CB  LYS A  64      15.958 -11.675   0.217 
ATOM    337  CG  LYS A  64      15.947 -10.196  -0.175 
ATOM    338  CD  LYS A  64      16.188  -9.974  -1.671 
ATOM    339  CE  LYS A  64      16.192  -8.501  -2.084 
ATOM    340  NZ  LYS A  64      16.367  -8.389  -3.549 
ATOM    341  C   LYS A  64      14.671 -11.685   2.334 
ATOM    342  O   LYS A  64      13.782 -12.531   2.250 
ATOM    343  N   ASP A  65      14.485 -10.514   2.975 
ATOM    344  CA  ASP A  65      13.252 -10.245   3.660 
ATOM    345  CB  ASP A  65      13.310  -8.967   4.522 
ATOM    346  CG  ASP A  65      13.625  -7.757   3.647 
ATOM    347  OD1 ASP A  65      14.224  -7.939   2.553 
ATOM    348  OD2 ASP A  65      13.278  -6.626   4.077 
ATOM    349  C   ASP A  65      12.107 -10.144   2.699 
ATOM    350  O   ASP A  65      11.037 -10.700   2.946 
ATOM    351  N   ILE A  66      12.280  -9.419   1.579 
ATOM    352  CA  ILE A  66      11.198  -9.300   0.645 
ATOM    353  CB  ILE A  66      10.432  -8.019   0.848 
ATOM    354  CG1 ILE A  66       9.083  -8.013   0.109 
ATOM    355  CG2 ILE A  66      11.366  -6.859   0.468 
ATOM    356  CD1 ILE A  66       9.205  -8.016  -1.410 
ATOM    357  C   ILE A  66      11.805  -9.311  -0.725 
ATOM    358  O   ILE A  66      12.863  -8.720  -0.940 
ATOM    359  N   ASN A  67      11.179 -10.019  -1.688 
ATOM    360  CA  ASN A  67      11.720 -10.015  -3.017 
ATOM    361  CB  ASN A  67      12.741 -11.139  -3.259 
ATOM    362  CG  ASN A  67      13.477 -10.847  -4.558 
ATOM    363  OD1 ASN A  67      14.272  -9.911  -4.638 
ATOM    364  ND2 ASN A  67      13.214 -11.676  -5.603 
ATOM    365  C   ASN A  67      10.584 -10.205  -3.973 
ATOM    366  O   ASN A  67       9.740 -11.082  -3.786 
ATOM    367  N   THR A  68      10.556  -9.392  -5.048 
ATOM    368  CA  THR A  68       9.471  -9.467  -5.982 
ATOM    369  CB  THR A  68       8.762  -8.158  -6.145 
ATOM    370  OG1 THR A  68       8.269  -7.721  -4.886 
ATOM    371  CG2 THR A  68       7.598  -8.348  -7.130 
ATOM    372  C   THR A  68       9.996  -9.879  -7.324 
ATOM    373  O   THR A  68      11.059  -9.439  -7.762 
ATOM    374  N   PHE A  69       9.236 -10.761  -8.006 
ATOM    375  CA  PHE A  69       9.601 -11.241  -9.309 
ATOM    376  CB  PHE A  69       9.527 -12.774  -9.435 
ATOM    377  CG  PHE A  69      10.543 -13.384  -8.526 
ATOM    378  CD1 PHE A  69      11.831 -13.609  -8.956 
ATOM    379  CD2 PHE A  69      10.207 -13.734  -7.237 
ATOM    380  CE1 PHE A  69      12.768 -14.171  -8.120 
ATOM    381  CE2 PHE A  69      11.140 -14.295  -6.395 
ATOM    382  CZ  PHE A  69      12.423 -14.515  -6.835 
ATOM    383  C   PHE A  69       8.608 -10.690 -10.287 
ATOM    384  O   PHE A  69       7.415 -10.605 -10.001 
ATOM    385  N   ILE A  70       9.099 -10.300 -11.480 
ATOM    386  CA  ILE A  70       8.279  -9.766 -12.530 
ATOM    387  CB  ILE A  70       8.894  -8.585 -13.228 
ATOM    388  CG1 ILE A  70       9.137  -7.438 -12.235 
ATOM    389  CG2 ILE A  70       7.982  -8.201 -14.407 
ATOM    390  CD1 ILE A  70      10.026  -6.325 -12.786 
ATOM    391  C   ILE A  70       8.146 -10.852 -13.550 
ATOM    392  O   ILE A  70       9.106 -11.572 -13.824 
ATOM    393  N   HIS A  71       6.934 -11.011 -14.122 
ATOM    394  CA  HIS A  71       6.704 -12.056 -15.078 
ATOM    395  ND1 HIS A  71       6.623 -14.322 -12.875 
ATOM    396  CG  HIS A  71       5.646 -13.442 -13.288 
ATOM    397  CB  HIS A  71       5.509 -12.942 -14.696 
ATOM    398  NE2 HIS A  71       5.416 -13.823 -11.074 
ATOM    399  CD2 HIS A  71       4.918 -13.148 -12.176 
ATOM    400  CE1 HIS A  71       6.439 -14.514 -11.544 
ATOM    401  C   HIS A  71       6.415 -11.410 -16.399 
ATOM    402  O   HIS A  71       6.310 -10.188 -16.486 
ATOM    403  N   GLY A  72       6.286 -12.218 -17.476 
ATOM    404  CA  GLY A  72       6.017 -11.656 -18.772 
ATOM    405  C   GLY A  72       7.295 -11.593 -19.560 
ATOM    406  O   GLY A  72       8.294 -12.209 -19.193 
ATOM    407  N   ASN A  73       7.269 -10.867 -20.702 
ATOM    408  CA  ASN A  73       8.405 -10.782 -21.584 
ATOM    409  CB  ASN A  73       8.034 -10.508 -23.057 
ATOM    410  CG  ASN A  73       7.346  -9.151 -23.163 
ATOM    411  OD1 ASN A  73       7.968  -8.146 -23.502 
ATOM    412  ND2 ASN A  73       6.017  -9.119 -22.872 
ATOM    413  C   ASN A  73       9.371  -9.723 -21.133 
ATOM    414  O   ASN A  73       8.994  -8.716 -20.538 
ATOM    415  N   LYS A  74      10.668  -9.952 -21.434 
ATOM    416  CA  LYS A  74      11.764  -9.101 -21.052 
ATOM    417  CB  LYS A  74      13.152  -9.709 -21.329 
ATOM    418  CG  LYS A  74      13.502 -10.903 -20.438 
ATOM    419  CD  LYS A  74      14.866 -11.514 -20.762 
ATOM    420  CE  LYS A  74      14.989 -11.999 -22.206 
ATOM    421  NZ  LYS A  74      16.380 -12.427 -22.480 
ATOM    422  C   LYS A  74      11.726  -7.769 -21.741 
ATOM    423  O   LYS A  74      12.108  -6.759 -21.152 
ATOM    424  N   ARG A  75      11.268  -7.726 -23.005 
ATOM    425  CA  ARG A  75      11.336  -6.518 -23.783 
ATOM    426  CB  ARG A  75      10.706  -6.680 -25.174 
ATOM    427  CG  ARG A  75      11.275  -7.856 -25.964 
ATOM    428  CD  ARG A  75      10.777  -7.928 -27.407 
ATOM    429  NE  ARG A  75       9.288  -7.909 -27.372 
ATOM    430  CZ  ARG A  75       8.587  -9.047 -27.093 
ATOM    431  NH1 ARG A  75       9.247 -10.192 -26.754 
ATOM    432  NH2 ARG A  75       7.223  -9.036 -27.147 
ATOM    433  C   ARG A  75      10.568  -5.434 -23.096 
ATOM    434  O   ARG A  75      11.000  -4.283 -23.058 
ATOM    435  N   SER A  76       9.396  -5.775 -22.533 
ATOM    436  CA  SER A  76       8.562  -4.791 -21.905 
ATOM    437  CB  SER A  76       7.236  -5.385 -21.396 
ATOM    438  OG  SER A  76       6.471  -5.878 -22.487 
ATOM    439  C   SER A  76       9.281  -4.196 -20.730 
ATOM    440  O   SER A  76       9.132  -3.009 -20.441 
ATOM    441  N   ILE A  77      10.063  -5.017 -20.003 
ATOM    442  CA  ILE A  77      10.777  -4.552 -18.848 
ATOM    443  CB  ILE A  77      11.426  -5.664 -18.076 
ATOM    444  CG1 ILE A  77      10.357  -6.647 -17.572 
ATOM    445  CG2 ILE A  77      12.260  -5.039 -16.946 
ATOM    446  CD1 ILE A  77      10.932  -7.947 -17.010 
ATOM    447  C   ILE A  77      11.850  -3.586 -19.254 
ATOM    448  O   ILE A  77      12.029  -2.547 -18.626 
ATOM    449  N   LYS A  78      12.600  -3.902 -20.324 
ATOM    450  CA  LYS A  78      13.670  -3.048 -20.763 
ATOM    451  CB  LYS A  78      14.457  -3.613 -21.957 
ATOM    452  CG  LYS A  78      15.314  -4.836 -21.619 
ATOM    453  CD  LYS A  78      15.896  -5.526 -22.854 
ATOM    454  CE  LYS A  78      16.828  -6.696 -22.531 
ATOM    455  NZ  LYS A  78      16.037  -7.912 -22.246 
ATOM    456  C   LYS A  78      13.105  -1.727 -21.186 
ATOM    457  O   LYS A  78      13.736  -0.686 -21.012 
ATOM    458  N   ALA A  79      11.881  -1.748 -21.741 
ATOM    459  CA  ALA A  79      11.200  -0.603 -22.284 
ATOM    460  CB  ALA A  79       9.821  -0.951 -22.871 
ATOM    461  C   ALA A  79      10.987   0.445 -21.231 
ATOM    462  O   ALA A  79      10.878   1.630 -21.545 
ATOM    463  N   ILE A  80      10.868   0.044 -19.956 
ATOM    464  CA  ILE A  80      10.626   1.016 -18.927 
ATOM    465  CB  ILE A  80      10.255   0.446 -17.581 
ATOM    466  CG1 ILE A  80      11.316  -0.473 -16.984 
ATOM    467  CG2 ILE A  80       8.892  -0.240 -17.747 
ATOM    468  CD1 ILE A  80      10.900  -1.026 -15.623 
ATOM    469  C   ILE A  80      11.745   2.022 -18.874 
ATOM    470  O   ILE A  80      11.546   3.160 -18.452 
ATOM    471  N   CYS A  81      12.966   1.624 -19.275 
ATOM    472  CA  CYS A  81      14.117   2.486 -19.280 
ATOM    473  CB  CYS A  81      15.428   1.734 -19.567 
ATOM    474  SG  CYS A  81      15.754   0.459 -18.312 
ATOM    475  C   CYS A  81      13.959   3.596 -20.289 
ATOM    476  O   CYS A  81      14.689   4.586 -20.237 
ATOM    477  N   GLU A  82      13.062   3.434 -21.284 
ATOM    478  CA  GLU A  82      12.862   4.454 -22.277 
ATOM    479  CB  GLU A  82      12.970   3.920 -23.715 
ATOM    480  CG  GLU A  82      11.961   2.809 -24.013 
ATOM    481  CD  GLU A  82      12.156   2.352 -25.452 
ATOM    482  OE1 GLU A  82      12.213   3.228 -26.356 
ATOM    483  OE2 GLU A  82      12.249   1.114 -25.666 
ATOM    484  C   GLU A  82      11.484   5.028 -22.107 
ATOM    485  O   GLU A  82      10.696   4.562 -21.287 
ATOM    486  N   ASN A  83      11.173   6.085 -22.884 
ATOM    487  CA  ASN A  83       9.911   6.767 -22.808 
ATOM    488  CB  ASN A  83       9.851   8.042 -23.664 
ATOM    489  CG  ASN A  83      10.676   9.103 -22.944 
ATOM    490  OD1 ASN A  83      10.664   9.185 -21.715 
ATOM    491  ND2 ASN A  83      11.416   9.938 -23.723 
ATOM    492  C   ASN A  83       8.817   5.839 -23.229 
ATOM    493  O   ASN A  83       7.665   6.001 -22.831 
ATOM    494  N   LYS A  84       9.156   4.826 -24.043 
ATOM    495  CA  LYS A  84       8.180   3.925 -24.580 
ATOM    496  CB  LYS A  84       8.857   2.817 -25.416 
ATOM    497  CG  LYS A  84       7.921   1.834 -26.122 
ATOM    498  CD  LYS A  84       7.153   0.911 -25.178 
ATOM    499  CE  LYS A  84       6.396  -0.197 -25.909 
ATOM    500  NZ  LYS A  84       7.357  -1.190 -26.441 
ATOM    501  C   LYS A  84       7.386   3.298 -23.466 
ATOM    502  O   LYS A  84       6.161   3.232 -23.563 
ATOM    503  N   ASN A  85       8.029   2.807 -22.383 
ATOM    504  CA  ASN A  85       7.206   2.217 -21.358 
ATOM    505  CB  ASN A  85       7.343   0.680 -21.318 
ATOM    506  CG  ASN A  85       6.232   0.074 -20.468 
ATOM    507  OD1 ASN A  85       5.067   0.455 -20.576 
ATOM    508  ND2 ASN A  85       6.604  -0.897 -19.592 
ATOM    509  C   ASN A  85       7.600   2.737 -20.000 
ATOM    510  O   ASN A  85       7.516   2.004 -19.015 
ATOM    511  N   GLY A  86       7.987   4.025 -19.869 
ATOM    512  CA  GLY A  86       8.358   4.440 -18.541 
ATOM    513  C   GLY A  86       8.406   5.935 -18.432 
ATOM    514  O   GLY A  86       8.529   6.651 -19.426 
ATOM    515  N   ASN A  87       8.313   6.432 -17.176 
ATOM    516  CA  ASN A  87       8.388   7.834 -16.866 
ATOM    517  CB  ASN A  87       7.070   8.434 -16.338 
ATOM    518  CG  ASN A  87       6.033   8.383 -17.450 
ATOM    519  OD1 ASN A  87       5.564   7.312 -17.828 
ATOM    520  ND2 ASN A  87       5.650   9.574 -17.983 
ATOM    521  C   ASN A  87       9.381   7.966 -15.753 
ATOM    522  O   ASN A  87       9.660   7.005 -15.039 
ATOM    523  N   PRO A  88       9.943   9.130 -15.590 
ATOM    524  CA  PRO A  88      10.890   9.367 -14.542 
ATOM    525  CD  PRO A  88       9.915  10.189 -16.582 
ATOM    526  CB  PRO A  88      11.522  10.727 -14.851 
ATOM    527  CG  PRO A  88      10.555  11.384 -15.857 
ATOM    528  C   PRO A  88      10.168   9.304 -13.236 
ATOM    529  O   PRO A  88       9.050   9.812 -13.144 
ATOM    530  N   HIS A  89      10.804   8.706 -12.212 
ATOM    531  CA  HIS A  89      10.210   8.527 -10.923 
ATOM    532  ND1 HIS A  89       7.895   6.729  -9.424 
ATOM    533  CG  HIS A  89       9.268   6.743  -9.344 
ATOM    534  CB  HIS A  89      10.169   7.046 -10.506 
ATOM    535  NE2 HIS A  89       8.415   6.182  -7.333 
ATOM    536  CD2 HIS A  89       9.569   6.408  -8.061 
ATOM    537  CE1 HIS A  89       7.434   6.387  -8.195 
ATOM    538  C   HIS A  89      11.094   9.291 -10.006 
ATOM    539  O   HIS A  89      12.249   9.524 -10.348 
ATOM    540  N   ARG A  90      10.614   9.570  -8.777 
ATOM    541  CA  ARG A  90      11.134  10.633  -7.973 
ATOM    542  CB  ARG A  90      10.638  10.532  -6.524 
ATOM    543  CG  ARG A  90       9.118  10.621  -6.401 
ATOM    544  CD  ARG A  90       8.581  12.052  -6.436 
ATOM    545  NE  ARG A  90       7.099  11.972  -6.308 
ATOM    546  CZ  ARG A  90       6.398  13.027  -5.801 
ATOM    547  NH1 ARG A  90       7.050  14.164  -5.418 
ATOM    548  NH2 ARG A  90       5.043  12.938  -5.660 
ATOM    549  C   ARG A  90      12.627  10.723  -7.915 
ATOM    550  O   ARG A  90      13.186  11.625  -8.535 
ATOM    551  N   GLU A  91      13.353   9.801  -7.262 
ATOM    552  CA  GLU A  91      14.755  10.115  -7.224 
ATOM    553  CB  GLU A  91      15.367  10.061  -5.812 
ATOM    554  CG  GLU A  91      14.958  11.232  -4.914 
ATOM    555  CD  GLU A  91      13.537  11.000  -4.427 
ATOM    556  OE1 GLU A  91      13.280   9.918  -3.836 
ATOM    557  OE2 GLU A  91      12.688  11.907  -4.644 
ATOM    558  C   GLU A  91      15.504   9.143  -8.074 
ATOM    559  O   GLU A  91      15.859   8.056  -7.623 
ATOM    560  N   ASN A  92      15.780   9.542  -9.330 
ATOM    561  CA  ASN A  92      16.570   8.776 -10.253 
ATOM    562  CB  ASN A  92      18.015   8.583  -9.762 
ATOM    563  CG  ASN A  92      18.669   9.953  -9.678 
ATOM    564  OD1 ASN A  92      18.547  10.766 -10.593 
ATOM    565  ND2 ASN A  92      19.371  10.227  -8.547 
ATOM    566  C   ASN A  92      15.991   7.412 -10.460 
ATOM    567  O   ASN A  92      16.733   6.456 -10.678 
ATOM    568  N   LEU A  93      14.653   7.283 -10.421 
ATOM    569  CA  LEU A  93      14.046   5.998 -10.644 
ATOM    570  CB  LEU A  93      13.196   5.499  -9.462 
ATOM    571  CG  LEU A  93      14.013   5.127  -8.208 
ATOM    572  CD1 LEU A  93      13.097   4.644  -7.072 
ATOM    573  CD2 LEU A  93      15.107   4.099  -8.543 
ATOM    574  C   LEU A  93      13.141   6.137 -11.825 
ATOM    575  O   LEU A  93      12.979   7.226 -12.373 
ATOM    576  N   ARG A  94      12.563   5.007 -12.286 
ATOM    577  CA  ARG A  94      11.651   5.047 -13.395 
ATOM    578  CB  ARG A  94      12.264   4.533 -14.706 
ATOM    579  CG  ARG A  94      13.421   5.410 -15.185 
ATOM    580  CD  ARG A  94      13.981   5.008 -16.550 
ATOM    581  NE  ARG A  94      12.929   5.315 -17.557 
ATOM    582  CZ  ARG A  94      12.803   6.585 -18.040 
ATOM    583  NH1 ARG A  94      13.625   7.577 -17.590 
ATOM    584  NH2 ARG A  94      11.843   6.868 -18.966 
ATOM    585  C   ARG A  94      10.481   4.169 -13.054 
ATOM    586  O   ARG A  94      10.637   3.137 -12.403 
ATOM    587  N   ILE A  95       9.268   4.577 -13.488 
ATOM    588  CA  ILE A  95       8.059   3.839 -13.228 
ATOM    589  CB  ILE A  95       7.025   4.653 -12.501 
ATOM    590  CG1 ILE A  95       5.820   3.791 -12.084 
ATOM    591  CG2 ILE A  95       6.656   5.846 -13.397 
ATOM    592  CD1 ILE A  95       6.118   2.807 -10.956 
ATOM    593  C   ILE A  95       7.471   3.433 -14.552 
ATOM    594  O   ILE A  95       7.417   4.230 -15.487 
ATOM    595  N   SER A  96       7.017   2.167 -14.668 
ATOM    596  CA  SER A  96       6.520   1.669 -15.924 
ATOM    597  CB  SER A  96       6.521   0.132 -16.021 
ATOM    598  OG  SER A  96       5.638  -0.423 -15.057 
ATOM    599  C   SER A  96       5.122   2.137 -16.200 
ATOM    600  O   SER A  96       4.324   2.355 -15.289 
ATOM    601  N   LYS A  97       4.824   2.366 -17.497 
ATOM    602  CA  LYS A  97       3.513   2.735 -17.955 
ATOM    603  CB  LYS A  97       3.499   3.283 -19.390 
ATOM    604  CG  LYS A  97       4.096   4.687 -19.504 
ATOM    605  CD  LYS A  97       4.273   5.153 -20.949 
ATOM    606  CE  LYS A  97       4.718   6.611 -21.063 
ATOM    607  NZ  LYS A  97       6.152   6.728 -20.709 
ATOM    608  C   LYS A  97       2.610   1.543 -17.924 
ATOM    609  O   LYS A  97       1.429   1.655 -17.600 
ATOM    610  N   SER A  98       3.157   0.372 -18.304 
ATOM    611  CA  SER A  98       2.430  -0.864 -18.402 
ATOM    612  CB  SER A  98       3.113  -1.826 -19.387 
ATOM    613  OG  SER A  98       2.438  -3.069 -19.433 
ATOM    614  C   SER A  98       2.391  -1.529 -17.062 
ATOM    615  O   SER A  98       3.191  -1.233 -16.178 
ATOM    616  N   SER A  99       1.438  -2.468 -16.892 
ATOM    617  CA  SER A  99       1.316  -3.181 -15.654 
ATOM    618  CB  SER A  99      -0.138  -3.329 -15.182 
ATOM    619  OG  SER A  99      -0.171  -4.036 -13.953 
ATOM    620  C   SER A  99       1.866  -4.551 -15.901 
ATOM    621  O   SER A  99       1.756  -5.075 -17.006 
ATOM    622  N   PHE A 100       2.499  -5.160 -14.875 
ATOM    623  CA  PHE A 100       3.096  -6.452 -15.063 
ATOM    624  CB  PHE A 100       4.625  -6.462 -14.858 
ATOM    625  CG  PHE A 100       5.327  -5.637 -15.887 
ATOM    626  CD1 PHE A 100       5.439  -4.271 -15.743 
ATOM    627  CD2 PHE A 100       5.897  -6.234 -16.988 
ATOM    628  CE1 PHE A 100       6.097  -3.516 -16.687 
ATOM    629  CE2 PHE A 100       6.556  -5.484 -17.934 
ATOM    630  CZ  PHE A 100       6.657  -4.121 -17.787 
ATOM    631  C   PHE A 100       2.572  -7.384 -14.016 
ATOM    632  O   PHE A 100       2.195  -6.966 -12.922 
ATOM    633  N   GLN A 101       2.513  -8.691 -14.344 
ATOM    634  CA  GLN A 101       2.171  -9.658 -13.345 
ATOM    635  CB  GLN A 101       1.839 -11.052 -13.904 
ATOM    636  CG  GLN A 101       0.489 -11.131 -14.617 
ATOM    637  CD  GLN A 101      -0.593 -11.194 -13.547 
ATOM    638  OE1 GLN A 101      -0.366 -11.697 -12.449 
ATOM    639  NE2 GLN A 101      -1.804 -10.667 -13.873 
ATOM    640  C   GLN A 101       3.394  -9.793 -12.496 
ATOM    641  O   GLN A 101       4.508  -9.873 -13.015 
ATOM    642  N   VAL A 102       3.218  -9.802 -11.161 
ATOM    643  CA  VAL A 102       4.354  -9.886 -10.293 
ATOM    644  CB  VAL A 102       4.759  -8.562  -9.714 
ATOM    645  CG1 VAL A 102       5.195  -7.637 -10.861 
ATOM    646  CG2 VAL A 102       3.584  -8.007  -8.887 
ATOM    647  C   VAL A 102       4.011 -10.774  -9.139 
ATOM    648  O   VAL A 102       2.841 -11.025  -8.854 
ATOM    649  N   THR A 103       5.050 -11.314  -8.467 
ATOM    650  CA  THR A 103       4.829 -12.120  -7.304 
ATOM    651  CB  THR A 103       5.112 -13.577  -7.530 
ATOM    652  OG1 THR A 103       4.295 -14.080  -8.577 
ATOM    653  CG2 THR A 103       4.826 -14.343  -6.226 
ATOM    654  C   THR A 103       5.781 -11.637  -6.255 
ATOM    655  O   THR A 103       6.988 -11.574  -6.489 
ATOM    656  N   THR A 104       5.262 -11.297  -5.057 
ATOM    657  CA  THR A 104       6.109 -10.812  -4.005 
ATOM    658  CB  THR A 104       5.546  -9.614  -3.295 
ATOM    659  OG1 THR A 104       5.356  -8.546  -4.210 
ATOM    660  CG2 THR A 104       6.514  -9.193  -2.176 
ATOM    661  C   THR A 104       6.242 -11.896  -2.986 
ATOM    662  O   THR A 104       5.251 -12.502  -2.581 
ATOM    663  N   CYS A 105       7.490 -12.172  -2.555 
ATOM    664  CA  CYS A 105       7.738 -13.200  -1.586 
ATOM    665  CB  CYS A 105       8.849 -14.165  -2.029 
ATOM    666  SG  CYS A 105       8.448 -14.908  -3.639 
ATOM    667  C   CYS A 105       8.189 -12.511  -0.339 
ATOM    668  O   CYS A 105       9.178 -11.779  -0.349 
ATOM    669  N   LYS A 106       7.459 -12.730   0.774 
ATOM    670  CA  LYS A 106       7.781 -12.086   2.014 
ATOM    671  CB  LYS A 106       6.585 -11.338   2.628 
ATOM    672  CG  LYS A 106       6.127 -10.139   1.793 
ATOM    673  CD  LYS A 106       4.735  -9.634   2.178 
ATOM    674  CE  LYS A 106       4.309  -8.374   1.425 
ATOM    675  NZ  LYS A 106       5.014  -7.194   1.974 
ATOM    676  C   LYS A 106       8.204 -13.134   2.988 
ATOM    677  O   LYS A 106       7.514 -14.131   3.203 
ATOM    678  N   LEU A 107       9.370 -12.908   3.618 
ATOM    679  CA  LEU A 107       9.910 -13.866   4.533 
ATOM    680  CB  LEU A 107      11.381 -13.570   4.883 
ATOM    681  CG  LEU A 107      12.026 -14.570   5.857 
ATOM    682  CD1 LEU A 107      12.138 -15.973   5.238 
ATOM    683  CD2 LEU A 107      13.375 -14.044   6.370 
ATOM    684  C   LEU A 107       9.105 -13.824   5.787 
ATOM    685  O   LEU A 107       8.661 -12.764   6.225 
ATOM    686  N   HIS A 108       8.855 -15.005   6.380 
ATOM    687  CA  HIS A 108       8.191 -15.020   7.648 
ATOM    688  ND1 HIS A 108       6.503 -17.160   5.722 
ATOM    689  CG  HIS A 108       6.507 -16.861   7.063 
ATOM    690  CB  HIS A 108       6.725 -15.489   7.618 
ATOM    691  NE2 HIS A 108       6.076 -19.059   6.793 
ATOM    692  CD2 HIS A 108       6.247 -18.033   7.703 
ATOM    693  CE1 HIS A 108       6.239 -18.488   5.615 
ATOM    694  C   HIS A 108       8.993 -15.906   8.534 
ATOM    695  O   HIS A 108       9.644 -16.843   8.076 
ATOM    696  N   GLY A 109       8.958 -15.620   9.846 
ATOM    697  CA  GLY A 109       9.793 -16.334  10.759 
ATOM    698  C   GLY A 109      10.861 -15.362  11.144 
ATOM    699  O   GLY A 109      11.206 -14.465  10.376 
ATOM    700  N   GLY A 110      11.378 -15.513  12.376 
ATOM    701  CA  GLY A 110      12.344 -14.642  12.983 
ATOM    702  C   GLY A 110      13.717 -14.700  12.379 
ATOM    703  O   GLY A 110      14.419 -13.689  12.376 
ATOM    704  N   SER A 111      14.166 -15.876  11.892 
ATOM    705  CA  SER A 111      15.555 -15.993  11.521 
ATOM    706  CB  SER A 111      16.129 -17.404  11.740 
ATOM    707  OG  SER A 111      17.494 -17.439  11.353 
ATOM    708  C   SER A 111      15.827 -15.629  10.092 
ATOM    709  O   SER A 111      15.060 -15.888   9.167 
ATOM    710  N   PRO A 112      16.953 -14.967   9.967 
ATOM    711  CA  PRO A 112      17.492 -14.571   8.686 
ATOM    712  CD  PRO A 112      17.334 -14.031  11.015 
ATOM    713  CB  PRO A 112      18.504 -13.462   8.973 
ATOM    714  CG  PRO A 112      18.025 -12.860  10.301 
ATOM    715  C   PRO A 112      18.112 -15.709   7.930 
ATOM    716  O   PRO A 112      18.498 -15.507   6.778 
ATOM    717  N   TRP A 113      18.254 -16.900   8.543 
ATOM    718  CA  TRP A 113      18.952 -17.947   7.848 
ATOM    719  CB  TRP A 113      20.140 -18.493   8.653 
ATOM    720  CG  TRP A 113      21.239 -17.473   8.801 
ATOM    721  CD2 TRP A 113      22.171 -17.157   7.757 
ATOM    722  CD1 TRP A 113      21.549 -16.668   9.857 
ATOM    723  NE1 TRP A 113      22.625 -15.874   9.541 
ATOM    724  CE2 TRP A 113      23.017 -16.164   8.250 
ATOM    725  CE3 TRP A 113      22.310 -17.654   6.495 
ATOM    726  CZ2 TRP A 113      24.022 -15.652   7.480 
ATOM    727  CZ3 TRP A 113      23.322 -17.137   5.721 
ATOM    728  CH2 TRP A 113      24.162 -16.156   6.206 
ATOM    729  C   TRP A 113      18.019 -19.078   7.526 
ATOM    730  O   TRP A 113      16.980 -19.259   8.157 
ATOM    731  N   PRO A 114      18.387 -19.844   6.525 
ATOM    732  CA  PRO A 114      17.605 -20.941   6.018 
ATOM    733  CD  PRO A 114      19.726 -19.807   5.959 
ATOM    734  CB  PRO A 114      18.412 -21.510   4.849 
ATOM    735  CG  PRO A 114      19.865 -21.131   5.190 
ATOM    736  C   PRO A 114      17.349 -21.963   7.077 
ATOM    737  O   PRO A 114      18.132 -22.055   8.021 
ATOM    738  N   PRO A 115      16.287 -22.717   6.949 
ATOM    739  CA  PRO A 115      15.417 -22.592   5.810 
ATOM    740  CD  PRO A 115      16.308 -24.080   7.460 
ATOM    741  CB  PRO A 115      14.554 -23.850   5.796 
ATOM    742  CG  PRO A 115      15.436 -24.898   6.494 
ATOM    743  C   PRO A 115      14.624 -21.326   5.826 
ATOM    744  O   PRO A 115      14.324 -20.822   6.907 
ATOM    745  N   CYS A 116      14.262 -20.805   4.637 
ATOM    746  CA  CYS A 116      13.552 -19.559   4.576 
ATOM    747  CB  CYS A 116      14.136 -18.609   3.509 
ATOM    748  SG  CYS A 116      15.947 -18.432   3.606 
ATOM    749  C   CYS A 116      12.141 -19.851   4.153 
ATOM    750  O   CYS A 116      11.913 -20.416   3.083 
ATOM    751  N   GLN A 117      11.145 -19.461   4.980 
ATOM    752  CA  GLN A 117       9.776 -19.689   4.605 
ATOM    753  CB  GLN A 117       8.829 -20.057   5.761 
ATOM    754  CG  GLN A 117       9.262 -21.272   6.578 
ATOM    755  CD  GLN A 117       9.944 -20.724   7.818 
ATOM    756  OE1 GLN A 117      10.525 -19.641   7.791 
ATOM    757  NE2 GLN A 117       9.847 -21.480   8.943 
ATOM    758  C   GLN A 117       9.264 -18.399   4.045 
ATOM    759  O   GLN A 117       9.593 -17.322   4.542 
ATOM    760  N   TYR A 118       8.444 -18.476   2.979 
ATOM    761  CA  TYR A 118       7.961 -17.279   2.352 
ATOM    762  CB  TYR A 118       8.554 -17.047   0.952 
ATOM    763  CG  TYR A 118      10.003 -16.728   1.079 
ATOM    764  CD1 TYR A 118      10.406 -15.445   1.371 
ATOM    765  CD2 TYR A 118      10.958 -17.702   0.895 
ATOM    766  CE1 TYR A 118      11.740 -15.138   1.486 
ATOM    767  CE2 TYR A 118      12.294 -17.401   1.008 
ATOM    768  CZ  TYR A 118      12.686 -16.117   1.304 
ATOM    769  OH  TYR A 118      14.057 -15.806   1.420 
ATOM    770  C   TYR A 118       6.480 -17.356   2.150 
ATOM    771  O   TYR A 118       5.907 -18.436   2.018 
ATOM    772  N   ARG A 119       5.827 -16.174   2.139 
ATOM    773  CA  ARG A 119       4.427 -16.059   1.843 
ATOM    774  CB  ARG A 119       3.652 -15.202   2.858 
ATOM    775  CG  ARG A 119       3.673 -15.788   4.269 
ATOM    776  CD  ARG A 119       2.594 -16.840   4.518 
ATOM    777  NE  ARG A 119       2.885 -17.449   5.844 
ATOM    778  CZ  ARG A 119       1.863 -17.879   6.638 
ATOM    779  NH1 ARG A 119       0.571 -17.731   6.223 
ATOM    780  NH2 ARG A 119       2.135 -18.448   7.848 
ATOM    781  C   ARG A 119       4.365 -15.344   0.526 
ATOM    782  O   ARG A 119       5.061 -14.349   0.325 
ATOM    783  N   ALA A 120       3.524 -15.828  -0.411 
ATOM    784  CA  ALA A 120       3.516 -15.241  -1.722 
ATOM    785  CB  ALA A 120       3.540 -16.279  -2.857 
ATOM    786  C   ALA A 120       2.290 -14.411  -1.918 
ATOM    787  O   ALA A 120       1.191 -14.774  -1.498 
ATOM    788  N   THR A 121       2.473 -13.235  -2.553 
ATOM    789  CA  THR A 121       1.362 -12.387  -2.858 
ATOM    790  CB  THR A 121       1.414 -11.077  -2.132 
ATOM    791  OG1 THR A 121       1.493 -11.279  -0.729 
ATOM    792  CG2 THR A 121       0.136 -10.304  -2.467 
ATOM    793  C   THR A 121       1.454 -12.058  -4.319 
ATOM    794  O   THR A 121       2.368 -11.355  -4.746 
ATOM    795  N   ALA A 122       0.503 -12.561  -5.131 
ATOM    796  CA  ALA A 122       0.506 -12.258  -6.535 
ATOM    797  CB  ALA A 122      -0.363 -13.214  -7.372 
ATOM    798  C   ALA A 122      -0.051 -10.879  -6.695 
ATOM    799  O   ALA A 122      -0.797 -10.403  -5.841 
ATOM    800  N   GLY A 123       0.311 -10.190  -7.800 
ATOM    801  CA  GLY A 123      -0.202  -8.866  -8.009 
ATOM    802  C   GLY A 123      -0.066  -8.514  -9.455 
ATOM    803  O   GLY A 123       0.601  -9.210 -10.221 
ATOM    804  N   PHE A 124      -0.738  -7.418  -9.864 
ATOM    805  CA  PHE A 124      -0.677  -6.940 -11.215 
ATOM    806  CB  PHE A 124      -1.952  -7.333 -11.988 
ATOM    807  CG  PHE A 124      -1.880  -6.953 -13.427 
ATOM    808  CD1 PHE A 124      -1.110  -7.677 -14.309 
ATOM    809  CD2 PHE A 124      -2.620  -5.893 -13.902 
ATOM    810  CE1 PHE A 124      -1.058  -7.330 -15.640 
ATOM    811  CE2 PHE A 124      -2.573  -5.544 -15.231 
ATOM    812  CZ  PHE A 124      -1.789  -6.263 -16.103 
ATOM    813  C   PHE A 124      -0.614  -5.444 -11.112 
ATOM    814  O   PHE A 124      -1.586  -4.807 -10.707 
ATOM    815  N   ARG A 125       0.538  -4.838 -11.470 
ATOM    816  CA  ARG A 125       0.653  -3.408 -11.368 
ATOM    817  CB  ARG A 125       0.731  -2.905  -9.919 
ATOM    818  CG  ARG A 125       1.922  -3.477  -9.148 
ATOM    819  CD  ARG A 125       2.201  -2.737  -7.841 
ATOM    820  NE  ARG A 125       2.654  -1.368  -8.212 
ATOM    821  CZ  ARG A 125       2.539  -0.343  -7.320 
ATOM    822  NH1 ARG A 125       2.021  -0.575  -6.078 
ATOM    823  NH2 ARG A 125       2.940   0.912  -7.672 
ATOM    824  C   ARG A 125       1.930  -2.974 -12.029 
ATOM    825  O   ARG A 125       2.704  -3.796 -12.517 
ATOM    826  N   ASN A 126       2.164  -1.643 -12.058 
ATOM    827  CA  ASN A 126       3.348  -1.060 -12.631 
ATOM    828  CB  ASN A 126       3.319   0.475 -12.733 
ATOM    829  CG  ASN A 126       2.288   0.920 -13.750 
ATOM    830  OD1 ASN A 126       1.798   0.128 -14.551 
ATOM    831  ND2 ASN A 126       1.954   2.238 -13.724 
ATOM    832  C   ASN A 126       4.475  -1.326 -11.687 
ATOM    833  O   ASN A 126       4.252  -1.649 -10.522 
ATOM    834  N   VAL A 127       5.728  -1.187 -12.170 
ATOM    835  CA  VAL A 127       6.853  -1.442 -11.318 
ATOM    836  CB  VAL A 127       7.620  -2.670 -11.710 
ATOM    837  CG1 VAL A 127       6.692  -3.888 -11.560 
ATOM    838  CG2 VAL A 127       8.164  -2.479 -13.137 
ATOM    839  C   VAL A 127       7.801  -0.286 -11.389 
ATOM    840  O   VAL A 127       7.791   0.482 -12.349 
ATOM    841  N   VAL A 128       8.640  -0.129 -10.338 
ATOM    842  CA  VAL A 128       9.608   0.932 -10.290 
ATOM    843  CB  VAL A 128       9.558   1.739  -9.024 
ATOM    844  CG1 VAL A 128      10.684   2.788  -9.058 
ATOM    845  CG2 VAL A 128       8.156   2.343  -8.876 
ATOM    846  C   VAL A 128      10.968   0.306 -10.332 
ATOM    847  O   VAL A 128      11.242  -0.659  -9.620 
ATOM    848  N   VAL A 129      11.864   0.853 -11.180 
ATOM    849  CA  VAL A 129      13.192   0.316 -11.293 
ATOM    850  CB  VAL A 129      13.377  -0.597 -12.470 
ATOM    851  CG1 VAL A 129      12.475  -1.829 -12.285 
ATOM    852  CG2 VAL A 129      13.103   0.196 -13.761 
ATOM    853  C   VAL A 129      14.143   1.454 -11.487 
ATOM    854  O   VAL A 129      13.740   2.610 -11.599 
ATOM    855  N   ALA A 130      15.453   1.141 -11.469 
ATOM    856  CA  ALA A 130      16.471   2.102 -11.776 
ATOM    857  CB  ALA A 130      17.570   2.201 -10.704 
ATOM    858  C   ALA A 130      17.107   1.586 -13.029 
ATOM    859  O   ALA A 130      17.251   0.376 -13.195 
ATOM    860  N   CYS A 131      17.489   2.483 -13.964 
ATOM    861  CA  CYS A 131      18.044   1.992 -15.195 
ATOM    862  CB  CYS A 131      17.222   2.356 -16.450 
ATOM    863  SG  CYS A 131      15.649   1.450 -16.538 
ATOM    864  C   CYS A 131      19.424   2.528 -15.408 
ATOM    865  O   CYS A 131      19.772   3.615 -14.946 
ATOM    866  N   GLU A 132      20.255   1.724 -16.108 
ATOM    867  CA  GLU A 132      21.592   2.093 -16.475 
ATOM    868  CB  GLU A 132      22.653   1.496 -15.531 
ATOM    869  CG  GLU A 132      24.095   1.876 -15.875 
ATOM    870  CD  GLU A 132      25.017   1.153 -14.901 
ATOM    871  OE1 GLU A 132      24.867  -0.090 -14.759 
ATOM    872  OE2 GLU A 132      25.883   1.833 -14.288 
ATOM    873  C   GLU A 132      21.835   1.497 -17.828 
ATOM    874  O   GLU A 132      21.581   0.315 -18.054 
ATOM    875  N   ASN A 133      22.341   2.307 -18.771 
ATOM    876  CA  ASN A 133      22.633   1.807 -20.081 
ATOM    877  CB  ASN A 133      23.666   0.669 -20.045 
ATOM    878  CG  ASN A 133      24.142   0.395 -21.460 
ATOM    879  OD1 ASN A 133      23.716   1.047 -22.412 
ATOM    880  ND2 ASN A 133      25.042  -0.612 -21.602 
ATOM    881  C   ASN A 133      21.369   1.284 -20.700 
ATOM    882  O   ASN A 133      21.405   0.415 -21.569 
ATOM    883  N   GLY A 134      20.206   1.809 -20.274 
ATOM    884  CA  GLY A 134      18.973   1.431 -20.908 
ATOM    885  C   GLY A 134      18.488   0.100 -20.407 
ATOM    886  O   GLY A 134      17.601  -0.497 -21.016 
ATOM    887  N   LEU A 135      19.052  -0.410 -19.291 
ATOM    888  CA  LEU A 135      18.626  -1.689 -18.777 
ATOM    889  CB  LEU A 135      19.722  -2.763 -18.865 
ATOM    890  CG  LEU A 135      20.118  -3.122 -20.306 
ATOM    891  CD1 LEU A 135      21.217  -4.195 -20.327 
ATOM    892  CD2 LEU A 135      18.890  -3.538 -21.130 
ATOM    893  C   LEU A 135      18.301  -1.547 -17.317 
ATOM    894  O   LEU A 135      18.890  -0.715 -16.629 
ATOM    895  N   PRO A 136      17.352  -2.313 -16.825 
ATOM    896  CA  PRO A 136      17.021  -2.252 -15.420 
ATOM    897  CD  PRO A 136      16.196  -2.669 -17.633 
ATOM    898  CB  PRO A 136      15.657  -2.921 -15.271 
ATOM    899  CG  PRO A 136      15.011  -2.730 -16.653 
ATOM    900  C   PRO A 136      18.077  -2.865 -14.544 
ATOM    901  O   PRO A 136      18.366  -4.050 -14.698 
ATOM    902  N   VAL A 137      18.700  -2.052 -13.670 
ATOM    903  CA  VAL A 137      19.685  -2.428 -12.695 
ATOM    904  CB  VAL A 137      20.708  -1.352 -12.497 
ATOM    905  CG1 VAL A 137      21.444  -1.158 -13.835 
ATOM    906  CG2 VAL A 137      20.006  -0.082 -11.995 
ATOM    907  C   VAL A 137      19.111  -2.788 -11.354 
ATOM    908  O   VAL A 137      19.737  -3.522 -10.593 
ATOM    909  N   HIS A 138      17.948  -2.222 -10.978 
ATOM    910  CA  HIS A 138      17.482  -2.425  -9.634 
ATOM    911  ND1 HIS A 138      17.868  -2.477  -6.392 
ATOM    912  CG  HIS A 138      17.517  -1.474  -7.267 
ATOM    913  CB  HIS A 138      18.027  -1.352  -8.671 
ATOM    914  NE2 HIS A 138      16.458  -1.147  -5.302 
ATOM    915  CD2 HIS A 138      16.654  -0.671  -6.586 
ATOM    916  CE1 HIS A 138      17.208  -2.233  -5.232 
ATOM    917  C   HIS A 138      15.989  -2.347  -9.596 
ATOM    918  O   HIS A 138      15.368  -1.672 -10.416 
ATOM    919  N   LEU A 139      15.380  -3.059  -8.624 
ATOM    920  CA  LEU A 139      13.959  -3.022  -8.464 
ATOM    921  CB  LEU A 139      13.328  -4.424  -8.387 
ATOM    922  CG  LEU A 139      11.796  -4.427  -8.219 
ATOM    923  CD1 LEU A 139      11.097  -3.859  -9.466 
ATOM    924  CD2 LEU A 139      11.275  -5.821  -7.830 
ATOM    925  C   LEU A 139      13.692  -2.338  -7.155 
ATOM    926  O   LEU A 139      14.328  -2.642  -6.146 
ATOM    927  N   ASP A 140      12.744  -1.377  -7.146 
ATOM    928  CA  ASP A 140      12.392  -0.683  -5.938 
ATOM    929  CB  ASP A 140      11.787   0.709  -6.222 
ATOM    930  CG  ASP A 140      11.444   1.439  -4.927 
ATOM    931  OD1 ASP A 140      10.721   0.858  -4.076 
ATOM    932  OD2 ASP A 140      11.902   2.602  -4.774 
ATOM    933  C   ASP A 140      11.357  -1.523  -5.257 
ATOM    934  O   ASP A 140      10.230  -1.654  -5.728 
ATOM    935  N   GLN A 141      11.749  -2.130  -4.123 
ATOM    936  CA  GLN A 141      10.948  -3.011  -3.316 
ATOM    937  CB  GLN A 141      11.779  -3.783  -2.278 
ATOM    938  CG  GLN A 141      12.762  -4.776  -2.905 
ATOM    939  CD  GLN A 141      11.952  -5.908  -3.523 
ATOM    940  OE1 GLN A 141      12.497  -6.786  -4.190 
ATOM    941  NE2 GLN A 141      10.610  -5.884  -3.303 
ATOM    942  C   GLN A 141       9.851  -2.293  -2.576 
ATOM    943  O   GLN A 141       8.819  -2.893  -2.282 
ATOM    944  N   SER A 142      10.034  -0.997  -2.253 
ATOM    945  CA  SER A 142       9.150  -0.301  -1.351 
ATOM    946  CB  SER A 142       9.491   1.193  -1.188 
ATOM    947  OG  SER A 142       9.124   1.919  -2.352 
ATOM    948  C   SER A 142       7.710  -0.375  -1.771 
ATOM    949  O   SER A 142       6.824  -0.464  -0.923 
ATOM    950  N   ILE A 143       7.420  -0.350  -3.080 
ATOM    951  CA  ILE A 143       6.051  -0.356  -3.517 
ATOM    952  CB  ILE A 143       5.929  -0.210  -5.009 
ATOM    953  CG1 ILE A 143       6.581  -1.395  -5.742 
ATOM    954  CG2 ILE A 143       6.534   1.151  -5.388 
ATOM    955  CD1 ILE A 143       6.281  -1.418  -7.241 
ATOM    956  C   ILE A 143       5.389  -1.633  -3.085 
ATOM    957  O   ILE A 143       4.203  -1.660  -2.760 
ATOM    958  N   PHE A 144       6.139  -2.743  -3.129 
ATOM    959  CA  PHE A 144       5.663  -4.054  -2.785 
ATOM    960  CB  PHE A 144       6.569  -5.164  -3.332 
ATOM    961  CG  PHE A 144       6.507  -4.997  -4.812 
ATOM    962  CD1 PHE A 144       5.397  -5.403  -5.519 
ATOM    963  CD2 PHE A 144       7.560  -4.429  -5.496 
ATOM    964  CE1 PHE A 144       5.340  -5.244  -6.884 
ATOM    965  CE2 PHE A 144       7.507  -4.271  -6.860 
ATOM    966  CZ  PHE A 144       6.396  -4.677  -7.557 
ATOM    967  C   PHE A 144       5.482  -4.230  -1.309 
ATOM    968  O   PHE A 144       4.699  -5.077  -0.876 
ATOM    969  N   ARG A 145       6.264  -3.500  -0.495 
ATOM    970  CA  ARG A 145       6.177  -3.640   0.929 
ATOM    971  CB  ARG A 145       7.187  -2.736   1.646 
ATOM    972  CG  ARG A 145       8.616  -2.950   1.149 
ATOM    973  CD  ARG A 145       9.671  -2.223   1.979 
ATOM    974  NE  ARG A 145       9.994  -3.112   3.127 
ATOM    975  CZ  ARG A 145      10.901  -4.116   2.955 
ATOM    976  NH1 ARG A 145      11.537  -4.250   1.755 
ATOM    977  NH2 ARG A 145      11.162  -4.987   3.973 
ATOM    978  C   ARG A 145       4.810  -3.223   1.343 
ATOM    979  O   ARG A 145       4.160  -3.893   2.145 
ATOM    980  N   ARG A 146       4.339  -2.101   0.769 
ATOM    981  CA  ARG A 146       3.061  -1.554   1.109 
ATOM    982  CB  ARG A 146       2.944  -0.061   0.750 
ATOM    983  CG  ARG A 146       4.017   0.799   1.422 
ATOM    984  CD  ARG A 146       3.933   2.291   1.088 
ATOM    985  NE  ARG A 146       5.205   2.914   1.552 
ATOM    986  CZ  ARG A 146       6.283   2.930   0.714 
ATOM    987  NH1 ARG A 146       6.168   2.412  -0.544 
ATOM    988  NH2 ARG A 146       7.470   3.456   1.131 
ATOM    989  C   ARG A 146       2.016  -2.301   0.298 
ATOM    990  O   ARG A 146       1.257  -1.625  -0.446 
ATOM    991  OXT ARG A 146       1.959  -3.554   0.415 
TER
HEADER lig_65.pdb
ATOM      1  P    DC A   1     -19.761-180.183 106.729 
ATOM      2  OP1  DC A   1     -20.598-181.368 106.437 
ATOM      3  OP2  DC A   1     -18.875-179.728 105.635 
ATOM      4  O5'  DC A   1     -20.692-178.971 107.205 
ATOM      5  C5'  DC A   1     -21.053-178.872 108.595 
ATOM      6  C4'  DC A   1     -20.925-177.436 109.063 
ATOM      7  O4'  DC A   1     -19.586-177.125 109.542 
ATOM      8  C3'  DC A   1     -21.196-176.366 108.006 
ATOM      9  O3'  DC A   1     -21.861-175.269 108.621 
ATOM     10  C2'  DC A   1     -19.809-175.903 107.559 
ATOM     11  C1'  DC A   1     -19.167-175.909 108.943 
ATOM     12  N1   DC A   1     -17.678-175.898 108.912 
ATOM     13  C2   DC A   1     -17.012-175.204 109.919 
ATOM     14  O2   DC A   1     -17.678-174.633 110.790 
ATOM     15  N3   DC A   1     -15.655-175.181 109.908 
ATOM     16  C4   DC A   1     -14.969-175.814 108.946 
ATOM     17  N4   DC A   1     -13.646-175.762 108.980 
ATOM     18  C5   DC A   1     -15.634-176.532 107.901 
ATOM     19  C6   DC A   1     -16.991-176.543 107.929 
ATOM     20  P    DA A   2     -23.036-174.528 107.825 
ATOM     21  OP1  DA A   2     -24.305-175.266 108.014 
ATOM     22  OP2  DA A   2     -22.619-174.301 106.424 
ATOM     23  O5'  DA A   2     -23.107-173.129 108.597 
ATOM     24  C5'  DA A   2     -22.753-173.083 109.992 
ATOM     25  C4'  DA A   2     -21.883-171.871 110.266 
ATOM     26  O4'  DA A   2     -20.467-172.148 110.068 
ATOM     27  C3'  DA A   2     -22.146-170.651 109.384 
ATOM     28  O3'  DA A   2     -21.987-169.474 110.168 
ATOM     29  C2'  DA A   2     -21.039-170.687 108.331 
ATOM     30  C1'  DA A   2     -19.915-171.110 109.272 
ATOM     31  N9   DA A   2     -18.718-171.653 108.570 
ATOM     32  C8   DA A   2     -18.670-172.390 107.422 
ATOM     33  N7   DA A   2     -17.469-172.716 107.057 
ATOM     34  C5   DA A   2     -16.659-172.154 108.034 
ATOM     35  C6   DA A   2     -15.267-172.143 108.220 
ATOM     36  N6   DA A   2     -14.405-172.743 107.386 
ATOM     37  N1   DA A   2     -14.790-171.490 109.296 
ATOM     38  C2   DA A   2     -15.652-170.897 110.121 
ATOM     39  N3   DA A   2     -16.964-170.840 110.051 
ATOM     40  C4   DA A   2     -17.415-171.500 108.965 
ATOM     41  P    DT A   3     -22.997-168.252 109.947 
ATOM     42  OP1  DT A   3     -24.231-168.480 110.732 
ATOM     43  OP2  DT A   3     -23.185-168.019 108.498 
ATOM     44  O5'  DT A   3     -22.170-167.040 110.583 
ATOM     45  C5'  DT A   3     -21.254-167.309 111.661 
ATOM     46  C4'  DT A   3     -19.957-166.557 111.439 
ATOM     47  O4'  DT A   3     -19.005-167.314 110.639 
ATOM     48  C3'  DT A   3     -20.079-165.224 110.702 
ATOM     49  O3'  DT A   3     -19.147-164.303 111.257 
ATOM     50  C2'  DT A   3     -19.657-165.535 109.266 
ATOM     51  C1'  DT A   3     -18.501-166.465 109.620 
ATOM     52  N1   DT A   3     -18.052-167.320 108.486 
ATOM     53  C2   DT A   3     -16.711-167.609 108.413 
ATOM     54  O2   DT A   3     -15.898-167.199 109.226 
ATOM     55  N3   DT A   3     -16.330-168.403 107.348 
ATOM     56  C4   DT A   3     -17.161-168.919 106.375 
ATOM     57  O4   DT A   3     -16.705-169.618 105.469 
ATOM     58  C5   DT A   3     -18.551-168.561 106.536 
ATOM     59  C7   DT A   3     -19.523-169.081 105.519 
ATOM     60  C6   DT A   3     -18.948-167.790 107.562 
ATOM     61  P    DG A   4     -19.584-162.775 111.446 
ATOM     62  OP1  DG A   4     -20.328-162.625 112.716 
ATOM     63  OP2  DG A   4     -20.279-162.304 110.227 
ATOM     64  O5'  DG A   4     -18.161-162.052 111.566 
ATOM     65  C5'  DG A   4     -17.054-162.781 112.127 
ATOM     66  C4'  DG A   4     -15.807-162.546 111.298 
ATOM     67  O4'  DG A   4     -15.682-163.495 110.200 
ATOM     68  C3'  DG A   4     -15.707-161.181 110.618 
ATOM     69  O3'  DG A   4     -14.349-160.755 110.636 
ATOM     70  C2'  DG A   4     -16.116-161.440 109.167 
ATOM     71  C1'  DG A   4     -15.388-162.772 109.014 
ATOM     72  N9   DG A   4     -15.855-163.579 107.852 
ATOM     73  C8   DG A   4     -17.120-163.685 107.317 
ATOM     74  N7   DG A   4     -17.197-164.487 106.284 
ATOM     75  C5   DG A   4     -15.890-164.945 106.122 
ATOM     76  C6   DG A   4     -15.348-165.842 105.165 
ATOM     77  O6   DG A   4     -15.919-166.428 104.249 
ATOM     78  N1   DG A   4     -13.974-166.031 105.363 
ATOM     79  C2   DG A   4     -13.221-165.432 106.354 
ATOM     80  N2   DG A   4     -11.923-165.744 106.374 
ATOM     81  N3   DG A   4     -13.731-164.592 107.251 
ATOM     82  C4   DG A   4     -15.063-164.397 107.074 
ATOM     83  P    DA A   5     -14.023-159.213 110.910 
ATOM     84  OP1  DA A   5     -14.011-158.960 112.369 
ATOM     85  OP2  DA A   5     -14.935-158.364 110.112 
ATOM     86  O5'  DA A   5     -12.536-159.096 110.331 
ATOM     87  C5'  DA A   5     -11.679-160.252 110.371 
ATOM     88  C4'  DA A   5     -10.940-160.396 109.056 
ATOM     89  O4'  DA A   5     -11.692-161.172 108.079 
ATOM     90  C3'  DA A   5     -10.624-159.091 108.325 
ATOM     91  O3'  DA A   5      -9.350-159.210 107.701 
ATOM     92  C2'  DA A   5     -11.690-158.989 107.235 
ATOM     93  C1'  DA A   5     -11.689-160.465 106.848 
ATOM     94  N9   DA A   5     -12.891-160.882 106.074 
ATOM     95  C8   DA A   5     -14.175-160.430 106.190 
ATOM     96  N7   DA A   5     -15.004-160.991 105.366 
ATOM     97  C5   DA A   5     -14.216-161.881 104.650 
ATOM     98  C6   DA A   5     -14.509-162.786 103.616 
ATOM     99  N6   DA A   5     -15.736-162.949 103.101 
ATOM    100  N1   DA A   5     -13.491-163.518 103.129 
ATOM    101  C2   DA A   5     -12.275-163.353 103.645 
ATOM    102  N3   DA A   5     -11.883-162.544 104.606 
ATOM    103  C4   DA A   5     -12.921-161.821 105.076 
ATOM    104  P    DA A   6      -8.363-157.950 107.707 
ATOM    105  OP1  DA A   6      -7.616-157.911 108.984 
ATOM    106  OP2  DA A   6      -9.118-156.727 107.359 
ATOM    107  O5'  DA A   6      -7.367-158.325 106.512 
ATOM    108  C5'  DA A   6      -7.107-159.712 106.229 
ATOM    109  C4'  DA A   6      -7.141-159.950 104.731 
ATOM    110  O4'  DA A   6      -8.480-160.257 104.248 
ATOM    111  C3'  DA A   6      -6.694-158.776 103.861 
ATOM    112  O3'  DA A   6      -5.982-159.281 102.737 
ATOM    113  C2'  DA A   6      -7.995-158.143 103.368 
ATOM    114  C1'  DA A   6      -8.741-159.449 103.111 
ATOM    115  N9   DA A   6     -10.216-159.283 102.989 
ATOM    116  C8   DA A   6     -11.027-158.403 103.647 
ATOM    117  N7   DA A   6     -12.279-158.501 103.323 
ATOM    118  C5   DA A   6     -12.302-159.522 102.382 
ATOM    119  C6   DA A   6     -13.345-160.110 101.648 
ATOM    120  N6   DA A   6     -14.628-159.735 101.754 
ATOM    121  N1   DA A   6     -13.021-161.102 100.797 
ATOM    122  C2   DA A   6     -11.744-161.470 100.697 
ATOM    123  N3   DA A   6     -10.692-160.997 101.326 
ATOM    124  C4   DA A   6     -11.043-160.006 102.171 
ATOM    125  P    DG A   7      -4.689-158.493 102.221 
ATOM    126  OP1  DG A   7      -3.509-158.901 103.017 
ATOM    127  OP2  DG A   7      -4.975-157.042 102.180 
ATOM    128  O5'  DG A   7      -4.551-159.055 100.729 
ATOM    129  C5'  DG A   7      -5.008-160.390 100.441 
ATOM    130  C4'  DG A   7      -5.782-160.403  99.139 
ATOM    131  O4'  DG A   7      -7.198-160.122  99.333 
ATOM    132  C3'  DG A   7      -5.343-159.380  98.093 
ATOM    133  O3'  DG A   7      -5.457-159.964  96.801 
ATOM    134  C2'  DG A   7      -6.366-158.248  98.205 
ATOM    135  C1'  DG A   7      -7.592-159.137  98.390 
ATOM    136  N9   DG A   7      -8.775-158.417  98.940 
ATOM    137  C8   DG A   7      -8.820-157.380  99.847 
ATOM    138  N7   DG A   7     -10.033-156.967 100.125 
ATOM    139  C5   DG A   7     -10.848-157.787  99.348 
ATOM    140  C6   DG A   7     -12.262-157.816  99.224 
ATOM    141  O6   DG A   7     -13.099-157.112  99.784 
ATOM    142  N1   DG A   7     -12.677-158.808  98.324 
ATOM    143  C2   DG A   7     -11.835-159.660  97.635 
ATOM    144  N2   DG A   7     -12.428-160.538  96.822 
ATOM    145  N3   DG A   7     -10.510-159.632  97.753 
ATOM    146  C4   DG A   7     -10.091-158.675  98.621 
ATOM    147  P    DA A   8      -4.327-159.658  95.709 
ATOM    148  OP1  DA A   8      -3.183-160.576  95.907 
ATOM    149  OP2  DA A   8      -4.008-158.213  95.716 
ATOM    150  O5'  DA A   8      -5.088-160.033  94.352 
ATOM    151  C5'  DA A   8      -6.106-161.052  94.381 
ATOM    152  C4'  DA A   8      -7.309-160.607  93.574 
ATOM    153  O4'  DA A   8      -8.261-159.844  94.371 
ATOM    154  C3'  DA A   8      -7.012-159.696  92.384 
ATOM    155  O3'  DA A   8      -7.897-160.023  91.320 
ATOM    156  C2'  DA A   8      -7.347-158.289  92.880 
ATOM    157  C1'  DA A   8      -8.607-158.670  93.652 
ATOM    158  N9   DA A   8      -9.042-157.638  94.634 
ATOM    159  C8   DA A   8      -8.267-156.801  95.385 
ATOM    160  N7   DA A   8      -8.946-156.006  96.154 
ATOM    161  C5   DA A   8     -10.268-156.339  95.895 
ATOM    162  C6   DA A   8     -11.484-155.850  96.399 
ATOM    163  N6   DA A   8     -11.567-154.874  97.314 
ATOM    164  N1   DA A   8     -12.617-156.403  95.927 
ATOM    165  C2   DA A   8     -12.529-157.372  95.018 
ATOM    166  N3   DA A   8     -11.458-157.907  94.476 
ATOM    167  C4   DA A   8     -10.337-157.337  94.965 
ATOM    168  P    DA A   9      -7.340-160.024  89.819 
ATOM    169  OP1  DA A   9      -6.686-161.320  89.533 
ATOM    170  OP2  DA A   9      -6.515-158.817  89.597 
ATOM    171  O5'  DA A   9      -8.697-159.909  88.979 
ATOM    172  C5'  DA A   9      -9.906-160.468  89.526 
ATOM    173  C4'  DA A   9     -11.060-159.505  89.326 
ATOM    174  O4'  DA A   9     -11.183-158.552  90.420 
ATOM    175  C3'  DA A   9     -10.983-158.626  88.078 
ATOM    176  O3'  DA A   9     -12.294-158.460  87.552 
ATOM    177  C2'  DA A   9     -10.489-157.273  88.587 
ATOM    178  C1'  DA A   9     -11.319-157.252  89.868 
ATOM    179  N9   DA A   9     -10.839-156.268  90.877 
ATOM    180  C8   DA A   9      -9.556-155.885  91.145 
ATOM    181  N7   DA A   9      -9.458-155.001  92.089 
ATOM    182  C5   DA A   9     -10.772-154.779  92.477 
ATOM    183  C6   DA A   9     -11.345-153.940  93.447 
ATOM    184  N6   DA A   9     -10.629-153.131  94.240 
ATOM    185  N1   DA A   9     -12.685-153.963  93.572 
ATOM    186  C2   DA A   9     -13.391-154.770  92.781 
ATOM    187  N3   DA A   9     -12.969-155.592  91.845 
ATOM    188  C4   DA A   9     -11.625-155.550  91.740 
ATOM    189  P    DA A  10     -12.501-158.475  85.964 
ATOM    190  OP1  DA A  10     -12.603-159.873  85.491 
ATOM    191  OP2  DA A  10     -11.458-157.646  85.321 
ATOM    192  O5'  DA A  10     -13.923-157.753  85.824 
ATOM    193  C5'  DA A  10     -14.881-157.886  86.891 
ATOM    194  C4'  DA A  10     -15.526-156.545  87.177 
ATOM    195  O4'  DA A  10     -14.775-155.764  88.151 
ATOM    196  C3'  DA A  10     -15.668-155.605  85.980 
ATOM    197  O3'  DA A  10     -16.894-154.894  86.095 
ATOM    198  C2'  DA A  10     -14.515-154.612  86.130 
ATOM    199  C1'  DA A  10     -14.618-154.447  87.643 
ATOM    200  N9   DA A  10     -13.402-153.853  88.266 
ATOM    201  C8   DA A  10     -12.097-154.016  87.901 
ATOM    202  N7   DA A  10     -11.259-153.362  88.644 
ATOM    203  C5   DA A  10     -12.066-152.717  89.571 
ATOM    204  C6   DA A  10     -11.778-151.858  90.643 
ATOM    205  N6   DA A  10     -10.535-151.483  90.978 
ATOM    206  N1   DA A  10     -12.817-151.393  91.363 
ATOM    207  C2   DA A  10     -14.050-151.769  91.026 
ATOM    208  N3   DA A  10     -14.440-152.561  90.051 
ATOM    209  C4   DA A  10     -13.380-153.011  89.346 
ATOM    210  P    DG A  11     -17.762-154.626  84.777 
ATOM    211  OP1  DG A  11     -18.599-155.811  84.484 
ATOM    212  OP2  DG A  11     -16.875-154.171  83.683 
ATOM    213  O5'  DG A  11     -18.692-153.414  85.253 
ATOM    214  C5'  DG A  11     -19.054-153.315  86.643 
ATOM    215  C4'  DG A  11     -18.926-151.879  87.111 
ATOM    216  O4'  DG A  11     -17.586-151.568  87.590 
ATOM    217  C3'  DG A  11     -19.196-150.809  86.054 
ATOM    218  O3'  DG A  11     -19.862-149.712  86.669 
ATOM    219  C2'  DG A  11     -17.810-150.346  85.607 
ATOM    220  C1'  DG A  11     -17.167-150.352  86.990 
ATOM    221  N9   DG A  11     -15.678-150.340  86.959 
ATOM    222  C8   DG A  11     -14.821-150.929  86.055 
ATOM    223  N7   DG A  11     -13.552-150.728  86.313 
ATOM    224  C5   DG A  11     -13.569-149.950  87.469 
ATOM    225  C6   DG A  11     -12.494-149.416  88.227 
ATOM    226  O6   DG A  11     -11.286-149.522  88.031 
ATOM    227  N1   DG A  11     -12.959-148.684  89.329 
ATOM    228  C2   DG A  11     -14.287-148.494  89.656 
ATOM    229  N2   DG A  11     -14.524-147.764  90.748 
ATOM    230  N3   DG A  11     -15.295-148.996  88.944 
ATOM    231  C4   DG A  11     -14.861-149.708  87.872 
ATOM    232  P    DA A  12     -21.037-148.971  85.873 
ATOM    233  OP1  DA A  12     -22.305-149.709  86.062 
ATOM    234  OP2  DA A  12     -20.620-148.744  84.472 
ATOM    235  O5'  DA A  12     -21.108-147.572  86.645 
ATOM    236  C5'  DA A  12     -20.753-147.525  88.040 
ATOM    237  C4'  DA A  12     -19.883-146.314  88.314 
ATOM    238  O4'  DA A  12     -18.467-146.591  88.116 
ATOM    239  C3'  DA A  12     -20.147-145.093  87.432 
ATOM    240  O3'  DA A  12     -19.988-143.917  88.216 
ATOM    241  C2'  DA A  12     -19.040-145.130  86.379 
ATOM    242  C1'  DA A  12     -17.915-145.553  87.320 
ATOM    243  N9   DA A  12     -16.719-146.096  86.618 
ATOM    244  C8   DA A  12     -16.671-146.833  85.470 
ATOM    245  N7   DA A  12     -15.469-147.159  85.105 
ATOM    246  C5   DA A  12     -14.659-146.597  86.082 
ATOM    247  C6   DA A  12     -13.267-146.586  86.268 
ATOM    248  N6   DA A  12     -12.405-147.186  85.434 
ATOM    249  N1   DA A  12     -12.790-145.933  87.344 
ATOM    250  C2   DA A  12     -13.652-145.340  88.169 
ATOM    251  N3   DA A  12     -14.964-145.283  88.098 
ATOM    252  C4   DA A  12     -15.415-145.943  87.012 
ATOM    253  P    DC A  13     -20.998-142.695  87.995 
ATOM    254  OP1  DC A  13     -22.232-142.923  88.780 
ATOM    255  OP2  DC A  13     -21.185-142.462  86.546 
ATOM    256  O5'  DC A  13     -20.171-141.483  88.631 
ATOM    257  C5'  DC A  13     -19.254-141.752  89.709 
ATOM    258  C4'  DC A  13     -17.957-141.000  89.487 
ATOM    259  O4'  DC A  13     -17.006-141.757  88.687 
ATOM    260  C3'  DC A  13     -18.079-139.666  88.750 
ATOM    261  O3'  DC A  13     -17.148-138.746  89.305 
ATOM    262  C2'  DC A  13     -17.657-139.978  87.314 
ATOM    263  C1'  DC A  13     -16.502-140.908  87.668 
ATOM    264  N1   DC A  13     -16.052-141.763  86.533 
ATOM    265  C2   DC A  13     -14.696-142.065  86.446 
ATOM    266  O2   DC A  13     -13.928-141.615  87.305 
ATOM    267  N3   DC A  13     -14.265-142.842  85.419 
ATOM    268  C4   DC A  13     -15.129-143.309  84.509 
ATOM    269  N4   DC A  13     -14.661-144.063  83.526 
ATOM    270  C5   DC A  13     -16.528-143.010  84.580 
ATOM    271  C6   DC A  13     -16.938-142.232  85.614 
ATOM    272  P    DG A  14     -17.584-137.218  89.493 
ATOM    273  OP1  DG A  14     -18.328-137.068  90.764 
ATOM    274  OP2  DG A  14     -18.280-136.747  88.275 
ATOM    275  O5'  DG A  14     -16.162-136.495  89.614 
ATOM    276  C5'  DG A  14     -15.054-137.224  90.175 
ATOM    277  C4'  DG A  14     -13.807-136.989  89.345 
ATOM    278  O4'  DG A  14     -13.683-137.938  88.247 
ATOM    279  C3'  DG A  14     -13.707-135.624  88.666 
ATOM    280  O3'  DG A  14     -12.350-135.198  88.684 
ATOM    281  C2'  DG A  14     -14.116-135.883  87.215 
ATOM    282  C1'  DG A  14     -13.389-137.215  87.062 
ATOM    283  N9   DG A  14     -13.855-138.022  85.900 
ATOM    284  C8   DG A  14     -15.121-138.128  85.365 
ATOM    285  N7   DG A  14     -15.197-138.930  84.332 
ATOM    286  C5   DG A  14     -13.891-139.388  84.170 
ATOM    287  C6   DG A  14     -13.349-140.285  83.213 
ATOM    288  O6   DG A  14     -13.919-140.871  82.297 
ATOM    289  N1   DG A  14     -11.974-140.474  83.410 
ATOM    290  C2   DG A  14     -11.222-139.875  84.402 
ATOM    291  N2   DG A  14      -9.923-140.187  84.422 
ATOM    292  N3   DG A  14     -11.732-139.035  85.299 
ATOM    293  C4   DG A  14     -13.064-138.840  85.122 
ATOM    294  P    DT A  15     -12.024-133.656  88.958 
ATOM    295  OP1  DT A  15     -12.012-133.403  90.417 
ATOM    296  OP2  DT A  15     -12.935-132.807  88.160 
ATOM    297  O5'  DT A  15     -10.537-133.539  88.379 
ATOM    298  C5'  DT A  15      -9.680-134.695  88.419 
ATOM    299  C4'  DT A  15      -8.941-134.838  87.104 
ATOM    300  O4'  DT A  15      -9.692-135.615  86.127 
ATOM    301  C3'  DT A  15      -8.624-133.534  86.373 
ATOM    302  O3'  DT A  15      -7.351-133.653  85.749 
ATOM    303  C2'  DT A  15      -9.691-133.432  85.283 
ATOM    304  C1'  DT A  15      -9.690-134.908  84.896 
ATOM    305  N1   DT A  15     -10.891-135.325  84.121 
ATOM    306  C2   DT A  15     -10.711-136.288  83.158 
ATOM    307  O2   DT A  15      -9.630-136.798  82.924 
ATOM    308  N3   DT A  15     -11.848-136.649  82.459 
ATOM    309  C4   DT A  15     -13.117-136.138  82.642 
ATOM    310  O4   DT A  15     -14.058-136.540  81.954 
ATOM    311  C5   DT A  15     -13.205-135.133  83.674 
ATOM    312  C7   DT A  15     -14.552-134.525  83.936 
ATOM    313  C6   DT A  15     -12.117-134.763  84.369 
ATOM    314  P    DG A  16      -6.363-132.393  85.755 
ATOM    315  OP1  DG A  16      -5.617-132.354  87.032 
ATOM    316  OP2  DG A  16      -7.119-131.169  85.407 
ATOM    317  O5'  DG A  16      -5.367-132.767  84.559 
ATOM    318  C5'  DG A  16      -5.108-134.154  84.276 
ATOM    319  C4'  DG A  16      -5.141-134.393  82.779 
ATOM    320  O4'  DG A  16      -6.480-134.700  82.296 
ATOM    321  C3'  DG A  16      -4.695-133.219  81.909 
ATOM    322  O3'  DG A  16      -3.983-133.724  80.785 
ATOM    323  C2'  DG A  16      -5.996-132.586  81.416 
ATOM    324  C1'  DG A  16      -6.742-133.892  81.158 
ATOM    325  N9   DG A  16      -8.217-133.726  81.037 
ATOM    326  C8   DG A  16      -9.050-132.845  81.691 
ATOM    327  N7   DG A  16     -10.313-132.956  81.355 
ATOM    328  C5   DG A  16     -10.315-133.982  80.412 
ATOM    329  C6   DG A  16     -11.393-134.554  79.686 
ATOM    330  O6   DG A  16     -12.586-134.268  79.728 
ATOM    331  N1   DG A  16     -10.951-135.574  78.831 
ATOM    332  C2   DG A  16      -9.639-135.986  78.696 
ATOM    333  N2   DG A  16      -9.424-136.977  77.827 
ATOM    334  N3   DG A  16      -8.629-135.450  79.378 
ATOM    335  C4   DG A  16      -9.042-134.459  80.211 
ATOM    336  P    DC A  17      -2.689-132.936  80.268 
ATOM    337  OP1  DC A  17      -1.510-133.344  81.065 
ATOM    338  OP2  DC A  17      -2.975-131.485  80.228 
ATOM    339  O5'  DC A  17      -2.552-133.498  78.777 
ATOM    340  C5'  DC A  17      -3.008-134.833  78.489 
ATOM    341  C4'  DC A  17      -3.783-134.846  77.187 
ATOM    342  O4'  DC A  17      -5.199-134.565  77.381 
ATOM    343  C3'  DC A  17      -3.344-133.822  76.140 
ATOM    344  O3'  DC A  17      -3.457-134.407  74.849 
ATOM    345  C2'  DC A  17      -4.367-132.691  76.253 
ATOM    346  C1'  DC A  17      -5.593-133.579  76.438 
ATOM    347  N1   DC A  17      -6.775-132.860  76.988 
ATOM    348  C2   DC A  17      -8.038-133.256  76.552 
ATOM    349  O2   DC A  17      -8.123-134.180  75.735 
ATOM    350  N3   DC A  17      -9.128-132.612  77.041 
ATOM    351  C4   DC A  17      -8.993-131.616  77.925 
ATOM    352  N4   DC A  17     -10.087-131.019  78.373 
ATOM    353  C5   DC A  17      -7.704-131.193  78.386 
ATOM    354  C6   DC A  17      -6.627-131.849  77.886 
ATOM    355  P    DG A  18      -2.327-134.101  73.757 
ATOM    356  OP1  DG A  18      -1.183-135.019  73.955 
ATOM    357  OP2  DG A  18      -2.009-132.656  73.764 
ATOM    358  O5'  DG A  18      -3.089-134.476  72.400 
ATOM    359  C5'  DG A  18      -4.106-135.495  72.429 
ATOM    360  C4'  DG A  18      -5.310-135.050  71.622 
ATOM    361  O4'  DG A  18      -6.261-134.287  72.419 
ATOM    362  C3'  DG A  18      -5.012-134.138  70.432 
ATOM    363  O3'  DG A  18      -5.898-134.466  69.368 
ATOM    364  C2'  DG A  18      -5.348-132.732  70.927 
ATOM    365  C1'  DG A  18      -6.607-133.113  71.700 
ATOM    366  N9   DG A  18      -7.042-132.081  72.682 
ATOM    367  C8   DG A  18      -6.277-131.228  73.448 
ATOM    368  N7   DG A  18      -6.975-130.431  74.220 
ATOM    369  C5   DG A  18      -8.297-130.780  73.945 
ATOM    370  C6   DG A  18      -9.507-130.262  74.476 
ATOM    371  O6   DG A  18      -9.664-129.376  75.311 
ATOM    372  N1   DG A  18     -10.624-130.902  73.922 
ATOM    373  C2   DG A  18     -10.578-131.910  72.979 
ATOM    374  N2   DG A  18     -11.757-132.391  72.576 
ATOM    375  N3   DG A  18      -9.442-132.395  72.482 
ATOM    376  C4   DG A  18      -8.349-131.785  73.009 
ATOM    377  P    DG A  19      -5.341-134.467  67.867 
ATOM    378  OP1  DG A  19      -4.687-135.763  67.581 
ATOM    379  OP2  DG A  19      -4.515-133.259  67.644 
ATOM    380  O5'  DG A  19      -6.698-134.352  67.027 
ATOM    381  C5'  DG A  19      -7.907-134.911  67.574 
ATOM    382  C4'  DG A  19      -9.060-133.948  67.374 
ATOM    383  O4'  DG A  19      -9.184-132.995  68.468 
ATOM    384  C3'  DG A  19      -8.984-133.069  66.126 
ATOM    385  O3'  DG A  19     -10.295-132.902  65.599 
ATOM    386  C2'  DG A  19      -8.490-131.716  66.635 
ATOM    387  C1'  DG A  19      -9.319-131.695  67.915 
ATOM    388  N9   DG A  19      -8.839-130.711  68.925 
ATOM    389  C8   DG A  19      -7.551-130.312  69.209 
ATOM    390  N7   DG A  19      -7.466-129.419  70.165 
ATOM    391  C5   DG A  19      -8.793-129.210  70.540 
ATOM    392  C6   DG A  19      -9.338-128.351  71.529 
ATOM    393  O6   DG A  19      -8.754-127.585  72.290 
ATOM    394  N1   DG A  19     -10.736-128.449  71.579 
ATOM    395  C2   DG A  19     -11.505-129.270  70.779 
ATOM    396  N2   DG A  19     -12.824-129.220  70.982 
ATOM    397  N3   DG A  19     -10.993-130.077  69.851 
ATOM    398  C4   DG A  19      -9.638-129.993  69.789 
ATOM    399  P    DA A  20     -10.502-132.917  64.012 
ATOM    400  OP1  DA A  20     -10.604-134.316  63.539 
ATOM    401  OP2  DA A  20      -9.459-132.089  63.368 
ATOM    402  O5'  DA A  20     -11.923-132.196  63.872 
ATOM    403  C5'  DA A  20     -12.882-132.329  64.939 
ATOM    404  C4'  DA A  20     -13.527-130.988  65.225 
ATOM    405  O4'  DA A  20     -12.776-130.207  66.198 
ATOM    406  C3'  DA A  20     -13.668-130.048  64.028 
ATOM    407  O3'  DA A  20     -14.894-129.337  64.143 
ATOM    408  C2'  DA A  20     -12.515-129.055  64.177 
ATOM    409  C1'  DA A  20     -12.618-128.890  65.691 
ATOM    410  N9   DA A  20     -11.403-128.296  66.314 
ATOM    411  C8   DA A  20     -10.098-128.459  65.949 
ATOM    412  N7   DA A  20      -9.260-127.805  66.692 
ATOM    413  C5   DA A  20     -10.067-127.159  67.619 
ATOM    414  C6   DA A  20      -9.778-126.301  68.691 
ATOM    415  N6   DA A  20      -8.536-125.926  69.026 
ATOM    416  N1   DA A  20     -10.817-125.836  69.411 
ATOM    417  C2   DA A  20     -12.050-126.212  69.073 
ATOM    418  N3   DA A  20     -12.440-127.004  68.099 
ATOM    419  C4   DA A  20     -11.381-127.454  67.394 
ATOM    420  P    DT A  21     -15.762-129.069  62.824 
ATOM    421  OP1  DT A  21     -16.599-130.254  62.532 
ATOM    422  OP2  DT A  21     -14.876-128.614  61.731 
ATOM    423  O5'  DT A  21     -16.693-127.857  63.301 
ATOM    424  C5'  DT A  21     -17.054-127.758  64.691 
ATOM    425  C4'  DT A  21     -16.926-126.322  65.159 
ATOM    426  O4'  DT A  21     -15.587-126.011  65.638 
ATOM    427  C3'  DT A  21     -17.197-125.251  64.102 
ATOM    428  O3'  DT A  21     -17.862-124.155  64.717 
ATOM    429  C2'  DT A  21     -15.810-124.789  63.655 
ATOM    430  C1'  DT A  21     -15.168-124.795  65.038 
ATOM    431  N1   DT A  21     -13.679-124.783  65.007 
ATOM    432  C2   DT A  21     -13.037-124.095  66.008 
ATOM    433  O2   DT A  21     -13.631-123.510  66.897 
ATOM    434  N3   DT A  21     -11.656-124.106  65.946 
ATOM    435  C4   DT A  21     -10.886-124.733  64.989 
ATOM    436  O4   DT A  21      -9.655-124.673  65.038 
ATOM    437  C5   DT A  21     -11.648-125.429  63.980 
ATOM    438  C7   DT A  21     -10.886-126.139  62.900 
ATOM    439  C6   DT A  21     -12.991-125.435  64.016 
ATOM    440  P    DC A  22     -19.037-123.414  63.921 
ATOM    441  OP1  DC A  22     -20.306-124.152  64.110 
ATOM    442  OP2  DC A  22     -18.620-123.187  62.520 
ATOM    443  O5'  DC A  22     -19.108-122.015  64.693 
ATOM    444  C5'  DC A  22     -18.754-121.968  66.088 
ATOM    445  C4'  DC A  22     -17.884-120.757  66.361 
ATOM    446  O4'  DC A  22     -16.468-121.034  66.164 
ATOM    447  C3'  DC A  22     -18.147-119.536  65.480 
ATOM    448  O3'  DC A  22     -17.988-118.359  66.264 
ATOM    449  C2'  DC A  22     -17.040-119.572  64.427 
ATOM    450  C1'  DC A  22     -15.916-119.996  65.368 
ATOM    451  N1   DC A  22     -14.719-120.538  64.666 
ATOM    452  C2   DC A  22     -13.469-120.280  65.220 
ATOM    453  O2   DC A  22     -13.404-119.618  66.263 
ATOM    454  N3   DC A  22     -12.365-120.765  64.595 
ATOM    455  C4   DC A  22     -12.478-121.478  63.467 
ATOM    456  N4   DC A  22     -11.372-121.929  62.895 
ATOM    457  C5   DC A  22     -13.755-121.754  62.880 
ATOM    458  C6   DC A  22     -14.845-121.261  63.520 
ATOM    459  P    DC A  23     -18.998-117.138  66.043 
ATOM    460  OP1  DC A  23     -20.232-117.366  66.828 
ATOM    461  OP2  DC A  23     -19.186-116.905  64.593 
ATOM    462  O5'  DC A  23     -18.171-115.925  66.679 
ATOM    463  C5'  DC A  23     -17.255-116.195  67.757 
ATOM    464  C4'  DC A  23     -15.958-115.442  67.535 
ATOM    465  O4'  DC A  23     -15.006-116.200  66.735 
ATOM    466  C3'  DC A  23     -16.080-114.109  66.798 
ATOM    467  O3'  DC A  23     -15.148-113.189  67.353 
ATOM    468  C2'  DC A  23     -15.658-114.421  65.362 
ATOM    469  C1'  DC A  23     -14.502-115.351  65.716 
ATOM    470  N1   DC A  23     -14.053-116.206  64.581 
ATOM    471  C2   DC A  23     -12.696-116.507  64.494 
ATOM    472  O2   DC A  23     -11.929-116.058  65.353 
ATOM    473  N3   DC A  23     -12.266-117.285  63.466 
ATOM    474  C4   DC A  23     -13.129-117.752  62.556 
ATOM    475  N4   DC A  23     -12.661-118.506  61.574 
ATOM    476  C5   DC A  23     -14.529-117.453  62.628 
ATOM    477  C6   DC A  23     -14.939-116.674  63.662 
ATOM    478  P    DT A  24     -15.585-111.660  67.541 
ATOM    479  OP1  DT A  24     -16.329-111.511  68.812 
ATOM    480  OP2  DT A  24     -16.280-111.189  66.323 
ATOM    481  O5'  DT A  24     -14.162-110.938  67.662 
ATOM    482  C5'  DT A  24     -13.055-111.667  68.223 
ATOM    483  C4'  DT A  24     -11.808-111.432  67.393 
ATOM    484  O4'  DT A  24     -11.683-112.381  66.295 
ATOM    485  C3'  DT A  24     -11.708-110.067  66.714 
ATOM    486  O3'  DT A  24     -10.350-109.641  66.732 
ATOM    487  C2'  DT A  24     -12.117-110.326  65.263 
ATOM    488  C1'  DT A  24     -11.389-111.658  65.110 
ATOM    489  N1   DT A  24     -11.856-112.465  63.948 
ATOM    490  C2   DT A  24     -10.914-113.222  63.294 
ATOM    491  O2   DT A  24      -9.742-113.254  63.625 
ATOM    492  N3   DT A  24     -11.384-113.956  62.221 
ATOM    493  C4   DT A  24     -12.685-113.994  61.762 
ATOM    494  O4   DT A  24     -12.985-114.690  60.790 
ATOM    495  C5   DT A  24     -13.599-113.167  62.512 
ATOM    496  C7   DT A  24     -15.035-113.149  62.079 
ATOM    497  C6   DT A  24     -13.169-112.442  63.559 
ATOM    498  P    DG A  25     -10.024-108.099  67.006 
ATOM    499  OP1  DG A  25     -10.012-107.846  68.465 
ATOM    500  OP2  DG A  25     -10.936-107.249  66.208 
ATOM    501  O5'  DG A  25      -8.537-107.982  66.427 
ATOM    502  C5'  DG A  25      -7.680-109.138  66.467 
ATOM    503  C4'  DG A  25      -6.941-109.281  65.152 
ATOM    504  O4'  DG A  25      -7.693-110.058  64.175 
ATOM    505  C3'  DG A  25      -6.625-107.977  64.421 
ATOM    506  O3'  DG A  25      -5.351-108.096  63.797 
ATOM    507  C2'  DG A  25      -7.691-107.875  63.331 
ATOM    508  C1'  DG A  25      -7.690-109.351  62.944 
ATOM    509  N9   DG A  25      -8.892-109.768  62.169 
ATOM    510  C8   DG A  25     -10.192-109.323  62.272 
ATOM    511  N7   DG A  25     -11.021-109.898  61.435 
ATOM    512  C5   DG A  25     -10.213-110.786  60.726 
ATOM    513  C6   DG A  25     -10.543-111.689  59.683 
ATOM    514  O6   DG A  25     -11.636-111.896  59.160 
ATOM    515  N1   DG A  25      -9.417-112.403  59.247 
ATOM    516  C2   DG A  25      -8.140-112.262  59.754 
ATOM    517  N2   DG A  25      -7.202-113.035  59.203 
ATOM    518  N3   DG A  25      -7.832-111.414  60.734 
ATOM    519  C4   DG A  25      -8.912-110.715  61.166 
ATOM    520  P    DC A  26      -4.364-106.836  63.803 
ATOM    521  OP1  DC A  26      -3.617-106.797  65.080 
ATOM    522  OP2  DC A  26      -5.119-105.612  63.455 
ATOM    523  O5'  DC A  26      -3.368-107.210  62.607 
ATOM    524  C5'  DC A  26      -3.108-108.597  62.324 
ATOM    525  C4'  DC A  26      -3.142-108.836  60.827 
ATOM    526  O4'  DC A  26      -4.481-109.142  60.344 
ATOM    527  C3'  DC A  26      -2.695-107.662  59.956 
ATOM    528  O3'  DC A  26      -1.983-108.166  58.833 
ATOM    529  C2'  DC A  26      -3.996-107.029  59.464 
ATOM    530  C1'  DC A  26      -4.742-108.335  59.206 
ATOM    531  N1   DC A  26      -6.217-108.169  59.085 
ATOM    532  C2   DC A  26      -6.893-109.001  58.195 
ATOM    533  O2   DC A  26      -6.247-109.834  57.550 
ATOM    534  N3   DC A  26      -8.239-108.864  58.070 
ATOM    535  C4   DC A  26      -8.901-107.949  58.788 
ATOM    536  N4   DC A  26     -10.213-107.855  58.630 
ATOM    537  C5   DC A  26      -8.225-107.084  59.708 
ATOM    538  C6   DC A  26      -6.881-107.235  59.819 
ATOM    539  P    DT A  27      -0.690-107.379  58.316 
ATOM    540  OP1  DT A  27       0.490-107.786  59.113 
ATOM    541  OP2  DT A  27      -0.976-105.928  58.276 
ATOM    542  O5'  DT A  27      -0.552-107.941  56.825 
ATOM    543  C5'  DT A  27      -1.009-109.276  56.537 
ATOM    544  C4'  DT A  27      -1.783-109.289  55.235 
ATOM    545  O4'  DT A  27      -3.199-109.008  55.429 
ATOM    546  C3'  DT A  27      -1.344-108.265  54.188 
ATOM    547  O3'  DT A  27      -1.458-108.850  52.897 
ATOM    548  C2'  DT A  27      -2.367-107.134  54.300 
ATOM    549  C1'  DT A  27      -3.593-108.022  54.486 
ATOM    550  N1   DT A  27      -4.776-107.303  55.036 
ATOM    551  C2   DT A  27      -6.013-107.705  54.596 
ATOM    552  O2   DT A  27      -6.171-108.608  53.792 
ATOM    553  N3   DT A  27      -7.086-107.015  55.127 
ATOM    554  C4   DT A  27      -7.024-105.981  56.039 
ATOM    555  O4   DT A  27      -8.054-105.439  56.443 
ATOM    556  C5   DT A  27      -5.682-105.631  56.441 
ATOM    557  C7   DT A  27      -5.524-104.514  57.432 
ATOM    558  C6   DT A  27      -4.621-106.285  55.940 
ATOM    559  P    DG A  28      -0.328-108.544  51.804 
ATOM    560  OP1  DG A  28       0.816-109.462  52.003 
ATOM    561  OP2  DG A  28      -0.009-107.099  51.812 
ATOM    562  O5'  DG A  28      -1.089-108.919  50.448 
ATOM    563  C5'  DG A  28      -2.107-109.938  50.477 
ATOM    564  C4'  DG A  28      -3.310-109.493  49.670 
ATOM    565  O4'  DG A  28      -4.262-108.730  50.467 
ATOM    566  C3'  DG A  28      -3.013-108.581  48.480 
ATOM    567  O3'  DG A  28      -3.898-108.909  47.416 
ATOM    568  C2'  DG A  28      -3.348-107.174  48.975 
ATOM    569  C1'  DG A  28      -4.608-107.556  49.748 
ATOM    570  N9   DG A  28      -5.043-106.524  50.730 
ATOM    571  C8   DG A  28      -4.277-105.671  51.496 
ATOM    572  N7   DG A  28      -4.976-104.874  52.268 
ATOM    573  C5   DG A  28      -6.297-105.223  51.993 
ATOM    574  C6   DG A  28      -7.507-104.705  52.524 
ATOM    575  O6   DG A  28      -7.665-103.819  53.359 
ATOM    576  N1   DG A  28      -8.625-105.345  51.970 
ATOM    577  C2   DG A  28      -8.579-106.353  51.027 
ATOM    578  N2   DG A  28      -9.757-106.834  50.624 
ATOM    579  N3   DG A  28      -7.442-106.838  50.530 
ATOM    580  C4   DG A  28      -6.350-106.228  51.057 
ATOM    581  P    DG A  29      -3.341-108.910  45.915 
ATOM    582  OP1  DG A  29      -2.687-110.206  45.629 
ATOM    583  OP2  DG A  29      -2.516-107.702  45.692 
ATOM    584  O5'  DG A  29      -4.698-108.795  45.075 
ATOM    585  C5'  DG A  29      -5.907-109.354  45.622 
ATOM    586  C4'  DG A  29      -7.061-108.391  45.422 
ATOM    587  O4'  DG A  29      -7.184-107.438  46.515 
ATOM    588  C3'  DG A  29      -6.984-107.512  44.174 
ATOM    589  O3'  DG A  29      -8.295-107.345  43.647 
ATOM    590  C2'  DG A  29      -6.490-106.158  44.683 
ATOM    591  C1'  DG A  29      -7.320-106.137  45.963 
ATOM    592  N9   DG A  29      -6.840-105.154  46.973 
ATOM    593  C8   DG A  29      -5.551-104.755  47.257 
ATOM    594  N7   DG A  29      -5.467-103.862  48.213 
ATOM    595  C5   DG A  29      -6.793-103.652  48.588 
ATOM    596  C6   DG A  29      -7.338-102.793  49.577 
ATOM    597  O6   DG A  29      -6.754-102.028  50.338 
ATOM    598  N1   DG A  29      -8.737-102.892  49.627 
ATOM    599  C2   DG A  29      -9.506-103.713  48.827 
ATOM    600  N2   DG A  29     -10.824-103.663  49.030 
ATOM    601  N3   DG A  29      -8.993-104.520  47.899 
ATOM    602  C4   DG A  29      -7.638-104.436  47.837 
ATOM    603  P    DT A  30      -8.502-107.360  42.060 
ATOM    604  OP1  DT A  30      -8.604-108.759  41.587 
ATOM    605  OP2  DT A  30      -7.459-106.531  41.416 
ATOM    606  O5'  DT A  30      -9.924-106.639  41.920 
ATOM    607  C5'  DT A  30     -10.882-106.771  42.987 
ATOM    608  C4'  DT A  30     -11.527-105.430  43.273 
ATOM    609  O4'  DT A  30     -10.776-104.649  44.246 
ATOM    610  C3'  DT A  30     -11.669-104.490  42.076 
ATOM    611  O3'  DT A  30     -12.895-103.779  42.191 
ATOM    612  C2'  DT A  30     -10.516-103.498  42.225 
ATOM    613  C1'  DT A  30     -10.619-103.333  43.739 
ATOM    614  N1   DT A  30      -9.403-102.739  44.362 
ATOM    615  C2   DT A  30      -9.594-101.915  45.445 
ATOM    616  O2   DT A  30     -10.696-101.663  45.899 
ATOM    617  N3   DT A  30      -8.445-101.382  45.994 
ATOM    618  C4   DT A  30      -7.153-101.600  45.562 
ATOM    619  O4   DT A  30      -6.201-101.067  46.136 
ATOM    620  C5   DT A  30      -7.054-102.478  44.420 
ATOM    621  C7   DT A  30      -5.683-102.768  43.884 
ATOM    622  C6   DT A  30      -8.156-103.010  43.865 
ATOM    623  P    DA A  31     -13.763-103.512  40.872 
ATOM    624  OP1  DA A  31     -14.600-104.697  40.580 
ATOM    625  OP2  DA A  31     -12.876-103.057  39.779 
ATOM    626  O5'  DA A  31     -14.693-102.300  41.348 
ATOM    627  C5'  DA A  31     -15.055-102.201  42.739 
ATOM    628  C4'  DA A  31     -14.927-100.765  43.207 
ATOM    629  O4'  DA A  31     -13.587-100.454  43.686 
ATOM    630  C3'  DA A  31     -15.197 -99.694  42.150 
ATOM    631  O3'  DA A  31     -15.863 -98.598  42.764 
ATOM    632  C2'  DA A  31     -13.811 -99.232  41.703 
ATOM    633  C1'  DA A  31     -13.168 -99.237  43.086 
ATOM    634  N9   DA A  31     -11.679 -99.226  43.055 
ATOM    635  C8   DA A  31     -10.845 -99.817  42.149 
ATOM    636  N7   DA A  31      -9.586 -99.625  42.393 
ATOM    637  C5   DA A  31      -9.581 -98.850  43.544 
ATOM    638  C6   DA A  31      -8.542 -98.307  44.317 
ATOM    639  N6   DA A  31      -7.243 -98.472  44.030 
ATOM    640  N1   DA A  31      -8.888 -97.585  45.399 
ATOM    641  C2   DA A  31     -10.180 -97.425  45.680 
ATOM    642  N3   DA A  31     -11.232 -97.882  45.035 
ATOM    643  C4   DA A  31     -10.859 -98.600  43.957 
ATOM    644  P    DG A  32     -17.038 -97.857  41.969 
ATOM    645  OP1  DG A  32     -18.306 -98.595  42.158 
ATOM    646  OP2  DG A  32     -16.621 -97.630  40.568 
ATOM    647  O5'  DG A  32     -17.109 -96.458  42.741 
ATOM    648  C5'  DG A  32     -16.754 -96.411  44.136 
ATOM    649  C4'  DG A  32     -15.884 -95.200  44.409 
ATOM    650  O4'  DG A  32     -14.468 -95.476  44.211 
ATOM    651  C3'  DG A  32     -16.148 -93.979  43.528 
ATOM    652  O3'  DG A  32     -15.989 -92.802  44.311 
ATOM    653  C2'  DG A  32     -15.041 -94.015  42.475 
ATOM    654  C1'  DG A  32     -13.916 -94.439  43.415 
ATOM    655  N9   DG A  32     -12.720 -94.981  42.713 
ATOM    656  C8   DG A  32     -12.652 -95.726  41.556 
ATOM    657  N7   DG A  32     -11.433 -96.048  41.199 
ATOM    658  C5   DG A  32     -10.636 -95.476  42.190 
ATOM    659  C6   DG A  32      -9.226 -95.485  42.347 
ATOM    660  O6   DG A  32      -8.375 -96.009  41.632 
ATOM    661  N1   DG A  32      -8.833 -94.781  43.494 
ATOM    662  C2   DG A  32      -9.692 -94.152  44.374 
ATOM    663  N2   DG A  32      -9.120 -93.534  45.410 
ATOM    664  N3   DG A  32     -11.015 -94.145  44.227 
ATOM    665  C4   DG A  32     -11.411 -94.823  43.118 
ATOM    666  P    DG A  33     -16.999 -91.581  44.090 
ATOM    667  OP1  DG A  33     -18.233 -91.809  44.876 
ATOM    668  OP2  DG A  33     -17.186 -91.347  42.641 
ATOM    669  O5'  DG A  33     -16.172 -90.368  44.727 
ATOM    670  C5'  DG A  33     -15.255 -90.638  45.805 
ATOM    671  C4'  DG A  33     -13.958 -89.885  45.583 
ATOM    672  O4'  DG A  33     -13.007 -90.643  44.783 
ATOM    673  C3'  DG A  33     -14.080 -88.552  44.846 
ATOM    674  O3'  DG A  33     -13.149 -87.632  45.401 
ATOM    675  C2'  DG A  33     -13.658 -88.864  43.410 
ATOM    676  C1'  DG A  33     -12.503 -89.794  43.763 
ATOM    677  N9   DG A  33     -12.053 -90.649  42.629 
ATOM    678  C8   DG A  33     -12.796 -91.209  41.613 
ATOM    679  N7   DG A  33     -12.091 -91.915  40.763 
ATOM    680  C5   DG A  33     -10.788 -91.815  41.250 
ATOM    681  C6   DG A  33      -9.581 -92.371  40.751 
ATOM    682  O6   DG A  33      -9.410 -93.077  39.762 
ATOM    683  N1   DG A  33      -8.486 -92.019  41.553 
ATOM    684  C2   DG A  33      -8.550 -91.233  42.688 
ATOM    685  N2   DG A  33      -7.391 -91.013  43.314 
ATOM    686  N3   DG A  33      -9.683 -90.713  43.155 
ATOM    687  C4   DG A  33     -10.755 -91.044  42.388 
ATOM    688  P    DA A  34     -13.585 -86.103  45.589 
ATOM    689  OP1  DA A  34     -14.329 -85.953  46.860 
ATOM    690  OP2  DA A  34     -14.281 -85.632  44.371 
ATOM    691  O5'  DA A  34     -12.163 -85.381  45.709 
ATOM    692  C5'  DA A  34     -11.055 -86.110  46.270 
ATOM    693  C4'  DA A  34      -9.808 -85.875  45.441 
ATOM    694  O4'  DA A  34      -9.684 -86.824  44.343 
ATOM    695  C3'  DA A  34      -9.708 -84.509  44.762 
ATOM    696  O3'  DA A  34      -8.351 -84.084  44.779 
ATOM    697  C2'  DA A  34     -10.117 -84.769  43.311 
ATOM    698  C1'  DA A  34      -9.390 -86.101  43.158 
ATOM    699  N9   DA A  34      -9.856 -86.908  41.996 
ATOM    700  C8   DA A  34     -11.117 -87.001  41.479 
ATOM    701  N7   DA A  34     -11.207 -87.791  40.455 
ATOM    702  C5   DA A  34      -9.912 -88.259  40.278 
ATOM    703  C6   DA A  34      -9.344 -89.143  39.347 
ATOM    704  N6   DA A  34     -10.042 -89.742  38.372 
ATOM    705  N1   DA A  34      -8.024 -89.390  39.453 
ATOM    706  C2   DA A  34      -7.335 -88.792  40.424 
ATOM    707  N3   DA A  34      -7.755 -87.953  41.345 
ATOM    708  C4   DA A  34      -9.078 -87.723  41.216 
ATOM    709  P    DG A  35      -8.025 -82.541  45.054 
ATOM    710  OP1  DG A  35      -8.013 -82.289  46.513 
ATOM    711  OP2  DG A  35      -8.936 -81.692  44.256 
ATOM    712  O5'  DG A  35      -6.538 -82.425  44.475 
ATOM    713  C5'  DG A  35      -5.681 -83.581  44.515 
ATOM    714  C4'  DG A  35      -4.942 -83.724  43.199 
ATOM    715  O4'  DG A  35      -5.693 -84.501  42.222 
ATOM    716  C3'  DG A  35      -4.625 -82.420  42.469 
ATOM    717  O3'  DG A  35      -3.352 -82.539  41.845 
ATOM    718  C2'  DG A  35      -5.692 -82.318  41.378 
ATOM    719  C1'  DG A  35      -5.691 -83.794  40.991 
ATOM    720  N9   DG A  35      -6.892 -84.211  40.217 
ATOM    721  C8   DG A  35      -8.192 -83.766  40.320 
ATOM    722  N7   DG A  35      -9.022 -84.341  39.482 
ATOM    723  C5   DG A  35      -8.213 -85.229  38.774 
ATOM    724  C6   DG A  35      -8.544 -86.132  37.731 
ATOM    725  O6   DG A  35      -9.636 -86.339  37.208 
ATOM    726  N1   DG A  35      -7.418 -86.846  37.295 
ATOM    727  C2   DG A  35      -6.141 -86.705  37.802 
ATOM    728  N2   DG A  35      -5.203 -87.478  37.251 
ATOM    729  N3   DG A  35      -5.832 -85.857  38.782 
ATOM    730  C4   DG A  35      -6.912 -85.157  39.214 
ATOM    731  P    DA A  36      -2.364 -81.279  41.851 
ATOM    732  OP1  DA A  36      -1.618 -81.239  43.128 
ATOM    733  OP2  DA A  36      -3.120 -80.055  41.503 
ATOM    734  O5'  DA A  36      -1.368 -81.653  40.655 
ATOM    735  C5'  DA A  36      -1.109 -83.040  40.372 
ATOM    736  C4'  DA A  36      -1.142 -83.279  38.875 
ATOM    737  O4'  DA A  36      -2.481 -83.585  38.392 
ATOM    738  C3'  DA A  36      -0.696 -82.105  38.004 
ATOM    739  O3'  DA A  36       0.016 -82.609  36.881 
ATOM    740  C2'  DA A  36      -1.997 -81.472  37.511 
ATOM    741  C1'  DA A  36      -2.743 -82.778  37.254 
ATOM    742  N9   DA A  36      -4.218 -82.612  37.133 
ATOM    743  C8   DA A  36      -5.029 -81.732  37.790 
ATOM    744  N7   DA A  36      -6.281 -81.830  37.467 
ATOM    745  C5   DA A  36      -6.304 -82.850  36.526 
ATOM    746  C6   DA A  36      -7.347 -83.439  35.791 
ATOM    747  N6   DA A  36      -8.629 -83.064  35.897 
ATOM    748  N1   DA A  36      -7.022 -84.430  34.941 
ATOM    749  C2   DA A  36      -5.746 -84.799  34.840 
ATOM    750  N3   DA A  36      -4.693 -84.326  35.469 
ATOM    751  C4   DA A  36      -5.044 -83.335  36.314 
ATOM    752  P    DA A  37       1.310 -81.822  36.364 
ATOM    753  OP1  DA A  37       2.489 -82.229  37.161 
ATOM    754  OP2  DA A  37       1.024 -80.371  36.324 
ATOM    755  O5'  DA A  37       1.447 -82.384  34.872 
ATOM    756  C5'  DA A  37       0.991 -83.719  34.585 
ATOM    757  C4'  DA A  37       0.216 -83.732  33.282 
ATOM    758  O4'  DA A  37      -1.200 -83.451  33.476 
ATOM    759  C3'  DA A  37       0.655 -82.708  32.236 
ATOM    760  O3'  DA A  37       0.542 -83.292  30.944 
ATOM    761  C2'  DA A  37      -0.368 -81.577  32.348 
ATOM    762  C1'  DA A  37      -1.594 -82.465  32.534 
ATOM    763  N9   DA A  37      -2.776 -81.746  33.084 
ATOM    764  C8   DA A  37      -2.801 -80.719  33.984 
ATOM    765  N7   DA A  37      -3.996 -80.299  34.268 
ATOM    766  C5   DA A  37      -4.825 -81.107  33.501 
ATOM    767  C6   DA A  37      -6.221 -81.162  33.355 
ATOM    768  N6   DA A  37      -7.067 -80.353  34.007 
ATOM    769  N1   DA A  37      -6.718 -82.085  32.510 
ATOM    770  C2   DA A  37      -5.873 -82.888  31.864 
ATOM    771  N3   DA A  37      -4.560 -82.928  31.921 
ATOM    772  C4   DA A  37      -4.087 -81.995  32.773 
ATOM    773  P    DC A  38       1.672 -82.986  29.852 
ATOM    774  OP1  DC A  38       2.816 -83.905  30.051 
ATOM    775  OP2  DC A  38       1.990 -81.542  29.860 
ATOM    776  O5'  DC A  38       0.910 -83.362  28.496 
ATOM    777  C5'  DC A  38      -0.107 -84.381  28.525 
ATOM    778  C4'  DC A  38      -1.311 -83.936  27.718 
ATOM    779  O4'  DC A  38      -2.262 -83.173  28.514 
ATOM    780  C3'  DC A  38      -1.013 -83.024  26.527 
ATOM    781  O3'  DC A  38      -1.899 -83.352  25.464 
ATOM    782  C2'  DC A  38      -1.349 -81.617  27.023 
ATOM    783  C1'  DC A  38      -2.608 -81.999  27.796 
ATOM    784  N1   DC A  38      -3.043 -80.967  28.778 
ATOM    785  C2   DC A  38      -4.411 -80.803  28.984 
ATOM    786  O2   DC A  38      -5.199 -81.514  28.350 
ATOM    787  N3   DC A  38      -4.829 -79.867  29.874 
ATOM    788  C4   DC A  38      -3.942 -79.116  30.542 
ATOM    789  N4   DC A  38      -4.400 -78.217  31.399 
ATOM    790  C5   DC A  38      -2.532 -79.269  30.343 
ATOM    791  C6   DC A  38      -2.135 -80.209  29.449 
ATOM    792  P    DC A  39      -1.342 -83.353  23.963 
ATOM    793  OP1  DC A  39      -0.688 -84.649  23.677 
ATOM    794  OP2  DC A  39      -0.516 -82.145  23.740 
ATOM    795  O5'  DC A  39      -2.699 -83.238  23.123 
ATOM    796  C5'  DC A  39      -3.908 -83.797  23.670 
ATOM    797  C4'  DC A  39      -5.061 -82.834  23.470 
ATOM    798  O4'  DC A  39      -5.185 -81.881  24.563 
ATOM    799  C3'  DC A  39      -4.985 -81.955  22.222 
ATOM    800  O3'  DC A  39      -6.296 -81.788  21.695 
ATOM    801  C2'  DC A  39      -4.491 -80.601  22.731 
ATOM    802  C1'  DC A  39      -5.320 -80.580  24.011 
ATOM    803  N1   DC A  39      -4.840 -79.596  25.020 
ATOM    804  C2   DC A  39      -5.793 -78.962  25.813 
ATOM    805  O2   DC A  39      -6.987 -79.238  25.648 
ATOM    806  N3   DC A  39      -5.375 -78.060  26.739 
ATOM    807  C4   DC A  39      -4.073 -77.788  26.887 
ATOM    808  N4   DC A  39      -3.716 -76.901  27.804 
ATOM    809  C5   DC A  39      -3.077 -78.429  26.082 
ATOM    810  C6   DC A  39      -3.514 -79.327  25.162 
ATOM    811  P    DT A  40      -6.503 -81.803  20.108 
ATOM    812  OP1  DT A  40      -6.605 -83.201  19.634 
ATOM    813  OP2  DT A  40      -5.460 -80.974  19.464 
ATOM    814  O5'  DT A  40      -7.924 -81.082  19.968 
ATOM    815  C5'  DT A  40      -8.883 -81.214  21.034 
ATOM    816  C4'  DT A  40      -9.528 -79.873  21.321 
ATOM    817  O4'  DT A  40      -8.777 -79.092  22.294 
ATOM    818  C3'  DT A  40      -9.669 -78.933  20.124 
ATOM    819  O3'  DT A  40     -10.895 -78.222  20.239 
ATOM    820  C2'  DT A  40      -8.516 -77.941  20.273 
ATOM    821  C1'  DT A  40      -8.619 -77.776  21.787 
ATOM    822  N1   DT A  40      -7.404 -77.182  22.409 
ATOM    823  C2   DT A  40      -7.595 -76.358  23.493 
ATOM    824  O2   DT A  40      -8.697 -76.106  23.947 
ATOM    825  N3   DT A  40      -6.445 -75.825  24.042 
ATOM    826  C4   DT A  40      -5.153 -76.043  23.610 
ATOM    827  O4   DT A  40      -4.201 -75.510  24.184 
ATOM    828  C5   DT A  40      -5.054 -76.921  22.467 
ATOM    829  C7   DT A  40      -3.683 -77.211  21.932 
ATOM    830  C6   DT A  40      -6.156 -77.452  21.913 
ATOM    831  P    DA A  41     -11.763 -77.955  18.920 
ATOM    832  OP1  DA A  41     -12.600 -79.140  18.628 
ATOM    833  OP2  DA A  41     -10.877 -77.500  17.827 
ATOM    834  O5'  DA A  41     -12.694 -76.743  19.396 
ATOM    835  C5'  DA A  41     -13.055 -76.644  20.787 
ATOM    836  C4'  DA A  41     -12.927 -75.207  21.255 
ATOM    837  O4'  DA A  41     -11.588 -74.897  21.734 
ATOM    838  C3'  DA A  41     -13.198 -74.137  20.197 
ATOM    839  O3'  DA A  41     -13.863 -73.041  20.812 
ATOM    840  C2'  DA A  41     -11.811 -73.675  19.751 
ATOM    841  C1'  DA A  41     -11.169 -73.680  21.134 
ATOM    842  N9   DA A  41      -9.680 -73.669  21.103 
ATOM    843  C8   DA A  41      -8.845 -74.260  20.197 
ATOM    844  N7   DA A  41      -7.586 -74.067  20.441 
ATOM    845  C5   DA A  41      -7.582 -73.293  21.592 
ATOM    846  C6   DA A  41      -6.543 -72.750  22.365 
ATOM    847  N6   DA A  41      -5.244 -72.915  22.078 
ATOM    848  N1   DA A  41      -6.888 -72.028  23.447 
ATOM    849  C2   DA A  41      -8.180 -71.868  23.728 
ATOM    850  N3   DA A  41      -9.232 -72.325  23.083 
ATOM    851  C4   DA A  41      -8.859 -73.043  22.005 
ATOM    852  P    DG A  42     -15.038 -72.300  20.017 
ATOM    853  OP1  DG A  42     -16.307 -73.038  20.205 
ATOM    854  OP2  DG A  42     -14.621 -72.073  18.615 
ATOM    855  O5'  DG A  42     -15.109 -70.901  20.789 
ATOM    856  C5'  DG A  42     -14.755 -70.854  22.184 
ATOM    857  C4'  DG A  42     -13.885 -69.643  22.457 
ATOM    858  O4'  DG A  42     -12.469 -69.919  22.259 
ATOM    859  C3'  DG A  42     -14.148 -68.422  21.576 
ATOM    860  O3'  DG A  42     -13.989 -67.245  22.359 
ATOM    861  C2'  DG A  42     -13.041 -68.458  20.523 
ATOM    862  C1'  DG A  42     -11.917 -68.882  21.463 
ATOM    863  N9   DG A  42     -10.720 -69.424  20.761 
ATOM    864  C8   DG A  42     -10.652 -70.169  19.604 
ATOM    865  N7   DG A  42      -9.433 -70.491  19.247 
ATOM    866  C5   DG A  42      -8.636 -69.919  20.238 
ATOM    867  C6   DG A  42      -7.226 -69.928  20.395 
ATOM    868  O6   DG A  42      -6.376 -70.452  19.679 
ATOM    869  N1   DG A  42      -6.834 -69.224  21.542 
ATOM    870  C2   DG A  42      -7.692 -68.595  22.422 
ATOM    871  N2   DG A  42      -7.120 -67.977  23.458 
ATOM    872  N3   DG A  42      -9.016 -68.588  22.275 
ATOM    873  C4   DG A  42      -9.412 -69.266  21.166 
ATOM    874  P    DA A  43     -14.999 -66.023  22.138 
ATOM    875  OP1  DA A  43     -16.233 -66.252  22.924 
ATOM    876  OP2  DA A  43     -15.187 -65.790  20.689 
ATOM    877  O5'  DA A  43     -14.172 -64.811  22.775 
ATOM    878  C5'  DA A  43     -13.256 -65.081  23.853 
ATOM    879  C4'  DA A  43     -11.959 -64.328  23.631 
ATOM    880  O4'  DA A  43     -11.007 -65.086  22.831 
ATOM    881  C3'  DA A  43     -12.081 -62.995  22.893 
ATOM    882  O3'  DA A  43     -11.149 -62.075  23.449 
ATOM    883  C2'  DA A  43     -11.659 -63.306  21.458 
ATOM    884  C1'  DA A  43     -10.503 -64.237  21.811 
ATOM    885  N9   DA A  43     -10.054 -65.092  20.677 
ATOM    886  C8   DA A  43     -10.805 -65.639  19.677 
ATOM    887  N7   DA A  43     -10.120 -66.340  18.829 
ATOM    888  C5   DA A  43      -8.817 -66.253  19.298 
ATOM    889  C6   DA A  43      -7.604 -66.787  18.832 
ATOM    890  N6   DA A  43      -7.505 -67.553  17.736 
ATOM    891  N1   DA A  43      -6.492 -66.504  19.537 
ATOM    892  C2   DA A  43      -6.596 -65.743  20.625 
ATOM    893  N3   DA A  43      -7.667 -65.192  21.153 
ATOM    894  C4   DA A  43      -8.766 -65.490  20.429 
ATOM    895  P    DG A  44     -11.586 -60.546  23.637 
ATOM    896  OP1  DG A  44     -12.330 -60.396  24.908 
ATOM    897  OP2  DG A  44     -12.281 -60.075  22.418 
ATOM    898  O5'  DG A  44     -10.163 -59.824  23.757 
ATOM    899  C5'  DG A  44      -9.056 -60.552  24.318 
ATOM    900  C4'  DG A  44      -7.809 -60.318  23.489 
ATOM    901  O4'  DG A  44      -7.684 -61.267  22.391 
ATOM    902  C3'  DG A  44      -7.709 -58.952  22.809 
ATOM    903  O3'  DG A  44      -6.351 -58.527  22.827 
ATOM    904  C2'  DG A  44      -8.118 -59.211  21.359 
ATOM    905  C1'  DG A  44      -7.390 -60.543  21.206 
ATOM    906  N9   DG A  44      -7.857 -61.351  20.044 
ATOM    907  C8   DG A  44      -9.122 -61.457  19.508 
ATOM    908  N7   DG A  44      -9.199 -62.259  18.475 
ATOM    909  C5   DG A  44      -7.892 -62.717  18.313 
ATOM    910  C6   DG A  44      -7.350 -63.614  17.356 
ATOM    911  O6   DG A  44      -7.921 -64.199  16.440 
ATOM    912  N1   DG A  44      -5.976 -63.803  17.554 
ATOM    913  C2   DG A  44      -5.223 -63.204  18.546 
ATOM    914  N2   DG A  44      -3.925 -63.516  18.565 
ATOM    915  N3   DG A  44      -5.733 -62.363  19.443 
ATOM    916  C4   DG A  44      -7.065 -62.168  19.265 
ATOM    917  P    DT A  45      -6.025 -56.984  23.101 
ATOM    918  OP1  DT A  45      -6.013 -56.732  24.561 
ATOM    919  OP2  DT A  45      -6.937 -56.135  22.304 
ATOM    920  O5'  DT A  45      -4.538 -56.867  22.523 
ATOM    921  C5'  DT A  45      -3.681 -58.024  22.563 
ATOM    922  C4'  DT A  45      -2.942 -58.167  21.247 
ATOM    923  O4'  DT A  45      -3.694 -58.944  20.270 
ATOM    924  C3'  DT A  45      -2.626 -56.863  20.516 
ATOM    925  O3'  DT A  45      -1.352 -56.982  19.892 
ATOM    926  C2'  DT A  45      -3.692 -56.761  19.426 
ATOM    927  C1'  DT A  45      -3.691 -58.237  19.039 
ATOM    928  N1   DT A  45      -4.893 -58.653  18.265 
ATOM    929  C2   DT A  45      -4.713 -59.617  17.301 
ATOM    930  O2   DT A  45      -3.631 -60.127  17.067 
ATOM    931  N3   DT A  45      -5.849 -59.977  16.603 
ATOM    932  C4   DT A  45      -7.118 -59.466  16.785 
ATOM    933  O4   DT A  45      -8.059 -59.868  16.098 
ATOM    934  C5   DT A  45      -7.207 -58.462  17.818 
ATOM    935  C7   DT A  45      -8.554 -57.854  18.080 
ATOM    936  C6   DT A  45      -6.118 -58.092  18.512 
ATOM    937  P    DT A  46      -0.365 -55.721  19.899 
ATOM    938  OP1  DT A  46       0.382 -55.682  21.176 
ATOM    939  OP2  DT A  46      -1.120 -54.498  19.550 
ATOM    940  O5'  DT A  46       0.631 -56.096  18.703 
ATOM    941  C5'  DT A  46       0.891 -57.483  18.420 
ATOM    942  C4'  DT A  46       0.857 -57.722  16.923 
ATOM    943  O4'  DT A  46      -0.482 -58.028  16.440 
ATOM    944  C3'  DT A  46       1.304 -56.548  16.052 
ATOM    945  O3'  DT A  46       2.016 -57.052  14.928 
ATOM    946  C2'  DT A  46       0.003 -55.914  15.559 
ATOM    947  C1'  DT A  46      -0.743 -57.221  15.302 
ATOM    948  N1   DT A  46      -2.218 -57.055  15.181 
ATOM    949  C2   DT A  46      -2.870 -57.883  14.299 
ATOM    950  O2   DT A  46      -2.296 -58.725  13.632 
ATOM    951  N3   DT A  46      -4.237 -57.699  14.213 
ATOM    952  C4   DT A  46      -4.986 -56.779  14.919 
ATOM    953  O4   DT A  46      -6.205 -56.708  14.758 
ATOM    954  C5   DT A  46      -4.212 -55.956  15.819 
ATOM    955  C7   DT A  46      -4.950 -54.928  16.626 
ATOM    956  C6   DT A  46      -2.882 -56.113  15.922 
ATOM    957  P    DG A  47       3.309 -56.265  14.412 
ATOM    958  OP1  DG A  47       4.489 -56.672  15.209 
ATOM    959  OP2  DG A  47       3.023 -54.813  14.372 
ATOM    960  O5'  DG A  47       3.447 -56.826  12.920 
ATOM    961  C5'  DG A  47       2.990 -58.161  12.633 
ATOM    962  C4'  DG A  47       2.215 -58.175  11.330 
ATOM    963  O4'  DG A  47       0.800 -57.894  11.524 
ATOM    964  C3'  DG A  47       2.655 -57.151  10.284 
ATOM    965  O3'  DG A  47       2.541 -57.735   8.992 
ATOM    966  C2'  DG A  47       1.632 -56.020  10.396 
ATOM    967  C1'  DG A  47       0.406 -56.908  10.582 
ATOM    968  N9   DG A  47      -0.777 -56.189  11.132 
ATOM    969  C8   DG A  47      -0.822 -55.152  12.038 
ATOM    970  N7   DG A  47      -2.035 -54.738  12.317 
ATOM    971  C5   DG A  47      -2.850 -55.559  11.539 
ATOM    972  C6   DG A  47      -4.264 -55.588  11.415 
ATOM    973  O6   DG A  47      -5.101 -54.884  11.976 
ATOM    974  N1   DG A  47      -4.679 -56.579  10.515 
ATOM    975  C2   DG A  47      -3.837 -57.431   9.826 
ATOM    976  N2   DG A  47      -4.430 -58.310   9.014 
ATOM    977  N3   DG A  47      -2.512 -57.403   9.944 
ATOM    978  C4   DG A  47      -2.093 -56.447  10.812 
ATOM    979  P    DG A  48       3.671 -57.429   7.900 
ATOM    980  OP1  DG A  48       4.815 -58.348   8.099 
ATOM    981  OP2  DG A  48       3.990 -55.985   7.907 
ATOM    982  O5'  DG A  48       2.910 -57.805   6.544 
ATOM    983  C5'  DG A  48       1.892 -58.824   6.573 
ATOM    984  C4'  DG A  48       0.689 -58.378   5.766 
ATOM    985  O4'  DG A  48      -0.263 -57.616   6.562 
ATOM    986  C3'  DG A  48       0.986 -57.467   4.575 
ATOM    987  O3'  DG A  48       0.101 -57.795   3.512 
ATOM    988  C2'  DG A  48       0.651 -56.060   5.071 
ATOM    989  C1'  DG A  48      -0.609 -56.441   5.844 
ATOM    990  N9   DG A  48      -1.044 -55.410   6.825 
ATOM    991  C8   DG A  48      -0.278 -54.557   7.591 
ATOM    992  N7   DG A  48      -0.977 -53.760   8.363 
ATOM    993  C5   DG A  48      -2.298 -54.109   8.089 
ATOM    994  C6   DG A  48      -3.508 -53.591   8.620 
ATOM    995  O6   DG A  48      -3.666 -52.705   9.455 
ATOM    996  N1   DG A  48      -4.626 -54.231   8.066 
ATOM    997  C2   DG A  48      -4.580 -55.238   7.122 
ATOM    998  N2   DG A  48      -5.758 -55.720   6.719 
ATOM    999  N3   DG A  48      -3.443 -55.724   6.626 
ATOM   1000  C4   DG A  48      -2.351 -55.114   7.152 
ATOM   1001  P    DG A  49       0.658 -57.796   2.010 
ATOM   1002  OP1  DG A  49       1.312 -59.092   1.725 
ATOM   1003  OP2  DG A  49       1.483 -56.588   1.788 
ATOM   1004  O5'  DG A  49      -0.699 -57.680   1.171 
ATOM   1005  C5'  DG A  49      -1.908 -58.240   1.718 
ATOM   1006  C4'  DG A  49      -3.062 -57.277   1.517 
ATOM   1007  O4'  DG A  49      -3.185 -56.324   2.611 
ATOM   1008  C3'  DG A  49      -2.985 -56.398   0.269 
ATOM   1009  O3'  DG A  49      -4.296 -56.231  -0.257 
ATOM   1010  C2'  DG A  49      -2.491 -55.044   0.779 
ATOM   1011  C1'  DG A  49      -3.321 -55.023   2.059 
ATOM   1012  N9   DG A  49      -2.841 -54.039   3.068 
ATOM   1013  C8   DG A  49      -1.552 -53.641   3.353 
ATOM   1014  N7   DG A  49      -1.468 -52.747   4.308 
ATOM   1015  C5   DG A  49      -2.794 -52.538   4.683 
ATOM   1016  C6   DG A  49      -3.339 -51.679   5.672 
ATOM   1017  O6   DG A  49      -2.755 -50.914   6.434 
ATOM   1018  N1   DG A  49      -4.738 -51.778   5.722 
ATOM   1019  C2   DG A  49      -5.507 -52.599   4.922 
ATOM   1020  N2   DG A  49      -6.825 -52.548   5.125 
ATOM   1021  N3   DG A  49      -4.994 -53.406   3.994 
ATOM   1022  C4   DG A  49      -3.639 -53.321   3.933 
ATOM   1023  P    DA A  50      -4.503 -56.246  -1.845 
ATOM   1024  OP1  DA A  50      -4.605 -57.644  -2.318 
ATOM   1025  OP2  DA A  50      -3.460 -55.417  -2.488 
ATOM   1026  O5'  DA A  50      -5.925 -55.525  -1.984 
ATOM   1027  C5'  DA A  50      -6.883 -55.657  -0.918 
ATOM   1028  C4'  DA A  50      -7.528 -54.316  -0.631 
ATOM   1029  O4'  DA A  50      -6.777 -53.535   0.342 
ATOM   1030  C3'  DA A  50      -7.670 -53.376  -1.828 
ATOM   1031  O3'  DA A  50      -8.896 -52.665  -1.713 
ATOM   1032  C2'  DA A  50      -6.517 -52.384  -1.679 
ATOM   1033  C1'  DA A  50      -6.620 -52.219  -0.166 
ATOM   1034  N9   DA A  50      -5.404 -51.625   0.457 
ATOM   1035  C8   DA A  50      -4.099 -51.788   0.092 
ATOM   1036  N7   DA A  50      -3.261 -51.133   0.835 
ATOM   1037  C5   DA A  50      -4.068 -50.488   1.762 
ATOM   1038  C6   DA A  50      -3.780 -49.629   2.835 
ATOM   1039  N6   DA A  50      -2.537 -49.255   3.170 
ATOM   1040  N1   DA A  50      -4.819 -49.165   3.554 
ATOM   1041  C2   DA A  50      -6.052 -49.540   3.217 
ATOM   1042  N3   DA A  50      -6.442 -50.332   2.243 
ATOM   1043  C4   DA A  50      -5.382 -50.783   1.538 
ATOM   1044  P    DA A  51      -9.764 -52.398  -3.032 
ATOM   1045  OP1  DA A  51     -10.601 -53.583  -3.324 
ATOM   1046  OP2  DA A  51      -8.877 -51.943  -4.125 
ATOM   1047  O5'  DA A  51     -10.694 -51.185  -2.556 
ATOM   1048  C5'  DA A  51     -11.056 -51.087  -1.165 
ATOM   1049  C4'  DA A  51     -10.928 -49.650  -0.698 
ATOM   1050  O4'  DA A  51      -9.588 -49.340  -0.219 
ATOM   1051  C3'  DA A  51     -11.198 -48.580  -1.755 
ATOM   1052  O3'  DA A  51     -11.864 -47.483  -1.140 
ATOM   1053  C2'  DA A  51      -9.812 -48.117  -2.202 
ATOM   1054  C1'  DA A  51      -9.169 -48.123  -0.818 
ATOM   1055  N9   DA A  51      -7.680 -48.112  -0.849 
ATOM   1056  C8   DA A  51      -6.846 -48.703  -1.755 
ATOM   1057  N7   DA A  51      -5.587 -48.510  -1.512 
ATOM   1058  C5   DA A  51      -5.582 -47.736  -0.360 
ATOM   1059  C6   DA A  51      -4.543 -47.193   0.412 
ATOM   1060  N6   DA A  51      -3.244 -47.357   0.126 
ATOM   1061  N1   DA A  51      -4.889 -46.471   1.495 
ATOM   1062  C2   DA A  51      -6.181 -46.311   1.776 
ATOM   1063  N3   DA A  51      -7.233 -46.768   1.131 
ATOM   1064  C4   DA A  51      -6.860 -47.486   0.053 
ATOM   1065  P    DG A  52     -13.039 -46.743  -1.936 
ATOM   1066  OP1  DG A  52     -14.307 -47.481  -1.747 
ATOM   1067  OP2  DG A  52     -12.622 -46.516  -3.337 
ATOM   1068  O5'  DG A  52     -13.110 -45.344  -1.164 
ATOM   1069  C5'  DG A  52     -12.755 -45.297   0.231 
ATOM   1070  C4'  DG A  52     -11.885 -44.085   0.505 
ATOM   1071  O4'  DG A  52     -10.469 -44.362   0.307 
ATOM   1072  C3'  DG A  52     -12.149 -42.865  -0.376 
ATOM   1073  O3'  DG A  52     -11.990 -41.688   0.407 
ATOM   1074  C2'  DG A  52     -11.042 -42.901  -1.429 
ATOM   1075  C1'  DG A  52      -9.917 -43.325  -0.489 
ATOM   1076  N9   DG A  52      -8.721 -43.867  -1.191 
ATOM   1077  C8   DG A  52      -8.653 -44.612  -2.349 
ATOM   1078  N7   DG A  52      -7.434 -44.934  -2.705 
ATOM   1079  C5   DG A  52      -6.637 -44.362  -1.715 
ATOM   1080  C6   DG A  52      -5.227 -44.371  -1.558 
ATOM   1081  O6   DG A  52      -4.376 -44.894  -2.273 
ATOM   1082  N1   DG A  52      -4.834 -43.667  -0.411 
ATOM   1083  C2   DG A  52      -5.693 -43.038   0.470 
ATOM   1084  N2   DG A  52      -5.121 -42.420   1.506 
ATOM   1085  N3   DG A  52      -7.016 -43.031   0.322 
ATOM   1086  C4   DG A  52      -7.412 -43.709  -0.786 
ATOM   1087  P    DA A  53     -13.000 -40.466   0.186 
ATOM   1088  OP1  DA A  53     -14.234 -40.695   0.972 
ATOM   1089  OP2  DA A  53     -13.187 -40.233  -1.263 
ATOM   1090  O5'  DA A  53     -12.173 -39.254   0.823 
ATOM   1091  C5'  DA A  53     -11.256 -39.523   1.901 
ATOM   1092  C4'  DA A  53      -9.959 -38.771   1.679 
ATOM   1093  O4'  DA A  53      -9.008 -39.529   0.879 
ATOM   1094  C3'  DA A  53     -10.081 -37.438   0.941 
ATOM   1095  O3'  DA A  53      -9.150 -36.517   1.496 
ATOM   1096  C2'  DA A  53      -9.659 -37.749  -0.494 
ATOM   1097  C1'  DA A  53      -8.504 -38.680  -0.141 
ATOM   1098  N9   DA A  53      -8.054 -39.535  -1.275 
ATOM   1099  C8   DA A  53      -8.806 -40.082  -2.275 
ATOM   1100  N7   DA A  53      -8.120 -40.783  -3.123 
ATOM   1101  C5   DA A  53      -6.817 -40.696  -2.654 
ATOM   1102  C6   DA A  53      -5.604 -41.230  -3.120 
ATOM   1103  N6   DA A  53      -5.505 -41.996  -4.216 
ATOM   1104  N1   DA A  53      -4.492 -40.947  -2.416 
ATOM   1105  C2   DA A  53      -4.596 -40.186  -1.327 
ATOM   1106  N3   DA A  53      -5.668 -39.635  -0.799 
ATOM   1107  C4   DA A  53      -6.767 -39.932  -1.523 
ATOM   1108  P    DC A  54      -9.586 -34.989   1.685 
ATOM   1109  OP1  DC A  54     -10.330 -34.839   2.955 
ATOM   1110  OP2  DC A  54     -10.282 -34.518   0.466 
ATOM   1111  O5'  DC A  54      -8.164 -34.267   1.805 
ATOM   1112  C5'  DC A  54      -7.056 -34.995   2.366 
ATOM   1113  C4'  DC A  54      -5.809 -34.761   1.537 
ATOM   1114  O4'  DC A  54      -5.685 -35.710   0.439 
ATOM   1115  C3'  DC A  54      -5.709 -33.395   0.857 
ATOM   1116  O3'  DC A  54      -4.352 -32.970   0.875 
ATOM   1117  C2'  DC A  54      -6.118 -33.654  -0.593 
ATOM   1118  C1'  DC A  54      -5.391 -34.986  -0.746 
ATOM   1119  N1   DC A  54      -5.857 -35.794  -1.909 
ATOM   1120  C2   DC A  54      -4.915 -36.566  -2.582 
ATOM   1121  O2   DC A  54      -3.742 -36.551  -2.192 
ATOM   1122  N3   DC A  54      -5.321 -37.308  -3.645 
ATOM   1123  C4   DC A  54      -6.601 -37.297  -4.036 
ATOM   1124  N4   DC A  54      -6.947 -38.038  -5.078 
ATOM   1125  C5   DC A  54      -7.586 -36.509  -3.357 
ATOM   1126  C6   DC A  54      -7.161 -35.774  -2.298 
ATOM   1127  P    DG A  55      -4.026 -31.427   1.149 
ATOM   1128  OP1  DG A  55      -4.014 -31.175   2.608 
ATOM   1129  OP2  DG A  55      -4.937 -30.578   0.351 
ATOM   1130  O5'  DG A  55      -2.539 -31.310   0.571 
ATOM   1131  C5'  DG A  55      -1.682 -32.467   0.611 
ATOM   1132  C4'  DG A  55      -0.943 -32.610  -0.705 
ATOM   1133  O4'  DG A  55      -1.694 -33.386  -1.682 
ATOM   1134  C3'  DG A  55      -0.626 -31.305  -1.436 
ATOM   1135  O3'  DG A  55       0.647 -31.425  -2.060 
ATOM   1136  C2'  DG A  55      -1.693 -31.204  -2.526 
ATOM   1137  C1'  DG A  55      -1.692 -32.680  -2.913 
ATOM   1138  N9   DG A  55      -2.893 -33.096  -3.687 
ATOM   1139  C8   DG A  55      -4.193 -32.652  -3.585 
ATOM   1140  N7   DG A  55      -5.023 -33.227  -4.422 
ATOM   1141  C5   DG A  55      -4.214 -34.115  -5.130 
ATOM   1142  C6   DG A  55      -4.545 -35.018  -6.173 
ATOM   1143  O6   DG A  55      -5.637 -35.224  -6.696 
ATOM   1144  N1   DG A  55      -3.419 -35.732  -6.609 
ATOM   1145  C2   DG A  55      -2.142 -35.590  -6.103 
ATOM   1146  N2   DG A  55      -1.204 -36.364  -6.653 
ATOM   1147  N3   DG A  55      -1.833 -34.743  -5.123 
ATOM   1148  C4   DG A  55      -2.913 -34.043  -4.690 
ATOM   1149  P    DT A  56       1.635 -30.164  -2.054 
ATOM   1150  OP1  DT A  56       2.381 -30.125  -0.776 
ATOM   1151  OP2  DT A  56       0.879 -28.941  -2.402 
ATOM   1152  O5'  DT A  56       2.631 -30.539  -3.249 
ATOM   1153  C5'  DT A  56       2.890 -31.926  -3.532 
ATOM   1154  C4'  DT A  56       2.857 -32.165  -5.029 
ATOM   1155  O4'  DT A  56       1.518 -32.471  -5.512 
ATOM   1156  C3'  DT A  56       3.303 -30.991  -5.900 
ATOM   1157  O3'  DT A  56       4.015 -31.495  -7.024 
ATOM   1158  C2'  DT A  56       2.002 -30.357  -6.393 
ATOM   1159  C1'  DT A  56       1.256 -31.664  -6.650 
ATOM   1160  N1   DT A  56      -0.219 -31.498  -6.771 
ATOM   1161  C2   DT A  56      -0.871 -32.325  -7.653 
ATOM   1162  O2   DT A  56      -0.296 -33.168  -8.320 
ATOM   1163  N3   DT A  56      -2.237 -32.142  -7.739 
ATOM   1164  C4   DT A  56      -2.986 -31.222  -7.033 
ATOM   1165  O4   DT A  56      -4.206 -31.150  -7.194 
ATOM   1166  C5   DT A  56      -2.212 -30.399  -6.133 
ATOM   1167  C7   DT A  56      -2.951 -29.371  -5.326 
ATOM   1168  C6   DT A  56      -0.883 -30.556  -6.030 
ATOM   1169  P    DC A  57       5.309 -30.707  -7.540 
ATOM   1170  OP1  DC A  57       6.488 -31.115  -6.744 
ATOM   1171  OP2  DC A  57       5.023 -29.256  -7.580 
ATOM   1172  O5'  DC A  57       5.446 -31.269  -9.032 
ATOM   1173  C5'  DC A  57       4.990 -32.604  -9.320 
ATOM   1174  C4'  DC A  57       4.215 -32.618 -10.622 
ATOM   1175  O4'  DC A  57       2.799 -32.336 -10.428 
ATOM   1176  C3'  DC A  57       4.654 -31.594 -11.668 
ATOM   1177  O3'  DC A  57       4.541 -32.178 -12.960 
ATOM   1178  C2'  DC A  57       3.631 -30.463 -11.556 
ATOM   1179  C1'  DC A  57       2.405 -31.351 -11.370 
ATOM   1180  N1   DC A  57       1.223 -30.632 -10.821 
ATOM   1181  C2   DC A  57      -0.040 -31.027 -11.257 
ATOM   1182  O2   DC A  57      -0.125 -31.951 -12.074 
ATOM   1183  N3   DC A  57      -1.130 -30.384 -10.768 
ATOM   1184  C4   DC A  57      -0.995 -29.388  -9.883 
ATOM   1185  N4   DC A  57      -2.089 -28.791  -9.436 
ATOM   1186  C5   DC A  57       0.294 -28.964  -9.422 
ATOM   1187  C6   DC A  57       1.371 -29.620  -9.923 
ATOM   1188  P    DA A  58       5.671 -31.872 -14.052 
ATOM   1189  OP1  DA A  58       6.815 -32.791 -13.853 
ATOM   1190  OP2  DA A  58       5.989 -30.428 -14.045 
ATOM   1191  O5'  DA A  58       4.909 -32.247 -15.409 
ATOM   1192  C5'  DA A  58       3.892 -33.267 -15.380 
ATOM   1193  C4'  DA A  58       2.688 -32.821 -16.187 
ATOM   1194  O4'  DA A  58       1.737 -32.059 -15.390 
ATOM   1195  C3'  DA A  58       2.986 -31.910 -17.377 
ATOM   1196  O3'  DA A  58       2.100 -32.238 -18.440 
ATOM   1197  C2'  DA A  58       2.650 -30.503 -16.881 
ATOM   1198  C1'  DA A  58       1.391 -30.884 -16.108 
ATOM   1199  N9   DA A  58       0.956 -29.853 -15.127 
ATOM   1200  C8   DA A  58       1.730 -29.016 -14.375 
ATOM   1201  N7   DA A  58       1.052 -28.220 -13.607 
ATOM   1202  C5   DA A  58      -0.270 -28.554 -13.866 
ATOM   1203  C6   DA A  58      -1.487 -28.065 -13.362 
ATOM   1204  N6   DA A  58      -1.569 -27.089 -12.446 
ATOM   1205  N1   DA A  58      -2.620 -28.617 -13.834 
ATOM   1206  C2   DA A  58      -2.531 -29.587 -14.743 
ATOM   1207  N3   DA A  58      -1.460 -30.122 -15.285 
ATOM   1208  C4   DA A  58      -0.340 -29.551 -14.796 
ATOM   1209  P    DC A  59       2.657 -32.238 -19.942 
ATOM   1210  OP1  DC A  59       3.311 -33.535 -20.228 
ATOM   1211  OP2  DC A  59       3.483 -31.031 -20.164 
ATOM   1212  O5'  DC A  59       1.300 -32.123 -20.781 
ATOM   1213  C5'  DC A  59       0.091 -32.683 -20.234 
ATOM   1214  C4'  DC A  59      -1.062 -31.720 -20.435 
ATOM   1215  O4'  DC A  59      -1.186 -30.767 -19.341 
ATOM   1216  C3'  DC A  59      -0.986 -30.841 -21.683 
ATOM   1217  O3'  DC A  59      -2.297 -30.674 -22.209 
ATOM   1218  C2'  DC A  59      -0.492 -29.487 -21.173 
ATOM   1219  C1'  DC A  59      -1.321 -29.466 -19.893 
ATOM   1220  N1   DC A  59      -0.841 -28.482 -18.884 
ATOM   1221  C2   DC A  59      -1.794 -27.847 -18.092 
ATOM   1222  O2   DC A  59      -2.988 -28.124 -18.257 
ATOM   1223  N3   DC A  59      -1.376 -26.945 -17.165 
ATOM   1224  C4   DC A  59      -0.074 -26.673 -17.017 
ATOM   1225  N4   DC A  59       0.283 -25.787 -16.101 
ATOM   1226  C5   DC A  59       0.922 -27.315 -17.823 
ATOM   1227  C6   DC A  59       0.485 -28.213 -18.743 
ATOM   1228  P    DT A  60      -2.504 -30.689 -23.797 
ATOM   1229  OP1  DT A  60      -2.606 -32.087 -24.270 
ATOM   1230  OP2  DT A  60      -1.461 -29.860 -24.440 
ATOM   1231  O5'  DT A  60      -3.925 -29.967 -23.936 
ATOM   1232  C5'  DT A  60      -4.884 -30.100 -22.870 
ATOM   1233  C4'  DT A  60      -5.529 -28.759 -22.583 
ATOM   1234  O4'  DT A  60      -4.778 -27.978 -21.610 
ATOM   1235  C3'  DT A  60      -5.670 -27.819 -23.780 
ATOM   1236  O3'  DT A  60      -6.896 -27.108 -23.666 
ATOM   1237  C2'  DT A  60      -4.517 -26.826 -23.631 
ATOM   1238  C1'  DT A  60      -4.620 -26.662 -22.118 
ATOM   1239  N1   DT A  60      -3.405 -26.068 -21.495 
ATOM   1240  C2   DT A  60      -3.596 -25.244 -20.412 
ATOM   1241  O2   DT A  60      -4.698 -24.991 -19.957 
ATOM   1242  N3   DT A  60      -2.446 -24.711 -19.862 
ATOM   1243  C4   DT A  60      -1.154 -24.929 -20.295 
ATOM   1244  O4   DT A  60      -0.202 -24.395 -19.721 
ATOM   1245  C5   DT A  60      -1.055 -25.807 -21.437 
ATOM   1246  C7   DT A  60       0.316 -26.097 -21.973 
ATOM   1247  C6   DT A  60      -2.157 -26.338 -21.992 
ATOM   1248  P    DG A  61      -7.764 -26.840 -24.984 
ATOM   1249  OP1  DG A  61      -8.601 -28.025 -25.276 
ATOM   1250  OP2  DG A  61      -6.878 -26.386 -26.078 
ATOM   1251  O5'  DG A  61      -8.695 -25.628 -24.508 
ATOM   1252  C5'  DG A  61      -9.056 -25.530 -23.118 
ATOM   1253  C4'  DG A  61      -8.928 -24.093 -22.650 
ATOM   1254  O4'  DG A  61      -7.589 -23.782 -22.171 
ATOM   1255  C3'  DG A  61      -9.199 -23.023 -23.707 
ATOM   1256  O3'  DG A  61      -9.864 -21.926 -23.092 
ATOM   1257  C2'  DG A  61      -7.812 -22.560 -24.154 
ATOM   1258  C1'  DG A  61      -7.170 -22.566 -22.770 
ATOM   1259  N9   DG A  61      -5.681 -22.555 -22.801 
ATOM   1260  C8   DG A  61      -4.823 -23.144 -23.706 
ATOM   1261  N7   DG A  61      -3.554 -22.942 -23.448 
ATOM   1262  C5   DG A  61      -3.572 -22.164 -22.291 
ATOM   1263  C6   DG A  61      -2.496 -21.630 -21.533 
ATOM   1264  O6   DG A  61      -1.288 -21.736 -21.730 
ATOM   1265  N1   DG A  61      -2.961 -20.899 -20.432 
ATOM   1266  C2   DG A  61      -4.289 -20.708 -20.105 
ATOM   1267  N2   DG A  61      -4.526 -19.978 -19.012 
ATOM   1268  N3   DG A  61      -5.297 -21.210 -20.817 
ATOM   1269  C4   DG A  61      -4.864 -21.922 -21.889 
ATOM   1270  P    DA A  62     -11.039 -21.185 -23.888 
ATOM   1271  OP1  DA A  62     -12.308 -21.924 -23.699 
ATOM   1272  OP2  DA A  62     -10.622 -20.958 -25.289 
ATOM   1273  O5'  DA A  62     -11.110 -19.786 -23.116 
ATOM   1274  C5'  DA A  62     -10.756 -19.740 -21.721 
ATOM   1275  C4'  DA A  62      -9.886 -18.528 -21.447 
ATOM   1276  O4'  DA A  62      -8.470 -18.805 -21.645 
ATOM   1277  C3'  DA A  62     -10.149 -17.308 -22.329 
ATOM   1278  O3'  DA A  62      -9.990 -16.131 -21.545 
ATOM   1279  C2'  DA A  62      -9.042 -17.344 -23.382 
ATOM   1280  C1'  DA A  62      -7.918 -17.768 -22.441 
ATOM   1281  N9   DA A  62      -6.721 -18.310 -23.143 
ATOM   1282  C8   DA A  62      -6.673 -19.047 -24.291 
ATOM   1283  N7   DA A  62      -5.472 -19.373 -24.656 
ATOM   1284  C5   DA A  62      -4.662 -18.811 -23.679 
ATOM   1285  C6   DA A  62      -3.270 -18.800 -23.493 
ATOM   1286  N6   DA A  62      -2.408 -19.400 -24.327 
ATOM   1287  N1   DA A  62      -2.793 -18.148 -22.417 
ATOM   1288  C2   DA A  62      -3.655 -17.554 -21.592 
ATOM   1289  N3   DA A  62      -4.967 -17.498 -21.663 
ATOM   1290  C4   DA A  62      -5.418 -18.157 -22.748 
ATOM   1291  P    DT A  63     -11.000 -14.909 -21.766 
ATOM   1292  OP1  DT A  63     -12.234 -15.138 -20.981 
ATOM   1293  OP2  DT A  63     -11.188 -14.676 -23.215 
ATOM   1294  O5'  DT A  63     -10.173 -13.697 -21.130 
ATOM   1295  C5'  DT A  63      -9.257 -13.966 -20.051 
ATOM   1296  C4'  DT A  63      -7.960 -13.214 -20.273 
ATOM   1297  O4'  DT A  63      -7.008 -13.972 -21.074 
ATOM   1298  C3'  DT A  63      -8.082 -11.881 -21.011 
ATOM   1299  O3'  DT A  63      -7.150 -10.960 -20.456 
ATOM   1300  C2'  DT A  63      -7.660 -12.192 -22.447 
ATOM   1301  C1'  DT A  63      -6.504 -13.122 -22.093 
ATOM   1302  N1   DT A  63      -6.055 -13.978 -23.227 
ATOM   1303  C2   DT A  63      -4.714 -14.266 -23.300 
ATOM   1304  O2   DT A  63      -3.901 -13.856 -22.487 
ATOM   1305  N3   DT A  63      -4.333 -15.060 -24.365 
ATOM   1306  C4   DT A  63      -5.164 -15.576 -25.338 
ATOM   1307  O4   DT A  63      -4.708 -16.276 -26.244 
ATOM   1308  C5   DT A  63      -6.554 -15.218 -25.177 
ATOM   1309  C7   DT A  63      -7.526 -15.738 -26.194 
ATOM   1310  C6   DT A  63      -6.951 -14.447 -24.151 
ATOM   1311  P    DT A  64      -7.587  -9.432 -20.267 
ATOM   1312  OP1  DT A  64      -8.331  -9.282 -18.997 
ATOM   1313  OP2  DT A  64      -8.282  -8.961 -21.486 
ATOM   1314  O5'  DT A  64      -6.164  -8.710 -20.147 
ATOM   1315  C5'  DT A  64      -5.057  -9.438 -19.586 
ATOM   1316  C4'  DT A  64      -3.810  -9.204 -20.415 
ATOM   1317  O4'  DT A  64      -3.685 -10.152 -21.513 
ATOM   1318  C3'  DT A  64      -3.710  -7.838 -21.095 
ATOM   1319  O3'  DT A  64      -2.352  -7.413 -21.077 
ATOM   1320  C2'  DT A  64      -4.119  -8.097 -22.546 
ATOM   1321  C1'  DT A  64      -3.391  -9.429 -22.699 
ATOM   1322  N1   DT A  64      -3.858 -10.236 -23.861 
ATOM   1323  C2   DT A  64      -2.916 -10.993 -24.515 
ATOM   1324  O2   DT A  64      -1.744 -11.025 -24.184 
ATOM   1325  N3   DT A  64      -3.386 -11.727 -25.587 
ATOM   1326  C4   DT A  64      -4.687 -11.765 -26.047 
ATOM   1327  O4   DT A  64      -4.987 -12.462 -27.019 
ATOM   1328  C5   DT A  64      -5.601 -10.938 -25.296 
ATOM   1329  C7   DT A  64      -7.037 -10.921 -25.730 
ATOM   1330  C6   DT A  64      -5.171 -10.214 -24.249 
ATOM   1331  P    DA A  65      -2.026  -5.870 -20.803 
ATOM   1332  OP1  DA A  65      -2.014  -5.617 -19.344 
ATOM   1333  OP2  DA A  65      -2.938  -5.021 -21.601 
ATOM   1334  O5'  DA A  65      -0.539  -5.753 -21.382 
ATOM   1335  C5'  DA A  65       0.318  -6.910 -21.342 
ATOM   1336  C4'  DA A  65       1.057  -7.053 -22.657 
ATOM   1337  O4'  DA A  65       0.305  -7.829 -23.634 
ATOM   1338  C3'  DA A  65       1.373  -5.748 -23.388 
ATOM   1339  O3'  DA A  65       2.647  -5.868 -24.012 
ATOM   1340  C2'  DA A  65       0.307  -5.646 -24.478 
ATOM   1341  C1'  DA A  65       0.308  -7.123 -24.865 
ATOM   1342  N9   DA A  65      -0.894  -7.539 -25.639 
ATOM   1343  C8   DA A  65      -2.178  -7.087 -25.523 
ATOM   1344  N7   DA A  65      -3.007  -7.648 -26.347 
ATOM   1345  C5   DA A  65      -2.219  -8.538 -27.063 
ATOM   1346  C6   DA A  65      -2.512  -9.443 -28.097 
ATOM   1347  N6   DA A  65      -3.739  -9.606 -28.612 
ATOM   1348  N1   DA A  65      -1.494 -10.176 -28.584 
ATOM   1349  C2   DA A  65      -0.278 -10.010 -28.068 
ATOM   1350  N3   DA A  65       0.114  -9.201 -27.107 
ATOM   1351  C4   DA A  65      -0.924  -8.479 -26.637 
ATOM   1352  P    DT A  66       3.634  -4.607 -24.006 
ATOM   1353  OP1  DT A  66       4.381  -4.568 -22.729 
ATOM   1354  OP2  DT A  66       2.879  -3.384 -24.354 
ATOM   1355  O5'  DT A  66       4.630  -4.982 -25.201 
ATOM   1356  C5'  DT A  66       4.890  -6.369 -25.484 
ATOM   1357  C4'  DT A  66       4.856  -6.608 -26.982 
ATOM   1358  O4'  DT A  66       3.517  -6.914 -27.465 
ATOM   1359  C3'  DT A  66       5.303  -5.433 -27.852 
ATOM   1360  O3'  DT A  66       6.015  -5.938 -28.976 
ATOM   1361  C2'  DT A  66       4.002  -4.800 -28.345 
ATOM   1362  C1'  DT A  66       3.256  -6.106 -28.602 
ATOM   1363  N1   DT A  66       1.781  -5.941 -28.724 
ATOM   1364  C2   DT A  66       1.129  -6.768 -29.605 
ATOM   1365  O2   DT A  66       1.703  -7.611 -30.272 
ATOM   1366  N3   DT A  66      -0.238  -6.585 -29.691 
ATOM   1367  C4   DT A  66      -0.987  -5.665 -28.985 
ATOM   1368  O4   DT A  66      -2.206  -5.593 -29.147 
ATOM   1369  C5   DT A  66      -0.213  -4.842 -28.085 
ATOM   1370  C7   DT A  66      -0.951  -3.814 -27.279 
ATOM   1371  C6   DT A  66       1.117  -4.999 -27.983 
ATOM   1372  P    DG A  67       7.308  -5.150 -29.492 
ATOM   1373  OP1  DG A  67       8.488  -5.558 -28.696 
ATOM   1374  OP2  DG A  67       7.022  -3.699 -29.533 
ATOM   1375  O5'  DG A  67       7.446  -5.712 -30.984 
ATOM   1376  C5'  DG A  67       6.989  -7.047 -31.272 
ATOM   1377  C4'  DG A  67       6.214  -7.061 -32.574 
ATOM   1378  O4'  DG A  67       4.799  -6.779 -32.380 
ATOM   1379  C3'  DG A  67       6.654  -6.037 -33.620 
ATOM   1380  O3'  DG A  67       6.540  -6.621 -34.912 
ATOM   1381  C2'  DG A  67       5.631  -4.906 -33.508 
ATOM   1382  C1'  DG A  67       4.405  -5.794 -33.323 
ATOM   1383  N9   DG A  67       3.222  -5.074 -32.773 
ATOM   1384  C8   DG A  67       3.177  -4.037 -31.866 
ATOM   1385  N7   DG A  67       1.964  -3.624 -31.587 
ATOM   1386  C5   DG A  67       1.149  -4.444 -32.365 
ATOM   1387  C6   DG A  67      -0.265  -4.473 -32.489 
ATOM   1388  O6   DG A  67      -1.102  -3.770 -31.929 
ATOM   1389  N1   DG A  67      -0.680  -5.465 -33.389 
ATOM   1390  C2   DG A  67       0.162  -6.317 -34.078 
ATOM   1391  N2   DG A  67      -0.431  -7.195 -34.891 
ATOM   1392  N3   DG A  67       1.487  -6.289 -33.960 
ATOM   1393  C4   DG A  67       1.906  -5.333 -33.092 
ATOM   1394  P    DT A  68       7.670  -6.315 -36.004 
ATOM   1395  OP1  DT A  68       8.814  -7.234 -35.806 
ATOM   1396  OP2  DT A  68       7.989  -4.870 -35.997 
ATOM   1397  O5'  DT A  68       6.909  -6.690 -37.361 
ATOM   1398  C5'  DT A  68       5.891  -7.710 -37.332 
ATOM   1399  C4'  DT A  68       4.688  -7.264 -38.139 
ATOM   1400  O4'  DT A  68       3.736  -6.501 -37.342 
ATOM   1401  C3'  DT A  68       4.985  -6.353 -39.329 
ATOM   1402  O3'  DT A  68       4.100  -6.681 -40.393 
ATOM   1403  C2'  DT A  68       4.650  -4.946 -38.833 
ATOM   1404  C1'  DT A  68       3.390  -5.327 -38.061 
ATOM   1405  N1   DT A  68       2.955  -4.295 -37.079 
ATOM   1406  C2   DT A  68       1.602  -4.146 -36.886 
ATOM   1407  O2   DT A  68       0.771  -4.813 -37.478 
ATOM   1408  N3   DT A  68       1.237  -3.180 -35.970 
ATOM   1409  C4   DT A  68       2.090  -2.371 -35.248 
ATOM   1410  O4   DT A  68       1.644  -1.540 -34.454 
ATOM   1411  C5   DT A  68       3.489  -2.602 -35.518 
ATOM   1412  C7   DT A  68       4.488  -1.763 -34.774 
ATOM   1413  C6   DT A  68       3.874  -3.534 -36.404 
ATOM   1414  P    DC A  69       4.657  -6.681 -41.894 
ATOM   1415  OP1  DC A  69       5.311  -7.978 -42.180 
ATOM   1416  OP2  DC A  69       5.482  -5.474 -42.116 
ATOM   1417  O5'  DC A  69       3.300  -6.566 -42.734 
ATOM   1418  C5'  DC A  69       2.091  -7.125 -42.187 
ATOM   1419  C4'  DC A  69       0.937  -6.163 -42.387 
ATOM   1420  O4'  DC A  69       0.814  -5.210 -41.293 
ATOM   1421  C3'  DC A  69       1.014  -5.284 -43.635 
ATOM   1422  O3'  DC A  69      -0.297  -5.117 -44.161 
ATOM   1423  C2'  DC A  69       1.508  -3.930 -43.126 
ATOM   1424  C1'  DC A  69       0.678  -3.909 -41.845 
ATOM   1425  N1   DC A  69       1.158  -2.925 -40.836 
ATOM   1426  C2   DC A  69       0.205  -2.290 -40.044 
ATOM   1427  O2   DC A  69      -0.989  -2.567 -40.209 
ATOM   1428  N3   DC A  69       0.623  -1.388 -39.117 
ATOM   1429  C4   DC A  69       1.925  -1.116 -38.970 
ATOM   1430  N4   DC A  69       2.282  -0.230 -38.053 
ATOM   1431  C5   DC A  69       2.921  -1.758 -39.775 
ATOM   1432  C6   DC A  69       2.484  -2.655 -40.695 
ATOM   1433  P    DT A  70      -0.504  -5.132 -45.749 
ATOM   1434  OP1  DT A  70      -0.606  -6.530 -46.222 
ATOM   1435  OP2  DT A  70       0.539  -4.303 -46.392 
ATOM   1436  O5'  DT A  70      -1.926  -4.410 -45.889 
ATOM   1437  C5'  DT A  70      -2.884  -4.543 -44.822 
ATOM   1438  C4'  DT A  70      -3.529  -3.202 -44.536 
ATOM   1439  O4'  DT A  70      -2.778  -2.421 -43.562 
ATOM   1440  C3'  DT A  70      -3.671  -2.262 -45.733 
ATOM   1441  O3'  DT A  70      -4.897  -1.551 -45.618 
ATOM   1442  C2'  DT A  70      -2.518  -1.269 -45.583 
ATOM   1443  C1'  DT A  70      -2.621  -1.105 -44.070 
ATOM   1444  N1   DT A  70      -1.405  -0.510 -43.447 
ATOM   1445  C2   DT A  70      -1.596   0.313 -42.364 
ATOM   1446  O2   DT A  70      -2.698   0.566 -41.909 
ATOM   1447  N3   DT A  70      -0.447   0.846 -41.814 
ATOM   1448  C4   DT A  70       0.845   0.628 -42.247 
ATOM   1449  O4   DT A  70       1.797   1.162 -41.673 
ATOM   1450  C5   DT A  70       0.944  -0.250 -43.389 
ATOM   1451  C7   DT A  70       2.315  -0.540 -43.925 
ATOM   1452  C6   DT A  70      -0.158  -0.781 -43.944 
ATOM   1453  P    DG A  71      -5.765  -1.283 -46.936 
ATOM   1454  OP1  DG A  71      -6.602  -2.468 -47.228 
ATOM   1455  OP2  DG A  71      -4.878  -0.829 -48.030 
ATOM   1456  O5'  DG A  71      -6.695  -0.071 -46.460 
ATOM   1457  C5'  DG A  71      -7.057   0.028 -45.070 
ATOM   1458  C4'  DG A  71      -6.929   1.464 -44.602 
ATOM   1459  O4'  DG A  71      -5.589   1.775 -44.123 
ATOM   1460  C3'  DG A  71      -7.199   2.534 -45.659 
ATOM   1461  O3'  DG A  71      -7.865   3.631 -45.044 
ATOM   1462  C2'  DG A  71      -5.813   2.997 -46.106 
ATOM   1463  C1'  DG A  71      -5.170   2.991 -44.723 
ATOM   1464  N9   DG A  71      -3.681   3.002 -44.754 
ATOM   1465  C8   DG A  71      -2.824   2.413 -45.658 
ATOM   1466  N7   DG A  71      -1.555   2.615 -45.400 
ATOM   1467  C5   DG A  71      -1.572   3.393 -44.244 
ATOM   1468  C6   DG A  71      -0.497   3.927 -43.486 
ATOM   1469  O6   DG A  71       0.711   3.821 -43.682 
ATOM   1470  N1   DG A  71      -0.962   4.659 -42.384 
ATOM   1471  C2   DG A  71      -2.290   4.849 -42.057 
ATOM   1472  N2   DG A  71      -2.527   5.579 -40.965 
ATOM   1473  N3   DG A  71      -3.298   4.347 -42.769 
ATOM   1474  C4   DG A  71      -2.864   3.635 -43.841 
ATOM   1475  P    DG A  72      -9.040   4.372 -45.840 
ATOM   1476  OP1  DG A  72     -10.308   3.633 -45.651 
ATOM   1477  OP2  DG A  72      -8.623   4.599 -47.241 
ATOM   1478  O5'  DG A  72      -9.111   5.771 -45.068 
ATOM   1479  C5'  DG A  72      -8.756   5.817 -43.673 
ATOM   1480  C4'  DG A  72      -7.886   7.029 -43.399 
ATOM   1481  O4'  DG A  72      -6.470   6.752 -43.597 
ATOM   1482  C3'  DG A  72      -8.150   8.249 -44.281 
ATOM   1483  O3'  DG A  72      -7.991   9.426 -43.497 
ATOM   1484  C2'  DG A  72      -7.043   8.213 -45.334 
ATOM   1485  C1'  DG A  72      -5.918   7.789 -44.393 
ATOM   1486  N9   DG A  72      -4.722   7.247 -45.095 
ATOM   1487  C8   DG A  72      -4.654   6.503 -46.253 
ATOM   1488  N7   DG A  72      -3.435   6.180 -46.609 
ATOM   1489  C5   DG A  72      -2.638   6.752 -45.619 
ATOM   1490  C6   DG A  72      -1.228   6.743 -45.462 
ATOM   1491  O6   DG A  72      -0.377   6.220 -46.177 
ATOM   1492  N1   DG A  72      -0.835   7.447 -44.315 
ATOM   1493  C2   DG A  72      -1.694   8.076 -43.435 
ATOM   1494  N2   DG A  72      -1.122   8.694 -42.399 
ATOM   1495  N3   DG A  72      -3.017   8.084 -43.582 
ATOM   1496  C4   DG A  72      -3.413   7.406 -44.690 
ATOM   1497  P    DT A  73      -9.001  10.648 -43.718 
ATOM   1498  OP1  DT A  73     -10.235  10.420 -42.933 
ATOM   1499  OP2  DT A  73      -9.188  10.881 -45.167 
ATOM   1500  O5'  DT A  73      -8.174  11.860 -43.082 
ATOM   1501  C5'  DT A  73      -7.257  11.591 -42.004 
ATOM   1502  C4'  DT A  73      -5.960  12.343 -42.226 
ATOM   1503  O4'  DT A  73      -5.009  11.586 -43.026 
ATOM   1504  C3'  DT A  73      -6.082  13.676 -42.963 
ATOM   1505  O3'  DT A  73      -5.151  14.597 -42.408 
ATOM   1506  C2'  DT A  73      -5.660  13.365 -44.399 
ATOM   1507  C1'  DT A  73      -4.505  12.435 -44.045 
ATOM   1508  N1   DT A  73      -4.055  11.580 -45.180 
ATOM   1509  C2   DT A  73      -2.714  11.291 -45.252 
ATOM   1510  O2   DT A  73      -1.902  11.701 -44.440 
ATOM   1511  N3   DT A  73      -2.334  10.497 -46.317 
ATOM   1512  C4   DT A  73      -3.165   9.981 -47.290 
ATOM   1513  O4   DT A  73      -2.709   9.282 -48.197 
ATOM   1514  C5   DT A  73      -4.555  10.339 -47.129 
ATOM   1515  C7   DT A  73      -5.527   9.819 -48.146 
ATOM   1516  C6   DT A  73      -4.951  11.110 -46.103 
ATOM   1517  P    DC A  74      -5.588  16.125 -42.220 
ATOM   1518  OP1  DC A  74      -6.331  16.275 -40.949 
ATOM   1519  OP2  DC A  74      -6.283  16.596 -43.438 
ATOM   1520  O5'  DC A  74      -4.165  16.847 -42.099 
ATOM   1521  C5'  DC A  74      -3.057  16.119 -41.538 
ATOM   1522  C4'  DC A  74      -1.810  16.354 -42.368 
ATOM   1523  O4'  DC A  74      -1.686  15.405 -43.466 
ATOM   1524  C3'  DC A  74      -1.710  17.719 -43.047 
ATOM   1525  O3'  DC A  74      -0.353  18.145 -43.029 
ATOM   1526  C2'  DC A  74      -2.119  17.460 -44.498 
ATOM   1527  C1'  DC A  74      -1.392  16.128 -44.651 
ATOM   1528  N1   DC A  74      -1.858  15.321 -45.813 
ATOM   1529  C2   DC A  74      -0.916  14.548 -46.487 
ATOM   1530  O2   DC A  74       0.257  14.563 -46.096 
ATOM   1531  N3   DC A  74      -1.322  13.806 -47.549 
ATOM   1532  C4   DC A  74      -2.602  13.817 -47.940 
ATOM   1533  N4   DC A  74      -2.948  13.076 -48.982 
ATOM   1534  C5   DC A  74      -3.587  14.605 -47.261 
ATOM   1535  C6   DC A  74      -3.162  15.340 -46.202 
ATOM   1536  P    DA A  75      -0.027  19.687 -42.755 
ATOM   1537  OP1  DA A  75      -0.015  19.940 -41.296 
ATOM   1538  OP2  DA A  75      -0.938  20.536 -43.553 
ATOM   1539  O5'  DA A  75       1.460  19.804 -43.334 
ATOM   1540  C5'  DA A  75       2.317  18.647 -43.294 
ATOM   1541  C4'  DA A  75       3.056  18.504 -44.609 
ATOM   1542  O4'  DA A  75       2.305  17.728 -45.586 
ATOM   1543  C3'  DA A  75       3.373  19.809 -45.340 
ATOM   1544  O3'  DA A  75       4.646  19.690 -45.964 
ATOM   1545  C2'  DA A  75       2.306  19.911 -46.430 
ATOM   1546  C1'  DA A  75       2.307  18.435 -46.817 
ATOM   1547  N9   DA A  75       1.106  18.018 -47.592 
ATOM   1548  C8   DA A  75      -0.178  18.470 -47.476 
ATOM   1549  N7   DA A  75      -1.008  17.909 -48.300 
ATOM   1550  C5   DA A  75      -0.220  17.019 -49.015 
ATOM   1551  C6   DA A  75      -0.512  16.114 -50.049 
ATOM   1552  N6   DA A  75      -1.739  15.951 -50.565 
ATOM   1553  N1   DA A  75       0.506  15.381 -50.536 
ATOM   1554  C2   DA A  75       1.722  15.547 -50.020 
ATOM   1555  N3   DA A  75       2.113  16.356 -49.059 
ATOM   1556  C4   DA A  75       1.076  17.079 -48.590 
ATOM   1557  P    DG A  76       5.634  20.950 -45.958 
ATOM   1558  OP1  DG A  76       6.380  20.989 -44.681 
ATOM   1559  OP2  DG A  76       4.878  22.173 -46.306 
ATOM   1560  O5'  DG A  76       6.630  20.575 -47.154 
ATOM   1561  C5'  DG A  76       6.889  19.188 -47.436 
ATOM   1562  C4'  DG A  76       6.856  18.949 -48.934 
ATOM   1563  O4'  DG A  76       5.517  18.643 -49.417 
ATOM   1564  C3'  DG A  76       7.302  20.124 -49.804 
ATOM   1565  O3'  DG A  76       8.014  19.619 -50.928 
ATOM   1566  C2'  DG A  76       6.001  20.757 -50.297 
ATOM   1567  C1'  DG A  76       5.255  19.451 -50.555 
ATOM   1568  N9   DG A  76       3.780  19.616 -50.676 
ATOM   1569  C8   DG A  76       2.947  20.498 -50.022 
ATOM   1570  N7   DG A  76       1.684  20.387 -50.358 
ATOM   1571  C5   DG A  76       1.682  19.361 -51.301 
ATOM   1572  C6   DG A  76       0.604  18.788 -52.027 
ATOM   1573  O6   DG A  76      -0.589  19.075 -51.985 
ATOM   1574  N1   DG A  76       1.046  17.769 -52.882 
ATOM   1575  C2   DG A  76       2.358  17.356 -53.017 
ATOM   1576  N2   DG A  76       2.573  16.366 -53.886 
ATOM   1577  N3   DG A  76       3.368  17.893 -52.335 
ATOM   1578  C4   DG A  76       2.955  18.884 -51.502 
ATOM   1579  P    DT A  77       9.308  20.407 -51.445 
ATOM   1580  OP1  DT A  77      10.487  19.999 -50.648 
ATOM   1581  OP2  DT A  77       9.022  21.858 -51.485 
ATOM   1582  O5'  DT A  77       9.445  19.845 -52.936 
ATOM   1583  C5'  DT A  77       8.989  18.510 -53.224 
ATOM   1584  C4'  DT A  77       8.214  18.496 -54.526 
ATOM   1585  O4'  DT A  77       6.798  18.778 -54.332 
ATOM   1586  C3'  DT A  77       8.653  19.520 -55.573 
ATOM   1587  O3'  DT A  77       8.540  18.936 -56.864 
ATOM   1588  C2'  DT A  77       7.630  20.651 -55.460 
ATOM   1589  C1'  DT A  77       6.404  19.763 -55.275 
ATOM   1590  N1   DT A  77       5.222  20.483 -54.725 
ATOM   1591  C2   DT A  77       3.984  20.080 -55.165 
ATOM   1592  O2   DT A  77       3.827  19.177 -55.969 
ATOM   1593  N3   DT A  77       2.912  20.770 -54.634 
ATOM   1594  C4   DT A  77       2.974  21.804 -53.722 
ATOM   1595  O4   DT A  77       1.943  22.346 -53.318 
ATOM   1596  C5   DT A  77       4.315  22.155 -53.320 
ATOM   1597  C7   DT A  77       4.474  23.271 -52.329 
ATOM   1598  C6   DT A  77       5.376  21.501 -53.821 
ATOM   1599  P    DG A  78       9.670  19.242 -57.956 
ATOM   1600  OP1  DG A  78      10.814  18.324 -57.758 
ATOM   1601  OP2  DG A  78       9.988  20.687 -57.949 
ATOM   1602  O5'  DG A  78       8.908  18.867 -59.313 
ATOM   1603  C5'  DG A  78       7.891  17.847 -59.284 
ATOM   1604  C4'  DG A  78       6.687  18.293 -60.091 
ATOM   1605  O4'  DG A  78       5.736  19.056 -59.294 
ATOM   1606  C3'  DG A  78       6.985  19.204 -61.281 
ATOM   1607  O3'  DG A  78       6.099  18.877 -62.345 
ATOM   1608  C2'  DG A  78       6.649  20.611 -60.786 
ATOM   1609  C1'  DG A  78       5.390  20.230 -60.013 
ATOM   1610  N9   DG A  78       4.955  21.262 -59.031 
ATOM   1611  C8   DG A  78       5.720  22.115 -58.265 
ATOM   1612  N7   DG A  78       5.022  22.911 -57.493 
ATOM   1613  C5   DG A  78       3.700  22.563 -57.768 
ATOM   1614  C6   DG A  78       2.490  23.080 -57.237 
ATOM   1615  O6   DG A  78       2.333  23.967 -56.402 
ATOM   1616  N1   DG A  78       1.373  22.441 -57.791 
ATOM   1617  C2   DG A  78       1.419  21.433 -58.734 
ATOM   1618  N2   DG A  78       0.240  20.952 -59.137 
ATOM   1619  N3   DG A  78       2.555  20.948 -59.231 
ATOM   1620  C4   DG A  78       3.648  21.558 -58.704 
ATOM   1621  P    DA A  79       6.656  18.876 -63.846 
ATOM   1622  OP1  DA A  79       7.310  17.579 -64.132 
ATOM   1623  OP2  DA A  79       7.482  20.083 -64.069 
ATOM   1624  O5'  DA A  79       5.299  18.991 -64.686 
ATOM   1625  C5'  DA A  79       4.090  18.432 -64.139 
ATOM   1626  C4'  DA A  79       2.937  19.395 -64.339 
ATOM   1627  O4'  DA A  79       2.813  20.348 -63.245 
ATOM   1628  C3'  DA A  79       3.013  20.274 -65.587 
ATOM   1629  O3'  DA A  79       1.702  20.440 -66.114 
ATOM   1630  C2'  DA A  79       3.507  21.627 -65.078 
ATOM   1631  C1'  DA A  79       2.678  21.648 -63.798 
ATOM   1632  N9   DA A  79       3.158  22.632 -62.788 
ATOM   1633  C8   DA A  79       4.441  23.015 -62.520 
ATOM   1634  N7   DA A  79       4.539  23.899 -61.576 
ATOM   1635  C5   DA A  79       3.224  24.121 -61.189 
ATOM   1636  C6   DA A  79       2.651  24.960 -60.218 
ATOM   1637  N6   DA A  79       3.367  25.769 -59.425 
ATOM   1638  N1   DA A  79       1.311  24.937 -60.093 
ATOM   1639  C2   DA A  79       0.606  24.130 -60.884 
ATOM   1640  N3   DA A  79       1.027  23.308 -61.820 
ATOM   1641  C4   DA A  79       2.372  23.350 -61.926 
ATOM   1642  P    DA A  80       1.495  20.425 -67.701 
ATOM   1643  OP1  DA A  80       1.393  19.027 -68.174 
ATOM   1644  OP2  DA A  80       2.538  21.254 -68.345 
ATOM   1645  O5'  DA A  80       0.074  21.147 -67.841 
ATOM   1646  C5'  DA A  80      -0.885  21.014 -66.774 
ATOM   1647  C4'  DA A  80      -1.530  22.355 -66.488 
ATOM   1648  O4'  DA A  80      -0.779  23.136 -65.515 
ATOM   1649  C3'  DA A  80      -1.671  23.295 -67.685 
ATOM   1650  O3'  DA A  80      -2.897  24.006 -67.570 
ATOM   1651  C2'  DA A  80      -0.518  24.288 -67.536 
ATOM   1652  C1'  DA A  80      -0.621  24.452 -66.022 
ATOM   1653  N9   DA A  80       0.594  25.047 -65.399 
ATOM   1654  C8   DA A  80       1.899  24.884 -65.764 
ATOM   1655  N7   DA A  80       2.737  25.538 -65.021 
ATOM   1656  C5   DA A  80       1.930  26.183 -64.094 
ATOM   1657  C6   DA A  80       2.219  27.042 -63.022 
ATOM   1658  N6   DA A  80       3.461  27.417 -62.687 
ATOM   1659  N1   DA A  80       1.180  27.507 -62.302 
ATOM   1660  C2   DA A  80      -0.053  27.131 -62.640 
ATOM   1661  N3   DA A  80      -0.443  26.339 -63.614 
ATOM   1662  C4   DA A  80       0.616  25.889 -64.319 
ATOM   1663  P    DG A  81      -3.765  24.274 -68.889 
ATOM   1664  OP1  DG A  81      -4.602  23.089 -69.181 
ATOM   1665  OP2  DG A  81      -2.879  24.729 -69.982 
ATOM   1666  O5'  DG A  81      -4.696  25.486 -68.412 
ATOM   1667  C5'  DG A  81      -5.057  25.585 -67.022 
ATOM   1668  C4'  DG A  81      -4.929  27.021 -66.554 
ATOM   1669  O4'  DG A  81      -3.590  27.332 -66.075 
ATOM   1670  C3'  DG A  81      -5.200  28.091 -67.611 
ATOM   1671  O3'  DG A  81      -5.865  29.188 -66.996 
ATOM   1672  C2'  DG A  81      -3.813  28.554 -68.058 
ATOM   1673  C1'  DG A  81      -3.171  28.548 -66.675 
ATOM   1674  N9   DG A  81      -1.682  28.560 -66.706 
ATOM   1675  C8   DG A  81      -0.824  27.971 -67.610 
ATOM   1676  N7   DG A  81       0.445  28.172 -67.352 
ATOM   1677  C5   DG A  81       0.427  28.950 -66.196 
ATOM   1678  C6   DG A  81       1.503  29.484 -65.438 
ATOM   1679  O6   DG A  81       2.711  29.378 -65.634 
ATOM   1680  N1   DG A  81       1.038  30.216 -64.336 
ATOM   1681  C2   DG A  81      -0.290  30.406 -64.009 
ATOM   1682  N2   DG A  81      -0.527  31.136 -62.917 
ATOM   1683  N3   DG A  81      -1.298  29.904 -64.721 
ATOM   1684  C4   DG A  81      -0.865  29.192 -65.793 
ATOM   1685  P    DA A  82      -7.040  29.929 -67.792 
ATOM   1686  OP1  DA A  82      -8.309  29.191 -67.603 
ATOM   1687  OP2  DA A  82      -6.623  30.156 -69.193 
ATOM   1688  O5'  DA A  82      -7.111  31.328 -67.020 
ATOM   1689  C5'  DA A  82      -6.757  31.374 -65.625 
ATOM   1690  C4'  DA A  82      -5.887  32.586 -65.351 
ATOM   1691  O4'  DA A  82      -4.471  32.309 -65.549 
ATOM   1692  C3'  DA A  82      -6.150  33.807 -66.233 
ATOM   1693  O3'  DA A  82      -5.991  34.983 -65.450 
ATOM   1694  C2'  DA A  82      -5.043  33.770 -67.286 
ATOM   1695  C1'  DA A  82      -3.919  33.347 -66.345 
ATOM   1696  N9   DA A  82      -2.722  32.804 -67.047 
ATOM   1697  C8   DA A  82      -2.674  32.067 -68.195 
ATOM   1698  N7   DA A  82      -1.473  31.741 -68.561 
ATOM   1699  C5   DA A  82      -0.663  32.303 -67.583 
ATOM   1700  C6   DA A  82       0.729  32.314 -67.397 
ATOM   1701  N6   DA A  82       1.591  31.714 -68.231 
ATOM   1702  N1   DA A  82       1.206  32.967 -66.321 
ATOM   1703  C2   DA A  82       0.344  33.560 -65.496 
ATOM   1704  N3   DA A  82      -0.968  33.617 -65.567 
ATOM   1705  C4   DA A  82      -1.419  32.957 -66.653 
ATOM   1706  P    DA A  83      -7.001  36.205 -65.670 
ATOM   1707  OP1  DA A  83      -8.235  35.977 -64.885 
ATOM   1708  OP2  DA A  83      -7.189  36.438 -67.120 
ATOM   1709  O5'  DA A  83      -6.174  37.417 -65.034 
ATOM   1710  C5'  DA A  83      -5.258  37.148 -63.956 
ATOM   1711  C4'  DA A  83      -3.961  37.900 -64.178 
ATOM   1712  O4'  DA A  83      -3.009  37.143 -64.978 
ATOM   1713  C3'  DA A  83      -4.083  39.233 -64.915 
ATOM   1714  O3'  DA A  83      -3.151  40.154 -64.360 
ATOM   1715  C2'  DA A  83      -3.661  38.922 -66.351 
ATOM   1716  C1'  DA A  83      -2.505  37.992 -65.997 
ATOM   1717  N9   DA A  83      -2.056  37.137 -67.132 
ATOM   1718  C8   DA A  83      -2.807  36.589 -68.131 
ATOM   1719  N7   DA A  83      -2.122  35.889 -68.980 
ATOM   1720  C5   DA A  83      -0.819  35.976 -68.511 
ATOM   1721  C6   DA A  83       0.394  35.441 -68.976 
ATOM   1722  N6   DA A  83       0.493  34.676 -70.072 
ATOM   1723  N1   DA A  83       1.506  35.724 -68.272 
ATOM   1724  C2   DA A  83       1.402  36.485 -67.183 
ATOM   1725  N3   DA A  83       0.331  37.037 -66.656 
ATOM   1726  C4   DA A  83      -0.768  36.739 -67.379 
ATOM   1727  P    DT A  84      -3.588  41.682 -64.172 
ATOM   1728  OP1  DT A  84      -4.332  41.832 -62.901 
ATOM   1729  OP2  DT A  84      -4.283  42.153 -65.390 
ATOM   1730  O5'  DT A  84      -2.165  42.405 -64.051 
ATOM   1731  C5'  DT A  84      -1.058  41.676 -63.490 
ATOM   1732  C4'  DT A  84       0.189  41.911 -64.320 
ATOM   1733  O4'  DT A  84       0.314  40.962 -65.418 
ATOM   1734  C3'  DT A  84       0.289  43.276 -64.999 
ATOM   1735  O3'  DT A  84       1.647  43.702 -64.982 
ATOM   1736  C2'  DT A  84      -0.120  43.017 -66.450 
ATOM   1737  C1'  DT A  84       0.608  41.685 -66.603 
ATOM   1738  N1   DT A  84       0.141  40.878 -67.765 
ATOM   1739  C2   DT A  84       1.083  40.121 -68.419 
ATOM   1740  O2   DT A  84       2.255  40.089 -68.088 
ATOM   1741  N3   DT A  84       0.613  39.387 -69.492 
ATOM   1742  C4   DT A  84      -0.688  39.349 -69.951 
ATOM   1743  O4   DT A  84      -0.988  38.652 -70.923 
ATOM   1744  C5   DT A  84      -1.602  40.176 -69.201 
ATOM   1745  C7   DT A  84      -3.038  40.193 -69.634 
ATOM   1746  C6   DT A  84      -1.172  40.900 -68.154 
ATOM   1747  P    DT A  85       1.973  45.244 -64.707 
ATOM   1748  OP1  DT A  85       1.985  45.497 -63.248 
ATOM   1749  OP2  DT A  85       1.061  46.093 -65.505 
ATOM   1750  O5'  DT A  85       3.460  45.361 -65.286 
ATOM   1751  C5'  DT A  85       4.317  44.205 -65.246 
ATOM   1752  C4'  DT A  85       5.056  44.061 -66.561 
ATOM   1753  O4'  DT A  85       4.304  43.285 -67.538 
ATOM   1754  C3'  DT A  85       5.372  45.366 -67.292 
ATOM   1755  O3'  DT A  85       6.646  45.247 -67.916 
ATOM   1756  C2'  DT A  85       4.306  45.468 -68.382 
ATOM   1757  C1'  DT A  85       4.307  43.992 -68.769 
ATOM   1758  N1   DT A  85       3.105  43.575 -69.544 
ATOM   1759  C2   DT A  85       3.285  42.612 -70.507 
ATOM   1760  O2   DT A  85       4.367  42.102 -70.741 
ATOM   1761  N3   DT A  85       2.149  42.251 -71.206 
ATOM   1762  C4   DT A  85       0.880  42.762 -71.023 
ATOM   1763  O4   DT A  85      -0.061  42.360 -71.711 
ATOM   1764  C5   DT A  85       0.791  43.767 -69.991 
ATOM   1765  C7   DT A  85      -0.556  44.375 -69.729 
ATOM   1766  C6   DT A  85       1.880  44.137 -69.296 
ATOM   1767  P    DT A  86       7.633  46.507 -67.910 
ATOM   1768  OP1  DT A  86       8.380  46.546 -66.633 
ATOM   1769  OP2  DT A  86       6.878  47.731 -68.258 
ATOM   1770  O5'  DT A  86       8.629  46.133 -69.106 
ATOM   1771  C5'  DT A  86       8.889  44.745 -69.389 
ATOM   1772  C4'  DT A  86       8.855  44.507 -70.886 
ATOM   1773  O4'  DT A  86       7.516  44.200 -71.369 
ATOM   1774  C3'  DT A  86       9.302  45.681 -71.757 
ATOM   1775  O3'  DT A  86      10.014  45.176 -72.880 
ATOM   1776  C2'  DT A  86       8.001  46.314 -72.249 
ATOM   1777  C1'  DT A  86       7.255  45.008 -72.507 
ATOM   1778  N1   DT A  86       5.780  45.174 -72.628 
ATOM   1779  C2   DT A  86       5.128  44.346 -73.509 
ATOM   1780  O2   DT A  86       5.702  43.504 -74.177 
ATOM   1781  N3   DT A  86       3.761  44.530 -73.595 
ATOM   1782  C4   DT A  86       3.012  45.449 -72.890 
ATOM   1783  O4   DT A  86       1.793  45.521 -73.051 
ATOM   1784  C5   DT A  86       3.786  46.273 -71.990 
ATOM   1785  C7   DT A  86       3.048  47.301 -71.183 
ATOM   1786  C6   DT A  86       5.116  46.116 -71.887 
ATOM   1787  P    DC A  87      11.307  45.964 -73.397 
ATOM   1788  OP1  DC A  87      12.487  45.556 -72.600 
ATOM   1789  OP2  DC A  87      11.021  47.415 -73.437 
ATOM   1790  O5'  DC A  87      11.445  45.402 -74.888 
ATOM   1791  C5'  DC A  87      10.988  44.067 -75.176 
ATOM   1792  C4'  DC A  87      10.213  44.054 -76.478 
ATOM   1793  O4'  DC A  87       8.798  44.335 -76.284 
ATOM   1794  C3'  DC A  87      10.653  45.077 -77.525 
ATOM   1795  O3'  DC A  87      10.539  44.493 -78.816 
ATOM   1796  C2'  DC A  87       9.630  46.209 -77.413 
ATOM   1797  C1'  DC A  87       8.404  45.320 -77.227 
ATOM   1798  N1   DC A  87       7.221  46.040 -76.677 
ATOM   1799  C2   DC A  87       5.959  45.644 -77.113 
ATOM   1800  O2   DC A  87       5.874  44.720 -77.930 
ATOM   1801  N3   DC A  87       4.869  46.288 -76.624 
ATOM   1802  C4   DC A  87       5.004  47.284 -75.740 
ATOM   1803  N4   DC A  87       3.909  47.881 -75.292 
ATOM   1804  C5   DC A  87       6.292  47.707 -75.279 
ATOM   1805  C6   DC A  87       7.370  47.051 -75.780 
ATOM   1806  P    DC A  88      11.669  44.799 -79.909 
ATOM   1807  OP1  DC A  88      12.813  43.881 -79.710 
ATOM   1808  OP2  DC A  88      11.988  46.244 -79.901 
ATOM   1809  O5'  DC A  88      10.908  44.424 -81.265 
ATOM   1810  C5'  DC A  88       9.890  43.405 -81.236 
ATOM   1811  C4'  DC A  88       8.687  43.850 -82.043 
ATOM   1812  O4'  DC A  88       7.735  44.613 -81.246 
ATOM   1813  C3'  DC A  88       8.984  44.761 -83.233 
ATOM   1814  O3'  DC A  88       8.099  44.434 -84.297 
ATOM   1815  C2'  DC A  88       8.649  46.168 -82.738 
ATOM   1816  C1'  DC A  88       7.389  45.787 -81.965 
ATOM   1817  N1   DC A  88       6.954  46.819 -80.983 
ATOM   1818  C2   DC A  88       5.586  46.983 -80.777 
ATOM   1819  O2   DC A  88       4.798  46.272 -81.411 
ATOM   1820  N3   DC A  88       5.169  47.919 -79.887 
ATOM   1821  C4   DC A  88       6.055  48.670 -79.219 
ATOM   1822  N4   DC A  88       5.597  49.569 -78.362 
ATOM   1823  C5   DC A  88       7.466  48.517 -79.418 
ATOM   1824  C6   DC A  88       7.863  47.577 -80.312 
ATOM   1825  P    DA A  89       8.656  44.433 -85.798 
ATOM   1826  OP1  DA A  89       9.310  43.137 -86.084 
ATOM   1827  OP2  DA A  89       9.481  45.641 -86.021 
ATOM   1828  O5'  DA A  89       7.299  44.548 -86.638 
ATOM   1829  C5'  DA A  89       6.090  43.989 -86.091 
ATOM   1830  C4'  DA A  89       4.936  44.952 -86.291 
ATOM   1831  O4'  DA A  89       4.813  45.905 -85.198 
ATOM   1832  C3'  DA A  89       5.013  45.831 -87.539 
ATOM   1833  O3'  DA A  89       3.702  45.997 -88.066 
ATOM   1834  C2'  DA A  89       5.507  47.184 -87.030 
ATOM   1835  C1'  DA A  89       4.677  47.205 -85.750 
ATOM   1836  N9   DA A  89       5.157  48.189 -84.740 
ATOM   1837  C8   DA A  89       6.440  48.572 -84.472 
ATOM   1838  N7   DA A  89       6.538  49.456 -83.528 
ATOM   1839  C5   DA A  89       5.224  49.678 -83.141 
ATOM   1840  C6   DA A  89       4.651  50.517 -82.170 
ATOM   1841  N6   DA A  89       5.367  51.326 -81.377 
ATOM   1842  N1   DA A  89       3.311  50.494 -82.046 
ATOM   1843  C2   DA A  89       2.605  49.687 -82.837 
ATOM   1844  N3   DA A  89       3.027  48.865 -83.772 
ATOM   1845  C4   DA A  89       4.371  48.907 -83.878 
ATOM   1846  P    DG A  90       3.495  45.983 -89.653 
ATOM   1847  OP1  DG A  90       3.393  44.584 -90.126 
ATOM   1848  OP2  DG A  90       4.538  46.811 -90.297 
ATOM   1849  O5'  DG A  90       2.073  46.704 -89.793 
ATOM   1850  C5'  DG A  90       1.115  46.571 -88.726 
ATOM   1851  C4'  DG A  90       0.470  47.912 -88.440 
ATOM   1852  O4'  DG A  90       1.221  48.693 -87.467 
ATOM   1853  C3'  DG A  90       0.328  48.852 -89.637 
ATOM   1854  O3'  DG A  90      -0.898  49.563 -89.522 
ATOM   1855  C2'  DG A  90       1.481  49.845 -89.488 
ATOM   1856  C1'  DG A  90       1.378  50.010 -87.974 
ATOM   1857  N9   DG A  90       2.594  50.604 -87.351 
ATOM   1858  C8   DG A  90       3.917  50.452 -87.705 
ATOM   1859  N7   DG A  90       4.752  51.118 -86.945 
ATOM   1860  C5   DG A  90       3.924  51.757 -86.024 
ATOM   1861  C6   DG A  90       4.252  52.623 -84.948 
ATOM   1862  O6   DG A  90       5.358  53.009 -84.581 
ATOM   1863  N1   DG A  90       3.104  53.048 -84.266 
ATOM   1864  C2   DG A  90       1.809  52.684 -84.582 
ATOM   1865  N2   DG A  90       0.850  53.197 -83.807 
ATOM   1866  N3   DG A  90       1.503  51.871 -85.591 
ATOM   1867  C4   DG A  90       2.606  51.450 -86.263 
ATOM   1868  P    DA A  91      -1.766  49.831 -90.841 
ATOM   1869  OP1  DA A  91      -2.603  48.646 -91.133 
ATOM   1870  OP2  DA A  91      -0.879  50.286 -91.934 
ATOM   1871  O5'  DA A  91      -2.696  51.043 -90.365 
ATOM   1872  C5'  DA A  91      -3.058  51.142 -88.974 
ATOM   1873  C4'  DA A  91      -2.930  52.578 -88.506 
ATOM   1874  O4'  DA A  91      -1.590  52.889 -88.027 
ATOM   1875  C3'  DA A  91      -3.200  53.648 -89.563 
ATOM   1876  O3'  DA A  91      -3.866  54.745 -88.949 
ATOM   1877  C2'  DA A  91      -1.814  54.111 -90.010 
ATOM   1878  C1'  DA A  91      -1.171  54.105 -88.627 
ATOM   1879  N9   DA A  91       0.318  54.117 -88.658 
ATOM   1880  C8   DA A  91       1.152  53.525 -89.564 
ATOM   1881  N7   DA A  91       2.411  53.718 -89.320 
ATOM   1882  C5   DA A  91       2.416  54.493 -88.169 
ATOM   1883  C6   DA A  91       3.455  55.036 -87.396 
ATOM   1884  N6   DA A  91       4.754  54.871 -87.683 
ATOM   1885  N1   DA A  91       3.109  55.757 -86.314 
ATOM   1886  C2   DA A  91       1.817  55.917 -86.033 
ATOM   1887  N3   DA A  91       0.765  55.461 -86.678 
ATOM   1888  C4   DA A  91       1.138  54.743 -87.756 
ATOM   1889  P    DA A  92      -5.041  55.486 -89.744 
ATOM   1890  OP1  DA A  92      -6.309  54.748 -89.555 
ATOM   1891  OP2  DA A  92      -4.624  55.713 -91.145 
ATOM   1892  O5'  DA A  92      -5.112  56.885 -88.972 
ATOM   1893  C5'  DA A  92      -4.757  56.932 -87.577 
ATOM   1894  C4'  DA A  92      -3.887  58.143 -87.304 
ATOM   1895  O4'  DA A  92      -2.471  57.866 -87.502 
ATOM   1896  C3'  DA A  92      -4.151  59.364 -88.185 
ATOM   1897  O3'  DA A  92      -3.992  60.541 -87.402 
ATOM   1898  C2'  DA A  92      -3.044  59.327 -89.238 
ATOM   1899  C1'  DA A  92      -1.919  58.904 -88.298 
ATOM   1900  N9   DA A  92      -0.723  58.361 -89.000 
ATOM   1901  C8   DA A  92      -0.675  57.624 -90.147 
ATOM   1902  N7   DA A  92       0.527  57.298 -90.513 
ATOM   1903  C5   DA A  92       1.337  57.860 -89.535 
ATOM   1904  C6   DA A  92       2.729  57.871 -89.350 
ATOM   1905  N6   DA A  92       3.591  57.271 -90.183 
ATOM   1906  N1   DA A  92       3.206  58.524 -88.273 
ATOM   1907  C2   DA A  92       2.344  59.117 -87.449 
ATOM   1908  N3   DA A  92       1.032  59.174 -87.519 
ATOM   1909  C4   DA A  92       0.581  58.514 -88.605 
ATOM   1910  P    DG A  93      -5.002  61.762 -87.623 
ATOM   1911  OP1  DG A  93      -6.236  61.534 -86.837 
ATOM   1912  OP2  DG A  93      -5.189  61.995 -89.072 
ATOM   1913  O5'  DG A  93      -4.175  62.975 -86.986 
ATOM   1914  C5'  DG A  93      -3.258  62.705 -85.908 
ATOM   1915  C4'  DG A  93      -1.961  63.457 -86.130 
ATOM   1916  O4'  DG A  93      -1.010  62.700 -86.930 
ATOM   1917  C3'  DG A  93      -2.083  64.791 -86.867 
ATOM   1918  O3'  DG A  93      -1.152  65.711 -86.312 
ATOM   1919  C2'  DG A  93      -1.661  64.479 -88.303 
ATOM   1920  C1'  DG A  93      -0.506  63.549 -87.950 
ATOM   1921  N9   DG A  93      -0.056  62.694 -89.084 
ATOM   1922  C8   DG A  93      -0.799  62.134 -90.100 
ATOM   1923  N7   DG A  93      -0.094  61.428 -90.950 
ATOM   1924  C5   DG A  93       1.209  61.528 -90.463 
ATOM   1925  C6   DG A  93       2.416  60.972 -90.962 
ATOM   1926  O6   DG A  93       2.587  60.266 -91.951 
ATOM   1927  N1   DG A  93       3.511  61.324 -90.160 
ATOM   1928  C2   DG A  93       3.447  62.110 -89.025 
ATOM   1929  N2   DG A  93       4.606  62.330 -88.399 
ATOM   1930  N3   DG A  93       2.314  62.630 -88.558 
ATOM   1931  C4   DG A  93       1.242  62.298 -89.325 
ATOM   1932  P    DA A  94      -1.589  67.239 -86.124 
ATOM   1933  OP1  DA A  94      -2.332  67.389 -84.853 
ATOM   1934  OP2  DA A  94      -2.284  67.710 -87.342 
ATOM   1935  O5'  DA A  94      -0.166  67.962 -86.004 
ATOM   1936  C5'  DA A  94       0.942  67.233 -85.443 
ATOM   1937  C4'  DA A  94       2.189  67.468 -86.272 
ATOM   1938  O4'  DA A  94       2.313  66.519 -87.370 
ATOM   1939  C3'  DA A  94       2.289  68.833 -86.951 
ATOM   1940  O3'  DA A  94       3.646  69.259 -86.934 
ATOM   1941  C2'  DA A  94       1.880  68.574 -88.402 
ATOM   1942  C1'  DA A  94       2.607  67.242 -88.555 
ATOM   1943  N9   DA A  94       2.141  66.435 -89.717 
ATOM   1944  C8   DA A  94       0.880  66.342 -90.234 
ATOM   1945  N7   DA A  94       0.790  65.552 -91.258 
ATOM   1946  C5   DA A  94       2.085  65.084 -91.435 
ATOM   1947  C6   DA A  94       2.653  64.200 -92.366 
ATOM   1948  N6   DA A  94       1.955  63.601 -93.341 
ATOM   1949  N1   DA A  94       3.973  63.953 -92.260 
ATOM   1950  C2   DA A  94       4.662  64.551 -91.289 
ATOM   1951  N3   DA A  94       4.242  65.390 -90.368 
ATOM   1952  C4   DA A  94       2.919  65.620 -90.497 
ATOM   1953  P    DG A  95       3.972  70.801 -86.659 
ATOM   1954  OP1  DG A  95       3.984  71.054 -85.200 
ATOM   1955  OP2  DG A  95       3.061  71.651 -87.457 
ATOM   1956  O5'  DG A  95       5.459  70.918 -87.238 
ATOM   1957  C5'  DG A  95       6.316  69.762 -87.198 
ATOM   1958  C4'  DG A  95       7.055  69.619 -88.514 
ATOM   1959  O4'  DG A  95       6.304  68.842 -89.491 
ATOM   1960  C3'  DG A  95       7.372  70.923 -89.244 
ATOM   1961  O3'  DG A  95       8.645  70.804 -89.868 
ATOM   1962  C2'  DG A  95       6.305  71.025 -90.335 
ATOM   1963  C1'  DG A  95       6.306  69.549 -90.722 
ATOM   1964  N9   DG A  95       5.105  69.132 -91.496 
ATOM   1965  C8   DG A  95       3.805  69.577 -91.393 
ATOM   1966  N7   DG A  95       2.975  69.002 -92.231 
ATOM   1967  C5   DG A  95       3.784  68.114 -92.939 
ATOM   1968  C6   DG A  95       3.453  67.210 -93.982 
ATOM   1969  O6   DG A  95       2.361  67.004 -94.505 
ATOM   1970  N1   DG A  95       4.579  66.497 -94.418 
ATOM   1971  C2   DG A  95       5.856  66.638 -93.911 
ATOM   1972  N2   DG A  95       6.794  65.865 -94.462 
ATOM   1973  N3   DG A  95       6.165  67.486 -92.931 
ATOM   1974  C4   DG A  95       5.085  68.185 -92.499 
ATOM   1975  P    DG A  96       9.633  72.064 -89.862 
ATOM   1976  OP1  DG A  96      10.379  72.103 -88.585 
ATOM   1977  OP2  DG A  96       8.877  73.288 -90.210 
ATOM   1978  O5'  DG A  96      10.629  71.690 -91.058 
ATOM   1979  C5'  DG A  96      10.888  70.303 -91.341 
ATOM   1980  C4'  DG A  96      10.855  70.064 -92.838 
ATOM   1981  O4'  DG A  96       9.516  69.758 -93.321 
ATOM   1982  C3'  DG A  96      11.301  71.238 -93.709 
ATOM   1983  O3'  DG A  96      12.013  70.734 -94.832 
ATOM   1984  C2'  DG A  96      10.000  71.871 -94.202 
ATOM   1985  C1'  DG A  96       9.254  70.565 -94.459 
ATOM   1986  N9   DG A  96       7.779  70.731 -94.580 
ATOM   1987  C8   DG A  96       6.946  71.612 -93.927 
ATOM   1988  N7   DG A  96       5.683  71.501 -94.263 
ATOM   1989  C5   DG A  96       5.681  70.475 -95.206 
ATOM   1990  C6   DG A  96       4.603  69.903 -95.932 
ATOM   1991  O6   DG A  96       3.410  70.189 -95.890 
ATOM   1992  N1   DG A  96       5.045  68.883 -96.786 
ATOM   1993  C2   DG A  96       6.357  68.471 -96.921 
ATOM   1994  N2   DG A  96       6.572  67.480 -97.790 
ATOM   1995  N3   DG A  96       7.367  69.007 -96.240 
ATOM   1996  C4   DG A  96       6.954  69.998 -95.407 
ATOM   1997  P    DT A  97      13.307  71.521 -95.349 
ATOM   1998  OP1  DT A  97      14.486  71.113 -94.552 
ATOM   1999  OP2  DT A  97      13.021  72.972 -95.389 
ATOM   2000  O5'  DT A  97      13.444  70.959 -96.841 
ATOM   2001  C5'  DT A  97      12.988  69.624 -97.128 
ATOM   2002  C4'  DT A  97      12.213  69.611 -98.430 
ATOM   2003  O4'  DT A  97      10.797  69.892 -98.236 
ATOM   2004  C3'  DT A  97      12.652  70.635 -99.477 
ATOM   2005  O3'  DT A  97      12.539  70.050-100.769 
ATOM   2006  C2'  DT A  97      11.629  71.766 -99.365 
ATOM   2007  C1'  DT A  97      10.403  70.878 -99.179 
ATOM   2008  N1   DT A  97       9.221  71.597 -98.629 
ATOM   2009  C2   DT A  97       7.983  71.195 -99.069 
ATOM   2010  O2   DT A  97       7.826  70.292 -99.873 
ATOM   2011  N3   DT A  97       6.911  71.885 -98.538 
ATOM   2012  C4   DT A  97       6.973  72.918 -97.626 
ATOM   2013  O4   DT A  97       5.942  73.460 -97.222 
ATOM   2014  C5   DT A  97       8.314  73.269 -97.224 
ATOM   2015  C7   DT A  97       8.473  74.386 -96.233 
ATOM   2016  C6   DT A  97       9.375  72.615 -97.725 
ATOM   2017  P    DT A  98      13.669  70.356-101.861 
ATOM   2018  OP1  DT A  98      14.813  69.438-101.662 
ATOM   2019  OP2  DT A  98      13.987  71.801-101.853 
ATOM   2020  O5'  DT A  98      12.907  69.981-103.217 
ATOM   2021  C5'  DT A  98      11.890  68.962-103.188 
ATOM   2022  C4'  DT A  98      10.686  69.407-103.995 
ATOM   2023  O4'  DT A  98       9.735  70.170-103.199 
ATOM   2024  C3'  DT A  98      10.984  70.319-105.186 
ATOM   2025  O3'  DT A  98      10.098  69.991-106.249 
ATOM   2026  C2'  DT A  98      10.648  71.725-104.690 
ATOM   2027  C1'  DT A  98       9.389  71.344-103.917 
ATOM   2028  N1   DT A  98       8.954  72.376-102.935 
ATOM   2029  C2   DT A  98       7.601  72.526-102.743 
ATOM   2030  O2   DT A  98       6.770  71.858-103.335 
ATOM   2031  N3   DT A  98       7.235  73.492-101.827 
ATOM   2032  C4   DT A  98       8.089  74.300-101.104 
ATOM   2033  O4   DT A  98       7.643  75.132-100.311 
ATOM   2034  C5   DT A  98       9.488  74.070-101.375 
ATOM   2035  C7   DT A  98      10.486  74.908-100.630 
ATOM   2036  C6   DT A  98       9.872  73.137-102.261 
ATOM   2037  P    DC A  99      10.655  69.990-107.750 
ATOM   2038  OP1  DC A  99      11.309  68.694-108.036 
ATOM   2039  OP2  DC A  99      11.481  71.198-107.973 
ATOM   2040  O5'  DC A  99       9.298  70.105-108.590 
ATOM   2041  C5'  DC A  99       8.089  69.546-108.043 
ATOM   2042  C4'  DC A  99       6.936  70.509-108.243 
ATOM   2043  O4'  DC A  99       6.812  71.462-107.150 
ATOM   2044  C3'  DC A  99       7.012  71.388-109.491 
ATOM   2045  O3'  DC A  99       5.701  71.555-110.018 
ATOM   2046  C2'  DC A  99       7.506  72.742-108.982 
ATOM   2047  C1'  DC A  99       6.677  72.762-107.702 
ATOM   2048  N1   DC A  99       7.157  73.746-106.693 
ATOM   2049  C2   DC A  99       6.204  74.381-105.900 
ATOM   2050  O2   DC A  99       5.010  74.104-106.065 
ATOM   2051  N3   DC A  99       6.622  75.283-104.974 
ATOM   2052  C4   DC A  99       7.924  75.555-104.826 
ATOM   2053  N4   DC A  99       8.281  76.441-103.909 
ATOM   2054  C5   DC A  99       8.920  74.913-105.631 
ATOM   2055  C6   DC A  99       8.483  74.016-106.551 
ATOM   2056  P    DC A 100       5.494  71.540-111.605 
ATOM   2057  OP1  DC A 100       5.392  70.141-112.079 
ATOM   2058  OP2  DC A 100       6.537  72.369-112.249 
ATOM   2059  O5'  DC A 100       4.073  72.261-111.745 
ATOM   2060  C5'  DC A 100       3.114  72.128-110.679 
ATOM   2061  C4'  DC A 100       2.469  73.469-110.392 
ATOM   2062  O4'  DC A 100       3.220  74.251-109.419 
ATOM   2063  C3'  DC A 100       2.328  74.409-111.589 
ATOM   2064  O3'  DC A 100       1.102  75.120-111.474 
ATOM   2065  C2'  DC A 100       3.481  75.402-111.440 
ATOM   2066  C1'  DC A 100       3.378  75.567-109.926 
ATOM   2067  N1   DC A 100       4.593  76.161-109.304 
ATOM   2068  C2   DC A 100       4.416  76.998-108.205 
ATOM   2069  O2   DC A 100       3.269  77.211-107.796 
ATOM   2070  N3   DC A 100       5.512  77.551-107.623 
ATOM   2071  C4   DC A 100       6.738  77.295-108.097 
ATOM   2072  N4   DC A 100       7.775  77.857-107.496 
ATOM   2073  C5   DC A 100       6.942  76.437-109.227 
ATOM   2074  C6   DC A 100       5.834  75.895-109.794 
ATOM   2075  P    DT A 101       0.234  75.388-112.793 
ATOM   2076  OP1  DT A 101      -0.603  74.203-113.085 
ATOM   2077  OP2  DT A 101       1.120  75.843-113.886 
ATOM   2078  O5'  DT A 101      -0.697  76.600-112.317 
ATOM   2079  C5'  DT A 101      -1.058  76.699-110.926 
ATOM   2080  C4'  DT A 101      -0.930  78.135-110.458 
ATOM   2081  O4'  DT A 101       0.409  78.446-109.979 
ATOM   2082  C3'  DT A 101      -1.201  79.206-111.516 
ATOM   2083  O3'  DT A 101      -1.866  80.302-110.901 
ATOM   2084  C2'  DT A 101       0.186  79.668-111.962 
ATOM   2085  C1'  DT A 101       0.828  79.663-110.579 
ATOM   2086  N1   DT A 101       2.317  79.674-110.610 
ATOM   2087  C2   DT A 101       2.959  80.362-109.609 
ATOM   2088  O2   DT A 101       2.365  80.947-108.720 
ATOM   2089  N3   DT A 101       4.340  80.351-109.671 
ATOM   2090  C4   DT A 101       5.110  79.724-110.628 
ATOM   2091  O4   DT A 101       6.341  79.784-110.579 
ATOM   2092  C5   DT A 101       4.348  79.028-111.637 
ATOM   2093  C7   DT A 101       5.110  78.318-112.717 
ATOM   2094  C6   DT A 101       3.005  79.022-111.601 
ATOM   2095  P    DC A 102      -3.041  81.043-111.696 
ATOM   2096  OP1  DC A 102      -4.310  80.305-111.508 
ATOM   2097  OP2  DC A 102      -2.624  81.270-113.098 
ATOM   2098  O5'  DC A 102      -3.112  82.442-110.924 
ATOM   2099  C5'  DC A 102      -2.758  82.489-109.529 
ATOM   2100  C4'  DC A 102      -1.888  83.700-109.256 
ATOM   2101  O4'  DC A 102      -0.472  83.423-109.454 
ATOM   2102  C3'  DC A 102      -2.151  84.921-110.137 
ATOM   2103  O3'  DC A 102      -1.992  86.098-109.354 
ATOM   2104  C2'  DC A 102      -1.044  84.885-111.190 
ATOM   2105  C1'  DC A 102       0.080  84.461-110.250 
ATOM   2106  N1   DC A 102       1.277  83.919-110.952 
ATOM   2107  C2   DC A 102       2.527  84.177-110.397 
ATOM   2108  O2   DC A 102       2.592  84.839-109.355 
ATOM   2109  N3   DC A 102       3.631  83.692-111.022 
ATOM   2110  C4   DC A 102       3.518  82.979-112.151 
ATOM   2111  N4   DC A 102       4.624  82.528-112.722 
ATOM   2112  C5   DC A 102       2.241  82.703-112.738 
ATOM   2113  C6   DC A 102       1.151  83.196-112.098 
ATOM   2114  P    DC A 103      -3.002  87.319-109.575 
ATOM   2115  OP1  DC A 103      -4.236  87.091-108.789 
ATOM   2116  OP2  DC A 103      -3.190  87.552-111.024 
ATOM   2117  O5'  DC A 103      -2.175  88.532-108.938 
ATOM   2118  C5'  DC A 103      -1.259  88.262-107.860 
ATOM   2119  C4'  DC A 103       0.038  89.015-108.082 
ATOM   2120  O4'  DC A 103       0.990  88.257-108.882 
ATOM   2121  C3'  DC A 103      -0.084  90.348-108.820 
ATOM   2122  O3'  DC A 103       0.848  91.268-108.264 
ATOM   2123  C2'  DC A 103       0.338  90.036-110.255 
ATOM   2124  C1'  DC A 103       1.494  89.106-109.902 
ATOM   2125  N1   DC A 103       1.943  88.251-111.036 
ATOM   2126  C2   DC A 103       3.300  87.950-111.124 
ATOM   2127  O2   DC A 103       4.067  88.399-110.264 
ATOM   2128  N3   DC A 103       3.730  87.172-112.151 
ATOM   2129  C4   DC A 103       2.867  86.705-113.061 
ATOM   2130  N4   DC A 103       3.335  85.951-114.044 
ATOM   2131  C5   DC A 103       1.467  87.004-112.989 
ATOM   2132  C6   DC A 103       1.057  87.783-111.956 
ATOM   2133  P    DC A 104       0.411  92.797-108.076 
ATOM   2134  OP1  DC A 104      -0.333  92.946-106.805 
ATOM   2135  OP2  DC A 104      -0.284  93.268-109.295 
ATOM   2136  O5'  DC A 104       1.834  93.519-107.956 
ATOM   2137  C5'  DC A 104       2.941  92.790-107.395 
ATOM   2138  C4'  DC A 104       4.188  93.025-108.224 
ATOM   2139  O4'  DC A 104       4.313  92.076-109.322 
ATOM   2140  C3'  DC A 104       4.288  94.390-108.904 
ATOM   2141  O3'  DC A 104       5.646  94.816-108.886 
ATOM   2142  C2'  DC A 104       3.879  94.131-110.354 
ATOM   2143  C1'  DC A 104       4.607  92.799-110.507 
ATOM   2144  N1   DC A 104       4.140  91.992-111.669 
ATOM   2145  C2   DC A 104       5.083  91.219-112.343 
ATOM   2146  O2   DC A 104       6.255  91.235-111.953 
ATOM   2147  N3   DC A 104       4.677  90.478-113.405 
ATOM   2148  C4   DC A 104       3.397  90.488-113.797 
ATOM   2149  N4   DC A 104       3.051  89.747-114.839 
ATOM   2150  C5   DC A 104       2.412  91.277-113.118 
ATOM   2151  C6   DC A 104       2.837  92.012-112.059 
ATOM   2152  P    DC A 105       5.972  96.358-108.612 
ATOM   2153  OP1  DC A 105       5.984  96.611-107.152 
ATOM   2154  OP2  DC A 105       5.060  97.208-109.409 
ATOM   2155  O5'  DC A 105       7.459  96.475-109.190 
ATOM   2156  C5'  DC A 105       8.316  95.319-109.150 
ATOM   2157  C4'  DC A 105       9.055  95.176-110.466 
ATOM   2158  O4'  DC A 105       8.303  94.399-111.443 
ATOM   2159  C3'  DC A 105       9.371  96.480-111.197 
ATOM   2160  O3'  DC A 105      10.645  96.361-111.821 
ATOM   2161  C2'  DC A 105       8.305  96.582-112.287 
ATOM   2162  C1'  DC A 105       8.306  95.106-112.674 
ATOM   2163  N1   DC A 105       7.104  94.689-113.448 
ATOM   2164  C2   DC A 105       7.269  93.714-114.429 
ATOM   2165  O2   DC A 105       8.396  93.239-114.613 
ATOM   2166  N3   DC A 105       6.186  93.321-115.146 
ATOM   2167  C4   DC A 105       4.983  93.860-114.916 
ATOM   2168  N4   DC A 105       3.957  93.442-115.643 
ATOM   2169  C5   DC A 105       4.791  94.865-113.913 
ATOM   2170  C6   DC A 105       5.886  95.244-113.207 
ATOM   2171  P    DG A 106      11.632  97.621-111.814 
ATOM   2172  OP1  DG A 106      12.379  97.660-110.537 
ATOM   2173  OP2  DG A 106      10.877  98.845-112.163 
ATOM   2174  O5'  DG A 106      12.628  97.247-113.010 
ATOM   2175  C5'  DG A 106      12.888  95.860-113.293 
ATOM   2176  C4'  DG A 106      12.854  95.621-114.790 
ATOM   2177  O4'  DG A 106      11.515  95.315-115.273 
ATOM   2178  C3'  DG A 106      13.301  96.795-115.661 
ATOM   2179  O3'  DG A 106      14.013  96.291-116.785 
ATOM   2180  C2'  DG A 106      12.000  97.428-116.154 
ATOM   2181  C1'  DG A 106      11.254  96.122-116.411 
ATOM   2182  N9   DG A 106       9.779  96.288-116.532 
ATOM   2183  C8   DG A 106       8.946  97.169-115.879 
ATOM   2184  N7   DG A 106       7.682  97.059-116.215 
ATOM   2185  C5   DG A 106       7.680  96.032-117.158 
ATOM   2186  C6   DG A 106       6.603  95.460-117.884 
ATOM   2187  O6   DG A 106       5.409  95.747-117.842 
ATOM   2188  N1   DG A 106       7.045  94.440-118.738 
ATOM   2189  C2   DG A 106       8.356  94.028-118.873 
ATOM   2190  N2   DG A 106       8.572  93.037-119.742 
ATOM   2191  N3   DG A 106       9.366  94.564-118.192 
ATOM   2192  C4   DG A 106       8.954  95.555-117.359 
ATOM   2193  P    DG A 107      15.306  97.078-117.301 
ATOM   2194  OP1  DG A 107      16.486  96.671-116.504 
ATOM   2195  OP2  DG A 107      15.020  98.529-117.341 
ATOM   2196  O5'  DG A 107      15.444  96.516-118.793 
ATOM   2197  C5'  DG A 107      14.987  95.181-119.080 
ATOM   2198  C4'  DG A 107      14.212  95.168-120.383 
ATOM   2199  O4'  DG A 107      12.797  95.449-120.189 
ATOM   2200  C3'  DG A 107      14.652  96.192-121.429 
ATOM   2201  O3'  DG A 107      14.538  95.608-122.721 
ATOM   2202  C2'  DG A 107      13.629  97.323-121.317 
ATOM   2203  C1'  DG A 107      12.403  96.435-121.131 
ATOM   2204  N9   DG A 107      11.220  97.154-120.581 
ATOM   2205  C8   DG A 107      11.175  98.191-119.675 
ATOM   2206  N7   DG A 107       9.962  98.605-119.396 
ATOM   2207  C5   DG A 107       9.147  97.784-120.174 
ATOM   2208  C6   DG A 107       7.733  97.755-120.298 
ATOM   2209  O6   DG A 107       6.896  98.459-119.737 
ATOM   2210  N1   DG A 107       7.318  96.763-121.198 
ATOM   2211  C2   DG A 107       8.160  95.912-121.887 
ATOM   2212  N2   DG A 107       7.567  95.033-122.699 
ATOM   2213  N3   DG A 107       9.485  95.939-121.769 
ATOM   2214  C4   DG A 107       9.904  96.896-120.900 
ATOM   2215  P    DG A 108      15.668  95.914-123.813 
ATOM   2216  OP1  DG A 108      16.812  94.995-123.614 
ATOM   2217  OP2  DG A 108      15.987  97.358-123.806 
ATOM   2218  O5'  DG A 108      14.907  95.538-125.169 
ATOM   2219  C5'  DG A 108      13.889  94.519-125.140 
ATOM   2220  C4'  DG A 108      12.686  94.964-125.947 
ATOM   2221  O4'  DG A 108      11.734  95.727-125.151 
ATOM   2222  C3'  DG A 108      12.983  95.876-127.138 
ATOM   2223  O3'  DG A 108      12.098  95.548-128.201 
ATOM   2224  C2'  DG A 108      12.648  97.283-126.642 
ATOM   2225  C1'  DG A 108      11.388  96.901-125.869 
ATOM   2226  N9   DG A 108      10.953  97.933-124.888 
ATOM   2227  C8   DG A 108      11.719  98.786-124.122 
ATOM   2228  N7   DG A 108      11.020  99.583-123.350 
ATOM   2229  C5   DG A 108       9.699  99.234-123.624 
ATOM   2230  C6   DG A 108       8.489  99.752-123.093 
ATOM   2231  O6   DG A 108       8.331 100.638-122.258 
ATOM   2232  N1   DG A 108       7.371  99.112-123.647 
ATOM   2233  C2   DG A 108       7.417  98.104-124.591 
ATOM   2234  N2   DG A 108       6.239  97.623-124.994 
ATOM   2235  N3   DG A 108       8.554  97.619-125.087 
ATOM   2236  C4   DG A 108       9.646  98.229-124.561 
ATOM   2237  P    DC A 109      12.655  95.547-129.703 
ATOM   2238  OP1  DC A 109      13.309  94.251-129.988 
ATOM   2239  OP2  DC A 109      13.480  96.755-129.925 
ATOM   2240  O5'  DC A 109      11.298  95.662-130.542 
ATOM   2241  C5'  DC A 109      10.089  95.103-129.995 
ATOM   2242  C4'  DC A 109       8.935  96.066-130.195 
ATOM   2243  O4'  DC A 109       8.812  97.019-129.102 
ATOM   2244  C3'  DC A 109       9.012  96.945-131.444 
ATOM   2245  O3'  DC A 109       7.701  97.112-131.970 
ATOM   2246  C2'  DC A 109       9.506  98.299-130.934 
ATOM   2247  C1'  DC A 109       8.676  98.320-129.654 
ATOM   2248  N1   DC A 109       9.156  99.303-128.645 
ATOM   2249  C2   DC A 109       8.203  99.938-127.852 
ATOM   2250  O2   DC A 109       7.009  99.662-128.017 
ATOM   2251  N3   DC A 109       8.621 100.840-126.926 
ATOM   2252  C4   DC A 109       9.923 101.112-126.778 
ATOM   2253  N4   DC A 109      10.280 101.998-125.861 
ATOM   2254  C5   DC A 109      10.919 100.470-127.584 
ATOM   2255  C6   DC A 109      10.482  99.573-128.504 
ATOM   2256  P    DA A 110       7.494  97.097-133.558 
ATOM   2257  OP1  DA A 110       7.392  95.699-134.031 
ATOM   2258  OP2  DA A 110       8.537  97.926-134.201 
ATOM   2259  O5'  DA A 110       6.072  97.818-133.697 
ATOM   2260  C5'  DA A 110       5.114  97.686-132.631 
ATOM   2261  C4'  DA A 110       4.469  99.027-132.344 
ATOM   2262  O4'  DA A 110       5.220  99.808-131.371 
ATOM   2263  C3'  DA A 110       4.327  99.967-133.541 
ATOM   2264  O3'  DA A 110       3.101 100.678-133.426 
ATOM   2265  C2'  DA A 110       5.480 100.959-133.392 
ATOM   2266  C1'  DA A 110       5.377 101.124-131.879 
ATOM   2267  N9   DA A 110       6.593 101.718-131.256 
ATOM   2268  C8   DA A 110       7.898 101.555-131.621 
ATOM   2269  N7   DA A 110       8.736 102.209-130.878 
ATOM   2270  C5   DA A 110       7.929 102.855-129.951 
ATOM   2271  C6   DA A 110       8.217 103.714-128.878 
ATOM   2272  N6   DA A 110       9.460 104.088-128.543 
ATOM   2273  N1   DA A 110       7.178 104.178-128.159 
ATOM   2274  C2   DA A 110       5.945 103.803-128.496 
ATOM   2275  N3   DA A 110       5.555 103.011-129.470 
ATOM   2276  C4   DA A 110       6.615 102.560-130.175 
ATOM   2277  P    DG A 111       2.233 100.945-134.745 
ATOM   2278  OP1  DG A 111       1.396  99.760-135.037 
ATOM   2279  OP2  DG A 111       3.120 101.400-135.838 
ATOM   2280  O5'  DG A 111       1.303 102.157-134.269 
ATOM   2281  C5'  DG A 111       0.941 102.256-132.878 
ATOM   2282  C4'  DG A 111       1.069 103.692-132.411 
ATOM   2283  O4'  DG A 111       2.409 104.003-131.932 
ATOM   2284  C3'  DG A 111       0.799 104.763-133.468 
ATOM   2285  O3'  DG A 111       0.133 105.859-132.853 
ATOM   2286  C2'  DG A 111       2.185 105.225-133.915 
ATOM   2287  C1'  DG A 111       2.828 105.220-132.531 
ATOM   2288  N9   DG A 111       4.317 105.231-132.562 
ATOM   2289  C8   DG A 111       5.174 104.642-133.467 
ATOM   2290  N7   DG A 111       6.443 104.843-133.209 
ATOM   2291  C5   DG A 111       6.426 105.622-132.052 
ATOM   2292  C6   DG A 111       7.501 106.155-131.294 
ATOM   2293  O6   DG A 111       8.709 106.049-131.491 
ATOM   2294  N1   DG A 111       7.036 106.887-130.193 
ATOM   2295  C2   DG A 111       5.708 107.078-129.866 
ATOM   2296  N2   DG A 111       5.471 107.808-128.773 
ATOM   2297  N3   DG A 111       4.700 106.575-130.578 
ATOM   2298  C4   DG A 111       5.134 105.864-131.650 
ATOM   2299  P    DA A 112      -1.042 106.600-133.648 
ATOM   2300  OP1  DA A 112      -2.310 105.862-133.460 
ATOM   2301  OP2  DA A 112      -0.625 106.827-135.050 
ATOM   2302  O5'  DA A 112      -1.113 107.999-132.877 
ATOM   2303  C5'  DA A 112      -0.758 108.046-131.482 
ATOM   2304  C4'  DA A 112       0.112 109.257-131.208 
ATOM   2305  O4'  DA A 112       1.528 108.981-131.406 
ATOM   2306  C3'  DA A 112      -0.152 110.478-132.089 
ATOM   2307  O3'  DA A 112       0.007 111.655-131.306 
ATOM   2308  C2'  DA A 112       0.955 110.442-133.142 
ATOM   2309  C1'  DA A 112       2.080 110.018-132.202 
ATOM   2310  N9   DA A 112       3.276 109.476-132.904 
ATOM   2311  C8   DA A 112       3.324 108.738-134.052 
ATOM   2312  N7   DA A 112       4.526 108.412-134.417 
ATOM   2313  C5   DA A 112       5.336 108.975-133.440 
ATOM   2314  C6   DA A 112       6.728 108.986-133.254 
ATOM   2315  N6   DA A 112       7.590 108.386-134.088 
ATOM   2316  N1   DA A 112       7.205 109.638-132.177 
ATOM   2317  C2   DA A 112       6.343 110.231-131.353 
ATOM   2318  N3   DA A 112       5.031 110.288-131.423 
ATOM   2319  C4   DA A 112       4.580 109.628-132.509 
ATOM   2320  P    DA A 113      -1.003 112.876-131.527 
ATOM   2321  OP1  DA A 113      -2.237 112.648-130.741 
ATOM   2322  OP2  DA A 113      -1.190 113.110-132.976 
ATOM   2323  O5'  DA A 113      -0.176 114.089-130.890 
ATOM   2324  C5'  DA A 113       0.741 113.819-129.812 
ATOM   2325  C4'  DA A 113       2.038 114.572-130.034 
ATOM   2326  O4'  DA A 113       2.989 113.814-130.834 
ATOM   2327  C3'  DA A 113       1.916 115.905-130.772 
ATOM   2328  O3'  DA A 113       2.847 116.825-130.217 
ATOM   2329  C2'  DA A 113       2.338 115.594-132.207 
ATOM   2330  C1'  DA A 113       3.493 114.663-131.854 
ATOM   2331  N9   DA A 113       3.943 113.808-132.988 
ATOM   2332  C8   DA A 113       3.191 113.260-133.988 
ATOM   2333  N7   DA A 113       3.877 112.560-134.836 
ATOM   2334  C5   DA A 113       5.180 112.647-134.367 
ATOM   2335  C6   DA A 113       6.393 112.113-134.833 
ATOM   2336  N6   DA A 113       6.492 111.347-135.929 
ATOM   2337  N1   DA A 113       7.505 112.395-134.129 
ATOM   2338  C2   DA A 113       7.401 113.156-133.040 
ATOM   2339  N3   DA A 113       6.329 113.708-132.512 
ATOM   2340  C4   DA A 113       5.230 113.410-133.236 
ATOM   2341  P    DG A 114       2.410 118.354-130.028 
ATOM   2342  OP1  DG A 114       1.667 118.504-128.758 
ATOM   2343  OP2  DG A 114       1.715 118.825-131.247 
ATOM   2344  O5'  DG A 114       3.833 119.076-129.908 
ATOM   2345  C5'  DG A 114       4.941 118.347-129.347 
ATOM   2346  C4'  DG A 114       6.188 118.582-130.176 
ATOM   2347  O4'  DG A 114       6.312 117.633-131.274 
ATOM   2348  C3'  DG A 114       6.288 119.948-130.856 
ATOM   2349  O3'  DG A 114       7.645 120.373-130.838 
ATOM   2350  C2'  DG A 114       5.879 119.688-132.306 
ATOM   2351  C1'  DG A 114       6.606 118.356-132.459 
ATOM   2352  N9   DG A 114       6.140 117.549-133.621 
ATOM   2353  C8   DG A 114       4.874 117.443-134.157 
ATOM   2354  N7   DG A 114       4.798 116.641-135.190 
ATOM   2355  C5   DG A 114       6.104 116.183-135.352 
ATOM   2356  C6   DG A 114       6.646 115.286-136.309 
ATOM   2357  O6   DG A 114       6.076 114.701-137.225 
ATOM   2358  N1   DG A 114       8.021 115.097-136.111 
ATOM   2359  C2   DG A 114       8.773 115.696-135.119 
ATOM   2360  N2   DG A 114      10.072 115.384-135.100 
ATOM   2361  N3   DG A 114       8.263 116.537-134.222 
ATOM   2362  C4   DG A 114       6.931 116.732-134.400 
ATOM   2363  P    DA A 115       7.971 121.916-130.564 
ATOM   2364  OP1  DA A 115       7.983 122.168-129.105 
ATOM   2365  OP2  DA A 115       7.060 122.765-131.362 
ATOM   2366  O5'  DA A 115       9.458 122.033-131.142 
ATOM   2367  C5'  DA A 115      10.315 120.876-131.102 
ATOM   2368  C4'  DA A 115      11.054 120.733-132.418 
ATOM   2369  O4'  DA A 115      10.303 119.956-133.395 
ATOM   2370  C3'  DA A 115      11.371 122.037-133.149 
ATOM   2371  O3'  DA A 115      12.644 121.918-133.773 
ATOM   2372  C2'  DA A 115      10.304 122.139-134.239 
ATOM   2373  C1'  DA A 115      10.305 120.663-134.626 
ATOM   2374  N9   DA A 115       9.104 120.246-135.400 
ATOM   2375  C8   DA A 115       7.820 120.699-135.284 
ATOM   2376  N7   DA A 115       6.990 120.138-136.108 
ATOM   2377  C5   DA A 115       7.778 119.248-136.824 
ATOM   2378  C6   DA A 115       7.486 118.343-137.858 
ATOM   2379  N6   DA A 115       6.259 118.179-138.373 
ATOM   2380  N1   DA A 115       8.504 117.610-138.345 
ATOM   2381  C2   DA A 115       9.720 117.776-137.828 
ATOM   2382  N3   DA A 115      10.111 118.585-136.868 
ATOM   2383  C4   DA A 115       9.074 119.307-136.398 
ATOM   2384  P    DA A 116      13.632 123.179-133.767 
ATOM   2385  OP1  DA A 116      14.378 123.218-132.489 
ATOM   2386  OP2  DA A 116      12.876 124.402-134.115 
ATOM   2387  O5'  DA A 116      14.628 122.804-134.962 
ATOM   2388  C5'  DA A 116      14.887 121.417-135.245 
ATOM   2389  C4'  DA A 116      14.854 121.178-136.742 
ATOM   2390  O4'  DA A 116      13.515 120.872-137.225 
ATOM   2391  C3'  DA A 116      15.300 122.352-137.613 
ATOM   2392  O3'  DA A 116      16.012 121.848-138.737 
ATOM   2393  C2'  DA A 116      13.999 122.986-138.106 
ATOM   2394  C1'  DA A 116      13.253 121.679-138.363 
ATOM   2395  N9   DA A 116      11.778 121.845-138.484 
ATOM   2396  C8   DA A 116      10.967 122.725-137.827 
ATOM   2397  N7   DA A 116       9.715 122.627-138.151 
ATOM   2398  C5   DA A 116       9.692 121.607-139.092 
ATOM   2399  C6   DA A 116       8.649 121.018-139.826 
ATOM   2400  N6   DA A 116       7.367 121.393-139.720 
ATOM   2401  N1   DA A 116       8.974 120.027-140.677 
ATOM   2402  C2   DA A 116      10.250 119.658-140.777 
ATOM   2403  N3   DA A 116      11.303 120.131-140.148 
ATOM   2404  C4   DA A 116      10.952 121.122-139.303 
ATOM   2405  P    DA A 117      17.306 122.635-139.253 
ATOM   2406  OP1  DA A 117      18.485 122.228-138.456 
ATOM   2407  OP2  DA A 117      17.020 124.086-139.293 
ATOM   2408  O5'  DA A 117      17.443 122.074-140.745 
ATOM   2409  C5'  DA A 117      16.987 120.738-141.033 
ATOM   2410  C4'  DA A 117      16.212 120.725-142.335 
ATOM   2411  O4'  DA A 117      14.796 121.006-142.141 
ATOM   2412  C3'  DA A 117      16.651 121.749-143.381 
ATOM   2413  O3'  DA A 117      16.538 121.165-144.673 
ATOM   2414  C2'  DA A 117      15.628 122.880-143.269 
ATOM   2415  C1'  DA A 117      14.402 121.992-143.083 
ATOM   2416  N9   DA A 117      13.220 122.711-142.534 
ATOM   2417  C8   DA A 117      13.195 123.738-141.634 
ATOM   2418  N7   DA A 117      12.000 124.158-141.350 
ATOM   2419  C5   DA A 117      11.171 123.350-142.116 
ATOM   2420  C6   DA A 117       9.775 123.295-142.262 
ATOM   2421  N6   DA A 117       8.929 124.104-141.610 
ATOM   2422  N1   DA A 117       9.278 122.372-143.107 
ATOM   2423  C2   DA A 117      10.123 121.569-143.753 
ATOM   2424  N3   DA A 117      11.436 121.529-143.697 
ATOM   2425  C4   DA A 117      11.909 122.462-142.844 
ATOM   2426  P    DT A 118      17.668 121.471-145.765 
ATOM   2427  OP1  DT A 118      18.812 120.552-145.566 
ATOM   2428  OP2  DT A 118      17.986 122.915-145.758 
ATOM   2429  O5'  DT A 118      16.906 121.095-147.122 
ATOM   2430  C5'  DT A 118      15.889 120.076-147.093 
ATOM   2431  C4'  DT A 118      14.685 120.522-147.900 
ATOM   2432  O4'  DT A 118      13.734 121.284-147.103 
ATOM   2433  C3'  DT A 118      14.983 121.433-149.090 
ATOM   2434  O3'  DT A 118      14.097 121.105-150.153 
ATOM   2435  C2'  DT A 118      14.647 122.840-148.594 
ATOM   2436  C1'  DT A 118      13.388 122.458-147.821 
ATOM   2437  N1   DT A 118      12.953 123.490-146.840 
ATOM   2438  C2   DT A 118      11.600 123.640-146.647 
ATOM   2439  O2   DT A 118      10.769 122.972-147.239 
ATOM   2440  N3   DT A 118      11.234 124.606-145.731 
ATOM   2441  C4   DT A 118      12.088 125.414-145.009 
ATOM   2442  O4   DT A 118      11.642 126.246-144.215 
ATOM   2443  C5   DT A 118      13.487 125.184-145.279 
ATOM   2444  C7   DT A 118      14.485 126.022-144.535 
ATOM   2445  C6   DT A 118      13.871 124.252-146.165 
ATOM   2446  P    DC A 119      14.654 121.104-151.655 
ATOM   2447  OP1  DC A 119      15.308 119.808-151.941 
ATOM   2448  OP2  DC A 119      15.480 122.312-151.877 
ATOM   2449  O5'  DC A 119      13.297 121.220-152.494 
ATOM   2450  C5'  DC A 119      12.088 120.660-151.947 
ATOM   2451  C4'  DC A 119      10.935 121.623-152.148 
ATOM   2452  O4'  DC A 119      10.811 122.576-151.054 
ATOM   2453  C3'  DC A 119      11.011 122.502-153.396 
ATOM   2454  O3'  DC A 119       9.700 122.669-153.922 
ATOM   2455  C2'  DC A 119      11.505 123.856-152.886 
ATOM   2456  C1'  DC A 119      10.676 123.877-151.606 
ATOM   2457  N1   DC A 119      11.156 124.861-150.597 
ATOM   2458  C2   DC A 119      10.203 125.496-149.805 
ATOM   2459  O2   DC A 119       9.009 125.219-149.970 
ATOM   2460  N3   DC A 119      10.621 126.397-148.878 
ATOM   2461  C4   DC A 119      11.923 126.669-148.730 
ATOM   2462  N4   DC A 119      12.280 127.556-147.814 
ATOM   2463  C5   DC A 119      12.919 126.028-149.536 
ATOM   2464  C6   DC A 119      12.482 125.130-150.456 
ATOM   2465  P    DA A 120       9.493 122.654-155.510 
ATOM   2466  OP1  DA A 120       9.391 121.256-155.983 
ATOM   2467  OP2  DA A 120      10.536 123.483-156.153 
ATOM   2468  O5'  DA A 120       8.072 123.375-155.649 
ATOM   2469  C5'  DA A 120       7.113 123.243-154.583 
ATOM   2470  C4'  DA A 120       6.468 124.584-154.296 
ATOM   2471  O4'  DA A 120       7.219 125.365-153.323 
ATOM   2472  C3'  DA A 120       6.327 125.524-155.493 
ATOM   2473  O3'  DA A 120       5.101 126.235-155.379 
ATOM   2474  C2'  DA A 120       7.480 126.516-155.344 
ATOM   2475  C1'  DA A 120       7.377 126.681-153.831 
ATOM   2476  N9   DA A 120       8.592 127.275-153.208 
ATOM   2477  C8   DA A 120       9.897 127.112-153.573 
ATOM   2478  N7   DA A 120      10.735 127.767-152.830 
ATOM   2479  C5   DA A 120       9.928 128.412-151.903 
ATOM   2480  C6   DA A 120      10.217 129.271-150.831 
ATOM   2481  N6   DA A 120      11.459 129.645-150.495 
ATOM   2482  N1   DA A 120       9.178 129.735-150.111 
ATOM   2483  C2   DA A 120       7.945 129.360-150.448 
ATOM   2484  N3   DA A 120       7.555 128.568-151.423 
ATOM   2485  C4   DA A 120       8.614 128.117-152.127 
ATOM   2486  P    DC A 121       4.233 126.502-156.697 
ATOM   2487  OP1  DC A 121       3.396 125.317-156.989 
ATOM   2488  OP2  DC A 121       5.119 126.957-157.791 
ATOM   2489  O5'  DC A 121       3.302 127.714-156.221 
ATOM   2490  C5'  DC A 121       2.941 127.813-154.831 
ATOM   2491  C4'  DC A 121       3.069 129.250-154.363 
ATOM   2492  O4'  DC A 121       4.408 129.560-153.884 
ATOM   2493  C3'  DC A 121       2.798 130.320-155.420 
ATOM   2494  O3'  DC A 121       2.133 131.416-154.805 
ATOM   2495  C2'  DC A 121       4.185 130.782-155.867 
ATOM   2496  C1'  DC A 121       4.827 130.777-154.483 
ATOM   2497  N1   DC A 121       6.316 130.788-154.514 
ATOM   2498  C2   DC A 121       6.982 131.481-153.507 
ATOM   2499  O2   DC A 121       6.316 132.053-152.636 
ATOM   2500  N3   DC A 121       8.339 131.504-153.518 
ATOM   2501  C4   DC A 121       9.025 130.872-154.480 
ATOM   2502  N4   DC A 121      10.348 130.924-154.446 
ATOM   2503  C5   DC A 121       8.360 130.154-155.525 
ATOM   2504  C6   DC A 121       7.003 130.143-155.497 
ATOM   2505  P    DC A 122       0.958 132.157-155.601 
ATOM   2506  OP1  DC A 122      -0.311 131.419-155.412 
ATOM   2507  OP2  DC A 122       1.375 132.384-157.002 
ATOM   2508  O5'  DC A 122       0.887 133.556-154.829 
ATOM   2509  C5'  DC A 122       1.241 133.603-153.434 
ATOM   2510  C4'  DC A 122       2.111 134.814-153.160 
ATOM   2511  O4'  DC A 122       3.527 134.538-153.358 
ATOM   2512  C3'  DC A 122       1.848 136.035-154.042 
ATOM   2513  O3'  DC A 122       2.007 137.212-153.258 
ATOM   2514  C2'  DC A 122       2.955 135.999-155.094 
ATOM   2515  C1'  DC A 122       4.079 135.575-154.154 
ATOM   2516  N1   DC A 122       5.276 135.033-154.856 
ATOM   2517  C2   DC A 122       6.526 135.291-154.301 
ATOM   2518  O2   DC A 122       6.591 135.953-153.259 
ATOM   2519  N3   DC A 122       7.630 134.807-154.927 
ATOM   2520  C4   DC A 122       7.517 134.093-156.055 
ATOM   2521  N4   DC A 122       8.623 133.642-156.627 
ATOM   2522  C5   DC A 122       6.240 133.817-156.642 
ATOM   2523  C6   DC A 122       5.150 134.311-156.002 
ATOM   2524  P    DA A 123       0.997 138.434-153.479 
ATOM   2525  OP1  DA A 123      -0.237 138.205-152.694 
ATOM   2526  OP2  DA A 123       0.809 138.667-154.928 
ATOM   2527  O5'  DA A 123       1.824 139.646-152.843 
ATOM   2528  C5'  DA A 123       2.740 139.376-151.764 
ATOM   2529  C4'  DA A 123       4.037 140.129-151.986 
ATOM   2530  O4'  DA A 123       4.989 139.371-152.787 
ATOM   2531  C3'  DA A 123       3.915 141.462-152.724 
ATOM   2532  O3'  DA A 123       4.847 142.382-152.169 
ATOM   2533  C2'  DA A 123       4.337 141.151-154.160 
ATOM   2534  C1'  DA A 123       5.493 140.220-153.806 
ATOM   2535  N9   DA A 123       5.942 139.365-154.940 
ATOM   2536  C8   DA A 123       5.191 138.818-155.940 
ATOM   2537  N7   DA A 123       5.876 138.117-156.788 
ATOM   2538  C5   DA A 123       7.179 138.204-156.319 
ATOM   2539  C6   DA A 123       8.392 137.670-156.785 
ATOM   2540  N6   DA A 123       8.491 136.904-157.881 
ATOM   2541  N1   DA A 123       9.504 137.953-156.081 
ATOM   2542  C2   DA A 123       9.400 138.714-154.992 
ATOM   2543  N3   DA A 123       8.329 139.265-154.464 
ATOM   2544  C4   DA A 123       7.230 138.967-155.188 
ATOM   2545  P    DT A 124       4.410 143.911-151.980 
ATOM   2546  OP1  DT A 124       3.666 144.061-150.710 
ATOM   2547  OP2  DT A 124       3.715 144.382-153.199 
ATOM   2548  O5'  DT A 124       5.833 144.633-151.860 
ATOM   2549  C5'  DT A 124       6.940 143.905-151.299 
ATOM   2550  C4'  DT A 124       8.187 144.139-152.128 
ATOM   2551  O4'  DT A 124       8.312 143.190-153.226 
ATOM   2552  C3'  DT A 124       8.287 145.505-152.808 
ATOM   2553  O3'  DT A 124       9.645 145.930-152.790 
ATOM   2554  C2'  DT A 124       7.878 145.246-154.259 
ATOM   2555  C1'  DT A 124       8.606 143.914-154.412 
ATOM   2556  N1   DT A 124       8.139 143.106-155.574 
ATOM   2557  C2   DT A 124       9.081 142.350-156.228 
ATOM   2558  O2   DT A 124      10.253 142.318-155.897 
ATOM   2559  N3   DT A 124       8.611 141.615-157.300 
ATOM   2560  C4   DT A 124       7.310 141.577-157.760 
ATOM   2561  O4   DT A 124       7.010 140.881-158.732 
ATOM   2562  C5   DT A 124       6.396 142.405-157.009 
ATOM   2563  C7   DT A 124       4.960 142.422-157.443 
ATOM   2564  C6   DT A 124       6.826 143.129-155.962 
ATOM   2565  P    DT A 125       9.971 147.473-152.516 
ATOM   2566  OP1  DT A 125       9.983 147.725-151.057 
ATOM   2567  OP2  DT A 125       9.059 148.322-153.314 
ATOM   2568  O5'  DT A 125      11.458 147.590-153.095 
ATOM   2569  C5'  DT A 125      12.315 146.433-153.055 
ATOM   2570  C4'  DT A 125      13.054 146.290-154.370 
ATOM   2571  O4'  DT A 125      12.302 145.513-155.347 
ATOM   2572  C3'  DT A 125      13.370 147.594-155.101 
ATOM   2573  O3'  DT A 125      14.644 147.475-155.725 
ATOM   2574  C2'  DT A 125      12.304 147.696-156.191 
ATOM   2575  C1'  DT A 125      12.305 146.220-156.578 
ATOM   2576  N1   DT A 125      11.103 145.804-157.352 
ATOM   2577  C2   DT A 125      11.283 144.840-158.316 
ATOM   2578  O2   DT A 125      12.365 144.330-158.550 
ATOM   2579  N3   DT A 125      10.147 144.480-159.014 
ATOM   2580  C4   DT A 125       8.878 144.991-158.832 
ATOM   2581  O4   DT A 125       7.937 144.589-159.519 
ATOM   2582  C5   DT A 125       8.789 145.996-157.799 
ATOM   2583  C7   DT A 125       7.442 146.603-157.537 
ATOM   2584  C6   DT A 125       9.878 146.365-157.105 
ATOM   2585  P    DC A 126      15.631 148.736-155.719 
ATOM   2586  OP1  DC A 126      16.378 148.775-154.441 
ATOM   2587  OP2  DC A 126      14.876 149.959-156.067 
ATOM   2588  O5'  DC A 126      16.627 148.361-156.914 
ATOM   2589  C5'  DC A 126      16.887 146.974-157.197 
ATOM   2590  C4'  DC A 126      16.853 146.735-158.695 
ATOM   2591  O4'  DC A 126      15.514 146.429-159.178 
ATOM   2592  C3'  DC A 126      17.300 147.909-159.565 
ATOM   2593  O3'  DC A 126      18.012 147.405-160.689 
ATOM   2594  C2'  DC A 126      15.999 148.543-160.058 
ATOM   2595  C1'  DC A 126      15.253 147.236-160.315 
ATOM   2596  N1   DC A 126      13.778 147.402-160.437 
ATOM   2597  C2   DC A 126      13.102 146.571-161.326 
ATOM   2598  O2   DC A 126      13.748 145.738-161.971 
ATOM   2599  N3   DC A 126      11.756 146.707-161.451 
ATOM   2600  C4   DC A 126      11.094 147.623-160.733 
ATOM   2601  N4   DC A 126       9.782 147.716-160.892 
ATOM   2602  C5   DC A 126      11.770 148.488-159.814 
ATOM   2603  C6   DC A 126      13.114 148.336-159.703 
ATOM   2604  P    DC A 127      19.305 148.193-161.205 
ATOM   2605  OP1  DC A 127      20.485 147.785-160.409 
ATOM   2606  OP2  DC A 127      19.019 149.644-161.245 
ATOM   2607  O5'  DC A 127      19.443 147.631-162.697 
ATOM   2608  C5'  DC A 127      18.986 146.296-162.985 
ATOM   2609  C4'  DC A 127      18.211 146.282-164.287 
ATOM   2610  O4'  DC A 127      16.796 146.564-164.093 
ATOM   2611  C3'  DC A 127      18.651 147.306-165.333 
ATOM   2612  O3'  DC A 127      18.537 146.722-166.625 
ATOM   2613  C2'  DC A 127      17.628 148.437-165.221 
ATOM   2614  C1'  DC A 127      16.402 147.549-165.036 
ATOM   2615  N1   DC A 127      15.219 148.268-164.486 
ATOM   2616  C2   DC A 127      13.957 147.872-164.922 
ATOM   2617  O2   DC A 127      13.872 146.949-165.739 
ATOM   2618  N3   DC A 127      12.867 148.516-164.433 
ATOM   2619  C4   DC A 127      13.002 149.512-163.548 
ATOM   2620  N4   DC A 127      11.907 150.109-163.101 
ATOM   2621  C5   DC A 127      14.290 149.936-163.087 
ATOM   2622  C6   DC A 127      15.368 149.280-163.588 
ATOM   2623  P    DA A 128      19.667 147.028-167.717 
ATOM   2624  OP1  DA A 128      20.811 146.109-167.519 
ATOM   2625  OP2  DA A 128      19.986 148.472-167.710 
ATOM   2626  O5'  DA A 128      18.906 146.652-169.074 
ATOM   2627  C5'  DA A 128      17.888 145.633-169.045 
ATOM   2628  C4'  DA A 128      16.685 146.079-169.852 
ATOM   2629  O4'  DA A 128      15.733 146.841-169.055 
ATOM   2630  C3'  DA A 128      16.982 146.990-171.042 
ATOM   2631  O3'  DA A 128      16.097 146.662-172.106 
ATOM   2632  C2'  DA A 128      16.647 148.397-170.546 
ATOM   2633  C1'  DA A 128      15.387 148.016-169.774 
ATOM   2634  N9   DA A 128      14.952 149.047-168.792 
ATOM   2635  C8   DA A 128      15.727 149.884-168.041 
ATOM   2636  N7   DA A 128      15.048 150.680-167.272 
ATOM   2637  C5   DA A 128      13.726 150.346-167.531 
ATOM   2638  C6   DA A 128      12.510 150.835-167.027 
ATOM   2639  N6   DA A 128      12.427 151.811-166.112 
ATOM   2640  N1   DA A 128      11.377 150.283-167.499 
ATOM   2641  C2   DA A 128      11.465 149.313-168.408 
ATOM   2642  N3   DA A 128      12.536 148.778-168.950 
ATOM   2643  C4   DA A 128      13.657 149.349-168.461 
ATOM   2644  P    DG A 129      16.654 146.662-173.607 
ATOM   2645  OP1  DG A 129      17.308 145.365-173.893 
ATOM   2646  OP2  DG A 129      17.479 147.869-173.829 
ATOM   2647  O5'  DG A 129      15.297 146.777-174.447 
ATOM   2648  C5'  DG A 129      14.088 146.217-173.900 
ATOM   2649  C4'  DG A 129      12.934 147.180-174.100 
ATOM   2650  O4'  DG A 129      12.811 148.133-173.006 
ATOM   2651  C3'  DG A 129      13.011 148.059-175.348 
ATOM   2652  O3'  DG A 129      11.700 148.226-175.874 
ATOM   2653  C2'  DG A 129      13.505 149.413-174.839 
ATOM   2654  C1'  DG A 129      12.675 149.434-173.558 
ATOM   2655  N9   DG A 129      13.155 150.418-172.549 
ATOM   2656  C8   DG A 129      14.444 150.816-172.265 
ATOM   2657  N7   DG A 129      14.528 151.710-171.309 
ATOM   2658  C5   DG A 129      13.202 151.919-170.934 
ATOM   2659  C6   DG A 129      12.657 152.778-169.945 
ATOM   2660  O6   DG A 129      13.241 153.543-169.184 
ATOM   2661  N1   DG A 129      11.258 152.679-169.895 
ATOM   2662  C2   DG A 129      10.489 151.858-170.695 
ATOM   2663  N2   DG A 129       9.171 151.909-170.492 
ATOM   2664  N3   DG A 129      11.002 151.052-171.623 
ATOM   2665  C4   DG A 129      12.357 151.136-171.684 
ATOM   2666  P    DC A 130      11.493 148.211-177.462 
ATOM   2667  OP1  DC A 130      11.391 146.813-177.935 
ATOM   2668  OP2  DC A 130      12.536 149.040-178.105 
ATOM   2669  O5'  DC A 130      10.071 148.933-177.602 
ATOM   2670  C5'  DC A 130       9.113 148.800-176.535 
ATOM   2671  C4'  DC A 130       8.468 150.141-176.249 
ATOM   2672  O4'  DC A 130       9.219 150.922-175.275 
ATOM   2673  C3'  DC A 130       8.326 151.081-177.446 
ATOM   2674  O3'  DC A 130       7.100 151.792-177.331 
ATOM   2675  C2'  DC A 130       9.479 152.074-177.296 
ATOM   2676  C1'  DC A 130       9.376 152.238-175.783 
ATOM   2677  N1   DC A 130      10.592 152.832-175.160 
ATOM   2678  C2   DC A 130      10.415 153.670-174.061 
ATOM   2679  O2   DC A 130       9.268 153.883-173.652 
ATOM   2680  N3   DC A 130      11.511 154.222-173.480 
ATOM   2681  C4   DC A 130      12.737 153.966-173.954 
ATOM   2682  N4   DC A 130      13.773 154.529-173.352 
ATOM   2683  C5   DC A 130      12.940 153.108-175.083 
ATOM   2684  C6   DC A 130      11.832 152.566-175.651 
ATOM   2685  P    DT A 131       6.232 152.060-178.649 
ATOM   2686  OP1  DT A 131       5.395 150.874-178.941 
ATOM   2687  OP2  DT A 131       7.119 152.514-179.743 
ATOM   2688  O5'  DT A 131       5.302 153.272-178.173 
ATOM   2689  C5'  DT A 131       4.940 153.370-176.783 
ATOM   2690  C4'  DT A 131       5.068 154.807-176.315 
ATOM   2691  O4'  DT A 131       6.408 155.117-175.836 
ATOM   2692  C3'  DT A 131       4.798 155.877-177.372 
ATOM   2693  O3'  DT A 131       4.132 156.974-176.757 
ATOM   2694  C2'  DT A 131       6.184 156.340-177.819 
ATOM   2695  C1'  DT A 131       6.827 156.334-176.436 
ATOM   2696  N1   DT A 131       8.316 156.345-176.467 
ATOM   2697  C2   DT A 131       8.958 157.033-175.466 
ATOM   2698  O2   DT A 131       8.364 157.619-174.577 
ATOM   2699  N3   DT A 131      10.338 157.023-175.528 
ATOM   2700  C4   DT A 131      11.109 156.395-176.485 
ATOM   2701  O4   DT A 131      12.339 156.456-176.436 
ATOM   2702  C5   DT A 131      10.346 155.699-177.493 
ATOM   2703  C7   DT A 131      11.108 154.989-178.574 
ATOM   2704  C6   DT A 131       9.003 155.694-177.458 
ATOM   2705  P    DG A 132       2.957 157.715-177.553 
ATOM   2706  OP1  DG A 132       1.689 156.976-177.364 
ATOM   2707  OP2  DG A 132       3.374 157.942-178.954 
ATOM   2708  O5'  DG A 132       2.886 159.113-176.781 
ATOM   2709  C5'  DG A 132       3.241 159.160-175.386 
ATOM   2710  C4'  DG A 132       4.111 160.372-175.112 
ATOM   2711  O4'  DG A 132       5.527 160.095-175.310 
ATOM   2712  C3'  DG A 132       3.847 161.592-175.994 
ATOM   2713  O3'  DG A 132       4.006 162.769-175.210 
ATOM   2714  C2'  DG A 132       4.954 161.556-177.047 
ATOM   2715  C1'  DG A 132       6.079 161.132-176.106 
ATOM   2716  N9   DG A 132       7.275 160.590-176.808 
ATOM   2717  C8   DG A 132       7.343 159.845-177.966 
ATOM   2718  N7   DG A 132       8.562 159.523-178.322 
ATOM   2719  C5   DG A 132       9.359 160.095-177.332 
ATOM   2720  C6   DG A 132      10.769 160.086-177.175 
ATOM   2721  O6   DG A 132      11.620 159.563-177.890 
ATOM   2722  N1   DG A 132      11.162 160.790-176.028 
ATOM   2723  C2   DG A 132      10.303 161.419-175.148 
ATOM   2724  N2   DG A 132      10.875 162.037-174.112 
ATOM   2725  N3   DG A 132       8.980 161.426-175.295 
ATOM   2726  C4   DG A 132       8.584 160.748-176.403 
ATOM   2727  P    DA A 133       2.996 163.991-175.431 
ATOM   2728  OP1  DA A 133       1.762 163.762-174.646 
ATOM   2729  OP2  DA A 133       2.809 164.224-176.880 
ATOM   2730  O5'  DA A 133       3.823 165.203-174.795 
ATOM   2731  C5'  DA A 133       4.740 164.934-173.717 
ATOM   2732  C4'  DA A 133       6.037 165.686-173.939 
ATOM   2733  O4'  DA A 133       6.988 164.928-174.739 
ATOM   2734  C3'  DA A 133       5.915 167.019-174.676 
ATOM   2735  O3'  DA A 133       6.846 167.940-174.121 
ATOM   2736  C2'  DA A 133       6.337 166.708-176.112 
ATOM   2737  C1'  DA A 133       7.492 165.777-175.758 
ATOM   2738  N9   DA A 133       7.942 164.922-176.893 
ATOM   2739  C8   DA A 133       7.190 164.375-177.892 
ATOM   2740  N7   DA A 133       7.876 163.674-178.741 
ATOM   2741  C5   DA A 133       9.179 163.761-178.271 
ATOM   2742  C6   DA A 133      10.392 163.227-178.737 
ATOM   2743  N6   DA A 133      10.491 162.461-179.833 
ATOM   2744  N1   DA A 133      11.504 163.510-178.033 
ATOM   2745  C2   DA A 133      11.399 164.271-176.944 
ATOM   2746  N3   DA A 133      10.328 164.822-176.417 
ATOM   2747  C4   DA A 133       9.229 164.525-177.140 
ATOM   2748  P    DT A 134       6.409 169.468-173.933 
ATOM   2749  OP1  DT A 134       5.666 169.618-172.662 
ATOM   2750  OP2  DT A 134       5.714 169.939-175.151 
ATOM   2751  O5'  DT A 134       7.832 170.190-173.812 
ATOM   2752  C5'  DT A 134       8.940 169.462-173.251 
ATOM   2753  C4'  DT A 134      10.187 169.696-174.081 
ATOM   2754  O4'  DT A 134      10.311 168.747-175.179 
ATOM   2755  C3'  DT A 134      10.287 171.062-174.760 
ATOM   2756  O3'  DT A 134      11.644 171.487-174.742 
ATOM   2757  C2'  DT A 134       9.878 170.803-176.211 
ATOM   2758  C1'  DT A 134      10.605 169.471-176.364 
ATOM   2759  N1   DT A 134      10.139 168.663-177.526 
ATOM   2760  C2   DT A 134      11.080 167.907-178.180 
ATOM   2761  O2   DT A 134      12.253 167.875-177.849 
ATOM   2762  N3   DT A 134      10.611 167.173-179.253 
ATOM   2763  C4   DT A 134       9.310 167.135-179.712 
ATOM   2764  O4   DT A 134       9.009 166.438-180.684 
ATOM   2765  C5   DT A 134       8.396 167.962-178.961 
ATOM   2766  C7   DT A 134       6.959 167.979-179.395 
ATOM   2767  C6   DT A 134       8.825 168.686-177.914 
ATOM   2768  P    DG A 135      11.970 173.030-174.468 
ATOM   2769  OP1  DG A 135      11.982 173.283-173.009 
ATOM   2770  OP2  DG A 135      11.059 173.879-175.266 
ATOM   2771  O5'  DG A 135      13.457 173.147-175.047 
ATOM   2772  C5'  DG A 135      14.314 171.990-175.007 
ATOM   2773  C4'  DG A 135      15.053 171.847-176.322 
ATOM   2774  O4'  DG A 135      14.302 171.071-177.299 
ATOM   2775  C3'  DG A 135      15.370 173.152-177.053 
ATOM   2776  O3'  DG A 135      16.643 173.032-177.677 
ATOM   2777  C2'  DG A 135      14.303 173.253-178.143 
ATOM   2778  C1'  DG A 135      14.304 171.777-178.530 
ATOM   2779  N9   DG A 135      13.103 171.361-179.305 
ATOM   2780  C8   DG A 135      11.803 171.805-179.202 
ATOM   2781  N7   DG A 135      10.973 171.230-180.039 
ATOM   2782  C5   DG A 135      11.782 170.342-180.748 
ATOM   2783  C6   DG A 135      11.451 169.439-181.791 
ATOM   2784  O6   DG A 135      10.359 169.233-182.313 
ATOM   2785  N1   DG A 135      12.577 168.725-182.227 
ATOM   2786  C2   DG A 135      13.854 168.867-181.720 
ATOM   2787  N2   DG A 135      14.792 168.093-182.271 
ATOM   2788  N3   DG A 135      14.163 169.715-180.740 
ATOM   2789  C4   DG A 135      13.083 170.414-180.307 
ATOM   2790  P    DT A 136      17.631 174.293-177.671 
ATOM   2791  OP1  DT A 136      18.377 174.332-176.394 
ATOM   2792  OP2  DT A 136      16.875 175.516-178.019 
ATOM   2793  O5'  DT A 136      18.627 173.918-178.867 
ATOM   2794  C5'  DT A 136      18.886 172.531-179.149 
ATOM   2795  C4'  DT A 136      18.853 172.292-180.647 
ATOM   2796  O4'  DT A 136      17.514 171.986-181.130 
ATOM   2797  C3'  DT A 136      19.299 173.466-181.517 
ATOM   2798  O3'  DT A 136      20.011 172.962-182.641 
ATOM   2799  C2'  DT A 136      17.998 174.100-182.010 
ATOM   2800  C1'  DT A 136      17.252 172.793-182.268 
ATOM   2801  N1   DT A 136      15.777 172.959-182.389 
ATOM   2802  C2   DT A 136      15.125 172.132-183.270 
ATOM   2803  O2   DT A 136      15.700 171.289-183.937 
ATOM   2804  N3   DT A 136      13.759 172.315-183.356 
ATOM   2805  C4   DT A 136      13.010 173.235-182.650 
ATOM   2806  O4   DT A 136      11.790 173.307-182.812 
ATOM   2807  C5   DT A 136      13.784 174.058-181.751 
ATOM   2808  C7   DT A 136      13.045 175.086-180.944 
ATOM   2809  C6   DT A 136      15.113 173.901-181.648 
ATOM   2810  P    DC A 137      21.305 173.750-183.158 
ATOM   2811  OP1  DC A 137      22.484 173.342-182.361 
ATOM   2812  OP2  DC A 137      21.019 175.201-183.198 
ATOM   2813  O5'  DC A 137      21.442 173.188-184.649 
ATOM   2814  C5'  DC A 137      20.986 171.853-184.937 
ATOM   2815  C4'  DC A 137      20.211 171.839-186.239 
ATOM   2816  O4'  DC A 137      18.795 172.121-186.045 
ATOM   2817  C3'  DC A 137      20.650 172.863-187.286 
ATOM   2818  O3'  DC A 137      20.537 172.279-188.577 
ATOM   2819  C2'  DC A 137      19.627 173.994-187.173 
ATOM   2820  C1'  DC A 137      18.401 173.106-186.988 
ATOM   2821  N1   DC A 137      17.219 173.825-186.438 
ATOM   2822  C2   DC A 137      15.956 173.430-186.874 
ATOM   2823  O2   DC A 137      15.871 172.506-187.691 
ATOM   2824  N3   DC A 137      14.866 174.073-186.385 
ATOM   2825  C4   DC A 137      15.001 175.070-185.501 
ATOM   2826  N4   DC A 137      13.907 175.666-185.053 
ATOM   2827  C5   DC A 137      16.290 175.493-185.040 
ATOM   2828  C6   DC A 137      17.367 174.837-185.540 
ATOM   2829  P    DA A 138      21.667 172.585-189.669 
ATOM   2830  OP1  DA A 138      22.811 171.666-189.471 
ATOM   2831  OP2  DA A 138      21.985 174.029-189.662 
ATOM   2832  O5'  DA A 138      20.905 172.210-191.026 
ATOM   2833  C5'  DA A 138      19.888 171.190-190.997 
ATOM   2834  C4'  DA A 138      18.684 171.636-191.804 
ATOM   2835  O4'  DA A 138      17.733 172.398-191.007 
ATOM   2836  C3'  DA A 138      18.982 172.547-192.994 
ATOM   2837  O3'  DA A 138      18.096 172.219-194.058 
ATOM   2838  C2'  DA A 138      18.646 173.954-192.499 
ATOM   2839  C1'  DA A 138      17.387 173.573-191.726 
ATOM   2840  N9   DA A 138      16.952 174.604-190.744 
ATOM   2841  C8   DA A 138      17.726 175.441-189.993 
ATOM   2842  N7   DA A 138      17.048 176.237-189.224 
ATOM   2843  C5   DA A 138      15.726 175.903-189.484 
ATOM   2844  C6   DA A 138      14.509 176.392-188.979 
ATOM   2845  N6   DA A 138      14.427 177.368-188.064 
ATOM   2846  N1   DA A 138      13.376 175.840-189.451 
ATOM   2847  C2   DA A 138      13.464 174.871-190.360 
ATOM   2848  N3   DA A 138      14.536 174.336-190.902 
ATOM   2849  C4   DA A 138      15.656 174.906-190.413 
ATOM   2850  P    DC A 139      18.653 172.219-195.559 
ATOM   2851  OP1  DC A 139      19.307 170.922-195.845 
ATOM   2852  OP2  DC A 139      19.479 173.426-195.782 
ATOM   2853  O5'  DC A 139      17.296 172.334-196.399 
ATOM   2854  C5'  DC A 139      16.087 171.775-195.852 
ATOM   2855  C4'  DC A 139      14.934 172.737-196.052 
ATOM   2856  O4'  DC A 139      14.810 173.690-194.958 
ATOM   2857  C3'  DC A 139      15.010 173.616-197.300 
ATOM   2858  O3'  DC A 139      13.699 173.783-197.827 
ATOM   2859  C2'  DC A 139      15.504 174.970-196.791 
ATOM   2860  C1'  DC A 139      14.675 174.991-195.511 
ATOM   2861  N1   DC A 139      15.155 175.975-194.501 
ATOM   2862  C2   DC A 139      14.202 176.610-193.709 
ATOM   2863  O2   DC A 139      13.008 176.333-193.874 
ATOM   2864  N3   DC A 139      14.620 177.512-192.782 
ATOM   2865  C4   DC A 139      15.922 177.784-192.635 
ATOM   2866  N4   DC A 139      16.279 178.670-191.718 
ATOM   2867  C5   DC A 139      16.918 177.142-193.440 
ATOM   2868  C6   DC A 139      16.481 176.245-194.360 
ATOM   2869  P    DC A 140      13.492 173.768-199.414 
ATOM   2870  OP1  DC A 140      13.390 172.370-199.887 
ATOM   2871  OP2  DC A 140      14.535 174.597-200.058 
ATOM   2872  O5'  DC A 140      12.071 174.490-199.554 
ATOM   2873  C5'  DC A 140      11.112 174.357-198.487 
ATOM   2874  C4'  DC A 140      10.467 175.698-198.201 
ATOM   2875  O4'  DC A 140      11.218 176.479-197.228 
ATOM   2876  C3'  DC A 140      10.326 176.638-199.398 
ATOM   2877  O3'  DC A 140       9.100 177.349-199.283 
ATOM   2878  C2'  DC A 140      11.479 177.631-199.249 
ATOM   2879  C1'  DC A 140      11.376 177.795-197.735 
ATOM   2880  N1   DC A 140      12.591 178.389-197.112 
ATOM   2881  C2   DC A 140      12.414 179.227-196.014 
ATOM   2882  O2   DC A 140      11.267 179.440-195.604 
ATOM   2883  N3   DC A 140      13.510 179.779-195.432 
ATOM   2884  C4   DC A 140      14.736 179.524-195.906 
ATOM   2885  N4   DC A 140      15.773 180.086-195.304 
ATOM   2886  C5   DC A 140      14.940 178.665-197.035 
ATOM   2887  C6   DC A 140      13.832 178.123-197.603 
ATOM   2888  P    DC A 141       8.232 177.617-200.602 
ATOM   2889  OP1  DC A 141       7.395 176.432-200.894 
ATOM   2890  OP2  DC A 141       9.118 178.071-201.695 
ATOM   2891  O5'  DC A 141       7.301 178.829-200.125 
ATOM   2892  C5'  DC A 141       6.940 178.928-198.735 
ATOM   2893  C4'  DC A 141       7.068 180.364-198.267 
ATOM   2894  O4'  DC A 141       8.407 180.675-197.788 
ATOM   2895  C3'  DC A 141       6.797 181.434-199.324 
ATOM   2896  O3'  DC A 141       6.132 182.531-198.709 
ATOM   2897  C2'  DC A 141       8.184 181.897-199.771 
ATOM   2898  C1'  DC A 141       8.826 181.891-198.388 
ATOM   2899  N1   DC A 141      10.315 181.902-198.419 
ATOM   2900  C2   DC A 141      10.981 182.596-197.411 
ATOM   2901  O2   DC A 141      10.315 183.167-196.540 
ATOM   2902  N3   DC A 141      12.338 182.618-197.422 
ATOM   2903  C4   DC A 141      13.024 181.986-198.384 
ATOM   2904  N4   DC A 141      14.347 182.038-198.350 
ATOM   2905  C5   DC A 141      12.359 181.268-199.429 
ATOM   2906  C6   DC A 141      11.002 181.257-199.401 
ATOM   2907  P    DC A 142       4.957 183.272-199.505 
ATOM   2908  OP1  DC A 142       3.688 182.533-199.316 
ATOM   2909  OP2  DC A 142       5.374 183.499-200.906 
ATOM   2910  O5'  DC A 142       4.886 184.671-198.733 
ATOM   2911  C5'  DC A 142       5.240 184.717-197.338 
ATOM   2912  C4'  DC A 142       6.110 185.929-197.064 
ATOM   2913  O4'  DC A 142       7.526 185.652-197.262 
ATOM   2914  C3'  DC A 142       5.847 187.149-197.946 
ATOM   2915  O3'  DC A 142       6.006 188.326-197.162 
ATOM   2916  C2'  DC A 142       6.954 187.113-198.999 
ATOM   2917  C1'  DC A 142       8.078 186.689-198.058 
ATOM   2918  N1   DC A 142       9.275 186.147-198.760 
ATOM   2919  C2   DC A 142      10.525 186.406-198.206 
ATOM   2920  O2   DC A 142      10.590 187.068-197.163 
ATOM   2921  N3   DC A 142      11.629 185.921-198.831 
ATOM   2922  C4   DC A 142      11.516 185.208-199.959 
ATOM   2923  N4   DC A 142      12.622 184.757-200.531 
ATOM   2924  C5   DC A 142      10.239 184.931-200.546 
ATOM   2925  C6   DC A 142       9.149 185.425-199.906 
ATOM   2926  P    DA A 143       4.996 189.548-197.383 
ATOM   2927  OP1  DA A 143       3.762 189.319-196.598 
ATOM   2928  OP2  DA A 143       4.808 189.781-198.833 
ATOM   2929  O5'  DA A 143       5.823 190.760-196.747 
ATOM   2930  C5'  DA A 143       6.739 190.491-195.669 
ATOM   2931  C4'  DA A 143       8.036 191.243-195.891 
ATOM   2932  O4'  DA A 143       8.988 190.485-196.691 
ATOM   2933  C3'  DA A 143       7.914 192.576-196.628 
ATOM   2934  O3'  DA A 143       8.846 193.497-196.073 
ATOM   2935  C2'  DA A 143       8.336 192.265-198.064 
ATOM   2936  C1'  DA A 143       9.492 191.335-197.710 
ATOM   2937  N9   DA A 143       9.941 190.480-198.845 
ATOM   2938  C8   DA A 143       9.190 189.932-199.844 
ATOM   2939  N7   DA A 143       9.875 189.232-200.693 
ATOM   2940  C5   DA A 143      11.178 189.319-200.224 
ATOM   2941  C6   DA A 143      12.391 188.784-200.689 
ATOM   2942  N6   DA A 143      12.490 188.019-201.785 
ATOM   2943  N1   DA A 143      13.503 189.067-199.985 
ATOM   2944  C2   DA A 143      13.399 189.828-198.896 
ATOM   2945  N3   DA A 143      12.328 190.379-198.369 
ATOM   2946  C4   DA A 143      11.229 190.082-199.092 
ATOM   2947  P    DG A 144       8.409 195.025-195.885 
ATOM   2948  OP1  DG A 144       7.665 195.175-194.614 
ATOM   2949  OP2  DG A 144       7.714 195.496-197.103 
ATOM   2950  O5'  DG A 144       9.832 195.747-195.764 
ATOM   2951  C5'  DG A 144      10.939 195.019-195.203 
ATOM   2952  C4'  DG A 144      12.186 195.253-196.033 
ATOM   2953  O4'  DG A 144      12.311 194.305-197.131 
ATOM   2954  C3'  DG A 144      12.286 196.619-196.712 
ATOM   2955  O3'  DG A 144      13.644 197.044-196.695 
ATOM   2956  C2'  DG A 144      11.877 196.360-198.163 
ATOM   2957  C1'  DG A 144      12.605 195.028-198.316 
ATOM   2958  N9   DG A 144      12.138 194.221-199.478 
ATOM   2959  C8   DG A 144      10.873 194.115-200.013 
ATOM   2960  N7   DG A 144      10.796 193.312-201.047 
ATOM   2961  C5   DG A 144      12.103 192.855-201.208 
ATOM   2962  C6   DG A 144      12.645 191.957-202.165 
ATOM   2963  O6   DG A 144      12.074 191.372-203.081 
ATOM   2964  N1   DG A 144      14.019 191.769-201.968 
ATOM   2965  C2   DG A 144      14.772 192.368-200.976 
ATOM   2966  N2   DG A 144      16.070 192.056-200.956 
ATOM   2967  N3   DG A 144      14.262 193.208-200.079 
ATOM   2968  C4   DG A 144      12.930 193.403-200.256 
ATOM   2969  P    DA A 145      13.970 198.587-196.420 
ATOM   2970  OP1  DA A 145      13.982 198.840-194.961 
ATOM   2971  OP2  DA A 145      13.058 199.436-197.218 
ATOM   2972  O5'  DA A 145      15.457 198.704-196.999 
ATOM   2973  C5'  DA A 145      16.314 197.547-196.959 
ATOM   2974  C4'  DA A 145      17.053 197.404-198.274 
ATOM   2975  O4'  DA A 145      16.301 196.628-199.251 
ATOM   2976  C3'  DA A 145      17.369 198.709-199.005 
ATOM   2977  O3'  DA A 145      18.643 198.590-199.629 
ATOM   2978  C2'  DA A 145      16.303 198.811-200.095 
ATOM   2979  C1'  DA A 145      16.304 197.335-200.482 
ATOM   2980  N9   DA A 145      15.102 196.918-201.257 
ATOM   2981  C8   DA A 145      13.818 197.370-201.141 
ATOM   2982  N7   DA A 145      12.989 196.809-201.965 
ATOM   2983  C5   DA A 145      13.777 195.919-202.680 
ATOM   2984  C6   DA A 145      13.484 195.014-203.714 
ATOM   2985  N6   DA A 145      12.257 194.851-204.230 
ATOM   2986  N1   DA A 145      14.502 194.281-204.201 
ATOM   2987  C2   DA A 145      15.718 194.447-203.685 
ATOM   2988  N3   DA A 145      16.110 195.256-202.724 
ATOM   2989  C4   DA A 145      15.072 195.979-202.255 
ATOM   2990  P    DG A 146      19.630 199.850-199.623 
ATOM   2991  OP1  DG A 146      20.377 199.889-198.346 
ATOM   2992  OP2  DG A 146      18.875 201.073-199.971 
ATOM   2993  O5'  DG A 146      20.626 199.475-200.819 
ATOM   2994  C5'  DG A 146      20.886 198.088-201.102 
ATOM   2995  C4'  DG A 146      20.852 197.849-202.599 
ATOM   2996  O4'  DG A 146      19.513 197.543-203.082 
ATOM   2997  C3'  DG A 146      21.299 199.024-203.470 
ATOM   2998  O3'  DG A 146      22.011 198.519-204.593 
ATOM   2999  C2'  DG A 146      19.998 199.657-203.962 
ATOM   3000  C1'  DG A 146      19.252 198.351-204.220 
ATOM   3001  N9   DG A 146      17.777 198.516-204.341 
ATOM   3002  C8   DG A 146      16.944 199.398-203.687 
ATOM   3003  N7   DG A 146      15.680 199.287-204.024 
ATOM   3004  C5   DG A 146      15.678 198.261-204.967 
ATOM   3005  C6   DG A 146      14.601 197.688-205.693 
ATOM   3006  O6   DG A 146      13.407 197.975-205.650 
ATOM   3007  N1   DG A 146      15.043 196.669-206.547 
ATOM   3008  C2   DG A 146      16.354 196.256-206.682 
ATOM   3009  N2   DG A 146      16.570 195.266-207.551 
ATOM   3010  N3   DG A 146      17.364 196.793-206.001 
ATOM   3011  C4   DG A 146      16.952 197.784-205.168 
ATOM   3012  P    DA A 147      23.304 199.307-205.110 
ATOM   3013  OP1  DA A 147      24.484 198.899-204.313 
ATOM   3014  OP2  DA A 147      23.018 200.758-205.150 
ATOM   3015  O5'  DA A 147      23.442 198.745-206.601 
ATOM   3016  C5'  DA A 147      22.985 197.410-206.889 
ATOM   3017  C4'  DA A 147      22.210 197.396-208.191 
ATOM   3018  O4'  DA A 147      20.795 197.678-207.997 
ATOM   3019  C3'  DA A 147      22.650 198.420-209.238 
ATOM   3020  O3'  DA A 147      22.536 197.836-210.529 
ATOM   3021  C2'  DA A 147      21.627 199.551-209.126 
ATOM   3022  C1'  DA A 147      20.401 198.663-208.940 
ATOM   3023  N9   DA A 147      19.218 199.383-208.390 
ATOM   3024  C8   DA A 147      19.193 200.410-207.490 
ATOM   3025  N7   DA A 147      17.999 200.829-207.206 
ATOM   3026  C5   DA A 147      17.169 200.021-207.973 
ATOM   3027  C6   DA A 147      15.774 199.966-208.118 
ATOM   3028  N6   DA A 147      14.928 200.776-207.466 
ATOM   3029  N1   DA A 147      15.276 199.044-208.964 
ATOM   3030  C2   DA A 147      16.121 198.241-209.609 
ATOM   3031  N3   DA A 147      17.435 198.201-209.553 
ATOM   3032  C4   DA A 147      17.907 199.134-208.701 
ATOM   3033  P    DG A 148      23.666 198.142-211.622 
ATOM   3034  OP1  DG A 148      24.810 197.223-211.423 
ATOM   3035  OP2  DG A 148      23.985 199.587-211.614 
ATOM   3036  O5'  DG A 148      22.905 197.767-212.978 
ATOM   3037  C5'  DG A 148      21.887 196.747-212.949 
ATOM   3038  C4'  DG A 148      20.684 197.193-213.756 
ATOM   3039  O4'  DG A 148      19.732 197.956-212.959 
ATOM   3040  C3'  DG A 148      20.981 198.104-214.946 
ATOM   3041  O3'  DG A 148      20.096 197.776-216.010 
ATOM   3042  C2'  DG A 148      20.646 199.511-214.451 
ATOM   3043  C1'  DG A 148      19.386 199.130-213.678 
ATOM   3044  N9   DG A 148      18.951 200.162-212.696 
ATOM   3045  C8   DG A 148      19.717 201.015-211.930 
ATOM   3046  N7   DG A 148      19.018 201.811-211.158 
ATOM   3047  C5   DG A 148      17.697 201.463-211.433 
ATOM   3048  C6   DG A 148      16.487 201.980-210.902 
ATOM   3049  O6   DG A 148      16.329 202.867-210.067 
ATOM   3050  N1   DG A 148      15.369 201.341-211.456 
ATOM   3051  C2   DG A 148      15.415 200.333-212.399 
ATOM   3052  N2   DG A 148      14.237 199.852-212.802 
ATOM   3053  N3   DG A 148      16.552 199.847-212.896 
ATOM   3054  C4   DG A 148      17.644 200.458-212.369 
ATOM   3055  P    DA A 149      20.653 197.776-217.511 
ATOM   3056  OP1  DA A 149      21.307 196.479-217.797 
ATOM   3057  OP2  DA A 149      21.478 198.983-217.734 
ATOM   3058  O5'  DA A 149      19.296 197.891-218.351 
ATOM   3059  C5'  DA A 149      18.087 197.332-217.804 
ATOM   3060  C4'  DA A 149      16.933 198.294-218.004 
ATOM   3061  O4'  DA A 149      16.810 199.248-216.911 
ATOM   3062  C3'  DA A 149      17.010 199.173-219.252 
ATOM   3063  O3'  DA A 149      15.699 199.340-219.779 
ATOM   3064  C2'  DA A 149      17.504 200.527-218.743 
ATOM   3065  C1'  DA A 149      16.674 200.548-217.463 
ATOM   3066  N9   DA A 149      17.154 201.532-216.453 
ATOM   3067  C8   DA A 149      18.437 201.915-216.185 
ATOM   3068  N7   DA A 149      18.535 202.799-215.241 
ATOM   3069  C5   DA A 149      17.221 203.021-214.854 
ATOM   3070  C6   DA A 149      16.648 203.860-213.883 
ATOM   3071  N6   DA A 149      17.364 204.669-213.090 
ATOM   3072  N1   DA A 149      15.308 203.837-213.759 
ATOM   3073  C2   DA A 149      14.602 203.030-214.550 
ATOM   3074  N3   DA A 149      15.024 202.208-215.485 
ATOM   3075  C4   DA A 149      16.368 202.250-215.591 
ATOM   3076  P    DG A 150      15.492 199.325-221.366 
ATOM   3077  OP1  DG A 150      15.390 197.927-221.839 
ATOM   3078  OP2  DG A 150      16.535 200.154-222.010 
ATOM   3079  O5'  DG A 150      14.070 200.047-221.506 
ATOM   3080  C5'  DG A 150      13.112 199.914-220.439 
ATOM   3081  C4'  DG A 150      12.467 201.255-220.153 
ATOM   3082  O4'  DG A 150      13.218 202.036-219.180 
ATOM   3083  C3'  DG A 150      12.325 202.195-221.350 
ATOM   3084  O3'  DG A 150      11.099 202.906-221.235 
ATOM   3085  C2'  DG A 150      13.478 203.188-221.201 
ATOM   3086  C1'  DG A 150      13.375 203.352-219.687 
ATOM   3087  N9   DG A 150      14.591 203.947-219.064 
ATOM   3088  C8   DG A 150      15.914 203.794-219.418 
ATOM   3089  N7   DG A 150      16.749 204.461-218.658 
ATOM   3090  C5   DG A 150      15.921 205.100-217.737 
ATOM   3091  C6   DG A 150      16.249 205.966-216.661 
ATOM   3092  O6   DG A 150      17.355 206.352-216.294 
ATOM   3093  N1   DG A 150      15.101 206.391-215.979 
ATOM   3094  C2   DG A 150      13.806 206.027-216.295 
ATOM   3095  N2   DG A 150      12.847 206.540-215.520 
ATOM   3096  N3   DG A 150      13.500 205.214-217.304 
ATOM   3097  C4   DG A 150      14.603 204.793-217.976 
ATOM   3098  P    DT A 151      10.231 203.174-222.554 
ATOM   3099  OP1  DT A 151       9.394 201.989-222.846 
ATOM   3100  OP2  DT A 151      11.118 203.629-223.647 
ATOM   3101  O5'  DT A 151       9.301 204.386-222.078 
ATOM   3102  C5'  DT A 151       8.939 204.485-220.687 
ATOM   3103  C4'  DT A 151       9.067 205.921-220.219 
ATOM   3104  O4'  DT A 151      10.407 206.232-219.740 
ATOM   3105  C3'  DT A 151       8.797 206.991-221.276 
ATOM   3106  O3'  DT A 151       8.131 208.088-220.662 
ATOM   3107  C2'  DT A 151      10.183 207.454-221.723 
ATOM   3108  C1'  DT A 151      10.826 207.448-220.340 
ATOM   3109  N1   DT A 151      12.315 207.459-220.371 
ATOM   3110  C2   DT A 151      12.957 208.147-219.370 
ATOM   3111  O2   DT A 151      12.363 208.733-218.481 
ATOM   3112  N3   DT A 151      14.337 208.137-219.432 
ATOM   3113  C4   DT A 151      15.108 207.509-220.389 
ATOM   3114  O4   DT A 151      16.338 207.570-220.340 
ATOM   3115  C5   DT A 151      14.345 206.813-221.398 
ATOM   3116  C7   DT A 151      15.107 206.103-222.478 
ATOM   3117  C6   DT A 151      13.002 206.808-221.362 
ATOM   3118  P    DT A 152       6.956 208.829-221.457 
ATOM   3119  OP1  DT A 152       5.688 208.090-221.268 
ATOM   3120  OP2  DT A 152       7.373 209.056-222.858 
ATOM   3121  O5'  DT A 152       6.885 210.228-220.685 
ATOM   3122  C5'  DT A 152       7.240 210.274-219.290 
ATOM   3123  C4'  DT A 152       8.110 211.486-219.017 
ATOM   3124  O4'  DT A 152       9.526 211.209-219.215 
ATOM   3125  C3'  DT A 152       7.846 212.706-219.898 
ATOM   3126  O3'  DT A 152       8.005 213.883-219.115 
ATOM   3127  C2'  DT A 152       8.953 212.670-220.951 
ATOM   3128  C1'  DT A 152      10.078 212.247-220.011 
ATOM   3129  N1   DT A 152      11.274 211.704-220.713 
ATOM   3130  C2   DT A 152      12.501 211.968-220.152 
ATOM   3131  O2   DT A 152      12.637 212.613-219.127 
ATOM   3132  N3   DT A 152      13.587 211.450-220.832 
ATOM   3133  C4   DT A 152      13.546 210.709-221.995 
ATOM   3134  O4   DT A 152      14.588 210.298-222.512 
ATOM   3135  C5   DT A 152      12.215 210.485-222.506 
ATOM   3136  C7   DT A 152      12.083 209.687-223.770 
ATOM   3137  C6   DT A 152      11.142 210.977-221.867 
ATOM   3138  P    DC A 153       6.995 215.105-219.336 
ATOM   3139  OP1  DC A 153       5.761 214.877-218.550 
ATOM   3140  OP2  DC A 153       6.808 215.338-220.785 
ATOM   3141  O5'  DC A 153       7.822 216.317-218.699 
ATOM   3142  C5'  DC A 153       8.739 216.048-217.621 
ATOM   3143  C4'  DC A 153      10.036 216.800-217.843 
ATOM   3144  O4'  DC A 153      10.987 216.043-218.643 
ATOM   3145  C3'  DC A 153       9.914 218.133-218.580 
ATOM   3146  O3'  DC A 153      10.845 219.054-218.025 
ATOM   3147  C2'  DC A 153      10.336 217.822-220.016 
ATOM   3148  C1'  DC A 153      11.491 216.892-219.663 
ATOM   3149  N1   DC A 153      11.941 216.037-220.797 
ATOM   3150  C2   DC A 153      13.297 215.735-220.884 
ATOM   3151  O2   DC A 153      14.065 216.185-220.025 
ATOM   3152  N3   DC A 153      13.728 214.958-221.912 
ATOM   3153  C4   DC A 153      12.864 214.491-222.822 
ATOM   3154  N4   DC A 153      13.332 213.737-223.804 
ATOM   3155  C5   DC A 153      11.465 214.790-222.750 
ATOM   3156  C6   DC A 153      11.055 215.568-221.717 
ATOM   3157  P    DC A 154      10.408 220.582-217.837 
ATOM   3158  OP1  DC A 154       9.665 220.732-216.566 
ATOM   3159  OP2  DC A 154       9.713 221.053-219.055 
ATOM   3160  O5'  DC A 154      11.831 221.305-217.717 
ATOM   3161  C5'  DC A 154      12.939 220.576-217.156 
ATOM   3162  C4'  DC A 154      14.186 220.811-217.985 
ATOM   3163  O4'  DC A 154      14.310 219.862-219.083 
ATOM   3164  C3'  DC A 154      14.286 222.176-218.664 
ATOM   3165  O3'  DC A 154      15.643 222.602-218.647 
ATOM   3166  C2'  DC A 154      13.877 221.917-220.115 
ATOM   3167  C1'  DC A 154      14.604 220.585-220.268 
ATOM   3168  N1   DC A 154      14.138 219.778-221.430 
ATOM   3169  C2   DC A 154      15.080 219.005-222.104 
ATOM   3170  O2   DC A 154      16.253 219.020-221.714 
ATOM   3171  N3   DC A 154      14.674 218.263-223.166 
ATOM   3172  C4   DC A 154      13.394 218.274-223.558 
ATOM   3173  N4   DC A 154      13.048 217.533-224.599 
ATOM   3174  C5   DC A 154      12.409 219.062-222.879 
ATOM   3175  C6   DC A 154      12.834 219.797-221.820 
ATOM   3176  P    DA A 155      15.969 224.144-218.372 
ATOM   3177  OP1  DA A 155      15.981 224.397-216.913 
ATOM   3178  OP2  DA A 155      15.058 224.993-219.170 
ATOM   3179  O5'  DA A 155      17.456 224.261-218.951 
ATOM   3180  C5'  DA A 155      18.313 223.105-218.911 
ATOM   3181  C4'  DA A 155      19.052 222.961-220.227 
ATOM   3182  O4'  DA A 155      18.301 222.185-221.204 
ATOM   3183  C3'  DA A 155      19.369 224.266-220.957 
ATOM   3184  O3'  DA A 155      20.642 224.147-221.581 
ATOM   3185  C2'  DA A 155      18.302 224.368-222.048 
ATOM   3186  C1'  DA A 155      18.303 222.892-222.435 
ATOM   3187  N9   DA A 155      17.102 222.475-223.209 
ATOM   3188  C8   DA A 155      15.818 222.927-223.093 
ATOM   3189  N7   DA A 155      14.988 222.366-223.917 
ATOM   3190  C5   DA A 155      15.776 221.476-224.632 
ATOM   3191  C6   DA A 155      15.484 220.571-225.666 
ATOM   3192  N6   DA A 155      14.257 220.408-226.182 
ATOM   3193  N1   DA A 155      16.502 219.839-226.153 
ATOM   3194  C2   DA A 155      17.718 220.004-225.637 
ATOM   3195  N3   DA A 155      18.109 220.813-224.676 
ATOM   3196  C4   DA A 155      17.072 221.536-224.207 
ATOM   3197  P    DA A 156      21.630 225.407-221.575 
ATOM   3198  OP1  DA A 156      22.376 225.446-220.298 
ATOM   3199  OP2  DA A 156      20.874 226.630-221.923 
ATOM   3200  O5'  DA A 156      22.626 225.032-222.771 
ATOM   3201  C5'  DA A 156      22.885 223.645-223.054 
ATOM   3202  C4'  DA A 156      22.852 223.406-224.551 
ATOM   3203  O4'  DA A 156      21.513 223.100-225.034 
ATOM   3204  C3'  DA A 156      23.298 224.581-225.422 
ATOM   3205  O3'  DA A 156      24.010 224.076-226.545 
ATOM   3206  C2'  DA A 156      21.997 225.214-225.915 
ATOM   3207  C1'  DA A 156      21.251 223.908-226.172 
ATOM   3208  N9   DA A 156      19.776 224.074-226.293 
ATOM   3209  C8   DA A 156      18.965 224.954-225.636 
ATOM   3210  N7   DA A 156      17.713 224.856-225.959 
ATOM   3211  C5   DA A 156      17.690 223.835-226.900 
ATOM   3212  C6   DA A 156      16.647 223.247-227.635 
ATOM   3213  N6   DA A 156      15.365 223.622-227.529 
ATOM   3214  N1   DA A 156      16.972 222.255-228.485 
ATOM   3215  C2   DA A 156      18.248 221.887-228.586 
ATOM   3216  N3   DA A 156      19.301 222.360-227.956 
ATOM   3217  C4   DA A 156      18.950 223.351-227.112 
ATOM   3218  P    DC A 157      25.304 224.864-227.062 
ATOM   3219  OP1  DC A 157      26.483 224.456-226.265 
ATOM   3220  OP2  DC A 157      25.018 226.315-227.102 
ATOM   3221  O5'  DC A 157      25.441 224.302-228.554 
ATOM   3222  C5'  DC A 157      24.985 222.967-228.841 
ATOM   3223  C4'  DC A 157      24.210 222.954-230.143 
ATOM   3224  O4'  DC A 157      22.794 223.235-229.949 
ATOM   3225  C3'  DC A 157      24.649 223.977-231.190 
ATOM   3226  O3'  DC A 157      24.536 223.393-232.482 
ATOM   3227  C2'  DC A 157      23.626 225.109-231.078 
ATOM   3228  C1'  DC A 157      22.400 224.220-230.892 
ATOM   3229  N1   DC A 157      21.218 224.940-230.342 
ATOM   3230  C2   DC A 157      19.955 224.544-230.778 
ATOM   3231  O2   DC A 157      19.870 223.620-231.596 
ATOM   3232  N3   DC A 157      18.865 225.188-230.289 
ATOM   3233  C4   DC A 157      19.000 226.184-229.405 
ATOM   3234  N4   DC A 157      17.906 226.781-228.957 
ATOM   3235  C5   DC A 157      20.289 226.607-228.944 
ATOM   3236  C6   DC A 157      21.366 225.951-229.445 
ATOM   3237  P    DA A 158      25.666 223.699-233.574 
ATOM   3238  OP1  DA A 158      26.810 222.781-233.375 
ATOM   3239  OP2  DA A 158      25.984 225.144-233.566 
ATOM   3240  O5'  DA A 158      24.904 223.324-234.930 
ATOM   3241  C5'  DA A 158      23.887 222.305-234.901 
ATOM   3242  C4'  DA A 158      22.683 222.750-235.708 
ATOM   3243  O4'  DA A 158      21.732 223.513-234.912 
ATOM   3244  C3'  DA A 158      22.981 223.661-236.899 
ATOM   3245  O3'  DA A 158      22.095 223.334-237.962 
ATOM   3246  C2'  DA A 158      22.645 225.068-236.403 
ATOM   3247  C1'  DA A 158      21.386 224.687-235.630 
ATOM   3248  N9   DA A 158      20.951 225.719-234.648 
ATOM   3249  C8   DA A 158      21.725 226.556-233.897 
ATOM   3250  N7   DA A 158      21.047 227.351-233.128 
ATOM   3251  C5   DA A 158      19.725 227.018-233.388 
ATOM   3252  C6   DA A 158      18.508 227.507-232.883 
ATOM   3253  N6   DA A 158      18.426 228.483-231.968 
ATOM   3254  N1   DA A 158      17.375 226.954-233.356 
ATOM   3255  C2   DA A 158      17.463 225.985-234.264 
ATOM   3256  N3   DA A 158      18.535 225.450-234.806 
ATOM   3257  C4   DA A 158      19.655 226.020-234.317 
ATOM   3258  P    DC A 159      22.652 223.333-239.463 
ATOM   3259  OP1  DC A 159      23.306 222.037-239.749 
ATOM   3260  OP2  DC A 159      23.478 224.540-239.686 
ATOM   3261  O5'  DC A 159      21.295 223.448-240.303 
ATOM   3262  C5'  DC A 159      20.086 222.889-239.756 
ATOM   3263  C4'  DC A 159      18.933 223.852-239.956 
ATOM   3264  O4'  DC A 159      18.809 224.805-238.863 
ATOM   3265  C3'  DC A 159      19.009 224.731-241.204 
ATOM   3266  O3'  DC A 159      17.698 224.897-241.731 
ATOM   3267  C2'  DC A 159      19.503 226.084-240.695 
ATOM   3268  C1'  DC A 159      18.674 226.105-239.415 
ATOM   3269  N1   DC A 159      19.154 227.089-238.405 
ATOM   3270  C2   DC A 159      18.201 227.724-237.613 
ATOM   3271  O2   DC A 159      17.007 227.447-237.778 
ATOM   3272  N3   DC A 159      18.619 228.626-236.687 
ATOM   3273  C4   DC A 159      19.921 228.898-236.539 
ATOM   3274  N4   DC A 159      20.278 229.784-235.622 
ATOM   3275  C5   DC A 159      20.917 228.256-237.344 
ATOM   3276  C6   DC A 159      20.480 227.359-238.264 
ATOM   3277  P    DA A 160      17.491 224.882-243.318 
ATOM   3278  OP1  DA A 160      17.389 223.484-243.792 
ATOM   3279  OP2  DA A 160      18.534 225.711-243.962 
ATOM   3280  O5'  DA A 160      16.070 225.604-243.458 
ATOM   3281  C5'  DA A 160      15.111 225.471-242.392 
ATOM   3282  C4'  DA A 160      14.466 226.812-242.105 
ATOM   3283  O4'  DA A 160      15.217 227.593-241.132 
ATOM   3284  C3'  DA A 160      14.325 227.752-243.302 
ATOM   3285  O3'  DA A 160      13.099 228.463-243.187 
ATOM   3286  C2'  DA A 160      15.478 228.745-243.153 
ATOM   3287  C1'  DA A 160      15.375 228.909-241.639 
ATOM   3288  N9   DA A 160      16.590 229.504-241.017 
ATOM   3289  C8   DA A 160      17.895 229.341-241.381 
ATOM   3290  N7   DA A 160      18.733 229.995-240.638 
ATOM   3291  C5   DA A 160      17.926 230.640-239.712 
ATOM   3292  C6   DA A 160      18.215 231.499-238.639 
ATOM   3293  N6   DA A 160      19.457 231.874-238.304 
ATOM   3294  N1   DA A 160      17.176 231.964-237.920 
ATOM   3295  C2   DA A 160      15.943 231.588-238.257 
ATOM   3296  N3   DA A 160      15.553 230.796-239.231 
ATOM   3297  C4   DA A 160      16.612 230.346-239.936 
ATOM   3298  P    DC A 161      12.231 228.731-244.506 
ATOM   3299  OP1  DC A 161      11.394 227.546-244.798 
ATOM   3300  OP2  DC A 161      13.117 229.186-245.599 
ATOM   3301  O5'  DC A 161      11.300 229.943-244.030 
ATOM   3302  C5'  DC A 161      10.939 230.042-242.639 
ATOM   3303  C4'  DC A 161      11.067 231.478-242.171 
ATOM   3304  O4'  DC A 161      12.406 231.789-241.692 
ATOM   3305  C3'  DC A 161      10.796 232.548-243.229 
ATOM   3306  O3'  DC A 161      10.131 233.645-242.614 
ATOM   3307  C2'  DC A 161      12.183 233.011-243.675 
ATOM   3308  C1'  DC A 161      12.825 233.005-242.292 
ATOM   3309  N1   DC A 161      14.314 233.017-242.323 
ATOM   3310  C2   DC A 161      14.980 233.710-241.316 
ATOM   3311  O2   DC A 161      14.314 234.281-240.445 
ATOM   3312  N3   DC A 161      16.337 233.733-241.327 
ATOM   3313  C4   DC A 161      17.023 233.100-242.288 
ATOM   3314  N4   DC A 161      18.346 233.152-242.255 
ATOM   3315  C5   DC A 161      16.358 232.382-243.334 
ATOM   3316  C6   DC A 161      15.001 232.371-243.306 
ATOM   3317  P    DA A 162       8.956 234.386-243.409 
ATOM   3318  OP1  DA A 162       7.687 233.648-243.221 
ATOM   3319  OP2  DA A 162       9.373 234.613-244.811 
ATOM   3320  O5'  DA A 162       8.885 235.785-242.637 
ATOM   3321  C5'  DA A 162       9.239 235.832-241.242 
ATOM   3322  C4'  DA A 162      10.109 237.043-240.969 
ATOM   3323  O4'  DA A 162      11.525 236.766-241.167 
ATOM   3324  C3'  DA A 162       9.846 238.264-241.850 
ATOM   3325  O3'  DA A 162      10.005 239.440-241.067 
ATOM   3326  C2'  DA A 162      10.953 238.227-242.903 
ATOM   3327  C1'  DA A 162      12.077 237.804-241.963 
ATOM   3328  N9   DA A 162      13.274 237.261-242.665 
ATOM   3329  C8   DA A 162      13.322 236.524-243.813 
ATOM   3330  N7   DA A 162      14.523 236.198-244.178 
ATOM   3331  C5   DA A 162      15.333 236.760-243.200 
ATOM   3332  C6   DA A 162      16.725 236.771-243.015 
ATOM   3333  N6   DA A 162      17.587 236.171-243.849 
ATOM   3334  N1   DA A 162      17.202 237.424-241.938 
ATOM   3335  C2   DA A 162      16.340 238.017-241.114 
ATOM   3336  N3   DA A 162      15.028 238.074-241.184 
ATOM   3337  C4   DA A 162      14.577 237.414-242.270 
ATOM   3338  P    DT A 163       8.995 240.662-241.288 
ATOM   3339  OP1  DT A 163       7.761 240.434-240.502 
ATOM   3340  OP2  DT A 163       8.807 240.895-242.737 
ATOM   3341  O5'  DT A 163       9.822 241.874-240.651 
ATOM   3342  C5'  DT A 163      10.738 241.605-239.573 
ATOM   3343  C4'  DT A 163      12.035 242.357-239.795 
ATOM   3344  O4'  DT A 163      12.987 241.600-240.595 
ATOM   3345  C3'  DT A 163      11.913 243.691-240.533 
ATOM   3346  O3'  DT A 163      12.845 244.611-239.977 
ATOM   3347  C2'  DT A 163      12.335 243.379-241.968 
ATOM   3348  C1'  DT A 163      13.491 242.449-241.615 
ATOM   3349  N1   DT A 163      13.940 241.594-242.749 
ATOM   3350  C2   DT A 163      15.281 241.305-242.821 
ATOM   3351  O2   DT A 163      16.094 241.715-242.009 
ATOM   3352  N3   DT A 163      15.662 240.511-243.886 
ATOM   3353  C4   DT A 163      14.831 239.995-244.860 
ATOM   3354  O4   DT A 163      15.287 239.296-245.766 
ATOM   3355  C5   DT A 163      13.441 240.353-244.698 
ATOM   3356  C7   DT A 163      12.469 239.833-245.716 
ATOM   3357  C6   DT A 163      13.044 241.124-243.673 
ATOM   3358  P    DT A 164      12.408 246.139-239.789 
ATOM   3359  OP1  DT A 164      11.664 246.289-238.518 
ATOM   3360  OP2  DT A 164      11.713 246.610-241.007 
ATOM   3361  O5'  DT A 164      13.831 246.862-239.669 
ATOM   3362  C5'  DT A 164      14.938 246.133-239.108 
ATOM   3363  C4'  DT A 164      16.185 246.368-239.937 
ATOM   3364  O4'  DT A 164      16.310 245.419-241.035 
ATOM   3365  C3'  DT A 164      16.285 247.733-240.617 
ATOM   3366  O3'  DT A 164      17.643 248.159-240.599 
ATOM   3367  C2'  DT A 164      15.876 247.474-242.067 
ATOM   3368  C1'  DT A 164      16.604 246.142-242.220 
ATOM   3369  N1   DT A 164      16.137 245.335-243.382 
ATOM   3370  C2   DT A 164      17.079 244.578-244.036 
ATOM   3371  O2   DT A 164      18.251 244.546-243.705 
ATOM   3372  N3   DT A 164      16.609 243.844-245.109 
ATOM   3373  C4   DT A 164      15.308 243.806-245.568 
ATOM   3374  O4   DT A 164      15.008 243.110-246.540 
ATOM   3375  C5   DT A 164      14.394 244.633-244.818 
ATOM   3376  C7   DT A 164      12.958 244.650-245.251 
ATOM   3377  C6   DT A 164      14.824 245.357-243.771 
ATOM   3378  P    DA A 165      17.969 249.701-240.325 
ATOM   3379  OP1  DA A 165      17.981 249.954-238.865 
ATOM   3380  OP2  DA A 165      17.057 250.550-241.122 
ATOM   3381  O5'  DA A 165      19.456 249.818-240.903 
ATOM   3382  C5'  DA A 165      20.313 248.662-240.863 
ATOM   3383  C4'  DA A 165      21.052 248.518-242.179 
ATOM   3384  O4'  DA A 165      20.300 247.742-243.156 
ATOM   3385  C3'  DA A 165      21.368 249.823-242.910 
ATOM   3386  O3'  DA A 165      22.642 249.704-243.534 
ATOM   3387  C2'  DA A 165      20.302 249.925-244.000 
ATOM   3388  C1'  DA A 165      20.303 248.449-244.387 
ATOM   3389  N9   DA A 165      19.101 248.032-245.161 
ATOM   3390  C8   DA A 165      17.817 248.484-245.045 
ATOM   3391  N7   DA A 165      16.988 247.924-245.869 
ATOM   3392  C5   DA A 165      17.776 247.033-246.584 
ATOM   3393  C6   DA A 165      17.483 246.129-247.618 
ATOM   3394  N6   DA A 165      16.256 245.965-248.134 
ATOM   3395  N1   DA A 165      18.501 245.396-248.105 
ATOM   3396  C2   DA A 165      19.717 245.562-247.589 
ATOM   3397  N3   DA A 165      20.109 246.371-246.629 
ATOM   3398  C4   DA A 165      19.071 247.093-246.159 
ATOM   3399  P    DT A 166      23.629 250.964-243.527 
ATOM   3400  OP1  DT A 166      24.376 251.003-242.250 
ATOM   3401  OP2  DT A 166      22.874 252.188-243.876 
ATOM   3402  O5'  DT A 166      24.625 250.590-244.723 
ATOM   3403  C5'  DT A 166      24.885 249.202-245.006 
ATOM   3404  C4'  DT A 166      24.851 248.964-246.503 
ATOM   3405  O4'  DT A 166      23.512 248.657-246.986 
ATOM   3406  C3'  DT A 166      25.298 250.138-247.374 
ATOM   3407  O3'  DT A 166      26.010 249.633-248.498 
ATOM   3408  C2'  DT A 166      23.997 250.771-247.867 
ATOM   3409  C1'  DT A 166      23.251 249.465-248.124 
ATOM   3410  N1   DT A 166      21.776 249.631-248.245 
ATOM   3411  C2   DT A 166      21.124 248.803-249.127 
ATOM   3412  O2   DT A 166      21.698 247.961-249.794 
ATOM   3413  N3   DT A 166      19.757 248.987-249.213 
ATOM   3414  C4   DT A 166      19.008 249.906-248.507 
ATOM   3415  O4   DT A 166      17.789 249.978-248.668 
ATOM   3416  C5   DT A 166      19.782 250.730-247.607 
ATOM   3417  C7   DT A 166      19.044 251.758-246.800 
ATOM   3418  C6   DT A 166      21.112 250.573-247.504 
ATOM   3419  P    DA A 167      27.303 250.421-249.014 
ATOM   3420  OP1  DA A 167      28.483 250.013-248.217 
ATOM   3421  OP2  DA A 167      27.017 251.872-249.054 
ATOM   3422  O5'  DA A 167      27.441 249.859-250.506 
ATOM   3423  C5'  DA A 167      26.984 248.524-250.793 
ATOM   3424  C4'  DA A 167      26.209 248.511-252.096 
ATOM   3425  O4'  DA A 167      24.794 248.792-251.902 
ATOM   3426  C3'  DA A 167      26.649 249.535-253.142 
ATOM   3427  O3'  DA A 167      26.535 248.950-254.434 
ATOM   3428  C2'  DA A 167      25.626 250.666-253.030 
ATOM   3429  C1'  DA A 167      24.400 249.778-252.844 
ATOM   3430  N9   DA A 167      23.217 250.497-252.294 
ATOM   3431  C8   DA A 167      23.192 251.524-251.394 
ATOM   3432  N7   DA A 167      21.998 251.943-251.110 
ATOM   3433  C5   DA A 167      21.168 251.136-251.877 
ATOM   3434  C6   DA A 167      19.773 251.080-252.023 
ATOM   3435  N6   DA A 167      18.927 251.890-251.371 
ATOM   3436  N1   DA A 167      19.275 250.158-252.868 
ATOM   3437  C2   DA A 167      20.120 249.355-253.514 
ATOM   3438  N3   DA A 167      21.434 249.315-253.458 
ATOM   3439  C4   DA A 167      21.906 250.248-252.605 
ATOM   3440  P    DG A 168      27.665 249.256-255.526 
ATOM   3441  OP1  DG A 168      28.809 248.338-255.327 
ATOM   3442  OP2  DG A 168      27.984 250.701-255.519 
ATOM   3443  O5'  DG A 168      26.904 248.881-256.882 
ATOM   3444  C5'  DG A 168      25.886 247.862-256.853 
ATOM   3445  C4'  DG A 168      24.683 248.307-257.660 
ATOM   3446  O4'  DG A 168      23.731 249.070-256.864 
ATOM   3447  C3'  DG A 168      24.980 249.219-258.851 
ATOM   3448  O3'  DG A 168      24.095 248.891-259.914 
ATOM   3449  C2'  DG A 168      24.645 250.625-258.355 
ATOM   3450  C1'  DG A 168      23.385 250.244-257.582 
ATOM   3451  N9   DG A 168      22.950 251.276-256.600 
ATOM   3452  C8   DG A 168      23.716 252.129-255.835 
ATOM   3453  N7   DG A 168      23.017 252.926-255.063 
ATOM   3454  C5   DG A 168      21.696 252.577-255.337 
ATOM   3455  C6   DG A 168      20.486 253.095-254.806 
ATOM   3456  O6   DG A 168      20.328 253.981-253.971 
ATOM   3457  N1   DG A 168      19.368 252.455-255.360 
ATOM   3458  C2   DG A 168      19.414 251.447-256.304 
ATOM   3459  N2   DG A 168      18.236 250.966-256.707 
ATOM   3460  N3   DG A 168      20.551 250.962-256.800 
ATOM   3461  C4   DG A 168      21.643 251.572-256.274 
ATOM   3462  P    DA A 169      24.652 248.890-261.416 
ATOM   3463  OP1  DA A 169      25.306 247.594-261.701 
ATOM   3464  OP2  DA A 169      25.477 250.098-261.638 
ATOM   3465  O5'  DA A 169      23.295 249.005-262.255 
ATOM   3466  C5'  DA A 169      22.086 248.446-261.708 
ATOM   3467  C4'  DA A 169      20.932 249.409-261.908 
ATOM   3468  O4'  DA A 169      20.809 250.362-260.815 
ATOM   3469  C3'  DA A 169      21.009 250.288-263.157 
ATOM   3470  O3'  DA A 169      19.698 250.455-263.683 
ATOM   3471  C2'  DA A 169      21.503 251.641-262.647 
ATOM   3472  C1'  DA A 169      20.673 251.662-261.367 
ATOM   3473  N9   DA A 169      21.153 252.646-260.358 
ATOM   3474  C8   DA A 169      22.436 253.029-260.089 
ATOM   3475  N7   DA A 169      22.534 253.913-259.146 
ATOM   3476  C5   DA A 169      21.220 254.135-258.758 
ATOM   3477  C6   DA A 169      20.647 254.974-257.788 
ATOM   3478  N6   DA A 169      21.363 255.783-256.994 
ATOM   3479  N1   DA A 169      19.307 254.951-257.663 
ATOM   3480  C2   DA A 169      18.601 254.144-258.454 
ATOM   3481  N3   DA A 169      19.023 253.322-259.390 
ATOM   3482  C4   DA A 169      20.367 253.364-259.495 
ATOM   3483  P    DT A 170      19.491 250.440-265.271 
ATOM   3484  OP1  DT A 170      19.389 249.041-265.744 
ATOM   3485  OP2  DT A 170      20.534 251.268-265.914 
ATOM   3486  O5'  DT A 170      18.069 251.161-265.410 
ATOM   3487  C5'  DT A 170      17.111 251.028-264.344 
ATOM   3488  C4'  DT A 170      16.466 252.369-264.057 
ATOM   3489  O4'  DT A 170      17.217 253.151-263.084 
ATOM   3490  C3'  DT A 170      16.324 253.309-265.254 
ATOM   3491  O3'  DT A 170      15.098 254.020-265.139 
ATOM   3492  C2'  DT A 170      17.477 254.302-265.105 
ATOM   3493  C1'  DT A 170      17.374 254.467-263.592 
ATOM   3494  N1   DT A 170      18.590 255.061-262.969 
ATOM   3495  C2   DT A 170      18.399 255.885-261.886 
ATOM   3496  O2   DT A 170      17.297 256.137-261.431 
ATOM   3497  N3   DT A 170      19.548 256.418-261.336 
ATOM   3498  C4   DT A 170      20.840 256.200-261.768 
ATOM   3499  O4   DT A 170      21.792 256.733-261.195 
ATOM   3500  C5   DT A 170      20.939 255.322-262.911 
ATOM   3501  C7   DT A 170      22.310 255.032-263.447 
ATOM   3502  C6   DT A 170      19.837 254.790-263.465 
ATOM   3503  P    DT A 171      14.230 254.288-266.458 
ATOM   3504  OP1  DT A 171      13.393 253.103-266.750 
ATOM   3505  OP2  DT A 171      15.117 254.743-267.551 
ATOM   3506  O5'  DT A 171      13.300 255.500-265.982 
ATOM   3507  C5'  DT A 171      12.938 255.599-264.591 
ATOM   3508  C4'  DT A 171      13.066 257.035-264.124 
ATOM   3509  O4'  DT A 171      14.406 257.346-263.645 
ATOM   3510  C3'  DT A 171      12.796 258.105-265.181 
ATOM   3511  O3'  DT A 171      12.130 259.202-264.566 
ATOM   3512  C2'  DT A 171      14.182 258.568-265.628 
ATOM   3513  C1'  DT A 171      14.825 258.562-264.244 
ATOM   3514  N1   DT A 171      16.314 258.574-264.275 
ATOM   3515  C2   DT A 171      16.956 259.262-263.274 
ATOM   3516  O2   DT A 171      16.362 259.847-262.386 
ATOM   3517  N3   DT A 171      18.336 259.251-263.336 
ATOM   3518  C4   DT A 171      19.107 258.624-264.293 
ATOM   3519  O4   DT A 171      20.337 258.684-264.244 
ATOM   3520  C5   DT A 171      18.344 257.928-265.302 
ATOM   3521  C7   DT A 171      19.106 257.218-266.382 
ATOM   3522  C6   DT A 171      17.001 257.922-265.266 
ATOM   3523  P    DA A 172      10.955 259.943-265.361 
ATOM   3524  OP1  DA A 172       9.687 259.205-265.173 
ATOM   3525  OP2  DA A 172      11.372 260.170-266.763 
ATOM   3526  O5'  DA A 172      10.884 261.342-264.590 
ATOM   3527  C5'  DA A 172      11.239 261.389-263.195 
ATOM   3528  C4'  DA A 172      12.109 262.600-262.921 
ATOM   3529  O4'  DA A 172      13.525 262.323-263.119 
ATOM   3530  C3'  DA A 172      11.845 263.821-263.802 
ATOM   3531  O3'  DA A 172      12.004 264.998-263.019 
ATOM   3532  C2'  DA A 172      12.952 263.785-264.855 
ATOM   3533  C1'  DA A 172      14.077 263.361-263.915 
ATOM   3534  N9   DA A 172      15.273 262.819-264.617 
ATOM   3535  C8   DA A 172      15.321 262.081-265.765 
ATOM   3536  N7   DA A 172      16.523 261.755-266.130 
ATOM   3537  C5   DA A 172      17.333 262.318-265.153 
ATOM   3538  C6   DA A 172      18.725 262.329-264.967 
ATOM   3539  N6   DA A 172      19.587 261.728-265.801 
ATOM   3540  N1   DA A 172      19.201 262.981-263.890 
ATOM   3541  C2   DA A 172      18.340 263.574-263.066 
ATOM   3542  N3   DA A 172      17.028 263.631-263.136 
ATOM   3543  C4   DA A 172      16.577 262.971-264.222 
ATOM   3544  P    DC A 173      10.994 266.219-263.240 
ATOM   3545  OP1  DC A 173       9.760 265.991-262.454 
ATOM   3546  OP2  DC A 173      10.807 266.452-264.689 
ATOM   3547  O5'  DC A 173      11.821 267.432-262.603 
ATOM   3548  C5'  DC A 173      12.738 267.162-261.525 
ATOM   3549  C4'  DC A 173      14.035 267.915-261.747 
ATOM   3550  O4'  DC A 173      14.986 267.157-262.547 
ATOM   3551  C3'  DC A 173      13.913 269.248-262.485 
ATOM   3552  O3'  DC A 173      14.844 270.168-261.930 
ATOM   3553  C2'  DC A 173      14.335 268.936-263.920 
ATOM   3554  C1'  DC A 173      15.490 268.006-263.567 
ATOM   3555  N1   DC A 173      15.940 267.151-264.701 
ATOM   3556  C2   DC A 173      17.296 266.850-264.789 
ATOM   3557  O2   DC A 173      18.064 267.299-263.930 
ATOM   3558  N3   DC A 173      17.727 266.072-265.816 
ATOM   3559  C4   DC A 173      16.863 265.605-266.726 
ATOM   3560  N4   DC A 173      17.331 264.851-267.709 
ATOM   3561  C5   DC A 173      15.464 265.904-266.654 
ATOM   3562  C6   DC A 173      15.054 266.683-265.621 
ATOM   3563  P    DT A 174      14.407 271.696-261.741 
ATOM   3564  OP1  DT A 174      13.664 271.846-260.471 
ATOM   3565  OP2  DT A 174      13.712 272.168-262.960 
ATOM   3566  O5'  DT A 174      15.830 272.419-261.621 
ATOM   3567  C5'  DT A 174      16.938 271.690-261.060 
ATOM   3568  C4'  DT A 174      18.185 271.925-261.889 
ATOM   3569  O4'  DT A 174      18.309 270.976-262.987 
ATOM   3570  C3'  DT A 174      18.285 273.290-262.569 
ATOM   3571  O3'  DT A 174      19.642 273.716-262.551 
ATOM   3572  C2'  DT A 174      17.876 273.031-264.019 
ATOM   3573  C1'  DT A 174      18.603 271.699-264.172 
ATOM   3574  N1   DT A 174      18.137 270.892-265.334 
ATOM   3575  C2   DT A 174      19.078 270.135-265.988 
ATOM   3576  O2   DT A 174      20.251 270.103-265.657 
ATOM   3577  N3   DT A 174      18.609 269.401-267.061 
ATOM   3578  C4   DT A 174      17.308 269.363-267.521 
ATOM   3579  O4   DT A 174      17.007 268.667-268.492 
ATOM   3580  C5   DT A 174      16.394 270.190-266.770 
ATOM   3581  C7   DT A 174      14.957 270.208-267.204 
ATOM   3582  C6   DT A 174      16.823 270.915-265.723 
ATOM   3583  P    DC A 175      19.968 275.258-262.277 
ATOM   3584  OP1  DC A 175      19.980 275.511-260.818 
ATOM   3585  OP2  DC A 175      19.057 276.108-263.075 
ATOM   3586  O5'  DC A 175      21.455 275.375-262.855 
ATOM   3587  C5'  DC A 175      22.312 274.219-262.815 
ATOM   3588  C4'  DC A 175      23.051 274.076-264.131 
ATOM   3589  O4'  DC A 175      22.300 273.299-265.108 
ATOM   3590  C3'  DC A 175      23.368 275.380-264.862 
ATOM   3591  O3'  DC A 175      24.641 275.261-265.486 
ATOM   3592  C2'  DC A 175      22.301 275.482-265.952 
ATOM   3593  C1'  DC A 175      22.302 274.006-266.339 
ATOM   3594  N1   DC A 175      21.101 273.589-267.113 
ATOM   3595  C2   DC A 175      21.266 272.614-268.094 
ATOM   3596  O2   DC A 175      22.393 272.139-268.278 
ATOM   3597  N3   DC A 175      20.183 272.221-268.811 
ATOM   3598  C4   DC A 175      18.979 272.760-268.581 
ATOM   3599  N4   DC A 175      17.954 272.342-269.308 
ATOM   3600  C5   DC A 175      18.787 273.765-267.578 
ATOM   3601  C6   DC A 175      19.882 274.144-266.872 
ATOM   3602  P    DA A 176      25.629 276.521-265.480 
ATOM   3603  OP1  DA A 176      26.375 276.560-264.202 
ATOM   3604  OP2  DA A 176      24.873 277.745-265.828 
ATOM   3605  O5'  DA A 176      26.625 276.147-266.675 
ATOM   3606  C5'  DA A 176      26.884 274.760-266.958 
ATOM   3607  C4'  DA A 176      26.851 274.521-268.455 
ATOM   3608  O4'  DA A 176      25.512 274.215-268.938 
ATOM   3609  C3'  DA A 176      27.297 275.695-269.326 
ATOM   3610  O3'  DA A 176      28.009 275.191-270.450 
ATOM   3611  C2'  DA A 176      25.996 276.328-269.819 
ATOM   3612  C1'  DA A 176      25.250 275.022-270.076 
ATOM   3613  N9   DA A 176      23.775 275.188-270.197 
ATOM   3614  C8   DA A 176      22.964 276.068-269.540 
ATOM   3615  N7   DA A 176      21.712 275.970-269.864 
ATOM   3616  C5   DA A 176      21.689 274.950-270.805 
ATOM   3617  C6   DA A 176      20.646 274.361-271.539 
ATOM   3618  N6   DA A 176      19.364 274.736-271.433 
ATOM   3619  N1   DA A 176      20.971 273.370-272.390 
ATOM   3620  C2   DA A 176      22.247 273.001-272.490 
ATOM   3621  N3   DA A 176      23.300 273.474-271.861 
ATOM   3622  C4   DA A 176      22.949 274.465-271.016 
ATOM   3623  P    DG A 177      29.303 275.978-270.966 
ATOM   3624  OP1  DG A 177      30.482 275.570-270.169 
ATOM   3625  OP2  DG A 177      29.017 277.429-271.006 
ATOM   3626  O5'  DG A 177      29.440 275.416-272.458 
ATOM   3627  C5'  DG A 177      28.984 274.081-272.745 
ATOM   3628  C4'  DG A 177      28.209 274.068-274.048 
ATOM   3629  O4'  DG A 177      26.793 274.349-273.854 
ATOM   3630  C3'  DG A 177      28.648 275.092-275.094 
ATOM   3631  O3'  DG A 177      28.535 274.507-276.386 
ATOM   3632  C2'  DG A 177      27.625 276.223-274.982 
ATOM   3633  C1'  DG A 177      26.399 275.335-274.796 
ATOM   3634  N9   DG A 177      25.217 276.054-274.247 
ATOM   3635  C8   DG A 177      25.171 277.091-273.340 
ATOM   3636  N7   DG A 177      23.959 277.505-273.061 
ATOM   3637  C5   DG A 177      23.143 276.684-273.839 
ATOM   3638  C6   DG A 177      21.729 276.655-273.963 
ATOM   3639  O6   DG A 177      20.893 277.359-273.402 
ATOM   3640  N1   DG A 177      21.315 275.663-274.863 
ATOM   3641  C2   DG A 177      22.156 274.811-275.552 
ATOM   3642  N2   DG A 177      21.564 273.933-276.364 
ATOM   3643  N3   DG A 177      23.482 274.839-275.434 
ATOM   3644  C4   DG A 177      23.900 275.796-274.566 
ATOM   3645  P    DA A 178      29.665 274.813-277.478 
ATOM   3646  OP1  DA A 178      30.809 273.895-277.279 
ATOM   3647  OP2  DA A 178      29.983 276.258-277.471 
ATOM   3648  O5'  DA A 178      28.903 274.438-278.835 
ATOM   3649  C5'  DA A 178      27.886 273.419-278.806 
ATOM   3650  C4'  DA A 178      26.682 273.864-279.613 
ATOM   3651  O4'  DA A 178      25.731 274.627-278.816 
ATOM   3652  C3'  DA A 178      26.980 274.776-280.803 
ATOM   3653  O3'  DA A 178      26.094 274.448-281.866 
ATOM   3654  C2'  DA A 178      26.644 276.183-280.307 
ATOM   3655  C1'  DA A 178      25.385 275.801-279.534 
ATOM   3656  N9   DA A 178      24.950 276.833-278.553 
ATOM   3657  C8   DA A 178      25.724 277.670-277.801 
ATOM   3658  N7   DA A 178      25.046 278.465-277.033 
ATOM   3659  C5   DA A 178      23.724 278.132-277.292 
ATOM   3660  C6   DA A 178      22.507 278.621-276.788 
ATOM   3661  N6   DA A 178      22.425 279.597-275.872 
ATOM   3662  N1   DA A 178      21.374 278.069-277.260 
ATOM   3663  C2   DA A 178      21.462 277.099-278.169 
ATOM   3664  N3   DA A 178      22.534 276.564-278.711 
ATOM   3665  C4   DA A 178      23.654 277.134-278.222 
ATOM   3666  P    DA A 179      26.651 274.447-283.368 
ATOM   3667  OP1  DA A 179      27.305 273.151-283.654 
ATOM   3668  OP2  DA A 179      27.477 275.655-283.590 
ATOM   3669  O5'  DA A 179      25.294 274.562-284.207 
ATOM   3670  C5'  DA A 179      24.085 274.003-283.660 
ATOM   3671  C4'  DA A 179      22.932 274.966-283.861 
ATOM   3672  O4'  DA A 179      22.808 275.919-282.767 
ATOM   3673  C3'  DA A 179      23.008 275.845-285.109 
ATOM   3674  O3'  DA A 179      21.697 276.012-285.635 
ATOM   3675  C2'  DA A 179      23.502 277.199-284.599 
ATOM   3676  C1'  DA A 179      22.673 277.219-283.319 
ATOM   3677  N9   DA A 179      23.153 278.203-282.310 
ATOM   3678  C8   DA A 179      24.436 278.586-282.041 
ATOM   3679  N7   DA A 179      24.534 279.471-281.098 
ATOM   3680  C5   DA A 179      23.219 279.692-280.710 
ATOM   3681  C6   DA A 179      22.646 280.531-279.740 
ATOM   3682  N6   DA A 179      23.362 281.340-278.946 
ATOM   3683  N1   DA A 179      21.306 280.508-279.615 
ATOM   3684  C2   DA A 179      20.601 279.702-280.406 
ATOM   3685  N3   DA A 179      21.022 278.879-281.342 
ATOM   3686  C4   DA A 179      22.367 278.921-281.447 
ATOM   3687  P    DG A 180      21.490 275.997-287.223 
ATOM   3688  OP1  DG A 180      21.388 274.598-287.696 
ATOM   3689  OP2  DG A 180      22.533 276.826-287.866 
ATOM   3690  O5'  DG A 180      20.069 276.718-287.362 
ATOM   3691  C5'  DG A 180      19.110 276.585-286.296 
ATOM   3692  C4'  DG A 180      18.465 277.927-286.009 
ATOM   3693  O4'  DG A 180      19.216 278.708-285.036 
ATOM   3694  C3'  DG A 180      18.324 278.867-287.206 
ATOM   3695  O3'  DG A 180      17.098 279.577-287.092 
ATOM   3696  C2'  DG A 180      19.477 279.859-287.057 
ATOM   3697  C1'  DG A 180      19.374 280.024-285.544 
ATOM   3698  N9   DG A 180      20.589 280.618-284.921 
ATOM   3699  C8   DG A 180      21.912 280.466-285.275 
ATOM   3700  N7   DG A 180      22.748 281.132-284.515 
ATOM   3701  C5   DG A 180      21.920 281.771-283.594 
ATOM   3702  C6   DG A 180      22.247 282.637-282.518 
ATOM   3703  O6   DG A 180      23.353 283.023-282.150 
ATOM   3704  N1   DG A 180      21.099 283.062-281.835 
ATOM   3705  C2   DG A 180      19.805 282.698-282.151 
ATOM   3706  N2   DG A 180      18.846 283.212-281.376 
ATOM   3707  N3   DG A 180      19.498 281.886-283.160 
ATOM   3708  C4   DG A 180      20.601 281.465-283.833 
ATOM   3709  P    DC A 181      16.230 279.845-288.410 
ATOM   3710  OP1  DC A 181      15.393 278.660-288.702 
ATOM   3711  OP2  DC A 181      17.116 280.300-289.504 
ATOM   3712  O5'  DC A 181      15.299 281.057-287.934 
ATOM   3713  C5'  DC A 181      14.938 281.156-286.544 
ATOM   3714  C4'  DC A 181      15.066 282.592-286.076 
ATOM   3715  O4'  DC A 181      16.405 282.903-285.597 
ATOM   3716  C3'  DC A 181      14.795 283.663-287.133 
ATOM   3717  O3'  DC A 181      14.130 284.759-286.518 
ATOM   3718  C2'  DC A 181      16.182 284.125-287.580 
ATOM   3719  C1'  DC A 181      16.824 284.120-286.196 
ATOM   3720  N1   DC A 181      18.313 284.131-286.227 
ATOM   3721  C2   DC A 181      18.979 284.824-285.220 
ATOM   3722  O2   DC A 181      18.313 285.396-284.349 
ATOM   3723  N3   DC A 181      20.336 284.847-285.231 
ATOM   3724  C4   DC A 181      21.022 284.214-286.192 
ATOM   3725  N4   DC A 181      22.345 284.266-286.159 
ATOM   3726  C5   DC A 181      20.357 283.496-287.238 
ATOM   3727  C6   DC A 181      19.000 283.485-287.210 
ATOM   3728  P    DA A 182      12.955 285.500-287.314 
ATOM   3729  OP1  DA A 182      11.686 284.762-287.125 
ATOM   3730  OP2  DA A 182      13.372 285.727-288.715 
ATOM   3731  O5'  DA A 182      12.884 286.899-286.542 
ATOM   3732  C5'  DA A 182      13.238 286.946-285.147 
ATOM   3733  C4'  DA A 182      14.108 288.157-284.873 
ATOM   3734  O4'  DA A 182      15.524 287.880-285.071 
ATOM   3735  C3'  DA A 182      13.845 289.378-285.755 
ATOM   3736  O3'  DA A 182      14.004 290.555-284.971 
ATOM   3737  C2'  DA A 182      14.952 289.342-286.807 
ATOM   3738  C1'  DA A 182      16.076 288.918-285.867 
ATOM   3739  N9   DA A 182      17.273 288.376-286.569 
ATOM   3740  C8   DA A 182      17.321 287.638-287.717 
ATOM   3741  N7   DA A 182      18.522 287.312-288.082 
ATOM   3742  C5   DA A 182      19.332 287.875-287.105 
ATOM   3743  C6   DA A 182      20.724 287.886-286.919 
ATOM   3744  N6   DA A 182      21.586 287.286-287.753 
ATOM   3745  N1   DA A 182      21.201 288.538-285.843 
ATOM   3746  C2   DA A 182      20.339 289.131-285.018 
ATOM   3747  N3   DA A 182      19.027 289.188-285.089 
ATOM   3748  C4   DA A 182      18.576 288.528-286.174 
ATOM   3749  P    DG A 183      12.994 291.776-285.192 
ATOM   3750  OP1  DG A 183      11.760 291.548-284.407 
ATOM   3751  OP2  DG A 183      12.806 292.009-286.641 
ATOM   3752  O5'  DG A 183      13.821 292.989-284.556 
ATOM   3753  C5'  DG A 183      14.737 292.719-283.477 
ATOM   3754  C4'  DG A 183      16.034 293.472-283.699 
ATOM   3755  O4'  DG A 183      16.986 292.714-284.500 
ATOM   3756  C3'  DG A 183      15.912 294.805-284.437 
ATOM   3757  O3'  DG A 183      16.844 295.725-283.882 
ATOM   3758  C2'  DG A 183      16.334 294.493-285.873 
ATOM   3759  C1'  DG A 183      17.490 293.563-285.519 
ATOM   3760  N9   DG A 183      17.939 292.708-286.653 
ATOM   3761  C8   DG A 183      17.196 292.148-287.669 
ATOM   3762  N7   DG A 183      17.901 291.442-288.520 
ATOM   3763  C5   DG A 183      19.205 291.542-288.033 
ATOM   3764  C6   DG A 183      20.411 290.986-288.531 
ATOM   3765  O6   DG A 183      20.583 290.280-289.521 
ATOM   3766  N1   DG A 183      21.506 291.338-287.730 
ATOM   3767  C2   DG A 183      21.442 292.124-286.595 
ATOM   3768  N2   DG A 183      22.601 292.344-285.968 
ATOM   3769  N3   DG A 183      20.310 292.644-286.128 
ATOM   3770  C4   DG A 183      19.238 292.313-286.894 
ATOM   3771  P    DA A 184      16.407 297.254-283.693 
ATOM   3772  OP1  DA A 184      15.663 297.404-282.423 
ATOM   3773  OP2  DA A 184      15.712 297.725-284.912 
ATOM   3774  O5'  DA A 184      17.830 297.976-283.573 
ATOM   3775  C5'  DA A 184      18.937 297.247-283.012 
ATOM   3776  C4'  DA A 184      20.184 297.482-283.841 
ATOM   3777  O4'  DA A 184      20.309 296.533-284.939 
ATOM   3778  C3'  DA A 184      20.284 298.848-284.521 
ATOM   3779  O3'  DA A 184      21.642 299.273-284.503 
ATOM   3780  C2'  DA A 184      19.875 298.588-285.971 
ATOM   3781  C1'  DA A 184      20.603 297.256-286.124 
ATOM   3782  N9   DA A 184      20.136 296.449-287.287 
ATOM   3783  C8   DA A 184      18.875 296.356-287.803 
ATOM   3784  N7   DA A 184      18.786 295.566-288.827 
ATOM   3785  C5   DA A 184      20.080 295.098-289.005 
ATOM   3786  C6   DA A 184      20.649 294.214-289.936 
ATOM   3787  N6   DA A 184      19.951 293.615-290.910 
ATOM   3788  N1   DA A 184      21.969 293.967-289.829 
ATOM   3789  C2   DA A 184      22.657 294.565-288.858 
ATOM   3790  N3   DA A 184      22.238 295.404-287.937 
ATOM   3791  C4   DA A 184      20.915 295.634-288.066 
ATOM   3792  P    DA A 185      21.968 300.815-284.229 
ATOM   3793  OP1  DA A 185      21.980 301.068-282.770 
ATOM   3794  OP2  DA A 185      21.056 301.665-285.027 
ATOM   3795  O5'  DA A 185      23.455 300.932-284.807 
ATOM   3796  C5'  DA A 185      24.312 299.776-284.768 
ATOM   3797  C4'  DA A 185      25.051 299.633-286.083 
ATOM   3798  O4'  DA A 185      24.299 298.856-287.060 
ATOM   3799  C3'  DA A 185      25.367 300.937-286.814 
ATOM   3800  O3'  DA A 185      26.641 300.818-287.438 
ATOM   3801  C2'  DA A 185      24.301 301.039-287.904 
ATOM   3802  C1'  DA A 185      24.302 299.563-288.291 
ATOM   3803  N9   DA A 185      23.100 299.146-289.065 
ATOM   3804  C8   DA A 185      21.816 299.599-288.949 
ATOM   3805  N7   DA A 185      20.987 299.038-289.773 
ATOM   3806  C5   DA A 185      21.775 298.148-290.489 
ATOM   3807  C6   DA A 185      21.482 297.243-291.523 
ATOM   3808  N6   DA A 185      20.255 297.079-292.038 
ATOM   3809  N1   DA A 185      22.500 296.510-292.010 
ATOM   3810  C2   DA A 185      23.716 296.676-291.494 
ATOM   3811  N3   DA A 185      24.108 297.485-290.533 
ATOM   3812  C4   DA A 185      23.070 298.207-290.063 
ATOM   3813  P    DC A 186      27.628 302.078-287.432 
ATOM   3814  OP1  DC A 186      28.375 302.117-286.154 
ATOM   3815  OP2  DC A 186      26.873 303.302-287.780 
ATOM   3816  O5'  DC A 186      28.624 301.704-288.627 
ATOM   3817  C5'  DC A 186      28.884 300.317-288.910 
ATOM   3818  C4'  DC A 186      28.850 300.078-290.408 
ATOM   3819  O4'  DC A 186      27.511 299.772-290.891 
ATOM   3820  C3'  DC A 186      29.297 301.252-291.278 
ATOM   3821  O3'  DC A 186      30.009 300.748-292.402 
ATOM   3822  C2'  DC A 186      27.996 301.885-291.771 
ATOM   3823  C1'  DC A 186      27.250 300.579-292.028 
ATOM   3824  N1   DC A 186      25.775 300.745-292.150 
ATOM   3825  C2   DC A 186      25.099 299.914-293.039 
ATOM   3826  O2   DC A 186      25.745 299.080-293.684 
ATOM   3827  N3   DC A 186      23.753 300.050-293.164 
ATOM   3828  C4   DC A 186      23.091 300.965-292.446 
ATOM   3829  N4   DC A 186      21.779 301.059-292.605 
ATOM   3830  C5   DC A 186      23.767 301.830-291.527 
ATOM   3831  C6   DC A 186      25.111 301.679-291.416 
ATOM   3832  P    DA A 187      31.302 301.535-292.918 
ATOM   3833  OP1  DA A 187      32.482 301.128-292.122 
ATOM   3834  OP2  DA A 187      31.016 302.986-292.958 
ATOM   3835  O5'  DA A 187      31.440 300.973-294.410 
ATOM   3836  C5'  DA A 187      30.983 299.638-294.698 
ATOM   3837  C4'  DA A 187      30.208 299.625-296.000 
ATOM   3838  O4'  DA A 187      28.793 299.906-295.806 
ATOM   3839  C3'  DA A 187      30.648 300.649-297.046 
ATOM   3840  O3'  DA A 187      30.534 300.065-298.338 
ATOM   3841  C2'  DA A 187      29.625 301.780-296.934 
ATOM   3842  C1'  DA A 187      28.399 300.892-296.749 
ATOM   3843  N9   DA A 187      27.216 301.611-296.199 
ATOM   3844  C8   DA A 187      27.191 302.638-295.299 
ATOM   3845  N7   DA A 187      25.997 303.058-295.015 
ATOM   3846  C5   DA A 187      25.167 302.250-295.781 
ATOM   3847  C6   DA A 187      23.772 302.194-295.927 
ATOM   3848  N6   DA A 187      22.926 303.004-295.275 
ATOM   3849  N1   DA A 187      23.274 301.272-296.772 
ATOM   3850  C2   DA A 187      24.119 300.469-297.418 
ATOM   3851  N3   DA A 187      25.433 300.429-297.362 
ATOM   3852  C4   DA A 187      25.905 301.362-296.510 
ATOM   3853  P    DG A 188      31.664 300.371-299.430 
ATOM   3854  OP1  DG A 188      32.808 299.452-299.232 
ATOM   3855  OP2  DG A 188      31.983 301.815-299.423 
ATOM   3856  O5'  DG A 188      30.903 299.995-300.787 
ATOM   3857  C5'  DG A 188      29.885 298.976-300.758 
ATOM   3858  C4'  DG A 188      28.682 299.421-301.565 
ATOM   3859  O4'  DG A 188      27.730 300.184-300.768 
ATOM   3860  C3'  DG A 188      28.979 300.333-302.755 
ATOM   3861  O3'  DG A 188      28.094 300.005-303.819 
ATOM   3862  C2'  DG A 188      28.644 301.740-302.259 
ATOM   3863  C1'  DG A 188      27.384 301.358-301.487 
ATOM   3864  N9   DG A 188      26.949 302.390-300.505 
ATOM   3865  C8   DG A 188      27.715 303.243-299.739 
ATOM   3866  N7   DG A 188      27.016 304.040-298.967 
ATOM   3867  C5   DG A 188      25.695 303.691-299.241 
ATOM   3868  C6   DG A 188      24.485 304.209-298.710 
ATOM   3869  O6   DG A 188      24.327 305.095-297.876 
ATOM   3870  N1   DG A 188      23.367 303.569-299.265 
ATOM   3871  C2   DG A 188      23.413 302.561-300.208 
ATOM   3872  N2   DG A 188      22.235 302.080-300.611 
ATOM   3873  N3   DG A 188      24.550 302.076-300.705 
ATOM   3874  C4   DG A 188      25.642 302.686-300.178 
ATOM   3875  P    DA A 189      28.651 300.004-305.320 
ATOM   3876  OP1  DA A 189      29.305 298.708-305.606 
ATOM   3877  OP2  DA A 189      29.476 301.212-305.542 
ATOM   3878  O5'  DA A 189      27.294 300.120-306.160 
ATOM   3879  C5'  DA A 189      26.085 299.560-305.613 
ATOM   3880  C4'  DA A 189      24.931 300.523-305.813 
ATOM   3881  O4'  DA A 189      24.808 301.476-304.719 
ATOM   3882  C3'  DA A 189      25.008 301.402-307.061 
ATOM   3883  O3'  DA A 189      23.697 301.569-307.587 
ATOM   3884  C2'  DA A 189      25.502 302.756-306.552 
ATOM   3885  C1'  DA A 189      24.672 302.777-305.271 
ATOM   3886  N9   DA A 189      25.152 303.760-304.262 
ATOM   3887  C8   DA A 189      26.435 304.143-303.993 
ATOM   3888  N7   DA A 189      26.533 305.028-303.050 
ATOM   3889  C5   DA A 189      25.219 305.249-302.662 
ATOM   3890  C6   DA A 189      24.646 306.088-301.692 
ATOM   3891  N6   DA A 189      25.362 306.897-300.898 
ATOM   3892  N1   DA A 189      23.306 306.065-301.567 
ATOM   3893  C2   DA A 189      22.600 305.259-302.358 
ATOM   3894  N3   DA A 189      23.022 304.436-303.294 
ATOM   3895  C4   DA A 189      24.366 304.478-303.399 
ATOM   3896  P    DG A 190      23.490 301.554-309.175 
ATOM   3897  OP1  DG A 190      23.388 300.156-309.648 
ATOM   3898  OP2  DG A 190      24.533 302.383-309.818 
ATOM   3899  O5'  DG A 190      22.068 302.275-309.315 
ATOM   3900  C5'  DG A 190      21.110 302.143-308.248 
ATOM   3901  C4'  DG A 190      20.465 303.484-307.962 
ATOM   3902  O4'  DG A 190      21.216 304.265-306.988 
ATOM   3903  C3'  DG A 190      20.323 304.424-309.159 
ATOM   3904  O3'  DG A 190      19.097 305.135-309.044 
ATOM   3905  C2'  DG A 190      21.476 305.416-309.009 
ATOM   3906  C1'  DG A 190      21.373 305.581-307.496 
ATOM   3907  N9   DG A 190      22.589 306.175-306.873 
ATOM   3908  C8   DG A 190      23.912 306.023-307.227 
ATOM   3909  N7   DG A 190      24.747 306.689-306.467 
ATOM   3910  C5   DG A 190      23.919 307.329-305.546 
ATOM   3911  C6   DG A 190      24.247 308.194-304.470 
ATOM   3912  O6   DG A 190      25.353 308.580-304.102 
ATOM   3913  N1   DG A 190      23.099 308.619-303.788 
ATOM   3914  C2   DG A 190      21.804 308.255-304.103 
ATOM   3915  N2   DG A 190      20.845 308.769-303.328 
ATOM   3916  N3   DG A 190      21.498 307.443-305.113 
ATOM   3917  C4   DG A 190      22.601 307.022-305.785 
ATOM   3918  P    DT A 191      18.229 305.402-310.362 
ATOM   3919  OP1  DT A 191      17.392 304.217-310.654 
ATOM   3920  OP2  DT A 191      19.116 305.857-311.456 
ATOM   3921  O5'  DT A 191      17.299 306.614-309.886 
ATOM   3922  C5'  DT A 191      16.937 306.713-308.496 
ATOM   3923  C4'  DT A 191      17.065 308.150-308.028 
ATOM   3924  O4'  DT A 191      18.405 308.460-307.549 
ATOM   3925  C3'  DT A 191      16.795 309.220-309.085 
ATOM   3926  O3'  DT A 191      16.129 310.316-308.470 
ATOM   3927  C2'  DT A 191      18.181 309.682-309.532 
ATOM   3928  C1'  DT A 191      18.824 309.677-308.148 
ATOM   3929  N1   DT A 191      20.313 309.688-308.180 
ATOM   3930  C2   DT A 191      20.955 310.376-307.179 
ATOM   3931  O2   DT A 191      20.361 310.961-306.290 
ATOM   3932  N3   DT A 191      22.335 310.365-307.241 
ATOM   3933  C4   DT A 191      23.106 309.738-308.198 
ATOM   3934  O4   DT A 191      24.336 309.799-308.149 
ATOM   3935  C5   DT A 191      22.343 309.042-309.206 
ATOM   3936  C7   DT A 191      23.105 308.332-310.287 
ATOM   3937  C6   DT A 191      21.000 309.036-309.171 
ATOM   3938  P    DG A 192      14.954 311.057-309.266 
ATOM   3939  OP1  DG A 192      13.686 310.319-309.077 
ATOM   3940  OP2  DG A 192      15.371 311.284-310.667 
ATOM   3941  O5'  DG A 192      14.883 312.456-308.494 
ATOM   3942  C5'  DG A 192      15.238 312.503-307.099 
ATOM   3943  C4'  DG A 192      16.108 313.714-306.825 
ATOM   3944  O4'  DG A 192      17.524 313.438-307.023 
ATOM   3945  C3'  DG A 192      15.844 314.935-307.707 
ATOM   3946  O3'  DG A 192      16.003 316.112-306.923 
ATOM   3947  C2'  DG A 192      16.951 314.899-308.760 
ATOM   3948  C1'  DG A 192      18.076 314.475-307.819 
ATOM   3949  N9   DG A 192      19.272 313.933-308.521 
ATOM   3950  C8   DG A 192      19.340 313.188-309.679 
ATOM   3951  N7   DG A 192      20.559 312.866-310.035 
ATOM   3952  C5   DG A 192      21.356 313.438-309.045 
ATOM   3953  C6   DG A 192      22.766 313.429-308.888 
ATOM   3954  O6   DG A 192      23.617 312.905-309.603 
ATOM   3955  N1   DG A 192      23.159 314.133-307.741 
ATOM   3956  C2   DG A 192      22.300 314.762-306.861 
ATOM   3957  N2   DG A 192      22.872 315.380-305.825 
ATOM   3958  N3   DG A 192      20.977 314.769-307.008 
ATOM   3959  C4   DG A 192      20.581 314.091-308.116 
ATOM   3960  P    DA A 193      14.993 317.334-307.144 
ATOM   3961  OP1  DA A 193      13.759 317.105-306.359 
ATOM   3962  OP2  DA A 193      14.806 317.567-308.593 
ATOM   3963  O5'  DA A 193      15.820 318.546-306.508 
ATOM   3964  C5'  DA A 193      16.737 318.276-305.430 
ATOM   3965  C4'  DA A 193      18.034 319.029-305.652 
ATOM   3966  O4'  DA A 193      18.985 318.271-306.452 
ATOM   3967  C3'  DA A 193      17.912 320.362-306.389 
ATOM   3968  O3'  DA A 193      18.843 321.282-305.834 
ATOM   3969  C2'  DA A 193      18.334 320.051-307.825 
ATOM   3970  C1'  DA A 193      19.489 319.120-307.471 
ATOM   3971  N9   DA A 193      19.939 318.265-308.606 
ATOM   3972  C8   DA A 193      19.187 317.718-309.605 
ATOM   3973  N7   DA A 193      19.873 317.017-310.454 
ATOM   3974  C5   DA A 193      21.176 317.104-309.984 
ATOM   3975  C6   DA A 193      22.389 316.570-310.450 
ATOM   3976  N6   DA A 193      22.488 315.804-311.546 
ATOM   3977  N1   DA A 193      23.501 316.853-309.746 
ATOM   3978  C2   DA A 193      23.396 317.614-308.657 
ATOM   3979  N3   DA A 193      22.325 318.165-308.130 
ATOM   3980  C4   DA A 193      21.226 317.867-308.853 
ATOM   3981  P    DT A 194      18.406 322.811-305.646 
ATOM   3982  OP1  DT A 194      17.663 322.961-304.375 
ATOM   3983  OP2  DT A 194      17.711 323.282-306.864 
ATOM   3984  O5'  DT A 194      19.829 323.533-305.525 
ATOM   3985  C5'  DT A 194      20.937 322.804-304.964 
ATOM   3986  C4'  DT A 194      22.184 323.039-305.794 
ATOM   3987  O4'  DT A 194      22.308 322.090-306.892 
ATOM   3988  C3'  DT A 194      22.284 324.405-306.473 
ATOM   3989  O3'  DT A 194      23.641 324.830-306.455 
ATOM   3990  C2'  DT A 194      21.875 324.145-307.924 
ATOM   3991  C1'  DT A 194      22.602 322.814-308.077 
ATOM   3992  N1   DT A 194      22.136 322.006-309.239 
ATOM   3993  C2   DT A 194      23.077 321.250-309.893 
ATOM   3994  O2   DT A 194      24.250 321.218-309.562 
ATOM   3995  N3   DT A 194      22.608 320.515-310.966 
ATOM   3996  C4   DT A 194      21.307 320.477-311.425 
ATOM   3997  O4   DT A 194      21.006 319.781-312.397 
ATOM   3998  C5   DT A 194      20.393 321.305-310.674 
ATOM   3999  C7   DT A 194      18.956 321.322-311.108 
ATOM   4000  C6   DT A 194      20.822 322.029-309.627 
ATOM   4001  P    DG A 195      23.967 326.373-306.181 
ATOM   4002  OP1  DG A 195      23.979 326.625-304.722 
ATOM   4003  OP2  DG A 195      23.056 327.222-306.979 
ATOM   4004  O5'  DG A 195      25.454 326.490-306.760 
ATOM   4005  C5'  DG A 195      26.311 325.333-306.720 
ATOM   4006  C4'  DG A 195      27.050 325.190-308.035 
ATOM   4007  O4'  DG A 195      26.299 324.413-309.012 
ATOM   4008  C3'  DG A 195      27.367 326.494-308.766 
ATOM   4009  O3'  DG A 195      28.640 326.375-309.390 
ATOM   4010  C2'  DG A 195      26.300 326.596-309.856 
ATOM   4011  C1'  DG A 195      26.301 325.120-310.243 
ATOM   4012  N9   DG A 195      25.100 324.704-311.018 
ATOM   4013  C8   DG A 195      23.800 325.148-310.915 
ATOM   4014  N7   DG A 195      22.970 324.573-311.752 
ATOM   4015  C5   DG A 195      23.778 323.685-312.461 
ATOM   4016  C6   DG A 195      23.448 322.782-313.504 
ATOM   4017  O6   DG A 195      22.356 322.575-314.026 
ATOM   4018  N1   DG A 195      24.574 322.068-313.940 
ATOM   4019  C2   DG A 195      25.851 322.209-313.433 
ATOM   4020  N2   DG A 195      26.789 321.436-313.984 
ATOM   4021  N3   DG A 195      26.160 323.057-312.453 
ATOM   4022  C4   DG A 195      25.080 323.757-312.020 
ATOM   4023  P    DA A 196      29.628 327.636-309.384 
ATOM   4024  OP1  DA A 196      30.374 327.675-308.107 
ATOM   4025  OP2  DA A 196      28.872 328.859-309.732 
ATOM   4026  O5'  DA A 196      30.624 327.261-310.579 
ATOM   4027  C5'  DA A 196      30.883 325.874-310.862 
ATOM   4028  C4'  DA A 196      30.850 325.635-312.360 
ATOM   4029  O4'  DA A 196      29.511 325.329-312.843 
ATOM   4030  C3'  DA A 196      31.296 326.809-313.230 
ATOM   4031  O3'  DA A 196      32.008 326.305-314.354 
ATOM   4032  C2'  DA A 196      29.995 327.443-313.723 
ATOM   4033  C1'  DA A 196      29.249 326.136-313.981 
ATOM   4034  N9   DA A 196      27.774 326.302-314.102 
ATOM   4035  C8   DA A 196      26.963 327.182-313.445 
ATOM   4036  N7   DA A 196      25.711 327.084-313.768 
ATOM   4037  C5   DA A 196      25.688 326.064-314.709 
ATOM   4038  C6   DA A 196      24.645 325.475-315.443 
ATOM   4039  N6   DA A 196      23.363 325.850-315.337 
ATOM   4040  N1   DA A 196      24.970 324.484-316.294 
ATOM   4041  C2   DA A 196      26.246 324.115-316.395 
ATOM   4042  N3   DA A 196      27.299 324.588-315.765 
ATOM   4043  C4   DA A 196      26.948 325.579-314.920 
ATOM   4044  P    DA A 197      33.302 327.092-314.870 
ATOM   4045  OP1  DA A 197      34.481 326.685-314.074 
ATOM   4046  OP2  DA A 197      33.016 328.544-314.911 
ATOM   4047  O5'  DA A 197      33.439 326.531-316.362 
ATOM   4048  C5'  DA A 197      32.983 325.195-316.650 
ATOM   4049  C4'  DA A 197      32.208 325.182-317.952 
ATOM   4050  O4'  DA A 197      30.792 325.463-317.758 
ATOM   4051  C3'  DA A 197      32.647 326.206-318.999 
ATOM   4052  O3'  DA A 197      32.534 325.622-320.290 
ATOM   4053  C2'  DA A 197      31.624 327.337-318.886 
ATOM   4054  C1'  DA A 197      30.398 326.449-318.701 
ATOM   4055  N9   DA A 197      29.216 327.168-318.151 
ATOM   4056  C8   DA A 197      29.191 328.195-317.251 
ATOM   4057  N7   DA A 197      27.996 328.615-316.967 
ATOM   4058  C5   DA A 197      27.167 327.807-317.734 
ATOM   4059  C6   DA A 197      25.771 327.752-317.879 
ATOM   4060  N6   DA A 197      24.925 328.561-317.227 
ATOM   4061  N1   DA A 197      25.274 326.829-318.725 
ATOM   4062  C2   DA A 197      26.119 326.026-319.370 
ATOM   4063  N3   DA A 197      27.432 325.986-319.314 
ATOM   4064  C4   DA A 197      27.905 326.919-318.462 
ATOM   4065  P    DC A 198      33.664 325.928-321.382 
ATOM   4066  OP1  DC A 198      34.808 325.009-321.184 
ATOM   4067  OP2  DC A 198      33.982 327.372-321.375 
ATOM   4068  O5'  DC A 198      32.902 325.552-322.739 
ATOM   4069  C5'  DC A 198      31.885 324.533-322.710 
ATOM   4070  C4'  DC A 198      30.681 324.979-323.517 
ATOM   4071  O4'  DC A 198      29.730 325.741-322.720 
ATOM   4072  C3'  DC A 198      30.979 325.890-324.707 
ATOM   4073  O3'  DC A 198      30.093 325.562-325.771 
ATOM   4074  C2'  DC A 198      30.643 327.297-324.212 
ATOM   4075  C1'  DC A 198      29.384 326.915-323.439 
ATOM   4076  N1   DC A 198      28.949 327.947-322.457 
ATOM   4077  C2   DC A 198      27.581 328.111-322.251 
ATOM   4078  O2   DC A 198      26.793 327.400-322.885 
ATOM   4079  N3   DC A 198      27.163 329.047-321.360 
ATOM   4080  C4   DC A 198      28.050 329.798-320.693 
ATOM   4081  N4   DC A 198      27.592 330.697-319.835 
ATOM   4082  C5   DC A 198      29.460 329.646-320.891 
ATOM   4083  C6   DC A 198      29.857 328.705-321.786 
ATOM   4084  P    DA A 199      30.650 325.561-327.272 
ATOM   4085  OP1  DA A 199      31.304 324.265-327.558 
ATOM   4086  OP2  DA A 199      31.476 326.769-327.495 
ATOM   4087  O5'  DA A 199      29.293 325.677-328.112 
ATOM   4088  C5'  DA A 199      28.084 325.117-327.565 
ATOM   4089  C4'  DA A 199      26.931 326.080-327.765 
ATOM   4090  O4'  DA A 199      26.807 327.033-326.671 
ATOM   4091  C3'  DA A 199      27.007 326.959-329.013 
ATOM   4092  O3'  DA A 199      25.696 327.126-329.540 
ATOM   4093  C2'  DA A 199      27.501 328.313-328.504 
ATOM   4094  C1'  DA A 199      26.672 328.334-327.224 
ATOM   4095  N9   DA A 199      27.152 329.318-326.214 
ATOM   4096  C8   DA A 199      28.435 329.700-325.946 
ATOM   4097  N7   DA A 199      28.533 330.585-325.002 
ATOM   4098  C5   DA A 199      27.218 330.807-324.615 
ATOM   4099  C6   DA A 199      26.645 331.645-323.644 
ATOM   4100  N6   DA A 199      27.361 332.454-322.851 
ATOM   4101  N1   DA A 199      25.305 331.622-323.519 
ATOM   4102  C2   DA A 199      24.600 330.816-324.310 
ATOM   4103  N3   DA A 199      25.021 329.993-325.246 
ATOM   4104  C4   DA A 199      26.366 330.036-325.352 
ATOM   4105  P    DA A 200      25.489 327.111-331.127 
ATOM   4106  OP1  DA A 200      25.387 325.713-331.600 
ATOM   4107  OP2  DA A 200      26.532 327.940-331.771 
ATOM   4108  O5'  DA A 200      24.068 327.832-331.267 
ATOM   4109  C5'  DA A 200      23.109 327.700-330.200 
ATOM   4110  C4'  DA A 200      22.464 329.041-329.914 
ATOM   4111  O4'  DA A 200      23.215 329.822-328.941 
ATOM   4112  C3'  DA A 200      22.323 329.981-331.111 
ATOM   4113  O3'  DA A 200      21.097 330.692-330.996 
ATOM   4114  C2'  DA A 200      23.476 330.973-330.962 
ATOM   4115  C1'  DA A 200      23.373 331.138-329.448 
ATOM   4116  N9   DA A 200      24.588 331.732-328.825 
ATOM   4117  C8   DA A 200      25.893 331.569-329.190 
ATOM   4118  N7   DA A 200      26.731 332.224-328.447 
ATOM   4119  C5   DA A 200      25.924 332.869-327.520 
ATOM   4120  C6   DA A 200      26.213 333.728-326.448 
ATOM   4121  N6   DA A 200      27.455 334.102-326.113 
ATOM   4122  N1   DA A 200      25.174 334.192-325.728 
ATOM   4123  C2   DA A 200      23.941 333.817-326.066 
ATOM   4124  N3   DA A 200      23.551 333.025-327.040 
ATOM   4125  C4   DA A 200      24.610 332.574-327.745 
ATOM   4126  P    DC A 201      20.229 330.959-332.315 
ATOM   4127  OP1  DC A 201      19.392 329.774-332.607 
ATOM   4128  OP2  DC A 201      21.115 331.414-333.408 
ATOM   4129  O5'  DC A 201      19.298 332.172-331.838 
ATOM   4130  C5'  DC A 201      18.937 332.270-330.448 
ATOM   4131  C4'  DC A 201      19.065 333.707-329.980 
ATOM   4132  O4'  DC A 201      20.404 334.017-329.501 
ATOM   4133  C3'  DC A 201      18.794 334.777-331.037 
ATOM   4134  O3'  DC A 201      18.129 335.873-330.422 
ATOM   4135  C2'  DC A 201      20.181 335.240-331.484 
ATOM   4136  C1'  DC A 201      20.823 335.234-330.101 
ATOM   4137  N1   DC A 201      22.312 335.245-330.132 
ATOM   4138  C2   DC A 201      22.978 335.938-329.124 
ATOM   4139  O2   DC A 201      22.312 336.510-328.253 
ATOM   4140  N3   DC A 201      24.335 335.961-329.135 
ATOM   4141  C4   DC A 201      25.021 335.329-330.097 
ATOM   4142  N4   DC A 201      26.344 335.381-330.063 
ATOM   4143  C5   DC A 201      24.356 334.611-331.142 
ATOM   4144  C6   DC A 201      22.999 334.600-331.114 
ATOM   4145  P    DT A 202      16.954 336.614-331.218 
ATOM   4146  OP1  DT A 202      15.685 335.876-331.029 
ATOM   4147  OP2  DT A 202      17.371 336.841-332.619 
ATOM   4148  O5'  DT A 202      16.883 338.013-330.446 
ATOM   4149  C5'  DT A 202      17.237 338.060-329.051 
ATOM   4150  C4'  DT A 202      18.107 339.272-328.777 
ATOM   4151  O4'  DT A 202      19.523 338.995-328.975 
ATOM   4152  C3'  DT A 202      17.844 340.492-329.659 
ATOM   4153  O3'  DT A 202      18.003 341.669-328.875 
ATOM   4154  C2'  DT A 202      18.951 340.456-330.712 
ATOM   4155  C1'  DT A 202      20.075 340.032-329.771 
ATOM   4156  N1   DT A 202      21.272 339.490-330.473 
ATOM   4157  C2   DT A 202      22.498 339.754-329.913 
ATOM   4158  O2   DT A 202      22.634 340.399-328.888 
ATOM   4159  N3   DT A 202      23.584 339.235-330.593 
ATOM   4160  C4   DT A 202      23.544 338.495-331.756 
ATOM   4161  O4   DT A 202      24.586 338.084-332.273 
ATOM   4162  C5   DT A 202      22.213 338.271-332.267 
ATOM   4163  C7   DT A 202      22.080 337.473-333.531 
ATOM   4164  C6   DT A 202      21.140 338.763-331.627 
ATOM   4165  P    DT A 203      16.993 342.891-329.096 
ATOM   4166  OP1  DT A 203      15.759 342.662-328.311 
ATOM   4167  OP2  DT A 203      16.805 343.124-330.546 
ATOM   4168  O5'  DT A 203      17.820 344.103-328.460 
ATOM   4169  C5'  DT A 203      18.736 343.834-327.382 
ATOM   4170  C4'  DT A 203      20.033 344.586-327.604 
ATOM   4171  O4'  DT A 203      20.985 343.828-328.404 
ATOM   4172  C3'  DT A 203      19.911 345.919-328.341 
ATOM   4173  O3'  DT A 203      20.843 346.839-327.786 
ATOM   4174  C2'  DT A 203      20.333 345.608-329.777 
ATOM   4175  C1'  DT A 203      21.489 344.677-329.423 
ATOM   4176  N1   DT A 203      21.938 343.822-330.558 
ATOM   4177  C2   DT A 203      23.279 343.534-330.630 
ATOM   4178  O2   DT A 203      24.092 343.943-329.818 
ATOM   4179  N3   DT A 203      23.660 342.740-331.695 
ATOM   4180  C4   DT A 203      22.829 342.224-332.668 
ATOM   4181  O4   DT A 203      23.285 341.524-333.575 
ATOM   4182  C5   DT A 203      21.439 342.582-332.507 
ATOM   4183  C7   DT A 203      20.467 342.062-333.524 
ATOM   4184  C6   DT A 203      21.042 343.353-331.481 
ATOM   4185  P    DC A 204      20.406 348.368-327.598 
ATOM   4186  OP1  DC A 204      19.662 348.518-326.327 
ATOM   4187  OP2  DC A 204      19.711 348.839-328.816 
ATOM   4188  O5'  DC A 204      21.829 349.090-327.477 
ATOM   4189  C5'  DC A 204      22.936 348.362-326.916 
ATOM   4190  C4'  DC A 204      24.183 348.596-327.746 
ATOM   4191  O4'  DC A 204      24.308 347.647-328.844 
ATOM   4192  C3'  DC A 204      24.283 349.962-328.425 
ATOM   4193  O3'  DC A 204      25.641 350.387-328.407 
ATOM   4194  C2'  DC A 204      23.874 349.703-329.876 
ATOM   4195  C1'  DC A 204      24.602 348.371-330.029 
ATOM   4196  N1   DC A 204      24.135 347.563-331.191 
ATOM   4197  C2   DC A 204      25.078 346.791-331.865 
ATOM   4198  O2   DC A 204      26.250 346.806-331.474 
ATOM   4199  N3   DC A 204      24.672 346.049-332.927 
ATOM   4200  C4   DC A 204      23.392 346.060-333.319 
ATOM   4201  N4   DC A 204      23.046 345.319-334.360 
ATOM   4202  C5   DC A 204      22.407 346.848-332.639 
ATOM   4203  C6   DC A 204      22.832 347.583-331.581 
ATOM   4204  P    DA A 205      25.967 351.930-328.133 
ATOM   4205  OP1  DA A 205      25.979 352.182-326.674 
ATOM   4206  OP2  DA A 205      25.055 352.779-328.931 
ATOM   4207  O5'  DA A 205      27.454 352.047-328.712 
ATOM   4208  C5'  DA A 205      28.311 350.890-328.672 
ATOM   4209  C4'  DA A 205      29.050 350.747-329.987 
ATOM   4210  O4'  DA A 205      28.298 349.970-330.964 
ATOM   4211  C3'  DA A 205      29.366 352.052-330.718 
ATOM   4212  O3'  DA A 205      30.640 351.932-331.342 
ATOM   4213  C2'  DA A 205      28.300 352.153-331.808 
ATOM   4214  C1'  DA A 205      28.301 350.677-332.195 
ATOM   4215  N9   DA A 205      27.099 350.261-332.970 
ATOM   4216  C8   DA A 205      25.815 350.713-332.854 
ATOM   4217  N7   DA A 205      24.986 350.152-333.678 
ATOM   4218  C5   DA A 205      25.774 349.262-334.393 
ATOM   4219  C6   DA A 205      25.481 348.357-335.427 
ATOM   4220  N6   DA A 205      24.254 348.194-335.943 
ATOM   4221  N1   DA A 205      26.499 347.624-335.914 
ATOM   4222  C2   DA A 205      27.715 347.790-335.398 
ATOM   4223  N3   DA A 205      28.107 348.599-334.437 
ATOM   4224  C4   DA A 205      27.069 349.321-333.968 
ATOM   4225  P    DT A 206      31.627 353.193-331.336 
ATOM   4226  OP1  DT A 206      32.374 353.232-330.059 
ATOM   4227  OP2  DT A 206      30.872 354.416-331.684 
ATOM   4228  O5'  DT A 206      32.623 352.818-332.532 
ATOM   4229  C5'  DT A 206      32.883 351.431-332.815 
ATOM   4230  C4'  DT A 206      32.849 351.192-334.312 
ATOM   4231  O4'  DT A 206      31.510 350.886-334.795 
ATOM   4232  C3'  DT A 206      33.296 352.366-335.183 
ATOM   4233  O3'  DT A 206      34.008 351.862-336.306 
ATOM   4234  C2'  DT A 206      31.995 353.000-335.675 
ATOM   4235  C1'  DT A 206      31.249 351.693-335.933 
ATOM   4236  N1   DT A 206      29.774 351.859-336.054 
ATOM   4237  C2   DT A 206      29.122 351.031-336.935 
ATOM   4238  O2   DT A 206      29.696 350.189-337.602 
ATOM   4239  N3   DT A 206      27.755 351.215-337.021 
ATOM   4240  C4   DT A 206      27.006 352.135-336.316 
ATOM   4241  O4   DT A 206      25.787 352.207-336.477 
ATOM   4242  C5   DT A 206      27.780 352.958-335.416 
ATOM   4243  C7   DT A 206      27.042 353.986-334.609 
ATOM   4244  C6   DT A 206      29.110 352.801-335.313 
ATOM   4245  P    DC A 207      35.301 352.650-336.823 
ATOM   4246  OP1  DC A 207      36.481 352.242-336.026 
ATOM   4247  OP2  DC A 207      35.015 354.101-336.863 
ATOM   4248  O5'  DC A 207      35.439 352.088-338.314 
ATOM   4249  C5'  DC A 207      34.982 350.753-338.602 
ATOM   4250  C4'  DC A 207      34.207 350.739-339.904 
ATOM   4251  O4'  DC A 207      32.792 351.021-339.710 
ATOM   4252  C3'  DC A 207      34.647 351.763-340.951 
ATOM   4253  O3'  DC A 207      34.533 351.179-342.242 
ATOM   4254  C2'  DC A 207      33.624 352.894-340.839 
ATOM   4255  C1'  DC A 207      32.398 352.006-340.653 
ATOM   4256  N1   DC A 207      31.215 352.725-340.103 
ATOM   4257  C2   DC A 207      29.953 352.329-340.539 
ATOM   4258  O2   DC A 207      29.868 351.406-341.356 
ATOM   4259  N3   DC A 207      28.863 352.973-340.050 
ATOM   4260  C4   DC A 207      28.998 353.969-339.166 
ATOM   4261  N4   DC A 207      27.903 354.566-338.718 
ATOM   4262  C5   DC A 207      30.286 354.393-338.705 
ATOM   4263  C6   DC A 207      31.364 353.737-339.206 
ATOM   4264  P    DA A 208      35.663 351.485-343.334 
ATOM   4265  OP1  DA A 208      36.807 350.566-343.136 
ATOM   4266  OP2  DA A 208      35.982 352.929-343.327 
ATOM   4267  O5'  DA A 208      34.902 351.110-344.691 
ATOM   4268  C5'  DA A 208      33.884 350.090-344.662 
ATOM   4269  C4'  DA A 208      32.681 350.536-345.469 
ATOM   4270  O4'  DA A 208      31.729 351.298-344.672 
ATOM   4271  C3'  DA A 208      32.978 351.447-346.659 
ATOM   4272  O3'  DA A 208      32.093 351.119-347.723 
ATOM   4273  C2'  DA A 208      32.643 352.854-346.164 
ATOM   4274  C1'  DA A 208      31.383 352.473-345.391 
ATOM   4275  N9   DA A 208      30.948 353.504-344.409 
ATOM   4276  C8   DA A 208      31.723 354.341-343.658 
ATOM   4277  N7   DA A 208      31.044 355.137-342.889 
ATOM   4278  C5   DA A 208      29.722 354.803-343.149 
ATOM   4279  C6   DA A 208      28.506 355.292-342.644 
ATOM   4280  N6   DA A 208      28.423 356.268-341.729 
ATOM   4281  N1   DA A 208      27.373 354.740-343.117 
ATOM   4282  C2   DA A 208      27.461 353.770-344.025 
ATOM   4283  N3   DA A 208      28.532 353.235-344.567 
ATOM   4284  C4   DA A 208      29.653 353.806-344.078 
ATOM   4285  P    DA A 209      32.650 351.119-349.224 
ATOM   4286  OP1  DA A 209      33.304 349.822-349.510 
ATOM   4287  OP2  DA A 209      33.475 352.326-349.447 
ATOM   4288  O5'  DA A 209      31.293 351.234-350.064 
ATOM   4289  C5'  DA A 209      30.084 350.674-349.517 
ATOM   4290  C4'  DA A 209      28.930 351.637-349.717 
ATOM   4291  O4'  DA A 209      28.807 352.590-348.623 
ATOM   4292  C3'  DA A 209      29.007 352.516-350.965 
ATOM   4293  O3'  DA A 209      27.696 352.683-351.492 
ATOM   4294  C2'  DA A 209      29.501 353.870-350.456 
ATOM   4295  C1'  DA A 209      28.671 353.891-349.176 
ATOM   4296  N9   DA A 209      29.151 354.875-348.166 
ATOM   4297  C8   DA A 209      30.434 355.257-347.898 
ATOM   4298  N7   DA A 209      30.532 356.142-346.954 
ATOM   4299  C5   DA A 209      29.218 356.364-346.567 
ATOM   4300  C6   DA A 209      28.645 357.202-345.596 
ATOM   4301  N6   DA A 209      29.361 358.012-344.803 
ATOM   4302  N1   DA A 209      27.305 357.179-345.472 
ATOM   4303  C2   DA A 209      26.599 356.373-346.263 
ATOM   4304  N3   DA A 209      27.021 355.551-347.198 
ATOM   4305  C4   DA A 209      28.365 355.593-347.304 
ATOM   4306  P    DG A 210      27.489 352.668-353.079 
ATOM   4307  OP1  DG A 210      27.387 351.270-353.552 
ATOM   4308  OP2  DG A 210      28.532 353.497-353.723 
ATOM   4309  O5'  DG A 210      26.067 353.390-353.219 
ATOM   4310  C5'  DG A 210      25.109 353.257-352.152 
ATOM   4311  C4'  DG A 210      24.464 354.598-351.866 
ATOM   4312  O4'  DG A 210      25.215 355.379-350.893 
ATOM   4313  C3'  DG A 210      24.322 355.538-353.063 
ATOM   4314  O3'  DG A 210      23.096 356.249-352.948 
ATOM   4315  C2'  DG A 210      25.475 356.531-352.914 
ATOM   4316  C1'  DG A 210      25.372 356.695-351.400 
ATOM   4317  N9   DG A 210      26.588 357.289-350.777 
ATOM   4318  C8   DG A 210      27.911 357.137-351.131 
ATOM   4319  N7   DG A 210      28.746 357.803-350.371 
ATOM   4320  C5   DG A 210      27.918 358.443-349.450 
ATOM   4321  C6   DG A 210      28.246 359.309-348.374 
ATOM   4322  O6   DG A 210      29.352 359.695-348.007 
ATOM   4323  N1   DG A 210      27.098 359.733-347.692 
ATOM   4324  C2   DG A 210      25.803 359.370-348.007 
ATOM   4325  N2   DG A 210      24.844 359.883-347.233 
ATOM   4326  N3   DG A 210      25.497 358.557-349.017 
ATOM   4327  C4   DG A 210      26.600 358.136-349.689 
ATOM   4328  P    DA A 211      22.228 356.517-354.267 
ATOM   4329  OP1  DA A 211      21.391 355.331-354.559 
ATOM   4330  OP2  DA A 211      23.115 356.971-355.360 
ATOM   4331  O5'  DA A 211      21.298 357.729-353.791 
ATOM   4332  C5'  DA A 211      20.936 357.827-352.400 
ATOM   4333  C4'  DA A 211      21.064 359.264-351.932 
ATOM   4334  O4'  DA A 211      22.404 359.575-351.453 
ATOM   4335  C3'  DA A 211      20.794 360.334-352.989 
ATOM   4336  O3'  DA A 211      20.128 361.431-352.375 
ATOM   4337  C2'  DA A 211      22.180 360.797-353.436 
ATOM   4338  C1'  DA A 211      22.823 360.791-352.053 
ATOM   4339  N9   DA A 211      24.312 360.802-352.084 
ATOM   4340  C8   DA A 211      25.146 360.211-352.990 
ATOM   4341  N7   DA A 211      26.405 360.404-352.746 
ATOM   4342  C5   DA A 211      26.410 361.178-351.595 
ATOM   4343  C6   DA A 211      27.449 361.721-350.822 
ATOM   4344  N6   DA A 211      28.748 361.557-351.109 
ATOM   4345  N1   DA A 211      27.103 362.443-349.740 
ATOM   4346  C2   DA A 211      25.811 362.603-349.459 
ATOM   4347  N3   DA A 211      24.759 362.146-350.103 
ATOM   4348  C4   DA A 211      25.132 361.428-351.182 
ATOM   4349  P    DA A 212      18.953 362.172-353.170 
ATOM   4350  OP1  DA A 212      17.685 361.433-352.981 
ATOM   4351  OP2  DA A 212      19.370 362.399-354.571 
ATOM   4352  O5'  DA A 212      18.882 363.571-352.398 
ATOM   4353  C5'  DA A 212      19.237 363.617-351.003 
ATOM   4354  C4'  DA A 212      20.107 364.829-350.730 
ATOM   4355  O4'  DA A 212      21.523 364.552-350.928 
ATOM   4356  C3'  DA A 212      19.843 366.049-351.611 
ATOM   4357  O3'  DA A 212      20.002 367.226-350.828 
ATOM   4358  C2'  DA A 212      20.950 366.013-352.664 
ATOM   4359  C1'  DA A 212      22.075 365.589-351.724 
ATOM   4360  N9   DA A 212      23.271 365.047-352.426 
ATOM   4361  C8   DA A 212      23.319 364.310-353.573 
ATOM   4362  N7   DA A 212      24.521 363.984-353.939 
ATOM   4363  C5   DA A 212      25.331 364.546-352.961 
ATOM   4364  C6   DA A 212      26.723 364.557-352.776 
ATOM   4365  N6   DA A 212      27.585 363.957-353.609 
ATOM   4366  N1   DA A 212      27.199 365.209-351.699 
ATOM   4367  C2   DA A 212      26.338 365.803-350.875 
ATOM   4368  N3   DA A 212      25.026 365.859-350.945 
ATOM   4369  C4   DA A 212      24.575 365.200-352.031 
ATOM   4370  P    DA A 213      18.992 368.448-351.049 
ATOM   4371  OP1  DA A 213      17.758 368.219-350.263 
ATOM   4372  OP2  DA A 213      18.805 368.681-352.498 
ATOM   4373  O5'  DA A 213      19.819 369.660-350.412 
ATOM   4374  C5'  DA A 213      20.736 369.391-349.334 
ATOM   4375  C4'  DA A 213      22.033 370.143-349.556 
ATOM   4376  O4'  DA A 213      22.984 369.385-350.356 
ATOM   4377  C3'  DA A 213      21.911 371.476-350.293 
ATOM   4378  O3'  DA A 213      22.842 372.397-349.738 
ATOM   4379  C2'  DA A 213      22.333 371.165-351.729 
ATOM   4380  C1'  DA A 213      23.488 370.234-351.376 
ATOM   4381  N9   DA A 213      23.938 369.379-352.510 
ATOM   4382  C8   DA A 213      23.186 368.832-353.510 
ATOM   4383  N7   DA A 213      23.872 368.131-354.358 
ATOM   4384  C5   DA A 213      25.175 368.219-353.889 
ATOM   4385  C6   DA A 213      26.388 367.684-354.354 
ATOM   4386  N6   DA A 213      26.487 366.918-355.450 
ATOM   4387  N1   DA A 213      27.500 367.967-353.650 
ATOM   4388  C2   DA A 213      27.395 368.728-352.562 
ATOM   4389  N3   DA A 213      26.324 369.279-352.034 
ATOM   4390  C4   DA A 213      25.225 368.982-352.757 
ATOM   4391  P    DT A 214      22.405 373.925-349.550 
ATOM   4392  OP1  DT A 214      21.662 374.075-348.279 
ATOM   4393  OP2  DT A 214      21.710 374.396-350.768 
ATOM   4394  O5'  DT A 214      23.828 374.647-349.430 
ATOM   4395  C5'  DT A 214      24.936 373.919-348.869 
ATOM   4396  C4'  DT A 214      26.183 374.153-349.698 
ATOM   4397  O4'  DT A 214      26.307 373.204-350.796 
ATOM   4398  C3'  DT A 214      26.283 375.519-350.377 
ATOM   4399  O3'  DT A 214      27.640 375.944-350.360 
ATOM   4400  C2'  DT A 214      25.874 375.260-351.828 
ATOM   4401  C1'  DT A 214      26.601 373.928-351.981 
ATOM   4402  N1   DT A 214      26.135 373.121-353.143 
ATOM   4403  C2   DT A 214      27.076 372.364-353.797 
ATOM   4404  O2   DT A 214      28.249 372.332-353.466 
ATOM   4405  N3   DT A 214      26.607 371.630-354.870 
ATOM   4406  C4   DT A 214      25.306 371.592-355.329 
ATOM   4407  O4   DT A 214      25.005 370.895-356.301 
ATOM   4408  C5   DT A 214      24.392 372.419-354.579 
ATOM   4409  C7   DT A 214      22.955 372.436-355.012 
ATOM   4410  C6   DT A 214      24.821 373.143-353.532 
ATOM   4411  P    DA A 215      27.966 377.487-350.085 
ATOM   4412  OP1  DA A 215      27.978 377.740-348.626 
ATOM   4413  OP2  DA A 215      27.055 378.336-350.883 
ATOM   4414  O5'  DA A 215      29.453 377.604-350.664 
ATOM   4415  C5'  DA A 215      30.310 376.447-350.624 
ATOM   4416  C4'  DA A 215      31.049 376.304-351.940 
ATOM   4417  O4'  DA A 215      30.298 375.528-352.917 
ATOM   4418  C3'  DA A 215      31.366 377.609-352.670 
ATOM   4419  O3'  DA A 215      32.639 377.489-353.294 
ATOM   4420  C2'  DA A 215      30.299 377.711-353.760 
ATOM   4421  C1'  DA A 215      30.300 376.234-354.148 
ATOM   4422  N9   DA A 215      29.099 375.818-354.922 
ATOM   4423  C8   DA A 215      27.815 376.270-354.806 
ATOM   4424  N7   DA A 215      26.985 375.709-355.630 
ATOM   4425  C5   DA A 215      27.773 374.819-356.345 
ATOM   4426  C6   DA A 215      27.481 373.914-357.379 
ATOM   4427  N6   DA A 215      26.254 373.751-357.895 
ATOM   4428  N1   DA A 215      28.499 373.181-357.866 
ATOM   4429  C2   DA A 215      29.715 373.347-357.350 
ATOM   4430  N3   DA A 215      30.106 374.156-356.389 
ATOM   4431  C4   DA A 215      29.069 374.878-355.920 
ATOM   4432  P    DT A 216      33.627 378.750-353.288 
ATOM   4433  OP1  DT A 216      34.373 378.789-352.011 
ATOM   4434  OP2  DT A 216      32.871 379.973-353.636 
ATOM   4435  O5'  DT A 216      34.623 378.375-354.484 
ATOM   4436  C5'  DT A 216      34.882 376.988-354.767 
ATOM   4437  C4'  DT A 216      34.849 376.749-356.264 
ATOM   4438  O4'  DT A 216      33.510 376.443-356.747 
ATOM   4439  C3'  DT A 216      35.295 377.924-357.135 
ATOM   4440  O3'  DT A 216      36.007 377.419-358.258 
ATOM   4441  C2'  DT A 216      33.994 378.557-357.628 
ATOM   4442  C1'  DT A 216      33.248 377.250-357.885 
ATOM   4443  N1   DT A 216      31.773 377.416-358.006 
ATOM   4444  C2   DT A 216      31.121 376.589-358.888 
ATOM   4445  O2   DT A 216      31.696 375.746-359.555 
ATOM   4446  N3   DT A 216      29.755 376.772-358.973 
ATOM   4447  C4   DT A 216      29.006 377.692-358.268 
ATOM   4448  O4   DT A 216      27.786 377.764-358.429 
ATOM   4449  C5   DT A 216      29.780 378.515-357.368 
ATOM   4450  C7   DT A 216      29.041 379.543-356.561 
ATOM   4451  C6   DT A 216      31.109 378.358-357.265 
ATOM   4452  P    DC A 217      37.301 378.207-358.775 
ATOM   4453  OP1  DC A 217      38.480 377.799-357.978 
ATOM   4454  OP2  DC A 217      37.015 379.658-358.815 
ATOM   4455  O5'  DC A 217      37.438 377.645-360.267 
ATOM   4456  C5'  DC A 217      36.982 376.310-360.554 
ATOM   4457  C4'  DC A 217      36.207 376.296-361.857 
ATOM   4458  O4'  DC A 217      34.791 376.578-361.662 
ATOM   4459  C3'  DC A 217      36.646 377.320-362.903 
ATOM   4460  O3'  DC A 217      36.533 376.736-364.195 
ATOM   4461  C2'  DC A 217      35.623 378.451-362.791 
ATOM   4462  C1'  DC A 217      34.397 377.563-362.605 
ATOM   4463  N1   DC A 217      33.215 378.283-362.055 
ATOM   4464  C2   DC A 217      31.952 377.887-362.491 
ATOM   4465  O2   DC A 217      31.867 376.963-363.309 
ATOM   4466  N3   DC A 217      30.862 378.530-362.002 
ATOM   4467  C4   DC A 217      30.997 379.527-361.118 
ATOM   4468  N4   DC A 217      29.903 380.123-360.670 
ATOM   4469  C5   DC A 217      32.286 379.950-360.657 
ATOM   4470  C6   DC A 217      33.363 379.294-361.158 
ATOM   4471  P    DT A 218      37.663 377.042-365.287 
ATOM   4472  OP1  DT A 218      38.807 376.123-365.088 
ATOM   4473  OP2  DT A 218      37.981 378.486-365.279 
ATOM   4474  O5'  DT A 218      36.901 376.667-366.643 
ATOM   4475  C5'  DT A 218      35.884 375.647-366.614 
ATOM   4476  C4'  DT A 218      34.680 376.093-367.421 
ATOM   4477  O4'  DT A 218      33.729 376.856-366.625 
ATOM   4478  C3'  DT A 218      34.978 377.004-368.612 
ATOM   4479  O3'  DT A 218      34.092 376.676-369.675 
ATOM   4480  C2'  DT A 218      34.642 378.411-368.116 
ATOM   4481  C1'  DT A 218      33.383 378.030-367.343 
ATOM   4482  N1   DT A 218      32.948 379.062-366.361 
ATOM   4483  C2   DT A 218      31.595 379.211-366.169 
ATOM   4484  O2   DT A 218      30.764 378.544-366.760 
ATOM   4485  N3   DT A 218      31.229 380.177-365.253 
ATOM   4486  C4   DT A 218      32.083 380.986-364.530 
ATOM   4487  O4   DT A 218      31.637 381.817-363.737 
ATOM   4488  C5   DT A 218      33.482 380.755-364.801 
ATOM   4489  C7   DT A 218      34.480 381.594-364.056 
ATOM   4490  C6   DT A 218      33.866 379.823-365.687 
ATOM   4491  P    DC A 219      34.649 376.676-371.176 
ATOM   4492  OP1  DC A 219      35.303 375.379-371.462 
ATOM   4493  OP2  DC A 219      35.475 377.883-371.399 
ATOM   4494  O5'  DC A 219      33.292 376.791-372.016 
ATOM   4495  C5'  DC A 219      32.083 376.232-371.469 
ATOM   4496  C4'  DC A 219      30.930 377.194-371.669 
ATOM   4497  O4'  DC A 219      30.806 378.147-370.576 
ATOM   4498  C3'  DC A 219      31.006 378.073-372.917 
ATOM   4499  O3'  DC A 219      29.695 378.240-373.444 
ATOM   4500  C2'  DC A 219      31.500 379.427-372.408 
ATOM   4501  C1'  DC A 219      30.671 379.448-371.128 
ATOM   4502  N1   DC A 219      31.151 380.432-370.118 
ATOM   4503  C2   DC A 219      30.198 381.067-369.326 
ATOM   4504  O2   DC A 219      29.004 380.790-369.491 
ATOM   4505  N3   DC A 219      30.616 381.969-368.400 
ATOM   4506  C4   DC A 219      31.917 382.241-368.252 
ATOM   4507  N4   DC A 219      32.275 383.127-367.335 
ATOM   4508  C5   DC A 219      32.914 381.599-369.057 
ATOM   4509  C6   DC A 219      32.477 380.702-369.977 
ATOM   4510  P    DA A 220      29.488 378.225-375.031 
ATOM   4511  OP1  DA A 220      29.386 376.827-375.505 
ATOM   4512  OP2  DA A 220      30.531 379.054-375.675 
ATOM   4513  O5'  DA A 220      28.067 378.947-375.171 
ATOM   4514  C5'  DA A 220      27.108 378.814-374.105 
ATOM   4515  C4'  DA A 220      26.463 380.155-373.818 
ATOM   4516  O4'  DA A 220      27.214 380.936-372.845 
ATOM   4517  C3'  DA A 220      26.322 381.095-375.015 
ATOM   4518  O3'  DA A 220      25.096 381.806-374.900 
ATOM   4519  C2'  DA A 220      27.475 382.088-374.866 
ATOM   4520  C1'  DA A 220      27.372 382.252-373.352 
ATOM   4521  N9   DA A 220      28.587 382.847-372.730 
ATOM   4522  C8   DA A 220      29.892 382.683-373.094 
ATOM   4523  N7   DA A 220      30.730 383.338-372.351 
ATOM   4524  C5   DA A 220      29.923 383.983-371.425 
ATOM   4525  C6   DA A 220      30.212 384.842-370.352 
ATOM   4526  N6   DA A 220      31.454 385.216-370.017 
ATOM   4527  N1   DA A 220      29.173 385.306-369.633 
ATOM   4528  C2   DA A 220      27.940 384.931-369.970 
ATOM   4529  N3   DA A 220      27.550 384.139-370.944 
ATOM   4530  C4   DA A 220      28.609 383.689-371.649 
ATOM   4531  P    DG A 221      24.228 382.074-376.219 
ATOM   4532  OP1  DG A 221      23.391 380.889-376.511 
ATOM   4533  OP2  DG A 221      25.114 382.528-377.312 
ATOM   4534  O5'  DG A 221      23.297 383.286-375.743 
ATOM   4535  C5'  DG A 221      22.936 383.385-374.352 
ATOM   4536  C4'  DG A 221      23.064 384.821-373.884 
ATOM   4537  O4'  DG A 221      24.403 385.132-373.405 
ATOM   4538  C3'  DG A 221      22.793 385.891-374.942 
ATOM   4539  O3'  DG A 221      22.128 386.988-374.327 
ATOM   4540  C2'  DG A 221      24.180 386.354-375.388 
ATOM   4541  C1'  DG A 221      24.822 386.348-374.005 
ATOM   4542  N9   DG A 221      26.311 386.359-374.036 
ATOM   4543  C8   DG A 221      27.169 385.770-374.940 
ATOM   4544  N7   DG A 221      28.438 385.972-374.682 
ATOM   4545  C5   DG A 221      28.420 386.750-373.526 
ATOM   4546  C6   DG A 221      29.496 387.284-372.768 
ATOM   4547  O6   DG A 221      30.704 387.178-372.964 
ATOM   4548  N1   DG A 221      29.031 388.016-371.666 
ATOM   4549  C2   DG A 221      27.703 388.206-371.340 
ATOM   4550  N2   DG A 221      27.466 388.936-370.247 
ATOM   4551  N3   DG A 221      26.695 387.704-372.052 
ATOM   4552  C4   DG A 221      27.128 386.992-373.124 
ATOM   4553  P    DG A 222      20.953 387.729-375.122 
ATOM   4554  OP1  DG A 222      19.684 386.990-374.934 
ATOM   4555  OP2  DG A 222      21.370 387.956-376.524 
ATOM   4556  O5'  DG A 222      20.882 389.128-374.350 
ATOM   4557  C5'  DG A 222      21.236 389.174-372.955 
ATOM   4558  C4'  DG A 222      22.106 390.386-372.682 
ATOM   4559  O4'  DG A 222      23.522 390.109-372.880 
ATOM   4560  C3'  DG A 222      21.843 391.606-373.563 
ATOM   4561  O3'  DG A 222      22.002 392.783-372.780 
ATOM   4562  C2'  DG A 222      22.950 391.570-374.616 
ATOM   4563  C1'  DG A 222      24.074 391.146-373.676 
ATOM   4564  N9   DG A 222      25.271 390.604-374.378 
ATOM   4565  C8   DG A 222      25.339 389.859-375.535 
ATOM   4566  N7   DG A 222      26.558 389.537-375.892 
ATOM   4567  C5   DG A 222      27.355 390.109-374.901 
ATOM   4568  C6   DG A 222      28.765 390.100-374.744 
ATOM   4569  O6   DG A 222      29.615 389.577-375.459 
ATOM   4570  N1   DG A 222      29.157 390.804-373.597 
ATOM   4571  C2   DG A 222      28.299 391.433-372.717 
ATOM   4572  N2   DG A 222      28.871 392.051-371.681 
ATOM   4573  N3   DG A 222      26.975 391.441-372.864 
ATOM   4574  C4   DG A 222      26.579 390.763-373.973 
ATOM   4575  P    DC A 223      20.992 394.005-373.001 
ATOM   4576  OP1  DC A 223      19.758 393.777-372.215 
ATOM   4577  OP2  DC A 223      20.804 394.238-374.450 
ATOM   4578  O5'  DC A 223      21.819 395.217-372.364 
ATOM   4579  C5'  DC A 223      22.735 394.948-371.286 
ATOM   4580  C4'  DC A 223      24.032 395.700-371.508 
ATOM   4581  O4'  DC A 223      24.984 394.943-372.308 
ATOM   4582  C3'  DC A 223      23.910 397.033-372.246 
ATOM   4583  O3'  DC A 223      24.842 397.954-371.690 
ATOM   4584  C2'  DC A 223      24.332 396.722-373.681 
ATOM   4585  C1'  DC A 223      25.488 395.792-373.328 
ATOM   4586  N1   DC A 223      25.937 394.937-374.462 
ATOM   4587  C2   DC A 223      27.294 394.635-374.550 
ATOM   4588  O2   DC A 223      28.061 395.085-373.690 
ATOM   4589  N3   DC A 223      27.724 393.858-375.577 
ATOM   4590  C4   DC A 223      26.861 393.391-376.487 
ATOM   4591  N4   DC A 223      27.329 392.637-377.470 
ATOM   4592  C5   DC A 223      25.461 393.690-376.415 
ATOM   4593  C6   DC A 223      25.051 394.468-375.382 
ATOM   4594  P    DT A 224      24.405 399.482-371.502 
ATOM   4595  OP1  DT A 224      23.661 399.632-370.231 
ATOM   4596  OP2  DT A 224      23.710 399.953-372.720 
ATOM   4597  O5'  DT A 224      25.828 400.204-371.382 
ATOM   4598  C5'  DT A 224      26.935 399.476-370.821 
ATOM   4599  C4'  DT A 224      28.182 399.711-371.650 
ATOM   4600  O4'  DT A 224      28.307 398.762-372.748 
ATOM   4601  C3'  DT A 224      28.282 401.076-372.330 
ATOM   4602  O3'  DT A 224      29.640 401.501-372.312 
ATOM   4603  C2'  DT A 224      27.873 400.817-373.780 
ATOM   4604  C1'  DT A 224      28.601 399.485-373.933 
ATOM   4605  N1   DT A 224      28.134 398.678-375.095 
ATOM   4606  C2   DT A 224      29.076 397.921-375.749 
ATOM   4607  O2   DT A 224      30.248 397.889-375.418 
ATOM   4608  N3   DT A 224      28.606 397.187-376.822 
ATOM   4609  C4   DT A 224      27.305 397.149-377.281 
ATOM   4610  O4   DT A 224      27.005 396.452-378.253 
ATOM   4611  C5   DT A 224      26.391 397.976-376.531 
ATOM   4612  C7   DT A 224      24.955 397.993-376.964 
ATOM   4613  C6   DT A 224      26.821 398.700-375.484 
ATOM   4614  P    DA A 225      29.966 403.044-372.038 
ATOM   4615  OP1  DA A 225      29.978 403.297-370.578 
ATOM   4616  OP2  DA A 225      29.054 403.893-372.835 
ATOM   4617  O5'  DA A 225      31.453 403.161-372.616 
ATOM   4618  C5'  DA A 225      32.310 402.004-372.576 
ATOM   4619  C4'  DA A 225      33.049 401.861-373.892 
ATOM   4620  O4'  DA A 225      32.297 401.085-374.869 
ATOM   4621  C3'  DA A 225      33.365 403.166-374.623 
ATOM   4622  O3'  DA A 225      34.639 403.047-375.246 
ATOM   4623  C2'  DA A 225      32.299 403.268-375.713 
ATOM   4624  C1'  DA A 225      32.300 401.792-376.100 
ATOM   4625  N9   DA A 225      31.098 401.375-376.874 
ATOM   4626  C8   DA A 225      29.814 401.827-376.758 
ATOM   4627  N7   DA A 225      28.985 401.266-377.582 
ATOM   4628  C5   DA A 225      29.773 400.376-378.297 
ATOM   4629  C6   DA A 225      29.480 399.471-379.331 
ATOM   4630  N6   DA A 225      28.253 399.308-379.847 
ATOM   4631  N1   DA A 225      30.498 398.738-379.818 
ATOM   4632  C2   DA A 225      31.714 398.904-379.302 
ATOM   4633  N3   DA A 225      32.106 399.713-378.342 
ATOM   4634  C4   DA A 225      31.068 400.436-377.872 
ATOM   4635  P    DA A 226      35.626 404.307-375.240 
ATOM   4636  OP1  DA A 226      36.373 404.346-373.963 
ATOM   4637  OP2  DA A 226      34.871 405.530-375.588 
ATOM   4638  O5'  DA A 226      36.622 403.932-376.436 
ATOM   4639  C5'  DA A 226      36.882 402.545-376.719 
ATOM   4640  C4'  DA A 226      36.848 402.306-378.216 
ATOM   4641  O4'  DA A 226      35.509 402.000-378.699 
ATOM   4642  C3'  DA A 226      37.295 403.481-379.087 
ATOM   4643  O3'  DA A 226      38.007 402.976-380.210 
ATOM   4644  C2'  DA A 226      35.994 404.114-379.580 
ATOM   4645  C1'  DA A 226      35.248 402.808-379.837 
ATOM   4646  N9   DA A 226      33.773 402.974-379.958 
ATOM   4647  C8   DA A 226      32.962 403.854-379.301 
ATOM   4648  N7   DA A 226      31.710 403.756-379.624 
ATOM   4649  C5   DA A 226      31.687 402.735-380.565 
ATOM   4650  C6   DA A 226      30.644 402.147-381.300 
ATOM   4651  N6   DA A 226      29.361 402.522-381.194 
ATOM   4652  N1   DA A 226      30.968 401.155-382.151 
ATOM   4653  C2   DA A 226      32.245 400.787-382.251 
ATOM   4654  N3   DA A 226      33.297 401.260-381.622 
ATOM   4655  C4   DA A 226      32.946 402.251-380.777 
ATOM   4656  P    DT A 227      39.300 403.764-380.727 
ATOM   4657  OP1  DT A 227      40.480 403.356-379.930 
ATOM   4658  OP2  DT A 227      39.014 405.215-380.767 
ATOM   4659  O5'  DT A 227      39.438 403.202-382.219 
ATOM   4660  C5'  DT A 227      38.981 401.867-382.506 
ATOM   4661  C4'  DT A 227      38.206 401.853-383.809 
ATOM   4662  O4'  DT A 227      36.791 402.135-383.615 
ATOM   4663  C3'  DT A 227      38.646 402.877-384.855 
ATOM   4664  O3'  DT A 227      38.532 402.293-386.147 
ATOM   4665  C2'  DT A 227      37.623 404.008-384.743 
ATOM   4666  C1'  DT A 227      36.397 403.120-384.557 
ATOM   4667  N1   DT A 227      35.214 403.840-384.007 
ATOM   4668  C2   DT A 227      33.976 403.437-384.447 
ATOM   4669  O2   DT A 227      33.819 402.534-385.251 
ATOM   4670  N3   DT A 227      32.904 404.127-383.917 
ATOM   4671  C4   DT A 227      32.966 405.161-383.004 
ATOM   4672  O4   DT A 227      31.936 405.703-382.601 
ATOM   4673  C5   DT A 227      34.308 405.512-382.603 
ATOM   4674  C7   DT A 227      34.466 406.628-381.611 
ATOM   4675  C6   DT A 227      35.369 404.858-383.103 
ATOM   4676  P    DG A 228      39.662 402.599-387.239 
ATOM   4677  OP1  DG A 228      40.806 401.681-387.040 
ATOM   4678  OP2  DG A 228      39.981 404.044-387.232 
ATOM   4679  O5'  DG A 228      38.901 402.224-388.595 
ATOM   4680  C5'  DG A 228      37.883 401.204-388.566 
ATOM   4681  C4'  DG A 228      36.680 401.650-389.373 
ATOM   4682  O4'  DG A 228      35.728 402.413-388.577 
ATOM   4683  C3'  DG A 228      36.977 402.561-390.564 
ATOM   4684  O3'  DG A 228      36.092 402.234-391.627 
ATOM   4685  C2'  DG A 228      36.642 403.968-390.068 
ATOM   4686  C1'  DG A 228      35.382 403.587-389.295 
ATOM   4687  N9   DG A 228      34.947 404.619-388.314 
ATOM   4688  C8   DG A 228      35.713 405.472-387.548 
ATOM   4689  N7   DG A 228      35.014 406.268-386.776 
ATOM   4690  C5   DG A 228      33.693 405.920-387.050 
ATOM   4691  C6   DG A 228      32.483 406.437-386.519 
ATOM   4692  O6   DG A 228      32.325 407.324-385.684 
ATOM   4693  N1   DG A 228      31.365 405.798-387.073 
ATOM   4694  C2   DG A 228      31.411 404.790-388.017 
ATOM   4695  N2   DG A 228      30.233 404.309-388.420 
ATOM   4696  N3   DG A 228      32.548 404.305-388.513 
ATOM   4697  C4   DG A 228      33.640 404.915-387.987 
ATOM   4698  P    DT A 229      36.649 402.233-393.129 
ATOM   4699  OP1  DT A 229      37.303 400.936-393.414 
ATOM   4700  OP2  DT A 229      37.474 403.440-393.351 
ATOM   4701  O5'  DT A 229      35.292 402.348-393.968 
ATOM   4702  C5'  DT A 229      34.083 401.789-393.421 
ATOM   4703  C4'  DT A 229      32.929 402.752-393.621 
ATOM   4704  O4'  DT A 229      32.806 403.705-392.528 
ATOM   4705  C3'  DT A 229      33.006 403.631-394.870 
ATOM   4706  O3'  DT A 229      31.695 403.797-395.396 
ATOM   4707  C2'  DT A 229      33.500 404.984-394.360 
ATOM   4708  C1'  DT A 229      32.670 405.005-393.080 
ATOM   4709  N1   DT A 229      33.150 405.989-392.071 
ATOM   4710  C2   DT A 229      32.197 406.607-391.297 
ATOM   4711  O2   DT A 229      31.005 406.381-391.407 
ATOM   4712  N3   DT A 229      32.680 407.514-390.372 
ATOM   4713  C4   DT A 229      34.004 407.844-390.164 
ATOM   4714  O4   DT A 229      34.315 408.672-389.306 
ATOM   4715  C5   DT A 229      34.929 407.144-391.024 
ATOM   4716  C7   DT A 229      36.390 407.445-390.863 
ATOM   4717  C6   DT A 229      34.487 406.258-391.931 
ATOM   4718  P    DC A 230      31.488 403.782-396.983 
ATOM   4719  OP1  DC A 230      31.386 402.384-397.457 
ATOM   4720  OP2  DC A 230      32.531 404.611-397.627 
ATOM   4721  O5'  DC A 230      30.066 404.504-397.123 
ATOM   4722  C5'  DC A 230      29.108 404.371-396.057 
ATOM   4723  C4'  DC A 230      28.463 405.712-395.770 
ATOM   4724  O4'  DC A 230      29.214 406.493-394.797 
ATOM   4725  C3'  DC A 230      28.321 406.652-396.967 
ATOM   4726  O3'  DC A 230      27.095 407.363-396.852 
ATOM   4727  C2'  DC A 230      29.474 407.645-396.818 
ATOM   4728  C1'  DC A 230      29.371 407.809-395.305 
ATOM   4729  N1   DC A 230      30.587 408.404-394.682 
ATOM   4730  C2   DC A 230      30.410 409.241-393.583 
ATOM   4731  O2   DC A 230      29.263 409.454-393.174 
ATOM   4732  N3   DC A 230      31.506 409.794-393.001 
ATOM   4733  C4   DC A 230      32.732 409.538-393.475 
ATOM   4734  N4   DC A 230      33.768 410.100-392.874 
ATOM   4735  C5   DC A 230      32.935 408.680-394.605 
ATOM   4736  C6   DC A 230      31.827 408.138-395.172 
ATOM   4737  P    DG A 231      26.227 407.631-398.171 
ATOM   4738  OP1  DG A 231      25.390 406.446-398.463 
ATOM   4739  OP2  DG A 231      27.114 408.086-399.264 
ATOM   4740  O5'  DG A 231      25.297 408.843-397.695 
ATOM   4741  C5'  DG A 231      24.935 408.942-396.304 
ATOM   4742  C4'  DG A 231      25.063 410.378-395.837 
ATOM   4743  O4'  DG A 231      26.403 410.689-395.357 
ATOM   4744  C3'  DG A 231      24.793 411.448-396.894 
ATOM   4745  O3'  DG A 231      24.127 412.545-396.279 
ATOM   4746  C2'  DG A 231      26.179 411.911-397.341 
ATOM   4747  C1'  DG A 231      26.822 411.905-395.957 
ATOM   4748  N9   DG A 231      28.311 411.917-395.988 
ATOM   4749  C8   DG A 231      29.168 411.328-396.893 
ATOM   4750  N7   DG A 231      30.437 411.529-396.635 
ATOM   4751  C5   DG A 231      30.420 412.307-395.478 
ATOM   4752  C6   DG A 231      31.495 412.841-394.720 
ATOM   4753  O6   DG A 231      32.703 412.735-394.917 
ATOM   4754  N1   DG A 231      31.030 413.573-393.619 
ATOM   4755  C2   DG A 231      29.702 413.763-393.292 
ATOM   4756  N2   DG A 231      29.465 414.493-392.199 
ATOM   4757  N3   DG A 231      28.694 413.261-394.004 
ATOM   4758  C4   DG A 231      29.128 412.549-395.076 
ATOM   4759  P    DT A 232      22.952 413.286-397.074 
ATOM   4760  OP1  DT A 232      21.684 412.548-396.886 
ATOM   4761  OP2  DT A 232      23.369 413.513-398.476 
ATOM   4762  O5'  DT A 232      22.881 414.685-396.303 
ATOM   4763  C5'  DT A 232      23.236 414.731-394.908 
ATOM   4764  C4'  DT A 232      24.106 415.943-394.634 
ATOM   4765  O4'  DT A 232      25.522 415.666-394.832 
ATOM   4766  C3'  DT A 232      23.842 417.164-395.515 
ATOM   4767  O3'  DT A 232      24.001 418.340-394.732 
ATOM   4768  C2'  DT A 232      24.949 417.127-396.568 
ATOM   4769  C1'  DT A 232      26.074 416.704-395.628 
ATOM   4770  N1   DT A 232      27.270 416.161-396.330 
ATOM   4771  C2   DT A 232      28.497 416.425-395.769 
ATOM   4772  O2   DT A 232      28.633 417.070-394.745 
ATOM   4773  N3   DT A 232      29.583 415.907-396.449 
ATOM   4774  C4   DT A 232      29.542 415.166-397.612 
ATOM   4775  O4   DT A 232      30.584 414.755-398.130 
ATOM   4776  C5   DT A 232      28.211 414.942-398.123 
ATOM   4777  C7   DT A 232      28.079 414.144-399.387 
ATOM   4778  C6   DT A 232      27.138 415.434-397.484 
ATOM   4779  P    DC A 233      22.991 419.562-394.953 
ATOM   4780  OP1  DC A 233      21.757 419.334-394.167 
ATOM   4781  OP2  DC A 233      22.804 419.795-396.402 
ATOM   4782  O5'  DC A 233      23.818 420.774-394.316 
ATOM   4783  C5'  DC A 233      24.735 420.505-393.238 
ATOM   4784  C4'  DC A 233      26.032 421.257-393.460 
ATOM   4785  O4'  DC A 233      26.983 420.500-394.260 
ATOM   4786  C3'  DC A 233      25.910 422.590-394.198 
ATOM   4787  O3'  DC A 233      26.841 423.511-393.643 
ATOM   4788  C2'  DC A 233      26.332 422.279-395.633 
ATOM   4789  C1'  DC A 233      27.487 421.349-395.280 
ATOM   4790  N1   DC A 233      27.937 420.494-396.414 
ATOM   4791  C2   DC A 233      29.293 420.192-396.502 
ATOM   4792  O2   DC A 233      30.061 420.642-395.643 
ATOM   4793  N3   DC A 233      29.724 419.415-397.529 
ATOM   4794  C4   DC A 233      28.860 418.948-398.439 
ATOM   4795  N4   DC A 233      29.328 418.194-399.422 
ATOM   4796  C5   DC A 233      27.461 419.247-398.367 
ATOM   4797  C6   DC A 233      27.051 420.025-397.334 
ATOM   4798  P    DT A 234      26.404 425.039-393.454 
ATOM   4799  OP1  DT A 234      25.661 425.189-392.184 
ATOM   4800  OP2  DT A 234      25.709 425.510-394.673 
ATOM   4801  O5'  DT A 234      27.827 425.762-393.334 
ATOM   4802  C5'  DT A 234      28.935 425.033-392.773 
ATOM   4803  C4'  DT A 234      30.182 425.268-393.602 
ATOM   4804  O4'  DT A 234      30.306 424.319-394.700 
ATOM   4805  C3'  DT A 234      30.282 426.633-394.282 
ATOM   4806  O3'  DT A 234      31.639 427.059-394.264 
ATOM   4807  C2'  DT A 234      29.873 426.374-395.732 
ATOM   4808  C1'  DT A 234      30.600 425.042-395.885 
ATOM   4809  N1   DT A 234      30.134 424.235-397.047 
ATOM   4810  C2   DT A 234      31.075 423.478-397.701 
ATOM   4811  O2   DT A 234      32.248 423.446-397.370 
ATOM   4812  N3   DT A 234      30.606 422.744-398.774 
ATOM   4813  C4   DT A 234      29.305 422.706-399.233 
ATOM   4814  O4   DT A 234      29.004 422.009-400.206 
ATOM   4815  C5   DT A 234      28.391 423.533-398.483 
ATOM   4816  C7   DT A 234      26.954 423.550-398.917 
ATOM   4817  C6   DT A 234      28.820 424.257-397.436 
ATOM   4818  P    DG A 235      31.965 428.601-393.990 
ATOM   4819  OP1  DG A 235      31.977 428.854-392.531 
ATOM   4820  OP2  DG A 235      31.054 429.450-394.788 
ATOM   4821  O5'  DG A 235      33.452 428.718-394.568 
ATOM   4822  C5'  DG A 235      34.309 427.562-394.528 
ATOM   4823  C4'  DG A 235      35.048 427.418-395.844 
ATOM   4824  O4'  DG A 235      34.297 426.642-396.821 
ATOM   4825  C3'  DG A 235      35.365 428.723-396.575 
ATOM   4826  O3'  DG A 235      36.638 428.604-397.199 
ATOM   4827  C2'  DG A 235      34.298 428.825-397.665 
ATOM   4828  C1'  DG A 235      34.299 427.349-398.052 
ATOM   4829  N9   DG A 235      33.098 426.932-398.826 
ATOM   4830  C8   DG A 235      31.798 427.377-398.724 
ATOM   4831  N7   DG A 235      30.968 426.802-399.561 
ATOM   4832  C5   DG A 235      31.776 425.913-400.269 
ATOM   4833  C6   DG A 235      31.446 425.010-401.312 
ATOM   4834  O6   DG A 235      30.354 424.804-401.835 
ATOM   4835  N1   DG A 235      32.572 424.297-401.748 
ATOM   4836  C2   DG A 235      33.849 424.438-401.242 
ATOM   4837  N2   DG A 235      34.787 423.665-401.792 
ATOM   4838  N3   DG A 235      34.158 425.286-400.262 
ATOM   4839  C4   DG A 235      33.078 425.985-399.829 
ATOM   4840  P    DT A 236      37.626 429.864-397.193 
ATOM   4841  OP1  DT A 236      38.372 429.903-395.915 
ATOM   4842  OP2  DT A 236      36.870 431.087-397.541 
ATOM   4843  O5'  DT A 236      38.622 429.490-398.388 
ATOM   4844  C5'  DT A 236      38.881 428.102-398.671 
ATOM   4845  C4'  DT A 236      38.848 427.864-400.168 
ATOM   4846  O4'  DT A 236      37.509 427.557-400.651 
ATOM   4847  C3'  DT A 236      39.294 429.038-401.039 
ATOM   4848  O3'  DT A 236      40.006 428.533-402.163 
ATOM   4849  C2'  DT A 236      37.993 429.671-401.532 
ATOM   4850  C1'  DT A 236      37.247 428.365-401.789 
ATOM   4851  N1   DT A 236      35.772 428.531-401.910 
ATOM   4852  C2   DT A 236      35.120 427.703-402.792 
ATOM   4853  O2   DT A 236      35.695 426.861-403.459 
ATOM   4854  N3   DT A 236      33.754 427.887-402.878 
ATOM   4855  C4   DT A 236      33.005 428.806-402.172 
ATOM   4856  O4   DT A 236      31.785 428.878-402.333 
ATOM   4857  C5   DT A 236      33.779 429.630-401.272 
ATOM   4858  C7   DT A 236      33.040 430.658-400.465 
ATOM   4859  C6   DT A 236      35.108 429.473-401.169 
ATOM   4860  P    DA A 237      41.300 429.321-402.679 
ATOM   4861  OP1  DA A 237      42.479 428.913-401.882 
ATOM   4862  OP2  DA A 237      41.014 430.772-402.719 
ATOM   4863  O5'  DA A 237      41.437 428.759-404.171 
ATOM   4864  C5'  DA A 237      40.981 427.424-404.458 
ATOM   4865  C4'  DA A 237      40.206 427.411-405.761 
ATOM   4866  O4'  DA A 237      38.790 427.692-405.567 
ATOM   4867  C3'  DA A 237      40.645 428.434-406.807 
ATOM   4868  O3'  DA A 237      40.532 427.850-408.099 
ATOM   4869  C2'  DA A 237      39.622 429.566-406.695 
ATOM   4870  C1'  DA A 237      38.396 428.677-406.509 
ATOM   4871  N9   DA A 237      37.214 429.397-405.960 
ATOM   4872  C8   DA A 237      37.189 430.424-405.060 
ATOM   4873  N7   DA A 237      35.994 430.843-404.776 
ATOM   4874  C5   DA A 237      35.165 430.036-405.542 
ATOM   4875  C6   DA A 237      33.769 429.980-405.688 
ATOM   4876  N6   DA A 237      32.923 430.790-405.036 
ATOM   4877  N1   DA A 237      33.272 429.058-406.533 
ATOM   4878  C2   DA A 237      34.117 428.255-407.179 
ATOM   4879  N3   DA A 237      35.430 428.215-407.123 
ATOM   4880  C4   DA A 237      35.903 429.148-406.270 
ATOM   4881  P    DT A 238      41.662 428.156-409.191 
ATOM   4882  OP1  DT A 238      42.806 427.238-408.992 
ATOM   4883  OP2  DT A 238      41.980 429.601-409.184 
ATOM   4884  O5'  DT A 238      40.900 427.781-410.548 
ATOM   4885  C5'  DT A 238      39.883 426.762-410.519 
ATOM   4886  C4'  DT A 238      38.679 427.207-411.326 
ATOM   4887  O4'  DT A 238      37.728 427.970-410.529 
ATOM   4888  C3'  DT A 238      38.977 428.118-412.516 
ATOM   4889  O3'  DT A 238      38.091 427.791-413.579 
ATOM   4890  C2'  DT A 238      38.641 429.525-412.020 
ATOM   4891  C1'  DT A 238      37.382 429.144-411.247 
ATOM   4892  N1   DT A 238      36.947 430.176-410.266 
ATOM   4893  C2   DT A 238      35.594 430.325-410.073 
ATOM   4894  O2   DT A 238      34.763 429.658-410.665 
ATOM   4895  N3   DT A 238      35.228 431.291-409.157 
ATOM   4896  C4   DT A 238      36.082 432.100-408.435 
ATOM   4897  O4   DT A 238      35.636 432.932-407.641 
ATOM   4898  C5   DT A 238      37.481 431.869-408.705 
ATOM   4899  C7   DT A 238      38.479 432.708-407.961 
ATOM   4900  C6   DT A 238      37.865 430.937-409.591 
ATOM   4901  P    DA A 239      38.648 427.790-415.081 
ATOM   4902  OP1  DA A 239      39.302 426.494-415.367 
ATOM   4903  OP2  DA A 239      39.474 428.997-415.303 
ATOM   4904  O5'  DA A 239      37.291 427.905-415.920 
ATOM   4905  C5'  DA A 239      36.082 427.346-415.373 
ATOM   4906  C4'  DA A 239      34.929 428.309-415.574 
ATOM   4907  O4'  DA A 239      34.805 429.262-414.480 
ATOM   4908  C3'  DA A 239      35.005 429.188-416.822 
ATOM   4909  O3'  DA A 239      33.694 429.354-417.348 
ATOM   4910  C2'  DA A 239      35.499 430.541-416.312 
ATOM   4911  C1'  DA A 239      34.670 430.562-415.032 
ATOM   4912  N9   DA A 239      35.150 431.546-414.023 
ATOM   4913  C8   DA A 239      36.433 431.929-413.754 
ATOM   4914  N7   DA A 239      36.531 432.813-412.811 
ATOM   4915  C5   DA A 239      35.216 433.035-412.423 
ATOM   4916  C6   DA A 239      34.643 433.874-411.453 
ATOM   4917  N6   DA A 239      35.359 434.683-410.659 
ATOM   4918  N1   DA A 239      33.303 433.851-411.328 
ATOM   4919  C2   DA A 239      32.598 433.044-412.119 
ATOM   4920  N3   DA A 239      33.019 432.222-413.055 
ATOM   4921  C4   DA A 239      34.364 432.264-413.160 
ATOM   4922  P    DG A 240      33.487 429.340-418.936 
ATOM   4923  OP1  DG A 240      33.385 427.941-419.409 
ATOM   4924  OP2  DG A 240      34.530 430.168-419.579 
ATOM   4925  O5'  DG A 240      32.066 430.061-419.075 
ATOM   4926  C5'  DG A 240      31.107 429.928-418.009 
ATOM   4927  C4'  DG A 240      30.462 431.269-417.722 
ATOM   4928  O4'  DG A 240      31.213 432.050-416.749 
ATOM   4929  C3'  DG A 240      30.321 432.209-418.919 
ATOM   4930  O3'  DG A 240      29.095 432.920-418.805 
ATOM   4931  C2'  DG A 240      31.474 433.202-418.770 
ATOM   4932  C1'  DG A 240      31.371 433.367-417.257 
ATOM   4933  N9   DG A 240      32.586 433.961-416.634 
ATOM   4934  C8   DG A 240      33.909 433.809-416.987 
ATOM   4935  N7   DG A 240      34.745 434.475-416.228 
ATOM   4936  C5   DG A 240      33.917 435.114-415.307 
ATOM   4937  C6   DG A 240      34.244 435.980-414.231 
ATOM   4938  O6   DG A 240      35.350 436.366-413.863 
ATOM   4939  N1   DG A 240      33.096 436.405-413.548 
ATOM   4940  C2   DG A 240      31.802 436.041-413.864 
ATOM   4941  N2   DG A 240      30.843 436.554-413.089 
ATOM   4942  N3   DG A 240      31.495 435.228-414.873 
ATOM   4943  C4   DG A 240      32.598 434.807-415.546 
ATOM   4944  P    DT A 241      28.227 433.188-420.123 
ATOM   4945  OP1  DT A 241      27.390 432.003-420.415 
ATOM   4946  OP2  DT A 241      29.113 433.643-421.216 
ATOM   4947  O5'  DT A 241      27.296 434.400-419.647 
ATOM   4948  C5'  DT A 241      26.935 434.499-418.257 
ATOM   4949  C4'  DT A 241      27.063 435.935-417.789 
ATOM   4950  O4'  DT A 241      28.402 436.246-417.310 
ATOM   4951  C3'  DT A 241      26.792 437.005-418.846 
ATOM   4952  O3'  DT A 241      26.127 438.102-418.231 
ATOM   4953  C2'  DT A 241      28.179 437.468-419.293 
ATOM   4954  C1'  DT A 241      28.821 437.462-417.909 
ATOM   4955  N1   DT A 241      30.310 437.474-417.940 
ATOM   4956  C2   DT A 241      30.952 438.162-416.940 
ATOM   4957  O2   DT A 241      30.358 438.747-416.051 
ATOM   4958  N3   DT A 241      32.333 438.151-417.001 
ATOM   4959  C4   DT A 241      33.103 437.524-417.958 
ATOM   4960  O4   DT A 241      34.334 437.584-417.910 
ATOM   4961  C5   DT A 241      32.341 436.828-418.967 
ATOM   4962  C7   DT A 241      33.103 436.117-420.047 
ATOM   4963  C6   DT A 241      30.998 436.822-418.932 
ATOM   4964  P    DG A 242      24.952 438.843-419.027 
ATOM   4965  OP1  DG A 242      23.683 438.105-418.838 
ATOM   4966  OP2  DG A 242      25.369 439.070-420.428 
ATOM   4967  O5'  DG A 242      24.881 440.242-418.255 
ATOM   4968  C5'  DG A 242      25.235 440.289-416.860 
ATOM   4969  C4'  DG A 242      26.105 441.500-416.586 
ATOM   4970  O4'  DG A 242      27.521 441.223-416.784 
ATOM   4971  C3'  DG A 242      25.842 442.721-417.468 
ATOM   4972  O3'  DG A 242      26.001 443.897-416.684 
ATOM   4973  C2'  DG A 242      26.949 442.684-418.520 
ATOM   4974  C1'  DG A 242      28.073 442.261-417.580 
ATOM   4975  N9   DG A 242      29.270 441.719-418.282 
ATOM   4976  C8   DG A 242      29.338 440.974-419.440 
ATOM   4977  N7   DG A 242      30.557 440.651-419.796 
ATOM   4978  C5   DG A 242      31.354 441.223-418.806 
ATOM   4979  C6   DG A 242      32.764 441.215-418.649 
ATOM   4980  O6   DG A 242      33.614 440.691-419.364 
ATOM   4981  N1   DG A 242      33.156 441.918-417.502 
ATOM   4982  C2   DG A 242      32.298 442.548-416.621 
ATOM   4983  N2   DG A 242      32.870 443.166-415.585 
ATOM   4984  N3   DG A 242      30.974 442.555-416.769 
ATOM   4985  C4   DG A 242      30.578 441.877-417.877 
ATOM   4986  P    DT A 243      24.991 445.119-416.905 
ATOM   4987  OP1  DT A 243      23.757 444.891-416.120 
ATOM   4988  OP2  DT A 243      24.803 445.352-418.354 
ATOM   4989  O5'  DT A 243      25.818 446.332-416.269 
ATOM   4990  C5'  DT A 243      26.734 446.062-415.190 
ATOM   4991  C4'  DT A 243      28.031 446.814-415.412 
ATOM   4992  O4'  DT A 243      28.983 446.057-416.213 
ATOM   4993  C3'  DT A 243      27.909 448.148-416.150 
ATOM   4994  O3'  DT A 243      28.841 449.068-415.595 
ATOM   4995  C2'  DT A 243      28.331 447.836-417.586 
ATOM   4996  C1'  DT A 243      29.487 446.906-417.232 
ATOM   4997  N1   DT A 243      29.936 446.051-418.366 
ATOM   4998  C2   DT A 243      31.277 445.762-418.439 
ATOM   4999  O2   DT A 243      32.090 446.172-417.626 
ATOM   5000  N3   DT A 243      31.658 444.969-419.503 
ATOM   5001  C4   DT A 243      30.827 444.452-420.477 
ATOM   5002  O4   DT A 243      31.283 443.753-421.383 
ATOM   5003  C5   DT A 243      29.437 444.811-420.316 
ATOM   5004  C7   DT A 243      28.465 444.290-421.333 
ATOM   5005  C6   DT A 243      29.040 445.581-419.290 
ATOM   5006  P    DA A 244      28.404 450.596-415.406 
ATOM   5007  OP1  DA A 244      27.660 450.746-414.136 
ATOM   5008  OP2  DA A 244      27.709 451.067-416.625 
ATOM   5009  O5'  DA A 244      29.827 451.319-415.286 
ATOM   5010  C5'  DA A 244      30.934 450.590-414.725 
ATOM   5011  C4'  DA A 244      32.181 450.825-415.554 
ATOM   5012  O4'  DA A 244      32.306 449.876-416.652 
ATOM   5013  C3'  DA A 244      32.281 452.190-416.234 
ATOM   5014  O3'  DA A 244      33.639 452.616-416.216 
ATOM   5015  C2'  DA A 244      31.872 451.931-417.685 
ATOM   5016  C1'  DA A 244      32.600 450.599-417.837 
ATOM   5017  N9   DA A 244      32.133 449.792-419.000 
ATOM   5018  C8   DA A 244      30.872 449.699-419.516 
ATOM   5019  N7   DA A 244      30.783 448.909-420.540 
ATOM   5020  C5   DA A 244      32.077 448.441-420.718 
ATOM   5021  C6   DA A 244      32.646 447.557-421.649 
ATOM   5022  N6   DA A 244      31.948 446.958-422.623 
ATOM   5023  N1   DA A 244      33.966 447.310-421.542 
ATOM   5024  C2   DA A 244      34.654 447.908-420.571 
ATOM   5025  N3   DA A 244      34.235 448.747-419.650 
ATOM   5026  C4   DA A 244      32.912 448.977-419.779 
ATOM   5027  P    DT A 245      33.965 454.158-415.942 
ATOM   5028  OP1  DT A 245      33.977 454.411-414.483 
ATOM   5029  OP2  DT A 245      33.053 455.008-416.740 
ATOM   5030  O5'  DT A 245      35.452 454.275-416.521 
ATOM   5031  C5'  DT A 245      36.309 453.119-416.481 
ATOM   5032  C4'  DT A 245      37.048 452.976-417.796 
ATOM   5033  O4'  DT A 245      36.296 452.199-418.773 
ATOM   5034  C3'  DT A 245      37.364 454.280-418.527 
ATOM   5035  O3'  DT A 245      38.638 454.161-419.151 
ATOM   5036  C2'  DT A 245      36.298 454.382-419.617 
ATOM   5037  C1'  DT A 245      36.299 452.906-420.004 
ATOM   5038  N1   DT A 245      35.097 452.489-420.778 
ATOM   5039  C2   DT A 245      35.277 451.526-421.742 
ATOM   5040  O2   DT A 245      36.359 451.016-421.976 
ATOM   5041  N3   DT A 245      34.141 451.165-422.440 
ATOM   5042  C4   DT A 245      32.872 451.676-422.258 
ATOM   5043  O4   DT A 245      31.931 451.274-422.945 
ATOM   5044  C5   DT A 245      32.783 452.681-421.225 
ATOM   5045  C7   DT A 245      31.436 453.289-420.963 
ATOM   5046  C6   DT A 245      33.872 453.051-420.531 
ATOM   5047  P    DG A 246      39.625 455.421-419.145 
ATOM   5048  OP1  DG A 246      40.372 455.460-417.867 
ATOM   5049  OP2  DG A 246      38.870 456.645-419.493 
ATOM   5050  O5'  DG A 246      40.621 455.047-420.340 
ATOM   5051  C5'  DG A 246      40.881 453.659-420.623 
ATOM   5052  C4'  DG A 246      40.847 453.421-422.120 
ATOM   5053  O4'  DG A 246      39.508 453.115-422.604 
ATOM   5054  C3'  DG A 246      41.294 454.595-422.991 
ATOM   5055  O3'  DG A 246      42.006 454.090-424.115 
ATOM   5056  C2'  DG A 246      39.993 455.228-423.484 
ATOM   5057  C1'  DG A 246      39.247 453.922-423.741 
ATOM   5058  N9   DG A 246      37.772 454.088-423.863 
ATOM   5059  C8   DG A 246      36.939 454.969-423.209 
ATOM   5060  N7   DG A 246      35.675 454.858-423.545 
ATOM   5061  C5   DG A 246      35.673 453.832-424.488 
ATOM   5062  C6   DG A 246      34.596 453.260-425.214 
ATOM   5063  O6   DG A 246      33.402 453.546-425.172 
ATOM   5064  N1   DG A 246      35.038 452.240-426.069 
ATOM   5065  C2   DG A 246      36.349 451.828-426.204 
ATOM   5066  N2   DG A 246      36.565 450.837-427.073 
ATOM   5067  N3   DG A 246      37.359 452.364-425.522 
ATOM   5068  C4   DG A 246      36.947 453.355-424.689 
ATOM   5069  P    DC A 247      43.299 454.878-424.631 
ATOM   5070  OP1  DC A 247      44.479 454.470-423.835 
ATOM   5071  OP2  DC A 247      43.013 456.329-424.671 
ATOM   5072  O5'  DC A 247      43.437 454.316-426.123 
ATOM   5073  C5'  DC A 247      42.980 452.981-426.411 
ATOM   5074  C4'  DC A 247      42.205 452.968-427.713 
ATOM   5075  O4'  DC A 247      40.790 453.249-427.519 
ATOM   5076  C3'  DC A 247      42.645 453.992-428.759 
ATOM   5077  O3'  DC A 247      42.531 453.407-430.051 
ATOM   5078  C2'  DC A 247      41.622 455.123-428.647 
ATOM   5079  C1'  DC A 247      40.396 454.235-428.462 
ATOM   5080  N1   DC A 247      39.213 454.954-427.912 
ATOM   5081  C2   DC A 247      37.951 454.558-428.348 
ATOM   5082  O2   DC A 247      37.866 453.634-429.165 
ATOM   5083  N3   DC A 247      36.861 455.202-427.859 
ATOM   5084  C4   DC A 247      36.996 456.198-426.974 
ATOM   5085  N4   DC A 247      35.901 456.795-426.527 
ATOM   5086  C5   DC A 247      38.284 456.621-426.513 
ATOM   5087  C6   DC A 247      39.362 455.965-427.014 
ATOM   5088  P    DC A 248      43.661 453.713-431.143 
ATOM   5089  OP1  DC A 248      44.805 452.795-430.945 
ATOM   5090  OP2  DC A 248      43.980 455.158-431.136 
ATOM   5091  O5'  DC A 248      42.900 453.338-432.500 
ATOM   5092  C5'  DC A 248      41.882 452.319-432.471 
ATOM   5093  C4'  DC A 248      40.679 452.764-433.278 
ATOM   5094  O4'  DC A 248      39.727 453.527-432.481 
ATOM   5095  C3'  DC A 248      40.976 453.676-434.468 
ATOM   5096  O3'  DC A 248      40.091 453.348-435.532 
ATOM   5097  C2'  DC A 248      40.641 455.082-433.972 
ATOM   5098  C1'  DC A 248      39.381 454.701-433.200 
ATOM   5099  N1   DC A 248      38.946 455.733-432.218 
ATOM   5100  C2   DC A 248      37.578 455.897-432.012 
ATOM   5101  O2   DC A 248      36.790 455.186-432.646 
ATOM   5102  N3   DC A 248      37.161 456.833-431.121 
ATOM   5103  C4   DC A 248      38.047 457.584-430.454 
ATOM   5104  N4   DC A 248      37.589 458.483-429.596 
ATOM   5105  C5   DC A 248      39.458 457.431-430.652 
ATOM   5106  C6   DC A 248      39.855 456.491-431.547 
ATOM   5107  P    DG A 249      40.648 453.347-437.033 
ATOM   5108  OP1  DG A 249      41.302 452.051-437.319 
ATOM   5109  OP2  DG A 249      41.473 454.555-437.255 
ATOM   5110  O5'  DG A 249      39.291 453.462-437.873 
ATOM   5111  C5'  DG A 249      38.082 452.903-437.326 
ATOM   5112  C4'  DG A 249      36.928 453.866-437.526 
ATOM   5113  O4'  DG A 249      36.805 454.819-436.432 
ATOM   5114  C3'  DG A 249      37.005 454.745-438.774 
ATOM   5115  O3'  DG A 249      35.694 454.912-439.300 
ATOM   5116  C2'  DG A 249      37.499 456.098-438.264 
ATOM   5117  C1'  DG A 249      36.669 456.119-436.984 
ATOM   5118  N9   DG A 249      37.149 457.103-435.975 
ATOM   5119  C8   DG A 249      38.438 457.502-435.691 
ATOM   5120  N7   DG A 249      38.522 458.395-434.735 
ATOM   5121  C5   DG A 249      37.196 458.605-434.360 
ATOM   5122  C6   DG A 249      36.650 459.463-433.371 
ATOM   5123  O6   DG A 249      37.235 460.229-432.610 
ATOM   5124  N1   DG A 249      35.252 459.365-433.321 
ATOM   5125  C2   DG A 249      34.483 458.544-434.121 
ATOM   5126  N2   DG A 249      33.165 458.594-433.918 
ATOM   5127  N3   DG A 249      34.996 457.737-435.049 
ATOM   5128  C4   DG A 249      36.351 457.821-435.110 
ATOM   5129  P    DT A 250      35.487 454.897-440.888 
ATOM   5130  OP1  DT A 250      35.385 453.498-441.361 
ATOM   5131  OP2  DT A 250      36.530 455.725-441.531 
ATOM   5132  O5'  DT A 250      34.065 455.618-441.028 
ATOM   5133  C5'  DT A 250      33.107 455.485-439.961 
ATOM   5134  C4'  DT A 250      32.462 456.826-439.675 
ATOM   5135  O4'  DT A 250      33.213 457.608-438.701 
ATOM   5136  C3'  DT A 250      32.320 457.766-440.872 
ATOM   5137  O3'  DT A 250      31.094 458.477-440.757 
ATOM   5138  C2'  DT A 250      33.473 458.759-440.722 
ATOM   5139  C1'  DT A 250      33.370 458.924-439.209 
ATOM   5140  N1   DT A 250      34.586 459.518-438.586 
ATOM   5141  C2   DT A 250      34.395 460.342-437.503 
ATOM   5142  O2   DT A 250      33.293 460.594-437.048 
ATOM   5143  N3   DT A 250      35.544 460.875-436.953 
ATOM   5144  C4   DT A 250      36.836 460.657-437.386 
ATOM   5145  O4   DT A 250      37.788 461.190-436.812 
ATOM   5146  C5   DT A 250      36.935 459.779-438.528 
ATOM   5147  C7   DT A 250      38.306 459.489-439.064 
ATOM   5148  C6   DT A 250      35.833 459.247-439.083 
ATOM   5149  P    DT A 251      30.226 458.745-442.075 
ATOM   5150  OP1  DT A 251      29.389 457.560-442.367 
ATOM   5151  OP2  DT A 251      31.113 459.200-443.169 
ATOM   5152  O5'  DT A 251      29.296 459.957-441.599 
ATOM   5153  C5'  DT A 251      28.934 460.056-440.209 
ATOM   5154  C4'  DT A 251      29.062 461.492-439.741 
ATOM   5155  O4'  DT A 251      30.402 461.803-439.262 
ATOM   5156  C3'  DT A 251      28.792 462.563-440.798 
ATOM   5157  O3'  DT A 251      28.126 463.659-440.183 
ATOM   5158  C2'  DT A 251      30.178 463.025-441.245 
ATOM   5159  C1'  DT A 251      30.821 463.019-439.861 
ATOM   5160  N1   DT A 251      32.310 463.031-439.893 
ATOM   5161  C2   DT A 251      32.952 463.719-438.892 
ATOM   5162  O2   DT A 251      32.358 464.304-438.003 
ATOM   5163  N3   DT A 251      34.332 463.708-438.954 
ATOM   5164  C4   DT A 251      35.103 463.081-439.911 
ATOM   5165  O4   DT A 251      36.333 463.141-439.862 
ATOM   5166  C5   DT A 251      34.340 462.385-440.919 
ATOM   5167  C7   DT A 251      35.102 461.675-442.000 
ATOM   5168  C6   DT A 251      32.997 462.379-440.884 
ATOM   5169  P    DA A 252      26.951 464.400-440.979 
ATOM   5170  OP1  DA A 252      25.683 463.662-440.790 
ATOM   5171  OP2  DA A 252      27.368 464.627-442.380 
ATOM   5172  O5'  DA A 252      26.880 465.799-440.207 
ATOM   5173  C5'  DA A 252      27.235 465.846-438.812 
ATOM   5174  C4'  DA A 252      28.105 467.057-438.538 
ATOM   5175  O4'  DA A 252      29.521 466.780-438.736 
ATOM   5176  C3'  DA A 252      27.841 468.278-439.420 
ATOM   5177  O3'  DA A 252      28.000 469.455-438.636 
ATOM   5178  C2'  DA A 252      28.948 468.242-440.473 
ATOM   5179  C1'  DA A 252      30.073 467.818-439.532 
ATOM   5180  N9   DA A 252      31.269 467.276-440.234 
ATOM   5181  C8   DA A 252      31.317 466.538-441.382 
ATOM   5182  N7   DA A 252      32.519 466.212-441.747 
ATOM   5183  C5   DA A 252      33.329 466.775-440.770 
ATOM   5184  C6   DA A 252      34.721 466.786-440.584 
ATOM   5185  N6   DA A 252      35.583 466.185-441.418 
ATOM   5186  N1   DA A 252      35.197 467.438-439.508 
ATOM   5187  C2   DA A 252      34.336 468.031-438.683 
ATOM   5188  N3   DA A 252      33.024 468.088-438.754 
ATOM   5189  C4   DA A 252      32.573 467.428-439.839 
ATOM   5190  P    DA A 253      26.990 470.676-438.857 
ATOM   5191  OP1  DA A 253      25.756 470.448-438.072 
ATOM   5192  OP2  DA A 253      26.803 470.909-440.306 
ATOM   5193  O5'  DA A 253      27.817 471.889-438.221 
ATOM   5194  C5'  DA A 253      28.734 471.619-437.143 
ATOM   5195  C4'  DA A 253      30.031 472.372-437.365 
ATOM   5196  O4'  DA A 253      30.982 471.614-438.165 
ATOM   5197  C3'  DA A 253      29.909 473.705-438.102 
ATOM   5198  O3'  DA A 253      30.840 474.625-437.547 
ATOM   5199  C2'  DA A 253      30.331 473.393-439.538 
ATOM   5200  C1'  DA A 253      31.486 472.463-439.184 
ATOM   5201  N9   DA A 253      31.936 471.608-440.319 
ATOM   5202  C8   DA A 253      31.184 471.060-441.318 
ATOM   5203  N7   DA A 253      31.870 470.360-442.167 
ATOM   5204  C5   DA A 253      33.173 470.447-441.697 
ATOM   5205  C6   DA A 253      34.386 469.913-442.163 
ATOM   5206  N6   DA A 253      34.485 469.147-443.259 
ATOM   5207  N1   DA A 253      35.498 470.195-441.459 
ATOM   5208  C2   DA A 253      35.393 470.956-440.370 
ATOM   5209  N3   DA A 253      34.322 471.508-439.843 
ATOM   5210  C4   DA A 253      33.223 471.210-440.566 
ATOM   5211  P    DC A 254      30.403 476.154-437.358 
ATOM   5212  OP1  DC A 254      29.660 476.303-436.088 
ATOM   5213  OP2  DC A 254      29.708 476.625-438.577 
ATOM   5214  O5'  DC A 254      31.826 476.876-437.238 
ATOM   5215  C5'  DC A 254      32.934 476.147-436.677 
ATOM   5216  C4'  DC A 254      34.181 476.382-437.507 
ATOM   5217  O4'  DC A 254      34.305 475.433-438.604 
ATOM   5218  C3'  DC A 254      34.281 477.747-438.186 
ATOM   5219  O3'  DC A 254      35.638 478.173-438.168 
ATOM   5220  C2'  DC A 254      33.872 477.488-439.637 
ATOM   5221  C1'  DC A 254      34.599 476.156-439.790 
ATOM   5222  N1   DC A 254      34.133 475.349-440.952 
ATOM   5223  C2   DC A 254      35.075 474.576-441.626 
ATOM   5224  O2   DC A 254      36.248 474.592-441.235 
ATOM   5225  N3   DC A 254      34.669 473.835-442.688 
ATOM   5226  C4   DC A 254      33.389 473.845-443.079 
ATOM   5227  N4   DC A 254      33.043 473.104-444.121 
ATOM   5228  C5   DC A 254      32.404 474.634-442.400 
ATOM   5229  C6   DC A 254      32.829 475.369-441.341 
ATOM   5230  P    DA A 255      35.964 479.715-437.894 
ATOM   5231  OP1  DA A 255      35.976 479.968-436.435 
ATOM   5232  OP2  DA A 255      35.053 480.565-438.692 
ATOM   5233  O5'  DA A 255      37.451 479.832-438.473 
ATOM   5234  C5'  DA A 255      38.308 478.676-438.433 
ATOM   5235  C4'  DA A 255      39.047 478.533-439.748 
ATOM   5236  O4'  DA A 255      38.296 477.756-440.725 
ATOM   5237  C3'  DA A 255      39.364 479.837-440.479 
ATOM   5238  O3'  DA A 255      40.637 479.718-441.103 
ATOM   5239  C2'  DA A 255      38.297 479.939-441.569 
ATOM   5240  C1'  DA A 255      38.298 478.463-441.956 
ATOM   5241  N9   DA A 255      37.097 478.046-442.730 
ATOM   5242  C8   DA A 255      35.813 478.499-442.614 
ATOM   5243  N7   DA A 255      34.983 477.938-443.438 
ATOM   5244  C5   DA A 255      35.771 477.048-444.154 
ATOM   5245  C6   DA A 255      35.479 476.143-445.188 
ATOM   5246  N6   DA A 255      34.252 475.979-445.704 
ATOM   5247  N1   DA A 255      36.497 475.410-445.675 
ATOM   5248  C2   DA A 255      37.713 475.576-445.159 
ATOM   5249  N3   DA A 255      38.104 476.385-444.198 
ATOM   5250  C4   DA A 255      37.067 477.107-443.728 
ATOM   5251  P    DA A 256      41.625 480.978-441.097 
ATOM   5252  OP1  DA A 256      42.371 481.017-439.820 
ATOM   5253  OP2  DA A 256      40.869 482.202-441.445 
ATOM   5254  O5'  DA A 256      42.621 480.604-442.292 
ATOM   5255  C5'  DA A 256      42.880 479.217-442.575 
ATOM   5256  C4'  DA A 256      42.847 478.978-444.073 
ATOM   5257  O4'  DA A 256      41.508 478.672-444.556 
ATOM   5258  C3'  DA A 256      43.293 480.152-444.943 
ATOM   5259  O3'  DA A 256      44.005 479.648-446.067 
ATOM   5260  C2'  DA A 256      41.992 480.785-445.436 
ATOM   5261  C1'  DA A 256      41.246 479.479-445.694 
ATOM   5262  N9   DA A 256      39.771 479.645-445.815 
ATOM   5263  C8   DA A 256      38.960 480.525-445.158 
ATOM   5264  N7   DA A 256      37.708 480.427-445.481 
ATOM   5265  C5   DA A 256      37.685 479.407-446.422 
ATOM   5266  C6   DA A 256      36.642 478.818-447.156 
ATOM   5267  N6   DA A 256      35.360 479.193-447.050 
ATOM   5268  N1   DA A 256      36.967 477.827-448.007 
ATOM   5269  C2   DA A 256      38.243 477.458-448.108 
ATOM   5270  N3   DA A 256      39.296 477.931-447.478 
ATOM   5271  C4   DA A 256      38.945 478.922-446.633 
ATOM   5272  P    DC A 257      45.299 480.435-446.583 
ATOM   5273  OP1  DC A 257      46.478 480.028-445.787 
ATOM   5274  OP2  DC A 257      45.013 481.886-446.624 
ATOM   5275  O5'  DC A 257      45.436 479.873-448.075 
ATOM   5276  C5'  DC A 257      44.980 478.538-448.363 
ATOM   5277  C4'  DC A 257      44.205 478.525-449.665 
ATOM   5278  O4'  DC A 257      42.789 478.806-449.471 
ATOM   5279  C3'  DC A 257      44.644 479.549-450.712 
ATOM   5280  O3'  DC A 257      44.531 478.964-452.003 
ATOM   5281  C2'  DC A 257      43.621 480.680-450.599 
ATOM   5282  C1'  DC A 257      42.395 479.792-450.414 
ATOM   5283  N1   DC A 257      41.213 480.511-449.864 
ATOM   5284  C2   DC A 257      39.950 480.115-450.300 
ATOM   5285  O2   DC A 257      39.865 479.191-451.117 
ATOM   5286  N3   DC A 257      38.860 480.759-449.811 
ATOM   5287  C4   DC A 257      38.995 481.755-448.926 
ATOM   5288  N4   DC A 257      37.901 482.352-448.479 
ATOM   5289  C5   DC A 257      40.284 482.178-448.466 
ATOM   5290  C6   DC A 257      41.361 481.523-448.966 
ATOM   5291  P    DA A 258      45.661 479.271-453.095 
ATOM   5292  OP1  DA A 258      46.805 478.352-452.897 
ATOM   5293  OP2  DA A 258      45.979 480.715-453.088 
ATOM   5294  O5'  DA A 258      44.899 478.895-454.452 
ATOM   5295  C5'  DA A 258      43.882 477.876-454.423 
ATOM   5296  C4'  DA A 258      42.678 478.321-455.230 
ATOM   5297  O4'  DA A 258      41.727 479.084-454.433 
ATOM   5298  C3'  DA A 258      42.976 479.233-456.420 
ATOM   5299  O3'  DA A 258      42.090 478.905-457.484 
ATOM   5300  C2'  DA A 258      42.640 480.640-455.924 
ATOM   5301  C1'  DA A 258      41.381 480.258-455.152 
ATOM   5302  N9   DA A 258      40.946 481.290-454.170 
ATOM   5303  C8   DA A 258      41.720 482.127-453.419 
ATOM   5304  N7   DA A 258      41.042 482.922-452.650 
ATOM   5305  C5   DA A 258      39.720 482.589-452.909 
ATOM   5306  C6   DA A 258      38.503 483.078-452.405 
ATOM   5307  N6   DA A 258      38.421 484.054-451.490 
ATOM   5308  N1   DA A 258      37.370 482.526-452.877 
ATOM   5309  C2   DA A 258      37.458 481.556-453.786 
ATOM   5310  N3   DA A 258      38.530 481.021-454.328 
ATOM   5311  C4   DA A 258      39.650 481.591-453.839 
ATOM   5312  P    DA A 259      42.647 478.904-458.985 
ATOM   5313  OP1  DA A 259      43.301 477.608-459.271 
ATOM   5314  OP2  DA A 259      43.473 480.112-459.208 
ATOM   5315  O5'  DA A 259      41.290 479.019-459.825 
ATOM   5316  C5'  DA A 259      40.081 478.460-459.278 
ATOM   5317  C4'  DA A 259      38.928 479.423-459.478 
ATOM   5318  O4'  DA A 259      38.804 480.376-458.384 
ATOM   5319  C3'  DA A 259      39.004 480.302-460.726 
ATOM   5320  O3'  DA A 259      37.693 480.469-461.253 
ATOM   5321  C2'  DA A 259      39.498 481.656-460.217 
ATOM   5322  C1'  DA A 259      38.669 481.677-458.936 
ATOM   5323  N9   DA A 259      39.149 482.660-457.927 
ATOM   5324  C8   DA A 259      40.432 483.043-457.659 
ATOM   5325  N7   DA A 259      40.530 483.928-456.715 
ATOM   5326  C5   DA A 259      39.215 484.149-456.328 
ATOM   5327  C6   DA A 259      38.642 484.988-455.357 
ATOM   5328  N6   DA A 259      39.358 485.797-454.564 
ATOM   5329  N1   DA A 259      37.302 484.965-455.232 
ATOM   5330  C2   DA A 259      36.597 484.159-456.023 
ATOM   5331  N3   DA A 259      37.018 483.336-456.959 
ATOM   5332  C4   DA A 259      38.363 483.378-457.065 
ATOM   5333  P    DG A 260      37.486 480.454-462.840 
ATOM   5334  OP1  DG A 260      37.384 479.056-463.313 
ATOM   5335  OP2  DG A 260      38.529 481.283-463.484 
ATOM   5336  O5'  DG A 260      36.065 481.175-462.980 
ATOM   5337  C5'  DG A 260      35.106 481.042-461.913 
ATOM   5338  C4'  DG A 260      34.461 482.384-461.627 
ATOM   5339  O4'  DG A 260      35.212 483.165-460.654 
ATOM   5340  C3'  DG A 260      34.320 483.324-462.824 
ATOM   5341  O3'  DG A 260      33.094 484.035-462.709 
ATOM   5342  C2'  DG A 260      35.473 484.316-462.675 
ATOM   5343  C1'  DG A 260      35.370 484.481-461.161 
ATOM   5344  N9   DG A 260      36.585 485.075-460.538 
ATOM   5345  C8   DG A 260      37.908 484.923-460.892 
ATOM   5346  N7   DG A 260      38.744 485.589-460.132 
ATOM   5347  C5   DG A 260      37.916 486.228-459.211 
ATOM   5348  C6   DG A 260      38.243 487.094-458.135 
ATOM   5349  O6   DG A 260      39.349 487.480-457.768 
ATOM   5350  N1   DG A 260      37.095 487.519-457.453 
ATOM   5351  C2   DG A 260      35.801 487.155-457.768 
ATOM   5352  N2   DG A 260      34.842 487.669-456.993 
ATOM   5353  N3   DG A 260      35.494 486.343-458.778 
ATOM   5354  C4   DG A 260      36.597 485.922-459.450 
ATOM   5355  P    DC A 261      32.226 484.302-464.027 
ATOM   5356  OP1  DC A 261      31.389 483.117-464.320 
ATOM   5357  OP2  DC A 261      33.112 484.757-465.121 
ATOM   5358  O5'  DC A 261      31.295 485.514-463.551 
ATOM   5359  C5'  DC A 261      30.934 485.613-462.161 
ATOM   5360  C4'  DC A 261      31.062 487.049-461.693 
ATOM   5361  O4'  DC A 261      32.401 487.360-461.214 
ATOM   5362  C3'  DC A 261      30.791 488.120-462.750 
ATOM   5363  O3'  DC A 261      30.126 489.216-462.135 
ATOM   5364  C2'  DC A 261      32.178 488.582-463.197 
ATOM   5365  C1'  DC A 261      32.820 488.577-461.814 
ATOM   5366  N1   DC A 261      34.309 488.588-461.845 
ATOM   5367  C2   DC A 261      34.975 489.281-460.837 
ATOM   5368  O2   DC A 261      34.309 489.853-459.966 
ATOM   5369  N3   DC A 261      36.332 489.304-460.848 
ATOM   5370  C4   DC A 261      37.018 488.671-461.810 
ATOM   5371  N4   DC A 261      38.341 488.724-461.776 
ATOM   5372  C5   DC A 261      36.353 487.953-462.855 
ATOM   5373  C6   DC A 261      34.996 487.943-462.827 
ATOM   5374  P    DA A 262      28.951 489.957-462.931 
ATOM   5375  OP1  DA A 262      27.682 489.219-462.742 
ATOM   5376  OP2  DA A 262      29.368 490.184-464.332 
ATOM   5377  O5'  DA A 262      28.880 491.356-462.159 
ATOM   5378  C5'  DA A 262      29.234 491.403-460.764 
ATOM   5379  C4'  DA A 262      30.104 492.614-460.490 
ATOM   5380  O4'  DA A 262      31.520 492.338-460.688 
ATOM   5381  C3'  DA A 262      29.841 493.835-461.372 
ATOM   5382  O3'  DA A 262      30.000 495.012-460.588 
ATOM   5383  C2'  DA A 262      30.948 493.799-462.425 
ATOM   5384  C1'  DA A 262      32.072 493.375-461.484 
ATOM   5385  N9   DA A 262      33.269 492.833-462.186 
ATOM   5386  C8   DA A 262      33.317 492.095-463.334 
ATOM   5387  N7   DA A 262      34.518 491.769-463.700 
ATOM   5388  C5   DA A 262      35.328 492.332-462.722 
ATOM   5389  C6   DA A 262      36.720 492.343-462.536 
ATOM   5390  N6   DA A 262      37.582 491.743-463.370 
ATOM   5391  N1   DA A 262      37.197 492.995-461.460 
ATOM   5392  C2   DA A 262      36.335 493.588-460.635 
ATOM   5393  N3   DA A 262      35.023 493.645-460.706 
ATOM   5394  C4   DA A 262      34.572 492.985-461.792 
ATOM   5395  P    DT A 263      28.990 496.233-460.809 
ATOM   5396  OP1  DT A 263      27.756 496.005-460.024 
ATOM   5397  OP2  DT A 263      28.802 496.467-462.259 
ATOM   5398  O5'  DT A 263      29.817 497.446-460.173 
ATOM   5399  C5'  DT A 263      30.733 497.176-459.095 
ATOM   5400  C4'  DT A 263      32.030 497.929-459.317 
ATOM   5401  O4'  DT A 263      32.982 497.171-460.117 
ATOM   5402  C3'  DT A 263      31.908 499.262-460.054 
ATOM   5403  O3'  DT A 263      32.840 500.182-459.499 
ATOM   5404  C2'  DT A 263      32.330 498.951-461.490 
ATOM   5405  C1'  DT A 263      33.486 498.020-461.136 
ATOM   5406  N1   DT A 263      33.935 497.165-462.271 
ATOM   5407  C2   DT A 263      35.276 496.877-462.343 
ATOM   5408  O2   DT A 263      36.089 497.286-461.531 
ATOM   5409  N3   DT A 263      35.657 496.083-463.408 
ATOM   5410  C4   DT A 263      34.826 495.567-464.381 
ATOM   5411  O4   DT A 263      35.282 494.867-465.288 
ATOM   5412  C5   DT A 263      33.436 495.925-464.220 
ATOM   5413  C7   DT A 263      32.464 495.404-465.237 
ATOM   5414  C6   DT A 263      33.039 496.696-463.194 
ATOM   5415  P    DT A 264      32.403 501.711-459.311 
ATOM   5416  OP1  DT A 264      31.659 501.861-458.040 
ATOM   5417  OP2  DT A 264      31.708 502.182-460.529 
ATOM   5418  O5'  DT A 264      33.826 502.433-459.190 
ATOM   5419  C5'  DT A 264      34.933 501.704-458.629 
ATOM   5420  C4'  DT A 264      36.180 501.939-459.459 
ATOM   5421  O4'  DT A 264      36.305 500.990-460.557 
ATOM   5422  C3'  DT A 264      36.280 503.305-460.138 
ATOM   5423  O3'  DT A 264      37.638 503.730-460.120 
ATOM   5424  C2'  DT A 264      35.871 503.045-461.589 
ATOM   5425  C1'  DT A 264      36.599 501.713-461.742 
ATOM   5426  N1   DT A 264      36.132 500.906-462.904 
ATOM   5427  C2   DT A 264      37.074 500.149-463.558 
ATOM   5428  O2   DT A 264      38.246 500.118-463.227 
ATOM   5429  N3   DT A 264      36.604 499.415-464.631 
ATOM   5430  C4   DT A 264      35.303 499.377-465.090 
ATOM   5431  O4   DT A 264      35.003 498.681-466.062 
ATOM   5432  C5   DT A 264      34.389 500.204-464.339 
ATOM   5433  C7   DT A 264      32.953 500.222-464.773 
ATOM   5434  C6   DT A 264      34.819 500.929-463.293 
ATOM   5435  P    DC A 265      37.964 505.273-459.846 
ATOM   5436  OP1  DC A 265      37.976 505.525-458.387 
ATOM   5437  OP2  DC A 265      37.052 506.122-460.644 
ATOM   5438  O5'  DC A 265      39.451 505.389-460.425 
ATOM   5439  C5'  DC A 265      40.308 504.233-460.385 
ATOM   5440  C4'  DC A 265      41.047 504.090-461.700 
ATOM   5441  O4'  DC A 265      40.295 503.313-462.677 
ATOM   5442  C3'  DC A 265      41.363 505.394-462.431 
ATOM   5443  O3'  DC A 265      42.637 505.275-463.055 
ATOM   5444  C2'  DC A 265      40.297 505.496-463.521 
ATOM   5445  C1'  DC A 265      40.298 504.020-463.908 
ATOM   5446  N1   DC A 265      39.096 503.603-464.683 
ATOM   5447  C2   DC A 265      39.261 502.628-465.663 
ATOM   5448  O2   DC A 265      40.388 502.153-465.848 
ATOM   5449  N3   DC A 265      38.178 502.235-466.381 
ATOM   5450  C4   DC A 265      36.975 502.774-466.151 
ATOM   5451  N4   DC A 265      35.949 502.356-466.878 
ATOM   5452  C5   DC A 265      36.783 503.779-465.147 
ATOM   5453  C6   DC A 265      37.878 504.158-464.441 
ATOM   5454  P    DT A 266      43.624 506.536-463.049 
ATOM   5455  OP1  DT A 266      44.371 506.575-461.772 
ATOM   5456  OP2  DT A 266      42.869 507.759-463.397 
ATOM   5457  O5'  DT A 266      44.620 506.161-464.245 
ATOM   5458  C5'  DT A 266      44.880 504.774-464.528 
ATOM   5459  C4'  DT A 266      44.846 504.535-466.025 
ATOM   5460  O4'  DT A 266      43.507 504.229-466.508 
ATOM   5461  C3'  DT A 266      45.293 505.709-466.896 
ATOM   5462  O3'  DT A 266      46.005 505.205-468.019 
ATOM   5463  C2'  DT A 266      43.992 506.342-467.388 
ATOM   5464  C1'  DT A 266      43.246 505.036-467.646 
ATOM   5465  N1   DT A 266      41.771 505.202-467.767 
ATOM   5466  C2   DT A 266      41.119 504.374-468.648 
ATOM   5467  O2   DT A 266      41.693 503.532-469.315 
ATOM   5468  N3   DT A 266      39.752 504.558-468.734 
ATOM   5469  C4   DT A 266      39.003 505.478-468.029 
ATOM   5470  O4   DT A 266      37.784 505.549-468.190 
ATOM   5471  C5   DT A 266      39.777 506.301-467.129 
ATOM   5472  C7   DT A 266      39.039 507.329-466.322 
ATOM   5473  C6   DT A 266      41.107 506.144-467.026 
ATOM   5474  P    DA A 267      47.298 505.992-468.536 
ATOM   5475  OP1  DA A 267      48.478 505.585-467.739 
ATOM   5476  OP2  DA A 267      47.012 507.443-468.576 
ATOM   5477  O5'  DA A 267      47.436 505.431-470.027 
ATOM   5478  C5'  DA A 267      46.979 504.095-470.315 
ATOM   5479  C4'  DA A 267      46.204 504.082-471.617 
ATOM   5480  O4'  DA A 267      44.789 504.363-471.423 
ATOM   5481  C3'  DA A 267      46.644 505.106-472.664 
ATOM   5482  O3'  DA A 267      46.530 504.522-473.955 
ATOM   5483  C2'  DA A 267      45.621 506.237-472.552 
ATOM   5484  C1'  DA A 267      44.395 505.349-472.366 
ATOM   5485  N9   DA A 267      43.212 506.068-471.816 
ATOM   5486  C8   DA A 267      43.187 507.095-470.916 
ATOM   5487  N7   DA A 267      41.993 507.515-470.632 
ATOM   5488  C5   DA A 267      41.163 506.707-471.399 
ATOM   5489  C6   DA A 267      39.768 506.652-471.544 
ATOM   5490  N6   DA A 267      38.922 507.461-470.892 
ATOM   5491  N1   DA A 267      39.270 505.729-472.390 
ATOM   5492  C2   DA A 267      40.115 504.926-473.035 
ATOM   5493  N3   DA A 267      41.429 504.886-472.979 
ATOM   5494  C4   DA A 267      41.901 505.819-472.127 
ATOM   5495  P    DT A 268      47.660 504.828-475.047 
ATOM   5496  OP1  DT A 268      48.804 503.909-474.849 
ATOM   5497  OP2  DT A 268      47.979 506.272-475.040 
ATOM   5498  O5'  DT A 268      46.899 504.452-476.404 
ATOM   5499  C5'  DT A 268      45.881 503.433-476.375 
ATOM   5500  C4'  DT A 268      44.678 503.879-477.182 
ATOM   5501  O4'  DT A 268      43.726 504.641-476.385 
ATOM   5502  C3'  DT A 268      44.975 504.790-478.372 
ATOM   5503  O3'  DT A 268      44.090 504.462-479.436 
ATOM   5504  C2'  DT A 268      44.640 506.197-477.877 
ATOM   5505  C1'  DT A 268      43.380 505.815-477.104 
ATOM   5506  N1   DT A 268      42.945 506.847-476.122 
ATOM   5507  C2   DT A 268      41.592 506.997-475.930 
ATOM   5508  O2   DT A 268      40.761 506.329-476.521 
ATOM   5509  N3   DT A 268      41.227 507.963-475.014 
ATOM   5510  C4   DT A 268      42.080 508.771-474.291 
ATOM   5511  O4   DT A 268      41.634 509.603-473.498 
ATOM   5512  C5   DT A 268      43.479 508.541-474.561 
ATOM   5513  C7   DT A 268      44.478 509.379-473.817 
ATOM   5514  C6   DT A 268      43.864 507.609-475.447 
ATOM   5515  P    DT A 269      44.647 504.461-480.937 
ATOM   5516  OP1  DT A 269      45.301 503.165-481.223 
ATOM   5517  OP2  DT A 269      45.472 505.669-481.160 
ATOM   5518  O5'  DT A 269      43.290 504.577-481.777 
ATOM   5519  C5'  DT A 269      42.081 504.017-481.230 
ATOM   5520  C4'  DT A 269      40.927 504.980-481.430 
ATOM   5521  O4'  DT A 269      40.804 505.933-480.336 
ATOM   5522  C3'  DT A 269      41.004 505.859-482.678 
ATOM   5523  O3'  DT A 269      39.693 506.026-483.205 
ATOM   5524  C2'  DT A 269      41.498 507.213-482.169 
ATOM   5525  C1'  DT A 269      40.668 507.234-480.889 
ATOM   5526  N1   DT A 269      41.148 508.218-479.879 
ATOM   5527  C2   DT A 269      40.195 508.835-479.105 
ATOM   5528  O2   DT A 269      39.003 508.609-479.216 
ATOM   5529  N3   DT A 269      40.678 509.742-478.181 
ATOM   5530  C4   DT A 269      42.002 510.072-477.973 
ATOM   5531  O4   DT A 269      42.313 510.900-477.114 
ATOM   5532  C5   DT A 269      42.927 509.372-478.833 
ATOM   5533  C7   DT A 269      44.388 509.674-478.671 
ATOM   5534  C6   DT A 269      42.485 508.486-479.740 
ATOM   5535  P    DG A 270      39.486 506.011-484.792 
ATOM   5536  OP1  DG A 270      39.384 504.613-485.265 
ATOM   5537  OP2  DG A 270      40.529 506.840-485.436 
ATOM   5538  O5'  DG A 270      38.064 506.732-484.932 
ATOM   5539  C5'  DG A 270      37.106 506.600-483.865 
ATOM   5540  C4'  DG A 270      36.461 507.941-483.579 
ATOM   5541  O4'  DG A 270      37.212 508.722-482.606 
ATOM   5542  C3'  DG A 270      36.319 508.881-484.776 
ATOM   5543  O3'  DG A 270      35.093 509.592-484.661 
ATOM   5544  C2'  DG A 270      37.472 509.873-484.627 
ATOM   5545  C1'  DG A 270      37.369 510.038-483.113 
ATOM   5546  N9   DG A 270      38.585 510.632-482.490 
ATOM   5547  C8   DG A 270      39.908 510.480-482.844 
ATOM   5548  N7   DG A 270      40.743 511.146-482.084 
ATOM   5549  C5   DG A 270      39.915 511.786-481.163 
ATOM   5550  C6   DG A 270      40.243 512.651-480.087 
ATOM   5551  O6   DG A 270      41.349 513.037-479.720 
ATOM   5552  N1   DG A 270      39.095 513.076-479.405 
ATOM   5553  C2   DG A 270      37.800 512.712-479.720 
ATOM   5554  N2   DG A 270      36.841 513.226-478.946 
ATOM   5555  N3   DG A 270      37.494 511.900-480.730 
ATOM   5556  C4   DG A 270      38.597 511.479-481.402 
ATOM   5557  P    DA A 271      34.225 509.859-485.980 
ATOM   5558  OP1  DA A 271      33.388 508.674-486.272 
ATOM   5559  OP2  DA A 271      35.112 510.314-487.073 
ATOM   5560  O5'  DA A 271      33.295 511.071-485.503 
ATOM   5561  C5'  DA A 271      32.933 511.170-484.113 
ATOM   5562  C4'  DA A 271      33.061 512.607-483.645 
ATOM   5563  O4'  DA A 271      34.401 512.917-483.166 
ATOM   5564  C3'  DA A 271      32.791 513.677-484.702 
ATOM   5565  O3'  DA A 271      32.125 514.773-484.087 
ATOM   5566  C2'  DA A 271      34.177 514.139-485.149 
ATOM   5567  C1'  DA A 271      34.820 514.134-483.766 
ATOM   5568  N9   DA A 271      36.309 514.145-483.797 
ATOM   5569  C8   DA A 271      37.143 513.554-484.703 
ATOM   5570  N7   DA A 271      38.402 513.747-484.459 
ATOM   5571  C5   DA A 271      38.407 514.521-483.308 
ATOM   5572  C6   DA A 271      39.446 515.064-482.535 
ATOM   5573  N6   DA A 271      40.745 514.899-482.822 
ATOM   5574  N1   DA A 271      39.100 515.786-481.453 
ATOM   5575  C2   DA A 271      37.808 515.946-481.172 
ATOM   5576  N3   DA A 271      36.756 515.489-481.816 
ATOM   5577  C4   DA A 271      37.129 514.771-482.895 
ATOM   5578  P    DT A 272      30.950 515.514-484.883 
ATOM   5579  OP1  DT A 272      29.682 514.776-484.694 
ATOM   5580  OP2  DT A 272      31.367 515.741-486.284 
ATOM   5581  O5'  DT A 272      30.879 516.913-484.111 
ATOM   5582  C5'  DT A 272      31.234 516.960-482.716 
ATOM   5583  C4'  DT A 272      32.104 518.171-482.443 
ATOM   5584  O4'  DT A 272      33.520 517.895-482.641 
ATOM   5585  C3'  DT A 272      31.840 519.392-483.324 
ATOM   5586  O3'  DT A 272      31.999 520.569-482.541 
ATOM   5587  C2'  DT A 272      32.947 519.356-484.377 
ATOM   5588  C1'  DT A 272      34.072 518.932-483.436 
ATOM   5589  N1   DT A 272      35.268 518.390-484.139 
ATOM   5590  C2   DT A 272      36.495 518.654-483.578 
ATOM   5591  O2   DT A 272      36.631 519.299-482.553 
ATOM   5592  N3   DT A 272      37.581 518.135-484.258 
ATOM   5593  C4   DT A 272      37.540 517.394-485.421 
ATOM   5594  O4   DT A 272      38.582 516.984-485.938 
ATOM   5595  C5   DT A 272      36.209 517.171-485.932 
ATOM   5596  C7   DT A 272      36.077 516.373-487.196 
ATOM   5597  C6   DT A 272      35.136 517.663-485.293 
ATOM   5598  P    DA A 273      30.989 521.791-482.762 
ATOM   5599  OP1  DA A 273      29.755 521.562-481.976 
ATOM   5600  OP2  DA A 273      30.802 522.024-484.211 
ATOM   5601  O5'  DA A 273      31.816 523.003-482.125 
ATOM   5602  C5'  DA A 273      32.733 522.733-481.047 
ATOM   5603  C4'  DA A 273      34.030 523.486-481.269 
ATOM   5604  O4'  DA A 273      34.981 522.728-482.069 
ATOM   5605  C3'  DA A 273      33.908 524.819-482.006 
ATOM   5606  O3'  DA A 273      34.839 525.739-481.451 
ATOM   5607  C2'  DA A 273      34.330 524.508-483.442 
ATOM   5608  C1'  DA A 273      35.485 523.577-483.089 
ATOM   5609  N9   DA A 273      35.935 522.722-484.223 
ATOM   5610  C8   DA A 273      35.183 522.175-485.223 
ATOM   5611  N7   DA A 273      35.869 521.474-486.071 
ATOM   5612  C5   DA A 273      37.172 521.561-485.602 
ATOM   5613  C6   DA A 273      38.385 521.027-486.067 
ATOM   5614  N6   DA A 273      38.484 520.261-487.163 
ATOM   5615  N1   DA A 273      39.497 521.310-485.363 
ATOM   5616  C2   DA A 273      39.392 522.071-484.275 
ATOM   5617  N3   DA A 273      38.321 522.622-483.747 
ATOM   5618  C4   DA A 273      37.222 522.324-484.470 
ATOM   5619  P    DA A 274      34.402 527.268-481.263 
ATOM   5620  OP1  DA A 274      33.659 527.418-479.992 
ATOM   5621  OP2  DA A 274      33.707 527.739-482.481 
ATOM   5622  O5'  DA A 274      35.825 527.990-481.143 
ATOM   5623  C5'  DA A 274      36.933 527.261-480.582 
ATOM   5624  C4'  DA A 274      38.180 527.496-481.411 
ATOM   5625  O4'  DA A 274      38.304 526.547-482.509 
ATOM   5626  C3'  DA A 274      38.280 528.862-482.090 
ATOM   5627  O3'  DA A 274      39.637 529.287-482.073 
ATOM   5628  C2'  DA A 274      37.871 528.603-483.541 
ATOM   5629  C1'  DA A 274      38.598 527.271-483.694 
ATOM   5630  N9   DA A 274      38.132 526.463-484.856 
ATOM   5631  C8   DA A 274      36.871 526.371-485.373 
ATOM   5632  N7   DA A 274      36.781 525.580-486.397 
ATOM   5633  C5   DA A 274      38.076 525.112-486.574 
ATOM   5634  C6   DA A 274      38.644 524.228-487.505 
ATOM   5635  N6   DA A 274      37.946 523.629-488.480 
ATOM   5636  N1   DA A 274      39.964 523.982-487.399 
ATOM   5637  C2   DA A 274      40.653 524.579-486.428 
ATOM   5638  N3   DA A 274      40.233 525.418-485.507 
ATOM   5639  C4   DA A 274      38.910 525.649-485.635 
ATOM   5640  P    DG A 275      39.963 530.830-481.798 
ATOM   5641  OP1  DG A 275      39.975 531.082-480.339 
ATOM   5642  OP2  DG A 275      39.052 531.679-482.596 
ATOM   5643  O5'  DG A 275      41.450 530.947-482.377 
ATOM   5644  C5'  DG A 275      42.307 529.790-482.337 
ATOM   5645  C4'  DG A 275      43.046 529.647-483.652 
ATOM   5646  O4'  DG A 275      42.295 528.870-484.630 
ATOM   5647  C3'  DG A 275      43.363 530.951-484.383 
ATOM   5648  O3'  DG A 275      44.636 530.832-485.007 
ATOM   5649  C2'  DG A 275      42.296 531.053-485.473 
ATOM   5650  C1'  DG A 275      42.297 529.577-485.861 
ATOM   5651  N9   DG A 275      41.096 529.161-486.635 
ATOM   5652  C8   DG A 275      39.796 529.605-486.532 
ATOM   5653  N7   DG A 275      38.966 529.030-487.370 
ATOM   5654  C5   DG A 275      39.774 528.142-488.078 
ATOM   5655  C6   DG A 275      39.444 527.239-489.121 
ATOM   5656  O6   DG A 275      38.352 527.032-489.644 
ATOM   5657  N1   DG A 275      40.570 526.525-489.557 
ATOM   5658  C2   DG A 275      41.847 526.667-489.050 
ATOM   5659  N2   DG A 275      42.785 525.893-489.601 
ATOM   5660  N3   DG A 275      42.156 527.514-488.070 
ATOM   5661  C4   DG A 275      41.076 528.214-487.638 
ATOM   5662  P    DG A 276      45.624 532.093-485.001 
ATOM   5663  OP1  DG A 276      46.370 532.132-483.724 
ATOM   5664  OP2  DG A 276      44.868 533.316-485.349 
ATOM   5665  O5'  DG A 276      46.620 531.718-486.197 
ATOM   5666  C5'  DG A 276      46.879 530.331-486.480 
ATOM   5667  C4'  DG A 276      46.846 530.092-487.977 
ATOM   5668  O4'  DG A 276      45.507 529.786-488.460 
ATOM   5669  C3'  DG A 276      47.292 531.266-488.848 
ATOM   5670  O3'  DG A 276      48.004 530.762-489.971 
ATOM   5671  C2'  DG A 276      45.991 531.900-489.340 
ATOM   5672  C1'  DG A 276      45.245 530.593-489.598 
ATOM   5673  N9   DG A 276      43.770 530.759-489.719 
ATOM   5674  C8   DG A 276      42.937 531.641-489.066 
ATOM   5675  N7   DG A 276      41.674 531.530-489.402 
ATOM   5676  C5   DG A 276      41.672 530.503-490.345 
ATOM   5677  C6   DG A 276      40.594 529.931-491.071 
ATOM   5678  O6   DG A 276      39.401 530.218-491.029 
ATOM   5679  N1   DG A 276      41.036 528.912-491.925 
ATOM   5680  C2   DG A 276      42.348 528.499-492.060 
ATOM   5681  N2   DG A 276      42.563 527.509-492.929 
ATOM   5682  N3   DG A 276      43.358 529.036-491.379 
ATOM   5683  C4   DG A 276      42.945 530.026-490.546 
ATOM   5684  P    DT A 277      49.298 531.549-490.488 
ATOM   5685  OP1  DT A 277      50.477 531.142-489.691 
ATOM   5686  OP2  DT A 277      49.012 533.001-490.528 
ATOM   5687  O5'  DT A 277      49.435 530.988-491.980 
ATOM   5688  C5'  DT A 277      48.979 529.653-492.267 
ATOM   5689  C4'  DT A 277      48.204 529.639-493.569 
ATOM   5690  O4'  DT A 277      46.788 529.920-493.375 
ATOM   5691  C3'  DT A 277      48.643 530.663-494.616 
ATOM   5692  O3'  DT A 277      48.530 530.079-495.908 
ATOM   5693  C2'  DT A 277      47.620 531.794-494.504 
ATOM   5694  C1'  DT A 277      46.394 530.906-494.318 
ATOM   5695  N1   DT A 277      45.212 531.625-493.768 
ATOM   5696  C2   DT A 277      43.974 531.223-494.208 
ATOM   5697  O2   DT A 277      43.817 530.320-495.012 
ATOM   5698  N3   DT A 277      42.902 531.913-493.677 
ATOM   5699  C4   DT A 277      42.964 532.947-492.765 
ATOM   5700  O4   DT A 277      41.933 533.489-492.361 
ATOM   5701  C5   DT A 277      44.305 533.298-492.363 
ATOM   5702  C7   DT A 277      44.464 534.414-491.372 
ATOM   5703  C6   DT A 277      45.366 532.643-492.864 
ATOM   5704  P    DA A 278      49.660 530.385-497.000 
ATOM   5705  OP1  DA A 278      50.804 529.466-496.801 
ATOM   5706  OP2  DA A 278      49.978 531.829-496.992 
ATOM   5707  O5'  DA A 278      48.898 530.009-498.356 
ATOM   5708  C5'  DA A 278      47.881 528.990-498.327 
ATOM   5709  C4'  DA A 278      46.677 529.436-499.134 
ATOM   5710  O4'  DA A 278      45.726 530.198-498.338 
ATOM   5711  C3'  DA A 278      46.975 530.347-500.325 
ATOM   5712  O3'  DA A 278      46.089 530.019-501.388 
ATOM   5713  C2'  DA A 278      46.639 531.754-499.829 
ATOM   5714  C1'  DA A 278      45.380 531.373-499.056 
ATOM   5715  N9   DA A 278      44.945 532.404-498.074 
ATOM   5716  C8   DA A 278      45.719 533.241-497.323 
ATOM   5717  N7   DA A 278      45.041 534.036-496.554 
ATOM   5718  C5   DA A 278      43.719 533.703-496.814 
ATOM   5719  C6   DA A 278      42.502 534.192-496.309 
ATOM   5720  N6   DA A 278      42.420 535.168-495.394 
ATOM   5721  N1   DA A 278      41.369 533.640-496.782 
ATOM   5722  C2   DA A 278      41.457 532.670-497.690 
ATOM   5723  N3   DA A 278      42.529 532.135-498.232 
ATOM   5724  C4   DA A 278      43.649 532.706-497.743 
ATOM   5725  P    DA A 279      46.646 530.018-502.889 
ATOM   5726  OP1  DA A 279      47.300 528.722-503.175 
ATOM   5727  OP2  DA A 279      47.472 531.226-503.112 
ATOM   5728  O5'  DA A 279      45.289 530.134-503.729 
ATOM   5729  C5'  DA A 279      44.080 529.574-503.182 
ATOM   5730  C4'  DA A 279      42.927 530.537-503.382 
ATOM   5731  O4'  DA A 279      42.803 531.490-502.289 
ATOM   5732  C3'  DA A 279      43.003 531.416-504.630 
ATOM   5733  O3'  DA A 279      41.692 531.583-505.157 
ATOM   5734  C2'  DA A 279      43.497 532.770-504.121 
ATOM   5735  C1'  DA A 279      42.668 532.791-502.841 
ATOM   5736  N9   DA A 279      43.148 533.775-501.831 
ATOM   5737  C8   DA A 279      44.431 534.157-501.563 
ATOM   5738  N7   DA A 279      44.529 535.042-500.619 
ATOM   5739  C5   DA A 279      43.214 535.264-500.232 
ATOM   5740  C6   DA A 279      42.641 536.102-499.261 
ATOM   5741  N6   DA A 279      43.357 536.912-498.468 
ATOM   5742  N1   DA A 279      41.301 536.079-499.137 
ATOM   5743  C2   DA A 279      40.596 535.273-499.928 
ATOM   5744  N3   DA A 279      41.017 534.451-500.864 
ATOM   5745  C4   DA A 279      42.362 534.493-500.969 
ATOM   5746  P    DC A 280      41.485 531.568-506.744 
ATOM   5747  OP1  DC A 280      41.383 530.170-507.218 
ATOM   5748  OP2  DC A 280      42.528 532.397-507.388 
ATOM   5749  O5'  DC A 280      40.064 532.290-506.884 
ATOM   5750  C5'  DC A 280      39.105 532.157-505.818 
ATOM   5751  C4'  DC A 280      38.460 533.498-505.531 
ATOM   5752  O4'  DC A 280      39.211 534.279-504.558 
ATOM   5753  C3'  DC A 280      38.319 534.438-506.728 
ATOM   5754  O3'  DC A 280      37.093 535.149-506.613 
ATOM   5755  C2'  DC A 280      39.472 535.431-506.579 
ATOM   5756  C1'  DC A 280      39.369 535.595-505.065 
ATOM   5757  N1   DC A 280      40.584 536.189-504.443 
ATOM   5758  C2   DC A 280      40.407 537.027-503.344 
ATOM   5759  O2   DC A 280      39.260 537.240-502.935 
ATOM   5760  N3   DC A 280      41.503 537.579-502.762 
ATOM   5761  C4   DC A 280      42.729 537.323-503.236 
ATOM   5762  N4   DC A 280      43.766 537.886-502.635 
ATOM   5763  C5   DC A 280      42.933 536.465-504.366 
ATOM   5764  C6   DC A 280      41.825 535.923-504.933 
ATOM   5765  P    DA A 281      36.225 535.417-507.932 
ATOM   5766  OP1  DA A 281      35.388 534.231-508.224 
ATOM   5767  OP2  DA A 281      37.111 535.871-509.025 
ATOM   5768  O5'  DA A 281      35.294 536.629-507.456 
ATOM   5769  C5'  DA A 281      34.933 536.727-506.065 
ATOM   5770  C4'  DA A 281      35.061 538.164-505.597 
ATOM   5771  O4'  DA A 281      36.400 538.474-505.118 
ATOM   5772  C3'  DA A 281      34.790 539.234-506.655 
ATOM   5773  O3'  DA A 281      34.125 540.331-506.040 
ATOM   5774  C2'  DA A 281      36.177 539.697-507.101 
ATOM   5775  C1'  DA A 281      36.819 539.691-505.718 
ATOM   5776  N9   DA A 281      38.308 539.702-505.749 
ATOM   5777  C8   DA A 281      39.142 539.111-506.655 
ATOM   5778  N7   DA A 281      40.402 539.304-506.411 
ATOM   5779  C5   DA A 281      40.406 540.078-505.260 
ATOM   5780  C6   DA A 281      41.445 540.621-504.487 
ATOM   5781  N6   DA A 281      42.744 540.457-504.774 
ATOM   5782  N1   DA A 281      41.100 541.343-503.405 
ATOM   5783  C2   DA A 281      39.808 541.503-503.124 
ATOM   5784  N3   DA A 281      38.756 541.046-503.769 
ATOM   5785  C4   DA A 281      39.129 540.328-504.847 
ATOM   5786  P    DA A 282      32.950 541.072-506.835 
ATOM   5787  OP1  DA A 282      31.681 540.333-506.647 
ATOM   5788  OP2  DA A 282      33.367 541.298-508.237 
ATOM   5789  O5'  DA A 282      32.879 542.470-506.063 
ATOM   5790  C5'  DA A 282      33.233 542.517-504.668 
ATOM   5791  C4'  DA A 282      34.103 543.729-504.395 
ATOM   5792  O4'  DA A 282      35.519 543.452-504.593 
ATOM   5793  C3'  DA A 282      33.840 544.949-505.276 
ATOM   5794  O3'  DA A 282      33.999 546.126-504.493 
ATOM   5795  C2'  DA A 282      34.947 544.913-506.329 
ATOM   5796  C1'  DA A 282      36.071 544.489-505.389 
ATOM   5797  N9   DA A 282      37.268 543.947-506.091 
ATOM   5798  C8   DA A 282      37.316 543.210-507.239 
ATOM   5799  N7   DA A 282      38.517 542.884-507.604 
ATOM   5800  C5   DA A 282      39.327 543.446-506.626 
ATOM   5801  C6   DA A 282      40.719 543.457-506.441 
ATOM   5802  N6   DA A 282      41.581 542.857-507.275 
ATOM   5803  N1   DA A 282      41.196 544.109-505.364 
ATOM   5804  C2   DA A 282      40.334 544.703-504.540 
ATOM   5805  N3   DA A 282      39.022 544.759-504.610 
ATOM   5806  C4   DA A 282      38.571 544.100-505.696 
ATOM   5807  P    DG A 283      32.989 547.348-504.714 
ATOM   5808  OP1  DG A 283      31.755 547.119-503.928 
ATOM   5809  OP2  DG A 283      32.801 547.581-506.163 
ATOM   5810  O5'  DG A 283      33.816 548.560-504.077 
ATOM   5811  C5'  DG A 283      34.732 548.291-502.999 
ATOM   5812  C4'  DG A 283      36.029 549.043-503.221 
ATOM   5813  O4'  DG A 283      36.981 548.285-504.021 
ATOM   5814  C3'  DG A 283      35.907 550.376-503.959 
ATOM   5815  O3'  DG A 283      36.839 551.297-503.403 
ATOM   5816  C2'  DG A 283      36.329 550.065-505.394 
ATOM   5817  C1'  DG A 283      37.485 549.134-505.041 
ATOM   5818  N9   DG A 283      37.934 548.279-506.175 
ATOM   5819  C8   DG A 283      37.191 547.720-507.191 
ATOM   5820  N7   DG A 283      37.896 547.013-508.042 
ATOM   5821  C5   DG A 283      39.200 547.113-507.554 
ATOM   5822  C6   DG A 283      40.406 546.558-508.053 
ATOM   5823  O6   DG A 283      40.578 545.851-509.042 
ATOM   5824  N1   DG A 283      41.501 546.910-507.251 
ATOM   5825  C2   DG A 283      41.437 547.695-506.116 
ATOM   5826  N2   DG A 283      42.596 547.915-505.490 
ATOM   5827  N3   DG A 283      40.305 548.215-505.649 
ATOM   5828  C4   DG A 283      39.233 547.884-506.416 
ATOM   5829  P    DT A 284      36.402 552.825-503.215 
ATOM   5830  OP1  DT A 284      35.658 552.975-501.944 
ATOM   5831  OP2  DT A 284      35.707 553.296-504.433 
ATOM   5832  O5'  DT A 284      37.825 553.547-503.095 
ATOM   5833  C5'  DT A 284      38.932 552.819-502.534 
ATOM   5834  C4'  DT A 284      40.179 553.053-503.363 
ATOM   5835  O4'  DT A 284      40.304 552.104-504.461 
ATOM   5836  C3'  DT A 284      40.279 554.419-504.043 
ATOM   5837  O3'  DT A 284      41.637 554.844-504.025 
ATOM   5838  C2'  DT A 284      39.870 554.160-505.493 
ATOM   5839  C1'  DT A 284      40.598 552.828-505.646 
ATOM   5840  N1   DT A 284      40.131 552.021-506.808 
ATOM   5841  C2   DT A 284      41.073 551.264-507.462 
ATOM   5842  O2   DT A 284      42.245 551.232-507.131 
ATOM   5843  N3   DT A 284      40.603 550.530-508.535 
ATOM   5844  C4   DT A 284      39.302 550.492-508.994 
ATOM   5845  O4   DT A 284      39.002 549.795-509.966 
ATOM   5846  C5   DT A 284      38.388 551.319-508.244 
ATOM   5847  C7   DT A 284      36.952 551.336-508.677 
ATOM   5848  C6   DT A 284      38.818 552.043-507.197 
ATOM   5849  P    DC A 285      41.963 556.387-503.751 
ATOM   5850  OP1  DC A 285      41.975 556.639-502.291 
ATOM   5851  OP2  DC A 285      41.051 557.236-504.548 
ATOM   5852  O5'  DC A 285      43.450 556.504-504.329 
ATOM   5853  C5'  DC A 285      44.307 555.347-504.289 
ATOM   5854  C4'  DC A 285      45.046 555.204-505.605 
ATOM   5855  O4'  DC A 285      44.294 554.427-506.582 
ATOM   5856  C3'  DC A 285      45.362 556.509-506.336 
ATOM   5857  O3'  DC A 285      46.636 556.389-506.959 
ATOM   5858  C2'  DC A 285      44.296 556.610-507.426 
ATOM   5859  C1'  DC A 285      44.297 555.134-507.813 
ATOM   5860  N1   DC A 285      43.095 554.718-508.587 
ATOM   5861  C2   DC A 285      43.260 553.742-509.568 
ATOM   5862  O2   DC A 285      44.387 553.267-509.752 
ATOM   5863  N3   DC A 285      42.177 553.349-510.285 
ATOM   5864  C4   DC A 285      40.974 553.888-510.055 
ATOM   5865  N4   DC A 285      39.948 553.471-510.782 
ATOM   5866  C5   DC A 285      40.782 554.893-509.052 
ATOM   5867  C6   DC A 285      41.877 555.273-508.346 
ATOM   5868  P    DG A 286      47.623 557.650-506.953 
ATOM   5869  OP1  DG A 286      48.370 557.689-505.676 
ATOM   5870  OP2  DG A 286      46.868 558.873-507.301 
ATOM   5871  O5'  DG A 286      48.619 557.275-508.149 
ATOM   5872  C5'  DG A 286      48.879 555.888-508.432 
ATOM   5873  C4'  DG A 286      48.845 555.649-509.929 
ATOM   5874  O4'  DG A 286      47.506 555.343-510.412 
ATOM   5875  C3'  DG A 286      49.292 556.823-510.800 
ATOM   5876  O3'  DG A 286      50.004 556.319-511.923 
ATOM   5877  C2'  DG A 286      47.991 557.457-511.293 
ATOM   5878  C1'  DG A 286      47.245 556.150-511.550 
ATOM   5879  N9   DG A 286      45.770 556.316-511.671 
ATOM   5880  C8   DG A 286      44.937 557.198-511.018 
ATOM   5881  N7   DG A 286      43.673 557.087-511.354 
ATOM   5882  C5   DG A 286      43.671 556.061-512.297 
ATOM   5883  C6   DG A 286      42.594 555.488-513.023 
ATOM   5884  O6   DG A 286      41.400 555.775-512.981 
ATOM   5885  N1   DG A 286      43.036 554.469-513.877 
ATOM   5886  C2   DG A 286      44.347 554.056-514.012 
ATOM   5887  N2   DG A 286      44.563 553.066-514.881 
ATOM   5888  N3   DG A 286      45.357 554.593-513.331 
ATOM   5889  C4   DG A 286      44.945 555.584-512.498 
ATOM   5890  P    DA A 287      51.297 557.107-512.440 
ATOM   5891  OP1  DA A 287      52.477 556.699-511.643 
ATOM   5892  OP2  DA A 287      51.011 558.558-512.480 
ATOM   5893  O5'  DA A 287      51.435 556.545-513.932 
ATOM   5894  C5'  DA A 287      50.978 555.210-514.219 
ATOM   5895  C4'  DA A 287      50.203 555.196-515.522 
ATOM   5896  O4'  DA A 287      48.788 555.478-515.328 
ATOM   5897  C3'  DA A 287      50.643 556.220-516.568 
ATOM   5898  O3'  DA A 287      50.529 555.636-517.860 
ATOM   5899  C2'  DA A 287      49.620 557.351-516.456 
ATOM   5900  C1'  DA A 287      48.394 556.463-516.270 
ATOM   5901  N9   DA A 287      47.211 557.182-515.720 
ATOM   5902  C8   DA A 287      47.186 558.210-514.820 
ATOM   5903  N7   DA A 287      45.992 558.629-514.536 
ATOM   5904  C5   DA A 287      45.162 557.821-515.303 
ATOM   5905  C6   DA A 287      43.767 557.766-515.449 
ATOM   5906  N6   DA A 287      42.921 558.576-514.797 
ATOM   5907  N1   DA A 287      43.269 556.844-516.294 
ATOM   5908  C2   DA A 287      44.114 556.041-516.940 
ATOM   5909  N3   DA A 287      45.428 556.001-516.884 
ATOM   5910  C4   DA A 287      45.900 556.933-516.031 
ATOM   5911  P    DT A 288      51.659 555.942-518.952 
ATOM   5912  OP1  DT A 288      52.803 555.023-518.753 
ATOM   5913  OP2  DT A 288      51.978 557.386-518.945 
ATOM   5914  O5'  DT A 288      50.898 555.567-520.308 
ATOM   5915  C5'  DT A 288      49.880 554.547-520.279 
ATOM   5916  C4'  DT A 288      48.677 554.993-521.086 
ATOM   5917  O4'  DT A 288      47.725 555.755-520.290 
ATOM   5918  C3'  DT A 288      48.974 555.904-522.277 
ATOM   5919  O3'  DT A 288      48.089 555.576-523.340 
ATOM   5920  C2'  DT A 288      48.639 557.311-521.781 
ATOM   5921  C1'  DT A 288      47.379 556.930-521.008 
ATOM   5922  N1   DT A 288      46.944 557.961-520.026 
ATOM   5923  C2   DT A 288      45.591 558.111-519.834 
ATOM   5924  O2   DT A 288      44.760 557.444-520.426 
ATOM   5925  N3   DT A 288      45.226 559.077-518.918 
ATOM   5926  C4   DT A 288      46.079 559.886-518.196 
ATOM   5927  O4   DT A 288      45.633 560.717-517.402 
ATOM   5928  C5   DT A 288      47.478 559.655-518.466 
ATOM   5929  C7   DT A 288      48.477 560.494-517.721 
ATOM   5930  C6   DT A 288      47.863 558.723-519.352 
ATOM   5931  P    DG A 289      48.646 555.576-524.842 
ATOM   5932  OP1  DG A 289      49.300 554.279-525.127 
ATOM   5933  OP2  DG A 289      49.471 556.783-525.064 
ATOM   5934  O5'  DG A 289      47.289 555.691-525.681 
ATOM   5935  C5'  DG A 289      46.080 555.131-525.134 
ATOM   5936  C4'  DG A 289      44.926 556.094-525.334 
ATOM   5937  O4'  DG A 289      44.803 557.047-524.241 
ATOM   5938  C3'  DG A 289      45.003 556.973-526.583 
ATOM   5939  O3'  DG A 289      43.692 557.140-527.109 
ATOM   5940  C2'  DG A 289      45.497 558.327-526.073 
ATOM   5941  C1'  DG A 289      44.667 558.348-524.793 
ATOM   5942  N9   DG A 289      45.147 559.332-523.784 
ATOM   5943  C8   DG A 289      46.436 559.730-523.499 
ATOM   5944  N7   DG A 289      46.520 560.624-522.544 
ATOM   5945  C5   DG A 289      45.194 560.833-522.168 
ATOM   5946  C6   DG A 289      44.648 561.692-521.180 
ATOM   5947  O6   DG A 289      45.233 562.457-520.418 
ATOM   5948  N1   DG A 289      43.250 561.594-521.130 
ATOM   5949  C2   DG A 289      42.481 560.772-521.930 
ATOM   5950  N2   DG A 289      41.163 560.823-521.726 
ATOM   5951  N3   DG A 289      42.994 559.966-522.858 
ATOM   5952  C4   DG A 289      44.349 560.050-522.919 
ATOM   5953  P    DG A 290      43.485 557.125-528.696 
ATOM   5954  OP1  DG A 290      43.383 555.727-529.170 
ATOM   5955  OP2  DG A 290      44.528 557.954-529.340 
ATOM   5956  O5'  DG A 290      42.063 557.847-528.836 
ATOM   5957  C5'  DG A 290      41.105 557.714-527.770 
ATOM   5958  C4'  DG A 290      40.460 559.055-527.483 
ATOM   5959  O4'  DG A 290      41.211 559.836-526.510 
ATOM   5960  C3'  DG A 290      40.318 559.995-528.680 
ATOM   5961  O3'  DG A 290      39.092 560.706-528.565 
ATOM   5962  C2'  DG A 290      41.471 560.988-528.531 
ATOM   5963  C1'  DG A 290      41.368 561.152-527.018 
ATOM   5964  N9   DG A 290      42.584 561.746-526.395 
ATOM   5965  C8   DG A 290      43.907 561.594-526.748 
ATOM   5966  N7   DG A 290      44.742 562.260-525.989 
ATOM   5967  C5   DG A 290      43.914 562.900-525.068 
ATOM   5968  C6   DG A 290      44.242 563.766-523.991 
ATOM   5969  O6   DG A 290      45.348 564.152-523.624 
ATOM   5970  N1   DG A 290      43.094 564.190-523.309 
ATOM   5971  C2   DG A 290      41.799 563.827-523.625 
ATOM   5972  N2   DG A 290      40.840 564.340-522.850 
ATOM   5973  N3   DG A 290      41.493 563.014-524.634 
ATOM   5974  C4   DG A 290      42.596 562.593-525.307 
ATOM   5975  P    DA A 291      38.224 560.974-529.884 
ATOM   5976  OP1  DA A 291      37.387 559.789-530.176 
ATOM   5977  OP2  DA A 291      39.111 561.428-530.977 
ATOM   5978  O5'  DA A 291      37.294 562.186-529.408 
ATOM   5979  C5'  DA A 291      36.932 562.284-528.017 
ATOM   5980  C4'  DA A 291      37.060 563.721-527.550 
ATOM   5981  O4'  DA A 291      38.400 564.032-527.070 
ATOM   5982  C3'  DA A 291      36.790 564.791-528.607 
ATOM   5983  O3'  DA A 291      36.124 565.888-527.992 
ATOM   5984  C2'  DA A 291      38.176 565.254-529.053 
ATOM   5985  C1'  DA A 291      38.819 565.248-527.670 
ATOM   5986  N9   DA A 291      40.308 565.259-527.701 
ATOM   5987  C8   DA A 291      41.142 564.668-528.607 
ATOM   5988  N7   DA A 291      42.401 564.861-528.363 
ATOM   5989  C5   DA A 291      42.406 565.635-527.212 
ATOM   5990  C6   DA A 291      43.445 566.178-526.439 
ATOM   5991  N6   DA A 291      44.744 566.014-526.726 
ATOM   5992  N1   DA A 291      43.099 566.900-525.357 
ATOM   5993  C2   DA A 291      41.807 567.060-525.076 
ATOM   5994  N3   DA A 291      40.755 566.603-525.721 
ATOM   5995  C4   DA A 291      41.128 565.885-526.799 
ATOM   5996  P    DT A 292      34.949 566.629-528.787 
ATOM   5997  OP1  DT A 292      33.681 565.890-528.599 
ATOM   5998  OP2  DT A 292      35.366 566.856-530.189 
ATOM   5999  O5'  DT A 292      34.878 568.028-528.016 
ATOM   6000  C5'  DT A 292      35.233 568.074-526.620 
ATOM   6001  C4'  DT A 292      36.103 569.286-526.347 
ATOM   6002  O4'  DT A 292      37.519 569.009-526.545 
ATOM   6003  C3'  DT A 292      35.839 570.506-527.228 
ATOM   6004  O3'  DT A 292      35.998 571.683-526.445 
ATOM   6005  C2'  DT A 292      36.946 570.470-528.281 
ATOM   6006  C1'  DT A 292      38.070 570.046-527.341 
ATOM   6007  N1   DT A 292      39.267 569.504-528.043 
ATOM   6008  C2   DT A 292      40.494 569.768-527.482 
ATOM   6009  O2   DT A 292      40.630 570.413-526.458 
ATOM   6010  N3   DT A 292      41.580 569.250-528.162 
ATOM   6011  C4   DT A 292      41.539 568.509-529.325 
ATOM   6012  O4   DT A 292      42.581 568.098-529.842 
ATOM   6013  C5   DT A 292      40.208 568.285-529.836 
ATOM   6014  C7   DT A 292      40.076 567.487-531.100 
ATOM   6015  C6   DT A 292      39.135 568.777-529.197 
ATOM   6016  P    DT A 293      34.988 572.905-526.666 
ATOM   6017  OP1  DT A 293      33.754 572.676-525.880 
ATOM   6018  OP2  DT A 293      34.801 573.138-528.115 
ATOM   6019  O5'  DT A 293      35.815 574.117-526.029 
ATOM   6020  C5'  DT A 293      36.732 573.848-524.951 
ATOM   6021  C4'  DT A 293      38.029 574.600-525.173 
ATOM   6022  O4'  DT A 293      38.980 573.842-525.973 
ATOM   6023  C3'  DT A 293      37.907 575.933-525.911 
ATOM   6024  O3'  DT A 293      38.838 576.854-525.355 
ATOM   6025  C2'  DT A 293      38.329 575.622-527.346 
ATOM   6026  C1'  DT A 293      39.484 574.692-526.993 
ATOM   6027  N1   DT A 293      39.934 573.837-528.127 
ATOM   6028  C2   DT A 293      41.275 573.548-528.199 
ATOM   6029  O2   DT A 293      42.087 573.958-527.387 
ATOM   6030  N3   DT A 293      41.655 572.754-529.264 
ATOM   6031  C4   DT A 293      40.824 572.238-530.238 
ATOM   6032  O4   DT A 293      41.280 571.539-531.144 
ATOM   6033  C5   DT A 293      39.434 572.596-530.076 
ATOM   6034  C7   DT A 293      38.462 572.076-531.094 
ATOM   6035  C6   DT A 293      39.038 573.367-529.051 
ATOM   6036  P    DC A 294      38.401 578.382-525.167 
ATOM   6037  OP1  DC A 294      37.658 578.532-523.897 
ATOM   6038  OP2  DC A 294      37.706 578.853-526.386 
ATOM   6039  O5'  DC A 294      39.824 579.104-525.047 
ATOM   6040  C5'  DC A 294      40.932 578.376-524.486 
ATOM   6041  C4'  DC A 294      42.179 578.610-525.315 
ATOM   6042  O4'  DC A 294      42.303 577.662-526.413 
ATOM   6043  C3'  DC A 294      42.279 579.976-525.995 
ATOM   6044  O3'  DC A 294      43.636 580.401-525.977 
ATOM   6045  C2'  DC A 294      41.870 579.717-527.445 
ATOM   6046  C1'  DC A 294      42.597 578.385-527.598 
ATOM   6047  N1   DC A 294      42.131 577.578-528.760 
ATOM   6048  C2   DC A 294      43.073 576.805-529.434 
ATOM   6049  O2   DC A 294      44.246 576.820-529.044 
ATOM   6050  N3   DC A 294      42.667 576.063-530.496 
ATOM   6051  C4   DC A 294      41.387 576.074-530.888 
ATOM   6052  N4   DC A 294      41.041 575.333-531.930 
ATOM   6053  C5   DC A 294      40.402 576.862-530.209 
ATOM   6054  C6   DC A 294      40.827 577.597-529.150 
ATOM   6055  P    DC A 295      43.962 581.944-525.703 
ATOM   6056  OP1  DC A 295      43.974 582.197-524.244 
ATOM   6057  OP2  DC A 295      43.051 582.793-526.500 
ATOM   6058  O5'  DC A 295      45.449 582.061-526.281 
ATOM   6059  C5'  DC A 295      46.306 580.904-526.241 
ATOM   6060  C4'  DC A 295      47.045 580.761-527.557 
ATOM   6061  O4'  DC A 295      46.294 579.985-528.534 
ATOM   6062  C3'  DC A 295      47.362 582.066-528.288 
ATOM   6063  O3'  DC A 295      48.635 581.946-528.912 
ATOM   6064  C2'  DC A 295      46.295 582.168-529.378 
ATOM   6065  C1'  DC A 295      46.296 580.691-529.765 
ATOM   6066  N1   DC A 295      45.095 580.275-530.539 
ATOM   6067  C2   DC A 295      45.260 579.300-531.520 
ATOM   6068  O2   DC A 295      46.387 578.824-531.704 
ATOM   6069  N3   DC A 295      44.177 578.906-532.237 
ATOM   6070  C4   DC A 295      42.973 579.445-532.007 
ATOM   6071  N4   DC A 295      41.948 579.028-532.734 
ATOM   6072  C5   DC A 295      42.781 580.450-531.004 
ATOM   6073  C6   DC A 295      43.876 580.830-530.298 
ATOM   6074  P    DT A 296      49.623 583.207-528.906 
ATOM   6075  OP1  DT A 296      50.369 583.246-527.628 
ATOM   6076  OP2  DT A 296      48.867 584.430-529.254 
ATOM   6077  O5'  DT A 296      50.619 582.832-530.101 
ATOM   6078  C5'  DT A 296      50.878 581.445-530.384 
ATOM   6079  C4'  DT A 296      50.845 581.206-531.881 
ATOM   6080  O4'  DT A 296      49.506 580.900-532.364 
ATOM   6081  C3'  DT A 296      51.291 582.381-532.752 
ATOM   6082  O3'  DT A 296      52.003 581.876-533.876 
ATOM   6083  C2'  DT A 296      49.990 583.014-533.245 
ATOM   6084  C1'  DT A 296      49.244 581.708-533.502 
ATOM   6085  N1   DT A 296      47.769 581.873-533.623 
ATOM   6086  C2   DT A 296      47.117 581.046-534.505 
ATOM   6087  O2   DT A 296      47.692 580.203-535.172 
ATOM   6088  N3   DT A 296      45.751 581.229-534.591 
ATOM   6089  C4   DT A 296      45.002 582.149-533.885 
ATOM   6090  O4   DT A 296      43.782 582.221-534.046 
ATOM   6091  C5   DT A 296      45.776 582.972-532.985 
ATOM   6092  C7   DT A 296      45.037 584.000-532.178 
ATOM   6093  C6   DT A 296      47.105 582.815-532.882 
ATOM   6094  P    DC A 297      53.297 582.664-534.392 
ATOM   6095  OP1  DC A 297      54.476 582.256-533.595 
ATOM   6096  OP2  DC A 297      53.011 584.115-534.432 
ATOM   6097  O5'  DC A 297      53.434 582.102-535.884 
ATOM   6098  C5'  DC A 297      52.978 580.767-536.171 
ATOM   6099  C4'  DC A 297      52.203 580.753-537.474 
ATOM   6100  O4'  DC A 297      50.787 581.035-537.280 
ATOM   6101  C3'  DC A 297      52.642 581.777-538.520 
ATOM   6102  O3'  DC A 297      52.529 581.193-539.812 
ATOM   6103  C2'  DC A 297      51.619 582.908-538.408 
ATOM   6104  C1'  DC A 297      50.393 582.020-538.222 
ATOM   6105  N1   DC A 297      49.211 582.740-537.672 
ATOM   6106  C2   DC A 297      47.948 582.344-538.108 
ATOM   6107  O2   DC A 297      47.863 581.420-538.926 
ATOM   6108  N3   DC A 297      46.858 582.987-537.620 
ATOM   6109  C4   DC A 297      46.993 583.984-536.735 
ATOM   6110  N4   DC A 297      45.899 584.580-536.288 
ATOM   6111  C5   DC A 297      48.282 584.407-536.274 
ATOM   6112  C6   DC A 297      49.359 583.751-536.775 
ATOM   6113  P    DT A 298      53.659 581.499-540.904 
ATOM   6114  OP1  DT A 298      54.803 580.580-540.705 
ATOM   6115  OP2  DT A 298      53.977 582.944-540.897 
ATOM   6116  O5'  DT A 298      52.897 581.124-542.260 
ATOM   6117  C5'  DT A 298      51.880 580.104-542.232 
ATOM   6118  C4'  DT A 298      50.676 580.550-543.039 
ATOM   6119  O4'  DT A 298      49.725 581.313-542.242 
ATOM   6120  C3'  DT A 298      50.974 581.461-544.229 
ATOM   6121  O3'  DT A 298      50.088 581.133-545.292 
ATOM   6122  C2'  DT A 298      50.638 582.868-543.733 
ATOM   6123  C1'  DT A 298      49.379 582.487-542.960 
ATOM   6124  N1   DT A 298      48.944 583.519-541.979 
ATOM   6125  C2   DT A 298      47.591 583.668-541.786 
ATOM   6126  O2   DT A 298      46.760 583.001-542.378 
ATOM   6127  N3   DT A 298      47.225 584.634-540.870 
ATOM   6128  C4   DT A 298      48.079 585.443-540.148 
ATOM   6129  O4   DT A 298      47.633 586.274-539.354 
ATOM   6130  C5   DT A 298      49.478 585.212-540.418 
ATOM   6131  C7   DT A 298      50.476 586.051-539.674 
ATOM   6132  C6   DT A 298      49.862 584.280-541.304 
ATOM   6133  P    DC A 299      50.645 581.133-546.794 
ATOM   6134  OP1  DC A 299      51.299 579.836-547.080 
ATOM   6135  OP2  DC A 299      51.471 582.340-547.016 
ATOM   6136  O5'  DC A 299      49.288 581.248-547.633 
ATOM   6137  C5'  DC A 299      48.079 580.689-547.086 
ATOM   6138  C4'  DC A 299      46.926 581.651-547.287 
ATOM   6139  O4'  DC A 299      46.802 582.604-546.193 
ATOM   6140  C3'  DC A 299      47.002 582.530-548.535 
ATOM   6141  O3'  DC A 299      45.691 582.697-549.061 
ATOM   6142  C2'  DC A 299      47.496 583.884-548.025 
ATOM   6143  C1'  DC A 299      46.667 583.905-546.745 
ATOM   6144  N1   DC A 299      47.147 584.889-545.736 
ATOM   6145  C2   DC A 299      46.194 585.524-544.944 
ATOM   6146  O2   DC A 299      45.000 585.247-545.109 
ATOM   6147  N3   DC A 299      46.612 586.426-544.017 
ATOM   6148  C4   DC A 299      47.913 586.698-543.869
[truncated: 415,700 more chars]
