# Supplementary material for: Characterization of lncRNA-protein interactions associated with Prostate cancer and Androgen receptors by molecular docking simulations
Source: Biochem Biophys Rep. 2025 Mar 9;42:101959. doi: 10.1016/j.bbrep.2025.101959 (PMC11929892; doi:10.1016/j.bbrep.2025.101959)
Supplement: Multimedia component 77 [file mmc77.zip › bbrep_00101959_model_66.pdb]

REMARK Number:    66
REMARK Ligand:     lig_628dcb8434e2f.pdb
REMARK Contact:     0     0     0
REMARK Score:  -146.21
REMARK RMSD:    756.39
MODEL       66
ATOM      1  N   ALA A  24      30.357  -5.473 -24.875 
ATOM      2  CA  ALA A  24      30.515  -4.000 -24.871 
ATOM      3  CB  ALA A  24      29.364  -3.347 -25.653 
ATOM      4  C   ALA A  24      30.496  -3.471 -23.474 
ATOM      5  O   ALA A  24      31.409  -3.720 -22.690 
ATOM      6  N   GLN A  25      29.435  -2.716 -23.129 
ATOM      7  CA  GLN A  25      29.334  -2.167 -21.810 
ATOM      8  CB  GLN A  25      28.209  -1.135 -21.640 
ATOM      9  CG  GLN A  25      28.449   0.131 -22.464 
ATOM     10  CD  GLN A  25      27.291   1.085 -22.227 
ATOM     11  OE1 GLN A  25      26.895   1.324 -21.089 
ATOM     12  NE2 GLN A  25      26.734   1.652 -23.331 
ATOM     13  C   GLN A  25      29.084  -3.296 -20.876 
ATOM     14  O   GLN A  25      28.668  -4.376 -21.290 
ATOM     15  N   ASP A  26      29.382  -3.075 -19.584 
ATOM     16  CA  ASP A  26      29.211  -4.105 -18.606 
ATOM     17  CB  ASP A  26      30.274  -4.043 -17.495 
ATOM     18  CG  ASP A  26      30.054  -5.171 -16.494 
ATOM     19  OD1 ASP A  26      28.986  -5.191 -15.826 
ATOM     20  OD2 ASP A  26      30.966  -6.032 -16.381 
ATOM     21  C   ASP A  26      27.866  -3.939 -17.988 
ATOM     22  O   ASP A  26      27.612  -2.985 -17.253 
ATOM     23  N   ASN A  27      26.945  -4.872 -18.288 
ATOM     24  CA  ASN A  27      25.662  -4.773 -17.669 
ATOM     25  CB  ASN A  27      24.503  -4.752 -18.683 
ATOM     26  CG  ASN A  27      24.583  -3.452 -19.471 
ATOM     27  OD1 ASN A  27      24.658  -2.366 -18.897 
ATOM     28  ND2 ASN A  27      24.568  -3.560 -20.827 
ATOM     29  C   ASN A  27      25.467  -5.984 -16.812 
ATOM     30  O   ASN A  27      24.473  -6.696 -16.949 
ATOM     31  N   SER A  28      26.402  -6.226 -15.873 
ATOM     32  CA  SER A  28      26.317  -7.361 -15.002 
ATOM     33  CB  SER A  28      27.559  -7.517 -14.112 
ATOM     34  OG  SER A  28      28.707  -7.731 -14.919 
ATOM     35  C   SER A  28      25.149  -7.145 -14.100 
ATOM     36  O   SER A  28      24.492  -8.089 -13.668 
ATOM     37  N   ARG A  29      24.868  -5.864 -13.806 
ATOM     38  CA  ARG A  29      23.821  -5.471 -12.913 
ATOM     39  CB  ARG A  29      23.787  -3.948 -12.704 
ATOM     40  CG  ARG A  29      25.152  -3.369 -12.324 
ATOM     41  CD  ARG A  29      25.113  -1.897 -11.913 
ATOM     42  NE  ARG A  29      26.512  -1.383 -11.942 
ATOM     43  CZ  ARG A  29      27.390  -1.720 -10.952 
ATOM     44  NH1 ARG A  29      27.024  -2.618  -9.991 
ATOM     45  NH2 ARG A  29      28.642  -1.178 -10.929 
ATOM     46  C   ARG A  29      22.506  -5.884 -13.504 
ATOM     47  O   ARG A  29      21.579  -6.255 -12.784 
ATOM     48  N   TYR A  30      22.378  -5.784 -14.840 
ATOM     49  CA  TYR A  30      21.164  -6.163 -15.505 
ATOM     50  CB  TYR A  30      21.186  -5.817 -17.003 
ATOM     51  CG  TYR A  30      19.900  -6.271 -17.606 
ATOM     52  CD1 TYR A  30      18.727  -5.600 -17.348 
ATOM     53  CD2 TYR A  30      19.876  -7.357 -18.449 
ATOM     54  CE1 TYR A  30      17.543  -6.018 -17.911 
ATOM     55  CE2 TYR A  30      18.698  -7.778 -19.016 
ATOM     56  CZ  TYR A  30      17.529  -7.109 -18.746 
ATOM     57  OH  TYR A  30      16.316  -7.539 -19.327 
ATOM     58  C   TYR A  30      20.959  -7.638 -15.363 
ATOM     59  O   TYR A  30      19.855  -8.092 -15.068 
ATOM     60  N   THR A  31      22.033  -8.431 -15.551 
ATOM     61  CA  THR A  31      21.926  -9.861 -15.473 
ATOM     62  CB  THR A  31      23.230 -10.559 -15.736 
ATOM     63  OG1 THR A  31      23.715 -10.225 -17.028 
ATOM     64  CG2 THR A  31      23.003 -12.080 -15.628 
ATOM     65  C   THR A  31      21.490 -10.229 -14.091 
ATOM     66  O   THR A  31      20.646 -11.105 -13.907 
ATOM     67  N   HIS A  32      22.064  -9.557 -13.079 
ATOM     68  CA  HIS A  32      21.744  -9.842 -11.711 
ATOM     69  ND1 HIS A  32      22.771 -10.826  -8.882 
ATOM     70  CG  HIS A  32      22.450  -9.554  -9.301 
ATOM     71  CB  HIS A  32      22.623  -9.069 -10.710 
ATOM     72  NE2 HIS A  32      22.010  -9.743  -7.096 
ATOM     73  CD2 HIS A  32      21.986  -8.905  -8.198 
ATOM     74  CE1 HIS A  32      22.488 -10.885  -7.556 
ATOM     75  C   HIS A  32      20.311  -9.481 -11.477 
ATOM     76  O   HIS A  32      19.604 -10.145 -10.722 
ATOM     77  N   PHE A  33      19.841  -8.406 -12.133 
ATOM     78  CA  PHE A  33      18.494  -7.942 -11.975 
ATOM     79  CB  PHE A  33      18.233  -6.698 -12.850 
ATOM     80  CG  PHE A  33      16.831  -6.221 -12.683 
ATOM     81  CD1 PHE A  33      15.822  -6.729 -13.471 
ATOM     82  CD2 PHE A  33      16.525  -5.261 -11.749 
ATOM     83  CE1 PHE A  33      14.528  -6.288 -13.327 
ATOM     84  CE2 PHE A  33      15.232  -4.815 -11.599 
ATOM     85  CZ  PHE A  33      14.232  -5.330 -12.388 
ATOM     86  C   PHE A  33      17.577  -9.044 -12.410 
ATOM     87  O   PHE A  33      16.584  -9.337 -11.745 
ATOM     88  N   LEU A  34      17.891  -9.694 -13.546 
ATOM     89  CA  LEU A  34      17.052 -10.740 -14.056 
ATOM     90  CB  LEU A  34      17.509 -11.262 -15.429 
ATOM     91  CG  LEU A  34      17.352 -10.227 -16.561 
ATOM     92  CD1 LEU A  34      17.815 -10.799 -17.911 
ATOM     93  CD2 LEU A  34      15.914  -9.684 -16.622 
ATOM     94  C   LEU A  34      17.034 -11.895 -13.105 
ATOM     95  O   LEU A  34      15.977 -12.463 -12.835 
ATOM     96  N   THR A  35      18.201 -12.276 -12.555 
ATOM     97  CA  THR A  35      18.222 -13.429 -11.706 
ATOM     98  CB  THR A  35      19.611 -13.827 -11.277 
ATOM     99  OG1 THR A  35      19.582 -15.110 -10.672 
ATOM    100  CG2 THR A  35      20.183 -12.793 -10.291 
ATOM    101  C   THR A  35      17.370 -13.183 -10.496 
ATOM    102  O   THR A  35      16.600 -14.054 -10.093 
ATOM    103  N   GLN A  36      17.510 -12.004  -9.861 
ATOM    104  CA  GLN A  36      16.760 -11.714  -8.673 
ATOM    105  CB  GLN A  36      17.330 -10.515  -7.900 
ATOM    106  CG  GLN A  36      18.719 -10.776  -7.318 
ATOM    107  CD  GLN A  36      19.161  -9.521  -6.583 
ATOM    108  OE1 GLN A  36      18.999  -8.403  -7.076 
ATOM    109  NE2 GLN A  36      19.727  -9.702  -5.360 
ATOM    110  C   GLN A  36      15.306 -11.414  -8.928 
ATOM    111  O   GLN A  36      14.428 -11.820  -8.172 
ATOM    112  N   HIS A  37      15.041 -10.560  -9.926 
ATOM    113  CA  HIS A  37      13.739 -10.030 -10.232 
ATOM    114  ND1 HIS A  37      13.488  -7.875  -7.943 
ATOM    115  CG  HIS A  37      14.262  -7.931  -9.081 
ATOM    116  CB  HIS A  37      13.787  -8.508 -10.384 
ATOM    117  NE2 HIS A  37      15.483  -7.062  -7.395 
ATOM    118  CD2 HIS A  37      15.476  -7.429  -8.730 
ATOM    119  CE1 HIS A  37      14.268  -7.348  -6.966 
ATOM    120  C   HIS A  37      12.906 -10.649 -11.327 
ATOM    121  O   HIS A  37      11.752 -10.256 -11.466 
ATOM    122  N   TYR A  38      13.434 -11.530 -12.202 
ATOM    123  CA  TYR A  38      12.632 -11.883 -13.350 
ATOM    124  CB  TYR A  38      13.334 -11.414 -14.642 
ATOM    125  CG  TYR A  38      12.655 -11.872 -15.887 
ATOM    126  CD1 TYR A  38      11.465 -11.319 -16.304 
ATOM    127  CD2 TYR A  38      13.246 -12.841 -16.668 
ATOM    128  CE1 TYR A  38      10.868 -11.746 -17.467 
ATOM    129  CE2 TYR A  38      12.653 -13.271 -17.830 
ATOM    130  CZ  TYR A  38      11.459 -12.724 -18.231 
ATOM    131  OH  TYR A  38      10.848 -13.164 -19.425 
ATOM    132  C   TYR A  38      12.379 -13.364 -13.432 
ATOM    133  O   TYR A  38      13.285 -14.174 -13.250 
ATOM    134  N   ASP A  39      11.102 -13.741 -13.690 
ATOM    135  CA  ASP A  39      10.698 -15.112 -13.886 
ATOM    136  CB  ASP A  39      10.028 -15.729 -12.643 
ATOM    137  CG  ASP A  39       9.940 -17.238 -12.841 
ATOM    138  OD1 ASP A  39      10.562 -17.742 -13.815 
ATOM    139  OD2 ASP A  39       9.249 -17.904 -12.025 
ATOM    140  C   ASP A  39       9.669 -15.081 -14.984 
ATOM    141  O   ASP A  39       8.529 -14.682 -14.754 
ATOM    142  N   ALA A  40      10.037 -15.519 -16.207 
ATOM    143  CA  ALA A  40       9.168 -15.355 -17.343 
ATOM    144  CB  ALA A  40       9.809 -15.843 -18.652 
ATOM    145  C   ALA A  40       7.861 -16.082 -17.196 
ATOM    146  O   ALA A  40       6.812 -15.469 -17.390 
ATOM    147  N   LYS A  41       7.868 -17.386 -16.837 
ATOM    148  CA  LYS A  41       6.612 -18.091 -16.756 
ATOM    149  CB  LYS A  41       6.394 -19.072 -17.922 
ATOM    150  CG  LYS A  41       6.320 -18.394 -19.293 
ATOM    151  CD  LYS A  41       6.383 -19.380 -20.462 
ATOM    152  CE  LYS A  41       6.315 -18.723 -21.842 
ATOM    153  NZ  LYS A  41       6.395 -19.761 -22.893 
ATOM    154  C   LYS A  41       6.607 -18.900 -15.492 
ATOM    155  O   LYS A  41       6.979 -20.072 -15.469 
ATOM    156  N   PRO A  42       6.164 -18.261 -14.447 
ATOM    157  CA  PRO A  42       6.146 -18.766 -13.096 
ATOM    158  CD  PRO A  42       5.459 -16.998 -14.579 
ATOM    159  CB  PRO A  42       5.693 -17.583 -12.242 
ATOM    160  CG  PRO A  42       4.817 -16.760 -13.203 
ATOM    161  C   PRO A  42       5.350 -19.982 -12.740 
ATOM    162  O   PRO A  42       5.866 -20.776 -11.954 
ATOM    163  N   GLN A  43       4.106 -20.125 -13.253 
ATOM    164  CA  GLN A  43       3.233 -21.210 -12.882 
ATOM    165  CB  GLN A  43       3.921 -22.559 -12.575 
ATOM    166  CG  GLN A  43       2.969 -23.746 -12.437 
ATOM    167  CD  GLN A  43       2.653 -24.258 -13.835 
ATOM    168  OE1 GLN A  43       2.011 -23.577 -14.631 
ATOM    169  NE2 GLN A  43       3.125 -25.496 -14.144 
ATOM    170  C   GLN A  43       2.428 -20.772 -11.677 
ATOM    171  O   GLN A  43       1.781 -19.726 -11.696 
ATOM    172  N   GLY A  44       2.476 -21.564 -10.580 
ATOM    173  CA  GLY A  44       1.617 -21.423  -9.423 
ATOM    174  C   GLY A  44       1.682 -20.099  -8.711 
ATOM    175  O   GLY A  44       0.636 -19.515  -8.436 
ATOM    176  N   ARG A  45       2.881 -19.573  -8.391 
ATOM    177  CA  ARG A  45       2.966 -18.320  -7.681 
ATOM    178  CB  ARG A  45       2.277 -17.177  -8.444 
ATOM    179  CG  ARG A  45       2.951 -16.883  -9.786 
ATOM    180  CD  ARG A  45       2.084 -16.065 -10.743 
ATOM    181  NE  ARG A  45       2.134 -14.640 -10.313 
ATOM    182  CZ  ARG A  45       1.083 -13.819 -10.595 
ATOM    183  NH1 ARG A  45      -0.026 -14.325 -11.205 
ATOM    184  NH2 ARG A  45       1.132 -12.493 -10.270 
ATOM    185  C   ARG A  45       2.353 -18.422  -6.307 
ATOM    186  O   ARG A  45       1.777 -17.453  -5.809 
ATOM    187  N   ASP A  46       2.452 -19.607  -5.663 
ATOM    188  CA  ASP A  46       1.984 -19.790  -4.311 
ATOM    189  CB  ASP A  46       1.250 -21.127  -4.079 
ATOM    190  CG  ASP A  46       2.197 -22.277  -4.390 
ATOM    191  OD1 ASP A  46       3.256 -22.021  -5.022 
ATOM    192  OD2 ASP A  46       1.866 -23.431  -4.005 
ATOM    193  C   ASP A  46       3.161 -19.699  -3.376 
ATOM    194  O   ASP A  46       4.259 -19.317  -3.777 
ATOM    195  N   ASP A  47       2.954 -20.056  -2.089 
ATOM    196  CA  ASP A  47       3.986 -19.963  -1.086 
ATOM    197  CB  ASP A  47       3.505 -20.399   0.311 
ATOM    198  CG  ASP A  47       2.512 -19.366   0.829 
ATOM    199  OD1 ASP A  47       2.392 -18.285   0.192 
ATOM    200  OD2 ASP A  47       1.859 -19.643   1.870 
ATOM    201  C   ASP A  47       5.122 -20.868  -1.453 
ATOM    202  O   ASP A  47       6.290 -20.503  -1.321 
ATOM    203  N   ARG A  48       4.797 -22.077  -1.942 
ATOM    204  CA  ARG A  48       5.781 -23.061  -2.293 
ATOM    205  CB  ARG A  48       5.140 -24.351  -2.823 
ATOM    206  CG  ARG A  48       6.146 -25.430  -3.211 
ATOM    207  CD  ARG A  48       5.521 -26.560  -4.029 
ATOM    208  NE  ARG A  48       5.134 -25.982  -5.348 
ATOM    209  CZ  ARG A  48       4.541 -26.764  -6.297 
ATOM    210  NH1 ARG A  48       4.304 -28.084  -6.046 
ATOM    211  NH2 ARG A  48       4.179 -26.221  -7.497 
ATOM    212  C   ARG A  48       6.632 -22.511  -3.395 
ATOM    213  O   ARG A  48       7.843 -22.722  -3.421 
ATOM    214  N   TYR A  49       6.004 -21.778  -4.332 
ATOM    215  CA  TYR A  49       6.690 -21.207  -5.452 
ATOM    216  CB  TYR A  49       5.716 -20.385  -6.317 
ATOM    217  CG  TYR A  49       6.455 -19.484  -7.246 
ATOM    218  CD1 TYR A  49       6.995 -19.944  -8.423 
ATOM    219  CD2 TYR A  49       6.580 -18.149  -6.930 
ATOM    220  CE1 TYR A  49       7.662 -19.084  -9.266 
ATOM    221  CE2 TYR A  49       7.244 -17.287  -7.767 
ATOM    222  CZ  TYR A  49       7.787 -17.755  -8.938 
ATOM    223  OH  TYR A  49       8.468 -16.868  -9.798 
ATOM    224  C   TYR A  49       7.763 -20.299  -4.937 
ATOM    225  O   TYR A  49       8.907 -20.361  -5.387 
ATOM    226  N   CYS A  50       7.427 -19.442  -3.956 
ATOM    227  CA  CYS A  50       8.387 -18.513  -3.432 
ATOM    228  CB  CYS A  50       7.789 -17.543  -2.401 
ATOM    229  SG  CYS A  50       6.919 -16.168  -3.203 
ATOM    230  C   CYS A  50       9.521 -19.233  -2.772 
ATOM    231  O   CYS A  50      10.680 -18.874  -2.966 
ATOM    232  N   GLU A  51       9.232 -20.282  -1.984 
ATOM    233  CA  GLU A  51      10.291 -20.937  -1.274 
ATOM    234  CB  GLU A  51       9.814 -22.052  -0.328 
ATOM    235  CG  GLU A  51       9.046 -21.500   0.875 
ATOM    236  CD  GLU A  51       8.647 -22.660   1.776 
ATOM    237  OE1 GLU A  51       8.797 -23.834   1.341 
ATOM    238  OE2 GLU A  51       8.191 -22.384   2.918 
ATOM    239  C   GLU A  51      11.271 -21.539  -2.238 
ATOM    240  O   GLU A  51      12.477 -21.471  -2.014 
ATOM    241  N   SER A  52      10.782 -22.163  -3.323 
ATOM    242  CA  SER A  52      11.648 -22.819  -4.266 
ATOM    243  CB  SER A  52      10.871 -23.670  -5.287 
ATOM    244  OG  SER A  52      11.770 -24.296  -6.189 
ATOM    245  C   SER A  52      12.484 -21.840  -5.041 
ATOM    246  O   SER A  52      13.695 -22.015  -5.173 
ATOM    247  N   ILE A  53      11.853 -20.774  -5.572 
ATOM    248  CA  ILE A  53      12.510 -19.830  -6.436 
ATOM    249  CB  ILE A  53      11.569 -18.839  -7.063 
ATOM    250  CG1 ILE A  53      12.268 -18.100  -8.213 
ATOM    251  CG2 ILE A  53      11.022 -17.910  -5.967 
ATOM    252  CD1 ILE A  53      11.307 -17.285  -9.080 
ATOM    253  C   ILE A  53      13.564 -19.071  -5.697 
ATOM    254  O   ILE A  53      14.625 -18.777  -6.243 
ATOM    255  N   MET A  54      13.288 -18.724  -4.431 
ATOM    256  CA  MET A  54      14.208 -17.931  -3.681 
ATOM    257  CB  MET A  54      13.657 -17.630  -2.278 
ATOM    258  CG  MET A  54      14.129 -16.292  -1.716 
ATOM    259  SD  MET A  54      13.400 -14.851  -2.557 
ATOM    260  CE  MET A  54      13.965 -13.641  -1.327 
ATOM    261  C   MET A  54      15.482 -18.715  -3.574 
ATOM    262  O   MET A  54      16.577 -18.162  -3.661 
ATOM    263  N   ARG A  55      15.360 -20.040  -3.377 
ATOM    264  CA  ARG A  55      16.487 -20.926  -3.259 
ATOM    265  CB  ARG A  55      16.035 -22.353  -2.921 
ATOM    266  CG  ARG A  55      15.198 -22.413  -1.641 
ATOM    267  CD  ARG A  55      14.502 -23.757  -1.423 
ATOM    268  NE  ARG A  55      15.339 -24.566  -0.498 
ATOM    269  CZ  ARG A  55      15.110 -25.907  -0.399 
ATOM    270  NH1 ARG A  55      14.168 -26.490  -1.198 
ATOM    271  NH2 ARG A  55      15.823 -26.659   0.486 
ATOM    272  C   ARG A  55      17.249 -20.983  -4.555 
ATOM    273  O   ARG A  55      18.476 -20.907  -4.565 
ATOM    274  N   ARG A  56      16.538 -21.101  -5.694 
ATOM    275  CA  ARG A  56      17.186 -21.258  -6.971 
ATOM    276  CB  ARG A  56      16.203 -21.454  -8.140 
ATOM    277  CG  ARG A  56      15.409 -22.759  -8.083 
ATOM    278  CD  ARG A  56      14.767 -23.128  -9.423 
ATOM    279  NE  ARG A  56      13.877 -22.004  -9.821 
ATOM    280  CZ  ARG A  56      12.561 -22.008  -9.459 
ATOM    281  NH1 ARG A  56      12.047 -23.057  -8.752 
ATOM    282  NH2 ARG A  56      11.757 -20.960  -9.804 
ATOM    283  C   ARG A  56      17.993 -20.038  -7.297 
ATOM    284  O   ARG A  56      19.094 -20.132  -7.842 
ATOM    285  N   ARG A  57      17.434 -18.858  -6.981 
ATOM    286  CA  ARG A  57      17.989 -17.566  -7.272 
ATOM    287  CB  ARG A  57      16.981 -16.432  -7.028 
ATOM    288  CG  ARG A  57      15.720 -16.618  -7.872 
ATOM    289  CD  ARG A  57      16.007 -16.749  -9.368 
ATOM    290  NE  ARG A  57      14.774 -17.286 -10.009 
ATOM    291  CZ  ARG A  57      14.462 -16.937 -11.292 
ATOM    292  NH1 ARG A  57      15.255 -16.058 -11.970 
ATOM    293  NH2 ARG A  57      13.356 -17.462 -11.896 
ATOM    294  C   ARG A  57      19.215 -17.308  -6.446 
ATOM    295  O   ARG A  57      20.047 -16.489  -6.833 
ATOM    296  N   GLY A  58      19.345 -17.952  -5.266 
ATOM    297  CA  GLY A  58      20.518 -17.749  -4.452 
ATOM    298  C   GLY A  58      20.249 -16.676  -3.435 
ATOM    299  O   GLY A  58      21.171 -16.056  -2.910 
ATOM    300  N   LEU A  59      18.957 -16.404  -3.197 
ATOM    301  CA  LEU A  59      18.390 -15.442  -2.291 
ATOM    302  CB  LEU A  59      16.997 -14.993  -2.748 
ATOM    303  CG  LEU A  59      17.057 -14.335  -4.141 
ATOM    304  CD1 LEU A  59      15.690 -13.786  -4.573 
ATOM    305  CD2 LEU A  59      18.175 -13.282  -4.214 
ATOM    306  C   LEU A  59      18.342 -15.875  -0.842 
ATOM    307  O   LEU A  59      17.877 -15.107  -0.005 
ATOM    308  N   THR A  60      18.628 -17.158  -0.543 
ATOM    309  CA  THR A  60      18.521 -17.780   0.758 
ATOM    310  CB  THR A  60      18.422 -19.273   0.655 
ATOM    311  OG1 THR A  60      19.592 -19.810   0.057 
ATOM    312  CG2 THR A  60      17.192 -19.608  -0.204 
ATOM    313  C   THR A  60      19.582 -17.448   1.776 
ATOM    314  O   THR A  60      19.306 -17.592   2.964 
ATOM    315  N   SER A  61      20.833 -17.093   1.412 
ATOM    316  CA  SER A  61      21.758 -16.859   2.493 
ATOM    317  CB  SER A  61      22.957 -17.826   2.485 
ATOM    318  OG  SER A  61      22.517 -19.158   2.702 
ATOM    319  C   SER A  61      22.320 -15.475   2.407 
ATOM    320  O   SER A  61      23.186 -15.209   1.575 
ATOM    321  N   PRO A  62      21.889 -14.572   3.254 
ATOM    322  CA  PRO A  62      20.832 -14.844   4.197 
ATOM    323  CD  PRO A  62      22.847 -13.617   3.787 
ATOM    324  CB  PRO A  62      20.985 -13.822   5.320 
ATOM    325  CG  PRO A  62      22.467 -13.428   5.263 
ATOM    326  C   PRO A  62      19.514 -14.718   3.499 
ATOM    327  O   PRO A  62      19.488 -14.279   2.350 
ATOM    328  N   CYS A  63      18.409 -15.091   4.176 
ATOM    329  CA  CYS A  63      17.107 -15.029   3.577 
ATOM    330  CB  CYS A  63      15.980 -15.525   4.508 
ATOM    331  SG  CYS A  63      16.264 -17.191   5.180 
ATOM    332  C   CYS A  63      16.811 -13.590   3.286 
ATOM    333  O   CYS A  63      16.979 -12.728   4.148 
ATOM    334  N   LYS A  64      16.363 -13.286   2.050 
ATOM    335  CA  LYS A  64      16.024 -11.933   1.733 
ATOM    336  CB  LYS A  64      15.958 -11.675   0.217 
ATOM    337  CG  LYS A  64      15.947 -10.196  -0.175 
ATOM    338  CD  LYS A  64      16.188  -9.974  -1.671 
ATOM    339  CE  LYS A  64      16.192  -8.501  -2.084 
ATOM    340  NZ  LYS A  64      16.367  -8.389  -3.549 
ATOM    341  C   LYS A  64      14.671 -11.685   2.334 
ATOM    342  O   LYS A  64      13.782 -12.531   2.250 
ATOM    343  N   ASP A  65      14.485 -10.514   2.975 
ATOM    344  CA  ASP A  65      13.252 -10.245   3.660 
ATOM    345  CB  ASP A  65      13.310  -8.967   4.522 
ATOM    346  CG  ASP A  65      13.625  -7.757   3.647 
ATOM    347  OD1 ASP A  65      14.224  -7.939   2.553 
ATOM    348  OD2 ASP A  65      13.278  -6.626   4.077 
ATOM    349  C   ASP A  65      12.107 -10.144   2.699 
ATOM    350  O   ASP A  65      11.037 -10.700   2.946 
ATOM    351  N   ILE A  66      12.280  -9.419   1.579 
ATOM    352  CA  ILE A  66      11.198  -9.300   0.645 
ATOM    353  CB  ILE A  66      10.432  -8.019   0.848 
ATOM    354  CG1 ILE A  66       9.083  -8.013   0.109 
ATOM    355  CG2 ILE A  66      11.366  -6.859   0.468 
ATOM    356  CD1 ILE A  66       9.205  -8.016  -1.410 
ATOM    357  C   ILE A  66      11.805  -9.311  -0.725 
ATOM    358  O   ILE A  66      12.863  -8.720  -0.940 
ATOM    359  N   ASN A  67      11.179 -10.019  -1.688 
ATOM    360  CA  ASN A  67      11.720 -10.015  -3.017 
ATOM    361  CB  ASN A  67      12.741 -11.139  -3.259 
ATOM    362  CG  ASN A  67      13.477 -10.847  -4.558 
ATOM    363  OD1 ASN A  67      14.272  -9.911  -4.638 
ATOM    364  ND2 ASN A  67      13.214 -11.676  -5.603 
ATOM    365  C   ASN A  67      10.584 -10.205  -3.973 
ATOM    366  O   ASN A  67       9.740 -11.082  -3.786 
ATOM    367  N   THR A  68      10.556  -9.392  -5.048 
ATOM    368  CA  THR A  68       9.471  -9.467  -5.982 
ATOM    369  CB  THR A  68       8.762  -8.158  -6.145 
ATOM    370  OG1 THR A  68       8.269  -7.721  -4.886 
ATOM    371  CG2 THR A  68       7.598  -8.348  -7.130 
ATOM    372  C   THR A  68       9.996  -9.879  -7.324 
ATOM    373  O   THR A  68      11.059  -9.439  -7.762 
ATOM    374  N   PHE A  69       9.236 -10.761  -8.006 
ATOM    375  CA  PHE A  69       9.601 -11.241  -9.309 
ATOM    376  CB  PHE A  69       9.527 -12.774  -9.435 
ATOM    377  CG  PHE A  69      10.543 -13.384  -8.526 
ATOM    378  CD1 PHE A  69      11.831 -13.609  -8.956 
ATOM    379  CD2 PHE A  69      10.207 -13.734  -7.237 
ATOM    380  CE1 PHE A  69      12.768 -14.171  -8.120 
ATOM    381  CE2 PHE A  69      11.140 -14.295  -6.395 
ATOM    382  CZ  PHE A  69      12.423 -14.515  -6.835 
ATOM    383  C   PHE A  69       8.608 -10.690 -10.287 
ATOM    384  O   PHE A  69       7.415 -10.605 -10.001 
ATOM    385  N   ILE A  70       9.099 -10.300 -11.480 
ATOM    386  CA  ILE A  70       8.279  -9.766 -12.530 
ATOM    387  CB  ILE A  70       8.894  -8.585 -13.228 
ATOM    388  CG1 ILE A  70       9.137  -7.438 -12.235 
ATOM    389  CG2 ILE A  70       7.982  -8.201 -14.407 
ATOM    390  CD1 ILE A  70      10.026  -6.325 -12.786 
ATOM    391  C   ILE A  70       8.146 -10.852 -13.550 
ATOM    392  O   ILE A  70       9.106 -11.572 -13.824 
ATOM    393  N   HIS A  71       6.934 -11.011 -14.122 
ATOM    394  CA  HIS A  71       6.704 -12.056 -15.078 
ATOM    395  ND1 HIS A  71       6.623 -14.322 -12.875 
ATOM    396  CG  HIS A  71       5.646 -13.442 -13.288 
ATOM    397  CB  HIS A  71       5.509 -12.942 -14.696 
ATOM    398  NE2 HIS A  71       5.416 -13.823 -11.074 
ATOM    399  CD2 HIS A  71       4.918 -13.148 -12.176 
ATOM    400  CE1 HIS A  71       6.439 -14.514 -11.544 
ATOM    401  C   HIS A  71       6.415 -11.410 -16.399 
ATOM    402  O   HIS A  71       6.310 -10.188 -16.486 
ATOM    403  N   GLY A  72       6.286 -12.218 -17.476 
ATOM    404  CA  GLY A  72       6.017 -11.656 -18.772 
ATOM    405  C   GLY A  72       7.295 -11.593 -19.560 
ATOM    406  O   GLY A  72       8.294 -12.209 -19.193 
ATOM    407  N   ASN A  73       7.269 -10.867 -20.702 
ATOM    408  CA  ASN A  73       8.405 -10.782 -21.584 
ATOM    409  CB  ASN A  73       8.034 -10.508 -23.057 
ATOM    410  CG  ASN A  73       7.346  -9.151 -23.163 
ATOM    411  OD1 ASN A  73       7.968  -8.146 -23.502 
ATOM    412  ND2 ASN A  73       6.017  -9.119 -22.872 
ATOM    413  C   ASN A  73       9.371  -9.723 -21.133 
ATOM    414  O   ASN A  73       8.994  -8.716 -20.538 
ATOM    415  N   LYS A  74      10.668  -9.952 -21.434 
ATOM    416  CA  LYS A  74      11.764  -9.101 -21.052 
ATOM    417  CB  LYS A  74      13.152  -9.709 -21.329 
ATOM    418  CG  LYS A  74      13.502 -10.903 -20.438 
ATOM    419  CD  LYS A  74      14.866 -11.514 -20.762 
ATOM    420  CE  LYS A  74      14.989 -11.999 -22.206 
ATOM    421  NZ  LYS A  74      16.380 -12.427 -22.480 
ATOM    422  C   LYS A  74      11.726  -7.769 -21.741 
ATOM    423  O   LYS A  74      12.108  -6.759 -21.152 
ATOM    424  N   ARG A  75      11.268  -7.726 -23.005 
ATOM    425  CA  ARG A  75      11.336  -6.518 -23.783 
ATOM    426  CB  ARG A  75      10.706  -6.680 -25.174 
ATOM    427  CG  ARG A  75      11.275  -7.856 -25.964 
ATOM    428  CD  ARG A  75      10.777  -7.928 -27.407 
ATOM    429  NE  ARG A  75       9.288  -7.909 -27.372 
ATOM    430  CZ  ARG A  75       8.587  -9.047 -27.093 
ATOM    431  NH1 ARG A  75       9.247 -10.192 -26.754 
ATOM    432  NH2 ARG A  75       7.223  -9.036 -27.147 
ATOM    433  C   ARG A  75      10.568  -5.434 -23.096 
ATOM    434  O   ARG A  75      11.000  -4.283 -23.058 
ATOM    435  N   SER A  76       9.396  -5.775 -22.533 
ATOM    436  CA  SER A  76       8.562  -4.791 -21.905 
ATOM    437  CB  SER A  76       7.236  -5.385 -21.396 
ATOM    438  OG  SER A  76       6.471  -5.878 -22.487 
ATOM    439  C   SER A  76       9.281  -4.196 -20.730 
ATOM    440  O   SER A  76       9.132  -3.009 -20.441 
ATOM    441  N   ILE A  77      10.063  -5.017 -20.003 
ATOM    442  CA  ILE A  77      10.777  -4.552 -18.848 
ATOM    443  CB  ILE A  77      11.426  -5.664 -18.076 
ATOM    444  CG1 ILE A  77      10.357  -6.647 -17.572 
ATOM    445  CG2 ILE A  77      12.260  -5.039 -16.946 
ATOM    446  CD1 ILE A  77      10.932  -7.947 -17.010 
ATOM    447  C   ILE A  77      11.850  -3.586 -19.254 
ATOM    448  O   ILE A  77      12.029  -2.547 -18.626 
ATOM    449  N   LYS A  78      12.600  -3.902 -20.324 
ATOM    450  CA  LYS A  78      13.670  -3.048 -20.763 
ATOM    451  CB  LYS A  78      14.457  -3.613 -21.957 
ATOM    452  CG  LYS A  78      15.314  -4.836 -21.619 
ATOM    453  CD  LYS A  78      15.896  -5.526 -22.854 
ATOM    454  CE  LYS A  78      16.828  -6.696 -22.531 
ATOM    455  NZ  LYS A  78      16.037  -7.912 -22.246 
ATOM    456  C   LYS A  78      13.105  -1.727 -21.186 
ATOM    457  O   LYS A  78      13.736  -0.686 -21.012 
ATOM    458  N   ALA A  79      11.881  -1.748 -21.741 
ATOM    459  CA  ALA A  79      11.200  -0.603 -22.284 
ATOM    460  CB  ALA A  79       9.821  -0.951 -22.871 
ATOM    461  C   ALA A  79      10.987   0.445 -21.231 
ATOM    462  O   ALA A  79      10.878   1.630 -21.545 
ATOM    463  N   ILE A  80      10.868   0.044 -19.956 
ATOM    464  CA  ILE A  80      10.626   1.016 -18.927 
ATOM    465  CB  ILE A  80      10.255   0.446 -17.581 
ATOM    466  CG1 ILE A  80      11.316  -0.473 -16.984 
ATOM    467  CG2 ILE A  80       8.892  -0.240 -17.747 
ATOM    468  CD1 ILE A  80      10.900  -1.026 -15.623 
ATOM    469  C   ILE A  80      11.745   2.022 -18.874 
ATOM    470  O   ILE A  80      11.546   3.160 -18.452 
ATOM    471  N   CYS A  81      12.966   1.624 -19.275 
ATOM    472  CA  CYS A  81      14.117   2.486 -19.280 
ATOM    473  CB  CYS A  81      15.428   1.734 -19.567 
ATOM    474  SG  CYS A  81      15.754   0.459 -18.312 
ATOM    475  C   CYS A  81      13.959   3.596 -20.289 
ATOM    476  O   CYS A  81      14.689   4.586 -20.237 
ATOM    477  N   GLU A  82      13.062   3.434 -21.284 
ATOM    478  CA  GLU A  82      12.862   4.454 -22.277 
ATOM    479  CB  GLU A  82      12.970   3.920 -23.715 
ATOM    480  CG  GLU A  82      11.961   2.809 -24.013 
ATOM    481  CD  GLU A  82      12.156   2.352 -25.452 
ATOM    482  OE1 GLU A  82      12.213   3.228 -26.356 
ATOM    483  OE2 GLU A  82      12.249   1.114 -25.666 
ATOM    484  C   GLU A  82      11.484   5.028 -22.107 
ATOM    485  O   GLU A  82      10.696   4.562 -21.287 
ATOM    486  N   ASN A  83      11.173   6.085 -22.884 
ATOM    487  CA  ASN A  83       9.911   6.767 -22.808 
ATOM    488  CB  ASN A  83       9.851   8.042 -23.664 
ATOM    489  CG  ASN A  83      10.676   9.103 -22.944 
ATOM    490  OD1 ASN A  83      10.664   9.185 -21.715 
ATOM    491  ND2 ASN A  83      11.416   9.938 -23.723 
ATOM    492  C   ASN A  83       8.817   5.839 -23.229 
ATOM    493  O   ASN A  83       7.665   6.001 -22.831 
ATOM    494  N   LYS A  84       9.156   4.826 -24.043 
ATOM    495  CA  LYS A  84       8.180   3.925 -24.580 
ATOM    496  CB  LYS A  84       8.857   2.817 -25.416 
ATOM    497  CG  LYS A  84       7.921   1.834 -26.122 
ATOM    498  CD  LYS A  84       7.153   0.911 -25.178 
ATOM    499  CE  LYS A  84       6.396  -0.197 -25.909 
ATOM    500  NZ  LYS A  84       7.357  -1.190 -26.441 
ATOM    501  C   LYS A  84       7.386   3.298 -23.466 
ATOM    502  O   LYS A  84       6.161   3.232 -23.563 
ATOM    503  N   ASN A  85       8.029   2.807 -22.383 
ATOM    504  CA  ASN A  85       7.206   2.217 -21.358 
ATOM    505  CB  ASN A  85       7.343   0.680 -21.318 
ATOM    506  CG  ASN A  85       6.232   0.074 -20.468 
ATOM    507  OD1 ASN A  85       5.067   0.455 -20.576 
ATOM    508  ND2 ASN A  85       6.604  -0.897 -19.592 
ATOM    509  C   ASN A  85       7.600   2.737 -20.000 
ATOM    510  O   ASN A  85       7.516   2.004 -19.015 
ATOM    511  N   GLY A  86       7.987   4.025 -19.869 
ATOM    512  CA  GLY A  86       8.358   4.440 -18.541 
ATOM    513  C   GLY A  86       8.406   5.935 -18.432 
ATOM    514  O   GLY A  86       8.529   6.651 -19.426 
ATOM    515  N   ASN A  87       8.313   6.432 -17.176 
ATOM    516  CA  ASN A  87       8.388   7.834 -16.866 
ATOM    517  CB  ASN A  87       7.070   8.434 -16.338 
ATOM    518  CG  ASN A  87       6.033   8.383 -17.450 
ATOM    519  OD1 ASN A  87       5.564   7.312 -17.828 
ATOM    520  ND2 ASN A  87       5.650   9.574 -17.983 
ATOM    521  C   ASN A  87       9.381   7.966 -15.753 
ATOM    522  O   ASN A  87       9.660   7.005 -15.039 
ATOM    523  N   PRO A  88       9.943   9.130 -15.590 
ATOM    524  CA  PRO A  88      10.890   9.367 -14.542 
ATOM    525  CD  PRO A  88       9.915  10.189 -16.582 
ATOM    526  CB  PRO A  88      11.522  10.727 -14.851 
ATOM    527  CG  PRO A  88      10.555  11.384 -15.857 
ATOM    528  C   PRO A  88      10.168   9.304 -13.236 
ATOM    529  O   PRO A  88       9.050   9.812 -13.144 
ATOM    530  N   HIS A  89      10.804   8.706 -12.212 
ATOM    531  CA  HIS A  89      10.210   8.527 -10.923 
ATOM    532  ND1 HIS A  89       7.895   6.729  -9.424 
ATOM    533  CG  HIS A  89       9.268   6.743  -9.344 
ATOM    534  CB  HIS A  89      10.169   7.046 -10.506 
ATOM    535  NE2 HIS A  89       8.415   6.182  -7.333 
ATOM    536  CD2 HIS A  89       9.569   6.408  -8.061 
ATOM    537  CE1 HIS A  89       7.434   6.387  -8.195 
ATOM    538  C   HIS A  89      11.094   9.291 -10.006 
ATOM    539  O   HIS A  89      12.249   9.524 -10.348 
ATOM    540  N   ARG A  90      10.614   9.570  -8.777 
ATOM    541  CA  ARG A  90      11.134  10.633  -7.973 
ATOM    542  CB  ARG A  90      10.638  10.532  -6.524 
ATOM    543  CG  ARG A  90       9.118  10.621  -6.401 
ATOM    544  CD  ARG A  90       8.581  12.052  -6.436 
ATOM    545  NE  ARG A  90       7.099  11.972  -6.308 
ATOM    546  CZ  ARG A  90       6.398  13.027  -5.801 
ATOM    547  NH1 ARG A  90       7.050  14.164  -5.418 
ATOM    548  NH2 ARG A  90       5.043  12.938  -5.660 
ATOM    549  C   ARG A  90      12.627  10.723  -7.915 
ATOM    550  O   ARG A  90      13.186  11.625  -8.535 
ATOM    551  N   GLU A  91      13.353   9.801  -7.262 
ATOM    552  CA  GLU A  91      14.755  10.115  -7.224 
ATOM    553  CB  GLU A  91      15.367  10.061  -5.812 
ATOM    554  CG  GLU A  91      14.958  11.232  -4.914 
ATOM    555  CD  GLU A  91      13.537  11.000  -4.427 
ATOM    556  OE1 GLU A  91      13.280   9.918  -3.836 
ATOM    557  OE2 GLU A  91      12.688  11.907  -4.644 
ATOM    558  C   GLU A  91      15.504   9.143  -8.074 
ATOM    559  O   GLU A  91      15.859   8.056  -7.623 
ATOM    560  N   ASN A  92      15.780   9.542  -9.330 
ATOM    561  CA  ASN A  92      16.570   8.776 -10.253 
ATOM    562  CB  ASN A  92      18.015   8.583  -9.762 
ATOM    563  CG  ASN A  92      18.669   9.953  -9.678 
ATOM    564  OD1 ASN A  92      18.547  10.766 -10.593 
ATOM    565  ND2 ASN A  92      19.371  10.227  -8.547 
ATOM    566  C   ASN A  92      15.991   7.412 -10.460 
ATOM    567  O   ASN A  92      16.733   6.456 -10.678 
ATOM    568  N   LEU A  93      14.653   7.283 -10.421 
ATOM    569  CA  LEU A  93      14.046   5.998 -10.644 
ATOM    570  CB  LEU A  93      13.196   5.499  -9.462 
ATOM    571  CG  LEU A  93      14.013   5.127  -8.208 
ATOM    572  CD1 LEU A  93      13.097   4.644  -7.072 
ATOM    573  CD2 LEU A  93      15.107   4.099  -8.543 
ATOM    574  C   LEU A  93      13.141   6.137 -11.825 
ATOM    575  O   LEU A  93      12.979   7.226 -12.373 
ATOM    576  N   ARG A  94      12.563   5.007 -12.286 
ATOM    577  CA  ARG A  94      11.651   5.047 -13.395 
ATOM    578  CB  ARG A  94      12.264   4.533 -14.706 
ATOM    579  CG  ARG A  94      13.421   5.410 -15.185 
ATOM    580  CD  ARG A  94      13.981   5.008 -16.550 
ATOM    581  NE  ARG A  94      12.929   5.315 -17.557 
ATOM    582  CZ  ARG A  94      12.803   6.585 -18.040 
ATOM    583  NH1 ARG A  94      13.625   7.577 -17.590 
ATOM    584  NH2 ARG A  94      11.843   6.868 -18.966 
ATOM    585  C   ARG A  94      10.481   4.169 -13.054 
ATOM    586  O   ARG A  94      10.637   3.137 -12.403 
ATOM    587  N   ILE A  95       9.268   4.577 -13.488 
ATOM    588  CA  ILE A  95       8.059   3.839 -13.228 
ATOM    589  CB  ILE A  95       7.025   4.653 -12.501 
ATOM    590  CG1 ILE A  95       5.820   3.791 -12.084 
ATOM    591  CG2 ILE A  95       6.656   5.846 -13.397 
ATOM    592  CD1 ILE A  95       6.118   2.807 -10.956 
ATOM    593  C   ILE A  95       7.471   3.433 -14.552 
ATOM    594  O   ILE A  95       7.417   4.230 -15.487 
ATOM    595  N   SER A  96       7.017   2.167 -14.668 
ATOM    596  CA  SER A  96       6.520   1.669 -15.924 
ATOM    597  CB  SER A  96       6.521   0.132 -16.021 
ATOM    598  OG  SER A  96       5.638  -0.423 -15.057 
ATOM    599  C   SER A  96       5.122   2.137 -16.200 
ATOM    600  O   SER A  96       4.324   2.355 -15.289 
ATOM    601  N   LYS A  97       4.824   2.366 -17.497 
ATOM    602  CA  LYS A  97       3.513   2.735 -17.955 
ATOM    603  CB  LYS A  97       3.499   3.283 -19.390 
ATOM    604  CG  LYS A  97       4.096   4.687 -19.504 
ATOM    605  CD  LYS A  97       4.273   5.153 -20.949 
ATOM    606  CE  LYS A  97       4.718   6.611 -21.063 
ATOM    607  NZ  LYS A  97       6.152   6.728 -20.709 
ATOM    608  C   LYS A  97       2.610   1.543 -17.924 
ATOM    609  O   LYS A  97       1.429   1.655 -17.600 
ATOM    610  N   SER A  98       3.157   0.372 -18.304 
ATOM    611  CA  SER A  98       2.430  -0.864 -18.402 
ATOM    612  CB  SER A  98       3.113  -1.826 -19.387 
ATOM    613  OG  SER A  98       2.438  -3.069 -19.433 
ATOM    614  C   SER A  98       2.391  -1.529 -17.062 
ATOM    615  O   SER A  98       3.191  -1.233 -16.178 
ATOM    616  N   SER A  99       1.438  -2.468 -16.892 
ATOM    617  CA  SER A  99       1.316  -3.181 -15.654 
ATOM    618  CB  SER A  99      -0.138  -3.329 -15.182 
ATOM    619  OG  SER A  99      -0.171  -4.036 -13.953 
ATOM    620  C   SER A  99       1.866  -4.551 -15.901 
ATOM    621  O   SER A  99       1.756  -5.075 -17.006 
ATOM    622  N   PHE A 100       2.499  -5.160 -14.875 
ATOM    623  CA  PHE A 100       3.096  -6.452 -15.063 
ATOM    624  CB  PHE A 100       4.625  -6.462 -14.858 
ATOM    625  CG  PHE A 100       5.327  -5.637 -15.887 
ATOM    626  CD1 PHE A 100       5.439  -4.271 -15.743 
ATOM    627  CD2 PHE A 100       5.897  -6.234 -16.988 
ATOM    628  CE1 PHE A 100       6.097  -3.516 -16.687 
ATOM    629  CE2 PHE A 100       6.556  -5.484 -17.934 
ATOM    630  CZ  PHE A 100       6.657  -4.121 -17.787 
ATOM    631  C   PHE A 100       2.572  -7.384 -14.016 
ATOM    632  O   PHE A 100       2.195  -6.966 -12.922 
ATOM    633  N   GLN A 101       2.513  -8.691 -14.344 
ATOM    634  CA  GLN A 101       2.171  -9.658 -13.345 
ATOM    635  CB  GLN A 101       1.839 -11.052 -13.904 
ATOM    636  CG  GLN A 101       0.489 -11.131 -14.617 
ATOM    637  CD  GLN A 101      -0.593 -11.194 -13.547 
ATOM    638  OE1 GLN A 101      -0.366 -11.697 -12.449 
ATOM    639  NE2 GLN A 101      -1.804 -10.667 -13.873 
ATOM    640  C   GLN A 101       3.394  -9.793 -12.496 
ATOM    641  O   GLN A 101       4.508  -9.873 -13.015 
ATOM    642  N   VAL A 102       3.218  -9.802 -11.161 
ATOM    643  CA  VAL A 102       4.354  -9.886 -10.293 
ATOM    644  CB  VAL A 102       4.759  -8.562  -9.714 
ATOM    645  CG1 VAL A 102       5.195  -7.637 -10.861 
ATOM    646  CG2 VAL A 102       3.584  -8.007  -8.887 
ATOM    647  C   VAL A 102       4.011 -10.774  -9.139 
ATOM    648  O   VAL A 102       2.841 -11.025  -8.854 
ATOM    649  N   THR A 103       5.050 -11.314  -8.467 
ATOM    650  CA  THR A 103       4.829 -12.120  -7.304 
ATOM    651  CB  THR A 103       5.112 -13.577  -7.530 
ATOM    652  OG1 THR A 103       4.295 -14.080  -8.577 
ATOM    653  CG2 THR A 103       4.826 -14.343  -6.226 
ATOM    654  C   THR A 103       5.781 -11.637  -6.255 
ATOM    655  O   THR A 103       6.988 -11.574  -6.489 
ATOM    656  N   THR A 104       5.262 -11.297  -5.057 
ATOM    657  CA  THR A 104       6.109 -10.812  -4.005 
ATOM    658  CB  THR A 104       5.546  -9.614  -3.295 
ATOM    659  OG1 THR A 104       5.356  -8.546  -4.210 
ATOM    660  CG2 THR A 104       6.514  -9.193  -2.176 
ATOM    661  C   THR A 104       6.242 -11.896  -2.986 
ATOM    662  O   THR A 104       5.251 -12.502  -2.581 
ATOM    663  N   CYS A 105       7.490 -12.172  -2.555 
ATOM    664  CA  CYS A 105       7.738 -13.200  -1.586 
ATOM    665  CB  CYS A 105       8.849 -14.165  -2.029 
ATOM    666  SG  CYS A 105       8.448 -14.908  -3.639 
ATOM    667  C   CYS A 105       8.189 -12.511  -0.339 
ATOM    668  O   CYS A 105       9.178 -11.779  -0.349 
ATOM    669  N   LYS A 106       7.459 -12.730   0.774 
ATOM    670  CA  LYS A 106       7.781 -12.086   2.014 
ATOM    671  CB  LYS A 106       6.585 -11.338   2.628 
ATOM    672  CG  LYS A 106       6.127 -10.139   1.793 
ATOM    673  CD  LYS A 106       4.735  -9.634   2.178 
ATOM    674  CE  LYS A 106       4.309  -8.374   1.425 
ATOM    675  NZ  LYS A 106       5.014  -7.194   1.974 
ATOM    676  C   LYS A 106       8.204 -13.134   2.988 
ATOM    677  O   LYS A 106       7.514 -14.131   3.203 
ATOM    678  N   LEU A 107       9.370 -12.908   3.618 
ATOM    679  CA  LEU A 107       9.910 -13.866   4.533 
ATOM    680  CB  LEU A 107      11.381 -13.570   4.883 
ATOM    681  CG  LEU A 107      12.026 -14.570   5.857 
ATOM    682  CD1 LEU A 107      12.138 -15.973   5.238 
ATOM    683  CD2 LEU A 107      13.375 -14.044   6.370 
ATOM    684  C   LEU A 107       9.105 -13.824   5.787 
ATOM    685  O   LEU A 107       8.661 -12.764   6.225 
ATOM    686  N   HIS A 108       8.855 -15.005   6.380 
ATOM    687  CA  HIS A 108       8.191 -15.020   7.648 
ATOM    688  ND1 HIS A 108       6.503 -17.160   5.722 
ATOM    689  CG  HIS A 108       6.507 -16.861   7.063 
ATOM    690  CB  HIS A 108       6.725 -15.489   7.618 
ATOM    691  NE2 HIS A 108       6.076 -19.059   6.793 
ATOM    692  CD2 HIS A 108       6.247 -18.033   7.703 
ATOM    693  CE1 HIS A 108       6.239 -18.488   5.615 
ATOM    694  C   HIS A 108       8.993 -15.906   8.534 
ATOM    695  O   HIS A 108       9.644 -16.843   8.076 
ATOM    696  N   GLY A 109       8.958 -15.620   9.846 
ATOM    697  CA  GLY A 109       9.793 -16.334  10.759 
ATOM    698  C   GLY A 109      10.861 -15.362  11.144 
ATOM    699  O   GLY A 109      11.206 -14.465  10.376 
ATOM    700  N   GLY A 110      11.378 -15.513  12.376 
ATOM    701  CA  GLY A 110      12.344 -14.642  12.983 
ATOM    702  C   GLY A 110      13.717 -14.700  12.379 
ATOM    703  O   GLY A 110      14.419 -13.689  12.376 
ATOM    704  N   SER A 111      14.166 -15.876  11.892 
ATOM    705  CA  SER A 111      15.555 -15.993  11.521 
ATOM    706  CB  SER A 111      16.129 -17.404  11.740 
ATOM    707  OG  SER A 111      17.494 -17.439  11.353 
ATOM    708  C   SER A 111      15.827 -15.629  10.092 
ATOM    709  O   SER A 111      15.060 -15.888   9.167 
ATOM    710  N   PRO A 112      16.953 -14.967   9.967 
ATOM    711  CA  PRO A 112      17.492 -14.571   8.686 
ATOM    712  CD  PRO A 112      17.334 -14.031  11.015 
ATOM    713  CB  PRO A 112      18.504 -13.462   8.973 
ATOM    714  CG  PRO A 112      18.025 -12.860  10.301 
ATOM    715  C   PRO A 112      18.112 -15.709   7.930 
ATOM    716  O   PRO A 112      18.498 -15.507   6.778 
ATOM    717  N   TRP A 113      18.254 -16.900   8.543 
ATOM    718  CA  TRP A 113      18.952 -17.947   7.848 
ATOM    719  CB  TRP A 113      20.140 -18.493   8.653 
ATOM    720  CG  TRP A 113      21.239 -17.473   8.801 
ATOM    721  CD2 TRP A 113      22.171 -17.157   7.757 
ATOM    722  CD1 TRP A 113      21.549 -16.668   9.857 
ATOM    723  NE1 TRP A 113      22.625 -15.874   9.541 
ATOM    724  CE2 TRP A 113      23.017 -16.164   8.250 
ATOM    725  CE3 TRP A 113      22.310 -17.654   6.495 
ATOM    726  CZ2 TRP A 113      24.022 -15.652   7.480 
ATOM    727  CZ3 TRP A 113      23.322 -17.137   5.721 
ATOM    728  CH2 TRP A 113      24.162 -16.156   6.206 
ATOM    729  C   TRP A 113      18.019 -19.078   7.526 
ATOM    730  O   TRP A 113      16.980 -19.259   8.157 
ATOM    731  N   PRO A 114      18.387 -19.844   6.525 
ATOM    732  CA  PRO A 114      17.605 -20.941   6.018 
ATOM    733  CD  PRO A 114      19.726 -19.807   5.959 
ATOM    734  CB  PRO A 114      18.412 -21.510   4.849 
ATOM    735  CG  PRO A 114      19.865 -21.131   5.190 
ATOM    736  C   PRO A 114      17.349 -21.963   7.077 
ATOM    737  O   PRO A 114      18.132 -22.055   8.021 
ATOM    738  N   PRO A 115      16.287 -22.717   6.949 
ATOM    739  CA  PRO A 115      15.417 -22.592   5.810 
ATOM    740  CD  PRO A 115      16.308 -24.080   7.460 
ATOM    741  CB  PRO A 115      14.554 -23.850   5.796 
ATOM    742  CG  PRO A 115      15.436 -24.898   6.494 
ATOM    743  C   PRO A 115      14.624 -21.326   5.826 
ATOM    744  O   PRO A 115      14.324 -20.822   6.907 
ATOM    745  N   CYS A 116      14.262 -20.805   4.637 
ATOM    746  CA  CYS A 116      13.552 -19.559   4.576 
ATOM    747  CB  CYS A 116      14.136 -18.609   3.509 
ATOM    748  SG  CYS A 116      15.947 -18.432   3.606 
ATOM    749  C   CYS A 116      12.141 -19.851   4.153 
ATOM    750  O   CYS A 116      11.913 -20.416   3.083 
ATOM    751  N   GLN A 117      11.145 -19.461   4.980 
ATOM    752  CA  GLN A 117       9.776 -19.689   4.605 
ATOM    753  CB  GLN A 117       8.829 -20.057   5.761 
ATOM    754  CG  GLN A 117       9.262 -21.272   6.578 
ATOM    755  CD  GLN A 117       9.944 -20.724   7.818 
ATOM    756  OE1 GLN A 117      10.525 -19.641   7.791 
ATOM    757  NE2 GLN A 117       9.847 -21.480   8.943 
ATOM    758  C   GLN A 117       9.264 -18.399   4.045 
ATOM    759  O   GLN A 117       9.593 -17.322   4.542 
ATOM    760  N   TYR A 118       8.444 -18.476   2.979 
ATOM    761  CA  TYR A 118       7.961 -17.279   2.352 
ATOM    762  CB  TYR A 118       8.554 -17.047   0.952 
ATOM    763  CG  TYR A 118      10.003 -16.728   1.079 
ATOM    764  CD1 TYR A 118      10.406 -15.445   1.371 
ATOM    765  CD2 TYR A 118      10.958 -17.702   0.895 
ATOM    766  CE1 TYR A 118      11.740 -15.138   1.486 
ATOM    767  CE2 TYR A 118      12.294 -17.401   1.008 
ATOM    768  CZ  TYR A 118      12.686 -16.117   1.304 
ATOM    769  OH  TYR A 118      14.057 -15.806   1.420 
ATOM    770  C   TYR A 118       6.480 -17.356   2.150 
ATOM    771  O   TYR A 118       5.907 -18.436   2.018 
ATOM    772  N   ARG A 119       5.827 -16.174   2.139 
ATOM    773  CA  ARG A 119       4.427 -16.059   1.843 
ATOM    774  CB  ARG A 119       3.652 -15.202   2.858 
ATOM    775  CG  ARG A 119       3.673 -15.788   4.269 
ATOM    776  CD  ARG A 119       2.594 -16.840   4.518 
ATOM    777  NE  ARG A 119       2.885 -17.449   5.844 
ATOM    778  CZ  ARG A 119       1.863 -17.879   6.638 
ATOM    779  NH1 ARG A 119       0.571 -17.731   6.223 
ATOM    780  NH2 ARG A 119       2.135 -18.448   7.848 
ATOM    781  C   ARG A 119       4.365 -15.344   0.526 
ATOM    782  O   ARG A 119       5.061 -14.349   0.325 
ATOM    783  N   ALA A 120       3.524 -15.828  -0.411 
ATOM    784  CA  ALA A 120       3.516 -15.241  -1.722 
ATOM    785  CB  ALA A 120       3.540 -16.279  -2.857 
ATOM    786  C   ALA A 120       2.290 -14.411  -1.918 
ATOM    787  O   ALA A 120       1.191 -14.774  -1.498 
ATOM    788  N   THR A 121       2.473 -13.235  -2.553 
ATOM    789  CA  THR A 121       1.362 -12.387  -2.858 
ATOM    790  CB  THR A 121       1.414 -11.077  -2.132 
ATOM    791  OG1 THR A 121       1.493 -11.279  -0.729 
ATOM    792  CG2 THR A 121       0.136 -10.304  -2.467 
ATOM    793  C   THR A 121       1.454 -12.058  -4.319 
ATOM    794  O   THR A 121       2.368 -11.355  -4.746 
ATOM    795  N   ALA A 122       0.503 -12.561  -5.131 
ATOM    796  CA  ALA A 122       0.506 -12.258  -6.535 
ATOM    797  CB  ALA A 122      -0.363 -13.214  -7.372 
ATOM    798  C   ALA A 122      -0.051 -10.879  -6.695 
ATOM    799  O   ALA A 122      -0.797 -10.403  -5.841 
ATOM    800  N   GLY A 123       0.311 -10.190  -7.800 
ATOM    801  CA  GLY A 123      -0.202  -8.866  -8.009 
ATOM    802  C   GLY A 123      -0.066  -8.514  -9.455 
ATOM    803  O   GLY A 123       0.601  -9.210 -10.221 
ATOM    804  N   PHE A 124      -0.738  -7.418  -9.864 
ATOM    805  CA  PHE A 124      -0.677  -6.940 -11.215 
ATOM    806  CB  PHE A 124      -1.952  -7.333 -11.988 
ATOM    807  CG  PHE A 124      -1.880  -6.953 -13.427 
ATOM    808  CD1 PHE A 124      -1.110  -7.677 -14.309 
ATOM    809  CD2 PHE A 124      -2.620  -5.893 -13.902 
ATOM    810  CE1 PHE A 124      -1.058  -7.330 -15.640 
ATOM    811  CE2 PHE A 124      -2.573  -5.544 -15.231 
ATOM    812  CZ  PHE A 124      -1.789  -6.263 -16.103 
ATOM    813  C   PHE A 124      -0.614  -5.444 -11.112 
ATOM    814  O   PHE A 124      -1.586  -4.807 -10.707 
ATOM    815  N   ARG A 125       0.538  -4.838 -11.470 
ATOM    816  CA  ARG A 125       0.653  -3.408 -11.368 
ATOM    817  CB  ARG A 125       0.731  -2.905  -9.919 
ATOM    818  CG  ARG A 125       1.922  -3.477  -9.148 
ATOM    819  CD  ARG A 125       2.201  -2.737  -7.841 
ATOM    820  NE  ARG A 125       2.654  -1.368  -8.212 
ATOM    821  CZ  ARG A 125       2.539  -0.343  -7.320 
ATOM    822  NH1 ARG A 125       2.021  -0.575  -6.078 
ATOM    823  NH2 ARG A 125       2.940   0.912  -7.672 
ATOM    824  C   ARG A 125       1.930  -2.974 -12.029 
ATOM    825  O   ARG A 125       2.704  -3.796 -12.517 
ATOM    826  N   ASN A 126       2.164  -1.643 -12.058 
ATOM    827  CA  ASN A 126       3.348  -1.060 -12.631 
ATOM    828  CB  ASN A 126       3.319   0.475 -12.733 
ATOM    829  CG  ASN A 126       2.288   0.920 -13.750 
ATOM    830  OD1 ASN A 126       1.798   0.128 -14.551 
ATOM    831  ND2 ASN A 126       1.954   2.238 -13.724 
ATOM    832  C   ASN A 126       4.475  -1.326 -11.687 
ATOM    833  O   ASN A 126       4.252  -1.649 -10.522 
ATOM    834  N   VAL A 127       5.728  -1.187 -12.170 
ATOM    835  CA  VAL A 127       6.853  -1.442 -11.318 
ATOM    836  CB  VAL A 127       7.620  -2.670 -11.710 
ATOM    837  CG1 VAL A 127       6.692  -3.888 -11.560 
ATOM    838  CG2 VAL A 127       8.164  -2.479 -13.137 
ATOM    839  C   VAL A 127       7.801  -0.286 -11.389 
ATOM    840  O   VAL A 127       7.791   0.482 -12.349 
ATOM    841  N   VAL A 128       8.640  -0.129 -10.338 
ATOM    842  CA  VAL A 128       9.608   0.932 -10.290 
ATOM    843  CB  VAL A 128       9.558   1.739  -9.024 
ATOM    844  CG1 VAL A 128      10.684   2.788  -9.058 
ATOM    845  CG2 VAL A 128       8.156   2.343  -8.876 
ATOM    846  C   VAL A 128      10.968   0.306 -10.332 
ATOM    847  O   VAL A 128      11.242  -0.659  -9.620 
ATOM    848  N   VAL A 129      11.864   0.853 -11.180 
ATOM    849  CA  VAL A 129      13.192   0.316 -11.293 
ATOM    850  CB  VAL A 129      13.377  -0.597 -12.470 
ATOM    851  CG1 VAL A 129      12.475  -1.829 -12.285 
ATOM    852  CG2 VAL A 129      13.103   0.196 -13.761 
ATOM    853  C   VAL A 129      14.143   1.454 -11.487 
ATOM    854  O   VAL A 129      13.740   2.610 -11.599 
ATOM    855  N   ALA A 130      15.453   1.141 -11.469 
ATOM    856  CA  ALA A 130      16.471   2.102 -11.776 
ATOM    857  CB  ALA A 130      17.570   2.201 -10.704 
ATOM    858  C   ALA A 130      17.107   1.586 -13.029 
ATOM    859  O   ALA A 130      17.251   0.376 -13.195 
ATOM    860  N   CYS A 131      17.489   2.483 -13.964 
ATOM    861  CA  CYS A 131      18.044   1.992 -15.195 
ATOM    862  CB  CYS A 131      17.222   2.356 -16.450 
ATOM    863  SG  CYS A 131      15.649   1.450 -16.538 
ATOM    864  C   CYS A 131      19.424   2.528 -15.408 
ATOM    865  O   CYS A 131      19.772   3.615 -14.946 
ATOM    866  N   GLU A 132      20.255   1.724 -16.108 
ATOM    867  CA  GLU A 132      21.592   2.093 -16.475 
ATOM    868  CB  GLU A 132      22.653   1.496 -15.531 
ATOM    869  CG  GLU A 132      24.095   1.876 -15.875 
ATOM    870  CD  GLU A 132      25.017   1.153 -14.901 
ATOM    871  OE1 GLU A 132      24.867  -0.090 -14.759 
ATOM    872  OE2 GLU A 132      25.883   1.833 -14.288 
ATOM    873  C   GLU A 132      21.835   1.497 -17.828 
ATOM    874  O   GLU A 132      21.581   0.315 -18.054 
ATOM    875  N   ASN A 133      22.341   2.307 -18.771 
ATOM    876  CA  ASN A 133      22.633   1.807 -20.081 
ATOM    877  CB  ASN A 133      23.666   0.669 -20.045 
ATOM    878  CG  ASN A 133      24.142   0.395 -21.460 
ATOM    879  OD1 ASN A 133      23.716   1.047 -22.412 
ATOM    880  ND2 ASN A 133      25.042  -0.612 -21.602 
ATOM    881  C   ASN A 133      21.369   1.284 -20.700 
ATOM    882  O   ASN A 133      21.405   0.415 -21.569 
ATOM    883  N   GLY A 134      20.206   1.809 -20.274 
ATOM    884  CA  GLY A 134      18.973   1.431 -20.908 
ATOM    885  C   GLY A 134      18.488   0.100 -20.407 
ATOM    886  O   GLY A 134      17.601  -0.497 -21.016 
ATOM    887  N   LEU A 135      19.052  -0.410 -19.291 
ATOM    888  CA  LEU A 135      18.626  -1.689 -18.777 
ATOM    889  CB  LEU A 135      19.722  -2.763 -18.865 
ATOM    890  CG  LEU A 135      20.118  -3.122 -20.306 
ATOM    891  CD1 LEU A 135      21.217  -4.195 -20.327 
ATOM    892  CD2 LEU A 135      18.890  -3.538 -21.130 
ATOM    893  C   LEU A 135      18.301  -1.547 -17.317 
ATOM    894  O   LEU A 135      18.890  -0.715 -16.629 
ATOM    895  N   PRO A 136      17.352  -2.313 -16.825 
ATOM    896  CA  PRO A 136      17.021  -2.252 -15.420 
ATOM    897  CD  PRO A 136      16.196  -2.669 -17.633 
ATOM    898  CB  PRO A 136      15.657  -2.921 -15.271 
ATOM    899  CG  PRO A 136      15.011  -2.730 -16.653 
ATOM    900  C   PRO A 136      18.077  -2.865 -14.544 
ATOM    901  O   PRO A 136      18.366  -4.050 -14.698 
ATOM    902  N   VAL A 137      18.700  -2.052 -13.670 
ATOM    903  CA  VAL A 137      19.685  -2.428 -12.695 
ATOM    904  CB  VAL A 137      20.708  -1.352 -12.497 
ATOM    905  CG1 VAL A 137      21.444  -1.158 -13.835 
ATOM    906  CG2 VAL A 137      20.006  -0.082 -11.995 
ATOM    907  C   VAL A 137      19.111  -2.788 -11.354 
ATOM    908  O   VAL A 137      19.737  -3.522 -10.593 
ATOM    909  N   HIS A 138      17.948  -2.222 -10.978 
ATOM    910  CA  HIS A 138      17.482  -2.425  -9.634 
ATOM    911  ND1 HIS A 138      17.868  -2.477  -6.392 
ATOM    912  CG  HIS A 138      17.517  -1.474  -7.267 
ATOM    913  CB  HIS A 138      18.027  -1.352  -8.671 
ATOM    914  NE2 HIS A 138      16.458  -1.147  -5.302 
ATOM    915  CD2 HIS A 138      16.654  -0.671  -6.586 
ATOM    916  CE1 HIS A 138      17.208  -2.233  -5.232 
ATOM    917  C   HIS A 138      15.989  -2.347  -9.596 
ATOM    918  O   HIS A 138      15.368  -1.672 -10.416 
ATOM    919  N   LEU A 139      15.380  -3.059  -8.624 
ATOM    920  CA  LEU A 139      13.959  -3.022  -8.464 
ATOM    921  CB  LEU A 139      13.328  -4.424  -8.387 
ATOM    922  CG  LEU A 139      11.796  -4.427  -8.219 
ATOM    923  CD1 LEU A 139      11.097  -3.859  -9.466 
ATOM    924  CD2 LEU A 139      11.275  -5.821  -7.830 
ATOM    925  C   LEU A 139      13.692  -2.338  -7.155 
ATOM    926  O   LEU A 139      14.328  -2.642  -6.146 
ATOM    927  N   ASP A 140      12.744  -1.377  -7.146 
ATOM    928  CA  ASP A 140      12.392  -0.683  -5.938 
ATOM    929  CB  ASP A 140      11.787   0.709  -6.222 
ATOM    930  CG  ASP A 140      11.444   1.439  -4.927 
ATOM    931  OD1 ASP A 140      10.721   0.858  -4.076 
ATOM    932  OD2 ASP A 140      11.902   2.602  -4.774 
ATOM    933  C   ASP A 140      11.357  -1.523  -5.257 
ATOM    934  O   ASP A 140      10.230  -1.654  -5.728 
ATOM    935  N   GLN A 141      11.749  -2.130  -4.123 
ATOM    936  CA  GLN A 141      10.948  -3.011  -3.316 
ATOM    937  CB  GLN A 141      11.779  -3.783  -2.278 
ATOM    938  CG  GLN A 141      12.762  -4.776  -2.905 
ATOM    939  CD  GLN A 141      11.952  -5.908  -3.523 
ATOM    940  OE1 GLN A 141      12.497  -6.786  -4.190 
ATOM    941  NE2 GLN A 141      10.610  -5.884  -3.303 
ATOM    942  C   GLN A 141       9.851  -2.293  -2.576 
ATOM    943  O   GLN A 141       8.819  -2.893  -2.282 
ATOM    944  N   SER A 142      10.034  -0.997  -2.253 
ATOM    945  CA  SER A 142       9.150  -0.301  -1.351 
ATOM    946  CB  SER A 142       9.491   1.193  -1.188 
ATOM    947  OG  SER A 142       9.124   1.919  -2.352 
ATOM    948  C   SER A 142       7.710  -0.375  -1.771 
ATOM    949  O   SER A 142       6.824  -0.464  -0.923 
ATOM    950  N   ILE A 143       7.420  -0.350  -3.080 
ATOM    951  CA  ILE A 143       6.051  -0.356  -3.517 
ATOM    952  CB  ILE A 143       5.929  -0.210  -5.009 
ATOM    953  CG1 ILE A 143       6.581  -1.395  -5.742 
ATOM    954  CG2 ILE A 143       6.534   1.151  -5.388 
ATOM    955  CD1 ILE A 143       6.281  -1.418  -7.241 
ATOM    956  C   ILE A 143       5.389  -1.633  -3.085 
ATOM    957  O   ILE A 143       4.203  -1.660  -2.760 
ATOM    958  N   PHE A 144       6.139  -2.743  -3.129 
ATOM    959  CA  PHE A 144       5.663  -4.054  -2.785 
ATOM    960  CB  PHE A 144       6.569  -5.164  -3.332 
ATOM    961  CG  PHE A 144       6.507  -4.997  -4.812 
ATOM    962  CD1 PHE A 144       5.397  -5.403  -5.519 
ATOM    963  CD2 PHE A 144       7.560  -4.429  -5.496 
ATOM    964  CE1 PHE A 144       5.340  -5.244  -6.884 
ATOM    965  CE2 PHE A 144       7.507  -4.271  -6.860 
ATOM    966  CZ  PHE A 144       6.396  -4.677  -7.557 
ATOM    967  C   PHE A 144       5.482  -4.230  -1.309 
ATOM    968  O   PHE A 144       4.699  -5.077  -0.876 
ATOM    969  N   ARG A 145       6.264  -3.500  -0.495 
ATOM    970  CA  ARG A 145       6.177  -3.640   0.929 
ATOM    971  CB  ARG A 145       7.187  -2.736   1.646 
ATOM    972  CG  ARG A 145       8.616  -2.950   1.149 
ATOM    973  CD  ARG A 145       9.671  -2.223   1.979 
ATOM    974  NE  ARG A 145       9.994  -3.112   3.127 
ATOM    975  CZ  ARG A 145      10.901  -4.116   2.955 
ATOM    976  NH1 ARG A 145      11.537  -4.250   1.755 
ATOM    977  NH2 ARG A 145      11.162  -4.987   3.973 
ATOM    978  C   ARG A 145       4.810  -3.223   1.343 
ATOM    979  O   ARG A 145       4.160  -3.893   2.145 
ATOM    980  N   ARG A 146       4.339  -2.101   0.769 
ATOM    981  CA  ARG A 146       3.061  -1.554   1.109 
ATOM    982  CB  ARG A 146       2.944  -0.061   0.750 
ATOM    983  CG  ARG A 146       4.017   0.799   1.422 
ATOM    984  CD  ARG A 146       3.933   2.291   1.088 
ATOM    985  NE  ARG A 146       5.205   2.914   1.552 
ATOM    986  CZ  ARG A 146       6.283   2.930   0.714 
ATOM    987  NH1 ARG A 146       6.168   2.412  -0.544 
ATOM    988  NH2 ARG A 146       7.470   3.456   1.131 
ATOM    989  C   ARG A 146       2.016  -2.301   0.298 
ATOM    990  O   ARG A 146       1.257  -1.625  -0.446 
ATOM    991  OXT ARG A 146       1.959  -3.554   0.415 
TER
HEADER lig_66.pdb
ATOM      1  P    DC A   1     -45.742-400.794-182.091 
ATOM      2  OP1  DC A   1     -47.061-401.402-182.375 
ATOM      3  OP2  DC A   1     -45.555-399.402-182.554 
ATOM      4  O5'  DC A   1     -45.435-400.884-180.523 
ATOM      5  C5'  DC A   1     -44.829-402.080-179.997 
ATOM      6  C4'  DC A   1     -43.733-401.717-179.015 
ATOM      7  O4'  DC A   1     -42.444-401.529-179.665 
ATOM      8  C3'  DC A   1     -43.944-400.421-178.232 
ATOM      9  O3'  DC A   1     -43.449-400.596-176.910 
ATOM     10  C2'  DC A   1     -43.068-399.391-178.945 
ATOM     11  C1'  DC A   1     -41.880-400.314-179.197 
ATOM     12  N1   DC A   1     -40.939-399.809-180.236 
ATOM     13  C2   DC A   1     -39.583-400.077-180.070 
ATOM     14  O2   DC A   1     -39.219-400.717-179.077 
ATOM     15  N3   DC A   1     -38.710-399.625-181.006 
ATOM     16  C4   DC A   1     -39.145-398.936-182.069 
ATOM     17  N4   DC A   1     -38.253-398.517-182.954 
ATOM     18  C5   DC A   1     -40.535-398.649-182.258 
ATOM     19  C6   DC A   1     -41.392-399.108-181.312 
ATOM     20  P    DA A   2     -44.262-399.961-175.686 
ATOM     21  OP1  DA A   2     -45.352-400.879-175.286 
ATOM     22  OP2  DA A   2     -44.668-398.579-176.024 
ATOM     23  O5'  DA A   2     -43.142-399.927-174.545 
ATOM     24  C5'  DA A   2     -42.103-400.925-174.557 
ATOM     25  C4'  DA A   2     -40.760-400.278-174.280 
ATOM     26  O4'  DA A   2     -40.111-399.802-175.494 
ATOM     27  C3'  DA A   2     -40.788-399.049-173.371 
ATOM     28  O3'  DA A   2     -39.630-399.060-172.546 
ATOM     29  C2'  DA A   2     -40.694-397.859-174.326 
ATOM     30  C1'  DA A   2     -39.666-398.473-175.272 
ATOM     31  N9   DA A   2     -39.580-397.787-176.591 
ATOM     32  C8   DA A   2     -40.583-397.200-177.308 
ATOM     33  N7   DA A   2     -40.192-396.681-178.431 
ATOM     34  C5   DA A   2     -38.828-396.942-178.462 
ATOM     35  C6   DA A   2     -37.828-396.645-179.402 
ATOM     36  N6   DA A   2     -38.061-395.987-180.547 
ATOM     37  N1   DA A   2     -36.575-397.049-179.123 
ATOM     38  C2   DA A   2     -36.350-397.703-177.984 
ATOM     39  N3   DA A   2     -37.199-398.035-177.036 
ATOM     40  C4   DA A   2     -38.445-397.619-177.340 
ATOM     41  P    DT A   3     -39.762-398.604-171.017 
ATOM     42  OP1  DT A   3     -40.226-399.746-170.198 
ATOM     43  OP2  DT A   3     -40.578-397.372-170.935 
ATOM     44  O5'  DT A   3     -38.241-398.265-170.656 
ATOM     45  C5'  DT A   3     -37.187-398.981-171.328 
ATOM     46  C4'  DT A   3     -36.090-398.021-171.743 
ATOM     47  O4'  DT A   3     -36.330-397.439-173.056 
ATOM     48  C3'  DT A   3     -35.888-396.809-170.835 
ATOM     49  O3'  DT A   3     -34.499-396.514-170.762 
ATOM     50  C2'  DT A   3     -36.592-395.661-171.558 
ATOM     51  C1'  DT A   3     -36.140-396.035-172.965 
ATOM     52  N1   DT A   3     -36.939-395.389-174.043 
ATOM     53  C2   DT A   3     -36.274-395.045-175.195 
ATOM     54  O2   DT A   3     -35.082-395.246-175.358 
ATOM     55  N3   DT A   3     -37.046-394.447-176.172 
ATOM     56  C4   DT A   3     -38.397-394.173-176.093 
ATOM     57  O4   DT A   3     -38.982-393.633-177.034 
ATOM     58  C5   DT A   3     -39.007-394.571-174.846 
ATOM     59  C7   DT A   3     -40.474-394.308-174.677 
ATOM     60  C6   DT A   3     -38.279-395.153-173.879 
ATOM     61  P    DG A   4     -33.873-396.058-169.361 
ATOM     62  OP1  DG A   4     -33.553-397.254-168.549 
ATOM     63  OP2  DG A   4     -34.760-395.059-168.724 
ATOM     64  O5'  DG A   4     -32.519-395.351-169.835 
ATOM     65  C5'  DG A   4     -31.875-395.810-171.038 
ATOM     66  C4'  DG A   4     -31.424-394.625-171.868 
ATOM     67  O4'  DG A   4     -32.459-394.158-172.779 
ATOM     68  C3'  DG A   4     -31.030-393.374-171.084 
ATOM     69  O3'  DG A   4     -29.930-392.749-171.735 
ATOM     70  C2'  DG A   4     -32.246-392.452-171.191 
ATOM     71  C1'  DG A   4     -32.563-392.748-172.653 
ATOM     72  N9   DG A   4     -33.939-392.347-173.061 
ATOM     73  C8   DG A   4     -35.105-392.366-172.327 
ATOM     74  N7   DG A   4     -36.156-391.943-172.985 
ATOM     75  C5   DG A   4     -35.651-391.620-174.244 
ATOM     76  C6   DG A   4     -36.314-391.109-175.390 
ATOM     77  O6   DG A   4     -37.501-390.833-175.534 
ATOM     78  N1   DG A   4     -35.423-390.925-176.456 
ATOM     79  C2   DG A   4     -34.069-391.199-176.419 
ATOM     80  N2   DG A   4     -33.391-390.954-177.543 
ATOM     81  N3   DG A   4     -33.449-391.678-175.343 
ATOM     82  C4   DG A   4     -34.299-391.863-174.300 
ATOM     83  P    DA A   5     -28.761-392.114-170.845 
ATOM     84  OP1  DA A   5     -27.798-393.172-170.463 
ATOM     85  OP2  DA A   5     -29.351-391.340-169.730 
ATOM     86  O5'  DA A   5     -28.076-391.114-171.889 
ATOM     87  C5'  DA A   5     -28.110-391.439-173.292 
ATOM     88  C4'  DA A   5     -28.455-390.205-174.102 
ATOM     89  O4'  DA A   5     -29.893-390.030-174.261 
ATOM     90  C3'  DA A   5     -27.984-388.873-173.519 
ATOM     91  O3'  DA A   5     -27.585-388.020-174.585 
ATOM     92  C2'  DA A   5     -29.228-388.277-172.861 
ATOM     93  C1'  DA A   5     -30.217-388.684-173.949 
ATOM     94  N9   DA A   5     -31.639-388.641-173.512 
ATOM     95  C8   DA A   5     -32.158-388.922-172.280 
ATOM     96  N7   DA A   5     -33.447-388.791-172.212 
ATOM     97  C5   DA A   5     -33.812-388.394-173.490 
ATOM     98  C6   DA A   5     -35.055-388.090-174.069 
ATOM     99  N6   DA A   5     -36.216-388.141-173.400 
ATOM    100  N1   DA A   5     -35.062-387.729-175.365 
ATOM    101  C2   DA A   5     -33.907-387.680-176.025 
ATOM    102  N3   DA A   5     -32.692-387.941-175.594 
ATOM    103  C4   DA A   5     -32.713-388.299-174.294 
ATOM    104  P    DA A   6     -26.292-387.095-174.395 
ATOM    105  OP1  DA A   6     -25.073-387.876-174.704 
ATOM    106  OP2  DA A   6     -26.332-386.454-173.063 
ATOM    107  O5'  DA A   6     -26.526-385.990-175.530 
ATOM    108  C5'  DA A   6     -27.244-386.356-176.722 
ATOM    109  C4'  DA A   6     -28.236-385.267-177.085 
ATOM    110  O4'  DA A   6     -29.524-385.450-176.432 
ATOM    111  C3'  DA A   6     -27.829-383.843-176.704 
ATOM    112  O3'  DA A   6     -28.271-382.951-177.720 
ATOM    113  C2'  DA A   6     -28.607-383.547-175.423 
ATOM    114  C1'  DA A   6     -29.912-384.214-175.851 
ATOM    115  N9   DA A   6     -30.836-384.504-174.720 
ATOM    116  C8   DA A   6     -30.524-384.865-173.441 
ATOM    117  N7   DA A   6     -31.558-385.048-172.680 
ATOM    118  C5   DA A   6     -32.637-384.790-173.514 
ATOM    119  C6   DA A   6     -34.025-384.813-173.303 
ATOM    120  N6   DA A   6     -34.590-385.124-172.127 
ATOM    121  N1   DA A   6     -34.816-384.503-174.347 
ATOM    122  C2   DA A   6     -34.250-384.196-175.513 
ATOM    123  N3   DA A   6     -32.974-384.141-175.828 
ATOM    124  C4   DA A   6     -32.204-384.455-174.766 
ATOM    125  P    DG A   7     -27.325-381.735-178.151 
ATOM    126  OP1  DG A   7     -26.334-382.206-179.145 
ATOM    127  OP2  DG A   7     -26.772-381.084-176.943 
ATOM    128  O5'  DG A   7     -28.372-380.754-178.858 
ATOM    129  C5'  DG A   7     -29.524-381.318-179.513 
ATOM    130  C4'  DG A   7     -30.761-380.513-179.171 
ATOM    131  O4'  DG A   7     -31.410-380.984-177.954 
ATOM    132  C3'  DG A   7     -30.537-379.023-178.916 
ATOM    133  O3'  DG A   7     -31.643-378.296-179.434 
ATOM    134  C2'  DG A   7     -30.536-378.886-177.393 
ATOM    135  C1'  DG A   7     -31.679-379.861-177.128 
ATOM    136  N9   DG A   7     -31.749-380.333-175.717 
ATOM    137  C8   DG A   7     -30.724-380.576-174.828 
ATOM    138  N7   DG A   7     -31.126-380.986-173.649 
ATOM    139  C5   DG A   7     -32.515-381.015-173.765 
ATOM    140  C6   DG A   7     -33.503-381.378-172.813 
ATOM    141  O6   DG A   7     -33.354-381.755-171.654 
ATOM    142  N1   DG A   7     -34.794-381.263-173.348 
ATOM    143  C2   DG A   7     -35.091-380.853-174.633 
ATOM    144  N2   DG A   7     -36.387-380.811-174.951 
ATOM    145  N3   DG A   7     -34.162-380.513-175.524 
ATOM    146  C4   DG A   7     -32.905-380.618-175.022 
ATOM    147  P    DA A   8     -31.378-376.900-180.172 
ATOM    148  OP1  DA A   8     -31.014-377.146-181.585 
ATOM    149  OP2  DA A   8     -30.416-376.098-179.384 
ATOM    150  O5'  DA A   8     -32.826-376.223-180.099 
ATOM    151  C5'  DA A   8     -33.993-377.069-180.095 
ATOM    152  C4'  DA A   8     -34.985-376.578-179.059 
ATOM    153  O4'  DA A   8     -34.745-377.155-177.743 
ATOM    154  C3'  DA A   8     -34.991-375.071-178.804 
ATOM    155  O3'  DA A   8     -36.328-374.649-178.569 
ATOM    156  C2'  DA A   8     -34.191-374.892-177.514 
ATOM    157  C1'  DA A   8     -34.758-376.107-176.785 
ATOM    158  N9   DA A   8     -33.943-376.538-175.616 
ATOM    159  C8   DA A   8     -32.587-376.493-175.463 
ATOM    160  N7   DA A   8     -32.171-376.945-174.320 
ATOM    161  C5   DA A   8     -33.337-377.317-173.665 
ATOM    162  C6   DA A   8     -33.574-377.875-172.398 
ATOM    163  N6   DA A   8     -32.600-378.167-171.524 
ATOM    164  N1   DA A   8     -34.854-378.121-172.059 
ATOM    165  C2   DA A   8     -35.816-377.829-172.932 
ATOM    166  N3   DA A   8     -35.717-377.310-174.135 
ATOM    167  C4   DA A   8     -34.427-377.072-174.450 
ATOM    168  P    DA A   9     -36.820-373.253-179.179 
ATOM    169  OP1  DA A   9     -37.241-373.446-180.585 
ATOM    170  OP2  DA A   9     -35.787-372.219-178.946 
ATOM    171  O5'  DA A   9     -38.101-372.946-178.271 
ATOM    172  C5'  DA A   9     -38.857-374.048-177.736 
ATOM    173  C4'  DA A   9     -39.205-373.781-176.284 
ATOM    174  O4'  DA A   9     -38.169-374.243-175.372 
ATOM    175  C3'  DA A   9     -39.401-372.313-175.907 
ATOM    176  O3'  DA A   9     -40.449-372.221-174.949 
ATOM    177  C2'  DA A   9     -38.091-371.908-175.232 
ATOM    178  C1'  DA A   9     -37.888-373.202-174.449 
ATOM    179  N9   DA A   9     -36.497-373.388-173.950 
ATOM    180  C8   DA A   9     -35.326-373.011-174.542 
ATOM    181  N7   DA A   9     -34.268-373.314-173.855 
ATOM    182  C5   DA A   9     -34.774-373.938-172.722 
ATOM    183  C6   DA A   9     -34.154-374.499-171.593 
ATOM    184  N6   DA A   9     -32.826-374.520-171.413 
ATOM    185  N1   DA A   9     -34.952-375.037-170.652 
ATOM    186  C2   DA A   9     -36.271-375.013-170.838 
ATOM    187  N3   DA A   9     -36.959-374.521-171.844 
ATOM    188  C4   DA A   9     -36.138-373.988-172.772 
ATOM    189  P    DA A  10     -41.486-371.005-175.047 
ATOM    190  OP1  DA A  10     -42.548-371.336-176.022 
ATOM    191  OP2  DA A  10     -40.750-369.745-175.292 
ATOM    192  O5'  DA A  10     -42.096-370.990-173.568 
ATOM    193  C5'  DA A  10     -42.176-372.226-172.833 
ATOM    194  C4'  DA A  10     -41.726-372.008-171.402 
ATOM    195  O4'  DA A  10     -40.289-372.178-171.241 
ATOM    196  C3'  DA A  10     -42.001-370.622-170.822 
ATOM    197  O3'  DA A  10     -42.349-370.757-169.450 
ATOM    198  C2'  DA A  10     -40.662-369.891-170.914 
ATOM    199  C1'  DA A  10     -39.787-371.073-170.505 
ATOM    200  N9   DA A  10     -38.348-370.901-170.850 
ATOM    201  C8   DA A  10     -37.805-370.270-171.932 
ATOM    202  N7   DA A  10     -36.509-370.287-171.952 
ATOM    203  C5   DA A  10     -36.164-370.981-170.801 
ATOM    204  C6   DA A  10     -34.926-371.340-170.245 
ATOM    205  N6   DA A  10     -33.747-371.035-170.805 
ATOM    206  N1   DA A  10     -34.941-372.028-169.088 
ATOM    207  C2   DA A  10     -36.116-372.330-168.536 
ATOM    208  N3   DA A  10     -37.328-372.050-168.959 
ATOM    209  C4   DA A  10     -37.285-371.361-170.119 
ATOM    210  P    DG A  11     -43.508-369.831-168.848 
ATOM    211  OP1  DG A  11     -44.827-370.439-169.133 
ATOM    212  OP2  DG A  11     -43.321-368.439-169.311 
ATOM    213  O5'  DG A  11     -43.201-369.921-167.280 
ATOM    214  C5'  DG A  11     -42.595-371.117-166.754 
ATOM    215  C4'  DG A  11     -41.499-370.754-165.772 
ATOM    216  O4'  DG A  11     -40.210-370.566-166.423 
ATOM    217  C3'  DG A  11     -41.710-369.458-164.989 
ATOM    218  O3'  DG A  11     -41.216-369.633-163.667 
ATOM    219  C2'  DG A  11     -40.835-368.428-165.702 
ATOM    220  C1'  DG A  11     -39.646-369.351-165.954 
ATOM    221  N9   DG A  11     -38.706-368.846-166.993 
ATOM    222  C8   DG A  11     -38.976-368.127-168.138 
ATOM    223  N7   DG A  11     -37.914-367.835-168.848 
ATOM    224  C5   DG A  11     -36.866-368.399-168.123 
ATOM    225  C6   DG A  11     -35.472-368.412-168.392 
ATOM    226  O6   DG A  11     -34.866-367.920-169.340 
ATOM    227  N1   DG A  11     -34.765-369.097-167.394 
ATOM    228  C2   DG A  11     -35.330-369.691-166.283 
ATOM    229  N2   DG A  11     -34.483-370.298-165.447 
ATOM    230  N3   DG A  11     -36.638-369.679-166.032 
ATOM    231  C4   DG A  11     -37.338-369.018-166.990 
ATOM    232  P    DA A  12     -42.029-368.998-162.443 
ATOM    233  OP1  DA A  12     -43.119-369.916-162.043 
ATOM    234  OP2  DA A  12     -42.435-367.617-162.782 
ATOM    235  O5'  DA A  12     -40.908-368.964-161.303 
ATOM    236  C5'  DA A  12     -39.869-369.962-161.314 
ATOM    237  C4'  DA A  12     -38.526-369.315-161.037 
ATOM    238  O4'  DA A  12     -37.877-368.839-162.251 
ATOM    239  C3'  DA A  12     -38.554-368.086-160.129 
ATOM    240  O3'  DA A  12     -37.396-368.097-159.303 
ATOM    241  C2'  DA A  12     -38.460-366.897-161.083 
ATOM    242  C1'  DA A  12     -37.432-367.510-162.029 
ATOM    243  N9   DA A  12     -37.347-366.824-163.349 
ATOM    244  C8   DA A  12     -38.349-366.237-164.066 
ATOM    245  N7   DA A  12     -37.958-365.718-165.188 
ATOM    246  C5   DA A  12     -36.595-365.979-165.219 
ATOM    247  C6   DA A  12     -35.594-365.682-166.159 
ATOM    248  N6   DA A  12     -35.827-365.024-167.304 
ATOM    249  N1   DA A  12     -34.341-366.086-165.880 
ATOM    250  C2   DA A  12     -34.117-366.740-164.741 
ATOM    251  N3   DA A  12     -34.965-367.072-163.793 
ATOM    252  C4   DA A  12     -36.211-366.656-164.097 
ATOM    253  P    DC A  13     -37.528-367.641-157.775 
ATOM    254  OP1  DC A  13     -37.992-368.783-156.955 
ATOM    255  OP2  DC A  13     -38.344-366.409-157.693 
ATOM    256  O5'  DC A  13     -36.007-367.302-157.413 
ATOM    257  C5'  DC A  13     -34.953-368.018-158.086 
ATOM    258  C4'  DC A  13     -33.857-367.058-158.501 
ATOM    259  O4'  DC A  13     -34.096-366.476-159.813 
ATOM    260  C3'  DC A  13     -33.655-365.846-157.592 
ATOM    261  O3'  DC A  13     -32.265-365.551-157.520 
ATOM    262  C2'  DC A  13     -34.358-364.698-158.315 
ATOM    263  C1'  DC A  13     -33.906-365.072-159.722 
ATOM    264  N1   DC A  13     -34.705-364.426-160.801 
ATOM    265  C2   DC A  13     -34.045-364.071-161.974 
ATOM    266  O2   DC A  13     -32.835-364.305-162.072 
ATOM    267  N3   DC A  13     -34.756-363.479-162.969 
ATOM    268  C4   DC A  13     -36.066-363.243-162.824 
ATOM    269  N4   DC A  13     -36.715-362.665-163.822 
ATOM    270  C5   DC A  13     -36.764-363.600-161.624 
ATOM    271  C6   DC A  13     -36.036-364.190-160.642 
ATOM    272  P    DG A  14     -31.640-365.095-156.118 
ATOM    273  OP1  DG A  14     -31.320-366.291-155.307 
ATOM    274  OP2  DG A  14     -32.526-364.096-155.481 
ATOM    275  O5'  DG A  14     -30.285-364.388-156.592 
ATOM    276  C5'  DG A  14     -29.641-364.847-157.795 
ATOM    277  C4'  DG A  14     -29.190-363.662-158.626 
ATOM    278  O4'  DG A  14     -30.226-363.195-159.537 
ATOM    279  C3'  DG A  14     -28.796-362.411-157.841 
ATOM    280  O3'  DG A  14     -27.696-361.786-158.492 
ATOM    281  C2'  DG A  14     -30.012-361.489-157.948 
ATOM    282  C1'  DG A  14     -30.329-361.785-159.411 
ATOM    283  N9   DG A  14     -31.705-361.384-159.818 
ATOM    284  C8   DG A  14     -32.871-361.403-159.084 
ATOM    285  N7   DG A  14     -33.923-360.980-159.742 
ATOM    286  C5   DG A  14     -33.418-360.657-161.001 
ATOM    287  C6   DG A  14     -34.080-360.146-162.147 
ATOM    288  O6   DG A  14     -35.268-359.870-162.291 
ATOM    289  N1   DG A  14     -33.189-359.962-163.213 
ATOM    290  C2   DG A  14     -31.835-360.236-163.176 
ATOM    291  N2   DG A  14     -31.157-359.991-164.301 
ATOM    292  N3   DG A  14     -31.216-360.715-162.101 
ATOM    293  C4   DG A  14     -32.065-360.900-161.057 
ATOM    294  P    DT A  15     -26.528-361.151-157.602 
ATOM    295  OP1  DT A  15     -25.564-362.209-157.220 
ATOM    296  OP2  DT A  15     -27.117-360.377-156.487 
ATOM    297  O5'  DT A  15     -25.843-360.151-158.646 
ATOM    298  C5'  DT A  15     -25.876-360.476-160.049 
ATOM    299  C4'  DT A  15     -26.222-359.242-160.859 
ATOM    300  O4'  DT A  15     -27.659-359.067-161.019 
ATOM    301  C3'  DT A  15     -25.750-357.910-160.276 
ATOM    302  O3'  DT A  15     -25.351-357.057-161.343 
ATOM    303  C2'  DT A  15     -26.994-357.314-159.618 
ATOM    304  C1'  DT A  15     -27.983-357.721-160.706 
ATOM    305  N1   DT A  15     -29.406-357.678-160.270 
ATOM    306  C2   DT A  15     -30.338-357.309-161.210 
ATOM    307  O2   DT A  15     -30.045-357.024-162.358 
ATOM    308  N3   DT A  15     -31.647-357.279-160.768 
ATOM    309  C4   DT A  15     -32.088-357.581-159.495 
ATOM    310  O4   DT A  15     -33.288-357.518-159.218 
ATOM    311  C5   DT A  15     -31.037-357.957-158.580 
ATOM    312  C7   DT A  15     -31.432-358.301-157.174 
ATOM    313  C6   DT A  15     -29.756-357.994-158.983 
ATOM    314  P    DG A  16     -24.058-356.132-161.152 
ATOM    315  OP1  DG A  16     -22.840-356.913-161.461 
ATOM    316  OP2  DG A  16     -24.098-355.491-159.820 
ATOM    317  O5'  DG A  16     -24.292-355.027-162.287 
ATOM    318  C5'  DG A  16     -25.010-355.393-163.479 
ATOM    319  C4'  DG A  16     -26.002-354.304-163.842 
ATOM    320  O4'  DG A  16     -27.290-354.487-163.189 
ATOM    321  C3'  DG A  16     -25.595-352.880-163.461 
ATOM    322  O3'  DG A  16     -26.038-351.988-164.477 
ATOM    323  C2'  DG A  16     -26.374-352.584-162.180 
ATOM    324  C1'  DG A  16     -27.678-353.251-162.608 
ATOM    325  N9   DG A  16     -28.603-353.541-161.477 
ATOM    326  C8   DG A  16     -28.306-353.905-160.182 
ATOM    327  N7   DG A  16     -29.361-354.088-159.424 
ATOM    328  C5   DG A  16     -30.431-353.825-160.278 
ATOM    329  C6   DG A  16     -31.828-353.857-160.029 
ATOM    330  O6   DG A  16     -32.417-354.131-158.987 
ATOM    331  N1   DG A  16     -32.560-353.521-161.176 
ATOM    332  C2   DG A  16     -32.014-353.196-162.403 
ATOM    333  N2   DG A  16     -32.884-352.906-163.373 
ATOM    334  N3   DG A  16     -30.703-353.166-162.635 
ATOM    335  C4   DG A  16     -29.979-353.489-161.532 
ATOM    336  P    DC A  17     -25.091-350.772-164.908 
ATOM    337  OP1  DC A  17     -24.100-351.243-165.902 
ATOM    338  OP2  DC A  17     -24.538-350.121-163.700 
ATOM    339  O5'  DC A  17     -26.139-349.791-165.615 
ATOM    340  C5'  DC A  17     -27.290-350.355-166.271 
ATOM    341  C4'  DC A  17     -28.527-349.550-165.928 
ATOM    342  O4'  DC A  17     -29.176-350.021-164.712 
ATOM    343  C3'  DC A  17     -28.303-348.060-165.673 
ATOM    344  O3'  DC A  17     -29.410-347.333-166.191 
ATOM    345  C2'  DC A  17     -28.302-347.924-164.151 
ATOM    346  C1'  DC A  17     -29.445-348.898-163.885 
ATOM    347  N1   DC A  17     -29.515-349.370-162.474 
ATOM    348  C2   DC A  17     -30.774-349.610-161.931 
ATOM    349  O2   DC A  17     -31.773-349.425-162.636 
ATOM    350  N3   DC A  17     -30.859-350.039-160.646 
ATOM    351  C4   DC A  17     -29.753-350.228-159.915 
ATOM    352  N4   DC A  17     -29.888-350.648-158.666 
ATOM    353  C5   DC A  17     -28.448-349.986-160.454 
ATOM    354  C6   DC A  17     -28.385-349.557-161.740 
ATOM    355  P    DG A  18     -29.144-345.937-166.929 
ATOM    356  OP1  DG A  18     -28.781-346.183-168.342 
ATOM    357  OP2  DG A  18     -28.182-345.135-166.141 
ATOM    358  O5'  DG A  18     -30.593-345.260-166.856 
ATOM    359  C5'  DG A  18     -31.759-346.106-166.852 
ATOM    360  C4'  DG A  18     -32.751-345.615-165.816 
ATOM    361  O4'  DG A  18     -32.511-346.192-164.500 
ATOM    362  C3'  DG A  18     -32.757-344.108-165.562 
ATOM    363  O3'  DG A  18     -34.095-343.686-165.326 
ATOM    364  C2'  DG A  18     -31.957-343.930-164.271 
ATOM    365  C1'  DG A  18     -32.525-345.144-163.543 
ATOM    366  N9   DG A  18     -31.709-345.576-162.373 
ATOM    367  C8   DG A  18     -30.342-345.537-162.201 
ATOM    368  N7   DG A  18     -29.937-345.997-161.043 
ATOM    369  C5   DG A  18     -31.119-346.365-160.401 
ATOM    370  C6   DG A  18     -31.322-346.928-159.114 
ATOM    371  O6   DG A  18     -30.488-347.222-158.262 
ATOM    372  N1   DG A  18     -32.683-347.145-158.859 
ATOM    373  C2   DG A  18     -33.712-346.857-159.734 
ATOM    374  N2   DG A  18     -34.945-347.140-159.304 
ATOM    375  N3   DG A  18     -33.520-346.330-160.942 
ATOM    376  C4   DG A  18     -32.206-346.112-161.203 
ATOM    377  P    DG A  19     -34.586-342.290-165.937 
ATOM    378  OP1  DG A  19     -35.007-342.483-167.342 
ATOM    379  OP2  DG A  19     -33.554-341.256-165.704 
ATOM    380  O5'  DG A  19     -35.868-341.983-165.029 
ATOM    381  C5'  DG A  19     -36.624-343.085-164.493 
ATOM    382  C4'  DG A  19     -36.971-342.818-163.042 
ATOM    383  O4'  DG A  19     -35.935-343.280-162.129 
ATOM    384  C3'  DG A  19     -37.168-341.350-162.664 
ATOM    385  O3'  DG A  19     -38.216-341.258-161.706 
ATOM    386  C2'  DG A  19     -35.857-340.945-161.990 
ATOM    387  C1'  DG A  19     -35.654-342.239-161.207 
ATOM    388  N9   DG A  19     -34.263-342.425-160.707 
ATOM    389  C8   DG A  19     -33.071-342.052-161.290 
ATOM    390  N7   DG A  19     -32.011-342.364-160.585 
ATOM    391  C5   DG A  19     -32.538-342.988-159.455 
ATOM    392  C6   DG A  19     -31.879-343.545-158.328 
ATOM    393  O6   DG A  19     -30.676-343.603-158.091 
ATOM    394  N1   DG A  19     -32.796-344.078-157.410 
ATOM    395  C2   DG A  19     -34.168-344.074-157.563 
ATOM    396  N2   DG A  19     -34.870-344.634-156.574 
ATOM    397  N3   DG A  19     -34.786-343.552-158.621 
ATOM    398  C4   DG A  19     -33.911-343.030-159.520 
ATOM    399  P    DA A  20     -39.252-340.042-161.804 
ATOM    400  OP1  DA A  20     -40.315-340.373-162.779 
ATOM    401  OP2  DA A  20     -38.516-338.782-162.050 
ATOM    402  O5'  DA A  20     -39.863-340.027-160.325 
ATOM    403  C5'  DA A  20     -39.942-341.263-159.591 
ATOM    404  C4'  DA A  20     -39.493-341.046-158.160 
ATOM    405  O4'  DA A  20     -38.055-341.215-157.998 
ATOM    406  C3'  DA A  20     -39.768-339.659-157.579 
ATOM    407  O3'  DA A  20     -40.115-339.794-156.207 
ATOM    408  C2'  DA A  20     -38.428-338.928-157.671 
ATOM    409  C1'  DA A  20     -37.554-340.110-157.263 
ATOM    410  N9   DA A  20     -36.115-339.938-157.607 
ATOM    411  C8   DA A  20     -35.572-339.307-158.689 
ATOM    412  N7   DA A  20     -34.275-339.324-158.710 
ATOM    413  C5   DA A  20     -33.930-340.018-157.558 
ATOM    414  C6   DA A  20     -32.692-340.378-157.003 
ATOM    415  N6   DA A  20     -31.513-340.072-157.562 
ATOM    416  N1   DA A  20     -32.707-341.065-155.845 
ATOM    417  C2   DA A  20     -33.882-341.367-155.294 
ATOM    418  N3   DA A  20     -35.095-341.087-155.717 
ATOM    419  C4   DA A  20     -35.051-340.398-156.876 
ATOM    420  P    DT A  21     -41.274-338.868-155.605 
ATOM    421  OP1  DT A  21     -42.593-339.476-155.890 
ATOM    422  OP2  DT A  21     -41.088-337.476-156.069 
ATOM    423  O5'  DT A  21     -40.967-338.958-154.037 
ATOM    424  C5'  DT A  21     -40.362-340.154-153.512 
ATOM    425  C4'  DT A  21     -39.266-339.791-152.529 
ATOM    426  O4'  DT A  21     -37.977-339.603-153.180 
ATOM    427  C3'  DT A  21     -39.476-338.495-151.747 
ATOM    428  O3'  DT A  21     -38.982-338.671-150.424 
ATOM    429  C2'  DT A  21     -38.601-337.466-152.460 
ATOM    430  C1'  DT A  21     -37.412-338.388-152.711 
ATOM    431  N1   DT A  21     -36.472-337.883-153.751 
ATOM    432  C2   DT A  21     -35.137-338.156-153.573 
ATOM    433  O2   DT A  21     -34.710-338.781-152.618 
ATOM    434  N3   DT A  21     -34.296-337.672-154.556 
ATOM    435  C4   DT A  21     -34.671-336.956-155.674 
ATOM    436  O4   DT A  21     -33.825-336.575-156.486 
ATOM    437  C5   DT A  21     -36.092-336.719-155.774 
ATOM    438  C7   DT A  21     -36.585-335.947-156.962 
ATOM    439  C6   DT A  21     -36.932-337.178-154.832 
ATOM    440  P    DC A  22     -39.795-338.035-149.200 
ATOM    441  OP1  DC A  22     -40.885-338.953-148.800 
ATOM    442  OP2  DC A  22     -40.201-336.654-149.539 
ATOM    443  O5'  DC A  22     -38.674-338.001-148.060 
ATOM    444  C5'  DC A  22     -37.635-338.999-148.072 
ATOM    445  C4'  DC A  22     -36.292-338.352-147.794 
ATOM    446  O4'  DC A  22     -35.643-337.876-149.008 
ATOM    447  C3'  DC A  22     -36.321-337.123-146.886 
ATOM    448  O3'  DC A  22     -35.162-337.134-146.060 
ATOM    449  C2'  DC A  22     -36.226-335.934-147.841 
ATOM    450  C1'  DC A  22     -35.198-336.547-148.786 
ATOM    451  N1   DC A  22     -35.113-335.861-150.106 
ATOM    452  C2   DC A  22     -33.866-335.788-150.720 
ATOM    453  O2   DC A  22     -32.890-336.291-150.150 
ATOM    454  N3   DC A  22     -33.766-335.166-151.923 
ATOM    455  C4   DC A  22     -34.848-334.634-152.507 
ATOM    456  N4   DC A  22     -34.699-334.039-153.681 
ATOM    457  C5   DC A  22     -36.140-334.699-151.892 
ATOM    458  C6   DC A  22     -36.218-335.324-150.690 
ATOM    459  P    DC A  23     -35.294-336.678-144.532 
ATOM    460  OP1  DC A  23     -35.759-337.820-143.712 
ATOM    461  OP2  DC A  23     -36.110-335.446-144.450 
ATOM    462  O5'  DC A  23     -33.773-336.340-144.171 
ATOM    463  C5'  DC A  23     -32.720-337.056-144.843 
ATOM    464  C4'  DC A  23     -31.623-336.095-145.258 
ATOM    465  O4'  DC A  23     -31.862-335.513-146.571 
ATOM    466  C3'  DC A  23     -31.421-334.883-144.349 
ATOM    467  O3'  DC A  23     -30.031-334.588-144.277 
ATOM    468  C2'  DC A  23     -32.124-333.735-145.072 
ATOM    469  C1'  DC A  23     -31.672-334.109-146.480 
ATOM    470  N1   DC A  23     -32.472-333.463-147.558 
ATOM    471  C2   DC A  23     -31.812-333.108-148.731 
ATOM    472  O2   DC A  23     -30.601-333.342-148.829 
ATOM    473  N3   DC A  23     -32.522-332.517-149.727 
ATOM    474  C4   DC A  23     -33.832-332.280-149.581 
ATOM    475  N4   DC A  23     -34.481-331.702-150.580 
ATOM    476  C5   DC A  23     -34.530-332.637-148.382 
ATOM    477  C6   DC A  23     -33.802-333.227-147.400 
ATOM    478  P    DT A  24     -29.406-334.132-142.876 
ATOM    479  OP1  DT A  24     -29.086-335.328-142.064 
ATOM    480  OP2  DT A  24     -30.292-333.133-142.238 
ATOM    481  O5'  DT A  24     -28.052-333.425-143.350 
ATOM    482  C5'  DT A  24     -27.407-333.884-144.552 
ATOM    483  C4'  DT A  24     -26.956-332.699-145.383 
ATOM    484  O4'  DT A  24     -27.992-332.232-146.294 
ATOM    485  C3'  DT A  24     -26.562-331.448-144.598 
ATOM    486  O3'  DT A  24     -25.463-330.823-145.249 
ATOM    487  C2'  DT A  24     -27.778-330.526-144.705 
ATOM    488  C1'  DT A  24     -28.095-330.822-146.168 
ATOM    489  N1   DT A  24     -29.471-330.421-146.575 
ATOM    490  C2   DT A  24     -29.634-329.960-147.859 
ATOM    491  O2   DT A  24     -28.714-329.872-148.654 
ATOM    492  N3   DT A  24     -30.923-329.597-148.200 
ATOM    493  C4   DT A  24     -32.033-329.656-147.383 
ATOM    494  O4   DT A  24     -33.138-329.303-147.802 
ATOM    495  C5   DT A  24     -31.762-330.152-146.055 
ATOM    496  C7   DT A  24     -32.916-330.248-145.101 
ATOM    497  C6   DT A  24     -30.518-330.512-145.697 
ATOM    498  P    DG A  25     -24.294-330.188-144.359 
ATOM    499  OP1  DG A  25     -23.330-331.246-143.978 
ATOM    500  OP2  DG A  25     -24.883-329.414-143.245 
ATOM    501  O5'  DG A  25     -23.609-329.188-145.404 
ATOM    502  C5'  DG A  25     -23.643-329.513-146.806 
ATOM    503  C4'  DG A  25     -23.988-328.280-147.616 
ATOM    504  O4'  DG A  25     -25.425-328.104-147.776 
ATOM    505  C3'  DG A  25     -23.517-326.947-147.034 
ATOM    506  O3'  DG A  25     -23.117-326.094-148.100 
ATOM    507  C2'  DG A  25     -24.761-326.351-146.375 
ATOM    508  C1'  DG A  25     -25.750-326.758-147.464 
ATOM    509  N9   DG A  25     -27.172-326.715-147.027 
ATOM    510  C8   DG A  25     -27.713-326.994-145.791 
ATOM    511  N7   DG A  25     -29.016-326.859-145.734 
ATOM    512  C5   DG A  25     -29.363-326.461-147.025 
ATOM    513  C6   DG A  25     -30.635-326.160-147.577 
ATOM    514  O6   DG A  25     -31.736-326.184-147.033 
ATOM    515  N1   DG A  25     -30.534-325.797-148.928 
ATOM    516  C2   DG A  25     -29.358-325.733-149.649 
ATOM    517  N2   DG A  25     -29.473-325.366-150.927 
ATOM    518  N3   DG A  25     -28.165-326.016-149.130 
ATOM    519  C4   DG A  25     -28.246-326.370-147.821 
ATOM    520  P    DC A  26     -21.825-325.169-147.910 
ATOM    521  OP1  DC A  26     -20.606-325.950-148.218 
ATOM    522  OP2  DC A  26     -21.865-324.528-146.577 
ATOM    523  O5'  DC A  26     -22.058-324.064-149.044 
ATOM    524  C5'  DC A  26     -22.777-324.430-150.237 
ATOM    525  C4'  DC A  26     -23.768-323.341-150.599 
ATOM    526  O4'  DC A  26     -25.057-323.524-149.946 
ATOM    527  C3'  DC A  26     -23.361-321.918-150.219 
ATOM    528  O3'  DC A  26     -23.804-321.025-151.234 
ATOM    529  C2'  DC A  26     -24.140-321.621-148.937 
ATOM    530  C1'  DC A  26     -25.444-322.288-149.366 
ATOM    531  N1   DC A  26     -26.369-322.578-148.234 
ATOM    532  C2   DC A  26     -27.737-322.476-148.472 
ATOM    533  O2   DC A  26     -28.124-322.154-149.601 
ATOM    534  N3   DC A  26     -28.597-322.736-147.453 
ATOM    535  C4   DC A  26     -28.137-323.082-146.244 
ATOM    536  N4   DC A  26     -29.016-323.325-145.284 
ATOM    537  C5   DC A  26     -26.734-323.191-145.979 
ATOM    538  C6   DC A  26     -25.891-322.928-147.010 
ATOM    539  P    DT A  27     -22.857-319.809-151.665 
ATOM    540  OP1  DT A  27     -21.867-320.281-152.660 
ATOM    541  OP2  DT A  27     -22.305-319.158-150.457 
ATOM    542  O5'  DT A  27     -23.905-318.828-152.373 
ATOM    543  C5'  DT A  27     -25.056-319.392-153.028 
ATOM    544  C4'  DT A  27     -26.294-318.588-152.685 
ATOM    545  O4'  DT A  27     -26.942-319.058-151.469 
ATOM    546  C3'  DT A  27     -26.069-317.097-152.431 
ATOM    547  O3'  DT A  27     -27.176-316.370-152.949 
ATOM    548  C2'  DT A  27     -26.069-316.961-150.908 
ATOM    549  C1'  DT A  27     -27.211-317.935-150.643 
ATOM    550  N1   DT A  27     -27.281-318.407-149.231 
ATOM    551  C2   DT A  27     -28.531-318.640-148.710 
ATOM    552  O2   DT A  27     -29.556-318.478-149.349 
ATOM    553  N3   DT A  27     -28.556-319.074-147.399 
ATOM    554  C4   DT A  27     -27.461-319.290-146.587 
ATOM    555  O4   DT A  27     -27.609-319.681-145.428 
ATOM    556  C5   DT A  27     -26.194-319.018-147.222 
ATOM    557  C7   DT A  27     -24.950-319.227-146.408 
ATOM    558  C6   DT A  27     -26.140-318.594-148.496 
ATOM    559  P    DG A  28     -26.910-314.974-153.686 
ATOM    560  OP1  DG A  28     -26.547-315.220-155.100 
ATOM    561  OP2  DG A  28     -25.948-314.172-152.899 
ATOM    562  O5'  DG A  28     -28.359-314.297-153.614 
ATOM    563  C5'  DG A  28     -29.525-315.143-153.609 
ATOM    564  C4'  DG A  28     -30.517-314.652-152.573 
ATOM    565  O4'  DG A  28     -30.277-315.229-151.257 
ATOM    566  C3'  DG A  28     -30.523-313.145-152.319 
ATOM    567  O3'  DG A  28     -31.861-312.723-152.084 
ATOM    568  C2'  DG A  28     -29.723-312.967-151.028 
ATOM    569  C1'  DG A  28     -30.291-314.181-150.300 
ATOM    570  N9   DG A  28     -29.476-314.613-149.131 
ATOM    571  C8   DG A  28     -28.109-314.574-148.959 
ATOM    572  N7   DG A  28     -27.703-315.034-147.800 
ATOM    573  C5   DG A  28     -28.885-315.402-147.158 
ATOM    574  C6   DG A  28     -29.088-315.965-145.871 
ATOM    575  O6   DG A  28     -28.254-316.259-145.020 
ATOM    576  N1   DG A  28     -30.449-316.182-145.617 
ATOM    577  C2   DG A  28     -31.479-315.894-146.491 
ATOM    578  N2   DG A  28     -32.711-316.177-146.061 
ATOM    579  N3   DG A  28     -31.286-315.367-147.699 
ATOM    580  C4   DG A  28     -29.972-315.149-147.961 
ATOM    581  P    DG A  29     -32.353-311.327-152.694 
ATOM    582  OP1  DG A  29     -32.773-311.520-154.100 
ATOM    583  OP2  DG A  29     -31.320-310.293-152.461 
ATOM    584  O5'  DG A  29     -33.634-311.020-151.786 
ATOM    585  C5'  DG A  29     -34.390-312.122-151.250 
ATOM    586  C4'  DG A  29     -34.737-311.855-149.799 
ATOM    587  O4'  DG A  29     -33.701-312.317-148.887 
ATOM    588  C3'  DG A  29     -34.934-310.387-149.421 
ATOM    589  O3'  DG A  29     -35.982-310.295-148.464 
ATOM    590  C2'  DG A  29     -33.623-309.982-148.747 
ATOM    591  C1'  DG A  29     -33.420-311.276-147.964 
ATOM    592  N9   DG A  29     -32.030-311.462-147.465 
ATOM    593  C8   DG A  29     -30.838-311.089-148.047 
ATOM    594  N7   DG A  29     -29.777-311.401-147.342 
ATOM    595  C5   DG A  29     -30.304-312.025-146.212 
ATOM    596  C6   DG A  29     -29.646-312.582-145.085 
ATOM    597  O6   DG A  29     -28.442-312.640-144.848 
ATOM    598  N1   DG A  29     -30.562-313.115-144.168 
ATOM    599  C2   DG A  29     -31.934-313.111-144.320 
ATOM    600  N2   DG A  29     -32.636-313.671-143.331 
ATOM    601  N3   DG A  29     -32.552-312.589-145.378 
ATOM    602  C4   DG A  29     -31.677-312.067-146.277 
ATOM    603  P    DT A  30     -37.018-309.079-148.562 
ATOM    604  OP1  DT A  30     -38.081-309.410-149.536 
ATOM    605  OP2  DT A  30     -36.282-307.819-148.807 
ATOM    606  O5'  DT A  30     -37.629-309.064-147.082 
ATOM    607  C5'  DT A  30     -37.709-310.300-146.348 
ATOM    608  C4'  DT A  30     -37.259-310.083-144.917 
ATOM    609  O4'  DT A  30     -35.821-310.252-144.755 
ATOM    610  C3'  DT A  30     -37.534-308.696-144.337 
ATOM    611  O3'  DT A  30     -37.881-308.831-142.965 
ATOM    612  C2'  DT A  30     -36.194-307.965-144.429 
ATOM    613  C1'  DT A  30     -35.320-309.147-144.020 
ATOM    614  N1   DT A  30     -33.881-308.976-144.365 
ATOM    615  C2   DT A  30     -32.961-309.513-143.497 
ATOM    616  O2   DT A  30     -33.277-310.110-142.482 
ATOM    617  N3   DT A  30     -31.638-309.334-143.849 
ATOM    618  C4   DT A  30     -31.170-308.678-144.969 
ATOM    619  O4   DT A  30     -29.959-308.581-145.179 
ATOM    620  C5   DT A  30     -32.210-308.148-145.819 
ATOM    621  C7   DT A  30     -31.788-307.419-147.061 
ATOM    622  C6   DT A  30     -33.505-308.308-145.500 
ATOM    623  P    DA A  31     -39.041-307.905-142.363 
ATOM    624  OP1  DA A  31     -40.360-308.513-142.647 
ATOM    625  OP2  DA A  31     -38.854-306.513-142.826 
ATOM    626  O5'  DA A  31     -38.734-307.995-140.794 
ATOM    627  C5'  DA A  31     -38.128-309.191-140.269 
ATOM    628  C4'  DA A  31     -37.032-308.828-139.286 
ATOM    629  O4'  DA A  31     -35.743-308.640-139.937 
ATOM    630  C3'  DA A  31     -37.243-307.533-138.504 
ATOM    631  O3'  DA A  31     -36.748-307.708-137.182 
ATOM    632  C2'  DA A  31     -36.367-306.503-139.217 
ATOM    633  C1'  DA A  31     -35.178-307.425-139.468 
ATOM    634  N9   DA A  31     -34.238-306.921-140.508 
ATOM    635  C8   DA A  31     -34.525-306.208-141.638 
ATOM    636  N7   DA A  31     -33.482-305.912-142.349 
ATOM    637  C5   DA A  31     -32.425-306.467-141.643 
ATOM    638  C6   DA A  31     -31.041-306.499-141.878 
ATOM    639  N6   DA A  31     -30.459-305.933-142.944 
ATOM    640  N1   DA A  31     -30.274-307.135-140.973 
ATOM    641  C2   DA A  31     -30.858-307.696-139.915 
ATOM    642  N3   DA A  31     -32.133-307.730-139.592 
ATOM    643  C4   DA A  31     -32.878-307.086-140.513 
ATOM    644  P    DG A  32     -37.561-307.073-135.958 
ATOM    645  OP1  DG A  32     -38.651-307.990-135.558 
ATOM    646  OP2  DG A  32     -37.967-305.691-136.296 
ATOM    647  O5'  DG A  32     -36.440-307.038-134.817 
ATOM    648  C5'  DG A  32     -35.402-308.036-134.829 
ATOM    649  C4'  DG A  32     -34.058-307.389-134.552 
ATOM    650  O4'  DG A  32     -33.410-306.913-135.766 
ATOM    651  C3'  DG A  32     -34.087-306.160-133.643 
ATOM    652  O3'  DG A  32     -32.928-306.171-132.818 
ATOM    653  C2'  DG A  32     -33.993-304.971-134.598 
ATOM    654  C1'  DG A  32     -32.965-305.584-135.544 
ATOM    655  N9   DG A  32     -32.879-304.899-136.863 
ATOM    656  C8   DG A  32     -33.878-304.301-137.601 
ATOM    657  N7   DG A  32     -33.469-303.781-138.732 
ATOM    658  C5   DG A  32     -32.102-304.053-138.745 
ATOM    659  C6   DG A  32     -31.116-303.736-139.716 
ATOM    660  O6   DG A  32     -31.250-303.141-140.782 
ATOM    661  N1   DG A  32     -29.850-304.199-139.331 
ATOM    662  C2   DG A  32     -29.573-304.879-138.161 
ATOM    663  N2   DG A  32     -28.300-305.237-137.979 
ATOM    664  N3   DG A  32     -30.499-305.177-137.251 
ATOM    665  C4   DG A  32     -31.732-304.734-137.610 
ATOM    666  P    DG A  33     -33.060-305.715-131.289 
ATOM    667  OP1  DG A  33     -33.525-306.857-130.470 
ATOM    668  OP2  DG A  33     -33.877-304.484-131.207 
ATOM    669  O5'  DG A  33     -31.540-305.377-130.928 
ATOM    670  C5'  DG A  33     -30.486-306.093-131.600 
ATOM    671  C4'  DG A  33     -29.389-305.132-132.015 
ATOM    672  O4'  DG A  33     -29.629-304.550-133.328 
ATOM    673  C3'  DG A  33     -29.187-303.920-131.107 
ATOM    674  O3'  DG A  33     -27.798-303.625-131.034 
ATOM    675  C2'  DG A  33     -29.891-302.772-131.830 
ATOM    676  C1'  DG A  33     -29.438-303.146-133.237 
ATOM    677  N9   DG A  33     -30.238-302.500-134.315 
ATOM    678  C8   DG A  33     -31.579-302.185-134.335 
ATOM    679  N7   DG A  33     -31.977-301.615-135.447 
ATOM    680  C5   DG A  33     -30.817-301.547-136.218 
ATOM    681  C6   DG A  33     -30.617-301.030-137.524 
ATOM    682  O6   DG A  33     -31.435-300.517-138.283 
ATOM    683  N1   DG A  33     -29.281-301.161-137.928 
ATOM    684  C2   DG A  33     -28.271-301.719-137.168 
ATOM    685  N2   DG A  33     -27.062-301.752-137.734 
ATOM    686  N3   DG A  33     -28.459-302.205-135.943 
ATOM    687  C4   DG A  33     -29.751-302.085-135.536 
ATOM    688  P    DA A  34     -27.172-303.169-129.633 
ATOM    689  OP1  DA A  34     -26.852-304.365-128.821 
ATOM    690  OP2  DA A  34     -28.058-302.170-128.996 
ATOM    691  O5'  DA A  34     -25.818-302.462-130.107 
ATOM    692  C5'  DA A  34     -25.174-302.921-131.310 
ATOM    693  C4'  DA A  34     -24.722-301.737-132.140 
ATOM    694  O4'  DA A  34     -25.758-301.269-133.051 
ATOM    695  C3'  DA A  34     -24.329-300.485-131.356 
ATOM    696  O3'  DA A  34     -23.229-299.860-132.006 
ATOM    697  C2'  DA A  34     -25.544-299.563-131.463 
ATOM    698  C1'  DA A  34     -25.861-299.859-132.925 
ATOM    699  N9   DA A  34     -27.237-299.458-133.333 
ATOM    700  C8   DA A  34     -28.384-299.485-132.590 
ATOM    701  N7   DA A  34     -29.432-299.068-133.230 
ATOM    702  C5   DA A  34     -28.949-298.741-134.489 
ATOM    703  C6   DA A  34     -29.572-298.236-135.641 
ATOM    704  N6   DA A  34     -30.882-297.959-135.713 
ATOM    705  N1   DA A  34     -28.798-298.023-136.722 
ATOM    706  C2   DA A  34     -27.497-298.301-136.644 
ATOM    707  N3   DA A  34     -26.808-298.772-135.630 
ATOM    708  C4   DA A  34     -27.605-298.976-134.561 
ATOM    709  P    DG A  35     -22.060-299.225-131.117 
ATOM    710  OP1  DG A  35     -21.097-300.283-130.735 
ATOM    711  OP2  DG A  35     -22.649-298.451-130.002 
ATOM    712  O5'  DG A  35     -21.375-298.225-132.161 
ATOM    713  C5'  DG A  35     -21.409-298.550-133.563 
ATOM    714  C4'  DG A  35     -21.754-297.317-134.374 
ATOM    715  O4'  DG A  35     -23.191-297.141-134.533 
ATOM    716  C3'  DG A  35     -21.283-295.984-133.791 
ATOM    717  O3'  DG A  35     -20.884-295.131-134.857 
ATOM    718  C2'  DG A  35     -22.527-295.388-133.132 
ATOM    719  C1'  DG A  35     -23.516-295.795-134.221 
ATOM    720  N9   DG A  35     -24.938-295.752-133.784 
ATOM    721  C8   DG A  35     -25.479-296.031-132.548 
ATOM    722  N7   DG A  35     -26.782-295.896-132.492 
ATOM    723  C5   DG A  35     -27.129-295.498-133.782 
ATOM    724  C6   DG A  35     -28.401-295.197-134.334 
ATOM    725  O6   DG A  35     -29.502-295.221-133.790 
ATOM    726  N1   DG A  35     -28.300-294.834-135.685 
ATOM    727  C2   DG A  35     -27.124-294.770-136.406 
ATOM    728  N2   DG A  35     -27.240-294.403-137.684 
ATOM    729  N3   DG A  35     -25.931-295.054-135.887 
ATOM    730  C4   DG A  35     -26.012-295.407-134.578 
ATOM    731  P    DA A  36     -19.591-294.206-134.667 
ATOM    732  OP1  DA A  36     -18.372-294.987-134.976 
ATOM    733  OP2  DA A  36     -19.631-293.565-133.334 
ATOM    734  O5'  DA A  36     -19.825-293.101-135.801 
ATOM    735  C5'  DA A  36     -20.543-293.467-136.994 
ATOM    736  C4'  DA A  36     -21.534-292.378-137.356 
ATOM    737  O4'  DA A  36     -22.823-292.561-136.703 
ATOM    738  C3'  DA A  36     -21.127-290.955-136.976 
ATOM    739  O3'  DA A  36     -21.570-290.062-137.992 
ATOM    740  C2'  DA A  36     -21.906-290.658-135.695 
ATOM    741  C1'  DA A  36     -23.211-291.325-136.123 
ATOM    742  N9   DA A  36     -24.135-291.615-134.992 
ATOM    743  C8   DA A  36     -23.823-291.976-133.713 
ATOM    744  N7   DA A  36     -24.857-292.159-132.952 
ATOM    745  C5   DA A  36     -25.936-291.901-133.786 
ATOM    746  C6   DA A  36     -27.324-291.924-133.575 
ATOM    747  N6   DA A  36     -27.888-292.235-132.399 
ATOM    748  N1   DA A  36     -28.115-291.614-134.619 
ATOM    749  C2   DA A  36     -27.548-291.307-135.785 
ATOM    750  N3   DA A  36     -26.273-291.252-136.100 
ATOM    751  C4   DA A  36     -25.503-291.566-135.038 
ATOM    752  P    DA A  37     -20.624-288.846-138.423 
ATOM    753  OP1  DA A  37     -19.633-289.318-139.417 
ATOM    754  OP2  DA A  37     -20.071-288.195-137.215 
ATOM    755  O5'  DA A  37     -21.671-287.865-139.130 
ATOM    756  C5'  DA A  37     -22.822-288.430-139.785 
ATOM    757  C4'  DA A  37     -24.060-287.625-139.443 
ATOM    758  O4'  DA A  37     -24.708-288.095-138.226 
ATOM    759  C3'  DA A  37     -23.835-286.134-139.188 
ATOM    760  O3'  DA A  37     -24.942-285.407-139.706 
ATOM    761  C2'  DA A  37     -23.835-285.998-137.665 
ATOM    762  C1'  DA A  37     -24.978-286.973-137.400 
ATOM    763  N9   DA A  37     -25.047-287.444-135.989 
ATOM    764  C8   DA A  37     -24.019-287.680-135.122 
ATOM    765  N7   DA A  37     -24.403-288.086-133.951 
ATOM    766  C5   DA A  37     -25.788-288.122-134.047 
ATOM    767  C6   DA A  37     -26.791-288.474-133.129 
ATOM    768  N6   DA A  37     -26.540-288.877-131.876 
ATOM    769  N1   DA A  37     -28.068-288.397-133.549 
ATOM    770  C2   DA A  37     -28.311-287.996-134.796 
ATOM    771  N3   DA A  37     -27.461-287.644-135.736 
ATOM    772  C4   DA A  37     -26.191-287.730-135.290 
ATOM    773  P    DC A  38     -24.677-284.011-140.443 
ATOM    774  OP1  DC A  38     -24.313-284.257-141.857 
ATOM    775  OP2  DC A  38     -23.715-283.209-139.656 
ATOM    776  O5'  DC A  38     -26.125-283.335-140.371 
ATOM    777  C5'  DC A  38     -27.291-284.180-140.366 
ATOM    778  C4'  DC A  38     -28.284-283.689-139.331 
ATOM    779  O4'  DC A  38     -28.044-284.266-138.015 
ATOM    780  C3'  DC A  38     -28.289-282.182-139.076 
ATOM    781  O3'  DC A  38     -29.627-281.760-138.841 
ATOM    782  C2'  DC A  38     -27.489-282.004-137.786 
ATOM    783  C1'  DC A  38     -28.057-283.218-137.057 
ATOM    784  N1   DC A  38     -27.242-283.650-135.888 
ATOM    785  C2   DC A  38     -27.914-284.172-134.785 
ATOM    786  O2   DC A  38     -29.147-284.255-134.823 
ATOM    787  N3   DC A  38     -27.190-284.570-133.708 
ATOM    788  C4   DC A  38     -25.854-284.463-133.707 
ATOM    789  N4   DC A  38     -25.193-284.866-132.632 
ATOM    790  C5   DC A  38     -25.144-283.928-134.830 
ATOM    791  C6   DC A  38     -25.887-283.535-135.896 
ATOM    792  P    DC A  39     -30.119-280.364-139.451 
ATOM    793  OP1  DC A  39     -30.539-280.557-140.857 
ATOM    794  OP2  DC A  39     -29.086-279.330-139.218 
ATOM    795  O5'  DC A  39     -31.400-280.057-138.543 
ATOM    796  C5'  DC A  39     -32.156-281.159-138.008 
ATOM    797  C4'  DC A  39     -32.504-280.892-136.556 
ATOM    798  O4'  DC A  39     -31.467-281.354-135.644 
ATOM    799  C3'  DC A  39     -32.700-279.424-136.179 
ATOM    800  O3'  DC A  39     -33.748-279.332-135.221 
ATOM    801  C2'  DC A  39     -31.390-279.019-135.504 
ATOM    802  C1'  DC A  39     -31.186-280.313-134.721 
ATOM    803  N1   DC A  39     -29.796-280.499-134.222 
ATOM    804  C2   DC A  39     -29.626-281.135-132.995 
ATOM    805  O2   DC A  39     -30.627-281.516-132.377 
ATOM    806  N3   DC A  39     -28.365-281.314-132.522 
ATOM    807  C4   DC A  39     -27.307-280.887-133.222 
ATOM    808  N4   DC A  39     -26.099-281.085-132.719 
ATOM    809  C5   DC A  39     -27.461-280.230-134.486 
ATOM    810  C6   DC A  39     -28.728-280.060-134.941 
ATOM    811  P    DT A  40     -34.784-278.116-135.319 
ATOM    812  OP1  DT A  40     -35.847-278.447-136.294 
ATOM    813  OP2  DT A  40     -34.048-276.856-135.564 
ATOM    814  O5'  DT A  40     -35.395-278.102-133.840 
ATOM    815  C5'  DT A  40     -35.475-279.337-133.105 
ATOM    816  C4'  DT A  40     -35.025-279.120-131.674 
ATOM    817  O4'  DT A  40     -33.587-279.289-131.512 
ATOM    818  C3'  DT A  40     -35.300-277.733-131.094 
ATOM    819  O3'  DT A  40     -35.648-277.868-129.722 
ATOM    820  C2'  DT A  40     -33.961-277.002-131.186 
ATOM    821  C1'  DT A  40     -33.086-278.184-130.777 
ATOM    822  N1   DT A  40     -31.647-278.013-131.122 
ATOM    823  C2   DT A  40     -30.728-278.550-130.254 
ATOM    824  O2   DT A  40     -31.043-279.147-129.239 
ATOM    825  N3   DT A  40     -29.404-278.371-130.606 
ATOM    826  C4   DT A  40     -28.936-277.715-131.727 
ATOM    827  O4   DT A  40     -27.725-277.618-131.936 
ATOM    828  C5   DT A  40     -29.977-277.185-132.576 
ATOM    829  C7   DT A  40     -29.554-276.456-133.818 
ATOM    830  C6   DT A  40     -31.271-277.345-132.257 
ATOM    831  P    DA A  41     -36.807-276.942-129.120 
ATOM    832  OP1  DA A  41     -38.126-277.551-129.405 
ATOM    833  OP2  DA A  41     -36.620-275.550-129.583 
ATOM    834  O5'  DA A  41     -36.500-277.032-127.552 
ATOM    835  C5'  DA A  41     -35.894-278.228-127.026 
ATOM    836  C4'  DA A  41     -34.798-277.865-126.044 
ATOM    837  O4'  DA A  41     -33.509-277.677-126.694 
ATOM    838  C3'  DA A  41     -35.009-276.570-125.261 
ATOM    839  O3'  DA A  41     -34.514-276.745-123.939 
ATOM    840  C2'  DA A  41     -34.133-275.540-125.974 
ATOM    841  C1'  DA A  41     -32.945-276.462-126.226 
ATOM    842  N9   DA A  41     -32.005-275.958-127.265 
ATOM    843  C8   DA A  41     -32.292-275.245-128.395 
ATOM    844  N7   DA A  41     -31.249-274.949-129.107 
ATOM    845  C5   DA A  41     -30.191-275.504-128.400 
ATOM    846  C6   DA A  41     -28.807-275.536-128.635 
ATOM    847  N6   DA A  41     -28.225-274.970-129.702 
ATOM    848  N1   DA A  41     -28.040-276.172-127.730 
ATOM    849  C2   DA A  41     -28.624-276.733-126.673 
ATOM    850  N3   DA A  41     -29.899-276.767-126.349 
ATOM    851  C4   DA A  41     -30.644-276.123-127.270 
ATOM    852  P    DG A  42     -35.327-276.110-122.715 
ATOM    853  OP1  DG A  42     -36.417-277.027-122.315 
ATOM    854  OP2  DG A  42     -35.733-274.728-123.054 
ATOM    855  O5'  DG A  42     -34.207-276.075-121.575 
ATOM    856  C5'  DG A  42     -33.168-277.073-121.586 
ATOM    857  C4'  DG A  42     -31.825-276.426-121.309 
ATOM    858  O4'  DG A  42     -31.176-275.951-122.523 
ATOM    859  C3'  DG A  42     -31.853-275.197-120.401 
ATOM    860  O3'  DG A  42     -30.695-275.208-119.575 
ATOM    861  C2'  DG A  42     -31.759-274.008-121.355 
ATOM    862  C1'  DG A  42     -30.731-274.621-122.301 
ATOM    863  N9   DG A  42     -30.646-273.936-123.621 
ATOM    864  C8   DG A  42     -31.645-273.338-124.358 
ATOM    865  N7   DG A  42     -31.235-272.818-125.489 
ATOM    866  C5   DG A  42     -29.868-273.090-125.502 
ATOM    867  C6   DG A  42     -28.882-272.773-126.473 
ATOM    868  O6   DG A  42     -29.016-272.178-127.539 
ATOM    869  N1   DG A  42     -27.616-273.236-126.088 
ATOM    870  C2   DG A  42     -27.340-273.916-124.919 
ATOM    871  N2   DG A  42     -26.066-274.274-124.736 
ATOM    872  N3   DG A  42     -28.265-274.214-124.008 
ATOM    873  C4   DG A  42     -29.498-273.771-124.367 
ATOM    874  P    DA A  43     -30.827-274.752-118.047 
ATOM    875  OP1  DA A  43     -31.291-275.894-117.227 
ATOM    876  OP2  DA A  43     -31.643-273.521-117.965 
ATOM    877  O5'  DA A  43     -29.306-274.414-117.685 
ATOM    878  C5'  DA A  43     -28.252-275.130-118.357 
ATOM    879  C4'  DA A  43     -27.155-274.169-118.773 
ATOM    880  O4'  DA A  43     -27.395-273.587-120.085 
ATOM    881  C3'  DA A  43     -26.953-272.957-117.864 
ATOM    882  O3'  DA A  43     -25.564-272.662-117.792 
ATOM    883  C2'  DA A  43     -27.657-271.809-118.587 
ATOM    884  C1'  DA A  43     -27.205-272.183-119.994 
ATOM    885  N9   DA A  43     -28.004-271.537-121.073 
ATOM    886  C8   DA A  43     -29.335-271.232-121.075 
ATOM    887  N7   DA A  43     -29.742-270.667-122.169 
ATOM    888  C5   DA A  43     -28.598-270.591-122.952 
ATOM    889  C6   DA A  43     -28.365-270.089-124.243 
ATOM    890  N6   DA A  43     -29.321-269.541-125.008 
ATOM    891  N1   DA A  43     -27.109-270.169-124.721 
ATOM    892  C2   DA A  43     -26.164-270.714-123.957 
ATOM    893  N3   DA A  43     -26.263-271.214-122.744 
ATOM    894  C4   DA A  43     -27.529-271.121-122.288 
ATOM    895  P    DG A  44     -24.938-272.206-116.390 
ATOM    896  OP1  DG A  44     -24.618-273.402-115.579 
ATOM    897  OP2  DG A  44     -25.825-271.207-115.753 
ATOM    898  O5'  DG A  44     -23.584-271.499-116.864 
ATOM    899  C5'  DG A  44     -22.940-271.958-118.067 
ATOM    900  C4'  DG A  44     -22.489-270.774-118.897 
ATOM    901  O4'  DG A  44     -23.524-270.306-119.808 
ATOM    902  C3'  DG A  44     -22.095-269.522-118.113 
ATOM    903  O3'  DG A  44     -20.995-268.897-118.764 
ATOM    904  C2'  DG A  44     -23.311-268.600-118.220 
ATOM    905  C1'  DG A  44     -23.628-268.896-119.683 
ATOM    906  N9   DG A  44     -25.004-268.495-120.090 
ATOM    907  C8   DG A  44     -26.170-268.514-119.356 
ATOM    908  N7   DG A  44     -27.221-268.092-120.014 
ATOM    909  C5   DG A  44     -26.717-267.768-121.273 
ATOM    910  C6   DG A  44     -27.379-267.258-122.419 
ATOM    911  O6   DG A  44     -28.567-266.981-122.563 
ATOM    912  N1   DG A  44     -26.488-267.073-123.485 
ATOM    913  C2   DG A  44     -25.134-267.347-123.448 
ATOM    914  N2   DG A  44     -24.456-267.102-124.572 
ATOM    915  N3   DG A  44     -24.514-267.827-122.373 
ATOM    916  C4   DG A  44     -25.364-268.011-121.329 
ATOM    917  P    DT A  45     -19.826-268.262-117.874 
ATOM    918  OP1  DT A  45     -18.863-269.320-117.492 
ATOM    919  OP2  DT A  45     -20.416-267.488-116.759 
ATOM    920  O5'  DT A  45     -19.142-267.262-118.918 
ATOM    921  C5'  DT A  45     -19.175-267.587-120.321 
ATOM    922  C4'  DT A  45     -19.520-266.354-121.131 
ATOM    923  O4'  DT A  45     -20.958-266.178-121.290 
ATOM    924  C3'  DT A  45     -19.049-265.022-120.548 
ATOM    925  O3'  DT A  45     -18.650-264.168-121.614 
ATOM    926  C2'  DT A  45     -20.293-264.425-119.890 
ATOM    927  C1'  DT A  45     -21.282-264.832-120.978 
ATOM    928  N1   DT A  45     -22.705-264.789-120.541 
ATOM    929  C2   DT A  45     -23.636-264.420-121.482 
ATOM    930  O2   DT A  45     -23.344-264.135-122.630 
ATOM    931  N3   DT A  45     -24.946-264.390-121.040 
ATOM    932  C4   DT A  45     -25.387-264.692-119.767 
ATOM    933  O4   DT A  45     -26.586-264.629-119.490 
ATOM    934  C5   DT A  45     -24.336-265.068-118.852 
ATOM    935  C7   DT A  45     -24.731-265.412-117.446 
ATOM    936  C6   DT A  45     -23.055-265.105-119.254 
ATOM    937  P    DT A  46     -17.357-263.243-121.424 
ATOM    938  OP1  DT A  46     -16.138-264.024-121.733 
ATOM    939  OP2  DT A  46     -17.397-262.602-120.092 
ATOM    940  O5'  DT A  46     -17.591-262.138-122.559 
ATOM    941  C5'  DT A  46     -18.309-262.504-123.751 
ATOM    942  C4'  DT A  46     -19.301-261.415-124.114 
ATOM    943  O4'  DT A  46     -20.589-261.598-123.461 
ATOM    944  C3'  DT A  46     -18.894-259.992-123.733 
ATOM    945  O3'  DT A  46     -19.336-259.099-124.749 
ATOM    946  C2'  DT A  46     -19.672-259.695-122.452 
ATOM    947  C1'  DT A  46     -20.977-260.362-122.880 
ATOM    948  N1   DT A  46     -21.902-260.652-121.749 
ATOM    949  C2   DT A  46     -23.248-260.548-122.000 
ATOM    950  O2   DT A  46     -23.697-260.235-123.088 
ATOM    951  N3   DT A  46     -24.074-260.822-120.927 
ATOM    952  C4   DT A  46     -23.674-261.184-119.657 
ATOM    953  O4   DT A  46     -24.507-261.406-118.776 
ATOM    954  C5   DT A  46     -22.241-261.267-119.492 
ATOM    955  C7   DT A  46     -21.721-261.654-118.138 
ATOM    956  C6   DT A  46     -21.416-261.004-120.517 
ATOM    957  P    DG A  47     -18.390-257.883-125.180 
ATOM    958  OP1  DG A  47     -17.399-258.355-126.174 
ATOM    959  OP2  DG A  47     -17.837-257.232-123.972 
ATOM    960  O5'  DG A  47     -19.437-256.902-125.887 
ATOM    961  C5'  DG A  47     -20.589-257.467-126.543 
ATOM    962  C4'  DG A  47     -21.826-256.662-126.200 
ATOM    963  O4'  DG A  47     -22.475-257.132-124.984 
ATOM    964  C3'  DG A  47     -21.602-255.171-125.945 
ATOM    965  O3'  DG A  47     -22.708-254.444-126.463 
ATOM    966  C2'  DG A  47     -21.601-255.035-124.422 
ATOM    967  C1'  DG A  47     -22.744-256.010-124.157 
ATOM    968  N9   DG A  47     -22.814-256.481-122.746 
ATOM    969  C8   DG A  47     -21.789-256.724-121.857 
ATOM    970  N7   DG A  47     -22.191-257.134-120.678 
ATOM    971  C5   DG A  47     -23.580-257.163-120.794 
ATOM    972  C6   DG A  47     -24.568-257.526-119.842 
ATOM    973  O6   DG A  47     -24.419-257.903-118.683 
ATOM    974  N1   DG A  47     -25.860-257.412-120.377 
ATOM    975  C2   DG A  47     -26.156-257.001-121.662 
ATOM    976  N2   DG A  47     -27.452-256.959-121.980 
ATOM    977  N3   DG A  47     -25.228-256.661-122.553 
ATOM    978  C4   DG A  47     -23.970-256.766-122.051 
ATOM    979  P    DG A  48     -22.443-253.048-127.201 
ATOM    980  OP1  DG A  48     -22.079-253.295-128.614 
ATOM    981  OP2  DG A  48     -21.481-252.246-126.413 
ATOM    982  O5'  DG A  48     -23.891-252.372-127.128 
ATOM    983  C5'  DG A  48     -25.058-253.217-127.124 
ATOM    984  C4'  DG A  48     -26.050-252.726-126.088 
ATOM    985  O4'  DG A  48     -25.810-253.303-124.772 
ATOM    986  C3'  DG A  48     -26.056-251.219-125.834 
ATOM    987  O3'  DG A  48     -27.393-250.797-125.598 
ATOM    988  C2'  DG A  48     -25.256-251.041-124.543 
ATOM    989  C1'  DG A  48     -25.823-252.255-123.814 
ATOM    990  N9   DG A  48     -25.008-252.687-122.645 
ATOM    991  C8   DG A  48     -23.641-252.648-122.473 
ATOM    992  N7   DG A  48     -23.236-253.108-121.314 
ATOM    993  C5   DG A  48     -24.417-253.476-120.673 
ATOM    994  C6   DG A  48     -24.620-254.039-119.386 
ATOM    995  O6   DG A  48     -23.787-254.334-118.534 
ATOM    996  N1   DG A  48     -25.982-254.257-119.131 
ATOM    997  C2   DG A  48     -27.011-253.968-120.006 
ATOM    998  N2   DG A  48     -28.243-254.251-119.576 
ATOM    999  N3   DG A  48     -26.819-253.441-121.214 
ATOM   1000  C4   DG A  48     -25.504-253.223-121.475 
ATOM   1001  P    DG A  49     -27.885-249.401-126.208 
ATOM   1002  OP1  DG A  49     -28.306-249.594-127.614 
ATOM   1003  OP2  DG A  49     -26.853-248.367-125.976 
ATOM   1004  O5'  DG A  49     -29.167-249.094-125.301 
ATOM   1005  C5'  DG A  49     -29.922-250.196-124.765 
ATOM   1006  C4'  DG A  49     -30.270-249.929-123.314 
ATOM   1007  O4'  DG A  49     -29.234-250.391-122.401 
ATOM   1008  C3'  DG A  49     -30.466-248.461-122.936 
ATOM   1009  O3'  DG A  49     -31.514-248.369-121.978 
ATOM   1010  C2'  DG A  49     -29.156-248.056-122.261 
ATOM   1011  C1'  DG A  49     -28.953-249.350-121.478 
ATOM   1012  N9   DG A  49     -27.562-249.536-120.979 
ATOM   1013  C8   DG A  49     -26.370-249.163-121.562 
ATOM   1014  N7   DG A  49     -25.310-249.475-120.857 
ATOM   1015  C5   DG A  49     -25.836-250.099-119.727 
ATOM   1016  C6   DG A  49     -25.178-250.656-118.600 
ATOM   1017  O6   DG A  49     -23.975-250.714-118.363 
ATOM   1018  N1   DG A  49     -26.095-251.189-117.682 
ATOM   1019  C2   DG A  49     -27.467-251.186-117.835 
ATOM   1020  N2   DG A  49     -28.169-251.745-116.846 
ATOM   1021  N3   DG A  49     -28.085-250.663-118.893 
ATOM   1022  C4   DG A  49     -27.209-250.141-119.792 
ATOM   1023  P    DA A  50     -32.551-247.153-122.076 
ATOM   1024  OP1  DA A  50     -33.613-247.484-123.051 
ATOM   1025  OP2  DA A  50     -31.815-245.893-122.321 
ATOM   1026  O5'  DA A  50     -33.161-247.139-120.597 
ATOM   1027  C5'  DA A  50     -33.241-248.375-119.862 
ATOM   1028  C4'  DA A  50     -32.791-248.157-118.432 
ATOM   1029  O4'  DA A  50     -31.354-248.326-118.270 
ATOM   1030  C3'  DA A  50     -33.066-246.770-117.851 
ATOM   1031  O3'  DA A  50     -33.414-246.905-116.479 
ATOM   1032  C2'  DA A  50     -31.727-246.039-117.943 
ATOM   1033  C1'  DA A  50     -30.852-247.221-117.534 
ATOM   1034  N9   DA A  50     -29.413-247.050-117.879 
ATOM   1035  C8   DA A  50     -28.870-246.418-118.961 
ATOM   1036  N7   DA A  50     -27.574-246.435-118.981 
ATOM   1037  C5   DA A  50     -27.229-247.129-117.830 
ATOM   1038  C6   DA A  50     -25.991-247.489-117.275 
ATOM   1039  N6   DA A  50     -24.812-247.183-117.834 
ATOM   1040  N1   DA A  50     -26.006-248.177-116.117 
ATOM   1041  C2   DA A  50     -27.181-248.478-115.565 
ATOM   1042  N3   DA A  50     -28.394-248.198-115.988 
ATOM   1043  C4   DA A  50     -28.350-247.509-117.148 
ATOM   1044  P    DA A  51     -34.573-245.979-115.877 
ATOM   1045  OP1  DA A  51     -35.892-246.588-116.162 
ATOM   1046  OP2  DA A  51     -34.386-244.587-116.340 
ATOM   1047  O5'  DA A  51     -34.266-246.069-114.309 
ATOM   1048  C5'  DA A  51     -33.661-247.265-113.783 
ATOM   1049  C4'  DA A  51     -32.564-246.903-112.801 
ATOM   1050  O4'  DA A  51     -31.276-246.714-113.452 
ATOM   1051  C3'  DA A  51     -32.775-245.607-112.019 
ATOM   1052  O3'  DA A  51     -32.281-245.782-110.696 
ATOM   1053  C2'  DA A  51     -31.900-244.577-112.732 
ATOM   1054  C1'  DA A  51     -30.711-245.499-112.983 
ATOM   1055  N9   DA A  51     -29.771-244.995-114.023 
ATOM   1056  C8   DA A  51     -30.058-244.282-115.152 
ATOM   1057  N7   DA A  51     -29.015-243.986-115.864 
ATOM   1058  C5   DA A  51     -27.957-244.541-115.157 
ATOM   1059  C6   DA A  51     -26.574-244.573-115.392 
ATOM   1060  N6   DA A  51     -25.991-244.007-116.459 
ATOM   1061  N1   DA A  51     -25.806-245.209-114.488 
ATOM   1062  C2   DA A  51     -26.390-245.770-113.430 
ATOM   1063  N3   DA A  51     -27.665-245.804-113.107 
ATOM   1064  C4   DA A  51     -28.410-245.160-114.028 
ATOM   1065  P    DG A  52     -33.094-245.147-109.472 
ATOM   1066  OP1  DG A  52     -34.184-246.064-109.072 
ATOM   1067  OP2  DG A  52     -33.500-243.765-109.811 
ATOM   1068  O5'  DG A  52     -31.973-245.112-108.332 
ATOM   1069  C5'  DG A  52     -30.934-246.110-108.343 
ATOM   1070  C4'  DG A  52     -29.591-245.463-108.066 
ATOM   1071  O4'  DG A  52     -28.942-244.988-109.280 
ATOM   1072  C3'  DG A  52     -29.619-244.234-107.158 
ATOM   1073  O3'  DG A  52     -28.461-244.245-106.332 
ATOM   1074  C2'  DG A  52     -29.525-243.045-108.113 
ATOM   1075  C1'  DG A  52     -28.497-243.658-109.058 
ATOM   1076  N9   DG A  52     -28.412-242.973-110.378 
ATOM   1077  C8   DG A  52     -29.411-242.375-111.115 
ATOM   1078  N7   DG A  52     -29.001-241.855-112.246 
ATOM   1079  C5   DG A  52     -27.634-242.127-112.260 
ATOM   1080  C6   DG A  52     -26.649-241.810-113.230 
ATOM   1081  O6   DG A  52     -26.782-241.215-114.296 
ATOM   1082  N1   DG A  52     -25.383-242.273-112.846 
ATOM   1083  C2   DG A  52     -25.106-242.954-111.676 
ATOM   1084  N2   DG A  52     -23.833-243.311-111.493 
ATOM   1085  N3   DG A  52     -26.031-243.251-110.766 
ATOM   1086  C4   DG A  52     -27.264-242.808-111.124 
ATOM   1087  P    DA A  53     -28.593-243.789-104.804 
ATOM   1088  OP1  DA A  53     -29.058-244.931-103.984 
ATOM   1089  OP2  DA A  53     -29.409-242.558-104.722 
ATOM   1090  O5'  DA A  53     -27.072-243.451-104.442 
ATOM   1091  C5'  DA A  53     -26.018-244.167-105.115 
ATOM   1092  C4'  DA A  53     -24.922-243.206-105.530 
ATOM   1093  O4'  DA A  53     -25.161-242.624-106.843 
ATOM   1094  C3'  DA A  53     -24.720-241.994-104.621 
ATOM   1095  O3'  DA A  53     -23.330-241.699-104.549 
ATOM   1096  C2'  DA A  53     -25.423-240.846-105.344 
ATOM   1097  C1'  DA A  53     -24.971-241.220-106.752 
ATOM   1098  N9   DA A  53     -25.771-240.574-107.830 
ATOM   1099  C8   DA A  53     -27.101-240.269-107.833 
ATOM   1100  N7   DA A  53     -27.508-239.704-108.926 
ATOM   1101  C5   DA A  53     -26.365-239.628-109.709 
ATOM   1102  C6   DA A  53     -26.132-239.126-111.000 
ATOM   1103  N6   DA A  53     -27.087-238.578-111.765 
ATOM   1104  N1   DA A  53     -24.876-239.206-111.478 
ATOM   1105  C2   DA A  53     -23.930-239.751-110.714 
ATOM   1106  N3   DA A  53     -24.029-240.251-109.501 
ATOM   1107  C4   DA A  53     -25.295-240.158-109.046 
ATOM   1108  P    DC A  54     -22.705-241.244-103.148 
ATOM   1109  OP1  DC A  54     -22.385-242.439-102.336 
ATOM   1110  OP2  DC A  54     -23.591-240.245-102.510 
ATOM   1111  O5'  DC A  54     -21.350-240.536-103.621 
ATOM   1112  C5'  DC A  54     -20.706-240.995-104.824 
ATOM   1113  C4'  DC A  54     -20.255-239.811-105.655 
ATOM   1114  O4'  DC A  54     -21.291-239.343-106.566 
ATOM   1115  C3'  DC A  54     -19.861-238.559-104.870 
ATOM   1116  O3'  DC A  54     -18.761-237.934-105.521 
ATOM   1117  C2'  DC A  54     -21.077-237.638-104.977 
ATOM   1118  C1'  DC A  54     -21.394-237.933-106.440 
ATOM   1119  N1   DC A  54     -22.770-237.532-106.847 
ATOM   1120  C2   DC A  54     -22.952-237.063-108.146 
ATOM   1121  O2   DC A  54     -21.974-237.000-108.899 
ATOM   1122  N3   DC A  54     -24.198-236.692-108.535 
ATOM   1123  C4   DC A  54     -25.232-236.775-107.689 
ATOM   1124  N4   DC A  54     -26.428-236.401-108.117 
ATOM   1125  C5   DC A  54     -25.066-237.255-106.349 
ATOM   1126  C6   DC A  54     -23.813-237.620-105.978 
ATOM   1127  P    DG A  55     -17.593-237.299-104.631 
ATOM   1128  OP1  DG A  55     -16.629-238.357-104.250 
ATOM   1129  OP2  DG A  55     -18.182-236.525-103.517 
ATOM   1130  O5'  DG A  55     -16.908-236.299-105.676 
ATOM   1131  C5'  DG A  55     -16.942-236.624-107.078 
ATOM   1132  C4'  DG A  55     -17.287-235.391-107.888 
ATOM   1133  O4'  DG A  55     -18.724-235.215-108.048 
ATOM   1134  C3'  DG A  55     -16.816-234.059-107.305 
ATOM   1135  O3'  DG A  55     -16.416-233.205-108.372 
ATOM   1136  C2'  DG A  55     -18.059-233.462-106.647 
ATOM   1137  C1'  DG A  55     -19.048-233.869-107.735 
ATOM   1138  N9   DG A  55     -20.471-233.826-107.299 
ATOM   1139  C8   DG A  55     -21.012-234.105-106.063 
ATOM   1140  N7   DG A  55     -22.315-233.970-106.006 
ATOM   1141  C5   DG A  55     -22.662-233.572-107.296 
ATOM   1142  C6   DG A  55     -23.933-233.271-107.849 
ATOM   1143  O6   DG A  55     -25.035-233.295-107.305 
ATOM   1144  N1   DG A  55     -23.833-232.908-109.200 
ATOM   1145  C2   DG A  55     -22.657-232.844-109.921 
ATOM   1146  N2   DG A  55     -22.772-232.477-111.199 
ATOM   1147  N3   DG A  55     -21.464-233.128-109.401 
ATOM   1148  C4   DG A  55     -21.544-233.481-108.093 
ATOM   1149  P    DT A  56     -15.123-232.280-108.182 
ATOM   1150  OP1  DT A  56     -13.905-233.061-108.490 
ATOM   1151  OP2  DT A  56     -15.164-231.639-106.849 
ATOM   1152  O5'  DT A  56     -15.357-231.175-109.316 
ATOM   1153  C5'  DT A  56     -16.075-231.541-110.508 
ATOM   1154  C4'  DT A  56     -17.067-230.452-110.871 
ATOM   1155  O4'  DT A  56     -18.355-230.635-110.218 
ATOM   1156  C3'  DT A  56     -16.660-229.029-110.491 
ATOM   1157  O3'  DT A  56     -17.103-228.136-111.506 
ATOM   1158  C2'  DT A  56     -17.439-228.732-109.209 
ATOM   1159  C1'  DT A  56     -18.743-229.399-109.637 
ATOM   1160  N1   DT A  56     -19.668-229.689-108.506 
ATOM   1161  C2   DT A  56     -21.014-229.585-108.757 
ATOM   1162  O2   DT A  56     -21.464-229.272-109.846 
ATOM   1163  N3   DT A  56     -21.840-229.860-107.684 
ATOM   1164  C4   DT A  56     -21.440-230.221-106.414 
ATOM   1165  O4   DT A  56     -22.273-230.443-105.533 
ATOM   1166  C5   DT A  56     -20.008-230.304-106.249 
ATOM   1167  C7   DT A  56     -19.487-230.691-104.895 
ATOM   1168  C6   DT A  56     -19.182-230.041-107.275 
ATOM   1169  P    DC A  57     -16.156-226.920-111.937 
ATOM   1170  OP1  DC A  57     -15.165-227.392-112.931 
ATOM   1171  OP2  DC A  57     -15.603-226.269-110.729 
ATOM   1172  O5'  DC A  57     -17.204-225.939-112.645 
ATOM   1173  C5'  DC A  57     -18.355-226.504-113.300 
ATOM   1174  C4'  DC A  57     -19.593-225.699-112.957 
ATOM   1175  O4'  DC A  57     -20.241-226.169-111.741 
ATOM   1176  C3'  DC A  57     -19.368-224.209-112.703 
ATOM   1177  O3'  DC A  57     -20.475-223.481-113.220 
ATOM   1178  C2'  DC A  57     -19.367-224.072-111.180 
ATOM   1179  C1'  DC A  57     -20.510-225.047-110.915 
ATOM   1180  N1   DC A  57     -20.580-225.518-109.503 
ATOM   1181  C2   DC A  57     -21.840-225.758-108.960 
ATOM   1182  O2   DC A  57     -22.838-225.573-109.665 
ATOM   1183  N3   DC A  57     -21.924-226.187-107.675 
ATOM   1184  C4   DC A  57     -20.818-226.376-106.944 
ATOM   1185  N4   DC A  57     -20.953-226.796-105.695 
ATOM   1186  C5   DC A  57     -19.513-226.134-107.483 
ATOM   1187  C6   DC A  57     -19.450-225.705-108.769 
ATOM   1188  P    DA A  58     -20.209-222.085-113.958 
ATOM   1189  OP1  DA A  58     -19.846-222.332-115.372 
ATOM   1190  OP2  DA A  58     -19.247-221.283-113.171 
ATOM   1191  O5'  DA A  58     -21.658-221.409-113.886 
ATOM   1192  C5'  DA A  58     -22.824-222.254-113.881 
ATOM   1193  C4'  DA A  58     -23.816-221.763-112.845 
ATOM   1194  O4'  DA A  58     -23.576-222.340-111.529 
ATOM   1195  C3'  DA A  58     -23.822-220.256-112.591 
ATOM   1196  O3'  DA A  58     -25.160-219.834-112.355 
ATOM   1197  C2'  DA A  58     -23.022-220.078-111.300 
ATOM   1198  C1'  DA A  58     -23.590-221.292-110.572 
ATOM   1199  N9   DA A  58     -22.774-221.724-109.403 
ATOM   1200  C8   DA A  58     -21.418-221.679-109.250 
ATOM   1201  N7   DA A  58     -21.003-222.130-108.107 
ATOM   1202  C5   DA A  58     -22.168-222.503-107.452 
ATOM   1203  C6   DA A  58     -22.405-223.060-106.185 
ATOM   1204  N6   DA A  58     -21.432-223.353-105.311 
ATOM   1205  N1   DA A  58     -23.685-223.307-105.846 
ATOM   1206  C2   DA A  58     -24.648-223.015-106.718 
ATOM   1207  N3   DA A  58     -24.549-222.495-107.922 
ATOM   1208  C4   DA A  58     -23.258-222.257-108.236 
ATOM   1209  P    DC A  59     -25.652-218.438-112.966 
ATOM   1210  OP1  DC A  59     -26.072-218.631-114.372 
ATOM   1211  OP2  DC A  59     -24.619-217.404-112.733 
ATOM   1212  O5'  DC A  59     -26.933-218.131-112.058 
ATOM   1213  C5'  DC A  59     -27.689-219.233-111.522 
ATOM   1214  C4'  DC A  59     -28.036-218.967-110.071 
ATOM   1215  O4'  DC A  59     -27.000-219.428-109.158 
ATOM   1216  C3'  DC A  59     -28.233-217.499-109.693 
ATOM   1217  O3'  DC A  59     -29.281-217.406-108.736 
ATOM   1218  C2'  DC A  59     -26.922-217.093-109.019 
ATOM   1219  C1'  DC A  59     -26.719-218.387-108.236 
ATOM   1220  N1   DC A  59     -25.328-218.573-107.737 
ATOM   1221  C2   DC A  59     -25.159-219.209-106.510 
ATOM   1222  O2   DC A  59     -26.159-219.590-105.891 
ATOM   1223  N3   DC A  59     -23.898-219.388-106.037 
ATOM   1224  C4   DC A  59     -22.840-218.961-106.737 
ATOM   1225  N4   DC A  59     -21.631-219.159-106.233 
ATOM   1226  C5   DC A  59     -22.993-218.304-108.000 
ATOM   1227  C6   DC A  59     -24.260-218.134-108.456 
ATOM   1228  P    DT A  60     -30.317-216.190-108.834 
ATOM   1229  OP1  DT A  60     -31.380-216.521-109.808 
ATOM   1230  OP2  DT A  60     -29.581-214.930-109.079 
ATOM   1231  O5'  DT A  60     -30.928-216.176-107.354 
ATOM   1232  C5'  DT A  60     -31.007-217.412-106.620 
ATOM   1233  C4'  DT A  60     -30.558-217.194-105.189 
ATOM   1234  O4'  DT A  60     -29.120-217.364-105.027 
ATOM   1235  C3'  DT A  60     -30.833-215.807-104.609 
ATOM   1236  O3'  DT A  60     -31.180-215.942-103.236 
ATOM   1237  C2'  DT A  60     -29.493-215.076-104.701 
ATOM   1238  C1'  DT A  60     -28.619-216.258-104.292 
ATOM   1239  N1   DT A  60     -27.180-216.087-104.637 
ATOM   1240  C2   DT A  60     -26.260-216.625-103.769 
ATOM   1241  O2   DT A  60     -26.576-217.221-102.754 
ATOM   1242  N3   DT A  60     -24.937-216.445-104.121 
ATOM   1243  C4   DT A  60     -24.469-215.789-105.241 
ATOM   1244  O4   DT A  60     -23.258-215.692-105.451 
ATOM   1245  C5   DT A  60     -25.509-215.259-106.091 
ATOM   1246  C7   DT A  60     -25.087-214.530-107.333 
ATOM   1247  C6   DT A  60     -26.804-215.419-105.772 
ATOM   1248  P    DG A  61     -32.339-215.016-102.635 
ATOM   1249  OP1  DG A  61     -33.658-215.625-102.919 
ATOM   1250  OP2  DG A  61     -32.153-213.624-103.098 
ATOM   1251  O5'  DG A  61     -32.032-215.106-101.066 
ATOM   1252  C5'  DG A  61     -31.427-216.303-100.541 
ATOM   1253  C4'  DG A  61     -30.331-215.940 -99.558 
ATOM   1254  O4'  DG A  61     -29.042-215.751-100.209 
ATOM   1255  C3'  DG A  61     -30.541-214.644 -98.776 
ATOM   1256  O3'  DG A  61     -30.047-214.819 -97.453 
ATOM   1257  C2'  DG A  61     -29.666-213.614 -99.489 
ATOM   1258  C1'  DG A  61     -28.477-214.536 -99.740 
ATOM   1259  N9   DG A  61     -27.537-214.032-100.780 
ATOM   1260  C8   DG A  61     -27.807-213.312-101.924 
ATOM   1261  N7   DG A  61     -26.745-213.020-102.634 
ATOM   1262  C5   DG A  61     -25.697-213.584-101.909 
ATOM   1263  C6   DG A  61     -24.303-213.597-102.178 
ATOM   1264  O6   DG A  61     -23.697-213.105-103.127 
ATOM   1265  N1   DG A  61     -23.596-214.282-101.180 
ATOM   1266  C2   DG A  61     -24.161-214.877-100.069 
ATOM   1267  N2   DG A  61     -23.315-215.483 -99.233 
ATOM   1268  N3   DG A  61     -25.469-214.865 -99.818 
ATOM   1269  C4   DG A  61     -26.169-214.204-100.776 
ATOM   1270  P    DA A  62     -30.860-214.184 -96.230 
ATOM   1271  OP1  DA A  62     -31.950-215.101 -95.829 
ATOM   1272  OP2  DA A  62     -31.266-212.802 -96.568 
ATOM   1273  O5'  DA A  62     -29.739-214.150 -95.089 
ATOM   1274  C5'  DA A  62     -28.701-215.147 -95.101 
ATOM   1275  C4'  DA A  62     -27.357-214.500 -94.824 
ATOM   1276  O4'  DA A  62     -26.708-214.025 -96.038 
ATOM   1277  C3'  DA A  62     -27.386-213.271 -93.915 
ATOM   1278  O3'  DA A  62     -26.227-213.282 -93.090 
ATOM   1279  C2'  DA A  62     -27.292-212.082 -94.870 
ATOM   1280  C1'  DA A  62     -26.263-212.695 -95.816 
ATOM   1281  N9   DA A  62     -26.178-212.010 -97.135 
ATOM   1282  C8   DA A  62     -27.180-211.422 -97.852 
ATOM   1283  N7   DA A  62     -26.789-210.903 -98.975 
ATOM   1284  C5   DA A  62     -25.426-211.165 -99.006 
ATOM   1285  C6   DA A  62     -24.426-210.868 -99.946 
ATOM   1286  N6   DA A  62     -24.659-210.209-101.091 
ATOM   1287  N1   DA A  62     -23.172-211.271 -99.666 
ATOM   1288  C2   DA A  62     -22.948-211.925 -98.527 
ATOM   1289  N3   DA A  62     -23.797-212.257 -97.579 
ATOM   1290  C4   DA A  62     -25.042-211.841 -97.884 
ATOM   1291  P    DT A  63     -26.359-212.826 -91.561 
ATOM   1292  OP1  DT A  63     -26.824-213.968 -90.742 
ATOM   1293  OP2  DT A  63     -27.176-211.595 -91.479 
ATOM   1294  O5'  DT A  63     -24.838-212.488 -91.200 
ATOM   1295  C5'  DT A  63     -23.785-213.204 -91.872 
ATOM   1296  C4'  DT A  63     -22.688-212.243 -92.287 
ATOM   1297  O4'  DT A  63     -22.927-211.661 -93.600 
ATOM   1298  C3'  DT A  63     -22.486-211.031 -91.378 
ATOM   1299  O3'  DT A  63     -21.097-210.736 -91.306 
ATOM   1300  C2'  DT A  63     -23.189-209.883 -92.102 
ATOM   1301  C1'  DT A  63     -22.737-210.258 -93.509 
ATOM   1302  N1   DT A  63     -23.537-209.611 -94.587 
ATOM   1303  C2   DT A  63     -22.871-209.267 -95.739 
ATOM   1304  O2   DT A  63     -21.680-209.468 -95.902 
ATOM   1305  N3   DT A  63     -23.644-208.669 -96.715 
ATOM   1306  C4   DT A  63     -24.994-208.395 -96.637 
ATOM   1307  O4   DT A  63     -25.580-207.856 -97.577 
ATOM   1308  C5   DT A  63     -25.604-208.793 -95.390 
ATOM   1309  C7   DT A  63     -27.072-208.530 -95.221 
ATOM   1310  C6   DT A  63     -24.876-209.375 -94.423 
ATOM   1311  P    DT A  64     -20.471-210.281 -89.905 
ATOM   1312  OP1  DT A  64     -20.151-211.476 -89.093 
ATOM   1313  OP2  DT A  64     -21.357-209.282 -89.267 
ATOM   1314  O5'  DT A  64     -19.117-209.573 -90.379 
ATOM   1315  C5'  DT A  64     -18.472-210.033 -91.582 
ATOM   1316  C4'  DT A  64     -18.021-208.848 -92.412 
ATOM   1317  O4'  DT A  64     -19.057-208.380 -93.323 
ATOM   1318  C3'  DT A  64     -17.627-207.596 -91.628 
ATOM   1319  O3'  DT A  64     -16.528-206.971 -92.278 
ATOM   1320  C2'  DT A  64     -18.843-206.675 -91.735 
ATOM   1321  C1'  DT A  64     -19.160-206.970 -93.197 
ATOM   1322  N1   DT A  64     -20.536-206.569 -93.605 
ATOM   1323  C2   DT A  64     -20.699-206.109 -94.888 
ATOM   1324  O2   DT A  64     -19.779-206.020 -95.683 
ATOM   1325  N3   DT A  64     -21.988-205.745 -95.229 
ATOM   1326  C4   DT A  64     -23.099-205.804 -94.412 
ATOM   1327  O4   DT A  64     -24.203-205.451 -94.831 
ATOM   1328  C5   DT A  64     -22.827-206.300 -93.084 
ATOM   1329  C7   DT A  64     -23.981-206.396 -92.130 
ATOM   1330  C6   DT A  64     -21.583-206.660 -92.726 
ATOM   1331  P    DA A  65     -15.359-206.336 -91.389 
ATOM   1332  OP1  DA A  65     -14.395-207.394 -91.007 
ATOM   1333  OP2  DA A  65     -15.948-205.563 -90.274 
ATOM   1334  O5'  DA A  65     -14.674-205.336 -92.433 
ATOM   1335  C5'  DA A  65     -14.708-205.661 -93.835 
ATOM   1336  C4'  DA A  65     -15.053-204.428 -94.645 
ATOM   1337  O4'  DA A  65     -16.490-204.253 -94.805 
ATOM   1338  C3'  DA A  65     -14.582-203.096 -94.063 
ATOM   1339  O3'  DA A  65     -14.182-202.242 -95.129 
ATOM   1340  C2'  DA A  65     -15.826-202.499 -93.404 
ATOM   1341  C1'  DA A  65     -16.815-202.906 -94.493 
ATOM   1342  N9   DA A  65     -18.237-202.863 -94.056 
ATOM   1343  C8   DA A  65     -18.756-203.144 -92.824 
ATOM   1344  N7   DA A  65     -20.044-203.013 -92.755 
ATOM   1345  C5   DA A  65     -20.409-202.617 -94.034 
ATOM   1346  C6   DA A  65     -21.653-202.312 -94.613 
ATOM   1347  N6   DA A  65     -22.813-202.363 -93.943 
ATOM   1348  N1   DA A  65     -21.660-201.951 -95.909 
ATOM   1349  C2   DA A  65     -20.505-201.903 -96.569 
ATOM   1350  N3   DA A  65     -19.289-202.163 -96.138 
ATOM   1351  C4   DA A  65     -19.310-202.521 -94.838 
ATOM   1352  P    DT A  66     -12.890-201.317 -94.939 
ATOM   1353  OP1  DT A  66     -11.671-202.098 -95.248 
ATOM   1354  OP2  DT A  66     -12.930-200.676 -93.606 
ATOM   1355  O5'  DT A  66     -13.123-200.212 -96.073 
ATOM   1356  C5'  DT A  66     -13.842-200.578 -97.266 
ATOM   1357  C4'  DT A  66     -14.833-199.489 -97.628 
ATOM   1358  O4'  DT A  66     -16.122-199.672 -96.975 
ATOM   1359  C3'  DT A  66     -14.426-198.066 -97.248 
ATOM   1360  O3'  DT A  66     -14.869-197.173 -98.263 
ATOM   1361  C2'  DT A  66     -15.205-197.770 -95.967 
ATOM   1362  C1'  DT A  66     -16.509-198.436 -96.395 
ATOM   1363  N1   DT A  66     -17.434-198.726 -95.263 
ATOM   1364  C2   DT A  66     -18.781-198.622 -95.514 
ATOM   1365  O2   DT A  66     -19.230-198.309 -96.603 
ATOM   1366  N3   DT A  66     -19.607-198.897 -94.442 
ATOM   1367  C4   DT A  66     -19.207-199.258 -93.171 
ATOM   1368  O4   DT A  66     -20.040-199.480 -92.291 
ATOM   1369  C5   DT A  66     -17.774-199.341 -93.006 
ATOM   1370  C7   DT A  66     -17.253-199.728 -91.653 
ATOM   1371  C6   DT A  66     -16.948-199.078 -94.032 
ATOM   1372  P    DG A  67     -13.922-195.957 -98.695 
ATOM   1373  OP1  DG A  67     -12.932-196.429 -99.689 
ATOM   1374  OP2  DG A  67     -13.370-195.306 -97.486 
ATOM   1375  O5'  DG A  67     -14.970-194.977 -99.402 
ATOM   1376  C5'  DG A  67     -16.121-195.541-100.057 
ATOM   1377  C4'  DG A  67     -17.359-194.736 -99.715 
ATOM   1378  O4'  DG A  67     -18.007-195.206 -98.498 
ATOM   1379  C3'  DG A  67     -17.134-193.246 -99.460 
ATOM   1380  O3'  DG A  67     -18.241-192.518 -99.978 
ATOM   1381  C2'  DG A  67     -17.134-193.109 -97.937 
ATOM   1382  C1'  DG A  67     -18.276-194.084 -97.672 
ATOM   1383  N9   DG A  67     -18.346-194.555 -96.260 
ATOM   1384  C8   DG A  67     -17.322-194.798 -95.372 
ATOM   1385  N7   DG A  67     -17.723-195.208 -94.193 
ATOM   1386  C5   DG A  67     -19.112-195.237 -94.309 
ATOM   1387  C6   DG A  67     -20.101-195.600 -93.357 
ATOM   1388  O6   DG A  67     -19.952-195.977 -92.197 
ATOM   1389  N1   DG A  67     -21.392-195.486 -93.891 
ATOM   1390  C2   DG A  67     -21.688-195.075 -95.177 
ATOM   1391  N2   DG A  67     -22.984-195.033 -95.494 
ATOM   1392  N3   DG A  67     -20.760-194.736 -96.068 
ATOM   1393  C4   DG A  67     -19.503-194.840 -95.566 
ATOM   1394  P    DT A  68     -17.975-191.122-100.715 
ATOM   1395  OP1  DT A  68     -17.612-191.369-102.129 
ATOM   1396  OP2  DT A  68     -17.013-190.320 -99.928 
ATOM   1397  O5'  DT A  68     -19.424-190.446-100.643 
ATOM   1398  C5'  DT A  68     -20.590-191.291-100.638 
ATOM   1399  C4'  DT A  68     -21.582-190.800 -99.602 
ATOM   1400  O4'  DT A  68     -21.343-191.377 -98.286 
ATOM   1401  C3'  DT A  68     -21.588-189.293 -99.348 
ATOM   1402  O3'  DT A  68     -22.926-188.871 -99.113 
ATOM   1403  C2'  DT A  68     -20.788-189.115 -98.058 
ATOM   1404  C1'  DT A  68     -21.356-190.329 -97.329 
ATOM   1405  N1   DT A  68     -20.541-190.761 -96.160 
ATOM   1406  C2   DT A  68     -21.219-191.274 -95.080 
ATOM   1407  O2   DT A  68     -22.433-191.384 -95.051 
ATOM   1408  N3   DT A  68     -20.431-191.662 -94.014 
ATOM   1409  C4   DT A  68     -19.055-191.582 -93.942 
ATOM   1410  O4   DT A  68     -18.458-191.962 -92.932 
ATOM   1411  C5   DT A  68     -18.434-191.031 -95.122 
ATOM   1412  C7   DT A  68     -16.937-190.908 -95.126 
ATOM   1413  C6   DT A  68     -19.175-190.645 -96.172 
ATOM   1414  P    DC A  69     -23.418-187.475 -99.723 
ATOM   1415  OP1  DC A  69     -23.838-187.668-101.129 
ATOM   1416  OP2  DC A  69     -22.385-186.441 -99.490 
ATOM   1417  O5'  DC A  69     -24.699-187.168 -98.815 
ATOM   1418  C5'  DC A  69     -25.455-188.270 -98.279 
ATOM   1419  C4'  DC A  69     -25.802-188.004 -96.828 
ATOM   1420  O4'  DC A  69     -24.766-188.465 -95.916 
ATOM   1421  C3'  DC A  69     -25.999-186.536 -96.450 
ATOM   1422  O3'  DC A  69     -27.047-186.443 -95.493 
ATOM   1423  C2'  DC A  69     -24.689-186.130 -95.776 
ATOM   1424  C1'  DC A  69     -24.485-187.424 -94.993 
ATOM   1425  N1   DC A  69     -23.095-187.610 -94.494 
ATOM   1426  C2   DC A  69     -22.925-188.246 -93.267 
ATOM   1427  O2   DC A  69     -23.926-188.627 -92.648 
ATOM   1428  N3   DC A  69     -21.664-188.425 -92.794 
ATOM   1429  C4   DC A  69     -20.606-187.998 -93.494 
ATOM   1430  N4   DC A  69     -19.397-188.196 -92.990 
ATOM   1431  C5   DC A  69     -20.759-187.341 -94.758 
ATOM   1432  C6   DC A  69     -22.027-187.171 -95.213 
ATOM   1433  P    DT A  70     -28.083-185.227 -95.591 
ATOM   1434  OP1  DT A  70     -29.146-185.558 -96.566 
ATOM   1435  OP2  DT A  70     -27.347-183.967 -95.836 
ATOM   1436  O5'  DT A  70     -28.694-185.213 -94.112 
ATOM   1437  C5'  DT A  70     -28.774-186.449 -93.377 
ATOM   1438  C4'  DT A  70     -28.324-186.231 -91.946 
ATOM   1439  O4'  DT A  70     -26.886-186.401 -91.784 
ATOM   1440  C3'  DT A  70     -28.599-184.844 -91.366 
ATOM   1441  O3'  DT A  70     -28.946-184.979 -89.994 
ATOM   1442  C2'  DT A  70     -27.259-184.113 -91.458 
ATOM   1443  C1'  DT A  70     -26.385-185.295 -91.049 
ATOM   1444  N1   DT A  70     -24.946-185.124 -91.394 
ATOM   1445  C2   DT A  70     -24.026-185.662 -90.526 
ATOM   1446  O2   DT A  70     -24.342-186.258 -89.511 
ATOM   1447  N3   DT A  70     -22.703-185.482 -90.878 
ATOM   1448  C4   DT A  70     -22.235-184.826 -91.998 
ATOM   1449  O4   DT A  70     -21.024-184.729 -92.208 
ATOM   1450  C5   DT A  70     -23.275-184.296 -92.848 
ATOM   1451  C7   DT A  70     -22.853-183.567 -94.090 
ATOM   1452  C6   DT A  70     -24.570-184.456 -92.529 
ATOM   1453  P    DG A  71     -30.106-184.053 -89.392 
ATOM   1454  OP1  DG A  71     -31.425-184.662 -89.677 
ATOM   1455  OP2  DG A  71     -29.919-182.661 -89.855 
ATOM   1456  O5'  DG A  71     -29.799-184.144 -87.824 
ATOM   1457  C5'  DG A  71     -29.193-185.340 -87.298 
ATOM   1458  C4'  DG A  71     -28.097-184.977 -86.316 
ATOM   1459  O4'  DG A  71     -26.808-184.788 -86.966 
ATOM   1460  C3'  DG A  71     -28.308-183.681 -85.533 
ATOM   1461  O3'  DG A  71     -27.813-183.856 -84.211 
ATOM   1462  C2'  DG A  71     -27.432-182.651 -86.246 
ATOM   1463  C1'  DG A  71     -26.244-183.573 -86.498 
ATOM   1464  N9   DG A  71     -25.303-183.069 -87.537 
ATOM   1465  C8   DG A  71     -25.574-182.349 -88.681 
ATOM   1466  N7   DG A  71     -24.512-182.057 -89.391 
ATOM   1467  C5   DG A  71     -23.464-182.621 -88.666 
ATOM   1468  C6   DG A  71     -22.069-182.634 -88.935 
ATOM   1469  O6   DG A  71     -21.464-182.142 -89.884 
ATOM   1470  N1   DG A  71     -21.362-183.319 -87.937 
ATOM   1471  C2   DG A  71     -21.927-183.914 -86.826 
ATOM   1472  N2   DG A  71     -21.081-184.520 -85.990 
ATOM   1473  N3   DG A  71     -23.236-183.902 -86.576 
ATOM   1474  C4   DG A  71     -23.936-183.241 -87.534 
ATOM   1475  P    DG A  72     -28.626-183.221 -82.987 
ATOM   1476  OP1  DG A  72     -29.716-184.138 -82.587 
ATOM   1477  OP2  DG A  72     -29.032-181.839 -83.325 
ATOM   1478  O5'  DG A  72     -27.505-183.187 -81.847 
ATOM   1479  C5'  DG A  72     -26.467-184.184 -81.858 
ATOM   1480  C4'  DG A  72     -25.124-183.537 -81.581 
ATOM   1481  O4'  DG A  72     -24.475-183.062 -82.795 
ATOM   1482  C3'  DG A  72     -25.152-182.308 -80.673 
ATOM   1483  O3'  DG A  72     -23.993-182.319 -79.847 
ATOM   1484  C2'  DG A  72     -25.058-181.119 -81.627 
ATOM   1485  C1'  DG A  72     -24.030-181.732 -82.573 
ATOM   1486  N9   DG A  72     -23.944-181.047 -83.892 
ATOM   1487  C8   DG A  72     -24.943-180.449 -84.630 
ATOM   1488  N7   DG A  72     -24.534-179.929 -85.761 
ATOM   1489  C5   DG A  72     -23.167-180.201 -85.774 
ATOM   1490  C6   DG A  72     -22.181-179.884 -86.745 
ATOM   1491  O6   DG A  72     -22.315-179.289 -87.811 
ATOM   1492  N1   DG A  72     -20.915-180.347 -86.360 
ATOM   1493  C2   DG A  72     -20.638-181.028 -85.191 
ATOM   1494  N2   DG A  72     -19.365-181.385 -85.008 
ATOM   1495  N3   DG A  72     -21.564-181.325 -84.280 
ATOM   1496  C4   DG A  72     -22.797-180.882 -84.639 
ATOM   1497  P    DT A  73     -24.126-181.863 -78.318 
ATOM   1498  OP1  DT A  73     -24.590-183.005 -77.499 
ATOM   1499  OP2  DT A  73     -24.942-180.632 -78.236 
ATOM   1500  O5'  DT A  73     -22.605-181.525 -77.957 
ATOM   1501  C5'  DT A  73     -21.551-182.241 -78.629 
ATOM   1502  C4'  DT A  73     -20.454-181.280 -79.045 
ATOM   1503  O4'  DT A  73     -20.694-180.698 -80.357 
ATOM   1504  C3'  DT A  73     -20.252-180.068 -78.136 
ATOM   1505  O3'  DT A  73     -18.863-179.773 -78.063 
ATOM   1506  C2'  DT A  73     -20.956-178.920 -78.859 
ATOM   1507  C1'  DT A  73     -20.504-179.295 -80.266 
ATOM   1508  N1   DT A  73     -21.303-178.648 -81.345 
ATOM   1509  C2   DT A  73     -20.637-178.304 -82.496 
ATOM   1510  O2   DT A  73     -19.446-178.505 -82.659 
ATOM   1511  N3   DT A  73     -21.410-177.706 -83.473 
ATOM   1512  C4   DT A  73     -22.760-177.432 -83.394 
ATOM   1513  O4   DT A  73     -23.346-176.893 -84.335 
ATOM   1514  C5   DT A  73     -23.371-177.830 -82.147 
ATOM   1515  C7   DT A  73     -24.838-177.567 -81.979 
ATOM   1516  C6   DT A  73     -22.642-178.413 -81.180 
ATOM   1517  P    DC A  74     -18.237-179.318 -76.662 
ATOM   1518  OP1  DC A  74     -17.917-180.513 -75.851 
ATOM   1519  OP2  DC A  74     -19.123-178.319 -76.025 
ATOM   1520  O5'  DC A  74     -16.883-178.610 -77.136 
ATOM   1521  C5'  DC A  74     -16.239-179.070 -78.339 
ATOM   1522  C4'  DC A  74     -15.787-177.885 -79.169 
ATOM   1523  O4'  DC A  74     -16.823-177.417 -80.080 
ATOM   1524  C3'  DC A  74     -15.394-176.633 -78.385 
ATOM   1525  O3'  DC A  74     -14.294-176.008 -79.036 
ATOM   1526  C2'  DC A  74     -16.609-175.712 -78.492 
ATOM   1527  C1'  DC A  74     -16.926-176.007 -79.955 
ATOM   1528  N1   DC A  74     -18.302-175.606 -80.362 
ATOM   1529  C2   DC A  74     -18.484-175.137 -81.660 
ATOM   1530  O2   DC A  74     -17.506-175.074 -82.414 
ATOM   1531  N3   DC A  74     -19.731-174.766 -82.050 
ATOM   1532  C4   DC A  74     -20.764-174.850 -81.203 
ATOM   1533  N4   DC A  74     -21.960-174.476 -81.631 
ATOM   1534  C5   DC A  74     -20.598-175.329 -79.863 
ATOM   1535  C6   DC A  74     -19.345-175.695 -79.493 
ATOM   1536  P    DA A  75     -13.125-175.373 -78.146 
ATOM   1537  OP1  DA A  75     -12.162-176.431 -77.764 
ATOM   1538  OP2  DA A  75     -13.715-174.600 -77.031 
ATOM   1539  O5'  DA A  75     -12.440-174.373 -79.190 
ATOM   1540  C5'  DA A  75     -12.474-174.698 -80.593 
ATOM   1541  C4'  DA A  75     -12.819-173.465 -81.403 
ATOM   1542  O4'  DA A  75     -14.256-173.290 -81.562 
ATOM   1543  C3'  DA A  75     -12.348-172.133 -80.820 
ATOM   1544  O3'  DA A  75     -11.949-171.279 -81.886 
ATOM   1545  C2'  DA A  75     -13.592-171.536 -80.162 
ATOM   1546  C1'  DA A  75     -14.581-171.943 -81.250 
ATOM   1547  N9   DA A  75     -16.003-171.900 -80.813 
ATOM   1548  C8   DA A  75     -16.522-172.182 -79.581 
ATOM   1549  N7   DA A  75     -17.811-172.050 -79.513 
ATOM   1550  C5   DA A  75     -18.176-171.654 -80.791 
ATOM   1551  C6   DA A  75     -19.419-171.349 -81.370 
ATOM   1552  N6   DA A  75     -20.580-171.400 -80.701 
ATOM   1553  N1   DA A  75     -19.426-170.988 -82.666 
ATOM   1554  C2   DA A  75     -18.271-170.940 -83.326 
ATOM   1555  N3   DA A  75     -17.056-171.200 -82.895 
ATOM   1556  C4   DA A  75     -17.077-171.558 -81.595 
ATOM   1557  P    DG A  76     -10.656-170.354 -81.696 
ATOM   1558  OP1  DG A  76      -9.437-171.135 -82.005 
ATOM   1559  OP2  DG A  76     -10.696-169.713 -80.364 
ATOM   1560  O5'  DG A  76     -10.890-169.249 -82.831 
ATOM   1561  C5'  DG A  76     -11.608-169.615 -84.023 
ATOM   1562  C4'  DG A  76     -12.599-168.526 -84.386 
ATOM   1563  O4'  DG A  76     -13.888-168.709 -83.733 
ATOM   1564  C3'  DG A  76     -12.192-167.103 -84.005 
ATOM   1565  O3'  DG A  76     -12.635-166.210 -85.021 
ATOM   1566  C2'  DG A  76     -12.971-166.807 -82.724 
ATOM   1567  C1'  DG A  76     -14.276-167.473 -83.152 
ATOM   1568  N9   DG A  76     -15.200-167.763 -82.021 
ATOM   1569  C8   DG A  76     -14.904-168.128 -80.726 
ATOM   1570  N7   DG A  76     -15.958-168.310 -79.968 
ATOM   1571  C5   DG A  76     -17.028-168.047 -80.822 
ATOM   1572  C6   DG A  76     -18.426-168.080 -80.573 
ATOM   1573  O6   DG A  76     -19.015-168.353 -79.531 
ATOM   1574  N1   DG A  76     -19.158-167.743 -81.720 
ATOM   1575  C2   DG A  76     -18.611-167.418 -82.947 
ATOM   1576  N2   DG A  76     -19.482-167.128 -83.917 
ATOM   1577  N3   DG A  76     -17.301-167.388 -83.179 
ATOM   1578  C4   DG A  76     -16.577-167.712 -82.076 
ATOM   1579  P    DT A  77     -11.689-164.994 -85.452 
ATOM   1580  OP1  DT A  77     -10.698-165.466 -86.446 
ATOM   1581  OP2  DT A  77     -11.136-164.343 -84.244 
ATOM   1582  O5'  DT A  77     -12.736-164.014 -86.159 
ATOM   1583  C5'  DT A  77     -13.888-164.578 -86.815 
ATOM   1584  C4'  DT A  77     -15.125-163.773 -86.472 
ATOM   1585  O4'  DT A  77     -15.774-164.243 -85.256 
ATOM   1586  C3'  DT A  77     -14.900-162.283 -86.217 
ATOM   1587  O3'  DT A  77     -16.007-161.555 -86.735 
ATOM   1588  C2'  DT A  77     -14.900-162.146 -84.694 
ATOM   1589  C1'  DT A  77     -16.043-163.121 -84.429 
ATOM   1590  N1   DT A  77     -16.113-163.592 -83.018 
ATOM   1591  C2   DT A  77     -17.362-163.825 -82.497 
ATOM   1592  O2   DT A  77     -18.388-163.663 -83.135 
ATOM   1593  N3   DT A  77     -17.387-164.259 -81.186 
ATOM   1594  C4   DT A  77     -16.292-164.475 -80.374 
ATOM   1595  O4   DT A  77     -16.440-164.866 -79.214 
ATOM   1596  C5   DT A  77     -15.025-164.204 -81.009 
ATOM   1597  C7   DT A  77     -13.781-164.413 -80.195 
ATOM   1598  C6   DT A  77     -14.971-163.780 -82.282 
ATOM   1599  P    DG A  78     -15.742-160.159 -87.473 
ATOM   1600  OP1  DG A  78     -15.378-160.406 -88.886 
ATOM   1601  OP2  DG A  78     -14.780-159.357 -86.685 
ATOM   1602  O5'  DG A  78     -17.190-159.483 -87.400 
ATOM   1603  C5'  DG A  78     -18.357-160.328 -87.396 
ATOM   1604  C4'  DG A  78     -19.349-159.837 -86.360 
ATOM   1605  O4'  DG A  78     -19.109-160.414 -85.044 
ATOM   1606  C3'  DG A  78     -19.354-158.330 -86.106 
ATOM   1607  O3'  DG A  78     -20.692-157.908 -85.870 
ATOM   1608  C2'  DG A  78     -18.554-158.152 -84.815 
ATOM   1609  C1'  DG A  78     -19.122-159.366 -84.086 
ATOM   1610  N9   DG A  78     -18.307-159.798 -82.917 
ATOM   1611  C8   DG A  78     -16.940-159.760 -82.745 
ATOM   1612  N7   DG A  78     -16.534-160.219 -81.586 
ATOM   1613  C5   DG A  78     -17.716-160.587 -80.945 
ATOM   1614  C6   DG A  78     -17.919-161.150 -79.658 
ATOM   1615  O6   DG A  78     -17.086-161.445 -78.806 
ATOM   1616  N1   DG A  78     -19.281-161.368 -79.403 
ATOM   1617  C2   DG A  78     -20.310-161.080 -80.278 
ATOM   1618  N2   DG A  78     -21.542-161.362 -79.848 
ATOM   1619  N3   DG A  78     -20.118-160.552 -81.485 
ATOM   1620  C4   DG A  78     -18.803-160.334 -81.747 
ATOM   1621  P    DA A  79     -21.184-156.512 -86.480 
ATOM   1622  OP1  DA A  79     -21.604-156.706 -87.886 
ATOM   1623  OP2  DA A  79     -20.151-155.478 -86.247 
ATOM   1624  O5'  DA A  79     -22.465-156.205 -85.573 
ATOM   1625  C5'  DA A  79     -23.221-157.307 -85.037 
ATOM   1626  C4'  DA A  79     -23.569-157.041 -83.585 
ATOM   1627  O4'  DA A  79     -22.532-157.502 -82.673 
ATOM   1628  C3'  DA A  79     -23.765-155.573 -83.208 
ATOM   1629  O3'  DA A  79     -24.813-155.480 -82.250 
ATOM   1630  C2'  DA A  79     -22.455-155.168 -82.533 
ATOM   1631  C1'  DA A  79     -22.251-156.461 -81.750 
ATOM   1632  N9   DA A  79     -20.861-156.647 -81.251 
ATOM   1633  C8   DA A  79     -19.690-156.270 -81.843 
ATOM   1634  N7   DA A  79     -18.632-156.573 -81.156 
ATOM   1635  C5   DA A  79     -19.138-157.198 -80.024 
ATOM   1636  C6   DA A  79     -18.518-157.758 -78.894 
ATOM   1637  N6   DA A  79     -17.190-157.779 -78.714 
ATOM   1638  N1   DA A  79     -19.316-158.297 -77.953 
ATOM   1639  C2   DA A  79     -20.635-158.273 -78.139 
ATOM   1640  N3   DA A  79     -21.323-157.781 -79.146 
ATOM   1641  C4   DA A  79     -20.501-157.247 -80.073 
ATOM   1642  P    DA A  80     -25.849-154.264 -82.348 
ATOM   1643  OP1  DA A  80     -26.912-154.595 -83.323 
ATOM   1644  OP2  DA A  80     -25.113-153.004 -82.593 
ATOM   1645  O5'  DA A  80     -26.460-154.250 -80.869 
ATOM   1646  C5'  DA A  80     -26.540-155.486 -80.134 
ATOM   1647  C4'  DA A  80     -26.090-155.268 -78.704 
ATOM   1648  O4'  DA A  80     -24.653-155.438 -78.542 
ATOM   1649  C3'  DA A  80     -26.365-153.881 -78.123 
ATOM   1650  O3'  DA A  80     -26.713-154.016 -76.751 
ATOM   1651  C2'  DA A  80     -25.026-153.150 -78.215 
ATOM   1652  C1'  DA A  80     -24.151-154.332 -77.806 
ATOM   1653  N9   DA A  80     -22.712-154.161 -78.151 
ATOM   1654  C8   DA A  80     -22.169-153.529 -79.233 
ATOM   1655  N7   DA A  80     -20.872-153.546 -79.253 
ATOM   1656  C5   DA A  80     -20.528-154.240 -78.102 
ATOM   1657  C6   DA A  80     -19.290-154.600 -77.547 
ATOM   1658  N6   DA A  80     -18.111-154.294 -78.106 
ATOM   1659  N1   DA A  80     -19.305-155.288 -76.389 
ATOM   1660  C2   DA A  80     -20.480-155.589 -75.837 
ATOM   1661  N3   DA A  80     -21.692-155.309 -76.260 
ATOM   1662  C4   DA A  80     -21.649-154.620 -77.420 
ATOM   1663  P    DG A  81     -27.872-153.090 -76.149 
ATOM   1664  OP1  DG A  81     -29.191-153.699 -76.434 
ATOM   1665  OP2  DG A  81     -27.685-151.698 -76.612 
ATOM   1666  O5'  DG A  81     -27.565-153.181 -74.581 
ATOM   1667  C5'  DG A  81     -26.959-154.377 -74.055 
ATOM   1668  C4'  DG A  81     -25.863-154.014 -73.073 
ATOM   1669  O4'  DG A  81     -24.574-153.825 -73.724 
ATOM   1670  C3'  DG A  81     -26.074-152.718 -72.290 
ATOM   1671  O3'  DG A  81     -25.580-152.893 -70.968 
ATOM   1672  C2'  DG A  81     -25.199-151.688 -73.003 
ATOM   1673  C1'  DG A  81     -24.010-152.610 -73.255 
ATOM   1674  N9   DG A  81     -23.070-152.106 -74.294 
ATOM   1675  C8   DG A  81     -23.340-151.386 -75.439 
ATOM   1676  N7   DG A  81     -22.278-151.094 -76.149 
ATOM   1677  C5   DG A  81     -21.230-151.658 -75.424 
ATOM   1678  C6   DG A  81     -19.836-151.671 -75.693 
ATOM   1679  O6   DG A  81     -19.230-151.179 -76.641 
ATOM   1680  N1   DG A  81     -19.129-152.356 -74.695 
ATOM   1681  C2   DG A  81     -19.694-152.951 -73.584 
ATOM   1682  N2   DG A  81     -18.847-153.557 -72.748 
ATOM   1683  N3   DG A  81     -21.002-152.939 -73.333 
ATOM   1684  C4   DG A  81     -21.702-152.278 -74.291 
ATOM   1685  P    DA A  82     -26.393-152.258 -69.744 
ATOM   1686  OP1  DA A  82     -27.482-153.175 -69.344 
ATOM   1687  OP2  DA A  82     -26.799-150.876 -70.083 
ATOM   1688  O5'  DA A  82     -25.272-152.224 -68.604 
ATOM   1689  C5'  DA A  82     -24.233-153.221 -68.615 
ATOM   1690  C4'  DA A  82     -22.890-152.574 -68.338 
ATOM   1691  O4'  DA A  82     -22.241-152.099 -69.552 
ATOM   1692  C3'  DA A  82     -22.918-151.345 -67.430 
ATOM   1693  O3'  DA A  82     -21.760-151.356 -66.604 
ATOM   1694  C2'  DA A  82     -22.824-150.156 -68.384 
ATOM   1695  C1'  DA A  82     -21.796-150.770 -69.330 
ATOM   1696  N9   DA A  82     -21.711-150.084 -70.650 
ATOM   1697  C8   DA A  82     -22.713-149.497 -71.367 
ATOM   1698  N7   DA A  82     -22.322-148.977 -72.489 
ATOM   1699  C5   DA A  82     -20.958-149.239 -72.520 
ATOM   1700  C6   DA A  82     -19.958-148.942 -73.460 
ATOM   1701  N6   DA A  82     -20.191-148.284 -74.606 
ATOM   1702  N1   DA A  82     -18.705-149.346 -73.181 
ATOM   1703  C2   DA A  82     -18.480-149.999 -72.042 
ATOM   1704  N3   DA A  82     -19.329-150.332 -71.094 
ATOM   1705  C4   DA A  82     -20.575-149.915 -71.398 
ATOM   1706  P    DA A  83     -21.892-150.900 -65.076 
ATOM   1707  OP1  DA A  83     -22.356-152.043 -64.256 
ATOM   1708  OP2  DA A  83     -22.708-149.669 -64.994 
ATOM   1709  O5'  DA A  83     -20.371-150.562 -64.714 
ATOM   1710  C5'  DA A  83     -19.317-151.278 -65.387 
ATOM   1711  C4'  DA A  83     -18.220-150.317 -65.802 
ATOM   1712  O4'  DA A  83     -18.460-149.735 -67.115 
ATOM   1713  C3'  DA A  83     -18.019-149.105 -64.893 
ATOM   1714  O3'  DA A  83     -16.629-148.810 -64.821 
ATOM   1715  C2'  DA A  83     -18.722-147.957 -65.616 
ATOM   1716  C1'  DA A  83     -18.270-148.332 -67.023 
ATOM   1717  N9   DA A  83     -19.069-147.685 -68.102 
ATOM   1718  C8   DA A  83     -20.400-147.380 -68.105 
ATOM   1719  N7   DA A  83     -20.807-146.815 -69.198 
ATOM   1720  C5   DA A  83     -19.664-146.739 -69.981 
ATOM   1721  C6   DA A  83     -19.430-146.237 -71.272 
ATOM   1722  N6   DA A  83     -20.386-145.689 -72.037 
ATOM   1723  N1   DA A  83     -18.174-146.317 -71.750 
ATOM   1724  C2   DA A  83     -17.229-146.862 -70.986 
ATOM   1725  N3   DA A  83     -17.328-147.362 -69.773 
ATOM   1726  C4   DA A  83     -18.594-147.269 -69.318 
ATOM   1727  P    DT A  84     -16.004-148.355 -63.420 
ATOM   1728  OP1  DT A  84     -15.683-149.550 -62.608 
ATOM   1729  OP2  DT A  84     -16.890-147.356 -62.782 
ATOM   1730  O5'  DT A  84     -14.649-147.647 -63.893 
ATOM   1731  C5'  DT A  84     -14.005-148.107 -65.096 
ATOM   1732  C4'  DT A  84     -13.554-146.922 -65.927 
ATOM   1733  O4'  DT A  84     -14.590-146.454 -66.838 
ATOM   1734  C3'  DT A  84     -13.160-145.670 -65.142 
ATOM   1735  O3'  DT A  84     -12.060-145.045 -65.793 
ATOM   1736  C2'  DT A  84     -14.376-144.749 -65.249 
ATOM   1737  C1'  DT A  84     -14.693-145.044 -66.712 
ATOM   1738  N1   DT A  84     -16.069-144.643 -67.119 
ATOM   1739  C2   DT A  84     -16.231-144.183 -68.403 
ATOM   1740  O2   DT A  84     -15.312-144.094 -69.198 
ATOM   1741  N3   DT A  84     -17.521-143.820 -68.744 
ATOM   1742  C4   DT A  84     -18.631-143.879 -67.927 
ATOM   1743  O4   DT A  84     -19.736-143.525 -68.345 
ATOM   1744  C5   DT A  84     -18.360-144.375 -66.599 
ATOM   1745  C7   DT A  84     -19.514-144.471 -65.645 
ATOM   1746  C6   DT A  84     -17.116-144.734 -66.240 
ATOM   1747  P    DT A  85     -10.891-144.410 -64.903 
ATOM   1748  OP1  DT A  85      -9.928-145.468 -64.522 
ATOM   1749  OP2  DT A  85     -11.481-143.637 -63.788 
ATOM   1750  O5'  DT A  85     -10.207-143.410 -65.948 
ATOM   1751  C5'  DT A  85     -10.240-143.735 -67.350 
ATOM   1752  C4'  DT A  85     -10.586-142.502 -68.160 
ATOM   1753  O4'  DT A  85     -12.023-142.327 -68.320 
ATOM   1754  C3'  DT A  85     -10.114-141.170 -67.577 
ATOM   1755  O3'  DT A  85      -9.715-140.316 -68.644 
ATOM   1756  C2'  DT A  85     -11.358-140.574 -66.919 
ATOM   1757  C1'  DT A  85     -12.347-140.981 -68.007 
ATOM   1758  N1   DT A  85     -13.770-140.937 -67.571 
ATOM   1759  C2   DT A  85     -14.701-140.568 -68.511 
ATOM   1760  O2   DT A  85     -14.409-140.284 -69.659 
ATOM   1761  N3   DT A  85     -16.011-140.538 -68.069 
ATOM   1762  C4   DT A  85     -16.452-140.840 -66.797 
ATOM   1763  O4   DT A  85     -17.652-140.778 -66.519 
ATOM   1764  C5   DT A  85     -15.401-141.216 -65.882 
ATOM   1765  C7   DT A  85     -15.796-141.560 -64.475 
ATOM   1766  C6   DT A  85     -14.120-141.253 -66.284 
ATOM   1767  P    DT A  86      -8.422-139.391 -68.454 
ATOM   1768  OP1  DT A  86      -7.203-140.172 -68.762 
ATOM   1769  OP2  DT A  86      -8.462-138.750 -67.121 
ATOM   1770  O5'  DT A  86      -8.656-138.286 -69.588 
ATOM   1771  C5'  DT A  86      -9.374-138.652 -70.780 
ATOM   1772  C4'  DT A  86     -10.366-137.563 -71.143 
ATOM   1773  O4'  DT A  86     -11.654-137.746 -70.490 
ATOM   1774  C3'  DT A  86      -9.959-136.140 -70.763 
ATOM   1775  O3'  DT A  86     -10.401-135.247 -71.778 
ATOM   1776  C2'  DT A  86     -10.738-135.844 -69.481 
ATOM   1777  C1'  DT A  86     -12.042-136.510 -69.909 
ATOM   1778  N1   DT A  86     -12.967-136.800 -68.778 
ATOM   1779  C2   DT A  86     -14.313-136.696 -69.029 
ATOM   1780  O2   DT A  86     -14.763-136.383 -70.117 
ATOM   1781  N3   DT A  86     -15.139-136.971 -67.956 
ATOM   1782  C4   DT A  86     -14.739-137.333 -66.686 
ATOM   1783  O4   DT A  86     -15.572-137.554 -65.805 
ATOM   1784  C5   DT A  86     -13.306-137.415 -66.521 
ATOM   1785  C7   DT A  86     -12.786-137.802 -65.167 
ATOM   1786  C6   DT A  86     -12.481-137.152 -67.546 
ATOM   1787  P    DC A  87      -9.455-134.031 -72.209 
ATOM   1788  OP1  DC A  87      -8.464-134.503 -73.203 
ATOM   1789  OP2  DC A  87      -8.902-133.380 -71.001 
ATOM   1790  O5'  DC A  87     -10.503-133.051 -72.916 
ATOM   1791  C5'  DC A  87     -11.654-133.615 -73.572 
ATOM   1792  C4'  DC A  87     -12.891-132.810 -73.229 
ATOM   1793  O4'  DC A  87     -13.540-133.280 -72.013 
ATOM   1794  C3'  DC A  87     -12.667-131.320 -72.975 
ATOM   1795  O3'  DC A  87     -13.774-130.592 -73.492 
ATOM   1796  C2'  DC A  87     -12.666-131.183 -71.452 
ATOM   1797  C1'  DC A  87     -13.809-132.158 -71.186 
ATOM   1798  N1   DC A  87     -13.879-132.629 -69.775 
ATOM   1799  C2   DC A  87     -15.138-132.870 -69.232 
ATOM   1800  O2   DC A  87     -16.137-132.684 -69.937 
ATOM   1801  N3   DC A  87     -15.223-133.299 -67.947 
ATOM   1802  C4   DC A  87     -14.117-133.487 -67.216 
ATOM   1803  N4   DC A  87     -14.252-133.907 -65.967 
ATOM   1804  C5   DC A  87     -12.812-133.245 -67.755 
ATOM   1805  C6   DC A  87     -12.749-132.816 -69.041 
ATOM   1806  P    DC A  88     -13.508-129.196 -74.230 
ATOM   1807  OP1  DC A  88     -13.145-129.443 -75.644 
ATOM   1808  OP2  DC A  88     -12.546-128.394 -73.443 
ATOM   1809  O5'  DC A  88     -14.957-128.520 -74.157 
ATOM   1810  C5'  DC A  88     -16.123-129.365 -74.153 
ATOM   1811  C4'  DC A  88     -17.115-128.874 -73.117 
ATOM   1812  O4'  DC A  88     -16.875-129.451 -71.801 
ATOM   1813  C3'  DC A  88     -17.121-127.367 -72.863 
ATOM   1814  O3'  DC A  88     -18.458-126.945 -72.627 
ATOM   1815  C2'  DC A  88     -16.321-127.189 -71.572 
ATOM   1816  C1'  DC A  88     -16.888-128.404 -70.844 
ATOM   1817  N1   DC A  88     -16.073-128.835 -69.674 
ATOM   1818  C2   DC A  88     -16.745-129.357 -68.572 
ATOM   1819  O2   DC A  88     -17.979-129.441 -68.609 
ATOM   1820  N3   DC A  88     -16.021-129.756 -67.495 
ATOM   1821  C4   DC A  88     -14.685-129.649 -67.493 
ATOM   1822  N4   DC A  88     -14.024-130.051 -66.419 
ATOM   1823  C5   DC A  88     -13.976-129.114 -68.617 
ATOM   1824  C6   DC A  88     -14.718-128.721 -69.683 
ATOM   1825  P    DA A  89     -18.950-125.549 -73.238 
ATOM   1826  OP1  DA A  89     -19.371-125.743 -74.643 
ATOM   1827  OP2  DA A  89     -17.918-124.515 -73.005 
ATOM   1828  O5'  DA A  89     -20.232-125.242 -72.330 
ATOM   1829  C5'  DA A  89     -20.987-126.344 -71.794 
ATOM   1830  C4'  DA A  89     -21.335-126.078 -70.343 
ATOM   1831  O4'  DA A  89     -20.299-126.539 -69.430 
ATOM   1832  C3'  DA A  89     -21.531-124.610 -69.965 
ATOM   1833  O3'  DA A  89     -22.580-124.517 -69.007 
ATOM   1834  C2'  DA A  89     -20.221-124.205 -69.291 
ATOM   1835  C1'  DA A  89     -20.018-125.498 -68.508 
ATOM   1836  N9   DA A  89     -18.627-125.684 -68.008 
ATOM   1837  C8   DA A  89     -17.456-125.308 -68.600 
ATOM   1838  N7   DA A  89     -16.398-125.610 -67.913 
ATOM   1839  C5   DA A  89     -16.904-126.235 -66.781 
ATOM   1840  C6   DA A  89     -16.284-126.795 -65.651 
ATOM   1841  N6   DA A  89     -14.956-126.817 -65.471 
ATOM   1842  N1   DA A  89     -17.082-127.334 -64.711 
ATOM   1843  C2   DA A  89     -18.401-127.310 -64.896 
ATOM   1844  N3   DA A  89     -19.089-126.818 -65.903 
ATOM   1845  C4   DA A  89     -18.268-126.284 -66.830 
ATOM   1846  P    DG A  90     -23.616-123.301 -69.105 
ATOM   1847  OP1  DG A  90     -24.678-123.633 -70.080 
ATOM   1848  OP2  DG A  90     -22.880-122.041 -69.351 
ATOM   1849  O5'  DG A  90     -24.226-123.287 -67.626 
ATOM   1850  C5'  DG A  90     -24.306-124.523 -66.892 
ATOM   1851  C4'  DG A  90     -23.856-124.305 -65.461 
ATOM   1852  O4'  DG A  90     -22.419-124.475 -65.299 
ATOM   1853  C3'  DG A  90     -24.131-122.918 -64.881 
ATOM   1854  O3'  DG A  90     -24.479-123.054 -63.508 
ATOM   1855  C2'  DG A  90     -22.792-122.187 -64.972 
ATOM   1856  C1'  DG A  90     -21.918-123.369 -64.564 
ATOM   1857  N9   DG A  90     -20.479-123.198 -64.909 
ATOM   1858  C8   DG A  90     -19.912-122.564 -65.993 
ATOM   1859  N7   DG A  90     -18.601-122.590 -66.001 
ATOM   1860  C5   DG A  90     -18.277-123.289 -64.840 
ATOM   1861  C6   DG A  90     -17.007-123.636 -64.307 
ATOM   1862  O6   DG A  90     -15.891-123.394 -64.758 
ATOM   1863  N1   DG A  90     -17.134-124.347 -63.106 
ATOM   1864  C2   DG A  90     -18.330-124.680 -62.500 
ATOM   1865  N2   DG A  90     -18.237-125.364 -61.357 
ATOM   1866  N3   DG A  90     -19.520-124.355 -63.001 
ATOM   1867  C4   DG A  90     -19.415-123.664 -64.166 
ATOM   1868  P    DA A  91     -25.638-122.127 -62.907 
ATOM   1869  OP1  DA A  91     -26.957-122.736 -63.191 
ATOM   1870  OP2  DA A  91     -25.451-120.735 -63.370 
ATOM   1871  O5'  DA A  91     -25.331-122.218 -61.338 
ATOM   1872  C5'  DA A  91     -24.726-123.414 -60.813 
ATOM   1873  C4'  DA A  91     -23.629-123.051 -59.830 
ATOM   1874  O4'  DA A  91     -22.341-122.862 -60.481 
ATOM   1875  C3'  DA A  91     -23.840-121.755 -59.048 
ATOM   1876  O3'  DA A  91     -23.346-121.930 -57.725 
ATOM   1877  C2'  DA A  91     -22.965-120.725 -59.761 
ATOM   1878  C1'  DA A  91     -21.776-121.647 -60.012 
ATOM   1879  N9   DA A  91     -20.836-121.143 -61.052 
ATOM   1880  C8   DA A  91     -21.123-120.431 -62.181 
ATOM   1881  N7   DA A  91     -20.080-120.134 -62.893 
ATOM   1882  C5   DA A  91     -19.023-120.689 -62.186 
ATOM   1883  C6   DA A  91     -17.639-120.721 -62.422 
ATOM   1884  N6   DA A  91     -17.056-120.155 -63.488 
ATOM   1885  N1   DA A  91     -16.872-121.357 -61.517 
ATOM   1886  C2   DA A  91     -17.455-121.918 -60.459 
ATOM   1887  N3   DA A  91     -18.730-121.952 -60.136 
ATOM   1888  C4   DA A  91     -19.475-121.309 -61.057 
ATOM   1889  P    DA A  92     -24.159-121.295 -56.502 
ATOM   1890  OP1  DA A  92     -25.249-122.213 -56.101 
ATOM   1891  OP2  DA A  92     -24.565-119.913 -56.840 
ATOM   1892  O5'  DA A  92     -23.038-121.261 -55.361 
ATOM   1893  C5'  DA A  92     -21.999-122.258 -55.373 
ATOM   1894  C4'  DA A  92     -20.656-121.612 -55.095 
ATOM   1895  O4'  DA A  92     -20.007-121.136 -56.310 
ATOM   1896  C3'  DA A  92     -20.685-120.383 -54.187 
ATOM   1897  O3'  DA A  92     -19.526-120.393 -53.362 
ATOM   1898  C2'  DA A  92     -20.590-119.193 -55.142 
ATOM   1899  C1'  DA A  92     -19.562-119.807 -56.087 
ATOM   1900  N9   DA A  92     -19.477-119.121 -57.407 
ATOM   1901  C8   DA A  92     -20.479-118.534 -58.124 
ATOM   1902  N7   DA A  92     -20.088-118.014 -59.246 
ATOM   1903  C5   DA A  92     -18.725-118.276 -59.278 
ATOM   1904  C6   DA A  92     -17.724-117.979 -60.218 
ATOM   1905  N6   DA A  92     -17.957-117.321 -61.363 
ATOM   1906  N1   DA A  92     -16.471-118.383 -59.938 
ATOM   1907  C2   DA A  92     -16.247-119.036 -58.799 
ATOM   1908  N3   DA A  92     -17.095-119.369 -57.851 
ATOM   1909  C4   DA A  92     -18.341-118.952 -58.156 
ATOM   1910  P    DG A  93     -19.658-119.937 -51.833 
ATOM   1911  OP1  DG A  93     -20.123-121.080 -51.014 
ATOM   1912  OP2  DG A  93     -20.474-118.706 -51.751 
ATOM   1913  O5'  DG A  93     -18.137-119.599 -51.472 
ATOM   1914  C5'  DG A  93     -17.084-120.315 -52.144 
ATOM   1915  C4'  DG A  93     -15.987-119.354 -52.559 
ATOM   1916  O4'  DG A  93     -16.226-118.772 -53.872 
ATOM   1917  C3'  DG A  93     -15.785-118.142 -51.650 
ATOM   1918  O3'  DG A  93     -14.395-117.847 -51.578 
ATOM   1919  C2'  DG A  93     -16.488-116.994 -52.374 
ATOM   1920  C1'  DG A  93     -16.036-117.369 -53.781 
ATOM   1921  N9   DG A  93     -16.836-116.722 -54.859 
ATOM   1922  C8   DG A  93     -18.176-116.407 -54.879 
ATOM   1923  N7   DG A  93     -18.575-115.837 -55.990 
ATOM   1924  C5   DG A  93     -17.415-115.770 -56.762 
ATOM   1925  C6   DG A  93     -17.215-115.253 -58.068 
ATOM   1926  O6   DG A  93     -18.033-114.740 -58.827 
ATOM   1927  N1   DG A  93     -15.879-115.384 -58.472 
ATOM   1928  C2   DG A  93     -14.869-115.942 -57.712 
ATOM   1929  N2   DG A  93     -13.659-115.974 -58.278 
ATOM   1930  N3   DG A  93     -15.057-116.427 -56.487 
ATOM   1931  C4   DG A  93     -16.348-116.307 -56.080 
ATOM   1932  P    DA A  94     -13.770-117.392 -50.177 
ATOM   1933  OP1  DA A  94     -13.450-118.587 -49.365 
ATOM   1934  OP2  DA A  94     -14.656-116.393 -49.539 
ATOM   1935  O5'  DA A  94     -12.415-116.684 -50.651 
ATOM   1936  C5'  DA A  94     -11.771-117.144 -51.853 
ATOM   1937  C4'  DA A  94     -11.320-115.959 -52.684 
ATOM   1938  O4'  DA A  94     -12.356-115.491 -53.595 
ATOM   1939  C3'  DA A  94     -10.926-114.707 -51.900 
ATOM   1940  O3'  DA A  94      -9.827-114.082 -52.550 
ATOM   1941  C2'  DA A  94     -12.142-113.786 -52.007 
ATOM   1942  C1'  DA A  94     -12.459-114.081 -53.469 
ATOM   1943  N9   DA A  94     -13.835-113.680 -53.877 
ATOM   1944  C8   DA A  94     -14.981-113.707 -53.134 
ATOM   1945  N7   DA A  94     -16.029-113.290 -53.773 
ATOM   1946  C5   DA A  94     -15.546-112.963 -55.033 
ATOM   1947  C6   DA A  94     -16.170-112.458 -56.185 
ATOM   1948  N6   DA A  94     -17.480-112.181 -56.257 
ATOM   1949  N1   DA A  94     -15.395-112.246 -57.266 
ATOM   1950  C2   DA A  94     -14.095-112.523 -57.188 
ATOM   1951  N3   DA A  94     -13.405-112.995 -56.174 
ATOM   1952  C4   DA A  94     -14.203-113.198 -55.105 
ATOM   1953  P    DG A  95      -8.658-113.447 -51.661 
ATOM   1954  OP1  DG A  95      -7.694-114.505 -51.279 
ATOM   1955  OP2  DG A  95      -9.247-112.674 -50.546 
ATOM   1956  O5'  DG A  95      -7.973-112.447 -52.705 
ATOM   1957  C5'  DG A  95      -8.007-112.773 -54.107 
ATOM   1958  C4'  DG A  95      -8.352-111.539 -54.917 
ATOM   1959  O4'  DG A  95      -9.789-111.364 -55.077 
ATOM   1960  C3'  DG A  95      -7.881-110.207 -54.335 
ATOM   1961  O3'  DG A  95      -7.481-109.353 -55.401 
ATOM   1962  C2'  DG A  95      -9.124-109.611 -53.676 
ATOM   1963  C1'  DG A  95     -10.113-110.018 -54.765 
ATOM   1964  N9   DG A  95     -11.536-109.974 -54.328 
ATOM   1965  C8   DG A  95     -12.077-110.254 -53.092 
ATOM   1966  N7   DG A  95     -13.380-110.118 -53.036 
ATOM   1967  C5   DG A  95     -13.727-109.720 -54.326 
ATOM   1968  C6   DG A  95     -14.999-109.419 -54.878 
ATOM   1969  O6   DG A  95     -16.100-109.443 -54.334 
ATOM   1970  N1   DG A  95     -14.898-109.056 -56.229 
ATOM   1971  C2   DG A  95     -13.722-108.993 -56.950 
ATOM   1972  N2   DG A  95     -13.837-108.625 -58.228 
ATOM   1973  N3   DG A  95     -12.529-109.276 -56.431 
ATOM   1974  C4   DG A  95     -12.610-109.629 -55.122 
ATOM   1975  P    DG A  96      -6.188-108.428 -55.211 
ATOM   1976  OP1  DG A  96      -4.970-109.209 -55.519 
ATOM   1977  OP2  DG A  96      -6.229-107.787 -53.878 
ATOM   1978  O5'  DG A  96      -6.422-107.323 -56.345 
ATOM   1979  C5'  DG A  96      -7.141-107.689 -57.538 
ATOM   1980  C4'  DG A  96      -8.132-106.600 -57.900 
ATOM   1981  O4'  DG A  96      -9.420-106.783 -57.247 
ATOM   1982  C3'  DG A  96      -7.725-105.177 -57.520 
ATOM   1983  O3'  DG A  96      -8.168-104.284 -58.535 
ATOM   1984  C2'  DG A  96      -8.504-104.881 -56.239 
ATOM   1985  C1'  DG A  96      -9.808-105.547 -56.667 
ATOM   1986  N9   DG A  96     -10.733-105.837 -55.535 
ATOM   1987  C8   DG A  96     -10.436-106.202 -54.240 
ATOM   1988  N7   DG A  96     -11.491-106.385 -53.482 
ATOM   1989  C5   DG A  96     -12.561-106.121 -54.336 
ATOM   1990  C6   DG A  96     -13.958-106.154 -54.088 
ATOM   1991  O6   DG A  96     -14.547-106.427 -53.046 
ATOM   1992  N1   DG A  96     -14.690-105.817 -55.235 
ATOM   1993  C2   DG A  96     -14.144-105.493 -56.461 
ATOM   1994  N2   DG A  96     -15.014-105.202 -57.431 
ATOM   1995  N3   DG A  96     -12.834-105.463 -56.694 
ATOM   1996  C4   DG A  96     -12.109-105.786 -55.591 
ATOM   1997  P    DT A  97      -7.221-103.069 -58.966 
ATOM   1998  OP1  DT A  97      -6.231-103.540 -59.961 
ATOM   1999  OP2  DT A  97      -6.669-102.417 -57.758 
ATOM   2000  O5'  DT A  97      -8.269-102.088 -59.674 
ATOM   2001  C5'  DT A  97      -9.420-102.652 -60.329 
ATOM   2002  C4'  DT A  97     -10.658-101.847 -59.987 
ATOM   2003  O4'  DT A  97     -11.306-102.317 -58.770 
ATOM   2004  C3'  DT A  97     -10.433-100.357 -59.732 
ATOM   2005  O3'  DT A  97     -11.540 -99.629 -60.250 
ATOM   2006  C2'  DT A  97     -10.433-100.220 -58.209 
ATOM   2007  C1'  DT A  97     -11.575-101.195 -57.944 
ATOM   2008  N1   DT A  97     -11.645-101.666 -56.532 
ATOM   2009  C2   DT A  97     -12.894-101.899 -56.011 
ATOM   2010  O2   DT A  97     -13.920-101.737 -56.650 
ATOM   2011  N3   DT A  97     -12.920-102.334 -54.700 
ATOM   2012  C4   DT A  97     -11.825-102.550 -53.888 
ATOM   2013  O4   DT A  97     -11.973-102.940 -52.729 
ATOM   2014  C5   DT A  97     -10.558-102.278 -54.523 
ATOM   2015  C7   DT A  97      -9.314-102.487 -53.709 
ATOM   2016  C6   DT A  97     -10.504-101.854 -55.797 
ATOM   2017  P    DT A  98     -11.274 -98.233 -60.987 
ATOM   2018  OP1  DT A  98     -10.911 -98.480 -62.401 
ATOM   2019  OP2  DT A  98     -10.312 -97.431 -60.200 
ATOM   2020  O5'  DT A  98     -12.723 -97.557 -60.915 
ATOM   2021  C5'  DT A  98     -13.889 -98.402 -60.910 
ATOM   2022  C4'  DT A  98     -14.881 -97.912 -59.874 
ATOM   2023  O4'  DT A  98     -14.641 -98.488 -58.558 
ATOM   2024  C3'  DT A  98     -14.887 -96.404 -59.620 
ATOM   2025  O3'  DT A  98     -16.225 -95.982 -59.385 
ATOM   2026  C2'  DT A  98     -14.087 -96.226 -58.330 
ATOM   2027  C1'  DT A  98     -14.655 -97.441 -57.601 
ATOM   2028  N1   DT A  98     -13.840 -97.872 -56.432 
ATOM   2029  C2   DT A  98     -14.517 -98.385 -55.352 
ATOM   2030  O2   DT A  98     -15.732 -98.495 -55.322 
ATOM   2031  N3   DT A  98     -13.730 -98.773 -54.286 
ATOM   2032  C4   DT A  98     -12.354 -98.693 -54.214 
ATOM   2033  O4   DT A  98     -11.757 -99.074 -53.204 
ATOM   2034  C5   DT A  98     -11.733 -98.142 -55.394 
ATOM   2035  C7   DT A  98     -10.236 -98.019 -55.398 
ATOM   2036  C6   DT A  98     -12.474 -97.756 -56.444 
ATOM   2037  P    DC A  99     -16.717 -94.586 -59.995 
ATOM   2038  OP1  DC A  99     -17.137 -94.780 -61.401 
ATOM   2039  OP2  DC A  99     -15.684 -93.552 -59.762 
ATOM   2040  O5'  DC A  99     -17.998 -94.279 -59.087 
ATOM   2041  C5'  DC A  99     -18.754 -95.381 -58.551 
ATOM   2042  C4'  DC A  99     -19.101 -95.115 -57.100 
ATOM   2043  O4'  DC A  99     -18.065 -95.576 -56.188 
ATOM   2044  C3'  DC A  99     -19.298 -93.647 -56.722 
ATOM   2045  O3'  DC A  99     -20.346 -93.554 -55.765 
ATOM   2046  C2'  DC A  99     -17.987 -93.242 -56.048 
ATOM   2047  C1'  DC A  99     -17.784 -94.535 -55.265 
ATOM   2048  N1   DC A  99     -16.394 -94.721 -54.766 
ATOM   2049  C2   DC A  99     -16.224 -95.358 -53.539 
ATOM   2050  O2   DC A  99     -17.225 -95.739 -52.920 
ATOM   2051  N3   DC A  99     -14.963 -95.536 -53.066 
ATOM   2052  C4   DC A  99     -13.905 -95.110 -53.766 
ATOM   2053  N4   DC A  99     -12.696 -95.307 -53.262 
ATOM   2054  C5   DC A  99     -14.058 -94.452 -55.030 
ATOM   2055  C6   DC A  99     -15.326 -94.283 -55.485 
ATOM   2056  P    DC A 100     -21.382 -92.338 -55.863 
ATOM   2057  OP1  DC A 100     -22.445 -92.670 -56.838 
ATOM   2058  OP2  DC A 100     -20.646 -91.078 -56.108 
ATOM   2059  O5'  DC A 100     -21.993 -92.324 -54.383 
ATOM   2060  C5'  DC A 100     -22.073 -93.560 -53.649 
ATOM   2061  C4'  DC A 100     -21.623 -93.342 -52.218 
ATOM   2062  O4'  DC A 100     -20.185 -93.512 -52.056 
ATOM   2063  C3'  DC A 100     -21.898 -91.955 -51.638 
ATOM   2064  O3'  DC A 100     -22.245 -92.091 -50.266 
ATOM   2065  C2'  DC A 100     -20.558 -91.224 -51.730 
ATOM   2066  C1'  DC A 100     -19.684 -92.406 -51.321 
ATOM   2067  N1   DC A 100     -18.245 -92.235 -51.666 
ATOM   2068  C2   DC A 100     -17.300 -92.774 -50.796 
ATOM   2069  O2   DC A 100     -17.691 -93.367 -49.784 
ATOM   2070  N3   DC A 100     -15.983 -92.628 -51.092 
ATOM   2071  C4   DC A 100     -15.600 -91.979 -52.199 
ATOM   2072  N4   DC A 100     -14.305 -91.863 -52.444 
ATOM   2073  C5   DC A 100     -16.556 -91.416 -53.106 
ATOM   2074  C6   DC A 100     -17.868 -91.572 -52.792 
ATOM   2075  P    DT A 101     -23.405 -91.165 -49.664 
ATOM   2076  OP1  DT A 101     -24.723 -91.773 -49.948 
ATOM   2077  OP2  DT A 101     -23.218 -89.772 -50.127 
ATOM   2078  O5'  DT A 101     -23.098 -91.255 -48.096 
ATOM   2079  C5'  DT A 101     -22.492 -92.451 -47.570 
ATOM   2080  C4'  DT A 101     -21.396 -92.088 -46.588 
ATOM   2081  O4'  DT A 101     -20.107 -91.899 -47.238 
ATOM   2082  C3'  DT A 101     -21.607 -90.792 -45.805 
ATOM   2083  O3'  DT A 101     -21.112 -90.967 -44.483 
ATOM   2084  C2'  DT A 101     -20.731 -89.762 -46.518 
ATOM   2085  C1'  DT A 101     -19.542 -90.684 -46.769 
ATOM   2086  N1   DT A 101     -18.602 -90.180 -47.809 
ATOM   2087  C2   DT A 101     -17.268 -90.452 -47.631 
ATOM   2088  O2   DT A 101     -16.840 -91.077 -46.676 
ATOM   2089  N3   DT A 101     -16.426 -89.968 -48.614 
ATOM   2090  C4   DT A 101     -16.801 -89.253 -49.732 
ATOM   2091  O4   DT A 101     -15.956 -88.872 -50.545 
ATOM   2092  C5   DT A 101     -18.222 -89.016 -49.832 
ATOM   2093  C7   DT A 101     -18.715 -88.243 -51.020 
ATOM   2094  C6   DT A 101     -19.063 -89.475 -48.891 
ATOM   2095  P    DC A 102     -21.925 -90.332 -43.259 
ATOM   2096  OP1  DC A 102     -23.015 -91.250 -42.859 
ATOM   2097  OP2  DC A 102     -22.331 -88.950 -43.597 
ATOM   2098  O5'  DC A 102     -20.804 -90.298 -42.118 
ATOM   2099  C5'  DC A 102     -19.766 -91.295 -42.130 
ATOM   2100  C4'  DC A 102     -18.422 -90.649 -41.853 
ATOM   2101  O4'  DC A 102     -17.774 -90.173 -43.067 
ATOM   2102  C3'  DC A 102     -18.451 -89.420 -40.944 
ATOM   2103  O3'  DC A 102     -17.292 -89.430 -40.119 
ATOM   2104  C2'  DC A 102     -18.357 -88.230 -41.899 
ATOM   2105  C1'  DC A 102     -17.328 -88.844 -42.845 
ATOM   2106  N1   DC A 102     -17.243 -88.158 -44.164 
ATOM   2107  C2   DC A 102     -15.996 -88.085 -44.778 
ATOM   2108  O2   DC A 102     -15.020 -88.587 -44.208 
ATOM   2109  N3   DC A 102     -15.896 -87.463 -45.982 
ATOM   2110  C4   DC A 102     -16.978 -86.931 -46.566 
ATOM   2111  N4   DC A 102     -16.830 -86.335 -47.739 
ATOM   2112  C5   DC A 102     -18.270 -86.995 -45.951 
ATOM   2113  C6   DC A 102     -18.348 -87.620 -44.748 
ATOM   2114  P    DC A 103     -17.424 -88.974 -38.590 
ATOM   2115  OP1  DC A 103     -17.889 -90.117 -37.771 
ATOM   2116  OP2  DC A 103     -18.241 -87.743 -38.508 
ATOM   2117  O5'  DC A 103     -15.903 -88.636 -38.229 
ATOM   2118  C5'  DC A 103     -14.850 -89.352 -38.901 
ATOM   2119  C4'  DC A 103     -13.753 -88.391 -39.317 
ATOM   2120  O4'  DC A 103     -13.993 -87.809 -40.629 
ATOM   2121  C3'  DC A 103     -13.551 -87.179 -38.408 
ATOM   2122  O3'  DC A 103     -12.162 -86.884 -38.335 
ATOM   2123  C2'  DC A 103     -14.254 -86.031 -39.131 
ATOM   2124  C1'  DC A 103     -13.802 -86.406 -40.538 
ATOM   2125  N1   DC A 103     -14.602 -85.759 -41.616 
ATOM   2126  C2   DC A 103     -13.942 -85.404 -42.790 
ATOM   2127  O2   DC A 103     -12.731 -85.638 -42.888 
ATOM   2128  N3   DC A 103     -14.653 -84.813 -43.785 
ATOM   2129  C4   DC A 103     -15.962 -84.577 -43.640 
ATOM   2130  N4   DC A 103     -16.612 -83.998 -44.638 
ATOM   2131  C5   DC A 103     -16.660 -84.934 -42.440 
ATOM   2132  C6   DC A 103     -15.932 -85.523 -41.458 
ATOM   2133  P    DC A 104     -11.536 -86.429 -36.934 
ATOM   2134  OP1  DC A 104     -11.216 -87.624 -36.122 
ATOM   2135  OP2  DC A 104     -12.422 -85.430 -36.297 
ATOM   2136  O5'  DC A 104     -10.182 -85.721 -37.408 
ATOM   2137  C5'  DC A 104      -9.538 -86.181 -38.611 
ATOM   2138  C4'  DC A 104      -9.086 -84.996 -39.441 
ATOM   2139  O4'  DC A 104     -10.122 -84.528 -40.352 
ATOM   2140  C3'  DC A 104      -8.693 -83.744 -38.657 
ATOM   2141  O3'  DC A 104      -7.593 -83.119 -39.308 
ATOM   2142  C2'  DC A 104      -9.908 -82.823 -38.764 
ATOM   2143  C1'  DC A 104     -10.225 -83.118 -40.226 
ATOM   2144  N1   DC A 104     -11.601 -82.717 -40.634 
ATOM   2145  C2   DC A 104     -11.783 -82.248 -41.932 
ATOM   2146  O2   DC A 104     -10.805 -82.185 -42.686 
ATOM   2147  N3   DC A 104     -13.029 -81.877 -42.322 
ATOM   2148  C4   DC A 104     -14.063 -81.961 -41.475 
ATOM   2149  N4   DC A 104     -15.259 -81.587 -41.903 
ATOM   2150  C5   DC A 104     -13.897 -82.440 -40.135 
ATOM   2151  C6   DC A 104     -12.644 -82.806 -39.764 
ATOM   2152  P    DC A 105      -6.424 -82.484 -38.418 
ATOM   2153  OP1  DC A 105      -5.461 -83.542 -38.036 
ATOM   2154  OP2  DC A 105      -7.013 -81.711 -37.303 
ATOM   2155  O5'  DC A 105      -5.739 -81.484 -39.462 
ATOM   2156  C5'  DC A 105      -5.773 -81.810 -40.865 
ATOM   2157  C4'  DC A 105      -6.118 -80.576 -41.675 
ATOM   2158  O4'  DC A 105      -7.555 -80.401 -41.834 
ATOM   2159  C3'  DC A 105      -5.647 -79.244 -41.092 
ATOM   2160  O3'  DC A 105      -5.248 -78.390 -42.158 
ATOM   2161  C2'  DC A 105      -6.891 -78.648 -40.434 
ATOM   2162  C1'  DC A 105      -7.880 -79.055 -41.522 
ATOM   2163  N1   DC A 105      -9.302 -79.011 -41.085 
ATOM   2164  C2   DC A 105     -10.260 -78.639 -42.026 
ATOM   2165  O2   DC A 105      -9.892 -78.363 -43.174 
ATOM   2166  N3   DC A 105     -11.562 -78.593 -41.647 
ATOM   2167  C4   DC A 105     -11.920 -78.899 -40.394 
ATOM   2168  N4   DC A 105     -13.204 -78.839 -40.074 
ATOM   2169  C5   DC A 105     -10.951 -79.284 -39.411 
ATOM   2170  C6   DC A 105      -9.655 -79.324 -39.809 
ATOM   2171  P    DG A 106      -3.955 -77.465 -41.968 
ATOM   2172  OP1  DG A 106      -2.736 -78.246 -42.277 
ATOM   2173  OP2  DG A 106      -3.995 -76.824 -40.636 
ATOM   2174  O5'  DG A 106      -4.189 -76.360 -43.103 
ATOM   2175  C5'  DG A 106      -4.907 -76.726 -44.295 
ATOM   2176  C4'  DG A 106      -5.898 -75.637 -44.658 
ATOM   2177  O4'  DG A 106      -7.187 -75.820 -44.004 
ATOM   2178  C3'  DG A 106      -5.491 -74.214 -44.277 
ATOM   2179  O3'  DG A 106      -5.934 -73.321 -45.293 
ATOM   2180  C2'  DG A 106      -6.270 -73.918 -42.996 
ATOM   2181  C1'  DG A 106      -7.574 -74.584 -43.424 
ATOM   2182  N9   DG A 106      -8.499 -74.874 -42.293 
ATOM   2183  C8   DG A 106      -8.202 -75.239 -40.998 
ATOM   2184  N7   DG A 106      -9.257 -75.422 -40.240 
ATOM   2185  C5   DG A 106     -10.327 -75.158 -41.093 
ATOM   2186  C6   DG A 106     -11.725 -75.191 -40.845 
ATOM   2187  O6   DG A 106     -12.314 -75.464 -39.803 
ATOM   2188  N1   DG A 106     -12.457 -74.854 -41.992 
ATOM   2189  C2   DG A 106     -11.910 -74.530 -43.218 
ATOM   2190  N2   DG A 106     -12.781 -74.239 -44.189 
ATOM   2191  N3   DG A 106     -10.600 -74.500 -43.451 
ATOM   2192  C4   DG A 106      -9.876 -74.823 -42.348 
ATOM   2193  P    DG A 107      -4.987 -72.106 -45.724 
ATOM   2194  OP1  DG A 107      -3.997 -72.577 -46.718 
ATOM   2195  OP2  DG A 107      -4.435 -71.454 -44.516 
ATOM   2196  O5'  DG A 107      -6.035 -71.125 -46.431 
ATOM   2197  C5'  DG A 107      -7.186 -71.689 -47.086 
ATOM   2198  C4'  DG A 107      -8.424 -70.884 -46.744 
ATOM   2199  O4'  DG A 107      -9.072 -71.354 -45.527 
ATOM   2200  C3'  DG A 107      -8.199 -69.394 -46.489 
ATOM   2201  O3'  DG A 107      -9.306 -68.666 -47.007 
ATOM   2202  C2'  DG A 107      -8.199 -69.257 -44.966 
ATOM   2203  C1'  DG A 107      -9.341 -70.232 -44.701 
ATOM   2204  N9   DG A 107      -9.411 -70.703 -43.290 
ATOM   2205  C8   DG A 107      -8.387 -70.947 -42.401 
ATOM   2206  N7   DG A 107      -8.788 -71.357 -41.222 
ATOM   2207  C5   DG A 107     -10.177 -71.386 -41.338 
ATOM   2208  C6   DG A 107     -11.166 -71.749 -40.386 
ATOM   2209  O6   DG A 107     -11.017 -72.126 -39.227 
ATOM   2210  N1   DG A 107     -12.457 -71.634 -40.921 
ATOM   2211  C2   DG A 107     -12.753 -71.223 -42.206 
ATOM   2212  N2   DG A 107     -14.049 -71.181 -42.524 
ATOM   2213  N3   DG A 107     -11.825 -70.884 -43.097 
ATOM   2214  C4   DG A 107     -10.568 -70.989 -42.595 
ATOM   2215  P    DG A 108      -9.040 -67.270 -47.745 
ATOM   2216  OP1  DG A 108      -8.677 -67.517 -49.158 
ATOM   2217  OP2  DG A 108      -8.078 -66.469 -46.957 
ATOM   2218  O5'  DG A 108     -10.489 -66.594 -47.672 
ATOM   2219  C5'  DG A 108     -11.655 -67.439 -47.668 
ATOM   2220  C4'  DG A 108     -12.647 -66.949 -46.632 
ATOM   2221  O4'  DG A 108     -12.408 -67.525 -45.316 
ATOM   2222  C3'  DG A 108     -12.653 -65.441 -46.377 
ATOM   2223  O3'  DG A 108     -13.991 -65.019 -46.142 
ATOM   2224  C2'  DG A 108     -11.853 -65.263 -45.087 
ATOM   2225  C1'  DG A 108     -12.421 -66.478 -44.358 
ATOM   2226  N9   DG A 108     -11.606 -66.909 -43.189 
ATOM   2227  C8   DG A 108     -10.239 -66.871 -43.017 
ATOM   2228  N7   DG A 108      -9.833 -67.330 -41.858 
ATOM   2229  C5   DG A 108     -11.015 -67.698 -41.216 
ATOM   2230  C6   DG A 108     -11.218 -68.261 -39.930 
ATOM   2231  O6   DG A 108     -10.384 -68.556 -39.078 
ATOM   2232  N1   DG A 108     -12.579 -68.479 -39.675 
ATOM   2233  C2   DG A 108     -13.609 -68.191 -40.550 
ATOM   2234  N2   DG A 108     -14.841 -68.473 -40.119 
ATOM   2235  N3   DG A 108     -13.417 -67.663 -41.757 
ATOM   2236  C4   DG A 108     -12.102 -67.446 -42.019 
ATOM   2237  P    DC A 109     -14.483 -63.623 -46.752 
ATOM   2238  OP1  DC A 109     -14.903 -63.817 -48.158 
ATOM   2239  OP2  DC A 109     -13.450 -62.589 -46.519 
ATOM   2240  O5'  DC A 109     -15.764 -63.316 -45.844 
ATOM   2241  C5'  DC A 109     -16.520 -64.418 -45.309 
ATOM   2242  C4'  DC A 109     -16.868 -64.152 -43.857 
ATOM   2243  O4'  DC A 109     -15.831 -64.614 -42.945 
ATOM   2244  C3'  DC A 109     -17.064 -62.684 -43.480 
ATOM   2245  O3'  DC A 109     -18.112 -62.592 -42.522 
ATOM   2246  C2'  DC A 109     -15.754 -62.279 -42.805 
ATOM   2247  C1'  DC A 109     -15.550 -63.572 -42.022 
ATOM   2248  N1   DC A 109     -14.160 -63.758 -41.523 
ATOM   2249  C2   DC A 109     -13.990 -64.395 -40.296 
ATOM   2250  O2   DC A 109     -14.991 -64.776 -39.678 
ATOM   2251  N3   DC A 109     -12.729 -64.574 -39.823 
ATOM   2252  C4   DC A 109     -11.671 -64.147 -40.523 
ATOM   2253  N4   DC A 109     -10.463 -64.344 -40.020 
ATOM   2254  C5   DC A 109     -11.824 -63.489 -41.787 
ATOM   2255  C6   DC A 109     -13.092 -63.320 -42.243 
ATOM   2256  P    DA A 110     -19.148 -61.375 -42.620 
ATOM   2257  OP1  DA A 110     -20.211 -61.707 -43.595 
ATOM   2258  OP2  DA A 110     -18.412 -60.116 -42.865 
ATOM   2259  O5'  DA A 110     -19.759 -61.361 -41.141 
ATOM   2260  C5'  DA A 110     -19.839 -62.597 -40.406 
ATOM   2261  C4'  DA A 110     -19.389 -62.379 -38.976 
ATOM   2262  O4'  DA A 110     -17.951 -62.549 -38.813 
ATOM   2263  C3'  DA A 110     -19.664 -60.992 -38.395 
ATOM   2264  O3'  DA A 110     -20.012 -61.128 -37.023 
ATOM   2265  C2'  DA A 110     -18.324 -60.261 -38.487 
ATOM   2266  C1'  DA A 110     -17.450 -61.443 -38.078 
ATOM   2267  N9   DA A 110     -16.011 -61.272 -38.423 
ATOM   2268  C8   DA A 110     -15.468 -60.640 -39.504 
ATOM   2269  N7   DA A 110     -14.171 -60.658 -39.525 
ATOM   2270  C5   DA A 110     -13.827 -61.352 -38.374 
ATOM   2271  C6   DA A 110     -12.588 -61.711 -37.818 
ATOM   2272  N6   DA A 110     -11.409 -61.405 -38.378 
ATOM   2273  N1   DA A 110     -12.604 -62.399 -36.661 
ATOM   2274  C2   DA A 110     -13.778 -62.701 -36.109 
ATOM   2275  N3   DA A 110     -14.991 -62.420 -36.532 
ATOM   2276  C4   DA A 110     -14.947 -61.731 -37.692 
ATOM   2277  P    DG A 111     -21.171 -60.202 -36.421 
ATOM   2278  OP1  DG A 111     -22.490 -60.810 -36.706 
ATOM   2279  OP2  DG A 111     -20.984 -58.809 -36.884 
ATOM   2280  O5'  DG A 111     -20.864 -60.292 -34.853 
ATOM   2281  C5'  DG A 111     -20.258 -61.488 -34.327 
ATOM   2282  C4'  DG A 111     -19.162 -61.125 -33.345 
ATOM   2283  O4'  DG A 111     -17.873 -60.936 -33.996 
ATOM   2284  C3'  DG A 111     -19.373 -59.829 -32.562 
ATOM   2285  O3'  DG A 111     -18.878 -60.004 -31.240 
ATOM   2286  C2'  DG A 111     -18.497 -58.799 -33.275 
ATOM   2287  C1'  DG A 111     -17.309 -59.721 -33.527 
ATOM   2288  N9   DG A 111     -16.368 -59.217 -34.566 
ATOM   2289  C8   DG A 111     -16.639 -58.498 -35.711 
ATOM   2290  N7   DG A 111     -15.577 -58.205 -36.421 
ATOM   2291  C5   DG A 111     -14.529 -58.770 -35.696 
ATOM   2292  C6   DG A 111     -13.135 -58.782 -35.965 
ATOM   2293  O6   DG A 111     -12.529 -58.291 -36.913 
ATOM   2294  N1   DG A 111     -12.428 -59.467 -34.967 
ATOM   2295  C2   DG A 111     -12.992 -60.062 -33.856 
ATOM   2296  N2   DG A 111     -12.146 -60.668 -33.020 
ATOM   2297  N3   DG A 111     -14.301 -60.050 -33.605 
ATOM   2298  C4   DG A 111     -15.001 -59.389 -34.563 
ATOM   2299  P    DA A 112     -19.691 -59.369 -30.016 
ATOM   2300  OP1  DA A 112     -20.781 -60.287 -29.616 
ATOM   2301  OP2  DA A 112     -20.097 -57.987 -30.355 
ATOM   2302  O5'  DA A 112     -18.570 -59.335 -28.876 
ATOM   2303  C5'  DA A 112     -17.532 -60.332 -28.887 
ATOM   2304  C4'  DA A 112     -16.189 -59.686 -28.610 
ATOM   2305  O4'  DA A 112     -15.540 -59.210 -29.824 
ATOM   2306  C3'  DA A 112     -16.217 -58.457 -27.702 
ATOM   2307  O3'  DA A 112     -15.059 -58.467 -26.876 
ATOM   2308  C2'  DA A 112     -16.123 -57.267 -28.656 
ATOM   2309  C1'  DA A 112     -15.095 -57.881 -29.602 
ATOM   2310  N9   DA A 112     -15.009 -57.195 -30.922 
ATOM   2311  C8   DA A 112     -16.012 -56.608 -31.639 
ATOM   2312  N7   DA A 112     -15.620 -56.088 -32.761 
ATOM   2313  C5   DA A 112     -14.257 -56.350 -32.792 
ATOM   2314  C6   DA A 112     -13.257 -56.053 -33.732 
ATOM   2315  N6   DA A 112     -13.490 -55.395 -34.877 
ATOM   2316  N1   DA A 112     -12.004 -56.457 -33.453 
ATOM   2317  C2   DA A 112     -11.779 -57.110 -32.314 
ATOM   2318  N3   DA A 112     -12.628 -57.443 -31.366 
ATOM   2319  C4   DA A 112     -13.874 -57.027 -31.670 
ATOM   2320  P    DA A 113     -15.191 -58.012 -25.348 
ATOM   2321  OP1  DA A 113     -15.655 -59.154 -24.528 
ATOM   2322  OP2  DA A 113     -16.007 -56.780 -25.266 
ATOM   2323  O5'  DA A 113     -13.670 -57.673 -24.986 
ATOM   2324  C5'  DA A 113     -12.616 -58.389 -25.659 
ATOM   2325  C4'  DA A 113     -11.519 -57.428 -26.074 
ATOM   2326  O4'  DA A 113     -11.759 -56.846 -27.386 
ATOM   2327  C3'  DA A 113     -11.317 -56.216 -25.165 
ATOM   2328  O3'  DA A 113      -9.928 -55.921 -25.093 
ATOM   2329  C2'  DA A 113     -12.021 -55.068 -25.888 
ATOM   2330  C1'  DA A 113     -11.569 -55.443 -27.295 
ATOM   2331  N9   DA A 113     -12.368 -54.796 -28.374 
ATOM   2332  C8   DA A 113     -13.699 -54.491 -28.376 
ATOM   2333  N7   DA A 113     -14.105 -53.926 -29.470 
ATOM   2334  C5   DA A 113     -12.962 -53.851 -30.253 
ATOM   2335  C6   DA A 113     -12.729 -53.348 -31.544 
ATOM   2336  N6   DA A 113     -13.684 -52.801 -32.309 
ATOM   2337  N1   DA A 113     -11.473 -53.428 -32.022 
ATOM   2338  C2   DA A 113     -10.528 -53.974 -31.258 
ATOM   2339  N3   DA A 113     -10.627 -54.473 -30.045 
ATOM   2340  C4   DA A 113     -11.893 -54.381 -29.589 
ATOM   2341  P    DG A 114      -9.302 -55.466 -23.691 
ATOM   2342  OP1  DG A 114      -8.982 -56.661 -22.880 
ATOM   2343  OP2  DG A 114     -10.189 -54.467 -23.054 
ATOM   2344  O5'  DG A 114      -7.948 -54.758 -24.165 
ATOM   2345  C5'  DG A 114      -7.304 -55.218 -25.368 
ATOM   2346  C4'  DG A 114      -6.853 -54.033 -26.199 
ATOM   2347  O4'  DG A 114      -7.888 -53.565 -27.110 
ATOM   2348  C3'  DG A 114      -6.459 -52.781 -25.414 
ATOM   2349  O3'  DG A 114      -5.359 -52.156 -26.065 
ATOM   2350  C2'  DG A 114      -7.675 -51.860 -25.521 
ATOM   2351  C1'  DG A 114      -7.992 -52.155 -26.984 
ATOM   2352  N9   DG A 114      -9.367 -51.754 -27.391 
ATOM   2353  C8   DG A 114     -10.534 -51.774 -26.657 
ATOM   2354  N7   DG A 114     -11.585 -51.351 -27.315 
ATOM   2355  C5   DG A 114     -11.080 -51.028 -28.574 
ATOM   2356  C6   DG A 114     -11.743 -50.517 -29.720 
ATOM   2357  O6   DG A 114     -12.930 -50.240 -29.864 
ATOM   2358  N1   DG A 114     -10.852 -50.333 -30.786 
ATOM   2359  C2   DG A 114      -9.498 -50.606 -30.749 
ATOM   2360  N2   DG A 114      -8.820 -50.362 -31.874 
ATOM   2361  N3   DG A 114      -8.878 -51.086 -29.674 
ATOM   2362  C4   DG A 114      -9.728 -51.270 -28.630 
ATOM   2363  P    DA A 115      -4.190 -51.521 -25.175 
ATOM   2364  OP1  DA A 115      -3.227 -52.579 -24.793 
ATOM   2365  OP2  DA A 115      -4.780 -50.748 -24.060 
ATOM   2366  O5'  DA A 115      -3.505 -50.521 -26.219 
ATOM   2367  C5'  DA A 115      -3.539 -50.847 -27.622 
ATOM   2368  C4'  DA A 115      -3.884 -49.613 -28.432 
ATOM   2369  O4'  DA A 115      -5.322 -49.438 -28.592 
ATOM   2370  C3'  DA A 115      -3.413 -48.281 -27.849 
ATOM   2371  O3'  DA A 115      -3.014 -47.427 -28.916 
ATOM   2372  C2'  DA A 115      -4.657 -47.685 -27.191 
ATOM   2373  C1'  DA A 115      -5.646 -48.092 -28.279 
ATOM   2374  N9   DA A 115      -7.068 -48.048 -27.843 
ATOM   2375  C8   DA A 115      -7.587 -48.330 -26.610 
ATOM   2376  N7   DA A 115      -8.876 -48.198 -26.542 
ATOM   2377  C5   DA A 115      -9.241 -47.802 -27.821 
ATOM   2378  C6   DA A 115     -10.484 -47.497 -28.399 
ATOM   2379  N6   DA A 115     -11.645 -47.548 -27.730 
ATOM   2380  N1   DA A 115     -10.491 -47.136 -29.696 
ATOM   2381  C2   DA A 115      -9.336 -47.088 -30.356 
ATOM   2382  N3   DA A 115      -8.121 -47.348 -29.924 
ATOM   2383  C4   DA A 115      -8.142 -47.707 -28.624 
ATOM   2384  P    DA A 116      -1.721 -46.502 -28.725 
ATOM   2385  OP1  DA A 116      -0.502 -47.283 -29.034 
ATOM   2386  OP2  DA A 116      -1.761 -45.862 -27.393 
ATOM   2387  O5'  DA A 116      -1.955 -45.397 -29.860 
ATOM   2388  C5'  DA A 116      -2.673 -45.763 -31.052 
ATOM   2389  C4'  DA A 116      -3.665 -44.674 -31.415 
ATOM   2390  O4'  DA A 116      -4.953 -44.857 -30.762 
ATOM   2391  C3'  DA A 116      -3.258 -43.251 -31.034 
ATOM   2392  O3'  DA A 116      -3.700 -42.359 -32.050 
ATOM   2393  C2'  DA A 116      -4.036 -42.955 -29.753 
ATOM   2394  C1'  DA A 116      -5.341 -43.622 -30.181 
ATOM   2395  N9   DA A 116      -6.265 -43.911 -29.050 
ATOM   2396  C8   DA A 116      -5.953 -44.272 -27.771 
ATOM   2397  N7   DA A 116      -6.987 -44.456 -27.010 
ATOM   2398  C5   DA A 116      -8.066 -44.198 -27.845 
ATOM   2399  C6   DA A 116      -9.454 -44.221 -27.633 
ATOM   2400  N6   DA A 116     -10.019 -44.531 -26.457 
ATOM   2401  N1   DA A 116     -10.245 -43.911 -28.677 
ATOM   2402  C2   DA A 116      -9.679 -43.603 -29.844 
ATOM   2403  N3   DA A 116      -8.403 -43.549 -30.158 
ATOM   2404  C4   DA A 116      -7.633 -43.863 -29.096 
ATOM   2405  P    DA A 117      -2.754 -41.143 -32.481 
ATOM   2406  OP1  DA A 117      -1.763 -41.614 -33.475 
ATOM   2407  OP2  DA A 117      -2.201 -40.491 -31.273 
ATOM   2408  O5'  DA A 117      -3.801 -40.162 -33.188 
ATOM   2409  C5'  DA A 117      -4.953 -40.726 -33.844 
ATOM   2410  C4'  DA A 117      -6.190 -39.921 -33.501 
ATOM   2411  O4'  DA A 117      -6.839 -40.391 -32.285 
ATOM   2412  C3'  DA A 117      -5.966 -38.431 -33.246 
ATOM   2413  O3'  DA A 117      -7.072 -37.703 -33.764 
ATOM   2414  C2'  DA A 117      -5.965 -38.294 -31.724 
ATOM   2415  C1'  DA A 117      -7.108 -39.269 -31.458 
ATOM   2416  N9   DA A 117      -7.178 -39.740 -30.047 
ATOM   2417  C8   DA A 117      -6.149 -39.977 -29.180 
ATOM   2418  N7   DA A 117      -6.533 -40.382 -28.009 
ATOM   2419  C5   DA A 117      -7.918 -40.418 -28.105 
ATOM   2420  C6   DA A 117      -8.921 -40.771 -27.187 
ATOM   2421  N6   DA A 117      -8.671 -41.173 -25.934 
ATOM   2422  N1   DA A 117     -10.198 -40.693 -27.608 
ATOM   2423  C2   DA A 117     -10.442 -40.292 -28.855 
ATOM   2424  N3   DA A 117      -9.591 -39.940 -29.794 
ATOM   2425  C4   DA A 117      -8.321 -40.026 -29.349 
ATOM   2426  P    DT A 118      -6.807 -36.307 -34.502 
ATOM   2427  OP1  DT A 118      -6.443 -36.554 -35.916 
ATOM   2428  OP2  DT A 118      -5.845 -35.506 -33.714 
ATOM   2429  O5'  DT A 118      -8.255 -35.631 -34.429 
ATOM   2430  C5'  DT A 118      -9.422 -36.476 -34.425 
ATOM   2431  C4'  DT A 118     -10.414 -35.986 -33.389 
ATOM   2432  O4'  DT A 118     -10.174 -36.562 -32.073 
ATOM   2433  C3'  DT A 118     -10.420 -34.478 -33.135 
ATOM   2434  O3'  DT A 118     -11.757 -34.056 -32.899 
ATOM   2435  C2'  DT A 118      -9.619 -34.300 -31.844 
ATOM   2436  C1'  DT A 118     -10.187 -35.515 -31.116 
ATOM   2437  N1   DT A 118      -9.372 -35.946 -29.946 
ATOM   2438  C2   DT A 118     -10.050 -36.459 -28.866 
ATOM   2439  O2   DT A 118     -11.264 -36.570 -28.837 
ATOM   2440  N3   DT A 118      -9.262 -36.848 -27.801 
ATOM   2441  C4   DT A 118      -7.886 -36.768 -27.728 
ATOM   2442  O4   DT A 118      -7.289 -37.148 -26.718 
ATOM   2443  C5   DT A 118      -7.265 -36.216 -28.908 
ATOM   2444  C7   DT A 118      -5.769 -36.093 -28.913 
ATOM   2445  C6   DT A 118      -8.006 -35.830 -29.959 
ATOM   2446  P    DC A 119     -12.249 -32.660 -33.510 
ATOM   2447  OP1  DC A 119     -12.670 -32.854 -34.915 
ATOM   2448  OP2  DC A 119     -11.216 -31.627 -33.277 
ATOM   2449  O5'  DC A 119     -13.530 -32.353 -32.602 
ATOM   2450  C5'  DC A 119     -14.286 -33.455 -32.066 
ATOM   2451  C4'  DC A 119     -14.634 -33.189 -30.615 
ATOM   2452  O4'  DC A 119     -13.598 -33.651 -29.702 
ATOM   2453  C3'  DC A 119     -14.830 -31.721 -30.237 
ATOM   2454  O3'  DC A 119     -15.878 -31.629 -29.279 
ATOM   2455  C2'  DC A 119     -13.520 -31.316 -29.563 
ATOM   2456  C1'  DC A 119     -13.317 -32.609 -28.780 
ATOM   2457  N1   DC A 119     -11.926 -32.796 -28.280 
ATOM   2458  C2   DC A 119     -11.756 -33.432 -27.053 
ATOM   2459  O2   DC A 119     -12.757 -33.813 -26.435 
ATOM   2460  N3   DC A 119     -10.495 -33.611 -26.580 
ATOM   2461  C4   DC A 119      -9.438 -33.184 -27.280 
ATOM   2462  N4   DC A 119      -8.229 -33.382 -26.777 
ATOM   2463  C5   DC A 119      -9.591 -32.526 -28.544 
ATOM   2464  C6   DC A 119     -10.858 -32.357 -29.000 
ATOM   2465  P    DA A 120     -16.915 -30.412 -29.377 
ATOM   2466  OP1  DA A 120     -17.977 -30.744 -30.352 
ATOM   2467  OP2  DA A 120     -16.179 -29.153 -29.623 
ATOM   2468  O5'  DA A 120     -17.525 -30.398 -27.898 
ATOM   2469  C5'  DA A 120     -17.605 -31.634 -27.164 
ATOM   2470  C4'  DA A 120     -17.155 -31.416 -25.733 
ATOM   2471  O4'  DA A 120     -15.718 -31.586 -25.571 
ATOM   2472  C3'  DA A 120     -17.430 -30.029 -25.152 
ATOM   2473  O3'  DA A 120     -17.778 -30.165 -23.780 
ATOM   2474  C2'  DA A 120     -16.091 -29.298 -25.244 
ATOM   2475  C1'  DA A 120     -15.216 -30.480 -24.835 
ATOM   2476  N9   DA A 120     -13.777 -30.309 -25.180 
ATOM   2477  C8   DA A 120     -13.234 -29.677 -26.262 
ATOM   2478  N7   DA A 120     -11.938 -29.695 -26.283 
ATOM   2479  C5   DA A 120     -11.593 -30.389 -25.131 
ATOM   2480  C6   DA A 120     -10.355 -30.748 -24.576 
ATOM   2481  N6   DA A 120      -9.176 -30.442 -25.135 
ATOM   2482  N1   DA A 120     -10.370 -31.436 -23.418 
ATOM   2483  C2   DA A 120     -11.545 -31.738 -22.867 
ATOM   2484  N3   DA A 120     -12.757 -31.457 -23.290 
ATOM   2485  C4   DA A 120     -12.714 -30.768 -24.449 
ATOM   2486  P    DC A 121     -18.937 -29.239 -23.178 
ATOM   2487  OP1  DC A 121     -20.256 -29.847 -23.463 
ATOM   2488  OP2  DC A 121     -18.750 -27.846 -23.642 
ATOM   2489  O5'  DC A 121     -18.630 -29.329 -21.610 
ATOM   2490  C5'  DC A 121     -18.024 -30.525 -21.085 
ATOM   2491  C4'  DC A 121     -16.928 -30.162 -20.102 
ATOM   2492  O4'  DC A 121     -15.639 -29.973 -20.753 
ATOM   2493  C3'  DC A 121     -17.139 -28.866 -19.320 
ATOM   2494  O3'  DC A 121     -16.645 -29.041 -17.997 
ATOM   2495  C2'  DC A 121     -16.264 -27.836 -20.033 
ATOM   2496  C1'  DC A 121     -15.075 -28.758 -20.284 
ATOM   2497  N1   DC A 121     -14.135 -28.254 -21.324 
ATOM   2498  C2   DC A 121     -12.778 -28.522 -21.158 
ATOM   2499  O2   DC A 121     -12.414 -29.162 -20.165 
ATOM   2500  N3   DC A 121     -11.905 -28.070 -22.094 
ATOM   2501  C4   DC A 121     -12.340 -27.380 -23.157 
ATOM   2502  N4   DC A 121     -11.449 -26.961 -24.042 
ATOM   2503  C5   DC A 121     -13.730 -27.093 -23.346 
ATOM   2504  C6   DC A 121     -14.588 -27.553 -22.399 
ATOM   2505  P    DC A 122     -17.458 -28.406 -16.773 
ATOM   2506  OP1  DC A 122     -18.548 -29.324 -16.373 
ATOM   2507  OP2  DC A 122     -17.864 -27.024 -17.112 
ATOM   2508  O5'  DC A 122     -16.337 -28.372 -15.633 
ATOM   2509  C5'  DC A 122     -15.298 -29.369 -15.645 
ATOM   2510  C4'  DC A 122     -13.955 -28.723 -15.367 
ATOM   2511  O4'  DC A 122     -13.306 -28.247 -16.581 
ATOM   2512  C3'  DC A 122     -13.983 -27.494 -14.459 
ATOM   2513  O3'  DC A 122     -12.825 -27.504 -13.633 
ATOM   2514  C2'  DC A 122     -13.889 -26.304 -15.414 
ATOM   2515  C1'  DC A 122     -12.861 -26.918 -16.359 
ATOM   2516  N1   DC A 122     -12.776 -26.232 -17.679 
ATOM   2517  C2   DC A 122     -11.528 -26.159 -18.293 
ATOM   2518  O2   DC A 122     -10.553 -26.661 -17.723 
ATOM   2519  N3   DC A 122     -11.429 -25.537 -19.496 
ATOM   2520  C4   DC A 122     -12.511 -25.005 -20.080 
ATOM   2521  N4   DC A 122     -12.362 -24.409 -21.254 
ATOM   2522  C5   DC A 122     -13.803 -25.069 -19.465 
ATOM   2523  C6   DC A 122     -13.881 -25.694 -18.263 
ATOM   2524  P    DA A 123     -12.957 -27.049 -12.105 
ATOM   2525  OP1  DA A 123     -13.421 -28.191 -11.285 
ATOM   2526  OP2  DA A 123     -13.773 -25.817 -12.023 
ATOM   2527  O5'  DA A 123     -11.436 -26.710 -11.744 
ATOM   2528  C5'  DA A 123     -10.382 -27.426 -12.416 
ATOM   2529  C4'  DA A 123      -9.286 -26.466 -12.831 
ATOM   2530  O4'  DA A 123      -9.525 -25.884 -14.144 
ATOM   2531  C3'  DA A 123      -9.084 -25.253 -11.922 
ATOM   2532  O3'  DA A 123      -7.694 -24.958 -11.850 
ATOM   2533  C2'  DA A 123      -9.787 -24.105 -12.645 
ATOM   2534  C1'  DA A 123      -9.335 -24.480 -14.053 
ATOM   2535  N9   DA A 123     -10.134 -23.834 -15.131 
ATOM   2536  C8   DA A 123     -11.465 -23.528 -15.134 
ATOM   2537  N7   DA A 123     -11.872 -22.964 -16.227 
ATOM   2538  C5   DA A 123     -10.729 -22.888 -17.010 
ATOM   2539  C6   DA A 123     -10.495 -22.385 -18.301 
ATOM   2540  N6   DA A 123     -11.451 -21.838 -19.066 
ATOM   2541  N1   DA A 123      -9.240 -22.465 -18.779 
ATOM   2542  C2   DA A 123      -8.294 -23.011 -18.015 
ATOM   2543  N3   DA A 123      -8.393 -23.510 -16.803 
ATOM   2544  C4   DA A 123      -9.659 -23.418 -16.347 
ATOM   2545  P    DT A 124      -7.069 -24.503 -10.449 
ATOM   2546  OP1  DT A 124      -6.749 -25.698  -9.637 
ATOM   2547  OP2  DT A 124      -7.955 -23.504  -9.811 
ATOM   2548  O5'  DT A 124      -5.714 -23.795 -10.923 
ATOM   2549  C5'  DT A 124      -5.070 -24.255 -12.125 
ATOM   2550  C4'  DT A 124      -4.619 -23.070 -12.956 
ATOM   2551  O4'  DT A 124      -5.655 -22.602 -13.867 
ATOM   2552  C3'  DT A 124      -4.225 -21.819 -12.171 
ATOM   2553  O3'  DT A 124      -3.125 -21.193 -12.822 
ATOM   2554  C2'  DT A 124      -5.441 -20.897 -12.278 
ATOM   2555  C1'  DT A 124      -5.758 -21.192 -13.741 
ATOM   2556  N1   DT A 124      -7.134 -20.791 -14.148 
ATOM   2557  C2   DT A 124      -7.297 -20.331 -15.432 
ATOM   2558  O2   DT A 124      -6.377 -20.243 -16.227 
ATOM   2559  N3   DT A 124      -8.586 -19.968 -15.773 
ATOM   2560  C4   DT A 124      -9.696 -20.027 -14.956 
ATOM   2561  O4   DT A 124     -10.801 -19.673 -15.375 
ATOM   2562  C5   DT A 124      -9.425 -20.523 -13.628 
ATOM   2563  C7   DT A 124     -10.579 -20.619 -12.674 
ATOM   2564  C6   DT A 124      -8.181 -20.883 -13.270 
ATOM   2565  P    DT A 125      -1.957 -20.558 -11.932 
ATOM   2566  OP1  DT A 125      -0.993 -21.616 -11.551 
ATOM   2567  OP2  DT A 125      -2.546 -19.785 -10.818 
ATOM   2568  O5'  DT A 125      -1.272 -19.558 -12.977 
ATOM   2569  C5'  DT A 125      -1.305 -19.884 -14.379 
ATOM   2570  C4'  DT A 125      -1.651 -18.650 -15.189 
ATOM   2571  O4'  DT A 125      -3.088 -18.475 -15.349 
ATOM   2572  C3'  DT A 125      -1.179 -17.318 -14.607 
ATOM   2573  O3'  DT A 125      -0.780 -16.465 -15.673 
ATOM   2574  C2'  DT A 125      -2.423 -16.722 -13.948 
ATOM   2575  C1'  DT A 125      -3.412 -17.129 -15.037 
ATOM   2576  N1   DT A 125      -4.835 -17.085 -14.600 
ATOM   2577  C2   DT A 125      -5.767 -16.716 -15.540 
ATOM   2578  O2   DT A 125      -5.474 -16.432 -16.688 
ATOM   2579  N3   DT A 125      -7.076 -16.687 -15.098 
ATOM   2580  C4   DT A 125      -7.517 -16.989 -13.826 
ATOM   2581  O4   DT A 125      -8.717 -16.926 -13.548 
ATOM   2582  C5   DT A 125      -6.466 -17.364 -12.911 
ATOM   2583  C7   DT A 125      -6.861 -17.708 -11.505 
ATOM   2584  C6   DT A 125      -5.185 -17.401 -13.313 
ATOM   2585  P    DC A 126       0.513 -15.539 -15.483 
ATOM   2586  OP1  DC A 126       1.731 -16.320 -15.791 
ATOM   2587  OP2  DC A 126       0.473 -14.899 -14.150 
ATOM   2588  O5'  DC A 126       0.279 -14.434 -16.617 
ATOM   2589  C5'  DC A 126      -0.439 -14.800 -17.810 
ATOM   2590  C4'  DC A 126      -1.431 -13.711 -18.172 
ATOM   2591  O4'  DC A 126      -2.719 -13.894 -17.519 
ATOM   2592  C3'  DC A 126      -1.024 -12.288 -17.792 
ATOM   2593  O3'  DC A 126      -1.466 -11.396 -18.807 
ATOM   2594  C2'  DC A 126      -1.803 -11.992 -16.510 
ATOM   2595  C1'  DC A 126      -3.107 -12.659 -16.939 
ATOM   2596  N1   DC A 126      -4.032 -12.948 -15.807 
ATOM   2597  C2   DC A 126      -5.400 -12.847 -16.045 
ATOM   2598  O2   DC A 126      -5.786 -12.525 -17.174 
ATOM   2599  N3   DC A 126      -6.259 -13.106 -15.026 
ATOM   2600  C4   DC A 126      -5.800 -13.453 -13.817 
ATOM   2601  N4   DC A 126      -6.678 -13.695 -12.857 
ATOM   2602  C5   DC A 126      -4.396 -13.562 -13.552 
ATOM   2603  C6   DC A 126      -3.553 -13.298 -14.583 
ATOM   2604  P    DC A 127      -0.520 -10.180 -19.238 
ATOM   2605  OP1  DC A 127       0.471 -10.651 -20.233 
ATOM   2606  OP2  DC A 127       0.033  -9.529 -18.030 
ATOM   2607  O5'  DC A 127      -1.568  -9.199 -19.946 
ATOM   2608  C5'  DC A 127      -2.719  -9.763 -20.601 
ATOM   2609  C4'  DC A 127      -3.956  -8.958 -20.258 
ATOM   2610  O4'  DC A 127      -4.605  -9.428 -19.042 
ATOM   2611  C3'  DC A 127      -3.732  -7.468 -20.004 
ATOM   2612  O3'  DC A 127      -4.839  -6.740 -20.522 
ATOM   2613  C2'  DC A 127      -3.731  -7.331 -18.481 
ATOM   2614  C1'  DC A 127      -4.874  -8.306 -18.216 
ATOM   2615  N1   DC A 127      -4.944  -8.777 -16.804 
ATOM   2616  C2   DC A 127      -6.203  -9.018 -16.261 
ATOM   2617  O2   DC A 127      -7.202  -8.833 -16.966 
ATOM   2618  N3   DC A 127      -6.288  -9.447 -14.976 
ATOM   2619  C4   DC A 127      -5.182  -9.635 -14.245 
ATOM   2620  N4   DC A 127      -5.317 -10.055 -12.996 
ATOM   2621  C5   DC A 127      -3.877  -9.393 -14.784 
ATOM   2622  C6   DC A 127      -3.814  -8.964 -16.070 
ATOM   2623  P    DA A 128      -4.573  -5.344 -21.259 
ATOM   2624  OP1  DA A 128      -4.210  -5.591 -22.673 
ATOM   2625  OP2  DA A 128      -3.611  -4.543 -20.472 
ATOM   2626  O5'  DA A 128      -6.022  -4.668 -21.187 
ATOM   2627  C5'  DA A 128      -7.188  -5.513 -21.182 
ATOM   2628  C4'  DA A 128      -8.180  -5.023 -20.146 
ATOM   2629  O4'  DA A 128      -7.940  -5.599 -18.830 
ATOM   2630  C3'  DA A 128      -8.186  -3.516 -19.892 
ATOM   2631  O3'  DA A 128      -9.524  -3.094 -19.657 
ATOM   2632  C2'  DA A 128      -7.386  -3.337 -18.601 
ATOM   2633  C1'  DA A 128      -7.954  -4.552 -17.873 
ATOM   2634  N9   DA A 128      -7.138  -4.983 -16.704 
ATOM   2635  C8   DA A 128      -5.782  -4.938 -16.551 
ATOM   2636  N7   DA A 128      -5.367  -5.389 -15.408 
ATOM   2637  C5   DA A 128      -6.532  -5.762 -14.753 
ATOM   2638  C6   DA A 128      -6.769  -6.320 -13.486 
ATOM   2639  N6   DA A 128      -5.796  -6.612 -12.612 
ATOM   2640  N1   DA A 128      -8.049  -6.566 -13.147 
ATOM   2641  C2   DA A 128      -9.012  -6.274 -14.019 
ATOM   2642  N3   DA A 128      -8.912  -5.754 -15.223 
ATOM   2643  C4   DA A 128      -7.622  -5.517 -15.537 
ATOM   2644  P    DG A 129     -10.015  -1.697 -20.267 
ATOM   2645  OP1  DG A 129     -10.436  -1.891 -21.673 
ATOM   2646  OP2  DG A 129      -8.983  -0.664 -20.034 
ATOM   2647  O5'  DG A 129     -11.297  -1.390 -19.359 
ATOM   2648  C5'  DG A 129     -12.053  -2.493 -18.823 
ATOM   2649  C4'  DG A 129     -12.400  -2.226 -17.372 
ATOM   2650  O4'  DG A 129     -11.364  -2.688 -16.460 
ATOM   2651  C3'  DG A 129     -12.597  -0.758 -16.994 
ATOM   2652  O3'  DG A 129     -13.645  -0.666 -16.037 
ATOM   2653  C2'  DG A 129     -11.286  -0.353 -16.320 
ATOM   2654  C1'  DG A 129     -11.083  -1.646 -15.537 
ATOM   2655  N9   DG A 129      -9.692  -1.833 -15.038 
ATOM   2656  C8   DG A 129      -8.500  -1.459 -15.620 
ATOM   2657  N7   DG A 129      -7.440  -1.772 -14.915 
ATOM   2658  C5   DG A 129      -7.967  -2.396 -13.785 
ATOM   2659  C6   DG A 129      -7.308  -2.953 -12.658 
ATOM   2660  O6   DG A 129      -6.105  -3.011 -12.421 
ATOM   2661  N1   DG A 129      -8.225  -3.486 -11.741 
ATOM   2662  C2   DG A 129      -9.597  -3.482 -11.893 
ATOM   2663  N2   DG A 129     -10.299  -4.042 -10.904 
ATOM   2664  N3   DG A 129     -10.215  -2.960 -12.951 
ATOM   2665  C4   DG A 129      -9.340  -2.438 -13.850 
ATOM   2666  P    DC A 130     -14.681   0.551 -16.135 
ATOM   2667  OP1  DC A 130     -15.743   0.219 -17.109 
ATOM   2668  OP2  DC A 130     -13.945   1.810 -16.380 
ATOM   2669  O5'  DC A 130     -15.292   0.565 -14.655 
ATOM   2670  C5'  DC A 130     -15.371  -0.671 -13.921 
ATOM   2671  C4'  DC A 130     -14.922  -0.453 -12.490 
ATOM   2672  O4'  DC A 130     -13.484  -0.623 -12.328 
ATOM   2673  C3'  DC A 130     -15.197   0.934 -11.910 
ATOM   2674  O3'  DC A 130     -15.544   0.798 -10.538 
ATOM   2675  C2'  DC A 130     -13.857   1.665 -12.002 
ATOM   2676  C1'  DC A 130     -12.983   0.483 -11.593 
ATOM   2677  N1   DC A 130     -11.544   0.654 -11.938 
ATOM   2678  C2   DC A 130     -10.599   0.115 -11.068 
ATOM   2679  O2   DC A 130     -10.990  -0.479 -10.056 
ATOM   2680  N3   DC A 130      -9.282   0.261 -11.364 
ATOM   2681  C4   DC A 130      -8.899   0.910 -12.471 
ATOM   2682  N4   DC A 130      -7.603   1.026 -12.716 
ATOM   2683  C5   DC A 130      -9.855   1.473 -13.378 
ATOM   2684  C6   DC A 130     -11.167   1.317 -13.064 
ATOM   2685  P    DT A 131     -16.703   1.724  -9.936 
ATOM   2686  OP1  DT A 131     -18.022   1.116 -10.220 
ATOM   2687  OP2  DT A 131     -16.517   3.117 -10.399 
ATOM   2688  O5'  DT A 131     -16.396   1.634  -8.367 
ATOM   2689  C5'  DT A 131     -15.791   0.438  -7.842 
ATOM   2690  C4'  DT A 131     -14.695   0.801  -6.859 
ATOM   2691  O4'  DT A 131     -13.406   0.990  -7.510 
ATOM   2692  C3'  DT A 131     -14.905   2.097  -6.077 
ATOM   2693  O3'  DT A 131     -14.411   1.922  -4.755 
ATOM   2694  C2'  DT A 131     -14.030   3.127  -6.790 
ATOM   2695  C1'  DT A 131     -12.841   2.205  -7.041 
ATOM   2696  N1   DT A 131     -11.901   2.709  -8.081 
ATOM   2697  C2   DT A 131     -10.566   2.436  -7.903 
ATOM   2698  O2   DT A 131     -10.139   1.812  -6.948 
ATOM   2699  N3   DT A 131      -9.725   2.920  -8.886 
ATOM   2700  C4   DT A 131     -10.100   3.636 -10.004 
ATOM   2701  O4   DT A 131      -9.254   4.017 -10.817 
ATOM   2702  C5   DT A 131     -11.521   3.873 -10.104 
ATOM   2703  C7   DT A 131     -12.014   4.645 -11.292 
ATOM   2704  C6   DT A 131     -12.361   3.414  -9.163 
ATOM   2705  P    DG A 132     -15.224   2.557  -3.531 
ATOM   2706  OP1  DG A 132     -16.314   1.639  -3.131 
ATOM   2707  OP2  DG A 132     -15.630   3.939  -3.869 
ATOM   2708  O5'  DG A 132     -14.103   2.591  -2.390 
ATOM   2709  C5'  DG A 132     -13.064   1.594  -2.402 
ATOM   2710  C4'  DG A 132     -11.721   2.240  -2.125 
ATOM   2711  O4'  DG A 132     -11.072   2.716  -3.339 
ATOM   2712  C3'  DG A 132     -11.750   3.469  -1.216 
ATOM   2713  O3'  DG A 132     -10.591   3.459  -0.391 
ATOM   2714  C2'  DG A 132     -11.655   4.659  -2.171 
ATOM   2715  C1'  DG A 132     -10.627   4.045  -3.117 
ATOM   2716  N9   DG A 132     -10.542   4.731  -4.436 
ATOM   2717  C8   DG A 132     -11.541   5.329  -5.174 
ATOM   2718  N7   DG A 132     -11.131   5.848  -6.305 
ATOM   2719  C5   DG A 132      -9.764   5.577  -6.318 
ATOM   2720  C6   DG A 132      -8.779   5.893  -7.289 
ATOM   2721  O6   DG A 132      -8.912   6.489  -8.355 
ATOM   2722  N1   DG A 132      -7.513   5.431  -6.904 
ATOM   2723  C2   DG A 132      -7.236   4.750  -5.734 
ATOM   2724  N2   DG A 132      -5.963   4.393  -5.552 
ATOM   2725  N3   DG A 132      -8.161   4.452  -4.824 
ATOM   2726  C4   DG A 132      -9.394   4.895  -5.183 
ATOM   2727  P    DA A 133     -10.723   3.914   1.138 
ATOM   2728  OP1  DA A 133     -11.188   2.772   1.957 
ATOM   2729  OP2  DA A 133     -11.539   5.146   1.220 
ATOM   2730  O5'  DA A 133      -9.202   4.253   1.499 
ATOM   2731  C5'  DA A 133      -8.149   3.537   0.827 
ATOM   2732  C4'  DA A 133      -7.052   4.497   0.412 
ATOM   2733  O4'  DA A 133      -7.291   5.079  -0.901 
ATOM   2734  C3'  DA A 133      -6.850   5.710   1.320 
ATOM   2735  O3'  DA A 133      -5.460   6.005   1.393 
ATOM   2736  C2'  DA A 133      -7.553   6.858   0.597 
ATOM   2737  C1'  DA A 133      -7.101   6.483  -0.810 
ATOM   2738  N9   DA A 133      -7.901   7.129  -1.888 
ATOM   2739  C8   DA A 133      -9.232   7.435  -1.891 
ATOM   2740  N7   DA A 133      -9.638   7.999  -2.985 
ATOM   2741  C5   DA A 133      -8.495   8.075  -3.768 
ATOM   2742  C6   DA A 133      -8.262   8.578  -5.058 
ATOM   2743  N6   DA A 133      -9.217   9.125  -5.823 
ATOM   2744  N1   DA A 133      -7.006   8.498  -5.537 
ATOM   2745  C2   DA A 133      -6.060   7.952  -4.773 
ATOM   2746  N3   DA A 133      -6.159   7.453  -3.560 
ATOM   2747  C4   DA A 133      -7.425   7.545  -3.104 
ATOM   2748  P    DT A 134      -4.835   6.460   2.794 
ATOM   2749  OP1  DT A 134      -4.515   5.265   3.606 
ATOM   2750  OP2  DT A 134      -5.721   7.459   3.431 
ATOM   2751  O5'  DT A 134      -3.480   7.168   2.320 
ATOM   2752  C5'  DT A 134      -2.836   6.708   1.117 
ATOM   2753  C4'  DT A 134      -2.385   7.893   0.287 
ATOM   2754  O4'  DT A 134      -3.421   8.361  -0.624 
ATOM   2755  C3'  DT A 134      -1.991   9.144   1.071 
ATOM   2756  O3'  DT A 134      -0.892   9.770   0.421 
ATOM   2757  C2'  DT A 134      -3.207  10.066   0.964 
ATOM   2758  C1'  DT A 134      -3.524   9.770  -0.498 
ATOM   2759  N1   DT A 134      -4.900  10.171  -0.906 
ATOM   2760  C2   DT A 134      -5.063  10.632  -2.189 
ATOM   2761  O2   DT A 134      -4.143  10.720  -2.984 
ATOM   2762  N3   DT A 134      -6.352  10.995  -2.531 
ATOM   2763  C4   DT A 134      -7.462  10.936  -1.714 
ATOM   2764  O4   DT A 134      -8.567  11.290  -2.132 
ATOM   2765  C5   DT A 134      -7.191  10.440  -0.385 
ATOM   2766  C7   DT A 134      -8.345  10.344   0.569 
ATOM   2767  C6   DT A 134      -5.947  10.080  -0.027 
ATOM   2768  P    DG A 135       0.277  10.405   1.310 
ATOM   2769  OP1  DG A 135       1.241   9.347   1.692 
ATOM   2770  OP2  DG A 135      -0.312  11.178   2.425 
ATOM   2771  O5'  DG A 135       0.962  11.405   0.266 
ATOM   2772  C5'  DG A 135       0.928  11.079  -1.136 
ATOM   2773  C4'  DG A 135       0.583  12.313  -1.946 
ATOM   2774  O4'  DG A 135      -0.854  12.488  -2.106 
ATOM   2775  C3'  DG A 135       1.054  13.645  -1.364 
ATOM   2776  O3'  DG A 135       1.454  14.498  -2.430 
ATOM   2777  C2'  DG A 135      -0.189  14.241  -0.705 
ATOM   2778  C1'  DG A 135      -1.178  13.834  -1.794 
ATOM   2779  N9   DG A 135      -2.601  13.877  -1.357 
ATOM   2780  C8   DG A 135      -3.142  13.598  -0.121 
ATOM   2781  N7   DG A 135      -4.445  13.734  -0.065 
ATOM   2782  C5   DG A 135      -4.792  14.132  -1.355 
ATOM   2783  C6   DG A 135      -6.064  14.432  -1.907 
ATOM   2784  O6   DG A 135      -7.165  14.409  -1.363 
ATOM   2785  N1   DG A 135      -5.963  14.796  -3.258 
ATOM   2786  C2   DG A 135      -4.787  14.859  -3.979 
ATOM   2787  N2   DG A 135      -4.902  15.227  -5.257 
ATOM   2788  N3   DG A 135      -3.594  14.576  -3.460 
ATOM   2789  C4   DG A 135      -3.675  14.223  -2.151 
ATOM   2790  P    DT A 136       2.747  15.424  -2.240 
ATOM   2791  OP1  DT A 136       3.965  14.643  -2.549 
ATOM   2792  OP2  DT A 136       2.706  16.064  -0.907 
ATOM   2793  O5'  DT A 136       2.513  16.528  -3.374 
ATOM   2794  C5'  DT A 136       1.794  16.163  -4.567 
ATOM   2795  C4'  DT A 136       0.803  17.252  -4.929 
ATOM   2796  O4'  DT A 136      -0.486  17.068  -4.276 
ATOM   2797  C3'  DT A 136       1.210  18.675  -4.549 
ATOM   2798  O3'  DT A 136       0.767  19.567  -5.565 
ATOM   2799  C2'  DT A 136       0.431  18.971  -3.268 
ATOM   2800  C1'  DT A 136      -0.873  18.304  -3.696 
ATOM   2801  N1   DT A 136      -1.798  18.015  -2.565 
ATOM   2802  C2   DT A 136      -3.145  18.119  -2.815 
ATOM   2803  O2   DT A 136      -3.594  18.432  -3.904 
ATOM   2804  N3   DT A 136      -3.970  17.844  -1.743 
ATOM   2805  C4   DT A 136      -3.570  17.482  -0.472 
ATOM   2806  O4   DT A 136      -4.404  17.260   0.408 
ATOM   2807  C5   DT A 136      -2.138  17.400  -0.307 
ATOM   2808  C7   DT A 136      -1.617  17.012   1.046 
ATOM   2809  C6   DT A 136      -1.312  17.662  -1.333 
ATOM   2810  P    DC A 137       1.714  20.783  -5.996 
ATOM   2811  OP1  DC A 137       2.704  20.312  -6.990 
ATOM   2812  OP2  DC A 137       2.266  21.434  -4.788 
ATOM   2813  O5'  DC A 137       0.666  21.764  -6.703 
ATOM   2814  C5'  DC A 137      -0.485  21.200  -7.358 
ATOM   2815  C4'  DC A 137      -1.723  22.005  -7.016 
ATOM   2816  O4'  DC A 137      -2.371  21.535  -5.799 
ATOM   2817  C3'  DC A 137      -1.498  23.495  -6.761 
ATOM   2818  O3'  DC A 137      -2.605  24.223  -7.279 
ATOM   2819  C2'  DC A 137      -1.498  23.632  -5.238 
ATOM   2820  C1'  DC A 137      -2.640  22.657  -4.973 
ATOM   2821  N1   DC A 137      -2.710  22.186  -3.562 
ATOM   2822  C2   DC A 137      -3.970  21.945  -3.018 
ATOM   2823  O2   DC A 137      -4.968  22.130  -3.724 
ATOM   2824  N3   DC A 137      -4.054  21.516  -1.733 
ATOM   2825  C4   DC A 137      -2.948  21.328  -1.002 
ATOM   2826  N4   DC A 137      -3.083  20.908   0.246 
ATOM   2827  C5   DC A 137      -1.644  21.570  -1.542 
ATOM   2828  C6   DC A 137      -1.580  21.999  -2.828 
ATOM   2829  P    DA A 138      -2.339  25.619  -8.016 
ATOM   2830  OP1  DA A 138      -1.976  25.372  -9.430 
ATOM   2831  OP2  DA A 138      -1.377  26.420  -7.229 
ATOM   2832  O5'  DA A 138      -3.788  26.295  -7.944 
ATOM   2833  C5'  DA A 138      -4.954  25.450  -7.939 
ATOM   2834  C4'  DA A 138      -5.946  25.940  -6.903 
ATOM   2835  O4'  DA A 138      -5.706  25.363  -5.588 
ATOM   2836  C3'  DA A 138      -5.952  27.447  -6.649 
ATOM   2837  O3'  DA A 138      -7.290  27.869  -6.414 
ATOM   2838  C2'  DA A 138      -5.152  27.626  -5.359 
ATOM   2839  C1'  DA A 138      -5.720  26.411  -4.630 
ATOM   2840  N9   DA A 138      -4.905  25.980  -3.461 
ATOM   2841  C8   DA A 138      -3.549  26.025  -3.308 
ATOM   2842  N7   DA A 138      -3.133  25.574  -2.165 
ATOM   2843  C5   DA A 138      -4.298  25.201  -1.510 
ATOM   2844  C6   DA A 138      -4.536  24.643  -0.243 
ATOM   2845  N6   DA A 138      -3.562  24.351   0.631 
ATOM   2846  N1   DA A 138      -5.815  24.397   0.096 
ATOM   2847  C2   DA A 138      -6.778  24.689  -0.777 
ATOM   2848  N3   DA A 138      -6.679  25.208  -1.980 
ATOM   2849  C4   DA A 138      -5.389  25.446  -2.295 
ATOM   2850  P    DC A 139      -7.782  29.266  -7.024 
ATOM   2851  OP1  DC A 139      -8.202  29.072  -8.430 
ATOM   2852  OP2  DC A 139      -6.749  30.299  -6.791 
ATOM   2853  O5'  DC A 139      -9.063  29.573  -6.116 
ATOM   2854  C5'  DC A 139      -9.819  28.470  -5.580 
ATOM   2855  C4'  DC A 139     -10.166  28.737  -4.129 
ATOM   2856  O4'  DC A 139      -9.130  28.275  -3.217 
ATOM   2857  C3'  DC A 139     -10.363  30.205  -3.752 
ATOM   2858  O3'  DC A 139     -11.411  30.297  -2.794 
ATOM   2859  C2'  DC A 139      -9.052  30.610  -3.077 
ATOM   2860  C1'  DC A 139      -8.849  29.317  -2.294 
ATOM   2861  N1   DC A 139      -7.459  29.130  -1.795 
ATOM   2862  C2   DC A 139      -7.289  28.494  -0.568 
ATOM   2863  O2   DC A 139      -8.290  28.113   0.050 
ATOM   2864  N3   DC A 139      -6.028  28.315  -0.095 
ATOM   2865  C4   DC A 139      -4.970  28.742  -0.795 
ATOM   2866  N4   DC A 139      -3.761  28.544  -0.292 
ATOM   2867  C5   DC A 139      -5.123  29.400  -2.059 
ATOM   2868  C6   DC A 139      -6.391  29.569  -2.514 
ATOM   2869  P    DC A 140     -12.447  31.514  -2.892 
ATOM   2870  OP1  DC A 140     -13.510  31.182  -3.867 
ATOM   2871  OP2  DC A 140     -11.711  32.773  -3.137 
ATOM   2872  O5'  DC A 140     -13.058  31.528  -1.413 
ATOM   2873  C5'  DC A 140     -13.138  30.292  -0.678 
ATOM   2874  C4'  DC A 140     -12.688  30.510   0.753 
ATOM   2875  O4'  DC A 140     -11.250  30.340   0.915 
ATOM   2876  C3'  DC A 140     -12.963  31.897   1.333 
ATOM   2877  O3'  DC A 140     -13.310  31.761   2.705 
ATOM   2878  C2'  DC A 140     -11.623  32.628   1.241 
ATOM   2879  C1'  DC A 140     -10.749  31.446   1.650 
ATOM   2880  N1   DC A 140      -9.310  31.617   1.305 
ATOM   2881  C2   DC A 140      -8.365  31.078   2.175 
ATOM   2882  O2   DC A 140      -8.756  30.484   3.187 
ATOM   2883  N3   DC A 140      -7.048  31.224   1.879 
ATOM   2884  C4   DC A 140      -6.665  31.873   0.772 
ATOM   2885  N4   DC A 140      -5.370  31.989   0.527 
ATOM   2886  C5   DC A 140      -7.621  32.436  -0.136 
ATOM   2887  C6   DC A 140      -8.933  32.280   0.178 
ATOM   2888  P    DC A 141     -14.470  32.687   3.307 
ATOM   2889  OP1  DC A 141     -15.789  32.079   3.022 
ATOM   2890  OP2  DC A 141     -14.283  34.080   2.844 
ATOM   2891  O5'  DC A 141     -14.163  32.597   4.875 
ATOM   2892  C5'  DC A 141     -13.557  31.401   5.401 
ATOM   2893  C4'  DC A 141     -12.461  31.764   6.383 
ATOM   2894  O4'  DC A 141     -11.172  31.953   5.733 
ATOM   2895  C3'  DC A 141     -12.672  33.060   7.166 
ATOM   2896  O3'  DC A 141     -12.177  32.885   8.488 
ATOM   2897  C2'  DC A 141     -11.796  34.090   6.453 
ATOM   2898  C1'  DC A 141     -10.607  33.168   6.201 
ATOM   2899  N1   DC A 141      -9.667  33.672   5.162 
ATOM   2900  C2   DC A 141      -8.311  33.404   5.328 
ATOM   2901  O2   DC A 141      -7.946  32.764   6.321 
ATOM   2902  N3   DC A 141      -7.438  33.856   4.391 
ATOM   2903  C4   DC A 141      -7.873  34.546   3.328 
ATOM   2904  N4   DC A 141      -6.981  34.964   2.444 
ATOM   2905  C5   DC A 141      -9.263  34.833   3.139 
ATOM   2906  C6   DC A 141     -10.120  34.373   4.086 
ATOM   2907  P    DC A 142     -12.990  33.520   9.712 
ATOM   2908  OP1  DC A 142     -14.080  32.602  10.112 
ATOM   2909  OP2  DC A 142     -13.396  34.902   9.373 
ATOM   2910  O5'  DC A 142     -11.869  33.554  10.852 
ATOM   2911  C5'  DC A 142     -10.831  32.556  10.841 
ATOM   2912  C4'  DC A 142      -9.487  33.203  11.118 
ATOM   2913  O4'  DC A 142      -8.839  33.679   9.904 
ATOM   2914  C3'  DC A 142      -9.516  34.432  12.026 
ATOM   2915  O3'  DC A 142      -8.357  34.422  12.852 
ATOM   2916  C2'  DC A 142      -9.422  35.622  11.072 
ATOM   2917  C1'  DC A 142      -8.394  35.008  10.126 
ATOM   2918  N1   DC A 142      -8.308  35.694   8.806 
ATOM   2919  C2   DC A 142      -7.061  35.767   8.193 
ATOM   2920  O2   DC A 142      -6.085  35.265   8.762 
ATOM   2921  N3   DC A 142      -6.961  36.389   6.989 
ATOM   2922  C4   DC A 142      -8.044  36.921   6.405 
ATOM   2923  N4   DC A 142      -7.895  37.517   5.232 
ATOM   2924  C5   DC A 142      -9.335  36.857   7.020 
ATOM   2925  C6   DC A 142      -9.413  36.232   8.222 
ATOM   2926  P    DA A 143      -8.489  34.877  14.380 
ATOM   2927  OP1  DA A 143      -8.954  33.735  15.200 
ATOM   2928  OP2  DA A 143      -9.306  36.109  14.462 
ATOM   2929  O5'  DA A 143      -6.969  35.216  14.742 
ATOM   2930  C5'  DA A 143      -5.915  34.500  14.070 
ATOM   2931  C4'  DA A 143      -4.818  35.460  13.654 
ATOM   2932  O4'  DA A 143      -5.058  36.042  12.342 
ATOM   2933  C3'  DA A 143      -4.616  36.672  14.563 
ATOM   2934  O3'  DA A 143      -3.227  36.968  14.635 
ATOM   2935  C2'  DA A 143      -5.320  37.821  13.840 
ATOM   2936  C1'  DA A 143      -4.867  37.446  12.433 
ATOM   2937  N9   DA A 143      -5.667  38.092  11.354 
ATOM   2938  C8   DA A 143      -6.998  38.398  11.352 
ATOM   2939  N7   DA A 143      -7.404  38.962  10.258 
ATOM   2940  C5   DA A 143      -6.261  39.038   9.475 
ATOM   2941  C6   DA A 143      -6.028  39.541   8.184 
ATOM   2942  N6   DA A 143      -6.983  40.088   7.419 
ATOM   2943  N1   DA A 143      -4.772  39.461   7.706 
ATOM   2944  C2   DA A 143      -3.827  38.915   8.470 
ATOM   2945  N3   DA A 143      -3.925  38.416   9.683 
ATOM   2946  C4   DA A 143      -5.192  38.508  10.139 
ATOM   2947  P    DG A 144      -2.601  37.423  16.037 
ATOM   2948  OP1  DG A 144      -2.281  36.228  16.848 
ATOM   2949  OP2  DG A 144      -3.487  38.422  16.674 
ATOM   2950  O5'  DG A 144      -1.247  38.131  15.563 
ATOM   2951  C5'  DG A 144      -0.603  37.671  14.360 
ATOM   2952  C4'  DG A 144      -0.151  38.856  13.530 
ATOM   2953  O4'  DG A 144      -1.187  39.324  12.619 
ATOM   2954  C3'  DG A 144       0.242  40.107  14.314 
ATOM   2955  O3'  DG A 144       1.342  40.733  13.663 
ATOM   2956  C2'  DG A 144      -0.973  41.029  14.207 
ATOM   2957  C1'  DG A 144      -1.290  40.733  12.744 
ATOM   2958  N9   DG A 144      -2.666  41.134  12.337 
ATOM   2959  C8   DG A 144      -3.833  41.115  13.071 
ATOM   2960  N7   DG A 144      -4.884  41.538  12.413 
ATOM   2961  C5   DG A 144      -4.379  41.861  11.154 
ATOM   2962  C6   DG A 144      -5.042  42.372  10.008 
ATOM   2963  O6   DG A 144      -6.229  42.649   9.864 
ATOM   2964  N1   DG A 144      -4.150  42.556   8.942 
ATOM   2965  C2   DG A 144      -2.797  42.282   8.979 
ATOM   2966  N2   DG A 144      -2.119  42.527   7.855 
ATOM   2967  N3   DG A 144      -2.177  41.803  10.054 
ATOM   2968  C4   DG A 144      -3.027  41.619  11.098 
ATOM   2969  P    DA A 145       2.511  41.368  14.553 
ATOM   2970  OP1  DA A 145       3.474  40.310  14.935 
ATOM   2971  OP2  DA A 145       1.922  42.141  15.668 
ATOM   2972  O5'  DA A 145       3.196  42.368  13.509 
ATOM   2973  C5'  DA A 145       3.162  42.042  12.106 
ATOM   2974  C4'  DA A 145       2.817  43.276  11.296 
ATOM   2975  O4'  DA A 145       1.380  43.451  11.137 
ATOM   2976  C3'  DA A 145       3.288  44.608  11.879 
ATOM   2977  O3'  DA A 145       3.687  45.461  10.813 
ATOM   2978  C2'  DA A 145       2.044  45.204  12.537 
ATOM   2979  C1'  DA A 145       1.055  44.797  11.449 
ATOM   2980  N9   DA A 145      -0.367  44.840  11.886 
ATOM   2981  C8   DA A 145      -0.886  44.559  13.118 
ATOM   2982  N7   DA A 145      -2.175  44.690  13.186 
ATOM   2983  C5   DA A 145      -2.539  45.087  11.907 
ATOM   2984  C6   DA A 145      -3.783  45.392  11.329 
ATOM   2985  N6   DA A 145      -4.943  45.340  11.998 
ATOM   2986  N1   DA A 145      -3.790  45.752  10.033 
ATOM   2987  C2   DA A 145      -2.635  45.801   9.372 
ATOM   2988  N3   DA A 145      -1.420  45.541   9.804 
ATOM   2989  C4   DA A 145      -1.440  45.182  11.104 
ATOM   2990  P    DG A 146       4.980  46.387  11.003 
ATOM   2991  OP1  DG A 146       6.199  45.606  10.694 
ATOM   2992  OP2  DG A 146       4.940  47.027  12.335 
ATOM   2993  O5'  DG A 146       4.746  47.491   9.868 
ATOM   2994  C5'  DG A 146       4.028  47.126   8.676 
ATOM   2995  C4'  DG A 146       3.037  48.214   8.313 
ATOM   2996  O4'  DG A 146       1.748  48.031   8.966 
ATOM   2997  C3'  DG A 146       3.444  49.638   8.694 
ATOM   2998  O3'  DG A 146       3.001  50.530   7.678 
ATOM   2999  C2'  DG A 146       2.665  49.934   9.975 
ATOM   3000  C1'  DG A 146       1.360  49.267   9.547 
ATOM   3001  N9   DG A 146       0.436  48.978  10.678 
ATOM   3002  C8   DG A 146       0.733  48.613  11.973 
ATOM   3003  N7   DG A 146      -0.322  48.430  12.731 
ATOM   3004  C5   DG A 146      -1.392  48.694  11.877 
ATOM   3005  C6   DG A 146      -2.790  48.661  12.126 
ATOM   3006  O6   DG A 146      -3.379  48.388  13.168 
ATOM   3007  N1   DG A 146      -3.522  48.997  10.979 
ATOM   3008  C2   DG A 146      -2.975  49.322   9.752 
ATOM   3009  N2   DG A 146      -3.846  49.612   8.782 
ATOM   3010  N3   DG A 146      -1.665  49.352   9.520 
ATOM   3011  C4   DG A 146      -0.941  49.029  10.623 
ATOM   3012  P    DA A 147       3.947  51.746   7.247 
ATOM   3013  OP1  DA A 147       4.938  51.275   6.253 
ATOM   3014  OP2  DA A 147       4.500  52.397   8.455 
ATOM   3015  O5'  DA A 147       2.900  52.727   6.540 
ATOM   3016  C5'  DA A 147       1.749  52.163   5.884 
ATOM   3017  C4'  DA A 147       0.511  52.968   6.227 
ATOM   3018  O4'  DA A 147      -0.137  52.498   7.443 
ATOM   3019  C3'  DA A 147       0.736  54.458   6.482 
ATOM   3020  O3'  DA A 147      -0.371  55.186   5.964 
ATOM   3021  C2'  DA A 147       0.736  54.595   8.005 
ATOM   3022  C1'  DA A 147      -0.407  53.620   8.270 
ATOM   3023  N9   DA A 147      -0.476  53.149   9.681 
ATOM   3024  C8   DA A 147       0.552  52.912  10.548 
ATOM   3025  N7   DA A 147       0.168  52.506  11.719 
ATOM   3026  C5   DA A 147      -1.217  52.471  11.623 
ATOM   3027  C6   DA A 147      -2.220  52.118  12.541 
ATOM   3028  N6   DA A 147      -1.969  51.715  13.794 
ATOM   3029  N1   DA A 147      -3.497  52.196  12.121 
ATOM   3030  C2   DA A 147      -3.740  52.596  10.873 
ATOM   3031  N3   DA A 147      -2.890  52.949   9.934 
ATOM   3032  C4   DA A 147      -1.620  52.863  10.379 
ATOM   3033  P    DG A 148      -0.105  56.582   5.226 
ATOM   3034  OP1  DG A 148       0.258  56.335   3.813 
ATOM   3035  OP2  DG A 148       0.856  57.383   6.014 
ATOM   3036  O5'  DG A 148      -1.554  57.258   5.299 
ATOM   3037  C5'  DG A 148      -2.720  56.413   5.303 
ATOM   3038  C4'  DG A 148      -3.713  56.903   6.339 
ATOM   3039  O4'  DG A 148      -3.473  56.326   7.655 
ATOM   3040  C3'  DG A 148      -3.718  58.410   6.593 
ATOM   3041  O3'  DG A 148      -5.056  58.832   6.829 
ATOM   3042  C2'  DG A 148      -2.918  58.589   7.884 
ATOM   3043  C1'  DG A 148      -3.486  57.374   8.613 
ATOM   3044  N9   DG A 148      -2.671  56.943   9.782 
ATOM   3045  C8   DG A 148      -1.304  56.981   9.954 
ATOM   3046  N7   DG A 148      -0.898  56.521  11.113 
ATOM   3047  C5   DG A 148      -2.080  56.153  11.754 
ATOM   3048  C6   DG A 148      -2.283  55.591  13.041 
ATOM   3049  O6   DG A 148      -1.450  55.296  13.893 
ATOM   3050  N1   DG A 148      -3.645  55.373  13.296 
ATOM   3051  C2   DG A 148      -4.674  55.661  12.421 
ATOM   3052  N2   DG A 148      -5.906  55.378  12.851 
ATOM   3053  N3   DG A 148      -4.482  56.189  11.213 
ATOM   3054  C4   DG A 148      -3.167  56.406  10.952 
ATOM   3055  P    DA A 149      -5.548  60.229   6.219 
ATOM   3056  OP1  DA A 149      -5.968  60.035   4.813 
ATOM   3057  OP2  DA A 149      -4.515  61.262   6.451 
ATOM   3058  O5'  DA A 149      -6.829  60.536   7.126 
ATOM   3059  C5'  DA A 149      -7.585  59.433   7.662 
ATOM   3060  C4'  DA A 149      -7.933  59.700   9.113 
ATOM   3061  O4'  DA A 149      -6.896  59.238  10.026 
ATOM   3062  C3'  DA A 149      -8.129  61.168   9.491 
ATOM   3063  O3'  DA A 149      -9.177  61.260  10.449 
ATOM   3064  C2'  DA A 149      -6.819  61.573  10.166 
ATOM   3065  C1'  DA A 149      -6.615  60.280  10.949 
ATOM   3066  N9   DA A 149      -5.225  60.093  11.448 
ATOM   3067  C8   DA A 149      -4.053  60.470  10.856 
ATOM   3068  N7   DA A 149      -2.996  60.167  11.543 
ATOM   3069  C5   DA A 149      -3.502  59.543  12.675 
ATOM   3070  C6   DA A 149      -2.882  58.983  13.805 
ATOM   3071  N6   DA A 149      -1.554  58.961  13.985 
ATOM   3072  N1   DA A 149      -3.680  58.444  14.745 
ATOM   3073  C2   DA A 149      -4.999  58.468  14.560 
ATOM   3074  N3   DA A 149      -5.687  58.960  13.553 
ATOM   3075  C4   DA A 149      -4.865  59.494  12.626 
ATOM   3076  P    DG A 150     -10.213  62.477  10.351 
ATOM   3077  OP1  DG A 150     -11.276  62.145   9.376 
ATOM   3078  OP2  DG A 150      -9.477  63.736  10.106 
ATOM   3079  O5'  DG A 150     -10.824  62.491  11.830 
ATOM   3080  C5'  DG A 150     -10.904  61.255  12.565 
ATOM   3081  C4'  DG A 150     -10.454  61.473  13.995 
ATOM   3082  O4'  DG A 150      -9.016  61.303  14.157 
ATOM   3083  C3'  DG A 150     -10.729  62.860  14.576 
ATOM   3084  O3'  DG A 150     -11.077  62.724  15.948 
ATOM   3085  C2'  DG A 150      -9.390  63.590  14.484 
ATOM   3086  C1'  DG A 150      -8.515  62.409  14.893 
ATOM   3087  N9   DG A 150      -7.076  62.580  14.548 
ATOM   3088  C8   DG A 150      -6.510  63.213  13.463 
ATOM   3089  N7   DG A 150      -5.199  63.188  13.455 
ATOM   3090  C5   DG A 150      -4.874  62.489  14.616 
ATOM   3091  C6   DG A 150      -3.605  62.142  15.149 
ATOM   3092  O6   DG A 150      -2.489  62.384  14.698 
ATOM   3093  N1   DG A 150      -3.732  61.430  16.350 
ATOM   3094  C2   DG A 150      -4.927  61.097  16.956 
ATOM   3095  N2   DG A 150      -4.835  60.414  18.100 
ATOM   3096  N3   DG A 150      -6.118  61.422  16.455 
ATOM   3097  C4   DG A 150      -6.012  62.114  15.290 
ATOM   3098  P    DT A 151     -12.236  63.650  16.550 
ATOM   3099  OP1  DT A 151     -13.555  63.042  16.265 
ATOM   3100  OP2  DT A 151     -12.049  65.043  16.087 
ATOM   3101  O5'  DT A 151     -11.929  63.560  18.118 
ATOM   3102  C5'  DT A 151     -11.323  62.364  18.644 
ATOM   3103  C4'  DT A 151     -10.227  62.727  19.626 
ATOM   3104  O4'  DT A 151      -8.938  62.916  18.975 
ATOM   3105  C3'  DT A 151     -10.438  64.023  20.408 
ATOM   3106  O3'  DT A 151      -9.943  63.848  21.731 
ATOM   3107  C2'  DT A 151      -9.562  65.053  19.695 
ATOM   3108  C1'  DT A 151      -8.374  64.131  19.444 
ATOM   3109  N1   DT A 151      -7.434  64.635  18.404 
ATOM   3110  C2   DT A 151      -6.099  64.362  18.582 
ATOM   3111  O2   DT A 151      -5.671  63.738  19.537 
ATOM   3112  N3   DT A 151      -5.257  64.846  17.599 
ATOM   3113  C4   DT A 151      -5.633  65.562  16.481 
ATOM   3114  O4   DT A 151      -4.787  65.943  15.669 
ATOM   3115  C5   DT A 151      -7.053  65.799  16.381 
ATOM   3116  C7   DT A 151      -7.547  66.571  15.193 
ATOM   3117  C6   DT A 151      -7.894  65.340  17.323 
ATOM   3118  P    DT A 152     -10.756  64.483  22.955 
ATOM   3119  OP1  DT A 152     -11.846  63.565  23.355 
ATOM   3120  OP2  DT A 152     -11.162  65.865  22.616 
ATOM   3121  O5'  DT A 152      -9.636  64.517  24.095 
ATOM   3122  C5'  DT A 152      -8.597  63.519  24.084 
ATOM   3123  C4'  DT A 152      -7.254  64.166  24.361 
ATOM   3124  O4'  DT A 152      -6.605  64.642  23.147 
ATOM   3125  C3'  DT A 152      -7.282  65.395  25.269 
ATOM   3126  O3'  DT A 152      -6.124  65.385  26.095 
ATOM   3127  C2'  DT A 152      -7.188  66.585  24.314 
ATOM   3128  C1'  DT A 152      -6.160  65.971  23.369 
ATOM   3129  N1   DT A 152      -6.075  66.657  22.049 
ATOM   3130  C2   DT A 152      -4.836  66.721  21.457 
ATOM   3131  O2   DT A 152      -3.834  66.247  21.962 
ATOM   3132  N3   DT A 152      -4.797  67.365  20.234 
ATOM   3133  C4   DT A 152      -5.866  67.934  19.575 
ATOM   3134  O4   DT A 152      -5.707  68.485  18.483 
ATOM   3135  C5   DT A 152      -7.122  67.817  20.276 
ATOM   3136  C7   DT A 152      -8.337  68.411  19.626 
ATOM   3137  C6   DT A 152      -7.190  67.197  21.464 
ATOM   3138  P    DC A 153      -6.256  65.840  27.623 
ATOM   3139  OP1  DC A 153      -6.720  64.698  28.443 
ATOM   3140  OP2  DC A 153      -7.072  67.072  27.705 
ATOM   3141  O5'  DC A 153      -4.735  66.179  27.985 
ATOM   3142  C5'  DC A 153      -3.681  65.463  27.312 
ATOM   3143  C4'  DC A 153      -2.584  66.423  26.897 
ATOM   3144  O4'  DC A 153      -2.824  67.005  25.584 
ATOM   3145  C3'  DC A 153      -2.382  67.635  27.806 
ATOM   3146  O3'  DC A 153      -0.993  67.931  27.878 
ATOM   3147  C2'  DC A 153      -3.086  68.784  27.083 
ATOM   3148  C1'  DC A 153      -2.634  68.409  25.675 
ATOM   3149  N1   DC A 153      -3.433  69.055  24.597 
ATOM   3150  C2   DC A 153      -2.773  69.410  23.424 
ATOM   3151  O2   DC A 153      -1.563  69.176  23.326 
ATOM   3152  N3   DC A 153      -3.484  70.002  22.428 
ATOM   3153  C4   DC A 153      -4.794  70.238  22.574 
ATOM   3154  N4   DC A 153      -5.443  70.816  21.575 
ATOM   3155  C5   DC A 153      -5.492  69.881  23.773 
ATOM   3156  C6   DC A 153      -4.763  69.292  24.756 
ATOM   3157  P    DC A 154      -0.367  68.386  29.279 
ATOM   3158  OP1  DC A 154      -0.047  67.190  30.091 
ATOM   3159  OP2  DC A 154      -1.254  69.385  29.917 
ATOM   3160  O5'  DC A 154       0.987  69.094  28.806 
ATOM   3161  C5'  DC A 154       1.631  68.634  27.603 
ATOM   3162  C4'  DC A 154       2.082  69.819  26.772 
ATOM   3163  O4'  DC A 154       1.047  70.286  25.861 
ATOM   3164  C3'  DC A 154       2.476  71.070  27.557 
ATOM   3165  O3'  DC A 154       3.576  71.696  26.906 
ATOM   3166  C2'  DC A 154       1.260  71.992  27.450 
ATOM   3167  C1'  DC A 154       0.943  71.696  25.987 
ATOM   3168  N1   DC A 154      -0.433  72.097  25.580 
ATOM   3169  C2   DC A 154      -0.614  72.567  24.281 
ATOM   3170  O2   DC A 154       0.363  72.630  23.528 
ATOM   3171  N3   DC A 154      -1.861  72.938  23.892 
ATOM   3172  C4   DC A 154      -2.895  72.854  24.738 
ATOM   3173  N4   DC A 154      -4.091  73.228  24.310 
ATOM   3174  C5   DC A 154      -2.729  72.375  26.078 
ATOM   3175  C6   DC A 154      -1.475  72.009  26.449 
ATOM   3176  P    DA A 155       4.745  72.330  27.796 
ATOM   3177  OP1  DA A 155       5.708  71.273  28.177 
ATOM   3178  OP2  DA A 155       4.155  73.104  28.910 
ATOM   3179  O5'  DA A 155       5.429  73.330  26.751 
ATOM   3180  C5'  DA A 155       5.396  73.005  25.349 
ATOM   3181  C4'  DA A 155       5.051  74.239  24.539 
ATOM   3182  O4'  DA A 155       3.613  74.414  24.379 
ATOM   3183  C3'  DA A 155       5.522  75.571  25.122 
ATOM   3184  O3'  DA A 155       5.921  76.424  24.055 
ATOM   3185  C2'  DA A 155       4.278  76.167  25.780 
ATOM   3186  C1'  DA A 155       3.289  75.760  24.692 
ATOM   3187  N9   DA A 155       1.866  75.803  25.128 
ATOM   3188  C8   DA A 155       1.348  75.522  26.360 
ATOM   3189  N7   DA A 155       0.059  75.653  26.429 
ATOM   3190  C5   DA A 155      -0.306  76.050  25.150 
ATOM   3191  C6   DA A 155      -1.549  76.354  24.571 
ATOM   3192  N6   DA A 155      -2.710  76.303  25.241 
ATOM   3193  N1   DA A 155      -1.556  76.715  23.275 
ATOM   3194  C2   DA A 155      -0.401  76.764  22.615 
ATOM   3195  N3   DA A 155       0.814  76.504  23.047 
ATOM   3196  C4   DA A 155       0.793  76.145  24.347 
ATOM   3197  P    DA A 156       7.214  77.350  24.245 
ATOM   3198  OP1  DA A 156       8.433  76.568  23.937 
ATOM   3199  OP2  DA A 156       7.174  77.990  25.578 
ATOM   3200  O5'  DA A 156       6.980  78.454  23.111 
ATOM   3201  C5'  DA A 156       6.262  78.089  21.919 
ATOM   3202  C4'  DA A 156       5.270  79.177  21.556 
ATOM   3203  O4'  DA A 156       3.982  78.994  22.209 
ATOM   3204  C3'  DA A 156       5.677  80.601  21.936 
ATOM   3205  O3'  DA A 156       5.235  81.493  20.921 
ATOM   3206  C2'  DA A 156       4.899  80.897  23.218 
ATOM   3207  C1'  DA A 156       3.594  80.230  22.790 
ATOM   3208  N9   DA A 156       2.669  79.941  23.921 
ATOM   3209  C8   DA A 156       2.982  79.579  25.200 
ATOM   3210  N7   DA A 156       1.948  79.396  25.961 
ATOM   3211  C5   DA A 156       0.869  79.654  25.126 
ATOM   3212  C6   DA A 156      -0.519  79.631  25.338 
ATOM   3213  N6   DA A 156      -1.084  79.321  26.513 
ATOM   3214  N1   DA A 156      -1.310  79.941  24.293 
ATOM   3215  C2   DA A 156      -0.744  80.248  23.127 
ATOM   3216  N3   DA A 156       0.532  80.303  22.813 
ATOM   3217  C4   DA A 156       1.302  79.989  23.875 
ATOM   3218  P    DC A 157       6.181  82.709  20.490 
ATOM   3219  OP1  DC A 157       7.172  82.238  19.496 
ATOM   3220  OP2  DC A 157       6.734  83.360  21.698 
ATOM   3221  O5'  DC A 157       5.134  83.690  19.782 
ATOM   3222  C5'  DC A 157       3.982  83.126  19.127 
ATOM   3223  C4'  DC A 157       2.745  83.931  19.470 
ATOM   3224  O4'  DC A 157       2.096  83.460  20.686 
ATOM   3225  C3'  DC A 157       2.969  85.421  19.724 
ATOM   3226  O3'  DC A 157       1.863  86.148  19.207 
ATOM   3227  C2'  DC A 157       2.970  85.558  21.247 
ATOM   3228  C1'  DC A 157       1.827  84.583  21.512 
ATOM   3229  N1   DC A 157       1.757  84.112  22.924 
ATOM   3230  C2   DC A 157       0.498  83.871  23.467 
ATOM   3231  O2   DC A 157      -0.501  84.056  22.762 
ATOM   3232  N3   DC A 157       0.413  83.442  24.752 
ATOM   3233  C4   DC A 157       1.519  83.253  25.483 
ATOM   3234  N4   DC A 157       1.384  82.834  26.732 
ATOM   3235  C5   DC A 157       2.824  83.496  24.944 
ATOM   3236  C6   DC A 157       2.887  83.924  23.658 
ATOM   3237  P    DA A 158       2.128  87.545  18.469 
ATOM   3238  OP1  DA A 158       2.492  87.298  17.055 
ATOM   3239  OP2  DA A 158       3.090  88.346  19.256 
ATOM   3240  O5'  DA A 158       0.680  88.221  18.541 
ATOM   3241  C5'  DA A 158      -0.487  87.375  18.546 
ATOM   3242  C4'  DA A 158      -1.479  87.866  19.582 
ATOM   3243  O4'  DA A 158      -1.239  87.289  20.898 
ATOM   3244  C3'  DA A 158      -1.485  89.373  19.836 
ATOM   3245  O3'  DA A 158      -2.822  89.795  20.072 
ATOM   3246  C2'  DA A 158      -0.685  89.552  21.127 
ATOM   3247  C1'  DA A 158      -1.252  88.337  21.855 
ATOM   3248  N9   DA A 158      -0.437  87.906  23.024 
ATOM   3249  C8   DA A 158       0.919  87.951  23.177 
ATOM   3250  N7   DA A 158       1.335  87.499  24.320 
ATOM   3251  C5   DA A 158       0.169  87.127  24.975 
ATOM   3252  C6   DA A 158      -0.068  86.569  26.242 
ATOM   3253  N6   DA A 158       0.906  86.277  27.116 
ATOM   3254  N1   DA A 158      -1.348  86.323  26.581 
ATOM   3255  C2   DA A 158      -2.310  86.615  25.709 
ATOM   3256  N3   DA A 158      -2.211  87.134  24.505 
ATOM   3257  C4   DA A 158      -0.921  87.372  24.191 
ATOM   3258  P    DC A 159      -3.314  91.192  19.461 
ATOM   3259  OP1  DC A 159      -3.735  90.998  18.055 
ATOM   3260  OP2  DC A 159      -2.281  92.225  19.694 
ATOM   3261  O5'  DC A 159      -4.595  91.499  20.369 
ATOM   3262  C5'  DC A 159      -5.351  90.396  20.905 
ATOM   3263  C4'  DC A 159      -5.699  90.663  22.356 
ATOM   3264  O4'  DC A 159      -4.663  90.201  23.269 
ATOM   3265  C3'  DC A 159      -5.895  92.131  22.734 
ATOM   3266  O3'  DC A 159      -6.943  92.223  23.691 
ATOM   3267  C2'  DC A 159      -4.585  92.536  23.408 
ATOM   3268  C1'  DC A 159      -4.382  91.243  24.191 
ATOM   3269  N1   DC A 159      -2.991  91.056  24.690 
ATOM   3270  C2   DC A 159      -2.821  90.420  25.917 
ATOM   3271  O2   DC A 159      -3.822  90.039  26.536 
ATOM   3272  N3   DC A 159      -1.560  90.241  26.391 
ATOM   3273  C4   DC A 159      -0.503  90.668  25.690 
ATOM   3274  N4   DC A 159       0.706  90.470  26.194 
ATOM   3275  C5   DC A 159      -0.656  91.325  24.427 
ATOM   3276  C6   DC A 159      -1.923  91.495  23.971 
ATOM   3277  P    DA A 160      -7.980  93.440  23.593 
ATOM   3278  OP1  DA A 160      -9.042  93.108  22.619 
ATOM   3279  OP2  DA A 160      -7.244  94.699  23.348 
ATOM   3280  O5'  DA A 160      -8.590  93.454  25.073 
ATOM   3281  C5'  DA A 160      -8.670  92.218  25.807 
ATOM   3282  C4'  DA A 160      -8.220  92.436  27.238 
ATOM   3283  O4'  DA A 160      -6.783  92.266  27.400 
ATOM   3284  C3'  DA A 160      -8.495  93.823  27.818 
ATOM   3285  O3'  DA A 160      -8.843  93.687  29.191 
ATOM   3286  C2'  DA A 160      -7.156  94.553  27.726 
ATOM   3287  C1'  DA A 160      -6.281  93.372  28.135 
ATOM   3288  N9   DA A 160      -4.842  93.543  27.790 
ATOM   3289  C8   DA A 160      -4.299  94.174  26.709 
ATOM   3290  N7   DA A 160      -3.003  94.157  26.688 
ATOM   3291  C5   DA A 160      -2.658  93.463  27.840 
ATOM   3292  C6   DA A 160      -1.420  93.104  28.395 
ATOM   3293  N6   DA A 160      -0.241  93.409  27.836 
ATOM   3294  N1   DA A 160      -1.435  92.416  29.553 
ATOM   3295  C2   DA A 160      -2.610  92.114  30.104 
ATOM   3296  N3   DA A 160      -3.823  92.394  29.681 
ATOM   3297  C4   DA A 160      -3.779  93.084  28.522 
ATOM   3298  P    DC A 161     -10.002  94.613  29.792 
ATOM   3299  OP1  DC A 161     -11.321  94.005  29.508 
ATOM   3300  OP2  DC A 161      -9.815  96.005  29.329 
ATOM   3301  O5'  DC A 161      -9.695  94.523  31.361 
ATOM   3302  C5'  DC A 161      -9.090  93.327  31.886 
ATOM   3303  C4'  DC A 161      -7.993  93.690  32.869 
ATOM   3304  O4'  DC A 161      -6.704  93.878  32.218 
ATOM   3305  C3'  DC A 161      -8.204  94.986  33.651 
ATOM   3306  O3'  DC A 161      -7.710  94.811  34.974 
ATOM   3307  C2'  DC A 161      -7.329  96.016  32.938 
ATOM   3308  C1'  DC A 161      -6.140  95.094  32.687 
ATOM   3309  N1   DC A 161      -5.200  95.598  31.647 
ATOM   3310  C2   DC A 161      -3.844  95.330  31.813 
ATOM   3311  O2   DC A 161      -3.479  94.690  32.806 
ATOM   3312  N3   DC A 161      -2.970  95.782  30.877 
ATOM   3313  C4   DC A 161      -3.405  96.472  29.814 
ATOM   3314  N4   DC A 161      -2.514  96.890  28.929 
ATOM   3315  C5   DC A 161      -4.796  96.758  29.625 
ATOM   3316  C6   DC A 161      -5.653  96.299  30.572 
ATOM   3317  P    DA A 162      -8.523  95.446  36.197 
ATOM   3318  OP1  DA A 162      -9.613  94.528  36.598 
ATOM   3319  OP2  DA A 162      -8.929  96.828  35.859 
ATOM   3320  O5'  DA A 162      -7.402  95.480  37.338 
ATOM   3321  C5'  DA A 162      -6.363  94.482  37.326 
ATOM   3322  C4'  DA A 162      -5.020  95.129  37.603 
ATOM   3323  O4'  DA A 162      -4.371  95.605  36.389 
ATOM   3324  C3'  DA A 162      -5.048  96.358  38.512 
ATOM   3325  O3'  DA A 162      -3.890  96.348  39.337 
ATOM   3326  C2'  DA A 162      -4.954  97.548  37.557 
ATOM   3327  C1'  DA A 162      -3.926  96.934  36.611 
ATOM   3328  N9   DA A 162      -3.841  97.620  35.292 
ATOM   3329  C8   DA A 162      -4.843  98.207  34.575 
ATOM   3330  N7   DA A 162      -4.452  98.726  33.452 
ATOM   3331  C5   DA A 162      -3.089  98.465  33.421 
ATOM   3332  C6   DA A 162      -2.088  98.762  32.481 
ATOM   3333  N6   DA A 162      -2.321  99.420  31.336 
ATOM   3334  N1   DA A 162      -0.835  98.358  32.761 
ATOM   3335  C2   DA A 162      -0.611  97.704  33.900 
ATOM   3336  N3   DA A 162      -1.459  97.372  34.848 
ATOM   3337  C4   DA A 162      -2.705  97.788  34.543 
ATOM   3338  P    DT A 163      -4.022  96.803  40.866 
ATOM   3339  OP1  DT A 163      -4.487  95.661  41.685 
ATOM   3340  OP2  DT A 163      -4.838  98.035  40.948 
ATOM   3341  O5'  DT A 163      -2.501  97.142  41.227 
ATOM   3342  C5'  DT A 163      -1.447  96.426  40.555 
ATOM   3343  C4'  DT A 163      -0.351  97.386  40.140 
ATOM   3344  O4'  DT A 163      -0.590  97.968  38.827 
ATOM   3345  C3'  DT A 163      -0.149  98.598  41.049 
ATOM   3346  O3'  DT A 163       1.241  98.893  41.121 
ATOM   3347  C2'  DT A 163      -0.852  99.747  40.325 
ATOM   3348  C1'  DT A 163      -0.400  99.372  38.918 
ATOM   3349  N1   DT A 163      -1.200 100.018  37.840 
ATOM   3350  C2   DT A 163      -0.534 100.362  36.688 
ATOM   3351  O2   DT A 163       0.658 100.161  36.525 
ATOM   3352  N3   DT A 163      -1.307 100.960  35.712 
ATOM   3353  C4   DT A 163      -2.657 101.234  35.790 
ATOM   3354  O4   DT A 163      -3.243 101.774  34.850 
ATOM   3355  C5   DT A 163      -3.267 100.836  37.037 
ATOM   3356  C7   DT A 163      -4.735 101.099  37.206 
ATOM   3357  C6   DT A 163      -2.539 100.254  38.004 
ATOM   3358  P    DT A 164       1.866  99.349  42.522 
ATOM   3359  OP1  DT A 164       2.186  98.153  43.334 
ATOM   3360  OP2  DT A 164       0.980 100.348  43.160 
ATOM   3361  O5'  DT A 164       3.221 100.057  42.048 
ATOM   3362  C5'  DT A 164       3.865  99.597  40.845 
ATOM   3363  C4'  DT A 164       4.316 100.782  40.015 
ATOM   3364  O4'  DT A 164       3.280 101.249  39.104 
ATOM   3365  C3'  DT A 164       4.710 102.033  40.799 
ATOM   3366  O3'  DT A 164       5.810 102.658  40.149 
ATOM   3367  C2'  DT A 164       3.494 102.955  40.692 
ATOM   3368  C1'  DT A 164       3.177 102.659  39.230 
ATOM   3369  N1   DT A 164       1.801 103.060  38.822 
ATOM   3370  C2   DT A 164       1.638 103.521  37.539 
ATOM   3371  O2   DT A 164       2.558 103.609  36.744 
ATOM   3372  N3   DT A 164       0.349 103.884  37.198 
ATOM   3373  C4   DT A 164      -0.761 103.825  38.015 
ATOM   3374  O4   DT A 164      -1.866 104.178  37.596 
ATOM   3375  C5   DT A 164      -0.490 103.329  39.343 
ATOM   3376  C7   DT A 164      -1.644 103.233  40.297 
ATOM   3377  C6   DT A 164       0.754 102.969  39.701 
ATOM   3378  P    DA A 165       6.978 103.293  41.038 
ATOM   3379  OP1  DA A 165       7.942 102.235  41.420 
ATOM   3380  OP2  DA A 165       6.389 104.067  42.153 
ATOM   3381  O5'  DA A 165       7.663 104.293  39.994 
ATOM   3382  C5'  DA A 165       7.629 103.968  38.592 
ATOM   3383  C4'  DA A 165       7.284 105.202  37.782 
ATOM   3384  O4'  DA A 165       5.847 105.377  37.622 
ATOM   3385  C3'  DA A 165       7.755 106.534  38.364 
ATOM   3386  O3'  DA A 165       8.155 107.387  37.298 
ATOM   3387  C2'  DA A 165       6.512 107.130  39.023 
ATOM   3388  C1'  DA A 165       5.523 106.723  37.934 
ATOM   3389  N9   DA A 165       4.100 106.766  38.371 
ATOM   3390  C8   DA A 165       3.581 106.485  39.603 
ATOM   3391  N7   DA A 165       2.293 106.616  39.672 
ATOM   3392  C5   DA A 165       1.928 107.013  38.393 
ATOM   3393  C6   DA A 165       0.685 107.317  37.814 
ATOM   3394  N6   DA A 165      -0.476 107.266  38.484 
ATOM   3395  N1   DA A 165       0.677 107.678  36.518 
ATOM   3396  C2   DA A 165       1.833 107.727  35.858 
ATOM   3397  N3   DA A 165       3.048 107.466  36.290 
ATOM   3398  C4   DA A 165       3.027 107.108  37.589 
ATOM   3399  P    DT A 166       9.448 108.313  37.488 
ATOM   3400  OP1  DT A 166      10.666 107.531  37.179 
ATOM   3401  OP2  DT A 166       9.408 108.953  38.821 
ATOM   3402  O5'  DT A 166       9.214 109.417  36.354 
ATOM   3403  C5'  DT A 166       8.496 109.052  35.161 
ATOM   3404  C4'  DT A 166       7.504 110.140  34.799 
ATOM   3405  O4'  DT A 166       6.216 109.957  35.452 
ATOM   3406  C3'  DT A 166       7.911 111.564  35.179 
ATOM   3407  O3'  DT A 166       7.468 112.456  34.164 
ATOM   3408  C2'  DT A 166       7.132 111.860  36.460 
ATOM   3409  C1'  DT A 166       5.828 111.193  36.032 
ATOM   3410  N1   DT A 166       4.903 110.904  37.164 
ATOM   3411  C2   DT A 166       3.557 111.008  36.913 
ATOM   3412  O2   DT A 166       3.107 111.320  35.824 
ATOM   3413  N3   DT A 166       2.731 110.733  37.985 
ATOM   3414  C4   DT A 166       3.131 110.371  39.256 
ATOM   3415  O4   DT A 166       2.298 110.149  40.136 
ATOM   3416  C5   DT A 166       4.563 110.289  39.421 
ATOM   3417  C7   DT A 166       5.084 109.901  40.774 
ATOM   3418  C6   DT A 166       5.389 110.551  38.395 
ATOM   3419  P    DA A 167       8.415 113.672  33.732 
ATOM   3420  OP1  DA A 167       9.406 113.201  32.738 
ATOM   3421  OP2  DA A 167       8.968 114.323  34.941 
ATOM   3422  O5'  DA A 167       7.367 114.653  33.025 
ATOM   3423  C5'  DA A 167       6.216 114.089  32.370 
ATOM   3424  C4'  DA A 167       4.978 114.894  32.712 
ATOM   3425  O4'  DA A 167       4.330 114.423  33.929 
ATOM   3426  C3'  DA A 167       5.203 116.384  32.967 
ATOM   3427  O3'  DA A 167       4.096 117.111  32.449 
ATOM   3428  C2'  DA A 167       5.204 116.521  34.490 
ATOM   3429  C1'  DA A 167       4.061 115.546  34.755 
ATOM   3430  N9   DA A 167       3.991 115.075  36.167 
ATOM   3431  C8   DA A 167       5.020 114.838  37.034 
ATOM   3432  N7   DA A 167       4.636 114.432  38.204 
ATOM   3433  C5   DA A 167       3.251 114.397  38.109 
ATOM   3434  C6   DA A 167       2.248 114.044  39.026 
ATOM   3435  N6   DA A 167       2.498 113.641  40.279 
ATOM   3436  N1   DA A 167       0.971 114.122  38.606 
ATOM   3437  C2   DA A 167       0.727 114.522  37.359 
ATOM   3438  N3   DA A 167       1.577 114.875  36.419 
ATOM   3439  C4   DA A 167       2.848 114.789  36.865 
ATOM   3440  P    DG A 168       4.362 118.508  31.712 
ATOM   3441  OP1  DG A 168       4.725 118.261  30.298 
ATOM   3442  OP2  DG A 168       5.324 119.309  32.499 
ATOM   3443  O5'  DG A 168       2.913 119.184  31.784 
ATOM   3444  C5'  DG A 168       1.747 118.338  31.789 
ATOM   3445  C4'  DG A 168       0.755 118.829  32.825 
ATOM   3446  O4'  DG A 168       0.995 118.252  34.141 
ATOM   3447  C3'  DG A 168       0.749 120.336  33.079 
ATOM   3448  O3'  DG A 168      -0.589 120.758  33.314 
ATOM   3449  C2'  DG A 168       1.549 120.515  34.369 
ATOM   3450  C1'  DG A 168       0.981 119.300  35.098 
ATOM   3451  N9   DG A 168       1.797 118.869  36.267 
ATOM   3452  C8   DG A 168       3.164 118.907  36.439 
ATOM   3453  N7   DG A 168       3.569 118.447  37.598 
ATOM   3454  C5   DG A 168       2.387 118.079  38.240 
ATOM   3455  C6   DG A 168       2.184 117.516  39.526 
ATOM   3456  O6   DG A 168       3.018 117.222  40.378 
ATOM   3457  N1   DG A 168       0.823 117.299  39.781 
ATOM   3458  C2   DG A 168      -0.206 117.587  38.906 
ATOM   3459  N2   DG A 168      -1.439 117.304  39.337 
ATOM   3460  N3   DG A 168      -0.014 118.114  37.699 
ATOM   3461  C4   DG A 168       1.300 118.332  37.437 
ATOM   3462  P    DA A 169      -1.081 122.155  32.704 
ATOM   3463  OP1  DA A 169      -1.501 121.961  31.298 
ATOM   3464  OP2  DA A 169      -0.048 123.188  32.937 
ATOM   3465  O5'  DA A 169      -2.362 122.461  33.612 
ATOM   3466  C5'  DA A 169      -3.118 121.359  34.148 
ATOM   3467  C4'  DA A 169      -3.465 121.626  35.599 
ATOM   3468  O4'  DA A 169      -2.429 121.164  36.511 
ATOM   3469  C3'  DA A 169      -3.662 123.094  35.977 
ATOM   3470  O3'  DA A 169      -4.710 123.186  36.934 
ATOM   3471  C2'  DA A 169      -2.351 123.499  36.651 
ATOM   3472  C1'  DA A 169      -2.148 122.205  37.434 
ATOM   3473  N9   DA A 169      -0.757 122.019  37.933 
ATOM   3474  C8   DA A 169       0.414 122.396  37.341 
ATOM   3475  N7   DA A 169       1.471 122.093  38.029 
ATOM   3476  C5   DA A 169       0.966 121.469  39.161 
ATOM   3477  C6   DA A 169       1.586 120.909  40.290 
ATOM   3478  N6   DA A 169       2.914 120.887  40.471 
ATOM   3479  N1   DA A 169       0.787 120.370  41.231 
ATOM   3480  C2   DA A 169      -0.531 120.394  41.046 
ATOM   3481  N3   DA A 169      -1.220 120.886  40.039 
ATOM   3482  C4   DA A 169      -0.398 121.420  39.111 
ATOM   3483  P    DT A 170      -5.746 124.403  36.836 
ATOM   3484  OP1  DT A 170      -6.809 124.071  35.861 
ATOM   3485  OP2  DT A 170      -5.010 125.662  36.591 
ATOM   3486  O5'  DT A 170      -6.357 124.417  38.315 
ATOM   3487  C5'  DT A 170      -6.436 123.181  39.050 
ATOM   3488  C4'  DT A 170      -5.987 123.399  40.481 
ATOM   3489  O4'  DT A 170      -4.549 123.229  40.643 
ATOM   3490  C3'  DT A 170      -6.262 124.786  41.061 
ATOM   3491  O3'  DT A 170      -6.609 124.650  42.433 
ATOM   3492  C2'  DT A 170      -4.922 125.516  40.969 
ATOM   3493  C1'  DT A 170      -4.048 124.334  41.378 
ATOM   3494  N1   DT A 170      -2.609 124.506  41.033 
ATOM   3495  C2   DT A 170      -1.689 123.968  41.901 
ATOM   3496  O2   DT A 170      -2.005 123.371  42.916 
ATOM   3497  N3   DT A 170      -0.366 124.147  41.549 
ATOM   3498  C4   DT A 170       0.102 124.803  40.429 
ATOM   3499  O4   DT A 170       1.313 124.900  40.219 
ATOM   3500  C5   DT A 170      -0.938 125.333  39.579 
ATOM   3501  C7   DT A 170      -0.516 126.063  38.337 
ATOM   3502  C6   DT A 170      -2.233 125.173  39.898 
ATOM   3503  P    DT A 171      -7.768 125.576  43.035 
ATOM   3504  OP1  DT A 171      -9.087 124.968  42.750 
ATOM   3505  OP2  DT A 171      -7.582 126.968  42.572 
ATOM   3506  O5'  DT A 171      -7.461 125.486  44.603 
ATOM   3507  C5'  DT A 171      -6.856 124.290  45.129 
ATOM   3508  C4'  DT A 171      -5.760 124.653  46.111 
ATOM   3509  O4'  DT A 171      -4.471 124.841  45.461 
ATOM   3510  C3'  DT A 171      -5.970 125.949  46.894 
ATOM   3511  O3'  DT A 171      -5.476 125.774  48.216 
ATOM   3512  C2'  DT A 171      -5.095 126.979  46.181 
ATOM   3513  C1'  DT A 171      -3.906 126.056  45.929 
ATOM   3514  N1   DT A 171      -2.966 126.561  44.890 
ATOM   3515  C2   DT A 171      -1.632 126.288  45.068 
ATOM   3516  O2   DT A 171      -1.204 125.663  46.023 
ATOM   3517  N3   DT A 171      -0.790 126.772  44.085 
ATOM   3518  C4   DT A 171      -1.165 127.488  42.966 
ATOM   3519  O4   DT A 171      -0.319 127.869  42.154 
ATOM   3520  C5   DT A 171      -2.586 127.725  42.866 
ATOM   3521  C7   DT A 171      -3.079 128.497  41.679 
ATOM   3522  C6   DT A 171      -3.427 127.266  43.808 
ATOM   3523  P    DA A 172      -6.289 126.409  49.440 
ATOM   3524  OP1  DA A 172      -7.379 125.491  49.840 
ATOM   3525  OP2  DA A 172      -6.695 127.791  49.102 
ATOM   3526  O5'  DA A 172      -5.168 126.443  50.580 
ATOM   3527  C5'  DA A 172      -4.130 125.445  50.569 
ATOM   3528  C4'  DA A 172      -2.786 126.092  50.846 
ATOM   3529  O4'  DA A 172      -2.137 126.568  49.632 
ATOM   3530  C3'  DA A 172      -2.815 127.321  51.754 
ATOM   3531  O3'  DA A 172      -1.656 127.311  52.580 
ATOM   3532  C2'  DA A 172      -2.721 128.511  50.800 
ATOM   3533  C1'  DA A 172      -1.692 127.897  49.854 
ATOM   3534  N9   DA A 172      -1.607 128.583  48.535 
ATOM   3535  C8   DA A 172      -2.609 129.170  47.818 
ATOM   3536  N7   DA A 172      -2.218 129.689  46.695 
ATOM   3537  C5   DA A 172      -0.855 129.428  46.664 
ATOM   3538  C6   DA A 172       0.145 129.725  45.724 
ATOM   3539  N6   DA A 172      -0.088 130.383  44.579 
ATOM   3540  N1   DA A 172       1.399 129.321  46.003 
ATOM   3541  C2   DA A 172       1.623 128.667  47.142 
ATOM   3542  N3   DA A 172       0.774 128.335  48.090 
ATOM   3543  C4   DA A 172      -0.471 128.751  47.786 
ATOM   3544  P    DC A 173      -1.788 127.766  54.109 
ATOM   3545  OP1  DC A 173      -2.253 126.624  54.928 
ATOM   3546  OP2  DC A 173      -2.605 128.998  54.191 
ATOM   3547  O5'  DC A 173      -0.267 128.105  54.470 
ATOM   3548  C5'  DC A 173       0.786 127.389  53.798 
ATOM   3549  C4'  DC A 173       1.883 128.349  53.382 
ATOM   3550  O4'  DC A 173       1.644 128.931  52.070 
ATOM   3551  C3'  DC A 173       2.085 129.561  54.291 
ATOM   3552  O3'  DC A 173       3.474 129.856  54.364 
ATOM   3553  C2'  DC A 173       1.382 130.709  53.568 
ATOM   3554  C1'  DC A 173       1.834 130.335  52.161 
ATOM   3555  N1   DC A 173       1.034 130.981  51.082 
ATOM   3556  C2   DC A 173       1.694 131.336  49.909 
ATOM   3557  O2   DC A 173       2.905 131.102  49.811 
ATOM   3558  N3   DC A 173       0.984 131.928  48.914 
ATOM   3559  C4   DC A 173      -0.326 132.164  49.059 
ATOM   3560  N4   DC A 173      -0.976 132.742  48.061 
ATOM   3561  C5   DC A 173      -1.024 131.807  50.259 
ATOM   3562  C6   DC A 173      -0.296 131.218  51.241 
ATOM   3563  P    DT A 174       4.100 130.312  55.765 
ATOM   3564  OP1  DT A 174       4.420 129.116  56.576 
ATOM   3565  OP2  DT A 174       3.214 131.311  56.402 
ATOM   3566  O5'  DT A 174       5.454 131.019  55.291 
ATOM   3567  C5'  DT A 174       6.099 130.560  54.088 
ATOM   3568  C4'  DT A 174       6.550 131.745  53.258 
ATOM   3569  O4'  DT A 174       5.514 132.212  52.347 
ATOM   3570  C3'  DT A 174       6.944 132.996  54.042 
ATOM   3571  O3'  DT A 174       8.043 133.621  53.391 
ATOM   3572  C2'  DT A 174       5.728 133.918  53.935 
ATOM   3573  C1'  DT A 174       5.411 133.622  52.472 
ATOM   3574  N1   DT A 174       4.035 134.023  52.065 
ATOM   3575  C2   DT A 174       3.872 134.484  50.781 
ATOM   3576  O2   DT A 174       4.792 134.572  49.987 
ATOM   3577  N3   DT A 174       2.583 134.847  50.440 
ATOM   3578  C4   DT A 174       1.472 134.788  51.257 
ATOM   3579  O4   DT A 174       0.368 135.141  50.839 
ATOM   3580  C5   DT A 174       1.744 134.292  52.585 
ATOM   3581  C7   DT A 174       0.590 134.196  53.540 
ATOM   3582  C6   DT A 174       2.988 133.932  52.944 
ATOM   3583  P    DC A 175       9.212 134.256  54.281 
ATOM   3584  OP1  DC A 175      10.176 133.198  54.663 
ATOM   3585  OP2  DC A 175       8.623 135.030  55.396 
ATOM   3586  O5'  DC A 175       9.897 135.256  53.237 
ATOM   3587  C5'  DC A 175       9.863 134.931  51.834 
ATOM   3588  C4'  DC A 175       9.518 136.165  51.024 
ATOM   3589  O4'  DC A 175       8.081 136.340  50.865 
ATOM   3590  C3'  DC A 175       9.989 137.497  51.607 
ATOM   3591  O3'  DC A 175      10.389 138.350  50.541 
ATOM   3592  C2'  DC A 175       8.745 138.093  52.265 
ATOM   3593  C1'  DC A 175       7.756 137.686  51.177 
ATOM   3594  N1   DC A 175       6.334 137.729  51.614 
ATOM   3595  C2   DC A 175       5.376 138.101  50.673 
ATOM   3596  O2   DC A 175       5.744 138.377  49.525 
ATOM   3597  N3   DC A 175       4.074 138.148  51.052 
ATOM   3598  C4   DC A 175       3.716 137.842  52.305 
ATOM   3599  N4   DC A 175       2.432 137.902  52.625 
ATOM   3600  C5   DC A 175       4.685 137.457  53.288 
ATOM   3601  C6   DC A 175       5.981 137.417  52.890 
ATOM   3602  P    DA A 176      11.681 139.275  50.731 
ATOM   3603  OP1  DA A 176      12.900 138.494  50.422 
ATOM   3604  OP2  DA A 176      11.641 139.916  52.063 
ATOM   3605  O5'  DA A 176      11.448 140.380  49.596 
ATOM   3606  C5'  DA A 176      10.729 140.014  48.404 
ATOM   3607  C4'  DA A 176       9.738 141.103  48.041 
ATOM   3608  O4'  DA A 176       8.449 140.920  48.694 
ATOM   3609  C3'  DA A 176      10.145 142.527  48.422 
ATOM   3610  O3'  DA A 176       9.702 143.419  47.406 
ATOM   3611  C2'  DA A 176       9.366 142.823  49.703 
ATOM   3612  C1'  DA A 176       8.062 142.156  49.275 
ATOM   3613  N9   DA A 176       7.137 141.866  50.406 
ATOM   3614  C8   DA A 176       7.449 141.505  51.685 
ATOM   3615  N7   DA A 176       6.415 141.322  52.446 
ATOM   3616  C5   DA A 176       5.337 141.580  51.611 
ATOM   3617  C6   DA A 176       3.948 141.557  51.823 
ATOM   3618  N6   DA A 176       3.384 141.246  52.999 
ATOM   3619  N1   DA A 176       3.157 141.867  50.779 
ATOM   3620  C2   DA A 176       3.724 142.174  49.613 
ATOM   3621  N3   DA A 176       4.999 142.229  49.298 
ATOM   3622  C4   DA A 176       5.769 141.915  50.360 
ATOM   3623  P    DG A 177      10.649 144.635  46.975 
ATOM   3624  OP1  DG A 177      11.639 144.164  45.981 
ATOM   3625  OP2  DG A 177      11.201 145.286  48.183 
ATOM   3626  O5'  DG A 177       9.601 145.616  46.268 
ATOM   3627  C5'  DG A 177       8.450 145.052  45.612 
ATOM   3628  C4'  DG A 177       7.212 145.857  45.955 
ATOM   3629  O4'  DG A 177       6.564 145.386  47.171 
ATOM   3630  C3'  DG A 177       7.437 147.347  46.210 
ATOM   3631  O3'  DG A 177       6.330 148.074  45.692 
ATOM   3632  C2'  DG A 177       7.437 147.484  47.733 
ATOM   3633  C1'  DG A 177       6.295 146.509  47.998 
ATOM   3634  N9   DG A 177       6.225 146.037  49.409 
ATOM   3635  C8   DG A 177       7.249 145.794  50.298 
ATOM   3636  N7   DG A 177       6.848 145.384  51.477 
ATOM   3637  C5   DG A 177       5.459 145.355  51.361 
ATOM   3638  C6   DG A 177       4.470 144.992  52.313 
ATOM   3639  O6   DG A 177       4.619 144.615  53.472 
ATOM   3640  N1   DG A 177       3.179 145.107  51.778 
ATOM   3641  C2   DG A 177       2.883 145.518  50.493 
ATOM   3642  N2   DG A 177       1.587 145.559  50.175 
ATOM   3643  N3   DG A 177       3.811 145.857  49.602 
ATOM   3644  C4   DG A 177       5.069 145.752  50.104 
ATOM   3645  P    DA A 178       6.596 149.470  44.954 
ATOM   3646  OP1  DA A 178       6.959 149.224  43.541 
ATOM   3647  OP2  DA A 178       7.558 150.272  45.742 
ATOM   3648  O5'  DA A 178       5.147 150.147  45.027 
ATOM   3649  C5'  DA A 178       3.981 149.301  45.031 
ATOM   3650  C4'  DA A 178       2.989 149.792  46.067 
ATOM   3651  O4'  DA A 178       3.228 149.215  47.383 
ATOM   3652  C3'  DA A 178       2.983 151.299  46.321 
ATOM   3653  O3'  DA A 178       1.645 151.721  46.557 
ATOM   3654  C2'  DA A 178       3.783 151.478  47.612 
ATOM   3655  C1'  DA A 178       3.215 150.263  48.341 
ATOM   3656  N9   DA A 178       4.030 149.832  49.510 
ATOM   3657  C8   DA A 178       5.386 149.877  49.662 
ATOM   3658  N7   DA A 178       5.802 149.425  50.806 
ATOM   3659  C5   DA A 178       4.636 149.053  51.461 
ATOM   3660  C6   DA A 178       4.399 148.495  52.728 
ATOM   3661  N6   DA A 178       5.373 148.203  53.602 
ATOM   3662  N1   DA A 178       3.120 148.249  53.066 
ATOM   3663  C2   DA A 178       2.157 148.541  52.194 
ATOM   3664  N3   DA A 178       2.256 149.060  50.991 
ATOM   3665  C4   DA A 178       3.546 149.298  50.676 
ATOM   3666  P    DA A 179       1.153 153.117  45.947 
ATOM   3667  OP1  DA A 179       0.733 152.924  44.541 
ATOM   3668  OP2  DA A 179       2.186 154.151  46.180 
ATOM   3669  O5'  DA A 179      -0.128 153.424  46.854 
ATOM   3670  C5'  DA A 179      -0.884 152.322  47.390 
ATOM   3671  C4'  DA A 179      -1.231 152.589  48.842 
ATOM   3672  O4'  DA A 179      -0.195 152.127  49.754 
ATOM   3673  C3'  DA A 179      -1.428 154.057  49.219 
ATOM   3674  O3'  DA A 179      -2.476 154.149  50.177 
ATOM   3675  C2'  DA A 179      -0.117 154.462  49.894 
ATOM   3676  C1'  DA A 179       0.086 153.168  50.677 
ATOM   3677  N9   DA A 179       1.476 152.982  51.176 
ATOM   3678  C8   DA A 179       2.648 153.359  50.584 
ATOM   3679  N7   DA A 179       3.705 153.056  51.271 
ATOM   3680  C5   DA A 179       3.200 152.432  52.403 
ATOM   3681  C6   DA A 179       3.819 151.871  53.533 
ATOM   3682  N6   DA A 179       5.147 151.850  53.713 
ATOM   3683  N1   DA A 179       3.021 151.333  54.474 
ATOM   3684  C2   DA A 179       1.703 151.357  54.288 
ATOM   3685  N3   DA A 179       1.014 151.849  53.282 
ATOM   3686  C4   DA A 179       1.836 152.382  52.354 
ATOM   3687  P    DG A 180      -3.512 155.366  50.079 
ATOM   3688  OP1  DG A 180      -4.575 155.034  49.104 
ATOM   3689  OP2  DG A 180      -2.776 156.625  49.834 
ATOM   3690  O5'  DG A 180      -4.123 155.380  51.558 
ATOM   3691  C5'  DG A 180      -4.203 154.144  52.293 
ATOM   3692  C4'  DG A 180      -3.753 154.361  53.723 
ATOM   3693  O4'  DG A 180      -2.315 154.192  53.885 
ATOM   3694  C3'  DG A 180      -4.028 155.749  54.304 
ATOM   3695  O3'  DG A 180      -4.375 155.613  55.676 
ATOM   3696  C2'  DG A 180      -2.688 156.479  54.212 
ATOM   3697  C1'  DG A 180      -1.814 155.297  54.621 
ATOM   3698  N9   DG A 180      -0.375 155.469  54.276 
ATOM   3699  C8   DG A 180       0.191 156.102  53.191 
ATOM   3700  N7   DG A 180       1.502 156.076  53.183 
ATOM   3701  C5   DG A 180       1.827 155.378  54.344 
ATOM   3702  C6   DG A 180       3.096 155.031  54.877 
ATOM   3703  O6   DG A 180       4.212 155.273  54.426 
ATOM   3704  N1   DG A 180       2.969 154.319  56.078 
ATOM   3705  C2   DG A 180       1.774 153.986  56.684 
ATOM   3706  N2   DG A 180       1.866 153.303  57.828 
ATOM   3707  N3   DG A 180       0.584 154.311  56.183 
ATOM   3708  C4   DG A 180       0.689 155.002  55.018 
ATOM   3709  P    DC A 181      -5.535 156.539  56.278 
ATOM   3710  OP1  DC A 181      -6.854 155.931  55.993 
ATOM   3711  OP2  DC A 181      -5.348 157.931  55.815 
ATOM   3712  O5'  DC A 181      -5.228 156.449  57.846 
ATOM   3713  C5'  DC A 181      -4.622 155.253  58.372 
ATOM   3714  C4'  DC A 181      -3.526 155.616  59.354 
ATOM   3715  O4'  DC A 181      -2.237 155.804  58.703 
ATOM   3716  C3'  DC A 181      -3.737 156.912  60.137 
ATOM   3717  O3'  DC A 181      -3.242 156.737  61.459 
ATOM   3718  C2'  DC A 181      -2.861 157.942  59.424 
ATOM   3719  C1'  DC A 181      -1.673 157.019  59.172 
ATOM   3720  N1   DC A 181      -0.732 157.524  58.133 
ATOM   3721  C2   DC A 181       0.624 157.256  58.298 
ATOM   3722  O2   DC A 181       0.988 156.616  59.291 
ATOM   3723  N3   DC A 181       1.497 157.708  57.362 
ATOM   3724  C4   DC A 181       1.062 158.397  56.299 
ATOM   3725  N4   DC A 181       1.954 158.816  55.414 
ATOM   3726  C5   DC A 181      -0.328 158.684  56.110 
ATOM   3727  C6   DC A 181      -1.185 158.225  57.057 
ATOM   3728  P    DA A 182      -4.055 157.372  62.683 
ATOM   3729  OP1  DA A 182      -5.145 156.454  63.083 
ATOM   3730  OP2  DA A 182      -4.461 158.753  62.344 
ATOM   3731  O5'  DA A 182      -2.934 157.406  63.823 
ATOM   3732  C5'  DA A 182      -1.896 156.408  63.812 
ATOM   3733  C4'  DA A 182      -0.552 157.055  64.089 
ATOM   3734  O4'  DA A 182       0.096 157.531  62.875 
ATOM   3735  C3'  DA A 182      -0.581 158.284  64.997 
ATOM   3736  O3'  DA A 182       0.578 158.273  65.823 
ATOM   3737  C2'  DA A 182      -0.487 159.473  64.043 
ATOM   3738  C1'  DA A 182       0.541 158.860  63.097 
ATOM   3739  N9   DA A 182       0.627 159.546  61.777 
ATOM   3740  C8   DA A 182      -0.376 160.133  61.060 
ATOM   3741  N7   DA A 182       0.016 160.652  59.938 
ATOM   3742  C5   DA A 182       1.379 160.391  59.907 
ATOM   3743  C6   DA A 182       2.379 160.688  58.967 
ATOM   3744  N6   DA A 182       2.146 161.346  57.821 
ATOM   3745  N1   DA A 182       3.632 160.284  59.246 
ATOM   3746  C2   DA A 182       3.857 159.630  60.385 
ATOM   3747  N3   DA A 182       3.008 159.298  61.333 
ATOM   3748  C4   DA A 182       1.763 159.714  61.029 
ATOM   3749  P    DG A 183       0.445 158.729  67.351 
ATOM   3750  OP1  DG A 183      -0.019 157.587  68.171 
ATOM   3751  OP2  DG A 183      -0.371 159.961  67.433 
ATOM   3752  O5'  DG A 183       1.966 159.068  67.713 
ATOM   3753  C5'  DG A 183       3.020 158.351  67.040 
ATOM   3754  C4'  DG A 183       4.117 159.312  66.625 
ATOM   3755  O4'  DG A 183       3.877 159.894  65.312 
ATOM   3756  C3'  DG A 183       4.319 160.524  67.534 
ATOM   3757  O3'  DG A 183       5.708 160.819  67.606 
ATOM   3758  C2'  DG A 183       3.615 161.672  66.811 
ATOM   3759  C1'  DG A 183       4.067 161.298  65.403 
ATOM   3760  N9   DG A 183       3.268 161.944  64.325 
ATOM   3761  C8   DG A 183       1.927 162.260  64.306 
ATOM   3762  N7   DG A 183       1.529 162.829  63.194 
ATOM   3763  C5   DG A 183       2.689 162.897  62.422 
ATOM   3764  C6   DG A 183       2.889 163.414  61.116 
ATOM   3765  O6   DG A 183       2.071 163.927  60.358 
ATOM   3766  N1   DG A 183       4.225 163.283  60.712 
ATOM   3767  C2   DG A 183       5.235 162.725  61.473 
ATOM   3768  N2   DG A 183       6.444 162.692  60.906 
ATOM   3769  N3   DG A 183       5.046 162.240  62.697 
ATOM   3770  C4   DG A 183       3.755 162.359  63.104 
ATOM   3771  P    DA A 184       6.334 161.275  69.007 
ATOM   3772  OP1  DA A 184       6.654 160.079  69.819 
ATOM   3773  OP2  DA A 184       5.448 162.274  69.645 
ATOM   3774  O5'  DA A 184       7.688 161.982  68.534 
ATOM   3775  C5'  DA A 184       8.332 161.523  67.331 
ATOM   3776  C4'  DA A 184       8.784 162.708  66.500 
ATOM   3777  O4'  DA A 184       7.748 163.175  65.589 
ATOM   3778  C3'  DA A 184       9.177 163.959  67.285 
ATOM   3779  O3'  DA A 184      10.277 164.584  66.634 
ATOM   3780  C2'  DA A 184       7.962 164.881  67.178 
ATOM   3781  C1'  DA A 184       7.645 164.585  65.715 
ATOM   3782  N9   DA A 184       6.269 164.986  65.308 
ATOM   3783  C8   DA A 184       5.122 164.959  66.050 
ATOM   3784  N7   DA A 184       4.074 165.376  65.411 
ATOM   3785  C5   DA A 184       4.557 165.703  64.151 
ATOM   3786  C6   DA A 184       3.934 166.208  62.999 
ATOM   3787  N6   DA A 184       2.624 166.485  62.927 
ATOM   3788  N1   DA A 184       4.708 166.421  61.918 
ATOM   3789  C2   DA A 184       6.009 166.143  61.996 
ATOM   3790  N3   DA A 184       6.698 165.672  63.011 
ATOM   3791  C4   DA A 184       5.901 165.468  64.079 
ATOM   3792  P    DA A 185      11.446 165.219  67.524 
ATOM   3793  OP1  DA A 185      12.409 164.161  67.905 
ATOM   3794  OP2  DA A 185      10.856 165.993  68.639 
ATOM   3795  O5'  DA A 185      12.131 166.219  66.479 
ATOM   3796  C5'  DA A 185      12.097 165.894  65.077 
ATOM   3797  C4'  DA A 185      11.752 167.127  64.267 
ATOM   3798  O4'  DA A 185      10.315 167.303  64.107 
ATOM   3799  C3'  DA A 185      12.223 168.460  64.850 
ATOM   3800  O3'  DA A 185      12.622 169.313  63.783 
ATOM   3801  C2'  DA A 185      10.979 169.056  65.508 
ATOM   3802  C1'  DA A 185       9.990 168.649  64.420 
ATOM   3803  N9   DA A 185       8.568 168.692  64.856 
ATOM   3804  C8   DA A 185       8.049 168.411  66.089 
ATOM   3805  N7   DA A 185       6.760 168.542  66.157 
ATOM   3806  C5   DA A 185       6.395 168.939  64.878 
ATOM   3807  C6   DA A 185       5.152 169.243  64.299 
ATOM   3808  N6   DA A 185       3.991 169.192  64.969 
ATOM   3809  N1   DA A 185       5.145 169.604  63.003 
ATOM   3810  C2   DA A 185       6.300 169.653  62.343 
ATOM   3811  N3   DA A 185       7.515 169.392  62.775 
ATOM   3812  C4   DA A 185       7.494 169.034  64.075 
ATOM   3813  P    DC A 186      13.915 170.238  63.973 
ATOM   3814  OP1  DC A 186      15.134 169.457  63.665 
ATOM   3815  OP2  DC A 186      13.875 170.879  65.306 
ATOM   3816  O5'  DC A 186      13.681 171.343  62.839 
ATOM   3817  C5'  DC A 186      12.963 170.977  61.647 
ATOM   3818  C4'  DC A 186      11.972 172.066  61.284 
ATOM   3819  O4'  DC A 186      10.683 171.883  61.937 
ATOM   3820  C3'  DC A 186      12.379 173.490  61.664 
ATOM   3821  O3'  DC A 186      11.936 174.382  60.649 
ATOM   3822  C2'  DC A 186      11.600 173.786  62.946 
ATOM   3823  C1'  DC A 186      10.295 173.119  62.518 
ATOM   3824  N1   DC A 186       9.371 172.829  63.649 
ATOM   3825  C2   DC A 186       8.002 172.931  63.411 
ATOM   3826  O2   DC A 186       7.616 173.253  62.282 
ATOM   3827  N3   DC A 186       7.143 172.671  64.430 
ATOM   3828  C4   DC A 186       7.603 172.325  65.639 
ATOM   3829  N4   DC A 186       6.724 172.082  66.599 
ATOM   3830  C5   DC A 186       9.006 172.216  65.904 
ATOM   3831  C6   DC A 186       9.849 172.479  64.874 
ATOM   3832  P    DA A 187      12.882 175.598  60.218 
ATOM   3833  OP1  DA A 187      13.873 175.127  59.224 
ATOM   3834  OP2  DA A 187      13.435 176.249  61.426 
ATOM   3835  O5'  DA A 187      11.835 176.579  59.511 
ATOM   3836  C5'  DA A 187      10.683 176.015  58.855 
ATOM   3837  C4'  DA A 187       9.446 176.820  59.198 
ATOM   3838  O4'  DA A 187       8.798 176.349  60.414 
ATOM   3839  C3'  DA A 187       9.671 178.310  59.452 
ATOM   3840  O3'  DA A 187       8.564 179.037  58.935 
ATOM   3841  C2'  DA A 187       9.671 178.446  60.975 
ATOM   3842  C1'  DA A 187       8.528 177.472  61.241 
ATOM   3843  N9   DA A 187       8.459 177.000  62.652 
ATOM   3844  C8   DA A 187       9.487 176.764  63.519 
ATOM   3845  N7   DA A 187       9.103 176.358  64.690 
ATOM   3846  C5   DA A 187       7.718 176.322  64.594 
ATOM   3847  C6   DA A 187       6.715 175.970  65.511 
ATOM   3848  N6   DA A 187       6.966 175.567  66.765 
ATOM   3849  N1   DA A 187       5.438 176.047  65.091 
ATOM   3850  C2   DA A 187       5.195 176.448  63.844 
ATOM   3851  N3   DA A 187       6.045 176.801  62.905 
ATOM   3852  C4   DA A 187       7.315 176.715  63.350 
ATOM   3853  P    DG A 188       8.829 180.433  58.197 
ATOM   3854  OP1  DG A 188       9.193 180.187  56.783 
ATOM   3855  OP2  DG A 188       9.791 181.235  58.984 
ATOM   3856  O5'  DG A 188       7.381 181.110  58.270 
ATOM   3857  C5'  DG A 188       6.214 180.264  58.274 
ATOM   3858  C4'  DG A 188       5.222 180.755  59.310 
ATOM   3859  O4'  DG A 188       5.462 180.178  60.626 
ATOM   3860  C3'  DG A 188       5.217 182.262  59.564 
ATOM   3861  O3'  DG A 188       3.879 182.684  59.800 
ATOM   3862  C2'  DG A 188       6.017 182.440  60.855 
ATOM   3863  C1'  DG A 188       5.449 181.226  61.583 
ATOM   3864  N9   DG A 188       6.264 180.795  62.753 
ATOM   3865  C8   DG A 188       7.631 180.833  62.925 
ATOM   3866  N7   DG A 188       8.037 180.373  64.083 
ATOM   3867  C5   DG A 188       6.855 180.005  64.725 
ATOM   3868  C6   DG A 188       6.652 179.442  66.012 
ATOM   3869  O6   DG A 188       7.485 179.148  66.864 
ATOM   3870  N1   DG A 188       5.290 179.225  66.266 
ATOM   3871  C2   DG A 188       4.261 179.513  65.392 
ATOM   3872  N2   DG A 188       3.029 179.230  65.822 
ATOM   3873  N3   DG A 188       4.453 180.040  64.184 
ATOM   3874  C4   DG A 188       5.768 180.258  63.923 
ATOM   3875  P    DA A 189       3.387 184.080  59.189 
ATOM   3876  OP1  DA A 189       2.967 183.887  57.784 
ATOM   3877  OP2  DA A 189       4.420 185.114  59.422 
ATOM   3878  O5'  DA A 189       2.106 184.387  60.097 
ATOM   3879  C5'  DA A 189       1.350 183.285  60.633 
ATOM   3880  C4'  DA A 189       1.002 183.552  62.084 
ATOM   3881  O4'  DA A 189       2.039 183.090  62.997 
ATOM   3882  C3'  DA A 189       0.806 185.020  62.462 
ATOM   3883  O3'  DA A 189      -0.242 185.112  63.420 
ATOM   3884  C2'  DA A 189       2.116 185.425  63.136 
ATOM   3885  C1'  DA A 189       2.320 184.131  63.919 
ATOM   3886  N9   DA A 189       3.710 183.945  64.419 
ATOM   3887  C8   DA A 189       4.881 184.322  63.827 
ATOM   3888  N7   DA A 189       5.939 184.019  64.514 
ATOM   3889  C5   DA A 189       5.433 183.395  65.646 
ATOM   3890  C6   DA A 189       6.053 182.834  66.776 
ATOM   3891  N6   DA A 189       7.381 182.813  66.956 
ATOM   3892  N1   DA A 189       5.255 182.296  67.716 
ATOM   3893  C2   DA A 189       3.936 182.320  67.531 
ATOM   3894  N3   DA A 189       3.248 182.812  66.524 
ATOM   3895  C4   DA A 189       4.070 183.345  65.597 
ATOM   3896  P    DG A 190      -1.278 186.328  63.322 
ATOM   3897  OP1  DG A 190      -2.341 185.997  62.347 
ATOM   3898  OP2  DG A 190      -0.542 187.588  63.076 
ATOM   3899  O5'  DG A 190      -1.889 186.343  64.801 
ATOM   3900  C5'  DG A 190      -1.969 185.107  65.535 
ATOM   3901  C4'  DG A 190      -1.519 185.324  66.966 
ATOM   3902  O4'  DG A 190      -0.082 185.155  67.128 
ATOM   3903  C3'  DG A 190      -1.794 186.711  67.546 
ATOM   3904  O3'  DG A 190      -2.142 186.576  68.919 
ATOM   3905  C2'  DG A 190      -0.455 187.442  67.455 
ATOM   3906  C1'  DG A 190       0.420 186.260  67.863 
ATOM   3907  N9   DG A 190       1.859 186.432  67.518 
ATOM   3908  C8   DG A 190       2.425 187.065  66.434 
ATOM   3909  N7   DG A 190       3.736 187.039  66.426 
ATOM   3910  C5   DG A 190       4.061 186.340  67.587 
ATOM   3911  C6   DG A 190       5.330 185.994  68.120 
ATOM   3912  O6   DG A 190       6.446 186.236  67.669 
ATOM   3913  N1   DG A 190       5.203 185.282  69.321 
ATOM   3914  C2   DG A 190       4.008 184.949  69.927 
ATOM   3915  N2   DG A 190       4.100 184.266  71.070 
ATOM   3916  N3   DG A 190       2.817 185.274  69.426 
ATOM   3917  C4   DG A 190       2.923 185.965  68.261 
ATOM   3918  P    DT A 191      -3.301 187.502  69.520 
ATOM   3919  OP1  DT A 191      -4.620 186.894  69.236 
ATOM   3920  OP2  DT A 191      -3.114 188.894  69.057 
ATOM   3921  O5'  DT A 191      -2.994 187.412  71.089 
ATOM   3922  C5'  DT A 191      -2.388 186.216  71.614 
ATOM   3923  C4'  DT A 191      -1.292 186.579  72.597 
ATOM   3924  O4'  DT A 191      -0.003 186.767  71.946 
ATOM   3925  C3'  DT A 191      -1.503 187.875  73.379 
ATOM   3926  O3'  DT A 191      -1.009 187.700  74.702 
ATOM   3927  C2'  DT A 191      -0.628 188.904  72.666 
ATOM   3928  C1'  DT A 191       0.561 187.982  72.415 
ATOM   3929  N1   DT A 191       1.501 188.487  71.375 
ATOM   3930  C2   DT A 191       2.836 188.214  71.553 
ATOM   3931  O2   DT A 191       3.264 187.589  72.508 
ATOM   3932  N3   DT A 191       3.678 188.698  70.570 
ATOM   3933  C4   DT A 191       3.302 189.414  69.452 
ATOM   3934  O4   DT A 191       4.148 189.795  68.640 
ATOM   3935  C5   DT A 191       1.882 189.650  69.352 
ATOM   3936  C7   DT A 191       1.388 190.423  68.164 
ATOM   3937  C6   DT A 191       1.041 189.192  70.293 
ATOM   3938  P    DG A 192      -1.821 188.335  75.925 
ATOM   3939  OP1  DG A 192      -2.911 187.417  76.326 
ATOM   3940  OP2  DG A 192      -2.227 189.716  75.587 
ATOM   3941  O5'  DG A 192      -0.701 188.369  77.066 
ATOM   3942  C5'  DG A 192       0.338 187.371  77.054 
ATOM   3943  C4'  DG A 192       1.681 188.018  77.332 
ATOM   3944  O4'  DG A 192       2.330 188.494  76.117 
ATOM   3945  C3'  DG A 192       1.653 189.247  78.240 
ATOM   3946  O3'  DG A 192       2.811 189.236  79.065 
ATOM   3947  C2'  DG A 192       1.747 190.436  77.285 
ATOM   3948  C1'  DG A 192       2.775 189.823  76.340 
ATOM   3949  N9   DG A 192       2.860 190.509  75.020 
ATOM   3950  C8   DG A 192       1.861 191.106  74.283 
ATOM   3951  N7   DG A 192       2.271 191.626  73.152 
ATOM   3952  C5   DG A 192       3.638 191.354  73.138 
ATOM   3953  C6   DG A 192       4.624 191.671  72.167 
ATOM   3954  O6   DG A 192       4.490 192.266  71.101 
ATOM   3955  N1   DG A 192       5.890 191.208  72.552 
ATOM   3956  C2   DG A 192       6.166 190.528  73.722 
ATOM   3957  N2   DG A 192       7.440 190.170  73.905 
ATOM   3958  N3   DG A 192       5.241 190.230  74.632 
ATOM   3959  C4   DG A 192       4.008 190.673  74.274 
ATOM   3960  P    DA A 193       2.679 189.692  80.594 
ATOM   3961  OP1  DA A 193       2.215 188.550  81.413 
ATOM   3962  OP2  DA A 193       1.863 190.924  80.676 
ATOM   3963  O5'  DA A 193       4.200 190.031  80.955 
ATOM   3964  C5'  DA A 193       5.254 189.314  80.283 
ATOM   3965  C4'  DA A 193       6.351 190.275  79.868 
ATOM   3966  O4'  DA A 193       6.111 190.857  78.555 
ATOM   3967  C3'  DA A 193       6.553 191.487  80.777 
ATOM   3968  O3'  DA A 193       7.942 191.782  80.849 
ATOM   3969  C2'  DA A 193       5.849 192.635  80.053 
ATOM   3970  C1'  DA A 193       6.301 192.261  78.646 
ATOM   3971  N9   DA A 193       5.502 192.907  77.568 
ATOM   3972  C8   DA A 193       4.171 193.212  77.565 
ATOM   3973  N7   DA A 193       3.764 193.777  76.472 
ATOM   3974  C5   DA A 193       4.907 193.853  75.689 
ATOM   3975  C6   DA A 193       5.141 194.355  74.398 
ATOM   3976  N6   DA A 193       4.185 194.903  73.633 
ATOM   3977  N1   DA A 193       6.397 194.275  73.919 
ATOM   3978  C2   DA A 193       7.342 193.730  74.684 
ATOM   3979  N3   DA A 193       7.243 193.230  75.896 
ATOM   3980  C4   DA A 193       5.977 193.323  76.352 
ATOM   3981  P    DT A 194       8.567 192.238  82.250 
ATOM   3982  OP1  DT A 194       8.888 191.042  83.062 
ATOM   3983  OP2  DT A 194       7.681 193.237  82.888 
ATOM   3984  O5'  DT A 194       9.922 192.945  81.776 
ATOM   3985  C5'  DT A 194      10.566 192.486  80.574 
ATOM   3986  C4'  DT A 194      11.017 193.671  79.743 
ATOM   3987  O4'  DT A 194       9.981 194.138  78.832 
ATOM   3988  C3'  DT A 194      11.411 194.922  80.527 
ATOM   3989  O3'  DT A 194      12.511 195.547  79.877 
ATOM   3990  C2'  DT A 194      10.195 195.844  80.420 
ATOM   3991  C1'  DT A 194       9.878 195.548  78.958 
ATOM   3992  N1   DT A 194       8.502 195.949  78.550 
ATOM   3993  C2   DT A 194       8.340 196.410  77.267 
ATOM   3994  O2   DT A 194       9.259 196.498  76.472 
ATOM   3995  N3   DT A 194       7.050 196.773  76.926 
ATOM   3996  C4   DT A 194       5.940 196.714  77.743 
ATOM   3997  O4   DT A 194       4.835 197.067  77.324 
ATOM   3998  C5   DT A 194       6.211 196.218  79.071 
ATOM   3999  C7   DT A 194       5.057 196.122  80.025 
ATOM   4000  C6   DT A 194       7.455 195.858  79.429 
ATOM   4001  P    DG A 195      13.680 196.182  80.766 
ATOM   4002  OP1  DG A 195      14.643 195.124  81.148 
ATOM   4003  OP2  DG A 195      13.090 196.956  81.881 
ATOM   4004  O5'  DG A 195      14.364 197.182  79.722 
ATOM   4005  C5'  DG A 195      14.331 196.857  78.320 
ATOM   4006  C4'  DG A 195      13.986 198.090  77.510 
ATOM   4007  O4'  DG A 195      12.548 198.266  77.350 
ATOM   4008  C3'  DG A 195      14.457 199.423  78.092 
ATOM   4009  O3'  DG A 195      14.856 200.276  77.026 
ATOM   4010  C2'  DG A 195      13.213 200.019  78.751 
ATOM   4011  C1'  DG A 195      12.224 199.612  77.662 
ATOM   4012  N9   DG A 195      10.801 199.655  78.099 
ATOM   4013  C8   DG A 195      10.260 199.376  79.335 
ATOM   4014  N7   DG A 195       8.958 199.511  79.391 
ATOM   4015  C5   DG A 195       8.610 199.909  78.101 
ATOM   4016  C6   DG A 195       7.339 200.210  77.549 
ATOM   4017  O6   DG A 195       6.237 200.186  78.093 
ATOM   4018  N1   DG A 195       7.440 200.573  76.198 
ATOM   4019  C2   DG A 195       8.615 200.637  75.477 
ATOM   4020  N2   DG A 195       8.500 201.004  74.199 
ATOM   4021  N3   DG A 195       9.809 200.354  75.996 
ATOM   4022  C4   DG A 195       9.728 200.000  77.305 
ATOM   4023  P    DA A 196      16.149 201.201  77.216 
ATOM   4024  OP1  DA A 196      17.368 200.420  76.908 
ATOM   4025  OP2  DA A 196      16.109 201.842  78.549 
ATOM   4026  O5'  DA A 196      15.915 202.306  76.082 
ATOM   4027  C5'  DA A 196      15.197 201.940  74.889 
ATOM   4028  C4'  DA A 196      14.205 203.029  74.527 
ATOM   4029  O4'  DA A 196      12.917 202.846  75.180 
ATOM   4030  C3'  DA A 196      14.612 204.452  74.907 
ATOM   4031  O3'  DA A 196      14.170 205.345  73.892 
ATOM   4032  C2'  DA A 196      13.833 204.749  76.188 
ATOM   4033  C1'  DA A 196      12.529 204.082  75.760 
ATOM   4034  N9   DA A 196      11.604 203.792  76.892 
ATOM   4035  C8   DA A 196      11.917 203.431  78.170 
ATOM   4036  N7   DA A 196      10.883 203.248  78.932 
ATOM   4037  C5   DA A 196       9.804 203.506  78.097 
ATOM   4038  C6   DA A 196       8.415 203.483  78.308 
ATOM   4039  N6   DA A 196       7.851 203.172  79.484 
ATOM   4040  N1   DA A 196       7.625 203.793  77.264 
ATOM   4041  C2   DA A 196       8.191 204.100  76.098 
ATOM   4042  N3   DA A 196       9.467 204.155  75.783 
ATOM   4043  C4   DA A 196      10.237 203.841  76.846 
ATOM   4044  P    DA A 197      15.116 206.561  73.461 
ATOM   4045  OP1  DA A 197      16.107 206.089  72.466 
ATOM   4046  OP2  DA A 197      15.669 207.212  74.669 
ATOM   4047  O5'  DA A 197      14.068 207.542  72.753 
ATOM   4048  C5'  DA A 197      12.917 206.978  72.098 
ATOM   4049  C4'  DA A 197      11.680 207.782  72.440 
ATOM   4050  O4'  DA A 197      11.031 207.312  73.657 
ATOM   4051  C3'  DA A 197      11.904 209.273  72.695 
ATOM   4052  O3'  DA A 197      10.797 210.000  72.177 
ATOM   4053  C2'  DA A 197      11.905 209.409  74.218 
ATOM   4054  C1'  DA A 197      10.762 208.434  74.483 
ATOM   4055  N9   DA A 197      10.692 207.963  75.895 
ATOM   4056  C8   DA A 197      11.721 207.727  76.762 
ATOM   4057  N7   DA A 197      11.337 207.321  77.933 
ATOM   4058  C5   DA A 197       9.952 207.285  77.837 
ATOM   4059  C6   DA A 197       8.949 206.933  78.754 
ATOM   4060  N6   DA A 197       9.199 206.530  80.007 
ATOM   4061  N1   DA A 197       7.672 207.010  78.334 
ATOM   4062  C2   DA A 197       7.428 207.411  77.087 
ATOM   4063  N3   DA A 197       8.278 207.763  76.147 
ATOM   4064  C4   DA A 197       9.549 207.677  76.593 
ATOM   4065  P    DC A 198      11.063 211.396  71.440 
ATOM   4066  OP1  DC A 198      11.426 211.150  70.026 
ATOM   4067  OP2  DC A 198      12.025 212.198  72.227 
ATOM   4068  O5'  DC A 198       9.614 212.073  71.512 
ATOM   4069  C5'  DC A 198       8.448 211.227  71.517 
ATOM   4070  C4'  DC A 198       7.456 211.718  72.553 
ATOM   4071  O4'  DC A 198       7.696 211.141  73.869 
ATOM   4072  C3'  DC A 198       7.450 213.225  72.807 
ATOM   4073  O3'  DC A 198       6.113 213.647  73.042 
ATOM   4074  C2'  DC A 198       8.250 213.403  74.097 
ATOM   4075  C1'  DC A 198       7.683 212.189  74.826 
ATOM   4076  N1   DC A 198       8.498 211.757  75.995 
ATOM   4077  C2   DC A 198       7.826 211.235  77.098 
ATOM   4078  O2   DC A 198       6.592 211.152  77.060 
ATOM   4079  N3   DC A 198       8.550 210.837  78.175 
ATOM   4080  C4   DC A 198       9.886 210.944  78.176 
ATOM   4081  N4   DC A 198      10.547 210.541  79.251 
ATOM   4082  C5   DC A 198      10.595 211.479  77.053 
ATOM   4083  C6   DC A 198       9.853 211.872  75.987 
ATOM   4084  P    DA A 199       5.621 215.043  72.432 
ATOM   4085  OP1  DA A 199       5.200 214.850  71.026 
ATOM   4086  OP2  DA A 199       6.653 216.077  72.665 
ATOM   4087  O5'  DA A 199       4.339 215.350  73.340 
ATOM   4088  C5'  DA A 199       3.584 214.248  73.876 
ATOM   4089  C4'  DA A 199       3.236 214.515  75.327 
ATOM   4090  O4'  DA A 199       4.272 214.053  76.239 
ATOM   4091  C3'  DA A 199       3.040 215.983  75.705 
ATOM   4092  O3'  DA A 199       1.992 216.075  76.662 
ATOM   4093  C2'  DA A 199       4.350 216.388  76.379 
ATOM   4094  C1'  DA A 199       4.553 215.094  77.162 
ATOM   4095  N9   DA A 199       5.944 214.908  77.661 
ATOM   4096  C8   DA A 199       7.115 215.285  77.069 
ATOM   4097  N7   DA A 199       8.173 214.982  77.757 
ATOM   4098  C5   DA A 199       7.667 214.358  78.889 
ATOM   4099  C6   DA A 199       8.287 213.797  80.018 
ATOM   4100  N6   DA A 199       9.615 213.776  80.199 
ATOM   4101  N1   DA A 199       7.489 213.259  80.959 
ATOM   4102  C2   DA A 199       6.170 213.283  80.774 
ATOM   4103  N3   DA A 199       5.482 213.775  79.767 
ATOM   4104  C4   DA A 199       6.303 214.308  78.840 
ATOM   4105  P    DA A 200       0.955 217.291  76.564 
ATOM   4106  OP1  DA A 200      -0.107 216.960  75.589 
ATOM   4107  OP2  DA A 200       1.691 218.551  76.319 
ATOM   4108  O5'  DA A 200       0.345 217.306  78.044 
ATOM   4109  C5'  DA A 200       0.265 216.070  78.778 
ATOM   4110  C4'  DA A 200       0.715 216.287  80.209 
ATOM   4111  O4'  DA A 200       2.152 216.118  80.371 
ATOM   4112  C3'  DA A 200       0.440 217.674  80.789 
ATOM   4113  O3'  DA A 200       0.092 217.539  82.161 
ATOM   4114  C2'  DA A 200       1.779 218.405  80.697 
ATOM   4115  C1'  DA A 200       2.653 217.223  81.106 
ATOM   4116  N9   DA A 200       4.092 217.395  80.761 
ATOM   4117  C8   DA A 200       4.636 218.026  79.680 
ATOM   4118  N7   DA A 200       5.932 218.009  79.659 
ATOM   4119  C5   DA A 200       6.277 217.315  80.811 
ATOM   4120  C6   DA A 200       7.515 216.955  81.366 
ATOM   4121  N6   DA A 200       8.694 217.261  80.806 
ATOM   4122  N1   DA A 200       7.500 216.268  82.523 
ATOM   4123  C2   DA A 200       6.325 215.966  83.075 
ATOM   4124  N3   DA A 200       5.112 216.246  82.652 
ATOM   4125  C4   DA A 200       5.156 216.935  81.492 
ATOM   4126  P    DC A 201      -1.067 218.465  82.763 
ATOM   4127  OP1  DC A 201      -2.386 217.857  82.479 
ATOM   4128  OP2  DC A 201      -0.880 219.857  82.300 
ATOM   4129  O5'  DC A 201      -0.760 218.375  84.332 
ATOM   4130  C5'  DC A 201      -0.155 217.179  84.857 
ATOM   4131  C4'  DC A 201       0.942 217.542  85.839 
ATOM   4132  O4'  DC A 201       2.230 217.730  85.189 
ATOM   4133  C3'  DC A 201       0.731 218.838  86.622 
ATOM   4134  O3'  DC A 201       1.225 218.662  87.944 
ATOM   4135  C2'  DC A 201       1.606 219.867  85.909 
ATOM   4136  C1'  DC A 201       2.795 218.945  85.657 
ATOM   4137  N1   DC A 201       3.735 219.450  84.618 
ATOM   4138  C2   DC A 201       5.091 219.182  84.784 
ATOM   4139  O2   DC A 201       5.456 218.542  85.777 
ATOM   4140  N3   DC A 201       5.965 219.633  83.848 
ATOM   4141  C4   DC A 201       5.530 220.323  82.785 
ATOM   4142  N4   DC A 201       6.421 220.742  81.900 
ATOM   4143  C5   DC A 201       4.139 220.610  82.596 
ATOM   4144  C6   DC A 201       3.282 220.150  83.542 
ATOM   4145  P    DT A 202       0.412 219.298  89.168 
ATOM   4146  OP1  DT A 202      -0.678 218.380  89.568 
ATOM   4147  OP2  DT A 202       0.006 220.679  88.830 
ATOM   4148  O5'  DT A 202       1.533 219.332  90.309 
ATOM   4149  C5'  DT A 202       2.572 218.334  90.297 
ATOM   4150  C4'  DT A 202       3.915 218.981  90.574 
ATOM   4151  O4'  DT A 202       4.564 219.457  89.360 
ATOM   4152  C3'  DT A 202       3.887 220.210  91.483 
ATOM   4153  O3'  DT A 202       5.045 220.199  92.308 
ATOM   4154  C2'  DT A 202       3.981 221.399  90.528 
ATOM   4155  C1'  DT A 202       5.009 220.786  89.582 
ATOM   4156  N1   DT A 202       5.094 221.471  88.263 
ATOM   4157  C2   DT A 202       6.332 221.535  87.670 
ATOM   4158  O2   DT A 202       7.335 221.062  88.176 
ATOM   4159  N3   DT A 202       6.372 222.179  86.448 
ATOM   4160  C4   DT A 202       5.302 222.749  85.788 
ATOM   4161  O4   DT A 202       5.462 223.300  84.696 
ATOM   4162  C5   DT A 202       4.046 222.631  86.489 
ATOM   4163  C7   DT A 202       2.831 223.226  85.839 
ATOM   4164  C6   DT A 202       3.978 222.011  87.678 
ATOM   4165  P    DT A 203       4.913 220.655  93.837 
ATOM   4166  OP1  DT A 203       4.448 219.513  94.656 
ATOM   4167  OP2  DT A 203       4.097 221.886  93.919 
ATOM   4168  O5'  DT A 203       6.434 220.993  94.198 
ATOM   4169  C5'  DT A 203       7.487 220.277  93.526 
ATOM   4170  C4'  DT A 203       8.584 221.238  93.111 
ATOM   4171  O4'  DT A 203       8.345 221.820  91.798 
ATOM   4172  C3'  DT A 203       8.786 222.450  94.019 
ATOM   4173  O3'  DT A 203      10.176 222.745  94.092 
ATOM   4174  C2'  DT A 203       8.083 223.598  93.296 
ATOM   4175  C1'  DT A 203       8.535 223.224  91.889 
ATOM   4176  N1   DT A 203       7.735 223.870  90.811 
ATOM   4177  C2   DT A 203       8.401 224.214  89.659 
ATOM   4178  O2   DT A 203       9.593 224.013  89.496 
ATOM   4179  N3   DT A 203       7.628 224.812  88.682 
ATOM   4180  C4   DT A 203       6.278 225.086  88.761 
ATOM   4181  O4   DT A 203       5.692 225.625  87.821 
ATOM   4182  C5   DT A 203       5.668 224.688  90.008 
ATOM   4183  C7   DT A 203       4.200 224.951  90.177 
ATOM   4184  C6   DT A 203       6.396 224.106  90.975 
ATOM   4185  P    DC A 204      10.801 223.201  95.493 
ATOM   4186  OP1  DC A 204      11.121 222.005  96.305 
ATOM   4187  OP2  DC A 204       9.915 224.200  96.130 
ATOM   4188  O5'  DC A 204      12.156 223.908  95.019 
ATOM   4189  C5'  DC A 204      12.800 223.449  93.816 
ATOM   4190  C4'  DC A 204      13.251 224.634  92.986 
ATOM   4191  O4'  DC A 204      12.215 225.101  92.075 
ATOM   4192  C3'  DC A 204      13.645 225.885  93.770 
ATOM   4193  O3'  DC A 204      14.745 226.510  93.119 
ATOM   4194  C2'  DC A 204      12.429 226.807  93.663 
ATOM   4195  C1'  DC A 204      12.112 226.511  92.201 
ATOM   4196  N1   DC A 204      10.736 226.912  91.793 
ATOM   4197  C2   DC A 204      10.554 227.381  90.495 
ATOM   4198  O2   DC A 204      11.532 227.444  89.741 
ATOM   4199  N3   DC A 204       9.308 227.752  90.105 
ATOM   4200  C4   DC A 204       8.274 227.669  90.952 
ATOM   4201  N4   DC A 204       7.078 228.043  90.524 
ATOM   4202  C5   DC A 204       8.440 227.189  92.292 
ATOM   4203  C6   DC A 204       9.693 226.824  92.663 
ATOM   4204  P    DA A 205      15.913 227.145  94.009 
ATOM   4205  OP1  DA A 205      16.877 226.087  94.391 
ATOM   4206  OP2  DA A 205      15.324 227.919  95.124 
ATOM   4207  O5'  DA A 205      16.598 228.145  92.965 
ATOM   4208  C5'  DA A 205      16.564 227.820  91.562 
ATOM   4209  C4'  DA A 205      16.219 229.053  90.752 
ATOM   4210  O4'  DA A 205      14.782 229.229  90.593 
ATOM   4211  C3'  DA A 205      16.690 230.386  91.335 
ATOM   4212  O3'  DA A 205      17.090 231.239  90.269 
ATOM   4213  C2'  DA A 205      15.447 230.982  91.993 
ATOM   4214  C1'  DA A 205      14.458 230.575  90.905 
ATOM   4215  N9   DA A 205      13.035 230.618  91.342 
ATOM   4216  C8   DA A 205      12.516 230.337  92.574 
ATOM   4217  N7   DA A 205      11.228 230.468  92.642 
ATOM   4218  C5   DA A 205      10.863 230.865  91.364 
ATOM   4219  C6   DA A 205       9.619 231.169  90.785 
ATOM   4220  N6   DA A 205       8.459 231.118  91.454 
ATOM   4221  N1   DA A 205       9.612 231.530  89.489 
ATOM   4222  C2   DA A 205      10.768 231.579  88.829 
ATOM   4223  N3   DA A 205      11.983 231.318  89.260 
ATOM   4224  C4   DA A 205      11.962 230.960  90.560 
ATOM   4225  P    DT A 206      18.383 232.164  90.459 
ATOM   4226  OP1  DT A 206      19.601 231.383  90.150 
ATOM   4227  OP2  DT A 206      18.342 232.805  91.791 
ATOM   4228  O5'  DT A 206      18.149 233.269  89.324 
ATOM   4229  C5'  DT A 206      17.430 232.903  88.132 
ATOM   4230  C4'  DT A 206      16.439 233.992  87.769 
ATOM   4231  O4'  DT A 206      15.151 233.809  88.423 
ATOM   4232  C3'  DT A 206      16.846 235.415  88.150 
ATOM   4233  O3'  DT A 206      16.403 236.308  87.134 
ATOM   4234  C2'  DT A 206      16.067 235.712  89.431 
ATOM   4235  C1'  DT A 206      14.763 235.045  89.003 
ATOM   4236  N1   DT A 206      13.838 234.755  90.134 
ATOM   4237  C2   DT A 206      12.492 234.859  89.884 
ATOM   4238  O2   DT A 206      12.042 235.172  88.795 
ATOM   4239  N3   DT A 206      11.666 234.585  90.956 
ATOM   4240  C4   DT A 206      12.066 234.223  92.227 
ATOM   4241  O4   DT A 206      11.233 234.001  93.107 
ATOM   4242  C5   DT A 206      13.498 234.140  92.392 
ATOM   4243  C7   DT A 206      14.019 233.753  93.745 
ATOM   4244  C6   DT A 206      14.324 234.403  91.366 
ATOM   4245  P    DC A 207      17.350 237.524  86.703 
ATOM   4246  OP1  DC A 207      18.341 237.052  85.709 
ATOM   4247  OP2  DC A 207      17.902 238.175  87.911 
ATOM   4248  O5'  DC A 207      16.302 238.505  85.996 
ATOM   4249  C5'  DC A 207      15.151 237.940  85.341 
ATOM   4250  C4'  DC A 207      13.913 238.745  85.683 
ATOM   4251  O4'  DC A 207      13.265 238.275  86.900 
ATOM   4252  C3'  DC A 207      14.138 240.236  85.938 
ATOM   4253  O3'  DC A 207      13.031 240.963  85.420 
ATOM   4254  C2'  DC A 207      14.139 240.372  87.461 
ATOM   4255  C1'  DC A 207      12.996 239.397  87.726 
ATOM   4256  N1   DC A 207      12.926 238.926  89.137 
ATOM   4257  C2   DC A 207      11.666 238.686  89.681 
ATOM   4258  O2   DC A 207      10.668 238.871  88.975 
ATOM   4259  N3   DC A 207      11.582 238.257  90.966 
ATOM   4260  C4   DC A 207      12.688 238.068  91.696 
ATOM   4261  N4   DC A 207      12.553 237.648  92.945 
ATOM   4262  C5   DC A 207      13.993 238.310  91.157 
ATOM   4263  C6   DC A 207      14.056 238.739  89.871 
ATOM   4264  P    DA A 208      13.297 242.359  84.682 
ATOM   4265  OP1  DA A 208      13.660 242.113  83.269 
ATOM   4266  OP2  DA A 208      14.259 243.161  85.470 
ATOM   4267  O5'  DA A 208      11.848 243.036  84.755 
ATOM   4268  C5'  DA A 208      10.682 242.190  84.759 
ATOM   4269  C4'  DA A 208       9.690 242.681  85.795 
ATOM   4270  O4'  DA A 208       9.930 242.104  87.111 
ATOM   4271  C3'  DA A 208       9.684 244.188  86.050 
ATOM   4272  O3'  DA A 208       8.346 244.610  86.285 
ATOM   4273  C2'  DA A 208      10.484 244.366  87.340 
ATOM   4274  C1'  DA A 208       9.916 243.152  88.069 
ATOM   4275  N9   DA A 208      10.731 242.720  89.238 
ATOM   4276  C8   DA A 208      12.088 242.766  89.391 
ATOM   4277  N7   DA A 208      12.503 242.314  90.534 
ATOM   4278  C5   DA A 208      11.338 241.942  91.189 
ATOM   4279  C6   DA A 208      11.100 241.384  92.456 
ATOM   4280  N6   DA A 208      12.074 241.091  93.330 
ATOM   4281  N1   DA A 208       9.821 241.137  92.795 
ATOM   4282  C2   DA A 208       8.858 241.430  91.922 
ATOM   4283  N3   DA A 208       8.957 241.949  90.719 
ATOM   4284  C4   DA A 208      10.248 242.187  90.404 
ATOM   4285  P    DA A 209       7.854 246.006  85.675 
ATOM   4286  OP1  DA A 209       7.434 245.813  84.269 
ATOM   4287  OP2  DA A 209       8.887 247.040  85.908 
ATOM   4288  O5'  DA A 209       6.573 246.313  86.583 
ATOM   4289  C5'  DA A 209       5.817 245.211  87.118 
ATOM   4290  C4'  DA A 209       5.470 245.478  88.570 
ATOM   4291  O4'  DA A 209       6.506 245.016  89.482 
ATOM   4292  C3'  DA A 209       5.273 246.946  88.947 
ATOM   4293  O3'  DA A 209       4.225 247.038  89.905 
ATOM   4294  C2'  DA A 209       6.584 247.351  89.622 
ATOM   4295  C1'  DA A 209       6.787 246.057  90.405 
ATOM   4296  N9   DA A 209       8.177 245.871  90.904 
ATOM   4297  C8   DA A 209       9.349 246.248  90.312 
ATOM   4298  N7   DA A 209      10.406 245.945  90.999 
ATOM   4299  C5   DA A 209       9.901 245.321  92.132 
ATOM   4300  C6   DA A 209      10.521 244.760  93.261 
ATOM   4301  N6   DA A 209      11.849 244.739  93.441 
ATOM   4302  N1   DA A 209       9.722 244.222  94.202 
ATOM   4303  C2   DA A 209       8.404 244.245  94.016 
ATOM   4304  N3   DA A 209       7.715 244.738  93.010 
ATOM   4305  C4   DA A 209       8.537 245.271  92.082 
ATOM   4306  P    DG A 210       3.189 248.254  89.807 
ATOM   4307  OP1  DG A 210       2.126 247.923  88.832 
ATOM   4308  OP2  DG A 210       3.925 249.514  89.562 
ATOM   4309  O5'  DG A 210       2.578 248.269  91.286 
ATOM   4310  C5'  DG A 210       2.498 247.033  92.021 
ATOM   4311  C4'  DG A 210       2.948 247.250  93.452 
ATOM   4312  O4'  DG A 210       4.386 247.081  93.614 
ATOM   4313  C3'  DG A 210       2.673 248.637  94.032 
ATOM   4314  O3'  DG A 210       2.326 248.502  95.404 
ATOM   4315  C2'  DG A 210       4.013 249.368  93.940 
ATOM   4316  C1'  DG A 210       4.887 248.186  94.349 
ATOM   4317  N9   DG A 210       6.326 248.357  94.004 
ATOM   4318  C8   DG A 210       6.893 248.991  92.919 
ATOM   4319  N7   DG A 210       8.203 248.965  92.911 
ATOM   4320  C5   DG A 210       8.528 248.266  94.072 
ATOM   4321  C6   DG A 210       9.797 247.920  94.605 
ATOM   4322  O6   DG A 210      10.913 248.162  94.154 
ATOM   4323  N1   DG A 210       9.670 247.208  95.806 
ATOM   4324  C2   DG A 210       8.475 246.875  96.412 
ATOM   4325  N2   DG A 210       8.568 246.192  97.556 
ATOM   4326  N3   DG A 210       7.285 247.200  95.911 
ATOM   4327  C4   DG A 210       7.390 247.891  94.746 
ATOM   4328  P    DA A 211       1.166 249.428  96.006 
ATOM   4329  OP1  DA A 211      -0.152 248.820  95.721 
ATOM   4330  OP2  DA A 211       1.353 250.820  95.543 
ATOM   4331  O5'  DA A 211       1.474 249.338  97.574 
ATOM   4332  C5'  DA A 211       2.079 248.142  98.100 
ATOM   4333  C4'  DA A 211       3.175 248.505  99.082 
ATOM   4334  O4'  DA A 211       4.464 248.693  98.431 
ATOM   4335  C3'  DA A 211       2.965 249.800  99.865 
ATOM   4336  O3'  DA A 211       3.459 249.625 101.187 
ATOM   4337  C2'  DA A 211       3.840 250.830  99.152 
ATOM   4338  C1'  DA A 211       5.029 249.908  98.900 
ATOM   4339  N9   DA A 211       5.969 250.412  97.861 
ATOM   4340  C8   DA A 211       5.682 251.125  96.731 
ATOM   4341  N7   DA A 211       6.725 251.421  96.019 
ATOM   4342  C5   DA A 211       7.782 250.866  96.726 
ATOM   4343  C6   DA A 211       9.166 250.834  96.491 
ATOM   4344  N6   DA A 211       9.749 251.400  95.424 
ATOM   4345  N1   DA A 211       9.933 250.198  97.395 
ATOM   4346  C2   DA A 211       9.349 249.637  98.453 
ATOM   4347  N3   DA A 211       8.075 249.603  98.776 
ATOM   4348  C4   DA A 211       7.329 250.247  97.856 
ATOM   4349  P    DA A 212       2.646 250.260 102.411 
ATOM   4350  OP1  DA A 212       1.556 249.343 102.811 
ATOM   4351  OP2  DA A 212       2.240 251.642 102.072 
ATOM   4352  O5'  DA A 212       3.767 250.295 103.551 
ATOM   4353  C5'  DA A 212       4.805 249.297 103.540 
ATOM   4354  C4'  DA A 212       6.149 249.944 103.817 
ATOM   4355  O4'  DA A 212       6.797 250.419 102.603 
ATOM   4356  C3'  DA A 212       6.120 251.173 104.725 
ATOM   4357  O3'  DA A 212       7.279 251.162 105.551 
ATOM   4358  C2'  DA A 212       6.214 252.362 103.771 
ATOM   4359  C1'  DA A 212       7.243 251.749 102.825 
ATOM   4360  N9   DA A 212       7.328 252.434 101.505 
ATOM   4361  C8   DA A 212       6.325 253.022 100.788 
ATOM   4362  N7   DA A 212       6.717 253.541  99.666 
ATOM   4363  C5   DA A 212       8.080 253.279  99.635 
ATOM   4364  C6   DA A 212       9.080 253.577  98.695 
ATOM   4365  N6   DA A 212       8.847 254.235  97.550 
ATOM   4366  N1   DA A 212      10.334 253.173  98.974 
ATOM   4367  C2   DA A 212      10.558 252.519 100.113 
ATOM   4368  N3   DA A 212       9.709 252.187 101.061 
ATOM   4369  C4   DA A 212       8.464 252.603 100.757 
ATOM   4370  P    DA A 213       7.147 251.618 107.079 
ATOM   4371  OP1  DA A 213       6.682 250.476 107.899 
ATOM   4372  OP2  DA A 213       6.330 252.849 107.161 
ATOM   4373  O5'  DA A 213       8.668 251.956 107.441 
ATOM   4374  C5'  DA A 213       9.721 251.240 106.768 
ATOM   4375  C4'  DA A 213      10.818 252.201 106.353 
ATOM   4376  O4'  DA A 213      10.579 252.783 105.041 
ATOM   4377  C3'  DA A 213      11.020 253.413 107.262 
ATOM   4378  O3'  DA A 213      12.409 253.708 107.334 
ATOM   4379  C2'  DA A 213      10.317 254.561 106.539 
ATOM   4380  C1'  DA A 213      10.769 254.187 105.132 
ATOM   4381  N9   DA A 213       9.969 254.833 104.053 
ATOM   4382  C8   DA A 213       8.638 255.138 104.051 
ATOM   4383  N7   DA A 213       8.232 255.703 102.957 
ATOM   4384  C5   DA A 213       9.375 255.779 102.174 
ATOM   4385  C6   DA A 213       9.608 256.281 100.883 
ATOM   4386  N6   DA A 213       8.653 256.829 100.118 
ATOM   4387  N1   DA A 213      10.864 256.201 100.405 
ATOM   4388  C2   DA A 213      11.810 255.656 101.169 
ATOM   4389  N3   DA A 213      11.711 255.156 102.382 
ATOM   4390  C4   DA A 213      10.444 255.249 102.838 
ATOM   4391  P    DT A 214      13.035 254.164 108.736 
ATOM   4392  OP1  DT A 214      13.355 252.968 109.547 
ATOM   4393  OP2  DT A 214      12.149 255.163 109.373 
ATOM   4394  O5'  DT A 214      14.389 254.871 108.262 
ATOM   4395  C5'  DT A 214      15.034 254.412 107.059 
ATOM   4396  C4'  DT A 214      15.485 255.596 106.228 
ATOM   4397  O4'  DT A 214      14.449 256.064 105.317 
ATOM   4398  C3'  DT A 214      15.878 256.848 107.013 
ATOM   4399  O3'  DT A 214      16.978 257.473 106.362 
ATOM   4400  C2'  DT A 214      14.663 257.770 106.906 
ATOM   4401  C1'  DT A 214      14.346 257.474 105.443 
ATOM   4402  N1   DT A 214      12.970 257.875 105.036 
ATOM   4403  C2   DT A 214      12.807 258.335 103.752 
ATOM   4404  O2   DT A 214      13.727 258.424 102.957 
ATOM   4405  N3   DT A 214      11.518 258.699 103.411 
ATOM   4406  C4   DT A 214      10.407 258.640 104.228 
ATOM   4407  O4   DT A 214       9.303 258.993 103.810 
ATOM   4408  C5   DT A 214      10.679 258.144 105.556 
ATOM   4409  C7   DT A 214       9.525 258.048 106.511 
ATOM   4410  C6   DT A 214      11.923 257.784 105.915 
ATOM   4411  P    DA A 215      18.147 258.108 107.252 
ATOM   4412  OP1  DA A 215      19.110 257.050 107.634 
ATOM   4413  OP2  DA A 215      17.558 258.882 108.367 
ATOM   4414  O5'  DA A 215      18.832 259.108 106.208 
ATOM   4415  C5'  DA A 215      18.798 258.783 104.805 
ATOM   4416  C4'  DA A 215      18.453 260.016 103.995 
ATOM   4417  O4'  DA A 215      17.016 260.192 103.835 
ATOM   4418  C3'  DA A 215      18.924 261.349 104.578 
ATOM   4419  O3'  DA A 215      19.324 262.202 103.511 
ATOM   4420  C2'  DA A 215      17.680 261.945 105.236 
ATOM   4421  C1'  DA A 215      16.691 261.538 104.148 
ATOM   4422  N9   DA A 215      15.269 261.581 104.584 
ATOM   4423  C8   DA A 215      14.750 261.300 105.817 
ATOM   4424  N7   DA A 215      13.461 261.431 105.885 
ATOM   4425  C5   DA A 215      13.097 261.828 104.606 
ATOM   4426  C6   DA A 215      11.853 262.132 104.028 
ATOM   4427  N6   DA A 215      10.693 262.081 104.697 
ATOM   4428  N1   DA A 215      11.846 262.493 102.731 
ATOM   4429  C2   DA A 215      13.001 262.542 102.071 
ATOM   4430  N3   DA A 215      14.217 262.281 102.503 
ATOM   4431  C4   DA A 215      14.196 261.923 103.803 
ATOM   4432  P    DT A 216      20.616 263.127 103.702 
ATOM   4433  OP1  DT A 216      21.835 262.346 103.393 
ATOM   4434  OP2  DT A 216      20.576 263.768 105.034 
ATOM   4435  O5'  DT A 216      20.382 264.232 102.567 
ATOM   4436  C5'  DT A 216      19.664 263.866 101.375 
ATOM   4437  C4'  DT A 216      18.673 264.955 101.012 
ATOM   4438  O4'  DT A 216      17.384 264.772 101.665 
ATOM   4439  C3'  DT A 216      19.080 266.378 101.393 
ATOM   4440  O3'  DT A 216      18.637 267.271 100.377 
ATOM   4441  C2'  DT A 216      18.301 266.675 102.674 
ATOM   4442  C1'  DT A 216      16.997 266.008 102.246 
ATOM   4443  N1   DT A 216      16.072 265.718 103.377 
ATOM   4444  C2   DT A 216      14.725 265.822 103.126 
ATOM   4445  O2   DT A 216      14.276 266.135 102.038 
ATOM   4446  N3   DT A 216      13.899 265.548 104.199 
ATOM   4447  C4   DT A 216      14.299 265.186 105.469 
ATOM   4448  O4   DT A 216      13.466 264.964 106.350 
ATOM   4449  C5   DT A 216      15.732 265.103 105.634 
ATOM   4450  C7   DT A 216      16.253 264.716 106.988 
ATOM   4451  C6   DT A 216      16.558 265.366 104.609 
ATOM   4452  P    DC A 217      19.584 268.487  99.946 
ATOM   4453  OP1  DC A 217      20.574 268.015  98.952 
ATOM   4454  OP2  DC A 217      20.136 269.138 101.154 
ATOM   4455  O5'  DC A 217      18.536 269.468  99.239 
ATOM   4456  C5'  DC A 217      17.385 268.903  98.583 
ATOM   4457  C4'  DC A 217      16.147 269.708  98.926 
ATOM   4458  O4'  DC A 217      15.499 269.238 100.142 
ATOM   4459  C3'  DC A 217      16.372 271.199  99.181 
ATOM   4460  O3'  DC A 217      15.265 271.926  98.663 
ATOM   4461  C2'  DC A 217      16.372 271.335 100.703 
ATOM   4462  C1'  DC A 217      15.230 270.360 100.969 
ATOM   4463  N1   DC A 217      15.160 269.889 102.380 
ATOM   4464  C2   DC A 217      13.900 269.649 102.923 
ATOM   4465  O2   DC A 217      12.902 269.834 102.218 
ATOM   4466  N3   DC A 217      13.816 269.220 104.208 
ATOM   4467  C4   DC A 217      14.922 269.031 104.939 
ATOM   4468  N4   DC A 217      14.786 268.611 106.188 
ATOM   4469  C5   DC A 217      16.226 269.273 104.400 
ATOM   4470  C6   DC A 217      16.290 269.702 103.114 
ATOM   4471  P    DT A 218      15.531 273.322  97.925 
ATOM   4472  OP1  DT A 218      15.894 273.076  96.511 
ATOM   4473  OP2  DT A 218      16.493 274.124  98.713 
ATOM   4474  O5'  DT A 218      14.082 273.998  97.998 
ATOM   4475  C5'  DT A 218      12.916 273.153  98.002 
ATOM   4476  C4'  DT A 218      11.924 273.644  99.038 
ATOM   4477  O4'  DT A 218      12.163 273.067 100.354 
ATOM   4478  C3'  DT A 218      11.918 275.151  99.292 
ATOM   4479  O3'  DT A 218      10.580 275.573  99.528 
ATOM   4480  C2'  DT A 218      12.718 275.329 100.583 
ATOM   4481  C1'  DT A 218      12.150 274.115 101.311 
ATOM   4482  N1   DT A 218      12.965 273.683 102.481 
ATOM   4483  C2   DT A 218      12.287 273.170 103.561 
ATOM   4484  O2   DT A 218      11.073 273.060 103.590 
ATOM   4485  N3   DT A 218      13.075 272.782 104.626 
ATOM   4486  C4   DT A 218      14.451 272.862 104.699 
ATOM   4487  O4   DT A 218      15.048 272.482 105.709 
ATOM   4488  C5   DT A 218      15.072 273.413 103.519 
ATOM   4489  C7   DT A 218      16.569 273.536 103.514 
ATOM   4490  C6   DT A 218      14.331 273.799 102.468 
ATOM   4491  P    DC A 219      10.088 276.969  98.917 
ATOM   4492  OP1  DC A 219       9.668 276.776  97.512 
ATOM   4493  OP2  DC A 219      11.121 278.003  99.150 
ATOM   4494  O5'  DC A 219       8.807 277.276  99.825 
ATOM   4495  C5'  DC A 219       8.051 276.174 100.361 
ATOM   4496  C4'  DC A 219       7.704 276.441 101.812 
ATOM   4497  O4'  DC A 219       8.740 275.979 102.725 
ATOM   4498  C3'  DC A 219       7.507 277.909 102.190 
ATOM   4499  O3'  DC A 219       6.459 278.001 103.148 
ATOM   4500  C2'  DC A 219       8.817 278.314 102.864 
ATOM   4501  C1'  DC A 219       9.021 277.020 103.647 
ATOM   4502  N1   DC A 219      10.411 276.834 104.147 
ATOM   4503  C2   DC A 219      10.581 276.198 105.374 
ATOM   4504  O2   DC A 219       9.580 275.817 105.992 
ATOM   4505  N3   DC A 219      11.842 276.019 105.847 
ATOM   4506  C4   DC A 219      12.900 276.446 105.147 
ATOM   4507  N4   DC A 219      14.108 276.248 105.650 
ATOM   4508  C5   DC A 219      12.747 277.103 103.883 
ATOM   4509  C6   DC A 219      11.479 277.273 103.427 
ATOM   4510  P    DA A 220       5.423 279.217 103.050 
ATOM   4511  OP1  DA A 220       4.360 278.886 102.075 
ATOM   4512  OP2  DA A 220       6.159 280.477 102.804 
ATOM   4513  O5'  DA A 220       4.812 279.231 104.529 
ATOM   4514  C5'  DA A 220       4.732 277.995 105.263 
ATOM   4515  C4'  DA A 220       5.182 278.213 106.694 
ATOM   4516  O4'  DA A 220       6.620 278.044 106.856 
ATOM   4517  C3'  DA A 220       4.907 279.600 107.275 
ATOM   4518  O3'  DA A 220       4.559 279.465 108.647 
ATOM   4519  C2'  DA A 220       6.247 280.331 107.183 
ATOM   4520  C1'  DA A 220       7.121 279.149 107.591 
ATOM   4521  N9   DA A 220       8.560 279.320 107.247 
ATOM   4522  C8   DA A 220       9.103 279.952 106.165 
ATOM   4523  N7   DA A 220      10.400 279.935 106.144 
ATOM   4524  C5   DA A 220      10.744 279.241 107.296 
ATOM   4525  C6   DA A 220      11.983 278.881 107.851 
ATOM   4526  N6   DA A 220      13.162 279.187 107.292 
ATOM   4527  N1   DA A 220      11.967 278.193 109.009 
ATOM   4528  C2   DA A 220      10.793 277.892 109.560 
ATOM   4529  N3   DA A 220       9.580 278.172 109.137 
ATOM   4530  C4   DA A 220       9.624 278.861 107.978 
ATOM   4531  P    DG A 221       3.400 280.391 109.249 
ATOM   4532  OP1  DG A 221       2.081 279.783 108.964 
ATOM   4533  OP2  DG A 221       3.587 281.783 108.785 
ATOM   4534  O5'  DG A 221       3.707 280.301 110.817 
ATOM   4535  C5'  DG A 221       4.313 279.105 111.342 
ATOM   4536  C4'  DG A 221       5.409 279.467 112.325 
ATOM   4537  O4'  DG A 221       6.698 279.656 111.674 
ATOM   4538  C3'  DG A 221       5.198 280.763 113.107 
ATOM   4539  O3'  DG A 221       5.693 280.588 114.430 
ATOM   4540  C2'  DG A 221       6.074 281.793 112.394 
ATOM   4541  C1'  DG A 221       7.262 280.871 112.143 
ATOM   4542  N9   DG A 221       8.203 281.375 111.103 
ATOM   4543  C8   DG A 221       7.932 282.095 109.959 
ATOM   4544  N7   DG A 221       8.994 282.387 109.249 
ATOM   4545  C5   DG A 221      10.042 281.823 109.974 
ATOM   4546  C6   DG A 221      11.437 281.810 109.705 
ATOM   4547  O6   DG A 221      12.042 282.302 108.756 
ATOM   4548  N1   DG A 221      12.143 281.125 110.703 
ATOM   4549  C2   DG A 221      11.579 280.530 111.814 
ATOM   4550  N2   DG A 221      12.425 279.924 112.650 
ATOM   4551  N3   DG A 221      10.270 280.543 112.065 
ATOM   4552  C4   DG A 221       9.570 281.203 111.107 
ATOM   4553  P    DG A 222       4.880 281.223 115.654 
ATOM   4554  OP1  DG A 222       3.790 280.306 116.054 
ATOM   4555  OP2  DG A 222       4.474 282.605 115.315 
ATOM   4556  O5'  DG A 222       6.001 281.258 116.794 
ATOM   4557  C5'  DG A 222       7.039 280.260 116.782 
ATOM   4558  C4'  DG A 222       8.382 280.907 117.060 
ATOM   4559  O4'  DG A 222       9.031 281.382 115.846 
ATOM   4560  C3'  DG A 222       8.354 282.136 117.968 
ATOM   4561  O3'  DG A 222       9.512 282.125 118.794 
ATOM   4562  C2'  DG A 222       8.448 283.325 117.013 
ATOM   4563  C1'  DG A 222       9.476 282.712 116.068 
ATOM   4564  N9   DG A 222       9.562 283.397 114.748 
ATOM   4565  C8   DG A 222       8.563 283.995 114.011 
ATOM   4566  N7   DG A 222       8.972 284.515 112.880 
ATOM   4567  C5   DG A 222      10.339 284.243 112.866 
ATOM   4568  C6   DG A 222      11.325 284.560 111.896 
ATOM   4569  O6   DG A 222      11.191 285.155 110.830 
ATOM   4570  N1   DG A 222      12.591 284.097 112.280 
ATOM   4571  C2   DG A 222      12.868 283.417 113.450 
ATOM   4572  N2   DG A 222      14.141 283.059 113.633 
ATOM   4573  N3   DG A 222      11.942 283.119 114.360 
ATOM   4574  C4   DG A 222      10.709 283.562 114.002 
ATOM   4575  P    DC A 223       9.380 282.581 120.322 
ATOM   4576  OP1  DC A 223       8.916 281.439 121.142 
ATOM   4577  OP2  DC A 223       8.564 283.812 120.404 
ATOM   4578  O5'  DC A 223      10.901 282.919 120.683 
ATOM   4579  C5'  DC A 223      11.955 282.203 120.011 
ATOM   4580  C4'  DC A 223      13.052 283.164 119.596 
ATOM   4581  O4'  DC A 223      12.812 283.746 118.283 
ATOM   4582  C3'  DC A 223      13.254 284.376 120.505 
ATOM   4583  O3'  DC A 223      14.643 284.671 120.577 
ATOM   4584  C2'  DC A 223      12.550 285.524 119.782 
ATOM   4585  C1'  DC A 223      13.002 285.149 118.374 
ATOM   4586  N1   DC A 223      12.203 285.796 117.296 
ATOM   4587  C2   DC A 223      12.863 286.151 116.123 
ATOM   4588  O2   DC A 223      14.073 285.917 116.025 
ATOM   4589  N3   DC A 223      12.152 286.742 115.127 
ATOM   4590  C4   DC A 223      10.843 286.978 115.273 
ATOM   4591  N4   DC A 223      10.193 287.557 114.274 
ATOM   4592  C5   DC A 223      10.145 286.621 116.472 
ATOM   4593  C6   DC A 223      10.873 286.032 117.454 
ATOM   4594  P    DT A 224      15.269 285.126 121.978 
ATOM   4595  OP1  DT A 224      15.589 283.931 122.790 
ATOM   4596  OP2  DT A 224      14.382 286.125 122.616 
ATOM   4597  O5'  DT A 224      16.623 285.834 121.504 
ATOM   4598  C5'  DT A 224      17.267 285.375 120.302 
ATOM   4599  C4'  DT A 224      17.718 286.559 119.471 
ATOM   4600  O4'  DT A 224      16.683 287.027 118.560 
ATOM   4601  C3'  DT A 224      18.112 287.811 120.256 
ATOM   4602  O3'  DT A 224      19.212 288.436 119.605 
ATOM   4603  C2'  DT A 224      16.896 288.732 120.149 
ATOM   4604  C1'  DT A 224      16.579 288.437 118.686 
ATOM   4605  N1   DT A 224      15.204 288.838 118.279 
ATOM   4606  C2   DT A 224      15.041 289.298 116.995 
ATOM   4607  O2   DT A 224      15.960 289.387 116.200 
ATOM   4608  N3   DT A 224      13.752 289.662 116.654 
ATOM   4609  C4   DT A 224      12.641 289.603 117.471 
ATOM   4610  O4   DT A 224      11.537 289.956 117.052 
ATOM   4611  C5   DT A 224      12.912 289.107 118.799 
ATOM   4612  C7   DT A 224      11.759 289.011 119.753 
ATOM   4613  C6   DT A 224      14.156 288.747 119.157 
ATOM   4614  P    DA A 225      20.381 289.071 120.495 
ATOM   4615  OP1  DA A 225      21.344 288.013 120.876 
ATOM   4616  OP2  DA A 225      19.791 289.845 121.609 
ATOM   4617  O5'  DA A 225      21.066 290.071 119.450 
ATOM   4618  C5'  DA A 225      21.032 289.746 118.048 
ATOM   4619  C4'  DA A 225      20.687 290.979 117.238 
ATOM   4620  O4'  DA A 225      19.249 291.154 117.078 
ATOM   4621  C3'  DA A 225      21.158 292.311 117.820 
ATOM   4622  O3'  DA A 225      21.557 293.165 116.754 
ATOM   4623  C2'  DA A 225      19.914 292.908 118.479 
ATOM   4624  C1'  DA A 225      18.925 292.501 117.390 
ATOM   4625  N9   DA A 225      17.503 292.544 117.827 
ATOM   4626  C8   DA A 225      16.984 292.263 119.059 
ATOM   4627  N7   DA A 225      15.695 292.394 119.128 
ATOM   4628  C5   DA A 225      15.330 292.790 117.849 
ATOM   4629  C6   DA A 225      14.087 293.095 117.270 
ATOM   4630  N6   DA A 225      12.926 293.044 117.940 
ATOM   4631  N1   DA A 225      14.080 293.456 115.974 
ATOM   4632  C2   DA A 225      15.235 293.504 115.314 
ATOM   4633  N3   DA A 225      16.450 293.244 115.746 
ATOM   4634  C4   DA A 225      16.429 292.886 117.046 
ATOM   4635  P    DA A 226      22.850 294.090 116.944 
ATOM   4636  OP1  DA A 226      24.069 293.309 116.636 
ATOM   4637  OP2  DA A 226      22.810 294.731 118.277 
ATOM   4638  O5'  DA A 226      22.616 295.195 115.810 
ATOM   4639  C5'  DA A 226      21.898 294.829 114.617 
ATOM   4640  C4'  DA A 226      20.906 295.918 114.255 
ATOM   4641  O4'  DA A 226      19.618 295.735 114.908 
ATOM   4642  C3'  DA A 226      21.313 297.341 114.635 
ATOM   4643  O3'  DA A 226      20.871 298.234 113.620 
ATOM   4644  C2'  DA A 226      20.535 297.638 115.917 
ATOM   4645  C1'  DA A 226      19.230 296.971 115.488 
ATOM   4646  N9   DA A 226      18.306 296.681 116.620 
ATOM   4647  C8   DA A 226      18.618 296.320 117.899 
ATOM   4648  N7   DA A 226      17.584 296.137 118.660 
ATOM   4649  C5   DA A 226      16.505 296.395 117.825 
ATOM   4650  C6   DA A 226      15.117 296.372 118.037 
ATOM   4651  N6   DA A 226      14.552 296.061 119.212 
ATOM   4652  N1   DA A 226      14.326 296.681 116.992 
ATOM   4653  C2   DA A 226      14.892 296.989 115.826 
ATOM   4654  N3   DA A 226      16.168 297.043 115.512 
ATOM   4655  C4   DA A 226      16.938 296.730 116.574 
ATOM   4656  P    DT A 227      21.817 299.450 113.189 
ATOM   4657  OP1  DT A 227      22.808 298.978 112.194 
ATOM   4658  OP2  DT A 227      22.370 300.101 114.397 
ATOM   4659  O5'  DT A 227      20.770 300.431 112.481 
ATOM   4660  C5'  DT A 227      19.618 299.866 111.826 
ATOM   4661  C4'  DT A 227      18.381 300.671 112.169 
ATOM   4662  O4'  DT A 227      17.732 300.201 113.385 
ATOM   4663  C3'  DT A 227      18.605 302.162 112.423 
ATOM   4664  O3'  DT A 227      17.499 302.889 111.905 
ATOM   4665  C2'  DT A 227      18.606 302.298 113.946 
ATOM   4666  C1'  DT A 227      17.463 301.323 114.211 
ATOM   4667  N1   DT A 227      17.393 300.852 115.623 
ATOM   4668  C2   DT A 227      16.144 300.619 116.144 
ATOM   4669  O2   DT A 227      15.118 300.781 115.505 
ATOM   4670  N3   DT A 227      16.119 300.185 117.455 
ATOM   4671  C4   DT A 227      17.213 299.969 118.267 
ATOM   4672  O4   DT A 227      17.066 299.578 119.426 
ATOM   4673  C5   DT A 227      18.481 300.241 117.632 
ATOM   4674  C7   DT A 227      19.725 300.032 118.446 
ATOM   4675  C6   DT A 227      18.534 300.665 116.358 
ATOM   4676  P    DG A 228      17.764 304.285 111.168 
ATOM   4677  OP1  DG A 228      18.128 304.038 109.754 
ATOM   4678  OP2  DG A 228      18.726 305.087 111.955 
ATOM   4679  O5'  DG A 228      16.316 304.961 111.240 
ATOM   4680  C5'  DG A 228      15.149 304.116 111.245 
ATOM   4681  C4'  DG A 228      14.157 304.607 112.281 
ATOM   4682  O4'  DG A 228      14.397 304.030 113.597 
ATOM   4683  C3'  DG A 228      14.151 306.114 112.535 
ATOM   4684  O3'  DG A 228      12.814 306.536 112.770 
ATOM   4685  C2'  DG A 228      14.952 306.292 113.826 
ATOM   4686  C1'  DG A 228      14.384 305.078 114.554 
ATOM   4687  N9   DG A 228      15.199 304.646 115.723 
ATOM   4688  C8   DG A 228      16.566 304.684 115.895 
ATOM   4689  N7   DG A 228      16.972 304.225 117.054 
ATOM   4690  C5   DG A 228      15.790 303.857 117.696 
ATOM   4691  C6   DG A 228      15.587 303.294 118.983 
ATOM   4692  O6   DG A 228      16.420 302.999 119.834 
ATOM   4693  N1   DG A 228      14.225 303.076 119.237 
ATOM   4694  C2   DG A 228      13.196 303.364 118.363 
ATOM   4695  N2   DG A 228      11.964 303.082 118.793 
ATOM   4696  N3   DG A 228      13.388 303.892 117.155 
ATOM   4697  C4   DG A 228      14.703 304.110 116.893 
ATOM   4698  P    DT A 229      12.322 307.932 112.160 
ATOM   4699  OP1  DT A 229      11.902 307.739 110.754 
ATOM   4700  OP2  DT A 229      13.355 308.966 112.393 
ATOM   4701  O5'  DT A 229      11.041 308.239 113.068 
ATOM   4702  C5'  DT A 229      10.285 307.137 113.604 
ATOM   4703  C4'  DT A 229       9.937 307.404 115.055 
ATOM   4704  O4'  DT A 229      10.974 306.942 115.967 
ATOM   4705  C3'  DT A 229       9.741 308.871 115.433 
ATOM   4706  O3'  DT A 229       8.693 308.964 116.390 
ATOM   4707  C2'  DT A 229      11.051 309.277 116.107 
ATOM   4708  C1'  DT A 229      11.255 307.983 116.890 
ATOM   4709  N1   DT A 229      12.645 307.797 117.389 
ATOM   4710  C2   DT A 229      12.796 307.167 118.602 
ATOM   4711  O2   DT A 229      11.853 306.767 119.262 
ATOM   4712  N3   DT A 229      14.100 307.013 119.032 
ATOM   4713  C4   DT A 229      15.236 307.426 118.367 
ATOM   4714  O4   DT A 229      16.352 307.233 118.853 
ATOM   4715  C5   DT A 229      14.976 308.077 117.104 
ATOM   4716  C7   DT A 229      16.158 308.558 116.315 
ATOM   4717  C6   DT A 229      13.719 308.240 116.661 
ATOM   4718  P    DC A 230       7.656 310.180 116.292 
ATOM   4719  OP1  DC A 230       6.594 309.849 115.318 
ATOM   4720  OP2  DC A 230       8.393 311.440 116.047 
ATOM   4721  O5'  DC A 230       7.046 310.194 117.772 
ATOM   4722  C5'  DC A 230       6.966 308.958 118.506 
ATOM   4723  C4'  DC A 230       7.416 309.176 119.937 
ATOM   4724  O4'  DC A 230       8.853 309.006 120.099 
ATOM   4725  C3'  DC A 230       7.141 310.563 120.517 
ATOM   4726  O3'  DC A 230       6.793 310.428 121.889 
ATOM   4727  C2'  DC A 230       8.480 311.294 120.425 
ATOM   4728  C1'  DC A 230       9.355 310.112 120.834 
ATOM   4729  N1   DC A 230      10.794 310.283 120.489 
ATOM   4730  C2   DC A 230      11.738 309.744 121.359 
ATOM   4731  O2   DC A 230      11.347 309.151 122.371 
ATOM   4732  N3   DC A 230      13.056 309.890 121.063 
ATOM   4733  C4   DC A 230      13.438 310.540 119.956 
ATOM   4734  N4   DC A 230      14.734 310.656 119.711 
ATOM   4735  C5   DC A 230      12.482 311.102 119.049 
ATOM   4736  C6   DC A 230      11.171 310.946 119.363 
ATOM   4737  P    DG A 231       5.634 311.354 122.491 
ATOM   4738  OP1  DG A 231       4.315 310.745 122.207 
ATOM   4739  OP2  DG A 231       5.821 312.746 122.028 
ATOM   4740  O5'  DG A 231       5.941 311.264 124.060 
ATOM   4741  C5'  DG A 231       6.547 310.068 124.585 
ATOM   4742  C4'  DG A 231       7.643 310.430 125.568 
ATOM   4743  O4'  DG A 231       8.932 310.619 124.917 
ATOM   4744  C3'  DG A 231       7.432 311.726 126.350 
ATOM   4745  O3'  DG A 231       7.926 311.551 127.672 
ATOM   4746  C2'  DG A 231       8.307 312.756 125.637 
ATOM   4747  C1'  DG A 231       9.496 311.834 125.386 
ATOM   4748  N9   DG A 231      10.436 312.338 124.346 
ATOM   4749  C8   DG A 231      10.166 313.058 123.202 
ATOM   4750  N7   DG A 231      11.228 313.350 122.492 
ATOM   4751  C5   DG A 231      12.276 312.786 123.217 
ATOM   4752  C6   DG A 231      13.670 312.773 122.948 
ATOM   4753  O6   DG A 231      14.276 313.265 121.999 
ATOM   4754  N1   DG A 231      14.377 312.088 123.946 
ATOM   4755  C2   DG A 231      13.812 311.493 125.057 
ATOM   4756  N2   DG A 231      14.659 310.887 125.893 
ATOM   4757  N3   DG A 231      12.504 311.506 125.307 
ATOM   4758  C4   DG A 231      11.804 312.166 124.350 
ATOM   4759  P    DT A 232       7.113 312.186 128.896 
ATOM   4760  OP1  DT A 232       6.023 311.269 129.296 
ATOM   4761  OP2  DT A 232       6.707 313.568 128.558 
ATOM   4762  O5'  DT A 232       8.234 312.221 130.037 
ATOM   4763  C5'  DT A 232       9.273 311.223 130.025 
ATOM   4764  C4'  DT A 232      10.616 311.870 130.302 
ATOM   4765  O4'  DT A 232      11.265 312.345 129.088 
ATOM   4766  C3'  DT A 232      10.588 313.099 131.211 
ATOM   4767  O3'  DT A 232      11.746 313.088 132.036 
ATOM   4768  C2'  DT A 232      10.682 314.288 130.256 
ATOM   4769  C1'  DT A 232      11.710 313.675 129.310 
ATOM   4770  N1   DT A 232      11.795 314.360 127.991 
ATOM   4771  C2   DT A 232      13.033 314.424 127.398 
ATOM   4772  O2   DT A 232      14.036 313.950 127.904 
ATOM   4773  N3   DT A 232      13.073 315.068 126.176 
ATOM   4774  C4   DT A 232      12.004 315.638 125.516 
ATOM   4775  O4   DT A 232      12.163 316.188 124.424 
ATOM   4776  C5   DT A 232      10.748 315.520 126.217 
ATOM   4777  C7   DT A 232       9.533 316.115 125.567 
ATOM   4778  C6   DT A 232      10.680 314.900 127.406 
ATOM   4779  P    DC A 233      11.614 313.544 133.565 
ATOM   4780  OP1  DC A 233      11.150 312.402 134.384 
ATOM   4781  OP2  DC A 233      10.798 314.775 133.647 
ATOM   4782  O5'  DC A 233      13.135 313.882 133.926 
ATOM   4783  C5'  DC A 233      14.189 313.166 133.254 
ATOM   4784  C4'  DC A 233      15.285 314.127 132.839 
ATOM   4785  O4'  DC A 233      15.046 314.709 131.526 
ATOM   4786  C3'  DC A 233      15.487 315.339 133.748 
ATOM   4787  O3'  DC A 233      16.877 315.634 133.820 
ATOM   4788  C2'  DC A 233      14.784 316.487 133.024 
ATOM   4789  C1'  DC A 233      15.236 316.112 131.617 
ATOM   4790  N1   DC A 233      14.437 316.759 130.539 
ATOM   4791  C2   DC A 233      15.097 317.114 129.365 
ATOM   4792  O2   DC A 233      16.307 316.880 129.267 
ATOM   4793  N3   DC A 233      14.386 317.705 128.370 
ATOM   4794  C4   DC A 233      13.076 317.941 128.515 
ATOM   4795  N4   DC A 233      12.427 318.520 127.517 
ATOM   4796  C5   DC A 233      12.378 317.584 129.715 
ATOM   4797  C6   DC A 233      13.106 316.995 130.697 
ATOM   4798  P    DT A 234      17.502 316.089 135.221 
ATOM   4799  OP1  DT A 234      17.823 314.894 136.033 
ATOM   4800  OP2  DT A 234      16.616 317.088 135.858 
ATOM   4801  O5'  DT A 234      18.857 316.797 134.747 
ATOM   4802  C5'  DT A 234      19.501 316.337 133.544 
ATOM   4803  C4'  DT A 234      19.952 317.522 132.714 
ATOM   4804  O4'  DT A 234      18.916 317.990 131.803 
ATOM   4805  C3'  DT A 234      20.346 318.774 133.498 
ATOM   4806  O3'  DT A 234      21.446 319.399 132.848 
ATOM   4807  C2'  DT A 234      19.130 319.695 133.391 
ATOM   4808  C1'  DT A 234      18.813 319.400 131.929 
ATOM   4809  N1   DT A 234      17.437 319.801 131.521 
ATOM   4810  C2   DT A 234      17.274 320.261 130.238 
ATOM   4811  O2   DT A 234      18.194 320.350 129.443 
ATOM   4812  N3   DT A 234      15.985 320.625 129.896 
ATOM   4813  C4   DT A 234      14.875 320.566 130.714 
ATOM   4814  O4   DT A 234      13.770 320.919 130.295 
ATOM   4815  C5   DT A 234      15.146 320.070 132.042 
ATOM   4816  C7   DT A 234      13.992 319.974 132.996 
ATOM   4817  C6   DT A 234      16.390 319.710 132.400 
ATOM   4818  P    DG A 235      22.614 320.034 133.737 
ATOM   4819  OP1  DG A 235      23.578 318.976 134.119 
ATOM   4820  OP2  DG A 235      22.025 320.807 134.852 
ATOM   4821  O5'  DG A 235      23.299 321.034 132.693 
ATOM   4822  C5'  DG A 235      23.266 320.709 131.291 
ATOM   4823  C4'  DG A 235      22.920 321.942 130.481 
ATOM   4824  O4'  DG A 235      21.483 322.117 130.321 
ATOM   4825  C3'  DG A 235      23.392 323.274 131.063 
ATOM   4826  O3'  DG A 235      23.791 324.128 129.997 
ATOM   4827  C2'  DG A 235      22.148 323.871 131.722 
ATOM   4828  C1'  DG A 235      21.159 323.464 130.633 
ATOM   4829  N9   DG A 235      19.736 323.507 131.070 
ATOM   4830  C8   DG A 235      19.195 323.228 132.306 
ATOM   4831  N7   DG A 235      17.892 323.363 132.362 
ATOM   4832  C5   DG A 235      17.545 323.761 131.072 
ATOM   4833  C6   DG A 235      16.274 324.062 130.520 
ATOM   4834  O6   DG A 235      15.172 324.038 131.064 
ATOM   4835  N1   DG A 235      16.374 324.425 129.169 
ATOM   4836  C2   DG A 235      17.550 324.489 128.448 
ATOM   4837  N2   DG A 235      17.435 324.856 127.170 
ATOM   4838  N3   DG A 235      18.744 324.205 128.967 
ATOM   4839  C4   DG A 235      18.663 323.852 130.276 
ATOM   4840  P    DT A 236      25.084 325.053 130.187 
ATOM   4841  OP1  DT A 236      26.302 324.272 129.878 
ATOM   4842  OP2  DT A 236      25.044 325.694 131.520 
ATOM   4843  O5'  DT A 236      24.850 326.158 129.053 
ATOM   4844  C5'  DT A 236      24.132 325.792 127.860 
ATOM   4845  C4'  DT A 236      23.140 326.881 127.498 
ATOM   4846  O4'  DT A 236      21.852 326.698 128.151 
ATOM   4847  C3'  DT A 236      23.547 328.304 127.878 
ATOM   4848  O3'  DT A 236      23.105 329.197 126.862 
ATOM   4849  C2'  DT A 236      22.768 328.601 129.159 
ATOM   4850  C1'  DT A 236      21.464 327.934 128.731 
ATOM   4851  N1   DT A 236      20.539 327.644 129.862 
ATOM   4852  C2   DT A 236      19.193 327.748 129.612 
ATOM   4853  O2   DT A 236      18.743 328.061 128.523 
ATOM   4854  N3   DT A 236      18.367 327.473 130.684 
ATOM   4855  C4   DT A 236      18.767 327.112 131.955 
ATOM   4856  O4   DT A 236      17.934 326.890 132.835 
ATOM   4857  C5   DT A 236      20.200 327.029 132.120 
ATOM   4858  C7   DT A 236      20.720 326.642 133.473 
ATOM   4859  C6   DT A 236      21.025 327.292 131.094 
ATOM   4860  P    DA A 237      24.051 330.413 126.431 
ATOM   4861  OP1  DA A 237      25.042 329.941 125.437 
ATOM   4862  OP2  DA A 237      24.604 331.064 127.639 
ATOM   4863  O5'  DA A 237      23.003 331.394 125.724 
ATOM   4864  C5'  DA A 237      21.852 330.829 125.069 
ATOM   4865  C4'  DA A 237      20.615 331.634 125.411 
ATOM   4866  O4'  DA A 237      19.966 331.164 126.628 
ATOM   4867  C3'  DA A 237      20.839 333.124 125.666 
ATOM   4868  O3'  DA A 237      19.732 333.852 125.148 
ATOM   4869  C2'  DA A 237      20.840 333.261 127.189 
ATOM   4870  C1'  DA A 237      19.697 332.286 127.454 
ATOM   4871  N9   DA A 237      19.627 331.815 128.865 
ATOM   4872  C8   DA A 237      20.656 331.578 129.732 
ATOM   4873  N7   DA A 237      20.272 331.173 130.903 
ATOM   4874  C5   DA A 237      18.887 331.137 130.808 
ATOM   4875  C6   DA A 237      17.884 330.784 131.725 
ATOM   4876  N6   DA A 237      18.134 330.382 132.978 
ATOM   4877  N1   DA A 237      16.607 330.862 131.305 
ATOM   4878  C2   DA A 237      16.363 331.263 130.058 
ATOM   4879  N3   DA A 237      17.213 331.615 129.118 
ATOM   4880  C4   DA A 237      18.484 331.529 129.564 
ATOM   4881  P    DT A 238      19.998 335.248 124.411 
ATOM   4882  OP1  DT A 238      20.361 335.001 122.997 
ATOM   4883  OP2  DT A 238      20.960 336.050 125.198 
ATOM   4884  O5'  DT A 238      18.549 335.924 124.483 
ATOM   4885  C5'  DT A 238      17.383 335.079 124.488 
ATOM   4886  C4'  DT A 238      16.391 335.570 125.524 
ATOM   4887  O4'  DT A 238      16.631 334.993 126.839 
ATOM   4888  C3'  DT A 238      16.385 337.077 125.778 
ATOM   4889  O3'  DT A 238      15.047 337.499 126.013 
ATOM   4890  C2'  DT A 238      17.185 337.255 127.068 
ATOM   4891  C1'  DT A 238      16.618 336.041 127.797 
ATOM   4892  N1   DT A 238      17.433 335.609 128.966 
ATOM   4893  C2   DT A 238      16.755 335.096 130.046 
ATOM   4894  O2   DT A 238      15.541 334.986 130.075 
ATOM   4895  N3   DT A 238      17.543 334.708 131.111 
ATOM   4896  C4   DT A 238      18.918 334.788 131.184 
ATOM   4897  O4   DT A 238      19.516 334.408 132.194 
ATOM   4898  C5   DT A 238      19.540 335.339 130.004 
ATOM   4899  C7   DT A 238      21.036 335.462 130.000 
ATOM   4900  C6   DT A 238      18.798 335.725 128.954 
ATOM   4901  P    DA A 239      14.556 338.895 125.403 
ATOM   4902  OP1  DA A 239      14.135 338.702 123.997 
ATOM   4903  OP2  DA A 239      15.588 339.929 125.636 
ATOM   4904  O5'  DA A 239      13.274 339.202 126.311 
ATOM   4905  C5'  DA A 239      12.518 338.100 126.846 
ATOM   4906  C4'  DA A 239      12.171 338.366 128.298 
ATOM   4907  O4'  DA A 239      13.207 337.905 129.210 
ATOM   4908  C3'  DA A 239      11.974 339.834 128.675 
ATOM   4909  O3'  DA A 239      10.926 339.927 129.633 
ATOM   4910  C2'  DA A 239      13.285 340.240 129.350 
ATOM   4911  C1'  DA A 239      13.488 338.946 130.133 
ATOM   4912  N9   DA A 239      14.879 338.760 130.632 
ATOM   4913  C8   DA A 239      16.050 339.137 130.040 
ATOM   4914  N7   DA A 239      17.108 338.834 130.727 
ATOM   4915  C5   DA A 239      16.602 338.210 131.860 
ATOM   4916  C6   DA A 239      17.222 337.649 132.989 
ATOM   4917  N6   DA A 239      18.550 337.628 133.170 
ATOM   4918  N1   DA A 239      16.424 337.110 133.930 
ATOM   4919  C2   DA A 239      15.105 337.134 133.744 
ATOM   4920  N3   DA A 239      14.417 337.627 132.738 
ATOM   4921  C4   DA A 239      15.238 338.160 131.810 
ATOM   4922  P    DG A 240       9.890 341.143 129.535 
ATOM   4923  OP1  DG A 240       8.828 340.812 128.560 
ATOM   4924  OP2  DG A 240      10.626 342.403 129.290 
ATOM   4925  O5'  DG A 240       9.280 341.157 131.014 
ATOM   4926  C5'  DG A 240       9.200 339.921 131.749 
ATOM   4927  C4'  DG A 240       9.649 340.139 133.180 
ATOM   4928  O4'  DG A 240      11.087 339.969 133.342 
ATOM   4929  C3'  DG A 240       9.374 341.526 133.760 
ATOM   4930  O3'  DG A 240       9.027 341.391 135.132 
ATOM   4931  C2'  DG A 240      10.714 342.257 133.668 
ATOM   4932  C1'  DG A 240      11.588 341.075 134.077 
ATOM   4933  N9   DG A 240      13.027 341.246 133.732 
ATOM   4934  C8   DG A 240      13.594 341.880 132.647 
ATOM   4935  N7   DG A 240      14.905 341.854 132.639 
ATOM   4936  C5   DG A 240      15.229 341.155 133.800 
ATOM   4937  C6   DG A 240      16.498 340.808 134.333 
ATOM   4938  O6   DG A 240      17.614 341.050 133.882 
ATOM   4939  N1   DG A 240      16.372 340.097 135.534 
ATOM   4940  C2   DG A 240      15.176 339.764 136.140 
ATOM   4941  N2   DG A 240      15.269 339.080 137.284 
ATOM   4942  N3   DG A 240      13.986 340.089 135.639 
ATOM   4943  C4   DG A 240      14.091 340.780 134.474 
ATOM   4944  P    DT A 241       7.868 342.317 135.734 
ATOM   4945  OP1  DT A 241       6.549 341.708 135.449 
ATOM   4946  OP2  DT A 241       8.054 343.709 135.271 
ATOM   4947  O5'  DT A 241       8.175 342.227 137.302 
ATOM   4948  C5'  DT A 241       8.780 341.030 137.828 
ATOM   4949  C4'  DT A 241       9.877 341.393 138.810 
ATOM   4950  O4'  DT A 241      11.165 341.582 138.159 
ATOM   4951  C3'  DT A 241       9.666 342.689 139.593 
ATOM   4952  O3'  DT A 241      10.160 342.514 140.915 
ATOM   4953  C2'  DT A 241      10.541 343.719 138.880 
ATOM   4954  C1'  DT A 241      11.730 342.797 138.628 
ATOM   4955  N1   DT A 241      12.670 343.301 137.589 
ATOM   4956  C2   DT A 241      14.005 343.029 137.767 
ATOM   4957  O2   DT A 241      14.432 342.404 138.722 
ATOM   4958  N3   DT A 241      14.846 343.513 136.783 
ATOM   4959  C4   DT A 241      14.471 344.228 135.665 
ATOM   4960  O4   DT A 241      15.317 344.610 134.853 
ATOM   4961  C5   DT A 241      13.050 344.465 135.565 
ATOM   4962  C7   DT A 241      12.557 345.238 134.378 
ATOM   4963  C6   DT A 241      12.210 344.006 136.507 
ATOM   4964  P    DG A 242       9.347 343.149 142.139 
ATOM   4965  OP1  DG A 242       8.257 342.232 142.539 
ATOM   4966  OP2  DG A 242       8.941 344.531 141.800 
ATOM   4967  O5'  DG A 242      10.468 343.184 143.279 
ATOM   4968  C5'  DG A 242      11.507 342.186 143.268 
ATOM   4969  C4'  DG A 242      12.850 342.833 143.545 
ATOM   4970  O4'  DG A 242      13.499 343.308 142.331 
ATOM   4971  C3'  DG A 242      12.821 344.062 144.453 
ATOM   4972  O3'  DG A 242      13.980 344.051 145.279 
ATOM   4973  C2'  DG A 242      12.916 345.251 143.499 
ATOM   4974  C1'  DG A 242      13.944 344.638 142.553 
ATOM   4975  N9   DG A 242      14.029 345.323 141.233 
ATOM   4976  C8   DG A 242      13.030 345.921 140.496 
ATOM   4977  N7   DG A 242      13.440 346.441 139.365 
ATOM   4978  C5   DG A 242      14.807 346.169 139.352 
ATOM   4979  C6   DG A 242      15.792 346.486 138.381 
ATOM   4980  O6   DG A 242      15.659 347.081 137.315 
ATOM   4981  N1   DG A 242      17.058 346.023 138.766 
ATOM   4982  C2   DG A 242      17.335 345.342 139.935 
ATOM   4983  N2   DG A 242      18.608 344.985 140.118 
ATOM   4984  N3   DG A 242      16.410 345.045 140.846 
ATOM   4985  C4   DG A 242      15.177 345.488 140.487 
ATOM   4986  P    DT A 243      13.848 344.507 146.807 
ATOM   4987  OP1  DT A 243      13.383 343.365 147.627 
ATOM   4988  OP2  DT A 243      13.032 345.738 146.889 
ATOM   4989  O5'  DT A 243      15.369 344.845 147.169 
ATOM   4990  C5'  DT A 243      16.422 344.129 146.497 
ATOM   4991  C4'  DT A 243      17.519 345.090 146.081 
ATOM   4992  O4'  DT A 243      17.280 345.672 144.769 
ATOM   4993  C3'  DT A 243      17.721 346.302 146.990 
ATOM   4994  O3'  DT A 243      19.111 346.597 147.062 
ATOM   4995  C2'  DT A 243      17.018 347.450 146.267 
ATOM   4996  C1'  DT A 243      17.470 347.075 144.860 
ATOM   4997  N1   DT A 243      16.670 347.722 143.781 
ATOM   4998  C2   DT A 243      17.336 348.066 142.630 
ATOM   4999  O2   DT A 243      18.528 347.865 142.466 
ATOM   5000  N3   DT A 243      16.563 348.664 141.653 
ATOM   5001  C4   DT A 243      15.213 348.938 141.732 
ATOM   5002  O4   DT A 243      14.627 349.477 140.791 
ATOM   5003  C5   DT A 243      14.603 348.540 142.979 
ATOM   5004  C7   DT A 243      13.135 348.803 143.147 
ATOM   5005  C6   DT A 243      15.331 347.957 143.946 
ATOM   5006  P    DA A 244      19.736 347.052 148.464 
ATOM   5007  OP1  DA A 244      20.056 345.857 149.275 
ATOM   5008  OP2  DA A 244      18.850 348.051 149.101 
ATOM   5009  O5'  DA A 244      21.091 347.760 147.990 
ATOM   5010  C5'  DA A 244      21.735 347.300 146.787 
ATOM   5011  C4'  DA A 244      22.186 348.485 145.957 
ATOM   5012  O4'  DA A 244      21.150 348.953 145.046 
ATOM   5013  C3'  DA A 244      22.580 349.737 146.741 
ATOM   5014  O3'  DA A 244      23.679 350.362 146.090 
ATOM   5015  C2'  DA A 244      21.364 350.658 146.634 
ATOM   5016  C1'  DA A 244      21.047 350.363 145.171 
ATOM   5017  N9   DA A 244      19.671 350.764 144.764 
ATOM   5018  C8   DA A 244      18.525 350.737 145.507 
ATOM   5019  N7   DA A 244      17.477 351.154 144.867 
ATOM   5020  C5   DA A 244      17.960 351.481 143.608 
ATOM   5021  C6   DA A 244      17.336 351.986 142.456 
ATOM   5022  N6   DA A 244      16.026 352.263 142.383 
ATOM   5023  N1   DA A 244      18.111 352.199 141.374 
ATOM   5024  C2   DA A 244      19.411 351.921 141.452 
ATOM   5025  N3   DA A 244      20.101 351.449 142.467 
ATOM   5026  C4   DA A 244      19.303 351.246 143.535 
ATOM   5027  P    DT A 245      24.848 350.997 146.980 
ATOM   5028  OP1  DT A 245      25.812 349.939 147.362 
ATOM   5029  OP2  DT A 245      24.259 351.770 148.095 
ATOM   5030  O5'  DT A 245      25.533 351.997 145.936 
ATOM   5031  C5'  DT A 245      25.499 351.672 144.533 
ATOM   5032  C4'  DT A 245      25.154 352.905 143.723 
ATOM   5033  O4'  DT A 245      23.717 353.080 143.564 
ATOM   5034  C3'  DT A 245      25.625 354.237 144.306 
ATOM   5035  O3'  DT A 245      26.025 355.091 143.240 
ATOM   5036  C2'  DT A 245      24.382 354.834 144.964 
ATOM   5037  C1'  DT A 245      23.393 354.426 143.876 
ATOM   5038  N1   DT A 245      21.970 354.470 144.313 
ATOM   5039  C2   DT A 245      21.038 354.839 143.372 
ATOM   5040  O2   DT A 245      21.331 355.124 142.224 
ATOM   5041  N3   DT A 245      19.729 354.869 143.814 
ATOM   5042  C4   DT A 245      19.288 354.567 145.087 
ATOM   5043  O4   DT A 245      18.088 354.629 145.364 
ATOM   5044  C5   DT A 245      20.339 354.191 146.002 
ATOM   5045  C7   DT A 245      19.943 353.847 147.408 
ATOM   5046  C6   DT A 245      21.620 354.154 145.600 
ATOM   5047  P    DG A 246      27.318 356.016 143.430 
ATOM   5048  OP1  DG A 246      28.536 355.235 143.121 
ATOM   5049  OP2  DG A 246      27.277 356.657 144.762 
ATOM   5050  O5'  DG A 246      27.084 357.121 142.295 
ATOM   5051  C5'  DG A 246      26.365 356.755 141.103 
ATOM   5052  C4'  DG A 246      25.374 357.844 140.740 
ATOM   5053  O4'  DG A 246      24.086 357.661 141.393 
ATOM   5054  C3'  DG A 246      25.781 359.267 141.121 
ATOM   5055  O3'  DG A 246      25.338 360.160 140.105 
ATOM   5056  C2'  DG A 246      25.002 359.563 142.402 
ATOM   5057  C1'  DG A 246      23.698 358.897 141.974 
ATOM   5058  N9   DG A 246      22.773 358.607 143.105 
ATOM   5059  C8   DG A 246      23.070 358.242 144.400 
ATOM   5060  N7   DG A 246      22.015 358.060 145.158 
ATOM   5061  C5   DG A 246      20.945 358.323 144.304 
ATOM   5062  C6   DG A 246      19.548 358.290 144.553 
ATOM   5063  O6   DG A 246      18.959 358.017 145.595 
ATOM   5064  N1   DG A 246      18.816 358.627 143.406 
ATOM   5065  C2   DG A 246      19.362 358.952 142.179 
ATOM   5066  N2   DG A 246      18.492 359.242 141.209 
ATOM   5067  N3   DG A 246      20.672 358.982 141.947 
ATOM   5068  C4   DG A 246      21.397 358.658 143.050 
ATOM   5069  P    DC A 247      26.285 361.376 139.674 
ATOM   5070  OP1  DC A 247      27.275 360.904 138.680 
ATOM   5071  OP2  DC A 247      26.837 362.027 140.882 
ATOM   5072  O5'  DC A 247      25.237 362.356 138.967 
ATOM   5073  C5'  DC A 247      24.086 361.792 138.311 
ATOM   5074  C4'  DC A 247      22.848 362.597 138.654 
ATOM   5075  O4'  DC A 247      22.200 362.127 139.870 
ATOM   5076  C3'  DC A 247      23.073 364.087 138.909 
ATOM   5077  O3'  DC A 247      21.966 364.815 138.391 
ATOM   5078  C2'  DC A 247      23.073 364.224 140.432 
ATOM   5079  C1'  DC A 247      21.931 363.249 140.697 
ATOM   5080  N1   DC A 247      21.861 362.778 142.108 
ATOM   5081  C2   DC A 247      20.601 362.537 142.651 
ATOM   5082  O2   DC A 247      19.603 362.723 141.946 
ATOM   5083  N3   DC A 247      20.517 362.108 143.936 
ATOM   5084  C4   DC A 247      21.623 361.920 144.667 
ATOM   5085  N4   DC A 247      21.488 361.500 145.916 
ATOM   5086  C5   DC A 247      22.927 362.162 144.128 
ATOM   5087  C6   DC A 247      22.991 362.591 142.842 
ATOM   5088  P    DC A 248      22.232 366.211 137.653 
ATOM   5089  OP1  DC A 248      22.595 365.964 136.240 
ATOM   5090  OP2  DC A 248      23.194 367.013 138.441 
ATOM   5091  O5'  DC A 248      20.783 366.887 137.726 
ATOM   5092  C5'  DC A 248      19.617 366.042 137.730 
ATOM   5093  C4'  DC A 248      18.625 366.533 138.766 
ATOM   5094  O4'  DC A 248      18.865 365.956 140.082 
ATOM   5095  C3'  DC A 248      18.619 368.040 139.020 
ATOM   5096  O3'  DC A 248      17.281 368.462 139.256 
ATOM   5097  C2'  DC A 248      19.419 368.218 140.311 
ATOM   5098  C1'  DC A 248      18.851 367.004 141.040 
ATOM   5099  N1   DC A 248      19.666 366.572 142.209 
ATOM   5100  C2   DC A 248      18.994 366.050 143.312 
ATOM   5101  O2   DC A 248      17.761 365.966 143.274 
ATOM   5102  N3   DC A 248      19.719 365.651 144.388 
ATOM   5103  C4   DC A 248      21.054 365.758 144.390 
ATOM   5104  N4   DC A 248      21.715 365.356 145.464 
ATOM   5105  C5   DC A 248      21.764 366.293 143.266 
ATOM   5106  C6   DC A 248      21.022 366.686 142.200 
ATOM   5107  P    DG A 249      16.789 369.858 138.646 
ATOM   5108  OP1  DG A 249      16.369 369.665 137.240 
ATOM   5109  OP2  DG A 249      17.822 370.892 138.878 
ATOM   5110  O5'  DG A 249      15.508 370.165 139.553 
ATOM   5111  C5'  DG A 249      14.752 369.063 140.089 
ATOM   5112  C4'  DG A 249      14.405 369.329 141.540 
ATOM   5113  O4'  DG A 249      15.441 368.868 142.453 
ATOM   5114  C3'  DG A 249      14.208 370.797 141.918 
ATOM   5115  O3'  DG A 249      13.160 370.890 142.876 
ATOM   5116  C2'  DG A 249      15.519 371.203 142.593 
ATOM   5117  C1'  DG A 249      15.722 369.909 143.376 
ATOM   5118  N9   DG A 249      17.112 369.723 143.875 
ATOM   5119  C8   DG A 249      18.304 370.096 143.292 
ATOM   5120  N7   DG A 249      19.365 369.784 143.997 
ATOM   5121  C5   DG A 249      18.838 369.159 145.127 
ATOM   5122  C6   DG A 249      19.496 368.603 146.254 
ATOM   5123  O6   DG A 249      20.700 368.544 146.491 
ATOM   5124  N1   DG A 249      18.580 368.069 147.172 
ATOM   5125  C2   DG A 249      17.208 368.073 147.019 
ATOM   5126  N2   DG A 249      16.506 367.514 148.008 
ATOM   5127  N3   DG A 249      16.590 368.596 145.961 
ATOM   5128  C4   DG A 249      17.465 369.117 145.062 
ATOM   5129  P    DT A 250      12.124 372.106 142.778 
ATOM   5130  OP1  DT A 250      11.061 371.775 141.803 
ATOM   5131  OP2  DT A 250      12.860 373.366 142.533 
ATOM   5132  O5'  DT A 250      11.513 372.120 144.257 
ATOM   5133  C5'  DT A 250      11.433 370.884 144.992 
ATOM   5134  C4'  DT A 250      11.883 371.102 146.422 
ATOM   5135  O4'  DT A 250      13.321 370.932 146.584 
ATOM   5136  C3'  DT A 250      11.608 372.489 147.003 
ATOM   5137  O3'  DT A 250      11.261 372.353 148.375 
ATOM   5138  C2'  DT A 250      12.948 373.220 146.911 
ATOM   5139  C1'  DT A 250      13.822 372.038 147.320 
ATOM   5140  N1   DT A 250      15.261 372.209 146.975 
ATOM   5141  C2   DT A 250      16.181 371.671 147.843 
ATOM   5142  O2   DT A 250      15.865 371.075 148.857 
ATOM   5143  N3   DT A 250      17.504 371.851 147.490 
ATOM   5144  C4   DT A 250      17.972 372.507 146.370 
ATOM   5145  O4   DT A 250      19.183 372.604 146.160 
ATOM   5146  C5   DT A 250      16.932 373.037 145.520 
ATOM   5147  C7   DT A 250      17.354 373.766 144.279 
ATOM   5148  C6   DT A 250      15.637 372.877 145.839 
ATOM   5149  P    DT A 251      10.101 373.280 148.977 
ATOM   5150  OP1  DT A 251       8.782 372.671 148.692 
ATOM   5151  OP2  DT A 251      10.288 374.672 148.514 
ATOM   5152  O5'  DT A 251      10.408 373.189 150.545 
ATOM   5153  C5'  DT A 251      11.014 371.993 151.071 
ATOM   5154  C4'  DT A 251      12.110 372.356 152.053 
ATOM   5155  O4'  DT A 251      13.399 372.545 151.402 
ATOM   5156  C3'  DT A 251      11.899 373.652 152.835 
ATOM   5157  O3'  DT A 251      12.394 373.477 154.158 
ATOM   5158  C2'  DT A 251      12.775 374.682 152.122 
ATOM   5159  C1'  DT A 251      13.964 373.760 151.871 
ATOM   5160  N1   DT A 251      14.904 374.264 150.831 
ATOM   5161  C2   DT A 251      16.238 373.992 151.009 
ATOM   5162  O2   DT A 251      16.666 373.367 151.964 
ATOM   5163  N3   DT A 251      17.080 374.476 150.026 
ATOM   5164  C4   DT A 251      16.705 375.191 148.908 
ATOM   5165  O4   DT A 251      17.550 375.573 148.096 
ATOM   5166  C5   DT A 251      15.284 375.428 148.808 
ATOM   5167  C7   DT A 251      14.791 376.201 147.620 
ATOM   5168  C6   DT A 251      14.443 374.969 149.750 
ATOM   5169  P    DA A 252      11.581 374.112 155.382 
ATOM   5170  OP1  DA A 252      10.491 373.195 155.782 
ATOM   5171  OP2  DA A 252      11.175 375.494 155.043 
ATOM   5172  O5'  DA A 252      12.702 374.146 156.522 
ATOM   5173  C5'  DA A 252      13.740 373.149 156.511 
ATOM   5174  C4'  DA A 252      15.084 373.796 156.788 
ATOM   5175  O4'  DA A 252      15.732 374.271 155.574 
ATOM   5176  C3'  DA A 252      15.055 375.025 157.696 
ATOM   5177  O3'  DA A 252      16.214 375.014 158.522 
ATOM   5178  C2'  DA A 252      15.149 376.214 156.741 
ATOM   5179  C1'  DA A 252      16.177 375.600 155.796 
ATOM   5180  N9   DA A 252      16.263 376.286 154.476 
ATOM   5181  C8   DA A 252      15.260 376.873 153.759 
ATOM   5182  N7   DA A 252      15.652 377.393 152.637 
ATOM   5183  C5   DA A 252      17.015 377.131 152.605 
ATOM   5184  C6   DA A 252      18.015 377.428 151.665 
ATOM   5185  N6   DA A 252      17.782 378.086 150.520 
ATOM   5186  N1   DA A 252      19.268 377.024 151.945 
ATOM   5187  C2   DA A 252      19.493 376.371 153.084 
ATOM   5188  N3   DA A 252      18.644 376.038 154.032 
ATOM   5189  C4   DA A 252      17.399 376.455 153.728 
ATOM   5190  P    DA A 253      16.082 375.470 160.050 
ATOM   5191  OP1  DA A 253      15.617 374.328 160.870 
ATOM   5192  OP2  DA A 253      15.265 376.701 160.132 
ATOM   5193  O5'  DA A 253      17.602 375.808 160.412 
ATOM   5194  C5'  DA A 253      18.656 375.092 159.739 
ATOM   5195  C4'  DA A 253      19.753 376.053 159.324 
ATOM   5196  O4'  DA A 253      19.513 376.635 158.011 
ATOM   5197  C3'  DA A 253      19.955 377.265 160.233 
ATOM   5198  O3'  DA A 253      21.344 377.560 160.305 
ATOM   5199  C2'  DA A 253      19.252 378.413 159.510 
ATOM   5200  C1'  DA A 253      19.704 378.038 158.102 
ATOM   5201  N9   DA A 253      18.904 378.685 157.024 
ATOM   5202  C8   DA A 253      17.573 378.990 157.021 
ATOM   5203  N7   DA A 253      17.167 379.555 155.928 
ATOM   5204  C5   DA A 253      18.310 379.631 155.145 
ATOM   5205  C6   DA A 253      18.543 380.133 153.854 
ATOM   5206  N6   DA A 253      17.588 380.681 153.089 
ATOM   5207  N1   DA A 253      19.799 380.053 153.376 
ATOM   5208  C2   DA A 253      20.744 379.508 154.140 
ATOM   5209  N3   DA A 253      20.646 379.008 155.353 
ATOM   5210  C4   DA A 253      19.379 379.101 155.808 
ATOM   5211  P    DC A 254      21.970 378.015 161.706 
ATOM   5212  OP1  DC A 254      22.290 376.820 162.518 
ATOM   5213  OP2  DC A 254      21.084 379.014 162.344 
ATOM   5214  O5'  DC A 254      23.324 378.723 161.233 
ATOM   5215  C5'  DC A 254      23.968 378.263 160.030 
ATOM   5216  C4'  DC A 254      24.420 379.448 159.199 
ATOM   5217  O4'  DC A 254      23.384 379.916 158.288 
ATOM   5218  C3'  DC A 254      24.813 380.700 159.984 
ATOM   5219  O3'  DC A 254      25.913 381.325 159.333 
ATOM   5220  C2'  DC A 254      23.598 381.621 159.877 
ATOM   5221  C1'  DC A 254      23.281 381.326 158.414 
ATOM   5222  N1   DC A 254      21.905 381.727 158.007 
ATOM   5223  C2   DC A 254      21.723 382.196 156.708 
ATOM   5224  O2   DC A 254      22.701 382.259 155.955 
ATOM   5225  N3   DC A 254      20.477 382.567 156.318 
ATOM   5226  C4   DC A 254      19.443 382.483 157.165 
ATOM   5227  N4   DC A 254      18.247 382.857 156.737 
ATOM   5228  C5   DC A 254      19.609 382.004 158.505 
ATOM   5229  C6   DC A 254      20.862 381.638 158.876 
ATOM   5230  P    DA A 255      27.082 381.960 160.223 
ATOM   5231  OP1  DA A 255      28.045 380.902 160.604 
ATOM   5232  OP2  DA A 255      26.493 382.733 161.337 
ATOM   5233  O5'  DA A 255      27.767 382.960 159.178 
ATOM   5234  C5'  DA A 255      27.733 382.635 157.776 
ATOM   5235  C4'  DA A 255      27.388 383.868 156.966 
ATOM   5236  O4'  DA A 255      25.951 384.043 156.806 
ATOM   5237  C3'  DA A 255      27.859 385.200 157.549 
ATOM   5238  O3'  DA A 255      28.258 386.054 156.482 
ATOM   5239  C2'  DA A 255      26.615 385.797 158.207 
ATOM   5240  C1'  DA A 255      25.626 385.389 157.118 
ATOM   5241  N9   DA A 255      24.204 385.433 157.555 
ATOM   5242  C8   DA A 255      23.685 385.151 158.787 
ATOM   5243  N7   DA A 255      22.396 385.283 158.856 
ATOM   5244  C5   DA A 255      22.032 385.679 157.577 
ATOM   5245  C6   DA A 255      20.788 385.984 156.998 
ATOM   5246  N6   DA A 255      19.628 385.933 157.668 
ATOM   5247  N1   DA A 255      20.781 386.345 155.702 
ATOM   5248  C2   DA A 255      21.936 386.393 155.042 
ATOM   5249  N3   DA A 255      23.151 386.133 155.474 
ATOM   5250  C4   DA A 255      23.131 385.775 156.774 
ATOM   5251  P    DA A 256      29.551 386.979 156.672 
ATOM   5252  OP1  DA A 256      30.770 386.198 156.364 
ATOM   5253  OP2  DA A 256      29.511 387.620 158.005 
ATOM   5254  O5'  DA A 256      29.317 388.084 155.538 
ATOM   5255  C5'  DA A 256      28.599 387.718 154.346 
ATOM   5256  C4'  DA A 256      27.608 388.807 153.983 
ATOM   5257  O4'  DA A 256      26.319 388.624 154.636 
ATOM   5258  C3'  DA A 256      28.015 390.230 154.363 
ATOM   5259  O3'  DA A 256      27.572 391.123 153.348 
ATOM   5260  C2'  DA A 256      27.236 390.526 155.645 
ATOM   5261  C1'  DA A 256      25.931 389.860 155.217 
ATOM   5262  N9   DA A 256      25.007 389.570 156.348 
ATOM   5263  C8   DA A 256      25.319 389.209 157.627 
ATOM   5264  N7   DA A 256      24.285 389.025 158.388 
ATOM   5265  C5   DA A 256      23.207 389.284 157.553 
ATOM   5266  C6   DA A 256      21.818 389.261 157.765 
ATOM   5267  N6   DA A 256      21.254 388.950 158.940 
ATOM   5268  N1   DA A 256      21.027 389.570 156.720 
ATOM   5269  C2   DA A 256      21.594 389.878 155.554 
ATOM   5270  N3   DA A 256      22.869 389.932 155.240 
ATOM   5271  C4   DA A 256      23.639 389.619 156.302 
ATOM   5272  P    DC A 257      28.518 392.339 152.917 
ATOM   5273  OP1  DC A 257      29.509 391.867 151.923 
ATOM   5274  OP2  DC A 257      29.071 392.990 154.125 
ATOM   5275  O5'  DC A 257      27.471 393.319 152.209 
ATOM   5276  C5'  DC A 257      26.320 392.755 151.554 
ATOM   5277  C4'  DC A 257      25.082 393.560 151.897 
ATOM   5278  O4'  DC A 257      24.434 393.090 153.113 
ATOM   5279  C3'  DC A 257      25.307 395.050 152.151 
ATOM   5280  O3'  DC A 257      24.200 395.778 151.634 
ATOM   5281  C2'  DC A 257      25.307 395.187 153.674 
ATOM   5282  C1'  DC A 257      24.164 394.212 153.939 
ATOM   5283  N1   DC A 257      24.095 393.741 155.351 
ATOM   5284  C2   DC A 257      22.835 393.500 155.894 
ATOM   5285  O2   DC A 257      21.837 393.686 155.189 
ATOM   5286  N3   DC A 257      22.751 393.071 157.179 
ATOM   5287  C4   DC A 257      23.856 392.883 157.910 
ATOM   5288  N4   DC A 257      23.721 392.463 159.159 
ATOM   5289  C5   DC A 257      25.161 393.125 157.371 
ATOM   5290  C6   DC A 257      25.225 393.554 156.085 
ATOM   5291  P    DA A 258      24.466 397.174 150.896 
ATOM   5292  OP1  DA A 258      24.829 396.927 149.482 
ATOM   5293  OP2  DA A 258      25.427 397.976 151.683 
ATOM   5294  O5'  DA A 258      23.017 397.850 150.969 
ATOM   5295  C5'  DA A 258      21.851 397.005 150.973 
ATOM   5296  C4'  DA A 258      20.858 397.496 152.009 
ATOM   5297  O4'  DA A 258      21.098 396.919 153.325 
ATOM   5298  C3'  DA A 258      20.853 399.003 152.263 
ATOM   5299  O3'  DA A 258      19.515 399.425 152.499 
ATOM   5300  C2'  DA A 258      21.653 399.181 153.554 
ATOM   5301  C1'  DA A 258      21.085 397.966 154.282 
ATOM   5302  N9   DA A 258      21.900 397.535 155.451 
ATOM   5303  C8   DA A 258      23.256 397.580 155.604 
ATOM   5304  N7   DA A 258      23.672 397.129 156.747 
ATOM   5305  C5   DA A 258      22.506 396.756 157.402 
ATOM   5306  C6   DA A 258      22.269 396.199 158.669 
ATOM   5307  N6   DA A 258      23.243 395.906 159.543 
ATOM   5308  N1   DA A 258      20.990 395.952 159.008 
ATOM   5309  C2   DA A 258      20.027 396.244 158.136 
ATOM   5310  N3   DA A 258      20.126 396.764 156.932 
ATOM   5311  C4   DA A 258      21.416 397.001 156.618 
ATOM   5312  P    DA A 259      19.023 400.821 151.888 
ATOM   5313  OP1  DA A 259      18.603 400.627 150.482 
ATOM   5314  OP2  DA A 259      20.056 401.855 152.121 
ATOM   5315  O5'  DA A 259      17.742 401.128 152.796 
ATOM   5316  C5'  DA A 259      16.986 400.026 153.332 
ATOM   5317  C4'  DA A 259      16.638 400.292 154.783 
ATOM   5318  O4'  DA A 259      17.675 399.831 155.696 
ATOM   5319  C3'  DA A 259      16.442 401.760 155.161 
ATOM   5320  O3'  DA A 259      15.394 401.853 156.118 
ATOM   5321  C2'  DA A 259      17.752 402.165 155.835 
ATOM   5322  C1'  DA A 259      17.956 400.872 156.618 
ATOM   5323  N9   DA A 259      19.346 400.686 157.117 
ATOM   5324  C8   DA A 259      20.518 401.062 156.526 
ATOM   5325  N7   DA A 259      21.575 400.760 157.213 
ATOM   5326  C5   DA A 259      21.069 400.135 158.345 
ATOM   5327  C6   DA A 259      21.689 399.575 159.475 
ATOM   5328  N6   DA A 259      23.017 399.554 159.655 
ATOM   5329  N1   DA A 259      20.891 399.036 160.415 
ATOM   5330  C2   DA A 259      19.572 399.060 160.230 
ATOM   5331  N3   DA A 259      18.884 399.552 159.223 
ATOM   5332  C4   DA A 259      19.706 400.086 158.296 
ATOM   5333  P    DG A 260      14.358 403.069 156.020 
ATOM   5334  OP1  DG A 260      13.295 402.737 155.046 
ATOM   5335  OP2  DG A 260      15.094 404.329 155.775 
ATOM   5336  O5'  DG A 260      13.747 403.083 157.500 
ATOM   5337  C5'  DG A 260      13.667 401.847 158.234 
ATOM   5338  C4'  DG A 260      14.117 402.065 159.665 
ATOM   5339  O4'  DG A 260      15.555 401.895 159.827 
ATOM   5340  C3'  DG A 260      13.842 403.452 160.245 
ATOM   5341  O3'  DG A 260      13.494 403.316 161.618 
ATOM   5342  C2'  DG A 260      15.181 404.183 160.153 
ATOM   5343  C1'  DG A 260      16.056 403.001 160.562 
ATOM   5344  N9   DG A 260      17.495 403.172 160.217 
ATOM   5345  C8   DG A 260      18.061 403.806 159.133 
ATOM   5346  N7   DG A 260      19.372 403.780 159.124 
ATOM   5347  C5   DG A 260      19.697 403.081 160.286 
ATOM   5348  C6   DG A 260      20.966 402.734 160.819 
ATOM   5349  O6   DG A 260      22.082 402.976 160.368 
ATOM   5350  N1   DG A 260      20.839 402.023 162.020 
ATOM   5351  C2   DG A 260      19.644 401.690 162.625 
ATOM   5352  N2   DG A 260      19.736 401.006 163.769 
ATOM   5353  N3   DG A 260      18.453 402.015 162.125 
ATOM   5354  C4   DG A 260      18.559 402.706 160.960 
ATOM   5355  P    DC A 261      12.335 404.243 162.219 
ATOM   5356  OP1  DC A 261      11.016 403.634 161.935 
ATOM   5357  OP2  DC A 261      12.522 405.635 161.756 
ATOM   5358  O5'  DC A 261      12.642 404.152 163.788 
ATOM   5359  C5'  DC A 261      13.248 402.956 164.313 
ATOM   5360  C4'  DC A 261      14.344 403.319 165.296 
ATOM   5361  O4'  DC A 261      15.633 403.508 164.645 
ATOM   5362  C3'  DC A 261      14.133 404.615 166.078 
ATOM   5363  O3'  DC A 261      14.628 404.440 167.401 
ATOM   5364  C2'  DC A 261      15.009 405.645 165.365 
ATOM   5365  C1'  DC A 261      16.197 404.723 165.114 
ATOM   5366  N1   DC A 261      17.138 405.227 164.074 
ATOM   5367  C2   DC A 261      18.494 404.959 164.240 
ATOM   5368  O2   DC A 261      18.858 404.320 165.233 
ATOM   5369  N3   DC A 261      19.367 405.411 163.304 
ATOM   5370  C4   DC A 261      18.932 406.101 162.241 
ATOM   5371  N4   DC A 261      19.824 406.520 161.356 
ATOM   5372  C5   DC A 261      17.542 406.388 162.052 
ATOM   5373  C6   DC A 261      16.685 405.928 162.999 
ATOM   5374  P    DA A 262      13.815 405.075 168.624 
ATOM   5375  OP1  DA A 262      12.725 404.158 169.025 
ATOM   5376  OP2  DA A 262      13.409 406.457 168.286 
ATOM   5377  O5'  DA A 262      14.935 405.109 169.765 
ATOM   5378  C5'  DA A 262      15.974 404.112 169.753 
ATOM   5379  C4'  DA A 262      17.317 404.758 170.030 
ATOM   5380  O4'  DA A 262      17.966 405.234 168.816 
ATOM   5381  C3'  DA A 262      17.289 405.987 170.939 
ATOM   5382  O3'  DA A 262      18.447 405.977 171.764 
ATOM   5383  C2'  DA A 262      17.383 407.177 169.984 
ATOM   5384  C1'  DA A 262      18.411 406.563 169.038 
ATOM   5385  N9   DA A 262      18.496 407.249 167.719 
ATOM   5386  C8   DA A 262      17.494 407.836 167.002 
ATOM   5387  N7   DA A 262      17.885 408.356 165.879 
ATOM   5388  C5   DA A 262      19.249 408.094 165.848 
ATOM   5389  C6   DA A 262      20.249 408.391 164.908 
ATOM   5390  N6   DA A 262      20.016 409.049 163.763 
ATOM   5391  N1   DA A 262      21.502 407.987 165.188 
ATOM   5392  C2   DA A 262      21.727 407.334 166.327 
ATOM   5393  N3   DA A 262      20.878 407.001 167.275 
ATOM   5394  C4   DA A 262      19.632 407.418 166.970 
ATOM   5395  P    DT A 263      18.315 406.433 173.293 
ATOM   5396  OP1  DT A 263      17.851 405.290 174.112 
ATOM   5397  OP2  DT A 263      17.499 407.664 173.375 
ATOM   5398  O5'  DT A 263      19.836 406.771 173.654 
ATOM   5399  C5'  DT A 263      20.890 406.055 172.982 
ATOM   5400  C4'  DT A 263      21.987 407.016 172.567 
ATOM   5401  O4'  DT A 263      21.747 407.598 171.254 
ATOM   5402  C3'  DT A 263      22.189 408.228 173.476 
ATOM   5403  O3'  DT A 263      23.578 408.523 173.548 
ATOM   5404  C2'  DT A 263      21.485 409.376 172.752 
ATOM   5405  C1'  DT A 263      21.937 409.001 171.345 
ATOM   5406  N1   DT A 263      21.138 409.648 170.267 
ATOM   5407  C2   DT A 263      21.803 409.992 169.115 
ATOM   5408  O2   DT A 263      22.995 409.790 168.952 
ATOM   5409  N3   DT A 263      21.031 410.590 168.139 
ATOM   5410  C4   DT A 263      19.680 410.864 168.217 
ATOM   5411  O4   DT A 263      19.095 411.403 167.277 
ATOM   5412  C5   DT A 263      19.070 410.466 169.464 
ATOM   5413  C7   DT A 263      17.603 410.729 169.633 
ATOM   5414  C6   DT A 263      19.798 409.883 170.431 
ATOM   5415  P    DT A 264      24.204 408.978 174.949 
ATOM   5416  OP1  DT A 264      24.524 407.783 175.761 
ATOM   5417  OP2  DT A 264      23.317 409.977 175.587 
ATOM   5418  O5'  DT A 264      25.558 409.686 174.475 
ATOM   5419  C5'  DT A 264      26.202 409.226 173.272 
ATOM   5420  C4'  DT A 264      26.653 410.411 172.442 
ATOM   5421  O4'  DT A 264      25.618 410.879 171.531 
ATOM   5422  C3'  DT A 264      27.047 411.663 173.226 
ATOM   5423  O3'  DT A 264      28.147 412.288 172.576 
ATOM   5424  C2'  DT A 264      25.831 412.584 173.119 
ATOM   5425  C1'  DT A 264      25.514 412.289 171.657 
ATOM   5426  N1   DT A 264      24.138 412.690 171.249 
ATOM   5427  C2   DT A 264      23.976 413.150 169.966 
ATOM   5428  O2   DT A 264      24.895 413.239 169.171 
ATOM   5429  N3   DT A 264      22.686 413.513 169.625 
ATOM   5430  C4   DT A 264      21.576 413.454 170.442 
ATOM   5431  O4   DT A 264      20.471 413.808 170.023 
ATOM   5432  C5   DT A 264      21.847 412.958 171.770 
ATOM   5433  C7   DT A 264      20.694 412.862 172.724 
ATOM   5434  C6   DT A 264      23.091 412.599 172.128 
ATOM   5435  P    DC A 265      29.316 412.923 173.465 
ATOM   5436  OP1  DC A 265      30.279 411.865 173.847 
ATOM   5437  OP2  DC A 265      28.726 413.696 174.580 
ATOM   5438  O5'  DC A 265      30.001 413.923 172.421 
ATOM   5439  C5'  DC A 265      29.967 413.597 171.019 
ATOM   5440  C4'  DC A 265      29.622 414.831 170.209 
ATOM   5441  O4'  DC A 265      28.184 415.006 170.049 
ATOM   5442  C3'  DC A 265      30.093 416.163 170.791 
ATOM   5443  O3'  DC A 265      30.492 417.017 169.725 
ATOM   5444  C2'  DC A 265      28.849 416.759 171.450 
ATOM   5445  C1'  DC A 265      27.860 416.352 170.361 
ATOM   5446  N1   DC A 265      26.437 416.396 170.798 
ATOM   5447  C2   DC A 265      25.480 416.768 169.858 
ATOM   5448  O2   DC A 265      25.848 417.044 168.709 
ATOM   5449  N3   DC A 265      24.177 416.814 170.236 
ATOM   5450  C4   DC A 265      23.820 416.508 171.489 
ATOM   5451  N4   DC A 265      22.536 416.568 171.809 
ATOM   5452  C5   DC A 265      24.788 416.123 172.472 
ATOM   5453  C6   DC A 265      26.085 416.083 172.074 
ATOM   5454  P    DT A 266      31.785 417.942 169.915 
ATOM   5455  OP1  DT A 266      33.004 417.161 169.606 
ATOM   5456  OP2  DT A 266      31.745 418.583 171.248 
ATOM   5457  O5'  DT A 266      31.551 419.047 168.781 
ATOM   5458  C5'  DT A 266      30.833 418.681 167.588 
ATOM   5459  C4'  DT A 266      29.841 419.770 167.226 
ATOM   5460  O4'  DT A 266      28.553 419.587 167.879 
ATOM   5461  C3'  DT A 266      30.248 421.193 167.606 
ATOM   5462  O3'  DT A 266      29.806 422.086 166.591 
ATOM   5463  C2'  DT A 266      29.470 421.489 168.887 
ATOM   5464  C1'  DT A 266      28.165 420.823 168.459 
ATOM   5465  N1   DT A 266      27.241 420.533 169.591 
ATOM   5466  C2   DT A 266      25.894 420.637 169.340 
ATOM   5467  O2   DT A 266      25.445 420.950 168.251 
ATOM   5468  N3   DT A 266      25.068 420.362 170.412 
ATOM   5469  C4   DT A 266      25.468 420.000 171.683 
ATOM   5470  O4   DT A 266      24.635 419.779 172.563 
ATOM   5471  C5   DT A 266      26.901 419.918 171.848 
ATOM   5472  C7   DT A 266      27.421 419.530 173.201 
ATOM   5473  C6   DT A 266      27.726 420.180 170.822 
ATOM   5474  P    DA A 267      30.752 423.301 166.159 
ATOM   5475  OP1  DA A 267      31.743 422.830 165.165 
ATOM   5476  OP2  DA A 267      31.305 423.953 167.368 
ATOM   5477  O5'  DA A 267      29.705 424.282 165.452 
ATOM   5478  C5'  DA A 267      28.553 423.718 164.797 
ATOM   5479  C4'  DA A 267      27.316 424.523 165.139 
ATOM   5480  O4'  DA A 267      26.667 424.053 166.356 
ATOM   5481  C3'  DA A 267      27.540 426.013 165.394 
ATOM   5482  O3'  DA A 267      26.434 426.741 164.876 
ATOM   5483  C2'  DA A 267      27.541 426.150 166.917 
ATOM   5484  C1'  DA A 267      26.398 425.175 167.182 
ATOM   5485  N9   DA A 267      26.328 424.704 168.594 
ATOM   5486  C8   DA A 267      27.357 424.467 169.461 
ATOM   5487  N7   DA A 267      26.973 424.062 170.631 
ATOM   5488  C5   DA A 267      25.588 424.026 170.536 
ATOM   5489  C6   DA A 267      24.585 423.673 171.453 
ATOM   5490  N6   DA A 267      24.835 423.271 172.706 
ATOM   5491  N1   DA A 267      23.308 423.751 171.033 
ATOM   5492  C2   DA A 267      23.064 424.152 169.786 
ATOM   5493  N3   DA A 267      23.915 424.504 168.846 
ATOM   5494  C4   DA A 267      25.185 424.418 169.292 
ATOM   5495  P    DT A 268      26.699 428.137 164.139 
ATOM   5496  OP1  DT A 268      27.063 427.890 162.725 
ATOM   5497  OP2  DT A 268      27.661 428.938 164.926 
ATOM   5498  O5'  DT A 268      25.251 428.813 164.211 
ATOM   5499  C5'  DT A 268      24.084 427.968 164.216 
ATOM   5500  C4'  DT A 268      23.092 428.458 165.252 
ATOM   5501  O4'  DT A 268      23.332 427.882 166.568 
ATOM   5502  C3'  DT A 268      23.086 429.966 165.506 
ATOM   5503  O3'  DT A 268      21.749 430.388 165.741 
ATOM   5504  C2'  DT A 268      23.886 430.144 166.796 
ATOM   5505  C1'  DT A 268      23.319 428.929 167.525 
ATOM   5506  N1   DT A 268      24.134 428.498 168.694 
ATOM   5507  C2   DT A 268      23.456 427.985 169.774 
ATOM   5508  O2   DT A 268      22.242 427.875 169.803 
ATOM   5509  N3   DT A 268      24.244 427.597 170.840 
ATOM   5510  C4   DT A 268      25.620 427.677 170.912 
ATOM   5511  O4   DT A 268      26.217 427.296 171.922 
ATOM   5512  C5   DT A 268      26.241 428.228 169.732 
ATOM   5513  C7   DT A 268      27.737 428.351 169.728 
ATOM   5514  C6   DT A 268      25.500 428.614 168.682 
ATOM   5515  P    DT A 269      21.257 431.784 165.131 
ATOM   5516  OP1  DT A 269      20.836 431.590 163.725 
ATOM   5517  OP2  DT A 269      22.290 432.818 165.364 
ATOM   5518  O5'  DT A 269      19.976 432.091 166.039 
ATOM   5519  C5'  DT A 269      19.220 430.989 166.575 
ATOM   5520  C4'  DT A 269      18.872 431.255 168.026 
ATOM   5521  O4'  DT A 269      19.908 430.794 168.938 
ATOM   5522  C3'  DT A 269      18.676 432.723 168.404 
ATOM   5523  O3'  DT A 269      17.628 432.816 169.361 
ATOM   5524  C2'  DT A 269      19.986 433.128 169.078 
ATOM   5525  C1'  DT A 269      20.189 431.835 169.861 
ATOM   5526  N1   DT A 269      21.580 431.649 170.360 
ATOM   5527  C2   DT A 269      21.730 431.019 171.572 
ATOM   5528  O2   DT A 269      20.788 430.619 172.233 
ATOM   5529  N3   DT A 269      23.035 430.865 172.003 
ATOM   5530  C4   DT A 269      24.171 431.278 171.338 
ATOM   5531  O4   DT A 269      25.287 431.085 171.823 
ATOM   5532  C5   DT A 269      23.911 431.929 170.074 
ATOM   5533  C7   DT A 269      25.093 432.409 169.286 
ATOM   5534  C6   DT A 269      22.653 432.092 169.632 
ATOM   5535  P    DG A 270      16.591 434.032 169.263 
ATOM   5536  OP1  DG A 270      15.529 433.700 168.288 
ATOM   5537  OP2  DG A 270      17.327 435.292 169.018 
ATOM   5538  O5'  DG A 270      15.981 434.046 170.742 
ATOM   5539  C5'  DG A 270      15.901 432.810 171.477 
ATOM   5540  C4'  DG A 270      16.351 433.028 172.908 
ATOM   5541  O4'  DG A 270      17.788 432.858 173.070 
ATOM   5542  C3'  DG A 270      16.076 434.415 173.488 
ATOM   5543  O3'  DG A 270      15.728 434.279 174.860 
ATOM   5544  C2'  DG A 270      17.415 435.146 173.396 
ATOM   5545  C1'  DG A 270      18.290 433.964 173.805 
ATOM   5546  N9   DG A 270      19.729 434.135 173.460 
ATOM   5547  C8   DG A 270      20.295 434.769 172.375 
ATOM   5548  N7   DG A 270      21.606 434.743 172.367 
ATOM   5549  C5   DG A 270      21.931 434.044 173.529 
ATOM   5550  C6   DG A 270      23.200 433.697 174.062 
ATOM   5551  O6   DG A 270      24.316 433.939 173.611 
ATOM   5552  N1   DG A 270      23.073 432.986 175.262 
ATOM   5553  C2   DG A 270      21.878 432.653 175.868 
ATOM   5554  N2   DG A 270      21.970 431.969 177.012 
ATOM   5555  N3   DG A 270      20.687 432.978 175.367 
ATOM   5556  C4   DG A 270      20.792 433.669 174.203 
ATOM   5557  P    DA A 271      14.569 435.205 175.462 
ATOM   5558  OP1  DA A 271      13.250 434.597 175.177 
ATOM   5559  OP2  DA A 271      14.756 436.598 174.999 
ATOM   5560  O5'  DA A 271      14.876 435.115 177.030 
ATOM   5561  C5'  DA A 271      15.481 433.919 177.556 
ATOM   5562  C4'  DA A 271      16.578 434.282 178.538 
ATOM   5563  O4'  DA A 271      17.867 434.471 177.888 
ATOM   5564  C3'  DA A 271      16.367 435.578 179.321 
ATOM   5565  O3'  DA A 271      16.861 435.403 180.643 
ATOM   5566  C2'  DA A 271      17.242 436.608 178.608 
ATOM   5567  C1'  DA A 271      18.431 435.686 178.356 
ATOM   5568  N9   DA A 271      19.371 436.190 177.317 
ATOM   5569  C8   DA A 271      19.084 436.902 176.187 
ATOM   5570  N7   DA A 271      20.127 437.199 175.476 
ATOM   5571  C5   DA A 271      21.185 436.644 176.182 
ATOM   5572  C6   DA A 271      22.568 436.612 175.947 
ATOM   5573  N6   DA A 271      23.151 437.178 174.880 
ATOM   5574  N1   DA A 271      23.336 435.976 176.852 
ATOM   5575  C2   DA A 271      22.752 435.415 177.909 
ATOM   5576  N3   DA A 271      21.477 435.381 178.233 
ATOM   5577  C4   DA A 271      20.732 436.024 177.312 
ATOM   5578  P    DT A 272      16.048 436.038 181.867 
ATOM   5579  OP1  DT A 272      14.958 435.120 182.267 
ATOM   5580  OP2  DT A 272      15.642 437.420 181.529 
ATOM   5581  O5'  DT A 272      17.169 436.072 183.007 
ATOM   5582  C5'  DT A 272      18.208 435.075 182.996 
ATOM   5583  C4'  DT A 272      19.551 435.721 183.273 
ATOM   5584  O4'  DT A 272      20.200 436.197 182.059 
ATOM   5585  C3'  DT A 272      19.523 436.950 184.181 
ATOM   5586  O3'  DT A 272      20.681 436.940 185.007 
ATOM   5587  C2'  DT A 272      19.617 438.140 183.227 
ATOM   5588  C1'  DT A 272      20.645 437.526 182.281 
ATOM   5589  N1   DT A 272      20.730 438.212 180.962 
ATOM   5590  C2   DT A 272      21.968 438.276 180.369 
ATOM   5591  O2   DT A 272      22.971 437.802 180.874 
ATOM   5592  N3   DT A 272      22.008 438.920 179.147 
ATOM   5593  C4   DT A 272      20.939 439.490 178.487 
ATOM   5594  O4   DT A 272      21.098 440.040 177.395 
ATOM   5595  C5   DT A 272      19.682 439.372 179.188 
ATOM   5596  C7   DT A 272      18.467 439.967 178.538 
ATOM   5597  C6   DT A 272      19.615 438.752 180.377 
ATOM   5598  P    DA A 273      20.549 437.396 186.536 
ATOM   5599  OP1  DA A 273      20.085 436.253 187.355 
ATOM   5600  OP2  DA A 273      19.733 438.627 186.618 
ATOM   5601  O5'  DA A 273      22.070 437.734 186.897 
ATOM   5602  C5'  DA A 273      23.124 437.018 186.225 
ATOM   5603  C4'  DA A 273      24.220 437.979 185.809 
ATOM   5604  O4'  DA A 273      23.981 438.561 184.497 
ATOM   5605  C3'  DA A 273      24.422 439.191 186.718 
ATOM   5606  O3'  DA A 273      25.812 439.486 186.791 
ATOM   5607  C2'  DA A 273      23.719 440.339 185.995 
ATOM   5608  C1'  DA A 273      24.171 439.964 184.588 
ATOM   5609  N9   DA A 273      23.371 440.611 183.509 
ATOM   5610  C8   DA A 273      22.041 440.916 183.507 
ATOM   5611  N7   DA A 273      21.634 441.481 182.413 
ATOM   5612  C5   DA A 273      22.777 441.556 181.630 
ATOM   5613  C6   DA A 273      23.011 442.059 180.339 
ATOM   5614  N6   DA A 273      22.055 442.607 179.574 
ATOM   5615  N1   DA A 273      24.266 441.979 179.861 
ATOM   5616  C2   DA A 273      25.212 441.433 180.625 
ATOM   5617  N3   DA A 273      25.113 440.934 181.838 
ATOM   5618  C4   DA A 273      23.847 441.026 182.294 
ATOM   5619  P    DA A 274      26.437 439.941 188.192 
ATOM   5620  OP1  DA A 274      26.757 438.746 189.003 
ATOM   5621  OP2  DA A 274      25.551 440.940 188.829 
ATOM   5622  O5'  DA A 274      27.792 440.649 187.718 
ATOM   5623  C5'  DA A 274      28.436 440.189 186.515 
ATOM   5624  C4'  DA A 274      28.887 441.374 185.685 
ATOM   5625  O4'  DA A 274      27.851 441.842 184.774 
ATOM   5626  C3'  DA A 274      29.281 442.626 186.469 
ATOM   5627  O3'  DA A 274      30.381 443.251 185.818 
ATOM   5628  C2'  DA A 274      28.065 443.547 186.362 
ATOM   5629  C1'  DA A 274      27.748 443.252 184.899 
ATOM   5630  N9   DA A 274      26.372 443.653 184.492 
ATOM   5631  C8   DA A 274      25.226 443.626 185.235 
ATOM   5632  N7   DA A 274      24.178 444.043 184.595 
ATOM   5633  C5   DA A 274      24.661 444.370 183.336 
ATOM   5634  C6   DA A 274      24.037 444.875 182.184 
ATOM   5635  N6   DA A 274      22.728 445.152 182.111 
ATOM   5636  N1   DA A 274      24.812 445.087 181.102 
ATOM   5637  C2   DA A 274      26.112 444.810 181.180 
ATOM   5638  N3   DA A 274      26.802 444.338 182.195 
ATOM   5639  C4   DA A 274      26.004 444.135 183.264 
ATOM   5640  P    DG A 275      31.549 443.886 186.708 
ATOM   5641  OP1  DG A 275      32.513 442.828 187.090 
ATOM   5642  OP2  DG A 275      30.960 444.659 187.823 
ATOM   5643  O5'  DG A 275      32.234 444.886 185.664 
ATOM   5644  C5'  DG A 275      32.200 444.560 184.261 
ATOM   5645  C4'  DG A 275      31.855 445.794 183.451 
ATOM   5646  O4'  DG A 275      30.418 445.969 183.292 
ATOM   5647  C3'  DG A 275      32.327 447.126 184.034 
ATOM   5648  O3'  DG A 275      32.726 447.980 182.968 
ATOM   5649  C2'  DG A 275      31.083 447.722 184.692 
ATOM   5650  C1'  DG A 275      30.094 447.315 183.604 
ATOM   5651  N9   DG A 275      28.671 447.359 184.041 
ATOM   5652  C8   DG A 275      28.130 447.079 185.277 
ATOM   5653  N7   DG A 275      26.827 447.215 185.333 
ATOM   5654  C5   DG A 275      26.480 447.613 184.043 
ATOM   5655  C6   DG A 275      25.209 447.914 183.490 
ATOM   5656  O6   DG A 275      24.107 447.890 184.035 
ATOM   5657  N1   DG A 275      25.309 448.277 182.139 
ATOM   5658  C2   DG A 275      26.485 448.340 181.418 
ATOM   5659  N2   DG A 275      26.370 448.708 180.140 
ATOM   5660  N3   DG A 275      27.678 448.057 181.938 
ATOM   5661  C4   DG A 275      27.598 447.704 183.246 
ATOM   5662  P    DG A 276      34.019 448.905 183.158 
ATOM   5663  OP1  DG A 276      35.237 448.124 182.849 
ATOM   5664  OP2  DG A 276      33.979 449.546 184.490 
ATOM   5665  O5'  DG A 276      33.785 450.010 182.023 
ATOM   5666  C5'  DG A 276      33.067 449.644 180.831 
ATOM   5667  C4'  DG A 276      32.075 450.733 180.468 
ATOM   5668  O4'  DG A 276      30.787 450.550 181.121 
ATOM   5669  C3'  DG A 276      32.482 452.156 180.849 
ATOM   5670  O3'  DG A 276      32.039 453.048 179.833 
ATOM   5671  C2'  DG A 276      31.703 452.452 182.130 
ATOM   5672  C1'  DG A 276      30.399 451.786 181.702 
ATOM   5673  N9   DG A 276      29.474 451.496 182.833 
ATOM   5674  C8   DG A 276      29.771 451.131 184.128 
ATOM   5675  N7   DG A 276      28.716 450.948 184.886 
ATOM   5676  C5   DG A 276      27.646 451.212 184.033 
ATOM   5677  C6   DG A 276      26.249 451.179 184.281 
ATOM   5678  O6   DG A 276      25.660 450.906 185.323 
ATOM   5679  N1   DG A 276      25.517 451.516 183.134 
ATOM   5680  C2   DG A 276      26.063 451.840 181.907 
ATOM   5681  N2   DG A 276      25.193 452.131 180.937 
ATOM   5682  N3   DG A 276      27.374 451.870 181.675 
ATOM   5683  C4   DG A 276      28.098 451.547 182.778 
ATOM   5684  P    DT A 277      32.986 454.264 179.402 
ATOM   5685  OP1  DT A 277      33.977 453.793 178.408 
ATOM   5686  OP2  DT A 277      33.539 454.916 180.610 
ATOM   5687  O5'  DT A 277      31.938 455.245 178.695 
ATOM   5688  C5'  DT A 277      30.787 454.681 178.039 
ATOM   5689  C4'  DT A 277      29.549 455.486 178.382 
ATOM   5690  O4'  DT A 277      28.901 455.016 179.598 
ATOM   5691  C3'  DT A 277      29.774 456.976 178.637 
ATOM   5692  O3'  DT A 277      28.667 457.704 178.119 
ATOM   5693  C2'  DT A 277      29.775 457.113 180.160 
ATOM   5694  C1'  DT A 277      28.632 456.138 180.425 
ATOM   5695  N1   DT A 277      28.562 455.667 181.836 
ATOM   5696  C2   DT A 277      27.313 455.434 182.357 
ATOM   5697  O2   DT A 277      26.287 455.596 181.719 
ATOM   5698  N3   DT A 277      27.287 454.999 183.668 
ATOM   5699  C4   DT A 277      28.382 454.783 184.480 
ATOM   5700  O4   DT A 277      28.234 454.393 185.640 
ATOM   5701  C5   DT A 277      29.649 455.055 183.845 
ATOM   5702  C7   DT A 277      30.893 454.846 184.659 
ATOM   5703  C6   DT A 277      29.703 455.479 182.572 
ATOM   5704  P    DA A 278      28.933 459.100 177.381 
ATOM   5705  OP1  DA A 278      29.296 458.853 175.968 
ATOM   5706  OP2  DA A 278      29.895 459.901 178.169 
ATOM   5707  O5'  DA A 278      27.484 459.776 177.454 
ATOM   5708  C5'  DA A 278      26.318 458.931 177.458 
ATOM   5709  C4'  DA A 278      25.326 459.421 178.494 
ATOM   5710  O4'  DA A 278      25.566 458.845 179.810 
ATOM   5711  C3'  DA A 278      25.320 460.929 178.748 
ATOM   5712  O3'  DA A 278      23.982 461.351 178.984 
ATOM   5713  C2'  DA A 278      26.120 461.107 180.039 
ATOM   5714  C1'  DA A 278      25.552 459.892 180.768 
ATOM   5715  N9   DA A 278      26.368 459.461 181.937 
ATOM   5716  C8   DA A 278      27.724 459.506 182.089 
ATOM   5717  N7   DA A 278      28.139 459.055 183.233 
ATOM   5718  C5   DA A 278      26.974 458.682 183.888 
ATOM   5719  C6   DA A 278      26.737 458.125 185.155 
ATOM   5720  N6   DA A 278      27.710 457.832 186.029 
ATOM   5721  N1   DA A 278      25.457 457.878 185.493 
ATOM   5722  C2   DA A 278      24.494 458.170 184.621 
ATOM   5723  N3   DA A 278      24.594 458.690 183.418 
ATOM   5724  C4   DA A 278      25.884 458.927 183.103 
ATOM   5725  P    DA A 279      23.490 462.747 178.374 
ATOM   5726  OP1  DA A 279      23.070 462.553 176.968 
ATOM   5727  OP2  DA A 279      24.523 463.781 178.607 
ATOM   5728  O5'  DA A 279      22.209 463.054 179.281 
ATOM   5729  C5'  DA A 279      21.453 461.952 179.817 
ATOM   5730  C4'  DA A 279      21.106 462.218 181.269 
ATOM   5731  O4'  DA A 279      22.142 461.756 182.181 
ATOM   5732  C3'  DA A 279      20.909 463.686 181.646 
ATOM   5733  O3'  DA A 279      19.861 463.778 182.604 
ATOM   5734  C2'  DA A 279      22.220 464.091 182.321 
ATOM   5735  C1'  DA A 279      22.423 462.798 183.104 
ATOM   5736  N9   DA A 279      23.814 462.612 183.603 
ATOM   5737  C8   DA A 279      24.985 462.988 183.011 
ATOM   5738  N7   DA A 279      26.042 462.686 183.698 
ATOM   5739  C5   DA A 279      25.537 462.061 184.831 
ATOM   5740  C6   DA A 279      26.157 461.501 185.960 
ATOM   5741  N6   DA A 279      27.485 461.479 186.140 
ATOM   5742  N1   DA A 279      25.358 460.962 186.901 
ATOM   5743  C2   DA A 279      24.040 460.986 186.715 
ATOM   5744  N3   DA A 279      23.352 461.478 185.708 
ATOM   5745  C4   DA A 279      24.173 462.012 184.781 
ATOM   5746  P    DC A 280      18.825 464.995 182.506 
ATOM   5747  OP1  DC A 280      17.762 464.663 181.531 
ATOM   5748  OP2  DC A 280      19.561 466.254 182.261 
ATOM   5749  O5'  DC A 280      18.214 465.009 183.985 
ATOM   5750  C5'  DC A 280      18.135 463.773 184.720 
ATOM   5751  C4'  DC A 280      18.584 463.991 186.150 
ATOM   5752  O4'  DC A 280      20.022 463.821 186.312 
ATOM   5753  C3'  DC A 280      18.309 465.378 186.731 
ATOM   5754  O3'  DC A 280      17.962 465.242 188.103 
ATOM   5755  C2'  DC A 280      19.649 466.109 186.639 
ATOM   5756  C1'  DC A 280      20.523 464.927 187.048 
ATOM   5757  N1   DC A 280      21.962 465.098 186.703 
ATOM   5758  C2   DC A 280      22.907 464.559 187.573 
ATOM   5759  O2   DC A 280      22.516 463.966 188.584 
ATOM   5760  N3   DC A 280      24.224 464.705 187.276 
ATOM   5761  C4   DC A 280      24.607 465.354 186.170 
ATOM   5762  N4   DC A 280      25.903 465.470 185.925 
ATOM   5763  C5   DC A 280      23.651 465.917 185.262 
ATOM   5764  C6   DC A 280      22.339 465.761 185.576 
ATOM   5765  P    DA A 281      16.803 466.168 188.705 
ATOM   5766  OP1  DA A 281      15.484 465.560 188.420 
ATOM   5767  OP2  DA A 281      16.989 467.561 188.242 
ATOM   5768  O5'  DA A 281      17.110 466.078 190.273 
ATOM   5769  C5'  DA A 281      17.715 464.882 190.799 
ATOM   5770  C4'  DA A 281      18.811 465.245 191.781 
ATOM   5771  O4'  DA A 281      20.100 465.434 191.130 
ATOM   5772  C3'  DA A 281      18.601 466.541 192.564 
ATOM   5773  O3'  DA A 281      19.095 466.366 193.886 
ATOM   5774  C2'  DA A 281      19.476 467.571 191.851 
ATOM   5775  C1'  DA A 281      20.665 466.649 191.599 
ATOM   5776  N9   DA A 281      21.605 467.153 190.560 
ATOM   5777  C8   DA A 281      21.318 467.865 189.430 
ATOM   5778  N7   DA A 281      22.361 468.162 188.718 
ATOM   5779  C5   DA A 281      23.418 467.607 189.425 
ATOM   5780  C6   DA A 281      24.802 467.575 189.190 
ATOM   5781  N6   DA A 281      25.385 468.141 188.123 
ATOM   5782  N1   DA A 281      25.569 466.939 190.094 
ATOM   5783  C2   DA A 281      24.985 466.378 191.152 
ATOM   5784  N3   DA A 281      23.711 466.344 191.475 
ATOM   5785  C4   DA A 281      22.965 466.987 190.555 
ATOM   5786  P    DA A 282      18.282 467.001 195.110 
ATOM   5787  OP1  DA A 282      17.192 466.083 195.510 
ATOM   5788  OP2  DA A 282      17.876 468.383 194.771 
ATOM   5789  O5'  DA A 282      19.403 467.035 196.250 
ATOM   5790  C5'  DA A 282      20.442 466.038 196.239 
ATOM   5791  C4'  DA A 282      21.785 466.684 196.516 
ATOM   5792  O4'  DA A 282      22.434 467.160 195.302 
ATOM   5793  C3'  DA A 282      21.756 467.913 197.424 
ATOM   5794  O3'  DA A 282      22.915 467.903 198.250 
ATOM   5795  C2'  DA A 282      21.851 469.103 196.470 
ATOM   5796  C1'  DA A 282      22.879 468.489 195.524 
ATOM   5797  N9   DA A 282      22.964 469.175 194.204 
ATOM   5798  C8   DA A 282      21.962 469.762 193.487 
ATOM   5799  N7   DA A 282      22.353 470.282 192.365 
ATOM   5800  C5   DA A 282      23.716 470.020 192.334 
ATOM   5801  C6   DA A 282      24.716 470.317 191.394 
ATOM   5802  N6   DA A 282      24.483 470.975 190.248 
ATOM   5803  N1   DA A 282      25.970 469.913 191.673 
ATOM   5804  C2   DA A 282      26.194 469.260 192.812 
ATOM   5805  N3   DA A 282      25.345 468.927 193.760 
ATOM   5806  C4   DA A 282      24.100 469.344 193.456 
ATOM   5807  P    DG A 283      22.783 468.358 199.778 
ATOM   5808  OP1  DG A 283      22.318 467.216 200.598 
ATOM   5809  OP2  DG A 283      21.967 469.590 199.860 
ATOM   5810  O5'  DG A 283      24.304 468.697 200.140 
ATOM   5811  C5'  DG A 283      25.357 467.981 199.467 
ATOM   5812  C4'  DG A 283      26.454 468.942 199.052 
ATOM   5813  O4'  DG A 283      26.215 469.524 197.739 
ATOM   5814  C3'  DG A 283      26.656 470.154 199.961 
ATOM   5815  O3'  DG A 283      28.046 470.449 200.033 
ATOM   5816  C2'  DG A 283      25.953 471.302 199.238 
ATOM   5817  C1'  DG A 283      26.405 470.927 197.830 
ATOM   5818  N9   DG A 283      25.605 471.574 196.752 
ATOM   5819  C8   DG A 283      24.265 471.889 196.733 
ATOM   5820  N7   DG A 283      23.866 472.459 195.621 
ATOM   5821  C5   DG A 283      25.026 472.526 194.849 
ATOM   5822  C6   DG A 283      25.226 473.043 193.543 
ATOM   5823  O6   DG A 283      24.408 473.556 192.785 
ATOM   5824  N1   DG A 283      26.562 472.912 193.139 
ATOM   5825  C2   DG A 283      27.572 472.354 193.900 
ATOM   5826  N2   DG A 283      28.781 472.322 193.333 
ATOM   5827  N3   DG A 283      27.384 471.869 195.124 
ATOM   5828  C4   DG A 283      26.093 471.989 195.531 
ATOM   5829  P    DT A 284      28.671 470.904 201.434 
ATOM   5830  OP1  DT A 284      28.991 469.709 202.246 
ATOM   5831  OP2  DT A 284      27.785 471.903 202.072 
ATOM   5832  O5'  DT A 284      30.025 471.612 200.961 
ATOM   5833  C5'  DT A 284      30.670 471.152 199.758 
ATOM   5834  C4'  DT A 284      31.121 472.337 198.927 
ATOM   5835  O4'  DT A 284      30.085 472.805 198.016 
ATOM   5836  C3'  DT A 284      31.515 473.589 199.712 
ATOM   5837  O3'  DT A 284      32.614 474.214 199.061 
ATOM   5838  C2'  DT A 284      30.299 474.510 199.605 
ATOM   5839  C1'  DT A 284      29.982 474.215 198.142 
ATOM   5840  N1   DT A 284      28.606 474.616 197.735 
ATOM   5841  C2   DT A 284      28.443 475.076 196.451 
ATOM   5842  O2   DT A 284      29.363 475.164 195.656 
ATOM   5843  N3   DT A 284      27.154 475.439 196.110 
ATOM   5844  C4   DT A 284      26.044 475.380 196.927 
ATOM   5845  O4   DT A 284      24.939 475.734 196.509 
ATOM   5846  C5   DT A 284      26.315 474.884 198.255 
ATOM   5847  C7   DT A 284      25.161 474.788 199.209 
ATOM   5848  C6   DT A 284      27.559 474.525 198.614 
ATOM   5849  P    DC A 285      33.783 474.849 199.951 
ATOM   5850  OP1  DC A 285      34.747 473.791 200.332 
ATOM   5851  OP2  DC A 285      33.194 475.622 201.066 
ATOM   5852  O5'  DC A 285      34.468 475.849 198.906 
ATOM   5853  C5'  DC A 285      34.434 475.523 197.504 
ATOM   5854  C4'  DC A 285      34.089 476.757 196.694 
ATOM   5855  O4'  DC A 285      32.652 476.932 196.534 
ATOM   5856  C3'  DC A 285      34.560 478.089 197.277 
ATOM   5857  O3'  DC A 285      34.960 478.943 196.210 
ATOM   5858  C2'  DC A 285      33.316 478.685 197.935 
ATOM   5859  C1'  DC A 285      32.327 478.278 196.847 
ATOM   5860  N1   DC A 285      30.905 478.322 197.283 
ATOM   5861  C2   DC A 285      29.947 478.694 196.343 
ATOM   5862  O2   DC A 285      30.315 478.970 195.195 
ATOM   5863  N3   DC A 285      28.645 478.740 196.722 
ATOM   5864  C4   DC A 285      28.287 478.434 197.974 
ATOM   5865  N4   DC A 285      27.003 478.494 198.295 
ATOM   5866  C5   DC A 285      29.256 478.049 198.958 
ATOM   5867  C6   DC A 285      30.552 478.009 198.560 
ATOM   5868  P    DG A 286      36.252 479.868 196.400 
ATOM   5869  OP1  DG A 286      37.471 479.087 196.092 
ATOM   5870  OP2  DG A 286      36.212 480.508 197.733 
ATOM   5871  O5'  DG A 286      36.019 480.973 195.266 
ATOM   5872  C5'  DG A 286      35.300 480.607 194.074 
ATOM   5873  C4'  DG A 286      34.309 481.696 193.711 
ATOM   5874  O4'  DG A 286      33.020 481.513 194.364 
ATOM   5875  C3'  DG A 286      34.716 483.119 194.092 
ATOM   5876  O3'  DG A 286      34.273 484.011 193.076 
ATOM   5877  C2'  DG A 286      33.937 483.415 195.373 
ATOM   5878  C1'  DG A 286      32.633 482.748 194.945 
ATOM   5879  N9   DG A 286      31.708 482.459 196.076 
ATOM   5880  C8   DG A 286      32.005 482.094 197.371 
ATOM   5881  N7   DG A 286      30.950 481.911 198.129 
ATOM   5882  C5   DG A 286      29.880 482.175 197.275 
ATOM   5883  C6   DG A 286      28.483 482.142 197.524 
ATOM   5884  O6   DG A 286      27.893 481.869 198.566 
ATOM   5885  N1   DG A 286      27.751 482.479 196.376 
ATOM   5886  C2   DG A 286      28.297 482.803 195.150 
ATOM   5887  N2   DG A 286      27.427 483.094 194.180 
ATOM   5888  N3   DG A 286      29.607 482.833 194.917 
ATOM   5889  C4   DG A 286      30.331 482.510 196.021 
ATOM   5890  P    DA A 287      35.220 485.227 192.645 
ATOM   5891  OP1  DA A 287      36.210 484.756 191.651 
ATOM   5892  OP2  DA A 287      35.772 485.879 193.853 
ATOM   5893  O5'  DA A 287      34.172 486.208 191.938 
ATOM   5894  C5'  DA A 287      33.021 485.644 191.282 
ATOM   5895  C4'  DA A 287      31.783 486.449 191.625 
ATOM   5896  O4'  DA A 287      31.135 485.979 192.841 
ATOM   5897  C3'  DA A 287      32.008 487.939 191.880 
ATOM   5898  O3'  DA A 287      30.901 488.667 191.362 
ATOM   5899  C2'  DA A 287      32.008 488.076 193.402 
ATOM   5900  C1'  DA A 287      30.866 487.101 193.668 
ATOM   5901  N9   DA A 287      30.796 486.630 195.079 
ATOM   5902  C8   DA A 287      31.824 486.393 195.946 
ATOM   5903  N7   DA A 287      31.440 485.988 197.117 
ATOM   5904  C5   DA A 287      30.056 485.952 197.021 
ATOM   5905  C6   DA A 287      29.052 485.599 197.938 
ATOM   5906  N6   DA A 287      29.303 485.197 199.192 
ATOM   5907  N1   DA A 287      27.776 485.677 197.518 
ATOM   5908  C2   DA A 287      27.532 486.078 196.271 
ATOM   5909  N3   DA A 287      28.382 486.430 195.332 
ATOM   5910  C4   DA A 287      29.652 486.344 195.777 
ATOM   5911  P    DT A 288      31.167 490.063 190.624 
ATOM   5912  OP1  DT A 288      31.530 489.816 189.210 
ATOM   5913  OP2  DT A 288      32.129 490.864 191.411 
ATOM   5914  O5'  DT A 288      29.718 490.739 190.697 
ATOM   5915  C5'  DT A 288      28.552 489.894 190.701 
ATOM   5916  C4'  DT A 288      27.560 490.384 191.737 
ATOM   5917  O4'  DT A 288      27.799 489.808 193.053 
ATOM   5918  C3'  DT A 288      27.554 491.892 191.991 
ATOM   5919  O3'  DT A 288      26.216 492.314 192.227 
ATOM   5920  C2'  DT A 288      28.354 492.070 193.282 
ATOM   5921  C1'  DT A 288      27.786 490.855 194.010 
ATOM   5922  N1   DT A 288      28.601 490.424 195.180 
ATOM   5923  C2   DT A 288      27.923 489.911 196.260 
ATOM   5924  O2   DT A 288      26.709 489.800 196.289 
ATOM   5925  N3   DT A 288      28.711 489.522 197.325 
ATOM   5926  C4   DT A 288      30.087 489.602 197.398 
ATOM   5927  O4   DT A 288      30.684 489.222 198.408 
ATOM   5928  C5   DT A 288      30.708 490.154 196.217 
ATOM   5929  C7   DT A 288      32.205 490.277 196.213 
ATOM   5930  C6   DT A 288      29.967 490.540 195.167 
ATOM   5931  P    DG A 289      25.724 493.710 191.616 
ATOM   5932  OP1  DG A 289      25.304 493.516 190.211 
ATOM   5933  OP2  DG A 289      26.757 494.743 191.849 
ATOM   5934  O5'  DG A 289      24.443 494.017 192.524 
ATOM   5935  C5'  DG A 289      23.687 492.915 193.060 
ATOM   5936  C4'  DG A 289      23.340 493.181 194.511 
ATOM   5937  O4'  DG A 289      24.376 492.719 195.424 
ATOM   5938  C3'  DG A 289      23.143 494.649 194.889 
ATOM   5939  O3'  DG A 289      22.095 494.741 195.846 
ATOM   5940  C2'  DG A 289      24.454 495.054 195.563 
ATOM   5941  C1'  DG A 289      24.657 493.761 196.346 
ATOM   5942  N9   DG A 289      26.047 493.574 196.846 
ATOM   5943  C8   DG A 289      27.239 493.948 196.263 
ATOM   5944  N7   DG A 289      28.300 493.635 196.968 
ATOM   5945  C5   DG A 289      27.773 493.011 198.098 
ATOM   5946  C6   DG A 289      28.431 492.455 199.225 
ATOM   5947  O6   DG A 289      29.635 492.396 199.462 
ATOM   5948  N1   DG A 289      27.515 491.921 200.143 
ATOM   5949  C2   DG A 289      26.142 491.925 199.990 
ATOM   5950  N2   DG A 289      25.441 491.365 200.979 
ATOM   5951  N3   DG A 289      25.525 492.447 198.932 
ATOM   5952  C4   DG A 289      26.400 492.969 198.033 
ATOM   5953  P    DG A 290      21.059 495.958 195.749 
ATOM   5954  OP1  DG A 290      19.996 495.626 194.774 
ATOM   5955  OP2  DG A 290      21.795 497.217 195.503 
ATOM   5956  O5'  DG A 290      20.448 495.972 197.228 
ATOM   5957  C5'  DG A 290      20.368 494.736 197.962 
ATOM   5958  C4'  DG A 290      20.818 494.954 199.393 
ATOM   5959  O4'  DG A 290      22.256 494.784 199.555 
ATOM   5960  C3'  DG A 290      20.543 496.341 199.973 
ATOM   5961  O3'  DG A 290      20.196 496.205 201.346 
ATOM   5962  C2'  DG A 290      21.883 497.072 199.882 
ATOM   5963  C1'  DG A 290      22.757 495.890 200.290 
ATOM   5964  N9   DG A 290      24.196 496.061 199.945 
ATOM   5965  C8   DG A 290      24.762 496.694 198.861 
ATOM   5966  N7   DG A 290      26.073 496.669 198.853 
ATOM   5967  C5   DG A 290      26.398 495.970 200.014 
ATOM   5968  C6   DG A 290      27.667 495.623 200.547 
ATOM   5969  O6   DG A 290      28.783 495.865 200.096 
ATOM   5970  N1   DG A 290      27.540 494.912 201.748 
ATOM   5971  C2   DG A 290      26.345 494.578 202.354 
ATOM   5972  N2   DG A 290      26.438 493.895 203.497 
ATOM   5973  N3   DG A 290      25.155 494.904 201.853 
ATOM   5974  C4   DG A 290      25.260 495.595 200.688 
ATOM   5975  P    DA A 291      19.036 497.131 201.947 
ATOM   5976  OP1  DA A 291      17.717 496.523 201.663 
ATOM   5977  OP2  DA A 291      19.223 498.524 201.484 
ATOM   5978  O5'  DA A 291      19.343 497.041 203.516 
ATOM   5979  C5'  DA A 291      19.949 495.845 204.041 
ATOM   5980  C4'  DA A 291      21.045 496.208 205.024 
ATOM   5981  O4'  DA A 291      22.334 496.397 204.373 
ATOM   5982  C3'  DA A 291      20.834 497.504 205.806 
ATOM   5983  O3'  DA A 291      21.329 497.329 207.129 
ATOM   5984  C2'  DA A 291      21.710 498.534 205.093 
ATOM   5985  C1'  DA A 291      22.899 497.612 204.842 
ATOM   5986  N9   DA A 291      23.839 498.116 203.802 
ATOM   5987  C8   DA A 291      23.552 498.828 202.673 
ATOM   5988  N7   DA A 291      24.595 499.125 201.961 
ATOM   5989  C5   DA A 291      25.652 498.570 202.668 
ATOM   5990  C6   DA A 291      27.036 498.538 202.432 
ATOM   5991  N6   DA A 291      27.618 499.103 201.366 
ATOM   5992  N1   DA A 291      27.803 497.901 203.337 
ATOM   5993  C2   DA A 291      27.219 497.341 204.395 
ATOM   5994  N3   DA A 291      25.944 497.306 204.718 
ATOM   5995  C4   DA A 291      25.199 497.950 203.797 
ATOM   5996  P    DT A 292      20.516 497.964 208.352 
ATOM   5997  OP1  DT A 292      19.426 497.046 208.753 
ATOM   5998  OP2  DT A 292      20.110 499.346 208.014 
ATOM   5999  O5'  DT A 292      21.637 497.998 209.493 
ATOM   6000  C5'  DT A 292      22.675 497.001 209.481 
ATOM   6001  C4'  DT A 292      24.019 497.647 209.759 
ATOM   6002  O4'  DT A 292      24.667 498.123 208.544 
ATOM   6003  C3'  DT A 292      23.990 498.876 210.667 
ATOM   6004  O3'  DT A 292      25.149 498.866 211.492 
ATOM   6005  C2'  DT A 292      24.084 500.066 209.712 
ATOM   6006  C1'  DT A 292      25.112 499.452 208.767 
ATOM   6007  N1   DT A 292      25.198 500.138 207.447 
ATOM   6008  C2   DT A 292      26.436 500.202 206.855 
ATOM   6009  O2   DT A 292      27.438 499.728 207.360 
ATOM   6010  N3   DT A 292      26.475 500.846 205.632 
ATOM   6011  C4   DT A 292      25.406 501.416 204.972 
ATOM   6012  O4   DT A 292      25.565 501.966 203.880 
ATOM   6013  C5   DT A 292      24.150 501.298 205.674 
ATOM   6014  C7   DT A 292      22.935 501.893 205.024 
ATOM   6015  C6   DT A 292      24.082 500.678 206.862 
ATOM   6016  P    DT A 293      25.017 499.321 213.021 
ATOM   6017  OP1  DT A 293      24.552 498.179 213.840 
ATOM   6018  OP2  DT A 293      24.200 500.553 213.103 
ATOM   6019  O5'  DT A 293      26.537 499.660 213.382 
ATOM   6020  C5'  DT A 293      27.591 498.944 212.710 
ATOM   6021  C4'  DT A 293      28.688 499.905 212.295 
ATOM   6022  O4'  DT A 293      28.448 500.486 210.982 
ATOM   6023  C3'  DT A 293      28.890 501.117 213.204 
ATOM   6024  O3'  DT A 293      30.279 501.412 213.276 
ATOM   6025  C2'  DT A 293      28.186 502.265 212.480 
ATOM   6026  C1'  DT A 293      28.639 501.890 211.073 
ATOM   6027  N1   DT A 293      27.839 502.536 209.995 
ATOM   6028  C2   DT A 293      28.505 502.881 208.843 
ATOM   6029  O2   DT A 293      29.696 502.679 208.680 
ATOM   6030  N3   DT A 293      27.732 503.478 207.867 
ATOM   6031  C4   DT A 293      26.382 503.753 207.945 
ATOM   6032  O4   DT A 293      25.796 504.292 207.005 
ATOM   6033  C5   DT A 293      25.772 503.355 209.193 
ATOM   6034  C7   DT A 293      24.304 503.617 209.361 
ATOM   6035  C6   DT A 293      26.500 502.772 210.159 
ATOM   6036  P    DC A 294      30.905 501.867 214.677 
ATOM   6037  OP1  DC A 294      31.225 500.672 215.489 
ATOM   6038  OP2  DC A 294      30.019 502.866 215.315 
ATOM   6039  O5'  DC A 294      32.259 502.575 214.203 
ATOM   6040  C5'  DC A 294      32.903 502.115 213.001 
ATOM   6041  C4'  DC A 294      33.355 503.300 212.170 
ATOM   6042  O4'  DC A 294      32.319 503.768 211.259 
ATOM   6043  C3'  DC A 294      33.748 504.552 212.954 
ATOM   6044  O3'  DC A 294      34.848 505.177 212.304 
ATOM   6045  C2'  DC A 294      32.533 505.473 212.847 
ATOM   6046  C1'  DC A 294      32.216 505.178 211.385 
ATOM   6047  N1   DC A 294      30.840 505.579 210.977 
ATOM   6048  C2   DC A 294      30.658 506.048 209.679 
ATOM   6049  O2   DC A 294      31.636 506.111 208.926 
ATOM   6050  N3   DC A 294      29.412 506.419 209.289 
ATOM   6051  C4   DC A 294      28.378 506.335 210.136 
ATOM   6052  N4   DC A 294      27.182 506.709 209.708 
ATOM   6053  C5   DC A 294      28.544 505.856 211.476 
ATOM   6054  C6   DC A 294      29.797 505.490 211.847 
ATOM   6055  P    DC A 295      36.017 505.812 213.193 
ATOM   6056  OP1  DC A 295      36.980 504.754 213.575 
ATOM   6057  OP2  DC A 295      35.427 506.585 214.308 
ATOM   6058  O5'  DC A 295      36.702 506.812 212.149 
ATOM   6059  C5'  DC A 295      36.668 506.486 210.747 
ATOM   6060  C4'  DC A 295      36.323 507.720 209.937 
ATOM   6061  O4'  DC A 295      34.886 507.895 209.777 
ATOM   6062  C3'  DC A 295      36.794 509.052 210.519 
ATOM   6063  O3'  DC A 295      37.193 509.905 209.453 
ATOM   6064  C2'  DC A 295      35.550 509.648 211.178 
ATOM   6065  C1'  DC A 295      34.561 509.241 210.089 
ATOM   6066  N1   DC A 295      33.139 509.285 210.526 
ATOM   6067  C2   DC A 295      32.181 509.657 209.586 
ATOM   6068  O2   DC A 295      32.549 509.933 208.437 
ATOM   6069  N3   DC A 295      30.878 509.703 209.964 
ATOM   6070  C4   DC A 295      30.521 509.397 211.217 
ATOM   6071  N4   DC A 295      29.237 509.457 211.537 
ATOM   6072  C5   DC A 295      31.489 509.012 212.201 
ATOM   6073  C6   DC A 295      32.786 508.972 211.803 
ATOM   6074  P    DT A 296      38.486 510.831 209.643 
ATOM   6075  OP1  DT A 296      39.705 510.050 209.335 
ATOM   6076  OP2  DT A 296      38.446 511.471 210.976 
ATOM   6077  O5'  DT A 296      38.252 511.936 208.509 
ATOM   6078  C5'  DT A 296      37.534 511.570 207.316 
ATOM   6079  C4'  DT A 296      36.543 512.659 206.954 
ATOM   6080  O4'  DT A 296      35.254 512.475 207.607 
ATOM   6081  C3'  DT A 296      36.950 514.082 207.334 
ATOM   6082  O3'  DT A 296      36.507 514.974 206.319 
ATOM   6083  C2'  DT A 296      36.171 514.378 208.615 
ATOM   6084  C1'  DT A 296      34.866 513.711 208.187 
ATOM   6085  N1   DT A 296      33.942 513.422 209.319 
ATOM   6086  C2   DT A 296      32.595 513.526 209.068 
ATOM   6087  O2   DT A 296      32.146 513.839 207.979 
ATOM   6088  N3   DT A 296      31.769 513.251 210.140 
ATOM   6089  C4   DT A 296      32.169 512.889 211.411 
ATOM   6090  O4   DT A 296      31.336 512.668 212.291 
ATOM   6091  C5   DT A 296      33.602 512.807 211.576 
ATOM   6092  C7   DT A 296      34.122 512.419 212.929 
ATOM   6093  C6   DT A 296      34.428 513.069 210.550 
ATOM   6094  P    DC A 297      37.453 516.190 205.888 
ATOM   6095  OP1  DC A 297      38.444 515.719 204.893 
ATOM   6096  OP2  DC A 297      38.006 516.841 207.096 
ATOM   6097  O5'  DC A 297      36.406 517.171 205.180 
ATOM   6098  C5'  DC A 297      35.254 516.607 204.525 
ATOM   6099  C4'  DC A 297      34.017 517.412 204.867 
ATOM   6100  O4'  DC A 297      33.369 516.942 206.084 
ATOM   6101  C3'  DC A 297      34.242 518.902 205.122 
ATOM   6102  O3'  DC A 297      33.135 519.630 204.604 
ATOM   6103  C2'  DC A 297      34.242 519.039 206.645 
ATOM   6104  C1'  DC A 297      33.099 518.064 206.910 
ATOM   6105  N1   DC A 297      33.030 517.593 208.322 
ATOM   6106  C2   DC A 297      31.770 517.352 208.865 
ATOM   6107  O2   DC A 297      30.772 517.537 208.160 
ATOM   6108  N3   DC A 297      31.685 516.923 210.150 
ATOM   6109  C4   DC A 297      32.791 516.735 210.881 
ATOM   6110  N4   DC A 297      32.656 516.315 212.130 
ATOM   6111  C5   DC A 297      34.096 516.977 210.342 
ATOM   6112  C6   DC A 297      34.160 517.406 209.056 
ATOM   6113  P    DT A 298      33.400 521.026 203.867 
ATOM   6114  OP1  DT A 298      33.764 520.779 202.453 
ATOM   6115  OP2  DT A 298      34.362 521.827 204.654 
ATOM   6116  O5'  DT A 298      31.952 521.702 203.939 
ATOM   6117  C5'  DT A 298      30.785 520.857 203.944 
ATOM   6118  C4'  DT A 298      29.793 521.347 204.980 
ATOM   6119  O4'  DT A 298      30.033 520.771 206.296 
ATOM   6120  C3'  DT A 298      29.788 522.854 205.234 
ATOM   6121  O3'  DT A 298      28.450 523.276 205.469 
ATOM   6122  C2'  DT A 298      30.588 523.033 206.524 
ATOM   6123  C1'  DT A 298      30.020 521.818 207.253 
ATOM   6124  N1   DT A 298      30.835 521.387 208.422 
ATOM   6125  C2   DT A 298      30.157 520.874 209.502 
ATOM   6126  O2   DT A 298      28.943 520.763 209.532 
ATOM   6127  N3   DT A 298      30.945 520.485 210.568 
ATOM   6128  C4   DT A 298      32.321 520.565 210.640 
ATOM   6129  O4   DT A 298      32.918 520.185 211.650 
ATOM   6130  C5   DT A 298      32.942 521.117 209.460 
ATOM   6131  C7   DT A 298      34.438 521.240 209.456 
ATOM   6132  C6   DT A 298      32.201 521.503 208.410 
ATOM   6133  P    DC A 299      27.958 524.673 204.859 
ATOM   6134  OP1  DC A 299      27.538 524.479 203.453 
ATOM   6135  OP2  DC A 299      28.991 525.706 205.092 
ATOM   6136  O5'  DC A 299      26.677 524.980 205.767 
ATOM   6137  C5'  DC A 299      25.921 523.877 206.303 
ATOM   6138  C4'  DC A 299      25.573 524.144 207.754 
ATOM   6139  O4'  DC A 299      26.610 523.682 208.666 
ATOM   6140  C3'  DC A 299      25.377 525.612 208.132 
ATOM   6141  O3'  DC A 299      24.329 525.704 209.089 
ATOM   6142  C2'  DC A 299      26.687 526.017 208.806 
ATOM   6143  C1'  DC A 299      26.891 524.724 209.589 
ATOM   6144  N1   DC A 299      28.281 524.537 210.088 
ATOM   6145  C2   DC A 299      28.451 523.901 211.315 
ATOM   6146  O2   DC A 299      27.450 523.520 211.934 
ATOM   6147  N3   DC A 299      29.712 523.722 211.788 
ATOM   6148  C4   DC A 299      30.770 524.149 211.088
[truncated: 415,700 more chars]
