# Supplementary material for: Characterization of lncRNA-protein interactions associated with Prostate cancer and Androgen receptors by molecular docking simulations
Source: Biochem Biophys Rep. 2025 Mar 9;42:101959. doi: 10.1016/j.bbrep.2025.101959 (PMC11929892; doi:10.1016/j.bbrep.2025.101959)
Supplement: Multimedia component 78 [file mmc78.zip › bbrep_00101959_model_67.pdb]

REMARK Number:    67
REMARK Ligand:     lig_628dcb8434e2f.pdb
REMARK Contact:     0     0     0
REMARK Score:  -145.80
REMARK RMSD:    827.91
MODEL       67
ATOM      1  N   ALA A  24      30.357  -5.473 -24.875 
ATOM      2  CA  ALA A  24      30.515  -4.000 -24.871 
ATOM      3  CB  ALA A  24      29.364  -3.347 -25.653 
ATOM      4  C   ALA A  24      30.496  -3.471 -23.474 
ATOM      5  O   ALA A  24      31.409  -3.720 -22.690 
ATOM      6  N   GLN A  25      29.435  -2.716 -23.129 
ATOM      7  CA  GLN A  25      29.334  -2.167 -21.810 
ATOM      8  CB  GLN A  25      28.209  -1.135 -21.640 
ATOM      9  CG  GLN A  25      28.449   0.131 -22.464 
ATOM     10  CD  GLN A  25      27.291   1.085 -22.227 
ATOM     11  OE1 GLN A  25      26.895   1.324 -21.089 
ATOM     12  NE2 GLN A  25      26.734   1.652 -23.331 
ATOM     13  C   GLN A  25      29.084  -3.296 -20.876 
ATOM     14  O   GLN A  25      28.668  -4.376 -21.290 
ATOM     15  N   ASP A  26      29.382  -3.075 -19.584 
ATOM     16  CA  ASP A  26      29.211  -4.105 -18.606 
ATOM     17  CB  ASP A  26      30.274  -4.043 -17.495 
ATOM     18  CG  ASP A  26      30.054  -5.171 -16.494 
ATOM     19  OD1 ASP A  26      28.986  -5.191 -15.826 
ATOM     20  OD2 ASP A  26      30.966  -6.032 -16.381 
ATOM     21  C   ASP A  26      27.866  -3.939 -17.988 
ATOM     22  O   ASP A  26      27.612  -2.985 -17.253 
ATOM     23  N   ASN A  27      26.945  -4.872 -18.288 
ATOM     24  CA  ASN A  27      25.662  -4.773 -17.669 
ATOM     25  CB  ASN A  27      24.503  -4.752 -18.683 
ATOM     26  CG  ASN A  27      24.583  -3.452 -19.471 
ATOM     27  OD1 ASN A  27      24.658  -2.366 -18.897 
ATOM     28  ND2 ASN A  27      24.568  -3.560 -20.827 
ATOM     29  C   ASN A  27      25.467  -5.984 -16.812 
ATOM     30  O   ASN A  27      24.473  -6.696 -16.949 
ATOM     31  N   SER A  28      26.402  -6.226 -15.873 
ATOM     32  CA  SER A  28      26.317  -7.361 -15.002 
ATOM     33  CB  SER A  28      27.559  -7.517 -14.112 
ATOM     34  OG  SER A  28      28.707  -7.731 -14.919 
ATOM     35  C   SER A  28      25.149  -7.145 -14.100 
ATOM     36  O   SER A  28      24.492  -8.089 -13.668 
ATOM     37  N   ARG A  29      24.868  -5.864 -13.806 
ATOM     38  CA  ARG A  29      23.821  -5.471 -12.913 
ATOM     39  CB  ARG A  29      23.787  -3.948 -12.704 
ATOM     40  CG  ARG A  29      25.152  -3.369 -12.324 
ATOM     41  CD  ARG A  29      25.113  -1.897 -11.913 
ATOM     42  NE  ARG A  29      26.512  -1.383 -11.942 
ATOM     43  CZ  ARG A  29      27.390  -1.720 -10.952 
ATOM     44  NH1 ARG A  29      27.024  -2.618  -9.991 
ATOM     45  NH2 ARG A  29      28.642  -1.178 -10.929 
ATOM     46  C   ARG A  29      22.506  -5.884 -13.504 
ATOM     47  O   ARG A  29      21.579  -6.255 -12.784 
ATOM     48  N   TYR A  30      22.378  -5.784 -14.840 
ATOM     49  CA  TYR A  30      21.164  -6.163 -15.505 
ATOM     50  CB  TYR A  30      21.186  -5.817 -17.003 
ATOM     51  CG  TYR A  30      19.900  -6.271 -17.606 
ATOM     52  CD1 TYR A  30      18.727  -5.600 -17.348 
ATOM     53  CD2 TYR A  30      19.876  -7.357 -18.449 
ATOM     54  CE1 TYR A  30      17.543  -6.018 -17.911 
ATOM     55  CE2 TYR A  30      18.698  -7.778 -19.016 
ATOM     56  CZ  TYR A  30      17.529  -7.109 -18.746 
ATOM     57  OH  TYR A  30      16.316  -7.539 -19.327 
ATOM     58  C   TYR A  30      20.959  -7.638 -15.363 
ATOM     59  O   TYR A  30      19.855  -8.092 -15.068 
ATOM     60  N   THR A  31      22.033  -8.431 -15.551 
ATOM     61  CA  THR A  31      21.926  -9.861 -15.473 
ATOM     62  CB  THR A  31      23.230 -10.559 -15.736 
ATOM     63  OG1 THR A  31      23.715 -10.225 -17.028 
ATOM     64  CG2 THR A  31      23.003 -12.080 -15.628 
ATOM     65  C   THR A  31      21.490 -10.229 -14.091 
ATOM     66  O   THR A  31      20.646 -11.105 -13.907 
ATOM     67  N   HIS A  32      22.064  -9.557 -13.079 
ATOM     68  CA  HIS A  32      21.744  -9.842 -11.711 
ATOM     69  ND1 HIS A  32      22.771 -10.826  -8.882 
ATOM     70  CG  HIS A  32      22.450  -9.554  -9.301 
ATOM     71  CB  HIS A  32      22.623  -9.069 -10.710 
ATOM     72  NE2 HIS A  32      22.010  -9.743  -7.096 
ATOM     73  CD2 HIS A  32      21.986  -8.905  -8.198 
ATOM     74  CE1 HIS A  32      22.488 -10.885  -7.556 
ATOM     75  C   HIS A  32      20.311  -9.481 -11.477 
ATOM     76  O   HIS A  32      19.604 -10.145 -10.722 
ATOM     77  N   PHE A  33      19.841  -8.406 -12.133 
ATOM     78  CA  PHE A  33      18.494  -7.942 -11.975 
ATOM     79  CB  PHE A  33      18.233  -6.698 -12.850 
ATOM     80  CG  PHE A  33      16.831  -6.221 -12.683 
ATOM     81  CD1 PHE A  33      15.822  -6.729 -13.471 
ATOM     82  CD2 PHE A  33      16.525  -5.261 -11.749 
ATOM     83  CE1 PHE A  33      14.528  -6.288 -13.327 
ATOM     84  CE2 PHE A  33      15.232  -4.815 -11.599 
ATOM     85  CZ  PHE A  33      14.232  -5.330 -12.388 
ATOM     86  C   PHE A  33      17.577  -9.044 -12.410 
ATOM     87  O   PHE A  33      16.584  -9.337 -11.745 
ATOM     88  N   LEU A  34      17.891  -9.694 -13.546 
ATOM     89  CA  LEU A  34      17.052 -10.740 -14.056 
ATOM     90  CB  LEU A  34      17.509 -11.262 -15.429 
ATOM     91  CG  LEU A  34      17.352 -10.227 -16.561 
ATOM     92  CD1 LEU A  34      17.815 -10.799 -17.911 
ATOM     93  CD2 LEU A  34      15.914  -9.684 -16.622 
ATOM     94  C   LEU A  34      17.034 -11.895 -13.105 
ATOM     95  O   LEU A  34      15.977 -12.463 -12.835 
ATOM     96  N   THR A  35      18.201 -12.276 -12.555 
ATOM     97  CA  THR A  35      18.222 -13.429 -11.706 
ATOM     98  CB  THR A  35      19.611 -13.827 -11.277 
ATOM     99  OG1 THR A  35      19.582 -15.110 -10.672 
ATOM    100  CG2 THR A  35      20.183 -12.793 -10.291 
ATOM    101  C   THR A  35      17.370 -13.183 -10.496 
ATOM    102  O   THR A  35      16.600 -14.054 -10.093 
ATOM    103  N   GLN A  36      17.510 -12.004  -9.861 
ATOM    104  CA  GLN A  36      16.760 -11.714  -8.673 
ATOM    105  CB  GLN A  36      17.330 -10.515  -7.900 
ATOM    106  CG  GLN A  36      18.719 -10.776  -7.318 
ATOM    107  CD  GLN A  36      19.161  -9.521  -6.583 
ATOM    108  OE1 GLN A  36      18.999  -8.403  -7.076 
ATOM    109  NE2 GLN A  36      19.727  -9.702  -5.360 
ATOM    110  C   GLN A  36      15.306 -11.414  -8.928 
ATOM    111  O   GLN A  36      14.428 -11.820  -8.172 
ATOM    112  N   HIS A  37      15.041 -10.560  -9.926 
ATOM    113  CA  HIS A  37      13.739 -10.030 -10.232 
ATOM    114  ND1 HIS A  37      13.488  -7.875  -7.943 
ATOM    115  CG  HIS A  37      14.262  -7.931  -9.081 
ATOM    116  CB  HIS A  37      13.787  -8.508 -10.384 
ATOM    117  NE2 HIS A  37      15.483  -7.062  -7.395 
ATOM    118  CD2 HIS A  37      15.476  -7.429  -8.730 
ATOM    119  CE1 HIS A  37      14.268  -7.348  -6.966 
ATOM    120  C   HIS A  37      12.906 -10.649 -11.327 
ATOM    121  O   HIS A  37      11.752 -10.256 -11.466 
ATOM    122  N   TYR A  38      13.434 -11.530 -12.202 
ATOM    123  CA  TYR A  38      12.632 -11.883 -13.350 
ATOM    124  CB  TYR A  38      13.334 -11.414 -14.642 
ATOM    125  CG  TYR A  38      12.655 -11.872 -15.887 
ATOM    126  CD1 TYR A  38      11.465 -11.319 -16.304 
ATOM    127  CD2 TYR A  38      13.246 -12.841 -16.668 
ATOM    128  CE1 TYR A  38      10.868 -11.746 -17.467 
ATOM    129  CE2 TYR A  38      12.653 -13.271 -17.830 
ATOM    130  CZ  TYR A  38      11.459 -12.724 -18.231 
ATOM    131  OH  TYR A  38      10.848 -13.164 -19.425 
ATOM    132  C   TYR A  38      12.379 -13.364 -13.432 
ATOM    133  O   TYR A  38      13.285 -14.174 -13.250 
ATOM    134  N   ASP A  39      11.102 -13.741 -13.690 
ATOM    135  CA  ASP A  39      10.698 -15.112 -13.886 
ATOM    136  CB  ASP A  39      10.028 -15.729 -12.643 
ATOM    137  CG  ASP A  39       9.940 -17.238 -12.841 
ATOM    138  OD1 ASP A  39      10.562 -17.742 -13.815 
ATOM    139  OD2 ASP A  39       9.249 -17.904 -12.025 
ATOM    140  C   ASP A  39       9.669 -15.081 -14.984 
ATOM    141  O   ASP A  39       8.529 -14.682 -14.754 
ATOM    142  N   ALA A  40      10.037 -15.519 -16.207 
ATOM    143  CA  ALA A  40       9.168 -15.355 -17.343 
ATOM    144  CB  ALA A  40       9.809 -15.843 -18.652 
ATOM    145  C   ALA A  40       7.861 -16.082 -17.196 
ATOM    146  O   ALA A  40       6.812 -15.469 -17.390 
ATOM    147  N   LYS A  41       7.868 -17.386 -16.837 
ATOM    148  CA  LYS A  41       6.612 -18.091 -16.756 
ATOM    149  CB  LYS A  41       6.394 -19.072 -17.922 
ATOM    150  CG  LYS A  41       6.320 -18.394 -19.293 
ATOM    151  CD  LYS A  41       6.383 -19.380 -20.462 
ATOM    152  CE  LYS A  41       6.315 -18.723 -21.842 
ATOM    153  NZ  LYS A  41       6.395 -19.761 -22.893 
ATOM    154  C   LYS A  41       6.607 -18.900 -15.492 
ATOM    155  O   LYS A  41       6.979 -20.072 -15.469 
ATOM    156  N   PRO A  42       6.164 -18.261 -14.447 
ATOM    157  CA  PRO A  42       6.146 -18.766 -13.096 
ATOM    158  CD  PRO A  42       5.459 -16.998 -14.579 
ATOM    159  CB  PRO A  42       5.693 -17.583 -12.242 
ATOM    160  CG  PRO A  42       4.817 -16.760 -13.203 
ATOM    161  C   PRO A  42       5.350 -19.982 -12.740 
ATOM    162  O   PRO A  42       5.866 -20.776 -11.954 
ATOM    163  N   GLN A  43       4.106 -20.125 -13.253 
ATOM    164  CA  GLN A  43       3.233 -21.210 -12.882 
ATOM    165  CB  GLN A  43       3.921 -22.559 -12.575 
ATOM    166  CG  GLN A  43       2.969 -23.746 -12.437 
ATOM    167  CD  GLN A  43       2.653 -24.258 -13.835 
ATOM    168  OE1 GLN A  43       2.011 -23.577 -14.631 
ATOM    169  NE2 GLN A  43       3.125 -25.496 -14.144 
ATOM    170  C   GLN A  43       2.428 -20.772 -11.677 
ATOM    171  O   GLN A  43       1.781 -19.726 -11.696 
ATOM    172  N   GLY A  44       2.476 -21.564 -10.580 
ATOM    173  CA  GLY A  44       1.617 -21.423  -9.423 
ATOM    174  C   GLY A  44       1.682 -20.099  -8.711 
ATOM    175  O   GLY A  44       0.636 -19.515  -8.436 
ATOM    176  N   ARG A  45       2.881 -19.573  -8.391 
ATOM    177  CA  ARG A  45       2.966 -18.320  -7.681 
ATOM    178  CB  ARG A  45       2.277 -17.177  -8.444 
ATOM    179  CG  ARG A  45       2.951 -16.883  -9.786 
ATOM    180  CD  ARG A  45       2.084 -16.065 -10.743 
ATOM    181  NE  ARG A  45       2.134 -14.640 -10.313 
ATOM    182  CZ  ARG A  45       1.083 -13.819 -10.595 
ATOM    183  NH1 ARG A  45      -0.026 -14.325 -11.205 
ATOM    184  NH2 ARG A  45       1.132 -12.493 -10.270 
ATOM    185  C   ARG A  45       2.353 -18.422  -6.307 
ATOM    186  O   ARG A  45       1.777 -17.453  -5.809 
ATOM    187  N   ASP A  46       2.452 -19.607  -5.663 
ATOM    188  CA  ASP A  46       1.984 -19.790  -4.311 
ATOM    189  CB  ASP A  46       1.250 -21.127  -4.079 
ATOM    190  CG  ASP A  46       2.197 -22.277  -4.390 
ATOM    191  OD1 ASP A  46       3.256 -22.021  -5.022 
ATOM    192  OD2 ASP A  46       1.866 -23.431  -4.005 
ATOM    193  C   ASP A  46       3.161 -19.699  -3.376 
ATOM    194  O   ASP A  46       4.259 -19.317  -3.777 
ATOM    195  N   ASP A  47       2.954 -20.056  -2.089 
ATOM    196  CA  ASP A  47       3.986 -19.963  -1.086 
ATOM    197  CB  ASP A  47       3.505 -20.399   0.311 
ATOM    198  CG  ASP A  47       2.512 -19.366   0.829 
ATOM    199  OD1 ASP A  47       2.392 -18.285   0.192 
ATOM    200  OD2 ASP A  47       1.859 -19.643   1.870 
ATOM    201  C   ASP A  47       5.122 -20.868  -1.453 
ATOM    202  O   ASP A  47       6.290 -20.503  -1.321 
ATOM    203  N   ARG A  48       4.797 -22.077  -1.942 
ATOM    204  CA  ARG A  48       5.781 -23.061  -2.293 
ATOM    205  CB  ARG A  48       5.140 -24.351  -2.823 
ATOM    206  CG  ARG A  48       6.146 -25.430  -3.211 
ATOM    207  CD  ARG A  48       5.521 -26.560  -4.029 
ATOM    208  NE  ARG A  48       5.134 -25.982  -5.348 
ATOM    209  CZ  ARG A  48       4.541 -26.764  -6.297 
ATOM    210  NH1 ARG A  48       4.304 -28.084  -6.046 
ATOM    211  NH2 ARG A  48       4.179 -26.221  -7.497 
ATOM    212  C   ARG A  48       6.632 -22.511  -3.395 
ATOM    213  O   ARG A  48       7.843 -22.722  -3.421 
ATOM    214  N   TYR A  49       6.004 -21.778  -4.332 
ATOM    215  CA  TYR A  49       6.690 -21.207  -5.452 
ATOM    216  CB  TYR A  49       5.716 -20.385  -6.317 
ATOM    217  CG  TYR A  49       6.455 -19.484  -7.246 
ATOM    218  CD1 TYR A  49       6.995 -19.944  -8.423 
ATOM    219  CD2 TYR A  49       6.580 -18.149  -6.930 
ATOM    220  CE1 TYR A  49       7.662 -19.084  -9.266 
ATOM    221  CE2 TYR A  49       7.244 -17.287  -7.767 
ATOM    222  CZ  TYR A  49       7.787 -17.755  -8.938 
ATOM    223  OH  TYR A  49       8.468 -16.868  -9.798 
ATOM    224  C   TYR A  49       7.763 -20.299  -4.937 
ATOM    225  O   TYR A  49       8.907 -20.361  -5.387 
ATOM    226  N   CYS A  50       7.427 -19.442  -3.956 
ATOM    227  CA  CYS A  50       8.387 -18.513  -3.432 
ATOM    228  CB  CYS A  50       7.789 -17.543  -2.401 
ATOM    229  SG  CYS A  50       6.919 -16.168  -3.203 
ATOM    230  C   CYS A  50       9.521 -19.233  -2.772 
ATOM    231  O   CYS A  50      10.680 -18.874  -2.966 
ATOM    232  N   GLU A  51       9.232 -20.282  -1.984 
ATOM    233  CA  GLU A  51      10.291 -20.937  -1.274 
ATOM    234  CB  GLU A  51       9.814 -22.052  -0.328 
ATOM    235  CG  GLU A  51       9.046 -21.500   0.875 
ATOM    236  CD  GLU A  51       8.647 -22.660   1.776 
ATOM    237  OE1 GLU A  51       8.797 -23.834   1.341 
ATOM    238  OE2 GLU A  51       8.191 -22.384   2.918 
ATOM    239  C   GLU A  51      11.271 -21.539  -2.238 
ATOM    240  O   GLU A  51      12.477 -21.471  -2.014 
ATOM    241  N   SER A  52      10.782 -22.163  -3.323 
ATOM    242  CA  SER A  52      11.648 -22.819  -4.266 
ATOM    243  CB  SER A  52      10.871 -23.670  -5.287 
ATOM    244  OG  SER A  52      11.770 -24.296  -6.189 
ATOM    245  C   SER A  52      12.484 -21.840  -5.041 
ATOM    246  O   SER A  52      13.695 -22.015  -5.173 
ATOM    247  N   ILE A  53      11.853 -20.774  -5.572 
ATOM    248  CA  ILE A  53      12.510 -19.830  -6.436 
ATOM    249  CB  ILE A  53      11.569 -18.839  -7.063 
ATOM    250  CG1 ILE A  53      12.268 -18.100  -8.213 
ATOM    251  CG2 ILE A  53      11.022 -17.910  -5.967 
ATOM    252  CD1 ILE A  53      11.307 -17.285  -9.080 
ATOM    253  C   ILE A  53      13.564 -19.071  -5.697 
ATOM    254  O   ILE A  53      14.625 -18.777  -6.243 
ATOM    255  N   MET A  54      13.288 -18.724  -4.431 
ATOM    256  CA  MET A  54      14.208 -17.931  -3.681 
ATOM    257  CB  MET A  54      13.657 -17.630  -2.278 
ATOM    258  CG  MET A  54      14.129 -16.292  -1.716 
ATOM    259  SD  MET A  54      13.400 -14.851  -2.557 
ATOM    260  CE  MET A  54      13.965 -13.641  -1.327 
ATOM    261  C   MET A  54      15.482 -18.715  -3.574 
ATOM    262  O   MET A  54      16.577 -18.162  -3.661 
ATOM    263  N   ARG A  55      15.360 -20.040  -3.377 
ATOM    264  CA  ARG A  55      16.487 -20.926  -3.259 
ATOM    265  CB  ARG A  55      16.035 -22.353  -2.921 
ATOM    266  CG  ARG A  55      15.198 -22.413  -1.641 
ATOM    267  CD  ARG A  55      14.502 -23.757  -1.423 
ATOM    268  NE  ARG A  55      15.339 -24.566  -0.498 
ATOM    269  CZ  ARG A  55      15.110 -25.907  -0.399 
ATOM    270  NH1 ARG A  55      14.168 -26.490  -1.198 
ATOM    271  NH2 ARG A  55      15.823 -26.659   0.486 
ATOM    272  C   ARG A  55      17.249 -20.983  -4.555 
ATOM    273  O   ARG A  55      18.476 -20.907  -4.565 
ATOM    274  N   ARG A  56      16.538 -21.101  -5.694 
ATOM    275  CA  ARG A  56      17.186 -21.258  -6.971 
ATOM    276  CB  ARG A  56      16.203 -21.454  -8.140 
ATOM    277  CG  ARG A  56      15.409 -22.759  -8.083 
ATOM    278  CD  ARG A  56      14.767 -23.128  -9.423 
ATOM    279  NE  ARG A  56      13.877 -22.004  -9.821 
ATOM    280  CZ  ARG A  56      12.561 -22.008  -9.459 
ATOM    281  NH1 ARG A  56      12.047 -23.057  -8.752 
ATOM    282  NH2 ARG A  56      11.757 -20.960  -9.804 
ATOM    283  C   ARG A  56      17.993 -20.038  -7.297 
ATOM    284  O   ARG A  56      19.094 -20.132  -7.842 
ATOM    285  N   ARG A  57      17.434 -18.858  -6.981 
ATOM    286  CA  ARG A  57      17.989 -17.566  -7.272 
ATOM    287  CB  ARG A  57      16.981 -16.432  -7.028 
ATOM    288  CG  ARG A  57      15.720 -16.618  -7.872 
ATOM    289  CD  ARG A  57      16.007 -16.749  -9.368 
ATOM    290  NE  ARG A  57      14.774 -17.286 -10.009 
ATOM    291  CZ  ARG A  57      14.462 -16.937 -11.292 
ATOM    292  NH1 ARG A  57      15.255 -16.058 -11.970 
ATOM    293  NH2 ARG A  57      13.356 -17.462 -11.896 
ATOM    294  C   ARG A  57      19.215 -17.308  -6.446 
ATOM    295  O   ARG A  57      20.047 -16.489  -6.833 
ATOM    296  N   GLY A  58      19.345 -17.952  -5.266 
ATOM    297  CA  GLY A  58      20.518 -17.749  -4.452 
ATOM    298  C   GLY A  58      20.249 -16.676  -3.435 
ATOM    299  O   GLY A  58      21.171 -16.056  -2.910 
ATOM    300  N   LEU A  59      18.957 -16.404  -3.197 
ATOM    301  CA  LEU A  59      18.390 -15.442  -2.291 
ATOM    302  CB  LEU A  59      16.997 -14.993  -2.748 
ATOM    303  CG  LEU A  59      17.057 -14.335  -4.141 
ATOM    304  CD1 LEU A  59      15.690 -13.786  -4.573 
ATOM    305  CD2 LEU A  59      18.175 -13.282  -4.214 
ATOM    306  C   LEU A  59      18.342 -15.875  -0.842 
ATOM    307  O   LEU A  59      17.877 -15.107  -0.005 
ATOM    308  N   THR A  60      18.628 -17.158  -0.543 
ATOM    309  CA  THR A  60      18.521 -17.780   0.758 
ATOM    310  CB  THR A  60      18.422 -19.273   0.655 
ATOM    311  OG1 THR A  60      19.592 -19.810   0.057 
ATOM    312  CG2 THR A  60      17.192 -19.608  -0.204 
ATOM    313  C   THR A  60      19.582 -17.448   1.776 
ATOM    314  O   THR A  60      19.306 -17.592   2.964 
ATOM    315  N   SER A  61      20.833 -17.093   1.412 
ATOM    316  CA  SER A  61      21.758 -16.859   2.493 
ATOM    317  CB  SER A  61      22.957 -17.826   2.485 
ATOM    318  OG  SER A  61      22.517 -19.158   2.702 
ATOM    319  C   SER A  61      22.320 -15.475   2.407 
ATOM    320  O   SER A  61      23.186 -15.209   1.575 
ATOM    321  N   PRO A  62      21.889 -14.572   3.254 
ATOM    322  CA  PRO A  62      20.832 -14.844   4.197 
ATOM    323  CD  PRO A  62      22.847 -13.617   3.787 
ATOM    324  CB  PRO A  62      20.985 -13.822   5.320 
ATOM    325  CG  PRO A  62      22.467 -13.428   5.263 
ATOM    326  C   PRO A  62      19.514 -14.718   3.499 
ATOM    327  O   PRO A  62      19.488 -14.279   2.350 
ATOM    328  N   CYS A  63      18.409 -15.091   4.176 
ATOM    329  CA  CYS A  63      17.107 -15.029   3.577 
ATOM    330  CB  CYS A  63      15.980 -15.525   4.508 
ATOM    331  SG  CYS A  63      16.264 -17.191   5.180 
ATOM    332  C   CYS A  63      16.811 -13.590   3.286 
ATOM    333  O   CYS A  63      16.979 -12.728   4.148 
ATOM    334  N   LYS A  64      16.363 -13.286   2.050 
ATOM    335  CA  LYS A  64      16.024 -11.933   1.733 
ATOM    336  CB  LYS A  64      15.958 -11.675   0.217 
ATOM    337  CG  LYS A  64      15.947 -10.196  -0.175 
ATOM    338  CD  LYS A  64      16.188  -9.974  -1.671 
ATOM    339  CE  LYS A  64      16.192  -8.501  -2.084 
ATOM    340  NZ  LYS A  64      16.367  -8.389  -3.549 
ATOM    341  C   LYS A  64      14.671 -11.685   2.334 
ATOM    342  O   LYS A  64      13.782 -12.531   2.250 
ATOM    343  N   ASP A  65      14.485 -10.514   2.975 
ATOM    344  CA  ASP A  65      13.252 -10.245   3.660 
ATOM    345  CB  ASP A  65      13.310  -8.967   4.522 
ATOM    346  CG  ASP A  65      13.625  -7.757   3.647 
ATOM    347  OD1 ASP A  65      14.224  -7.939   2.553 
ATOM    348  OD2 ASP A  65      13.278  -6.626   4.077 
ATOM    349  C   ASP A  65      12.107 -10.144   2.699 
ATOM    350  O   ASP A  65      11.037 -10.700   2.946 
ATOM    351  N   ILE A  66      12.280  -9.419   1.579 
ATOM    352  CA  ILE A  66      11.198  -9.300   0.645 
ATOM    353  CB  ILE A  66      10.432  -8.019   0.848 
ATOM    354  CG1 ILE A  66       9.083  -8.013   0.109 
ATOM    355  CG2 ILE A  66      11.366  -6.859   0.468 
ATOM    356  CD1 ILE A  66       9.205  -8.016  -1.410 
ATOM    357  C   ILE A  66      11.805  -9.311  -0.725 
ATOM    358  O   ILE A  66      12.863  -8.720  -0.940 
ATOM    359  N   ASN A  67      11.179 -10.019  -1.688 
ATOM    360  CA  ASN A  67      11.720 -10.015  -3.017 
ATOM    361  CB  ASN A  67      12.741 -11.139  -3.259 
ATOM    362  CG  ASN A  67      13.477 -10.847  -4.558 
ATOM    363  OD1 ASN A  67      14.272  -9.911  -4.638 
ATOM    364  ND2 ASN A  67      13.214 -11.676  -5.603 
ATOM    365  C   ASN A  67      10.584 -10.205  -3.973 
ATOM    366  O   ASN A  67       9.740 -11.082  -3.786 
ATOM    367  N   THR A  68      10.556  -9.392  -5.048 
ATOM    368  CA  THR A  68       9.471  -9.467  -5.982 
ATOM    369  CB  THR A  68       8.762  -8.158  -6.145 
ATOM    370  OG1 THR A  68       8.269  -7.721  -4.886 
ATOM    371  CG2 THR A  68       7.598  -8.348  -7.130 
ATOM    372  C   THR A  68       9.996  -9.879  -7.324 
ATOM    373  O   THR A  68      11.059  -9.439  -7.762 
ATOM    374  N   PHE A  69       9.236 -10.761  -8.006 
ATOM    375  CA  PHE A  69       9.601 -11.241  -9.309 
ATOM    376  CB  PHE A  69       9.527 -12.774  -9.435 
ATOM    377  CG  PHE A  69      10.543 -13.384  -8.526 
ATOM    378  CD1 PHE A  69      11.831 -13.609  -8.956 
ATOM    379  CD2 PHE A  69      10.207 -13.734  -7.237 
ATOM    380  CE1 PHE A  69      12.768 -14.171  -8.120 
ATOM    381  CE2 PHE A  69      11.140 -14.295  -6.395 
ATOM    382  CZ  PHE A  69      12.423 -14.515  -6.835 
ATOM    383  C   PHE A  69       8.608 -10.690 -10.287 
ATOM    384  O   PHE A  69       7.415 -10.605 -10.001 
ATOM    385  N   ILE A  70       9.099 -10.300 -11.480 
ATOM    386  CA  ILE A  70       8.279  -9.766 -12.530 
ATOM    387  CB  ILE A  70       8.894  -8.585 -13.228 
ATOM    388  CG1 ILE A  70       9.137  -7.438 -12.235 
ATOM    389  CG2 ILE A  70       7.982  -8.201 -14.407 
ATOM    390  CD1 ILE A  70      10.026  -6.325 -12.786 
ATOM    391  C   ILE A  70       8.146 -10.852 -13.550 
ATOM    392  O   ILE A  70       9.106 -11.572 -13.824 
ATOM    393  N   HIS A  71       6.934 -11.011 -14.122 
ATOM    394  CA  HIS A  71       6.704 -12.056 -15.078 
ATOM    395  ND1 HIS A  71       6.623 -14.322 -12.875 
ATOM    396  CG  HIS A  71       5.646 -13.442 -13.288 
ATOM    397  CB  HIS A  71       5.509 -12.942 -14.696 
ATOM    398  NE2 HIS A  71       5.416 -13.823 -11.074 
ATOM    399  CD2 HIS A  71       4.918 -13.148 -12.176 
ATOM    400  CE1 HIS A  71       6.439 -14.514 -11.544 
ATOM    401  C   HIS A  71       6.415 -11.410 -16.399 
ATOM    402  O   HIS A  71       6.310 -10.188 -16.486 
ATOM    403  N   GLY A  72       6.286 -12.218 -17.476 
ATOM    404  CA  GLY A  72       6.017 -11.656 -18.772 
ATOM    405  C   GLY A  72       7.295 -11.593 -19.560 
ATOM    406  O   GLY A  72       8.294 -12.209 -19.193 
ATOM    407  N   ASN A  73       7.269 -10.867 -20.702 
ATOM    408  CA  ASN A  73       8.405 -10.782 -21.584 
ATOM    409  CB  ASN A  73       8.034 -10.508 -23.057 
ATOM    410  CG  ASN A  73       7.346  -9.151 -23.163 
ATOM    411  OD1 ASN A  73       7.968  -8.146 -23.502 
ATOM    412  ND2 ASN A  73       6.017  -9.119 -22.872 
ATOM    413  C   ASN A  73       9.371  -9.723 -21.133 
ATOM    414  O   ASN A  73       8.994  -8.716 -20.538 
ATOM    415  N   LYS A  74      10.668  -9.952 -21.434 
ATOM    416  CA  LYS A  74      11.764  -9.101 -21.052 
ATOM    417  CB  LYS A  74      13.152  -9.709 -21.329 
ATOM    418  CG  LYS A  74      13.502 -10.903 -20.438 
ATOM    419  CD  LYS A  74      14.866 -11.514 -20.762 
ATOM    420  CE  LYS A  74      14.989 -11.999 -22.206 
ATOM    421  NZ  LYS A  74      16.380 -12.427 -22.480 
ATOM    422  C   LYS A  74      11.726  -7.769 -21.741 
ATOM    423  O   LYS A  74      12.108  -6.759 -21.152 
ATOM    424  N   ARG A  75      11.268  -7.726 -23.005 
ATOM    425  CA  ARG A  75      11.336  -6.518 -23.783 
ATOM    426  CB  ARG A  75      10.706  -6.680 -25.174 
ATOM    427  CG  ARG A  75      11.275  -7.856 -25.964 
ATOM    428  CD  ARG A  75      10.777  -7.928 -27.407 
ATOM    429  NE  ARG A  75       9.288  -7.909 -27.372 
ATOM    430  CZ  ARG A  75       8.587  -9.047 -27.093 
ATOM    431  NH1 ARG A  75       9.247 -10.192 -26.754 
ATOM    432  NH2 ARG A  75       7.223  -9.036 -27.147 
ATOM    433  C   ARG A  75      10.568  -5.434 -23.096 
ATOM    434  O   ARG A  75      11.000  -4.283 -23.058 
ATOM    435  N   SER A  76       9.396  -5.775 -22.533 
ATOM    436  CA  SER A  76       8.562  -4.791 -21.905 
ATOM    437  CB  SER A  76       7.236  -5.385 -21.396 
ATOM    438  OG  SER A  76       6.471  -5.878 -22.487 
ATOM    439  C   SER A  76       9.281  -4.196 -20.730 
ATOM    440  O   SER A  76       9.132  -3.009 -20.441 
ATOM    441  N   ILE A  77      10.063  -5.017 -20.003 
ATOM    442  CA  ILE A  77      10.777  -4.552 -18.848 
ATOM    443  CB  ILE A  77      11.426  -5.664 -18.076 
ATOM    444  CG1 ILE A  77      10.357  -6.647 -17.572 
ATOM    445  CG2 ILE A  77      12.260  -5.039 -16.946 
ATOM    446  CD1 ILE A  77      10.932  -7.947 -17.010 
ATOM    447  C   ILE A  77      11.850  -3.586 -19.254 
ATOM    448  O   ILE A  77      12.029  -2.547 -18.626 
ATOM    449  N   LYS A  78      12.600  -3.902 -20.324 
ATOM    450  CA  LYS A  78      13.670  -3.048 -20.763 
ATOM    451  CB  LYS A  78      14.457  -3.613 -21.957 
ATOM    452  CG  LYS A  78      15.314  -4.836 -21.619 
ATOM    453  CD  LYS A  78      15.896  -5.526 -22.854 
ATOM    454  CE  LYS A  78      16.828  -6.696 -22.531 
ATOM    455  NZ  LYS A  78      16.037  -7.912 -22.246 
ATOM    456  C   LYS A  78      13.105  -1.727 -21.186 
ATOM    457  O   LYS A  78      13.736  -0.686 -21.012 
ATOM    458  N   ALA A  79      11.881  -1.748 -21.741 
ATOM    459  CA  ALA A  79      11.200  -0.603 -22.284 
ATOM    460  CB  ALA A  79       9.821  -0.951 -22.871 
ATOM    461  C   ALA A  79      10.987   0.445 -21.231 
ATOM    462  O   ALA A  79      10.878   1.630 -21.545 
ATOM    463  N   ILE A  80      10.868   0.044 -19.956 
ATOM    464  CA  ILE A  80      10.626   1.016 -18.927 
ATOM    465  CB  ILE A  80      10.255   0.446 -17.581 
ATOM    466  CG1 ILE A  80      11.316  -0.473 -16.984 
ATOM    467  CG2 ILE A  80       8.892  -0.240 -17.747 
ATOM    468  CD1 ILE A  80      10.900  -1.026 -15.623 
ATOM    469  C   ILE A  80      11.745   2.022 -18.874 
ATOM    470  O   ILE A  80      11.546   3.160 -18.452 
ATOM    471  N   CYS A  81      12.966   1.624 -19.275 
ATOM    472  CA  CYS A  81      14.117   2.486 -19.280 
ATOM    473  CB  CYS A  81      15.428   1.734 -19.567 
ATOM    474  SG  CYS A  81      15.754   0.459 -18.312 
ATOM    475  C   CYS A  81      13.959   3.596 -20.289 
ATOM    476  O   CYS A  81      14.689   4.586 -20.237 
ATOM    477  N   GLU A  82      13.062   3.434 -21.284 
ATOM    478  CA  GLU A  82      12.862   4.454 -22.277 
ATOM    479  CB  GLU A  82      12.970   3.920 -23.715 
ATOM    480  CG  GLU A  82      11.961   2.809 -24.013 
ATOM    481  CD  GLU A  82      12.156   2.352 -25.452 
ATOM    482  OE1 GLU A  82      12.213   3.228 -26.356 
ATOM    483  OE2 GLU A  82      12.249   1.114 -25.666 
ATOM    484  C   GLU A  82      11.484   5.028 -22.107 
ATOM    485  O   GLU A  82      10.696   4.562 -21.287 
ATOM    486  N   ASN A  83      11.173   6.085 -22.884 
ATOM    487  CA  ASN A  83       9.911   6.767 -22.808 
ATOM    488  CB  ASN A  83       9.851   8.042 -23.664 
ATOM    489  CG  ASN A  83      10.676   9.103 -22.944 
ATOM    490  OD1 ASN A  83      10.664   9.185 -21.715 
ATOM    491  ND2 ASN A  83      11.416   9.938 -23.723 
ATOM    492  C   ASN A  83       8.817   5.839 -23.229 
ATOM    493  O   ASN A  83       7.665   6.001 -22.831 
ATOM    494  N   LYS A  84       9.156   4.826 -24.043 
ATOM    495  CA  LYS A  84       8.180   3.925 -24.580 
ATOM    496  CB  LYS A  84       8.857   2.817 -25.416 
ATOM    497  CG  LYS A  84       7.921   1.834 -26.122 
ATOM    498  CD  LYS A  84       7.153   0.911 -25.178 
ATOM    499  CE  LYS A  84       6.396  -0.197 -25.909 
ATOM    500  NZ  LYS A  84       7.357  -1.190 -26.441 
ATOM    501  C   LYS A  84       7.386   3.298 -23.466 
ATOM    502  O   LYS A  84       6.161   3.232 -23.563 
ATOM    503  N   ASN A  85       8.029   2.807 -22.383 
ATOM    504  CA  ASN A  85       7.206   2.217 -21.358 
ATOM    505  CB  ASN A  85       7.343   0.680 -21.318 
ATOM    506  CG  ASN A  85       6.232   0.074 -20.468 
ATOM    507  OD1 ASN A  85       5.067   0.455 -20.576 
ATOM    508  ND2 ASN A  85       6.604  -0.897 -19.592 
ATOM    509  C   ASN A  85       7.600   2.737 -20.000 
ATOM    510  O   ASN A  85       7.516   2.004 -19.015 
ATOM    511  N   GLY A  86       7.987   4.025 -19.869 
ATOM    512  CA  GLY A  86       8.358   4.440 -18.541 
ATOM    513  C   GLY A  86       8.406   5.935 -18.432 
ATOM    514  O   GLY A  86       8.529   6.651 -19.426 
ATOM    515  N   ASN A  87       8.313   6.432 -17.176 
ATOM    516  CA  ASN A  87       8.388   7.834 -16.866 
ATOM    517  CB  ASN A  87       7.070   8.434 -16.338 
ATOM    518  CG  ASN A  87       6.033   8.383 -17.450 
ATOM    519  OD1 ASN A  87       5.564   7.312 -17.828 
ATOM    520  ND2 ASN A  87       5.650   9.574 -17.983 
ATOM    521  C   ASN A  87       9.381   7.966 -15.753 
ATOM    522  O   ASN A  87       9.660   7.005 -15.039 
ATOM    523  N   PRO A  88       9.943   9.130 -15.590 
ATOM    524  CA  PRO A  88      10.890   9.367 -14.542 
ATOM    525  CD  PRO A  88       9.915  10.189 -16.582 
ATOM    526  CB  PRO A  88      11.522  10.727 -14.851 
ATOM    527  CG  PRO A  88      10.555  11.384 -15.857 
ATOM    528  C   PRO A  88      10.168   9.304 -13.236 
ATOM    529  O   PRO A  88       9.050   9.812 -13.144 
ATOM    530  N   HIS A  89      10.804   8.706 -12.212 
ATOM    531  CA  HIS A  89      10.210   8.527 -10.923 
ATOM    532  ND1 HIS A  89       7.895   6.729  -9.424 
ATOM    533  CG  HIS A  89       9.268   6.743  -9.344 
ATOM    534  CB  HIS A  89      10.169   7.046 -10.506 
ATOM    535  NE2 HIS A  89       8.415   6.182  -7.333 
ATOM    536  CD2 HIS A  89       9.569   6.408  -8.061 
ATOM    537  CE1 HIS A  89       7.434   6.387  -8.195 
ATOM    538  C   HIS A  89      11.094   9.291 -10.006 
ATOM    539  O   HIS A  89      12.249   9.524 -10.348 
ATOM    540  N   ARG A  90      10.614   9.570  -8.777 
ATOM    541  CA  ARG A  90      11.134  10.633  -7.973 
ATOM    542  CB  ARG A  90      10.638  10.532  -6.524 
ATOM    543  CG  ARG A  90       9.118  10.621  -6.401 
ATOM    544  CD  ARG A  90       8.581  12.052  -6.436 
ATOM    545  NE  ARG A  90       7.099  11.972  -6.308 
ATOM    546  CZ  ARG A  90       6.398  13.027  -5.801 
ATOM    547  NH1 ARG A  90       7.050  14.164  -5.418 
ATOM    548  NH2 ARG A  90       5.043  12.938  -5.660 
ATOM    549  C   ARG A  90      12.627  10.723  -7.915 
ATOM    550  O   ARG A  90      13.186  11.625  -8.535 
ATOM    551  N   GLU A  91      13.353   9.801  -7.262 
ATOM    552  CA  GLU A  91      14.755  10.115  -7.224 
ATOM    553  CB  GLU A  91      15.367  10.061  -5.812 
ATOM    554  CG  GLU A  91      14.958  11.232  -4.914 
ATOM    555  CD  GLU A  91      13.537  11.000  -4.427 
ATOM    556  OE1 GLU A  91      13.280   9.918  -3.836 
ATOM    557  OE2 GLU A  91      12.688  11.907  -4.644 
ATOM    558  C   GLU A  91      15.504   9.143  -8.074 
ATOM    559  O   GLU A  91      15.859   8.056  -7.623 
ATOM    560  N   ASN A  92      15.780   9.542  -9.330 
ATOM    561  CA  ASN A  92      16.570   8.776 -10.253 
ATOM    562  CB  ASN A  92      18.015   8.583  -9.762 
ATOM    563  CG  ASN A  92      18.669   9.953  -9.678 
ATOM    564  OD1 ASN A  92      18.547  10.766 -10.593 
ATOM    565  ND2 ASN A  92      19.371  10.227  -8.547 
ATOM    566  C   ASN A  92      15.991   7.412 -10.460 
ATOM    567  O   ASN A  92      16.733   6.456 -10.678 
ATOM    568  N   LEU A  93      14.653   7.283 -10.421 
ATOM    569  CA  LEU A  93      14.046   5.998 -10.644 
ATOM    570  CB  LEU A  93      13.196   5.499  -9.462 
ATOM    571  CG  LEU A  93      14.013   5.127  -8.208 
ATOM    572  CD1 LEU A  93      13.097   4.644  -7.072 
ATOM    573  CD2 LEU A  93      15.107   4.099  -8.543 
ATOM    574  C   LEU A  93      13.141   6.137 -11.825 
ATOM    575  O   LEU A  93      12.979   7.226 -12.373 
ATOM    576  N   ARG A  94      12.563   5.007 -12.286 
ATOM    577  CA  ARG A  94      11.651   5.047 -13.395 
ATOM    578  CB  ARG A  94      12.264   4.533 -14.706 
ATOM    579  CG  ARG A  94      13.421   5.410 -15.185 
ATOM    580  CD  ARG A  94      13.981   5.008 -16.550 
ATOM    581  NE  ARG A  94      12.929   5.315 -17.557 
ATOM    582  CZ  ARG A  94      12.803   6.585 -18.040 
ATOM    583  NH1 ARG A  94      13.625   7.577 -17.590 
ATOM    584  NH2 ARG A  94      11.843   6.868 -18.966 
ATOM    585  C   ARG A  94      10.481   4.169 -13.054 
ATOM    586  O   ARG A  94      10.637   3.137 -12.403 
ATOM    587  N   ILE A  95       9.268   4.577 -13.488 
ATOM    588  CA  ILE A  95       8.059   3.839 -13.228 
ATOM    589  CB  ILE A  95       7.025   4.653 -12.501 
ATOM    590  CG1 ILE A  95       5.820   3.791 -12.084 
ATOM    591  CG2 ILE A  95       6.656   5.846 -13.397 
ATOM    592  CD1 ILE A  95       6.118   2.807 -10.956 
ATOM    593  C   ILE A  95       7.471   3.433 -14.552 
ATOM    594  O   ILE A  95       7.417   4.230 -15.487 
ATOM    595  N   SER A  96       7.017   2.167 -14.668 
ATOM    596  CA  SER A  96       6.520   1.669 -15.924 
ATOM    597  CB  SER A  96       6.521   0.132 -16.021 
ATOM    598  OG  SER A  96       5.638  -0.423 -15.057 
ATOM    599  C   SER A  96       5.122   2.137 -16.200 
ATOM    600  O   SER A  96       4.324   2.355 -15.289 
ATOM    601  N   LYS A  97       4.824   2.366 -17.497 
ATOM    602  CA  LYS A  97       3.513   2.735 -17.955 
ATOM    603  CB  LYS A  97       3.499   3.283 -19.390 
ATOM    604  CG  LYS A  97       4.096   4.687 -19.504 
ATOM    605  CD  LYS A  97       4.273   5.153 -20.949 
ATOM    606  CE  LYS A  97       4.718   6.611 -21.063 
ATOM    607  NZ  LYS A  97       6.152   6.728 -20.709 
ATOM    608  C   LYS A  97       2.610   1.543 -17.924 
ATOM    609  O   LYS A  97       1.429   1.655 -17.600 
ATOM    610  N   SER A  98       3.157   0.372 -18.304 
ATOM    611  CA  SER A  98       2.430  -0.864 -18.402 
ATOM    612  CB  SER A  98       3.113  -1.826 -19.387 
ATOM    613  OG  SER A  98       2.438  -3.069 -19.433 
ATOM    614  C   SER A  98       2.391  -1.529 -17.062 
ATOM    615  O   SER A  98       3.191  -1.233 -16.178 
ATOM    616  N   SER A  99       1.438  -2.468 -16.892 
ATOM    617  CA  SER A  99       1.316  -3.181 -15.654 
ATOM    618  CB  SER A  99      -0.138  -3.329 -15.182 
ATOM    619  OG  SER A  99      -0.171  -4.036 -13.953 
ATOM    620  C   SER A  99       1.866  -4.551 -15.901 
ATOM    621  O   SER A  99       1.756  -5.075 -17.006 
ATOM    622  N   PHE A 100       2.499  -5.160 -14.875 
ATOM    623  CA  PHE A 100       3.096  -6.452 -15.063 
ATOM    624  CB  PHE A 100       4.625  -6.462 -14.858 
ATOM    625  CG  PHE A 100       5.327  -5.637 -15.887 
ATOM    626  CD1 PHE A 100       5.439  -4.271 -15.743 
ATOM    627  CD2 PHE A 100       5.897  -6.234 -16.988 
ATOM    628  CE1 PHE A 100       6.097  -3.516 -16.687 
ATOM    629  CE2 PHE A 100       6.556  -5.484 -17.934 
ATOM    630  CZ  PHE A 100       6.657  -4.121 -17.787 
ATOM    631  C   PHE A 100       2.572  -7.384 -14.016 
ATOM    632  O   PHE A 100       2.195  -6.966 -12.922 
ATOM    633  N   GLN A 101       2.513  -8.691 -14.344 
ATOM    634  CA  GLN A 101       2.171  -9.658 -13.345 
ATOM    635  CB  GLN A 101       1.839 -11.052 -13.904 
ATOM    636  CG  GLN A 101       0.489 -11.131 -14.617 
ATOM    637  CD  GLN A 101      -0.593 -11.194 -13.547 
ATOM    638  OE1 GLN A 101      -0.366 -11.697 -12.449 
ATOM    639  NE2 GLN A 101      -1.804 -10.667 -13.873 
ATOM    640  C   GLN A 101       3.394  -9.793 -12.496 
ATOM    641  O   GLN A 101       4.508  -9.873 -13.015 
ATOM    642  N   VAL A 102       3.218  -9.802 -11.161 
ATOM    643  CA  VAL A 102       4.354  -9.886 -10.293 
ATOM    644  CB  VAL A 102       4.759  -8.562  -9.714 
ATOM    645  CG1 VAL A 102       5.195  -7.637 -10.861 
ATOM    646  CG2 VAL A 102       3.584  -8.007  -8.887 
ATOM    647  C   VAL A 102       4.011 -10.774  -9.139 
ATOM    648  O   VAL A 102       2.841 -11.025  -8.854 
ATOM    649  N   THR A 103       5.050 -11.314  -8.467 
ATOM    650  CA  THR A 103       4.829 -12.120  -7.304 
ATOM    651  CB  THR A 103       5.112 -13.577  -7.530 
ATOM    652  OG1 THR A 103       4.295 -14.080  -8.577 
ATOM    653  CG2 THR A 103       4.826 -14.343  -6.226 
ATOM    654  C   THR A 103       5.781 -11.637  -6.255 
ATOM    655  O   THR A 103       6.988 -11.574  -6.489 
ATOM    656  N   THR A 104       5.262 -11.297  -5.057 
ATOM    657  CA  THR A 104       6.109 -10.812  -4.005 
ATOM    658  CB  THR A 104       5.546  -9.614  -3.295 
ATOM    659  OG1 THR A 104       5.356  -8.546  -4.210 
ATOM    660  CG2 THR A 104       6.514  -9.193  -2.176 
ATOM    661  C   THR A 104       6.242 -11.896  -2.986 
ATOM    662  O   THR A 104       5.251 -12.502  -2.581 
ATOM    663  N   CYS A 105       7.490 -12.172  -2.555 
ATOM    664  CA  CYS A 105       7.738 -13.200  -1.586 
ATOM    665  CB  CYS A 105       8.849 -14.165  -2.029 
ATOM    666  SG  CYS A 105       8.448 -14.908  -3.639 
ATOM    667  C   CYS A 105       8.189 -12.511  -0.339 
ATOM    668  O   CYS A 105       9.178 -11.779  -0.349 
ATOM    669  N   LYS A 106       7.459 -12.730   0.774 
ATOM    670  CA  LYS A 106       7.781 -12.086   2.014 
ATOM    671  CB  LYS A 106       6.585 -11.338   2.628 
ATOM    672  CG  LYS A 106       6.127 -10.139   1.793 
ATOM    673  CD  LYS A 106       4.735  -9.634   2.178 
ATOM    674  CE  LYS A 106       4.309  -8.374   1.425 
ATOM    675  NZ  LYS A 106       5.014  -7.194   1.974 
ATOM    676  C   LYS A 106       8.204 -13.134   2.988 
ATOM    677  O   LYS A 106       7.514 -14.131   3.203 
ATOM    678  N   LEU A 107       9.370 -12.908   3.618 
ATOM    679  CA  LEU A 107       9.910 -13.866   4.533 
ATOM    680  CB  LEU A 107      11.381 -13.570   4.883 
ATOM    681  CG  LEU A 107      12.026 -14.570   5.857 
ATOM    682  CD1 LEU A 107      12.138 -15.973   5.238 
ATOM    683  CD2 LEU A 107      13.375 -14.044   6.370 
ATOM    684  C   LEU A 107       9.105 -13.824   5.787 
ATOM    685  O   LEU A 107       8.661 -12.764   6.225 
ATOM    686  N   HIS A 108       8.855 -15.005   6.380 
ATOM    687  CA  HIS A 108       8.191 -15.020   7.648 
ATOM    688  ND1 HIS A 108       6.503 -17.160   5.722 
ATOM    689  CG  HIS A 108       6.507 -16.861   7.063 
ATOM    690  CB  HIS A 108       6.725 -15.489   7.618 
ATOM    691  NE2 HIS A 108       6.076 -19.059   6.793 
ATOM    692  CD2 HIS A 108       6.247 -18.033   7.703 
ATOM    693  CE1 HIS A 108       6.239 -18.488   5.615 
ATOM    694  C   HIS A 108       8.993 -15.906   8.534 
ATOM    695  O   HIS A 108       9.644 -16.843   8.076 
ATOM    696  N   GLY A 109       8.958 -15.620   9.846 
ATOM    697  CA  GLY A 109       9.793 -16.334  10.759 
ATOM    698  C   GLY A 109      10.861 -15.362  11.144 
ATOM    699  O   GLY A 109      11.206 -14.465  10.376 
ATOM    700  N   GLY A 110      11.378 -15.513  12.376 
ATOM    701  CA  GLY A 110      12.344 -14.642  12.983 
ATOM    702  C   GLY A 110      13.717 -14.700  12.379 
ATOM    703  O   GLY A 110      14.419 -13.689  12.376 
ATOM    704  N   SER A 111      14.166 -15.876  11.892 
ATOM    705  CA  SER A 111      15.555 -15.993  11.521 
ATOM    706  CB  SER A 111      16.129 -17.404  11.740 
ATOM    707  OG  SER A 111      17.494 -17.439  11.353 
ATOM    708  C   SER A 111      15.827 -15.629  10.092 
ATOM    709  O   SER A 111      15.060 -15.888   9.167 
ATOM    710  N   PRO A 112      16.953 -14.967   9.967 
ATOM    711  CA  PRO A 112      17.492 -14.571   8.686 
ATOM    712  CD  PRO A 112      17.334 -14.031  11.015 
ATOM    713  CB  PRO A 112      18.504 -13.462   8.973 
ATOM    714  CG  PRO A 112      18.025 -12.860  10.301 
ATOM    715  C   PRO A 112      18.112 -15.709   7.930 
ATOM    716  O   PRO A 112      18.498 -15.507   6.778 
ATOM    717  N   TRP A 113      18.254 -16.900   8.543 
ATOM    718  CA  TRP A 113      18.952 -17.947   7.848 
ATOM    719  CB  TRP A 113      20.140 -18.493   8.653 
ATOM    720  CG  TRP A 113      21.239 -17.473   8.801 
ATOM    721  CD2 TRP A 113      22.171 -17.157   7.757 
ATOM    722  CD1 TRP A 113      21.549 -16.668   9.857 
ATOM    723  NE1 TRP A 113      22.625 -15.874   9.541 
ATOM    724  CE2 TRP A 113      23.017 -16.164   8.250 
ATOM    725  CE3 TRP A 113      22.310 -17.654   6.495 
ATOM    726  CZ2 TRP A 113      24.022 -15.652   7.480 
ATOM    727  CZ3 TRP A 113      23.322 -17.137   5.721 
ATOM    728  CH2 TRP A 113      24.162 -16.156   6.206 
ATOM    729  C   TRP A 113      18.019 -19.078   7.526 
ATOM    730  O   TRP A 113      16.980 -19.259   8.157 
ATOM    731  N   PRO A 114      18.387 -19.844   6.525 
ATOM    732  CA  PRO A 114      17.605 -20.941   6.018 
ATOM    733  CD  PRO A 114      19.726 -19.807   5.959 
ATOM    734  CB  PRO A 114      18.412 -21.510   4.849 
ATOM    735  CG  PRO A 114      19.865 -21.131   5.190 
ATOM    736  C   PRO A 114      17.349 -21.963   7.077 
ATOM    737  O   PRO A 114      18.132 -22.055   8.021 
ATOM    738  N   PRO A 115      16.287 -22.717   6.949 
ATOM    739  CA  PRO A 115      15.417 -22.592   5.810 
ATOM    740  CD  PRO A 115      16.308 -24.080   7.460 
ATOM    741  CB  PRO A 115      14.554 -23.850   5.796 
ATOM    742  CG  PRO A 115      15.436 -24.898   6.494 
ATOM    743  C   PRO A 115      14.624 -21.326   5.826 
ATOM    744  O   PRO A 115      14.324 -20.822   6.907 
ATOM    745  N   CYS A 116      14.262 -20.805   4.637 
ATOM    746  CA  CYS A 116      13.552 -19.559   4.576 
ATOM    747  CB  CYS A 116      14.136 -18.609   3.509 
ATOM    748  SG  CYS A 116      15.947 -18.432   3.606 
ATOM    749  C   CYS A 116      12.141 -19.851   4.153 
ATOM    750  O   CYS A 116      11.913 -20.416   3.083 
ATOM    751  N   GLN A 117      11.145 -19.461   4.980 
ATOM    752  CA  GLN A 117       9.776 -19.689   4.605 
ATOM    753  CB  GLN A 117       8.829 -20.057   5.761 
ATOM    754  CG  GLN A 117       9.262 -21.272   6.578 
ATOM    755  CD  GLN A 117       9.944 -20.724   7.818 
ATOM    756  OE1 GLN A 117      10.525 -19.641   7.791 
ATOM    757  NE2 GLN A 117       9.847 -21.480   8.943 
ATOM    758  C   GLN A 117       9.264 -18.399   4.045 
ATOM    759  O   GLN A 117       9.593 -17.322   4.542 
ATOM    760  N   TYR A 118       8.444 -18.476   2.979 
ATOM    761  CA  TYR A 118       7.961 -17.279   2.352 
ATOM    762  CB  TYR A 118       8.554 -17.047   0.952 
ATOM    763  CG  TYR A 118      10.003 -16.728   1.079 
ATOM    764  CD1 TYR A 118      10.406 -15.445   1.371 
ATOM    765  CD2 TYR A 118      10.958 -17.702   0.895 
ATOM    766  CE1 TYR A 118      11.740 -15.138   1.486 
ATOM    767  CE2 TYR A 118      12.294 -17.401   1.008 
ATOM    768  CZ  TYR A 118      12.686 -16.117   1.304 
ATOM    769  OH  TYR A 118      14.057 -15.806   1.420 
ATOM    770  C   TYR A 118       6.480 -17.356   2.150 
ATOM    771  O   TYR A 118       5.907 -18.436   2.018 
ATOM    772  N   ARG A 119       5.827 -16.174   2.139 
ATOM    773  CA  ARG A 119       4.427 -16.059   1.843 
ATOM    774  CB  ARG A 119       3.652 -15.202   2.858 
ATOM    775  CG  ARG A 119       3.673 -15.788   4.269 
ATOM    776  CD  ARG A 119       2.594 -16.840   4.518 
ATOM    777  NE  ARG A 119       2.885 -17.449   5.844 
ATOM    778  CZ  ARG A 119       1.863 -17.879   6.638 
ATOM    779  NH1 ARG A 119       0.571 -17.731   6.223 
ATOM    780  NH2 ARG A 119       2.135 -18.448   7.848 
ATOM    781  C   ARG A 119       4.365 -15.344   0.526 
ATOM    782  O   ARG A 119       5.061 -14.349   0.325 
ATOM    783  N   ALA A 120       3.524 -15.828  -0.411 
ATOM    784  CA  ALA A 120       3.516 -15.241  -1.722 
ATOM    785  CB  ALA A 120       3.540 -16.279  -2.857 
ATOM    786  C   ALA A 120       2.290 -14.411  -1.918 
ATOM    787  O   ALA A 120       1.191 -14.774  -1.498 
ATOM    788  N   THR A 121       2.473 -13.235  -2.553 
ATOM    789  CA  THR A 121       1.362 -12.387  -2.858 
ATOM    790  CB  THR A 121       1.414 -11.077  -2.132 
ATOM    791  OG1 THR A 121       1.493 -11.279  -0.729 
ATOM    792  CG2 THR A 121       0.136 -10.304  -2.467 
ATOM    793  C   THR A 121       1.454 -12.058  -4.319 
ATOM    794  O   THR A 121       2.368 -11.355  -4.746 
ATOM    795  N   ALA A 122       0.503 -12.561  -5.131 
ATOM    796  CA  ALA A 122       0.506 -12.258  -6.535 
ATOM    797  CB  ALA A 122      -0.363 -13.214  -7.372 
ATOM    798  C   ALA A 122      -0.051 -10.879  -6.695 
ATOM    799  O   ALA A 122      -0.797 -10.403  -5.841 
ATOM    800  N   GLY A 123       0.311 -10.190  -7.800 
ATOM    801  CA  GLY A 123      -0.202  -8.866  -8.009 
ATOM    802  C   GLY A 123      -0.066  -8.514  -9.455 
ATOM    803  O   GLY A 123       0.601  -9.210 -10.221 
ATOM    804  N   PHE A 124      -0.738  -7.418  -9.864 
ATOM    805  CA  PHE A 124      -0.677  -6.940 -11.215 
ATOM    806  CB  PHE A 124      -1.952  -7.333 -11.988 
ATOM    807  CG  PHE A 124      -1.880  -6.953 -13.427 
ATOM    808  CD1 PHE A 124      -1.110  -7.677 -14.309 
ATOM    809  CD2 PHE A 124      -2.620  -5.893 -13.902 
ATOM    810  CE1 PHE A 124      -1.058  -7.330 -15.640 
ATOM    811  CE2 PHE A 124      -2.573  -5.544 -15.231 
ATOM    812  CZ  PHE A 124      -1.789  -6.263 -16.103 
ATOM    813  C   PHE A 124      -0.614  -5.444 -11.112 
ATOM    814  O   PHE A 124      -1.586  -4.807 -10.707 
ATOM    815  N   ARG A 125       0.538  -4.838 -11.470 
ATOM    816  CA  ARG A 125       0.653  -3.408 -11.368 
ATOM    817  CB  ARG A 125       0.731  -2.905  -9.919 
ATOM    818  CG  ARG A 125       1.922  -3.477  -9.148 
ATOM    819  CD  ARG A 125       2.201  -2.737  -7.841 
ATOM    820  NE  ARG A 125       2.654  -1.368  -8.212 
ATOM    821  CZ  ARG A 125       2.539  -0.343  -7.320 
ATOM    822  NH1 ARG A 125       2.021  -0.575  -6.078 
ATOM    823  NH2 ARG A 125       2.940   0.912  -7.672 
ATOM    824  C   ARG A 125       1.930  -2.974 -12.029 
ATOM    825  O   ARG A 125       2.704  -3.796 -12.517 
ATOM    826  N   ASN A 126       2.164  -1.643 -12.058 
ATOM    827  CA  ASN A 126       3.348  -1.060 -12.631 
ATOM    828  CB  ASN A 126       3.319   0.475 -12.733 
ATOM    829  CG  ASN A 126       2.288   0.920 -13.750 
ATOM    830  OD1 ASN A 126       1.798   0.128 -14.551 
ATOM    831  ND2 ASN A 126       1.954   2.238 -13.724 
ATOM    832  C   ASN A 126       4.475  -1.326 -11.687 
ATOM    833  O   ASN A 126       4.252  -1.649 -10.522 
ATOM    834  N   VAL A 127       5.728  -1.187 -12.170 
ATOM    835  CA  VAL A 127       6.853  -1.442 -11.318 
ATOM    836  CB  VAL A 127       7.620  -2.670 -11.710 
ATOM    837  CG1 VAL A 127       6.692  -3.888 -11.560 
ATOM    838  CG2 VAL A 127       8.164  -2.479 -13.137 
ATOM    839  C   VAL A 127       7.801  -0.286 -11.389 
ATOM    840  O   VAL A 127       7.791   0.482 -12.349 
ATOM    841  N   VAL A 128       8.640  -0.129 -10.338 
ATOM    842  CA  VAL A 128       9.608   0.932 -10.290 
ATOM    843  CB  VAL A 128       9.558   1.739  -9.024 
ATOM    844  CG1 VAL A 128      10.684   2.788  -9.058 
ATOM    845  CG2 VAL A 128       8.156   2.343  -8.876 
ATOM    846  C   VAL A 128      10.968   0.306 -10.332 
ATOM    847  O   VAL A 128      11.242  -0.659  -9.620 
ATOM    848  N   VAL A 129      11.864   0.853 -11.180 
ATOM    849  CA  VAL A 129      13.192   0.316 -11.293 
ATOM    850  CB  VAL A 129      13.377  -0.597 -12.470 
ATOM    851  CG1 VAL A 129      12.475  -1.829 -12.285 
ATOM    852  CG2 VAL A 129      13.103   0.196 -13.761 
ATOM    853  C   VAL A 129      14.143   1.454 -11.487 
ATOM    854  O   VAL A 129      13.740   2.610 -11.599 
ATOM    855  N   ALA A 130      15.453   1.141 -11.469 
ATOM    856  CA  ALA A 130      16.471   2.102 -11.776 
ATOM    857  CB  ALA A 130      17.570   2.201 -10.704 
ATOM    858  C   ALA A 130      17.107   1.586 -13.029 
ATOM    859  O   ALA A 130      17.251   0.376 -13.195 
ATOM    860  N   CYS A 131      17.489   2.483 -13.964 
ATOM    861  CA  CYS A 131      18.044   1.992 -15.195 
ATOM    862  CB  CYS A 131      17.222   2.356 -16.450 
ATOM    863  SG  CYS A 131      15.649   1.450 -16.538 
ATOM    864  C   CYS A 131      19.424   2.528 -15.408 
ATOM    865  O   CYS A 131      19.772   3.615 -14.946 
ATOM    866  N   GLU A 132      20.255   1.724 -16.108 
ATOM    867  CA  GLU A 132      21.592   2.093 -16.475 
ATOM    868  CB  GLU A 132      22.653   1.496 -15.531 
ATOM    869  CG  GLU A 132      24.095   1.876 -15.875 
ATOM    870  CD  GLU A 132      25.017   1.153 -14.901 
ATOM    871  OE1 GLU A 132      24.867  -0.090 -14.759 
ATOM    872  OE2 GLU A 132      25.883   1.833 -14.288 
ATOM    873  C   GLU A 132      21.835   1.497 -17.828 
ATOM    874  O   GLU A 132      21.581   0.315 -18.054 
ATOM    875  N   ASN A 133      22.341   2.307 -18.771 
ATOM    876  CA  ASN A 133      22.633   1.807 -20.081 
ATOM    877  CB  ASN A 133      23.666   0.669 -20.045 
ATOM    878  CG  ASN A 133      24.142   0.395 -21.460 
ATOM    879  OD1 ASN A 133      23.716   1.047 -22.412 
ATOM    880  ND2 ASN A 133      25.042  -0.612 -21.602 
ATOM    881  C   ASN A 133      21.369   1.284 -20.700 
ATOM    882  O   ASN A 133      21.405   0.415 -21.569 
ATOM    883  N   GLY A 134      20.206   1.809 -20.274 
ATOM    884  CA  GLY A 134      18.973   1.431 -20.908 
ATOM    885  C   GLY A 134      18.488   0.100 -20.407 
ATOM    886  O   GLY A 134      17.601  -0.497 -21.016 
ATOM    887  N   LEU A 135      19.052  -0.410 -19.291 
ATOM    888  CA  LEU A 135      18.626  -1.689 -18.777 
ATOM    889  CB  LEU A 135      19.722  -2.763 -18.865 
ATOM    890  CG  LEU A 135      20.118  -3.122 -20.306 
ATOM    891  CD1 LEU A 135      21.217  -4.195 -20.327 
ATOM    892  CD2 LEU A 135      18.890  -3.538 -21.130 
ATOM    893  C   LEU A 135      18.301  -1.547 -17.317 
ATOM    894  O   LEU A 135      18.890  -0.715 -16.629 
ATOM    895  N   PRO A 136      17.352  -2.313 -16.825 
ATOM    896  CA  PRO A 136      17.021  -2.252 -15.420 
ATOM    897  CD  PRO A 136      16.196  -2.669 -17.633 
ATOM    898  CB  PRO A 136      15.657  -2.921 -15.271 
ATOM    899  CG  PRO A 136      15.011  -2.730 -16.653 
ATOM    900  C   PRO A 136      18.077  -2.865 -14.544 
ATOM    901  O   PRO A 136      18.366  -4.050 -14.698 
ATOM    902  N   VAL A 137      18.700  -2.052 -13.670 
ATOM    903  CA  VAL A 137      19.685  -2.428 -12.695 
ATOM    904  CB  VAL A 137      20.708  -1.352 -12.497 
ATOM    905  CG1 VAL A 137      21.444  -1.158 -13.835 
ATOM    906  CG2 VAL A 137      20.006  -0.082 -11.995 
ATOM    907  C   VAL A 137      19.111  -2.788 -11.354 
ATOM    908  O   VAL A 137      19.737  -3.522 -10.593 
ATOM    909  N   HIS A 138      17.948  -2.222 -10.978 
ATOM    910  CA  HIS A 138      17.482  -2.425  -9.634 
ATOM    911  ND1 HIS A 138      17.868  -2.477  -6.392 
ATOM    912  CG  HIS A 138      17.517  -1.474  -7.267 
ATOM    913  CB  HIS A 138      18.027  -1.352  -8.671 
ATOM    914  NE2 HIS A 138      16.458  -1.147  -5.302 
ATOM    915  CD2 HIS A 138      16.654  -0.671  -6.586 
ATOM    916  CE1 HIS A 138      17.208  -2.233  -5.232 
ATOM    917  C   HIS A 138      15.989  -2.347  -9.596 
ATOM    918  O   HIS A 138      15.368  -1.672 -10.416 
ATOM    919  N   LEU A 139      15.380  -3.059  -8.624 
ATOM    920  CA  LEU A 139      13.959  -3.022  -8.464 
ATOM    921  CB  LEU A 139      13.328  -4.424  -8.387 
ATOM    922  CG  LEU A 139      11.796  -4.427  -8.219 
ATOM    923  CD1 LEU A 139      11.097  -3.859  -9.466 
ATOM    924  CD2 LEU A 139      11.275  -5.821  -7.830 
ATOM    925  C   LEU A 139      13.692  -2.338  -7.155 
ATOM    926  O   LEU A 139      14.328  -2.642  -6.146 
ATOM    927  N   ASP A 140      12.744  -1.377  -7.146 
ATOM    928  CA  ASP A 140      12.392  -0.683  -5.938 
ATOM    929  CB  ASP A 140      11.787   0.709  -6.222 
ATOM    930  CG  ASP A 140      11.444   1.439  -4.927 
ATOM    931  OD1 ASP A 140      10.721   0.858  -4.076 
ATOM    932  OD2 ASP A 140      11.902   2.602  -4.774 
ATOM    933  C   ASP A 140      11.357  -1.523  -5.257 
ATOM    934  O   ASP A 140      10.230  -1.654  -5.728 
ATOM    935  N   GLN A 141      11.749  -2.130  -4.123 
ATOM    936  CA  GLN A 141      10.948  -3.011  -3.316 
ATOM    937  CB  GLN A 141      11.779  -3.783  -2.278 
ATOM    938  CG  GLN A 141      12.762  -4.776  -2.905 
ATOM    939  CD  GLN A 141      11.952  -5.908  -3.523 
ATOM    940  OE1 GLN A 141      12.497  -6.786  -4.190 
ATOM    941  NE2 GLN A 141      10.610  -5.884  -3.303 
ATOM    942  C   GLN A 141       9.851  -2.293  -2.576 
ATOM    943  O   GLN A 141       8.819  -2.893  -2.282 
ATOM    944  N   SER A 142      10.034  -0.997  -2.253 
ATOM    945  CA  SER A 142       9.150  -0.301  -1.351 
ATOM    946  CB  SER A 142       9.491   1.193  -1.188 
ATOM    947  OG  SER A 142       9.124   1.919  -2.352 
ATOM    948  C   SER A 142       7.710  -0.375  -1.771 
ATOM    949  O   SER A 142       6.824  -0.464  -0.923 
ATOM    950  N   ILE A 143       7.420  -0.350  -3.080 
ATOM    951  CA  ILE A 143       6.051  -0.356  -3.517 
ATOM    952  CB  ILE A 143       5.929  -0.210  -5.009 
ATOM    953  CG1 ILE A 143       6.581  -1.395  -5.742 
ATOM    954  CG2 ILE A 143       6.534   1.151  -5.388 
ATOM    955  CD1 ILE A 143       6.281  -1.418  -7.241 
ATOM    956  C   ILE A 143       5.389  -1.633  -3.085 
ATOM    957  O   ILE A 143       4.203  -1.660  -2.760 
ATOM    958  N   PHE A 144       6.139  -2.743  -3.129 
ATOM    959  CA  PHE A 144       5.663  -4.054  -2.785 
ATOM    960  CB  PHE A 144       6.569  -5.164  -3.332 
ATOM    961  CG  PHE A 144       6.507  -4.997  -4.812 
ATOM    962  CD1 PHE A 144       5.397  -5.403  -5.519 
ATOM    963  CD2 PHE A 144       7.560  -4.429  -5.496 
ATOM    964  CE1 PHE A 144       5.340  -5.244  -6.884 
ATOM    965  CE2 PHE A 144       7.507  -4.271  -6.860 
ATOM    966  CZ  PHE A 144       6.396  -4.677  -7.557 
ATOM    967  C   PHE A 144       5.482  -4.230  -1.309 
ATOM    968  O   PHE A 144       4.699  -5.077  -0.876 
ATOM    969  N   ARG A 145       6.264  -3.500  -0.495 
ATOM    970  CA  ARG A 145       6.177  -3.640   0.929 
ATOM    971  CB  ARG A 145       7.187  -2.736   1.646 
ATOM    972  CG  ARG A 145       8.616  -2.950   1.149 
ATOM    973  CD  ARG A 145       9.671  -2.223   1.979 
ATOM    974  NE  ARG A 145       9.994  -3.112   3.127 
ATOM    975  CZ  ARG A 145      10.901  -4.116   2.955 
ATOM    976  NH1 ARG A 145      11.537  -4.250   1.755 
ATOM    977  NH2 ARG A 145      11.162  -4.987   3.973 
ATOM    978  C   ARG A 145       4.810  -3.223   1.343 
ATOM    979  O   ARG A 145       4.160  -3.893   2.145 
ATOM    980  N   ARG A 146       4.339  -2.101   0.769 
ATOM    981  CA  ARG A 146       3.061  -1.554   1.109 
ATOM    982  CB  ARG A 146       2.944  -0.061   0.750 
ATOM    983  CG  ARG A 146       4.017   0.799   1.422 
ATOM    984  CD  ARG A 146       3.933   2.291   1.088 
ATOM    985  NE  ARG A 146       5.205   2.914   1.552 
ATOM    986  CZ  ARG A 146       6.283   2.930   0.714 
ATOM    987  NH1 ARG A 146       6.168   2.412  -0.544 
ATOM    988  NH2 ARG A 146       7.470   3.456   1.131 
ATOM    989  C   ARG A 146       2.016  -2.301   0.298 
ATOM    990  O   ARG A 146       1.257  -1.625  -0.446 
ATOM    991  OXT ARG A 146       1.959  -3.554   0.415 
TER
HEADER lig_67.pdb
ATOM      1  P    DC A   1      62.998-278.988-468.391 
ATOM      2  OP1  DC A   1      64.281-279.553-468.866 
ATOM      3  OP2  DC A   1      62.650-279.262-466.980 
ATOM      4  O5'  DC A   1      62.976-277.409-468.653 
ATOM      5  C5'  DC A   1      62.544-276.920-469.937 
ATOM      6  C4'  DC A   1      61.617-275.735-469.755 
ATOM      7  O4'  DC A   1      60.225-276.136-469.605 
ATOM      8  C3'  DC A   1      61.883-274.865-468.526 
ATOM      9  O3'  DC A   1      61.639-273.505-468.864 
ATOM     10  C2'  DC A   1      60.836-275.307-467.504 
ATOM     11  C1'  DC A   1      59.679-275.452-468.487 
ATOM     12  N1   DC A   1      58.543-276.260-467.961 
ATOM     13  C2   DC A   1      57.256-275.898-468.348 
ATOM     14  O2   DC A   1      57.109-274.932-469.105 
ATOM     15  N3   DC A   1      56.207-276.621-467.878 
ATOM     16  C4   DC A   1      56.407-277.662-467.059 
ATOM     17  N4   DC A   1      55.351-278.335-466.628 
ATOM     18  C5   DC A   1      57.723-278.050-466.649 
ATOM     19  C6   DC A   1      58.759-277.315-467.129 
ATOM     20  P    DA A   2      62.613-272.374-468.286 
ATOM     21  OP1  DA A   2      63.809-272.262-469.151 
ATOM     22  OP2  DA A   2      62.870-272.626-466.852 
ATOM     23  O5'  DA A   2      61.709-271.065-468.447 
ATOM     24  C5'  DA A   2      60.746-271.008-469.517 
ATOM     25  C4'  DA A   2      59.435-270.442-469.005 
ATOM     26  O4'  DA A   2      58.557-271.472-468.468 
ATOM     27  C3'  DA A   2      59.549-269.426-467.869 
ATOM     28  O3'  DA A   2      58.555-268.423-468.048 
ATOM     29  C2'  DA A   2      59.218-270.218-466.605 
ATOM     30  C1'  DA A   2      58.079-271.038-467.204 
ATOM     31  N9   DA A   2      57.724-272.244-466.405 
ATOM     32  C8   DA A   2      58.548-273.052-465.677 
ATOM     33  N7   DA A   2      57.936-274.031-465.085 
ATOM     34  C5   DA A   2      56.607-273.861-465.447 
ATOM     35  C6   DA A   2      55.442-274.583-465.141 
ATOM     36  N6   DA A   2      55.431-275.674-464.361 
ATOM     37  N1   DA A   2      54.283-274.142-465.665 
ATOM     38  C2   DA A   2      54.301-273.058-466.439 
ATOM     39  N3   DA A   2      55.320-272.306-466.793 
ATOM     40  C4   DA A   2      56.466-272.769-466.255 
ATOM     41  P    DT A   3      58.924-266.899-467.730 
ATOM     42  OP1  DT A   3      59.593-266.295-468.905 
ATOM     43  OP2  DT A   3      59.667-266.824-466.452 
ATOM     44  O5'  DT A   3      57.473-266.253-467.546 
ATOM     45  C5'  DT A   3      56.363-266.812-468.274 
ATOM     46  C4'  DT A   3      55.154-266.932-467.366 
ATOM     47  O4'  DT A   3      55.126-268.197-466.646 
ATOM     48  C3'  DT A   3      55.042-265.878-466.265 
ATOM     49  O3'  DT A   3      53.672-265.543-466.087 
ATOM     50  C2'  DT A   3      55.538-266.583-465.003 
ATOM     51  C1'  DT A   3      54.871-267.926-465.276 
ATOM     52  N1   DT A   3      55.429-269.048-464.470 
ATOM     53  C2   DT A   3      54.553-270.028-464.071 
ATOM     54  O2   DT A   3      53.366-270.010-464.348 
ATOM     55  N3   DT A   3      55.106-271.051-463.326 
ATOM     56  C4   DT A   3      56.431-271.171-462.956 
ATOM     57  O4   DT A   3      56.810-272.134-462.287 
ATOM     58  C5   DT A   3      57.272-270.094-463.422 
ATOM     59  C7   DT A   3      58.728-270.147-463.064 
ATOM     60  C6   DT A   3      56.760-269.087-464.149 
ATOM     61  P    DG A   4      53.274-264.016-465.816 
ATOM     62  OP1  DG A   4      53.173-263.295-467.104 
ATOM     63  OP2  DG A   4      54.197-263.434-464.816 
ATOM     64  O5'  DG A   4      51.818-264.178-465.173 
ATOM     65  C5'  DG A   4      51.002-265.298-465.565 
ATOM     66  C4'  DG A   4      50.343-265.910-464.345 
ATOM     67  O4'  DG A   4      51.174-266.926-463.715 
ATOM     68  C3'  DG A   4      50.018-264.941-463.208 
ATOM     69  O3'  DG A   4      48.786-265.328-462.611 
ATOM     70  C2'  DG A   4      51.139-265.152-462.189 
ATOM     71  C1'  DG A   4      51.213-266.670-462.319 
ATOM     72  N9   DG A   4      52.470-267.257-461.776 
ATOM     73  C8   DG A   4      53.745-266.736-461.775 
ATOM     74  N7   DG A   4      54.638-267.512-461.212 
ATOM     75  C5   DG A   4      53.903-268.626-460.811 
ATOM     76  C6   DG A   4      54.323-269.806-460.144 
ATOM     77  O6   DG A   4      55.449-270.117-459.764 
ATOM     78  N1   DG A   4      53.250-270.682-459.929 
ATOM     79  C2   DG A   4      51.942-270.448-460.309 
ATOM     80  N2   DG A   4      51.065-271.410-460.012 
ATOM     81  N3   DG A   4      51.550-269.341-460.935 
ATOM     82  C4   DG A   4      52.579-268.480-461.151 
ATOM     83  P    DA A   5      47.755-264.192-462.156 
ATOM     84  OP1  DA A   5      46.938-263.769-463.316 
ATOM     85  OP2  DA A   5      48.483-263.116-461.448 
ATOM     86  O5'  DA A   5      46.839-264.994-461.117 
ATOM     87  C5'  DA A   5      46.647-266.409-461.304 
ATOM     88  C4'  DA A   5      46.771-267.129-459.977 
ATOM     89  O4'  DA A   5      48.145-267.508-459.676 
ATOM     90  C3'  DA A   5      46.330-266.337-458.746 
ATOM     91  O3'  DA A   5      45.700-267.224-457.829 
ATOM     92  C2'  DA A   5      47.632-265.836-458.121 
ATOM     93  C1'  DA A   5      48.438-267.113-458.345 
ATOM     94  N9   DA A   5      49.909-266.918-458.233 
ATOM     95  C8   DA A   5      50.652-265.828-458.589 
ATOM     96  N7   DA A   5      51.922-265.963-458.366 
ATOM     97  C5   DA A   5      52.033-267.235-457.823 
ATOM     98  C6   DA A   5      53.136-267.978-457.369 
ATOM     99  N6   DA A   5      54.397-267.522-457.394 
ATOM    100  N1   DA A   5      52.895-269.211-456.888 
ATOM    101  C2   DA A   5      51.641-269.659-456.866 
ATOM    102  N3   DA A   5      50.538-269.060-457.260 
ATOM    103  C4   DA A   5      50.807-267.828-457.737 
ATOM    104  P    DA A   6      44.407-266.722-457.029 
ATOM    105  OP1  DA A   6      43.202-266.903-457.869 
ATOM    106  OP2  DA A   6      44.641-265.354-456.516 
ATOM    107  O5'  DA A   6      44.373-267.755-455.806 
ATOM    108  C5'  DA A   6      44.892-269.083-456.001 
ATOM    109  C4'  DA A   6      45.738-269.489-454.809 
ATOM    110  O4'  DA A   6      47.129-269.084-454.953 
ATOM    111  C3'  DA A   6      45.319-268.896-453.464 
ATOM    112  O3'  DA A   6      45.523-269.870-452.448 
ATOM    113  C2'  DA A   6      46.291-267.739-453.231 
ATOM    114  C1'  DA A   6      47.538-268.448-453.752 
ATOM    115  N9   DA A   6      48.661-267.526-454.075 
ATOM    116  C8   DA A   6      48.599-266.259-454.579 
ATOM    117  N7   DA A   6      49.760-265.706-454.753 
ATOM    118  C5   DA A   6      50.659-266.677-454.334 
ATOM    119  C6   DA A   6      52.062-266.705-454.270 
ATOM    120  N6   DA A   6      52.840-265.680-454.646 
ATOM    121  N1   DA A   6      52.638-267.828-453.802 
ATOM    122  C2   DA A   6      51.859-268.843-453.430 
ATOM    123  N3   DA A   6      50.547-268.932-453.445 
ATOM    124  C4   DA A   6      49.995-267.795-453.916 
ATOM    125  P    DG A   7      44.445-270.004-451.273 
ATOM    126  OP1  DG A   7      43.326-270.862-451.723 
ATOM    127  OP2  DG A   7      44.074-268.658-450.784 
ATOM    128  O5'  DG A   7      45.292-270.768-450.152 
ATOM    129  C5'  DG A   7      46.343-271.664-450.561 
ATOM    130  C4'  DG A   7      47.571-271.450-449.698 
ATOM    131  O4'  DG A   7      48.449-270.416-450.230 
ATOM    132  C3'  DG A   7      47.305-271.003-448.261 
ATOM    133  O3'  DG A   7      48.259-271.619-447.404 
ATOM    134  C2'  DG A   7      47.563-269.496-448.270 
ATOM    135  C1'  DG A   7      48.791-269.532-449.174 
ATOM    136  N9   DG A   7      49.134-268.211-449.770 
ATOM    137  C8   DG A   7      48.297-267.194-450.175 
ATOM    138  N7   DG A   7      48.922-266.149-450.663 
ATOM    139  C5   DG A   7      50.269-266.499-450.573 
ATOM    140  C6   DG A   7      51.428-265.771-450.947 
ATOM    141  O6   DG A   7      51.507-264.650-451.443 
ATOM    142  N1   DG A   7      52.597-266.499-450.683 
ATOM    143  C2   DG A   7      52.639-267.765-450.130 
ATOM    144  N2   DG A   7      53.855-268.289-449.958 
ATOM    145  N3   DG A   7      51.551-268.446-449.781 
ATOM    146  C4   DG A   7      50.409-267.754-450.030 
ATOM    147  P    DA A   8      47.785-272.148-445.969 
ATOM    148  OP1  DA A   8      47.196-273.499-446.108 
ATOM    149  OP2  DA A   8      46.930-271.130-445.323 
ATOM    150  O5'  DA A   8      49.181-272.248-445.193 
ATOM    151  C5'  DA A   8      50.379-272.529-445.942 
ATOM    152  C4'  DA A   8      51.506-271.628-445.477 
ATOM    153  O4'  DA A   8      51.534-270.360-446.192 
ATOM    154  C3'  DA A   8      51.465-271.219-444.004 
ATOM    155  O3'  DA A   8      52.796-271.168-443.504 
ATOM    156  C2'  DA A   8      50.894-269.801-444.012 
ATOM    157  C1'  DA A   8      51.652-269.312-445.242 
ATOM    158  N9   DA A   8      51.081-268.075-445.844 
ATOM    159  C8   DA A   8      49.772-267.694-445.919 
ATOM    160  N7   DA A   8      49.591-266.552-446.507 
ATOM    161  C5   DA A   8      50.873-266.145-446.849 
ATOM    162  C6   DA A   8      51.361-265.002-447.504 
ATOM    163  N6   DA A   8      50.574-264.014-447.953 
ATOM    164  N1   DA A   8      52.692-264.911-447.682 
ATOM    165  C2   DA A   8      53.468-265.897-447.235 
ATOM    166  N3   DA A   8      53.130-267.004-446.613 
ATOM    167  C4   DA A   8      51.792-267.070-446.447 
ATOM    168  P    DA A   9      53.089-271.699-442.023 
ATOM    169  OP1  DA A   9      53.268-273.168-442.049 
ATOM    170  OP2  DA A   9      52.053-271.188-441.099 
ATOM    171  O5'  DA A   9      54.489-270.992-441.705 
ATOM    172  C5'  DA A   9      55.391-270.711-442.791 
ATOM    173  C4'  DA A   9      55.970-269.319-442.637 
ATOM    174  O4'  DA A   9      55.139-268.300-443.262 
ATOM    175  C3'  DA A   9      56.142-268.825-441.201 
ATOM    176  O3'  DA A   9      57.333-268.052-441.119 
ATOM    177  C2'  DA A   9      54.947-267.901-440.964 
ATOM    178  C1'  DA A   9      54.962-267.237-442.338 
ATOM    179  N9   DA A   9      53.694-266.535-442.678 
ATOM    180  C8   DA A   9      52.416-266.878-442.338 
ATOM    181  N7   DA A   9      51.515-266.060-442.786 
ATOM    182  C5   DA A   9      52.247-265.101-443.474 
ATOM    183  C6   DA A   9      51.869-263.950-444.185 
ATOM    184  N6   DA A   9      50.597-263.553-444.326 
ATOM    185  N1   DA A   9      52.850-263.220-444.747 
ATOM    186  C2   DA A   9      54.112-263.620-444.604 
ATOM    187  N3   DA A   9      54.583-264.670-443.966 
ATOM    188  C4   DA A   9      53.582-265.384-443.413 
ATOM    189  P    DA A  10      58.262-268.192-439.823 
ATOM    190  OP1  DA A  10      59.156-269.361-439.977 
ATOM    191  OP2  DA A  10      57.420-268.175-438.606 
ATOM    192  O5'  DA A  10      59.120-266.844-439.902 
ATOM    193  C5'  DA A  10      59.400-266.269-441.192 
ATOM    194  C4'  DA A  10      59.195-264.768-441.146 
ATOM    195  O4'  DA A  10      57.821-264.386-441.441 
ATOM    196  C3'  DA A  10      59.484-264.098-439.803 
ATOM    197  O3'  DA A  10      60.073-262.825-440.041 
ATOM    198  C2'  DA A  10      58.108-263.885-439.173 
ATOM    199  C1'  DA A  10      57.390-263.464-440.452 
ATOM    200  N9   DA A  10      55.906-263.542-440.361 
ATOM    201  C8   DA A  10      55.145-264.443-439.673 
ATOM    202  N7   DA A  10      53.868-264.248-439.789 
ATOM    203  C5   DA A  10      53.772-263.136-440.613 
ATOM    204  C6   DA A  10      52.674-262.422-441.119 
ATOM    205  N6   DA A  10      51.399-262.740-440.853 
ATOM    206  N1   DA A  10      52.933-261.364-441.910 
ATOM    207  C2   DA A  10      54.201-261.052-442.171 
ATOM    208  N3   DA A  10      55.302-261.640-441.759 
ATOM    209  C4   DA A  10      55.016-262.696-440.968 
ATOM    210  P    DG A  11      61.262-262.331-439.089 
ATOM    211  OP1  DG A  11      62.545-262.896-439.564 
ATOM    212  OP2  DG A  11      60.914-262.605-437.678 
ATOM    213  O5'  DG A  11      61.240-260.752-439.351 
ATOM    214  C5'  DG A  11      60.808-260.263-440.635 
ATOM    215  C4'  DG A  11      59.881-259.078-440.453 
ATOM    216  O4'  DG A  11      58.489-259.479-440.303 
ATOM    217  C3'  DG A  11      60.147-258.208-439.224 
ATOM    218  O3'  DG A  11      59.903-256.848-439.562 
ATOM    219  C2'  DG A  11      59.101-258.650-438.202 
ATOM    220  C1'  DG A  11      57.944-258.796-439.186 
ATOM    221  N9   DG A  11      56.808-259.603-438.659 
ATOM    222  C8   DG A  11      56.830-260.693-437.816 
ATOM    223  N7   DG A  11      55.645-261.179-437.540 
ATOM    224  C5   DG A  11      54.775-260.353-438.251 
ATOM    225  C6   DG A  11      53.359-260.384-438.346 
ATOM    226  O6   DG A  11      52.568-261.160-437.814 
ATOM    227  N1   DG A  11      52.880-259.361-439.175 
ATOM    228  C2   DG A  11      53.665-258.430-439.826 
ATOM    229  N2   DG A  11      53.015-257.534-440.573 
ATOM    230  N3   DG A  11      54.994-258.403-439.737 
ATOM    231  C4   DG A  11      55.474-259.388-438.936 
ATOM    232  P    DA A  12      60.878-255.717-438.985 
ATOM    233  OP1  DA A  12      62.074-255.606-439.849 
ATOM    234  OP2  DA A  12      61.135-255.970-437.550 
ATOM    235  O5'  DA A  12      59.973-254.408-439.145 
ATOM    236  C5'  DA A  12      59.010-254.351-440.215 
ATOM    237  C4'  DA A  12      57.700-253.785-439.703 
ATOM    238  O4'  DA A  12      56.821-254.816-439.166 
ATOM    239  C3'  DA A  12      57.813-252.769-438.567 
ATOM    240  O3'  DA A  12      56.819-251.766-438.746 
ATOM    241  C2'  DA A  12      57.482-253.562-437.303 
ATOM    242  C1'  DA A  12      56.343-254.381-437.902 
ATOM    243  N9   DA A  12      55.988-255.587-437.103 
ATOM    244  C8   DA A  12      56.812-256.396-436.375 
ATOM    245  N7   DA A  12      56.201-257.374-435.783 
ATOM    246  C5   DA A  12      54.871-257.204-436.145 
ATOM    247  C6   DA A  12      53.706-257.926-435.839 
ATOM    248  N6   DA A  12      53.696-259.017-435.059 
ATOM    249  N1   DA A  12      52.547-257.485-436.363 
ATOM    250  C2   DA A  12      52.565-256.401-437.137 
ATOM    251  N3   DA A  12      53.585-255.650-437.491 
ATOM    252  C4   DA A  12      54.731-256.112-436.953 
ATOM    253  P    DC A  13      57.189-250.242-438.428 
ATOM    254  OP1  DC A  13      57.857-249.639-439.603 
ATOM    255  OP2  DC A  13      57.932-250.167-437.150 
ATOM    256  O5'  DC A  13      55.737-249.597-438.244 
ATOM    257  C5'  DC A  13      54.627-250.155-438.972 
ATOM    258  C4'  DC A  13      53.419-250.276-438.064 
ATOM    259  O4'  DC A  13      53.390-251.540-437.344 
ATOM    260  C3'  DC A  13      53.306-249.222-436.963 
ATOM    261  O3'  DC A  13      51.936-248.886-436.785 
ATOM    262  C2'  DC A  13      53.803-249.926-435.701 
ATOM    263  C1'  DC A  13      53.135-251.269-435.974 
ATOM    264  N1   DC A  13      53.694-252.391-435.169 
ATOM    265  C2   DC A  13      52.819-253.393-434.756 
ATOM    266  O2   DC A  13      51.626-253.310-435.073 
ATOM    267  N3   DC A  13      53.308-254.424-434.020 
ATOM    268  C4   DC A  13      54.606-254.476-433.698 
ATOM    269  N4   DC A  13      55.035-255.502-432.979 
ATOM    270  C5   DC A  13      55.523-253.456-434.112 
ATOM    271  C6   DC A  13      55.014-252.434-434.846 
ATOM    272  P    DG A  14      51.539-247.360-436.514 
ATOM    273  OP1  DG A  14      51.437-246.638-437.802 
ATOM    274  OP2  DG A  14      52.461-246.777-435.514 
ATOM    275  O5'  DG A  14      50.082-247.521-435.871 
ATOM    276  C5'  DG A  14      49.267-248.641-436.263 
ATOM    277  C4'  DG A  14      48.607-249.253-435.044 
ATOM    278  O4'  DG A  14      49.438-250.270-434.413 
ATOM    279  C3'  DG A  14      48.282-248.285-433.906 
ATOM    280  O3'  DG A  14      47.050-248.671-433.309 
ATOM    281  C2'  DG A  14      49.403-248.495-432.887 
ATOM    282  C1'  DG A  14      49.477-250.013-433.018 
ATOM    283  N9   DG A  14      50.734-250.600-432.475 
ATOM    284  C8   DG A  14      52.010-250.079-432.473 
ATOM    285  N7   DG A  14      52.903-250.855-431.910 
ATOM    286  C5   DG A  14      52.167-251.969-431.509 
ATOM    287  C6   DG A  14      52.588-253.150-430.842 
ATOM    288  O6   DG A  14      53.713-253.460-430.462 
ATOM    289  N1   DG A  14      51.514-254.025-430.627 
ATOM    290  C2   DG A  14      50.207-253.791-431.007 
ATOM    291  N2   DG A  14      49.329-254.753-430.710 
ATOM    292  N3   DG A  14      49.814-252.684-431.633 
ATOM    293  C4   DG A  14      50.843-251.824-431.849 
ATOM    294  P    DT A  15      46.019-247.535-432.854 
ATOM    295  OP1  DT A  15      45.202-247.113-434.014 
ATOM    296  OP2  DT A  15      46.747-246.459-432.146 
ATOM    297  O5'  DT A  15      45.104-248.337-431.815 
ATOM    298  C5'  DT A  15      44.911-249.752-432.002 
ATOM    299  C4'  DT A  15      45.035-250.472-430.675 
ATOM    300  O4'  DT A  15      46.409-250.851-430.375 
ATOM    301  C3'  DT A  15      44.594-249.680-429.444 
ATOM    302  O3'  DT A  15      43.964-250.567-428.527 
ATOM    303  C2'  DT A  15      45.896-249.180-428.819 
ATOM    304  C1'  DT A  15      46.702-250.456-429.043 
ATOM    305  N1   DT A  15      48.174-250.262-428.931 
ATOM    306  C2   DT A  15      48.903-251.300-428.404 
ATOM    307  O2   DT A  15      48.398-252.346-428.035 
ATOM    308  N3   DT A  15      50.265-251.084-428.315 
ATOM    309  C4   DT A  15      50.939-249.943-428.701 
ATOM    310  O4   DT A  15      52.163-249.865-428.573 
ATOM    311  C5   DT A  15      50.089-248.910-429.242 
ATOM    312  C7   DT A  15      50.744-247.635-429.686 
ATOM    313  C6   DT A  15      48.762-249.093-429.340 
ATOM    314  P    DG A  16      42.671-250.065-427.727 
ATOM    315  OP1  DG A  16      41.466-250.246-428.567 
ATOM    316  OP2  DG A  16      42.905-248.697-427.214 
ATOM    317  O5'  DG A  16      42.637-251.098-426.504 
ATOM    318  C5'  DG A  16      43.156-252.426-426.699 
ATOM    319  C4'  DG A  16      44.002-252.832-425.507 
ATOM    320  O4'  DG A  16      45.393-252.427-425.651 
ATOM    321  C3'  DG A  16      43.583-252.239-424.162 
ATOM    322  O3'  DG A  16      43.787-253.213-423.146 
ATOM    323  C2'  DG A  16      44.555-251.082-423.929 
ATOM    324  C1'  DG A  16      45.802-251.792-424.450 
ATOM    325  N9   DG A  16      46.926-250.869-424.773 
ATOM    326  C8   DG A  16      46.882-249.589-425.281 
ATOM    327  N7   DG A  16      48.062-249.043-425.452 
ATOM    328  C5   DG A  16      48.949-250.031-425.027 
ATOM    329  C6   DG A  16      50.368-250.025-424.975 
ATOM    330  O6   DG A  16      51.145-249.132-425.300 
ATOM    331  N1   DG A  16      50.866-251.236-424.476 
ATOM    332  C2   DG A  16      50.096-252.312-424.079 
ATOM    333  N2   DG A  16      50.764-253.377-423.632 
ATOM    334  N3   DG A  16      48.765-252.317-424.129 
ATOM    335  C4   DG A  16      48.266-251.149-424.610 
ATOM    336  P    DC A  17      42.709-253.347-421.971 
ATOM    337  OP1  DC A  17      41.590-254.206-422.422 
ATOM    338  OP2  DC A  17      42.338-252.001-421.482 
ATOM    339  O5'  DC A  17      43.556-254.111-420.850 
ATOM    340  C5'  DC A  17      44.607-255.007-421.259 
ATOM    341  C4'  DC A  17      45.835-254.793-420.396 
ATOM    342  O4'  DC A  17      46.713-253.760-420.928 
ATOM    343  C3'  DC A  17      45.570-254.347-418.959 
ATOM    344  O3'  DC A  17      46.523-254.962-418.102 
ATOM    345  C2'  DC A  17      45.827-252.839-418.968 
ATOM    346  C1'  DC A  17      47.055-252.875-419.872 
ATOM    347  N1   DC A  17      47.398-251.554-420.468 
ATOM    348  C2   DC A  17      48.745-251.258-420.661 
ATOM    349  O2   DC A  17      49.592-252.098-420.333 
ATOM    350  N3   DC A  17      49.079-250.059-421.202 
ATOM    351  C4   DC A  17      48.131-249.177-421.544 
ATOM    352  N4   DC A  17      48.507-248.021-422.069 
ATOM    353  C5   DC A  17      46.740-249.461-421.354 
ATOM    354  C6   DC A  17      46.427-250.665-420.811 
ATOM    355  P    DG A  18      46.050-255.491-416.667 
ATOM    356  OP1  DG A  18      45.460-256.842-416.806 
ATOM    357  OP2  DG A  18      45.194-254.473-416.021 
ATOM    358  O5'  DG A  18      47.446-255.591-415.891 
ATOM    359  C5'  DG A  18      48.643-255.873-416.640 
ATOM    360  C4'  DG A  18      49.770-254.971-416.175 
ATOM    361  O4'  DG A  18      49.799-253.703-416.890 
ATOM    362  C3'  DG A  18      49.730-254.563-414.702 
ATOM    363  O3'  DG A  18      51.060-254.511-414.203 
ATOM    364  C2'  DG A  18      49.158-253.144-414.710 
ATOM    365  C1'  DG A  18      49.916-252.655-415.940 
ATOM    366  N9   DG A  18      49.345-251.419-416.542 
ATOM    367  C8   DG A  18      48.030-251.017-416.627 
ATOM    368  N7   DG A  18      47.861-249.862-417.224 
ATOM    369  C5   DG A  18      49.157-249.471-417.558 
ATOM    370  C6   DG A  18      49.615-248.304-418.223 
ATOM    371  O6   DG A  18      48.962-247.361-418.661 
ATOM    372  N1   DG A  18      51.010-248.306-418.358 
ATOM    373  C2   DG A  18      51.852-249.305-417.910 
ATOM    374  N2   DG A  18      53.155-249.120-418.136 
ATOM    375  N3   DG A  18      51.420-250.400-417.287 
ATOM    376  C4   DG A  18      50.070-250.413-417.147 
ATOM    377  P    DG A  19      51.354-255.043-412.721 
ATOM    378  OP1  DG A  19      51.533-256.512-412.747 
ATOM    379  OP2  DG A  19      50.317-254.531-411.797 
ATOM    380  O5'  DG A  19      52.753-254.335-412.403 
ATOM    381  C5'  DG A  19      53.655-254.054-413.489 
ATOM    382  C4'  DG A  19      54.235-252.662-413.336 
ATOM    383  O4'  DG A  19      53.403-251.643-413.961 
ATOM    384  C3'  DG A  19      54.406-252.168-411.899 
ATOM    385  O3'  DG A  19      55.598-251.396-411.817 
ATOM    386  C2'  DG A  19      53.211-251.244-411.662 
ATOM    387  C1'  DG A  19      53.226-250.581-413.036 
ATOM    388  N9   DG A  19      51.958-249.878-413.376 
ATOM    389  C8   DG A  19      50.662-250.209-413.042 
ATOM    390  N7   DG A  19      49.762-249.374-413.501 
ATOM    391  C5   DG A  19      50.514-248.421-414.187 
ATOM    392  C6   DG A  19      50.098-247.266-414.897 
ATOM    393  O6   DG A  19      48.960-246.838-415.071 
ATOM    394  N1   DG A  19      51.191-246.577-415.443 
ATOM    395  C2   DG A  19      52.512-246.956-415.318 
ATOM    396  N2   DG A  19      53.408-246.165-415.913 
ATOM    397  N3   DG A  19      52.903-248.041-414.652 
ATOM    398  C4   DG A  19      51.855-248.720-414.117 
ATOM    399  P    DA A  20      56.526-251.536-410.521 
ATOM    400  OP1  DA A  20      57.420-252.705-410.675 
ATOM    401  OP2  DA A  20      55.684-251.518-409.304 
ATOM    402  O5'  DA A  20      57.384-250.187-410.600 
ATOM    403  C5'  DA A  20      57.665-249.612-411.890 
ATOM    404  C4'  DA A  20      57.460-248.111-411.844 
ATOM    405  O4'  DA A  20      56.085-247.730-412.139 
ATOM    406  C3'  DA A  20      57.748-247.441-410.501 
ATOM    407  O3'  DA A  20      58.338-246.169-410.739 
ATOM    408  C2'  DA A  20      56.372-247.228-409.871 
ATOM    409  C1'  DA A  20      55.655-246.807-411.150 
ATOM    410  N9   DA A  20      54.170-246.885-411.059 
ATOM    411  C8   DA A  20      53.409-247.787-410.372 
ATOM    412  N7   DA A  20      52.132-247.591-410.487 
ATOM    413  C5   DA A  20      52.037-246.479-411.311 
ATOM    414  C6   DA A  20      50.938-245.765-411.817 
ATOM    415  N6   DA A  20      49.663-246.083-411.551 
ATOM    416  N1   DA A  20      51.197-244.707-412.608 
ATOM    417  C2   DA A  20      52.465-244.396-412.869 
ATOM    418  N3   DA A  20      53.567-244.984-412.457 
ATOM    419  C4   DA A  20      53.280-246.039-411.666 
ATOM    420  P    DT A  21      59.527-245.675-409.787 
ATOM    421  OP1  DT A  21      60.810-246.240-410.262 
ATOM    422  OP2  DT A  21      59.179-245.949-408.376 
ATOM    423  O5'  DT A  21      59.504-244.096-410.049 
ATOM    424  C5'  DT A  21      59.073-243.607-411.333 
ATOM    425  C4'  DT A  21      58.145-242.421-411.151 
ATOM    426  O4'  DT A  21      56.753-242.823-411.001 
ATOM    427  C3'  DT A  21      58.411-241.551-409.922 
ATOM    428  O3'  DT A  21      58.167-240.191-410.260 
ATOM    429  C2'  DT A  21      57.365-241.993-408.900 
ATOM    430  C1'  DT A  21      56.208-242.139-409.884 
ATOM    431  N1   DT A  21      55.072-242.946-409.357 
ATOM    432  C2   DT A  21      53.808-242.577-409.748 
ATOM    433  O2   DT A  21      53.592-241.636-410.492 
ATOM    434  N3   DT A  21      52.780-243.348-409.240 
ATOM    435  C4   DT A  21      52.910-244.430-408.394 
ATOM    436  O4   DT A  21      51.915-245.044-408.004 
ATOM    437  C5   DT A  21      54.275-244.741-408.040 
ATOM    438  C7   DT A  21      54.506-245.906-407.122 
ATOM    439  C6   DT A  21      55.293-244.008-408.519 
ATOM    440  P    DC A  22      59.142-239.060-409.683 
ATOM    441  OP1  DC A  22      60.338-238.949-410.547 
ATOM    442  OP2  DC A  22      59.399-239.313-408.248 
ATOM    443  O5'  DC A  22      58.237-237.751-409.844 
ATOM    444  C5'  DC A  22      57.274-237.695-410.913 
ATOM    445  C4'  DC A  22      55.964-237.129-410.401 
ATOM    446  O4'  DC A  22      55.086-238.159-409.864 
ATOM    447  C3'  DC A  22      56.077-236.112-409.265 
ATOM    448  O3'  DC A  22      55.083-235.110-409.444 
ATOM    449  C2'  DC A  22      55.746-236.905-408.001 
ATOM    450  C1'  DC A  22      54.608-237.725-408.600 
ATOM    451  N1   DC A  22      54.252-238.931-407.801 
ATOM    452  C2   DC A  22      52.914-239.315-407.767 
ATOM    453  O2   DC A  22      52.085-238.647-408.395 
ATOM    454  N3   DC A  22      52.569-240.411-407.043 
ATOM    455  C4   DC A  22      53.499-241.109-406.376 
ATOM    456  N4   DC A  22      53.112-242.170-405.685 
ATOM    457  C5   DC A  22      54.880-240.729-406.398 
ATOM    458  C6   DC A  22      55.204-239.631-407.127 
ATOM    459  P    DC A  23      55.453-233.585-409.126 
ATOM    460  OP1  DC A  23      56.121-232.982-410.301 
ATOM    461  OP2  DC A  23      56.196-233.510-407.848 
ATOM    462  O5'  DC A  23      54.001-232.940-408.942 
ATOM    463  C5'  DC A  23      52.891-233.498-409.671 
ATOM    464  C4'  DC A  23      51.683-233.619-408.762 
ATOM    465  O4'  DC A  23      51.654-234.883-408.042 
ATOM    466  C3'  DC A  23      51.571-232.565-407.661 
ATOM    467  O3'  DC A  23      50.200-232.230-407.483 
ATOM    468  C2'  DC A  23      52.067-233.269-406.399 
ATOM    469  C1'  DC A  23      51.399-234.613-406.672 
ATOM    470  N1   DC A  23      51.958-235.735-405.867 
ATOM    471  C2   DC A  23      51.083-236.736-405.454 
ATOM    472  O2   DC A  23      49.890-236.654-405.771 
ATOM    473  N3   DC A  23      51.572-237.767-404.718 
ATOM    474  C4   DC A  23      52.870-237.819-404.396 
ATOM    475  N4   DC A  23      53.300-238.845-403.677 
ATOM    476  C5   DC A  23      53.787-236.799-404.810 
ATOM    477  C6   DC A  23      53.279-235.777-405.544 
ATOM    478  P    DT A  24      49.803-230.703-407.212 
ATOM    479  OP1  DT A  24      49.702-229.981-408.500 
ATOM    480  OP2  DT A  24      50.725-230.120-406.212 
ATOM    481  O5'  DT A  24      48.347-230.865-406.569 
ATOM    482  C5'  DT A  24      47.531-231.984-406.961 
ATOM    483  C4'  DT A  24      46.871-232.596-405.742 
ATOM    484  O4'  DT A  24      47.702-233.613-405.111 
ATOM    485  C3'  DT A  24      46.547-231.628-404.604 
ATOM    486  O3'  DT A  24      45.315-232.014-404.007 
ATOM    487  C2'  DT A  24      47.667-231.838-403.586 
ATOM    488  C1'  DT A  24      47.741-233.356-403.716 
ATOM    489  N1   DT A  24      48.998-233.944-403.173 
ATOM    490  C2   DT A  24      48.906-235.180-402.581 
ATOM    491  O2   DT A  24      47.858-235.795-402.489 
ATOM    492  N3   DT A  24      50.092-235.692-402.089 
ATOM    493  C4   DT A  24      51.330-235.083-402.139 
ATOM    494  O4   DT A  24      52.321-235.641-401.663 
ATOM    495  C5   DT A  24      51.325-233.789-402.778 
ATOM    496  C7   DT A  24      52.631-233.058-402.875 
ATOM    497  C6   DT A  24      50.186-233.268-403.265 
ATOM    498  P    DG A  25      44.283-230.879-403.552 
ATOM    499  OP1  DG A  25      43.466-230.456-404.712 
ATOM    500  OP2  DG A  25      45.011-229.802-402.844 
ATOM    501  O5'  DG A  25      43.368-231.681-402.513 
ATOM    502  C5'  DG A  25      43.176-233.095-402.701 
ATOM    503  C4'  DG A  25      43.299-233.815-401.373 
ATOM    504  O4'  DG A  25      44.673-234.194-401.073 
ATOM    505  C3'  DG A  25      42.858-233.023-400.142 
ATOM    506  O3'  DG A  25      42.228-233.910-399.225 
ATOM    507  C2'  DG A  25      44.160-232.523-399.517 
ATOM    508  C1'  DG A  25      44.966-233.799-399.741 
ATOM    509  N9   DG A  25      46.438-233.605-399.629 
ATOM    510  C8   DG A  25      47.202-232.514-399.982 
ATOM    511  N7   DG A  25      48.484-232.663-399.752 
ATOM    512  C5   DG A  25      48.577-233.943-399.208 
ATOM    513  C6   DG A  25      49.712-234.666-398.759 
ATOM    514  O6   DG A  25      50.890-234.320-398.749 
ATOM    515  N1   DG A  25      49.355-235.934-398.278 
ATOM    516  C2   DG A  25      48.069-236.437-398.237 
ATOM    517  N2   DG A  25      47.937-237.669-397.743 
ATOM    518  N3   DG A  25      47.004-235.758-398.660 
ATOM    519  C4   DG A  25      47.334-234.527-399.128 
ATOM    520  P    DC A  26      40.936-233.408-398.425 
ATOM    521  OP1  DC A  26      39.731-233.590-399.265 
ATOM    522  OP2  DC A  26      41.170-232.041-397.912 
ATOM    523  O5'  DC A  26      40.901-234.441-397.203 
ATOM    524  C5'  DC A  26      41.421-235.770-397.397 
ATOM    525  C4'  DC A  26      42.266-236.175-396.205 
ATOM    526  O4'  DC A  26      43.658-235.771-396.349 
ATOM    527  C3'  DC A  26      41.848-235.582-394.860 
ATOM    528  O3'  DC A  26      42.052-236.556-393.844 
ATOM    529  C2'  DC A  26      42.819-234.425-394.627 
ATOM    530  C1'  DC A  26      44.066-235.135-395.148 
ATOM    531  N1   DC A  26      45.190-234.212-395.471 
ATOM    532  C2   DC A  26      46.487-234.664-395.242 
ATOM    533  O2   DC A  26      46.650-235.801-394.785 
ATOM    534  N3   DC A  26      47.525-233.837-395.530 
ATOM    535  C4   DC A  26      47.305-232.612-396.024 
ATOM    536  N4   DC A  26      48.351-231.844-396.288 
ATOM    537  C5   DC A  26      45.979-232.129-396.265 
ATOM    538  C6   DC A  26      44.955-232.969-395.971 
ATOM    539  P    DT A  27      40.973-236.690-392.669 
ATOM    540  OP1  DT A  27      39.854-237.549-393.120 
ATOM    541  OP2  DT A  27      40.602-235.344-392.180 
ATOM    542  O5'  DT A  27      41.821-237.455-391.548 
ATOM    543  C5'  DT A  27      42.871-238.350-391.957 
ATOM    544  C4'  DT A  27      44.099-238.136-391.095 
ATOM    545  O4'  DT A  27      44.977-237.103-391.626 
ATOM    546  C3'  DT A  27      43.834-237.690-389.657 
ATOM    547  O3'  DT A  27      44.788-238.305-388.800 
ATOM    548  C2'  DT A  27      44.091-236.183-389.666 
ATOM    549  C1'  DT A  27      45.319-236.219-390.570 
ATOM    550  N1   DT A  27      45.662-234.897-391.166 
ATOM    551  C2   DT A  27      46.995-234.621-391.350 
ATOM    552  O2   DT A  27      47.882-235.402-391.050 
ATOM    553  N3   DT A  27      47.275-233.387-391.904 
ATOM    554  C4   DT A  27      46.354-232.430-392.280 
ATOM    555  O4   DT A  27      46.725-231.360-392.766 
ATOM    556  C5   DT A  27      44.982-232.811-392.048 
ATOM    557  C7   DT A  27      43.914-231.827-392.429 
ATOM    558  C6   DT A  27      44.681-234.005-391.510 
ATOM    559  P    DG A  28      44.314-238.835-387.365 
ATOM    560  OP1  DG A  28      43.725-240.186-387.504 
ATOM    561  OP2  DG A  28      43.458-237.816-386.719 
ATOM    562  O5'  DG A  28      45.710-238.934-386.589 
ATOM    563  C5'  DG A  28      46.907-239.216-387.338 
ATOM    564  C4'  DG A  28      48.034-238.315-386.873 
ATOM    565  O4'  DG A  28      48.063-237.046-387.589 
ATOM    566  C3'  DG A  28      47.994-237.906-385.401 
ATOM    567  O3'  DG A  28      49.325-237.854-384.901 
ATOM    568  C2'  DG A  28      47.423-236.488-385.408 
ATOM    569  C1'  DG A  28      48.181-235.998-386.638 
ATOM    570  N9   DG A  28      47.610-234.762-387.240 
ATOM    571  C8   DG A  28      46.294-234.360-387.325 
ATOM    572  N7   DG A  28      46.125-233.205-387.922 
ATOM    573  C5   DG A  28      47.421-232.814-388.257 
ATOM    574  C6   DG A  28      47.879-231.647-388.921 
ATOM    575  O6   DG A  28      47.226-230.704-389.359 
ATOM    576  N1   DG A  28      49.274-231.649-389.056 
ATOM    577  C2   DG A  28      50.116-232.648-388.608 
ATOM    578  N2   DG A  28      51.419-232.463-388.834 
ATOM    579  N3   DG A  28      49.684-233.743-387.985 
ATOM    580  C4   DG A  28      48.334-233.756-387.845 
ATOM    581  P    DG A  29      49.618-238.386-383.419 
ATOM    582  OP1  DG A  29      49.797-239.855-383.445 
ATOM    583  OP2  DG A  29      48.582-237.874-382.495 
ATOM    584  O5'  DG A  29      51.017-237.678-383.101 
ATOM    585  C5'  DG A  29      51.920-237.398-384.188 
ATOM    586  C4'  DG A  29      52.499-236.005-384.034 
ATOM    587  O4'  DG A  29      51.667-234.987-384.659 
ATOM    588  C3'  DG A  29      52.670-235.511-382.597 
ATOM    589  O3'  DG A  29      53.862-234.739-382.515 
ATOM    590  C2'  DG A  29      51.476-234.587-382.361 
ATOM    591  C1'  DG A  29      51.490-233.924-383.734 
ATOM    592  N9   DG A  29      50.222-233.221-384.074 
ATOM    593  C8   DG A  29      48.926-233.552-383.740 
ATOM    594  N7   DG A  29      48.026-232.717-384.199 
ATOM    595  C5   DG A  29      48.779-231.764-384.885 
ATOM    596  C6   DG A  29      48.362-230.609-385.595 
ATOM    597  O6   DG A  29      47.224-230.181-385.769 
ATOM    598  N1   DG A  29      49.455-229.920-386.141 
ATOM    599  C2   DG A  29      50.777-230.299-386.017 
ATOM    600  N2   DG A  29      51.673-229.508-386.611 
ATOM    601  N3   DG A  29      51.167-231.385-385.350 
ATOM    602  C4   DG A  29      50.119-232.063-384.815 
ATOM    603  P    DT A  30      54.790-234.879-381.219 
ATOM    604  OP1  DT A  30      55.684-236.048-381.373 
ATOM    605  OP2  DT A  30      53.949-234.861-380.002 
ATOM    606  O5'  DT A  30      55.648-233.530-381.298 
ATOM    607  C5'  DT A  30      55.929-232.956-382.588 
ATOM    608  C4'  DT A  30      55.724-231.455-382.542 
ATOM    609  O4'  DT A  30      54.349-231.073-382.837 
ATOM    610  C3'  DT A  30      56.012-230.784-381.199 
ATOM    611  O3'  DT A  30      56.602-229.512-381.437 
ATOM    612  C2'  DT A  30      54.636-230.571-380.569 
ATOM    613  C1'  DT A  30      53.919-230.150-381.848 
ATOM    614  N1   DT A  30      52.434-230.229-381.757 
ATOM    615  C2   DT A  30      51.714-229.281-382.444 
ATOM    616  O2   DT A  30      52.238-228.403-383.108 
ATOM    617  N3   DT A  30      50.341-229.385-382.335 
ATOM    618  C4   DT A  30      49.647-230.335-381.614 
ATOM    619  O4   DT A  30      48.414-230.327-381.591 
ATOM    620  C5   DT A  30      50.489-231.285-380.927 
ATOM    621  C7   DT A  30      49.813-232.354-380.118 
ATOM    622  C6   DT A  30      51.827-231.207-381.016 
ATOM    623  P    DA A  31      57.791-229.018-380.485 
ATOM    624  OP1  DA A  31      59.074-229.583-380.960 
ATOM    625  OP2  DA A  31      57.443-229.292-379.074 
ATOM    626  O5'  DA A  31      57.768-227.439-380.747 
ATOM    627  C5'  DA A  31      57.337-226.950-382.031 
ATOM    628  C4'  DA A  31      56.409-225.765-381.849 
ATOM    629  O4'  DA A  31      55.018-226.166-381.700 
ATOM    630  C3'  DA A  31      56.676-224.895-380.620 
ATOM    631  O3'  DA A  31      56.431-223.534-380.958 
ATOM    632  C2'  DA A  31      55.629-225.337-379.598 
ATOM    633  C1'  DA A  31      54.472-225.482-380.582 
ATOM    634  N9   DA A  31      53.336-226.289-380.055 
ATOM    635  C8   DA A  31      53.378-227.369-379.219 
ATOM    636  N7   DA A  31      52.211-227.860-378.938 
ATOM    637  C5   DA A  31      51.329-227.049-379.638 
ATOM    638  C6   DA A  31      49.929-227.051-379.754 
ATOM    639  N6   DA A  31      49.137-227.938-379.137 
ATOM    640  N1   DA A  31      49.372-226.103-380.531 
ATOM    641  C2   DA A  31      50.164-225.224-381.142 
ATOM    642  N3   DA A  31      51.475-225.125-381.109 
ATOM    643  C4   DA A  31      52.008-226.084-380.325 
ATOM    644  P    DG A  32      57.406-222.404-380.381 
ATOM    645  OP1  DG A  32      58.602-222.292-381.245 
ATOM    646  OP2  DG A  32      57.663-222.656-378.946 
ATOM    647  O5'  DG A  32      56.502-221.094-380.542 
ATOM    648  C5'  DG A  32      55.539-221.038-381.611 
ATOM    649  C4'  DG A  32      54.228-220.472-381.099 
ATOM    650  O4'  DG A  32      53.350-221.502-380.562 
ATOM    651  C3'  DG A  32      54.341-219.455-379.963 
ATOM    652  O3'  DG A  32      53.348-218.453-380.142 
ATOM    653  C2'  DG A  32      54.011-220.248-378.700 
ATOM    654  C1'  DG A  32      52.872-221.068-379.298 
ATOM    655  N9   DG A  32      52.516-222.274-378.499 
ATOM    656  C8   DG A  32      53.333-223.100-377.759 
ATOM    657  N7   DG A  32      52.702-224.085-377.168 
ATOM    658  C5   DG A  32      51.373-223.897-377.542 
ATOM    659  C6   DG A  32      50.215-224.650-377.211 
ATOM    660  O6   DG A  32      50.125-225.653-376.509 
ATOM    661  N1   DG A  32      49.066-224.110-377.805 
ATOM    662  C2   DG A  32      49.039-222.989-378.613 
ATOM    663  N2   DG A  32      47.841-222.635-379.084 
ATOM    664  N3   DG A  32      50.126-222.284-378.923 
ATOM    665  C4   DG A  32      51.248-222.795-378.354 
ATOM    666  P    DG A  33      53.717-216.929-379.824 
ATOM    667  OP1  DG A  33      54.385-216.325-381.000 
ATOM    668  OP2  DG A  33      54.460-216.854-378.547 
ATOM    669  O5'  DG A  33      52.265-216.283-379.640 
ATOM    670  C5'  DG A  33      51.155-216.842-380.369 
ATOM    671  C4'  DG A  33      49.947-216.962-379.461 
ATOM    672  O4'  DG A  33      49.918-218.227-378.740 
ATOM    673  C3'  DG A  33      49.835-215.908-378.359 
ATOM    674  O3'  DG A  33      48.464-215.573-378.181 
ATOM    675  C2'  DG A  33      50.331-216.613-377.097 
ATOM    676  C1'  DG A  33      49.663-217.956-377.370 
ATOM    677  N9   DG A  33      50.222-219.078-376.565 
ATOM    678  C8   DG A  33      51.517-219.288-376.146 
ATOM    679  N7   DG A  33      51.681-220.384-375.444 
ATOM    680  C5   DG A  33      50.402-220.938-375.394 
ATOM    681  C6   DG A  33      49.946-222.130-374.772 
ATOM    682  O6   DG A  33      50.587-222.955-374.128 
ATOM    683  N1   DG A  33      48.570-222.315-374.967 
ATOM    684  C2   DG A  33      47.744-221.460-375.672 
ATOM    685  N2   DG A  33      46.458-221.816-375.744 
ATOM    686  N3   DG A  33      48.172-220.343-376.255 
ATOM    687  C4   DG A  33      49.505-220.148-376.075 
ATOM    688  P    DA A  34      48.067-214.046-377.910 
ATOM    689  OP1  DA A  34      47.966-213.324-379.198 
ATOM    690  OP2  DA A  34      48.990-213.463-376.910 
ATOM    691  O5'  DA A  34      46.611-214.208-377.268 
ATOM    692  C5'  DA A  34      45.795-215.328-377.659 
ATOM    693  C4'  DA A  34      45.136-215.939-376.440 
ATOM    694  O4'  DA A  34      45.966-216.956-375.809 
ATOM    695  C3'  DA A  34      44.811-214.971-375.302 
ATOM    696  O3'  DA A  34      43.579-215.358-374.705 
ATOM    697  C2'  DA A  34      45.932-215.182-374.284 
ATOM    698  C1'  DA A  34      46.005-216.700-374.414 
ATOM    699  N9   DA A  34      47.262-217.287-373.871 
ATOM    700  C8   DA A  34      48.520-216.754-373.879 
ATOM    701  N7   DA A  34      49.414-217.512-373.324 
ATOM    702  C5   DA A  34      48.699-218.631-372.917 
ATOM    703  C6   DA A  34      49.081-219.810-372.258 
ATOM    704  N6   DA A  34      50.339-220.071-371.875 
ATOM    705  N1   DA A  34      48.118-220.717-372.005 
ATOM    706  C2   DA A  34      46.870-220.453-372.388 
ATOM    707  N3   DA A  34      46.398-219.393-373.006 
ATOM    708  C4   DA A  34      47.381-218.501-373.247 
ATOM    709  P    DG A  35      42.548-214.222-374.250 
ATOM    710  OP1  DG A  35      41.731-213.799-375.410 
ATOM    711  OP2  DG A  35      43.275-213.146-373.542 
ATOM    712  O5'  DG A  35      41.632-215.024-373.211 
ATOM    713  C5'  DG A  35      41.440-216.439-373.399 
ATOM    714  C4'  DG A  35      41.564-217.159-372.071 
ATOM    715  O4'  DG A  35      42.938-217.538-371.771 
ATOM    716  C3'  DG A  35      41.123-216.367-370.840 
ATOM    717  O3'  DG A  35      40.493-217.253-369.923 
ATOM    718  C2'  DG A  35      42.424-215.866-370.215 
ATOM    719  C1'  DG A  35      43.230-217.142-370.439 
ATOM    720  N9   DG A  35      44.702-216.948-370.328 
ATOM    721  C8   DG A  35      45.466-215.857-370.680 
ATOM    722  N7   DG A  35      46.749-216.006-370.450 
ATOM    723  C5   DG A  35      46.841-217.286-369.906 
ATOM    724  C6   DG A  35      47.976-218.009-369.457 
ATOM    725  O6   DG A  35      49.155-217.663-369.447 
ATOM    726  N1   DG A  35      47.619-219.277-368.976 
ATOM    727  C2   DG A  35      46.334-219.780-368.935 
ATOM    728  N2   DG A  35      46.202-221.013-368.441 
ATOM    729  N3   DG A  35      45.269-219.101-369.358 
ATOM    730  C4   DG A  35      45.598-217.870-369.827 
ATOM    731  P    DA A  36      39.200-216.752-369.123 
ATOM    732  OP1  DA A  36      37.995-216.933-369.963 
ATOM    733  OP2  DA A  36      39.434-215.384-368.610 
ATOM    734  O5'  DA A  36      39.165-217.785-367.901 
ATOM    735  C5'  DA A  36      39.685-219.113-368.095 
ATOM    736  C4'  DA A  36      40.531-219.518-366.903 
ATOM    737  O4'  DA A  36      41.922-219.114-367.047 
ATOM    738  C3'  DA A  36      40.112-218.925-365.558 
ATOM    739  O3'  DA A  36      40.316-219.900-364.542 
ATOM    740  C2'  DA A  36      41.083-217.769-365.326 
ATOM    741  C1'  DA A  36      42.330-218.478-365.846 
ATOM    742  N9   DA A  36      43.454-217.555-366.169 
ATOM    743  C8   DA A  36      43.392-216.288-366.673 
ATOM    744  N7   DA A  36      44.552-215.735-366.847 
ATOM    745  C5   DA A  36      45.451-216.707-366.428 
ATOM    746  C6   DA A  36      46.854-216.735-366.364 
ATOM    747  N6   DA A  36      47.633-215.710-366.740 
ATOM    748  N1   DA A  36      47.431-217.858-365.896 
ATOM    749  C2   DA A  36      46.652-218.873-365.524 
ATOM    750  N3   DA A  36      45.340-218.961-365.539 
ATOM    751  C4   DA A  36      44.788-217.825-366.011 
ATOM    752  P    DA A  37      39.238-220.034-363.368 
ATOM    753  OP1  DA A  37      38.119-220.892-363.818 
ATOM    754  OP2  DA A  37      38.867-218.687-362.879 
ATOM    755  O5'  DA A  37      40.085-220.798-362.246 
ATOM    756  C5'  DA A  37      41.136-221.694-362.655 
ATOM    757  C4'  DA A  37      42.364-221.479-361.793 
ATOM    758  O4'  DA A  37      43.242-220.446-362.324 
ATOM    759  C3'  DA A  37      42.098-221.033-360.355 
ATOM    760  O3'  DA A  37      43.052-221.649-359.498 
ATOM    761  C2'  DA A  37      42.355-219.526-360.364 
ATOM    762  C1'  DA A  37      43.583-219.562-361.268 
ATOM    763  N9   DA A  37      43.927-218.241-361.864 
ATOM    764  C8   DA A  37      43.081-217.244-362.261 
ATOM    765  N7   DA A  37      43.688-216.204-362.745 
ATOM    766  C5   DA A  37      45.034-216.534-362.664 
ATOM    767  C6   DA A  37      46.202-215.841-363.023 
ATOM    768  N6   DA A  37      46.198-214.613-363.561 
ATOM    769  N1   DA A  37      47.378-216.458-362.808 
ATOM    770  C2   DA A  37      47.376-217.679-362.273 
ATOM    771  N3   DA A  37      46.355-218.419-361.900 
ATOM    772  C4   DA A  37      45.190-217.778-362.126 
ATOM    773  P    DC A  38      42.578-222.178-358.063 
ATOM    774  OP1  DC A  38      41.989-223.529-358.202 
ATOM    775  OP2  DC A  38      41.722-221.159-357.417 
ATOM    776  O5'  DC A  38      43.974-222.278-357.287 
ATOM    777  C5'  DC A  38      45.172-222.559-358.036 
ATOM    778  C4'  DC A  38      46.298-221.658-357.571 
ATOM    779  O4'  DC A  38      46.327-220.390-358.287 
ATOM    780  C3'  DC A  38      46.258-221.249-356.099 
ATOM    781  O3'  DC A  38      47.589-221.198-355.599 
ATOM    782  C2'  DC A  38      45.687-219.831-356.106 
ATOM    783  C1'  DC A  38      46.445-219.342-357.336 
ATOM    784  N1   DC A  38      45.874-218.105-357.939 
ATOM    785  C2   DC A  38      46.758-217.193-358.509 
ATOM    786  O2   DC A  38      47.969-217.446-358.493 
ATOM    787  N3   DC A  38      46.258-216.059-359.063 
ATOM    788  C4   DC A  38      44.940-215.822-359.060 
ATOM    789  N4   DC A  38      44.502-214.701-359.613 
ATOM    790  C5   DC A  38      44.014-216.747-358.478 
ATOM    791  C6   DC A  38      44.533-217.874-357.929 
ATOM    792  P    DC A  39      47.882-221.729-354.117 
ATOM    793  OP1  DC A  39      48.061-223.198-354.143 
ATOM    794  OP2  DC A  39      46.846-221.217-353.193 
ATOM    795  O5'  DC A  39      49.281-221.022-353.799 
ATOM    796  C5'  DC A  39      50.184-220.741-354.886 
ATOM    797  C4'  DC A  39      50.763-219.349-354.732 
ATOM    798  O4'  DC A  39      49.932-218.330-355.357 
ATOM    799  C3'  DC A  39      50.934-218.855-353.295 
ATOM    800  O3'  DC A  39      52.126-218.082-353.214 
ATOM    801  C2'  DC A  39      49.740-217.931-353.059 
ATOM    802  C1'  DC A  39      49.754-217.267-354.432 
ATOM    803  N1   DC A  39      48.486-216.565-354.772 
ATOM    804  C2   DC A  39      48.572-215.402-355.533 
ATOM    805  O2   DC A  39      49.686-215.004-355.892 
ATOM    806  N3   DC A  39      47.426-214.746-355.853 
ATOM    807  C4   DC A  39      46.239-215.209-355.445 
ATOM    808  N4   DC A  39      45.150-214.534-355.782 
ATOM    809  C5   DC A  39      46.129-216.403-354.660 
ATOM    810  C6   DC A  39      47.285-217.044-354.351 
ATOM    811  P    DT A  40      53.054-218.222-351.917 
ATOM    812  OP1  DT A  40      53.948-219.391-352.071 
ATOM    813  OP2  DT A  40      52.213-218.205-350.700 
ATOM    814  O5'  DT A  40      53.912-216.873-351.996 
ATOM    815  C5'  DT A  40      54.193-216.299-353.286 
ATOM    816  C4'  DT A  40      53.988-214.798-353.240 
ATOM    817  O4'  DT A  40      52.614-214.416-353.535 
ATOM    818  C3'  DT A  40      54.277-214.127-351.897 
ATOM    819  O3'  DT A  40      54.866-212.855-352.135 
ATOM    820  C2'  DT A  40      52.900-213.915-351.267 
ATOM    821  C1'  DT A  40      52.183-213.493-352.546 
ATOM    822  N1   DT A  40      50.698-213.572-352.455 
ATOM    823  C2   DT A  40      49.978-212.624-353.142 
ATOM    824  O2   DT A  40      50.502-211.747-353.806 
ATOM    825  N3   DT A  40      48.605-212.729-353.033 
ATOM    826  C4   DT A  40      47.911-213.678-352.312 
ATOM    827  O4   DT A  40      46.678-213.670-352.289 
ATOM    828  C5   DT A  40      48.753-214.629-351.625 
ATOM    829  C7   DT A  40      48.077-215.697-350.816 
ATOM    830  C6   DT A  40      50.091-214.550-351.714 
ATOM    831  P    DA A  41      56.055-212.361-351.184 
ATOM    832  OP1  DA A  41      57.338-212.926-351.658 
ATOM    833  OP2  DA A  41      55.707-212.635-349.772 
ATOM    834  O5'  DA A  41      56.033-210.782-351.445 
ATOM    835  C5'  DA A  41      55.601-210.293-352.729 
ATOM    836  C4'  DA A  41      54.674-209.108-352.547 
ATOM    837  O4'  DA A  41      53.282-209.509-352.398 
ATOM    838  C3'  DA A  41      54.940-208.238-351.319 
ATOM    839  O3'  DA A  41      54.696-206.878-351.656 
ATOM    840  C2'  DA A  41      53.893-208.680-350.297 
ATOM    841  C1'  DA A  41      52.736-208.825-351.280 
ATOM    842  N9   DA A  41      51.600-209.633-350.754 
ATOM    843  C8   DA A  41      51.643-210.712-349.917 
ATOM    844  N7   DA A  41      50.475-211.203-349.636 
ATOM    845  C5   DA A  41      49.593-210.392-350.336 
ATOM    846  C6   DA A  41      48.194-210.394-350.452 
ATOM    847  N6   DA A  41      47.401-211.281-349.835 
ATOM    848  N1   DA A  41      47.636-209.447-351.229 
ATOM    849  C2   DA A  41      48.428-208.568-351.841 
ATOM    850  N3   DA A  41      49.739-208.468-351.807 
ATOM    851  C4   DA A  41      50.272-209.427-351.023 
ATOM    852  P    DG A  42      55.670-205.747-351.079 
ATOM    853  OP1  DG A  42      56.866-205.635-351.943 
ATOM    854  OP2  DG A  42      55.927-205.999-349.644 
ATOM    855  O5'  DG A  42      54.766-204.438-351.240 
ATOM    856  C5'  DG A  42      53.803-204.381-352.309 
ATOM    857  C4'  DG A  42      52.492-203.815-351.797 
ATOM    858  O4'  DG A  42      51.614-204.845-351.260 
ATOM    859  C3'  DG A  42      52.606-202.799-350.661 
ATOM    860  O3'  DG A  42      51.612-201.796-350.840 
ATOM    861  C2'  DG A  42      52.275-203.591-349.398 
ATOM    862  C1'  DG A  42      51.136-204.411-349.996 
ATOM    863  N9   DG A  42      50.781-205.617-349.197 
ATOM    864  C8   DG A  42      51.598-206.443-348.457 
ATOM    865  N7   DG A  42      50.966-207.428-347.866 
ATOM    866  C5   DG A  42      49.637-207.241-348.240 
ATOM    867  C6   DG A  42      48.480-207.993-347.909 
ATOM    868  O6   DG A  42      48.389-208.997-347.207 
ATOM    869  N1   DG A  42      47.330-207.453-348.503 
ATOM    870  C2   DG A  42      47.303-206.333-349.311 
ATOM    871  N2   DG A  42      46.106-205.978-349.782 
ATOM    872  N3   DG A  42      48.390-205.627-349.621 
ATOM    873  C4   DG A  42      49.513-206.138-349.052 
ATOM    874  P    DA A  43      51.981-200.272-350.522 
ATOM    875  OP1  DA A  43      52.650-199.668-351.698 
ATOM    876  OP2  DA A  43      52.724-200.197-349.245 
ATOM    877  O5'  DA A  43      50.530-199.626-350.338 
ATOM    878  C5'  DA A  43      49.419-200.185-351.067 
ATOM    879  C4'  DA A  43      48.211-200.305-350.159 
ATOM    880  O4'  DA A  43      48.183-201.570-349.438 
ATOM    881  C3'  DA A  43      48.099-199.252-349.057 
ATOM    882  O3'  DA A  43      46.729-198.916-348.879 
ATOM    883  C2'  DA A  43      48.595-199.956-347.795 
ATOM    884  C1'  DA A  43      47.928-201.299-348.068 
ATOM    885  N9   DA A  43      48.486-202.421-347.263 
ATOM    886  C8   DA A  43      49.775-202.614-346.856 
ATOM    887  N7   DA A  43      49.950-203.694-346.161 
ATOM    888  C5   DA A  43      48.685-204.262-346.100 
ATOM    889  C6   DA A  43      48.200-205.434-345.497 
ATOM    890  N6   DA A  43      48.973-206.285-344.807 
ATOM    891  N1   DA A  43      46.887-205.701-345.628 
ATOM    892  C2   DA A  43      46.124-204.851-346.315 
ATOM    893  N3   DA A  43      46.463-203.733-346.918 
ATOM    894  C4   DA A  43      47.782-203.488-346.771 
ATOM    895  P    DG A  44      46.331-197.389-348.608 
ATOM    896  OP1  DG A  44      46.230-196.668-349.896 
ATOM    897  OP2  DG A  44      47.254-196.807-347.609 
ATOM    898  O5'  DG A  44      44.875-197.551-347.966 
ATOM    899  C5'  DG A  44      44.059-198.671-348.358 
ATOM    900  C4'  DG A  44      43.400-199.283-347.138 
ATOM    901  O4'  DG A  44      44.231-200.299-346.507 
ATOM    902  C3'  DG A  44      43.075-198.314-346.000 
ATOM    903  O3'  DG A  44      41.843-198.701-345.403 
ATOM    904  C2'  DG A  44      44.196-198.525-344.982 
ATOM    905  C1'  DG A  44      44.270-200.043-345.112 
ATOM    906  N9   DG A  44      45.527-200.630-344.569 
ATOM    907  C8   DG A  44      46.802-200.109-344.567 
ATOM    908  N7   DG A  44      47.695-200.885-344.004 
ATOM    909  C5   DG A  44      46.960-201.999-343.603 
ATOM    910  C6   DG A  44      47.380-203.179-342.936 
ATOM    911  O6   DG A  44      48.506-203.490-342.556 
ATOM    912  N1   DG A  44      46.307-204.055-342.721 
ATOM    913  C2   DG A  44      44.999-203.821-343.101 
ATOM    914  N2   DG A  44      44.122-204.783-342.804 
ATOM    915  N3   DG A  44      44.607-202.714-343.727 
ATOM    916  C4   DG A  44      45.636-201.854-343.943 
ATOM    917  P    DT A  45      40.812-197.565-344.948 
ATOM    918  OP1  DT A  45      39.995-197.142-346.109 
ATOM    919  OP2  DT A  45      41.539-196.489-344.240 
ATOM    920  O5'  DT A  45      39.896-198.367-343.909 
ATOM    921  C5'  DT A  45      39.704-199.782-344.097 
ATOM    922  C4'  DT A  45      39.828-200.502-342.769 
ATOM    923  O4'  DT A  45      41.202-200.881-342.469 
ATOM    924  C3'  DT A  45      39.387-199.710-341.538 
ATOM    925  O3'  DT A  45      38.757-200.597-340.621 
ATOM    926  C2'  DT A  45      40.688-199.210-340.913 
ATOM    927  C1'  DT A  45      41.495-200.486-341.137 
ATOM    928  N1   DT A  45      42.966-200.292-341.026 
ATOM    929  C2   DT A  45      43.696-201.330-340.498 
ATOM    930  O2   DT A  45      43.191-202.376-340.129 
ATOM    931  N3   DT A  45      45.058-201.113-340.409 
ATOM    932  C4   DT A  45      45.732-199.972-340.796 
ATOM    933  O4   DT A  45      46.956-199.895-340.667 
ATOM    934  C5   DT A  45      44.881-198.940-341.336 
ATOM    935  C7   DT A  45      45.536-197.664-341.781 
ATOM    936  C6   DT A  45      43.555-199.123-341.434 
ATOM    937  P    DT A  46      37.464-200.095-339.821 
ATOM    938  OP1  DT A  46      36.259-200.276-340.661 
ATOM    939  OP2  DT A  46      37.698-198.727-339.308 
ATOM    940  O5'  DT A  46      37.429-201.128-338.599 
ATOM    941  C5'  DT A  46      37.949-202.456-338.793 
ATOM    942  C4'  DT A  46      38.795-202.862-337.601 
ATOM    943  O4'  DT A  46      40.186-202.457-337.745 
ATOM    944  C3'  DT A  46      38.376-202.269-336.256 
ATOM    945  O3'  DT A  46      38.580-203.243-335.240 
ATOM    946  C2'  DT A  46      39.348-201.112-336.024 
ATOM    947  C1'  DT A  46      40.595-201.821-336.544 
ATOM    948  N1   DT A  46      41.718-200.899-336.867 
ATOM    949  C2   DT A  46      42.992-201.359-336.636 
ATOM    950  O2   DT A  46      43.225-202.468-336.187 
ATOM    951  N3   DT A  46      44.007-200.476-336.946 
ATOM    952  C4   DT A  46      43.858-199.202-337.457 
ATOM    953  O4   DT A  46      44.844-198.503-337.696 
ATOM    954  C5   DT A  46      42.484-198.809-337.665 
ATOM    955  C7   DT A  46      42.232-197.437-338.218 
ATOM    956  C6   DT A  46      41.477-199.648-337.371 
ATOM    957  P    DG A  47      37.502-203.377-334.066 
ATOM    958  OP1  DG A  47      36.383-204.235-334.516 
ATOM    959  OP2  DG A  47      37.131-202.031-333.577 
ATOM    960  O5'  DG A  47      38.349-204.141-332.944 
ATOM    961  C5'  DG A  47      39.400-205.037-333.353 
ATOM    962  C4'  DG A  47      40.628-204.823-332.491 
ATOM    963  O4'  DG A  47      41.506-203.789-333.023 
ATOM    964  C3'  DG A  47      40.362-204.376-331.053 
ATOM    965  O3'  DG A  47      41.316-204.992-330.196 
ATOM    966  C2'  DG A  47      40.620-202.869-331.062 
ATOM    967  C1'  DG A  47      41.847-202.905-331.966 
ATOM    968  N9   DG A  47      42.191-201.584-332.562 
ATOM    969  C8   DG A  47      41.354-200.567-332.968 
ATOM    970  N7   DG A  47      41.979-199.522-333.455 
ATOM    971  C5   DG A  47      43.326-199.872-333.365 
ATOM    972  C6   DG A  47      44.485-199.144-333.740 
ATOM    973  O6   DG A  47      44.564-198.023-334.235 
ATOM    974  N1   DG A  47      45.654-199.872-333.475 
ATOM    975  C2   DG A  47      45.696-201.138-332.923 
ATOM    976  N2   DG A  47      46.912-201.662-332.751 
ATOM    977  N3   DG A  47      44.608-201.819-332.573 
ATOM    978  C4   DG A  47      43.466-201.128-332.822 
ATOM    979  P    DG A  48      40.842-205.521-328.761 
ATOM    980  OP1  DG A  48      40.253-206.872-328.900 
ATOM    981  OP2  DG A  48      39.987-204.503-328.115 
ATOM    982  O5'  DG A  48      42.238-205.621-327.985 
ATOM    983  C5'  DG A  48      43.436-205.902-328.734 
ATOM    984  C4'  DG A  48      44.563-205.001-328.269 
ATOM    985  O4'  DG A  48      44.591-203.733-328.985 
ATOM    986  C3'  DG A  48      44.522-204.592-326.797 
ATOM    987  O3'  DG A  48      45.853-204.541-326.297 
ATOM    988  C2'  DG A  48      43.951-203.174-326.804 
ATOM    989  C1'  DG A  48      44.709-202.685-328.035 
ATOM    990  N9   DG A  48      44.138-201.448-328.637 
ATOM    991  C8   DG A  48      42.822-201.046-328.721 
ATOM    992  N7   DG A  48      42.654-199.892-329.318 
ATOM    993  C5   DG A  48      43.949-199.500-329.653 
ATOM    994  C6   DG A  48      44.407-198.334-330.318 
ATOM    995  O6   DG A  48      43.755-197.390-330.755 
ATOM    996  N1   DG A  48      45.803-198.336-330.453 
ATOM    997  C2   DG A  48      46.644-199.335-330.004 
ATOM    998  N2   DG A  48      47.948-199.150-330.230 
ATOM    999  N3   DG A  48      46.213-200.430-329.381 
ATOM   1000  C4   DG A  48      44.862-200.442-329.242 
ATOM   1001  P    DG A  49      46.146-205.073-324.815 
ATOM   1002  OP1  DG A  49      46.325-206.541-324.841 
ATOM   1003  OP2  DG A  49      45.110-204.561-323.891 
ATOM   1004  O5'  DG A  49      47.546-204.365-324.497 
ATOM   1005  C5'  DG A  49      48.448-204.084-325.584 
ATOM   1006  C4'  DG A  49      49.027-202.692-325.430 
ATOM   1007  O4'  DG A  49      48.196-201.673-326.055 
ATOM   1008  C3'  DG A  49      49.199-202.198-323.993 
ATOM   1009  O3'  DG A  49      50.390-201.425-323.912 
ATOM   1010  C2'  DG A  49      48.004-201.274-323.757 
ATOM   1011  C1'  DG A  49      48.019-200.611-325.130 
ATOM   1012  N9   DG A  49      46.750-199.908-325.470 
ATOM   1013  C8   DG A  49      45.455-200.239-325.136 
ATOM   1014  N7   DG A  49      44.555-199.403-325.596 
ATOM   1015  C5   DG A  49      45.307-198.451-326.281 
ATOM   1016  C6   DG A  49      44.890-197.296-326.992 
ATOM   1017  O6   DG A  49      43.753-196.868-327.165 
ATOM   1018  N1   DG A  49      45.984-196.607-327.537 
ATOM   1019  C2   DG A  49      47.305-196.986-327.413 
ATOM   1020  N2   DG A  49      48.201-196.195-328.008 
ATOM   1021  N3   DG A  49      47.696-198.071-326.746 
ATOM   1022  C4   DG A  49      46.647-198.750-326.211 
ATOM   1023  P    DA A  50      51.319-201.565-322.615 
ATOM   1024  OP1  DA A  50      52.213-202.734-322.769 
ATOM   1025  OP2  DA A  50      50.477-201.548-321.398 
ATOM   1026  O5'  DA A  50      52.177-200.217-322.694 
ATOM   1027  C5'  DA A  50      52.457-199.642-323.984 
ATOM   1028  C4'  DA A  50      52.252-198.141-323.938 
ATOM   1029  O4'  DA A  50      50.878-197.759-324.233 
ATOM   1030  C3'  DA A  50      52.541-197.471-322.595 
ATOM   1031  O3'  DA A  50      53.130-196.198-322.833 
ATOM   1032  C2'  DA A  50      51.165-197.258-321.965 
ATOM   1033  C1'  DA A  50      50.447-196.837-323.244 
ATOM   1034  N9   DA A  50      48.963-196.915-323.153 
ATOM   1035  C8   DA A  50      48.202-197.816-322.466 
ATOM   1036  N7   DA A  50      46.925-197.621-322.581 
ATOM   1037  C5   DA A  50      46.829-196.509-323.406 
ATOM   1038  C6   DA A  50      45.731-195.795-323.911 
ATOM   1039  N6   DA A  50      44.456-196.113-323.646 
ATOM   1040  N1   DA A  50      45.989-194.737-324.702 
ATOM   1041  C2   DA A  50      47.258-194.425-324.963 
ATOM   1042  N3   DA A  50      48.359-195.013-324.551 
ATOM   1043  C4   DA A  50      48.073-196.069-323.760 
ATOM   1044  P    DA A  51      54.319-195.704-321.882 
ATOM   1045  OP1  DA A  51      55.602-196.269-322.356 
ATOM   1046  OP2  DA A  51      53.971-195.978-320.470 
ATOM   1047  O5'  DA A  51      54.297-194.125-322.143 
ATOM   1048  C5'  DA A  51      53.865-193.636-323.427 
ATOM   1049  C4'  DA A  51      52.938-192.451-323.245 
ATOM   1050  O4'  DA A  51      51.546-192.852-323.096 
ATOM   1051  C3'  DA A  51      53.204-191.581-322.017 
ATOM   1052  O3'  DA A  51      52.960-190.221-322.354 
ATOM   1053  C2'  DA A  51      52.158-192.023-320.995 
ATOM   1054  C1'  DA A  51      51.001-192.169-321.978 
ATOM   1055  N9   DA A  51      49.865-192.976-321.452 
ATOM   1056  C8   DA A  51      49.907-194.055-320.615 
ATOM   1057  N7   DA A  51      48.740-194.546-320.334 
ATOM   1058  C5   DA A  51      47.857-193.735-321.034 
ATOM   1059  C6   DA A  51      46.458-193.737-321.150 
ATOM   1060  N6   DA A  51      45.665-194.625-320.533 
ATOM   1061  N1   DA A  51      45.900-192.790-321.927 
ATOM   1062  C2   DA A  51      46.692-191.911-322.539 
ATOM   1063  N3   DA A  51      48.004-191.812-322.505 
ATOM   1064  C4   DA A  51      48.537-192.770-321.721 
ATOM   1065  P    DG A  52      53.935-189.090-321.777 
ATOM   1066  OP1  DG A  52      55.131-188.979-322.641 
ATOM   1067  OP2  DG A  52      54.192-189.343-320.342 
ATOM   1068  O5'  DG A  52      53.030-187.781-321.938 
ATOM   1069  C5'  DG A  52      52.067-187.724-323.007 
ATOM   1070  C4'  DG A  52      50.757-187.158-322.495 
ATOM   1071  O4'  DG A  52      49.878-188.189-321.958 
ATOM   1072  C3'  DG A  52      50.870-186.142-321.360 
ATOM   1073  O3'  DG A  52      49.876-185.140-321.538 
ATOM   1074  C2'  DG A  52      50.539-186.935-320.096 
ATOM   1075  C1'  DG A  52      49.400-187.755-320.695 
ATOM   1076  N9   DG A  52      49.045-188.960-319.895 
ATOM   1077  C8   DG A  52      49.862-189.787-319.155 
ATOM   1078  N7   DG A  52      49.231-190.771-318.564 
ATOM   1079  C5   DG A  52      47.901-190.584-318.938 
ATOM   1080  C6   DG A  52      46.744-191.336-318.608 
ATOM   1081  O6   DG A  52      46.653-192.340-317.905 
ATOM   1082  N1   DG A  52      45.595-190.796-319.201 
ATOM   1083  C2   DG A  52      45.568-189.676-320.009 
ATOM   1084  N2   DG A  52      44.370-189.321-320.480 
ATOM   1085  N3   DG A  52      46.654-188.971-320.319 
ATOM   1086  C4   DG A  52      47.777-189.482-319.750 
ATOM   1087  P    DA A  53      50.246-183.615-321.220 
ATOM   1088  OP1  DA A  53      50.914-183.012-322.396 
ATOM   1089  OP2  DA A  53      50.988-183.540-319.943 
ATOM   1090  O5'  DA A  53      48.794-182.970-321.036 
ATOM   1091  C5'  DA A  53      47.684-183.528-321.765 
ATOM   1092  C4'  DA A  53      46.476-183.649-320.857 
ATOM   1093  O4'  DA A  53      46.447-184.913-320.136 
ATOM   1094  C3'  DA A  53      46.363-182.595-319.756 
ATOM   1095  O3'  DA A  53      44.993-182.259-319.577 
ATOM   1096  C2'  DA A  53      46.860-183.299-318.493 
ATOM   1097  C1'  DA A  53      46.192-184.642-318.766 
ATOM   1098  N9   DA A  53      46.751-185.764-317.961 
ATOM   1099  C8   DA A  53      48.040-185.958-317.555 
ATOM   1100  N7   DA A  53      48.214-187.037-316.859 
ATOM   1101  C5   DA A  53      46.949-187.605-316.798 
ATOM   1102  C6   DA A  53      46.465-188.777-316.195 
ATOM   1103  N6   DA A  53      47.237-189.629-315.505 
ATOM   1104  N1   DA A  53      45.152-189.044-316.326 
ATOM   1105  C2   DA A  53      44.389-188.195-317.013 
ATOM   1106  N3   DA A  53      44.727-187.076-317.616 
ATOM   1107  C4   DA A  53      46.046-186.832-317.470 
ATOM   1108  P    DC A  54      44.596-180.733-319.306 
ATOM   1109  OP1  DC A  54      44.494-180.011-320.594 
ATOM   1110  OP2  DC A  54      45.518-180.150-318.307 
ATOM   1111  O5'  DC A  54      43.139-180.894-318.664 
ATOM   1112  C5'  DC A  54      42.324-182.014-319.056 
ATOM   1113  C4'  DC A  54      41.664-182.626-317.836 
ATOM   1114  O4'  DC A  54      42.495-183.643-317.205 
ATOM   1115  C3'  DC A  54      41.339-181.658-316.699 
ATOM   1116  O3'  DC A  54      40.107-182.044-316.101 
ATOM   1117  C2'  DC A  54      42.460-181.868-315.680 
ATOM   1118  C1'  DC A  54      42.534-183.386-315.810 
ATOM   1119  N1   DC A  54      43.791-183.973-315.267 
ATOM   1120  C2   DC A  54      43.715-185.226-314.664 
ATOM   1121  O2   DC A  54      42.618-185.794-314.606 
ATOM   1122  N3   DC A  54      44.849-185.778-314.162 
ATOM   1123  C4   DC A  54      46.018-185.130-314.246 
ATOM   1124  N4   DC A  54      47.096-185.710-313.741 
ATOM   1125  C5   DC A  54      46.118-183.840-314.861 
ATOM   1126  C6   DC A  54      44.973-183.306-315.356 
ATOM   1127  P    DG A  55      39.076-180.908-315.646 
ATOM   1128  OP1  DG A  55      38.259-180.486-316.807 
ATOM   1129  OP2  DG A  55      39.804-179.832-314.938 
ATOM   1130  O5'  DG A  55      38.161-181.710-314.607 
ATOM   1131  C5'  DG A  55      37.968-183.125-314.795 
ATOM   1132  C4'  DG A  55      38.092-183.845-313.467 
ATOM   1133  O4'  DG A  55      39.466-184.224-313.167 
ATOM   1134  C3'  DG A  55      37.651-183.053-312.237 
ATOM   1135  O3'  DG A  55      37.021-183.940-311.319 
ATOM   1136  C2'  DG A  55      38.953-182.553-311.611 
ATOM   1137  C1'  DG A  55      39.759-183.829-311.835 
ATOM   1138  N9   DG A  55      41.231-183.635-311.724 
ATOM   1139  C8   DG A  55      41.995-182.544-312.076 
ATOM   1140  N7   DG A  55      43.277-182.693-311.846 
ATOM   1141  C5   DG A  55      43.369-183.973-311.302 
ATOM   1142  C6   DG A  55      44.504-184.696-310.853 
ATOM   1143  O6   DG A  55      45.683-184.350-310.843 
ATOM   1144  N1   DG A  55      44.148-185.964-310.372 
ATOM   1145  C2   DG A  55      42.862-186.467-310.332 
ATOM   1146  N2   DG A  55      42.730-187.699-309.837 
ATOM   1147  N3   DG A  55      41.797-185.788-310.754 
ATOM   1148  C4   DG A  55      42.126-184.556-311.223 
ATOM   1149  P    DT A  56      35.728-183.438-310.519 
ATOM   1150  OP1  DT A  56      34.523-183.620-311.359 
ATOM   1151  OP2  DT A  56      35.962-182.070-310.006 
ATOM   1152  O5'  DT A  56      35.694-184.471-309.297 
ATOM   1153  C5'  DT A  56      36.213-185.799-309.491 
ATOM   1154  C4'  DT A  56      37.059-186.205-308.300 
ATOM   1155  O4'  DT A  56      38.450-185.800-308.444 
ATOM   1156  C3'  DT A  56      36.640-185.612-306.954 
ATOM   1157  O3'  DT A  56      36.844-186.586-305.938 
ATOM   1158  C2'  DT A  56      37.612-184.455-306.722 
ATOM   1159  C1'  DT A  56      38.859-185.165-307.242 
ATOM   1160  N1   DT A  56      39.983-184.242-307.565 
ATOM   1161  C2   DT A  56      41.256-184.703-307.334 
ATOM   1162  O2   DT A  56      41.489-185.811-306.885 
ATOM   1163  N3   DT A  56      42.272-183.819-307.644 
ATOM   1164  C4   DT A  56      42.122-182.546-308.155 
ATOM   1165  O4   DT A  56      43.108-181.846-308.394 
ATOM   1166  C5   DT A  56      40.748-182.152-308.363 
ATOM   1167  C7   DT A  56      40.496-180.780-308.916 
ATOM   1168  C6   DT A  56      39.741-182.991-308.069 
ATOM   1169  P    DC A  57      35.766-186.720-304.764 
ATOM   1170  OP1  DC A  57      34.647-187.579-305.214 
ATOM   1171  OP2  DC A  57      35.395-185.374-304.275 
ATOM   1172  O5'  DC A  57      36.613-187.484-303.642 
ATOM   1173  C5'  DC A  57      37.664-188.380-304.051 
ATOM   1174  C4'  DC A  57      38.892-188.166-303.189 
ATOM   1175  O4'  DC A  57      39.770-187.133-303.721 
ATOM   1176  C3'  DC A  57      38.627-187.720-301.751 
ATOM   1177  O3'  DC A  57      39.580-188.335-300.895 
ATOM   1178  C2'  DC A  57      38.884-186.213-301.760 
ATOM   1179  C1'  DC A  57      40.112-186.248-302.664 
ATOM   1180  N1   DC A  57      40.455-184.927-303.260 
ATOM   1181  C2   DC A  57      41.802-184.631-303.453 
ATOM   1182  O2   DC A  57      42.649-185.471-303.125 
ATOM   1183  N3   DC A  57      42.136-183.432-303.994 
ATOM   1184  C4   DC A  57      41.188-182.551-304.336 
ATOM   1185  N4   DC A  57      41.564-181.394-304.861 
ATOM   1186  C5   DC A  57      39.797-182.834-304.146 
ATOM   1187  C6   DC A  57      39.484-184.038-303.603 
ATOM   1188  P    DA A  58      39.107-188.865-299.460 
ATOM   1189  OP1  DA A  58      38.517-190.215-299.598 
ATOM   1190  OP2  DA A  58      38.251-187.846-298.813 
ATOM   1191  O5'  DA A  58      40.503-188.964-298.683 
ATOM   1192  C5'  DA A  58      41.700-189.246-299.432 
ATOM   1193  C4'  DA A  58      42.827-188.344-298.967 
ATOM   1194  O4'  DA A  58      42.856-187.076-299.683 
ATOM   1195  C3'  DA A  58      42.787-187.936-297.495 
ATOM   1196  O3'  DA A  58      44.117-187.884-296.995 
ATOM   1197  C2'  DA A  58      42.215-186.517-297.502 
ATOM   1198  C1'  DA A  58      42.973-186.028-298.733 
ATOM   1199  N9   DA A  58      42.402-184.792-299.335 
ATOM   1200  C8   DA A  58      41.094-184.410-299.409 
ATOM   1201  N7   DA A  58      40.912-183.268-299.998 
ATOM   1202  C5   DA A  58      42.194-182.861-300.339 
ATOM   1203  C6   DA A  58      42.682-181.719-300.995 
ATOM   1204  N6   DA A  58      41.895-180.730-301.443 
ATOM   1205  N1   DA A  58      44.013-181.628-301.172 
ATOM   1206  C2   DA A  58      44.790-182.613-300.725 
ATOM   1207  N3   DA A  58      44.451-183.720-300.103 
ATOM   1208  C4   DA A  58      43.114-183.787-299.938 
ATOM   1209  P    DC A  59      44.410-188.416-295.513 
ATOM   1210  OP1  DC A  59      44.590-189.885-295.539 
ATOM   1211  OP2  DC A  59      43.374-187.904-294.589 
ATOM   1212  O5'  DC A  59      45.810-187.708-295.195 
ATOM   1213  C5'  DC A  59      46.712-187.428-296.282 
ATOM   1214  C4'  DC A  59      47.292-186.035-296.128 
ATOM   1215  O4'  DC A  59      46.460-185.016-296.753 
ATOM   1216  C3'  DC A  59      47.463-185.541-294.692 
ATOM   1217  O3'  DC A  59      48.655-184.769-294.610 
ATOM   1218  C2'  DC A  59      46.268-184.617-294.455 
ATOM   1219  C1'  DC A  59      46.283-183.954-295.828 
ATOM   1220  N1   DC A  59      45.015-183.251-296.168 
ATOM   1221  C2   DC A  59      45.100-182.088-296.929 
ATOM   1222  O2   DC A  59      46.215-181.691-297.288 
ATOM   1223  N3   DC A  59      43.954-181.432-297.249 
ATOM   1224  C4   DC A  59      42.767-181.895-296.841 
ATOM   1225  N4   DC A  59      41.679-181.220-297.178 
ATOM   1226  C5   DC A  59      42.657-183.089-296.057 
ATOM   1227  C6   DC A  59      43.813-183.730-295.747 
ATOM   1228  P    DT A  60      49.583-184.909-293.313 
ATOM   1229  OP1  DT A  60      50.477-186.078-293.467 
ATOM   1230  OP2  DT A  60      48.741-184.891-292.096 
ATOM   1231  O5'  DT A  60      50.441-183.560-293.392 
ATOM   1232  C5'  DT A  60      50.722-182.985-294.682 
ATOM   1233  C4'  DT A  60      50.517-181.484-294.636 
ATOM   1234  O4'  DT A  60      49.142-181.103-294.931 
ATOM   1235  C3'  DT A  60      50.805-180.814-293.294 
ATOM   1236  O3'  DT A  60      51.395-179.542-293.531 
ATOM   1237  C2'  DT A  60      49.429-180.601-292.663 
ATOM   1238  C1'  DT A  60      48.712-180.180-293.943 
ATOM   1239  N1   DT A  60      47.227-180.258-293.851 
ATOM   1240  C2   DT A  60      46.507-179.311-294.538 
ATOM   1241  O2   DT A  60      47.030-178.433-295.202 
ATOM   1242  N3   DT A  60      45.134-179.415-294.429 
ATOM   1243  C4   DT A  60      44.439-180.364-293.708 
ATOM   1244  O4   DT A  60      43.207-180.357-293.686 
ATOM   1245  C5   DT A  60      45.281-181.315-293.021 
ATOM   1246  C7   DT A  60      44.606-182.383-292.212 
ATOM   1247  C6   DT A  60      46.619-181.237-293.110 
ATOM   1248  P    DG A  61      52.584-179.048-292.580 
ATOM   1249  OP1  DG A  61      53.866-179.613-293.054 
ATOM   1250  OP2  DG A  61      52.236-179.322-291.168 
ATOM   1251  O5'  DG A  61      52.561-177.469-292.842 
ATOM   1252  C5'  DG A  61      52.129-176.980-294.125 
ATOM   1253  C4'  DG A  61      51.202-175.794-293.943 
ATOM   1254  O4'  DG A  61      49.810-176.196-293.794 
ATOM   1255  C3'  DG A  61      51.468-174.924-292.715 
ATOM   1256  O3'  DG A  61      51.224-173.564-293.052 
ATOM   1257  C2'  DG A  61      50.422-175.367-291.693 
ATOM   1258  C1'  DG A  61      49.265-175.512-292.676 
ATOM   1259  N9   DG A  61      48.129-176.319-292.150 
ATOM   1260  C8   DG A  61      48.151-177.409-291.306 
ATOM   1261  N7   DG A  61      46.966-177.896-291.031 
ATOM   1262  C5   DG A  61      46.097-177.070-291.741 
ATOM   1263  C6   DG A  61      44.680-177.101-291.836 
ATOM   1264  O6   DG A  61      43.890-177.876-291.305 
ATOM   1265  N1   DG A  61      44.201-176.077-292.665 
ATOM   1266  C2   DG A  61      44.986-175.147-293.317 
ATOM   1267  N2   DG A  61      44.336-174.250-294.063 
ATOM   1268  N3   DG A  61      46.315-175.119-293.227 
ATOM   1269  C4   DG A  61      46.796-176.105-292.427 
ATOM   1270  P    DA A  62      52.199-172.433-292.475 
ATOM   1271  OP1  DA A  62      53.395-172.322-293.339 
ATOM   1272  OP2  DA A  62      52.456-172.686-291.040 
ATOM   1273  O5'  DA A  62      51.294-171.124-292.636 
ATOM   1274  C5'  DA A  62      50.331-171.068-293.705 
ATOM   1275  C4'  DA A  62      49.021-170.502-293.194 
ATOM   1276  O4'  DA A  62      48.143-171.532-292.656 
ATOM   1277  C3'  DA A  62      49.134-169.485-292.058 
ATOM   1278  O3'  DA A  62      48.140-168.483-292.236 
ATOM   1279  C2'  DA A  62      48.803-170.278-290.794 
ATOM   1280  C1'  DA A  62      47.665-171.098-291.393 
ATOM   1281  N9   DA A  62      47.309-172.304-290.594 
ATOM   1282  C8   DA A  62      48.134-173.112-289.865 
ATOM   1283  N7   DA A  62      47.522-174.091-289.274 
ATOM   1284  C5   DA A  62      46.192-173.921-289.636 
ATOM   1285  C6   DA A  62      45.027-174.642-289.329 
ATOM   1286  N6   DA A  62      45.017-175.734-288.549 
ATOM   1287  N1   DA A  62      43.869-174.201-289.853 
ATOM   1288  C2   DA A  62      43.886-173.117-290.627 
ATOM   1289  N3   DA A  62      44.906-172.366-290.981 
ATOM   1290  C4   DA A  62      46.052-172.829-290.443 
ATOM   1291  P    DT A  63      48.510-166.958-291.918 
ATOM   1292  OP1  DT A  63      49.178-166.355-293.094 
ATOM   1293  OP2  DT A  63      49.253-166.883-290.641 
ATOM   1294  O5'  DT A  63      47.058-166.313-291.734 
ATOM   1295  C5'  DT A  63      45.948-166.871-292.463 
ATOM   1296  C4'  DT A  63      44.740-166.992-291.555 
ATOM   1297  O4'  DT A  63      44.711-168.257-290.834 
ATOM   1298  C3'  DT A  63      44.628-165.938-290.454 
ATOM   1299  O3'  DT A  63      43.257-165.603-290.275 
ATOM   1300  C2'  DT A  63      45.124-166.642-289.191 
ATOM   1301  C1'  DT A  63      44.456-167.986-289.464 
ATOM   1302  N1   DT A  63      45.015-169.108-288.659 
ATOM   1303  C2   DT A  63      44.139-170.088-288.260 
ATOM   1304  O2   DT A  63      42.951-170.070-288.536 
ATOM   1305  N3   DT A  63      44.692-171.111-287.514 
ATOM   1306  C4   DT A  63      46.016-171.231-287.145 
ATOM   1307  O4   DT A  63      46.395-172.193-286.475 
ATOM   1308  C5   DT A  63      46.857-170.153-287.611 
ATOM   1309  C7   DT A  63      48.313-170.207-287.253 
ATOM   1310  C6   DT A  63      46.346-169.146-288.337 
ATOM   1311  P    DT A  64      42.860-164.076-290.004 
ATOM   1312  OP1  DT A  64      42.759-163.354-291.292 
ATOM   1313  OP2  DT A  64      43.782-163.493-289.005 
ATOM   1314  O5'  DT A  64      41.404-164.238-289.362 
ATOM   1315  C5'  DT A  64      40.588-165.357-289.754 
ATOM   1316  C4'  DT A  64      39.928-165.969-288.534 
ATOM   1317  O4'  DT A  64      40.759-166.986-287.903 
ATOM   1318  C3'  DT A  64      39.604-165.001-287.397 
ATOM   1319  O3'  DT A  64      38.372-165.387-286.799 
ATOM   1320  C2'  DT A  64      40.724-165.211-286.378 
ATOM   1321  C1'  DT A  64      40.798-166.729-286.508 
ATOM   1322  N1   DT A  64      42.055-167.317-285.965 
ATOM   1323  C2   DT A  64      41.963-168.553-285.374 
ATOM   1324  O2   DT A  64      40.915-169.168-285.282 
ATOM   1325  N3   DT A  64      43.149-169.065-284.881 
ATOM   1326  C4   DT A  64      44.387-168.457-284.931 
ATOM   1327  O4   DT A  64      45.378-169.014-284.455 
ATOM   1328  C5   DT A  64      44.382-167.162-285.570 
ATOM   1329  C7   DT A  64      45.688-166.431-285.667 
ATOM   1330  C6   DT A  64      43.243-166.641-286.058 
ATOM   1331  P    DA A  65      37.340-164.252-286.344 
ATOM   1332  OP1  DA A  65      36.523-163.829-287.505 
ATOM   1333  OP2  DA A  65      38.068-163.175-285.637 
ATOM   1334  O5'  DA A  65      36.425-165.054-285.306 
ATOM   1335  C5'  DA A  65      36.232-166.468-285.493 
ATOM   1336  C4'  DA A  65      36.356-167.189-284.165 
ATOM   1337  O4'  DA A  65      37.730-167.567-283.865 
ATOM   1338  C3'  DA A  65      35.915-166.396-282.935 
ATOM   1339  O3'  DA A  65      35.285-167.283-282.017 
ATOM   1340  C2'  DA A  65      37.217-165.896-282.309 
ATOM   1341  C1'  DA A  65      38.023-167.172-282.533 
ATOM   1342  N9   DA A  65      39.495-166.978-282.422 
ATOM   1343  C8   DA A  65      40.237-165.888-282.778 
ATOM   1344  N7   DA A  65      41.507-166.023-282.554 
ATOM   1345  C5   DA A  65      41.619-167.295-282.011 
ATOM   1346  C6   DA A  65      42.721-168.038-281.558 
ATOM   1347  N6   DA A  65      43.982-167.582-281.582 
ATOM   1348  N1   DA A  65      42.480-169.271-281.076 
ATOM   1349  C2   DA A  65      41.227-169.719-281.055 
ATOM   1350  N3   DA A  65      40.123-169.120-281.448 
ATOM   1351  C4   DA A  65      40.393-167.887-281.925 
ATOM   1352  P    DT A  66      33.993-166.781-281.217 
ATOM   1353  OP1  DT A  66      32.788-166.963-282.057 
ATOM   1354  OP2  DT A  66      34.227-165.414-280.704 
ATOM   1355  O5'  DT A  66      33.958-167.815-279.995 
ATOM   1356  C5'  DT A  66      34.477-169.143-280.189 
ATOM   1357  C4'  DT A  66      35.323-169.548-278.998 
ATOM   1358  O4'  DT A  66      36.715-169.144-279.142 
ATOM   1359  C3'  DT A  66      34.905-168.955-277.653 
ATOM   1360  O3'  DT A  66      35.109-169.929-276.636 
ATOM   1361  C2'  DT A  66      35.876-167.798-277.420 
ATOM   1362  C1'  DT A  66      37.123-168.508-277.940 
ATOM   1363  N1   DT A  66      38.247-167.585-278.263 
ATOM   1364  C2   DT A  66      39.520-168.046-278.032 
ATOM   1365  O2   DT A  66      39.753-169.155-277.584 
ATOM   1366  N3   DT A  66      40.536-167.162-278.343 
ATOM   1367  C4   DT A  66      40.386-165.889-278.853 
ATOM   1368  O4   DT A  66      41.372-165.189-279.092 
ATOM   1369  C5   DT A  66      39.012-165.496-279.061 
ATOM   1370  C7   DT A  66      38.760-164.123-279.615 
ATOM   1371  C6   DT A  66      38.006-166.334-278.767 
ATOM   1372  P    DG A  67      34.030-170.063-275.462 
ATOM   1373  OP1  DG A  67      32.911-170.922-275.912 
ATOM   1374  OP2  DG A  67      33.659-168.717-274.973 
ATOM   1375  O5'  DG A  67      34.878-170.828-274.340 
ATOM   1376  C5'  DG A  67      35.928-171.723-274.749 
ATOM   1377  C4'  DG A  67      37.156-171.509-273.887 
ATOM   1378  O4'  DG A  67      38.034-170.476-274.419 
ATOM   1379  C3'  DG A  67      36.891-171.063-272.449 
ATOM   1380  O3'  DG A  67      37.845-171.678-271.593 
ATOM   1381  C2'  DG A  67      37.148-169.556-272.458 
ATOM   1382  C1'  DG A  67      38.376-169.592-273.362 
ATOM   1383  N9   DG A  67      38.719-168.270-273.958 
ATOM   1384  C8   DG A  67      37.882-167.253-274.364 
ATOM   1385  N7   DG A  67      38.508-166.209-274.851 
ATOM   1386  C5   DG A  67      39.854-166.559-274.762 
ATOM   1387  C6   DG A  67      41.014-165.831-275.136 
ATOM   1388  O6   DG A  67      41.092-164.709-275.631 
ATOM   1389  N1   DG A  67      42.183-166.559-274.871 
ATOM   1390  C2   DG A  67      42.225-167.824-274.319 
ATOM   1391  N2   DG A  67      43.440-168.348-274.147 
ATOM   1392  N3   DG A  67      41.136-168.506-273.969 
ATOM   1393  C4   DG A  67      39.994-167.814-274.218 
ATOM   1394  P    DT A  68      37.371-172.208-270.158 
ATOM   1395  OP1  DT A  68      36.782-173.559-270.297 
ATOM   1396  OP2  DT A  68      36.515-171.189-269.511 
ATOM   1397  O5'  DT A  68      38.767-172.308-269.381 
ATOM   1398  C5'  DT A  68      39.964-172.589-270.130 
ATOM   1399  C4'  DT A  68      41.091-171.688-269.665 
ATOM   1400  O4'  DT A  68      41.120-170.419-270.381 
ATOM   1401  C3'  DT A  68      41.051-171.279-268.193 
ATOM   1402  O3'  DT A  68      42.382-171.227-267.693 
ATOM   1403  C2'  DT A  68      40.479-169.861-268.200 
ATOM   1404  C1'  DT A  68      41.238-169.372-269.431 
ATOM   1405  N1   DT A  68      40.667-168.135-270.033 
ATOM   1406  C2   DT A  68      41.552-167.245-270.592 
ATOM   1407  O2   DT A  68      42.757-167.432-270.610 
ATOM   1408  N3   DT A  68      40.987-166.110-271.139 
ATOM   1409  C4   DT A  68      39.643-165.799-271.173 
ATOM   1410  O4   DT A  68      39.255-164.750-271.693 
ATOM   1411  C5   DT A  68      38.793-166.793-270.562 
ATOM   1412  C7   DT A  68      37.315-166.533-270.555 
ATOM   1413  C6   DT A  68      39.315-167.906-270.022 
ATOM   1414  P    DC A  69      42.675-171.759-266.211 
ATOM   1415  OP1  DC A  69      42.854-173.228-266.237 
ATOM   1416  OP2  DC A  69      41.639-171.247-265.287 
ATOM   1417  O5'  DC A  69      44.074-171.052-265.894 
ATOM   1418  C5'  DC A  69      44.977-170.771-266.980 
ATOM   1419  C4'  DC A  69      45.556-169.378-266.826 
ATOM   1420  O4'  DC A  69      44.724-168.360-267.451 
ATOM   1421  C3'  DC A  69      45.727-168.884-265.390 
ATOM   1422  O3'  DC A  69      46.919-168.112-265.308 
ATOM   1423  C2'  DC A  69      44.533-167.961-265.153 
ATOM   1424  C1'  DC A  69      44.547-167.297-266.527 
ATOM   1425  N1   DC A  69      43.279-166.595-266.866 
ATOM   1426  C2   DC A  69      43.365-165.431-267.627 
ATOM   1427  O2   DC A  69      44.479-165.034-267.986 
ATOM   1428  N3   DC A  69      42.219-164.775-267.947 
ATOM   1429  C4   DC A  69      41.031-165.238-267.539 
ATOM   1430  N4   DC A  69      39.943-164.563-267.876 
ATOM   1431  C5   DC A  69      40.922-166.433-266.755 
ATOM   1432  C6   DC A  69      42.077-167.074-266.445 
ATOM   1433  P    DT A  70      47.847-168.252-264.011 
ATOM   1434  OP1  DT A  70      48.741-169.421-264.165 
ATOM   1435  OP2  DT A  70      47.006-168.234-262.795 
ATOM   1436  O5'  DT A  70      48.705-166.903-264.090 
ATOM   1437  C5'  DT A  70      48.986-166.329-265.380 
ATOM   1438  C4'  DT A  70      48.781-164.828-265.334 
ATOM   1439  O4'  DT A  70      47.406-164.446-265.629 
ATOM   1440  C3'  DT A  70      49.069-164.157-263.992 
ATOM   1441  O3'  DT A  70      49.659-162.885-264.229 
ATOM   1442  C2'  DT A  70      47.693-163.945-263.361 
ATOM   1443  C1'  DT A  70      46.976-163.523-264.641 
ATOM   1444  N1   DT A  70      45.491-163.602-264.549 
ATOM   1445  C2   DT A  70      44.771-162.654-265.236 
ATOM   1446  O2   DT A  70      45.295-161.776-265.900 
ATOM   1447  N3   DT A  70      43.398-162.758-265.127 
ATOM   1448  C4   DT A  70      42.704-163.708-264.406 
ATOM   1449  O4   DT A  70      41.471-163.700-264.384 
ATOM   1450  C5   DT A  70      43.546-164.659-263.719 
ATOM   1451  C7   DT A  70      42.870-165.727-262.910 
ATOM   1452  C6   DT A  70      44.884-164.580-263.808 
ATOM   1453  P    DG A  71      50.848-162.391-263.278 
ATOM   1454  OP1  DG A  71      52.131-162.956-263.752 
ATOM   1455  OP2  DG A  71      50.500-162.665-261.866 
ATOM   1456  O5'  DG A  71      50.825-160.812-263.540 
ATOM   1457  C5'  DG A  71      50.394-160.323-264.823 
ATOM   1458  C4'  DG A  71      49.466-159.138-264.641 
ATOM   1459  O4'  DG A  71      48.075-159.539-264.492 
ATOM   1460  C3'  DG A  71      49.733-158.268-263.413 
ATOM   1461  O3'  DG A  71      49.488-156.907-263.750 
ATOM   1462  C2'  DG A  71      48.686-158.710-262.391 
ATOM   1463  C1'  DG A  71      47.529-158.855-263.374 
ATOM   1464  N9   DG A  71      46.393-159.662-262.848 
ATOM   1465  C8   DG A  71      46.416-160.752-262.004 
ATOM   1466  N7   DG A  71      45.231-161.239-261.729 
ATOM   1467  C5   DG A  71      44.361-160.413-262.439 
ATOM   1468  C6   DG A  71      42.945-160.444-262.534 
ATOM   1469  O6   DG A  71      42.154-161.220-262.003 
ATOM   1470  N1   DG A  71      42.465-159.420-263.363 
ATOM   1471  C2   DG A  71      43.250-158.490-264.015 
ATOM   1472  N2   DG A  71      42.600-157.593-264.761 
ATOM   1473  N3   DG A  71      44.579-158.462-263.925 
ATOM   1474  C4   DG A  71      45.060-159.448-263.125 
ATOM   1475  P    DG A  72      50.463-155.777-263.173 
ATOM   1476  OP1  DG A  72      51.659-155.665-264.037 
ATOM   1477  OP2  DG A  72      50.720-156.029-261.738 
ATOM   1478  O5'  DG A  72      49.559-154.467-263.334 
ATOM   1479  C5'  DG A  72      48.596-154.411-264.403 
ATOM   1480  C4'  DG A  72      47.285-153.845-263.892 
ATOM   1481  O4'  DG A  72      46.407-154.875-263.354 
ATOM   1482  C3'  DG A  72      47.398-152.828-262.756 
ATOM   1483  O3'  DG A  72      46.405-151.826-262.934 
ATOM   1484  C2'  DG A  72      47.068-153.621-261.492 
ATOM   1485  C1'  DG A  72      45.929-154.441-262.091 
ATOM   1486  N9   DG A  72      45.573-155.647-261.292 
ATOM   1487  C8   DG A  72      46.390-156.473-260.551 
ATOM   1488  N7   DG A  72      45.759-157.458-259.960 
ATOM   1489  C5   DG A  72      44.430-157.271-260.334 
ATOM   1490  C6   DG A  72      43.272-158.023-260.004 
ATOM   1491  O6   DG A  72      43.182-159.026-259.301 
ATOM   1492  N1   DG A  72      42.123-157.483-260.598 
ATOM   1493  C2   DG A  72      42.096-156.362-261.405 
ATOM   1494  N2   DG A  72      40.898-156.008-261.876 
ATOM   1495  N3   DG A  72      43.183-155.657-261.715 
ATOM   1496  C4   DG A  72      44.305-156.168-261.146 
ATOM   1497  P    DT A  73      46.774-150.302-262.617 
ATOM   1498  OP1  DT A  73      47.442-149.698-263.792 
ATOM   1499  OP2  DT A  73      47.517-150.227-261.339 
ATOM   1500  O5'  DT A  73      45.322-149.656-262.432 
ATOM   1501  C5'  DT A  73      44.212-150.215-263.161 
ATOM   1502  C4'  DT A  73      43.004-150.335-262.253 
ATOM   1503  O4'  DT A  73      42.975-151.600-261.532 
ATOM   1504  C3'  DT A  73      42.892-149.281-261.152 
ATOM   1505  O3'  DT A  73      41.521-148.946-260.973 
ATOM   1506  C2'  DT A  73      43.388-149.986-259.889 
ATOM   1507  C1'  DT A  73      42.720-151.329-260.163 
ATOM   1508  N1   DT A  73      43.279-152.451-259.357 
ATOM   1509  C2   DT A  73      42.403-153.431-258.958 
ATOM   1510  O2   DT A  73      41.215-153.413-259.234 
ATOM   1511  N3   DT A  73      42.956-154.454-258.212 
ATOM   1512  C4   DT A  73      44.280-154.574-257.843 
ATOM   1513  O4   DT A  73      44.659-155.537-257.173 
ATOM   1514  C5   DT A  73      45.122-153.497-258.309 
ATOM   1515  C7   DT A  73      46.578-153.550-257.951 
ATOM   1516  C6   DT A  73      44.610-152.489-259.035 
ATOM   1517  P    DC A  74      41.124-147.419-260.702 
ATOM   1518  OP1  DC A  74      41.023-146.698-261.991 
ATOM   1519  OP2  DC A  74      42.047-146.836-259.703 
ATOM   1520  O5'  DC A  74      39.668-147.581-260.060 
ATOM   1521  C5'  DC A  74      38.852-148.701-260.452 
ATOM   1522  C4'  DC A  74      38.193-149.312-259.232 
ATOM   1523  O4'  DC A  74      39.023-150.329-258.601 
ATOM   1524  C3'  DC A  74      37.868-148.344-258.095 
ATOM   1525  O3'  DC A  74      36.636-148.731-257.498 
ATOM   1526  C2'  DC A  74      38.989-148.555-257.076 
ATOM   1527  C1'  DC A  74      39.062-150.073-257.206 
ATOM   1528  N1   DC A  74      40.319-150.660-256.663 
ATOM   1529  C2   DC A  74      40.243-151.913-256.060 
ATOM   1530  O2   DC A  74      39.147-152.480-256.002 
ATOM   1531  N3   DC A  74      41.378-152.464-255.558 
ATOM   1532  C4   DC A  74      42.547-151.817-255.642 
ATOM   1533  N4   DC A  74      43.625-152.397-255.138 
ATOM   1534  C5   DC A  74      42.646-150.527-256.258 
ATOM   1535  C6   DC A  74      41.501-149.992-256.752 
ATOM   1536  P    DA A  75      35.605-147.595-257.042 
ATOM   1537  OP1  DA A  75      34.788-147.172-258.203 
ATOM   1538  OP2  DA A  75      36.332-146.519-256.335 
ATOM   1539  O5'  DA A  75      34.689-148.397-256.004 
ATOM   1540  C5'  DA A  75      34.497-149.812-256.191 
ATOM   1541  C4'  DA A  75      34.621-150.532-254.863 
ATOM   1542  O4'  DA A  75      35.995-150.911-254.563 
ATOM   1543  C3'  DA A  75      34.179-149.740-253.633 
ATOM   1544  O3'  DA A  75      33.550-150.627-252.715 
ATOM   1545  C2'  DA A  75      35.481-149.239-253.007 
ATOM   1546  C1'  DA A  75      36.287-150.515-253.231 
ATOM   1547  N9   DA A  75      37.759-150.321-253.120 
ATOM   1548  C8   DA A  75      38.501-149.231-253.476 
ATOM   1549  N7   DA A  75      39.772-149.366-253.252 
ATOM   1550  C5   DA A  75      39.883-150.638-252.709 
ATOM   1551  C6   DA A  75      40.986-151.381-252.256 
ATOM   1552  N6   DA A  75      42.246-150.925-252.280 
ATOM   1553  N1   DA A  75      40.745-152.614-251.774 
ATOM   1554  C2   DA A  75      39.491-153.062-251.753 
ATOM   1555  N3   DA A  75      38.388-152.463-252.146 
ATOM   1556  C4   DA A  75      38.657-151.231-252.623 
ATOM   1557  P    DG A  76      32.257-150.125-251.915 
ATOM   1558  OP1  DG A  76      31.052-150.306-252.755 
ATOM   1559  OP2  DG A  76      32.491-148.757-251.402 
ATOM   1560  O5'  DG A  76      32.222-151.158-250.693 
ATOM   1561  C5'  DG A  76      32.742-152.486-250.887 
ATOM   1562  C4'  DG A  76      33.588-152.891-249.696 
ATOM   1563  O4'  DG A  76      34.979-152.487-249.840 
ATOM   1564  C3'  DG A  76      33.169-152.298-248.351 
ATOM   1565  O3'  DG A  76      33.373-153.273-247.334 
ATOM   1566  C2'  DG A  76      34.140-151.142-248.118 
ATOM   1567  C1'  DG A  76      35.387-151.851-248.638 
ATOM   1568  N9   DG A  76      36.511-150.928-248.961 
ATOM   1569  C8   DG A  76      36.468-149.649-249.469 
ATOM   1570  N7   DG A  76      37.648-149.102-249.641 
ATOM   1571  C5   DG A  76      38.534-150.090-249.215 
ATOM   1572  C6   DG A  76      39.953-150.085-249.163 
ATOM   1573  O6   DG A  76      40.730-149.191-249.488 
ATOM   1574  N1   DG A  76      40.452-151.296-248.664 
ATOM   1575  C2   DG A  76      39.681-152.371-248.268 
ATOM   1576  N2   DG A  76      40.350-153.437-247.820 
ATOM   1577  N3   DG A  76      38.351-152.376-248.317 
ATOM   1578  C4   DG A  76      37.851-151.208-248.799 
ATOM   1579  P    DT A  77      32.295-153.407-246.160 
ATOM   1580  OP1  DT A  77      31.176-154.265-246.610 
ATOM   1581  OP2  DT A  77      31.924-152.061-245.671 
ATOM   1582  O5'  DT A  77      33.142-154.171-245.038 
ATOM   1583  C5'  DT A  77      34.193-155.067-245.447 
ATOM   1584  C4'  DT A  77      35.421-154.853-244.585 
ATOM   1585  O4'  DT A  77      36.299-153.819-245.117 
ATOM   1586  C3'  DT A  77      35.155-154.406-243.147 
ATOM   1587  O3'  DT A  77      36.109-155.022-242.291 
ATOM   1588  C2'  DT A  77      35.412-152.899-243.156 
ATOM   1589  C1'  DT A  77      36.640-152.935-244.061 
ATOM   1590  N1   DT A  77      36.984-151.614-244.657 
ATOM   1591  C2   DT A  77      38.317-151.337-244.841 
ATOM   1592  O2   DT A  77      39.204-152.118-244.540 
ATOM   1593  N3   DT A  77      38.597-150.103-245.394 
ATOM   1594  C4   DT A  77      37.675-149.147-245.770 
ATOM   1595  O4   DT A  77      38.047-148.077-246.256 
ATOM   1596  C5   DT A  77      36.303-149.528-245.538 
ATOM   1597  C7   DT A  77      35.235-148.544-245.919 
ATOM   1598  C6   DT A  77      36.002-150.721-245.001 
ATOM   1599  P    DG A  78      35.635-155.551-240.856 
ATOM   1600  OP1  DG A  78      35.046-156.902-240.995 
ATOM   1601  OP2  DG A  78      34.779-154.532-240.209 
ATOM   1602  O5'  DG A  78      37.031-155.651-240.079 
ATOM   1603  C5'  DG A  78      38.229-155.932-240.829 
ATOM   1604  C4'  DG A  78      39.355-155.031-240.363 
ATOM   1605  O4'  DG A  78      39.384-153.763-241.079 
ATOM   1606  C3'  DG A  78      39.315-154.622-238.891 
ATOM   1607  O3'  DG A  78      40.646-154.571-238.391 
ATOM   1608  C2'  DG A  78      38.744-153.204-238.898 
ATOM   1609  C1'  DG A  78      39.502-152.715-240.129 
ATOM   1610  N9   DG A  78      38.931-151.478-240.731 
ATOM   1611  C8   DG A  78      37.615-151.076-240.815 
ATOM   1612  N7   DG A  78      37.446-149.922-241.412 
ATOM   1613  C5   DG A  78      38.742-149.530-241.747 
ATOM   1614  C6   DG A  78      39.200-148.363-242.412 
ATOM   1615  O6   DG A  78      38.547-147.420-242.850 
ATOM   1616  N1   DG A  78      40.596-148.365-242.547 
ATOM   1617  C2   DG A  78      41.437-149.364-242.098 
ATOM   1618  N2   DG A  78      42.740-149.179-242.324 
ATOM   1619  N3   DG A  78      41.006-150.459-241.475 
ATOM   1620  C4   DG A  78      39.655-150.472-241.336 
ATOM   1621  P    DA A  79      40.939-155.102-236.909 
ATOM   1622  OP1  DA A  79      41.118-156.571-236.936 
ATOM   1623  OP2  DA A  79      39.903-154.591-235.985 
ATOM   1624  O5'  DA A  79      42.338-154.395-236.592 
ATOM   1625  C5'  DA A  79      43.241-154.114-237.678 
ATOM   1626  C4'  DA A  79      43.820-152.722-237.524 
ATOM   1627  O4'  DA A  79      42.989-151.703-238.149 
ATOM   1628  C3'  DA A  79      43.991-152.228-236.088 
ATOM   1629  O3'  DA A  79      45.183-151.455-236.006 
ATOM   1630  C2'  DA A  79      42.797-151.304-235.851 
ATOM   1631  C1'  DA A  79      42.811-150.640-237.225 
ATOM   1632  N9   DA A  79      41.543-149.938-237.564 
ATOM   1633  C8   DA A  79      40.266-150.281-237.225 
ATOM   1634  N7   DA A  79      39.365-149.462-237.672 
ATOM   1635  C5   DA A  79      40.097-148.504-238.360 
ATOM   1636  C6   DA A  79      39.719-147.353-239.071 
ATOM   1637  N6   DA A  79      38.447-146.956-239.212 
ATOM   1638  N1   DA A  79      40.700-146.623-239.634 
ATOM   1639  C2   DA A  79      41.962-147.023-239.490 
ATOM   1640  N3   DA A  79      42.433-148.073-238.853 
ATOM   1641  C4   DA A  79      41.432-148.787-238.299 
ATOM   1642  P    DA A  80      46.111-151.595-234.709 
ATOM   1643  OP1  DA A  80      47.005-152.764-234.864 
ATOM   1644  OP2  DA A  80      45.270-151.578-233.493 
ATOM   1645  O5'  DA A  80      46.969-150.246-234.788 
ATOM   1646  C5'  DA A  80      47.250-149.672-236.078 
ATOM   1647  C4'  DA A  80      47.045-148.171-236.033 
ATOM   1648  O4'  DA A  80      45.671-147.789-236.327 
ATOM   1649  C3'  DA A  80      47.334-147.500-234.690 
ATOM   1650  O3'  DA A  80      47.923-146.228-234.927 
ATOM   1651  C2'  DA A  80      45.957-147.288-234.059 
ATOM   1652  C1'  DA A  80      45.240-146.866-235.339 
ATOM   1653  N9   DA A  80      43.755-146.945-235.247 
ATOM   1654  C8   DA A  80      42.995-147.846-234.560 
ATOM   1655  N7   DA A  80      41.718-147.651-234.675 
ATOM   1656  C5   DA A  80      41.622-146.538-235.500 
ATOM   1657  C6   DA A  80      40.524-145.825-236.005 
ATOM   1658  N6   DA A  80      39.249-146.143-235.740 
ATOM   1659  N1   DA A  80      40.782-144.767-236.796 
ATOM   1660  C2   DA A  80      42.051-144.455-237.057 
ATOM   1661  N3   DA A  80      43.152-145.043-236.645 
ATOM   1662  C4   DA A  80      42.865-146.099-235.855 
ATOM   1663  P    DG A  81      49.112-145.734-233.976 
ATOM   1664  OP1  DG A  81      50.395-146.299-234.451 
ATOM   1665  OP2  DG A  81      48.764-146.008-232.564 
ATOM   1666  O5'  DG A  81      49.090-144.155-234.238 
ATOM   1667  C5'  DG A  81      48.658-143.666-235.521 
ATOM   1668  C4'  DG A  81      47.731-142.481-235.339 
ATOM   1669  O4'  DG A  81      46.339-142.882-235.190 
ATOM   1670  C3'  DG A  81      47.997-141.611-234.111 
ATOM   1671  O3'  DG A  81      47.753-140.251-234.448 
ATOM   1672  C2'  DG A  81      46.950-142.053-233.089 
ATOM   1673  C1'  DG A  81      45.793-142.198-234.072 
ATOM   1674  N9   DG A  81      44.657-143.006-233.546 
ATOM   1675  C8   DG A  81      44.680-144.096-232.702 
ATOM   1676  N7   DG A  81      43.495-144.582-232.427 
ATOM   1677  C5   DG A  81      42.625-143.756-233.137 
ATOM   1678  C6   DG A  81      41.209-143.787-233.232 
ATOM   1679  O6   DG A  81      40.418-144.563-232.701 
ATOM   1680  N1   DG A  81      40.729-142.764-234.061 
ATOM   1681  C2   DG A  81      41.514-141.833-234.713 
ATOM   1682  N2   DG A  81      40.865-140.936-235.459 
ATOM   1683  N3   DG A  81      42.843-141.806-234.623 
ATOM   1684  C4   DG A  81      43.324-142.791-233.823 
ATOM   1685  P    DA A  82      48.727-139.120-233.871 
ATOM   1686  OP1  DA A  82      49.923-139.009-234.736 
ATOM   1687  OP2  DA A  82      48.984-139.372-232.436 
ATOM   1688  O5'  DA A  82      47.823-137.811-234.032 
ATOM   1689  C5'  DA A  82      46.860-137.754-235.101 
ATOM   1690  C4'  DA A  82      45.549-137.188-234.590 
ATOM   1691  O4'  DA A  82      44.671-138.218-234.053 
ATOM   1692  C3'  DA A  82      45.663-136.172-233.454 
ATOM   1693  O3'  DA A  82      44.669-135.169-233.632 
ATOM   1694  C2'  DA A  82      45.332-136.964-232.190 
ATOM   1695  C1'  DA A  82      44.193-137.784-232.789 
ATOM   1696  N9   DA A  82      43.838-138.990-231.990 
ATOM   1697  C8   DA A  82      44.662-139.798-231.261 
ATOM   1698  N7   DA A  82      44.050-140.777-230.670 
ATOM   1699  C5   DA A  82      42.721-140.607-231.032 
ATOM   1700  C6   DA A  82      41.556-141.329-230.725 
ATOM   1701  N6   DA A  82      41.545-142.420-229.945 
ATOM   1702  N1   DA A  82      40.397-140.888-231.249 
ATOM   1703  C2   DA A  82      40.415-139.804-232.024 
ATOM   1704  N3   DA A  82      41.434-139.052-232.378 
ATOM   1705  C4   DA A  82      42.580-139.515-231.839 
ATOM   1706  P    DA A  83      45.038-133.645-233.315 
ATOM   1707  OP1  DA A  83      45.707-133.041-234.490 
ATOM   1708  OP2  DA A  83      45.781-133.570-232.037 
ATOM   1709  O5'  DA A  83      43.587-133.000-233.131 
ATOM   1710  C5'  DA A  83      42.476-133.558-233.859 
ATOM   1711  C4'  DA A  83      41.268-133.679-232.951 
ATOM   1712  O4'  DA A  83      41.240-134.943-232.230 
ATOM   1713  C3'  DA A  83      41.156-132.625-231.850 
ATOM   1714  O3'  DA A  83      39.786-132.289-231.671 
ATOM   1715  C2'  DA A  83      41.652-133.329-230.587 
ATOM   1716  C1'  DA A  83      40.985-134.672-230.861 
ATOM   1717  N9   DA A  83      41.543-135.794-230.055 
ATOM   1718  C8   DA A  83      42.832-135.987-229.649 
ATOM   1719  N7   DA A  83      43.007-137.067-228.953 
ATOM   1720  C5   DA A  83      41.742-137.635-228.892 
ATOM   1721  C6   DA A  83      41.257-138.807-228.289 
ATOM   1722  N6   DA A  83      42.030-139.658-227.599 
ATOM   1723  N1   DA A  83      39.944-139.074-228.420 
ATOM   1724  C2   DA A  83      39.181-138.224-229.107 
ATOM   1725  N3   DA A  83      39.520-137.106-229.710 
ATOM   1726  C4   DA A  83      40.839-136.861-229.564 
ATOM   1727  P    DT A  84      39.388-130.762-231.400 
ATOM   1728  OP1  DT A  84      39.287-130.041-232.689 
ATOM   1729  OP2  DT A  84      40.311-130.180-230.401 
ATOM   1730  O5'  DT A  84      37.932-130.924-230.758 
ATOM   1731  C5'  DT A  84      37.116-132.044-231.150 
ATOM   1732  C4'  DT A  84      36.457-132.656-229.930 
ATOM   1733  O4'  DT A  84      37.288-133.672-229.299 
ATOM   1734  C3'  DT A  84      36.132-131.687-228.793 
ATOM   1735  O3'  DT A  84      34.900-132.074-228.196 
ATOM   1736  C2'  DT A  84      37.253-131.898-227.774 
ATOM   1737  C1'  DT A  84      37.327-133.416-227.904 
ATOM   1738  N1   DT A  84      38.584-134.003-227.361 
ATOM   1739  C2   DT A  84      38.492-135.239-226.770 
ATOM   1740  O2   DT A  84      37.444-135.855-226.678 
ATOM   1741  N3   DT A  84      39.677-135.751-226.277 
ATOM   1742  C4   DT A  84      40.915-135.143-226.327 
ATOM   1743  O4   DT A  84      41.906-135.701-225.851 
ATOM   1744  C5   DT A  84      40.910-133.849-226.967 
ATOM   1745  C7   DT A  84      42.217-133.117-227.063 
ATOM   1746  C6   DT A  84      39.772-133.327-227.454 
ATOM   1747  P    DT A  85      33.869-130.938-227.740 
ATOM   1748  OP1  DT A  85      33.052-130.515-228.901 
ATOM   1749  OP2  DT A  85      34.596-129.862-227.033 
ATOM   1750  O5'  DT A  85      32.953-131.740-226.702 
ATOM   1751  C5'  DT A  85      32.761-133.155-226.889 
ATOM   1752  C4'  DT A  85      32.885-133.875-225.561 
ATOM   1753  O4'  DT A  85      34.259-134.254-225.261 
ATOM   1754  C3'  DT A  85      32.444-133.083-224.331 
ATOM   1755  O3'  DT A  85      31.814-133.970-223.413 
ATOM   1756  C2'  DT A  85      33.745-132.583-223.705 
ATOM   1757  C1'  DT A  85      34.552-133.859-223.930 
ATOM   1758  N1   DT A  85      36.023-133.665-223.818 
ATOM   1759  C2   DT A  85      36.753-134.703-223.290 
ATOM   1760  O2   DT A  85      36.248-135.749-222.922 
ATOM   1761  N3   DT A  85      38.115-134.486-223.202 
ATOM   1762  C4   DT A  85      38.789-133.346-223.588 
ATOM   1763  O4   DT A  85      40.013-133.268-223.459 
ATOM   1764  C5   DT A  85      37.938-132.313-224.129 
ATOM   1765  C7   DT A  85      38.593-131.037-224.573 
ATOM   1766  C6   DT A  85      36.612-132.496-224.226 
ATOM   1767  P    DT A  86      30.521-133.468-222.613 
ATOM   1768  OP1  DT A  86      29.316-133.649-223.453 
ATOM   1769  OP2  DT A  86      30.755-132.100-222.100 
ATOM   1770  O5'  DT A  86      30.486-134.501-221.391 
ATOM   1771  C5'  DT A  86      31.006-135.829-221.585 
ATOM   1772  C4'  DT A  86      31.852-136.235-220.394 
ATOM   1773  O4'  DT A  86      33.243-135.830-220.538 
ATOM   1774  C3'  DT A  86      31.433-135.642-219.049 
ATOM   1775  O3'  DT A  86      31.637-136.616-218.032 
ATOM   1776  C2'  DT A  86      32.405-134.485-218.816 
ATOM   1777  C1'  DT A  86      33.652-135.194-219.336 
ATOM   1778  N1   DT A  86      34.775-134.272-219.659 
ATOM   1779  C2   DT A  86      36.049-134.732-219.428 
ATOM   1780  O2   DT A  86      36.282-135.841-218.980 
ATOM   1781  N3   DT A  86      37.064-133.849-219.739 
ATOM   1782  C4   DT A  86      36.915-132.575-220.249 
ATOM   1783  O4   DT A  86      37.901-131.876-220.488 
ATOM   1784  C5   DT A  86      35.541-132.182-220.457 
ATOM   1785  C7   DT A  86      35.289-130.810-221.011 
ATOM   1786  C6   DT A  86      34.534-133.021-220.164 
ATOM   1787  P    DC A  87      30.559-136.750-216.858 
ATOM   1788  OP1  DC A  87      29.440-137.608-217.308 
ATOM   1789  OP2  DC A  87      30.188-135.404-216.369 
ATOM   1790  O5'  DC A  87      31.406-137.514-215.736 
ATOM   1791  C5'  DC A  87      32.457-138.410-216.145 
ATOM   1792  C4'  DC A  87      33.685-138.196-215.283 
ATOM   1793  O4'  DC A  87      34.563-137.163-215.815 
ATOM   1794  C3'  DC A  87      33.419-137.749-213.846 
ATOM   1795  O3'  DC A  87      34.373-138.365-212.989 
ATOM   1796  C2'  DC A  87      33.677-136.242-213.854 
ATOM   1797  C1'  DC A  87      34.904-136.278-214.759 
ATOM   1798  N1   DC A  87      35.248-134.957-215.355 
ATOM   1799  C2   DC A  87      36.595-134.661-215.548 
ATOM   1800  O2   DC A  87      37.442-135.500-215.220 
ATOM   1801  N3   DC A  87      36.928-133.462-216.089 
ATOM   1802  C4   DC A  87      35.981-132.580-216.431 
ATOM   1803  N4   DC A  87      36.357-131.424-216.955 
ATOM   1804  C5   DC A  87      34.590-132.864-216.240 
ATOM   1805  C6   DC A  87      34.277-134.068-215.697 
ATOM   1806  P    DC A  88      33.899-138.894-211.554 
ATOM   1807  OP1  DC A  88      33.310-140.245-211.693 
ATOM   1808  OP2  DC A  88      33.044-137.876-210.907 
ATOM   1809  O5'  DC A  88      35.295-138.994-210.777 
ATOM   1810  C5'  DC A  88      36.493-139.276-211.527 
ATOM   1811  C4'  DC A  88      37.620-138.374-211.061 
ATOM   1812  O4'  DC A  88      37.648-137.106-211.777 
ATOM   1813  C3'  DC A  88      37.579-137.965-209.589 
ATOM   1814  O3'  DC A  88      38.910-137.914-209.089 
ATOM   1815  C2'  DC A  88      37.008-136.547-209.596 
ATOM   1816  C1'  DC A  88      37.766-136.058-210.827 
ATOM   1817  N1   DC A  88      37.195-134.822-211.429 
ATOM   1818  C2   DC A  88      38.080-133.909-212.000 
ATOM   1819  O2   DC A  88      39.290-134.162-211.984 
ATOM   1820  N3   DC A  88      37.579-132.775-212.553 
ATOM   1821  C4   DC A  88      36.261-132.538-212.551 
ATOM   1822  N4   DC A  88      35.823-131.417-213.103 
ATOM   1823  C5   DC A  88      35.335-133.463-211.968 
ATOM   1824  C6   DC A  88      35.855-134.590-211.420 
ATOM   1825  P    DA A  89      39.203-138.446-207.607 
ATOM   1826  OP1  DA A  89      39.382-139.914-207.634 
ATOM   1827  OP2  DA A  89      38.167-137.934-206.683 
ATOM   1828  O5'  DA A  89      40.603-137.738-207.290 
ATOM   1829  C5'  DA A  89      41.505-137.457-208.376 
ATOM   1830  C4'  DA A  89      42.084-136.065-208.222 
ATOM   1831  O4'  DA A  89      41.253-135.046-208.847 
ATOM   1832  C3'  DA A  89      42.255-135.571-206.786 
ATOM   1833  O3'  DA A  89      43.447-134.799-206.704 
ATOM   1834  C2'  DA A  89      41.061-134.647-206.549 
ATOM   1835  C1'  DA A  89      41.076-133.984-207.923 
ATOM   1836  N9   DA A  89      39.807-133.281-208.262 
ATOM   1837  C8   DA A  89      38.530-133.624-207.923 
ATOM   1838  N7   DA A  89      37.629-132.806-208.370 
ATOM   1839  C5   DA A  89      38.361-131.847-209.058 
ATOM   1840  C6   DA A  89      37.983-130.696-209.769 
ATOM   1841  N6   DA A  89      36.711-130.299-209.911 
ATOM   1842  N1   DA A  89      38.964-129.966-210.332 
ATOM   1843  C2   DA A  89      40.226-130.366-210.188 
ATOM   1844  N3   DA A  89      40.697-131.416-209.551 
ATOM   1845  C4   DA A  89      39.696-132.130-208.997 
ATOM   1846  P    DG A  90      44.376-134.939-205.407 
ATOM   1847  OP1  DG A  90      45.270-136.107-205.562 
ATOM   1848  OP2  DG A  90      43.534-134.921-204.191 
ATOM   1849  O5'  DG A  90      45.234-133.590-205.486 
ATOM   1850  C5'  DG A  90      45.514-133.015-206.776 
ATOM   1851  C4'  DG A  90      45.309-131.514-206.731 
ATOM   1852  O4'  DG A  90      43.935-131.132-207.026 
ATOM   1853  C3'  DG A  90      45.598-130.844-205.388 
ATOM   1854  O3'  DG A  90      46.187-129.572-205.626 
ATOM   1855  C2'  DG A  90      44.221-130.631-204.757 
ATOM   1856  C1'  DG A  90      43.504-130.210-206.037 
ATOM   1857  N9   DG A  90      42.020-130.288-205.945 
ATOM   1858  C8   DG A  90      41.235-131.189-205.258 
ATOM   1859  N7   DG A  90      39.947-130.980-205.384 
ATOM   1860  C5   DG A  90      39.873-129.861-206.213 
ATOM   1861  C6   DG A  90      38.740-129.163-206.705 
ATOM   1862  O6   DG A  90      37.549-129.392-206.509 
ATOM   1863  N1   DG A  90      39.117-128.084-207.516 
ATOM   1864  C2   DG A  90      40.417-127.726-207.811 
ATOM   1865  N2   DG A  90      40.567-126.662-208.605 
ATOM   1866  N3   DG A  90      41.480-128.382-207.349 
ATOM   1867  C4   DG A  90      41.132-129.432-206.561 
ATOM   1868  P    DA A  91      47.376-129.077-204.674 
ATOM   1869  OP1  DA A  91      48.659-129.642-205.149 
ATOM   1870  OP2  DA A  91      47.028-129.351-203.262 
ATOM   1871  O5'  DA A  91      47.354-127.498-204.936 
ATOM   1872  C5'  DA A  91      46.922-127.009-206.219 
ATOM   1873  C4'  DA A  91      45.995-125.824-206.037 
ATOM   1874  O4'  DA A  91      44.603-126.226-205.888 
ATOM   1875  C3'  DA A  91      46.261-124.954-204.809 
ATOM   1876  O3'  DA A  91      46.017-123.594-205.146 
ATOM   1877  C2'  DA A  91      45.214-125.396-203.787 
ATOM   1878  C1'  DA A  91      44.057-125.542-204.770 
ATOM   1879  N9   DA A  91      42.922-126.349-204.244 
ATOM   1880  C8   DA A  91      42.964-127.428-203.408 
ATOM   1881  N7   DA A  91      41.797-127.919-203.127 
ATOM   1882  C5   DA A  91      40.914-127.108-203.826 
ATOM   1883  C6   DA A  91      39.515-127.110-203.943 
ATOM   1884  N6   DA A  91      38.722-127.998-203.325 
ATOM   1885  N1   DA A  91      38.957-126.163-204.719 
ATOM   1886  C2   DA A  91      39.749-125.284-205.331 
ATOM   1887  N3   DA A  91      41.061-125.185-205.297 
ATOM   1888  C4   DA A  91      41.594-126.143-204.513 
ATOM   1889  P    DA A  92      46.992-122.463-204.569 
ATOM   1890  OP1  DA A  92      48.188-122.352-205.434 
ATOM   1891  OP2  DA A  92      47.249-122.716-203.134 
ATOM   1892  O5'  DA A  92      46.087-121.154-204.730 
ATOM   1893  C5'  DA A  92      45.124-121.097-205.799 
ATOM   1894  C4'  DA A  92      43.814-120.531-205.288 
ATOM   1895  O4'  DA A  92      42.935-121.562-204.751 
ATOM   1896  C3'  DA A  92      43.927-119.515-204.152 
ATOM   1897  O3'  DA A  92      42.933-118.513-204.330 
ATOM   1898  C2'  DA A  92      43.596-120.308-202.888 
ATOM   1899  C1'  DA A  92      42.457-121.128-203.487 
ATOM   1900  N9   DA A  92      42.102-122.333-202.688 
ATOM   1901  C8   DA A  92      42.926-123.142-201.959 
ATOM   1902  N7   DA A  92      42.315-124.120-201.368 
ATOM   1903  C5   DA A  92      40.985-123.950-201.730 
ATOM   1904  C6   DA A  92      39.820-124.672-201.423 
ATOM   1905  N6   DA A  92      39.809-125.763-200.643 
ATOM   1906  N1   DA A  92      38.661-124.231-201.948 
ATOM   1907  C2   DA A  92      38.679-123.147-202.722 
ATOM   1908  N3   DA A  92      39.699-122.396-203.076 
ATOM   1909  C4   DA A  92      40.845-122.858-202.537 
ATOM   1910  P    DG A  93      43.303-116.988-204.013 
ATOM   1911  OP1  DG A  93      43.971-116.385-205.188 
ATOM   1912  OP2  DG A  93      44.045-116.913-202.735 
ATOM   1913  O5'  DG A  93      41.851-116.343-203.829 
ATOM   1914  C5'  DG A  93      40.741-116.901-204.557 
ATOM   1915  C4'  DG A  93      39.533-117.022-203.649 
ATOM   1916  O4'  DG A  93      39.504-118.286-202.928 
ATOM   1917  C3'  DG A  93      39.420-115.968-202.548 
ATOM   1918  O3'  DG A  93      38.050-115.632-202.369 
ATOM   1919  C2'  DG A  93      39.917-116.672-201.285 
ATOM   1920  C1'  DG A  93      39.249-118.015-201.559 
ATOM   1921  N9   DG A  93      39.807-119.137-200.753 
ATOM   1922  C8   DG A  93      41.103-119.348-200.334 
ATOM   1923  N7   DG A  93      41.266-120.443-199.633 
ATOM   1924  C5   DG A  93      39.987-120.998-199.582 
ATOM   1925  C6   DG A  93      39.532-122.189-198.961 
ATOM   1926  O6   DG A  93      40.172-123.015-198.317 
ATOM   1927  N1   DG A  93      38.156-122.375-199.156 
ATOM   1928  C2   DG A  93      37.329-121.520-199.860 
ATOM   1929  N2   DG A  93      36.044-121.875-199.932 
ATOM   1930  N3   DG A  93      37.757-120.403-200.443 
ATOM   1931  C4   DG A  93      39.090-120.208-200.263 
ATOM   1932  P    DA A  94      37.653-114.106-202.099 
ATOM   1933  OP1  DA A  94      37.551-113.384-203.387 
ATOM   1934  OP2  DA A  94      38.575-113.523-201.099 
ATOM   1935  O5'  DA A  94      36.196-114.267-201.456 
ATOM   1936  C5'  DA A  94      35.381-115.387-201.848 
ATOM   1937  C4'  DA A  94      34.721-115.999-200.628 
ATOM   1938  O4'  DA A  94      35.552-117.016-199.998 
ATOM   1939  C3'  DA A  94      34.396-115.031-199.491 
ATOM   1940  O3'  DA A  94      33.164-115.417-198.894 
ATOM   1941  C2'  DA A  94      35.517-115.241-198.472 
ATOM   1942  C1'  DA A  94      35.591-116.759-198.602 
ATOM   1943  N9   DA A  94      36.848-117.347-198.059 
ATOM   1944  C8   DA A  94      38.106-116.814-198.067 
ATOM   1945  N7   DA A  94      38.999-117.572-197.512 
ATOM   1946  C5   DA A  94      38.285-118.690-197.105 
ATOM   1947  C6   DA A  94      38.666-119.870-196.447 
ATOM   1948  N6   DA A  94      39.924-120.131-196.064 
ATOM   1949  N1   DA A  94      37.703-120.777-196.193 
ATOM   1950  C2   DA A  94      36.456-120.512-196.577 
ATOM   1951  N3   DA A  94      35.983-119.453-197.194 
ATOM   1952  C4   DA A  94      36.966-118.561-197.436 
ATOM   1953  P    DG A  95      32.133-114.281-198.438 
ATOM   1954  OP1  DG A  95      31.316-113.859-199.599 
ATOM   1955  OP2  DG A  95      32.861-113.205-197.731 
ATOM   1956  O5'  DG A  95      31.218-115.083-197.400 
ATOM   1957  C5'  DG A  95      31.025-116.498-197.587 
ATOM   1958  C4'  DG A  95      31.149-117.218-196.259 
ATOM   1959  O4'  DG A  95      32.523-117.597-195.959 
ATOM   1960  C3'  DG A  95      30.708-116.426-195.029 
ATOM   1961  O3'  DG A  95      30.078-117.313-194.112 
ATOM   1962  C2'  DG A  95      32.010-115.926-194.403 
ATOM   1963  C1'  DG A  95      32.816-117.202-194.628 
ATOM   1964  N9   DG A  95      34.288-117.008-194.516 
ATOM   1965  C8   DG A  95      35.052-115.917-194.869 
ATOM   1966  N7   DG A  95      36.334-116.066-194.639 
ATOM   1967  C5   DG A  95      36.426-117.346-194.094 
ATOM   1968  C6   DG A  95      37.561-118.069-193.645 
ATOM   1969  O6   DG A  95      38.740-117.723-193.635 
ATOM   1970  N1   DG A  95      37.204-119.337-193.164 
ATOM   1971  C2   DG A  95      35.919-119.840-193.124 
ATOM   1972  N2   DG A  95      35.787-121.072-192.629 
ATOM   1973  N3   DG A  95      34.854-119.161-193.547 
ATOM   1974  C4   DG A  95      35.183-117.929-194.015 
ATOM   1975  P    DG A  96      28.785-116.811-193.311 
ATOM   1976  OP1  DG A  96      27.580-116.993-194.151 
ATOM   1977  OP2  DG A  96      29.019-115.444-192.799 
ATOM   1978  O5'  DG A  96      28.751-117.844-192.089 
ATOM   1979  C5'  DG A  96      29.270-119.172-192.283 
ATOM   1980  C4'  DG A  96      30.116-119.578-191.092 
ATOM   1981  O4'  DG A  96      31.507-119.174-191.236 
ATOM   1982  C3'  DG A  96      29.697-118.985-189.747 
ATOM   1983  O3'  DG A  96      29.901-119.959-188.730 
ATOM   1984  C2'  DG A  96      30.669-117.828-189.514 
ATOM   1985  C1'  DG A  96      31.916-118.538-190.034 
ATOM   1986  N9   DG A  96      33.040-117.615-190.357 
ATOM   1987  C8   DG A  96      32.996-116.335-190.865 
ATOM   1988  N7   DG A  96      34.176-115.789-191.037 
ATOM   1989  C5   DG A  96      35.063-116.777-190.612 
ATOM   1990  C6   DG A  96      36.481-116.771-190.560 
ATOM   1991  O6   DG A  96      37.259-115.878-190.884 
ATOM   1992  N1   DG A  96      36.980-117.982-190.060 
ATOM   1993  C2   DG A  96      36.210-119.058-189.664 
ATOM   1994  N2   DG A  96      36.878-120.123-189.217 
ATOM   1995  N3   DG A  96      34.879-119.063-189.713 
ATOM   1996  C4   DG A  96      34.380-117.895-190.195 
ATOM   1997  P    DT A  97      28.823-120.093-187.556 
ATOM   1998  OP1  DT A  97      27.704-120.952-188.006 
ATOM   1999  OP2  DT A  97      28.452-118.747-187.067 
ATOM   2000  O5'  DT A  97      29.670-120.857-186.434 
ATOM   2001  C5'  DT A  97      30.721-121.753-186.843 
ATOM   2002  C4'  DT A  97      31.949-121.539-185.981 
ATOM   2003  O4'  DT A  97      32.827-120.506-186.513 
ATOM   2004  C3'  DT A  97      31.684-121.093-184.544 
ATOM   2005  O3'  DT A  97      32.637-121.708-183.687 
ATOM   2006  C2'  DT A  97      31.941-119.586-184.552 
ATOM   2007  C1'  DT A  97      33.169-119.621-185.457 
ATOM   2008  N1   DT A  97      33.512-118.300-186.053 
ATOM   2009  C2   DT A  97      34.845-118.024-186.237 
ATOM   2010  O2   DT A  97      35.732-118.805-185.936 
ATOM   2011  N3   DT A  97      35.125-116.790-186.790 
ATOM   2012  C4   DT A  97      34.204-115.833-187.166 
ATOM   2013  O4   DT A  97      34.575-114.763-187.652 
ATOM   2014  C5   DT A  97      32.831-116.214-186.934 
ATOM   2015  C7   DT A  97      31.764-115.230-187.315 
ATOM   2016  C6   DT A  97      32.530-117.408-186.397 
ATOM   2017  P    DT A  98      32.164-122.238-182.252 
ATOM   2018  OP1  DT A  98      31.574-123.588-182.391 
ATOM   2019  OP2  DT A  98      31.308-121.219-181.605 
ATOM   2020  O5'  DT A  98      33.560-122.337-181.476 
ATOM   2021  C5'  DT A  98      34.757-122.619-182.225 
ATOM   2022  C4'  DT A  98      35.884-121.718-181.759 
ATOM   2023  O4'  DT A  98      35.913-120.449-182.475 
ATOM   2024  C3'  DT A  98      35.844-121.309-180.287 
ATOM   2025  O3'  DT A  98      37.174-121.257-179.787 
ATOM   2026  C2'  DT A  98      35.272-119.891-180.294 
ATOM   2027  C1'  DT A  98      36.030-119.401-181.525 
ATOM   2028  N1   DT A  98      35.459-118.165-182.127 
ATOM   2029  C2   DT A  98      36.345-117.275-182.686 
ATOM   2030  O2   DT A  98      37.550-117.461-182.705 
ATOM   2031  N3   DT A  98      35.780-116.140-183.234 
ATOM   2032  C4   DT A  98      34.436-115.829-183.268 
ATOM   2033  O4   DT A  98      34.048-114.780-183.787 
ATOM   2034  C5   DT A  98      33.586-116.823-182.656 
ATOM   2035  C7   DT A  98      32.107-116.563-182.650 
ATOM   2036  C6   DT A  98      34.108-117.936-182.116 
ATOM   2037  P    DC A  99      37.467-121.789-178.305 
ATOM   2038  OP1  DC A  99      37.647-123.258-178.332 
ATOM   2039  OP2  DC A  99      36.431-121.277-177.381 
ATOM   2040  O5'  DC A  99      38.867-121.081-177.988 
ATOM   2041  C5'  DC A  99      39.769-120.801-179.074 
ATOM   2042  C4'  DC A  99      40.349-119.408-178.920 
ATOM   2043  O4'  DC A  99      39.517-118.389-179.545 
ATOM   2044  C3'  DC A  99      40.520-118.914-177.484 
ATOM   2045  O3'  DC A  99      41.712-118.142-177.402 
ATOM   2046  C2'  DC A  99      39.325-117.990-177.247 
ATOM   2047  C1'  DC A  99      39.340-117.327-178.621 
ATOM   2048  N1   DC A  99      38.072-116.624-178.961 
ATOM   2049  C2   DC A  99      38.157-115.461-179.721 
ATOM   2050  O2   DC A  99      39.272-115.064-180.081 
ATOM   2051  N3   DC A  99      37.011-114.805-180.041 
ATOM   2052  C4   DC A  99      35.824-115.268-179.633 
ATOM   2053  N4   DC A  99      34.736-114.593-179.971 
ATOM   2054  C5   DC A  99      35.714-116.462-178.849 
ATOM   2055  C6   DC A  99      36.870-117.103-178.539 
ATOM   2056  P    DC A 100      42.640-118.282-176.105 
ATOM   2057  OP1  DC A 100      43.534-119.451-176.260 
ATOM   2058  OP2  DC A 100      41.798-118.264-174.889 
ATOM   2059  O5'  DC A 100      43.498-116.933-176.184 
ATOM   2060  C5'  DC A 100      43.779-116.358-177.474 
ATOM   2061  C4'  DC A 100      43.573-114.857-177.429 
ATOM   2062  O4'  DC A 100      42.199-114.476-177.724 
ATOM   2063  C3'  DC A 100      43.862-114.187-176.086 
ATOM   2064  O3'  DC A 100      44.452-112.915-176.324 
ATOM   2065  C2'  DC A 100      42.486-113.974-175.455 
ATOM   2066  C1'  DC A 100      41.769-113.553-176.735 
ATOM   2067  N1   DC A 100      40.284-113.631-176.643 
ATOM   2068  C2   DC A 100      39.540-112.678-177.334 
ATOM   2069  O2   DC A 100      40.136-111.815-177.989 
ATOM   2070  N3   DC A 100      38.185-112.732-177.263 
ATOM   2071  C4   DC A 100      37.576-113.683-176.543 
ATOM   2072  N4   DC A 100      36.253-113.693-176.505 
ATOM   2073  C5   DC A 100      38.323-114.673-175.824 
ATOM   2074  C6   DC A 100      39.677-114.602-175.908 
ATOM   2075  P    DT A 101      45.641-112.421-175.372 
ATOM   2076  OP1  DT A 101      46.923-112.986-175.847 
ATOM   2077  OP2  DT A 101      45.293-112.695-173.961 
ATOM   2078  O5'  DT A 101      45.618-110.842-175.634 
ATOM   2079  C5'  DT A 101      45.186-110.353-176.918 
ATOM   2080  C4'  DT A 101      44.259-109.167-176.735 
ATOM   2081  O4'  DT A 101      42.867-109.569-176.586 
ATOM   2082  C3'  DT A 101      44.525-108.298-175.507 
ATOM   2083  O3'  DT A 101      44.281-106.937-175.844 
ATOM   2084  C2'  DT A 101      43.479-108.740-174.485 
ATOM   2085  C1'  DT A 101      42.322-108.885-175.468 
ATOM   2086  N1   DT A 101      41.186-109.692-174.942 
ATOM   2087  C2   DT A 101      39.922-109.323-175.333 
ATOM   2088  O2   DT A 101      39.706-108.382-176.076 
ATOM   2089  N3   DT A 101      38.894-110.094-174.824 
ATOM   2090  C4   DT A 101      39.024-111.176-173.979 
ATOM   2091  O4   DT A 101      38.029-111.790-173.589 
ATOM   2092  C5   DT A 101      40.389-111.487-173.624 
ATOM   2093  C7   DT A 101      40.620-112.652-172.707 
ATOM   2094  C6   DT A 101      41.407-110.754-174.104 
ATOM   2095  P    DC A 102      45.256-105.806-175.267 
ATOM   2096  OP1  DC A 102      46.452-105.695-176.132 
ATOM   2097  OP2  DC A 102      45.513-106.059-173.832 
ATOM   2098  O5'  DC A 102      44.351-104.497-175.428 
ATOM   2099  C5'  DC A 102      43.388-104.441-176.497 
ATOM   2100  C4'  DC A 102      42.078-103.875-175.986 
ATOM   2101  O4'  DC A 102      41.200-104.905-175.449 
ATOM   2102  C3'  DC A 102      42.191-102.858-174.850 
ATOM   2103  O3'  DC A 102      41.197-101.856-175.028 
ATOM   2104  C2'  DC A 102      41.860-103.651-173.586 
ATOM   2105  C1'  DC A 102      40.722-104.471-174.185 
ATOM   2106  N1   DC A 102      40.366-105.677-173.386 
ATOM   2107  C2   DC A 102      39.028-106.061-173.351 
ATOM   2108  O2   DC A 102      38.199-105.393-173.980 
ATOM   2109  N3   DC A 102      38.683-107.157-172.628 
ATOM   2110  C4   DC A 102      39.613-107.855-171.961 
ATOM   2111  N4   DC A 102      39.226-108.916-171.270 
ATOM   2112  C5   DC A 102      40.994-107.475-171.983 
ATOM   2113  C6   DC A 102      41.318-106.377-172.711 
ATOM   2114  P    DC A 103      41.567-100.331-174.711 
ATOM   2115  OP1  DC A 103      42.235 -99.728-175.886 
ATOM   2116  OP2  DC A 103      42.310-100.257-173.433 
ATOM   2117  O5'  DC A 103      40.115 -99.686-174.527 
ATOM   2118  C5'  DC A 103      39.005-100.245-175.255 
ATOM   2119  C4'  DC A 103      37.797-100.365-174.347 
ATOM   2120  O4'  DC A 103      37.768-101.630-173.627 
ATOM   2121  C3'  DC A 103      37.685 -99.311-173.246 
ATOM   2122  O3'  DC A 103      36.314 -98.976-173.067 
ATOM   2123  C2'  DC A 103      38.181-100.015-171.983 
ATOM   2124  C1'  DC A 103      37.513-101.359-172.257 
ATOM   2125  N1   DC A 103      38.072-102.481-171.451 
ATOM   2126  C2   DC A 103      37.197-103.482-171.039 
ATOM   2127  O2   DC A 103      36.004-103.400-171.355 
ATOM   2128  N3   DC A 103      37.686-104.513-170.302 
ATOM   2129  C4   DC A 103      38.984-104.565-169.980 
ATOM   2130  N4   DC A 103      39.413-105.591-169.261 
ATOM   2131  C5   DC A 103      39.901-103.545-170.395 
ATOM   2132  C6   DC A 103      39.392-102.523-171.129 
ATOM   2133  P    DC A 104      35.917 -97.449-172.797 
ATOM   2134  OP1  DC A 104      35.816 -96.727-174.085 
ATOM   2135  OP2  DC A 104      36.839 -96.866-171.797 
ATOM   2136  O5'  DC A 104      34.461 -97.611-172.154 
ATOM   2137  C5'  DC A 104      33.645 -98.730-172.546 
ATOM   2138  C4'  DC A 104      32.985 -99.342-171.326 
ATOM   2139  O4'  DC A 104      33.816-100.359-170.696 
ATOM   2140  C3'  DC A 104      32.661 -98.374-170.189 
ATOM   2141  O3'  DC A 104      31.429 -98.760-169.592 
ATOM   2142  C2'  DC A 104      33.781 -98.584-169.170 
ATOM   2143  C1'  DC A 104      33.855-100.102-169.300 
ATOM   2144  N1   DC A 104      35.112-100.690-168.757 
ATOM   2145  C2   DC A 104      35.036-101.943-168.154 
ATOM   2146  O2   DC A 104      33.939-102.510-168.096 
ATOM   2147  N3   DC A 104      36.170-102.494-167.653 
ATOM   2148  C4   DC A 104      37.339-101.847-167.736 
ATOM   2149  N4   DC A 104      38.418-102.427-167.232 
ATOM   2150  C5   DC A 104      37.439-100.557-168.352 
ATOM   2151  C6   DC A 104      36.294-100.022-168.847 
ATOM   2152  P    DC A 105      30.397 -97.625-169.136 
ATOM   2153  OP1  DC A 105      29.580 -97.202-170.297 
ATOM   2154  OP2  DC A 105      31.125 -96.549-168.429 
ATOM   2155  O5'  DC A 105      29.482 -98.427-168.098 
ATOM   2156  C5'  DC A 105      29.289 -99.841-168.285 
ATOM   2157  C4'  DC A 105      29.413-100.562-166.957 
ATOM   2158  O4'  DC A 105      30.787-100.940-166.657 
ATOM   2159  C3'  DC A 105      28.972 -99.769-165.727 
ATOM   2160  O3'  DC A 105      28.342-100.656-164.810 
ATOM   2161  C2'  DC A 105      30.274 -99.269-165.101 
ATOM   2162  C1'  DC A 105      31.080-100.545-165.326 
ATOM   2163  N1   DC A 105      32.552-100.351-165.214 
ATOM   2164  C2   DC A 105      33.306-101.394-164.681 
ATOM   2165  O2   DC A 105      32.728-102.428-164.327 
ATOM   2166  N3   DC A 105      34.650-101.236-164.571 
ATOM   2167  C4   DC A 105      35.239-100.101-164.965 
ATOM   2168  N4   DC A 105      36.553 -99.996-164.837 
ATOM   2169  C5   DC A 105      34.482 -99.016-165.516 
ATOM   2170  C6   DC A 105      33.140 -99.193-165.618 
ATOM   2171  P    DG A 106      27.050-100.154-164.009 
ATOM   2172  OP1  DG A 106      25.845-100.336-164.850 
ATOM   2173  OP2  DG A 106      27.283 -98.787-163.497 
ATOM   2174  O5'  DG A 106      27.015-101.188-162.787 
ATOM   2175  C5'  DG A 106      27.534-102.516-162.982 
ATOM   2176  C4'  DG A 106      28.380-102.921-161.790 
ATOM   2177  O4'  DG A 106      29.772-102.517-161.934 
ATOM   2178  C3'  DG A 106      27.962-102.328-160.445 
ATOM   2179  O3'  DG A 106      28.166-103.302-159.428 
ATOM   2180  C2'  DG A 106      28.933-101.171-160.212 
ATOM   2181  C1'  DG A 106      30.180-101.881-160.732 
ATOM   2182  N9   DG A 106      31.304-100.958-161.056 
ATOM   2183  C8   DG A 106      31.260 -99.678-161.563 
ATOM   2184  N7   DG A 106      32.441 -99.132-161.735 
ATOM   2185  C5   DG A 106      33.327-100.120-161.310 
ATOM   2186  C6   DG A 106      34.746-100.114-161.258 
ATOM   2187  O6   DG A 106      35.523 -99.221-161.582 
ATOM   2188  N1   DG A 106      35.245-101.325-160.758 
ATOM   2189  C2   DG A 106      34.474-102.401-160.362 
ATOM   2190  N2   DG A 106      35.142-103.467-159.915 
ATOM   2191  N3   DG A 106      33.144-102.406-160.412 
ATOM   2192  C4   DG A 106      32.644-101.238-160.893 
ATOM   2193  P    DG A 107      27.087-103.436-158.254 
ATOM   2194  OP1  DG A 107      25.968-104.295-158.704 
ATOM   2195  OP2  DG A 107      26.716-102.090-157.765 
ATOM   2196  O5'  DG A 107      27.935-104.201-157.132 
ATOM   2197  C5'  DG A 107      28.985-105.096-157.541 
ATOM   2198  C4'  DG A 107      30.213-104.882-156.679 
ATOM   2199  O4'  DG A 107      31.091-103.849-157.211 
ATOM   2200  C3'  DG A 107      29.948-104.436-155.242 
ATOM   2201  O3'  DG A 107      30.902-105.052-154.385 
ATOM   2202  C2'  DG A 107      30.205-102.929-155.250 
ATOM   2203  C1'  DG A 107      31.433-102.965-156.155 
ATOM   2204  N9   DG A 107      31.776-101.643-156.751 
ATOM   2205  C8   DG A 107      30.939-100.626-157.156 
ATOM   2206  N7   DG A 107      31.565 -99.582-157.644 
ATOM   2207  C5   DG A 107      32.911 -99.932-157.554 
ATOM   2208  C6   DG A 107      34.071 -99.204-157.928 
ATOM   2209  O6   DG A 107      34.149 -98.082-158.424 
ATOM   2210  N1   DG A 107      35.240 -99.932-157.664 
ATOM   2211  C2   DG A 107      35.282-101.197-157.111 
ATOM   2212  N2   DG A 107      36.497-101.722-156.939 
ATOM   2213  N3   DG A 107      34.193-101.879-156.762 
ATOM   2214  C4   DG A 107      33.051-101.187-157.011 
ATOM   2215  P    DG A 108      30.428-105.581-152.950 
ATOM   2216  OP1  DG A 108      29.839-106.932-153.089 
ATOM   2217  OP2  DG A 108      29.572-104.562-152.303 
ATOM   2218  O5'  DG A 108      31.824-105.681-152.174 
ATOM   2219  C5'  DG A 108      33.021-105.962-152.923 
ATOM   2220  C4'  DG A 108      34.148-105.061-152.457 
ATOM   2221  O4'  DG A 108      34.177-103.792-153.173 
ATOM   2222  C3'  DG A 108      34.108-104.652-150.985 
ATOM   2223  O3'  DG A 108      35.439-104.600-150.485 
ATOM   2224  C2'  DG A 108      33.536-103.234-150.992 
ATOM   2225  C1'  DG A 108      34.294-102.745-152.223 
ATOM   2226  N9   DG A 108      33.724-101.508-152.825 
ATOM   2227  C8   DG A 108      32.408-101.106-152.909 
ATOM   2228  N7   DG A 108      32.239 -99.951-153.506 
ATOM   2229  C5   DG A 108      33.535 -99.560-153.841 
ATOM   2230  C6   DG A 108      33.993 -98.393-154.506 
ATOM   2231  O6   DG A 108      33.340 -97.450-154.944 
ATOM   2232  N1   DG A 108      35.388 -98.395-154.641 
ATOM   2233  C2   DG A 108      36.230 -99.394-154.193 
ATOM   2234  N2   DG A 108      37.533 -99.209-154.419 
ATOM   2235  N3   DG A 108      35.798-100.489-153.569 
ATOM   2236  C4   DG A 108      34.448-100.502-153.430 
ATOM   2237  P    DC A 109      35.732-105.132-149.003 
ATOM   2238  OP1  DC A 109      35.911-106.601-149.030 
ATOM   2239  OP2  DC A 109      34.696-104.620-148.080 
ATOM   2240  O5'  DC A 109      37.131-104.425-148.686 
ATOM   2241  C5'  DC A 109      38.034-104.144-149.772 
ATOM   2242  C4'  DC A 109      38.613-102.751-149.618 
ATOM   2243  O4'  DC A 109      37.781-101.733-150.243 
ATOM   2244  C3'  DC A 109      38.784-102.258-148.182 
ATOM   2245  O3'  DC A 109      39.976-101.485-148.100 
ATOM   2246  C2'  DC A 109      37.590-101.334-147.945 
ATOM   2247  C1'  DC A 109      37.604-100.670-149.319 
ATOM   2248  N1   DC A 109      36.336 -99.968-149.659 
ATOM   2249  C2   DC A 109      36.422 -98.804-150.419 
ATOM   2250  O2   DC A 109      37.536 -98.407-150.779 
ATOM   2251  N3   DC A 109      35.276 -98.148-150.739 
ATOM   2252  C4   DC A 109      34.088 -98.612-150.331 
ATOM   2253  N4   DC A 109      33.000 -97.937-150.669 
ATOM   2254  C5   DC A 109      33.979 -99.806-149.547 
ATOM   2255  C6   DC A 109      35.134-100.447-149.237 
ATOM   2256  P    DA A 110      40.904-101.625-146.803 
ATOM   2257  OP1  DA A 110      41.798-102.794-146.958 
ATOM   2258  OP2  DA A 110      40.063-101.608-145.587 
ATOM   2259  O5'  DA A 110      41.762-100.276-146.882 
ATOM   2260  C5'  DA A 110      42.043 -99.702-148.172 
ATOM   2261  C4'  DA A 110      41.838 -98.201-148.127 
ATOM   2262  O4'  DA A 110      40.463 -97.819-148.422 
ATOM   2263  C3'  DA A 110      42.126 -97.530-146.784 
ATOM   2264  O3'  DA A 110      42.716 -96.258-147.022 
ATOM   2265  C2'  DA A 110      40.750 -97.318-146.154 
ATOM   2266  C1'  DA A 110      40.033 -96.896-147.433 
ATOM   2267  N9   DA A 110      38.548 -96.975-147.342 
ATOM   2268  C8   DA A 110      37.788 -97.876-146.654 
ATOM   2269  N7   DA A 110      36.511 -97.681-146.770 
ATOM   2270  C5   DA A 110      36.415 -96.568-147.594 
ATOM   2271  C6   DA A 110      35.316 -95.855-148.099 
ATOM   2272  N6   DA A 110      34.042 -96.173-147.834 
ATOM   2273  N1   DA A 110      35.575 -94.796-148.891 
ATOM   2274  C2   DA A 110      36.844 -94.485-149.152 
ATOM   2275  N3   DA A 110      37.945 -95.073-148.739 
ATOM   2276  C4   DA A 110      37.658 -96.129-147.949 
ATOM   2277  P    DG A 111      43.905 -95.764-146.070 
ATOM   2278  OP1  DG A 111      45.188 -96.329-146.545 
ATOM   2279  OP2  DG A 111      43.557 -96.038-144.659 
ATOM   2280  O5'  DG A 111      43.882 -94.185-146.332 
ATOM   2281  C5'  DG A 111      43.451 -93.696-147.616 
ATOM   2282  C4'  DG A 111      42.523 -92.511-147.433 
ATOM   2283  O4'  DG A 111      41.132 -92.912-147.284 
ATOM   2284  C3'  DG A 111      42.790 -91.641-146.205 
ATOM   2285  O3'  DG A 111      42.545 -90.281-146.542 
ATOM   2286  C2'  DG A 111      41.743 -92.083-145.183 
ATOM   2287  C1'  DG A 111      40.586 -92.228-146.166 
ATOM   2288  N9   DG A 111      39.450 -93.036-145.640 
ATOM   2289  C8   DG A 111      39.473 -94.126-144.797 
ATOM   2290  N7   DG A 111      38.288 -94.612-144.521 
ATOM   2291  C5   DG A 111      37.418 -93.786-145.231 
ATOM   2292  C6   DG A 111      36.002 -93.817-145.326 
ATOM   2293  O6   DG A 111      35.211 -94.593-144.795 
ATOM   2294  N1   DG A 111      35.522 -92.794-146.155 
ATOM   2295  C2   DG A 111      36.307 -91.863-146.807 
ATOM   2296  N2   DG A 111      35.657 -90.966-147.553 
ATOM   2297  N3   DG A 111      37.636 -91.835-146.718 
ATOM   2298  C4   DG A 111      38.117 -92.821-145.917 
ATOM   2299  P    DA A 112      43.520 -89.150-145.965 
ATOM   2300  OP1  DA A 112      44.716 -89.038-146.830 
ATOM   2301  OP2  DA A 112      43.777 -89.402-144.530 
ATOM   2302  O5'  DA A 112      42.616 -87.840-146.126 
ATOM   2303  C5'  DA A 112      41.653 -87.784-147.196 
ATOM   2304  C4'  DA A 112      40.342 -87.218-146.684 
ATOM   2305  O4'  DA A 112      39.464 -88.248-146.147 
ATOM   2306  C3'  DA A 112      40.455 -86.201-145.548 
ATOM   2307  O3'  DA A 112      39.462 -85.199-145.726 
ATOM   2308  C2'  DA A 112      40.125 -86.994-144.284 
ATOM   2309  C1'  DA A 112      38.986 -87.814-144.883 
ATOM   2310  N9   DA A 112      38.630 -89.020-144.084 
ATOM   2311  C8   DA A 112      39.455 -89.828-143.356 
ATOM   2312  N7   DA A 112      38.843 -90.807-142.764 
ATOM   2313  C5   DA A 112      37.514 -90.637-143.126 
ATOM   2314  C6   DA A 112      36.348 -91.359-142.819 
ATOM   2315  N6   DA A 112      36.338 -92.450-142.040 
ATOM   2316  N1   DA A 112      35.190 -90.918-143.344 
ATOM   2317  C2   DA A 112      35.207 -89.834-144.118 
ATOM   2318  N3   DA A 112      36.227 -89.082-144.472 
ATOM   2319  C4   DA A 112      37.373 -89.545-143.934 
ATOM   2320  P    DA A 113      39.831 -83.675-145.409 
ATOM   2321  OP1  DA A 113      40.499 -83.071-146.584 
ATOM   2322  OP2  DA A 113      40.574 -83.600-144.131 
ATOM   2323  O5'  DA A 113      38.379 -83.029-145.225 
ATOM   2324  C5'  DA A 113      37.269 -83.588-145.953 
ATOM   2325  C4'  DA A 113      36.061 -83.708-145.045 
ATOM   2326  O4'  DA A 113      36.032 -84.973-144.325 
ATOM   2327  C3'  DA A 113      35.949 -82.654-143.944 
ATOM   2328  O3'  DA A 113      34.578 -82.319-143.765 
ATOM   2329  C2'  DA A 113      36.445 -83.359-142.682 
ATOM   2330  C1'  DA A 113      35.777 -84.702-142.955 
ATOM   2331  N9   DA A 113      36.336 -85.824-142.149 
ATOM   2332  C8   DA A 113      37.625 -86.017-141.743 
ATOM   2333  N7   DA A 113      37.800 -87.097-141.047 
ATOM   2334  C5   DA A 113      36.535 -87.664-140.986 
ATOM   2335  C6   DA A 113      36.050 -88.837-140.383 
ATOM   2336  N6   DA A 113      36.823 -89.688-139.693 
ATOM   2337  N1   DA A 113      34.737 -89.103-140.514 
ATOM   2338  C2   DA A 113      33.974 -88.254-141.201 
ATOM   2339  N3   DA A 113      34.313 -87.135-141.805 
ATOM   2340  C4   DA A 113      35.632 -86.891-141.658 
ATOM   2341  P    DG A 114      34.181 -80.792-143.495 
ATOM   2342  OP1  DG A 114      34.080 -80.071-144.783 
ATOM   2343  OP2  DG A 114      35.104 -80.210-142.495 
ATOM   2344  O5'  DG A 114      32.725 -80.954-142.852 
ATOM   2345  C5'  DG A 114      31.909 -82.074-143.244 
ATOM   2346  C4'  DG A 114      31.250 -82.686-142.024 
ATOM   2347  O4'  DG A 114      32.080 -83.702-141.394 
ATOM   2348  C3'  DG A 114      30.925 -81.717-140.887 
ATOM   2349  O3'  DG A 114      29.693 -82.104-140.290 
ATOM   2350  C2'  DG A 114      32.046 -81.928-139.868 
ATOM   2351  C1'  DG A 114      32.119 -83.446-139.998 
ATOM   2352  N9   DG A 114      33.376 -84.033-139.455 
ATOM   2353  C8   DG A 114      34.652 -83.512-139.454 
ATOM   2354  N7   DG A 114      35.545 -84.288-138.891 
ATOM   2355  C5   DG A 114      34.810 -85.402-138.490 
ATOM   2356  C6   DG A 114      35.230 -86.582-137.823 
ATOM   2357  O6   DG A 114      36.355 -86.893-137.443 
ATOM   2358  N1   DG A 114      34.157 -87.458-137.608 
ATOM   2359  C2   DG A 114      32.849 -87.223-137.987 
ATOM   2360  N2   DG A 114      31.972 -88.186-137.691 
ATOM   2361  N3   DG A 114      32.457 -86.117-138.613 
ATOM   2362  C4   DG A 114      33.485 -85.256-138.829 
ATOM   2363  P    DA A 115      28.662 -80.968-139.834 
ATOM   2364  OP1  DA A 115      27.845 -80.545-140.995 
ATOM   2365  OP2  DA A 115      29.389 -79.892-139.127 
ATOM   2366  O5'  DA A 115      27.746 -81.770-138.796 
ATOM   2367  C5'  DA A 115      27.554 -83.185-138.983 
ATOM   2368  C4'  DA A 115      27.678 -83.905-137.655 
ATOM   2369  O4'  DA A 115      29.052 -84.284-137.355 
ATOM   2370  C3'  DA A 115      27.236 -83.113-136.425 
ATOM   2371  O3'  DA A 115      26.607 -84.000-135.508 
ATOM   2372  C2'  DA A 115      28.538 -82.612-135.799 
ATOM   2373  C1'  DA A 115      29.344 -83.888-136.024 
ATOM   2374  N9   DA A 115      30.816 -83.694-135.912 
ATOM   2375  C8   DA A 115      31.558 -82.604-136.268 
ATOM   2376  N7   DA A 115      32.829 -82.739-136.045 
ATOM   2377  C5   DA A 115      32.940 -84.011-135.502 
ATOM   2378  C6   DA A 115      34.043 -84.754-135.048 
ATOM   2379  N6   DA A 115      35.303 -84.298-135.073 
ATOM   2380  N1   DA A 115      33.802 -85.987-134.567 
ATOM   2381  C2   DA A 115      32.548 -86.435-134.545 
ATOM   2382  N3   DA A 115      31.445 -85.836-134.938 
ATOM   2383  C4   DA A 115      31.714 -84.604-135.416 
ATOM   2384  P    DA A 116      25.314 -83.498-134.707 
ATOM   2385  OP1  DA A 116      24.109 -83.679-135.548 
ATOM   2386  OP2  DA A 116      25.548 -82.130-134.195 
ATOM   2387  O5'  DA A 116      25.279 -84.531-133.485 
ATOM   2388  C5'  DA A 116      25.799 -85.859-133.680 
ATOM   2389  C4'  DA A 116      26.645 -86.264-132.488 
ATOM   2390  O4'  DA A 116      28.036 -85.860-132.632 
ATOM   2391  C3'  DA A 116      26.226 -85.671-131.143 
ATOM   2392  O3'  DA A 116      26.430 -86.646-130.127 
ATOM   2393  C2'  DA A 116      27.197 -84.515-130.910 
ATOM   2394  C1'  DA A 116      28.444 -85.224-131.430 
ATOM   2395  N9   DA A 116      29.568 -84.302-131.754 
ATOM   2396  C8   DA A 116      29.506 -83.034-132.258 
ATOM   2397  N7   DA A 116      30.666 -82.481-132.432 
ATOM   2398  C5   DA A 116      31.565 -83.453-132.013 
ATOM   2399  C6   DA A 116      32.968 -83.481-131.948 
ATOM   2400  N6   DA A 116      33.747 -82.456-132.325 
ATOM   2401  N1   DA A 116      33.545 -84.604-131.481 
ATOM   2402  C2   DA A 116      32.765 -85.619-131.109 
ATOM   2403  N3   DA A 116      31.454 -85.708-131.124 
ATOM   2404  C4   DA A 116      30.902 -84.571-131.595 
ATOM   2405  P    DA A 117      25.352 -86.780-128.952 
ATOM   2406  OP1  DA A 117      24.232 -87.638-129.402 
ATOM   2407  OP2  DA A 117      24.981 -85.434-128.463 
ATOM   2408  O5'  DA A 117      26.199 -87.544-127.831 
ATOM   2409  C5'  DA A 117      27.250 -88.440-128.239 
ATOM   2410  C4'  DA A 117      28.478 -88.226-127.377 
ATOM   2411  O4'  DA A 117      29.355 -87.192-127.909 
ATOM   2412  C3'  DA A 117      28.212 -87.779-125.940 
ATOM   2413  O3'  DA A 117      29.166 -88.395-125.083 
ATOM   2414  C2'  DA A 117      28.469 -86.272-125.948 
ATOM   2415  C1'  DA A 117      29.697 -86.308-126.853 
ATOM   2416  N9   DA A 117      30.041 -84.987-127.449 
ATOM   2417  C8   DA A 117      29.195 -83.990-127.846 
ATOM   2418  N7   DA A 117      29.802 -82.950-128.329 
ATOM   2419  C5   DA A 117      31.148 -83.280-128.249 
ATOM   2420  C6   DA A 117      32.315 -82.587-128.608 
ATOM   2421  N6   DA A 117      32.312 -81.359-129.146 
ATOM   2422  N1   DA A 117      33.492 -83.204-128.392 
ATOM   2423  C2   DA A 117      33.490 -84.425-127.858 
ATOM   2424  N3   DA A 117      32.469 -85.165-127.485 
ATOM   2425  C4   DA A 117      31.303 -84.524-127.710 
ATOM   2426  P    DT A 118      28.692 -88.924-123.648 
ATOM   2427  OP1  DT A 118      28.103 -90.275-123.787 
ATOM   2428  OP2  DT A 118      27.836 -87.906-123.001 
ATOM   2429  O5'  DT A 118      30.088 -89.024-122.872 
ATOM   2430  C5'  DT A 118      31.286 -89.305-123.621 
ATOM   2431  C4'  DT A 118      32.412 -88.404-123.155 
ATOM   2432  O4'  DT A 118      32.441 -87.136-123.871 
ATOM   2433  C3'  DT A 118      32.372 -87.995-121.683 
ATOM   2434  O3'  DT A 118      33.703 -87.944-121.183 
ATOM   2435  C2'  DT A 118      31.801 -86.577-121.690 
ATOM   2436  C1'  DT A 118      32.559 -86.088-122.921 
ATOM   2437  N1   DT A 118      31.988 -84.851-123.523 
ATOM   2438  C2   DT A 118      32.874 -83.961-124.083 
ATOM   2439  O2   DT A 118      34.078 -84.148-124.101 
ATOM   2440  N3   DT A 118      32.309 -82.826-124.630 
ATOM   2441  C4   DT A 118      30.964 -82.516-124.664 
ATOM   2442  O4   DT A 118      30.577 -81.467-125.183 
ATOM   2443  C5   DT A 118      30.115 -83.510-124.052 
ATOM   2444  C7   DT A 118      28.636 -83.250-124.046 
ATOM   2445  C6   DT A 118      30.636 -84.622-123.512 
ATOM   2446  P    DC A 119      33.996 -88.475-119.702 
ATOM   2447  OP1  DC A 119      34.175 -89.944-119.728 
ATOM   2448  OP2  DC A 119      32.960 -87.964-118.778 
ATOM   2449  O5'  DC A 119      35.395 -87.768-119.384 
ATOM   2450  C5'  DC A 119      36.298 -87.487-120.470 
ATOM   2451  C4'  DC A 119      36.877 -86.095-120.316 
ATOM   2452  O4'  DC A 119      36.046 -85.076-120.941 
ATOM   2453  C3'  DC A 119      37.048 -85.601-118.880 
ATOM   2454  O3'  DC A 119      38.240 -84.828-118.798 
ATOM   2455  C2'  DC A 119      35.854 -84.677-118.643 
ATOM   2456  C1'  DC A 119      35.868 -84.013-120.017 
ATOM   2457  N1   DC A 119      34.600 -83.311-120.357 
ATOM   2458  C2   DC A 119      34.686 -82.148-121.118 
ATOM   2459  O2   DC A 119      35.800 -81.750-121.477 
ATOM   2460  N3   DC A 119      33.540 -81.492-121.437 
ATOM   2461  C4   DC A 119      32.352 -81.955-121.029 
ATOM   2462  N4   DC A 119      31.264 -81.280-121.367 
ATOM   2463  C5   DC A 119      32.243 -83.149-120.245 
ATOM   2464  C6   DC A 119      33.399 -83.790-119.935 
ATOM   2465  P    DA A 120      39.168 -84.968-117.501 
ATOM   2466  OP1  DA A 120      40.062 -86.137-117.656 
ATOM   2467  OP2  DA A 120      38.327 -84.951-116.285 
ATOM   2468  O5'  DA A 120      40.026 -83.620-117.580 
ATOM   2469  C5'  DA A 120      40.307 -83.045-118.871 
ATOM   2470  C4'  DA A 120      40.102 -81.544-118.825 
ATOM   2471  O4'  DA A 120      38.728 -81.162-119.120 
ATOM   2472  C3'  DA A 120      40.391 -80.873-117.482 
ATOM   2473  O3'  DA A 120      40.980 -79.601-117.720 
ATOM   2474  C2'  DA A 120      39.014 -80.661-116.852 
ATOM   2475  C1'  DA A 120      38.297 -80.240-118.131 
ATOM   2476  N9   DA A 120      36.812 -80.318-118.040 
ATOM   2477  C8   DA A 120      36.052 -81.219-117.352 
ATOM   2478  N7   DA A 120      34.775 -81.024-117.468 
ATOM   2479  C5   DA A 120      34.679 -79.912-118.292 
ATOM   2480  C6   DA A 120      33.580 -79.198-118.797 
ATOM   2481  N6   DA A 120      32.306 -79.516-118.532 
ATOM   2482  N1   DA A 120      33.839 -78.140-119.589 
ATOM   2483  C2   DA A 120      35.108 -77.828-119.850 
ATOM   2484  N3   DA A 120      36.209 -78.416-119.437 
ATOM   2485  C4   DA A 120      35.922 -79.472-118.647 
ATOM   2486  P    DC A 121      42.169 -79.107-116.768 
ATOM   2487  OP1  DC A 121      43.452 -79.672-117.243 
ATOM   2488  OP2  DC A 121      41.821 -79.381-115.357 
ATOM   2489  O5'  DC A 121      42.147 -77.528-117.030 
ATOM   2490  C5'  DC A 121      41.715 -77.039-118.314 
ATOM   2491  C4'  DC A 121      40.788 -75.854-118.131 
ATOM   2492  O4'  DC A 121      39.396 -76.255-117.982 
ATOM   2493  C3'  DC A 121      41.054 -74.984-116.903 
ATOM   2494  O3'  DC A 121      40.809 -73.624-117.240 
ATOM   2495  C2'  DC A 121      40.007 -75.426-115.881 
ATOM   2496  C1'  DC A 121      38.850 -75.572-116.864 
ATOM   2497  N1   DC A 121      37.714 -76.379-116.338 
ATOM   2498  C2   DC A 121      36.426 -76.017-116.725 
ATOM   2499  O2   DC A 121      36.280 -75.051-117.482 
ATOM   2500  N3   DC A 121      35.378 -76.740-116.255 
ATOM   2501  C4   DC A 121      35.578 -77.781-115.436 
ATOM   2502  N4   DC A 121      34.522 -78.454-115.005 
ATOM   2503  C5   DC A 121      36.894 -78.169-115.026 
ATOM   2504  C6   DC A 121      37.930 -77.434-115.505 
ATOM   2505  P    DC A 122      41.784 -72.493-116.663 
ATOM   2506  OP1  DC A 122      42.980 -72.382-117.528 
ATOM   2507  OP2  DC A 122      42.041 -72.745-115.228 
ATOM   2508  O5'  DC A 122      40.880 -71.184-116.824 
ATOM   2509  C5'  DC A 122      39.917 -71.127-117.894 
ATOM   2510  C4'  DC A 122      38.606 -70.561-117.382 
ATOM   2511  O4'  DC A 122      37.728 -71.591-116.845 
ATOM   2512  C3'  DC A 122      38.719 -69.545-116.246 
ATOM   2513  O3'  DC A 122      37.726 -68.542-116.424 
ATOM   2514  C2'  DC A 122      38.389 -70.338-114.982 
ATOM   2515  C1'  DC A 122      37.250 -71.157-115.581 
ATOM   2516  N1   DC A 122      36.895 -72.363-114.782 
ATOM   2517  C2   DC A 122      35.557 -72.748-114.747 
ATOM   2518  O2   DC A 122      34.728 -72.079-115.376 
ATOM   2519  N3   DC A 122      35.212 -73.844-114.024 
ATOM   2520  C4   DC A 122      36.141 -74.541-113.357 
ATOM   2521  N4   DC A 122      35.754 -75.603-112.666 
ATOM   2522  C5   DC A 122      37.522 -74.162-113.379 
ATOM   2523  C6   DC A 122      37.846 -73.064-114.107 
ATOM   2524  P    DA A 123      38.095 -67.018-116.107 
ATOM   2525  OP1  DA A 123      38.764 -66.415-117.282 
ATOM   2526  OP2  DA A 123      38.838 -66.943-114.829 
ATOM   2527  O5'  DA A 123      36.644 -66.373-115.923 
ATOM   2528  C5'  DA A 123      35.533 -66.931-116.651 
ATOM   2529  C4'  DA A 123      34.325 -67.052-115.743 
ATOM   2530  O4'  DA A 123      34.297 -68.316-115.023 
ATOM   2531  C3'  DA A 123      34.213 -65.998-114.642 
ATOM   2532  O3'  DA A 123      32.843 -65.662-114.464 
ATOM   2533  C2'  DA A 123      34.709 -66.702-113.380 
ATOM   2534  C1'  DA A 123      34.042 -68.045-113.653 
ATOM   2535  N9   DA A 123      34.600 -69.167-112.847 
ATOM   2536  C8   DA A 123      35.889 -69.360-112.441 
ATOM   2537  N7   DA A 123      36.064 -70.440-111.746 
ATOM   2538  C5   DA A 123      34.799 -71.008-111.684 
ATOM   2539  C6   DA A 123      34.314 -72.180-111.081 
ATOM   2540  N6   DA A 123      35.087 -73.031-110.392 
ATOM   2541  N1   DA A 123      33.001 -72.447-111.213 
ATOM   2542  C2   DA A 123      32.238 -71.597-111.899 
ATOM   2543  N3   DA A 123      32.577 -70.479-112.503 
ATOM   2544  C4   DA A 123      33.896 -70.235-112.356 
ATOM   2545  P    DT A 124      32.445 -64.136-114.193 
ATOM   2546  OP1  DT A 124      32.344 -63.414-115.481 
ATOM   2547  OP2  DT A 124      33.368 -63.553-113.193 
ATOM   2548  O5'  DT A 124      30.989 -64.297-113.550 
ATOM   2549  C5'  DT A 124      30.173 -65.417-113.942 
ATOM   2550  C4'  DT A 124      29.514 -66.029-112.722 
ATOM   2551  O4'  DT A 124      30.345 -67.045-112.092 
ATOM   2552  C3'  DT A 124      29.189 -65.060-111.585 
ATOM   2553  O3'  DT A 124      27.957 -65.447-110.988 
ATOM   2554  C2'  DT A 124      30.310 -65.271-110.566 
ATOM   2555  C1'  DT A 124      30.384 -66.789-110.696 
ATOM   2556  N1   DT A 124      31.641 -67.376-110.153 
ATOM   2557  C2   DT A 124      31.549 -68.612-109.562 
ATOM   2558  O2   DT A 124      30.501 -69.228-109.470 
ATOM   2559  N3   DT A 124      32.734 -69.124-109.070 
ATOM   2560  C4   DT A 124      33.972 -68.516-109.120 
ATOM   2561  O4   DT A 124      34.963 -69.074-108.644 
ATOM   2562  C5   DT A 124      33.967 -67.222-109.759 
ATOM   2563  C7   DT A 124      35.274 -66.490-109.855 
ATOM   2564  C6   DT A 124      32.829 -66.700-110.246 
ATOM   2565  P    DT A 125      26.926 -64.311-110.533 
ATOM   2566  OP1  DT A 125      26.109 -63.888-111.693 
ATOM   2567  OP2  DT A 125      27.653 -63.235-109.825 
ATOM   2568  O5'  DT A 125      26.010 -65.113-109.494 
ATOM   2569  C5'  DT A 125      25.818 -66.528-109.681 
ATOM   2570  C4'  DT A 125      25.942 -67.248-108.354 
ATOM   2571  O4'  DT A 125      27.316 -67.627-108.053 
ATOM   2572  C3'  DT A 125      25.501 -66.456-107.123 
ATOM   2573  O3'  DT A 125      24.871 -67.343-106.206 
ATOM   2574  C2'  DT A 125      26.802 -65.956-106.498 
ATOM   2575  C1'  DT A 125      27.609 -67.232-106.722 
ATOM   2576  N1   DT A 125      29.080 -67.038-106.610 
ATOM   2577  C2   DT A 125      29.810 -68.076-106.083 
ATOM   2578  O2   DT A 125      29.305 -69.122-105.714 
ATOM   2579  N3   DT A 125      31.172 -67.859-105.994 
ATOM   2580  C4   DT A 125      31.846 -66.719-106.380 
ATOM   2581  O4   DT A 125      33.070 -66.641-106.251 
ATOM   2582  C5   DT A 125      30.995 -65.686-106.921 
ATOM   2583  C7   DT A 125      31.650 -64.410-107.365 
ATOM   2584  C6   DT A 125      29.668 -65.869-107.019 
ATOM   2585  P    DC A 126      23.578 -66.841-105.405 
ATOM   2586  OP1  DC A 126      22.373 -67.022-106.246 
ATOM   2587  OP2  DC A 126      23.812 -65.473-104.893 
ATOM   2588  O5'  DC A 126      23.543 -67.874-104.183 
ATOM   2589  C5'  DC A 126      24.063 -69.202-104.378 
ATOM   2590  C4'  DC A 126      24.909 -69.608-103.186 
ATOM   2591  O4'  DC A 126      26.300 -69.203-103.330 
ATOM   2592  C3'  DC A 126      24.490 -69.015-101.841 
ATOM   2593  O3'  DC A 126      24.694 -69.989-100.825 
ATOM   2594  C2'  DC A 126      25.462 -67.858-101.608 
ATOM   2595  C1'  DC A 126      26.709 -68.567-102.128 
ATOM   2596  N1   DC A 126      27.832 -67.645-102.452 
ATOM   2597  C2   DC A 126      29.129 -68.097-102.223 
ATOM   2598  O2   DC A 126      29.293 -69.234-101.766 
ATOM   2599  N3   DC A 126      30.168 -67.270-102.510 
ATOM   2600  C4   DC A 126      29.948 -66.045-103.004 
ATOM   2601  N4   DC A 126      30.994 -65.277-103.268 
ATOM   2602  C5   DC A 126      28.622 -65.561-103.246 
ATOM   2603  C6   DC A 126      27.597 -66.402-102.952 
ATOM   2604  P    DC A 127      23.616 -70.123 -99.650 
ATOM   2605  OP1  DC A 127      22.497 -70.981-100.100 
ATOM   2606  OP2  DC A 127      23.245 -68.777 -99.161 
ATOM   2607  O5'  DC A 127      24.463 -70.887 -98.529 
ATOM   2608  C5'  DC A 127      25.514 -71.783 -98.937 
ATOM   2609  C4'  DC A 127      26.742 -71.569 -98.075 
ATOM   2610  O4'  DC A 127      27.620 -70.536 -98.607 
ATOM   2611  C3'  DC A 127      26.476 -71.122 -96.638 
ATOM   2612  O3'  DC A 127      27.430 -71.738 -95.781 
ATOM   2613  C2'  DC A 127      26.734 -69.615 -96.647 
ATOM   2614  C1'  DC A 127      27.961 -69.651 -97.551 
ATOM   2615  N1   DC A 127      28.305 -68.330 -98.147 
ATOM   2616  C2   DC A 127      29.652 -68.034 -98.340 
ATOM   2617  O2   DC A 127      30.499 -68.873 -98.012 
ATOM   2618  N3   DC A 127      29.985 -66.835 -98.881 
ATOM   2619  C4   DC A 127      29.037 -65.953 -99.223 
ATOM   2620  N4   DC A 127      29.414 -64.797 -99.747 
ATOM   2621  C5   DC A 127      27.647 -66.237 -99.032 
ATOM   2622  C6   DC A 127      27.334 -67.441 -98.490 
ATOM   2623  P    DA A 128      26.956 -72.267 -94.346 
ATOM   2624  OP1  DA A 128      26.367 -73.618 -94.485 
ATOM   2625  OP2  DA A 128      26.101 -71.249 -93.700 
ATOM   2626  O5'  DA A 128      28.352 -72.367 -93.570 
ATOM   2627  C5'  DA A 128      29.550 -72.649 -94.319 
ATOM   2628  C4'  DA A 128      30.677 -71.747 -93.853 
ATOM   2629  O4'  DA A 128      30.705 -70.479 -94.569 
ATOM   2630  C3'  DA A 128      30.636 -71.338 -92.381 
ATOM   2631  O3'  DA A 128      31.967 -71.287 -91.881 
ATOM   2632  C2'  DA A 128      30.065 -69.920 -92.389 
ATOM   2633  C1'  DA A 128      30.823 -69.431 -93.619 
ATOM   2634  N9   DA A 128      30.252 -68.195 -94.221 
ATOM   2635  C8   DA A 128      28.943 -67.813 -94.296 
ATOM   2636  N7   DA A 128      28.762 -66.671 -94.884 
ATOM   2637  C5   DA A 128      30.044 -66.264 -95.226 
ATOM   2638  C6   DA A 128      30.532 -65.121 -95.881 
ATOM   2639  N6   DA A 128      29.745 -64.133 -96.330 
ATOM   2640  N1   DA A 128      31.863 -65.031 -96.059 
ATOM   2641  C2   DA A 128      32.639 -66.016 -95.612 
ATOM   2642  N3   DA A 128      32.300 -67.123 -94.990 
ATOM   2643  C4   DA A 128      30.963 -67.190 -94.824 
ATOM   2644  P    DG A 129      32.260 -71.819 -90.400 
ATOM   2645  OP1  DG A 129      32.439 -73.288 -90.426 
ATOM   2646  OP2  DG A 129      31.224 -71.307 -89.476 
ATOM   2647  O5'  DG A 129      33.660 -71.111 -90.082 
ATOM   2648  C5'  DG A 129      34.562 -70.830 -91.168 
ATOM   2649  C4'  DG A 129      35.141 -69.438 -91.014 
ATOM   2650  O4'  DG A 129      34.310 -68.419 -91.639 
ATOM   2651  C3'  DG A 129      35.312 -68.944 -89.578 
ATOM   2652  O3'  DG A 129      36.504 -68.172 -89.496 
ATOM   2653  C2'  DG A 129      34.118 -68.020 -89.341 
ATOM   2654  C1'  DG A 129      34.133 -67.357 -90.715 
ATOM   2655  N9   DG A 129      32.864 -66.654 -91.055 
ATOM   2656  C8   DG A 129      31.569 -66.985 -90.721 
ATOM   2657  N7   DG A 129      30.669 -66.150 -91.180 
ATOM   2658  C5   DG A 129      31.421 -65.197 -91.866 
ATOM   2659  C6   DG A 129      31.004 -64.042 -92.576 
ATOM   2660  O6   DG A 129      29.867 -63.614 -92.750 
ATOM   2661  N1   DG A 129      32.098 -63.353 -93.122 
ATOM   2662  C2   DG A 129      33.419 -63.732 -92.997 
ATOM   2663  N2   DG A 129      34.315 -62.941 -93.592 
ATOM   2664  N3   DG A 129      33.810 -64.817 -92.331 
ATOM   2665  C4   DG A 129      32.761 -65.496 -91.795 
ATOM   2666  P    DC A 130      37.433 -68.312 -88.199 
ATOM   2667  OP1  DC A 130      38.327 -69.481 -88.354 
ATOM   2668  OP2  DC A 130      36.591 -68.294 -86.983 
ATOM   2669  O5'  DC A 130      38.290 -66.963 -88.278 
ATOM   2670  C5'  DC A 130      38.571 -66.388 -89.569 
ATOM   2671  C4'  DC A 130      38.366 -64.887 -89.523 
ATOM   2672  O4'  DC A 130      36.992 -64.505 -89.818 
ATOM   2673  C3'  DC A 130      38.655 -64.217 -88.180 
ATOM   2674  O3'  DC A 130      39.244 -62.945 -88.418 
ATOM   2675  C2'  DC A 130      37.278 -64.004 -87.550 
ATOM   2676  C1'  DC A 130      36.561 -63.583 -88.829 
ATOM   2677  N1   DC A 130      35.077 -63.661 -88.738 
ATOM   2678  C2   DC A 130      34.333 -62.708 -89.429 
ATOM   2679  O2   DC A 130      34.929 -61.845 -90.083 
ATOM   2680  N3   DC A 130      32.977 -62.762 -89.357 
ATOM   2681  C4   DC A 130      32.369 -63.713 -88.637 
ATOM   2682  N4   DC A 130      31.046 -63.723 -88.599 
ATOM   2683  C5   DC A 130      33.116 -64.702 -87.919 
ATOM   2684  C6   DC A 130      34.469 -64.631 -88.002 
ATOM   2685  P    DT A 131      40.433 -62.450 -87.466 
ATOM   2686  OP1  DT A 131      41.716 -63.015 -87.941 
ATOM   2687  OP2  DT A 131      40.085 -62.724 -86.055 
ATOM   2688  O5'  DT A 131      40.411 -60.872 -87.728 
ATOM   2689  C5'  DT A 131      39.979 -60.383 -89.012 
ATOM   2690  C4'  DT A 131      39.052 -59.197 -88.830 
ATOM   2691  O4'  DT A 131      37.660 -59.599 -88.680 
ATOM   2692  C3'  DT A 131      39.318 -58.327 -87.601 
ATOM   2693  O3'  DT A 131      39.074 -56.967 -87.939 
ATOM   2694  C2'  DT A 131      38.271 -58.769 -86.579 
ATOM   2695  C1'  DT A 131      37.114 -58.915 -87.562 
ATOM   2696  N1   DT A 131      35.979 -59.722 -87.036 
ATOM   2697  C2   DT A 131      34.714 -59.353 -87.427 
ATOM   2698  O2   DT A 131      34.498 -58.412 -88.170 
ATOM   2699  N3   DT A 131      33.686 -60.124 -86.918 
ATOM   2700  C4   DT A 131      33.817 -61.206 -86.073 
ATOM   2701  O4   DT A 131      32.821 -61.820 -85.683 
ATOM   2702  C5   DT A 131      35.181 -61.517 -85.719 
ATOM   2703  C7   DT A 131      35.413 -62.682 -84.801 
ATOM   2704  C6   DT A 131      36.200 -60.784 -86.198 
ATOM   2705  P    DG A 132      40.048 -55.836 -87.361 
ATOM   2706  OP1  DG A 132      41.245 -55.725 -88.226 
ATOM   2707  OP2  DG A 132      40.306 -56.089 -85.927 
ATOM   2708  O5'  DG A 132      39.144 -54.527 -87.522 
ATOM   2709  C5'  DG A 132      38.181 -54.470 -88.592 
ATOM   2710  C4'  DG A 132      36.871 -53.904 -88.080 
ATOM   2711  O4'  DG A 132      35.992 -54.935 -87.543 
ATOM   2712  C3'  DG A 132      36.984 -52.888 -86.944 
ATOM   2713  O3'  DG A 132      35.990 -51.886 -87.122 
ATOM   2714  C2'  DG A 132      36.653 -53.681 -85.680 
ATOM   2715  C1'  DG A 132      35.514 -54.501 -86.279 
ATOM   2716  N9   DG A 132      35.159 -55.706 -85.480 
ATOM   2717  C8   DG A 132      35.976 -56.533 -84.740 
ATOM   2718  N7   DG A 132      35.345 -57.517 -84.148 
ATOM   2719  C5   DG A 132      34.015 -57.330 -84.522 
ATOM   2720  C6   DG A 132      32.858 -58.082 -84.192 
ATOM   2721  O6   DG A 132      32.767 -59.086 -83.490 
ATOM   2722  N1   DG A 132      31.709 -57.542 -84.786 
ATOM   2723  C2   DG A 132      31.682 -56.422 -85.594 
ATOM   2724  N2   DG A 132      30.484 -56.067 -86.064 
ATOM   2725  N3   DG A 132      32.768 -55.717 -85.904 
ATOM   2726  C4   DG A 132      33.891 -56.228 -85.335 
ATOM   2727  P    DA A 133      36.360 -50.361 -86.805 
ATOM   2728  OP1  DA A 133      37.028 -49.758 -87.980 
ATOM   2729  OP2  DA A 133      37.102 -50.286 -85.527 
ATOM   2730  O5'  DA A 133      34.908 -49.716 -86.621 
ATOM   2731  C5'  DA A 133      33.798 -50.274 -87.349 
ATOM   2732  C4'  DA A 133      32.590 -50.395 -86.441 
ATOM   2733  O4'  DA A 133      32.561 -51.659 -85.721 
ATOM   2734  C3'  DA A 133      32.477 -49.341 -85.340 
ATOM   2735  O3'  DA A 133      31.107 -49.006 -85.162 
ATOM   2736  C2'  DA A 133      32.974 -50.045 -84.078 
ATOM   2737  C1'  DA A 133      32.306 -51.388 -84.351 
ATOM   2738  N9   DA A 133      32.864 -52.510 -83.545 
ATOM   2739  C8   DA A 133      34.154 -52.704 -83.139 
ATOM   2740  N7   DA A 133      34.328 -53.783 -82.444 
ATOM   2741  C5   DA A 133      33.063 -54.351 -82.383 
ATOM   2742  C6   DA A 133      32.579 -55.523 -81.779 
ATOM   2743  N6   DA A 133      33.351 -56.375 -81.090 
ATOM   2744  N1   DA A 133      31.266 -55.790 -81.911 
ATOM   2745  C2   DA A 133      30.502 -54.941 -82.598 
ATOM   2746  N3   DA A 133      30.841 -53.822 -83.201 
ATOM   2747  C4   DA A 133      32.160 -53.578 -83.054 
ATOM   2748  P    DT A 134      30.710 -47.479 -84.891 
ATOM   2749  OP1  DT A 134      30.608 -46.757 -86.179 
ATOM   2750  OP2  DT A 134      31.632 -46.896 -83.891 
ATOM   2751  O5'  DT A 134      29.253 -47.640 -84.248 
ATOM   2752  C5'  DT A 134      28.438 -48.760 -84.640 
ATOM   2753  C4'  DT A 134      27.778 -49.372 -83.420 
ATOM   2754  O4'  DT A 134      28.609 -50.389 -82.790 
ATOM   2755  C3'  DT A 134      27.453 -48.404 -82.283 
ATOM   2756  O3'  DT A 134      26.221 -48.790 -81.686 
ATOM   2757  C2'  DT A 134      28.574 -48.614 -81.264 
ATOM   2758  C1'  DT A 134      28.648 -50.132 -81.394 
ATOM   2759  N1   DT A 134      29.905 -50.720 -80.851 
ATOM   2760  C2   DT A 134      29.813 -51.956 -80.260 
ATOM   2761  O2   DT A 134      28.765 -52.571 -80.168 
ATOM   2762  N3   DT A 134      30.999 -52.468 -79.768 
ATOM   2763  C4   DT A 134      32.236 -51.859 -79.818 
ATOM   2764  O4   DT A 134      33.228 -52.417 -79.342 
ATOM   2765  C5   DT A 134      32.231 -50.565 -80.457 
ATOM   2766  C7   DT A 134      33.538 -49.834 -80.553 
ATOM   2767  C6   DT A 134      31.093 -50.044 -80.944 
ATOM   2768  P    DG A 135      25.190 -47.655 -81.231 
ATOM   2769  OP1  DG A 135      24.373 -47.232 -82.391 
ATOM   2770  OP2  DG A 135      25.918 -46.578 -80.523 
ATOM   2771  O5'  DG A 135      24.275 -48.456 -80.192 
ATOM   2772  C5'  DG A 135      24.082 -49.871 -80.379 
ATOM   2773  C4'  DG A 135      24.206 -50.591 -79.052 
ATOM   2774  O4'  DG A 135      25.580 -50.970 -78.751 
ATOM   2775  C3'  DG A 135      23.765 -49.799 -77.821 
ATOM   2776  O3'  DG A 135      23.135 -50.686 -76.904 
ATOM   2777  C2'  DG A 135      25.067 -49.299 -77.196 
ATOM   2778  C1'  DG A 135      25.873 -50.575 -77.420 
ATOM   2779  N9   DG A 135      27.345 -50.381 -77.308 
ATOM   2780  C8   DG A 135      28.109 -49.290 -77.661 
ATOM   2781  N7   DG A 135      29.391 -49.439 -77.431 
ATOM   2782  C5   DG A 135      29.483 -50.719 -76.887 
ATOM   2783  C6   DG A 135      30.618 -51.442 -76.438 
ATOM   2784  O6   DG A 135      31.797 -51.096 -76.427 
ATOM   2785  N1   DG A 135      30.261 -52.710 -75.957 
ATOM   2786  C2   DG A 135      28.976 -53.213 -75.916 
ATOM   2787  N2   DG A 135      28.844 -54.445 -75.422 
ATOM   2788  N3   DG A 135      27.911 -52.534 -76.339 
ATOM   2789  C4   DG A 135      28.240 -51.303 -76.807 
ATOM   2790  P    DT A 136      21.842 -50.184 -76.104 
ATOM   2791  OP1  DT A 136      20.637 -50.366 -76.944 
ATOM   2792  OP2  DT A 136      22.076 -48.817 -75.591 
ATOM   2793  O5'  DT A 136      21.808 -51.217 -74.881 
ATOM   2794  C5'  DT A 136      22.327 -52.545 -75.076 
ATOM   2795  C4'  DT A 136      23.173 -52.951 -73.884 
ATOM   2796  O4'  DT A 136      24.564 -52.547 -74.028 
ATOM   2797  C3'  DT A 136      22.754 -52.358 -72.539 
ATOM   2798  O3'  DT A 136      22.958 -53.332 -71.523 
ATOM   2799  C2'  DT A 136      23.726 -51.201 -72.306 
ATOM   2800  C1'  DT A 136      24.973 -51.911 -72.827 
ATOM   2801  N1   DT A 136      26.097 -50.988 -73.150 
ATOM   2802  C2   DT A 136      27.370 -51.449 -72.918 
ATOM   2803  O2   DT A 136      27.603 -52.558 -72.470 
ATOM   2804  N3   DT A 136      28.386 -50.565 -73.229 
ATOM   2805  C4   DT A 136      28.236 -49.292 -73.740 
ATOM   2806  O4   DT A 136      29.222 -48.592 -73.979 
ATOM   2807  C5   DT A 136      26.862 -48.899 -73.948 
ATOM   2808  C7   DT A 136      26.610 -47.526 -74.501 
ATOM   2809  C6   DT A 136      25.855 -49.737 -73.654 
ATOM   2810  P    DC A 137      21.880 -53.466 -70.348 
ATOM   2811  OP1  DC A 137      20.761 -54.325 -70.799 
ATOM   2812  OP2  DC A 137      21.509 -52.120 -69.859 
ATOM   2813  O5'  DC A 137      22.727 -54.231 -69.227 
ATOM   2814  C5'  DC A 137      23.778 -55.126 -69.635 
ATOM   2815  C4'  DC A 137      25.006 -54.912 -68.773 
ATOM   2816  O4'  DC A 137      25.884 -53.879 -69.305 
ATOM   2817  C3'  DC A 137      24.741 -54.466 -67.336 
ATOM   2818  O3'  DC A 137      25.694 -55.081 -66.479 
ATOM   2819  C2'  DC A 137      24.998 -52.959 -67.345 
ATOM   2820  C1'  DC A 137      26.226 -52.994 -68.249 
ATOM   2821  N1   DC A 137      26.569 -51.673 -68.845 
ATOM   2822  C2   DC A 137      27.916 -51.378 -69.038 
ATOM   2823  O2   DC A 137      28.763 -52.217 -68.710 
ATOM   2824  N3   DC A 137      28.250 -50.178 -69.579 
ATOM   2825  C4   DC A 137      27.302 -49.297 -69.921 
ATOM   2826  N4   DC A 137      27.678 -48.140 -70.446 
ATOM   2827  C5   DC A 137      25.911 -49.580 -69.730 
ATOM   2828  C6   DC A 137      25.598 -50.784 -69.188 
ATOM   2829  P    DA A 138      25.221 -55.611 -65.044 
ATOM   2830  OP1  DA A 138      24.631 -56.961 -65.183 
ATOM   2831  OP2  DA A 138      24.365 -54.592 -64.398 
ATOM   2832  O5'  DA A 138      26.617 -55.710 -64.268 
ATOM   2833  C5'  DA A 138      27.814 -55.992 -65.017 
ATOM   2834  C4'  DA A 138      28.941 -55.091 -64.552 
ATOM   2835  O4'  DA A 138      28.970 -53.822 -65.267 
ATOM   2836  C3'  DA A 138      28.901 -54.682 -63.079 
ATOM   2837  O3'  DA A 138      30.231 -54.630 -62.579 
ATOM   2838  C2'  DA A 138      28.329 -53.264 -63.087 
ATOM   2839  C1'  DA A 138      29.087 -52.774 -64.317 
ATOM   2840  N9   DA A 138      28.516 -51.538 -64.919 
ATOM   2841  C8   DA A 138      27.207 -51.156 -64.994 
ATOM   2842  N7   DA A 138      27.026 -50.014 -65.582 
ATOM   2843  C5   DA A 138      28.308 -49.607 -65.924 
ATOM   2844  C6   DA A 138      28.796 -48.465 -66.579 
ATOM   2845  N6   DA A 138      28.009 -47.476 -67.028 
ATOM   2846  N1   DA A 138      30.127 -48.374 -66.757 
ATOM   2847  C2   DA A 138      30.904 -49.359 -66.310 
ATOM   2848  N3   DA A 138      30.565 -50.466 -65.688 
ATOM   2849  C4   DA A 138      29.228 -50.533 -65.522 
ATOM   2850  P    DC A 139      30.524 -55.162 -61.098 
ATOM   2851  OP1  DC A 139      30.704 -56.631 -61.124 
ATOM   2852  OP2  DC A 139      29.488 -54.650 -60.174 
ATOM   2853  O5'  DC A 139      31.924 -54.454 -60.780 
ATOM   2854  C5'  DC A 139      32.826 -54.174 -61.866 
ATOM   2855  C4'  DC A 139      33.406 -52.781 -61.713 
ATOM   2856  O4'  DC A 139      32.574 -51.762 -62.337 
ATOM   2857  C3'  DC A 139      33.577 -52.287 -60.276 
ATOM   2858  O3'  DC A 139      34.768 -51.515 -60.194 
ATOM   2859  C2'  DC A 139      32.382 -51.363 -60.039 
ATOM   2860  C1'  DC A 139      32.397 -50.700 -61.413 
ATOM   2861  N1   DC A 139      31.129 -49.997 -61.753 
ATOM   2862  C2   DC A 139      31.214 -48.834 -62.514 
ATOM   2863  O2   DC A 139      32.329 -48.437 -62.873 
ATOM   2864  N3   DC A 139      30.068 -48.178 -62.834 
ATOM   2865  C4   DC A 139      28.881 -48.641 -62.425 
ATOM   2866  N4   DC A 139      27.793 -47.966 -62.763 
ATOM   2867  C5   DC A 139      28.771 -49.835 -61.641 
ATOM   2868  C6   DC A 139      29.927 -50.476 -61.332 
ATOM   2869  P    DC A 140      35.697 -51.655 -58.898 
ATOM   2870  OP1  DC A 140      36.591 -52.824 -59.052 
ATOM   2871  OP2  DC A 140      34.855 -51.637 -57.681 
ATOM   2872  O5'  DC A 140      36.555 -50.306 -58.977 
ATOM   2873  C5'  DC A 140      36.836 -49.731 -60.267 
ATOM   2874  C4'  DC A 140      36.630 -48.231 -60.221 
ATOM   2875  O4'  DC A 140      35.256 -47.849 -60.516 
ATOM   2876  C3'  DC A 140      36.919 -47.560 -58.878 
ATOM   2877  O3'  DC A 140      37.509 -46.288 -59.116 
ATOM   2878  C2'  DC A 140      35.543 -47.347 -58.248 
ATOM   2879  C1'  DC A 140      34.826 -46.926 -59.527 
ATOM   2880  N1   DC A 140      33.341 -47.005 -59.436 
ATOM   2881  C2   DC A 140      32.597 -46.051 -60.127 
ATOM   2882  O2   DC A 140      33.193 -45.188 -60.781 
ATOM   2883  N3   DC A 140      31.242 -46.105 -60.055 
ATOM   2884  C4   DC A 140      30.633 -47.056 -59.335 
ATOM   2885  N4   DC A 140      29.310 -47.066 -59.297 
ATOM   2886  C5   DC A 140      31.380 -48.046 -58.617 
ATOM   2887  C6   DC A 140      32.734 -47.975 -58.700 
ATOM   2888  P    DC A 141      38.698 -45.794 -58.164 
ATOM   2889  OP1  DC A 141      39.980 -46.359 -58.639 
ATOM   2890  OP2  DC A 141      38.350 -46.068 -56.753 
ATOM   2891  O5'  DC A 141      38.675 -44.215 -58.426 
ATOM   2892  C5'  DC A 141      38.243 -43.726 -59.710 
ATOM   2893  C4'  DC A 141      37.316 -42.540 -59.528 
ATOM   2894  O4'  DC A 141      35.924 -42.942 -59.378 
ATOM   2895  C3'  DC A 141      37.582 -41.671 -58.299 
ATOM   2896  O3'  DC A 141      37.338 -40.310 -58.637 
ATOM   2897  C2'  DC A 141      36.536 -42.113 -57.277 
ATOM   2898  C1'  DC A 141      35.379 -42.258 -58.261 
ATOM   2899  N1   DC A 141      34.243 -43.065 -57.734 
ATOM   2900  C2   DC A 141      32.955 -42.704 -58.121 
ATOM   2901  O2   DC A 141      32.809 -41.738 -58.878 
ATOM   2902  N3   DC A 141      31.906 -43.427 -57.651 
ATOM   2903  C4   DC A 141      32.107 -44.468 -56.832 
ATOM   2904  N4   DC A 141      31.051 -45.141 -56.401 
ATOM   2905  C5   DC A 141      33.423 -44.856 -56.422 
ATOM   2906  C6   DC A 141      34.458 -44.121 -56.902 
ATOM   2907  P    DC A 142      38.313 -39.180 -58.060 
ATOM   2908  OP1  DC A 142      39.509 -39.068 -58.924 
ATOM   2909  OP2  DC A 142      38.570 -39.432 -56.625 
ATOM   2910  O5'  DC A 142      37.408 -37.870 -58.220 
ATOM   2911  C5'  DC A 142      36.445 -37.814 -59.290 
ATOM   2912  C4'  DC A 142      35.135 -37.248 -58.778 
ATOM   2913  O4'  DC A 142      34.257 -38.278 -58.241 
ATOM   2914  C3'  DC A 142      35.248 -36.231 -57.642 
ATOM   2915  O3'  DC A 142      34.254 -35.229 -57.821 
ATOM   2916  C2'  DC A 142      34.917 -37.024 -56.378 
ATOM   2917  C1'  DC A 142      33.778 -37.844 -56.977 
ATOM   2918  N1   DC A 142      33.423 -39.050 -56.178 
ATOM   2919  C2   DC A 142      32.085 -39.434 -56.144 
ATOM   2920  O2   DC A 142      31.256 -38.766 -56.772 
ATOM   2921  N3   DC A 142      31.740 -40.531 -55.420 
ATOM   2922  C4   DC A 142      32.670 -41.228 -54.753 
ATOM   2923  N4   DC A 142      32.283 -42.289 -54.062 
ATOM   2924  C5   DC A 142      34.051 -40.848 -54.775 
ATOM   2925  C6   DC A 142      34.375 -39.750 -55.504 
ATOM   2926  P    DA A 143      34.624 -33.704 -57.503 
ATOM   2927  OP1  DA A 143      35.292 -33.101 -58.678 
ATOM   2928  OP2  DA A 143      35.367 -33.630 -56.225 
ATOM   2929  O5'  DA A 143      33.172 -33.059 -57.319 
ATOM   2930  C5'  DA A 143      32.062 -33.618 -58.047 
ATOM   2931  C4'  DA A 143      30.854 -33.738 -57.139 
ATOM   2932  O4'  DA A 143      30.825 -35.003 -56.419 
ATOM   2933  C3'  DA A 143      30.742 -32.684 -56.038 
ATOM   2934  O3'  DA A 143      29.371 -32.349 -55.860 
ATOM   2935  C2'  DA A 143      31.238 -33.388 -54.776 
ATOM   2936  C1'  DA A 143      30.570 -34.732 -55.049 
ATOM   2937  N9   DA A 143      31.129 -35.854 -54.244 
ATOM   2938  C8   DA A 143      32.418 -36.047 -53.837 
ATOM   2939  N7   DA A 143      32.592 -37.127 -53.142 
ATOM   2940  C5   DA A 143      31.328 -37.694 -53.081 
ATOM   2941  C6   DA A 143      30.843 -38.867 -52.477 
ATOM   2942  N6   DA A 143      31.615 -39.718 -51.788 
ATOM   2943  N1   DA A 143      29.530 -39.133 -52.609 
ATOM   2944  C2   DA A 143      28.767 -38.284 -53.296 
ATOM   2945  N3   DA A 143      29.106 -37.165 -53.899 
ATOM   2946  C4   DA A 143      30.424 -36.921 -53.752 
ATOM   2947  P    DG A 144      28.974 -30.822 -55.589 
ATOM   2948  OP1  DG A 144      28.873 -30.100 -56.877 
ATOM   2949  OP2  DG A 144      29.896 -30.239 -54.589 
ATOM   2950  O5'  DG A 144      27.518 -30.984 -54.946 
ATOM   2951  C5'  DG A 144      26.702 -32.103 -55.338 
ATOM   2952  C4'  DG A 144      26.042 -32.715 -54.119 
ATOM   2953  O4'  DG A 144      26.873 -33.732 -53.488 
ATOM   2954  C3'  DG A 144      25.717 -31.747 -52.981 
ATOM   2955  O3'  DG A 144      24.485 -32.134 -52.384 
ATOM   2956  C2'  DG A 144      26.838 -31.957 -51.962 
ATOM   2957  C1'  DG A 144      26.912 -33.476 -52.093 
ATOM   2958  N9   DG A 144      28.169 -34.063 -51.550 
ATOM   2959  C8   DG A 144      29.445 -33.541 -51.548 
ATOM   2960  N7   DG A 144      30.338 -34.317 -50.985 
ATOM   2961  C5   DG A 144      29.602 -35.432 -50.584 
ATOM   2962  C6   DG A 144      30.023 -36.612 -49.917 
ATOM   2963  O6   DG A 144      31.148 -36.922 -49.537 
ATOM   2964  N1   DG A 144      28.949 -37.487 -49.702 
ATOM   2965  C2   DG A 144      27.642 -37.253 -50.082 
ATOM   2966  N2   DG A 144      26.764 -38.215 -49.785 
ATOM   2967  N3   DG A 144      27.249 -36.146 -50.708 
ATOM   2968  C4   DG A 144      28.278 -35.286 -50.924 
ATOM   2969  P    DA A 145      23.454 -30.998 -51.929 
ATOM   2970  OP1  DA A 145      22.637 -30.575 -53.089 
ATOM   2971  OP2  DA A 145      24.182 -29.922 -51.221 
ATOM   2972  O5'  DA A 145      22.539 -31.800 -50.890 
ATOM   2973  C5'  DA A 145      22.346 -33.214 -51.077 
ATOM   2974  C4'  DA A 145      22.470 -33.935 -49.750 
ATOM   2975  O4'  DA A 145      23.844 -34.313 -49.449 
ATOM   2976  C3'  DA A 145      22.029 -33.142 -48.519 
ATOM   2977  O3'  DA A 145      21.399 -34.029 -47.602 
ATOM   2978  C2'  DA A 145      23.331 -32.642 -47.894 
ATOM   2979  C1'  DA A 145      24.137 -33.918 -48.118 
ATOM   2980  N9   DA A 145      25.609 -33.724 -48.006 
ATOM   2981  C8   DA A 145      26.351 -32.634 -48.362 
ATOM   2982  N7   DA A 145      27.621 -32.769 -48.139 
ATOM   2983  C5   DA A 145      27.733 -34.041 -47.596 
ATOM   2984  C6   DA A 145      28.835 -34.784 -47.142 
ATOM   2985  N6   DA A 145      30.096 -34.328 -47.167 
ATOM   2986  N1   DA A 145      28.594 -36.017 -46.661 
ATOM   2987  C2   DA A 145      27.341 -36.465 -46.639 
ATOM   2988  N3   DA A 145      26.237 -35.866 -47.033 
ATOM   2989  C4   DA A 145      26.507 -34.634 -47.510 
ATOM   2990  P    DG A 146      20.106 -33.528 -46.802 
ATOM   2991  OP1  DG A 146      18.902 -33.709 -47.642 
ATOM   2992  OP2  DG A 146      20.340 -32.160 -46.289 
ATOM   2993  O5'  DG A 146      20.072 -34.561 -45.579 
ATOM   2994  C5'  DG A 146      20.591 -35.889 -45.774 
ATOM   2995  C4'  DG A 146      21.437 -36.294 -44.582 
ATOM   2996  O4'  DG A 146      22.829 -35.890 -44.726 
ATOM   2997  C3'  DG A 146      21.019 -35.701 -43.237 
ATOM   2998  O3'  DG A 146      21.223 -36.676 -42.221 
ATOM   2999  C2'  DG A 146      21.990 -34.545 -43.004 
ATOM   3000  C1'  DG A 146      23.237 -35.254 -43.525 
ATOM   3001  N9   DG A 146      24.361 -34.331 -43.848 
ATOM   3002  C8   DG A 146      24.317 -33.051 -44.356 
ATOM   3003  N7   DG A 146      25.497 -32.505 -44.527 
ATOM   3004  C5   DG A 146      26.384 -33.493 -44.102 
ATOM   3005  C6   DG A 146      27.803 -33.487 -44.050 
ATOM   3006  O6   DG A 146      28.580 -32.594 -44.375 
ATOM   3007  N1   DG A 146      28.302 -34.699 -43.551 
ATOM   3008  C2   DG A 146      27.531 -35.774 -43.154 
ATOM   3009  N2   DG A 146      28.199 -36.840 -42.707 
ATOM   3010  N3   DG A 146      26.201 -35.779 -43.204 
ATOM   3011  C4   DG A 146      25.701 -34.611 -43.685 
ATOM   3012  P    DA A 147      20.144 -36.810 -41.046 
ATOM   3013  OP1  DA A 147      19.025 -37.668 -41.497 
ATOM   3014  OP2  DA A 147      19.773 -35.463 -40.557 
ATOM   3015  O5'  DA A 147      20.992 -37.574 -39.925 
ATOM   3016  C5'  DA A 147      22.042 -38.469 -40.334 
ATOM   3017  C4'  DA A 147      23.270 -38.255 -39.471 
ATOM   3018  O4'  DA A 147      24.148 -37.222 -40.003 
ATOM   3019  C3'  DA A 147      23.005 -37.809 -38.034 
ATOM   3020  O3'  DA A 147      23.958 -38.425 -37.177 
ATOM   3021  C2'  DA A 147      23.262 -36.302 -38.043 
ATOM   3022  C1'  DA A 147      24.490 -36.338 -38.947 
ATOM   3023  N9   DA A 147      24.833 -35.016 -39.543 
ATOM   3024  C8   DA A 147      23.988 -34.019 -39.940 
ATOM   3025  N7   DA A 147      24.595 -32.980 -40.424 
ATOM   3026  C5   DA A 147      25.941 -33.310 -40.343 
ATOM   3027  C6   DA A 147      27.108 -32.616 -40.702 
ATOM   3028  N6   DA A 147      27.105 -31.389 -41.240 
ATOM   3029  N1   DA A 147      28.285 -33.234 -40.487 
ATOM   3030  C2   DA A 147      28.283 -34.454 -39.952 
ATOM   3031  N3   DA A 147      27.262 -35.195 -39.579 
ATOM   3032  C4   DA A 147      26.096 -34.554 -39.805 
ATOM   3033  P    DG A 148      23.485 -38.954 -35.742 
ATOM   3034  OP1  DG A 148      22.896 -40.305 -35.881 
ATOM   3035  OP2  DG A 148      22.629 -37.935 -35.096 
ATOM   3036  O5'  DG A 148      24.881 -39.054 -34.966 
ATOM   3037  C5'  DG A 148      26.078 -39.335 -35.715 
ATOM   3038  C4'  DG A 148      27.205 -38.434 -35.250 
ATOM   3039  O4'  DG A 148      27.234 -37.165 -35.965 
ATOM   3040  C3'  DG A 148      27.165 -38.025 -33.777 
ATOM   3041  O3'  DG A 148      28.496 -37.974 -33.277 
ATOM   3042  C2'  DG A 148      26.593 -36.607 -33.785 
ATOM   3043  C1'  DG A 148      27.351 -36.118 -35.015 
ATOM   3044  N9   DG A 148      26.781 -34.881 -35.617 
ATOM   3045  C8   DG A 148      25.465 -34.479 -35.701 
ATOM   3046  N7   DG A 148      25.296 -33.324 -36.299 
ATOM   3047  C5   DG A 148      26.592 -32.933 -36.633 
ATOM   3048  C6   DG A 148      27.050 -31.766 -37.298 
ATOM   3049  O6   DG A 148      26.397 -30.823 -37.736 
ATOM   3050  N1   DG A 148      28.445 -31.768 -37.433 
ATOM   3051  C2   DG A 148      29.287 -32.767 -36.985 
ATOM   3052  N2   DG A 148      30.590 -32.582 -37.211 
ATOM   3053  N3   DG A 148      28.855 -33.862 -36.362 
ATOM   3054  C4   DG A 148      27.505 -33.875 -36.222 
ATOM   3055  P    DA A 149      28.789 -38.505 -31.796 
ATOM   3056  OP1  DA A 149      28.968 -39.974 -31.822 
ATOM   3057  OP2  DA A 149      27.752 -37.993 -30.872 
ATOM   3058  O5'  DA A 149      30.188 -37.798 -31.478 
ATOM   3059  C5'  DA A 149      31.091 -37.517 -32.564 
ATOM   3060  C4'  DA A 149      31.670 -36.124 -32.411 
ATOM   3061  O4'  DA A 149      30.838 -35.106 -33.035 
ATOM   3062  C3'  DA A 149      31.841 -35.631 -30.974 
ATOM   3063  O3'  DA A 149      33.033 -34.858 -30.892 
ATOM   3064  C2'  DA A 149      30.647 -34.707 -30.737 
ATOM   3065  C1'  DA A 149      30.661 -34.043 -32.111 
ATOM   3066  N9   DA A 149      29.393 -33.341 -32.451 
ATOM   3067  C8   DA A 149      28.116 -33.684 -32.111 
ATOM   3068  N7   DA A 149      27.215 -32.865 -32.559 
ATOM   3069  C5   DA A 149      27.947 -31.907 -33.247 
ATOM   3070  C6   DA A 149      27.568 -30.756 -33.958 
ATOM   3071  N6   DA A 149      26.296 -30.359 -34.099 
ATOM   3072  N1   DA A 149      28.550 -30.026 -34.520 
ATOM   3073  C2   DA A 149      29.812 -30.426 -34.377 
ATOM   3074  N3   DA A 149      30.283 -31.475 -33.740 
ATOM   3075  C4   DA A 149      29.281 -32.189 -33.186 
ATOM   3076  P    DG A 150      33.961 -34.998 -29.596 
ATOM   3077  OP1  DG A 150      34.855 -36.167 -29.750 
ATOM   3078  OP2  DG A 150      33.120 -34.981 -28.379 
ATOM   3079  O5'  DG A 150      34.819 -33.649 -29.675 
ATOM   3080  C5'  DG A 150      35.100 -33.075 -30.965 
ATOM   3081  C4'  DG A 150      34.895 -31.574 -30.919 
ATOM   3082  O4'  DG A 150      33.520 -31.192 -31.214 
ATOM   3083  C3'  DG A 150      35.183 -30.903 -29.576 
ATOM   3084  O3'  DG A 150      35.773 -29.631 -29.814 
ATOM   3085  C2'  DG A 150      33.807 -30.691 -28.946 
ATOM   3086  C1'  DG A 150      33.090 -30.269 -30.225 
ATOM   3087  N9   DG A 150      31.605 -30.348 -30.134 
ATOM   3088  C8   DG A 150      30.821 -31.248 -29.446 
ATOM   3089  N7   DG A 150      29.533 -31.039 -29.572 
ATOM   3090  C5   DG A 150      29.458 -29.921 -30.401 
ATOM   3091  C6   DG A 150      28.325 -29.223 -30.894 
ATOM   3092  O6   DG A 150      27.135 -29.452 -30.697 
ATOM   3093  N1   DG A 150      28.702 -28.143 -31.704 
ATOM   3094  C2   DG A 150      30.003 -27.785 -32.000 
ATOM   3095  N2   DG A 150      30.153 -26.722 -32.794 
ATOM   3096  N3   DG A 150      31.066 -28.441 -31.538 
ATOM   3097  C4   DG A 150      30.717 -29.491 -30.749 
ATOM   3098  P    DT A 151      36.962 -29.137 -28.862 
ATOM   3099  OP1  DT A 151      38.245 -29.702 -29.337 
ATOM   3100  OP2  DT A 151      36.614 -29.411 -27.451 
ATOM   3101  O5'  DT A 151      36.939 -27.558 -29.124 
ATOM   3102  C5'  DT A 151      36.508 -27.069 -30.408 
ATOM   3103  C4'  DT A 151      35.580 -25.884 -30.226 
ATOM   3104  O4'  DT A 151      34.189 -26.285 -30.076 
ATOM   3105  C3'  DT A 151      35.847 -25.014 -28.997 
ATOM   3106  O3'  DT A 151      35.602 -23.654 -29.335 
ATOM   3107  C2'  DT A 151      34.800 -25.456 -27.975 
ATOM   3108  C1'  DT A 151      33.643 -25.601 -28.959 
ATOM   3109  N1   DT A 151      32.507 -26.409 -28.432 
ATOM   3110  C2   DT A 151      31.243 -26.040 -28.823 
ATOM   3111  O2   DT A 151      31.027 -25.098 -29.567 
ATOM   3112  N3   DT A 151      30.215 -26.810 -28.314 
ATOM   3113  C4   DT A 151      30.346 -27.893 -27.469 
ATOM   3114  O4   DT A 151      29.350 -28.506 -27.079 
ATOM   3115  C5   DT A 151      31.710 -28.204 -27.115 
ATOM   3116  C7   DT A 151      31.941 -29.368 -26.197 
ATOM   3117  C6   DT A 151      32.728 -27.471 -27.594 
ATOM   3118  P    DT A 152      36.577 -22.523 -28.758 
ATOM   3119  OP1  DT A 152      37.773 -22.411 -29.622 
ATOM   3120  OP2  DT A 152      36.834 -22.775 -27.323 
ATOM   3121  O5'  DT A 152      35.673 -21.214 -28.919 
ATOM   3122  C5'  DT A 152      34.710 -21.157 -29.988 
ATOM   3123  C4'  DT A 152      33.399 -20.591 -29.476 
ATOM   3124  O4'  DT A 152      32.521 -21.621 -28.939 
ATOM   3125  C3'  DT A 152      33.512 -19.575 -28.340 
ATOM   3126  O3'  DT A 152      32.519 -18.572 -28.519 
ATOM   3127  C2'  DT A 152      33.182 -20.367 -27.076 
ATOM   3128  C1'  DT A 152      32.043 -21.187 -27.675 
ATOM   3129  N1   DT A 152      31.687 -22.393 -26.876 
ATOM   3130  C2   DT A 152      30.363 -22.759 -26.853 
ATOM   3131  O2   DT A 152      29.495 -22.146 -27.448 
ATOM   3132  N3   DT A 152      30.072 -23.882 -26.100 
ATOM   3133  C4   DT A 152      30.974 -24.647 -25.390 
ATOM   3134  O4   DT A 152      30.593 -25.632 -24.752 
ATOM   3135  C5   DT A 152      32.338 -24.183 -25.476 
ATOM   3136  C7   DT A 152      33.383 -24.960 -24.730 
ATOM   3137  C6   DT A 152      32.649 -23.096 -26.199 
ATOM   3138  P    DC A 153      32.888 -17.048 -28.201 
ATOM   3139  OP1  DC A 153      33.556 -16.444 -29.376 
ATOM   3140  OP2  DC A 153      33.631 -16.973 -26.923 
ATOM   3141  O5'  DC A 153      31.436 -16.402 -28.017 
ATOM   3142  C5'  DC A 153      30.326 -16.961 -28.745 
ATOM   3143  C4'  DC A 153      29.118 -17.081 -27.837 
ATOM   3144  O4'  DC A 153      29.089 -18.346 -27.117 
ATOM   3145  C3'  DC A 153      29.006 -16.027 -26.736 
ATOM   3146  O3'  DC A 153      27.635 -15.692 -26.558 
ATOM   3147  C2'  DC A 153      29.502 -16.732 -25.474 
ATOM   3148  C1'  DC A 153      28.834 -18.075 -25.747 
ATOM   3149  N1   DC A 153      29.393 -19.197 -24.942 
ATOM   3150  C2   DC A 153      28.518 -20.198 -24.529 
ATOM   3151  O2   DC A 153      27.325 -20.116 -24.846 
ATOM   3152  N3   DC A 153      29.007 -21.230 -23.793 
ATOM   3153  C4   DC A 153      30.306 -21.282 -23.471 
ATOM   3154  N4   DC A 153      30.735 -22.307 -22.752 
ATOM   3155  C5   DC A 153      31.222 -20.261 -23.885 
ATOM   3156  C6   DC A 153      30.714 -19.240 -24.619 
ATOM   3157  P    DC A 154      27.238 -14.165 -26.287 
ATOM   3158  OP1  DC A 154      27.137 -13.444 -27.575 
ATOM   3159  OP2  DC A 154      28.161 -13.583 -25.287 
ATOM   3160  O5'  DC A 154      25.782 -14.327 -25.644 
ATOM   3161  C5'  DC A 154      24.966 -15.447 -26.036 
ATOM   3162  C4'  DC A 154      24.307 -16.059 -24.817 
ATOM   3163  O4'  DC A 154      25.137 -17.075 -24.186 
ATOM   3164  C3'  DC A 154      23.982 -15.090 -23.679 
ATOM   3165  O3'  DC A 154      22.750 -15.477 -23.082 
ATOM   3166  C2'  DC A 154      25.103 -15.301 -22.660 
ATOM   3167  C1'  DC A 154      25.176 -16.819 -22.791 
ATOM   3168  N1   DC A 154      26.433 -17.406 -22.248 
ATOM   3169  C2   DC A 154      26.357 -18.659 -21.645 
ATOM   3170  O2   DC A 154      25.261 -19.227 -21.586 
ATOM   3171  N3   DC A 154      27.492 -19.210 -21.143 
ATOM   3172  C4   DC A 154      28.661 -18.563 -21.227 
ATOM   3173  N4   DC A 154      29.739 -19.143 -20.722 
ATOM   3174  C5   DC A 154      28.760 -17.273 -21.842 
ATOM   3175  C6   DC A 154      27.615 -16.738 -22.337 
ATOM   3176  P    DA A 155      21.718 -14.341 -22.627 
ATOM   3177  OP1  DA A 155      20.902 -13.918 -23.787 
ATOM   3178  OP2  DA A 155      22.446 -13.265 -21.919 
ATOM   3179  O5'  DA A 155      20.803 -15.143 -21.588 
ATOM   3180  C5'  DA A 155      20.611 -16.558 -21.775 
ATOM   3181  C4'  DA A 155      20.734 -17.278 -20.448 
ATOM   3182  O4'  DA A 155      22.109 -17.657 -20.148 
ATOM   3183  C3'  DA A 155      20.293 -16.486 -19.217 
ATOM   3184  O3'  DA A 155      19.664 -17.373 -18.300 
ATOM   3185  C2'  DA A 155      21.595 -15.985 -18.592 
ATOM   3186  C1'  DA A 155      22.401 -17.261 -18.816 
ATOM   3187  N9   DA A 155      23.873 -17.067 -18.704 
ATOM   3188  C8   DA A 155      24.615 -15.977 -19.060 
ATOM   3189  N7   DA A 155      25.886 -16.112 -18.837 
ATOM   3190  C5   DA A 155      25.997 -17.384 -18.294 
ATOM   3191  C6   DA A 155      27.100 -18.127 -17.841 
ATOM   3192  N6   DA A 155      28.360 -17.671 -17.865 
ATOM   3193  N1   DA A 155      26.859 -19.360 -17.359 
ATOM   3194  C2   DA A 155      25.605 -19.808 -17.337 
ATOM   3195  N3   DA A 155      24.502 -19.209 -17.731 
ATOM   3196  C4   DA A 155      24.771 -17.977 -18.208 
ATOM   3197  P    DA A 156      18.371 -16.871 -17.500 
ATOM   3198  OP1  DA A 156      17.166 -17.052 -18.340 
ATOM   3199  OP2  DA A 156      18.605 -15.503 -16.987 
ATOM   3200  O5'  DA A 156      18.336 -17.904 -16.278 
ATOM   3201  C5'  DA A 156      18.856 -19.232 -16.472 
ATOM   3202  C4'  DA A 156      19.702 -19.638 -15.280 
ATOM   3203  O4'  DA A 156      21.093 -19.233 -15.424 
ATOM   3204  C3'  DA A 156      19.283 -19.045 -13.935 
ATOM   3205  O3'  DA A 156      19.487 -20.019 -12.919 
ATOM   3206  C2'  DA A 156      20.254 -17.888 -13.702 
ATOM   3207  C1'  DA A 156      21.501 -18.597 -14.223 
ATOM   3208  N9   DA A 156      22.625 -17.675 -14.546 
ATOM   3209  C8   DA A 156      22.563 -16.407 -15.050 
ATOM   3210  N7   DA A 156      23.723 -15.855 -15.224 
ATOM   3211  C5   DA A 156      24.622 -16.826 -14.805 
ATOM   3212  C6   DA A 156      26.025 -16.854 -14.741 
ATOM   3213  N6   DA A 156      26.804 -15.829 -15.117 
ATOM   3214  N1   DA A 156      26.602 -17.977 -14.273 
ATOM   3215  C2   DA A 156      25.822 -18.992 -13.901 
ATOM   3216  N3   DA A 156      24.511 -19.081 -13.916 
ATOM   3217  C4   DA A 156      23.959 -17.944 -14.387 
ATOM   3218  P    DC A 157      18.409 -20.153 -11.744 
ATOM   3219  OP1  DC A 157      17.289 -21.011 -12.195 
ATOM   3220  OP2  DC A 157      18.038 -18.807 -11.255 
ATOM   3221  O5'  DC A 157      19.256 -20.917 -10.623 
ATOM   3222  C5'  DC A 157      20.307 -21.813 -11.032 
ATOM   3223  C4'  DC A 157      21.535 -21.599 -10.170 
ATOM   3224  O4'  DC A 157      22.412 -20.565 -10.701 
ATOM   3225  C3'  DC A 157      21.269 -21.152  -8.732 
ATOM   3226  O3'  DC A 157      22.223 -21.768  -7.875 
ATOM   3227  C2'  DC A 157      21.526 -19.645  -8.741 
ATOM   3228  C1'  DC A 157      22.754 -19.681  -9.645 
ATOM   3229  N1   DC A 157      23.098 -18.360 -10.241 
ATOM   3230  C2   DC A 157      24.445 -18.064 -10.434 
ATOM   3231  O2   DC A 157      25.292 -18.903 -10.106 
ATOM   3232  N3   DC A 157      24.778 -16.865 -10.975 
ATOM   3233  C4   DC A 157      23.830 -15.983 -11.317 
ATOM   3234  N4   DC A 157      24.206 -14.827 -11.842 
ATOM   3235  C5   DC A 157      22.439 -16.267 -11.127 
ATOM   3236  C6   DC A 157      22.126 -17.471 -10.584 
ATOM   3237  P    DA A 158      21.749 -22.297  -6.440 
ATOM   3238  OP1  DA A 158      21.160 -23.648  -6.579 
ATOM   3239  OP2  DA A 158      20.893 -21.279  -5.794 
ATOM   3240  O5'  DA A 158      23.145 -22.397  -5.664 
ATOM   3241  C5'  DA A 158      24.343 -22.678  -6.413 
ATOM   3242  C4'  DA A 158      25.469 -21.777  -5.948 
ATOM   3243  O4'  DA A 158      25.498 -20.509  -6.663 
ATOM   3244  C3'  DA A 158      25.429 -21.368  -4.476 
ATOM   3245  O3'  DA A 158      26.760 -21.317  -3.976 
ATOM   3246  C2'  DA A 158      24.858 -19.950  -4.483 
ATOM   3247  C1'  DA A 158      25.616 -19.461  -5.713 
ATOM   3248  N9   DA A 158      25.045 -18.224  -6.315 
ATOM   3249  C8   DA A 158      23.736 -17.843  -6.390 
ATOM   3250  N7   DA A 158      23.554 -16.701  -6.978 
ATOM   3251  C5   DA A 158      24.836 -16.294  -7.320 
ATOM   3252  C6   DA A 158      25.324 -15.151  -7.975 
ATOM   3253  N6   DA A 158      24.538 -14.163  -8.424 
ATOM   3254  N1   DA A 158      26.656 -15.060  -8.153 
ATOM   3255  C2   DA A 158      27.432 -16.046  -7.706 
ATOM   3256  N3   DA A 158      27.093 -17.153  -7.084 
ATOM   3257  C4   DA A 158      25.756 -17.219  -6.918 
ATOM   3258  P    DC A 159      27.053 -21.848  -2.494 
ATOM   3259  OP1  DC A 159      27.232 -23.317  -2.520 
ATOM   3260  OP2  DC A 159      26.017 -21.337  -1.570 
ATOM   3261  O5'  DC A 159      28.452 -21.141  -2.176 
ATOM   3262  C5'  DC A 159      29.355 -20.860  -3.262 
ATOM   3263  C4'  DC A 159      29.934 -19.468  -3.109 
ATOM   3264  O4'  DC A 159      29.103 -18.449  -3.734 
ATOM   3265  C3'  DC A 159      30.105 -18.974  -1.672 
ATOM   3266  O3'  DC A 159      31.297 -18.201  -1.590 
ATOM   3267  C2'  DC A 159      28.911 -18.050  -1.435 
ATOM   3268  C1'  DC A 159      28.925 -17.386  -2.809 
ATOM   3269  N1   DC A 159      27.657 -16.684  -3.149 
ATOM   3270  C2   DC A 159      27.743 -15.521  -3.910 
ATOM   3271  O2   DC A 159      28.857 -15.123  -4.269 
ATOM   3272  N3   DC A 159      26.597 -14.865  -4.230 
ATOM   3273  C4   DC A 159      25.409 -15.328  -3.821 
ATOM   3274  N4   DC A 159      24.321 -14.653  -4.159 
ATOM   3275  C5   DC A 159      25.300 -16.522  -3.037 
ATOM   3276  C6   DC A 159      26.456 -17.163  -2.728 
ATOM   3277  P    DA A 160      32.225 -18.341  -0.294 
ATOM   3278  OP1  DA A 160      33.119 -19.510  -0.448 
ATOM   3279  OP2  DA A 160      31.384 -18.324   0.923 
ATOM   3280  O5'  DA A 160      33.083 -16.993  -0.373 
ATOM   3281  C5'  DA A 160      33.364 -16.418  -1.663 
ATOM   3282  C4'  DA A 160      33.159 -14.917  -1.617 
ATOM   3283  O4'  DA A 160      31.785 -14.535  -1.912 
ATOM   3284  C3'  DA A 160      33.448 -14.246  -0.274 
ATOM   3285  O3'  DA A 160      34.037 -12.974  -0.512 
ATOM   3286  C2'  DA A 160      32.071 -14.034   0.356 
ATOM   3287  C1'  DA A 160      31.354 -13.613  -0.923 
ATOM   3288  N9   DA A 160      29.869 -13.691  -0.832 
ATOM   3289  C8   DA A 160      29.109 -14.592  -0.145 
ATOM   3290  N7   DA A 160      27.832 -14.397  -0.260 
ATOM   3291  C5   DA A 160      27.736 -13.285  -1.085 
ATOM   3292  C6   DA A 160      26.637 -12.571  -1.590 
ATOM   3293  N6   DA A 160      25.363 -12.889  -1.324 
ATOM   3294  N1   DA A 160      26.896 -11.513  -2.381 
ATOM   3295  C2   DA A 160      28.165 -11.201  -2.642 
ATOM   3296  N3   DA A 160      29.266 -11.789  -2.230 
ATOM   3297  C4   DA A 160      28.979 -12.845  -1.439 
ATOM   3298  P    DC A 161      35.226 -12.480   0.440 
ATOM   3299  OP1  DC A 161      36.509 -13.045  -0.035 
ATOM   3300  OP2  DC A 161      34.878 -12.754   1.851 
ATOM   3301  O5'  DC A 161      35.204 -10.901   0.178 
ATOM   3302  C5'  DC A 161      34.772 -10.412  -1.106 
ATOM   3303  C4'  DC A 161      33.845  -9.227  -0.924 
ATOM   3304  O4'  DC A 161      32.453  -9.628  -0.774 
ATOM   3305  C3'  DC A 161      34.111  -8.357   0.305 
ATOM   3306  O3'  DC A 161      33.866  -6.997  -0.033 
ATOM   3307  C2'  DC A 161      33.064  -8.799   1.327 
ATOM   3308  C1'  DC A 161      31.907  -8.945   0.343 
ATOM   3309  N1   DC A 161      30.771  -9.752   0.870 
ATOM   3310  C2   DC A 161      29.483  -9.390   0.483 
ATOM   3311  O2   DC A 161      29.337  -8.424  -0.274 
ATOM   3312  N3   DC A 161      28.435 -10.113   0.953 
ATOM   3313  C4   DC A 161      28.635 -11.154   1.772 
ATOM   3314  N4   DC A 161      27.579 -11.827   2.203 
ATOM   3315  C5   DC A 161      29.951 -11.542   2.182 
ATOM   3316  C6   DC A 161      30.987 -10.807   1.702 
ATOM   3317  P    DA A 162      34.841  -5.866   0.544 
ATOM   3318  OP1  DA A 162      36.037  -5.755  -0.320 
ATOM   3319  OP2  DA A 162      35.098  -6.119   1.979 
ATOM   3320  O5'  DA A 162      33.937  -4.557   0.383 
ATOM   3321  C5'  DA A 162      32.974  -4.500  -0.686 
ATOM   3322  C4'  DA A 162      31.663  -3.934  -0.174 
ATOM   3323  O4'  DA A 162      30.785  -4.965   0.363 
ATOM   3324  C3'  DA A 162      31.776  -2.918   0.962 
ATOM   3325  O3'  DA A 162      30.783  -1.915   0.783 
ATOM   3326  C2'  DA A 162      31.446  -3.711   2.225 
ATOM   3327  C1'  DA A 162      30.307  -4.530   1.627 
ATOM   3328  N9   DA A 162      29.951  -5.736   2.426 
ATOM   3329  C8   DA A 162      30.776  -6.544   3.154 
ATOM   3330  N7   DA A 162      30.164  -7.523   3.746 
ATOM   3331  C5   DA A 162      28.835  -7.353   3.384 
ATOM   3332  C6   DA A 162      27.670  -8.075   3.690 
ATOM   3333  N6   DA A 162      27.659  -9.166   4.470 
ATOM   3334  N1   DA A 162      26.511  -7.634   3.166 
ATOM   3335  C2   DA A 162      26.529  -6.550   2.392 
ATOM   3336  N3   DA A 162      27.548  -5.799   2.038 
ATOM   3337  C4   DA A 162      28.694  -6.261   2.576 
ATOM   3338  P    DT A 163      31.152  -0.391   1.101 
ATOM   3339  OP1  DT A 163      31.821   0.212  -0.075 
ATOM   3340  OP2  DT A 163      31.895  -0.316   2.378 
ATOM   3341  O5'  DT A 163      29.701   0.254   1.285 
ATOM   3342  C5'  DT A 163      28.590  -0.304   0.556 
ATOM   3343  C4'  DT A 163      27.382  -0.425   1.464 
ATOM   3344  O4'  DT A 163      27.354  -1.689   2.185 
ATOM   3345  C3'  DT A 163      27.270   0.629   2.566 
ATOM   3346  O3'  DT A 163      25.900   0.965   2.744 
ATOM   3347  C2'  DT A 163      27.766  -0.075   3.828 
ATOM   3348  C1'  DT A 163      27.099  -1.418   3.555 
ATOM   3349  N1   DT A 163      27.657  -2.540   4.360 
ATOM   3350  C2   DT A 163      26.781  -3.520   4.760 
ATOM   3351  O2   DT A 163      25.594  -3.502   4.483 
ATOM   3352  N3   DT A 163      27.334  -4.543   5.505 
ATOM   3353  C4   DT A 163      28.659  -4.663   5.874 
ATOM   3354  O4   DT A 163      29.038  -5.626   6.544 
ATOM   3355  C5   DT A 163      29.500  -3.586   5.408 
ATOM   3356  C7   DT A 163      30.956  -3.639   5.767 
ATOM   3357  C6   DT A 163      28.988  -2.579   4.682 
ATOM   3358  P    DT A 164      25.502   2.491   3.015 
ATOM   3359  OP1  DT A 164      25.401   3.213   1.727 
ATOM   3360  OP2  DT A 164      26.425   3.074   4.015 
ATOM   3361  O5'  DT A 164      24.046   2.330   3.658 
ATOM   3362  C5'  DT A 164      23.230   1.210   3.266 
ATOM   3363  C4'  DT A 164      22.571   0.598   4.485 
ATOM   3364  O4'  DT A 164      23.402  -0.418   5.116 
ATOM   3365  C3'  DT A 164      22.246   1.566   5.623 
ATOM   3366  O3'  DT A 164      21.014   1.180   6.220 
ATOM   3367  C2'  DT A 164      23.367   1.356   6.641 
ATOM   3368  C1'  DT A 164      23.441  -0.162   6.511 
ATOM   3369  N1   DT A 164      24.698  -0.749   7.054 
ATOM   3370  C2   DT A 164      24.606  -1.985   7.646 
ATOM   3371  O2   DT A 164      23.558  -2.601   7.738 
ATOM   3372  N3   DT A 164      25.791  -2.497   8.138 
ATOM   3373  C4   DT A 164      27.029  -1.889   8.088 
ATOM   3374  O4   DT A 164      28.020  -2.447   8.564 
ATOM   3375  C5   DT A 164      27.024  -0.595   7.449 
ATOM   3376  C7   DT A 164      28.331   0.136   7.352 
ATOM   3377  C6   DT A 164      25.886  -0.073   6.962 
ATOM   3378  P    DA A 165      19.983   2.316   6.675 
ATOM   3379  OP1  DA A 165      19.166   2.738   5.515 
ATOM   3380  OP2  DA A 165      20.710   3.392   7.383 
ATOM   3381  O5'  DA A 165      19.067   1.514   7.714 
ATOM   3382  C5'  DA A 165      18.875   0.099   7.526 
ATOM   3383  C4'  DA A 165      18.999  -0.621   8.854 
ATOM   3384  O4'  DA A 165      20.373  -1.000   9.154 
ATOM   3385  C3'  DA A 165      18.558   0.171  10.085 
ATOM   3386  O3'  DA A 165      17.928  -0.716  11.002 
ATOM   3387  C2'  DA A 165      19.859   0.671  10.710 
ATOM   3388  C1'  DA A 165      20.666  -0.605  10.486 
ATOM   3389  N9   DA A 165      22.137  -0.411  10.597 
ATOM   3390  C8   DA A 165      22.879   0.680  10.242 
ATOM   3391  N7   DA A 165      24.150   0.545  10.465 
ATOM   3392  C5   DA A 165      24.261  -0.727  11.008 
ATOM   3393  C6   DA A 165      25.364  -1.471  11.461 
ATOM   3394  N6   DA A 165      26.625  -1.014  11.437 
ATOM   3395  N1   DA A 165      25.123  -2.704  11.943 
ATOM   3396  C2   DA A 165      23.869  -3.151  11.964 
ATOM   3397  N3   DA A 165      22.766  -2.552  11.571 
ATOM   3398  C4   DA A 165      23.035  -1.320  11.094 
ATOM   3399  P    DT A 166      16.635  -0.214  11.802 
ATOM   3400  OP1  DT A 166      15.430  -0.395  10.962 
ATOM   3401  OP2  DT A 166      16.869   1.154  12.315 
ATOM   3402  O5'  DT A 166      16.600  -1.247  13.024 
ATOM   3403  C5'  DT A 166      17.120  -2.575  12.830 
ATOM   3404  C4'  DT A 166      17.966  -2.981  14.022 
ATOM   3405  O4'  DT A 166      19.357  -2.576  13.878 
ATOM   3406  C3'  DT A 166      17.547  -2.388  15.367 
ATOM   3407  O3'  DT A 166      17.751  -3.362  16.383 
ATOM   3408  C2'  DT A 166      18.519  -1.231  15.600 
ATOM   3409  C1'  DT A 166      19.766  -1.941  15.079 
ATOM   3410  N1   DT A 166      20.889  -1.018  14.756 
ATOM   3411  C2   DT A 166      22.163  -1.478  14.987 
ATOM   3412  O2   DT A 166      22.395  -2.587  15.436 
ATOM   3413  N3   DT A 166      23.178  -0.595  14.677 
ATOM   3414  C4   DT A 166      23.029   0.678  14.166 
ATOM   3415  O4   DT A 166      24.015   1.378  13.927 
ATOM   3416  C5   DT A 166      21.655   1.072  13.958 
ATOM   3417  C7   DT A 166      21.403   2.444  13.405 
ATOM   3418  C6   DT A 166      20.648   0.233  14.252 
ATOM   3419  P    DA A 167      16.673  -3.496  17.557 
ATOM   3420  OP1  DA A 167      15.554  -4.355  17.107 
ATOM   3421  OP2  DA A 167      16.302  -2.150  18.047 
ATOM   3422  O5'  DA A 167      17.520  -4.260  18.679 
ATOM   3423  C5'  DA A 167      18.571  -5.156  18.270 
ATOM   3424  C4'  DA A 167      19.799  -4.942  19.132 
ATOM   3425  O4'  DA A 167      20.677  -3.909  18.601 
ATOM   3426  C3'  DA A 167      19.533  -4.496  20.570 
ATOM   3427  O3'  DA A 167      20.487  -5.111  21.427 
ATOM   3428  C2'  DA A 167      19.791  -2.988  20.561 
ATOM   3429  C1'  DA A 167      21.018  -3.024  19.657 
ATOM   3430  N9   DA A 167      21.362  -1.703  19.061 
ATOM   3431  C8   DA A 167      20.517  -0.706  18.664 
ATOM   3432  N7   DA A 167      21.123   0.334  18.180 
ATOM   3433  C5   DA A 167      22.469   0.004  18.261 
ATOM   3434  C6   DA A 167      23.637   0.697  17.902 
ATOM   3435  N6   DA A 167      23.634   1.924  17.364 
ATOM   3436  N1   DA A 167      24.813   0.080  18.117 
ATOM   3437  C2   DA A 167      24.811  -1.141  18.652 
ATOM   3438  N3   DA A 167      23.790  -1.881  19.025 
ATOM   3439  C4   DA A 167      22.625  -1.241  18.799 
ATOM   3440  P    DG A 168      20.013  -5.640  22.862 
ATOM   3441  OP1  DG A 168      19.424  -6.991  22.723 
ATOM   3442  OP2  DG A 168      19.158  -4.622  23.508 
ATOM   3443  O5'  DG A 168      21.409  -5.740  23.638 
ATOM   3444  C5'  DG A 168      22.607  -6.022  22.889 
ATOM   3445  C4'  DG A 168      23.734  -5.120  23.354 
ATOM   3446  O4'  DG A 168      23.762  -3.852  22.638 
ATOM   3447  C3'  DG A 168      23.693  -4.712  24.826 
ATOM   3448  O3'  DG A 168      25.024  -4.660  25.326 
ATOM   3449  C2'  DG A 168      23.122  -3.293  24.819 
ATOM   3450  C1'  DG A 168      23.880  -2.804  23.589 
ATOM   3451  N9   DG A 168      23.309  -1.568  22.987 
ATOM   3452  C8   DG A 168      21.993  -1.166  22.902 
ATOM   3453  N7   DG A 168      21.825  -0.011  22.305 
ATOM   3454  C5   DG A 168      23.120   0.381  21.970 
ATOM   3455  C6   DG A 168      23.578   1.547  21.306 
ATOM   3456  O6   DG A 168      22.926   2.491  20.868 
ATOM   3457  N1   DG A 168      24.974   1.545  21.171 
ATOM   3458  C2   DG A 168      25.815   0.546  21.619 
ATOM   3459  N2   DG A 168      27.119   0.731  21.393 
ATOM   3460  N3   DG A 168      25.384  -0.549  22.242 
ATOM   3461  C4   DG A 168      24.033  -0.561  22.381 
ATOM   3462  P    DA A 169      25.317  -5.192  26.808 
ATOM   3463  OP1  DA A 169      25.496  -6.661  26.782 
ATOM   3464  OP2  DA A 169      24.281  -4.680  27.732 
ATOM   3465  O5'  DA A 169      26.717  -4.484  27.126 
ATOM   3466  C5'  DA A 169      27.619  -4.203  26.039 
ATOM   3467  C4'  DA A 169      28.198  -2.811  26.193 
ATOM   3468  O4'  DA A 169      27.367  -1.792  25.568 
ATOM   3469  C3'  DA A 169      28.369  -2.317  27.630 
ATOM   3470  O3'  DA A 169      29.561  -1.545  27.712 
ATOM   3471  C2'  DA A 169      27.175  -1.393  27.866 
ATOM   3472  C1'  DA A 169      27.190  -0.730  26.493 
ATOM   3473  N9   DA A 169      25.921  -0.027  26.153 
ATOM   3474  C8   DA A 169      24.644  -0.371  26.492 
ATOM   3475  N7   DA A 169      23.743   0.448  26.045 
ATOM   3476  C5   DA A 169      24.475   1.406  25.357 
ATOM   3477  C6   DA A 169      24.097   2.557  24.646 
ATOM   3478  N6   DA A 169      22.825   2.955  24.505 
ATOM   3479  N1   DA A 169      25.078   3.288  24.084 
ATOM   3480  C2   DA A 169      26.340   2.888  24.227 
ATOM   3481  N3   DA A 169      26.811   1.838  24.864 
ATOM   3482  C4   DA A 169      25.810   1.124  25.418 
ATOM   3483  P    DT A 170      30.490  -1.685  29.008 
ATOM   3484  OP1  DT A 170      31.384  -2.854  28.854 
ATOM   3485  OP2  DT A 170      29.648  -1.667  30.225 
ATOM   3486  O5'  DT A 170      31.347  -0.336  28.929 
ATOM   3487  C5'  DT A 170      31.628   0.239  27.639 
ATOM   3488  C4'  DT A 170      31.423   1.740  27.685 
ATOM   3489  O4'  DT A 170      30.049   2.121  27.390 
ATOM   3490  C3'  DT A 170      31.712   2.410  29.028 
ATOM   3491  O3'  DT A 170      32.301   3.682  28.790 
ATOM   3492  C2'  DT A 170      30.335   2.623  29.658 
ATOM   3493  C1'  DT A 170      29.618   3.044  28.379 
ATOM   3494  N1   DT A 170      28.134   2.966  28.470 
ATOM   3495  C2   DT A 170      27.414   3.913  27.783 
ATOM   3496  O2   DT A 170      27.937   4.791  27.119 
ATOM   3497  N3   DT A 170      26.041   3.809  27.892 
ATOM   3498  C4   DT A 170      25.346   2.860  28.613 
ATOM   3499  O4   DT A 170      24.113   2.867  28.636 
ATOM   3500  C5   DT A 170      26.188   1.909  29.300 
ATOM   3501  C7   DT A 170      25.512   0.841  30.109 
ATOM   3502  C6   DT A 170      27.526   1.987  29.211 
ATOM   3503  P    DT A 171      33.490   4.176  29.742 
ATOM   3504  OP1  DT A 171      34.773   3.611  29.267 
ATOM   3505  OP2  DT A 171      33.142   3.903  31.153 
ATOM   3506  O5'  DT A 171      33.468   5.755  29.480 
ATOM   3507  C5'  DT A 171      33.036   6.244  28.196 
ATOM   3508  C4'  DT A 171      32.109   7.430  28.378 
ATOM   3509  O4'  DT A 171      30.717   7.028  28.527 
ATOM   3510  C3'  DT A 171      32.375   8.300  29.606 
ATOM   3511  O3'  DT A 171      32.131   9.660  29.269 
ATOM   3512  C2'  DT A 171      31.328   7.858  30.629 
ATOM   3513  C1'  DT A 171      30.171   7.712  29.645 
ATOM   3514  N1   DT A 171      29.036   6.905  30.172 
ATOM   3515  C2   DT A 171      27.771   7.274  29.781 
ATOM   3516  O2   DT A 171      27.555   8.215  29.037 
ATOM   3517  N3   DT A 171      26.743   6.503  30.289 
ATOM   3518  C4   DT A 171      26.874   5.421  31.135 
ATOM   3519  O4   DT A 171      25.878   4.807  31.525 
ATOM   3520  C5   DT A 171      28.238   5.110  31.489 
ATOM   3521  C7   DT A 171      28.470   3.945  32.407 
ATOM   3522  C6   DT A 171      29.257   5.843  31.010 
ATOM   3523  P    DA A 172      33.105  10.791  29.846 
ATOM   3524  OP1  DA A 172      34.302  10.902  28.982 
ATOM   3525  OP2  DA A 172      33.363  10.538  31.281 
ATOM   3526  O5'  DA A 172      32.201  12.100  29.685 
ATOM   3527  C5'  DA A 172      31.238  12.156  28.616 
ATOM   3528  C4'  DA A 172      29.928  12.722  29.128 
ATOM   3529  O4'  DA A 172      29.049  11.692  29.665 
ATOM   3530  C3'  DA A 172      30.041  13.739  30.264 
ATOM   3531  O3'  DA A 172      29.047  14.741  30.085 
ATOM   3532  C2'  DA A 172      29.710  12.946  31.527 
ATOM   3533  C1'  DA A 172      28.571  12.126  30.929 
ATOM   3534  N9   DA A 172      28.216  10.920  31.728 
ATOM   3535  C8   DA A 172      29.040  10.112  32.456 
ATOM   3536  N7   DA A 172      28.429   9.133  33.048 
ATOM   3537  C5   DA A 172      27.099   9.304  32.685 
ATOM   3538  C6   DA A 172      25.934   8.582  32.992 
ATOM   3539  N6   DA A 172      25.923   7.491  33.772 
ATOM   3540  N1   DA A 172      24.775   9.023  32.468 
ATOM   3541  C2   DA A 172      24.793  10.107  31.694 
ATOM   3542  N3   DA A 172      25.812  10.858  31.340 
ATOM   3543  C4   DA A 172      26.959  10.395  31.878 
ATOM   3544  P    DC A 173      29.417  16.266  30.403 
ATOM   3545  OP1  DC A 173      30.085  16.869  29.227 
ATOM   3546  OP2  DC A 173      30.159  16.341  31.680 
ATOM   3547  O5'  DC A 173      27.965  16.911  30.587 
ATOM   3548  C5'  DC A 173      26.855  16.353  29.858 
ATOM   3549  C4'  DC A 173      25.647  16.232  30.766 
ATOM   3550  O4'  DC A 173      25.618  14.968  31.487 
ATOM   3551  C3'  DC A 173      25.534  17.286  31.868 
ATOM   3552  O3'  DC A 173      24.164  17.621  32.046 
ATOM   3553  C2'  DC A 173      26.031  16.582  33.130 
ATOM   3554  C1'  DC A 173      25.363  15.238  32.857 
ATOM   3555  N1   DC A 173      25.921  14.116  33.662 
ATOM   3556  C2   DC A 173      25.047  13.115  34.075 
ATOM   3557  O2   DC A 173      23.854  13.197  33.758 
ATOM   3558  N3   DC A 173      25.536  12.084  34.811 
ATOM   3559  C4   DC A 173      26.834  12.032  35.133 
ATOM   3560  N4   DC A 173      27.263  11.006  35.852 
ATOM   3561  C5   DC A 173      27.751  13.052  34.719 
ATOM   3562  C6   DC A 173      27.242  14.074  33.985 
ATOM   3563  P    DT A 174      23.767  19.148  32.317 
ATOM   3564  OP1  DT A 174      23.665  19.870  31.029 
ATOM   3565  OP2  DT A 174      24.689  19.731  33.316 
ATOM   3566  O5'  DT A 174      22.310  18.986  32.959 
ATOM   3567  C5'  DT A 174      21.495  17.867  32.567 
ATOM   3568  C4'  DT A 174      20.835  17.255  33.787 
ATOM   3569  O4'  DT A 174      21.666  16.238  34.418 
ATOM   3570  C3'  DT A 174      20.510  18.223  34.925 
ATOM   3571  O3'  DT A 174      19.278  17.837  35.522 
ATOM   3572  C2'  DT A 174      21.631  18.013  35.943 
ATOM   3573  C1'  DT A 174      21.705  16.495  35.813 
ATOM   3574  N1   DT A 174      22.962  15.907  36.356 
ATOM   3575  C2   DT A 174      22.870  14.671  36.948 
ATOM   3576  O2   DT A 174      21.822  14.056  37.039 
ATOM   3577  N3   DT A 174      24.056  14.159  37.440 
ATOM   3578  C4   DT A 174      25.293  14.768  37.390 
ATOM   3579  O4   DT A 174      26.285  14.210  37.866 
ATOM   3580  C5   DT A 174      25.288  16.062  36.751 
ATOM   3581  C7   DT A 174      26.595  16.793  36.654 
ATOM   3582  C6   DT A 174      24.150  16.583  36.264 
ATOM   3583  P    DC A 175      18.247  18.972  35.977 
ATOM   3584  OP1  DC A 175      17.430  19.395  34.816 
ATOM   3585  OP2  DC A 175      18.975  20.049  36.685 
ATOM   3586  O5'  DC A 175      17.332  18.171  37.016 
ATOM   3587  C5'  DC A 175      17.139  16.756  36.828 
ATOM   3588  C4'  DC A 175      17.263  16.036  38.156 
ATOM   3589  O4'  DC A 175      18.637  15.657  38.456 
ATOM   3590  C3'  DC A 175      16.822  16.828  39.387 
ATOM   3591  O3'  DC A 175      16.192  15.941  40.304 
ATOM   3592  C2'  DC A 175      18.124  17.328  40.012 
ATOM   3593  C1'  DC A 175      18.930  16.052  39.788 
ATOM   3594  N1   DC A 175      20.402  16.246  39.899 
ATOM   3595  C2   DC A 175      21.156  15.204  40.432 
ATOM   3596  O2   DC A 175      20.577  14.169  40.786 
ATOM   3597  N3   DC A 175      22.500  15.361  40.543 
ATOM   3598  C4   DC A 175      23.089  16.496  40.148 
ATOM   3599  N4   DC A 175      24.403  16.601  40.277 
ATOM   3600  C5   DC A 175      22.331  17.581  39.598 
ATOM   3601  C6   DC A 175      20.990  17.405  39.496 
ATOM   3602  P    DA A 176      14.899  16.443  41.104 
ATOM   3603  OP1  DA A 176      13.694  16.261  40.264 
ATOM   3604  OP2  DA A 176      15.133  17.810  41.617 
ATOM   3605  O5'  DA A 176      14.865  15.410  42.326 
ATOM   3606  C5'  DA A 176      15.384  14.081  42.132 
ATOM   3607  C4'  DA A 176      16.230  13.676  43.324 
ATOM   3608  O4'  DA A 176      17.621  14.080  43.180 
ATOM   3609  C3'  DA A 176      15.811  14.269  44.669 
ATOM   3610  O3'  DA A 176      16.015  13.295  45.685 
ATOM   3611  C2'  DA A 176      16.783  15.426  44.901 
ATOM   3612  C1'  DA A 176      18.030  14.716  44.381 
ATOM   3613  N9   DA A 176      19.154  15.639  44.058 
ATOM   3614  C8   DA A 176      19.092  16.906  43.554 
ATOM   3615  N7   DA A 176      20.252  17.459  43.380 
ATOM   3616  C5   DA A 176      21.151  16.488  43.799 
ATOM   3617  C6   DA A 176      22.554  16.460  43.863 
ATOM   3618  N6   DA A 176      23.332  17.484  43.487 
ATOM   3619  N1   DA A 176      23.130  15.337  44.331 
ATOM   3620  C2   DA A 176      22.351  14.322  44.703 
ATOM   3621  N3   DA A 176      21.039  14.233  44.688 
ATOM   3622  C4   DA A 176      20.487  15.369  44.216 
ATOM   3623  P    DG A 177      14.937  13.161  46.859 
ATOM   3624  OP1  DG A 177      13.818  12.302  46.409 
ATOM   3625  OP2  DG A 177      14.566  14.507  47.348 
ATOM   3626  O5'  DG A 177      15.784  12.396  47.981 
ATOM   3627  C5'  DG A 177      16.835  11.501  47.572 
ATOM   3628  C4'  DG A 177      18.063  11.715  48.434 
ATOM   3629  O4'  DG A 177      18.941  12.748  47.902 
ATOM   3630  C3'  DG A 177      17.798  12.161  49.872 
ATOM   3631  O3'  DG A 177      18.751  11.546  50.729 
ATOM   3632  C2'  DG A 177      18.055  13.668  49.863 
ATOM   3633  C1'  DG A 177      19.283  13.633  48.959 
ATOM   3634  N9   DG A 177      19.626  14.954  48.363 
ATOM   3635  C8   DG A 177      18.789  15.971  47.957 
ATOM   3636  N7   DG A 177      19.414  17.015  47.470 
ATOM   3637  C5   DG A 177      20.761  16.665  47.560 
ATOM   3638  C6   DG A 177      21.921  17.394  47.185 
ATOM   3639  O6   DG A 177      21.999  18.515  46.690 
ATOM   3640  N1   DG A 177      23.089  16.665  47.450 
ATOM   3641  C2   DG A 177      23.131  15.400  48.002 
ATOM   3642  N2   DG A 177      24.347  14.876  48.174 
ATOM   3643  N3   DG A 177      22.043  14.718  48.352 
ATOM   3644  C4   DG A 177      20.901  15.410  48.103 
ATOM   3645  P    DA A 178      18.278  11.016  52.164 
ATOM   3646  OP1  DA A 178      17.688   9.665  52.025 
ATOM   3647  OP2  DA A 178      17.422  12.035  52.810 
ATOM   3648  O5'  DA A 178      19.674  10.917  52.940 
ATOM   3649  C5'  DA A 178      20.871  10.635  52.191 
ATOM   3650  C4'  DA A 178      21.998  11.536  52.656 
ATOM   3651  O4'  DA A 178      22.027  12.805  51.940 
ATOM   3652  C3'  DA A 178      21.958  11.945  54.128 
ATOM   3653  O3'  DA A 178      23.288  11.997  54.628 
ATOM   3654  C2'  DA A 178      21.386  13.363  54.121 
ATOM   3655  C1'  DA A 178      22.144  13.853  52.891 
ATOM   3656  N9   DA A 178      21.573  15.089  52.288 
ATOM   3657  C8   DA A 178      20.264  15.471  52.214 
ATOM   3658  N7   DA A 178      20.083  16.613  51.625 
ATOM   3659  C5   DA A 178      21.365  17.020  51.284 
ATOM   3660  C6   DA A 178      21.853  18.162  50.628 
ATOM   3661  N6   DA A 178      21.066  19.151  50.180 
ATOM   3662  N1   DA A 178      23.184  18.253  50.451 
ATOM   3663  C2   DA A 178      23.961  17.268  50.898 
ATOM   3664  N3   DA A 178      23.622  16.161  51.520 
ATOM   3665  C4   DA A 178      22.285  16.094  51.686 
ATOM   3666  P    DA A 179      23.581  11.465  56.110 
ATOM   3667  OP1  DA A 179      23.760   9.996  56.084 
ATOM   3668  OP2  DA A 179      22.545  11.977  57.034 
ATOM   3669  O5'  DA A 179      24.981  12.173  56.428 
ATOM   3670  C5'  DA A 179      25.883  12.453  55.341 
ATOM   3671  C4'  DA A 179      26.462  13.846  55.495 
ATOM   3672  O4'  DA A 179      25.631  14.865  54.870 
ATOM   3673  C3'  DA A 179      26.634  14.340  56.932 
ATOM   3674  O3'  DA A 179      27.825  15.112  57.013 
ATOM   3675  C2'  DA A 179      25.439  15.264  57.168 
ATOM   3676  C1'  DA A 179      25.454  15.927  55.795 
ATOM   3677  N9   DA A 179      24.186  16.630  55.455 
ATOM   3678  C8   DA A 179      22.908  16.286  55.794 
ATOM   3679  N7   DA A 179      22.007  17.105  55.347 
ATOM   3680  C5   DA A 179      22.739  18.063  54.659 
ATOM   3681  C6   DA A 179      22.361  19.214  53.948 
ATOM   3682  N6   DA A 179      21.089  19.611  53.807 
ATOM   3683  N1   DA A 179      23.342  19.945  53.386 
ATOM   3684  C2   DA A 179      24.604  19.544  53.529 
ATOM   3685  N3   DA A 179      25.076  18.495  54.166 
ATOM   3686  C4   DA A 179      24.074  17.781  54.720 
ATOM   3687  P    DG A 180      28.754  14.972  58.310 
ATOM   3688  OP1  DG A 180      29.648  13.803  58.156 
ATOM   3689  OP2  DG A 180      27.912  14.990  59.527 
ATOM   3690  O5'  DG A 180      29.612  16.321  58.231 
ATOM   3691  C5'  DG A 180      29.893  16.896  56.941 
ATOM   3692  C4'  DG A 180      29.687  18.396  56.987 
ATOM   3693  O4'  DG A 180      28.313  18.778  56.692 
ATOM   3694  C3'  DG A 180      29.976  19.067  58.330 
ATOM   3695  O3'  DG A 180      30.565  20.339  58.092 
ATOM   3696  C2'  DG A 180      28.600  19.280  58.960 
ATOM   3697  C1'  DG A 180      27.883  19.701  57.681 
ATOM   3698  N9   DG A 180      26.398  19.622  57.772 
ATOM   3699  C8   DG A 180      25.614  18.722  58.460 
ATOM   3700  N7   DG A 180      24.326  18.931  58.334 
ATOM   3701  C5   DG A 180      24.251  20.049  57.505 
ATOM   3702  C6   DG A 180      23.118  20.747  57.012 
ATOM   3703  O6   DG A 180      21.928  20.518  57.209 
ATOM   3704  N1   DG A 180      23.495  21.827  56.202 
ATOM   3705  C2   DG A 180      24.795  22.185  55.906 
ATOM   3706  N2   DG A 180      24.945  23.248  55.112 
ATOM   3707  N3   DG A 180      25.858  21.529  56.368 
ATOM   3708  C4   DG A 180      25.510  20.479  57.157 
ATOM   3709  P    DC A 181      31.755  20.833  59.043 
ATOM   3710  OP1  DC A 181      33.037  20.268  58.569 
ATOM   3711  OP2  DC A 181      31.407  20.559  60.455 
ATOM   3712  O5'  DC A 181      31.732  22.412  58.782 
ATOM   3713  C5'  DC A 181      31.300  22.901  57.498 
ATOM   3714  C4'  DC A 181      30.373  24.087  57.680 
ATOM   3715  O4'  DC A 181      28.981  23.685  57.829 
ATOM   3716  C3'  DC A 181      30.639  24.956  58.908 
ATOM   3717  O3'  DC A 181      30.395  26.317  58.571 
ATOM   3718  C2'  DC A 181      29.593  24.514  59.930 
ATOM   3719  C1'  DC A 181      28.436  24.369  58.947 
ATOM   3720  N1   DC A 181      27.300  23.562  59.473 
ATOM   3721  C2   DC A 181      26.012  23.923  59.087 
ATOM   3722  O2   DC A 181      25.866  24.889  58.330 
ATOM   3723  N3   DC A 181      24.963  23.200  59.557 
ATOM   3724  C4   DC A 181      25.164  22.159  60.376 
ATOM   3725  N4   DC A 181      24.108  21.486  60.806 
ATOM   3726  C5   DC A 181      26.480  21.771  60.786 
ATOM   3727  C6   DC A 181      27.515  22.506  60.306 
ATOM   3728  P    DA A 182      31.370  27.447  59.148 
ATOM   3729  OP1  DA A 182      32.566  27.559  58.284 
ATOM   3730  OP2  DA A 182      31.627  27.195  60.583 
ATOM   3731  O5'  DA A 182      30.465  28.757  58.987 
ATOM   3732  C5'  DA A 182      29.502  28.813  57.918 
ATOM   3733  C4'  DA A 182      28.192  29.379  58.430 
ATOM   3734  O4'  DA A 182      27.314  28.349  58.967 
ATOM   3735  C3'  DA A 182      28.305  30.396  59.565 
ATOM   3736  O3'  DA A 182      27.311  31.398  59.387 
ATOM   3737  C2'  DA A 182      27.974  29.603  60.829 
ATOM   3738  C1'  DA A 182      26.835  28.783  60.230 
ATOM   3739  N9   DA A 182      26.480  27.577  61.030 
ATOM   3740  C8   DA A 182      27.305  26.769  61.758 
ATOM   3741  N7   DA A 182      26.693  25.790  62.349 
ATOM   3742  C5   DA A 182      25.363  25.960  61.987 
ATOM   3743  C6   DA A 182      24.198  25.239  62.294 
ATOM   3744  N6   DA A 182      24.188  24.147  63.074 
ATOM   3745  N1   DA A 182      23.040  25.679  61.770 
ATOM   3746  C2   DA A 182      23.057  26.764  60.996 
ATOM   3747  N3   DA A 182      24.077  27.515  60.642 
ATOM   3748  C4   DA A 182      25.223  27.052  61.180 
ATOM   3749  P    DG A 183      27.681  32.922  59.705 
ATOM   3750  OP1  DG A 183      28.349  33.526  58.529 
ATOM   3751  OP2  DG A 183      28.424  32.997  60.982 
ATOM   3752  O5'  DG A 183      26.229  33.568  59.889 
ATOM   3753  C5'  DG A 183      25.119  33.009  59.160 
ATOM   3754  C4'  DG A 183      23.911  32.889  60.068 
ATOM   3755  O4'  DG A 183      23.882  31.624  60.789 
ATOM   3756  C3'  DG A 183      23.799  33.943  61.169 
ATOM   3757  O3'  DG A 183      22.428  34.278  61.348 
ATOM   3758  C2'  DG A 183      24.295  33.239  62.432 
ATOM   3759  C1'  DG A 183      23.627  31.895  62.159 
ATOM   3760  N9   DG A 183      24.186  30.773  62.964 
ATOM   3761  C8   DG A 183      25.481  30.563  63.383 
ATOM   3762  N7   DG A 183      25.644  29.467  64.084 
ATOM   3763  C5   DG A 183      24.365  28.913  64.135 
ATOM   3764  C6   DG A 183      23.910  27.721  64.756 
ATOM   3765  O6   DG A 183      24.550  26.896  65.401 
ATOM   3766  N1   DG A 183      22.534  27.536  64.561 
ATOM   3767  C2   DG A 183      21.708  28.391  63.857 
ATOM   3768  N2   DG A 183      20.422  28.035  63.785 
ATOM   3769  N3   DG A 183      22.136  29.508  63.274 
ATOM   3770  C4   DG A 183      23.469  29.703  63.454 
ATOM   3771  P    DA A 184      22.031  35.805  61.619 
ATOM   3772  OP1  DA A 184      21.930  36.527  60.331 
ATOM   3773  OP2  DA A 184      22.953  36.388  62.618 
ATOM   3774  O5'  DA A 184      20.575  35.643  62.261 
ATOM   3775  C5'  DA A 184      19.759  34.523  61.869 
ATOM   3776  C4'  DA A 184      19.099  33.912  63.089 
ATOM   3777  O4'  DA A 184      19.930  32.895  63.720 
ATOM   3778  C3'  DA A 184      18.774  34.880  64.226 
ATOM   3779  O3'  DA A 184      17.542  34.493  64.824 
ATOM   3780  C2'  DA A 184      19.895  34.669  65.245 
ATOM   3781  C1'  DA A 184      19.969  33.151  65.115 
ATOM   3782  N9   DA A 184      21.226  32.564  65.658 
ATOM   3783  C8   DA A 184      22.484  33.097  65.650 
ATOM   3784  N7   DA A 184      23.377  32.339  66.205 
ATOM   3785  C5   DA A 184      22.663  31.220  66.612 
ATOM   3786  C6   DA A 184      23.045  30.041  67.271 
ATOM   3787  N6   DA A 184      24.302  29.780  67.654 
ATOM   3788  N1   DA A 184      22.081  29.134  67.524 
ATOM   3789  C2   DA A 184      20.834  29.398  67.141 
ATOM   3790  N3   DA A 184      20.361  30.458  66.523 
ATOM   3791  C4   DA A 184      21.344  31.350  66.282 
ATOM   3792  P    DA A 185      16.511  35.629  65.279 
ATOM   3793  OP1  DA A 185      15.694  36.052  64.118 
ATOM   3794  OP2  DA A 185      17.239  36.705  65.987 
ATOM   3795  O5'  DA A 185      15.596  34.827  66.318 
ATOM   3796  C5'  DA A 185      15.403  33.412  66.130 
ATOM   3797  C4'  DA A 185      15.527  32.692  67.458 
ATOM   3798  O4'  DA A 185      16.901  32.314  67.758 
ATOM   3799  C3'  DA A 185      15.086  33.485  68.689 
ATOM   3800  O3'  DA A 185      14.456  32.598  69.606 
ATOM   3801  C2'  DA A 185      16.388  33.985  69.314 
ATOM   3802  C1'  DA A 185      17.194  32.709  69.090 
ATOM   3803  N9   DA A 185      18.666  32.903  69.201 
ATOM   3804  C8   DA A 185      19.408  33.993  68.845 
ATOM   3805  N7   DA A 185      20.678  33.858  69.069 
ATOM   3806  C5   DA A 185      20.790  32.586  69.612 
ATOM   3807  C6   DA A 185      21.892  31.843  70.065 
ATOM   3808  N6   DA A 185      23.153  32.299  70.041 
ATOM   3809  N1   DA A 185      21.651  30.610  70.547 
ATOM   3810  C2   DA A 185      20.398  30.162  70.568 
ATOM   3811  N3   DA A 185      19.294  30.761  70.175 
ATOM   3812  C4   DA A 185      19.564  31.993  69.698 
ATOM   3813  P    DC A 186      13.163  33.099  70.406 
ATOM   3814  OP1  DC A 186      11.959  32.918  69.566 
ATOM   3815  OP2  DC A 186      13.397  34.467  70.919 
ATOM   3816  O5'  DC A 186      13.129  32.066  71.628 
ATOM   3817  C5'  DC A 186      13.648  30.738  71.434 
ATOM   3818  C4'  DC A 186      14.494  30.333  72.626 
ATOM   3819  O4'  DC A 186      15.886  30.737  72.482 
ATOM   3820  C3'  DC A 186      14.076  30.926  73.971 
ATOM   3821  O3'  DC A 186      14.280  29.951  74.987 
ATOM   3822  C2'  DC A 186      15.047  32.082  74.203 
ATOM   3823  C1'  DC A 186      16.294  31.373  73.683 
ATOM   3824  N1   DC A 186      17.418  32.296  73.360 
ATOM   3825  C2   DC A 186      18.715  31.844  73.589 
ATOM   3826  O2   DC A 186      18.878  30.707  74.045 
ATOM   3827  N3   DC A 186      19.753  32.671  73.301 
ATOM   3828  C4   DC A 186      19.533  33.896  72.807 
ATOM   3829  N4   DC A 186      20.579  34.664  72.543 
ATOM   3830  C5   DC A 186      18.207  34.379  72.565 
ATOM   3831  C6   DC A 186      17.183  33.539  72.859 
ATOM   3832  P    DA A 187      13.201  29.817  76.161 
ATOM   3833  OP1  DA A 187      12.082  28.959  75.711 
ATOM   3834  OP2  DA A 187      12.830  31.164  76.650 
ATOM   3835  O5'  DA A 187      14.049  29.053  77.283 
ATOM   3836  C5'  DA A 187      15.099  28.158  76.874 
ATOM   3837  C4'  DA A 187      16.327  28.372  77.736 
ATOM   3838  O4'  DA A 187      17.205  29.405  77.204 
ATOM   3839  C3'  DA A 187      16.062  28.818  79.174 
ATOM   3840  O3'  DA A 187      17.015  28.202  80.031 
ATOM   3841  C2'  DA A 187      16.319  30.325  79.165 
ATOM   3842  C1'  DA A 187      17.547  30.289  78.261 
ATOM   3843  N9   DA A 187      17.890  31.611  77.665 
ATOM   3844  C8   DA A 187      17.045  32.607  77.268 
ATOM   3845  N7   DA A 187      17.651  33.647  76.784 
ATOM   3846  C5   DA A 187      18.998  33.317  76.865 
ATOM   3847  C6   DA A 187      20.165  34.011  76.505 
ATOM   3848  N6   DA A 187      20.162  35.238  75.968 
ATOM   3849  N1   DA A 187      21.342  33.393  76.721 
ATOM   3850  C2   DA A 187      21.340  32.172  77.256 
ATOM   3851  N3   DA A 187      20.319  31.432  77.629 
ATOM   3852  C4   DA A 187      19.153  32.073  77.403 
ATOM   3853  P    DG A 188      16.542  27.673  81.466 
ATOM   3854  OP1  DG A 188      15.953  26.322  81.327 
ATOM   3855  OP2  DG A 188      15.686  28.692  82.112 
ATOM   3856  O5'  DG A 188      17.938  27.573  82.242 
ATOM   3857  C5'  DG A 188      19.135  27.292  81.493 
ATOM   3858  C4'  DG A 188      20.262  28.193  81.958 
ATOM   3859  O4'  DG A 188      20.291  29.461  81.242 
ATOM   3860  C3'  DG A 188      20.222  28.602  83.430 
ATOM   3861  O3'  DG A 188      21.552  28.653  83.930 
ATOM   3862  C2'  DG A 188      19.650  30.020  83.423 
ATOM   3863  C1'  DG A 188      20.408  30.509  82.192 
ATOM   3864  N9   DG A 188      19.837  31.746  81.590 
ATOM   3865  C8   DG A 188      18.522  32.148  81.506 
ATOM   3866  N7   DG A 188      18.353  33.303  80.909 
ATOM   3867  C5   DG A 188      19.649  33.694  80.574 
ATOM   3868  C6   DG A 188      20.107  34.861  79.909 
ATOM   3869  O6   DG A 188      19.454  35.804  79.472 
ATOM   3870  N1   DG A 188      21.502  34.859  79.774 
ATOM   3871  C2   DG A 188      22.344  33.860  80.223 
ATOM   3872  N2   DG A 188      23.647  34.045  79.997 
ATOM   3873  N3   DG A 188      21.912  32.765  80.846 
ATOM   3874  C4   DG A 188      20.562  32.752  80.985 
ATOM   3875  P    DA A 189      21.846  28.122  85.412 
ATOM   3876  OP1  DA A 189      22.025  26.653  85.386 
ATOM   3877  OP2  DA A 189      20.809  28.634  86.336 
ATOM   3878  O5'  DA A 189      23.245  28.829  85.730 
ATOM   3879  C5'  DA A 189      24.148  29.110  84.643 
ATOM   3880  C4'  DA A 189      24.727  30.502  84.797 
ATOM   3881  O4'  DA A 189      23.895  31.521  84.172 
ATOM   3882  C3'  DA A 189      24.898  30.996  86.234 
ATOM   3883  O3'  DA A 189      26.090  31.769  86.315 
ATOM   3884  C2'  DA A 189      23.704  31.920  86.470 
ATOM   3885  C1'  DA A 189      23.718  32.584  85.097 
ATOM   3886  N9   DA A 189      22.450  33.286  84.757 
ATOM   3887  C8   DA A 189      21.173  32.943  85.096 
ATOM   3888  N7   DA A 189      20.272  33.762  84.649 
ATOM   3889  C5   DA A 189      21.004  34.720  83.961 
ATOM   3890  C6   DA A 189      20.625  35.871  83.250 
ATOM   3891  N6   DA A 189      19.353  36.268  83.109 
ATOM   3892  N1   DA A 189      21.607  36.601  82.688 
ATOM   3893  C2   DA A 189      22.869  36.201  82.831 
ATOM   3894  N3   DA A 189      23.340  35.152  83.468 
ATOM   3895  C4   DA A 189      22.338  34.437  84.022 
ATOM   3896  P    DG A 190      27.018  31.629  87.612 
ATOM   3897  OP1  DG A 190      27.912  30.460  87.458 
ATOM   3898  OP2  DG A 190      26.176  31.646  88.828 
ATOM   3899  O5'  DG A 190      27.876  32.978  87.533 
ATOM   3900  C5'  DG A 190      28.157  33.552  86.243 
ATOM   3901  C4'  DG A 190      27.952  35.053  86.289 
ATOM   3902  O4'  DG A 190      26.577  35.435  85.994 
ATOM   3903  C3'  DG A 190      28.240  35.724  87.632 
ATOM   3904  O3'  DG A 190      28.830  36.996  87.394 
ATOM   3905  C2'  DG A 190      26.864  35.936  88.262 
ATOM   3906  C1'  DG A 190      26.147  36.358  86.982 
ATOM   3907  N9   DG A 190      24.662  36.279  87.074 
ATOM   3908  C8   DG A 190      23.878  35.379  87.762 
ATOM   3909  N7   DG A 190      22.590  35.588  87.636 
ATOM   3910  C5   DG A 190      22.515  36.706  86.807 
ATOM   3911  C6   DG A 190      21.382  37.404  86.314 
ATOM   3912  O6   DG A 190      20.192  37.175  86.510 
ATOM   3913  N1   DG A 190      21.759  38.484  85.504 
ATOM   3914  C2   DG A 190      23.060  38.841  85.208 
ATOM   3915  N2   DG A 190      23.210  39.905  84.414 
ATOM   3916  N3   DG A 190      24.123  38.186  85.670 
ATOM   3917  C4   DG A 190      23.774  37.136  86.458 
ATOM   3918  P    DT A 191      30.019  37.490  88.345 
ATOM   3919  OP1  DT A 191      31.302  36.925  87.871 
ATOM   3920  OP2  DT A 191      29.671  37.216  89.757 
ATOM   3921  O5'  DT A 191      29.996  39.069  88.083 
ATOM   3922  C5'  DT A 191      29.565  39.558  86.800 
ATOM   3923  C4'  DT A 191      28.637  40.743  86.982 
ATOM   3924  O4'  DT A 191      27.246  40.342  87.131 
ATOM   3925  C3'  DT A 191      28.904  41.613  88.210 
ATOM   3926  O3'  DT A 191      28.659  42.973  87.873 
ATOM   3927  C2'  DT A 191      27.857  41.171  89.232 
ATOM   3928  C1'  DT A 191      26.700  41.026  88.249 
ATOM   3929  N1   DT A 191      25.564  40.218  88.775 
ATOM   3930  C2   DT A 191      24.300  40.587  88.385 
ATOM   3931  O2   DT A 191      24.084  41.529  87.641 
ATOM   3932  N3   DT A 191      23.272  39.817  88.893 
ATOM   3933  C4   DT A 191      23.403  38.734  89.739 
ATOM   3934  O4   DT A 191      22.407  38.121  90.129 
ATOM   3935  C5   DT A 191      24.767  38.423  90.093 
ATOM   3936  C7   DT A 191      24.998  37.259  91.011 
ATOM   3937  C6   DT A 191      25.785  39.156  89.613 
ATOM   3938  P    DG A 192      29.634  44.104  88.450 
ATOM   3939  OP1  DG A 192      30.830  44.216  87.586 
ATOM   3940  OP2  DG A 192      29.891  43.852  89.885 
ATOM   3941  O5'  DG A 192      28.730  45.413  88.289 
ATOM   3942  C5'  DG A 192      27.767  45.470  87.220 
ATOM   3943  C4'  DG A 192      26.456  46.036  87.732 
ATOM   3944  O4'  DG A 192      25.578  45.006  88.269 
ATOM   3945  C3'  DG A 192      26.569  47.052  88.867 
ATOM   3946  O3'  DG A 192      25.576  48.055  88.689 
ATOM   3947  C2'  DG A 192      26.239  46.260  90.131 
ATOM   3948  C1'  DG A 192      25.100  45.440  89.532 
ATOM   3949  N9   DG A 192      24.744  44.234  90.331 
ATOM   3950  C8   DG A 192      25.561  43.408  91.072 
ATOM   3951  N7   DG A 192      24.930  42.423  91.663 
ATOM   3952  C5   DG A 192      23.600  42.610  91.289 
ATOM   3953  C6   DG A 192      22.443  41.858  91.619 
ATOM   3954  O6   DG A 192      22.353  40.855  92.322 
ATOM   3955  N1   DG A 192      21.294  42.398  91.026 
ATOM   3956  C2   DG A 192      21.267  43.518  90.218 
ATOM   3957  N2   DG A 192      20.069  43.873  89.747 
ATOM   3958  N3   DG A 192      22.353  44.224  89.908 
ATOM   3959  C4   DG A 192      23.476  43.713  90.477 
ATOM   3960  P    DA A 193      25.945  49.579  89.007 
ATOM   3961  OP1  DA A 193      26.613  50.183  87.831 
ATOM   3962  OP2  DA A 193      26.688  49.654  90.284 
ATOM   3963  O5'  DA A 193      24.493  50.225  89.191 
ATOM   3964  C5'  DA A 193      23.383  49.666  88.462 
ATOM   3965  C4'  DA A 193      22.175  49.546  89.370 
ATOM   3966  O4'  DA A 193      22.146  48.281  90.091 
ATOM   3967  C3'  DA A 193      22.063  50.600  90.471 
ATOM   3968  O3'  DA A 193      20.692  50.935  90.650 
ATOM   3969  C2'  DA A 193      22.559  49.895  91.734 
ATOM   3970  C1'  DA A 193      21.891  48.552  91.461 
ATOM   3971  N9   DA A 193      22.450  47.430  92.266 
ATOM   3972  C8   DA A 193      23.739  47.237  92.672 
ATOM   3973  N7   DA A 193      23.914  46.157  93.368 
ATOM   3974  C5   DA A 193      22.649  45.589  93.429 
ATOM   3975  C6   DA A 193      22.164  44.417  94.032 
ATOM   3976  N6   DA A 193      22.936  43.566  94.722 
ATOM   3977  N1   DA A 193      20.851  44.151  93.901 
ATOM   3978  C2   DA A 193      20.088  45.000  93.214 
ATOM   3979  N3   DA A 193      20.427  46.119  92.611 
ATOM   3980  C4   DA A 193      21.745  46.363  92.757 
ATOM   3981  P    DT A 194      20.295  52.462  90.921 
ATOM   3982  OP1  DT A 194      20.194  53.183  89.633 
ATOM   3983  OP2  DT A 194      21.218  53.044  91.920 
ATOM   3984  O5'  DT A 194      18.839  52.300  91.563 
ATOM   3985  C5'  DT A 194      18.023  51.180  91.171 
ATOM   3986  C4'  DT A 194      17.364  50.568  92.391 
ATOM   3987  O4'  DT A 194      18.194  49.552  93.022 
ATOM   3988  C3'  DT A 194      17.039  51.537  93.528 
ATOM   3989  O3'  DT A 194      15.807  51.150  94.126 
ATOM   3990  C2'  DT A 194      18.160  51.326  94.547 
ATOM   3991  C1'  DT A 194      18.233  49.808  94.417 
ATOM   3992  N1   DT A 194      19.490  49.221  94.960 
ATOM   3993  C2   DT A 194      19.399  47.985  95.551 
ATOM   3994  O2   DT A 194      18.351  47.369  95.643 
ATOM   3995  N3   DT A 194      20.584  47.473  96.044 
ATOM   3996  C4   DT A 194      21.822  48.081  95.994 
ATOM   3997  O4   DT A 194      22.813  47.523  96.470 
ATOM   3998  C5   DT A 194      21.817  49.375  95.355 
ATOM   3999  C7   DT A 194      23.123  50.107  95.258 
ATOM   4000  C6   DT A 194      20.679  49.897  94.867 
ATOM   4001  P    DG A 195      14.775  52.286  94.581 
ATOM   4002  OP1  DG A 195      13.959  52.709  93.420 
ATOM   4003  OP2  DG A 195      15.503  53.362  95.289 
ATOM   4004  O5'  DG A 195      13.860  51.484  95.620 
ATOM   4005  C5'  DG A 195      13.668  50.069  95.432 
ATOM   4006  C4'  DG A 195      13.791  49.349  96.760 
ATOM   4007  O4'  DG A 195      15.166  48.970  97.060 
ATOM   4008  C3'  DG A 195      13.350  50.141  97.990 
ATOM   4009  O3'  DG A 195      12.721  49.254  98.908 
ATOM   4010  C2'  DG A 195      14.652  50.642  98.616 
ATOM   4011  C1'  DG A 195      15.458  49.365  98.392 
ATOM   4012  N9   DG A 195      16.930  49.560  98.503 
ATOM   4013  C8   DG A 195      17.694  50.650  98.151 
ATOM   4014  N7   DG A 195      18.977  50.502  98.380 
ATOM   4015  C5   DG A 195      19.069  49.221  98.925 
ATOM   4016  C6   DG A 195      20.204  48.499  99.374 
ATOM   4017  O6   DG A 195      21.383  48.845  99.384 
ATOM   4018  N1   DG A 195      19.847  47.230  99.855 
ATOM   4019  C2   DG A 195      18.562  46.728  99.895 
ATOM   4020  N2   DG A 195      18.430  45.495 100.390 
ATOM   4021  N3   DG A 195      17.497  47.407  99.473 
ATOM   4022  C4   DG A 195      17.826  48.638  99.004 
ATOM   4023  P    DA A 196      11.428  49.756  99.708 
ATOM   4024  OP1  DA A 196      10.223  49.575  98.868 
ATOM   4025  OP2  DA A 196      11.662  51.124 100.221 
ATOM   4026  O5'  DA A 196      11.393  48.723 100.930 
ATOM   4027  C5'  DA A 196      11.913  47.395 100.736 
ATOM   4028  C4'  DA A 196      12.758  46.989 101.927 
ATOM   4029  O4'  DA A 196      14.150  47.394 101.783 
ATOM   4030  C3'  DA A 196      12.340  47.582 103.273 
ATOM   4031  O3'  DA A 196      12.544  46.608 104.289 
ATOM   4032  C2'  DA A 196      13.311  48.739 103.505 
ATOM   4033  C1'  DA A 196      14.558  48.030 102.985 
ATOM   4034  N9   DA A 196      15.682  48.952 102.662 
ATOM   4035  C8   DA A 196      15.620  50.219 102.158 
ATOM   4036  N7   DA A 196      16.780  50.772 101.984 
ATOM   4037  C5   DA A 196      17.679  49.801 102.403 
ATOM   4038  C6   DA A 196      19.082  49.773 102.467 
ATOM   4039  N6   DA A 196      19.861  50.798 102.091 
ATOM   4040  N1   DA A 196      19.659  48.650 102.935 
ATOM   4041  C2   DA A 196      18.879  47.635 103.306 
ATOM   4042  N3   DA A 196      17.568  47.546 103.292 
ATOM   4043  C4   DA A 196      17.016  48.683 102.820 
ATOM   4044  P    DA A 197      11.466  46.474 105.463 
ATOM   4045  OP1  DA A 197      10.346  45.616 105.013 
ATOM   4046  OP2  DA A 197      11.095  47.820 105.952 
ATOM   4047  O5'  DA A 197      12.313  45.710 106.585 
ATOM   4048  C5'  DA A 197      13.364  44.814 106.176 
ATOM   4049  C4'  DA A 197      14.591  45.028 107.038 
ATOM   4050  O4'  DA A 197      15.469  46.062 106.506 
ATOM   4051  C3'  DA A 197      14.326  45.475 108.476 
ATOM   4052  O3'  DA A 197      15.280  44.859 109.332 
ATOM   4053  C2'  DA A 197      14.583  46.982 108.467 
ATOM   4054  C1'  DA A 197      15.811  46.946 107.563 
ATOM   4055  N9   DA A 197      16.155  48.267 106.967 
ATOM   4056  C8   DA A 197      15.309  49.264 106.570 
ATOM   4057  N7   DA A 197      15.916  50.304 106.086 
ATOM   4058  C5   DA A 197      17.262  49.974 106.167 
ATOM   4059  C6   DA A 197      18.429  50.667 105.807 
ATOM   4060  N6   DA A 197      18.426  51.895 105.270 
ATOM   4061  N1   DA A 197      19.606  50.050 106.023 
ATOM   4062  C2   DA A 197      19.604  48.829 106.558 
ATOM   4063  N3   DA A 197      18.583  48.089 106.931 
ATOM   4064  C4   DA A 197      17.417  48.729 106.705 
ATOM   4065  P    DC A 198      14.806  44.330 110.767 
ATOM   4066  OP1  DC A 198      14.217  42.979 110.629 
ATOM   4067  OP2  DC A 198      13.950  45.348 111.414 
ATOM   4068  O5'  DC A 198      16.202  44.230 111.544 
ATOM   4069  C5'  DC A 198      17.400  43.949 110.795 
ATOM   4070  C4'  DC A 198      18.526  44.850 111.260 
ATOM   4071  O4'  DC A 198      18.555  46.118 110.544 
ATOM   4072  C3'  DC A 198      18.486  45.259 112.732 
ATOM   4073  O3'  DC A 198      19.817  45.310 113.232 
ATOM   4074  C2'  DC A 198      17.915  46.677 112.725 
ATOM   4075  C1'  DC A 198      18.673  47.166 111.494 
ATOM   4076  N1   DC A 198      18.102  48.403 110.892 
ATOM   4077  C2   DC A 198      18.986  49.315 110.321 
ATOM   4078  O2   DC A 198      20.197  49.062 110.337 
ATOM   4079  N3   DC A 198      18.486  50.449 109.768 
ATOM   4080  C4   DC A 198      17.168  50.686 109.770 
ATOM   4081  N4   DC A 198      16.730  51.807 109.218 
ATOM   4082  C5   DC A 198      16.242  49.761 110.353 
ATOM   4083  C6   DC A 198      16.761  48.634 110.902 
ATOM   4084  P    DA A 199      20.110  44.779 114.714 
ATOM   4085  OP1  DA A 199      20.289  43.310 114.688 
ATOM   4086  OP2  DA A 199      19.074  45.290 115.638 
ATOM   4087  O5'  DA A 199      21.509  45.486 115.032 
ATOM   4088  C5'  DA A 199      22.412  45.767 113.945 
ATOM   4089  C4'  DA A 199      22.991  47.159 114.099 
ATOM   4090  O4'  DA A 199      22.160  48.178 113.474 
ATOM   4091  C3'  DA A 199      23.162  47.653 115.535 
ATOM   4092  O3'  DA A 199      24.354  48.426 115.617 
ATOM   4093  C2'  DA A 199      21.968  48.577 115.772 
ATOM   4094  C1'  DA A 199      21.982  49.241 114.398 
ATOM   4095  N9   DA A 199      20.714  49.943 114.059 
ATOM   4096  C8   DA A 199      19.437  49.600 114.398 
ATOM   4097  N7   DA A 199      18.536  50.418 113.951 
ATOM   4098  C5   DA A 199      19.268  51.377 113.263 
ATOM   4099  C6   DA A 199      18.890  52.528 112.552 
ATOM   4100  N6   DA A 199      17.617  52.925 112.411 
ATOM   4101  N1   DA A 199      19.871  53.258 111.990 
ATOM   4102  C2   DA A 199      21.133  52.858 112.133 
ATOM   4103  N3   DA A 199      21.604  51.808 112.770 
ATOM   4104  C4   DA A 199      20.603  51.094 113.324 
ATOM   4105  P    DA A 200      25.282  48.286 116.914 
ATOM   4106  OP1  DA A 200      26.176  47.117 116.760 
ATOM   4107  OP2  DA A 200      24.441  48.303 118.130 
ATOM   4108  O5'  DA A 200      26.140  49.634 116.835 
ATOM   4109  C5'  DA A 200      26.421  50.209 115.545 
ATOM   4110  C4'  DA A 200      26.216  51.710 115.591 
ATOM   4111  O4'  DA A 200      24.841  52.092 115.296 
ATOM   4112  C3'  DA A 200      26.505  52.381 116.933 
ATOM   4113  O3'  DA A 200      27.094  53.653 116.696 
ATOM   4114  C2'  DA A 200      25.128  52.593 117.564 
ATOM   4115  C1'  DA A 200      24.411  53.014 116.284 
ATOM   4116  N9   DA A 200      22.926  52.936 116.376 
ATOM   4117  C8   DA A 200      22.166  52.035 117.063 
ATOM   4118  N7   DA A 200      20.889  52.230 116.948 
ATOM   4119  C5   DA A 200      20.793  53.342 116.123 
ATOM   4120  C6   DA A 200      19.694  54.056 115.618 
ATOM   4121  N6   DA A 200      18.420  53.738 115.883 
ATOM   4122  N1   DA A 200      19.953  55.114 114.827 
ATOM   4123  C2   DA A 200      21.222  55.426 114.566 
ATOM   4124  N3   DA A 200      22.323  54.838 114.978 
ATOM   4125  C4   DA A 200      22.036  53.782 115.768 
ATOM   4126  P    DC A 201      28.283  54.147 117.647 
ATOM   4127  OP1  DC A 201      29.566  53.582 117.173 
ATOM   4128  OP2  DC A 201      27.935  53.873 119.059 
ATOM   4129  O5'  DC A 201      28.261  55.726 117.385 
ATOM   4130  C5'  DC A 201      27.829  56.215 116.102 
ATOM   4131  C4'  DC A 201      26.902  57.400 116.284 
ATOM   4132  O4'  DC A 201      25.510  56.999 116.433 
ATOM   4133  C3'  DC A 201      27.168  58.270 117.512 
ATOM   4134  O3'  DC A 201      26.923  59.630 117.175 
ATOM   4135  C2'  DC A 201      26.121  57.828 118.534 
ATOM   4136  C1'  DC A 201      24.964  57.682 117.551 
ATOM   4137  N1   DC A 201      23.828  56.875 118.077 
ATOM   4138  C2   DC A 201      22.540  57.236 117.691 
ATOM   4139  O2   DC A 201      22.394  58.203 116.934 
ATOM   4140  N3   DC A 201      21.491  56.514 118.161 
ATOM   4141  C4   DC A 201      21.692  55.473 118.980 
ATOM   4142  N4   DC A 201      20.636  54.800 119.410 
ATOM   4143  C5   DC A 201      23.008  55.085 119.390 
ATOM   4144  C6   DC A 201      24.044  55.820 118.910 
ATOM   4145  P    DT A 202      27.898  60.761 117.752 
ATOM   4146  OP1  DT A 202      29.094  60.872 116.888 
ATOM   4147  OP2  DT A 202      28.155  60.508 119.187 
ATOM   4148  O5'  DT A 202      26.994  62.070 117.591 
ATOM   4149  C5'  DT A 202      26.031  62.127 116.522 
ATOM   4150  C4'  DT A 202      24.720  62.693 117.033 
ATOM   4151  O4'  DT A 202      23.842  61.662 117.571 
ATOM   4152  C3'  DT A 202      24.833  63.709 118.169 
ATOM   4153  O3'  DT A 202      23.840  64.712 117.991 
ATOM   4154  C2'  DT A 202      24.503  62.916 119.433 
ATOM   4155  C1'  DT A 202      23.364  62.097 118.834 
ATOM   4156  N1   DT A 202      23.008  60.891 119.633 
ATOM   4157  C2   DT A 202      21.684  60.525 119.657 
ATOM   4158  O2   DT A 202      20.816  61.137 119.062 
ATOM   4159  N3   DT A 202      21.393  59.402 120.409 
ATOM   4160  C4   DT A 202      22.295  58.637 121.120 
ATOM   4161  O4   DT A 202      21.914  57.652 121.758 
ATOM   4162  C5   DT A 202      23.659  59.101 121.034 
ATOM   4163  C7   DT A 202      24.704  58.323 121.780 
ATOM   4164  C6   DT A 202      23.970  60.188 120.311 
ATOM   4165  P    DT A 203      24.209  66.236 118.309 
ATOM   4166  OP1  DT A 203      24.877  66.839 117.133 
ATOM   4167  OP2  DT A 203      24.952  66.311 119.586 
ATOM   4168  O5'  DT A 203      22.757  66.881 118.493 
ATOM   4169  C5'  DT A 203      21.647  66.323 117.764 
ATOM   4170  C4'  DT A 203      20.439  66.202 118.672 
ATOM   4171  O4'  DT A 203      20.411  64.938 119.393 
ATOM   4172  C3'  DT A 203      20.327  67.256 119.773 
ATOM   4173  O3'  DT A 203      18.957  67.592 119.952 
ATOM   4174  C2'  DT A 203      20.823  66.552 121.036 
ATOM   4175  C1'  DT A 203      20.156  65.209 120.762 
ATOM   4176  N1   DT A 203      20.714  64.087 121.568 
ATOM   4177  C2   DT A 203      19.838  63.107 121.967 
ATOM   4178  O2   DT A 203      18.651  63.125 121.691 
ATOM   4179  N3   DT A 203      20.391  62.084 122.713 
ATOM   4180  C4   DT A 203      21.716  61.963 123.082 
ATOM   4181  O4   DT A 203      22.094  61.001 123.752 
ATOM   4182  C5   DT A 203      22.557  63.041 122.616 
ATOM   4183  C7   DT A 203      24.013  62.988 122.974 
ATOM   4184  C6   DT A 203      22.045  64.048 121.890 
ATOM   4185  P    DC A 204      18.559  69.118 120.223 
ATOM   4186  OP1  DC A 204      18.458  69.840 118.935 
ATOM   4187  OP2  DC A 204      19.482  69.701 121.222 
ATOM   4188  O5'  DC A 204      17.103  68.957 120.865 
ATOM   4189  C5'  DC A 204      16.287  67.837 120.473 
ATOM   4190  C4'  DC A 204      15.628  67.225 121.693 
ATOM   4191  O4'  DC A 204      16.459  66.208 122.324 
ATOM   4192  C3'  DC A 204      15.303  68.193 122.830 
ATOM   4193  O3'  DC A 204      14.071  67.807 123.427 
ATOM   4194  C2'  DC A 204      16.424  67.983 123.849 
ATOM   4195  C1'  DC A 204      16.498  66.465 123.719 
ATOM   4196  N1   DC A 204      17.755  65.878 124.262 
ATOM   4197  C2   DC A 204      17.678  64.625 124.865 
ATOM   4198  O2   DC A 204      16.582  64.057 124.923 
ATOM   4199  N3   DC A 204      18.813  64.073 125.367 
ATOM   4200  C4   DC A 204      19.982  64.721 125.283 
ATOM   4201  N4   DC A 204      21.060  64.141 125.787 
ATOM   4202  C5   DC A 204      20.082  66.011 124.667 
ATOM   4203  C6   DC A 204      18.937  66.545 124.173 
ATOM   4204  P    DA A 205      13.040  68.943 123.883 
ATOM   4205  OP1  DA A 205      12.223  69.365 122.722 
ATOM   4206  OP2  DA A 205      13.767  70.019 124.590 
ATOM   4207  O5'  DA A 205      12.124  68.141 124.921 
ATOM   4208  C5'  DA A 205      11.932  66.726 124.734 
ATOM   4209  C4'  DA A 205      12.056  66.006 126.062 
ATOM   4210  O4'  DA A 205      13.430  65.627 126.362 
ATOM   4211  C3'  DA A 205      11.615  66.798 127.292 
ATOM   4212  O3'  DA A 205      10.985  65.911 128.210 
ATOM   4213  C2'  DA A 205      12.916  67.298 127.918 
ATOM   4214  C1'  DA A 205      13.723  66.022 127.694 
ATOM   4215  N9   DA A 205      15.194  66.216 127.805 
ATOM   4216  C8   DA A 205      15.936  67.307 127.449 
ATOM   4217  N7   DA A 205      17.207  67.172 127.673 
ATOM   4218  C5   DA A 205      17.318  65.900 128.216 
ATOM   4219  C6   DA A 205      18.421  65.156 128.669 
ATOM   4220  N6   DA A 205      19.682  65.612 128.645 
ATOM   4221  N1   DA A 205      18.180  63.923 129.151 
ATOM   4222  C2   DA A 205      16.926  63.475 129.172 
ATOM   4223  N3   DA A 205      15.823  64.075 128.779 
ATOM   4224  C4   DA A 205      16.092  65.307 128.302 
ATOM   4225  P    DT A 206       9.692  66.413 129.010 
ATOM   4226  OP1  DT A 206       8.487  66.232 128.170 
ATOM   4227  OP2  DT A 206       9.926  67.781 129.523 
ATOM   4228  O5'  DT A 206       9.657  65.380 130.232 
ATOM   4229  C5'  DT A 206      10.177  64.052 130.038 
ATOM   4230  C4'  DT A 206      11.023  63.646 131.229 
ATOM   4231  O4'  DT A 206      12.414  64.051 131.085 
ATOM   4232  C3'  DT A 206      10.604  64.239 132.574 
ATOM   4233  O3'  DT A 206      10.808  63.265 133.591 
ATOM   4234  C2'  DT A 206      11.576  65.396 132.807 
ATOM   4235  C1'  DT A 206      12.823  64.686 132.287 
ATOM   4236  N1   DT A 206      13.946  65.609 131.964 
ATOM   4237  C2   DT A 206      15.220  65.149 132.195 
ATOM   4238  O2   DT A 206      15.452  64.040 132.643 
ATOM   4239  N3   DT A 206      16.235  66.032 131.884 
ATOM   4240  C4   DT A 206      16.086  67.305 131.374 
ATOM   4241  O4   DT A 206      17.072  68.005 131.135 
ATOM   4242  C5   DT A 206      14.712  67.699 131.166 
ATOM   4243  C7   DT A 206      14.460  69.071 130.612 
ATOM   4244  C6   DT A 206      13.705  66.860 131.460 
ATOM   4245  P    DC A 207       9.730  63.131 134.765 
ATOM   4246  OP1  DC A 207       8.611  62.272 134.315 
ATOM   4247  OP2  DC A 207       9.359  64.477 135.254 
ATOM   4248  O5'  DC A 207      10.577  62.367 135.887 
ATOM   4249  C5'  DC A 207      11.628  61.471 135.478 
ATOM   4250  C4'  DC A 207      12.856  61.685 136.340 
ATOM   4251  O4'  DC A 207      13.734  62.718 135.808 
ATOM   4252  C3'  DC A 207      12.590  62.131 137.778 
ATOM   4253  O3'  DC A 207      13.544  61.516 138.634 
ATOM   4254  C2'  DC A 207      12.848  63.639 137.769 
ATOM   4255  C1'  DC A 207      14.075  63.603 136.864 
ATOM   4256  N1   DC A 207      14.419  64.924 136.269 
ATOM   4257  C2   DC A 207      15.766  65.220 136.076 
ATOM   4258  O2   DC A 207      16.613  64.380 136.403 
ATOM   4259  N3   DC A 207      16.099  66.419 135.534 
ATOM   4260  C4   DC A 207      15.151  67.301 135.192 
ATOM   4261  N4   DC A 207      15.528  68.457 134.668 
ATOM   4262  C5   DC A 207      13.760  67.017 135.383 
ATOM   4263  C6   DC A 207      13.448  65.813 135.926 
ATOM   4264  P    DA A 208      13.070  60.987 140.069 
ATOM   4265  OP1  DA A 208      12.481  59.636 139.930 
ATOM   4266  OP2  DA A 208      12.215  62.005 140.716 
ATOM   4267  O5'  DA A 208      14.466  60.887 140.846 
ATOM   4268  C5'  DA A 208      15.664  60.605 140.096 
ATOM   4269  C4'  DA A 208      16.791  61.507 140.562 
ATOM   4270  O4'  DA A 208      16.819  62.775 139.846 
ATOM   4271  C3'  DA A 208      16.750  61.915 142.034 
ATOM   4272  O3'  DA A 208      18.081  61.967 142.534 
ATOM   4273  C2'  DA A 208      16.179  63.334 142.027 
ATOM   4274  C1'  DA A 208      16.937  63.823 140.796 
ATOM   4275  N9   DA A 208      16.366  65.059 140.194 
ATOM   4276  C8   DA A 208      15.057  65.441 140.120 
ATOM   4277  N7   DA A 208      14.875  66.583 139.531 
ATOM   4278  C5   DA A 208      16.158  66.990 139.189 
ATOM   4279  C6   DA A 208      16.646  68.132 138.534 
ATOM   4280  N6   DA A 208      15.859  69.121 138.086 
ATOM   4281  N1   DA A 208      17.977  68.223 138.356 
ATOM   4282  C2   DA A 208      18.753  67.238 138.803 
ATOM   4283  N3   DA A 208      18.414  66.131 139.425 
ATOM   4284  C4   DA A 208      17.077  66.064 139.591 
ATOM   4285  P    DA A 209      18.374  61.435 144.016 
ATOM   4286  OP1  DA A 209      18.553  59.966 143.989 
ATOM   4287  OP2  DA A 209      17.338  61.947 144.940 
ATOM   4288  O5'  DA A 209      19.774  62.143 144.333 
ATOM   4289  C5'  DA A 209      20.676  62.424 143.247 
ATOM   4290  C4'  DA A 209      21.255  63.816 143.401 
ATOM   4291  O4'  DA A 209      20.424  64.835 142.776 
ATOM   4292  C3'  DA A 209      21.426  64.310 144.837 
ATOM   4293  O3'  DA A 209      22.618  65.082 144.919 
ATOM   4294  C2'  DA A 209      20.232  65.234 145.074 
ATOM   4295  C1'  DA A 209      20.247  65.897 143.700 
ATOM   4296  N9   DA A 209      18.978  66.600 143.361 
ATOM   4297  C8   DA A 209      17.701  66.256 143.700 
ATOM   4298  N7   DA A 209      16.800  67.075 143.253 
ATOM   4299  C5   DA A 209      17.532  68.033 142.565 
ATOM   4300  C6   DA A 209      17.154  69.184 141.854 
ATOM   4301  N6   DA A 209      15.882  69.582 141.713 
ATOM   4302  N1   DA A 209      18.135  69.915 141.291 
ATOM   4303  C2   DA A 209      19.397  69.515 141.435 
ATOM   4304  N3   DA A 209      19.868  68.465 142.072 
ATOM   4305  C4   DA A 209      18.867  67.751 142.626 
ATOM   4306  P    DG A 210      23.547  64.942 146.216 
ATOM   4307  OP1  DG A 210      24.441  63.773 146.061 
ATOM   4308  OP2  DG A 210      22.705  64.960 147.432 
ATOM   4309  O5'  DG A 210      24.404  66.291 146.137 
ATOM   4310  C5'  DG A 210      24.685  66.866 144.847 
ATOM   4311  C4'  DG A 210      24.480  68.367 144.893 
ATOM   4312  O4'  DG A 210      23.106  68.748 144.598 
ATOM   4313  C3'  DG A 210      24.769  69.037 146.235 
ATOM   4314  O3'  DG A 210      25.358  70.309 145.998 
ATOM   4315  C2'  DG A 210      23.392  69.250 146.866 
ATOM   4316  C1'  DG A 210      22.675  69.671 145.586 
ATOM   4317  N9   DG A 210      21.191  69.593 145.678 
ATOM   4318  C8   DG A 210      20.406  68.692 146.365 
ATOM   4319  N7   DG A 210      19.118  68.901 146.239 
ATOM   4320  C5   DG A 210      19.044  70.019 145.410 
ATOM   4321  C6   DG A 210      17.911  70.718 144.918 
ATOM   4322  O6   DG A 210      16.720  70.489 145.114 
ATOM   4323  N1   DG A 210      18.288  71.797 144.107 
ATOM   4324  C2   DG A 210      19.588  72.155 143.812 
ATOM   4325  N2   DG A 210      19.738  73.219 143.018 
ATOM   4326  N3   DG A 210      20.651  71.499 144.274 
ATOM   4327  C4   DG A 210      20.303  70.449 145.062 
ATOM   4328  P    DA A 211      26.547  70.803 146.949 
ATOM   4329  OP1  DA A 211      27.830  70.238 146.475 
ATOM   4330  OP2  DA A 211      26.199  70.529 148.361 
ATOM   4331  O5'  DA A 211      26.525  72.382 146.687 
ATOM   4332  C5'  DA A 211      26.093  72.871 145.404 
ATOM   4333  C4'  DA A 211      25.166  74.057 145.586 
ATOM   4334  O4'  DA A 211      23.774  73.655 145.735 
ATOM   4335  C3'  DA A 211      25.432  74.927 146.814 
ATOM   4336  O3'  DA A 211      25.188  76.287 146.477 
ATOM   4337  C2'  DA A 211      24.385  74.485 147.836 
ATOM   4338  C1'  DA A 211      23.228  74.339 146.853 
ATOM   4339  N9   DA A 211      22.093  73.532 147.379 
ATOM   4340  C8   DA A 211      22.135  72.452 148.215 
ATOM   4341  N7   DA A 211      20.967  71.962 148.497 
ATOM   4342  C5   DA A 211      20.085  72.772 147.797 
ATOM   4343  C6   DA A 211      18.686  72.771 147.680 
ATOM   4344  N6   DA A 211      17.893  71.883 148.298 
ATOM   4345  N1   DA A 211      18.128  73.718 146.904 
ATOM   4346  C2   DA A 211      18.920  74.597 146.292 
ATOM   4347  N3   DA A 211      20.232  74.696 146.326 
ATOM   4348  C4   DA A 211      20.765  73.737 147.110 
ATOM   4349  P    DA A 212      26.162  77.418 147.054 
ATOM   4350  OP1  DA A 212      27.358  77.529 146.190 
ATOM   4351  OP2  DA A 212      26.420  77.165 148.489 
ATOM   4352  O5'  DA A 212      25.258  78.727 146.893 
ATOM   4353  C5'  DA A 212      24.295  78.783 145.824 
ATOM   4354  C4'  DA A 212      22.985  79.349 146.335 
ATOM   4355  O4'  DA A 212      22.106  78.319 146.872 
ATOM   4356  C3'  DA A 212      23.098  80.366 147.471 
ATOM   4357  O3'  DA A 212      22.104  81.368 147.293 
ATOM   4358  C2'  DA A 212      22.767  79.573 148.735 
ATOM   4359  C1'  DA A 212      21.628  78.753 148.136 
ATOM   4360  N9   DA A 212      21.273  77.547 148.935 
ATOM   4361  C8   DA A 212      22.097  76.739 149.664 
ATOM   4362  N7   DA A 212      21.486  75.760 150.255 
ATOM   4363  C5   DA A 212      20.156  75.930 149.893 
ATOM   4364  C6   DA A 212      18.991  75.209 150.200 
ATOM   4365  N6   DA A 212      18.980  74.118 150.980 
ATOM   4366  N1   DA A 212      17.832  75.650 149.676 
ATOM   4367  C2   DA A 212      17.850  76.734 148.901 
ATOM   4368  N3   DA A 212      18.869  77.485 148.547 
ATOM   4369  C4   DA A 212      20.016  77.022 149.086 
ATOM   4370  P    DA A 213      22.474  82.893 147.610 
ATOM   4371  OP1  DA A 213      23.142  83.496 146.435 
ATOM   4372  OP2  DA A 213      23.216  82.968 148.888 
ATOM   4373  O5'  DA A 213      21.022  83.538 147.795 
ATOM   4374  C5'  DA A 213      19.912  82.980 147.066 
ATOM   4375  C4'  DA A 213      18.704  82.859 147.974 
ATOM   4376  O4'  DA A 213      18.675  81.595 148.695 
ATOM   4377  C3'  DA A 213      18.591  83.913 149.075 
ATOM   4378  O3'  DA A 213      17.221  84.248 149.254 
ATOM   4379  C2'  DA A 213      19.087  83.209 150.338 
ATOM   4380  C1'  DA A 213      18.420  81.865 150.064 
ATOM   4381  N9   DA A 213      18.978  80.743 150.870 
ATOM   4382  C8   DA A 213      20.268  80.550 151.276 
ATOM   4383  N7   DA A 213      20.442  79.470 151.972 
ATOM   4384  C5   DA A 213      19.177  78.903 152.033 
ATOM   4385  C6   DA A 213      18.693  77.731 152.636 
ATOM   4386  N6   DA A 213      19.465  76.879 153.326 
ATOM   4387  N1   DA A 213      17.379  77.464 152.505 
ATOM   4388  C2   DA A 213      16.616  78.313 151.818 
ATOM   4389  N3   DA A 213      16.955  79.432 151.215 
ATOM   4390  C4   DA A 213      18.274  79.676 151.361 
ATOM   4391  P    DT A 214      16.824  85.775 149.525 
ATOM   4392  OP1  DT A 214      16.722  86.497 148.236 
ATOM   4393  OP2  DT A 214      17.746  86.358 150.524 
ATOM   4394  O5'  DT A 214      15.367  85.613 150.167 
ATOM   4395  C5'  DT A 214      14.552  84.494 149.775 
ATOM   4396  C4'  DT A 214      13.892  83.882 150.995 
ATOM   4397  O4'  DT A 214      14.723  82.865 151.626 
ATOM   4398  C3'  DT A 214      13.567  84.850 152.132 
ATOM   4399  O3'  DT A 214      12.335  84.464 152.729 
ATOM   4400  C2'  DT A 214      14.688  84.640 153.151 
ATOM   4401  C1'  DT A 214      14.762  83.122 153.021 
ATOM   4402  N1   DT A 214      16.019  82.534 153.564 
ATOM   4403  C2   DT A 214      15.927  81.298 154.155 
ATOM   4404  O2   DT A 214      14.879  80.683 154.247 
ATOM   4405  N3   DT A 214      17.113  80.786 154.648 
ATOM   4406  C4   DT A 214      18.350  81.394 154.598 
ATOM   4407  O4   DT A 214      19.342  80.837 155.074 
ATOM   4408  C5   DT A 214      18.345  82.689 153.958 
ATOM   4409  C7   DT A 214      19.652  83.420 153.862 
ATOM   4410  C6   DT A 214      17.207  83.210 153.471 
ATOM   4411  P    DA A 215      11.304  85.599 153.185 
ATOM   4412  OP1  DA A 215      10.487  86.022 152.024 
ATOM   4413  OP2  DA A 215      12.032  86.676 153.892 
ATOM   4414  O5'  DA A 215      10.389  84.797 154.223 
ATOM   4415  C5'  DA A 215      10.196  83.383 154.036 
ATOM   4416  C4'  DA A 215      10.320  82.663 155.364 
ATOM   4417  O4'  DA A 215      11.694  82.284 155.664 
ATOM   4418  C3'  DA A 215       9.879  83.455 156.594 
ATOM   4419  O3'  DA A 215       9.249  82.568 157.512 
ATOM   4420  C2'  DA A 215      11.181  83.955 157.220 
ATOM   4421  C1'  DA A 215      11.987  82.679 156.995 
ATOM   4422  N9   DA A 215      13.459  82.873 157.107 
ATOM   4423  C8   DA A 215      14.201  83.964 156.751 
ATOM   4424  N7   DA A 215      15.471  83.828 156.975 
ATOM   4425  C5   DA A 215      15.582  82.556 157.518 
ATOM   4426  C6   DA A 215      16.685  81.813 157.971 
ATOM   4427  N6   DA A 215      17.946  82.269 157.947 
ATOM   4428  N1   DA A 215      16.444  80.580 158.453 
ATOM   4429  C2   DA A 215      15.191  80.132 158.474 
ATOM   4430  N3   DA A 215      14.087  80.731 158.081 
ATOM   4431  C4   DA A 215      14.356  81.964 157.604 
ATOM   4432  P    DT A 216       7.956  83.070 158.312 
ATOM   4433  OP1  DT A 216       6.751  82.888 157.472 
ATOM   4434  OP2  DT A 216       8.190  84.437 158.824 
ATOM   4435  O5'  DT A 216       7.922  82.037 159.534 
ATOM   4436  C5'  DT A 216       8.441  80.708 159.340 
ATOM   4437  C4'  DT A 216       9.287  80.303 160.531 
ATOM   4438  O4'  DT A 216      10.678  80.707 160.387 
ATOM   4439  C3'  DT A 216       8.868  80.896 161.876 
ATOM   4440  O3'  DT A 216       9.072  79.922 162.893 
ATOM   4441  C2'  DT A 216       9.840  82.053 162.109 
ATOM   4442  C1'  DT A 216      11.087  81.343 161.589 
ATOM   4443  N1   DT A 216      12.211  82.266 161.266 
ATOM   4444  C2   DT A 216      13.484  81.805 161.497 
ATOM   4445  O2   DT A 216      13.717  80.696 161.945 
ATOM   4446  N3   DT A 216      14.500  82.689 161.186 
ATOM   4447  C4   DT A 216      14.350  83.962 160.676 
ATOM   4448  O4   DT A 216      15.336  84.662 160.437 
ATOM   4449  C5   DT A 216      12.976  84.355 160.468 
ATOM   4450  C7   DT A 216      12.724  85.728 159.914 
ATOM   4451  C6   DT A 216      11.969  83.517 160.761 
ATOM   4452  P    DC A 217       7.994  79.788 164.067 
ATOM   4453  OP1  DC A 217       6.875  78.929 163.617 
ATOM   4454  OP2  DC A 217       7.623  81.134 164.556 
ATOM   4455  O5'  DC A 217       8.841  79.023 165.189 
ATOM   4456  C5'  DC A 217       9.892  78.128 164.780 
ATOM   4457  C4'  DC A 217      11.120  78.342 165.642 
ATOM   4458  O4'  DC A 217      11.998  79.375 165.110 
ATOM   4459  C3'  DC A 217      10.854  78.788 167.080 
ATOM   4460  O3'  DC A 217      11.808  78.173 167.936 
ATOM   4461  C2'  DC A 217      11.112  80.295 167.071 
ATOM   4462  C1'  DC A 217      12.340  80.259 166.166 
ATOM   4463  N1   DC A 217      12.683  81.581 165.570 
ATOM   4464  C2   DC A 217      14.030  81.876 165.377 
ATOM   4465  O2   DC A 217      14.877  81.037 165.705 
ATOM   4466  N3   DC A 217      14.364  83.076 164.836 
ATOM   4467  C4   DC A 217      13.416  83.957 164.494 
ATOM   4468  N4   DC A 217      13.792  85.114 163.970 
ATOM   4469  C5   DC A 217      12.025  83.674 164.685 
ATOM   4470  C6   DC A 217      11.712  82.470 165.228 
ATOM   4471  P    DT A 218      11.335  77.643 169.371 
ATOM   4472  OP1  DT A 218      10.745  76.292 169.232 
ATOM   4473  OP2  DT A 218      10.479  78.662 170.018 
ATOM   4474  O5'  DT A 218      12.731  77.544 170.148 
ATOM   4475  C5'  DT A 218      13.928  77.262 169.398 
ATOM   4476  C4'  DT A 218      15.055  78.163 169.864 
ATOM   4477  O4'  DT A 218      15.084  79.432 169.148 
ATOM   4478  C3'  DT A 218      15.015  78.572 171.336 
ATOM   4479  O3'  DT A 218      16.345  78.624 171.836 
ATOM   4480  C2'  DT A 218      14.443  79.990 171.329 
ATOM   4481  C1'  DT A 218      15.201  80.479 170.098 
ATOM   4482  N1   DT A 218      14.630  81.716 169.496 
ATOM   4483  C2   DT A 218      15.516  82.606 168.937 
ATOM   4484  O2   DT A 218      16.721  82.419 168.918 
ATOM   4485  N3   DT A 218      14.951  83.741 168.390 
ATOM   4486  C4   DT A 218      13.607  84.052 168.356 
ATOM   4487  O4   DT A 218      13.219  85.101 167.836 
ATOM   4488  C5   DT A 218      12.757  83.058 168.967 
ATOM   4489  C7   DT A 218      11.278  83.318 168.973 
ATOM   4490  C6   DT A 218      13.279  81.945 169.507 
ATOM   4491  P    DC A 219      16.638  78.092 173.318 
ATOM   4492  OP1  DC A 219      16.817  76.623 173.291 
ATOM   4493  OP2  DC A 219      15.602  78.604 174.242 
ATOM   4494  O5'  DC A 219      18.038  78.800 173.635 
ATOM   4495  C5'  DC A 219      18.940  79.080 172.549 
ATOM   4496  C4'  DC A 219      19.519  80.473 172.703 
ATOM   4497  O4'  DC A 219      18.688  81.491 172.078 
ATOM   4498  C3'  DC A 219      19.691  80.967 174.139 
ATOM   4499  O3'  DC A 219      20.882  81.739 174.221 
ATOM   4500  C2'  DC A 219      18.496  81.891 174.376 
ATOM   4501  C1'  DC A 219      18.511  82.554 173.002 
ATOM   4502  N1   DC A 219      17.243  83.257 172.663 
ATOM   4503  C2   DC A 219      17.328  84.420 171.902 
ATOM   4504  O2   DC A 219      18.443  84.817 171.542 
ATOM   4505  N3   DC A 219      16.182  85.076 171.582 
ATOM   4506  C4   DC A 219      14.995  84.613 171.990 
ATOM   4507  N4   DC A 219      13.907  85.288 171.653 
ATOM   4508  C5   DC A 219      14.885  83.418 172.774 
ATOM   4509  C6   DC A 219      16.041  82.777 173.084 
ATOM   4510  P    DA A 220      21.811  81.599 175.518 
ATOM   4511  OP1  DA A 220      22.705  80.430 175.363 
ATOM   4512  OP2  DA A 220      20.969  81.617 176.734 
ATOM   4513  O5'  DA A 220      22.669  82.948 175.439 
ATOM   4514  C5'  DA A 220      22.950  83.522 174.149 
ATOM   4515  C4'  DA A 220      22.744  85.023 174.194 
ATOM   4516  O4'  DA A 220      21.370  85.405 173.899 
ATOM   4517  C3'  DA A 220      23.033  85.694 175.537 
ATOM   4518  O3'  DA A 220      23.622  86.966 175.299 
ATOM   4519  C2'  DA A 220      21.657  85.907 176.168 
ATOM   4520  C1'  DA A 220      20.940  86.328 174.888 
ATOM   4521  N9   DA A 220      19.455  86.249 174.980 
ATOM   4522  C8   DA A 220      18.694  85.348 175.667 
ATOM   4523  N7   DA A 220      17.417  85.543 175.552 
ATOM   4524  C5   DA A 220      17.322  86.656 174.727 
ATOM   4525  C6   DA A 220      16.223  87.369 174.222 
ATOM   4526  N6   DA A 220      14.948  87.051 174.487 
ATOM   4527  N1   DA A 220      16.482  88.428 173.431 
ATOM   4528  C2   DA A 220      17.750  88.739 173.170 
ATOM   4529  N3   DA A 220      18.852  88.151 173.582 
ATOM   4530  C4   DA A 220      18.565  87.095 174.372 
ATOM   4531  P    DG A 221      24.811  87.460 176.251 
ATOM   4532  OP1  DG A 221      26.094  86.895 175.776 
ATOM   4533  OP2  DG A 221      24.464  87.186 177.663 
ATOM   4534  O5'  DG A 221      24.789  89.039 175.989 
ATOM   4535  C5'  DG A 221      24.357  89.528 174.706 
ATOM   4536  C4'  DG A 221      23.430  90.714 174.888 
ATOM   4537  O4'  DG A 221      22.038  90.312 175.037 
ATOM   4538  C3'  DG A 221      23.696  91.583 176.116 
ATOM   4539  O3'  DG A 221      23.452  92.944 175.779 
ATOM   4540  C2'  DG A 221      22.650  91.141 177.138 
ATOM   4541  C1'  DG A 221      21.493  90.996 176.155 
ATOM   4542  N9   DG A 221      20.357  90.189 176.681 
ATOM   4543  C8   DG A 221      20.379  89.099 177.524 
ATOM   4544  N7   DG A 221      19.194  88.612 177.800 
ATOM   4545  C5   DG A 221      18.325  89.438 177.090 
ATOM   4546  C6   DG A 221      16.908  89.407 176.995 
ATOM   4547  O6   DG A 221      16.118  88.631 177.526 
ATOM   4548  N1   DG A 221      16.429  90.431 176.166 
ATOM   4549  C2   DG A 221      17.214  91.361 175.514 
ATOM   4550  N2   DG A 221      16.564  92.258 174.768 
ATOM   4551  N3   DG A 221      18.543  91.389 175.604 
ATOM   4552  C4   DG A 221      19.023  90.403 176.404 
ATOM   4553  P    DG A 222      24.427  94.074 176.356 
ATOM   4554  OP1  DG A 222      25.623  94.186 175.491 
ATOM   4555  OP2  DG A 222      24.684  93.822 177.791 
ATOM   4556  O5'  DG A 222      23.522  95.384 176.195 
ATOM   4557  C5'  DG A 222      22.559  95.440 175.126 
ATOM   4558  C4'  DG A 222      21.249  96.006 175.637 
ATOM   4559  O4'  DG A 222      20.371  94.976 176.174 
ATOM   4560  C3'  DG A 222      21.362  97.023 176.773 
ATOM   4561  O3'  DG A 222      20.368  98.025 176.595 
ATOM   4562  C2'  DG A 222      21.031  96.230 178.037 
ATOM   4563  C1'  DG A 222      19.892  95.410 177.438 
ATOM   4564  N9   DG A 222      19.537  94.204 178.237 
ATOM   4565  C8   DG A 222      20.354  93.378 178.978 
ATOM   4566  N7   DG A 222      19.723  92.393 179.569 
ATOM   4567  C5   DG A 222      18.393  92.581 179.195 
ATOM   4568  C6   DG A 222      17.236  91.828 179.525 
ATOM   4569  O6   DG A 222      17.146  90.825 180.227 
ATOM   4570  N1   DG A 222      16.087  92.368 178.931 
ATOM   4571  C2   DG A 222      16.060  93.489 178.124 
ATOM   4572  N2   DG A 222      14.862  93.843 177.653 
ATOM   4573  N3   DG A 222      17.146  94.194 177.814 
ATOM   4574  C4   DG A 222      18.269  93.683 178.383 
ATOM   4575  P    DC A 223      20.738  99.549 176.912 
ATOM   4576  OP1  DC A 223      21.406 100.153 175.737 
ATOM   4577  OP2  DC A 223      21.481  99.624 178.190 
ATOM   4578  O5'  DC A 223      19.286 100.195 177.096 
ATOM   4579  C5'  DC A 223      18.176  99.636 176.368 
ATOM   4580  C4'  DC A 223      16.968  99.516 177.276 
ATOM   4581  O4'  DC A 223      16.939  98.251 177.997 
ATOM   4582  C3'  DC A 223      16.856 100.570 178.377 
ATOM   4583  O3'  DC A 223      15.485 100.905 178.556 
ATOM   4584  C2'  DC A 223      17.352  99.865 179.640 
ATOM   4585  C1'  DC A 223      16.684  98.522 179.366 
ATOM   4586  N1   DC A 223      17.243  97.400 180.172 
ATOM   4587  C2   DC A 223      16.368  96.399 180.584 
ATOM   4588  O2   DC A 223      15.175  96.481 180.268 
ATOM   4589  N3   DC A 223      16.857  95.367 181.321 
ATOM   4590  C4   DC A 223      18.155  95.315 181.643 
ATOM   4591  N4   DC A 223      18.584  94.290 182.362 
ATOM   4592  C5   DC A 223      19.072  96.336 181.229 
ATOM   4593  C6   DC A 223      18.563  97.358 180.494 
ATOM   4594  P    DT A 224      15.088 102.432 178.826 
ATOM   4595  OP1  DT A 224      14.987 103.154 177.538 
ATOM   4596  OP2  DT A 224      16.010 103.015 179.826 
ATOM   4597  O5'  DT A 224      13.632 102.270 179.469 
ATOM   4598  C5'  DT A 224      12.816 101.150 179.077 
ATOM   4599  C4'  DT A 224      12.156 100.539 180.297 
ATOM   4600  O4'  DT A 224      12.987  99.522 180.927 
ATOM   4601  C3'  DT A 224      11.831 101.507 181.434 
ATOM   4602  O3'  DT A 224      10.599 101.120 182.031 
ATOM   4603  C2'  DT A 224      12.952 101.296 182.453 
ATOM   4604  C1'  DT A 224      13.026  99.778 182.323 
ATOM   4605  N1   DT A 224      14.283  99.191 182.866 
ATOM   4606  C2   DT A 224      14.191  97.955 183.457 
ATOM   4607  O2   DT A 224      13.143  97.340 183.549 
ATOM   4608  N3   DT A 224      15.377  97.443 183.950 
ATOM   4609  C4   DT A 224      16.615  98.051 183.900 
ATOM   4610  O4   DT A 224      17.606  97.494 184.376 
ATOM   4611  C5   DT A 224      16.610  99.345 183.260 
ATOM   4612  C7   DT A 224      17.916 100.077 183.164 
ATOM   4613  C6   DT A 224      15.471  99.867 182.773 
ATOM   4614  P    DA A 225       9.568 102.256 182.487 
ATOM   4615  OP1  DA A 225       8.751 102.679 181.326 
ATOM   4616  OP2  DA A 225      10.296 103.332 183.194 
ATOM   4617  O5'  DA A 225       8.653 101.454 183.525 
ATOM   4618  C5'  DA A 225       8.460 100.039 183.338 
ATOM   4619  C4'  DA A 225       8.584  99.319 184.666 
ATOM   4620  O4'  DA A 225       9.958  98.940 184.966 
ATOM   4621  C3'  DA A 225       8.143 100.112 185.896 
ATOM   4622  O3'  DA A 225       7.513  99.225 186.813 
ATOM   4623  C2'  DA A 225       9.445 100.612 186.522 
ATOM   4624  C1'  DA A 225      10.251  99.336 186.297 
ATOM   4625  N9   DA A 225      11.723  99.530 186.409 
ATOM   4626  C8   DA A 225      12.465 100.620 186.053 
ATOM   4627  N7   DA A 225      13.735 100.485 186.277 
ATOM   4628  C5   DA A 225      13.847  99.213 186.820 
ATOM   4629  C6   DA A 225      14.949  98.470 187.273 
ATOM   4630  N6   DA A 225      16.210  98.926 187.248 
ATOM   4631  N1   DA A 225      14.708  97.237 187.755 
ATOM   4632  C2   DA A 225      13.455  96.789 187.776 
ATOM   4633  N3   DA A 225      12.351  97.388 187.383 
ATOM   4634  C4   DA A 225      12.621  98.620 186.905 
ATOM   4635  P    DA A 226       6.220  99.726 187.614 
ATOM   4636  OP1  DA A 226       5.016  99.545 186.774 
ATOM   4637  OP2  DA A 226       6.454 101.094 188.126 
ATOM   4638  O5'  DA A 226       6.186  98.693 188.836 
ATOM   4639  C5'  DA A 226       6.705  97.365 188.642 
ATOM   4640  C4'  DA A 226       7.551  96.960 189.833 
ATOM   4641  O4'  DA A 226       8.943  97.364 189.689 
ATOM   4642  C3'  DA A 226       7.133  97.553 191.178 
ATOM   4643  O3'  DA A 226       7.337  96.578 192.195 
ATOM   4644  C2'  DA A 226       8.104  98.709 191.411 
ATOM   4645  C1'  DA A 226       9.351  98.000 190.891 
ATOM   4646  N9   DA A 226      10.475  98.923 190.568 
ATOM   4647  C8   DA A 226      10.413 100.190 190.064 
ATOM   4648  N7   DA A 226      11.573 100.743 189.889 
ATOM   4649  C5   DA A 226      12.472  99.771 190.308 
ATOM   4650  C6   DA A 226      13.875  99.743 190.373 
ATOM   4651  N6   DA A 226      14.654 100.768 189.997 
ATOM   4652  N1   DA A 226      14.451  98.620 190.840 
ATOM   4653  C2   DA A 226      13.672  97.605 191.212 
ATOM   4654  N3   DA A 226      12.361  97.517 191.198 
ATOM   4655  C4   DA A 226      11.808  98.653 190.726 
ATOM   4656  P    DT A 227       6.258  96.444 193.369 
ATOM   4657  OP1  DT A 227       5.139  95.586 192.919 
ATOM   4658  OP2  DT A 227       5.887  97.791 193.858 
ATOM   4659  O5'  DT A 227       7.106  95.680 194.491 
ATOM   4660  C5'  DT A 227       8.156  94.784 194.082 
ATOM   4661  C4'  DT A 227       9.384  94.999 194.944 
ATOM   4662  O4'  DT A 227      10.262  96.032 194.412 
ATOM   4663  C3'  DT A 227       9.119  95.445 196.381 
ATOM   4664  O3'  DT A 227      10.072  94.829 197.238 
ATOM   4665  C2'  DT A 227       9.376  96.952 196.373 
ATOM   4666  C1'  DT A 227      10.604  96.916 195.468 
ATOM   4667  N1   DT A 227      10.947  98.237 194.872 
ATOM   4668  C2   DT A 227      12.280  98.514 194.688 
ATOM   4669  O2   DT A 227      13.167  97.733 194.989 
ATOM   4670  N3   DT A 227      12.560  99.748 194.135 
ATOM   4671  C4   DT A 227      11.639 100.704 193.759 
ATOM   4672  O4   DT A 227      12.010 101.774 193.273 
ATOM   4673  C5   DT A 227      10.266 100.323 193.991 
ATOM   4674  C7   DT A 227       9.199 101.307 193.610 
ATOM   4675  C6   DT A 227       9.966  99.130 194.528 
ATOM   4676  P    DG A 228       9.599  94.300 198.673 
ATOM   4677  OP1  DG A 228       9.010  92.949 198.534 
ATOM   4678  OP2  DG A 228       8.743  95.319 199.320 
ATOM   4679  O5'  DG A 228      10.995  94.200 199.450 
ATOM   4680  C5'  DG A 228      12.192  93.919 198.700 
ATOM   4681  C4'  DG A 228      13.319  94.820 199.166 
ATOM   4682  O4'  DG A 228      13.348  96.088 198.450 
ATOM   4683  C3'  DG A 228      13.279  95.229 200.638 
ATOM   4684  O3'  DG A 228      14.609  95.280 201.138 
ATOM   4685  C2'  DG A 228      12.707  96.647 200.631 
ATOM   4686  C1'  DG A 228      13.465  97.136 199.400 
ATOM   4687  N9   DG A 228      12.894  98.373 198.798 
ATOM   4688  C8   DG A 228      11.579  98.775 198.714 
ATOM   4689  N7   DG A 228      11.410  99.929 198.117 
ATOM   4690  C5   DG A 228      12.706 100.321 197.782 
ATOM   4691  C6   DG A 228      13.164 101.488 197.117 
ATOM   4692  O6   DG A 228      12.511 102.431 196.679 
ATOM   4693  N1   DG A 228      14.559 101.486 196.982 
ATOM   4694  C2   DG A 228      15.401 100.487 197.431 
ATOM   4695  N2   DG A 228      16.704 100.672 197.204 
ATOM   4696  N3   DG A 228      14.969  99.392 198.054 
ATOM   4697  C4   DG A 228      13.619  99.379 198.193 
ATOM   4698  P    DT A 229      14.903  94.749 202.620 
ATOM   4699  OP1  DT A 229      15.082  93.280 202.593 
ATOM   4700  OP2  DT A 229      13.866  95.261 203.544 
ATOM   4701  O5'  DT A 229      16.302  95.456 202.937 
ATOM   4702  C5'  DT A 229      17.205  95.737 201.851 
ATOM   4703  C4'  DT A 229      17.784  97.129 202.005 
ATOM   4704  O4'  DT A 229      16.952  98.148 201.380 
ATOM   4705  C3'  DT A 229      17.955  97.623 203.441 
ATOM   4706  O3'  DT A 229      19.147  98.396 203.523 
ATOM   4707  C2'  DT A 229      16.761  98.547 203.678 
ATOM   4708  C1'  DT A 229      16.775  99.211 202.304 
ATOM   4709  N1   DT A 229      15.507  99.913 201.965 
ATOM   4710  C2   DT A 229      15.608 101.059 201.213 
ATOM   4711  O2   DT A 229      16.674 101.506 200.826 
ATOM   4712  N3   DT A 229      14.411 101.684 200.918 
ATOM   4713  C4   DT A 229      13.154 101.266 201.304 
ATOM   4714  O4   DT A 229      12.153 101.909 200.979 
ATOM   4715  C5   DT A 229      13.150 100.054 202.089 
ATOM   4716  C7   DT A 229      11.821  99.531 202.550 
ATOM   4717  C6   DT A 229      14.298  99.427 202.390 
ATOM   4718  P    DC A 230      20.075  98.256 204.820 
ATOM   4719  OP1  DC A 230      20.969  97.087 204.665 
ATOM   4720  OP2  DC A 230      19.233  98.273 206.036 
ATOM   4721  O5'  DC A 230      20.933  99.605 204.741 
ATOM   4722  C5'  DC A 230      21.214 100.179 203.451 
ATOM   4723  C4'  DC A 230      21.009 101.680 203.496 
ATOM   4724  O4'  DC A 230      19.634 102.062 203.201 
ATOM   4725  C3'  DC A 230      21.297 102.351 204.839 
ATOM   4726  O3'  DC A 230      21.887 103.623 204.601 
ATOM   4727  C2'  DC A 230      19.921 102.563 205.470 
ATOM   4728  C1'  DC A 230      19.204 102.985 204.190 
ATOM   4729  N1   DC A 230      17.719 102.906 204.282 
ATOM   4730  C2   DC A 230      16.975 103.860 203.591 
ATOM   4731  O2   DC A 230      17.571 104.722 202.936 
ATOM   4732  N3   DC A 230      15.620 103.806 203.662 
ATOM   4733  C4   DC A 230      15.011 102.855 204.382 
ATOM   4734  N4   DC A 230      13.688 102.844 204.420 
ATOM   4735  C5   DC A 230      15.759 101.865 205.101 
ATOM   4736  C6   DC A 230      17.112 101.936 205.017 
ATOM   4737  P    DG A 231      23.076 104.117 205.553 
ATOM   4738  OP1  DG A 231      24.359 103.552 205.078 
ATOM   4739  OP2  DG A 231      22.728 103.843 206.964 
ATOM   4740  O5'  DG A 231      23.053 105.696 205.291 
ATOM   4741  C5'  DG A 231      22.622 106.185 204.007 
ATOM   4742  C4'  DG A 231      21.694 107.370 204.190 
ATOM   4743  O4'  DG A 231      20.303 106.969 204.339 
ATOM   4744  C3'  DG A 231      21.961 108.240 205.418 
ATOM   4745  O3'  DG A 231      21.716 109.600 205.081 
ATOM   4746  C2'  DG A 231      20.914 107.798 206.440 
ATOM   4747  C1'  DG A 231      19.757 107.653 205.457 
ATOM   4748  N9   DG A 231      18.621 106.845 205.983 
ATOM   4749  C8   DG A 231      18.644 105.755 206.826 
ATOM   4750  N7   DG A 231      17.458 105.269 207.102 
ATOM   4751  C5   DG A 231      16.589 106.095 206.392 
ATOM   4752  C6   DG A 231      15.172 106.064 206.297 
ATOM   4753  O6   DG A 231      14.382 105.288 206.828 
ATOM   4754  N1   DG A 231      14.693 107.087 205.468 
ATOM   4755  C2   DG A 231      15.478 108.018 204.816 
ATOM   4756  N2   DG A 231      14.828 108.915 204.070 
ATOM   4757  N3   DG A 231      16.807 108.045 204.905 
ATOM   4758  C4   DG A 231      17.288 107.060 205.706 
ATOM   4759  P    DT A 232      22.691 110.731 205.658 
ATOM   4760  OP1  DT A 232      23.887 110.843 204.793 
ATOM   4761  OP2  DT A 232      22.948 110.479 207.093 
ATOM   4762  O5'  DT A 232      21.787 112.040 205.497 
ATOM   4763  C5'  DT A 232      20.824 112.097 204.428 
ATOM   4764  C4'  DT A 232      19.513 112.663 204.939 
ATOM   4765  O4'  DT A 232      18.635 111.633 205.476 
ATOM   4766  C3'  DT A 232      19.626 113.679 206.075 
ATOM   4767  O3'  DT A 232      18.632 114.682 205.897 
ATOM   4768  C2'  DT A 232      19.296 112.887 207.339 
ATOM   4769  C1'  DT A 232      18.157 112.067 206.740 
ATOM   4770  N1   DT A 232      17.801 110.861 207.539 
ATOM   4771  C2   DT A 232      16.477 110.495 207.563 
ATOM   4772  O2   DT A 232      15.609 111.108 206.967 
ATOM   4773  N3   DT A 232      16.186 109.372 208.315 
ATOM   4774  C4   DT A 232      17.088 108.607 209.026 
ATOM   4775  O4   DT A 232      16.707 107.622 209.663 
ATOM   4776  C5   DT A 232      18.452 109.071 208.940 
ATOM   4777  C7   DT A 232      19.497 108.294 209.685 
ATOM   4778  C6   DT A 232      18.763 110.158 208.217 
ATOM   4779  P    DC A 233      19.002 116.206 206.214 
ATOM   4780  OP1  DC A 233      19.670 116.810 205.039 
ATOM   4781  OP2  DC A 233      19.745 116.281 207.492 
ATOM   4782  O5'  DC A 233      17.550 116.852 206.398 
ATOM   4783  C5'  DC A 233      16.440 116.293 205.670 
ATOM   4784  C4'  DC A 233      15.232 116.173 206.578 
ATOM   4785  O4'  DC A 233      15.203 114.908 207.298 
ATOM   4786  C3'  DC A 233      15.120 117.227 207.679 
ATOM   4787  O3'  DC A 233      13.749 117.562 207.858 
ATOM   4788  C2'  DC A 233      15.616 116.522 208.942 
ATOM   4789  C1'  DC A 233      14.948 115.179 208.668 
ATOM   4790  N1   DC A 233      15.507 114.057 209.474 
ATOM   4791  C2   DC A 233      14.632 113.056 209.886 
ATOM   4792  O2   DC A 233      13.439 113.138 209.570 
ATOM   4793  N3   DC A 233      15.121 112.024 210.623 
ATOM   4794  C4   DC A 233      16.420 111.972 210.945 
ATOM   4795  N4   DC A 233      16.849 110.946 211.664 
ATOM   4796  C5   DC A 233      17.336 112.993 210.531 
ATOM   4797  C6   DC A 233      16.828 114.014 209.796 
ATOM   4798  P    DT A 234      13.352 119.089 208.128 
ATOM   4799  OP1  DT A 234      13.251 119.810 206.840 
ATOM   4800  OP2  DT A 234      14.275 119.671 209.128 
ATOM   4801  O5'  DT A 234      11.896 118.927 208.771 
ATOM   4802  C5'  DT A 234      11.080 117.807 208.379 
ATOM   4803  C4'  DT A 234      10.421 117.195 209.599 
ATOM   4804  O4'  DT A 234      11.251 116.179 210.229 
ATOM   4805  C3'  DT A 234      10.096 118.164 210.736 
ATOM   4806  O3'  DT A 234       8.864 117.777 211.333 
ATOM   4807  C2'  DT A 234      11.217 117.953 211.755 
ATOM   4808  C1'  DT A 234      11.290 116.435 211.625 
ATOM   4809  N1   DT A 234      12.547 115.848 212.168 
ATOM   4810  C2   DT A 234      12.455 114.612 212.759 
ATOM   4811  O2   DT A 234      11.408 113.996 212.851 
ATOM   4812  N3   DT A 234      13.641 114.100 213.252 
ATOM   4813  C4   DT A 234      14.879 114.708 213.202 
ATOM   4814  O4   DT A 234      15.870 114.150 213.677 
ATOM   4815  C5   DT A 234      14.874 116.002 212.562 
ATOM   4816  C7   DT A 234      16.180 116.734 212.466 
ATOM   4817  C6   DT A 234      13.736 116.524 212.075 
ATOM   4818  P    DG A 235       7.832 118.913 211.789 
ATOM   4819  OP1  DG A 235       7.016 119.336 210.628 
ATOM   4820  OP2  DG A 235       8.560 119.989 212.496 
ATOM   4821  O5'  DG A 235       6.917 118.111 212.827 
ATOM   4822  C5'  DG A 235       6.725 116.696 212.640 
ATOM   4823  C4'  DG A 235       6.848 115.976 213.968 
ATOM   4824  O4'  DG A 235       8.223 115.597 214.268 
ATOM   4825  C3'  DG A 235       6.407 116.768 215.198 
ATOM   4826  O3'  DG A 235       5.777 115.881 216.115 
ATOM   4827  C2'  DG A 235       7.709 117.268 215.824 
ATOM   4828  C1'  DG A 235       8.515 115.992 215.599 
ATOM   4829  N9   DG A 235       9.987 116.187 215.711 
ATOM   4830  C8   DG A 235      10.751 117.277 215.358 
ATOM   4831  N7   DG A 235      12.034 117.128 215.588 
ATOM   4832  C5   DG A 235      12.126 115.848 216.132 
ATOM   4833  C6   DG A 235      13.261 115.126 216.582 
ATOM   4834  O6   DG A 235      14.440 115.472 216.592 
ATOM   4835  N1   DG A 235      12.904 113.857 217.063 
ATOM   4836  C2   DG A 235      11.619 113.355 217.103 
ATOM   4837  N2   DG A 235      11.487 112.122 217.598 
ATOM   4838  N3   DG A 235      10.553 114.034 216.680 
ATOM   4839  C4   DG A 235      10.883 115.265 216.212 
ATOM   4840  P    DT A 236       4.485 116.383 216.916 
ATOM   4841  OP1  DT A 236       3.280 116.202 216.076 
ATOM   4842  OP2  DT A 236       4.719 117.751 217.428 
ATOM   4843  O5'  DT A 236       4.450 115.350 218.138 
ATOM   4844  C5'  DT A 236       4.970 114.022 217.943 
ATOM   4845  C4'  DT A 236       5.815 113.616 219.135 
ATOM   4846  O4'  DT A 236       7.207 114.021 218.991 
ATOM   4847  C3'  DT A 236       5.397 114.209 220.480 
ATOM   4848  O3'  DT A 236       5.601 113.235 221.497 
ATOM   4849  C2'  DT A 236       6.368 115.366 220.713 
ATOM   4850  C1'  DT A 236       7.615 114.657 220.193 
ATOM   4851  N1   DT A 236       8.739 115.579 219.870 
ATOM   4852  C2   DT A 236      10.013 115.119 220.101 
ATOM   4853  O2   DT A 236      10.245 114.010 220.549 
ATOM   4854  N3   DT A 236      11.028 116.002 219.790 
ATOM   4855  C4   DT A 236      10.879 117.276 219.280 
ATOM   4856  O4   DT A 236      11.864 117.975 219.041 
ATOM   4857  C5   DT A 236       9.504 117.669 219.071 
ATOM   4858  C7   DT A 236       9.253 119.041 218.518 
ATOM   4859  C6   DT A 236       8.498 116.830 219.365 
ATOM   4860  P    DA A 237       4.523 113.101 222.671 
ATOM   4861  OP1  DA A 237       3.403 112.243 222.221 
ATOM   4862  OP2  DA A 237       4.152 114.447 223.160 
ATOM   4863  O5'  DA A 237       5.370 112.337 223.793 
ATOM   4864  C5'  DA A 237       6.421 111.441 223.384 
ATOM   4865  C4'  DA A 237       7.648 111.655 224.246 
ATOM   4866  O4'  DA A 237       8.526 112.689 223.714 
ATOM   4867  C3'  DA A 237       7.383 112.102 225.683 
ATOM   4868  O3'  DA A 237       8.337 111.486 226.540 
ATOM   4869  C2'  DA A 237       7.640 113.609 225.675 
ATOM   4870  C1'  DA A 237       8.868 113.573 224.770 
ATOM   4871  N9   DA A 237       9.212 114.894 224.174 
ATOM   4872  C8   DA A 237       8.366 115.891 223.778 
ATOM   4873  N7   DA A 237       8.973 116.931 223.294 
ATOM   4874  C5   DA A 237      10.319 116.601 223.374 
ATOM   4875  C6   DA A 237      11.486 117.294 223.015 
ATOM   4876  N6   DA A 237      11.483 118.522 222.477 
ATOM   4877  N1   DA A 237      12.663 116.677 223.231 
ATOM   4878  C2   DA A 237      12.661 115.456 223.765 
ATOM   4879  N3   DA A 237      11.640 114.716 224.139 
ATOM   4880  C4   DA A 237      10.474 115.356 223.913 
ATOM   4881  P    DT A 238       7.863 110.957 227.975 
ATOM   4882  OP1  DT A 238       7.274 109.606 227.836 
ATOM   4883  OP2  DT A 238       7.007 111.975 228.622 
ATOM   4884  O5'  DT A 238       9.259 110.857 228.751 
ATOM   4885  C5'  DT A 238      10.457 110.576 228.002 
ATOM   4886  C4'  DT A 238      11.583 111.477 228.468 
ATOM   4887  O4'  DT A 238      11.612 112.745 227.752 
ATOM   4888  C3'  DT A 238      11.543 111.886 229.940 
ATOM   4889  O3'  DT A 238      12.874 111.937 230.440 
ATOM   4890  C2'  DT A 238      10.972 113.304 229.933 
ATOM   4891  C1'  DT A 238      11.730 113.793 228.702 
ATOM   4892  N1   DT A 238      11.159 115.030 228.100 
ATOM   4893  C2   DT A 238      12.044 115.920 227.541 
ATOM   4894  O2   DT A 238      13.249 115.733 227.522 
ATOM   4895  N3   DT A 238      11.479 117.054 226.993 
ATOM   4896  C4   DT A 238      10.135 117.365 226.959 
ATOM   4897  O4   DT A 238       9.748 118.414 226.440 
ATOM   4898  C5   DT A 238       9.286 116.371 227.571 
ATOM   4899  C7   DT A 238       7.807 116.631 227.577 
ATOM   4900  C6   DT A 238       9.807 115.259 228.111 
ATOM   4901  P    DA A 239      13.167 111.405 231.922 
ATOM   4902  OP1  DA A 239      13.346 109.937 231.895 
ATOM   4903  OP2  DA A 239      12.131 111.917 232.845 
ATOM   4904  O5'  DA A 239      14.566 112.113 232.239 
ATOM   4905  C5'  DA A 239      15.469 112.394 231.153 
ATOM   4906  C4'  DA A 239      16.048 113.786 231.307 
ATOM   4907  O4'  DA A 239      15.217 114.805 230.682 
ATOM   4908  C3'  DA A 239      16.219 114.280 232.743 
ATOM   4909  O3'  DA A 239      17.411 115.053 232.825 
ATOM   4910  C2'  DA A 239      15.025 115.204 232.980 
ATOM   4911  C1'  DA A 239      15.039 115.867 231.606 
ATOM   4912  N9   DA A 239      13.771 116.570 231.266 
ATOM   4913  C8   DA A 239      12.494 116.227 231.606 
ATOM   4914  N7   DA A 239      11.593 117.045 231.159 
ATOM   4915  C5   DA A 239      12.325 118.004 230.471 
ATOM   4916  C6   DA A 239      11.947 119.155 229.759 
ATOM   4917  N6   DA A 239      10.674 119.552 229.618 
ATOM   4918  N1   DA A 239      12.928 119.885 229.197 
ATOM   4919  C2   DA A 239      14.190 119.485 229.341 
ATOM   4920  N3   DA A 239      14.661 118.435 229.978 
ATOM   4921  C4   DA A 239      13.660 117.721 230.532 
ATOM   4922  P    DG A 240      18.339 114.913 234.122 
ATOM   4923  OP1  DG A 240      19.233 113.744 233.967 
ATOM   4924  OP2  DG A 240      17.498 114.930 235.338 
ATOM   4925  O5'  DG A 240      19.197 116.261 234.043 
ATOM   4926  C5'  DG A 240      19.478 116.836 232.753 
ATOM   4927  C4'  DG A 240      19.273 118.337 232.798 
ATOM   4928  O4'  DG A 240      17.898 118.719 232.503 
ATOM   4929  C3'  DG A 240      19.562 119.007 234.141 
ATOM   4930  O3'  DG A 240      20.151 120.280 233.903 
ATOM   4931  C2'  DG A 240      18.185 119.220 234.772 
ATOM   4932  C1'  DG A 240      17.468 119.641 233.492 
ATOM   4933  N9   DG A 240      15.983 119.563 233.584 
ATOM   4934  C8   DG A 240      15.199 118.662 234.271 
ATOM   4935  N7   DG A 240      13.911 118.871 234.145 
ATOM   4936  C5   DG A 240      13.837 119.990 233.316 
ATOM   4937  C6   DG A 240      12.703 120.688 232.823 
ATOM   4938  O6   DG A 240      11.513 120.459 233.020 
ATOM   4939  N1   DG A 240      13.080 121.768 232.013 
ATOM   4940  C2   DG A 240      14.381 122.125 231.718 
ATOM   4941  N2   DG A 240      14.531 123.189 230.924 
ATOM   4942  N3   DG A 240      15.444 121.470 232.180 
ATOM   4943  C4   DG A 240      15.095 120.419 232.968 
ATOM   4944  P    DT A 241      21.340 120.774 234.855 
ATOM   4945  OP1  DT A 241      22.623 120.209 234.380 
ATOM   4946  OP2  DT A 241      20.992 120.500 236.266 
ATOM   4947  O5'  DT A 241      21.318 122.353 234.593 
ATOM   4948  C5'  DT A 241      20.886 122.842 233.309 
ATOM   4949  C4'  DT A 241      19.958 124.027 233.492 
ATOM   4950  O4'  DT A 241      18.567 123.626 233.641 
ATOM   4951  C3'  DT A 241      20.225 124.897 234.720 
ATOM   4952  O3'  DT A 241      19.980 126.257 234.383 
ATOM   4953  C2'  DT A 241      19.178 124.455 235.742 
ATOM   4954  C1'  DT A 241      18.021 124.309 234.759 
ATOM   4955  N1   DT A 241      16.885 123.502 235.285 
ATOM   4956  C2   DT A 241      15.621 123.871 234.894 
ATOM   4957  O2   DT A 241      15.405 124.812 234.151 
ATOM   4958  N3   DT A 241      14.593 123.100 235.403 
ATOM   4959  C4   DT A 241      14.724 122.018 236.248 
ATOM   4960  O4   DT A 241      13.728 121.405 236.638 
ATOM   4961  C5   DT A 241      16.088 121.707 236.603 
ATOM   4962  C7   DT A 241      16.320 120.543 237.520 
ATOM   4963  C6   DT A 241      17.107 122.440 236.123 
ATOM   4964  P    DG A 242      20.955 127.388 234.960 
ATOM   4965  OP1  DG A 242      22.151 127.499 234.095 
ATOM   4966  OP2  DG A 242      21.212 127.135 236.395 
ATOM   4967  O5'  DG A 242      20.051 128.697 234.799 
ATOM   4968  C5'  DG A 242      19.088 128.754 233.729 
ATOM   4969  C4'  DG A 242      17.777 129.320 234.241 
ATOM   4970  O4'  DG A 242      16.899 128.289 234.778 
ATOM   4971  C3'  DG A 242      17.890 130.336 235.377 
ATOM   4972  O3'  DG A 242      16.897 131.338 235.199 
ATOM   4973  C2'  DG A 242      17.560 129.543 236.641 
ATOM   4974  C1'  DG A 242      16.421 128.723 236.042 
ATOM   4975  N9   DG A 242      16.065 127.518 236.841 
ATOM   4976  C8   DG A 242      16.883 126.691 237.582 
ATOM   4977  N7   DG A 242      16.251 125.707 238.173 
ATOM   4978  C5   DG A 242      14.922 125.894 237.799 
ATOM   4979  C6   DG A 242      13.765 125.142 238.129 
ATOM   4980  O6   DG A 242      13.674 124.138 238.831 
ATOM   4981  N1   DG A 242      12.615 125.682 237.535 
ATOM   4982  C2   DG A 242      12.588 126.802 236.728 
ATOM   4983  N2   DG A 242      11.390 127.157 236.257 
ATOM   4984  N3   DG A 242      13.675 127.507 236.417 
ATOM   4985  C4   DG A 242      14.797 126.996 236.986 
ATOM   4986  P    DT A 243      17.266 132.863 235.516 
ATOM   4987  OP1  DT A 243      17.934 133.466 234.341 
ATOM   4988  OP2  DT A 243      18.009 132.938 236.794 
ATOM   4989  O5'  DT A 243      15.814 133.508 235.700 
ATOM   4990  C5'  DT A 243      14.704 132.950 234.972 
ATOM   4991  C4'  DT A 243      13.496 132.829 235.880 
ATOM   4992  O4'  DT A 243      13.468 131.565 236.600 
ATOM   4993  C3'  DT A 243      13.384 133.883 236.981 
ATOM   4994  O3'  DT A 243      12.014 134.219 237.160 
ATOM   4995  C2'  DT A 243      13.880 133.179 238.244 
ATOM   4996  C1'  DT A 243      13.212 131.836 237.970 
ATOM   4997  N1   DT A 243      13.771 130.714 238.776 
ATOM   4998  C2   DT A 243      12.895 129.734 239.175 
ATOM   4999  O2   DT A 243      11.708 129.752 238.899 
ATOM   5000  N3   DT A 243      13.448 128.711 239.921 
ATOM   5001  C4   DT A 243      14.773 128.590 240.290 
ATOM   5002  O4   DT A 243      15.151 127.628 240.960 
ATOM   5003  C5   DT A 243      15.614 129.668 239.824 
ATOM   5004  C7   DT A 243      17.070 129.615 240.182 
ATOM   5005  C6   DT A 243      15.102 130.675 239.098 
ATOM   5006  P    DA A 244      11.616 135.745 237.430 
ATOM   5007  OP1  DA A 244      11.515 136.467 236.142 
ATOM   5008  OP2  DA A 244      12.539 136.328 238.430 
ATOM   5009  O5'  DA A 244      10.160 135.584 238.073 
ATOM   5010  C5'  DA A 244       9.344 134.464 237.681 
ATOM   5011  C4'  DA A 244       8.685 133.852 238.901 
ATOM   5012  O4'  DA A 244       9.516 132.835 239.531 
ATOM   5013  C3'  DA A 244       8.360 134.820 240.038 
ATOM   5014  O3'  DA A 244       7.128 134.434 240.635 
ATOM   5015  C2'  DA A 244       9.481 134.610 241.057 
ATOM   5016  C1'  DA A 244       9.555 133.092 240.927 
ATOM   5017  N9   DA A 244      10.812 132.505 241.470 
ATOM   5018  C8   DA A 244      12.069 133.037 241.461 
ATOM   5019  N7   DA A 244      12.963 132.279 242.017 
ATOM   5020  C5   DA A 244      12.248 131.161 242.424 
ATOM   5021  C6   DA A 244      12.630 129.981 243.082 
ATOM   5022  N6   DA A 244      13.888 129.720 243.465 
ATOM   5023  N1   DA A 244      11.667 129.074 243.336 
ATOM   5024  C2   DA A 244      10.419 129.339 242.952 
ATOM   5025  N3   DA A 244       9.947 130.398 242.335 
ATOM   5026  C4   DA A 244      10.930 131.290 242.093 
ATOM   5027  P    DT A 245       6.097 135.570 241.091 
ATOM   5028  OP1  DT A 245       5.280 135.992 239.930 
ATOM   5029  OP2  DT A 245       6.824 136.646 241.798 
ATOM   5030  O5'  DT A 245       5.181 134.768 242.129 
ATOM   5031  C5'  DT A 245       4.989 133.353 241.942 
ATOM   5032  C4'  DT A 245       5.113 132.633 243.270 
ATOM   5033  O4'  DT A 245       6.487 132.254 243.570 
ATOM   5034  C3'  DT A 245       4.672 133.425 244.500 
ATOM   5035  O3'  DT A 245       4.042 132.538 245.417 
ATOM   5036  C2'  DT A 245       5.973 133.925 245.126 
ATOM   5037  C1'  DT A 245       6.780 132.649 244.901 
ATOM   5038  N1   DT A 245       8.251 132.843 245.013 
ATOM   5039  C2   DT A 245       8.981 131.805 245.540 
ATOM   5040  O2   DT A 245       8.476 130.759 245.909 
ATOM   5041  N3   DT A 245      10.343 132.021 245.629 
ATOM   5042  C4   DT A 245      11.017 133.162 245.243 
ATOM   5043  O4   DT A 245      12.241 133.240 245.372 
ATOM   5044  C5   DT A 245      10.166 134.195 244.702 
ATOM   5045  C7   DT A 245      10.821 135.470 244.258 
ATOM   5046  C6   DT A 245       8.839 134.012 244.604 
ATOM   5047  P    DG A 246       2.749 133.040 246.218 
ATOM   5048  OP1  DG A 246       1.544 132.859 245.377 
ATOM   5049  OP2  DG A 246       2.983 134.408 246.730 
ATOM   5050  O5'  DG A 246       2.714 132.007 247.440 
ATOM   5051  C5'  DG A 246       3.234 130.679 247.245 
ATOM   5052  C4'  DG A 246       4.080 130.273 248.437 
ATOM   5053  O4'  DG A 246       5.471 130.678 248.293 
ATOM   5054  C3'  DG A 246       3.661 130.866 249.782 
ATOM   5055  O3'  DG A 246       3.865 129.892 250.798 
ATOM   5056  C2'  DG A 246       4.633 132.023 250.015 
ATOM   5057  C1'  DG A 246       5.880 131.313 249.495 
ATOM   5058  N9   DG A 246       7.003 132.236 249.171 
ATOM   5059  C8   DG A 246       6.960 133.516 248.664 
ATOM   5060  N7   DG A 246       8.140 134.062 248.492 
ATOM   5061  C5   DG A 246       9.027 133.074 248.917 
ATOM   5062  C6   DG A 246      10.445 133.080 248.969 
ATOM   5063  O6   DG A 246      11.223 133.973 248.645 
ATOM   5064  N1   DG A 246      10.944 131.869 249.469 
ATOM   5065  C2   DG A 246      10.173 130.793 249.865 
ATOM   5066  N2   DG A 246      10.842 129.728 250.312 
ATOM   5067  N3   DG A 246       8.843 130.788 249.815 
ATOM   5068  C4   DG A 246       8.343 131.956 249.334 
ATOM   5069  P    DC A 247       2.787 129.758 251.973 
ATOM   5070  OP1  DC A 247       1.668 128.899 251.523 
ATOM   5071  OP2  DC A 247       2.416 131.104 252.462 
ATOM   5072  O5'  DC A 247       3.634 128.994 253.094 
ATOM   5073  C5'  DC A 247       4.685 128.098 252.686 
ATOM   5074  C4'  DC A 247       5.913 128.312 253.548 
ATOM   5075  O4'  DC A 247       6.791 129.345 253.016 
ATOM   5076  C3'  DC A 247       5.647 128.758 254.985 
ATOM   5077  O3'  DC A 247       6.601 128.143 255.842 
ATOM   5078  C2'  DC A 247       5.905 130.265 254.977 
ATOM   5079  C1'  DC A 247       7.132 130.230 254.072 
ATOM   5080  N1   DC A 247       7.476 131.551 253.476 
ATOM   5081  C2   DC A 247       8.823 131.847 253.283 
ATOM   5082  O2   DC A 247       9.670 131.007 253.611 
ATOM   5083  N3   DC A 247       9.156 133.046 252.742 
ATOM   5084  C4   DC A 247       8.208 133.927 252.400 
ATOM   5085  N4   DC A 247       8.585 135.084 251.876 
ATOM   5086  C5   DC A 247       6.817 133.644 252.591 
ATOM   5087  C6   DC A 247       6.505 132.440 253.133 
ATOM   5088  P    DC A 248       6.127 127.613 257.277 
ATOM   5089  OP1  DC A 248       5.538 126.263 257.138 
ATOM   5090  OP2  DC A 248       5.272 128.632 257.924 
ATOM   5091  O5'  DC A 248       7.523 127.514 258.053 
ATOM   5092  C5'  DC A 248       8.721 127.232 257.304 
ATOM   5093  C4'  DC A 248       9.848 128.134 257.770 
ATOM   5094  O4'  DC A 248       9.876 129.402 257.054 
ATOM   5095  C3'  DC A 248       9.807 128.542 259.242 
ATOM   5096  O3'  DC A 248      11.138 128.594 259.742 
ATOM   5097  C2'  DC A 248       9.236 129.961 259.235 
ATOM   5098  C1'  DC A 248       9.994 130.450 258.004 
ATOM   5099  N1   DC A 248       9.423 131.686 257.402 
ATOM   5100  C2   DC A 248      10.308 132.599 256.831 
ATOM   5101  O2   DC A 248      11.518 132.346 256.847 
ATOM   5102  N3   DC A 248       9.807 133.733 256.277 
ATOM   5103  C4   DC A 248       8.489 133.970 256.280 
ATOM   5104  N4   DC A 248       8.051 135.091 255.727 
ATOM   5105  C5   DC A 248       7.563 133.045 256.863 
ATOM   5106  C6   DC A 248       8.083 131.917 257.411 
ATOM   5107  P    DG A 249      11.431 128.062 261.224 
ATOM   5108  OP1  DG A 249      11.610 126.593 261.197 
ATOM   5109  OP2  DG A 249      10.395 128.574 262.147 
ATOM   5110  O5'  DG A 249      12.831 128.770 261.541 
ATOM   5111  C5'  DG A 249      13.733 129.050 260.455 
ATOM   5112  C4'  DG A 249      14.312 130.443 260.609 
ATOM   5113  O4'  DG A 249      13.481 131.462 259.984 
ATOM   5114  C3'  DG A 249      14.483 130.937 262.045 
ATOM   5115  O3'  DG A 249      15.675 131.709 262.127 
ATOM   5116  C2'  DG A 249      13.289 131.861 262.282 
ATOM   5117  C1'  DG A 249      13.304 132.524 260.908 
ATOM   5118  N9   DG A 249      12.035 133.227 260.568 
ATOM   5119  C8   DG A 249      10.740 132.896 260.902 
ATOM   5120  N7   DG A 249       9.840 133.731 260.443 
ATOM   5121  C5   DG A 249      10.592 134.684 259.757 
ATOM   5122  C6   DG A 249      10.175 135.839 259.047 
ATOM   5123  O6   DG A 249       9.038 136.267 258.873 
ATOM   5124  N1   DG A 249      11.268 136.528 258.501 
ATOM   5125  C2   DG A 249      12.590 136.149 258.626 
ATOM   5126  N2   DG A 249      13.486 136.940 258.031 
ATOM   5127  N3   DG A 249      12.981 135.064 259.292 
ATOM   5128  C4   DG A 249      11.932 134.385 259.828 
ATOM   5129  P    DT A 250      16.604 131.569 263.424 
ATOM   5130  OP1  DT A 250      17.498 130.400 263.269 
ATOM   5131  OP2  DT A 250      15.762 131.587 264.640 
ATOM   5132  O5'  DT A 250      17.461 132.918 263.345 
ATOM   5133  C5'  DT A 250      17.742 133.493 262.055 
ATOM   5134  C4'  DT A 250      17.537 134.994 262.100 
ATOM   5135  O4'  DT A 250      16.163 135.375 261.805 
ATOM   5136  C3'  DT A 250      17.826 135.664 263.443 
ATOM   5137  O3'  DT A 250      18.415 136.936 263.205 
ATOM   5138  C2'  DT A 250      16.449 135.877 264.073 
ATOM   5139  C1'  DT A 250      15.732 136.298 262.794 
ATOM   5140  N1   DT A 250      14.248 136.220 262.885 
ATOM   5141  C2   DT A 250      13.528 137.167 262.198 
ATOM   5142  O2   DT A 250      14.051 138.045 261.534 
ATOM   5143  N3   DT A 250      12.155 137.063 262.307 
ATOM   5144  C4   DT A 250      11.460 136.114 263.028 
ATOM   5145  O4   DT A 250      10.227 136.121 263.051 
ATOM   5146  C5   DT A 250      12.302 135.163 263.715 
ATOM   5147  C7   DT A 250      11.626 134.095 264.524 
ATOM   5148  C6   DT A 250      13.640 135.241 263.627 
ATOM   5149  P    DT A 251      19.604 137.430 264.157 
ATOM   5150  OP1  DT A 251      20.887 136.865 263.682 
ATOM   5151  OP2  DT A 251      19.256 137.156 265.568 
ATOM   5152  O5'  DT A 251      19.582 139.009 263.895 
ATOM   5153  C5'  DT A 251      19.150 139.498 262.611 
ATOM   5154  C4'  DT A 251      18.223 140.684 262.794 
ATOM   5155  O4'  DT A 251      16.831 140.282 262.943 
ATOM   5156  C3'  DT A 251      18.489 141.554 264.022 
ATOM   5157  O3'  DT A 251      18.245 142.914 263.685 
ATOM   5158  C2'  DT A 251      17.442 141.112 265.044 
ATOM   5159  C1'  DT A 251      16.285 140.966 264.061 
ATOM   5160  N1   DT A 251      15.150 140.159 264.587 
ATOM   5161  C2   DT A 251      13.885 140.528 264.196 
ATOM   5162  O2   DT A 251      13.669 141.469 263.453 
ATOM   5163  N3   DT A 251      12.857 139.757 264.705 
ATOM   5164  C4   DT A 251      12.988 138.675 265.550 
ATOM   5165  O4   DT A 251      11.992 138.061 265.940 
ATOM   5166  C5   DT A 251      14.352 138.364 265.905 
ATOM   5167  C7   DT A 251      14.584 137.199 266.822 
ATOM   5168  C6   DT A 251      15.371 139.097 265.425 
ATOM   5169  P    DA A 252      19.219 144.045 264.262 
ATOM   5170  OP1  DA A 252      20.415 144.156 263.397 
ATOM   5171  OP2  DA A 252      19.477 143.792 265.697 
ATOM   5172  O5'  DA A 252      18.315 145.354 264.101 
ATOM   5173  C5'  DA A 252      17.352 145.410 263.031 
ATOM   5174  C4'  DA A 252      16.042 145.976 263.543 
ATOM   5175  O4'  DA A 252      15.163 144.946 264.080 
ATOM   5176  C3'  DA A 252      16.155 146.993 264.679 
ATOM   5177  O3'  DA A 252      15.161 147.995 264.501 
ATOM   5178  C2'  DA A 252      15.824 146.200 265.943 
ATOM   5179  C1'  DA A 252      14.685 145.380 265.344 
ATOM   5180  N9   DA A 252      14.330 144.174 266.143 
ATOM   5181  C8   DA A 252      15.154 143.366 266.871 
ATOM   5182  N7   DA A 252      14.543 142.387 267.463 
ATOM   5183  C5   DA A 252      13.213 142.557 267.101 
ATOM   5184  C6   DA A 252      12.048 141.836 267.408 
ATOM   5185  N6   DA A 252      12.037 140.744 268.187 
ATOM   5186  N1   DA A 252      10.889 142.277 266.883 
ATOM   5187  C2   DA A 252      10.907 143.361 266.109 
ATOM   5188  N3   DA A 252      11.926 144.112 265.755 
ATOM   5189  C4   DA A 252      13.072 143.649 266.293 
ATOM   5190  P    DA A 253      15.531 149.520 264.818 
ATOM   5191  OP1  DA A 253      16.199 150.123 263.643 
ATOM   5192  OP2  DA A 253      16.273 149.595 266.096 
ATOM   5193  O5'  DA A 253      14.079 150.165 265.002 
ATOM   5194  C5'  DA A 253      12.969 149.607 264.274 
ATOM   5195  C4'  DA A 253      11.761 149.486 265.182 
ATOM   5196  O4'  DA A 253      11.732 148.221 265.902 
ATOM   5197  C3'  DA A 253      11.648 150.540 266.283 
ATOM   5198  O3'  DA A 253      10.278 150.875 266.462 
ATOM   5199  C2'  DA A 253      12.144 149.836 267.545 
ATOM   5200  C1'  DA A 253      11.477 148.492 267.272 
ATOM   5201  N9   DA A 253      12.035 147.370 268.078 
ATOM   5202  C8   DA A 253      13.325 147.177 268.484 
ATOM   5203  N7   DA A 253      13.499 146.097 269.179 
ATOM   5204  C5   DA A 253      12.234 145.530 269.241 
ATOM   5205  C6   DA A 253      11.749 144.358 269.844 
ATOM   5206  N6   DA A 253      12.522 143.506 270.534 
ATOM   5207  N1   DA A 253      10.436 144.091 269.712 
ATOM   5208  C2   DA A 253       9.673 144.940 269.026 
ATOM   5209  N3   DA A 253      10.012 146.059 268.422 
ATOM   5210  C4   DA A 253      11.331 146.303 268.569 
ATOM   5211  P    DC A 254       9.881 152.402 266.732 
ATOM   5212  OP1  DC A 254       9.779 153.124 265.444 
ATOM   5213  OP2  DC A 254      10.803 152.985 267.732 
ATOM   5214  O5'  DC A 254       8.424 152.240 267.375 
ATOM   5215  C5'  DC A 254       7.609 151.121 266.983 
ATOM   5216  C4'  DC A 254       6.949 150.509 268.203 
ATOM   5217  O4'  DC A 254       7.780 149.492 268.833 
ATOM   5218  C3'  DC A 254       6.624 151.477 269.340 
ATOM   5219  O3'  DC A 254       5.392 151.091 269.937 
ATOM   5220  C2'  DC A 254       7.745 151.267 270.359 
ATOM   5221  C1'  DC A 254       7.819 149.749 270.229 
ATOM   5222  N1   DC A 254       9.076 149.161 270.772 
ATOM   5223  C2   DC A 254       9.000 147.908 271.375 
ATOM   5224  O2   DC A 254       7.903 147.341 271.433 
ATOM   5225  N3   DC A 254      10.134 147.357 271.876 
ATOM   5226  C4   DC A 254      11.303 148.005 271.793 
ATOM   5227  N4   DC A 254      12.381 147.424 272.297 
ATOM   5228  C5   DC A 254      11.403 149.294 271.177 
ATOM   5229  C6   DC A 254      10.258 149.829 270.682 
ATOM   5230  P    DA A 255       4.361 152.226 270.393 
ATOM   5231  OP1  DA A 255       3.544 152.649 269.232 
ATOM   5232  OP2  DA A 255       5.089 153.303 271.100 
ATOM   5233  O5'  DA A 255       3.446 151.424 271.431 
ATOM   5234  C5'  DA A 255       3.253 150.010 271.244 
ATOM   5235  C4'  DA A 255       3.377 149.290 272.572 
ATOM   5236  O4'  DA A 255       4.751 148.911 272.872 
ATOM   5237  C3'  DA A 255       2.936 150.082 273.802 
ATOM   5238  O3'  DA A 255       2.306 149.195 274.719 
ATOM   5239  C2'  DA A 255       4.238 150.582 274.428 
ATOM   5240  C1'  DA A 255       5.044 149.306 274.203 
ATOM   5241  N9   DA A 255       6.516 149.500 274.315 
ATOM   5242  C8   DA A 255       7.258 150.590 273.959 
ATOM   5243  N7   DA A 255       8.528 150.455 274.182 
ATOM   5244  C5   DA A 255       8.639 149.183 274.725 
ATOM   5245  C6   DA A 255       9.742 148.440 275.179 
ATOM   5246  N6   DA A 255      11.003 148.896 275.154 
ATOM   5247  N1   DA A 255       9.501 147.207 275.660 
ATOM   5248  C2   DA A 255       8.247 146.759 275.682 
ATOM   5249  N3   DA A 255       7.144 147.358 275.288 
ATOM   5250  C4   DA A 255       7.413 148.591 274.811 
ATOM   5251  P    DA A 256       1.013 149.697 275.520 
ATOM   5252  OP1  DA A 256      -0.192 149.515 274.679 
ATOM   5253  OP2  DA A 256       1.247 151.064 276.032 
ATOM   5254  O5'  DA A 256       0.979 148.663 276.742 
ATOM   5255  C5'  DA A 256       1.498 147.335 276.547 
ATOM   5256  C4'  DA A 256       2.344 146.930 277.739 
ATOM   5257  O4'  DA A 256       3.735 147.334 277.595 
ATOM   5258  C3'  DA A 256       1.925 147.523 279.084 
ATOM   5259  O3'  DA A 256       2.129 146.549 280.100 
ATOM   5260  C2'  DA A 256       2.897 148.680 279.317 
ATOM   5261  C1'  DA A 256       4.144 147.970 278.797 
ATOM   5262  N9   DA A 256       5.268 148.893 278.473 
ATOM   5263  C8   DA A 256       5.206 150.160 277.969 
ATOM   5264  N7   DA A 256       6.366 150.713 277.795 
ATOM   5265  C5   DA A 256       7.265 149.741 278.214 
ATOM   5266  C6   DA A 256       8.668 149.713 278.279 
ATOM   5267  N6   DA A 256       9.446 150.738 277.902 
ATOM   5268  N1   DA A 256       9.244 148.590 278.746 
ATOM   5269  C2   DA A 256       8.465 147.575 279.118 
ATOM   5270  N3   DA A 256       7.153 147.487 279.103 
ATOM   5271  C4   DA A 256       6.601 148.623 278.632 
ATOM   5272  P    DC A 257       1.051 146.415 281.275 
ATOM   5273  OP1  DC A 257      -0.068 145.556 280.825 
ATOM   5274  OP2  DC A 257       0.680 147.761 281.764 
ATOM   5275  O5'  DC A 257       1.898 145.650 282.396 
ATOM   5276  C5'  DC A 257       2.949 144.755 281.988 
ATOM   5277  C4'  DC A 257       4.177 144.969 282.850 
ATOM   5278  O4'  DC A 257       5.055 146.002 282.318 
ATOM   5279  C3'  DC A 257       3.911 145.415 284.287 
ATOM   5280  O3'  DC A 257       4.865 144.800 285.144 
ATOM   5281  C2'  DC A 257       4.169 146.922 284.279 
ATOM   5282  C1'  DC A 257       5.397 146.886 283.374 
ATOM   5283  N1   DC A 257       5.740 148.208 282.778 
ATOM   5284  C2   DC A 257       7.087 148.503 282.585 
ATOM   5285  O2   DC A 257       7.934 147.664 282.913 
ATOM   5286  N3   DC A 257       7.421 149.703 282.044 
ATOM   5287  C4   DC A 257       6.473 150.584 281.702 
ATOM   5288  N4   DC A 257       6.849 151.741 281.178 
ATOM   5289  C5   DC A 257       5.082 150.301 281.893 
ATOM   5290  C6   DC A 257       4.769 149.097 282.435 
ATOM   5291  P    DA A 258       4.392 144.270 286.579 
ATOM   5292  OP1  DA A 258       3.802 142.919 286.440 
ATOM   5293  OP2  DA A 258       3.536 145.289 287.225 
ATOM   5294  O5'  DA A 258       5.787 144.170 287.355 
ATOM   5295  C5'  DA A 258       6.985 143.889 286.606 
ATOM   5296  C4'  DA A 258       8.112 144.790 287.072 
ATOM   5297  O4'  DA A 258       8.141 146.059 286.356 
ATOM   5298  C3'  DA A 258       8.072 145.199 288.544 
ATOM   5299  O3'  DA A 258       9.402 145.251 289.044 
ATOM   5300  C2'  DA A 258       7.500 146.617 288.537 
ATOM   5301  C1'  DA A 258       8.258 147.106 287.306 
ATOM   5302  N9   DA A 258       7.687 148.343 286.704 
ATOM   5303  C8   DA A 258       6.378 148.725 286.629 
ATOM   5304  N7   DA A 258       6.197 149.867 286.041 
ATOM   5305  C5   DA A 258       7.479 150.273 285.699 
ATOM   5306  C6   DA A 258       7.967 151.416 285.044 
ATOM   5307  N6   DA A 258       7.180 152.405 284.595 
ATOM   5308  N1   DA A 258       9.298 151.507 284.866 
ATOM   5309  C2   DA A 258      10.074 150.522 285.313 
ATOM   5310  N3   DA A 258       9.736 149.415 285.935 
ATOM   5311  C4   DA A 258       8.398 149.348 286.101 
ATOM   5312  P    DA A 259       9.695 144.719 290.525 
ATOM   5313  OP1  DA A 259       9.874 143.250 290.499 
ATOM   5314  OP2  DA A 259       8.659 145.231 291.449 
ATOM   5315  O5'  DA A 259      11.095 145.426 290.843 
ATOM   5316  C5'  DA A 259      11.997 145.707 289.757 
ATOM   5317  C4'  DA A 259      12.576 147.100 289.911 
ATOM   5318  O4'  DA A 259      11.745 148.118 289.286 
ATOM   5319  C3'  DA A 259      12.748 147.594 291.347 
ATOM   5320  O3'  DA A 259      13.939 148.366 291.429 
ATOM   5321  C2'  DA A 259      11.553 148.517 291.584 
ATOM   5322  C1'  DA A 259      11.568 149.181 290.210 
ATOM   5323  N9   DA A 259      10.300 149.883 289.870 
ATOM   5324  C8   DA A 259       9.022 149.540 290.210 
ATOM   5325  N7   DA A 259       8.121 150.359 289.762 
ATOM   5326  C5   DA A 259       8.853 151.317 289.075 
ATOM   5327  C6   DA A 259       8.475 152.468 288.363 
ATOM   5328  N6   DA A 259       7.203 152.865 288.222 
ATOM   5329  N1   DA A 259       9.456 153.199 287.801 
ATOM   5330  C2   DA A 259      10.718 152.798 287.944 
ATOM   5331  N3   DA A 259      11.190 151.749 288.582 
ATOM   5332  C4   DA A 259      10.188 151.035 289.136 
ATOM   5333  P    DG A 260      14.868 148.226 292.726 
ATOM   5334  OP1  DG A 260      15.762 147.057 292.571 
ATOM   5335  OP2  DG A 260      14.026 148.243 293.942 
ATOM   5336  O5'  DG A 260      15.726 149.575 292.647 
ATOM   5337  C5'  DG A 260      16.007 150.149 291.356 
ATOM   5338  C4'  DG A 260      15.801 151.650 291.402 
ATOM   5339  O4'  DG A 260      14.427 152.032 291.107 
ATOM   5340  C3'  DG A 260      16.090 152.321 292.745 
ATOM   5341  O3'  DG A 260      16.679 153.593 292.507 
ATOM   5342  C2'  DG A 260      14.714 152.534 293.375 
ATOM   5343  C1'  DG A 260      13.997 152.955 292.096 
ATOM   5344  N9   DG A 260      12.512 152.876 292.187 
ATOM   5345  C8   DG A 260      11.728 151.976 292.875 
ATOM   5346  N7   DG A 260      10.439 152.185 292.749 
ATOM   5347  C5   DG A 260      10.365 153.303 291.920 
ATOM   5348  C6   DG A 260       9.232 154.001 291.427 
ATOM   5349  O6   DG A 260       8.042 153.772 291.624 
ATOM   5350  N1   DG A 260       9.609 155.081 290.617 
ATOM   5351  C2   DG A 260      10.909 155.439 290.321 
ATOM   5352  N2   DG A 260      11.059 156.502 289.528 
ATOM   5353  N3   DG A 260      11.972 154.783 290.784 
ATOM   5354  C4   DG A 260      11.624 153.733 291.572 
ATOM   5355  P    DC A 261      17.868 154.087 293.459 
ATOM   5356  OP1  DC A 261      19.151 153.522 292.984 
ATOM   5357  OP2  DC A 261      17.521 153.813 294.870 
ATOM   5358  O5'  DC A 261      17.846 155.666 293.197 
ATOM   5359  C5'  DC A 261      17.414 156.155 291.913 
ATOM   5360  C4'  DC A 261      16.487 157.340 292.095 
ATOM   5361  O4'  DC A 261      15.095 156.939 292.245 
ATOM   5362  C3'  DC A 261      16.753 158.210 293.324 
ATOM   5363  O3'  DC A 261      16.509 159.571 292.986 
ATOM   5364  C2'  DC A 261      15.707 157.768 294.346 
ATOM   5365  C1'  DC A 261      14.550 157.623 293.363 
ATOM   5366  N1   DC A 261      13.414 156.816 293.889 
ATOM   5367  C2   DC A 261      12.126 157.177 293.502 
ATOM   5368  O2   DC A 261      11.979 158.143 292.745 
ATOM   5369  N3   DC A 261      11.077 156.454 293.972 
ATOM   5370  C4   DC A 261      11.278 155.413 294.791 
ATOM   5371  N4   DC A 261      10.222 154.740 295.222 
ATOM   5372  C5   DC A 261      12.594 155.025 295.201 
ATOM   5373  C6   DC A 261      13.629 155.760 294.722 
ATOM   5374  P    DA A 262      17.484 160.701 293.564 
ATOM   5375  OP1  DA A 262      18.680 160.813 292.699 
ATOM   5376  OP2  DA A 262      17.741 160.449 294.999 
ATOM   5377  O5'  DA A 262      16.579 162.011 293.403 
ATOM   5378  C5'  DA A 262      15.616 162.067 292.333 
ATOM   5379  C4'  DA A 262      14.306 162.633 292.845 
ATOM   5380  O4'  DA A 262      13.428 161.603 293.382 
ATOM   5381  C3'  DA A 262      14.419 163.650 293.981 
ATOM   5382  O3'  DA A 262      13.425 164.652 293.803 
ATOM   5383  C2'  DA A 262      14.088 162.857 295.245 
ATOM   5384  C1'  DA A 262      12.949 162.037 294.646 
ATOM   5385  N9   DA A 262      12.594 160.831 295.445 
ATOM   5386  C8   DA A 262      13.419 160.023 296.173 
ATOM   5387  N7   DA A 262      12.807 159.044 296.765 
ATOM   5388  C5   DA A 262      11.477 159.214 296.403 
ATOM   5389  C6   DA A 262      10.312 158.492 296.710 
ATOM   5390  N6   DA A 262      10.302 157.401 297.489 
ATOM   5391  N1   DA A 262       9.154 158.933 296.185 
ATOM   5392  C2   DA A 262       9.171 160.018 295.411 
ATOM   5393  N3   DA A 262      10.191 160.769 295.057 
ATOM   5394  C4   DA A 262      11.337 160.306 295.595 
ATOM   5395  P    DT A 263      13.795 166.176 294.120 
ATOM   5396  OP1  DT A 263      14.463 166.780 292.945 
ATOM   5397  OP2  DT A 263      14.538 166.251 295.398 
ATOM   5398  O5'  DT A 263      12.343 166.822 294.304 
ATOM   5399  C5'  DT A 263      11.233 166.263 293.576 
ATOM   5400  C4'  DT A 263      10.025 166.143 294.484 
ATOM   5401  O4'  DT A 263       9.996 164.878 295.204 
ATOM   5402  C3'  DT A 263       9.913 167.197 295.585 
ATOM   5403  O3'  DT A 263       8.542 167.532 295.763 
ATOM   5404  C2'  DT A 263      10.409 166.492 296.847 
ATOM   5405  C1'  DT A 263       9.741 165.149 296.574 
ATOM   5406  N1   DT A 263      10.300 164.027 297.380 
ATOM   5407  C2   DT A 263       9.424 163.047 297.779 
ATOM   5408  O2   DT A 263       8.236 163.065 297.502 
ATOM   5409  N3   DT A 263       9.977 162.024 298.525 
ATOM   5410  C4   DT A 263      11.301 161.904 298.894 
ATOM   5411  O4   DT A 263      11.680 160.941 299.563 
ATOM   5412  C5   DT A 263      12.142 162.981 298.428 
ATOM   5413  C7   DT A 263      13.598 162.928 298.786 
ATOM   5414  C6   DT A 263      11.630 163.989 297.702 
ATOM   5415  P    DT A 264       8.145 169.059 296.034 
ATOM   5416  OP1  DT A 264       8.044 169.780 294.746 
ATOM   5417  OP2  DT A 264       9.067 169.642 297.034 
ATOM   5418  O5'  DT A 264       6.689 168.897 296.677 
ATOM   5419  C5'  DT A 264       5.873 167.777 296.285 
ATOM   5420  C4'  DT A 264       5.213 167.166 297.505 
ATOM   5421  O4'  DT A 264       6.044 166.149 298.135 
ATOM   5422  C3'  DT A 264       4.888 168.134 298.642 
ATOM   5423  O3'  DT A 264       3.656 167.747 299.239 
ATOM   5424  C2'  DT A 264       6.009 167.923 299.661 
ATOM   5425  C1'  DT A 264       6.083 166.405 299.531 
ATOM   5426  N1   DT A 264       7.340 165.818 300.074 
ATOM   5427  C2   DT A 264       7.248 164.582 300.665 
ATOM   5428  O2   DT A 264       6.200 163.967 300.757 
ATOM   5429  N3   DT A 264       8.434 164.070 301.157 
ATOM   5430  C4   DT A 264       9.671 164.678 301.107 
ATOM   5431  O4   DT A 264      10.663 164.121 301.583 
ATOM   5432  C5   DT A 264       9.667 165.972 300.468 
ATOM   5433  C7   DT A 264      10.973 166.704 300.372 
ATOM   5434  C6   DT A 264       8.528 166.494 299.981 
ATOM   5435  P    DC A 265       2.625 168.883 299.694 
ATOM   5436  OP1  DC A 265       1.808 169.306 298.534 
ATOM   5437  OP2  DC A 265       3.353 169.959 300.402 
ATOM   5438  O5'  DC A 265       1.710 168.081 300.733 
ATOM   5439  C5'  DC A 265       1.517 166.666 300.546 
ATOM   5440  C4'  DC A 265       1.641 165.946 301.873 
ATOM   5441  O4'  DC A 265       3.015 165.567 302.174 
ATOM   5442  C3'  DC A 265       1.200 166.738 303.104 
ATOM   5443  O3'  DC A 265       0.570 165.851 304.021 
ATOM   5444  C2'  DC A 265       2.502 167.239 303.729 
ATOM   5445  C1'  DC A 265       3.308 165.963 303.505 
ATOM   5446  N1   DC A 265       4.780 166.157 303.617 
ATOM   5447  C2   DC A 265       5.534 165.114 304.149 
ATOM   5448  O2   DC A 265       4.956 164.080 304.504 
ATOM   5449  N3   DC A 265       6.878 165.272 304.260 
ATOM   5450  C4   DC A 265       7.467 166.407 303.865 
ATOM   5451  N4   DC A 265       8.781 166.512 303.994 
ATOM   5452  C5   DC A 265       6.710 167.492 303.315 
ATOM   5453  C6   DC A 265       5.368 167.315 303.213 
ATOM   5454  P    DT A 266      -0.723 166.353 304.822 
ATOM   5455  OP1  DT A 266      -1.927 166.172 303.981 
ATOM   5456  OP2  DT A 266      -0.489 167.721 305.334 
ATOM   5457  O5'  DT A 266      -0.757 165.320 306.044 
ATOM   5458  C5'  DT A 266      -0.238 163.992 305.849 
ATOM   5459  C4'  DT A 266       0.608 163.587 307.041 
ATOM   5460  O4'  DT A 266       2.000 163.991 306.897 
ATOM   5461  C3'  DT A 266       0.189 164.180 308.386 
ATOM   5462  O3'  DT A 266       0.394 163.205 309.402 
ATOM   5463  C2'  DT A 266       1.161 165.336 308.619 
ATOM   5464  C1'  DT A 266       2.408 164.627 308.098 
ATOM   5465  N1   DT A 266       3.532 165.550 307.775 
ATOM   5466  C2   DT A 266       4.805 165.089 308.007 
ATOM   5467  O2   DT A 266       5.038 163.980 308.455 
ATOM   5468  N3   DT A 266       5.821 165.972 307.696 
ATOM   5469  C4   DT A 266       5.671 167.246 307.185 
ATOM   5470  O4   DT A 266       6.657 167.945 306.946 
ATOM   5471  C5   DT A 266       4.297 167.639 306.977 
ATOM   5472  C7   DT A 266       4.045 169.012 306.424 
ATOM   5473  C6   DT A 266       3.291 166.800 307.271 
ATOM   5474  P    DA A 267      -0.685 163.071 310.577 
ATOM   5475  OP1  DA A 267      -1.804 162.213 310.127 
ATOM   5476  OP2  DA A 267      -1.056 164.417 311.066 
ATOM   5477  O5'  DA A 267       0.163 162.307 311.698 
ATOM   5478  C5'  DA A 267       1.213 161.411 311.289 
ATOM   5479  C4'  DA A 267       2.441 161.625 312.152 
ATOM   5480  O4'  DA A 267       3.319 162.659 311.620 
ATOM   5481  C3'  DA A 267       2.176 162.072 313.589 
ATOM   5482  O3'  DA A 267       3.129 161.456 314.446 
ATOM   5483  C2'  DA A 267       2.433 163.579 313.580 
ATOM   5484  C1'  DA A 267       3.661 163.543 312.676 
ATOM   5485  N9   DA A 267       4.004 164.864 312.080 
ATOM   5486  C8   DA A 267       3.159 165.861 311.683 
ATOM   5487  N7   DA A 267       3.765 166.901 311.199 
ATOM   5488  C5   DA A 267       5.112 166.571 311.280 
ATOM   5489  C6   DA A 267       6.279 167.264 310.921 
ATOM   5490  N6   DA A 267       6.276 168.492 310.383 
ATOM   5491  N1   DA A 267       7.456 166.647 311.137 
ATOM   5492  C2   DA A 267       7.453 165.426 311.671 
ATOM   5493  N3   DA A 267       6.433 164.686 312.044 
ATOM   5494  C4   DA A 267       5.267 165.327 311.818 
ATOM   5495  P    DT A 268       2.656 160.927 315.881 
ATOM   5496  OP1  DT A 268       2.067 159.576 315.742 
ATOM   5497  OP2  DT A 268       1.800 161.946 316.527 
ATOM   5498  O5'  DT A 268       4.052 160.827 316.657 
ATOM   5499  C5'  DT A 268       5.249 160.546 315.908 
ATOM   5500  C4'  DT A 268       6.376 161.447 316.374 
ATOM   5501  O4'  DT A 268       6.405 162.715 315.658 
ATOM   5502  C3'  DT A 268       6.336 161.856 317.846 
ATOM   5503  O3'  DT A 268       7.666 161.907 318.346 
ATOM   5504  C2'  DT A 268       5.764 163.274 317.838 
ATOM   5505  C1'  DT A 268       6.522 163.763 316.608 
ATOM   5506  N1   DT A 268       5.951 165.000 316.006 
ATOM   5507  C2   DT A 268       6.837 165.890 315.446 
ATOM   5508  O2   DT A 268       8.042 165.703 315.428 
ATOM   5509  N3   DT A 268       6.272 167.025 314.899 
ATOM   5510  C4   DT A 268       4.928 167.335 314.865 
ATOM   5511  O4   DT A 268       4.540 168.385 314.346 
ATOM   5512  C5   DT A 268       4.078 166.342 315.477 
ATOM   5513  C7   DT A 268       2.599 166.601 315.483 
ATOM   5514  C6   DT A 268       4.600 165.229 316.017 
ATOM   5515  P    DT A 269       7.960 161.376 319.827 
ATOM   5516  OP1  DT A 269       8.139 159.907 319.801 
ATOM   5517  OP2  DT A 269       6.923 161.887 320.751 
ATOM   5518  O5'  DT A 269       9.359 162.083 320.145 
ATOM   5519  C5'  DT A 269      10.262 162.364 319.059 
ATOM   5520  C4'  DT A 269      10.841 163.756 319.213 
ATOM   5521  O4'  DT A 269      10.009 164.775 318.588 
ATOM   5522  C3'  DT A 269      11.012 164.250 320.649 
ATOM   5523  O3'  DT A 269      12.204 165.023 320.731 
ATOM   5524  C2'  DT A 269       9.818 165.174 320.886 
ATOM   5525  C1'  DT A 269       9.832 165.838 319.512 
ATOM   5526  N1   DT A 269       8.564 166.540 319.172 
ATOM   5527  C2   DT A 269       8.665 167.686 318.421 
ATOM   5528  O2   DT A 269       9.731 168.133 318.034 
ATOM   5529  N3   DT A 269       7.468 168.311 318.126 
ATOM   5530  C4   DT A 269       6.211 167.893 318.511 
ATOM   5531  O4   DT A 269       5.210 168.536 318.187 
ATOM   5532  C5   DT A 269       6.207 166.681 319.297 
ATOM   5533  C7   DT A 269       4.878 166.158 319.757 
ATOM   5534  C6   DT A 269       7.355 166.054 319.598 
ATOM   5535  P    DG A 270      13.132 164.883 322.027 
ATOM   5536  OP1  DG A 270      14.026 163.714 321.873 
ATOM   5537  OP2  DG A 270      12.290 164.900 323.244 
ATOM   5538  O5'  DG A 270      13.990 166.232 321.949 
ATOM   5539  C5'  DG A 270      14.271 166.806 320.658 
ATOM   5540  C4'  DG A 270      14.066 168.307 320.704 
ATOM   5541  O4'  DG A 270      12.691 168.689 320.409 
ATOM   5542  C3'  DG A 270      14.354 168.978 322.047 
ATOM   5543  O3'  DG A 270      14.944 170.250 321.809 
ATOM   5544  C2'  DG A 270      12.978 169.190 322.677 
ATOM   5545  C1'  DG A 270      12.261 169.611 321.398 
ATOM   5546  N9   DG A 270      10.776 169.533 321.489 
ATOM   5547  C8   DG A 270       9.992 168.633 322.177 
ATOM   5548  N7   DG A 270       8.704 168.842 322.051 
ATOM   5549  C5   DG A 270       8.629 169.960 321.222 
ATOM   5550  C6   DG A 270       7.496 170.658 320.729 
ATOM   5551  O6   DG A 270       6.306 170.429 320.926 
ATOM   5552  N1   DG A 270       7.873 171.738 319.919 
ATOM   5553  C2   DG A 270       9.174 172.095 319.623 
ATOM   5554  N2   DG A 270       9.323 173.159 318.830 
ATOM   5555  N3   DG A 270      10.237 171.440 320.086 
ATOM   5556  C4   DG A 270       9.888 170.389 320.874 
ATOM   5557  P    DA A 271      16.133 170.744 322.761 
ATOM   5558  OP1  DA A 271      17.416 170.179 322.286 
ATOM   5559  OP2  DA A 271      15.785 170.470 324.172 
ATOM   5560  O5'  DA A 271      16.110 172.323 322.499 
ATOM   5561  C5'  DA A 271      15.679 172.812 321.215 
ATOM   5562  C4'  DA A 271      14.751 173.997 321.397 
ATOM   5563  O4'  DA A 271      13.360 173.596 321.547 
ATOM   5564  C3'  DA A 271      15.018 174.867 322.626 
ATOM   5565  O3'  DA A 271      14.773 176.227 322.288 
ATOM   5566  C2'  DA A 271      13.971 174.425 323.648 
ATOM   5567  C1'  DA A 271      12.814 174.280 322.664 
ATOM   5568  N9   DA A 271      11.678 173.472 323.191 
ATOM   5569  C8   DA A 271      11.720 172.393 324.027 
ATOM   5570  N7   DA A 271      10.553 171.902 324.308 
ATOM   5571  C5   DA A 271       9.670 172.713 323.608 
ATOM   5572  C6   DA A 271       8.271 172.711 323.492 
ATOM   5573  N6   DA A 271       7.479 171.824 324.110 
ATOM   5574  N1   DA A 271       7.713 173.658 322.715 
ATOM   5575  C2   DA A 271       8.506 174.537 322.104 
ATOM   5576  N3   DA A 271       9.817 174.637 322.138 
ATOM   5577  C4   DA A 271      10.350 173.678 322.922 
ATOM   5578  P    DT A 272      15.748 177.358 322.865 
ATOM   5579  OP1  DT A 272      16.944 177.469 322.001 
ATOM   5580  OP2  DT A 272      16.005 177.106 324.300 
ATOM   5581  O5'  DT A 272      14.844 178.667 322.705 
ATOM   5582  C5'  DT A 272      13.881 178.724 321.635 
ATOM   5583  C4'  DT A 272      12.570 179.290 322.147 
ATOM   5584  O4'  DT A 272      11.692 178.260 322.684 
ATOM   5585  C3'  DT A 272      12.683 180.306 323.283 
ATOM   5586  O3'  DT A 272      11.689 181.309 323.104 
ATOM   5587  C2'  DT A 272      12.353 179.514 324.547 
ATOM   5588  C1'  DT A 272      11.214 178.694 323.948 
ATOM   5589  N1   DT A 272      10.858 177.488 324.747 
ATOM   5590  C2   DT A 272       9.534 177.122 324.771 
ATOM   5591  O2   DT A 272       8.665 177.735 324.175 
ATOM   5592  N3   DT A 272       9.243 175.999 325.523 
ATOM   5593  C4   DT A 272      10.145 175.234 326.233 
ATOM   5594  O4   DT A 272       9.764 174.249 326.871 
ATOM   5595  C5   DT A 272      11.509 175.698 326.147 
ATOM   5596  C7   DT A 272      12.554 174.920 326.893 
ATOM   5597  C6   DT A 272      11.820 176.785 325.424 
ATOM   5598  P    DA A 273      12.059 182.833 323.422 
ATOM   5599  OP1  DA A 273      12.727 183.437 322.247 
ATOM   5600  OP2  DA A 273      12.802 182.908 324.700 
ATOM   5601  O5'  DA A 273      10.607 183.478 323.606 
ATOM   5602  C5'  DA A 273       9.497 182.920 322.878 
ATOM   5603  C4'  DA A 273       8.289 182.799 323.786 
ATOM   5604  O4'  DA A 273       8.260 181.535 324.506 
ATOM   5605  C3'  DA A 273       8.177 183.853 324.887 
ATOM   5606  O3'  DA A 273       6.806 184.189 325.065 
ATOM   5607  C2'  DA A 273       8.673 183.149 326.149 
ATOM   5608  C1'  DA A 273       8.005 181.806 325.876 
ATOM   5609  N9   DA A 273       8.564 180.684 326.682 
ATOM   5610  C8   DA A 273       9.853 180.491 327.088 
ATOM   5611  N7   DA A 273      10.028 179.411 327.783 
ATOM   5612  C5   DA A 273       8.763 178.843 327.844 
ATOM   5613  C6   DA A 273       8.278 177.671 328.448 
ATOM   5614  N6   DA A 273       9.050 176.820 329.137 
ATOM   5615  N1   DA A 273       6.965 177.404 328.316 
ATOM   5616  C2   DA A 273       6.202 178.254 327.629 
ATOM   5617  N3   DA A 273       6.541 179.372 327.026 
ATOM   5618  C4   DA A 273       7.859 179.617 327.173 
ATOM   5619  P    DA A 274       6.409 185.716 325.336 
ATOM   5620  OP1  DA A 274       6.308 186.437 324.048 
ATOM   5621  OP2  DA A 274       7.332 186.298 326.336 
ATOM   5622  O5'  DA A 274       4.953 185.554 325.979 
ATOM   5623  C5'  DA A 274       4.137 184.434 325.587 
ATOM   5624  C4'  DA A 274       3.478 183.822 326.806 
ATOM   5625  O4'  DA A 274       4.308 182.806 327.437 
ATOM   5626  C3'  DA A 274       3.153 184.791 327.944 
ATOM   5627  O3'  DA A 274       1.921 184.404 328.541 
ATOM   5628  C2'  DA A 274       4.274 184.580 328.963 
ATOM   5629  C1'  DA A 274       4.347 183.062 328.832 
ATOM   5630  N9   DA A 274       5.604 182.475 329.376 
ATOM   5631  C8   DA A 274       6.862 183.008 329.367 
ATOM   5632  N7   DA A 274       7.756 182.249 329.923 
ATOM   5633  C5   DA A 274       7.041 181.131 330.329 
ATOM   5634  C6   DA A 274       7.423 179.951 330.988 
ATOM   5635  N6   DA A 274       8.680 179.690 331.371 
ATOM   5636  N1   DA A 274       6.460 179.044 331.242 
ATOM   5637  C2   DA A 274       5.212 179.309 330.858 
ATOM   5638  N3   DA A 274       4.740 180.369 330.240 
ATOM   5639  C4   DA A 274       5.722 181.260 329.999 
ATOM   5640  P    DG A 275       0.889 185.540 328.996 
ATOM   5641  OP1  DG A 275       0.073 185.963 327.836 
ATOM   5642  OP2  DG A 275       1.617 186.616 329.704 
ATOM   5643  O5'  DG A 275      -0.026 184.738 330.035 
ATOM   5644  C5'  DG A 275      -0.218 183.323 329.848 
ATOM   5645  C4'  DG A 275      -0.095 182.603 331.175 
ATOM   5646  O4'  DG A 275       1.280 182.224 331.476 
ATOM   5647  C3'  DG A 275      -0.536 183.395 332.406 
ATOM   5648  O3'  DG A 275      -1.166 182.508 333.323 
ATOM   5649  C2'  DG A 275       0.766 183.895 333.031 
ATOM   5650  C1'  DG A 275       1.572 182.619 332.807 
ATOM   5651  N9   DG A 275       3.044 182.813 332.919 
ATOM   5652  C8   DG A 275       3.808 183.904 332.566 
ATOM   5653  N7   DG A 275       5.091 183.755 332.796 
ATOM   5654  C5   DG A 275       5.183 182.475 333.340 
ATOM   5655  C6   DG A 275       6.318 181.752 333.789 
ATOM   5656  O6   DG A 275       7.497 182.099 333.799 
ATOM   5657  N1   DG A 275       5.961 180.484 334.270 
ATOM   5658  C2   DG A 275       4.676 179.982 334.311 
ATOM   5659  N2   DG A 275       4.544 178.749 334.805 
ATOM   5660  N3   DG A 275       3.610 180.661 333.888 
ATOM   5661  C4   DG A 275       3.940 181.892 333.420 
ATOM   5662  P    DG A 276      -2.458 183.010 334.123 
ATOM   5663  OP1  DG A 276      -3.663 182.829 333.283 
ATOM   5664  OP2  DG A 276      -2.224 184.378 334.636 
ATOM   5665  O5'  DG A 276      -2.493 181.977 335.346 
ATOM   5666  C5'  DG A 276      -1.973 180.649 335.151 
ATOM   5667  C4'  DG A 276      -1.128 180.243 336.343 
ATOM   5668  O4'  DG A 276       0.264 180.648 336.199 
ATOM   5669  C3'  DG A 276      -1.546 180.836 337.688 
ATOM   5670  O3'  DG A 276      -1.342 179.862 338.704 
ATOM   5671  C2'  DG A 276      -0.575 181.993 337.921 
ATOM   5672  C1'  DG A 276       0.672 181.284 337.400 
ATOM   5673  N9   DG A 276       1.796 182.206 337.077 
ATOM   5674  C8   DG A 276       1.752 183.486 336.569 
ATOM   5675  N7   DG A 276       2.933 184.033 336.398 
ATOM   5676  C5   DG A 276       3.819 183.045 336.823 
ATOM   5677  C6   DG A 276       5.238 183.050 336.875 
ATOM   5678  O6   DG A 276       6.015 183.944 336.550 
ATOM   5679  N1   DG A 276       5.737 181.839 337.374 
ATOM   5680  C2   DG A 276       4.966 180.764 337.771 
ATOM   5681  N2   DG A 276       5.635 179.698 338.218 
ATOM   5682  N3   DG A 276       3.636 180.759 337.721 
ATOM   5683  C4   DG A 276       3.136 181.927 337.240 
ATOM   5684  P    DT A 277      -2.420 179.728 339.879 
ATOM   5685  OP1  DT A 277      -3.540 178.870 339.428 
ATOM   5686  OP2  DT A 277      -2.791 181.074 340.368 
ATOM   5687  O5'  DT A 277      -1.573 178.964 341.000 
ATOM   5688  C5'  DT A 277      -0.522 178.068 340.591 
ATOM   5689  C4'  DT A 277       0.705 178.282 341.454 
ATOM   5690  O4'  DT A 277       1.583 179.315 340.922 
ATOM   5691  C3'  DT A 277       0.440 178.729 342.891 
ATOM   5692  O3'  DT A 277       1.394 178.113 343.748 
ATOM   5693  C2'  DT A 277       0.697 180.236 342.882 
ATOM   5694  C1'  DT A 277       1.925 180.200 341.978 
ATOM   5695  N1   DT A 277       2.269 181.521 341.382 
ATOM   5696  C2   DT A 277       3.601 181.797 341.198 
ATOM   5697  O2   DT A 277       4.488 181.017 341.498 
ATOM   5698  N3   DT A 277       3.881 183.032 340.644 
ATOM   5699  C4   DT A 277       2.960 183.988 340.268 
ATOM   5700  O4   DT A 277       3.332 185.058 339.782 
ATOM   5701  C5   DT A 277       1.588 183.607 340.500 
ATOM   5702  C7   DT A 277       0.520 184.591 340.120 
ATOM   5703  C6   DT A 277       1.287 182.413 341.038 
ATOM   5704  P    DA A 278       0.920 177.584 345.183 
ATOM   5705  OP1  DA A 278       0.331 176.233 345.044 
ATOM   5706  OP2  DA A 278       0.064 178.602 345.829 
ATOM   5707  O5'  DA A 278       2.316 177.484 345.959 
ATOM   5708  C5'  DA A 278       3.514 177.202 345.210 
ATOM   5709  C4'  DA A 278       4.640 178.104 345.675 
ATOM   5710  O4'  DA A 278       4.669 179.372 344.960 
ATOM   5711  C3'  DA A 278       4.600 178.513 347.148 
ATOM   5712  O3'  DA A 278       5.931 178.564 347.648 
ATOM   5713  C2'  DA A 278       4.029 179.931 347.140 
ATOM   5714  C1'  DA A 278       4.787 180.420 345.910 
ATOM   5715  N9   DA A 278       4.216 181.657 345.308 
ATOM   5716  C8   DA A 278       2.907 182.038 345.233 
ATOM   5717  N7   DA A 278       2.725 183.180 344.645 
ATOM   5718  C5   DA A 278       4.007 183.587 344.303 
ATOM   5719  C6   DA A 278       4.495 184.730 343.648 
ATOM   5720  N6   DA A 278       3.709 185.718 343.199 
ATOM   5721  N1   DA A 278       5.827 184.820 343.470 
ATOM   5722  C2   DA A 278       6.603 183.835 343.917 
ATOM   5723  N3   DA A 278       6.264 182.728 344.539 
ATOM   5724  C4   DA A 278       4.927 182.662 344.705 
ATOM   5725  P    DA A 279       6.224 178.032 349.129 
ATOM   5726  OP1  DA A 279       6.403 176.564 349.103 
ATOM   5727  OP2  DA A 279       5.188 178.544 350.053 
ATOM   5728  O5'  DA A 279       7.623 178.740 349.447 
ATOM   5729  C5'  DA A 279       8.526 179.021 348.361 
ATOM   5730  C4'  DA A 279       9.105 180.413 348.514 
ATOM   5731  O4'  DA A 279       8.274 181.432 347.890 
ATOM   5732  C3'  DA A 279       9.276 180.907 349.951 
ATOM   5733  O3'  DA A 279      10.468 181.679 350.033 
ATOM   5734  C2'  DA A 279       8.082 181.831 350.188 
ATOM   5735  C1'  DA A 279       8.096 182.494 348.814 
ATOM   5736  N9   DA A 279       6.828 183.197 348.474 
ATOM   5737  C8   DA A 279       5.551 182.854 348.814 
ATOM   5738  N7   DA A 279       4.650 183.672 348.366 
ATOM   5739  C5   DA A 279       5.382 184.631 347.678 
ATOM   5740  C6   DA A 279       5.004 185.782 346.967 
ATOM   5741  N6   DA A 279       3.731 186.179 346.826 
ATOM   5742  N1   DA A 279       5.985 186.512 346.405 
ATOM   5743  C2   DA A 279       7.247 186.112 346.548 
ATOM   5744  N3   DA A 279       7.718 185.062 347.186 
ATOM   5745  C4   DA A 279       6.717 184.348 347.739 
ATOM   5746  P    DC A 280      11.396 181.539 351.329 
ATOM   5747  OP1  DC A 280      12.290 180.371 351.175 
ATOM   5748  OP2  DC A 280      10.555 181.557 352.546 
ATOM   5749  O5'  DC A 280      12.254 182.888 351.250 
ATOM   5750  C5'  DC A 280      12.535 183.463 349.960 
ATOM   5751  C4'  DC A 280      12.330 184.964 350.006 
ATOM   5752  O4'  DC A 280      10.955 185.346 349.711 
ATOM   5753  C3'  DC A 280      12.618 185.634 351.349 
ATOM   5754  O3'  DC A 280      13.208 186.906 351.111 
ATOM   5755  C2'  DC A 280      11.242 185.847 351.979 
ATOM   5756  C1'  DC A 280      10.525 186.268 350.700 
ATOM   5757  N1   DC A 280       9.040 186.190 350.791 
ATOM   5758  C2   DC A 280       8.296 187.143 350.100 
ATOM   5759  O2   DC A 280       8.893 188.006 349.446 
ATOM   5760  N3   DC A 280       6.941 187.090 350.172 
ATOM   5761  C4   DC A 280       6.333 186.138 350.892 
ATOM   5762  N4   DC A 280       5.010 186.128 350.930 
ATOM   5763  C5   DC A 280       7.080 185.149 351.610 
ATOM   5764  C6   DC A 280       8.433 185.220 351.527 
ATOM   5765  P    DA A 281      14.397 187.401 352.063 
ATOM   5766  OP1  DA A 281      15.680 186.836 351.588 
ATOM   5767  OP2  DA A 281      14.049 187.127 353.474 
ATOM   5768  O5'  DA A 281      14.375 188.980 351.801 
ATOM   5769  C5'  DA A 281      13.943 189.469 350.517 
ATOM   5770  C4'  DA A 281      13.015 190.654 350.699 
ATOM   5771  O4'  DA A 281      11.624 190.252 350.849 
ATOM   5772  C3'  DA A 281      13.282 191.524 351.928 
ATOM   5773  O3'  DA A 281      13.037 192.884 351.590 
ATOM   5774  C2'  DA A 281      12.235 191.082 352.950 
ATOM   5775  C1'  DA A 281      11.078 190.936 351.966 
ATOM   5776  N9   DA A 281       9.942 190.129 352.493 
ATOM   5777  C8   DA A 281       9.984 189.050 353.329 
ATOM   5778  N7   DA A 281       8.817 188.559 353.610 
ATOM   5779  C5   DA A 281       7.935 189.370 352.910 
ATOM   5780  C6   DA A 281       6.536 189.368 352.794 
ATOM   5781  N6   DA A 281       5.743 188.480 353.411 
ATOM   5782  N1   DA A 281       5.978 190.315 352.017 
ATOM   5783  C2   DA A 281       6.770 191.194 351.406 
ATOM   5784  N3   DA A 281       8.081 191.293 351.440 
ATOM   5785  C4   DA A 281       8.614 190.335 352.223 
ATOM   5786  P    DA A 282      14.012 194.015 352.167 
ATOM   5787  OP1  DA A 282      15.208 194.126 351.303 
ATOM   5788  OP2  DA A 282      14.269 193.762 353.602 
ATOM   5789  O5'  DA A 282      13.108 195.324 352.007 
ATOM   5790  C5'  DA A 282      12.145 195.381 350.937 
ATOM   5791  C4'  DA A 282      10.834 195.947 351.449 
ATOM   5792  O4'  DA A 282       9.956 194.916 351.986 
ATOM   5793  C3'  DA A 282      10.947 196.963 352.585 
ATOM   5794  O3'  DA A 282       9.954 197.965 352.406 
ATOM   5795  C2'  DA A 282      10.617 196.170 353.849 
ATOM   5796  C1'  DA A 282       9.478 195.350 353.250 
ATOM   5797  N9   DA A 282       9.122 194.145 354.049 
ATOM   5798  C8   DA A 282       9.947 193.336 354.777 
ATOM   5799  N7   DA A 282       9.335 192.358 355.369 
ATOM   5800  C5   DA A 282       8.006 192.528 355.007 
ATOM   5801  C6   DA A 282       6.841 191.806 355.313 
ATOM   5802  N6   DA A 282       6.830 190.715 356.093 
ATOM   5803  N1   DA A 282       5.682 192.247 354.789 
ATOM   5804  C2   DA A 282       5.699 193.331 354.015 
ATOM   5805  N3   DA A 282       6.719 194.082 353.661 
ATOM   5806  C4   DA A 282       7.865 193.620 354.199 
ATOM   5807  P    DG A 283      10.323 199.490 352.724 
ATOM   5808  OP1  DG A 283      10.991 200.093 351.549 
ATOM   5809  OP2  DG A 283      11.066 199.565 354.002 
ATOM   5810  O5'  DG A 283       8.871 200.135 352.908 
ATOM   5811  C5'  DG A 283       7.761 199.577 352.180 
ATOM   5812  C4'  DG A 283       6.553 199.456 353.088 
ATOM   5813  O4'  DG A 283       6.525 198.192 353.808 
ATOM   5814  C3'  DG A 283       6.441 200.510 354.189 
ATOM   5815  O3'  DG A 283       5.070 200.846 354.367 
ATOM   5816  C2'  DG A 283       6.937 199.806 355.451 
ATOM   5817  C1'  DG A 283       6.269 198.463 355.178 
ATOM   5818  N9   DG A 283       6.828 197.341 355.983 
ATOM   5819  C8   DG A 283       8.123 197.130 356.402 
ATOM   5820  N7   DG A 283       8.287 196.035 357.104 
ATOM   5821  C5   DG A 283       7.008 195.480 357.154 
ATOM   5822  C6   DG A 283       6.552 194.289 357.776 
ATOM   5823  O6   DG A 283       7.193 193.463 358.420 
ATOM   5824  N1   DG A 283       5.176 194.103 357.581 
ATOM   5825  C2   DG A 283       4.350 194.958 356.877 
ATOM   5826  N2   DG A 283       3.064 194.603 356.804 
ATOM   5827  N3   DG A 283       4.778 196.075 356.293 
ATOM   5828  C4   DG A 283       6.111 196.270 356.473 
ATOM   5829  P    DT A 284       4.673 202.372 354.638 
ATOM   5830  OP1  DT A 284       4.572 203.094 353.350 
ATOM   5831  OP2  DT A 284       5.596 202.955 355.638 
ATOM   5832  O5'  DT A 284       3.217 202.211 355.281 
ATOM   5833  C5'  DT A 284       2.401 201.091 354.889 
ATOM   5834  C4'  DT A 284       1.742 200.479 356.108 
ATOM   5835  O4'  DT A 284       2.573 199.462 356.739 
ATOM   5836  C3'  DT A 284       1.417 201.447 357.246 
ATOM   5837  O3'  DT A 284       0.185 201.061 357.843 
ATOM   5838  C2'  DT A 284       2.538 201.237 358.265 
ATOM   5839  C1'  DT A 284       2.611 199.719 358.134 
ATOM   5840  N1   DT A 284       3.869 199.132 358.677 
ATOM   5841  C2   DT A 284       3.777 197.895 359.269 
ATOM   5842  O2   DT A 284       2.729 197.280 359.361 
ATOM   5843  N3   DT A 284       4.962 197.383 359.761 
ATOM   5844  C4   DT A 284       6.200 197.992 359.711 
ATOM   5845  O4   DT A 284       7.191 197.434 360.187 
ATOM   5846  C5   DT A 284       6.195 199.286 359.072 
ATOM   5847  C7   DT A 284       7.501 200.017 358.975 
ATOM   5848  C6   DT A 284       5.057 199.807 358.585 
ATOM   5849  P    DC A 285      -0.846 202.197 358.298 
ATOM   5850  OP1  DC A 285      -1.663 202.619 357.138 
ATOM   5851  OP2  DC A 285      -0.119 203.273 359.006 
ATOM   5852  O5'  DC A 285      -1.762 201.395 359.337 
ATOM   5853  C5'  DC A 285      -1.954 199.980 359.150 
ATOM   5854  C4'  DC A 285      -1.830 199.260 360.477 
ATOM   5855  O4'  DC A 285      -0.456 198.881 360.777 
ATOM   5856  C3'  DC A 285      -2.271 200.052 361.708 
ATOM   5857  O3'  DC A 285      -2.901 199.165 362.625 
ATOM   5858  C2'  DC A 285      -0.970 200.552 362.333 
ATOM   5859  C1'  DC A 285      -0.163 199.276 362.109 
ATOM   5860  N1   DC A 285       1.308 199.470 362.221 
ATOM   5861  C2   DC A 285       2.063 198.428 362.753 
ATOM   5862  O2   DC A 285       1.484 197.393 363.108 
ATOM   5863  N3   DC A 285       3.406 198.585 362.864 
ATOM   5864  C4   DC A 285       3.995 199.720 362.469 
ATOM   5865  N4   DC A 285       5.309 199.825 362.598 
ATOM   5866  C5   DC A 285       3.238 200.805 361.919 
ATOM   5867  C6   DC A 285       1.897 200.629 361.817 
ATOM   5868  P    DG A 286      -4.194 199.667 363.425 
ATOM   5869  OP1  DG A 286      -5.399 199.485 362.585 
ATOM   5870  OP2  DG A 286      -3.960 201.034 363.938 
ATOM   5871  O5'  DG A 286      -4.229 198.634 364.648 
ATOM   5872  C5'  DG A 286      -3.709 197.306 364.453 
ATOM   5873  C4'  DG A 286      -2.863 196.900 365.645 
ATOM   5874  O4'  DG A 286      -1.472 197.304 365.501 
ATOM   5875  C3'  DG A 286      -3.282 197.493 366.990 
ATOM   5876  O3'  DG A 286      -3.078 196.519 368.006 
ATOM   5877  C2'  DG A 286      -2.311 198.650 367.223 
ATOM   5878  C1'  DG A 286      -1.063 197.940 366.702 
ATOM   5879  N9   DG A 286       0.060 198.863 366.379 
ATOM   5880  C8   DG A 286       0.017 200.143 365.871 
ATOM   5881  N7   DG A 286       1.197 200.689 365.700 
ATOM   5882  C5   DG A 286       2.083 199.701 366.125 
ATOM   5883  C6   DG A 286       3.502 199.707 366.177 
ATOM   5884  O6   DG A 286       4.280 200.600 365.852 
ATOM   5885  N1   DG A 286       4.001 198.496 366.676 
ATOM   5886  C2   DG A 286       3.230 197.420 367.073 
ATOM   5887  N2   DG A 286       3.899 196.355 367.520 
ATOM   5888  N3   DG A 286       1.900 197.415 367.023 
ATOM   5889  C4   DG A 286       1.400 198.583 366.542 
ATOM   5890  P    DA A 287      -4.156 196.385 369.181 
ATOM   5891  OP1  DA A 287      -5.275 195.526 368.730 
ATOM   5892  OP2  DA A 287      -4.527 197.731 369.670 
ATOM   5893  O5'  DA A 287      -3.309 195.621 370.302 
ATOM   5894  C5'  DA A 287      -2.258 194.725 369.893 
ATOM   5895  C4'  DA A 287      -1.030 194.939 370.755 
ATOM   5896  O4'  DA A 287      -0.152 195.972 370.224 
ATOM   5897  C3'  DA A 287      -1.296 195.385 372.193 
ATOM   5898  O3'  DA A 287      -0.342 194.770 373.050 
ATOM   5899  C2'  DA A 287      -1.038 196.892 372.184 
ATOM   5900  C1'  DA A 287       0.189 196.857 371.280 
ATOM   5901  N9   DA A 287       0.533 198.178 370.684 
ATOM   5902  C8   DA A 287      -0.312 199.175 370.287 
ATOM   5903  N7   DA A 287       0.294 200.215 369.803 
ATOM   5904  C5   DA A 287       1.640 199.885 369.884 
ATOM   5905  C6   DA A 287       2.808 200.578 369.525 
ATOM   5906  N6   DA A 287       2.805 201.805 368.987 
ATOM   5907  N1   DA A 287       3.984 199.960 369.740 
ATOM   5908  C2   DA A 287       3.982 198.740 370.275 
ATOM   5909  N3   DA A 287       2.961 197.999 370.648 
ATOM   5910  C4   DA A 287       1.796 198.640 370.422 
ATOM   5911  P    DT A 288      -0.816 194.240 374.485 
ATOM   5912  OP1  DT A 288      -1.405 192.890 374.346 
ATOM   5913  OP2  DT A 288      -1.672 195.259 375.131 
ATOM   5914  O5'  DT A 288       0.580 194.141 375.261 
ATOM   5915  C5'  DT A 288       1.778 193.859 374.512 
ATOM   5916  C4'  DT A 288       2.905 194.760 374.977 
ATOM   5917  O4'  DT A 288       2.933 196.029 374.262 
ATOM   5918  C3'  DT A 288       2.864 195.169 376.450 
ATOM   5919  O3'  DT A 288       4.195 195.221 376.949 
ATOM   5920  C2'  DT A 288       2.293 196.587 376.442 
ATOM   5921  C1'  DT A 288       3.051 197.077 375.212 
ATOM   5922  N1   DT A 288       2.480 198.313 374.610 
ATOM   5923  C2   DT A 288       3.366 199.203 374.050 
ATOM   5924  O2   DT A 288       4.571 199.017 374.032 
ATOM   5925  N3   DT A 288       2.801 200.338 373.503 
ATOM   5926  C4   DT A 288       1.456 200.649 373.469 
ATOM   5927  O4   DT A 288       1.069 201.698 372.950 
ATOM   5928  C5   DT A 288       0.607 199.655 374.080 
ATOM   5929  C7   DT A 288      -0.872 199.915 374.087 
ATOM   5930  C6   DT A 288       1.129 198.542 374.620 
ATOM   5931  P    DG A 289       4.488 194.689 378.431 
ATOM   5932  OP1  DG A 289       4.667 193.220 378.405 
ATOM   5933  OP2  DG A 289       3.452 195.201 379.355 
ATOM   5934  O5'  DG A 289       5.888 195.397 378.749 
ATOM   5935  C5'  DG A 289       6.790 195.677 377.663 
ATOM   5936  C4'  DG A 289       7.369 197.070 377.816 
ATOM   5937  O4'  DG A 289       6.538 198.089 377.191 
ATOM   5938  C3'  DG A 289       7.540 197.564 379.253 
ATOM   5939  O3'  DG A 289       8.732 198.336 379.335 
ATOM   5940  C2'  DG A 289       6.346 198.488 379.490 
ATOM   5941  C1'  DG A 289       6.361 199.151 378.116 
ATOM   5942  N9   DG A 289       5.092 199.854 377.776 
ATOM   5943  C8   DG A 289       3.797 199.523 378.110 
ATOM   5944  N7   DG A 289       2.897 200.358 377.651 
ATOM   5945  C5   DG A 289       3.649 201.311 376.965 
ATOM   5946  C6   DG A 289       3.232 202.466 376.255 
ATOM   5947  O6   DG A 289       2.095 202.894 376.081 
ATOM   5948  N1   DG A 289       4.325 203.155 375.709 
ATOM   5949  C2   DG A 289       5.647 202.776 375.833 
ATOM   5950  N2   DG A 289       6.543 203.567 375.239 
ATOM   5951  N3   DG A 289       6.038 201.691 376.500 
ATOM   5952  C4   DG A 289       4.989 201.012 377.035 
ATOM   5953  P    DG A 290       9.661 198.196 380.631 
ATOM   5954  OP1  DG A 290      10.555 197.027 380.477 
ATOM   5955  OP2  DG A 290       8.819 198.214 381.848 
ATOM   5956  O5'  DG A 290      10.518 199.545 380.552 
ATOM   5957  C5'  DG A 290      10.799 200.120 379.262 
ATOM   5958  C4'  DG A 290      10.594 201.621 379.308 
ATOM   5959  O4'  DG A 290       9.220 202.002 379.013 
ATOM   5960  C3'  DG A 290      10.883 202.291 380.651 
ATOM   5961  O3'  DG A 290      11.472 203.563 380.413 
ATOM   5962  C2'  DG A 290       9.506 202.504 381.281 
ATOM   5963  C1'  DG A 290       8.789 202.925 380.002 
ATOM   5964  N9   DG A 290       7.305 202.847 380.093 
ATOM   5965  C8   DG A 290       6.520 201.946 380.781 
ATOM   5966  N7   DG A 290       5.232 202.155 380.655 
ATOM   5967  C5   DG A 290       5.158 203.273 379.826 
ATOM   5968  C6   DG A 290       4.025 203.972 379.333 
ATOM   5969  O6   DG A 290       2.834 203.743 379.530 
ATOM   5970  N1   DG A 290       4.402 205.051 378.523 
ATOM   5971  C2   DG A 290       5.702 205.409 378.227 
ATOM   5972  N2   DG A 290       5.852 206.472 377.433 
ATOM   5973  N3   DG A 290       6.765 204.753 378.689 
ATOM   5974  C4   DG A 290       6.417 203.703 379.478 
ATOM   5975  P    DA A 291      12.661 204.057 381.365 
ATOM   5976  OP1  DA A 291      13.944 203.492 380.890 
ATOM   5977  OP2  DA A 291      12.313 203.783 382.776 
ATOM   5978  O5'  DA A 291      12.639 205.636 381.103 
ATOM   5979  C5'  DA A 291      12.207 206.125 379.819 
ATOM   5980  C4'  DA A 291      11.280 207.311 380.001 
ATOM   5981  O4'  DA A 291       9.888 206.909 380.150 
ATOM   5982  C3'  DA A 291      11.546 208.180 381.230 
ATOM   5983  O3'  DA A 291      11.302 209.541 380.892 
ATOM   5984  C2'  DA A 291      10.499 207.738 382.252 
ATOM   5985  C1'  DA A 291       9.342 207.593 381.268 
ATOM   5986  N9   DA A 291       8.207 206.786 381.795 
ATOM   5987  C8   DA A 291       8.249 205.706 382.631 
ATOM   5988  N7   DA A 291       7.081 205.216 382.912 
ATOM   5989  C5   DA A 291       6.199 206.026 382.212 
ATOM   5990  C6   DA A 291       4.800 206.025 382.096 
ATOM   5991  N6   DA A 291       4.007 205.137 382.713 
ATOM   5992  N1   DA A 291       4.242 206.972 381.319 
ATOM   5993  C2   DA A 291       5.034 207.851 380.708 
ATOM   5994  N3   DA A 291       6.346 207.950 380.742 
ATOM   5995  C4   DA A 291       6.879 206.991 381.525 
ATOM   5996  P    DT A 292      12.276 210.672 381.469 
ATOM   5997  OP1  DT A 292      13.472 210.783 380.605 
ATOM   5998  OP2  DT A 292      12.533 210.419 382.904 
ATOM   5999  O5'  DT A 292      11.372 211.981 381.308 
ATOM   6000  C5'  DT A 292      10.409 212.037 380.239 
ATOM   6001  C4'  DT A 292       9.099 212.603 380.751 
ATOM   6002  O4'  DT A 292       8.220 211.573 381.288 
ATOM   6003  C3'  DT A 292       9.212 213.620 381.887 
ATOM   6004  O3'  DT A 292       8.218 214.622 381.708 
ATOM   6005  C2'  DT A 292       8.881 212.827 383.150 
ATOM   6006  C1'  DT A 292       7.742 212.007 382.552 
ATOM   6007  N1   DT A 292       7.387 210.801 383.351 
ATOM   6008  C2   DT A 292       6.063 210.435 383.374 
ATOM   6009  O2   DT A 292       5.194 211.048 382.779 
ATOM   6010  N3   DT A 292       5.772 209.313 384.127 
ATOM   6011  C4   DT A 292       6.673 208.548 384.837 
ATOM   6012  O4   DT A 292       6.293 207.563 385.475 
ATOM   6013  C5   DT A 292       8.037 209.011 384.751 
ATOM   6014  C7   DT A 292       9.082 208.234 385.497 
ATOM   6015  C6   DT A 292       8.349 210.099 384.028 
ATOM   6016  P    DT A 293       8.588 216.147 382.026 
ATOM   6017  OP1  DT A 293       9.256 216.750 380.850 
ATOM   6018  OP2  DT A 293       9.330 216.221 383.303 
ATOM   6019  O5'  DT A 293       7.136 216.792 382.210 
ATOM   6020  C5'  DT A 293       6.026 216.233 381.481 
ATOM   6021  C4'  DT A 293       4.818 216.113 382.389 
ATOM   6022  O4'  DT A 293       4.789 214.848 383.110 
ATOM   6023  C3'  DT A 293       4.705 217.167 383.491 
ATOM   6024  O3'  DT A 293       3.335 217.502 383.669 
ATOM   6025  C2'  DT A 293       5.201 216.463 384.753 
ATOM   6026  C1'  DT A 293       4.534 215.119 384.480 
ATOM   6027  N1   DT A 293       5.092 213.997 385.285 
ATOM   6028  C2   DT A 293       4.216 213.017 385.685 
ATOM   6029  O2   DT A 293       3.029 213.035 385.408 
ATOM   6030  N3   DT A 293       4.769 211.994 386.430 
ATOM   6031  C4   DT A 293       6.094 211.874 386.799 
ATOM   6032  O4   DT A 293       6.473 210.912 387.469 
ATOM   6033  C5   DT A 293       6.935 212.952 386.333 
ATOM   6034  C7   DT A 293       8.391 212.898 386.692 
ATOM   6035  C6   DT A 293       6.423 213.959 385.607 
ATOM   6036  P    DC A 294       2.938 219.029 383.940 
ATOM   6037  OP1  DC A 294       2.836 219.751 382.652 
ATOM   6038  OP2  DC A 294       3.860 219.612 384.940 
ATOM   6039  O5'  DC A 294       1.481 218.867 384.583 
ATOM   6040  C5'  DC A 294       0.666 217.748 384.191 
ATOM   6041  C4'  DC A 294       0.006 217.136 385.410 
ATOM   6042  O4'  DC A 294       0.837 216.119 386.041 
ATOM   6043  C3'  DC A 294      -0.319 218.104 386.548 
ATOM   6044  O3'  DC A 294      -1.551 217.718 387.145 
ATOM   6045  C2'  DC A 294       0.802 217.894 387.566 
ATOM   6046  C1'  DC A 294       0.876 216.376 387.436 
ATOM   6047  N1   DC A 294       2.133 215.788 387.979 
ATOM   6048  C2   DC A 294       2.057 214.535 388.582 
ATOM   6049  O2   DC A 294       0.960 213.968 388.641 
ATOM   6050  N3   DC A 294       3.191 213.984 389.084 
ATOM   6051  C4   DC A 294       4.360 214.631 389.000 
ATOM   6052  N4   DC A 294       5.438 214.051 389.505 
ATOM   6053  C5   DC A 294       4.460 215.921 388.385 
ATOM   6054  C6   DC A 294       3.315 216.456 387.890 
ATOM   6055  P    DC A 295      -2.582 218.853 387.600 
ATOM   6056  OP1  DC A 295      -3.399 219.276 386.440 
ATOM   6057  OP2  DC A 295      -1.854 219.929 388.308 
ATOM   6058  O5'  DC A 295      -3.498 218.051 388.639 
ATOM   6059  C5'  DC A 295      -3.690 216.637 388.451 
ATOM   6060  C4'  DC A 295      -3.566 215.916 389.779 
ATOM   6061  O4'  DC A 295      -2.192 215.538 390.079 
ATOM   6062  C3'  DC A 295      -4.007 216.709 391.010 
ATOM   6063  O3'  DC A 295      -4.637 215.822 391.927 
ATOM   6064  C2'  DC A 295      -2.705 217.209 391.635 
ATOM   6065  C1'  DC A 295      -1.899 215.933 391.411 
ATOM   6066  N1   DC A 295      -0.427 216.127 391.523 
ATOM   6067  C2   DC A 295       0.327 215.084 392.055 
ATOM   6068  O2   DC A 295      -0.252 214.050 392.409 
ATOM   6069  N3   DC A 295       1.671 215.242 392.166 
ATOM   6070  C4   DC A 295       2.259 216.377 391.771 
ATOM   6071  N4   DC A 295       3.574 216.482 391.900 
ATOM   6072  C5   DC A 295       1.502 217.462 391.221 
ATOM   6073  C6   DC A 295       0.161 217.285 391.119 
ATOM   6074  P    DT A 296      -5.930 216.324 392.727 
ATOM   6075  OP1  DT A 296      -7.135 216.142 391.887 
ATOM   6076  OP2  DT A 296      -5.696 217.691 393.240 
ATOM   6077  O5'  DT A 296      -5.964 215.290 393.949 
ATOM   6078  C5'  DT A 296      -5.445 213.962 393.755 
ATOM   6079  C4'  DT A 296      -4.599 213.557 394.947 
ATOM   6080  O4'  DT A 296      -3.208 213.961 394.803 
ATOM   6081  C3'  DT A 296      -5.018 214.150 396.292 
ATOM   6082  O3'  DT A 296      -4.814 213.176 397.308 
ATOM   6083  C2'  DT A 296      -4.046 215.307 396.525 
ATOM   6084  C1'  DT A 296      -2.799 214.597 396.004 
ATOM   6085  N1   DT A 296      -1.675 215.520 395.681 
ATOM   6086  C2   DT A 296      -0.402 215.059 395.912 
ATOM   6087  O2   DT A 296      -0.169 213.950 396.361 
ATOM   6088  N3   DT A 296       0.613 215.942 395.602 
ATOM   6089  C4   DT A 296       0.464 217.216 395.091 
ATOM   6090  O4   DT A 296       1.450 217.916 394.852 
ATOM   6091  C5   DT A 296      -0.910 217.609 394.883 
ATOM   6092  C7   DT A 296      -1.162 218.982 394.330 
ATOM   6093  C6   DT A 296      -1.917 216.771 395.177 
ATOM   6094  P    DC A 297      -5.892 213.042 398.483 
ATOM   6095  OP1  DC A 297      -7.011 212.183 398.032 
ATOM   6096  OP2  DC A 297      -6.263 214.388 398.972 
ATOM   6097  O5'  DC A 297      -5.045 212.277 399.604 
ATOM   6098  C5'  DC A 297      -3.994 211.382 399.195 
ATOM   6099  C4'  DC A 297      -2.766 211.596 400.057 
ATOM   6100  O4'  DC A 297      -1.888 212.629 399.526 
ATOM   6101  C3'  DC A 297      -3.032 212.042 401.495 
ATOM   6102  O3'  DC A 297      -2.078 211.426 402.352 
ATOM   6103  C2'  DC A 297      -2.774 213.549 401.486 
ATOM   6104  C1'  DC A 297      -1.546 213.513 400.582 
ATOM   6105  N1   DC A 297      -1.203 214.835 399.986 
ATOM   6106  C2   DC A 297       0.144 215.130 399.793 
ATOM   6107  O2   DC A 297       0.991 214.291 400.121 
ATOM   6108  N3   DC A 297       0.478 216.329 399.252 
ATOM   6109  C4   DC A 297      -0.470 217.211 398.910 
ATOM   6110  N4   DC A 297      -0.094 218.368 398.385 
ATOM   6111  C5   DC A 297      -1.861 216.928 399.100 
ATOM   6112  C6   DC A 297      -2.174 215.724 399.643 
ATOM   6113  P    DT A 298      -2.551 210.897 403.787 
ATOM   6114  OP1  DT A 298      -3.141 209.546 403.648 
ATOM   6115  OP2  DT A 298      -3.407 211.916 404.433 
ATOM   6116  O5'  DT A 298      -1.156 210.797 404.563 
ATOM   6117  C5'  DT A 298       0.042 210.516 403.814 
ATOM   6118  C4'  DT A 298       1.169 211.417 404.279 
ATOM   6119  O4'  DT A 298       1.198 212.686 403.563 
ATOM   6120  C3'  DT A 298       1.129 211.826 405.751 
ATOM   6121  O3'  DT A 298       2.459 211.878 406.251 
ATOM   6122  C2'  DT A 298       0.557 213.244 405.744 
ATOM   6123  C1'  DT A 298       1.315 213.733 404.514 
ATOM   6124  N1   DT A 298       0.744 214.970 403.912 
ATOM   6125  C2   DT A 298       1.630 215.860 403.352 
ATOM   6126  O2   DT A 298       2.835 215.673 403.334 
ATOM   6127  N3   DT A 298       1.065 216.995 402.805 
ATOM   6128  C4   DT A 298      -0.279 217.305 402.771 
ATOM   6129  O4   DT A 298      -0.667 218.355 402.252 
ATOM   6130  C5   DT A 298      -1.129 216.312 403.382 
ATOM   6131  C7   DT A 298      -2.608 216.572 403.389 
ATOM   6132  C6   DT A 298      -0.607 215.199 403.922 
ATOM   6133  P    DC A 299       2.752 211.346 407.733 
ATOM   6134  OP1  DC A 299       2.931 209.877 407.707 
ATOM   6135  OP2  DC A 299       1.716 211.858 408.657 
ATOM   6136  O5'  DC A 299       4.152 212.053 408.051 
ATOM   6137  C5'  DC A 299       5.054 212.334 406.964 
ATOM   6138  C4'  DC A 299       5.633 213.727 407.118 
ATOM   6139  O4'  DC A 299       4.802 214.745 406.493 
ATOM   6140  C3'  DC A 299       5.805 214.220 408.555 
ATOM   6141  O3'  DC A 299       6.996 214.993 408.637 
ATOM   6142  C2'  DC A 299       4.610 215.144 408.791 
ATOM   6143  C1'  DC A 299       4.625 215.808 407.418 
ATOM   6144  N1   DC A 299       3.357 216.510 407.078 
ATOM   6145  C2   DC A 299       3.442 217.674 406.317 
ATOM   6146  O2   DC A 299       4.557 218.071 405.958 
ATOM   6147  N3   DC A 299       2.296 218.330 405.997 
ATOM   6148  C4   DC A 299       1.109 217.866 406.406
[truncated: 415,700 more chars]
